# Supplementary material for: Catalases in the pathogenesis of Sporothrix schenckii research
Source: PeerJ. 2022 Dec 7;10:e14478. doi: 10.7717/peerj.14478 (PMC9745942; doi:10.7717/peerj.14478)
Supplement: Supplemental Information 2 — PDB files of the dimer prediction of S. schenckii catalases. [file peerj-10-14478-s002.zip]

Archive with 15 entries (9 files):
- Multimers/Cat1 dimer.zip
- Multimers/Cat1 dimer/
- Multimers/Cat1 dimer/prediction/
- Multimers/Cat1 dimer/prediction/predicted_aligned_error.json
- Multimers/Cat1 dimer/prediction/selected_prediction.pdb
- Multimers/Cat2 dimer.zip
- Multimers/Cat2 dimer/
- Multimers/Cat2 dimer/prediction/
- Multimers/Cat2 dimer/prediction/predicted_aligned_error.json
- Multimers/Cat2 dimer/prediction/selected_prediction.pdb
- Multimers/Cat3 dimer.zip
- Multimers/Cat3 dimer/
- Multimers/Cat3 dimer/prediction/
- Multimers/Cat3 dimer/prediction/predicted_aligned_error.json
- Multimers/Cat3 dimer/prediction/selected_prediction.pdb
