# Supplementary material for: Catalases in the pathogenesis of Sporothrix schenckii research
Source: PeerJ. 2022 Dec 7;10:e14478. doi: 10.7717/peerj.14478 (PMC9745942; doi:10.7717/peerj.14478)
Supplement: Supplemental Information 2 — PDB files of the dimer prediction of S. schenckii catalases. [file peerj-10-14478-s002.zip › Multimers/Cat1 dimer/prediction/selected_prediction.pdb]

ATOM      1  N   MET A   1     -34.376   0.415 -44.888  1.00 21.62           N  
ATOM      2  H   MET A   1     -33.845   1.274 -44.870  1.00 21.62           H  
ATOM      3  H2  MET A   1     -35.338   0.627 -44.667  1.00 21.62           H  
ATOM      4  H3  MET A   1     -34.321   0.015 -45.813  1.00 21.62           H  
ATOM      5  CA  MET A   1     -33.811  -0.517 -43.892  1.00 21.62           C  
ATOM      6  HA  MET A   1     -34.389  -1.441 -43.862  1.00 21.62           H  
ATOM      7  C   MET A   1     -33.892   0.145 -42.525  1.00 21.62           C  
ATOM      8  CB  MET A   1     -32.347  -0.864 -44.206  1.00 21.62           C  
ATOM      9  HB2 MET A   1     -31.959  -1.418 -43.352  1.00 21.62           H  
ATOM     10  HB3 MET A   1     -31.754   0.044 -44.310  1.00 21.62           H  
ATOM     11  O   MET A   1     -33.058   0.985 -42.227  1.00 21.62           O  
ATOM     12  CG  MET A   1     -32.142  -1.727 -45.453  1.00 21.62           C  
ATOM     13  HG2 MET A   1     -32.967  -2.432 -45.558  1.00 21.62           H  
ATOM     14  HG3 MET A   1     -32.105  -1.086 -46.334  1.00 21.62           H  
ATOM     15  SD  MET A   1     -30.605  -2.674 -45.318  1.00 21.62           S  
ATOM     16  CE  MET A   1     -29.974  -2.613 -47.014  1.00 21.62           C  
ATOM     17  HE1 MET A   1     -29.782  -1.579 -47.300  1.00 21.62           H  
ATOM     18  HE2 MET A   1     -29.042  -3.175 -47.071  1.00 21.62           H  
ATOM     19  HE3 MET A   1     -30.700  -3.055 -47.697  1.00 21.62           H  
ATOM     20  N   ALA A   2     -34.937  -0.124 -41.744  1.00 19.92           N  
ATOM     21  H   ALA A   2     -35.579  -0.868 -41.977  1.00 19.92           H  
ATOM     22  CA  ALA A   2     -35.036   0.396 -40.380  1.00 19.92           C  
ATOM     23  HA  ALA A   2     -34.553   1.371 -40.308  1.00 19.92           H  
ATOM     24  C   ALA A   2     -34.306  -0.584 -39.454  1.00 19.92           C  
ATOM     25  CB  ALA A   2     -36.518   0.574 -40.025  1.00 19.92           C  
ATOM     26  HB1 ALA A   2     -36.985   1.286 -40.706  1.00 19.92           H  
ATOM     27  HB2 ALA A   2     -36.603   0.955 -39.007  1.00 19.92           H  
ATOM     28  HB3 ALA A   2     -37.039  -0.382 -40.083  1.00 19.92           H  
ATOM     29  O   ALA A   2     -34.667  -1.759 -39.434  1.00 19.92           O  
ATOM     30  N   HIS A   3     -33.247  -0.143 -38.770  1.00 20.95           N  
ATOM     31  H   HIS A   3     -32.986   0.832 -38.817  1.00 20.95           H  
ATOM     32  CA  HIS A   3     -32.458  -1.027 -37.910  1.00 20.95           C  
ATOM     33  HA  HIS A   3     -32.211  -1.914 -38.492  1.00 20.95           H  
ATOM     34  C   HIS A   3     -33.295  -1.440 -36.688  1.00 20.95           C  
ATOM     35  CB  HIS A   3     -31.126  -0.372 -37.510  1.00 20.95           C  
ATOM     36  HB2 HIS A   3     -30.814  -0.768 -36.544  1.00 20.95           H  
ATOM     37  HB3 HIS A   3     -31.250   0.705 -37.399  1.00 20.95           H  
ATOM     38  O   HIS A   3     -33.696  -0.569 -35.914  1.00 20.95           O  
ATOM     39  CG  HIS A   3     -30.027  -0.675 -38.497  1.00 20.95           C  
ATOM     40  CD2 HIS A   3     -29.512   0.163 -39.449  1.00 20.95           C  
ATOM     41  HD2 HIS A   3     -29.812   1.185 -39.629  1.00 20.95           H  
ATOM     42  ND1 HIS A   3     -29.364  -1.878 -38.615  1.00 20.95           N  
ATOM     43  HD1 HIS A   3     -29.459  -2.677 -38.005  1.00 20.95           H  
ATOM     44  CE1 HIS A   3     -28.473  -1.767 -39.614  1.00 20.95           C  
ATOM     45  HE1 HIS A   3     -27.785  -2.538 -39.926  1.00 20.95           H  
ATOM     46  NE2 HIS A   3     -28.538  -0.544 -40.160  1.00 20.95           N  
ATOM     47  N   PRO A   4     -33.615  -2.735 -36.525  1.00 22.90           N  
ATOM     48  CA  PRO A   4     -34.479  -3.186 -35.445  1.00 22.90           C  
ATOM     49  HA  PRO A   4     -35.386  -2.582 -35.430  1.00 22.90           H  
ATOM     50  C   PRO A   4     -33.774  -3.040 -34.092  1.00 22.90           C  
ATOM     51  CB  PRO A   4     -34.852  -4.630 -35.791  1.00 22.90           C  
ATOM     52  HB2 PRO A   4     -35.757  -4.632 -36.399  1.00 22.90           H  
ATOM     53  HB3 PRO A   4     -34.991  -5.246 -34.903  1.00 22.90           H  
ATOM     54  O   PRO A   4     -32.560  -3.218 -33.988  1.00 22.90           O  
ATOM     55  CG  PRO A   4     -33.677  -5.113 -36.639  1.00 22.90           C  
ATOM     56  HG2 PRO A   4     -32.883  -5.471 -35.984  1.00 22.90           H  
ATOM     57  HG3 PRO A   4     -33.976  -5.894 -37.339  1.00 22.90           H  
ATOM     58  CD  PRO A   4     -33.207  -3.855 -37.361  1.00 22.90           C  
ATOM     59  HD2 PRO A   4     -32.125  -3.884 -37.488  1.00 22.90           H  
ATOM     60  HD3 PRO A   4     -33.701  -3.793 -38.331  1.00 22.90           H  
ATOM     61  N   ALA A   5     -34.548  -2.712 -33.056  1.00 24.06           N  
ATOM     62  H   ALA A   5     -35.537  -2.574 -33.213  1.00 24.06           H  
ATOM     63  CA  ALA A   5     -34.047  -2.523 -31.701  1.00 24.06           C  
ATOM     64  HA  ALA A   5     -33.286  -1.743 -31.718  1.00 24.06           H  
ATOM     65  C   ALA A   5     -33.406  -3.821 -31.186  1.00 24.06           C  
ATOM     66  CB  ALA A   5     -35.201  -2.047 -30.809  1.00 24.06           C  
ATOM     67  HB1 ALA A   5     -35.603  -1.107 -31.190  1.00 24.06           H  
ATOM     68  HB2 ALA A   5     -35.991  -2.797 -30.784  1.00 24.06           H  
ATOM     69  HB3 ALA A   5     -34.834  -1.887 -29.795  1.00 24.06           H  
ATOM     70  O   ALA A   5     -34.083  -4.832 -30.985  1.00 24.06           O  
ATOM     71  N   VAL A   6     -32.086  -3.793 -30.997  1.00 24.28           N  
ATOM     72  H   VAL A   6     -31.584  -2.951 -31.239  1.00 24.28           H  
ATOM     73  CA  VAL A   6     -31.327  -4.916 -30.445  1.00 24.28           C  
ATOM     74  HA  VAL A   6     -31.565  -5.817 -31.009  1.00 24.28           H  
ATOM     75  C   VAL A   6     -31.776  -5.099 -28.997  1.00 24.28           C  
ATOM     76  CB  VAL A   6     -29.807  -4.662 -30.554  1.00 24.28           C  
ATOM     77  HB  VAL A   6     -29.543  -3.786 -29.962  1.00 24.28           H  
ATOM     78  O   VAL A   6     -31.558  -4.220 -28.167  1.00 24.28           O  
ATOM     79  CG1 VAL A   6     -29.003  -5.862 -30.038  1.00 24.28           C  
ATOM     80 HG11 VAL A   6     -29.252  -6.758 -30.607  1.00 24.28           H  
ATOM     81 HG12 VAL A   6     -29.215  -6.035 -28.983  1.00 24.28           H  
ATOM     82 HG13 VAL A   6     -27.936  -5.664 -30.141  1.00 24.28           H  
ATOM     83  CG2 VAL A   6     -29.386  -4.404 -32.009  1.00 24.28           C  
ATOM     84 HG21 VAL A   6     -28.306  -4.268 -32.062  1.00 24.28           H  
ATOM     85 HG22 VAL A   6     -29.861  -3.502 -32.393  1.00 24.28           H  
ATOM     86 HG23 VAL A   6     -29.670  -5.250 -32.636  1.00 24.28           H  
ATOM     87  N   LYS A   7     -32.440  -6.220 -28.688  1.00 28.02           N  
ATOM     88  H   LYS A   7     -32.637  -6.869 -29.435  1.00 28.02           H  
ATOM     89  CA  LYS A   7     -32.805  -6.591 -27.313  1.00 28.02           C  
ATOM     90  HA  LYS A   7     -33.305  -5.753 -26.827  1.00 28.02           H  
ATOM     91  C   LYS A   7     -31.524  -6.875 -26.524  1.00 28.02           C  
ATOM     92  CB  LYS A   7     -33.745  -7.812 -27.307  1.00 28.02           C  
ATOM     93  HB2 LYS A   7     -33.715  -8.254 -26.311  1.00 28.02           H  
ATOM     94  HB3 LYS A   7     -33.381  -8.559 -28.013  1.00 28.02           H  
ATOM     95  O   LYS A   7     -31.029  -7.995 -26.527  1.00 28.02           O  
ATOM     96  CG  LYS A   7     -35.209  -7.467 -27.616  1.00 28.02           C  
ATOM     97  HG2 LYS A   7     -35.557  -6.721 -26.902  1.00 28.02           H  
ATOM     98  HG3 LYS A   7     -35.286  -7.058 -28.624  1.00 28.02           H  
ATOM     99  CD  LYS A   7     -36.077  -8.729 -27.499  1.00 28.02           C  
ATOM    100  HD2 LYS A   7     -35.775  -9.439 -28.269  1.00 28.02           H  
ATOM    101  HD3 LYS A   7     -35.913  -9.179 -26.520  1.00 28.02           H  
ATOM    102  CE  LYS A   7     -37.563  -8.390 -27.653  1.00 28.02           C  
ATOM    103  HE2 LYS A   7     -37.827  -7.656 -26.892  1.00 28.02           H  
ATOM    104  HE3 LYS A   7     -37.715  -7.928 -28.628  1.00 28.02           H  
ATOM    105  NZ  LYS A   7     -38.410  -9.601 -27.511  1.00 28.02           N  
ATOM    106  HZ1 LYS A   7     -39.387  -9.362 -27.600  1.00 28.02           H  
ATOM    107  HZ2 LYS A   7     -38.174 -10.284 -28.216  1.00 28.02           H  
ATOM    108  HZ3 LYS A   7     -38.269 -10.017 -26.602  1.00 28.02           H  
ATOM    109  N   THR A   8     -30.969  -5.853 -25.880  1.00 29.52           N  
ATOM    110  H   THR A   8     -31.362  -4.932 -26.015  1.00 29.52           H  
ATOM    111  CA  THR A   8     -29.696  -5.935 -25.145  1.00 29.52           C  
ATOM    112  HA  THR A   8     -28.989  -6.519 -25.735  1.00 29.52           H  
ATOM    113  C   THR A   8     -29.792  -6.633 -23.788  1.00 29.52           C  
ATOM    114  CB  THR A   8     -29.100  -4.535 -24.932  1.00 29.52           C  
ATOM    115  HB  THR A   8     -28.290  -4.585 -24.205  1.00 29.52           H  
ATOM    116  O   THR A   8     -28.752  -6.928 -23.208  1.00 29.52           O  
ATOM    117  CG2 THR A   8     -28.534  -3.956 -26.230  1.00 29.52           C  
ATOM    118 HG21 THR A   8     -28.103  -2.976 -26.028  1.00 29.52           H  
ATOM    119 HG22 THR A   8     -27.763  -4.618 -26.625  1.00 29.52           H  
ATOM    120 HG23 THR A   8     -29.327  -3.844 -26.970  1.00 29.52           H  
ATOM    121  OG1 THR A   8     -30.082  -3.632 -24.472  1.00 29.52           O  
ATOM    122  HG1 THR A   8     -30.365  -3.879 -23.589  1.00 29.52           H  
ATOM    123  N   ASP A   9     -30.998  -6.882 -23.266  1.00 30.37           N  
ATOM    124  H   ASP A   9     -31.810  -6.512 -23.740  1.00 30.37           H  
ATOM    125  CA  ASP A   9     -31.192  -7.335 -21.877  1.00 30.37           C  
ATOM    126  HA  ASP A   9     -30.782  -6.595 -21.191  1.00 30.37           H  
ATOM    127  C   ASP A   9     -30.537  -8.675 -21.541  1.00 30.37           C  
ATOM    128  CB  ASP A   9     -32.693  -7.514 -21.585  1.00 30.37           C  
ATOM    129  HB2 ASP A   9     -33.162  -8.040 -22.417  1.00 30.37           H  
ATOM    130  HB3 ASP A   9     -32.806  -8.137 -20.697  1.00 30.37           H  
ATOM    131  O   ASP A   9     -30.011  -8.853 -20.443  1.00 30.37           O  
ATOM    132  CG  ASP A   9     -33.445  -6.219 -21.314  1.00 30.37           C  
ATOM    133  OD1 ASP A   9     -32.792  -5.155 -21.305  1.00 30.37           O  
ATOM    134  OD2 ASP A   9     -34.680  -6.332 -21.168  1.00 30.37           O  
ATOM    135  N   GLY A  10     -30.671  -9.663 -22.428  1.00 29.79           N  
ATOM    136  H   GLY A  10     -31.090  -9.449 -23.322  1.00 29.79           H  
ATOM    137  CA  GLY A  10     -30.400 -11.053 -22.067  1.00 29.79           C  
ATOM    138  HA2 GLY A  10     -30.776 -11.707 -22.853  1.00 29.79           H  
ATOM    139  HA3 GLY A  10     -30.913 -11.296 -21.137  1.00 29.79           H  
ATOM    140  C   GLY A  10     -28.913 -11.337 -21.883  1.00 29.79           C  
ATOM    141  O   GLY A  10     -28.482 -11.792 -20.826  1.00 29.79           O  
ATOM    142  N   GLU A  11     -28.136 -11.092 -22.936  1.00 31.25           N  
ATOM    143  H   GLU A  11     -28.552 -10.688 -23.762  1.00 31.25           H  
ATOM    144  CA  GLU A  11     -26.795 -11.668 -23.070  1.00 31.25           C  
ATOM    145  HA  GLU A  11     -26.807 -12.698 -22.715  1.00 31.25           H  
ATOM    146  C   GLU A  11     -25.696 -10.964 -22.288  1.00 31.25           C  
ATOM    147  CB  GLU A  11     -26.371 -11.672 -24.538  1.00 31.25           C  
ATOM    148  HB2 GLU A  11     -26.596 -10.701 -24.979  1.00 31.25           H  
ATOM    149  HB3 GLU A  11     -25.295 -11.833 -24.596  1.00 31.25           H  
ATOM    150  O   GLU A  11     -24.650 -11.572 -22.072  1.00 31.25           O  
ATOM    151  CG  GLU A  11     -27.043 -12.789 -25.334  1.00 31.25           C  
ATOM    152  HG2 GLU A  11     -28.110 -12.583 -25.413  1.00 31.25           H  
ATOM    153  HG3 GLU A  11     -26.912 -13.730 -24.800  1.00 31.25           H  
ATOM    154  CD  GLU A  11     -26.427 -12.897 -26.733  1.00 31.25           C  
ATOM    155  OE1 GLU A  11     -26.399 -14.031 -27.255  1.00 31.25           O  
ATOM    156  OE2 GLU A  11     -26.004 -11.845 -27.264  1.00 31.25           O  
ATOM    157  N   ARG A  12     -25.875  -9.708 -21.857  1.00 32.13           N  
ATOM    158  H   ARG A  12     -26.770  -9.264 -22.011  1.00 32.13           H  
ATOM    159  CA  ARG A  12     -24.760  -8.941 -21.269  1.00 32.13           C  
ATOM    160  HA  ARG A  12     -23.895  -9.087 -21.915  1.00 32.13           H  
ATOM    161  C   ARG A  12     -24.267  -9.483 -19.913  1.00 32.13           C  
ATOM    162  CB  ARG A  12     -25.057  -7.435 -21.256  1.00 32.13           C  
ATOM    163  HB2 ARG A  12     -25.976  -7.236 -20.705  1.00 32.13           H  
ATOM    164  HB3 ARG A  12     -24.222  -6.943 -20.756  1.00 32.13           H  
ATOM    165  O   ARG A  12     -23.362  -8.917 -19.315  1.00 32.13           O  
ATOM    166  CG  ARG A  12     -25.121  -6.814 -22.656  1.00 32.13           C  
ATOM    167  HG2 ARG A  12     -25.980  -7.207 -23.201  1.00 32.13           H  
ATOM    168  HG3 ARG A  12     -24.208  -7.059 -23.199  1.00 32.13           H  
ATOM    169  CD  ARG A  12     -25.240  -5.290 -22.528  1.00 32.13           C  
ATOM    170  HD2 ARG A  12     -24.436  -4.928 -21.888  1.00 32.13           H  
ATOM    171  HD3 ARG A  12     -26.196  -5.058 -22.058  1.00 32.13           H  
ATOM    172  NE  ARG A  12     -25.150  -4.624 -23.840  1.00 32.13           N  
ATOM    173  HE  ARG A  12     -24.935  -5.216 -24.630  1.00 32.13           H  
ATOM    174  NH1 ARG A  12     -25.561  -2.490 -23.099  1.00 32.13           N  
ATOM    175 HH11 ARG A  12     -25.685  -1.503 -23.274  1.00 32.13           H  
ATOM    176 HH12 ARG A  12     -25.665  -2.850 -22.161  1.00 32.13           H  
ATOM    177  NH2 ARG A  12     -25.174  -2.850 -25.268  1.00 32.13           N  
ATOM    178 HH21 ARG A  12     -24.943  -3.468 -26.034  1.00 32.13           H  
ATOM    179 HH22 ARG A  12     -25.282  -1.859 -25.426  1.00 32.13           H  
ATOM    180  CZ  ARG A  12     -25.294  -3.329 -24.062  1.00 32.13           C  
ATOM    181  N   GLY A  13     -24.785 -10.617 -19.446  1.00 33.43           N  
ATOM    182  H   GLY A  13     -25.464 -11.081 -20.033  1.00 33.43           H  
ATOM    183  CA  GLY A  13     -24.363 -11.264 -18.210  1.00 33.43           C  
ATOM    184  HA2 GLY A  13     -24.786 -12.268 -18.173  1.00 33.43           H  
ATOM    185  HA3 GLY A  13     -23.277 -11.345 -18.193  1.00 33.43           H  
ATOM    186  C   GLY A  13     -24.815 -10.492 -16.969  1.00 33.43           C  
ATOM    187  O   GLY A  13     -25.278  -9.353 -17.044  1.00 33.43           O  
ATOM    188  N   ALA A  14     -24.697 -11.130 -15.803  1.00 36.44           N  
ATOM    189  H   ALA A  14     -24.319 -12.066 -15.788  1.00 36.44           H  
ATOM    190  CA  ALA A  14     -25.145 -10.550 -14.534  1.00 36.44           C  
ATOM    191  HA  ALA A  14     -26.217 -10.364 -14.589  1.00 36.44           H  
ATOM    192  C   ALA A  14     -24.467  -9.202 -14.225  1.00 36.44           C  
ATOM    193  CB  ALA A  14     -24.886 -11.576 -13.425  1.00 36.44           C  
ATOM    194  HB1 ALA A  14     -23.818 -11.772 -13.329  1.00 36.44           H  
ATOM    195  HB2 ALA A  14     -25.410 -12.507 -13.642  1.00 36.44           H  
ATOM    196  HB3 ALA A  14     -25.255 -11.182 -12.478  1.00 36.44           H  
ATOM    197  O   ALA A  14     -25.124  -8.288 -13.734  1.00 36.44           O  
ATOM    198  N   ALA A  15     -23.187  -9.064 -14.585  1.00 37.65           N  
ATOM    199  H   ALA A  15     -22.708  -9.859 -14.983  1.00 37.65           H  
ATOM    200  CA  ALA A  15     -22.384  -7.885 -14.280  1.00 37.65           C  
ATOM    201  HA  ALA A  15     -22.424  -7.706 -13.205  1.00 37.65           H  
ATOM    202  C   ALA A  15     -22.878  -6.597 -14.970  1.00 37.65           C  
ATOM    203  CB  ALA A  15     -20.937  -8.213 -14.653  1.00 37.65           C  
ATOM    204  HB1 ALA A  15     -20.814  -8.259 -15.735  1.00 37.65           H  
ATOM    205  HB2 ALA A  15     -20.302  -7.427 -14.244  1.00 37.65           H  
ATOM    206  HB3 ALA A  15     -20.630  -9.155 -14.198  1.00 37.65           H  
ATOM    207  O   ALA A  15     -22.816  -5.526 -14.381  1.00 37.65           O  
ATOM    208  N   TYR A  16     -23.412  -6.685 -16.195  1.00 40.64           N  
ATOM    209  H   TYR A  16     -23.468  -7.589 -16.642  1.00 40.64           H  
ATOM    210  CA  TYR A  16     -23.914  -5.507 -16.919  1.00 40.64           C  
ATOM    211  HA  TYR A  16     -23.360  -4.620 -16.614  1.00 40.64           H  
ATOM    212  C   TYR A  16     -25.396  -5.215 -16.676  1.00 40.64           C  
ATOM    213  CB  TYR A  16     -23.724  -5.701 -18.419  1.00 40.64           C  
ATOM    214  HB2 TYR A  16     -24.073  -6.707 -18.653  1.00 40.64           H  
ATOM    215  HB3 TYR A  16     -24.381  -5.012 -18.951  1.00 40.64           H  
ATOM    216  O   TYR A  16     -25.835  -4.102 -16.959  1.00 40.64           O  
ATOM    217  CG  TYR A  16     -22.324  -5.489 -18.956  1.00 40.64           C  
ATOM    218  CD1 TYR A  16     -21.993  -4.253 -19.543  1.00 40.64           C  
ATOM    219  HD1 TYR A  16     -22.707  -3.443 -19.537  1.00 40.64           H  
ATOM    220  CD2 TYR A  16     -21.375  -6.528 -18.927  1.00 40.64           C  
ATOM    221  HD2 TYR A  16     -21.620  -7.472 -18.461  1.00 40.64           H  
ATOM    222  CE1 TYR A  16     -20.727  -4.071 -20.130  1.00 40.64           C  
ATOM    223  HE1 TYR A  16     -20.458  -3.128 -20.582  1.00 40.64           H  
ATOM    224  CE2 TYR A  16     -20.105  -6.349 -19.505  1.00 40.64           C  
ATOM    225  HE2 TYR A  16     -19.383  -7.152 -19.484  1.00 40.64           H  
ATOM    226  OH  TYR A  16     -18.542  -4.914 -20.629  1.00 40.64           O  
ATOM    227  HH  TYR A  16     -17.993  -5.699 -20.564  1.00 40.64           H  
ATOM    228  CZ  TYR A  16     -19.780  -5.117 -20.110  1.00 40.64           C  
ATOM    229  N   LYS A  17     -26.192  -6.194 -16.219  1.00 39.03           N  
ATOM    230  H   LYS A  17     -25.784  -7.094 -16.011  1.00 39.03           H  
ATOM    231  CA  LYS A  17     -27.615  -5.950 -15.926  1.00 39.03           C  
ATOM    232  HA  LYS A  17     -28.099  -5.523 -16.803  1.00 39.03           H  
ATOM    233  C   LYS A  17     -27.779  -4.903 -14.831  1.00 39.03           C  
ATOM    234  CB  LYS A  17     -28.332  -7.242 -15.511  1.00 39.03           C  
ATOM    235  HB2 LYS A  17     -27.632  -7.934 -15.044  1.00 39.03           H  
ATOM    236  HB3 LYS A  17     -29.098  -6.995 -14.776  1.00 39.03           H  
ATOM    237  O   LYS A  17     -28.608  -4.012 -14.967  1.00 39.03           O  
ATOM    238  CG  LYS A  17     -29.023  -7.905 -16.705  1.00 39.03           C  
ATOM    239  HG2 LYS A  17     -28.274  -8.269 -17.408  1.00 39.03           H  
ATOM    240  HG3 LYS A  17     -29.659  -7.175 -17.205  1.00 39.03           H  
ATOM    241  CD  LYS A  17     -29.890  -9.066 -16.215  1.00 39.03           C  
ATOM    242  HD2 LYS A  17     -29.250  -9.828 -15.770  1.00 39.03           H  
ATOM    243  HD3 LYS A  17     -30.588  -8.698 -15.463  1.00 39.03           H  
ATOM    244  CE  LYS A  17     -30.668  -9.651 -17.392  1.00 39.03           C  
ATOM    245  HE2 LYS A  17     -29.962 -10.014 -18.139  1.00 39.03           H  
ATOM    246  HE3 LYS A  17     -31.242  -8.851 -17.860  1.00 39.03           H  
ATOM    247  NZ  LYS A  17     -31.567 -10.737 -16.940  1.00 39.03           N  
ATOM    248  HZ1 LYS A  17     -32.217 -10.377 -16.256  1.00 39.03           H  
ATOM    249  HZ2 LYS A  17     -32.085 -11.099 -17.728  1.00 39.03           H  
ATOM    250  HZ3 LYS A  17     -31.027 -11.482 -16.524  1.00 39.03           H  
ATOM    251  N   HIS A  18     -26.964  -5.003 -13.784  1.00 36.86           N  
ATOM    252  H   HIS A  18     -26.293  -5.757 -13.766  1.00 36.86           H  
ATOM    253  CA  HIS A  18     -27.001  -4.110 -12.631  1.00 36.86           C  
ATOM    254  HA  HIS A  18     -28.035  -3.808 -12.467  1.00 36.86           H  
ATOM    255  C   HIS A  18     -26.226  -2.807 -12.862  1.00 36.86           C  
ATOM    256  CB  HIS A  18     -26.547  -4.847 -11.358  1.00 36.86           C  
ATOM    257  HB2 HIS A  18     -25.606  -5.364 -11.545  1.00 36.86           H  
ATOM    258  HB3 HIS A  18     -26.374  -4.130 -10.556  1.00 36.86           H  
ATOM    259  O   HIS A  18     -25.561  -2.323 -11.953  1.00 36.86           O  
ATOM    260  CG  HIS A  18     -27.567  -5.812 -10.826  1.00 36.86           C  
ATOM    261  CD2 HIS A  18     -27.572  -7.169 -10.984  1.00 36.86           C  
ATOM    262  HD2 HIS A  18     -26.836  -7.740 -11.531  1.00 36.86           H  
ATOM    263  ND1 HIS A  18     -28.646  -5.497 -10.035  1.00 36.86           N  
ATOM    264  HD1 HIS A  18     -28.856  -4.618  -9.584  1.00 36.86           H  
ATOM    265  CE1 HIS A  18     -29.308  -6.625  -9.758  1.00 36.86           C  
ATOM    266  HE1 HIS A  18     -30.192  -6.666  -9.139  1.00 36.86           H  
ATOM    267  NE2 HIS A  18     -28.691  -7.684 -10.317  1.00 36.86           N  
ATOM    268  N   ILE A  19     -26.410  -2.126 -14.000  1.00 41.37           N  
ATOM    269  H   ILE A  19     -26.995  -2.542 -14.710  1.00 41.37           H  
ATOM    270  CA  ILE A  19     -26.376  -0.652 -13.918  1.00 41.37           C  
ATOM    271  HA  ILE A  19     -25.616  -0.362 -13.192  1.00 41.37           H  
ATOM    272  C   ILE A  19     -27.717  -0.207 -13.312  1.00 41.37           C  
ATOM    273  CB  ILE A  19     -25.971   0.059 -15.227  1.00 41.37           C  
ATOM    274  HB  ILE A  19     -26.802   0.011 -15.930  1.00 41.37           H  
ATOM    275  O   ILE A  19     -28.479   0.567 -13.887  1.00 41.37           O  
ATOM    276  CG1 ILE A  19     -24.736  -0.613 -15.872  1.00 41.37           C  
ATOM    277 HG12 ILE A  19     -24.975  -1.651 -16.102  1.00 41.37           H  
ATOM    278 HG13 ILE A  19     -23.907  -0.608 -15.164  1.00 41.37           H  
ATOM    279  CG2 ILE A  19     -25.649   1.537 -14.908  1.00 41.37           C  
ATOM    280 HG21 ILE A  19     -26.474   2.006 -14.372  1.00 41.37           H  
ATOM    281 HG22 ILE A  19     -24.754   1.602 -14.290  1.00 41.37           H  
ATOM    282 HG23 ILE A  19     -25.498   2.101 -15.829  1.00 41.37           H  
ATOM    283  CD1 ILE A  19     -24.276   0.040 -17.182  1.00 41.37           C  
ATOM    284 HD11 ILE A  19     -23.502  -0.578 -17.636  1.00 41.37           H  
ATOM    285 HD12 ILE A  19     -25.116   0.122 -17.871  1.00 41.37           H  
ATOM    286 HD13 ILE A  19     -23.857   1.028 -16.991  1.00 41.37           H  
ATOM    287  N   GLU A  20     -28.045  -0.789 -12.158  1.00 44.85           N  
ATOM    288  H   GLU A  20     -27.323  -1.344 -11.722  1.00 44.85           H  
ATOM    289  CA  GLU A  20     -29.025  -0.231 -11.254  1.00 44.85           C  
ATOM    290  HA  GLU A  20     -29.949  -0.033 -11.797  1.00 44.85           H  
ATOM    291  C   GLU A  20     -28.472   1.099 -10.761  1.00 44.85           C  
ATOM    292  CB  GLU A  20     -29.320  -1.193 -10.091  1.00 44.85           C  
ATOM    293  HB2 GLU A  20     -29.740  -0.630  -9.258  1.00 44.85           H  
ATOM    294  HB3 GLU A  20     -28.391  -1.661  -9.766  1.00 44.85           H  
ATOM    295  O   GLU A  20     -27.262   1.353 -10.771  1.00 44.85           O  
ATOM    296  CG  GLU A  20     -30.345  -2.258 -10.512  1.00 44.85           C  
ATOM    297  HG2 GLU A  20     -31.263  -1.754 -10.812  1.00 44.85           H  
ATOM    298  HG3 GLU A  20     -29.959  -2.795 -11.379  1.00 44.85           H  
ATOM    299  CD  GLU A  20     -30.661  -3.276  -9.406  1.00 44.85           C  
ATOM    300  OE1 GLU A  20     -31.686  -3.979  -9.539  1.00 44.85           O  
ATOM    301  OE2 GLU A  20     -29.809  -3.460  -8.510  1.00 44.85           O  
ATOM    302  N   SER A  21     -29.381   1.979 -10.361  1.00 45.76           N  
ATOM    303  H   SER A  21     -30.349   1.692 -10.325  1.00 45.76           H  
ATOM    304  CA  SER A  21     -28.993   3.246  -9.770  1.00 45.76           C  
ATOM    305  HA  SER A  21     -28.480   3.855 -10.514  1.00 45.76           H  
ATOM    306  C   SER A  21     -28.057   2.983  -8.593  1.00 45.76           C  
ATOM    307  CB  SER A  21     -30.243   3.978  -9.303  1.00 45.76           C  
ATOM    308  HB2 SER A  21     -30.876   4.198 -10.162  1.00 45.76           H  
ATOM    309  HB3 SER A  21     -30.794   3.351  -8.602  1.00 45.76           H  
ATOM    310  O   SER A  21     -28.476   2.441  -7.573  1.00 45.76           O  
ATOM    311  OG  SER A  21     -29.879   5.178  -8.666  1.00 45.76           O  
ATOM    312  HG  SER A  21     -30.685   5.609  -8.370  1.00 45.76           H  
ATOM    313  N   THR A  22     -26.809   3.433  -8.710  1.00 55.25           N  
ATOM    314  H   THR A  22     -26.515   3.809  -9.600  1.00 55.25           H  
ATOM    315  CA  THR A  22     -25.800   3.332  -7.645  1.00 55.25           C  
ATOM    316  HA  THR A  22     -25.755   2.295  -7.312  1.00 55.25           H  
ATOM    317  C   THR A  22     -26.173   4.172  -6.416  1.00 55.25           C  
ATOM    318  CB  THR A  22     -24.416   3.727  -8.187  1.00 55.25           C  
ATOM    319  HB  THR A  22     -23.679   3.615  -7.392  1.00 55.25           H  
ATOM    320  O   THR A  22     -25.462   4.193  -5.415  1.00 55.25           O  
ATOM    321  CG2 THR A  22     -23.976   2.828  -9.341  1.00 55.25           C  
ATOM    322 HG21 THR A  22     -22.947   3.070  -9.607  1.00 55.25           H  
ATOM    323 HG22 THR A  22     -24.618   2.966 -10.210  1.00 55.25           H  
ATOM    324 HG23 THR A  22     -24.022   1.785  -9.028  1.00 55.25           H  
ATOM    325  OG1 THR A  22     -24.411   5.063  -8.661  1.00 55.25           O  
ATOM    326  HG1 THR A  22     -23.990   5.070  -9.524  1.00 55.25           H  
ATOM    327  N   TYR A  23     -27.298   4.891  -6.471  1.00 59.63           N  
ATOM    328  H   TYR A  23     -27.852   4.824  -7.313  1.00 59.63           H  
ATOM    329  CA  TYR A  23     -27.710   5.849  -5.460  1.00 59.63           C  
ATOM    330  HA  TYR A  23     -26.821   6.350  -5.077  1.00 59.63           H  
ATOM    331  C   TYR A  23     -28.419   5.197  -4.263  1.00 59.63           C  
ATOM    332  CB  TYR A  23     -28.614   6.911  -6.105  1.00 59.63           C  
ATOM    333  HB2 TYR A  23     -29.604   6.477  -6.246  1.00 59.63           H  
ATOM    334  HB3 TYR A  23     -28.708   7.712  -5.372  1.00 59.63           H  
ATOM    335  O   TYR A  23     -28.269   5.681  -3.146  1.00 59.63           O  
ATOM    336  CG  TYR A  23     -28.176   7.537  -7.428  1.00 59.63           C  
ATOM    337  CD1 TYR A  23     -26.824   7.549  -7.828  1.00 59.63           C  
ATOM    338  HD1 TYR A  23     -26.060   7.117  -7.198  1.00 59.63           H  
ATOM    339  CD2 TYR A  23     -29.149   8.104  -8.278  1.00 59.63           C  
ATOM    340  HD2 TYR A  23     -30.189   8.095  -7.986  1.00 59.63           H  
ATOM    341  CE1 TYR A  23     -26.450   8.086  -9.070  1.00 59.63           C  
ATOM    342  HE1 TYR A  23     -25.411   8.064  -9.364  1.00 59.63           H  
ATOM    343  CE2 TYR A  23     -28.779   8.644  -9.526  1.00 59.63           C  
ATOM    344  HE2 TYR A  23     -29.521   9.057 -10.194  1.00 59.63           H  
ATOM    345  OH  TYR A  23     -27.071   9.154 -11.127  1.00 59.63           O  
ATOM    346  HH  TYR A  23     -26.124   9.078 -11.269  1.00 59.63           H  
ATOM    347  CZ  TYR A  23     -27.428   8.630  -9.926  1.00 59.63           C  
ATOM    348  N   HIS A  24     -29.205   4.131  -4.459  1.00 72.88           N  
ATOM    349  H   HIS A  24     -29.195   3.702  -5.373  1.00 72.88           H  
ATOM    350  CA  HIS A  24     -29.896   3.396  -3.381  1.00 72.88           C  
ATOM    351  HA  HIS A  24     -30.676   2.797  -3.852  1.00 72.88           H  
ATOM    352  C   HIS A  24     -30.632   4.255  -2.319  1.00 72.88           C  
ATOM    353  CB  HIS A  24     -28.911   2.402  -2.740  1.00 72.88           C  
ATOM    354  HB2 HIS A  24     -28.054   2.941  -2.337  1.00 72.88           H  
ATOM    355  HB3 HIS A  24     -29.399   1.877  -1.918  1.00 72.88           H  
ATOM    356  O   HIS A  24     -30.686   3.859  -1.156  1.00 72.88           O  
ATOM    357  CG  HIS A  24     -28.440   1.350  -3.699  1.00 72.88           C  
ATOM    358  CD2 HIS A  24     -27.210   1.284  -4.295  1.00 72.88           C  
ATOM    359  HD2 HIS A  24     -26.401   1.987  -4.165  1.00 72.88           H  
ATOM    360  ND1 HIS A  24     -29.187   0.287  -4.158  1.00 72.88           N  
ATOM    361  HD1 HIS A  24     -30.141   0.061  -3.917  1.00 72.88           H  
ATOM    362  CE1 HIS A  24     -28.416  -0.400  -5.020  1.00 72.88           C  
ATOM    363  HE1 HIS A  24     -28.732  -1.279  -5.562  1.00 72.88           H  
ATOM    364  NE2 HIS A  24     -27.197   0.160  -5.121  1.00 72.88           N  
ATOM    365  N   TYR A  25     -31.178   5.436  -2.658  1.00 62.59           N  
ATOM    366  H   TYR A  25     -31.100   5.737  -3.619  1.00 62.59           H  
ATOM    367  CA  TYR A  25     -31.684   6.412  -1.665  1.00 62.59           C  
ATOM    368  HA  TYR A  25     -30.854   6.704  -1.021  1.00 62.59           H  
ATOM    369  C   TYR A  25     -32.793   5.881  -0.746  1.00 62.59           C  
ATOM    370  CB  TYR A  25     -32.220   7.671  -2.354  1.00 62.59           C  
ATOM    371  HB2 TYR A  25     -32.639   8.326  -1.591  1.00 62.59           H  
ATOM    372  HB3 TYR A  25     -33.041   7.382  -3.010  1.00 62.59           H  
ATOM    373  O   TYR A  25     -32.824   6.246   0.430  1.00 62.59           O  
ATOM    374  CG  TYR A  25     -31.207   8.482  -3.129  1.00 62.59           C  
ATOM    375  CD1 TYR A  25     -30.048   8.983  -2.501  1.00 62.59           C  
ATOM    376  HD1 TYR A  25     -29.849   8.759  -1.464  1.00 62.59           H  
ATOM    377  CD2 TYR A  25     -31.472   8.784  -4.476  1.00 62.59           C  
ATOM    378  HD2 TYR A  25     -32.375   8.419  -4.942  1.00 62.59           H  
ATOM    379  CE1 TYR A  25     -29.145   9.778  -3.233  1.00 62.59           C  
ATOM    380  HE1 TYR A  25     -28.242  10.151  -2.771  1.00 62.59           H  
ATOM    381  CE2 TYR A  25     -30.582   9.583  -5.205  1.00 62.59           C  
ATOM    382  HE2 TYR A  25     -30.792   9.819  -6.238  1.00 62.59           H  
ATOM    383  OH  TYR A  25     -28.570  10.790  -5.347  1.00 62.59           O  
ATOM    384  HH  TYR A  25     -28.874  10.800  -6.257  1.00 62.59           H  
ATOM    385  CZ  TYR A  25     -29.419  10.071  -4.585  1.00 62.59           C  
ATOM    386  N   ASP A  26     -33.660   5.007  -1.260  1.00 68.08           N  
ATOM    387  H   ASP A  26     -33.595   4.787  -2.244  1.00 68.08           H  
ATOM    388  CA  ASP A  26     -34.818   4.463  -0.535  1.00 68.08           C  
ATOM    389  HA  ASP A  26     -35.160   5.215   0.176  1.00 68.08           H  
ATOM    390  C   ASP A  26     -34.476   3.206   0.289  1.00 68.08           C  
ATOM    391  CB  ASP A  26     -35.968   4.224  -1.525  1.00 68.08           C  
ATOM    392  HB2 ASP A  26     -36.840   3.861  -0.981  1.00 68.08           H  
ATOM    393  HB3 ASP A  26     -35.668   3.457  -2.239  1.00 68.08           H  
ATOM    394  O   ASP A  26     -35.343   2.579   0.897  1.00 68.08           O  
ATOM    395  CG  ASP A  26     -36.358   5.505  -2.270  1.00 68.08           C  
ATOM    396  OD1 ASP A  26     -36.512   6.550  -1.598  1.00 68.08           O  
ATOM    397  OD2 ASP A  26     -36.464   5.439  -3.515  1.00 68.08           O  
ATOM    398  N   GLU A  27     -33.193   2.840   0.337  1.00 79.23           N  
ATOM    399  H   GLU A  27     -32.535   3.389  -0.197  1.00 79.23           H  
ATOM    400  CA  GLU A  27     -32.680   1.648   1.009  1.00 79.23           C  
ATOM    401  HA  GLU A  27     -33.501   1.115   1.490  1.00 79.23           H  
ATOM    402  C   GLU A  27     -31.647   2.010   2.083  1.00 79.23           C  
ATOM    403  CB  GLU A  27     -32.052   0.708  -0.028  1.00 79.23           C  
ATOM    404  HB2 GLU A  27     -31.667  -0.170   0.491  1.00 79.23           H  
ATOM    405  HB3 GLU A  27     -31.209   1.218  -0.494  1.00 79.23           H  
ATOM    406  O   GLU A  27     -31.144   3.133   2.137  1.00 79.23           O  
ATOM    407  CG  GLU A  27     -33.021   0.245  -1.124  1.00 79.23           C  
ATOM    408  HG2 GLU A  27     -33.464   1.106  -1.623  1.00 79.23           H  
ATOM    409  HG3 GLU A  27     -33.820  -0.344  -0.673  1.00 79.23           H  
ATOM    410  CD  GLU A  27     -32.254  -0.599  -2.145  1.00 79.23           C  
ATOM    411  OE1 GLU A  27     -32.100  -0.139  -3.299  1.00 79.23           O  
ATOM    412  OE2 GLU A  27     -31.740  -1.663  -1.734  1.00 79.23           O  
ATOM    413  N   LYS A  28     -31.283   1.043   2.930  1.00 82.61           N  
ATOM    414  H   LYS A  28     -31.725   0.143   2.809  1.00 82.61           H  
ATOM    415  CA  LYS A  28     -30.090   1.100   3.793  1.00 82.61           C  
ATOM    416  HA  LYS A  28     -29.622   2.083   3.735  1.00 82.61           H  
ATOM    417  C   LYS A  28     -29.084   0.071   3.267  1.00 82.61           C  
ATOM    418  CB  LYS A  28     -30.462   0.863   5.263  1.00 82.61           C  
ATOM    419  HB2 LYS A  28     -30.958  -0.102   5.358  1.00 82.61           H  
ATOM    420  HB3 LYS A  28     -29.545   0.839   5.852  1.00 82.61           H  
ATOM    421  O   LYS A  28     -29.019  -1.033   3.812  1.00 82.61           O  
ATOM    422  CG  LYS A  28     -31.377   1.964   5.813  1.00 82.61           C  
ATOM    423  HG2 LYS A  28     -30.874   2.929   5.742  1.00 82.61           H  
ATOM    424  HG3 LYS A  28     -32.297   2.000   5.231  1.00 82.61           H  
ATOM    425  CD  LYS A  28     -31.723   1.667   7.274  1.00 82.61           C  
ATOM    426  HD2 LYS A  28     -32.166   0.674   7.338  1.00 82.61           H  
ATOM    427  HD3 LYS A  28     -30.811   1.691   7.870  1.00 82.61           H  
ATOM    428  CE  LYS A  28     -32.718   2.710   7.787  1.00 82.61           C  
ATOM    429  HE2 LYS A  28     -33.585   2.713   7.126  1.00 82.61           H  
ATOM    430  HE3 LYS A  28     -32.251   3.692   7.727  1.00 82.61           H  
ATOM    431  NZ  LYS A  28     -33.132   2.413   9.180  1.00 82.61           N  
ATOM    432  HZ1 LYS A  28     -33.784   3.110   9.511  1.00 82.61           H  
ATOM    433  HZ2 LYS A  28     -32.327   2.405   9.789  1.00 82.61           H  
ATOM    434  HZ3 LYS A  28     -33.575   1.507   9.225  1.00 82.61           H  
ATOM    435  N   PRO A  29     -28.385   0.364   2.154  1.00 77.01           N  
ATOM    436  CA  PRO A  29     -27.489  -0.600   1.516  1.00 77.01           C  
ATOM    437  HA  PRO A  29     -28.055  -1.476   1.200  1.00 77.01           H  
ATOM    438  C   PRO A  29     -26.383  -1.045   2.480  1.00 77.01           C  
ATOM    439  CB  PRO A  29     -26.936   0.112   0.277  1.00 77.01           C  
ATOM    440  HB2 PRO A  29     -25.918  -0.197   0.042  1.00 77.01           H  
ATOM    441  HB3 PRO A  29     -27.593  -0.066  -0.574  1.00 77.01           H  
ATOM    442  O   PRO A  29     -26.055  -0.333   3.428  1.00 77.01           O  
ATOM    443  CG  PRO A  29     -27.010   1.584   0.676  1.00 77.01           C  
ATOM    444  HG2 PRO A  29     -26.182   1.823   1.343  1.00 77.01           H  
ATOM    445  HG3 PRO A  29     -27.029   2.246  -0.190  1.00 77.01           H  
ATOM    446  CD  PRO A  29     -28.300   1.653   1.477  1.00 77.01           C  
ATOM    447  HD2 PRO A  29     -28.252   2.487   2.177  1.00 77.01           H  
ATOM    448  HD3 PRO A  29     -29.144   1.770   0.798  1.00 77.01           H  
ATOM    449  N   THR A  30     -25.816  -2.233   2.259  1.00 86.32           N  
ATOM    450  H   THR A  30     -26.029  -2.715   1.398  1.00 86.32           H  
ATOM    451  CA  THR A  30     -24.695  -2.725   3.077  1.00 86.32           C  
ATOM    452  HA  THR A  30     -24.885  -2.460   4.117  1.00 86.32           H  
ATOM    453  C   THR A  30     -23.399  -2.053   2.636  1.00 86.32           C  
ATOM    454  CB  THR A  30     -24.574  -4.253   3.021  1.00 86.32           C  
ATOM    455  HB  THR A  30     -24.437  -4.572   1.988  1.00 86.32           H  
ATOM    456  O   THR A  30     -23.083  -2.084   1.452  1.00 86.32           O  
ATOM    457  CG2 THR A  30     -23.437  -4.805   3.880  1.00 86.32           C  
ATOM    458 HG21 THR A  30     -23.513  -4.419   4.897  1.00 86.32           H  
ATOM    459 HG22 THR A  30     -22.476  -4.513   3.457  1.00 86.32           H  
ATOM    460 HG23 THR A  30     -23.491  -5.893   3.900  1.00 86.32           H  
ATOM    461  OG1 THR A  30     -25.773  -4.808   3.521  1.00 86.32           O  
ATOM    462  HG1 THR A  30     -26.491  -4.279   3.168  1.00 86.32           H  
ATOM    463  N   TYR A  31     -22.657  -1.461   3.571  1.00 82.06           N  
ATOM    464  H   TYR A  31     -22.989  -1.473   4.525  1.00 82.06           H  
ATOM    465  CA  TYR A  31     -21.341  -0.881   3.327  1.00 82.06           C  
ATOM    466  HA  TYR A  31     -21.416  -0.199   2.480  1.00 82.06           H  
ATOM    467  C   TYR A  31     -20.320  -1.981   2.990  1.00 82.06           C  
ATOM    468  CB  TYR A  31     -20.917  -0.068   4.556  1.00 82.06           C  
ATOM    469  HB2 TYR A  31     -21.653   0.712   4.754  1.00 82.06           H  
ATOM    470  HB3 TYR A  31     -20.911  -0.732   5.421  1.00 82.06           H  
ATOM    471  O   TYR A  31     -20.207  -2.971   3.720  1.00 82.06           O  
ATOM    472  CG  TYR A  31     -19.558   0.578   4.414  1.00 82.06           C  
ATOM    473  CD1 TYR A  31     -18.444  -0.079   4.939  1.00 82.06           C  
ATOM    474  HD1 TYR A  31     -18.624  -0.968   5.525  1.00 82.06           H  
ATOM    475  CD2 TYR A  31     -19.399   1.804   3.751  1.00 82.06           C  
ATOM    476  HD2 TYR A  31     -20.277   2.311   3.378  1.00 82.06           H  
ATOM    477  CE1 TYR A  31     -17.146   0.413   4.719  1.00 82.06           C  
ATOM    478  HE1 TYR A  31     -16.288  -0.117   5.104  1.00 82.06           H  
ATOM    479  CE2 TYR A  31     -18.109   2.348   3.581  1.00 82.06           C  
ATOM    480  HE2 TYR A  31     -17.978   3.299   3.085  1.00 82.06           H  
ATOM    481  OH  TYR A  31     -15.729   2.132   3.857  1.00 82.06           O  
ATOM    482  HH  TYR A  31     -15.760   2.993   3.434  1.00 82.06           H  
ATOM    483  CZ  TYR A  31     -16.977   1.633   4.036  1.00 82.06           C  
ATOM    484  N   THR A  32     -19.574  -1.810   1.897  1.00 83.47           N  
ATOM    485  H   THR A  32     -19.749  -1.001   1.318  1.00 83.47           H  
ATOM    486  CA  THR A  32     -18.596  -2.797   1.410  1.00 83.47           C  
ATOM    487  HA  THR A  32     -18.412  -3.516   2.209  1.00 83.47           H  
ATOM    488  C   THR A  32     -17.244  -2.175   1.054  1.00 83.47           C  
ATOM    489  CB  THR A  32     -19.124  -3.573   0.185  1.00 83.47           C  
ATOM    490  HB  THR A  32     -18.411  -4.367  -0.039  1.00 83.47           H  
ATOM    491  O   THR A  32     -17.132  -0.968   0.851  1.00 83.47           O  
ATOM    492  CG2 THR A  32     -20.493  -4.221   0.385  1.00 83.47           C  
ATOM    493 HG21 THR A  32     -20.710  -4.871  -0.462  1.00 83.47           H  
ATOM    494 HG22 THR A  32     -20.495  -4.820   1.296  1.00 83.47           H  
ATOM    495 HG23 THR A  32     -21.263  -3.452   0.447  1.00 83.47           H  
ATOM    496  OG1 THR A  32     -19.217  -2.742  -0.956  1.00 83.47           O  
ATOM    497  HG1 THR A  32     -18.316  -2.521  -1.201  1.00 83.47           H  
ATOM    498  N   THR A  33     -16.213  -2.998   0.862  1.00 78.32           N  
ATOM    499  H   THR A  33     -16.330  -3.976   1.087  1.00 78.32           H  
ATOM    500  CA  THR A  33     -15.032  -2.623   0.056  1.00 78.32           C  
ATOM    501  HA  THR A  33     -14.602  -1.701   0.446  1.00 78.32           H  
ATOM    502  C   THR A  33     -15.423  -2.385  -1.414  1.00 78.32           C  
ATOM    503  CB  THR A  33     -13.951  -3.714   0.112  1.00 78.32           C  
ATOM    504  HB  THR A  33     -13.079  -3.373  -0.445  1.00 78.32           H  
ATOM    505  O   THR A  33     -16.543  -2.713  -1.832  1.00 78.32           O  
ATOM    506  CG2 THR A  33     -13.518  -4.050   1.540  1.00 78.32           C  
ATOM    507 HG21 THR A  33     -12.725  -4.796   1.515  1.00 78.32           H  
ATOM    508 HG22 THR A  33     -13.139  -3.152   2.029  1.00 78.32           H  
ATOM    509 HG23 THR A  33     -14.355  -4.447   2.114  1.00 78.32           H  
ATOM    510  OG1 THR A  33     -14.458  -4.881  -0.500  1.00 78.32           O  
ATOM    511  HG1 THR A  33     -13.727  -5.448  -0.756  1.00 78.32           H  
ATOM    512  N   THR A  34     -14.504  -1.869  -2.239  1.00 79.48           N  
ATOM    513  H   THR A  34     -13.600  -1.597  -1.881  1.00 79.48           H  
ATOM    514  CA  THR A  34     -14.732  -1.732  -3.695  1.00 79.48           C  
ATOM    515  HA  THR A  34     -15.654  -1.172  -3.854  1.00 79.48           H  
ATOM    516  C   THR A  34     -14.908  -3.076  -4.413  1.00 79.48           C  
ATOM    517  CB  THR A  34     -13.598  -0.965  -4.388  1.00 79.48           C  
ATOM    518  HB  THR A  34     -13.801  -0.960  -5.459  1.00 79.48           H  
ATOM    519  O   THR A  34     -15.520  -3.134  -5.478  1.00 79.48           O  
ATOM    520  CG2 THR A  34     -13.501   0.486  -3.928  1.00 79.48           C  
ATOM    521 HG21 THR A  34     -12.711   0.990  -4.484  1.00 79.48           H  
ATOM    522 HG22 THR A  34     -14.447   0.990  -4.127  1.00 79.48           H  
ATOM    523 HG23 THR A  34     -13.282   0.541  -2.861  1.00 79.48           H  
ATOM    524  OG1 THR A  34     -12.361  -1.602  -4.184  1.00 79.48           O  
ATOM    525  HG1 THR A  34     -12.005  -1.293  -3.348  1.00 79.48           H  
ATOM    526  N   SER A  35     -14.436  -4.176  -3.816  1.00 77.68           N  
ATOM    527  H   SER A  35     -13.910  -4.062  -2.962  1.00 77.68           H  
ATOM    528  CA  SER A  35     -14.644  -5.547  -4.302  1.00 77.68           C  
ATOM    529  HA  SER A  35     -14.710  -5.512  -5.390  1.00 77.68           H  
ATOM    530  C   SER A  35     -15.945  -6.195  -3.817  1.00 77.68           C  
ATOM    531  CB  SER A  35     -13.428  -6.404  -3.961  1.00 77.68           C  
ATOM    532  HB2 SER A  35     -12.563  -5.941  -4.436  1.00 77.68           H  
ATOM    533  HB3 SER A  35     -13.560  -7.409  -4.363  1.00 77.68           H  
ATOM    534  O   SER A  35     -16.258  -7.312  -4.230  1.00 77.68           O  
ATOM    535  OG  SER A  35     -13.194  -6.476  -2.567  1.00 77.68           O  
ATOM    536  HG  SER A  35     -12.380  -6.973  -2.452  1.00 77.68           H  
ATOM    537  N   GLY A  36     -16.738  -5.490  -3.002  1.00 76.10           N  
ATOM    538  H   GLY A  36     -16.415  -4.582  -2.699  1.00 76.10           H  
ATOM    539  CA  GLY A  36     -18.050  -5.936  -2.527  1.00 76.10           C  
ATOM    540  HA2 GLY A  36     -18.684  -5.062  -2.381  1.00 76.10           H  
ATOM    541  HA3 GLY A  36     -18.525  -6.559  -3.284  1.00 76.10           H  
ATOM    542  C   GLY A  36     -18.031  -6.719  -1.209  1.00 76.10           C  
ATOM    543  O   GLY A  36     -19.091  -7.161  -0.774  1.00 76.10           O  
ATOM    544  N   TYR A  37     -16.874  -6.852  -0.545  1.00 82.29           N  
ATOM    545  H   TYR A  37     -16.042  -6.415  -0.915  1.00 82.29           H  
ATOM    546  CA  TYR A  37     -16.783  -7.506   0.765  1.00 82.29           C  
ATOM    547  HA  TYR A  37     -17.256  -8.484   0.677  1.00 82.29           H  
ATOM    548  C   TYR A  37     -17.500  -6.654   1.831  1.00 82.29           C  
ATOM    549  CB  TYR A  37     -15.313  -7.738   1.154  1.00 82.29           C  
ATOM    550  HB2 TYR A  37     -14.811  -8.245   0.331  1.00 82.29           H  
ATOM    551  HB3 TYR A  37     -14.820  -6.776   1.297  1.00 82.29           H  
ATOM    552  O   TYR A  37     -17.152  -5.479   1.979  1.00 82.29           O  
ATOM    553  CG  TYR A  37     -15.129  -8.558   2.421  1.00 82.29           C  
ATOM    554  CD1 TYR A  37     -15.298  -7.974   3.691  1.00 82.29           C  
ATOM    555  HD1 TYR A  37     -15.544  -6.926   3.779  1.00 82.29           H  
ATOM    556  CD2 TYR A  37     -14.786  -9.917   2.334  1.00 82.29           C  
ATOM    557  HD2 TYR A  37     -14.630 -10.361   1.362  1.00 82.29           H  
ATOM    558  CE1 TYR A  37     -15.193  -8.760   4.854  1.00 82.29           C  
ATOM    559  HE1 TYR A  37     -15.380  -8.313   5.820  1.00 82.29           H  
ATOM    560  CE2 TYR A  37     -14.628 -10.697   3.493  1.00 82.29           C  
ATOM    561  HE2 TYR A  37     -14.323 -11.732   3.433  1.00 82.29           H  
ATOM    562  OH  TYR A  37     -14.804 -10.899   5.869  1.00 82.29           O  
ATOM    563  HH  TYR A  37     -15.095 -10.401   6.637  1.00 82.29           H  
ATOM    564  CZ  TYR A  37     -14.867 -10.127   4.756  1.00 82.29           C  
ATOM    565  N   PRO A  38     -18.482  -7.188   2.580  1.00 82.13           N  
ATOM    566  CA  PRO A  38     -19.224  -6.433   3.590  1.00 82.13           C  
ATOM    567  HA  PRO A  38     -19.599  -5.503   3.163  1.00 82.13           H  
ATOM    568  C   PRO A  38     -18.370  -6.094   4.818  1.00 82.13           C  
ATOM    569  CB  PRO A  38     -20.404  -7.329   3.963  1.00 82.13           C  
ATOM    570  HB2 PRO A  38     -21.249  -7.114   3.309  1.00 82.13           H  
ATOM    571  HB3 PRO A  38     -20.673  -7.206   5.012  1.00 82.13           H  
ATOM    572  O   PRO A  38     -17.658  -6.949   5.335  1.00 82.13           O  
ATOM    573  CG  PRO A  38     -19.892  -8.744   3.696  1.00 82.13           C  
ATOM    574  HG2 PRO A  38     -20.703  -9.438   3.473  1.00 82.13           H  
ATOM    575  HG3 PRO A  38     -19.314  -9.093   4.552  1.00 82.13           H  
ATOM    576  CD  PRO A  38     -18.965  -8.559   2.500  1.00 82.13           C  
ATOM    577  HD2 PRO A  38     -19.520  -8.696   1.572  1.00 82.13           H  
ATOM    578  HD3 PRO A  38     -18.143  -9.273   2.555  1.00 82.13           H  
ATOM    579  N   ILE A  39     -18.482  -4.863   5.319  1.00 81.36           N  
ATOM    580  H   ILE A  39     -19.117  -4.216   4.873  1.00 81.36           H  
ATOM    581  CA  ILE A  39     -17.735  -4.386   6.493  1.00 81.36           C  
ATOM    582  HA  ILE A  39     -17.102  -5.189   6.870  1.00 81.36           H  
ATOM    583  C   ILE A  39     -18.709  -4.039   7.631  1.00 81.36           C  
ATOM    584  CB  ILE A  39     -16.800  -3.227   6.078  1.00 81.36           C  
ATOM    585  HB  ILE A  39     -17.430  -2.502   5.563  1.00 81.36           H  
ATOM    586  O   ILE A  39     -19.816  -3.541   7.401  1.00 81.36           O  
ATOM    587  CG1 ILE A  39     -15.742  -3.605   5.019  1.00 81.36           C  
ATOM    588 HG12 ILE A  39     -15.245  -2.694   4.685  1.00 81.36           H  
ATOM    589 HG13 ILE A  39     -16.238  -4.033   4.148  1.00 81.36           H  
ATOM    590  CG2 ILE A  39     -16.151  -2.511   7.276  1.00 81.36           C  
ATOM    591 HG21 ILE A  39     -16.909  -1.991   7.862  1.00 81.36           H  
ATOM    592 HG22 ILE A  39     -15.632  -3.225   7.915  1.00 81.36           H  
ATOM    593 HG23 ILE A  39     -15.426  -1.774   6.930  1.00 81.36           H  
ATOM    594  CD1 ILE A  39     -14.666  -4.584   5.494  1.00 81.36           C  
ATOM    595 HD11 ILE A  39     -13.993  -4.808   4.666  1.00 81.36           H  
ATOM    596 HD12 ILE A  39     -14.083  -4.144   6.304  1.00 81.36           H  
ATOM    597 HD13 ILE A  39     -15.121  -5.514   5.837  1.00 81.36           H  
ATOM    598  N   ASP A  40     -18.305  -4.329   8.867  1.00 82.05           N  
ATOM    599  H   ASP A  40     -17.375  -4.699   9.001  1.00 82.05           H  
ATOM    600  CA  ASP A  40     -19.106  -4.174  10.088  1.00 82.05           C  
ATOM    601  HA  ASP A  40     -20.162  -4.247   9.830  1.00 82.05           H  
ATOM    602  C   ASP A  40     -18.893  -2.834  10.798  1.00 82.05           C  
ATOM    603  CB  ASP A  40     -18.782  -5.337  11.027  1.00 82.05           C  
ATOM    604  HB2 ASP A  40     -19.558  -5.414  11.788  1.00 82.05           H  
ATOM    605  HB3 ASP A  40     -18.793  -6.234  10.407  1.00 82.05           H  
ATOM    606  O   ASP A  40     -19.798  -2.335  11.464  1.00 82.05           O  
ATOM    607  CG  ASP A  40     -17.403  -5.265  11.687  1.00 82.05           C  
ATOM    608  OD1 ASP A  40     -16.435  -4.904  10.990  1.00 82.05           O  
ATOM    609  OD2 ASP A  40     -17.303  -5.584  12.896  1.00 82.05           O  
ATOM    610  N   ASP A  41     -17.713  -2.249  10.636  1.00 78.76           N  
ATOM    611  H   ASP A  41     -16.973  -2.797  10.221  1.00 78.76           H  
ATOM    612  CA  ASP A  41     -17.372  -0.924  11.126  1.00 78.76           C  
ATOM    613  HA  ASP A  41     -18.269  -0.306  11.145  1.00 78.76           H  
ATOM    614  C   ASP A  41     -16.302  -0.308  10.210  1.00 78.76           C  
ATOM    615  CB  ASP A  41     -16.867  -1.051  12.563  1.00 78.76           C  
ATOM    616  HB2 ASP A  41     -17.628  -1.548  13.165  1.00 78.76           H  
ATOM    617  HB3 ASP A  41     -15.979  -1.683  12.556  1.00 78.76           H  
ATOM    618  O   ASP A  41     -15.177  -0.811  10.152  1.00 78.76           O  
ATOM    619  CG  ASP A  41     -16.529   0.286  13.223  1.00 78.76           C  
ATOM    620  OD1 ASP A  41     -16.530   1.328  12.525  1.00 78.76           O  
ATOM    621  OD2 ASP A  41     -16.271   0.239  14.443  1.00 78.76           O  
ATOM    622  N   PRO A  42     -16.612   0.779   9.484  1.00 75.91           N  
ATOM    623  CA  PRO A  42     -15.673   1.387   8.551  1.00 75.91           C  
ATOM    624  HA  PRO A  42     -15.255   0.618   7.902  1.00 75.91           H  
ATOM    625  C   PRO A  42     -14.514   2.100   9.258  1.00 75.91           C  
ATOM    626  CB  PRO A  42     -16.510   2.356   7.721  1.00 75.91           C  
ATOM    627  HB2 PRO A  42     -17.011   1.813   6.920  1.00 75.91           H  
ATOM    628  HB3 PRO A  42     -15.927   3.186   7.320  1.00 75.91           H  
ATOM    629  O   PRO A  42     -13.610   2.569   8.572  1.00 75.91           O  
ATOM    630  CG  PRO A  42     -17.546   2.814   8.728  1.00 75.91           C  
ATOM    631  HG2 PRO A  42     -17.098   3.576   9.366  1.00 75.91           H  
ATOM    632  HG3 PRO A  42     -18.437   3.177   8.216  1.00 75.91           H  
ATOM    633  CD  PRO A  42     -17.830   1.564   9.556  1.00 75.91           C  
ATOM    634  HD2 PRO A  42     -18.643   0.985   9.118  1.00 75.91           H  
ATOM    635  HD3 PRO A  42     -18.071   1.843  10.582  1.00 75.91           H  
ATOM    636  N   LYS A  43     -14.532   2.202  10.595  1.00 77.20           N  
ATOM    637  H   LYS A  43     -15.318   1.825  11.104  1.00 77.20           H  
ATOM    638  CA  LYS A  43     -13.454   2.799  11.385  1.00 77.20           C  
ATOM    639  HA  LYS A  43     -12.966   3.563  10.781  1.00 77.20           H  
ATOM    640  C   LYS A  43     -12.382   1.784  11.790  1.00 77.20           C  
ATOM    641  CB  LYS A  43     -14.021   3.496  12.628  1.00 77.20           C  
ATOM    642  HB2 LYS A  43     -13.213   4.046  13.111  1.00 77.20           H  
ATOM    643  HB3 LYS A  43     -14.388   2.745  13.327  1.00 77.20           H  
ATOM    644  O   LYS A  43     -11.314   2.194  12.237  1.00 77.20           O  
ATOM    645  CG  LYS A  43     -15.159   4.469  12.293  1.00 77.20           C  
ATOM    646  HG2 LYS A  43     -14.853   5.144  11.493  1.00 77.20           H  
ATOM    647  HG3 LYS A  43     -16.032   3.909  11.959  1.00 77.20           H  
ATOM    648  CD  LYS A  43     -15.533   5.276  13.536  1.00 77.20           C  
ATOM    649  HD2 LYS A  43     -15.686   4.596  14.374  1.00 77.20           H  
ATOM    650  HD3 LYS A  43     -14.721   5.964  13.768  1.00 77.20           H  
ATOM    651  CE  LYS A  43     -16.821   6.049  13.264  1.00 77.20           C  
ATOM    652  HE2 LYS A  43     -17.623   5.328  13.108  1.00 77.20           H  
ATOM    653  HE3 LYS A  43     -16.698   6.621  12.345  1.00 77.20           H  
ATOM    654  NZ  LYS A  43     -17.136   6.956  14.389  1.00 77.20           N  
ATOM    655  HZ1 LYS A  43     -18.079   7.312  14.317  1.00 77.20           H  
ATOM    656  HZ2 LYS A  43     -16.534   7.764  14.314  1.00 77.20           H  
ATOM    657  HZ3 LYS A  43     -16.984   6.509  15.282  1.00 77.20           H  
ATOM    658  N   LYS A  44     -12.613   0.479  11.637  1.00 80.81           N  
ATOM    659  H   LYS A  44     -13.471   0.184  11.193  1.00 80.81           H  
ATOM    660  CA  LYS A  44     -11.652  -0.540  12.080  1.00 80.81           C  
ATOM    661  HA  LYS A  44     -11.228  -0.213  13.029  1.00 80.81           H  
ATOM    662  C   LYS A  44     -10.482  -0.706  11.112  1.00 80.81           C  
ATOM    663  CB  LYS A  44     -12.357  -1.877  12.304  1.00 80.81           C  
ATOM    664  HB2 LYS A  44     -12.940  -2.130  11.418  1.00 80.81           H  
ATOM    665  HB3 LYS A  44     -11.600  -2.645  12.456  1.00 80.81           H  
ATOM    666  O   LYS A  44     -10.651  -0.638   9.903  1.00 80.81           O  
ATOM    667  CG  LYS A  44     -13.255  -1.846  13.543  1.00 80.81           C  
ATOM    668  HG2 LYS A  44     -13.968  -1.026  13.457  1.00 80.81           H  
ATOM    669  HG3 LYS A  44     -12.642  -1.690  14.431  1.00 80.81           H  
ATOM    670  CD  LYS A  44     -14.005  -3.174  13.673  1.00 80.81           C  
ATOM    671  HD2 LYS A  44     -14.497  -3.405  12.728  1.00 80.81           H  
ATOM    672  HD3 LYS A  44     -13.305  -3.976  13.910  1.00 80.81           H  
ATOM    673  CE  LYS A  44     -15.045  -3.100  14.783  1.00 80.81           C  
ATOM    674  HE2 LYS A  44     -14.544  -2.947  15.738  1.00 80.81           H  
ATOM    675  HE3 LYS A  44     -15.684  -2.236  14.603  1.00 80.81           H  
ATOM    676  NZ  LYS A  44     -15.850  -4.343  14.792  1.00 80.81           N  
ATOM    677  HZ1 LYS A  44     -16.266  -4.516  13.888  1.00 80.81           H  
ATOM    678  HZ2 LYS A  44     -16.622  -4.281  15.440  1.00 80.81           H  
ATOM    679  HZ3 LYS A  44     -15.282  -5.157  14.979  1.00 80.81           H  
ATOM    680  N   TYR A  45      -9.314  -1.007  11.667  1.00 81.74           N  
ATOM    681  H   TYR A  45      -9.253  -0.979  12.675  1.00 81.74           H  
ATOM    682  CA  TYR A  45      -8.093  -1.366  10.936  1.00 81.74           C  
ATOM    683  HA  TYR A  45      -8.353  -1.680   9.925  1.00 81.74           H  
ATOM    684  C   TYR A  45      -7.379  -2.536  11.623  1.00 81.74           C  
ATOM    685  CB  TYR A  45      -7.176  -0.141  10.838  1.00 81.74           C  
ATOM    686  HB2 TYR A  45      -7.637   0.582  10.165  1.00 81.74           H  
ATOM    687  HB3 TYR A  45      -6.229  -0.437  10.386  1.00 81.74           H  
ATOM    688  O   TYR A  45      -7.632  -2.816  12.797  1.00 81.74           O  
ATOM    689  CG  TYR A  45      -6.908   0.529  12.171  1.00 81.74           C  
ATOM    690  CD1 TYR A  45      -7.768   1.544  12.622  1.00 81.74           C  
ATOM    691  HD1 TYR A  45      -8.621   1.842  12.031  1.00 81.74           H  
ATOM    692  CD2 TYR A  45      -5.843   0.103  12.986  1.00 81.74           C  
ATOM    693  HD2 TYR A  45      -5.224  -0.720  12.662  1.00 81.74           H  
ATOM    694  CE1 TYR A  45      -7.555   2.133  13.877  1.00 81.74           C  
ATOM    695  HE1 TYR A  45      -8.239   2.889  14.234  1.00 81.74           H  
ATOM    696  CE2 TYR A  45      -5.590   0.740  14.215  1.00 81.74           C  
ATOM    697  HE2 TYR A  45      -4.734   0.453  14.808  1.00 81.74           H  
ATOM    698  OH  TYR A  45      -6.221   2.369  15.859  1.00 81.74           O  
ATOM    699  HH  TYR A  45      -5.443   2.021  16.303  1.00 81.74           H  
ATOM    700  CZ  TYR A  45      -6.456   1.756  14.670  1.00 81.74           C  
ATOM    701  N   GLN A  46      -6.484  -3.230  10.920  1.00 82.22           N  
ATOM    702  H   GLN A  46      -6.340  -2.958   9.958  1.00 82.22           H  
ATOM    703  CA  GLN A  46      -5.772  -4.396  11.446  1.00 82.22           C  
ATOM    704  HA  GLN A  46      -6.354  -4.781  12.284  1.00 82.22           H  
ATOM    705  C   GLN A  46      -4.375  -4.067  11.976  1.00 82.22           C  
ATOM    706  CB  GLN A  46      -5.695  -5.542  10.436  1.00 82.22           C  
ATOM    707  HB2 GLN A  46      -5.079  -5.244   9.587  1.00 82.22           H  
ATOM    708  HB3 GLN A  46      -5.205  -6.378  10.936  1.00 82.22           H  
ATOM    709  O   GLN A  46      -3.547  -3.456  11.295  1.00 82.22           O  
ATOM    710  CG  GLN A  46      -7.068  -6.012   9.942  1.00 82.22           C  
ATOM    711  HG2 GLN A  46      -7.525  -5.219   9.350  1.00 82.22           H  
ATOM    712  HG3 GLN A  46      -7.714  -6.225  10.794  1.00 82.22           H  
ATOM    713  CD  GLN A  46      -6.967  -7.268   9.089  1.00 82.22           C  
ATOM    714  NE2 GLN A  46      -7.898  -7.490   8.193  1.00 82.22           N  
ATOM    715 HE21 GLN A  46      -7.793  -8.299   7.598  1.00 82.22           H  
ATOM    716 HE22 GLN A  46      -8.640  -6.813   8.085  1.00 82.22           H  
ATOM    717  OE1 GLN A  46      -6.064  -8.082   9.217  1.00 82.22           O  
ATOM    718  N   ARG A  47      -4.085  -4.561  13.183  1.00 82.43           N  
ATOM    719  H   ARG A  47      -4.830  -5.029  13.679  1.00 82.43           H  
ATOM    720  CA  ARG A  47      -2.771  -4.481  13.843  1.00 82.43           C  
ATOM    721  HA  ARG A  47      -1.991  -4.447  13.082  1.00 82.43           H  
ATOM    722  C   ARG A  47      -2.510  -5.709  14.720  1.00 82.43           C  
ATOM    723  CB  ARG A  47      -2.687  -3.171  14.645  1.00 82.43           C  
ATOM    724  HB2 ARG A  47      -1.659  -3.053  14.988  1.00 82.43           H  
ATOM    725  HB3 ARG A  47      -2.927  -2.334  13.989  1.00 82.43           H  
ATOM    726  O   ARG A  47      -3.455  -6.395  15.108  1.00 82.43           O  
ATOM    727  CG  ARG A  47      -3.634  -3.148  15.857  1.00 82.43           C  
ATOM    728  HG2 ARG A  47      -3.358  -3.961  16.528  1.00 82.43           H  
ATOM    729  HG3 ARG A  47      -4.656  -3.330  15.526  1.00 82.43           H  
ATOM    730  CD  ARG A  47      -3.621  -1.833  16.647  1.00 82.43           C  
ATOM    731  HD2 ARG A  47      -4.146  -2.000  17.588  1.00 82.43           H  
ATOM    732  HD3 ARG A  47      -4.180  -1.092  16.076  1.00 82.43           H  
ATOM    733  NE  ARG A  47      -2.266  -1.316  16.924  1.00 82.43           N  
ATOM    734  HE  ARG A  47      -1.481  -1.790  16.500  1.00 82.43           H  
ATOM    735  NH1 ARG A  47      -2.872   0.604  18.032  1.00 82.43           N  
ATOM    736 HH11 ARG A  47      -2.542   1.348  18.630  1.00 82.43           H  
ATOM    737 HH12 ARG A  47      -3.761   0.178  18.255  1.00 82.43           H  
ATOM    738  NH2 ARG A  47      -0.760   0.274  17.487  1.00 82.43           N  
ATOM    739 HH21 ARG A  47      -0.508   1.215  17.754  1.00 82.43           H  
ATOM    740 HH22 ARG A  47      -0.046  -0.297  17.060  1.00 82.43           H  
ATOM    741  CZ  ARG A  47      -1.977  -0.157  17.485  1.00 82.43           C  
ATOM    742  N   VAL A  48      -1.249  -5.975  15.073  1.00 79.74           N  
ATOM    743  H   VAL A  48      -0.524  -5.363  14.727  1.00 79.74           H  
ATOM    744  CA  VAL A  48      -0.888  -7.029  16.049  1.00 79.74           C  
ATOM    745  HA  VAL A  48      -1.662  -7.796  16.052  1.00 79.74           H  
ATOM    746  C   VAL A  48      -0.818  -6.429  17.449  1.00 79.74           C  
ATOM    747  CB  VAL A  48       0.441  -7.731  15.702  1.00 79.74           C  
ATOM    748  HB  VAL A  48       1.259  -7.011  15.728  1.00 79.74           H  
ATOM    749  O   VAL A  48       0.122  -5.702  17.761  1.00 79.74           O  
ATOM    750  CG1 VAL A  48       0.745  -8.867  16.687  1.00 79.74           C  
ATOM    751 HG11 VAL A  48       1.646  -9.398  16.379  1.00 79.74           H  
ATOM    752 HG12 VAL A  48       0.911  -8.472  17.690  1.00 79.74           H  
ATOM    753 HG13 VAL A  48      -0.085  -9.573  16.709  1.00 79.74           H  
ATOM    754  CG2 VAL A  48       0.380  -8.337  14.300  1.00 79.74           C  
ATOM    755 HG21 VAL A  48       0.250  -7.528  13.582  1.00 79.74           H  
ATOM    756 HG22 VAL A  48       1.312  -8.855  14.074  1.00 79.74           H  
ATOM    757 HG23 VAL A  48      -0.453  -9.035  14.224  1.00 79.74           H  
ATOM    758  N   GLY A  49      -1.800  -6.716  18.306  1.00 74.93           N  
ATOM    759  H   GLY A  49      -2.557  -7.306  17.991  1.00 74.93           H  
ATOM    760  CA  GLY A  49      -1.885  -6.094  19.633  1.00 74.93           C  
ATOM    761  HA2 GLY A  49      -2.798  -6.424  20.129  1.00 74.93           H  
ATOM    762  HA3 GLY A  49      -1.033  -6.411  20.233  1.00 74.93           H  
ATOM    763  C   GLY A  49      -1.913  -4.559  19.550  1.00 74.93           C  
ATOM    764  O   GLY A  49      -2.778  -3.990  18.897  1.00 74.93           O  
ATOM    765  N   GLN A  50      -0.953  -3.883  20.188  1.00 71.70           N  
ATOM    766  H   GLN A  50      -0.249  -4.409  20.685  1.00 71.70           H  
ATOM    767  CA  GLN A  50      -0.741  -2.430  20.056  1.00 71.70           C  
ATOM    768  HA  GLN A  50      -1.619  -1.992  19.581  1.00 71.70           H  
ATOM    769  C   GLN A  50       0.427  -2.089  19.114  1.00 71.70           C  
ATOM    770  CB  GLN A  50      -0.603  -1.775  21.443  1.00 71.70           C  
ATOM    771  HB2 GLN A  50      -0.341  -0.723  21.331  1.00 71.70           H  
ATOM    772  HB3 GLN A  50       0.203  -2.267  21.987  1.00 71.70           H  
ATOM    773  O   GLN A  50       1.000  -1.007  19.187  1.00 71.70           O  
ATOM    774  CG  GLN A  50      -1.890  -1.860  22.279  1.00 71.70           C  
ATOM    775  HG2 GLN A  50      -2.182  -2.904  22.396  1.00 71.70           H  
ATOM    776  HG3 GLN A  50      -1.683  -1.464  23.273  1.00 71.70           H  
ATOM    777  CD  GLN A  50      -3.069  -1.075  21.702  1.00 71.70           C  
ATOM    778  NE2 GLN A  50      -4.272  -1.338  22.161  1.00 71.70           N  
ATOM    779 HE21 GLN A  50      -4.418  -2.035  22.877  1.00 71.70           H  
ATOM    780 HE22 GLN A  50      -5.029  -0.789  21.778  1.00 71.70           H  
ATOM    781  OE1 GLN A  50      -2.946  -0.212  20.845  1.00 71.70           O  
ATOM    782  N   GLY A  51       0.778  -3.013  18.219  1.00 76.71           N  
ATOM    783  H   GLY A  51       0.290  -3.897  18.217  1.00 76.71           H  
ATOM    784  CA  GLY A  51       1.880  -2.874  17.277  1.00 76.71           C  
ATOM    785  HA2 GLY A  51       2.281  -3.865  17.066  1.00 76.71           H  
ATOM    786  HA3 GLY A  51       2.666  -2.275  17.737  1.00 76.71           H  
ATOM    787  C   GLY A  51       1.507  -2.197  15.957  1.00 76.71           C  
ATOM    788  O   GLY A  51       0.418  -1.625  15.840  1.00 76.71           O  
ATOM    789  N   PRO A  52       2.410  -2.246  14.965  1.00 81.41           N  
ATOM    790  CA  PRO A  52       2.226  -1.651  13.643  1.00 81.41           C  
ATOM    791  HA  PRO A  52       2.145  -0.570  13.759  1.00 81.41           H  
ATOM    792  C   PRO A  52       0.994  -2.169  12.889  1.00 81.41           C  
ATOM    793  CB  PRO A  52       3.515  -1.974  12.879  1.00 81.41           C  
ATOM    794  HB2 PRO A  52       3.782  -1.197  12.163  1.00 81.41           H  
ATOM    795  HB3 PRO A  52       3.416  -2.933  12.370  1.00 81.41           H  
ATOM    796  O   PRO A  52       0.462  -3.244  13.186  1.00 81.41           O  
ATOM    797  CG  PRO A  52       4.559  -2.104  13.983  1.00 81.41           C  
ATOM    798  HG2 PRO A  52       4.882  -1.113  14.303  1.00 81.41           H  
ATOM    799  HG3 PRO A  52       5.411  -2.709  13.677  1.00 81.41           H  
ATOM    800  CD  PRO A  52       3.763  -2.766  15.098  1.00 81.41           C  
ATOM    801  HD2 PRO A  52       3.757  -3.848  14.963  1.00 81.41           H  
ATOM    802  HD3 PRO A  52       4.204  -2.500  16.058  1.00 81.41           H  
ATOM    803  N   LEU A  53       0.569  -1.405  11.880  1.00 85.27           N  
ATOM    804  H   LEU A  53       1.116  -0.592  11.634  1.00 85.27           H  
ATOM    805  CA  LEU A  53      -0.507  -1.806  10.974  1.00 85.27           C  
ATOM    806  HA  LEU A  53      -1.329  -2.210  11.566  1.00 85.27           H  
ATOM    807  C   LEU A  53      -0.048  -2.921  10.031  1.00 85.27           C  
ATOM    808  CB  LEU A  53      -1.020  -0.598  10.176  1.00 85.27           C  
ATOM    809  HB2 LEU A  53      -0.197  -0.198   9.584  1.00 85.27           H  
ATOM    810  HB3 LEU A  53      -1.790  -0.947   9.487  1.00 85.27           H  
ATOM    811  O   LEU A  53       1.132  -3.012   9.679  1.00 85.27           O  
ATOM    812  CG  LEU A  53      -1.603   0.540  11.025  1.00 85.27           C  
ATOM    813  HG  LEU A  53      -0.821   0.982  11.643  1.00 85.27           H  
ATOM    814  CD1 LEU A  53      -2.163   1.609  10.096  1.00 85.27           C  
ATOM    815 HD11 LEU A  53      -1.374   1.996   9.451  1.00 85.27           H  
ATOM    816 HD12 LEU A  53      -2.577   2.427  10.684  1.00 85.27           H  
ATOM    817 HD13 LEU A  53      -2.957   1.172   9.489  1.00 85.27           H  
ATOM    818  CD2 LEU A  53      -2.731   0.071  11.933  1.00 85.27           C  
ATOM    819 HD21 LEU A  53      -2.326  -0.558  12.726  1.00 85.27           H  
ATOM    820 HD22 LEU A  53      -3.452  -0.495  11.343  1.00 85.27           H  
ATOM    821 HD23 LEU A  53      -3.220   0.933  12.388  1.00 85.27           H  
ATOM    822  N   LEU A  54      -0.989  -3.758   9.605  1.00 85.57           N  
ATOM    823  H   LEU A  54      -1.942  -3.603   9.900  1.00 85.57           H  
ATOM    824  CA  LEU A  54      -0.700  -4.915   8.761  1.00 85.57           C  
ATOM    825  HA  LEU A  54       0.353  -5.178   8.870  1.00 85.57           H  
ATOM    826  C   LEU A  54      -0.929  -4.625   7.279  1.00 85.57           C  
ATOM    827  CB  LEU A  54      -1.537  -6.112   9.225  1.00 85.57           C  
ATOM    828  HB2 LEU A  54      -1.321  -6.949   8.560  1.00 85.57           H  
ATOM    829  HB3 LEU A  54      -2.594  -5.861   9.135  1.00 85.57           H  
ATOM    830  O   LEU A  54      -1.935  -4.032   6.900  1.00 85.57           O  
ATOM    831  CG  LEU A  54      -1.240  -6.556  10.663  1.00 85.57           C  
ATOM    832  HG  LEU A  54      -1.469  -5.748  11.358  1.00 85.57           H  
ATOM    833  CD1 LEU A  54      -2.131  -7.737  11.026  1.00 85.57           C  
ATOM    834 HD11 LEU A  54      -1.969  -7.989  12.074  1.00 85.57           H  
ATOM    835 HD12 LEU A  54      -3.178  -7.467  10.884  1.00 85.57           H  
ATOM    836 HD13 LEU A  54      -1.897  -8.593  10.393  1.00 85.57           H  
ATOM    837  CD2 LEU A  54       0.232  -6.951  10.828  1.00 85.57           C  
ATOM    838 HD21 LEU A  54       0.342  -7.817  11.480  1.00 85.57           H  
ATOM    839 HD22 LEU A  54       0.781  -6.104  11.240  1.00 85.57           H  
ATOM    840 HD23 LEU A  54       0.672  -7.214   9.866  1.00 85.57           H  
ATOM    841  N   LEU A  55      -0.038  -5.136   6.425  1.00 87.07           N  
ATOM    842  H   LEU A  55       0.749  -5.648   6.797  1.00 87.07           H  
ATOM    843  CA  LEU A  55      -0.169  -5.033   4.968  1.00 87.07           C  
ATOM    844  HA  LEU A  55      -0.328  -3.983   4.723  1.00 87.07           H  
ATOM    845  C   LEU A  55      -1.384  -5.816   4.430  1.00 87.07           C  
ATOM    846  CB  LEU A  55       1.149  -5.513   4.330  1.00 87.07           C  
ATOM    847  HB2 LEU A  55       1.223  -6.589   4.487  1.00 87.07           H  
ATOM    848  HB3 LEU A  55       1.984  -5.039   4.845  1.00 87.07           H  
ATOM    849  O   LEU A  55      -1.884  -5.511   3.351  1.00 87.07           O  
ATOM    850  CG  LEU A  55       1.285  -5.225   2.821  1.00 87.07           C  
ATOM    851  HG  LEU A  55       0.450  -5.664   2.275  1.00 87.07           H  
ATOM    852  CD1 LEU A  55       1.345  -3.724   2.523  1.00 87.07           C  
ATOM    853 HD11 LEU A  55       0.397  -3.252   2.782  1.00 87.07           H  
ATOM    854 HD12 LEU A  55       2.151  -3.261   3.093  1.00 87.07           H  
ATOM    855 HD13 LEU A  55       1.522  -3.563   1.460  1.00 87.07           H  
ATOM    856  CD2 LEU A  55       2.570  -5.863   2.291  1.00 87.07           C  
ATOM    857 HD21 LEU A  55       2.517  -6.943   2.429  1.00 87.07           H  
ATOM    858 HD22 LEU A  55       3.433  -5.467   2.826  1.00 87.07           H  
ATOM    859 HD23 LEU A  55       2.675  -5.649   1.228  1.00 87.07           H  
ATOM    860  N   GLN A  56      -1.892  -6.797   5.186  1.00 86.15           N  
ATOM    861  H   GLN A  56      -1.410  -7.036   6.041  1.00 86.15           H  
ATOM    862  CA  GLN A  56      -3.099  -7.552   4.823  1.00 86.15           C  
ATOM    863  HA  GLN A  56      -3.019  -7.798   3.764  1.00 86.15           H  
ATOM    864  C   GLN A  56      -4.409  -6.777   4.987  1.00 86.15           C  
ATOM    865  CB  GLN A  56      -3.172  -8.871   5.604  1.00 86.15           C  
ATOM    866  HB2 GLN A  56      -3.874  -9.538   5.103  1.00 86.15           H  
ATOM    867  HB3 GLN A  56      -2.189  -9.341   5.573  1.00 86.15           H  
ATOM    868  O   GLN A  56      -5.459  -7.299   4.609  1.00 86.15           O  
ATOM    869  CG  GLN A  56      -3.606  -8.732   7.069  1.00 86.15           C  
ATOM    870  HG2 GLN A  56      -4.636  -8.376   7.095  1.00 86.15           H  
ATOM    871  HG3 GLN A  56      -2.980  -8.001   7.581  1.00 86.15           H  
ATOM    872  CD  GLN A  56      -3.537 -10.051   7.832  1.00 86.15           C  
ATOM    873  NE2 GLN A  56      -4.339 -10.221   8.854  1.00 86.15           N  
ATOM    874 HE21 GLN A  56      -4.998  -9.493   9.090  1.00 86.15           H  
ATOM    875 HE22 GLN A  56      -4.316 -11.116   9.322  1.00 86.15           H  
ATOM    876  OE1 GLN A  56      -2.767 -10.952   7.536  1.00 86.15           O  
ATOM    877  N   ASP A  57      -4.382  -5.578   5.577  1.00 85.53           N  
ATOM    878  H   ASP A  57      -3.497  -5.172   5.845  1.00 85.53           H  
ATOM    879  CA  ASP A  57      -5.579  -4.765   5.773  1.00 85.53           C  
ATOM    880  HA  ASP A  57      -6.373  -5.413   6.145  1.00 85.53           H  
ATOM    881  C   ASP A  57      -6.059  -4.164   4.447  1.00 85.53           C  
ATOM    882  CB  ASP A  57      -5.347  -3.695   6.838  1.00 85.53           C  
ATOM    883  HB2 ASP A  57      -4.882  -4.158   7.708  1.00 85.53           H  
ATOM    884  HB3 ASP A  57      -4.662  -2.935   6.463  1.00 85.53           H  
ATOM    885  O   ASP A  57      -5.814  -3.000   4.112  1.00 85.53           O  
ATOM    886  CG  ASP A  57      -6.663  -3.039   7.266  1.00 85.53           C  
ATOM    887  OD1 ASP A  57      -7.698  -3.216   6.576  1.00 85.53           O  
ATOM    888  OD2 ASP A  57      -6.624  -2.375   8.321  1.00 85.53           O  
ATOM    889  N   PHE A  58      -6.749  -4.993   3.664  1.00 80.53           N  
ATOM    890  H   PHE A  58      -6.798  -5.964   3.938  1.00 80.53           H  
ATOM    891  CA  PHE A  58      -7.269  -4.578   2.374  1.00 80.53           C  
ATOM    892  HA  PHE A  58      -6.437  -4.206   1.776  1.00 80.53           H  
ATOM    893  C   PHE A  58      -8.270  -3.431   2.506  1.00 80.53           C  
ATOM    894  CB  PHE A  58      -7.903  -5.764   1.642  1.00 80.53           C  
ATOM    895  HB2 PHE A  58      -7.142  -6.526   1.474  1.00 80.53           H  
ATOM    896  HB3 PHE A  58      -8.682  -6.199   2.269  1.00 80.53           H  
ATOM    897  O   PHE A  58      -8.266  -2.556   1.653  1.00 80.53           O  
ATOM    898  CG  PHE A  58      -8.497  -5.361   0.305  1.00 80.53           C  
ATOM    899  CD1 PHE A  58      -9.892  -5.336   0.121  1.00 80.53           C  
ATOM    900  HD1 PHE A  58     -10.548  -5.635   0.926  1.00 80.53           H  
ATOM    901  CD2 PHE A  58      -7.649  -4.948  -0.741  1.00 80.53           C  
ATOM    902  HD2 PHE A  58      -6.579  -4.948  -0.598  1.00 80.53           H  
ATOM    903  CE1 PHE A  58     -10.433  -4.909  -1.105  1.00 80.53           C  
ATOM    904  HE1 PHE A  58     -11.504  -4.873  -1.244  1.00 80.53           H  
ATOM    905  CE2 PHE A  58      -8.192  -4.546  -1.973  1.00 80.53           C  
ATOM    906  HE2 PHE A  58      -7.535  -4.244  -2.776  1.00 80.53           H  
ATOM    907  CZ  PHE A  58      -9.585  -4.520  -2.155  1.00 80.53           C  
ATOM    908  HZ  PHE A  58     -10.005  -4.190  -3.093  1.00 80.53           H  
ATOM    909  N   HIS A  59      -9.102  -3.394   3.553  1.00 80.43           N  
ATOM    910  H   HIS A  59      -8.933  -4.018   4.329  1.00 80.43           H  
ATOM    911  CA  HIS A  59     -10.092  -2.325   3.713  1.00 80.43           C  
ATOM    912  HA  HIS A  59     -10.669  -2.238   2.792  1.00 80.43           H  
ATOM    913  C   HIS A  59      -9.413  -0.968   3.918  1.00 80.43           C  
ATOM    914  CB  HIS A  59     -11.052  -2.672   4.855  1.00 80.43           C  
ATOM    915  HB2 HIS A  59     -11.607  -3.576   4.602  1.00 80.43           H  
ATOM    916  HB3 HIS A  59     -10.468  -2.870   5.754  1.00 80.43           H  
ATOM    917  O   HIS A  59      -9.748  -0.018   3.209  1.00 80.43           O  
ATOM    918  CG  HIS A  59     -12.033  -1.575   5.176  1.00 80.43           C  
ATOM    919  CD2 HIS A  59     -12.886  -0.949   4.312  1.00 80.43           C  
ATOM    920  HD2 HIS A  59     -12.989  -1.153   3.256  1.00 80.43           H  
ATOM    921  ND1 HIS A  59     -12.133  -0.967   6.418  1.00 80.43           N  
ATOM    922  CE1 HIS A  59     -13.026   0.016   6.288  1.00 80.43           C  
ATOM    923  HE1 HIS A  59     -13.264   0.717   7.074  1.00 80.43           H  
ATOM    924  NE2 HIS A  59     -13.513   0.044   5.035  1.00 80.43           N  
ATOM    925  HE2 HIS A  59     -14.143   0.748   4.675  1.00 80.43           H  
ATOM    926  N   LEU A  60      -8.398  -0.891   4.786  1.00 83.14           N  
ATOM    927  H   LEU A  60      -8.182  -1.694   5.360  1.00 83.14           H  
ATOM    928  CA  LEU A  60      -7.623   0.335   4.978  1.00 83.14           C  
ATOM    929  HA  LEU A  60      -8.317   1.133   5.241  1.00 83.14           H  
ATOM    930  C   LEU A  60      -6.884   0.760   3.700  1.00 83.14           C  
ATOM    931  CB  LEU A  60      -6.640   0.125   6.139  1.00 83.14           C  
ATOM    932  HB2 LEU A  60      -5.994  -0.719   5.895  1.00 83.14           H  
ATOM    933  HB3 LEU A  60      -7.204  -0.125   7.037  1.00 83.14           H  
ATOM    934  O   LEU A  60      -6.950   1.927   3.309  1.00 83.14           O  
ATOM    935  CG  LEU A  60      -5.751   1.345   6.429  1.00 83.14           C  
ATOM    936  HG  LEU A  60      -5.210   1.636   5.528  1.00 83.14           H  
ATOM    937  CD1 LEU A  60      -6.558   2.545   6.930  1.00 83.14           C  
ATOM    938 HD11 LEU A  60      -7.241   2.887   6.152  1.00 83.14           H  
ATOM    939 HD12 LEU A  60      -5.885   3.363   7.185  1.00 83.14           H  
ATOM    940 HD13 LEU A  60      -7.127   2.257   7.813  1.00 83.14           H  
ATOM    941  CD2 LEU A  60      -4.713   0.994   7.487  1.00 83.14           C  
ATOM    942 HD21 LEU A  60      -5.212   0.716   8.415  1.00 83.14           H  
ATOM    943 HD22 LEU A  60      -4.062   1.852   7.651  1.00 83.14           H  
ATOM    944 HD23 LEU A  60      -4.115   0.149   7.146  1.00 83.14           H  
ATOM    945  N   ILE A  61      -6.192  -0.173   3.036  1.00 85.09           N  
ATOM    946  H   ILE A  61      -6.168  -1.109   3.415  1.00 85.09           H  
ATOM    947  CA  ILE A  61      -5.464   0.114   1.788  1.00 85.09           C  
ATOM    948  HA  ILE A  61      -4.785   0.949   1.965  1.00 85.09           H  
ATOM    949  C   ILE A  61      -6.435   0.560   0.692  1.00 85.09           C  
ATOM    950  CB  ILE A  61      -4.625  -1.110   1.351  1.00 85.09           C  
ATOM    951  HB  ILE A  61      -5.266  -1.991   1.372  1.00 85.09           H  
ATOM    952  O   ILE A  61      -6.130   1.487  -0.058  1.00 85.09           O  
ATOM    953  CG1 ILE A  61      -3.458  -1.318   2.345  1.00 85.09           C  
ATOM    954 HG12 ILE A  61      -2.785  -0.462   2.301  1.00 85.09           H  
ATOM    955 HG13 ILE A  61      -3.854  -1.374   3.359  1.00 85.09           H  
ATOM    956  CG2 ILE A  61      -4.075  -0.956  -0.084  1.00 85.09           C  
ATOM    957 HG21 ILE A  61      -3.411  -0.093  -0.137  1.00 85.09           H  
ATOM    958 HG22 ILE A  61      -3.531  -1.856  -0.371  1.00 85.09           H  
ATOM    959 HG23 ILE A  61      -4.889  -0.835  -0.799  1.00 85.09           H  
ATOM    960  CD1 ILE A  61      -2.647  -2.596   2.104  1.00 85.09           C  
ATOM    961 HD11 ILE A  61      -3.316  -3.454   2.032  1.00 85.09           H  
ATOM    962 HD12 ILE A  61      -1.971  -2.748   2.945  1.00 85.09           H  
ATOM    963 HD13 ILE A  61      -2.051  -2.512   1.194  1.00 85.09           H  
ATOM    964  N   ASP A  62      -7.604  -0.076   0.592  1.00 80.69           N  
ATOM    965  H   ASP A  62      -7.803  -0.831   1.233  1.00 80.69           H  
ATOM    966  CA  ASP A  62      -8.625   0.261  -0.393  1.00 80.69           C  
ATOM    967  HA  ASP A  62      -8.138   0.270  -1.369  1.00 80.69           H  
ATOM    968  C   ASP A  62      -9.168   1.674  -0.177  1.00 80.69           C  
ATOM    969  CB  ASP A  62      -9.732  -0.809  -0.414  1.00 80.69           C  
ATOM    970  HB2 ASP A  62      -9.265  -1.793  -0.458  1.00 80.69           H  
ATOM    971  HB3 ASP A  62     -10.332  -0.742   0.494  1.00 80.69           H  
ATOM    972  O   ASP A  62      -9.234   2.448  -1.132  1.00 80.69           O  
ATOM    973  CG  ASP A  62     -10.627  -0.715  -1.647  1.00 80.69           C  
ATOM    974  OD1 ASP A  62     -10.094  -0.363  -2.730  1.00 80.69           O  
ATOM    975  OD2 ASP A  62     -11.828  -1.068  -1.552  1.00 80.69           O  
ATOM    976  N   LEU A  63      -9.455   2.054   1.069  1.00 80.34           N  
ATOM    977  H   LEU A  63      -9.363   1.376   1.812  1.00 80.34           H  
ATOM    978  CA  LEU A  63      -9.882   3.411   1.409  1.00 80.34           C  
ATOM    979  HA  LEU A  63     -10.767   3.657   0.824  1.00 80.34           H  
ATOM    980  C   LEU A  63      -8.832   4.466   1.040  1.00 80.34           C  
ATOM    981  CB  LEU A  63     -10.211   3.479   2.911  1.00 80.34           C  
ATOM    982  HB2 LEU A  63     -10.231   4.527   3.210  1.00 80.34           H  
ATOM    983  HB3 LEU A  63      -9.412   2.996   3.473  1.00 80.34           H  
ATOM    984  O   LEU A  63      -9.148   5.423   0.334  1.00 80.34           O  
ATOM    985  CG  LEU A  63     -11.553   2.846   3.310  1.00 80.34           C  
ATOM    986  HG  LEU A  63     -11.588   1.796   3.021  1.00 80.34           H  
ATOM    987  CD1 LEU A  63     -11.707   2.954   4.829  1.00 80.34           C  
ATOM    988 HD11 LEU A  63     -11.562   3.983   5.157  1.00 80.34           H  
ATOM    989 HD12 LEU A  63     -12.700   2.629   5.139  1.00 80.34           H  
ATOM    990 HD13 LEU A  63     -10.969   2.313   5.312  1.00 80.34           H  
ATOM    991  CD2 LEU A  63     -12.727   3.572   2.645  1.00 80.34           C  
ATOM    992 HD21 LEU A  63     -12.634   4.647   2.796  1.00 80.34           H  
ATOM    993 HD22 LEU A  63     -13.663   3.232   3.089  1.00 80.34           H  
ATOM    994 HD23 LEU A  63     -12.751   3.351   1.578  1.00 80.34           H  
ATOM    995  N   LEU A  64      -7.585   4.296   1.487  1.00 78.67           N  
ATOM    996  H   LEU A  64      -7.383   3.473   2.037  1.00 78.67           H  
ATOM    997  CA  LEU A  64      -6.540   5.308   1.301  1.00 78.67           C  
ATOM    998  HA  LEU A  64      -6.944   6.284   1.570  1.00 78.67           H  
ATOM    999  C   LEU A  64      -6.103   5.431  -0.163  1.00 78.67           C  
ATOM   1000  CB  LEU A  64      -5.349   4.995   2.220  1.00 78.67           C  
ATOM   1001  HB2 LEU A  64      -4.546   5.696   1.993  1.00 78.67           H  
ATOM   1002  HB3 LEU A  64      -4.993   3.990   1.995  1.00 78.67           H  
ATOM   1003  O   LEU A  64      -5.997   6.539  -0.682  1.00 78.67           O  
ATOM   1004  CG  LEU A  64      -5.671   5.084   3.724  1.00 78.67           C  
ATOM   1005  HG  LEU A  64      -6.486   4.404   3.971  1.00 78.67           H  
ATOM   1006  CD1 LEU A  64      -4.442   4.666   4.527  1.00 78.67           C  
ATOM   1007 HD11 LEU A  64      -4.151   3.654   4.244  1.00 78.67           H  
ATOM   1008 HD12 LEU A  64      -4.707   4.668   5.584  1.00 78.67           H  
ATOM   1009 HD13 LEU A  64      -3.615   5.353   4.344  1.00 78.67           H  
ATOM   1010  CD2 LEU A  64      -6.073   6.493   4.170  1.00 78.67           C  
ATOM   1011 HD21 LEU A  64      -6.213   6.512   5.251  1.00 78.67           H  
ATOM   1012 HD22 LEU A  64      -5.304   7.211   3.885  1.00 78.67           H  
ATOM   1013 HD23 LEU A  64      -7.018   6.773   3.704  1.00 78.67           H  
ATOM   1014  N   ALA A  65      -5.927   4.312  -0.868  1.00 84.69           N  
ATOM   1015  H   ALA A  65      -6.056   3.417  -0.417  1.00 84.69           H  
ATOM   1016  CA  ALA A  65      -5.514   4.345  -2.268  1.00 84.69           C  
ATOM   1017  HA  ALA A  65      -4.636   4.986  -2.352  1.00 84.69           H  
ATOM   1018  C   ALA A  65      -6.602   4.922  -3.196  1.00 84.69           C  
ATOM   1019  CB  ALA A  65      -5.115   2.929  -2.685  1.00 84.69           C  
ATOM   1020  HB1 ALA A  65      -5.978   2.269  -2.600  1.00 84.69           H  
ATOM   1021  HB2 ALA A  65      -4.748   2.940  -3.711  1.00 84.69           H  
ATOM   1022  HB3 ALA A  65      -4.319   2.569  -2.032  1.00 84.69           H  
ATOM   1023  O   ALA A  65      -6.273   5.527  -4.222  1.00 84.69           O  
ATOM   1024  N   ASN A  66      -7.893   4.744  -2.873  1.00 72.08           N  
ATOM   1025  H   ASN A  66      -8.121   4.235  -2.030  1.00 72.08           H  
ATOM   1026  CA  ASN A  66      -8.973   5.423  -3.597  1.00 72.08           C  
ATOM   1027  HA  ASN A  66      -8.777   5.365  -4.667  1.00 72.08           H  
ATOM   1028  C   ASN A  66      -9.012   6.918  -3.261  1.00 72.08           C  
ATOM   1029  CB  ASN A  66     -10.332   4.756  -3.341  1.00 72.08           C  
ATOM   1030  HB2 ASN A  66     -11.120   5.465  -3.593  1.00 72.08           H  
ATOM   1031  HB3 ASN A  66     -10.442   4.502  -2.286  1.00 72.08           H  
ATOM   1032  O   ASN A  66      -9.072   7.721  -4.190  1.00 72.08           O  
ATOM   1033  CG  ASN A  66     -10.548   3.531  -4.210  1.00 72.08           C  
ATOM   1034  ND2 ASN A  66     -10.240   2.362  -3.711  1.00 72.08           N  
ATOM   1035 HD21 ASN A  66     -10.575   1.522  -4.161  1.00 72.08           H  
ATOM   1036 HD22 ASN A  66      -9.945   2.309  -2.746  1.00 72.08           H  
ATOM   1037  OD1 ASN A  66     -10.964   3.614  -5.353  1.00 72.08           O  
ATOM   1038  N   PHE A  67      -8.894   7.287  -1.978  1.00 72.56           N  
ATOM   1039  H   PHE A  67      -8.852   6.574  -1.264  1.00 72.56           H  
ATOM   1040  CA  PHE A  67      -8.849   8.686  -1.539  1.00 72.56           C  
ATOM   1041  HA  PHE A  67      -9.815   9.148  -1.738  1.00 72.56           H  
ATOM   1042  C   PHE A  67      -7.759   9.486  -2.276  1.00 72.56           C  
ATOM   1043  CB  PHE A  67      -8.646   8.742  -0.023  1.00 72.56           C  
ATOM   1044  HB2 PHE A  67      -9.478   8.233   0.464  1.00 72.56           H  
ATOM   1045  HB3 PHE A  67      -7.730   8.217   0.245  1.00 72.56           H  
ATOM   1046  O   PHE A  67      -8.009  10.559  -2.826  1.00 72.56           O  
ATOM   1047  CG  PHE A  67      -8.572  10.161   0.496  1.00 72.56           C  
ATOM   1048  CD1 PHE A  67      -7.321  10.739   0.778  1.00 72.56           C  
ATOM   1049  HD1 PHE A  67      -6.415  10.170   0.625  1.00 72.56           H  
ATOM   1050  CD2 PHE A  67      -9.747  10.924   0.628  1.00 72.56           C  
ATOM   1051  HD2 PHE A  67     -10.704  10.501   0.362  1.00 72.56           H  
ATOM   1052  CE1 PHE A  67      -7.248  12.071   1.212  1.00 72.56           C  
ATOM   1053  HE1 PHE A  67      -6.281  12.521   1.384  1.00 72.56           H  
ATOM   1054  CE2 PHE A  67      -9.676  12.248   1.092  1.00 72.56           C  
ATOM   1055  HE2 PHE A  67     -10.584  12.822   1.195  1.00 72.56           H  
ATOM   1056  CZ  PHE A  67      -8.424  12.814   1.394  1.00 72.56           C  
ATOM   1057  HZ  PHE A  67      -8.357  13.836   1.737  1.00 72.56           H  
ATOM   1058  N   ASP A  68      -6.564   8.911  -2.399  1.00 79.78           N  
ATOM   1059  H   ASP A  68      -6.378   8.089  -1.843  1.00 79.78           H  
ATOM   1060  CA  ASP A  68      -5.429   9.535  -3.084  1.00 79.78           C  
ATOM   1061  HA  ASP A  68      -5.243  10.512  -2.638  1.00 79.78           H  
ATOM   1062  C   ASP A  68      -5.674   9.758  -4.589  1.00 79.78           C  
ATOM   1063  CB  ASP A  68      -4.192   8.656  -2.857  1.00 79.78           C  
ATOM   1064  HB2 ASP A  68      -4.420   7.628  -3.138  1.00 79.78           H  
ATOM   1065  HB3 ASP A  68      -3.392   9.009  -3.508  1.00 79.78           H  
ATOM   1066  O   ASP A  68      -5.032  10.609  -5.210  1.00 79.78           O  
ATOM   1067  CG  ASP A  68      -3.675   8.691  -1.412  1.00 79.78           C  
ATOM   1068  OD1 ASP A  68      -4.235   9.429  -0.569  1.00 79.78           O  
ATOM   1069  OD2 ASP A  68      -2.623   8.057  -1.181  1.00 79.78           O  
ATOM   1070  N   ARG A  69      -6.629   9.025  -5.178  1.00 78.74           N  
ATOM   1071  H   ARG A  69      -7.164   8.419  -4.573  1.00 78.74           H  
ATOM   1072  CA  ARG A  69      -6.998   9.065  -6.603  1.00 78.74           C  
ATOM   1073  HA  ARG A  69      -6.225   9.623  -7.131  1.00 78.74           H  
ATOM   1074  C   ARG A  69      -8.292   9.842  -6.879  1.00 78.74           C  
ATOM   1075  CB  ARG A  69      -7.010   7.632  -7.167  1.00 78.74           C  
ATOM   1076  HB2 ARG A  69      -7.423   7.635  -8.176  1.00 78.74           H  
ATOM   1077  HB3 ARG A  69      -7.643   7.007  -6.537  1.00 78.74           H  
ATOM   1078  O   ARG A  69      -8.692   9.938  -8.041  1.00 78.74           O  
ATOM   1079  CG  ARG A  69      -5.589   7.046  -7.225  1.00 78.74           C  
ATOM   1080  HG2 ARG A  69      -5.098   7.193  -6.264  1.00 78.74           H  
ATOM   1081  HG3 ARG A  69      -5.018   7.581  -7.984  1.00 78.74           H  
ATOM   1082  CD  ARG A  69      -5.588   5.549  -7.570  1.00 78.74           C  
ATOM   1083  HD2 ARG A  69      -6.060   5.417  -8.543  1.00 78.74           H  
ATOM   1084  HD3 ARG A  69      -6.186   5.023  -6.826  1.00 78.74           H  
ATOM   1085  NE  ARG A  69      -4.220   4.973  -7.612  1.00 78.74           N  
ATOM   1086  HE  ARG A  69      -3.822   4.787  -8.521  1.00 78.74           H  
ATOM   1087  NH1 ARG A  69      -3.764   5.108  -5.374  1.00 78.74           N  
ATOM   1088 HH11 ARG A  69      -4.661   5.519  -5.157  1.00 78.74           H  
ATOM   1089 HH12 ARG A  69      -3.105   5.015  -4.614  1.00 78.74           H  
ATOM   1090  NH2 ARG A  69      -2.255   4.203  -6.690  1.00 78.74           N  
ATOM   1091 HH21 ARG A  69      -2.018   3.589  -7.455  1.00 78.74           H  
ATOM   1092 HH22 ARG A  69      -1.683   4.162  -5.859  1.00 78.74           H  
ATOM   1093  CZ  ARG A  69      -3.421   4.772  -6.573  1.00 78.74           C  
ATOM   1094  N   GLU A  70      -8.904  10.463  -5.864  1.00 69.16           N  
ATOM   1095  H   GLU A  70      -8.572  10.276  -4.929  1.00 69.16           H  
ATOM   1096  CA  GLU A  70     -10.119  11.289  -6.006  1.00 69.16           C  
ATOM   1097  HA  GLU A  70     -10.884  10.717  -6.531  1.00 69.16           H  
ATOM   1098  C   GLU A  70      -9.886  12.595  -6.775  1.00 69.16           C  
ATOM   1099  CB  GLU A  70     -10.673  11.687  -4.633  1.00 69.16           C  
ATOM   1100  HB2 GLU A  70      -9.904  12.209  -4.062  1.00 69.16           H  
ATOM   1101  HB3 GLU A  70     -11.507  12.372  -4.788  1.00 69.16           H  
ATOM   1102  O   GLU A  70     -10.825  13.202  -7.303  1.00 69.16           O  
ATOM   1103  CG  GLU A  70     -11.184  10.488  -3.844  1.00 69.16           C  
ATOM   1104  HG2 GLU A  70     -10.328   9.883  -3.545  1.00 69.16           H  
ATOM   1105  HG3 GLU A  70     -11.778   9.858  -4.506  1.00 69.16           H  
ATOM   1106  CD  GLU A  70     -12.016  10.886  -2.621  1.00 69.16           C  
ATOM   1107  OE1 GLU A  70     -12.724  10.010  -2.081  1.00 69.16           O  
ATOM   1108  OE2 GLU A  70     -11.982  12.069  -2.202  1.00 69.16           O  
ATOM   1109  N   ARG A  71      -8.637  13.070  -6.828  1.00 65.88           N  
ATOM   1110  H   ARG A  71      -7.921  12.523  -6.372  1.00 65.88           H  
ATOM   1111  CA  ARG A  71      -8.236  14.260  -7.586  1.00 65.88           C  
ATOM   1112  HA  ARG A  71      -9.109  14.655  -8.105  1.00 65.88           H  
ATOM   1113  C   ARG A  71      -7.237  13.866  -8.665  1.00 65.88           C  
ATOM   1114  CB  ARG A  71      -7.700  15.357  -6.647  1.00 65.88           C  
ATOM   1115  HB2 ARG A  71      -7.360  16.205  -7.241  1.00 65.88           H  
ATOM   1116  HB3 ARG A  71      -6.839  14.961  -6.109  1.00 65.88           H  
ATOM   1117  O   ARG A  71      -6.302  13.100  -8.441  1.00 65.88           O  
ATOM   1118  CG  ARG A  71      -8.732  15.855  -5.616  1.00 65.88           C  
ATOM   1119  HG2 ARG A  71      -9.141  15.006  -5.069  1.00 65.88           H  
ATOM   1120  HG3 ARG A  71      -8.217  16.506  -4.910  1.00 65.88           H  
ATOM   1121  CD  ARG A  71      -9.900  16.641  -6.217  1.00 65.88           C  
ATOM   1122  HD2 ARG A  71     -10.364  16.062  -7.016  1.00 65.88           H  
ATOM   1123  HD3 ARG A  71      -9.515  17.565  -6.651  1.00 65.88           H  
ATOM   1124  NE  ARG A  71     -10.909  16.967  -5.187  1.00 65.88           N  
ATOM   1125  HE  ARG A  71     -10.815  17.861  -4.725  1.00 65.88           H  
ATOM   1126  NH1 ARG A  71     -12.211  15.071  -5.406  1.00 65.88           N  
ATOM   1127 HH11 ARG A  71     -11.575  14.617  -6.045  1.00 65.88           H  
ATOM   1128 HH12 ARG A  71     -13.092  14.609  -5.231  1.00 65.88           H  
ATOM   1129  NH2 ARG A  71     -12.851  16.643  -4.013  1.00 65.88           N  
ATOM   1130 HH21 ARG A  71     -12.797  17.553  -3.577  1.00 65.88           H  
ATOM   1131 HH22 ARG A  71     -13.631  16.019  -3.863  1.00 65.88           H  
ATOM   1132  CZ  ARG A  71     -11.967  16.230  -4.873  1.00 65.88           C  
ATOM   1133  N   ILE A  72      -7.446  14.405  -9.860  1.00 60.52           N  
ATOM   1134  H   ILE A  72      -8.220  15.047  -9.954  1.00 60.52           H  
ATOM   1135  CA  ILE A  72      -6.502  14.321 -10.975  1.00 60.52           C  
ATOM   1136  HA  ILE A  72      -5.770  13.542 -10.764  1.00 60.52           H  
ATOM   1137  C   ILE A  72      -5.758  15.674 -11.009  1.00 60.52           C  
ATOM   1138  CB  ILE A  72      -7.222  13.945 -12.307  1.00 60.52           C  
ATOM   1139  HB  ILE A  72      -7.563  14.870 -12.771  1.00 60.52           H  
ATOM   1140  O   ILE A  72      -6.366  16.717 -10.765  1.00 60.52           O  
ATOM   1141  CG1 ILE A  72      -8.459  13.023 -12.123  1.00 60.52           C  
ATOM   1142 HG12 ILE A  72      -9.181  13.512 -11.468  1.00 60.52           H  
ATOM   1143 HG13 ILE A  72      -8.156  12.088 -11.652  1.00 60.52           H  
ATOM   1144  CG2 ILE A  72      -6.249  13.239 -13.274  1.00 60.52           C  
ATOM   1145 HG21 ILE A  72      -5.245  13.661 -13.226  1.00 60.52           H  
ATOM   1146 HG22 ILE A  72      -6.160  12.184 -13.012  1.00 60.52           H  
ATOM   1147 HG23 ILE A  72      -6.610  13.321 -14.299  1.00 60.52           H  
ATOM   1148  CD1 ILE A  72      -9.210  12.708 -13.425  1.00 60.52           C  
ATOM   1149 HD11 ILE A  72     -10.136  12.185 -13.187  1.00 60.52           H  
ATOM   1150 HD12 ILE A  72      -9.459  13.636 -13.940  1.00 60.52           H  
ATOM   1151 HD13 ILE A  72      -8.605  12.081 -14.079  1.00 60.52           H  
ATOM   1152  N   PRO A  73      -4.507  15.709 -11.479  1.00 67.05           N  
ATOM   1153  CA  PRO A  73      -3.249  16.219 -10.856  1.00 67.05           C  
ATOM   1154  HA  PRO A  73      -2.615  15.353 -10.670  1.00 67.05           H  
ATOM   1155  C   PRO A  73      -3.219  17.045  -9.542  1.00 67.05           C  
ATOM   1156  CB  PRO A  73      -2.576  17.061 -11.956  1.00 67.05           C  
ATOM   1157  HB2 PRO A  73      -1.838  16.450 -12.476  1.00 67.05           H  
ATOM   1158  HB3 PRO A  73      -2.099  17.962 -11.571  1.00 67.05           H  
ATOM   1159  O   PRO A  73      -2.134  17.219  -8.977  1.00 67.05           O  
ATOM   1160  CG  PRO A  73      -3.709  17.411 -12.909  1.00 67.05           C  
ATOM   1161  HG2 PRO A  73      -4.313  18.224 -12.506  1.00 67.05           H  
ATOM   1162  HG3 PRO A  73      -3.346  17.641 -13.910  1.00 67.05           H  
ATOM   1163  CD  PRO A  73      -4.480  16.113 -12.872  1.00 67.05           C  
ATOM   1164  HD2 PRO A  73      -3.941  15.368 -13.457  1.00 67.05           H  
ATOM   1165  HD3 PRO A  73      -5.474  16.260 -13.294  1.00 67.05           H  
ATOM   1166  N   GLU A  74      -4.313  17.620  -9.039  1.00 71.96           N  
ATOM   1167  H   GLU A  74      -5.198  17.472  -9.502  1.00 71.96           H  
ATOM   1168  CA  GLU A  74      -4.293  18.433  -7.806  1.00 71.96           C  
ATOM   1169  HA  GLU A  74      -3.443  19.113  -7.872  1.00 71.96           H  
ATOM   1170  C   GLU A  74      -4.094  17.569  -6.543  1.00 71.96           C  
ATOM   1171  CB  GLU A  74      -5.558  19.306  -7.718  1.00 71.96           C  
ATOM   1172  HB2 GLU A  74      -5.715  19.794  -8.680  1.00 71.96           H  
ATOM   1173  HB3 GLU A  74      -6.420  18.675  -7.503  1.00 71.96           H  
ATOM   1174  O   GLU A  74      -4.448  16.393  -6.526  1.00 71.96           O  
ATOM   1175  CG  GLU A  74      -5.429  20.395  -6.640  1.00 71.96           C  
ATOM   1176  HG2 GLU A  74      -4.545  20.996  -6.852  1.00 71.96           H  
ATOM   1177  HG3 GLU A  74      -5.283  19.937  -5.662  1.00 71.96           H  
ATOM   1178  CD  GLU A  74      -6.665  21.294  -6.562  1.00 71.96           C  
ATOM   1179  OE1 GLU A  74      -7.615  20.935  -5.835  1.00 71.96           O  
ATOM   1180  OE2 GLU A  74      -6.616  22.379  -7.182  1.00 71.96           O  
ATOM   1181  N   ARG A  75      -3.504  18.127  -5.475  1.00 81.04           N  
ATOM   1182  H   ARG A  75      -3.344  19.124  -5.496  1.00 81.04           H  
ATOM   1183  CA  ARG A  75      -3.471  17.455  -4.164  1.00 81.04           C  
ATOM   1184  HA  ARG A  75      -3.221  16.403  -4.306  1.00 81.04           H  
ATOM   1185  C   ARG A  75      -4.861  17.513  -3.516  1.00 81.04           C  
ATOM   1186  CB  ARG A  75      -2.446  18.094  -3.214  1.00 81.04           C  
ATOM   1187  HB2 ARG A  75      -2.435  17.473  -2.319  1.00 81.04           H  
ATOM   1188  HB3 ARG A  75      -2.778  19.098  -2.951  1.00 81.04           H  
ATOM   1189  O   ARG A  75      -5.456  18.584  -3.481  1.00 81.04           O  
ATOM   1190  CG  ARG A  75      -1.000  18.155  -3.707  1.00 81.04           C  
ATOM   1191  HG2 ARG A  75      -0.635  17.135  -3.826  1.00 81.04           H  
ATOM   1192  HG3 ARG A  75      -0.966  18.681  -4.661  1.00 81.04           H  
ATOM   1193  CD  ARG A  75      -0.109  18.897  -2.698  1.00 81.04           C  
ATOM   1194  HD2 ARG A  75      -0.312  18.508  -1.700  1.00 81.04           H  
ATOM   1195  HD3 ARG A  75      -0.371  19.955  -2.701  1.00 81.04           H  
ATOM   1196  NE  ARG A  75       1.332  18.730  -2.989  1.00 81.04           N  
ATOM   1197  HE  ARG A  75       1.846  18.095  -2.396  1.00 81.04           H  
ATOM   1198  NH1 ARG A  75       1.456  20.082  -4.833  1.00 81.04           N  
ATOM   1199 HH11 ARG A  75       0.481  20.337  -4.762  1.00 81.04           H  
ATOM   1200 HH12 ARG A  75       1.914  20.314  -5.703  1.00 81.04           H  
ATOM   1201  NH2 ARG A  75       3.256  18.975  -4.184  1.00 81.04           N  
ATOM   1202 HH21 ARG A  75       3.714  19.378  -4.988  1.00 81.04           H  
ATOM   1203 HH22 ARG A  75       3.829  18.433  -3.554  1.00 81.04           H  
ATOM   1204  CZ  ARG A  75       2.006  19.266  -3.987  1.00 81.04           C  
ATOM   1205  N   VAL A  76      -5.351  16.407  -2.947  1.00 71.21           N  
ATOM   1206  H   VAL A  76      -4.850  15.537  -3.054  1.00 71.21           H  
ATOM   1207  CA  VAL A  76      -6.648  16.388  -2.233  1.00 71.21           C  
ATOM   1208  HA  VAL A  76      -7.418  16.774  -2.902  1.00 71.21           H  
ATOM   1209  C   VAL A  76      -6.618  17.301  -1.005  1.00 71.21           C  
ATOM   1210  CB  VAL A  76      -7.048  14.962  -1.800  1.00 71.21           C  
ATOM   1211  HB  VAL A  76      -6.378  14.631  -1.006  1.00 71.21           H  
ATOM   1212  O   VAL A  76      -7.527  18.101  -0.784  1.00 71.21           O  
ATOM   1213  CG1 VAL A  76      -8.485  14.961  -1.265  1.00 71.21           C  
ATOM   1214 HG11 VAL A  76      -9.167  15.381  -2.004  1.00 71.21           H  
ATOM   1215 HG12 VAL A  76      -8.799  13.935  -1.071  1.00 71.21           H  
ATOM   1216 HG13 VAL A  76      -8.554  15.522  -0.333  1.00 71.21           H  
ATOM   1217  CG2 VAL A  76      -6.959  13.943  -2.940  1.00 71.21           C  
ATOM   1218 HG21 VAL A  76      -5.943  13.861  -3.325  1.00 71.21           H  
ATOM   1219 HG22 VAL A  76      -7.236  12.962  -2.555  1.00 71.21           H  
ATOM   1220 HG23 VAL A  76      -7.645  14.195  -3.748  1.00 71.21           H  
ATOM   1221  N   VAL A  77      -5.535  17.220  -0.238  1.00 85.73           N  
ATOM   1222  H   VAL A  77      -4.830  16.549  -0.506  1.00 85.73           H  
ATOM   1223  CA  VAL A  77      -5.200  18.102   0.887  1.00 85.73           C  
ATOM   1224  HA  VAL A  77      -5.989  18.841   1.025  1.00 85.73           H  
ATOM   1225  C   VAL A  77      -3.915  18.856   0.569  1.00 85.73           C  
ATOM   1226  CB  VAL A  77      -5.056  17.306   2.198  1.00 85.73           C  
ATOM   1227  HB  VAL A  77      -4.690  17.979   2.973  1.00 85.73           H  
ATOM   1228  O   VAL A  77      -3.131  18.408  -0.263  1.00 85.73           O  
ATOM   1229  CG1 VAL A  77      -6.412  16.759   2.645  1.00 85.73           C  
ATOM   1230 HG11 VAL A  77      -7.119  17.581   2.761  1.00 85.73           H  
ATOM   1231 HG12 VAL A  77      -6.795  16.049   1.912  1.00 85.73           H  
ATOM   1232 HG13 VAL A  77      -6.299  16.252   3.603  1.00 85.73           H  
ATOM   1233  CG2 VAL A  77      -4.083  16.123   2.081  1.00 85.73           C  
ATOM   1234 HG21 VAL A  77      -3.870  15.729   3.075  1.00 85.73           H  
ATOM   1235 HG22 VAL A  77      -4.518  15.326   1.479  1.00 85.73           H  
ATOM   1236 HG23 VAL A  77      -3.147  16.436   1.619  1.00 85.73           H  
ATOM   1237  N   HIS A  78      -3.647  19.985   1.223  1.00 91.24           N  
ATOM   1238  H   HIS A  78      -4.315  20.331   1.897  1.00 91.24           H  
ATOM   1239  CA  HIS A  78      -2.410  20.745   0.988  1.00 91.24           C  
ATOM   1240  HA  HIS A  78      -2.423  21.610   1.650  1.00 91.24           H  
ATOM   1241  C   HIS A  78      -2.288  21.355  -0.419  1.00 91.24           C  
ATOM   1242  CB  HIS A  78      -1.178  19.944   1.446  1.00 91.24           C  
ATOM   1243  HB2 HIS A  78      -0.296  20.582   1.383  1.00 91.24           H  
ATOM   1244  HB3 HIS A  78      -1.005  19.094   0.785  1.00 91.24           H  
ATOM   1245  O   HIS A  78      -1.168  21.572  -0.900  1.00 91.24           O  
ATOM   1246  CG  HIS A  78      -1.285  19.454   2.865  1.00 91.24           C  
ATOM   1247  CD2 HIS A  78      -1.389  18.156   3.283  1.00 91.24           C  
ATOM   1248  HD2 HIS A  78      -1.413  17.283   2.648  1.00 91.24           H  
ATOM   1249  ND1 HIS A  78      -1.232  20.241   3.989  1.00 91.24           N  
ATOM   1250  HD1 HIS A  78      -1.118  21.244   3.991  1.00 91.24           H  
ATOM   1251  CE1 HIS A  78      -1.273  19.433   5.062  1.00 91.24           C  
ATOM   1252  HE1 HIS A  78      -1.196  19.753   6.091  1.00 91.24           H  
ATOM   1253  NE2 HIS A  78      -1.381  18.152   4.679  1.00 91.24           N  
ATOM   1254  N   ALA A  79      -3.409  21.636  -1.095  1.00 82.19           N  
ATOM   1255  H   ALA A  79      -4.297  21.466  -0.644  1.00 82.19           H  
ATOM   1256  CA  ALA A  79      -3.420  22.135  -2.472  1.00 82.19           C  
ATOM   1257  HA  ALA A  79      -2.800  21.477  -3.081  1.00 82.19           H  
ATOM   1258  C   ALA A  79      -2.827  23.549  -2.582  1.00 82.19           C  
ATOM   1259  CB  ALA A  79      -4.847  22.065  -3.024  1.00 82.19           C  
ATOM   1260  HB1 ALA A  79      -4.848  22.328  -4.082  1.00 82.19           H  
ATOM   1261  HB2 ALA A  79      -5.495  22.756  -2.485  1.00 82.19           H  
ATOM   1262  HB3 ALA A  79      -5.244  21.055  -2.916  1.00 82.19           H  
ATOM   1263  O   ALA A  79      -1.872  23.753  -3.334  1.00 82.19           O  
ATOM   1264  N   LYS A  80      -3.324  24.506  -1.788  1.00 85.51           N  
ATOM   1265  H   LYS A  80      -4.095  24.270  -1.179  1.00 85.51           H  
ATOM   1266  CA  LYS A  80      -2.771  25.864  -1.696  1.00 85.51           C  
ATOM   1267  HA  LYS A  80      -2.466  26.193  -2.689  1.00 85.51           H  
ATOM   1268  C   LYS A  80      -1.553  25.873  -0.776  1.00 85.51           C  
ATOM   1269  CB  LYS A  80      -3.869  26.806  -1.181  1.00 85.51           C  
ATOM   1270  HB2 LYS A  80      -4.724  26.769  -1.856  1.00 85.51           H  
ATOM   1271  HB3 LYS A  80      -4.211  26.435  -0.215  1.00 85.51           H  
ATOM   1272  O   LYS A  80      -1.660  25.542   0.402  1.00 85.51           O  
ATOM   1273  CG  LYS A  80      -3.438  28.269  -0.996  1.00 85.51           C  
ATOM   1274  HG2 LYS A  80      -2.511  28.338  -0.427  1.00 85.51           H  
ATOM   1275  HG3 LYS A  80      -4.219  28.779  -0.432  1.00 85.51           H  
ATOM   1276  CD  LYS A  80      -3.285  28.956  -2.351  1.00 85.51           C  
ATOM   1277  HD2 LYS A  80      -4.204  28.783  -2.911  1.00 85.51           H  
ATOM   1278  HD3 LYS A  80      -2.437  28.545  -2.900  1.00 85.51           H  
ATOM   1279  CE  LYS A  80      -3.116  30.460  -2.176  1.00 85.51           C  
ATOM   1280  HE2 LYS A  80      -3.830  30.815  -1.433  1.00 85.51           H  
ATOM   1281  HE3 LYS A  80      -2.114  30.696  -1.820  1.00 85.51           H  
ATOM   1282  NZ  LYS A  80      -3.390  31.140  -3.452  1.00 85.51           N  
ATOM   1283  HZ1 LYS A  80      -3.243  32.132  -3.333  1.00 85.51           H  
ATOM   1284  HZ2 LYS A  80      -4.346  31.017  -3.755  1.00 85.51           H  
ATOM   1285  HZ3 LYS A  80      -2.724  30.911  -4.175  1.00 85.51           H  
ATOM   1286  N   GLY A  81      -0.391  26.262  -1.292  1.00 90.32           N  
ATOM   1287  H   GLY A  81      -0.348  26.554  -2.258  1.00 90.32           H  
ATOM   1288  CA  GLY A  81       0.820  26.349  -0.480  1.00 90.32           C  
ATOM   1289  HA2 GLY A  81       1.213  25.347  -0.305  1.00 90.32           H  
ATOM   1290  HA3 GLY A  81       0.566  26.794   0.481  1.00 90.32           H  
ATOM   1291  C   GLY A  81       1.922  27.203  -1.083  1.00 90.32           C  
ATOM   1292  O   GLY A  81       1.885  27.528  -2.265  1.00 90.32           O  
ATOM   1293  N   ALA A  82       2.912  27.529  -0.265  1.00 90.98           N  
ATOM   1294  H   ALA A  82       2.886  27.152   0.672  1.00 90.98           H  
ATOM   1295  CA  ALA A  82       4.087  28.318  -0.611  1.00 90.98           C  
ATOM   1296  HA  ALA A  82       4.269  28.265  -1.684  1.00 90.98           H  
ATOM   1297  C   ALA A  82       5.307  27.758   0.118  1.00 90.98           C  
ATOM   1298  CB  ALA A  82       3.836  29.776  -0.222  1.00 90.98           C  
ATOM   1299  HB1 ALA A  82       2.923  30.125  -0.705  1.00 90.98           H  
ATOM   1300  HB2 ALA A  82       3.721  29.861   0.858  1.00 90.98           H  
ATOM   1301  HB3 ALA A  82       4.670  30.401  -0.541  1.00 90.98           H  
ATOM   1302  O   ALA A  82       5.171  26.977   1.058  1.00 90.98           O  
ATOM   1303  N   GLY A  83       6.509  28.136  -0.292  1.00 94.18           N  
ATOM   1304  H   GLY A  83       6.622  28.813  -1.033  1.00 94.18           H  
ATOM   1305  CA  GLY A  83       7.702  27.623   0.357  1.00 94.18           C  
ATOM   1306  HA2 GLY A  83       7.617  27.750   1.436  1.00 94.18           H  
ATOM   1307  HA3 GLY A  83       7.787  26.557   0.144  1.00 94.18           H  
ATOM   1308  C   GLY A  83       8.975  28.299  -0.099  1.00 94.18           C  
ATOM   1309  O   GLY A  83       8.973  29.111  -1.024  1.00 94.18           O  
ATOM   1310  N   ALA A  84      10.058  27.948   0.575  1.00 92.90           N  
ATOM   1311  H   ALA A  84       9.978  27.213   1.264  1.00 92.90           H  
ATOM   1312  CA  ALA A  84      11.380  28.488   0.325  1.00 92.90           C  
ATOM   1313  HA  ALA A  84      11.493  28.693  -0.740  1.00 92.90           H  
ATOM   1314  C   ALA A  84      12.454  27.478   0.727  1.00 92.90           C  
ATOM   1315  CB  ALA A  84      11.531  29.804   1.092  1.00 92.90           C  
ATOM   1316  HB1 ALA A  84      11.370  29.638   2.158  1.00 92.90           H  
ATOM   1317  HB2 ALA A  84      12.533  30.205   0.940  1.00 92.90           H  
ATOM   1318  HB3 ALA A  84      10.804  30.530   0.727  1.00 92.90           H  
ATOM   1319  O   ALA A  84      12.222  26.570   1.533  1.00 92.90           O  
ATOM   1320  N   TYR A  85      13.638  27.656   0.157  1.00 92.34           N  
ATOM   1321  H   TYR A  85      13.774  28.477  -0.416  1.00 92.34           H  
ATOM   1322  CA  TYR A  85      14.824  26.919   0.552  1.00 92.34           C  
ATOM   1323  HA  TYR A  85      14.534  25.902   0.814  1.00 92.34           H  
ATOM   1324  C   TYR A  85      15.472  27.544   1.779  1.00 92.34           C  
ATOM   1325  CB  TYR A  85      15.814  26.840  -0.608  1.00 92.34           C  
ATOM   1326  HB2 TYR A  85      16.768  26.464  -0.239  1.00 92.34           H  
ATOM   1327  HB3 TYR A  85      15.981  27.841  -1.005  1.00 92.34           H  
ATOM   1328  O   TYR A  85      15.319  28.734   2.078  1.00 92.34           O  
ATOM   1329  CG  TYR A  85      15.352  25.938  -1.724  1.00 92.34           C  
ATOM   1330  CD1 TYR A  85      15.606  24.554  -1.660  1.00 92.34           C  
ATOM   1331  HD1 TYR A  85      16.107  24.136  -0.799  1.00 92.34           H  
ATOM   1332  CD2 TYR A  85      14.688  26.486  -2.834  1.00 92.34           C  
ATOM   1333  HD2 TYR A  85      14.479  27.545  -2.882  1.00 92.34           H  
ATOM   1334  CE1 TYR A  85      15.194  23.710  -2.708  1.00 92.34           C  
ATOM   1335  HE1 TYR A  85      15.383  22.648  -2.660  1.00 92.34           H  
ATOM   1336  CE2 TYR A  85      14.275  25.641  -3.877  1.00 92.34           C  
ATOM   1337  HE2 TYR A  85      13.740  26.041  -4.725  1.00 92.34           H  
ATOM   1338  OH  TYR A  85      14.105  23.447  -4.826  1.00 92.34           O  
ATOM   1339  HH  TYR A  85      14.289  22.519  -4.663  1.00 92.34           H  
ATOM   1340  CZ  TYR A  85      14.519  24.255  -3.819  1.00 92.34           C  
ATOM   1341  N   GLY A  86      16.238  26.714   2.465  1.00 95.83           N  
ATOM   1342  H   GLY A  86      16.313  25.752   2.166  1.00 95.83           H  
ATOM   1343  CA  GLY A  86      16.942  27.097   3.664  1.00 95.83           C  
ATOM   1344  HA2 GLY A  86      16.203  27.135   4.464  1.00 95.83           H  
ATOM   1345  HA3 GLY A  86      17.404  28.078   3.552  1.00 95.83           H  
ATOM   1346  C   GLY A  86      18.005  26.093   4.058  1.00 95.83           C  
ATOM   1347  O   GLY A  86      18.429  25.244   3.267  1.00 95.83           O  
ATOM   1348  N   GLU A  87      18.391  26.173   5.320  1.00 96.81           N  
ATOM   1349  H   GLU A  87      17.979  26.889   5.900  1.00 96.81           H  
ATOM   1350  CA  GLU A  87      19.329  25.258   5.951  1.00 96.81           C  
ATOM   1351  HA  GLU A  87      19.303  24.309   5.416  1.00 96.81           H  
ATOM   1352  C   GLU A  87      18.916  24.976   7.395  1.00 96.81           C  
ATOM   1353  CB  GLU A  87      20.763  25.806   5.843  1.00 96.81           C  
ATOM   1354  HB2 GLU A  87      21.012  25.867   4.784  1.00 96.81           H  
ATOM   1355  HB3 GLU A  87      21.450  25.101   6.311  1.00 96.81           H  
ATOM   1356  O   GLU A  87      18.388  25.843   8.096  1.00 96.81           O  
ATOM   1357  CG  GLU A  87      20.949  27.195   6.486  1.00 96.81           C  
ATOM   1358  HG2 GLU A  87      20.815  27.103   7.564  1.00 96.81           H  
ATOM   1359  HG3 GLU A  87      20.189  27.880   6.110  1.00 96.81           H  
ATOM   1360  CD  GLU A  87      22.321  27.822   6.205  1.00 96.81           C  
ATOM   1361  OE1 GLU A  87      22.704  28.773   6.926  1.00 96.81           O  
ATOM   1362  OE2 GLU A  87      23.043  27.388   5.284  1.00 96.81           O  
ATOM   1363  N   PHE A  88      19.152  23.743   7.829  1.00 97.97           N  
ATOM   1364  H   PHE A  88      19.537  23.075   7.177  1.00 97.97           H  
ATOM   1365  CA  PHE A  88      19.151  23.369   9.233  1.00 97.97           C  
ATOM   1366  HA  PHE A  88      18.536  24.063   9.805  1.00 97.97           H  
ATOM   1367  C   PHE A  88      20.582  23.437   9.754  1.00 97.97           C  
ATOM   1368  CB  PHE A  88      18.566  21.965   9.397  1.00 97.97           C  
ATOM   1369  HB2 PHE A  88      17.515  21.984   9.111  1.00 97.97           H  
ATOM   1370  HB3 PHE A  88      19.082  21.280   8.725  1.00 97.97           H  
ATOM   1371  O   PHE A  88      21.480  22.877   9.132  1.00 97.97           O  
ATOM   1372  CG  PHE A  88      18.681  21.439  10.811  1.00 97.97           C  
ATOM   1373  CD1 PHE A  88      19.850  20.771  11.227  1.00 97.97           C  
ATOM   1374  HD1 PHE A  88      20.674  20.636  10.541  1.00 97.97           H  
ATOM   1375  CD2 PHE A  88      17.623  21.629  11.717  1.00 97.97           C  
ATOM   1376  HD2 PHE A  88      16.728  22.150  11.410  1.00 97.97           H  
ATOM   1377  CE1 PHE A  88      19.953  20.268  12.532  1.00 97.97           C  
ATOM   1378  HE1 PHE A  88      20.850  19.756  12.848  1.00 97.97           H  
ATOM   1379  CE2 PHE A  88      17.731  21.130  13.024  1.00 97.97           C  
ATOM   1380  HE2 PHE A  88      16.917  21.269  13.721  1.00 97.97           H  
ATOM   1381  CZ  PHE A  88      18.891  20.449  13.430  1.00 97.97           C  
ATOM   1382  HZ  PHE A  88      18.984  20.080  14.441  1.00 97.97           H  
ATOM   1383  N   GLU A  89      20.782  24.079  10.895  1.00 98.14           N  
ATOM   1384  H   GLU A  89      19.987  24.531  11.325  1.00 98.14           H  
ATOM   1385  CA  GLU A  89      22.047  24.159  11.619  1.00 98.14           C  
ATOM   1386  HA  GLU A  89      22.850  23.731  11.019  1.00 98.14           H  
ATOM   1387  C   GLU A  89      21.935  23.371  12.930  1.00 98.14           C  
ATOM   1388  CB  GLU A  89      22.360  25.644  11.858  1.00 98.14           C  
ATOM   1389  HB2 GLU A  89      21.577  26.069  12.486  1.00 98.14           H  
ATOM   1390  HB3 GLU A  89      22.348  26.161  10.899  1.00 98.14           H  
ATOM   1391  O   GLU A  89      21.047  23.645  13.742  1.00 98.14           O  
ATOM   1392  CG  GLU A  89      23.722  25.887  12.520  1.00 98.14           C  
ATOM   1393  HG2 GLU A  89      24.500  25.534  11.843  1.00 98.14           H  
ATOM   1394  HG3 GLU A  89      23.780  25.306  13.440  1.00 98.14           H  
ATOM   1395  CD  GLU A  89      23.970  27.370  12.858  1.00 98.14           C  
ATOM   1396  OE1 GLU A  89      25.025  27.649  13.462  1.00 98.14           O  
ATOM   1397  OE2 GLU A  89      23.125  28.245  12.526  1.00 98.14           O  
ATOM   1398  N   LEU A  90      22.835  22.409  13.154  1.00 98.29           N  
ATOM   1399  H   LEU A  90      23.508  22.200  12.430  1.00 98.29           H  
ATOM   1400  CA  LEU A  90      22.969  21.719  14.438  1.00 98.29           C  
ATOM   1401  HA  LEU A  90      21.983  21.388  14.764  1.00 98.29           H  
ATOM   1402  C   LEU A  90      23.537  22.694  15.476  1.00 98.29           C  
ATOM   1403  CB  LEU A  90      23.883  20.491  14.257  1.00 98.29           C  
ATOM   1404  HB2 LEU A  90      23.472  19.855  13.473  1.00 98.29           H  
ATOM   1405  HB3 LEU A  90      24.862  20.837  13.922  1.00 98.29           H  
ATOM   1406  O   LEU A  90      24.665  23.158  15.323  1.00 98.29           O  
ATOM   1407  CG  LEU A  90      24.077  19.646  15.533  1.00 98.29           C  
ATOM   1408  HG  LEU A  90      24.438  20.277  16.345  1.00 98.29           H  
ATOM   1409  CD1 LEU A  90      22.772  18.978  15.959  1.00 98.29           C  
ATOM   1410 HD11 LEU A  90      22.962  18.282  16.776  1.00 98.29           H  
ATOM   1411 HD12 LEU A  90      22.068  19.730  16.316  1.00 98.29           H  
ATOM   1412 HD13 LEU A  90      22.332  18.440  15.119  1.00 98.29           H  
ATOM   1413  CD2 LEU A  90      25.113  18.553  15.277  1.00 98.29           C  
ATOM   1414 HD21 LEU A  90      25.250  17.959  16.181  1.00 98.29           H  
ATOM   1415 HD22 LEU A  90      26.070  19.003  15.013  1.00 98.29           H  
ATOM   1416 HD23 LEU A  90      24.783  17.902  14.468  1.00 98.29           H  
ATOM   1417  N   THR A  91      22.783  23.005  16.529  1.00 98.09           N  
ATOM   1418  H   THR A  91      21.876  22.571  16.622  1.00 98.09           H  
ATOM   1419  CA  THR A  91      23.182  24.019  17.525  1.00 98.09           C  
ATOM   1420  HA  THR A  91      24.070  24.544  17.173  1.00 98.09           H  
ATOM   1421  C   THR A  91      23.560  23.426  18.877  1.00 98.09           C  
ATOM   1422  CB  THR A  91      22.104  25.094  17.715  1.00 98.09           C  
ATOM   1423  HB  THR A  91      22.426  25.783  18.496  1.00 98.09           H  
ATOM   1424  O   THR A  91      24.271  24.078  19.637  1.00 98.09           O  
ATOM   1425  CG2 THR A  91      21.849  25.901  16.444  1.00 98.09           C  
ATOM   1426 HG21 THR A  91      21.160  26.718  16.656  1.00 98.09           H  
ATOM   1427 HG22 THR A  91      21.429  25.266  15.664  1.00 98.09           H  
ATOM   1428 HG23 THR A  91      22.789  26.320  16.084  1.00 98.09           H  
ATOM   1429  OG1 THR A  91      20.872  24.521  18.092  1.00 98.09           O  
ATOM   1430  HG1 THR A  91      20.186  25.133  17.816  1.00 98.09           H  
ATOM   1431  N   HIS A  92      23.115  22.204  19.181  1.00 97.56           N  
ATOM   1432  H   HIS A  92      22.580  21.688  18.496  1.00 97.56           H  
ATOM   1433  CA  HIS A  92      23.410  21.526  20.443  1.00 97.56           C  
ATOM   1434  HA  HIS A  92      24.255  22.017  20.926  1.00 97.56           H  
ATOM   1435  C   HIS A  92      23.799  20.072  20.198  1.00 97.56           C  
ATOM   1436  CB  HIS A  92      22.213  21.587  21.404  1.00 97.56           C  
ATOM   1437  HB2 HIS A  92      22.500  21.116  22.344  1.00 97.56           H  
ATOM   1438  HB3 HIS A  92      21.394  20.996  20.993  1.00 97.56           H  
ATOM   1439  O   HIS A  92      23.301  19.435  19.271  1.00 97.56           O  
ATOM   1440  CG  HIS A  92      21.712  22.977  21.702  1.00 97.56           C  
ATOM   1441  CD2 HIS A  92      21.829  23.650  22.887  1.00 97.56           C  
ATOM   1442  HD2 HIS A  92      22.292  23.271  23.786  1.00 97.56           H  
ATOM   1443  ND1 HIS A  92      21.078  23.825  20.825  1.00 97.56           N  
ATOM   1444  HD1 HIS A  92      20.941  23.667  19.837  1.00 97.56           H  
ATOM   1445  CE1 HIS A  92      20.858  24.989  21.450  1.00 97.56           C  
ATOM   1446  HE1 HIS A  92      20.419  25.863  20.993  1.00 97.56           H  
ATOM   1447  NE2 HIS A  92      21.273  24.924  22.723  1.00 97.56           N  
ATOM   1448  N   ASP A  93      24.660  19.544  21.064  1.00 96.30           N  
ATOM   1449  H   ASP A  93      25.014  20.106  21.825  1.00 96.30           H  
ATOM   1450  CA  ASP A  93      24.989  18.126  21.067  1.00 96.30           C  
ATOM   1451  HA  ASP A  93      25.120  17.799  20.035  1.00 96.30           H  
ATOM   1452  C   ASP A  93      23.829  17.329  21.685  1.00 96.30           C  
ATOM   1453  CB  ASP A  93      26.326  17.903  21.786  1.00 96.30           C  
ATOM   1454  HB2 ASP A  93      27.075  18.560  21.344  1.00 96.30           H  
ATOM   1455  HB3 ASP A  93      26.218  18.171  22.837  1.00 96.30           H  
ATOM   1456  O   ASP A  93      23.402  17.571  22.823  1.00 96.30           O  
ATOM   1457  CG  ASP A  93      26.832  16.460  21.681  1.00 96.30           C  
ATOM   1458  OD1 ASP A  93      26.171  15.629  21.013  1.00 96.30           O  
ATOM   1459  OD2 ASP A  93      27.896  16.185  22.267  1.00 96.30           O  
ATOM   1460  N   ILE A  94      23.293  16.404  20.894  1.00 96.20           N  
ATOM   1461  H   ILE A  94      23.710  16.286  19.981  1.00 96.20           H  
ATOM   1462  CA  ILE A  94      22.254  15.449  21.289  1.00 96.20           C  
ATOM   1463  HA  ILE A  94      22.158  15.481  22.374  1.00 96.20           H  
ATOM   1464  C   ILE A  94      22.676  14.005  20.987  1.00 96.20           C  
ATOM   1465  CB  ILE A  94      20.877  15.822  20.695  1.00 96.20           C  
ATOM   1466  HB  ILE A  94      20.166  15.059  21.011  1.00 96.20           H  
ATOM   1467  O   ILE A  94      21.829  13.124  20.833  1.00 96.20           O  
ATOM   1468  CG1 ILE A  94      20.898  15.866  19.152  1.00 96.20           C  
ATOM   1469 HG12 ILE A  94      21.380  16.785  18.818  1.00 96.20           H  
ATOM   1470 HG13 ILE A  94      21.472  15.027  18.759  1.00 96.20           H  
ATOM   1471  CG2 ILE A  94      20.391  17.167  21.270  1.00 96.20           C  
ATOM   1472 HG21 ILE A  94      20.504  17.163  22.354  1.00 96.20           H  
ATOM   1473 HG22 ILE A  94      20.982  17.987  20.861  1.00 96.20           H  
ATOM   1474 HG23 ILE A  94      19.339  17.326  21.035  1.00 96.20           H  
ATOM   1475  CD1 ILE A  94      19.490  15.789  18.551  1.00 96.20           C  
ATOM   1476 HD11 ILE A  94      18.812  16.489  19.040  1.00 96.20           H  
ATOM   1477 HD12 ILE A  94      19.096  14.779  18.664  1.00 96.20           H  
ATOM   1478 HD13 ILE A  94      19.537  16.048  17.493  1.00 96.20           H  
ATOM   1479  N   SER A  95      23.985  13.751  20.892  1.00 93.05           N  
ATOM   1480  H   SER A  95      24.639  14.509  21.033  1.00 93.05           H  
ATOM   1481  CA  SER A  95      24.553  12.420  20.638  1.00 93.05           C  
ATOM   1482  HA  SER A  95      24.113  12.032  19.720  1.00 93.05           H  
ATOM   1483  C   SER A  95      24.248  11.396  21.742  1.00 93.05           C  
ATOM   1484  CB  SER A  95      26.065  12.523  20.421  1.00 93.05           C  
ATOM   1485  HB2 SER A  95      26.262  13.143  19.547  1.00 93.05           H  
ATOM   1486  HB3 SER A  95      26.464  11.526  20.235  1.00 93.05           H  
ATOM   1487  O   SER A  95      24.341  10.192  21.513  1.00 93.05           O  
ATOM   1488  OG  SER A  95      26.717  13.083  21.543  1.00 93.05           O  
ATOM   1489  HG  SER A  95      26.671  14.039  21.462  1.00 93.05           H  
ATOM   1490  N   ASP A  96      23.804  11.844  22.920  1.00 94.15           N  
ATOM   1491  H   ASP A  96      23.730  12.842  23.057  1.00 94.15           H  
ATOM   1492  CA  ASP A  96      23.256  10.981  23.969  1.00 94.15           C  
ATOM   1493  HA  ASP A  96      23.964  10.172  24.150  1.00 94.15           H  
ATOM   1494  C   ASP A  96      21.919  10.330  23.568  1.00 94.15           C  
ATOM   1495  CB  ASP A  96      23.114  11.787  25.271  1.00 94.15           C  
ATOM   1496  HB2 ASP A  96      22.789  11.112  26.063  1.00 94.15           H  
ATOM   1497  HB3 ASP A  96      24.092  12.178  25.553  1.00 94.15           H  
ATOM   1498  O   ASP A  96      21.601   9.233  24.034  1.00 94.15           O  
ATOM   1499  CG  ASP A  96      22.129  12.957  25.170  1.00 94.15           C  
ATOM   1500  OD1 ASP A  96      22.320  13.845  24.311  1.00 94.15           O  
ATOM   1501  OD2 ASP A  96      21.175  13.033  25.973  1.00 94.15           O  
ATOM   1502  N   LEU A  97      21.158  10.977  22.679  1.00 93.70           N  
ATOM   1503  H   LEU A  97      21.509  11.851  22.315  1.00 93.70           H  
ATOM   1504  CA  LEU A  97      19.842  10.524  22.223  1.00 93.70           C  
ATOM   1505  HA  LEU A  97      19.431   9.817  22.943  1.00 93.70           H  
ATOM   1506  C   LEU A  97      19.880   9.803  20.875  1.00 93.70           C  
ATOM   1507  CB  LEU A  97      18.895  11.732  22.116  1.00 93.70           C  
ATOM   1508  HB2 LEU A  97      19.275  12.403  21.345  1.00 93.70           H  
ATOM   1509  HB3 LEU A  97      17.922  11.368  21.786  1.00 93.70           H  
ATOM   1510  O   LEU A  97      18.956   9.054  20.565  1.00 93.70           O  
ATOM   1511  CG  LEU A  97      18.700  12.538  23.409  1.00 93.70           C  
ATOM   1512  HG  LEU A  97      19.649  12.980  23.716  1.00 93.70           H  
ATOM   1513  CD1 LEU A  97      17.720  13.678  23.126  1.00 93.70           C  
ATOM   1514 HD11 LEU A  97      18.151  14.344  22.379  1.00 93.70           H  
ATOM   1515 HD12 LEU A  97      17.535  14.241  24.041  1.00 93.70           H  
ATOM   1516 HD13 LEU A  97      16.784  13.270  22.747  1.00 93.70           H  
ATOM   1517  CD2 LEU A  97      18.151  11.680  24.550  1.00 93.70           C  
ATOM   1518 HD21 LEU A  97      18.907  10.955  24.853  1.00 93.70           H  
ATOM   1519 HD22 LEU A  97      17.253  11.152  24.228  1.00 93.70           H  
ATOM   1520 HD23 LEU A  97      17.928  12.305  25.414  1.00 93.70           H  
ATOM   1521  N   THR A  98      20.886  10.062  20.035  1.00 93.22           N  
ATOM   1522  H   THR A  98      21.634  10.673  20.332  1.00 93.22           H  
ATOM   1523  CA  THR A  98      20.847   9.629  18.635  1.00 93.22           C  
ATOM   1524  HA  THR A  98      20.372   8.649  18.594  1.00 93.22           H  
ATOM   1525  C   THR A  98      22.221   9.480  17.988  1.00 93.22           C  
ATOM   1526  CB  THR A  98      19.976  10.597  17.820  1.00 93.22           C  
ATOM   1527  HB  THR A  98      19.015  10.712  18.320  1.00 93.22           H  
ATOM   1528  O   THR A  98      23.198  10.099  18.399  1.00 93.22           O  
ATOM   1529  CG2 THR A  98      20.575  11.989  17.599  1.00 93.22           C  
ATOM   1530 HG21 THR A  98      21.500  11.926  17.026  1.00 93.22           H  
ATOM   1531 HG22 THR A  98      19.860  12.606  17.055  1.00 93.22           H  
ATOM   1532 HG23 THR A  98      20.780  12.458  18.561  1.00 93.22           H  
ATOM   1533  OG1 THR A  98      19.745  10.033  16.558  1.00 93.22           O  
ATOM   1534  HG1 THR A  98      18.840   9.713  16.538  1.00 93.22           H  
ATOM   1535  N   THR A  99      22.268   8.689  16.916  1.00 89.94           N  
ATOM   1536  H   THR A  99      21.425   8.194  16.663  1.00 89.94           H  
ATOM   1537  CA  THR A  99      23.411   8.570  16.000  1.00 89.94           C  
ATOM   1538  HA  THR A  99      24.214   9.217  16.353  1.00 89.94           H  
ATOM   1539  C   THR A  99      23.091   9.041  14.578  1.00 89.94           C  
ATOM   1540  CB  THR A  99      23.962   7.139  15.975  1.00 89.94           C  
ATOM   1541  HB  THR A  99      24.802   7.086  15.283  1.00 89.94           H  
ATOM   1542  O   THR A  99      23.832   8.709  13.657  1.00 89.94           O  
ATOM   1543  CG2 THR A  99      24.464   6.695  17.348  1.00 89.94           C  
ATOM   1544 HG21 THR A  99      23.626   6.574  18.035  1.00 89.94           H  
ATOM   1545 HG22 THR A  99      25.149   7.442  17.749  1.00 89.94           H  
ATOM   1546 HG23 THR A  99      24.994   5.748  17.250  1.00 89.94           H  
ATOM   1547  OG1 THR A  99      22.961   6.239  15.556  1.00 89.94           O  
ATOM   1548  HG1 THR A  99      22.791   6.409  14.627  1.00 89.94           H  
ATOM   1549  N   ILE A 100      21.989   9.772  14.364  1.00 93.00           N  
ATOM   1550  H   ILE A 100      21.391   9.988  15.149  1.00 93.00           H  
ATOM   1551  CA  ILE A 100      21.627  10.314  13.043  1.00 93.00           C  
ATOM   1552  HA  ILE A 100      21.508   9.490  12.340  1.00 93.00           H  
ATOM   1553  C   ILE A 100      22.761  11.220  12.551  1.00 93.00           C  
ATOM   1554  CB  ILE A 100      20.293  11.093  13.126  1.00 93.00           C  
ATOM   1555  HB  ILE A 100      20.396  11.840  13.912  1.00 93.00           H  
ATOM   1556  O   ILE A 100      23.123  12.176  13.244  1.00 93.00           O  
ATOM   1557  CG1 ILE A 100      19.112  10.168  13.479  1.00 93.00           C  
ATOM   1558 HG12 ILE A 100      18.744   9.677  12.578  1.00 93.00           H  
ATOM   1559 HG13 ILE A 100      19.438   9.377  14.156  1.00 93.00           H  
ATOM   1560  CG2 ILE A 100      19.968  11.821  11.808  1.00 93.00           C  
ATOM   1561 HG21 ILE A 100      20.704  12.604  11.625  1.00 93.00           H  
ATOM   1562 HG22 ILE A 100      19.976  11.109  10.983  1.00 93.00           H  
ATOM   1563 HG23 ILE A 100      18.985  12.287  11.862  1.00 93.00           H  
ATOM   1564  CD1 ILE A 100      17.968  10.931  14.159  1.00 93.00           C  
ATOM   1565 HD11 ILE A 100      17.256  10.213  14.566  1.00 93.00           H  
ATOM   1566 HD12 ILE A 100      18.349  11.520  14.992  1.00 93.00           H  
ATOM   1567 HD13 ILE A 100      17.472  11.595  13.451  1.00 93.00           H  
ATOM   1568  N   ASP A 101      23.296  10.970  11.349  1.00 92.27           N  
ATOM   1569  H   ASP A 101      23.016  10.132  10.859  1.00 92.27           H  
ATOM   1570  CA  ASP A 101      24.429  11.738  10.808  1.00 92.27           C  
ATOM   1571  HA  ASP A 101      25.305  11.561  11.433  1.00 92.27           H  
ATOM   1572  C   ASP A 101      24.143  13.247  10.833  1.00 92.27           C  
ATOM   1573  CB  ASP A 101      24.768  11.280   9.377  1.00 92.27           C  
ATOM   1574  HB2 ASP A 101      23.871  11.326   8.760  1.00 92.27           H  
ATOM   1575  HB3 ASP A 101      25.118  10.248   9.400  1.00 92.27           H  
ATOM   1576  O   ASP A 101      24.950  14.032  11.323  1.00 92.27           O  
ATOM   1577  CG  ASP A 101      25.851  12.178   8.762  1.00 92.27           C  
ATOM   1578  OD1 ASP A 101      27.031  12.074   9.153  1.00 92.27           O  
ATOM   1579  OD2 ASP A 101      25.505  13.126   8.015  1.00 92.27           O  
ATOM   1580  N   MET A 102      22.958  13.669  10.384  1.00 94.42           N  
ATOM   1581  H   MET A 102      22.334  12.971  10.005  1.00 94.42           H  
ATOM   1582  CA  MET A 102      22.542  15.077  10.384  1.00 94.42           C  
ATOM   1583  HA  MET A 102      23.223  15.643   9.749  1.00 94.42           H  
ATOM   1584  C   MET A 102      22.573  15.730  11.781  1.00 94.42           C  
ATOM   1585  CB  MET A 102      21.133  15.154   9.772  1.00 94.42           C  
ATOM   1586  HB2 MET A 102      20.470  14.472  10.304  1.00 94.42           H  
ATOM   1587  HB3 MET A 102      21.178  14.846   8.727  1.00 94.42           H  
ATOM   1588  O   MET A 102      22.809  16.935  11.877  1.00 94.42           O  
ATOM   1589  CG  MET A 102      20.523  16.553   9.851  1.00 94.42           C  
ATOM   1590  HG2 MET A 102      21.148  17.259   9.303  1.00 94.42           H  
ATOM   1591  HG3 MET A 102      20.498  16.864  10.896  1.00 94.42           H  
ATOM   1592  SD  MET A 102      18.827  16.653   9.251  1.00 94.42           S  
ATOM   1593  CE  MET A 102      18.350  18.155  10.136  1.00 94.42           C  
ATOM   1594  HE1 MET A 102      18.890  18.994   9.696  1.00 94.42           H  
ATOM   1595  HE2 MET A 102      17.277  18.322  10.042  1.00 94.42           H  
ATOM   1596  HE3 MET A 102      18.598  18.065  11.193  1.00 94.42           H  
ATOM   1597  N   LEU A 103      22.323  14.961  12.846  1.00 97.16           N  
ATOM   1598  H   LEU A 103      22.288  13.960  12.713  1.00 97.16           H  
ATOM   1599  CA  LEU A 103      22.164  15.457  14.219  1.00 97.16           C  
ATOM   1600  HA  LEU A 103      22.074  16.542  14.185  1.00 97.16           H  
ATOM   1601  C   LEU A 103      23.380  15.190  15.115  1.00 97.16           C  
ATOM   1602  CB  LEU A 103      20.873  14.894  14.835  1.00 97.16           C  
ATOM   1603  HB2 LEU A 103      20.780  15.302  15.841  1.00 97.16           H  
ATOM   1604  HB3 LEU A 103      20.974  13.813  14.930  1.00 97.16           H  
ATOM   1605  O   LEU A 103      23.321  15.393  16.325  1.00 97.16           O  
ATOM   1606  CG  LEU A 103      19.582  15.213  14.060  1.00 97.16           C  
ATOM   1607  HG  LEU A 103      19.588  14.681  13.109  1.00 97.16           H  
ATOM   1608  CD1 LEU A 103      18.368  14.752  14.866  1.00 97.16           C  
ATOM   1609 HD11 LEU A 103      17.463  14.866  14.269  1.00 97.16           H  
ATOM   1610 HD12 LEU A 103      18.483  13.703  15.136  1.00 97.16           H  
ATOM   1611 HD13 LEU A 103      18.266  15.343  15.777  1.00 97.16           H  
ATOM   1612  CD2 LEU A 103      19.406  16.709  13.788  1.00 97.16           C  
ATOM   1613 HD21 LEU A 103      20.182  17.061  13.109  1.00 97.16           H  
ATOM   1614 HD22 LEU A 103      19.480  17.261  14.725  1.00 97.16           H  
ATOM   1615 HD23 LEU A 103      18.435  16.889  13.325  1.00 97.16           H  
ATOM   1616  N   THR A 104      24.481  14.739  14.521  1.00 94.82           N  
ATOM   1617  H   THR A 104      24.469  14.603  13.520  1.00 94.82           H  
ATOM   1618  CA  THR A 104      25.739  14.462  15.211  1.00 94.82           C  
ATOM   1619  HA  THR A 104      25.706  14.903  16.208  1.00 94.82           H  
ATOM   1620  C   THR A 104      26.913  15.116  14.482  1.00 94.82           C  
ATOM   1621  CB  THR A 104      25.956  12.950  15.381  1.00 94.82           C  
ATOM   1622  HB  THR A 104      26.939  12.785  15.823  1.00 94.82           H  
ATOM   1623  O   THR A 104      26.809  15.570  13.337  1.00 94.82           O  
ATOM   1624  CG2 THR A 104      24.915  12.301  16.293  1.00 94.82           C  
ATOM   1625 HG21 THR A 104      25.184  11.259  16.463  1.00 94.82           H  
ATOM   1626 HG22 THR A 104      24.894  12.817  17.253  1.00 94.82           H  
ATOM   1627 HG23 THR A 104      23.921  12.350  15.846  1.00 94.82           H  
ATOM   1628  OG1 THR A 104      25.904  12.293  14.140  1.00 94.82           O  
ATOM   1629  HG1 THR A 104      24.985  12.283  13.862  1.00 94.82           H  
ATOM   1630  N   GLY A 105      28.054  15.197  15.165  1.00 92.37           N  
ATOM   1631  H   GLY A 105      28.058  14.893  16.128  1.00 92.37           H  
ATOM   1632  CA  GLY A 105      29.245  15.876  14.662  1.00 92.37           C  
ATOM   1633  HA2 GLY A 105      29.230  15.863  13.572  1.00 92.37           H  
ATOM   1634  HA3 GLY A 105      30.132  15.333  14.989  1.00 92.37           H  
ATOM   1635  C   GLY A 105      29.356  17.320  15.166  1.00 92.37           C  
ATOM   1636  O   GLY A 105      28.843  17.638  16.238  1.00 92.37           O  
ATOM   1637  N   PRO A 106      30.087  18.196  14.454  1.00 94.94           N  
ATOM   1638  CA  PRO A 106      30.404  19.524  14.959  1.00 94.94           C  
ATOM   1639  HA  PRO A 106      30.828  19.440  15.959  1.00 94.94           H  
ATOM   1640  C   PRO A 106      29.164  20.421  15.026  1.00 94.94           C  
ATOM   1641  CB  PRO A 106      31.468  20.078  14.008  1.00 94.94           C  
ATOM   1642  HB2 PRO A 106      32.456  19.783  14.360  1.00 94.94           H  
ATOM   1643  HB3 PRO A 106      31.408  21.162  13.908  1.00 94.94           H  
ATOM   1644  O   PRO A 106      28.369  20.483  14.084  1.00 94.94           O  
ATOM   1645  CG  PRO A 106      31.163  19.367  12.689  1.00 94.94           C  
ATOM   1646  HG2 PRO A 106      30.359  19.888  12.169  1.00 94.94           H  
ATOM   1647  HG3 PRO A 106      32.046  19.295  12.053  1.00 94.94           H  
ATOM   1648  CD  PRO A 106      30.674  17.990  13.138  1.00 94.94           C  
ATOM   1649  HD2 PRO A 106      31.518  17.305  13.220  1.00 94.94           H  
ATOM   1650  HD3 PRO A 106      29.940  17.608  12.430  1.00 94.94           H  
ATOM   1651  N   ILE A 107      29.051  21.187  16.112  1.00 96.67           N  
ATOM   1652  H   ILE A 107      29.715  21.065  16.863  1.00 96.67           H  
ATOM   1653  CA  ILE A 107      28.088  22.288  16.206  1.00 96.67           C  
ATOM   1654  HA  ILE A 107      27.085  21.879  16.086  1.00 96.67           H  
ATOM   1655  C   ILE A 107      28.333  23.263  15.050  1.00 96.67           C  
ATOM   1656  CB  ILE A 107      28.176  22.985  17.581  1.00 96.67           C  
ATOM   1657  HB  ILE A 107      29.171  23.419  17.682  1.00 96.67           H  
ATOM   1658  O   ILE A 107      29.475  23.585  14.722  1.00 96.67           O  
ATOM   1659  CG1 ILE A 107      27.980  21.999  18.755  1.00 96.67           C  
ATOM   1660 HG12 ILE A 107      27.972  22.562  19.689  1.00 96.67           H  
ATOM   1661 HG13 ILE A 107      28.835  21.324  18.800  1.00 96.67           H  
ATOM   1662  CG2 ILE A 107      27.160  24.134  17.683  1.00 96.67           C  
ATOM   1663 HG21 ILE A 107      27.161  24.550  18.691  1.00 96.67           H  
ATOM   1664 HG22 ILE A 107      27.413  24.933  16.986  1.00 96.67           H  
ATOM   1665 HG23 ILE A 107      26.159  23.768  17.457  1.00 96.67           H  
ATOM   1666  CD1 ILE A 107      26.706  21.148  18.692  1.00 96.67           C  
ATOM   1667 HD11 ILE A 107      26.659  20.533  19.591  1.00 96.67           H  
ATOM   1668 HD12 ILE A 107      25.824  21.786  18.644  1.00 96.67           H  
ATOM   1669 HD13 ILE A 107      26.727  20.484  17.828  1.00 96.67           H  
ATOM   1670  N   GLY A 108      27.253  23.694  14.407  1.00 97.00           N  
ATOM   1671  H   GLY A 108      26.347  23.445  14.779  1.00 97.00           H  
ATOM   1672  CA  GLY A 108      27.279  24.450  13.161  1.00 97.00           C  
ATOM   1673  HA2 GLY A 108      26.433  25.137  13.157  1.00 97.00           H  
ATOM   1674  HA3 GLY A 108      28.191  25.044  13.109  1.00 97.00           H  
ATOM   1675  C   GLY A 108      27.200  23.581  11.901  1.00 97.00           C  
ATOM   1676  O   GLY A 108      27.208  24.139  10.805  1.00 97.00           O  
ATOM   1677  N   LYS A 109      27.108  22.240  12.002  1.00 96.69           N  
ATOM   1678  H   LYS A 109      27.193  21.818  12.916  1.00 96.69           H  
ATOM   1679  CA  LYS A 109      26.850  21.365  10.841  1.00 96.69           C  
ATOM   1680  HA  LYS A 109      27.665  21.511  10.132  1.00 96.69           H  
ATOM   1681  C   LYS A 109      25.545  21.784  10.161  1.00 96.69           C  
ATOM   1682  CB  LYS A 109      26.827  19.875  11.251  1.00 96.69           C  
ATOM   1683  HB2 LYS A 109      26.044  19.714  11.991  1.00 96.69           H  
ATOM   1684  HB3 LYS A 109      27.785  19.626  11.708  1.00 96.69           H  
ATOM   1685  O   LYS A 109      24.497  21.843  10.803  1.00 96.69           O  
ATOM   1686  CG  LYS A 109      26.597  18.924  10.056  1.00 96.69           C  
ATOM   1687  HG2 LYS A 109      25.609  19.105   9.634  1.00 96.69           H  
ATOM   1688  HG3 LYS A 109      27.346  19.131   9.291  1.00 96.69           H  
ATOM   1689  CD  LYS A 109      26.695  17.441  10.459  1.00 96.69           C  
ATOM   1690  HD2 LYS A 109      25.943  17.224  11.218  1.00 96.69           H  
ATOM   1691  HD3 LYS A 109      27.679  17.251  10.888  1.00 96.69           H  
ATOM   1692  CE  LYS A 109      26.472  16.516   9.248  1.00 96.69           C  
ATOM   1693  HE2 LYS A 109      25.444  16.642   8.910  1.00 96.69           H  
ATOM   1694  HE3 LYS A 109      27.135  16.814   8.437  1.00 96.69           H  
ATOM   1695  NZ  LYS A 109      26.699  15.086   9.581  1.00 96.69           N  
ATOM   1696  HZ1 LYS A 109      26.177  14.818  10.403  1.00 96.69           H  
ATOM   1697  HZ2 LYS A 109      26.370  14.452   8.867  1.00 96.69           H  
ATOM   1698  HZ3 LYS A 109      27.661  14.840   9.767  1.00 96.69           H  
ATOM   1699  N   LYS A 110      25.620  22.062   8.855  1.00 95.49           N  
ATOM   1700  H   LYS A 110      26.521  21.975   8.408  1.00 95.49           H  
ATOM   1701  CA  LYS A 110      24.491  22.535   8.045  1.00 95.49           C  
ATOM   1702  HA  LYS A 110      23.690  22.814   8.729  1.00 95.49           H  
ATOM   1703  C   LYS A 110      23.952  21.447   7.125  1.00 95.49           C  
ATOM   1704  CB  LYS A 110      24.864  23.796   7.257  1.00 95.49           C  
ATOM   1705  HB2 LYS A 110      25.749  23.601   6.651  1.00 95.49           H  
ATOM   1706  HB3 LYS A 110      24.038  24.048   6.592  1.00 95.49           H  
ATOM   1707  O   LYS A 110      24.729  20.738   6.491  1.00 95.49           O  
ATOM   1708  CG  LYS A 110      25.120  24.987   8.190  1.00 95.49           C  
ATOM   1709  HG2 LYS A 110      24.229  25.169   8.790  1.00 95.49           H  
ATOM   1710  HG3 LYS A 110      25.962  24.768   8.846  1.00 95.49           H  
ATOM   1711  CD  LYS A 110      25.457  26.234   7.380  1.00 95.49           C  
ATOM   1712  HD2 LYS A 110      24.685  26.355   6.621  1.00 95.49           H  
ATOM   1713  HD3 LYS A 110      26.417  26.105   6.880  1.00 95.49           H  
ATOM   1714  CE  LYS A 110      25.499  27.465   8.285  1.00 95.49           C  
ATOM   1715  HE2 LYS A 110      24.681  27.394   9.003  1.00 95.49           H  
ATOM   1716  HE3 LYS A 110      26.435  27.473   8.843  1.00 95.49           H  
ATOM   1717  NZ  LYS A 110      25.327  28.697   7.486  1.00 95.49           N  
ATOM   1718  HZ1 LYS A 110      24.401  28.677   7.082  1.00 95.49           H  
ATOM   1719  HZ2 LYS A 110      25.984  28.755   6.721  1.00 95.49           H  
ATOM   1720  HZ3 LYS A 110      25.344  29.520   8.070  1.00 95.49           H  
ATOM   1721  N   THR A 111      22.630  21.365   7.007  1.00 95.41           N  
ATOM   1722  H   THR A 111      22.077  21.972   7.595  1.00 95.41           H  
ATOM   1723  CA  THR A 111      21.922  20.481   6.068  1.00 95.41           C  
ATOM   1724  HA  THR A 111      22.649  19.974   5.432  1.00 95.41           H  
ATOM   1725  C   THR A 111      20.962  21.309   5.211  1.00 95.41           C  
ATOM   1726  CB  THR A 111      21.171  19.372   6.814  1.00 95.41           C  
ATOM   1727  HB  THR A 111      20.440  19.806   7.496  1.00 95.41           H  
ATOM   1728  O   THR A 111      20.091  21.974   5.779  1.00 95.41           O  
ATOM   1729  CG2 THR A 111      20.471  18.390   5.877  1.00 95.41           C  
ATOM   1730 HG21 THR A 111      19.672  18.889   5.329  1.00 95.41           H  
ATOM   1731 HG22 THR A 111      21.189  17.969   5.173  1.00 95.41           H  
ATOM   1732 HG23 THR A 111      20.033  17.585   6.466  1.00 95.41           H  
ATOM   1733  OG1 THR A 111      22.113  18.629   7.549  1.00 95.41           O  
ATOM   1734  HG1 THR A 111      22.397  19.170   8.290  1.00 95.41           H  
ATOM   1735  N   PRO A 112      21.095  21.315   3.869  1.00 94.30           N  
ATOM   1736  CA  PRO A 112      20.173  22.032   2.992  1.00 94.30           C  
ATOM   1737  HA  PRO A 112      20.194  23.092   3.247  1.00 94.30           H  
ATOM   1738  C   PRO A 112      18.746  21.501   3.119  1.00 94.30           C  
ATOM   1739  CB  PRO A 112      20.699  21.837   1.564  1.00 94.30           C  
ATOM   1740  HB2 PRO A 112      20.591  22.744   0.970  1.00 94.30           H  
ATOM   1741  HB3 PRO A 112      20.186  21.004   1.083  1.00 94.30           H  
ATOM   1742  O   PRO A 112      18.542  20.300   3.311  1.00 94.30           O  
ATOM   1743  CG  PRO A 112      22.166  21.464   1.763  1.00 94.30           C  
ATOM   1744  HG2 PRO A 112      22.545  20.851   0.946  1.00 94.30           H  
ATOM   1745  HG3 PRO A 112      22.762  22.370   1.874  1.00 94.30           H  
ATOM   1746  CD  PRO A 112      22.152  20.699   3.083  1.00 94.30           C  
ATOM   1747  HD2 PRO A 112      21.909  19.651   2.906  1.00 94.30           H  
ATOM   1748  HD3 PRO A 112      23.126  20.790   3.564  1.00 94.30           H  
ATOM   1749  N   LEU A 113      17.757  22.378   2.951  1.00 97.54           N  
ATOM   1750  H   LEU A 113      17.977  23.357   2.839  1.00 97.54           H  
ATOM   1751  CA  LEU A 113      16.350  21.989   3.008  1.00 97.54           C  
ATOM   1752  HA  LEU A 113      16.287  20.962   2.647  1.00 97.54           H  
ATOM   1753  C   LEU A 113      15.441  22.806   2.100  1.00 97.54           C  
ATOM   1754  CB  LEU A 113      15.869  21.998   4.469  1.00 97.54           C  
ATOM   1755  HB2 LEU A 113      16.524  21.301   4.990  1.00 97.54           H  
ATOM   1756  HB3 LEU A 113      14.857  21.599   4.535  1.00 97.54           H  
ATOM   1757  O   LEU A 113      15.790  23.898   1.649  1.00 97.54           O  
ATOM   1758  CG  LEU A 113      15.929  23.357   5.183  1.00 97.54           C  
ATOM   1759  HG  LEU A 113      16.835  23.881   4.881  1.00 97.54           H  
ATOM   1760  CD1 LEU A 113      14.722  24.262   4.925  1.00 97.54           C  
ATOM   1761 HD11 LEU A 113      13.796  23.730   5.145  1.00 97.54           H  
ATOM   1762 HD12 LEU A 113      14.705  24.610   3.892  1.00 97.54           H  
ATOM   1763 HD13 LEU A 113      14.789  25.133   5.577  1.00 97.54           H  
ATOM   1764  CD2 LEU A 113      16.033  23.140   6.684  1.00 97.54           C  
ATOM   1765 HD21 LEU A 113      15.091  22.767   7.087  1.00 97.54           H  
ATOM   1766 HD22 LEU A 113      16.828  22.426   6.899  1.00 97.54           H  
ATOM   1767 HD23 LEU A 113      16.311  24.088   7.145  1.00 97.54           H  
ATOM   1768  N   LEU A 114      14.248  22.264   1.881  1.00 94.39           N  
ATOM   1769  H   LEU A 114      14.086  21.350   2.281  1.00 94.39           H  
ATOM   1770  CA  LEU A 114      13.092  22.960   1.330  1.00 94.39           C  
ATOM   1771  HA  LEU A 114      13.319  24.017   1.196  1.00 94.39           H  
ATOM   1772  C   LEU A 114      11.927  22.828   2.310  1.00 94.39           C  
ATOM   1773  CB  LEU A 114      12.734  22.334  -0.027  1.00 94.39           C  
ATOM   1774  HB2 LEU A 114      12.613  21.261   0.118  1.00 94.39           H  
ATOM   1775  HB3 LEU A 114      13.556  22.490  -0.727  1.00 94.39           H  
ATOM   1776  O   LEU A 114      11.588  21.710   2.692  1.00 94.39           O  
ATOM   1777  CG  LEU A 114      11.433  22.897  -0.630  1.00 94.39           C  
ATOM   1778  HG  LEU A 114      10.633  22.900   0.111  1.00 94.39           H  
ATOM   1779  CD1 LEU A 114      11.625  24.314  -1.166  1.00 94.39           C  
ATOM   1780 HD11 LEU A 114      11.938  24.978  -0.361  1.00 94.39           H  
ATOM   1781 HD12 LEU A 114      12.378  24.326  -1.954  1.00 94.39           H  
ATOM   1782 HD13 LEU A 114      10.684  24.682  -1.575  1.00 94.39           H  
ATOM   1783  CD2 LEU A 114      10.976  22.010  -1.770  1.00 94.39           C  
ATOM   1784 HD21 LEU A 114      10.926  20.968  -1.456  1.00 94.39           H  
ATOM   1785 HD22 LEU A 114       9.986  22.329  -2.098  1.00 94.39           H  
ATOM   1786 HD23 LEU A 114      11.678  22.125  -2.596  1.00 94.39           H  
ATOM   1787  N   THR A 115      11.265  23.937   2.635  1.00 98.36           N  
ATOM   1788  H   THR A 115      11.588  24.824   2.277  1.00 98.36           H  
ATOM   1789  CA  THR A 115      10.017  23.919   3.410  1.00 98.36           C  
ATOM   1790  HA  THR A 115       9.819  22.899   3.739  1.00 98.36           H  
ATOM   1791  C   THR A 115       8.847  24.362   2.544  1.00 98.36           C  
ATOM   1792  CB  THR A 115      10.129  24.766   4.682  1.00 98.36           C  
ATOM   1793  HB  THR A 115      10.408  25.787   4.420  1.00 98.36           H  
ATOM   1794  O   THR A 115       8.935  25.389   1.873  1.00 98.36           O  
ATOM   1795  CG2 THR A 115       8.846  24.784   5.513  1.00 98.36           C  
ATOM   1796 HG21 THR A 115       9.025  25.305   6.453  1.00 98.36           H  
ATOM   1797 HG22 THR A 115       8.522  23.766   5.729  1.00 98.36           H  
ATOM   1798 HG23 THR A 115       8.055  25.310   4.979  1.00 98.36           H  
ATOM   1799  OG1 THR A 115      11.120  24.200   5.510  1.00 98.36           O  
ATOM   1800  HG1 THR A 115      11.308  24.814   6.224  1.00 98.36           H  
ATOM   1801  N   ARG A 116       7.739  23.616   2.590  1.00 97.59           N  
ATOM   1802  H   ARG A 116       7.772  22.791   3.171  1.00 97.59           H  
ATOM   1803  CA  ARG A 116       6.447  23.958   1.990  1.00 97.59           C  
ATOM   1804  HA  ARG A 116       6.536  24.923   1.493  1.00 97.59           H  
ATOM   1805  C   ARG A 116       5.382  24.089   3.079  1.00 97.59           C  
ATOM   1806  CB  ARG A 116       6.071  22.912   0.929  1.00 97.59           C  
ATOM   1807  HB2 ARG A 116       6.879  22.849   0.200  1.00 97.59           H  
ATOM   1808  HB3 ARG A 116       5.959  21.939   1.408  1.00 97.59           H  
ATOM   1809  O   ARG A 116       5.023  23.115   3.741  1.00 97.59           O  
ATOM   1810  CG  ARG A 116       4.768  23.274   0.197  1.00 97.59           C  
ATOM   1811  HG2 ARG A 116       4.876  24.257  -0.261  1.00 97.59           H  
ATOM   1812  HG3 ARG A 116       3.943  23.311   0.908  1.00 97.59           H  
ATOM   1813  CD  ARG A 116       4.446  22.233  -0.885  1.00 97.59           C  
ATOM   1814  HD2 ARG A 116       4.295  21.260  -0.419  1.00 97.59           H  
ATOM   1815  HD3 ARG A 116       5.302  22.150  -1.555  1.00 97.59           H  
ATOM   1816  NE  ARG A 116       3.262  22.608  -1.684  1.00 97.59           N  
ATOM   1817  HE  ARG A 116       3.455  23.010  -2.591  1.00 97.59           H  
ATOM   1818  NH1 ARG A 116       1.613  21.819  -0.282  1.00 97.59           N  
ATOM   1819 HH11 ARG A 116       0.624  21.676  -0.138  1.00 97.59           H  
ATOM   1820 HH12 ARG A 116       2.291  21.567   0.423  1.00 97.59           H  
ATOM   1821  NH2 ARG A 116       1.039  22.777  -2.189  1.00 97.59           N  
ATOM   1822 HH21 ARG A 116       0.080  22.594  -1.930  1.00 97.59           H  
ATOM   1823 HH22 ARG A 116       1.225  23.274  -3.048  1.00 97.59           H  
ATOM   1824  CZ  ARG A 116       1.991  22.405  -1.382  1.00 97.59           C  
ATOM   1825  N   PHE A 117       4.833  25.289   3.201  1.00 98.00           N  
ATOM   1826  H   PHE A 117       5.157  26.014   2.577  1.00 98.00           H  
ATOM   1827  CA  PHE A 117       3.641  25.588   3.981  1.00 98.00           C  
ATOM   1828  HA  PHE A 117       3.593  24.877   4.805  1.00 98.00           H  
ATOM   1829  C   PHE A 117       2.388  25.452   3.118  1.00 98.00           C  
ATOM   1830  CB  PHE A 117       3.742  26.991   4.572  1.00 98.00           C  
ATOM   1831  HB2 PHE A 117       2.895  27.146   5.239  1.00 98.00           H  
ATOM   1832  HB3 PHE A 117       3.674  27.724   3.768  1.00 98.00           H  
ATOM   1833  O   PHE A 117       2.439  25.674   1.909  1.00 98.00           O  
ATOM   1834  CG  PHE A 117       5.016  27.218   5.348  1.00 98.00           C  
ATOM   1835  CD1 PHE A 117       5.186  26.608   6.599  1.00 98.00           C  
ATOM   1836  HD1 PHE A 117       4.422  25.960   7.002  1.00 98.00           H  
ATOM   1837  CD2 PHE A 117       6.045  28.012   4.810  1.00 98.00           C  
ATOM   1838  HD2 PHE A 117       5.924  28.456   3.832  1.00 98.00           H  
ATOM   1839  CE1 PHE A 117       6.354  26.857   7.332  1.00 98.00           C  
ATOM   1840  HE1 PHE A 117       6.473  26.413   8.309  1.00 98.00           H  
ATOM   1841  CE2 PHE A 117       7.221  28.242   5.544  1.00 98.00           C  
ATOM   1842  HE2 PHE A 117       8.001  28.868   5.135  1.00 98.00           H  
ATOM   1843  CZ  PHE A 117       7.369  27.675   6.819  1.00 98.00           C  
ATOM   1844  HZ  PHE A 117       8.259  27.861   7.403  1.00 98.00           H  
ATOM   1845  N   SER A 118       1.252  25.081   3.705  1.00 96.13           N  
ATOM   1846  H   SER A 118       1.243  24.918   4.702  1.00 96.13           H  
ATOM   1847  CA  SER A 118      -0.012  24.957   2.957  1.00 96.13           C  
ATOM   1848  HA  SER A 118      -0.083  25.780   2.246  1.00 96.13           H  
ATOM   1849  C   SER A 118      -1.234  25.042   3.853  1.00 96.13           C  
ATOM   1850  CB  SER A 118      -0.044  23.630   2.191  1.00 96.13           C  
ATOM   1851  HB2 SER A 118       0.665  23.693   1.365  1.00 96.13           H  
ATOM   1852  HB3 SER A 118      -1.039  23.454   1.780  1.00 96.13           H  
ATOM   1853  O   SER A 118      -1.130  24.678   5.015  1.00 96.13           O  
ATOM   1854  OG  SER A 118       0.326  22.556   3.035  1.00 96.13           O  
ATOM   1855  HG  SER A 118       1.037  22.878   3.594  1.00 96.13           H  
ATOM   1856  N   THR A 119      -2.386  25.464   3.339  1.00 92.53           N  
ATOM   1857  H   THR A 119      -2.427  25.684   2.354  1.00 92.53           H  
ATOM   1858  CA  THR A 119      -3.679  25.160   3.983  1.00 92.53           C  
ATOM   1859  HA  THR A 119      -3.626  25.375   5.050  1.00 92.53           H  
ATOM   1860  C   THR A 119      -3.968  23.663   3.829  1.00 92.53           C  
ATOM   1861  CB  THR A 119      -4.812  26.009   3.387  1.00 92.53           C  
ATOM   1862  HB  THR A 119      -5.766  25.733   3.837  1.00 92.53           H  
ATOM   1863  O   THR A 119      -3.461  23.038   2.905  1.00 92.53           O  
ATOM   1864  CG2 THR A 119      -4.598  27.504   3.614  1.00 92.53           C  
ATOM   1865 HG21 THR A 119      -4.533  27.699   4.685  1.00 92.53           H  
ATOM   1866 HG22 THR A 119      -5.447  28.059   3.216  1.00 92.53           H  
ATOM   1867 HG23 THR A 119      -3.686  27.842   3.124  1.00 92.53           H  
ATOM   1868  OG1 THR A 119      -4.901  25.808   2.003  1.00 92.53           O  
ATOM   1869  HG1 THR A 119      -5.676  26.285   1.696  1.00 92.53           H  
ATOM   1870  N   VAL A 120      -4.716  23.038   4.734  1.00 90.21           N  
ATOM   1871  H   VAL A 120      -5.240  23.602   5.387  1.00 90.21           H  
ATOM   1872  CA  VAL A 120      -5.022  21.598   4.679  1.00 90.21           C  
ATOM   1873  HA  VAL A 120      -4.177  21.068   4.239  1.00 90.21           H  
ATOM   1874  C   VAL A 120      -6.233  21.327   3.785  1.00 90.21           C  
ATOM   1875  CB  VAL A 120      -5.235  21.023   6.093  1.00 90.21           C  
ATOM   1876  HB  VAL A 120      -6.032  21.573   6.594  1.00 90.21           H  
ATOM   1877  O   VAL A 120      -6.126  20.567   2.821  1.00 90.21           O  
ATOM   1878  CG1 VAL A 120      -5.612  19.534   6.055  1.00 90.21           C  
ATOM   1879 HG11 VAL A 120      -5.692  19.148   7.071  1.00 90.21           H  
ATOM   1880 HG12 VAL A 120      -6.579  19.399   5.571  1.00 90.21           H  
ATOM   1881 HG13 VAL A 120      -4.855  18.967   5.513  1.00 90.21           H  
ATOM   1882  CG2 VAL A 120      -3.960  21.131   6.937  1.00 90.21           C  
ATOM   1883 HG21 VAL A 120      -3.620  22.165   6.989  1.00 90.21           H  
ATOM   1884 HG22 VAL A 120      -4.161  20.771   7.946  1.00 90.21           H  
ATOM   1885 HG23 VAL A 120      -3.173  20.519   6.496  1.00 90.21           H  
ATOM   1886  N   GLY A 121      -7.378  21.937   4.099  1.00 84.24           N  
ATOM   1887  H   GLY A 121      -7.355  22.616   4.846  1.00 84.24           H  
ATOM   1888  CA  GLY A 121      -8.660  21.722   3.432  1.00 84.24           C  
ATOM   1889  HA2 GLY A 121      -9.453  21.940   4.147  1.00 84.24           H  
ATOM   1890  HA3 GLY A 121      -8.748  20.678   3.132  1.00 84.24           H  
ATOM   1891  C   GLY A 121      -8.886  22.607   2.206  1.00 84.24           C  
ATOM   1892  O   GLY A 121      -9.636  22.215   1.311  1.00 84.24           O  
ATOM   1893  N   GLY A 122      -8.223  23.763   2.119  1.00 78.72           N  
ATOM   1894  H   GLY A 122      -7.627  24.022   2.892  1.00 78.72           H  
ATOM   1895  CA  GLY A 122      -8.377  24.695   0.996  1.00 78.72           C  
ATOM   1896  HA2 GLY A 122      -7.770  25.580   1.187  1.00 78.72           H  
ATOM   1897  HA3 GLY A 122      -9.420  25.008   0.934  1.00 78.72           H  
ATOM   1898  C   GLY A 122      -7.955  24.112  -0.359  1.00 78.72           C  
ATOM   1899  O   GLY A 122      -6.904  23.478  -0.478  1.00 78.72           O  
ATOM   1900  N   GLU A 123      -8.778  24.307  -1.393  1.00 80.71           N  
ATOM   1901  H   GLU A 123      -9.652  24.791  -1.245  1.00 80.71           H  
ATOM   1902  CA  GLU A 123      -8.411  23.996  -2.781  1.00 80.71           C  
ATOM   1903  HA  GLU A 123      -7.978  22.996  -2.816  1.00 80.71           H  
ATOM   1904  C   GLU A 123      -7.350  24.978  -3.303  1.00 80.71           C  
ATOM   1905  CB  GLU A 123      -9.648  24.003  -3.697  1.00 80.71           C  
ATOM   1906  HB2 GLU A 123      -9.974  25.028  -3.872  1.00 80.71           H  
ATOM   1907  HB3 GLU A 123      -9.342  23.594  -4.660  1.00 80.71           H  
ATOM   1908  O   GLU A 123      -7.102  26.022  -2.705  1.00 80.71           O  
ATOM   1909  CG  GLU A 123     -10.828  23.160  -3.177  1.00 80.71           C  
ATOM   1910  HG2 GLU A 123     -10.460  22.348  -2.549  1.00 80.71           H  
ATOM   1911  HG3 GLU A 123     -11.312  22.702  -4.040  1.00 80.71           H  
ATOM   1912  CD  GLU A 123     -11.882  23.984  -2.416  1.00 80.71           C  
ATOM   1913  OE1 GLU A 123     -13.084  23.645  -2.501  1.00 80.71           O  
ATOM   1914  OE2 GLU A 123     -11.549  24.994  -1.756  1.00 80.71           O  
ATOM   1915  N   LYS A 124      -6.721  24.702  -4.450  1.00 76.99           N  
ATOM   1916  H   LYS A 124      -6.968  23.864  -4.958  1.00 76.99           H  
ATOM   1917  CA  LYS A 124      -5.593  25.516  -4.943  1.00 76.99           C  
ATOM   1918  HA  LYS A 124      -4.791  25.466  -4.205  1.00 76.99           H  
ATOM   1919  C   LYS A 124      -5.909  27.011  -5.122  1.00 76.99           C  
ATOM   1920  CB  LYS A 124      -5.106  24.875  -6.243  1.00 76.99           C  
ATOM   1921  HB2 LYS A 124      -5.886  24.951  -7.001  1.00 76.99           H  
ATOM   1922  HB3 LYS A 124      -4.913  23.821  -6.041  1.00 76.99           H  
ATOM   1923  O   LYS A 124      -5.000  27.834  -5.035  1.00 76.99           O  
ATOM   1924  CG  LYS A 124      -3.811  25.486  -6.779  1.00 76.99           C  
ATOM   1925  HG2 LYS A 124      -3.976  26.521  -7.078  1.00 76.99           H  
ATOM   1926  HG3 LYS A 124      -3.049  25.449  -6.001  1.00 76.99           H  
ATOM   1927  CD  LYS A 124      -3.341  24.684  -7.993  1.00 76.99           C  
ATOM   1928  HD2 LYS A 124      -4.078  24.763  -8.792  1.00 76.99           H  
ATOM   1929  HD3 LYS A 124      -3.233  23.638  -7.707  1.00 76.99           H  
ATOM   1930  CE  LYS A 124      -1.992  25.232  -8.455  1.00 76.99           C  
ATOM   1931  HE2 LYS A 124      -2.128  26.249  -8.825  1.00 76.99           H  
ATOM   1932  HE3 LYS A 124      -1.326  25.269  -7.593  1.00 76.99           H  
ATOM   1933  NZ  LYS A 124      -1.397  24.360  -9.488  1.00 76.99           N  
ATOM   1934  HZ1 LYS A 124      -2.027  24.247 -10.269  1.00 76.99           H  
ATOM   1935  HZ2 LYS A 124      -0.513  24.739  -9.797  1.00 76.99           H  
ATOM   1936  HZ3 LYS A 124      -1.202  23.461  -9.069  1.00 76.99           H  
ATOM   1937  N   GLY A 125      -7.175  27.362  -5.357  1.00 69.50           N  
ATOM   1938  H   GLY A 125      -7.855  26.616  -5.386  1.00 69.50           H  
ATOM   1939  CA  GLY A 125      -7.652  28.745  -5.478  1.00 69.50           C  
ATOM   1940  HA2 GLY A 125      -6.857  29.370  -5.884  1.00 69.50           H  
ATOM   1941  HA3 GLY A 125      -8.484  28.767  -6.182  1.00 69.50           H  
ATOM   1942  C   GLY A 125      -8.134  29.397  -4.175  1.00 69.50           C  
ATOM   1943  O   GLY A 125      -8.593  30.532  -4.222  1.00 69.50           O  
ATOM   1944  N   SER A 126      -8.081  28.709  -3.030  1.00 82.92           N  
ATOM   1945  H   SER A 126      -7.665  27.789  -3.013  1.00 82.92           H  
ATOM   1946  CA  SER A 126      -8.536  29.269  -1.752  1.00 82.92           C  
ATOM   1947  HA  SER A 126      -9.496  29.757  -1.917  1.00 82.92           H  
ATOM   1948  C   SER A 126      -7.567  30.317  -1.202  1.00 82.92           C  
ATOM   1949  CB  SER A 126      -8.747  28.162  -0.711  1.00 82.92           C  
ATOM   1950  HB2 SER A 126      -9.372  27.374  -1.132  1.00 82.92           H  
ATOM   1951  HB3 SER A 126      -9.258  28.586   0.153  1.00 82.92           H  
ATOM   1952  O   SER A 126      -6.363  30.241  -1.462  1.00 82.92           O  
ATOM   1953  OG  SER A 126      -7.517  27.613  -0.280  1.00 82.92           O  
ATOM   1954  HG  SER A 126      -6.834  28.279  -0.385  1.00 82.92           H  
ATOM   1955  N   ALA A 127      -8.079  31.219  -0.364  1.00 85.09           N  
ATOM   1956  H   ALA A 127      -9.073  31.240  -0.186  1.00 85.09           H  
ATOM   1957  CA  ALA A 127      -7.253  32.152   0.388  1.00 85.09           C  
ATOM   1958  HA  ALA A 127      -6.631  32.696  -0.323  1.00 85.09           H  
ATOM   1959  C   ALA A 127      -6.330  31.423   1.377  1.00 85.09           C  
ATOM   1960  CB  ALA A 127      -8.154  33.164   1.096  1.00 85.09           C  
ATOM   1961  HB1 ALA A 127      -7.531  33.879   1.634  1.00 85.09           H  
ATOM   1962  HB2 ALA A 127      -8.761  33.706   0.371  1.00 85.09           H  
ATOM   1963  HB3 ALA A 127      -8.803  32.659   1.812  1.00 85.09           H  
ATOM   1964  O   ALA A 127      -6.756  30.503   2.080  1.00 85.09           O  
ATOM   1965  N   ASP A 128      -5.065  31.836   1.443  1.00 92.45           N  
ATOM   1966  H   ASP A 128      -4.777  32.612   0.864  1.00 92.45           H  
ATOM   1967  CA  ASP A 128      -4.089  31.286   2.386  1.00 92.45           C  
ATOM   1968  HA  ASP A 128      -4.311  30.225   2.491  1.00 92.45           H  
ATOM   1969  C   ASP A 128      -4.213  31.861   3.806  1.00 92.45           C  
ATOM   1970  CB  ASP A 128      -2.667  31.358   1.807  1.00 92.45           C  
ATOM   1971  HB2 ASP A 128      -2.667  30.858   0.838  1.00 92.45           H  
ATOM   1972  HB3 ASP A 128      -2.004  30.790   2.460  1.00 92.45           H  
ATOM   1973  O   ASP A 128      -3.539  31.369   4.714  1.00 92.45           O  
ATOM   1974  CG  ASP A 128      -2.074  32.761   1.633  1.00 92.45           C  
ATOM   1975  OD1 ASP A 128      -2.595  33.733   2.215  1.00 92.45           O  
ATOM   1976  OD2 ASP A 128      -1.014  32.834   0.966  1.00 92.45           O  
ATOM   1977  N   THR A 129      -5.119  32.823   4.015  1.00 91.11           N  
ATOM   1978  H   THR A 129      -5.500  33.280   3.198  1.00 91.11           H  
ATOM   1979  CA  THR A 129      -5.556  33.387   5.305  1.00 91.11           C  
ATOM   1980  HA  THR A 129      -4.744  33.288   6.026  1.00 91.11           H  
ATOM   1981  C   THR A 129      -6.759  32.677   5.921  1.00 91.11           C  
ATOM   1982  CB  THR A 129      -5.872  34.886   5.164  1.00 91.11           C  
ATOM   1983  HB  THR A 129      -6.495  35.233   5.987  1.00 91.11           H  
ATOM   1984  O   THR A 129      -6.987  32.823   7.122  1.00 91.11           O  
ATOM   1985  CG2 THR A 129      -4.570  35.671   5.160  1.00 91.11           C  
ATOM   1986 HG21 THR A 129      -4.772  36.732   5.017  1.00 91.11           H  
ATOM   1987 HG22 THR A 129      -4.068  35.542   6.119  1.00 91.11           H  
ATOM   1988 HG23 THR A 129      -3.946  35.316   4.340  1.00 91.11           H  
ATOM   1989  OG1 THR A 129      -6.480  35.181   3.934  1.00 91.11           O  
ATOM   1990  HG1 THR A 129      -7.405  34.933   3.989  1.00 91.11           H  
ATOM   1991  N   ALA A 130      -7.458  31.830   5.161  1.00 91.15           N  
ATOM   1992  H   ALA A 130      -7.248  31.796   4.173  1.00 91.15           H  
ATOM   1993  CA  ALA A 130      -8.646  31.123   5.629  1.00 91.15           C  
ATOM   1994  HA  ALA A 130      -9.404  31.873   5.854  1.00 91.15           H  
ATOM   1995  C   ALA A 130      -8.377  30.299   6.903  1.00 91.15           C  
ATOM   1996  CB  ALA A 130      -9.172  30.236   4.494  1.00 91.15           C  
ATOM   1997  HB1 ALA A 130     -10.080  29.726   4.816  1.00 91.15           H  
ATOM   1998  HB2 ALA A 130      -9.402  30.859   3.629  1.00 91.15           H  
ATOM   1999  HB3 ALA A 130      -8.418  29.499   4.218  1.00 91.15           H  
ATOM   2000  O   ALA A 130      -7.287  29.737   7.087  1.00 91.15           O  
ATOM   2001  N   ARG A 131      -9.390  30.187   7.773  1.00 95.02           N  
ATOM   2002  H   ARG A 131     -10.238  30.699   7.575  1.00 95.02           H  
ATOM   2003  CA  ARG A 131      -9.325  29.361   8.987  1.00 95.02           C  
ATOM   2004  HA  ARG A 131      -8.464  29.693   9.567  1.00 95.02           H  
ATOM   2005  C   ARG A 131      -9.122  27.893   8.622  1.00 95.02           C  
ATOM   2006  CB  ARG A 131     -10.583  29.566   9.840  1.00 95.02           C  
ATOM   2007  HB2 ARG A 131     -10.670  30.629  10.067  1.00 95.02           H  
ATOM   2008  HB3 ARG A 131     -11.463  29.261   9.274  1.00 95.02           H  
ATOM   2009  O   ARG A 131     -10.027  27.254   8.097  1.00 95.02           O  
ATOM   2010  CG  ARG A 131     -10.516  28.760  11.150  1.00 95.02           C  
ATOM   2011  HG2 ARG A 131     -10.461  27.695  10.921  1.00 95.02           H  
ATOM   2012  HG3 ARG A 131      -9.620  29.042  11.702  1.00 95.02           H  
ATOM   2013  CD  ARG A 131     -11.757  28.983  12.024  1.00 95.02           C  
ATOM   2014  HD2 ARG A 131     -12.636  28.639  11.479  1.00 95.02           H  
ATOM   2015  HD3 ARG A 131     -11.675  28.377  12.926  1.00 95.02           H  
ATOM   2016  NE  ARG A 131     -11.934  30.403  12.377  1.00 95.02           N  
ATOM   2017  HE  ARG A 131     -12.635  30.927  11.872  1.00 95.02           H  
ATOM   2018  NH1 ARG A 131     -10.273  30.574  13.956  1.00 95.02           N  
ATOM   2019 HH11 ARG A 131     -10.075  29.585  13.904  1.00 95.02           H  
ATOM   2020 HH12 ARG A 131      -9.709  31.134  14.579  1.00 95.02           H  
ATOM   2021  NH2 ARG A 131     -11.417  32.385  13.311  1.00 95.02           N  
ATOM   2022 HH21 ARG A 131     -10.919  32.936  13.996  1.00 95.02           H  
ATOM   2023 HH22 ARG A 131     -12.113  32.824  12.724  1.00 95.02           H  
ATOM   2024  CZ  ARG A 131     -11.204  31.109  13.219  1.00 95.02           C  
ATOM   2025  N   ASP A 132      -7.931  27.380   8.901  1.00 94.81           N  
ATOM   2026  H   ASP A 132      -7.262  27.970   9.375  1.00 94.81           H  
ATOM   2027  CA  ASP A 132      -7.505  26.019   8.560  1.00 94.81           C  
ATOM   2028  HA  ASP A 132      -8.282  25.310   8.845  1.00 94.81           H  
ATOM   2029  C   ASP A 132      -6.202  25.724   9.327  1.00 94.81           C  
ATOM   2030  CB  ASP A 132      -7.283  25.937   7.032  1.00 94.81           C  
ATOM   2031  HB2 ASP A 132      -6.294  26.321   6.782  1.00 94.81           H  
ATOM   2032  HB3 ASP A 132      -8.009  26.566   6.517  1.00 94.81           H  
ATOM   2033  O   ASP A 132      -5.423  26.652   9.574  1.00 94.81           O  
ATOM   2034  CG  ASP A 132      -7.404  24.543   6.425  1.00 94.81           C  
ATOM   2035  OD1 ASP A 132      -7.894  23.601   7.072  1.00 94.81           O  
ATOM   2036  OD2 ASP A 132      -6.994  24.405   5.255  1.00 94.81           O  
ATOM   2037  N   PRO A 133      -5.856  24.483   9.696  1.00 96.24           N  
ATOM   2038  CA  PRO A 133      -4.478  24.210  10.071  1.00 96.24           C  
ATOM   2039  HA  PRO A 133      -4.193  24.858  10.900  1.00 96.24           H  
ATOM   2040  C   PRO A 133      -3.564  24.484   8.871  1.00 96.24           C  
ATOM   2041  CB  PRO A 133      -4.433  22.756  10.539  1.00 96.24           C  
ATOM   2042  HB2 PRO A 133      -3.874  22.652  11.469  1.00 96.24           H  
ATOM   2043  HB3 PRO A 133      -3.994  22.124   9.767  1.00 96.24           H  
ATOM   2044  O   PRO A 133      -3.997  24.501   7.713  1.00 96.24           O  
ATOM   2045  CG  PRO A 133      -5.905  22.390  10.730  1.00 96.24           C  
ATOM   2046  HG2 PRO A 133      -6.236  22.660  11.732  1.00 96.24           H  
ATOM   2047  HG3 PRO A 133      -6.053  21.330  10.523  1.00 96.24           H  
ATOM   2048  CD  PRO A 133      -6.619  23.255   9.703  1.00 96.24           C  
ATOM   2049  HD2 PRO A 133      -7.667  23.406   9.961  1.00 96.24           H  
ATOM   2050  HD3 PRO A 133      -6.522  22.763   8.735  1.00 96.24           H  
ATOM   2051  N   ARG A 134      -2.280  24.707   9.136  1.00 97.96           N  
ATOM   2052  H   ARG A 134      -1.981  24.686  10.101  1.00 97.96           H  
ATOM   2053  CA  ARG A 134      -1.268  24.793   8.089  1.00 97.96           C  
ATOM   2054  HA  ARG A 134      -1.792  24.809   7.133  1.00 97.96           H  
ATOM   2055  C   ARG A 134      -0.414  23.538   8.095  1.00 97.96           C  
ATOM   2056  CB  ARG A 134      -0.437  26.084   8.179  1.00 97.96           C  
ATOM   2057  HB2 ARG A 134       0.282  26.091   7.360  1.00 97.96           H  
ATOM   2058  HB3 ARG A 134       0.128  26.079   9.112  1.00 97.96           H  
ATOM   2059  O   ARG A 134       0.160  23.195   9.126  1.00 97.96           O  
ATOM   2060  CG  ARG A 134      -1.261  27.383   8.115  1.00 97.96           C  
ATOM   2061  HG2 ARG A 134      -1.929  27.428   8.974  1.00 97.96           H  
ATOM   2062  HG3 ARG A 134      -0.572  28.225   8.177  1.00 97.96           H  
ATOM   2063  CD  ARG A 134      -2.092  27.525   6.831  1.00 97.96           C  
ATOM   2064  HD2 ARG A 134      -2.841  26.733   6.800  1.00 97.96           H  
ATOM   2065  HD3 ARG A 134      -1.447  27.393   5.963  1.00 97.96           H  
ATOM   2066  NE  ARG A 134      -2.757  28.845   6.754  1.00 97.96           N  
ATOM   2067  HE  ARG A 134      -2.252  29.621   6.352  1.00 97.96           H  
ATOM   2068  NH1 ARG A 134      -4.850  28.238   7.507  1.00 97.96           N  
ATOM   2069 HH11 ARG A 134      -4.561  27.354   7.900  1.00 97.96           H  
ATOM   2070 HH12 ARG A 134      -5.809  28.529   7.635  1.00 97.96           H  
ATOM   2071  NH2 ARG A 134      -4.525  30.286   6.929  1.00 97.96           N  
ATOM   2072 HH21 ARG A 134      -5.516  30.398   7.087  1.00 97.96           H  
ATOM   2073 HH22 ARG A 134      -4.050  30.958   6.344  1.00 97.96           H  
ATOM   2074  CZ  ARG A 134      -4.016  29.109   7.062  1.00 97.96           C  
ATOM   2075  N   GLY A 135      -0.285  22.897   6.938  1.00 97.30           N  
ATOM   2076  H   GLY A 135      -0.777  23.285   6.146  1.00 97.30           H  
ATOM   2077  CA  GLY A 135       0.795  21.951   6.697  1.00 97.30           C  
ATOM   2078  HA2 GLY A 135       0.698  21.501   5.709  1.00 97.30           H  
ATOM   2079  HA3 GLY A 135       0.764  21.159   7.446  1.00 97.30           H  
ATOM   2080  C   GLY A 135       2.135  22.675   6.779  1.00 97.30           C  
ATOM   2081  O   GLY A 135       2.259  23.803   6.300  1.00 97.30           O  
ATOM   2082  N   PHE A 136       3.121  22.025   7.382  1.00 98.45           N  
ATOM   2083  H   PHE A 136       2.915  21.116   7.772  1.00 98.45           H  
ATOM   2084  CA  PHE A 136       4.481  22.517   7.578  1.00 98.45           C  
ATOM   2085  HA  PHE A 136       4.673  23.362   6.916  1.00 98.45           H  
ATOM   2086  C   PHE A 136       5.428  21.376   7.196  1.00 98.45           C  
ATOM   2087  CB  PHE A 136       4.620  22.990   9.041  1.00 98.45           C  
ATOM   2088  HB2 PHE A 136       3.734  23.577   9.278  1.00 98.45           H  
ATOM   2089  HB3 PHE A 136       4.606  22.126   9.706  1.00 98.45           H  
ATOM   2090  O   PHE A 136       5.904  20.642   8.052  1.00 98.45           O  
ATOM   2091  CG  PHE A 136       5.835  23.845   9.383  1.00 98.45           C  
ATOM   2092  CD1 PHE A 136       7.120  23.568   8.867  1.00 98.45           C  
ATOM   2093  HD1 PHE A 136       7.301  22.728   8.213  1.00 98.45           H  
ATOM   2094  CD2 PHE A 136       5.677  24.922  10.280  1.00 98.45           C  
ATOM   2095  HD2 PHE A 136       4.708  25.137  10.705  1.00 98.45           H  
ATOM   2096  CE1 PHE A 136       8.218  24.367   9.220  1.00 98.45           C  
ATOM   2097  HE1 PHE A 136       9.194  24.122   8.828  1.00 98.45           H  
ATOM   2098  CE2 PHE A 136       6.780  25.717  10.643  1.00 98.45           C  
ATOM   2099  HE2 PHE A 136       6.649  26.541  11.330  1.00 98.45           H  
ATOM   2100  CZ  PHE A 136       8.051  25.447  10.106  1.00 98.45           C  
ATOM   2101  HZ  PHE A 136       8.894  26.058  10.390  1.00 98.45           H  
ATOM   2102  N   ALA A 137       5.658  21.175   5.899  1.00 98.24           N  
ATOM   2103  H   ALA A 137       5.296  21.827   5.217  1.00 98.24           H  
ATOM   2104  CA  ALA A 137       6.479  20.067   5.421  1.00 98.24           C  
ATOM   2105  HA  ALA A 137       6.541  19.306   6.198  1.00 98.24           H  
ATOM   2106  C   ALA A 137       7.899  20.540   5.097  1.00 98.24           C  
ATOM   2107  CB  ALA A 137       5.784  19.407   4.228  1.00 98.24           C  
ATOM   2108  HB1 ALA A 137       4.773  19.110   4.507  1.00 98.24           H  
ATOM   2109  HB2 ALA A 137       6.344  18.517   3.940  1.00 98.24           H  
ATOM   2110  HB3 ALA A 137       5.746  20.099   3.387  1.00 98.24           H  
ATOM   2111  O   ALA A 137       8.057  21.469   4.308  1.00 98.24           O  
ATOM   2112  N   THR A 138       8.924  19.896   5.654  1.00 98.52           N  
ATOM   2113  H   THR A 138       8.723  19.171   6.327  1.00 98.52           H  
ATOM   2114  CA  THR A 138      10.334  20.220   5.388  1.00 98.52           C  
ATOM   2115  HA  THR A 138      10.384  20.974   4.602  1.00 98.52           H  
ATOM   2116  C   THR A 138      11.082  18.989   4.896  1.00 98.52           C  
ATOM   2117  CB  THR A 138      11.020  20.822   6.623  1.00 98.52           C  
ATOM   2118  HB  THR A 138      10.984  20.109   7.447  1.00 98.52           H  
ATOM   2119  O   THR A 138      11.085  17.965   5.566  1.00 98.52           O  
ATOM   2120  CG2 THR A 138      12.476  21.203   6.358  1.00 98.52           C  
ATOM   2121 HG21 THR A 138      13.076  20.303   6.224  1.00 98.52           H  
ATOM   2122 HG22 THR A 138      12.543  21.817   5.460  1.00 98.52           H  
ATOM   2123 HG23 THR A 138      12.869  21.752   7.213  1.00 98.52           H  
ATOM   2124  OG1 THR A 138      10.359  22.001   7.019  1.00 98.52           O  
ATOM   2125  HG1 THR A 138      10.652  22.700   6.431  1.00 98.52           H  
ATOM   2126  N   LYS A 139      11.738  19.094   3.738  1.00 97.02           N  
ATOM   2127  H   LYS A 139      11.711  19.990   3.275  1.00 97.02           H  
ATOM   2128  CA  LYS A 139      12.613  18.066   3.165  1.00 97.02           C  
ATOM   2129  HA  LYS A 139      12.410  17.101   3.627  1.00 97.02           H  
ATOM   2130  C   LYS A 139      14.052  18.437   3.465  1.00 97.02           C  
ATOM   2131  CB  LYS A 139      12.353  17.938   1.656  1.00 97.02           C  
ATOM   2132  HB2 LYS A 139      11.328  17.589   1.533  1.00 97.02           H  
ATOM   2133  HB3 LYS A 139      12.447  18.916   1.184  1.00 97.02           H  
ATOM   2134  O   LYS A 139      14.521  19.466   2.978  1.00 97.02           O  
ATOM   2135  CG  LYS A 139      13.311  16.954   0.955  1.00 97.02           C  
ATOM   2136  HG2 LYS A 139      13.303  15.990   1.465  1.00 97.02           H  
ATOM   2137  HG3 LYS A 139      14.328  17.340   1.011  1.00 97.02           H  
ATOM   2138  CD  LYS A 139      12.967  16.752  -0.530  1.00 97.02           C  
ATOM   2139  HD2 LYS A 139      13.643  16.006  -0.948  1.00 97.02           H  
ATOM   2140  HD3 LYS A 139      13.150  17.689  -1.055  1.00 97.02           H  
ATOM   2141  CE  LYS A 139      11.516  16.338  -0.801  1.00 97.02           C  
ATOM   2142  HE2 LYS A 139      11.386  16.196  -1.874  1.00 97.02           H  
ATOM   2143  HE3 LYS A 139      10.852  17.147  -0.496  1.00 97.02           H  
ATOM   2144  NZ  LYS A 139      11.152  15.100  -0.076  1.00 97.02           N  
ATOM   2145  HZ1 LYS A 139      11.226  15.203   0.925  1.00 97.02           H  
ATOM   2146  HZ2 LYS A 139      10.192  14.841  -0.259  1.00 97.02           H  
ATOM   2147  HZ3 LYS A 139      11.745  14.322  -0.328  1.00 97.02           H  
ATOM   2148  N   LEU A 140      14.730  17.614   4.253  1.00 96.91           N  
ATOM   2149  H   LEU A 140      14.245  16.809   4.624  1.00 96.91           H  
ATOM   2150  CA  LEU A 140      16.145  17.745   4.589  1.00 96.91           C  
ATOM   2151  HA  LEU A 140      16.473  18.776   4.461  1.00 96.91           H  
ATOM   2152  C   LEU A 140      16.954  16.847   3.652  1.00 96.91           C  
ATOM   2153  CB  LEU A 140      16.338  17.336   6.057  1.00 96.91           C  
ATOM   2154  HB2 LEU A 140      17.402  17.289   6.286  1.00 96.91           H  
ATOM   2155  HB3 LEU A 140      15.948  16.325   6.173  1.00 96.91           H  
ATOM   2156  O   LEU A 140      16.787  15.627   3.662  1.00 96.91           O  
ATOM   2157  CG  LEU A 140      15.627  18.266   7.059  1.00 96.91           C  
ATOM   2158  HG  LEU A 140      14.741  18.709   6.606  1.00 96.91           H  
ATOM   2159  CD1 LEU A 140      15.162  17.485   8.282  1.00 96.91           C  
ATOM   2160 HD11 LEU A 140      14.394  16.771   7.986  1.00 96.91           H  
ATOM   2161 HD12 LEU A 140      15.991  16.938   8.731  1.00 96.91           H  
ATOM   2162 HD13 LEU A 140      14.734  18.172   9.012  1.00 96.91           H  
ATOM   2163  CD2 LEU A 140      16.558  19.398   7.491  1.00 96.91           C  
ATOM   2164 HD21 LEU A 140      16.081  19.998   8.266  1.00 96.91           H  
ATOM   2165 HD22 LEU A 140      17.502  18.990   7.852  1.00 96.91           H  
ATOM   2166 HD23 LEU A 140      16.783  20.028   6.630  1.00 96.91           H  
ATOM   2167  N   TYR A 141      17.838  17.440   2.852  1.00 93.77           N  
ATOM   2168  H   TYR A 141      17.961  18.441   2.921  1.00 93.77           H  
ATOM   2169  CA  TYR A 141      18.699  16.700   1.927  1.00 93.77           C  
ATOM   2170  HA  TYR A 141      18.168  15.820   1.565  1.00 93.77           H  
ATOM   2171  C   TYR A 141      19.953  16.232   2.674  1.00 93.77           C  
ATOM   2172  CB  TYR A 141      19.036  17.568   0.705  1.00 93.77           C  
ATOM   2173  HB2 TYR A 141      19.635  16.976   0.013  1.00 93.77           H  
ATOM   2174  HB3 TYR A 141      19.648  18.411   1.025  1.00 93.77           H  
ATOM   2175  O   TYR A 141      20.969  16.931   2.706  1.00 93.77           O  
ATOM   2176  CG  TYR A 141      17.839  18.102  -0.055  1.00 93.77           C  
ATOM   2177  CD1 TYR A 141      17.215  17.337  -1.060  1.00 93.77           C  
ATOM   2178  HD1 TYR A 141      17.568  16.342  -1.290  1.00 93.77           H  
ATOM   2179  CD2 TYR A 141      17.366  19.393   0.238  1.00 93.77           C  
ATOM   2180  HD2 TYR A 141      17.846  19.975   1.011  1.00 93.77           H  
ATOM   2181  CE1 TYR A 141      16.131  17.877  -1.780  1.00 93.77           C  
ATOM   2182  HE1 TYR A 141      15.657  17.308  -2.567  1.00 93.77           H  
ATOM   2183  CE2 TYR A 141      16.268  19.925  -0.453  1.00 93.77           C  
ATOM   2184  HE2 TYR A 141      15.900  20.911  -0.207  1.00 93.77           H  
ATOM   2185  OH  TYR A 141      14.613  19.724  -2.137  1.00 93.77           O  
ATOM   2186  HH  TYR A 141      14.291  20.517  -1.704  1.00 93.77           H  
ATOM   2187  CZ  TYR A 141      15.655  19.170  -1.470  1.00 93.77           C  
ATOM   2188  N   THR A 142      19.867  15.078   3.338  1.00 93.89           N  
ATOM   2189  H   THR A 142      19.016  14.538   3.268  1.00 93.89           H  
ATOM   2190  CA  THR A 142      20.965  14.540   4.156  1.00 93.89           C  
ATOM   2191  HA  THR A 142      21.522  15.384   4.562  1.00 93.89           H  
ATOM   2192  C   THR A 142      21.955  13.718   3.318  1.00 93.89           C  
ATOM   2193  CB  THR A 142      20.462  13.741   5.374  1.00 93.89           C  
ATOM   2194  HB  THR A 142      21.243  13.790   6.133  1.00 93.89           H  
ATOM   2195  O   THR A 142      21.731  13.452   2.136  1.00 93.89           O  
ATOM   2196  CG2 THR A 142      19.171  14.264   6.010  1.00 93.89           C  
ATOM   2197 HG21 THR A 142      18.322  14.092   5.350  1.00 93.89           H  
ATOM   2198 HG22 THR A 142      18.995  13.739   6.949  1.00 93.89           H  
ATOM   2199 HG23 THR A 142      19.262  15.330   6.217  1.00 93.89           H  
ATOM   2200  OG1 THR A 142      20.296  12.388   5.045  1.00 93.89           O  
ATOM   2201  HG1 THR A 142      19.567  12.317   4.425  1.00 93.89           H  
ATOM   2202  N   GLN A 143      23.067  13.292   3.929  1.00 90.03           N  
ATOM   2203  H   GLN A 143      23.184  13.478   4.915  1.00 90.03           H  
ATOM   2204  CA  GLN A 143      24.033  12.393   3.282  1.00 90.03           C  
ATOM   2205  HA  GLN A 143      24.206  12.740   2.264  1.00 90.03           H  
ATOM   2206  C   GLN A 143      23.538  10.943   3.151  1.00 90.03           C  
ATOM   2207  CB  GLN A 143      25.367  12.425   4.050  1.00 90.03           C  
ATOM   2208  HB2 GLN A 143      26.037  11.674   3.630  1.00 90.03           H  
ATOM   2209  HB3 GLN A 143      25.189  12.166   5.094  1.00 90.03           H  
ATOM   2210  O   GLN A 143      24.125  10.179   2.389  1.00 90.03           O  
ATOM   2211  CG  GLN A 143      26.074  13.786   3.985  1.00 90.03           C  
ATOM   2212  HG2 GLN A 143      25.456  14.535   4.479  1.00 90.03           H  
ATOM   2213  HG3 GLN A 143      27.015  13.722   4.531  1.00 90.03           H  
ATOM   2214  CD  GLN A 143      26.379  14.229   2.553  1.00 90.03           C  
ATOM   2215  NE2 GLN A 143      26.031  15.445   2.192  1.00 90.03           N  
ATOM   2216 HE21 GLN A 143      25.515  16.039   2.825  1.00 90.03           H  
ATOM   2217 HE22 GLN A 143      26.174  15.679   1.220  1.00 90.03           H  
ATOM   2218  OE1 GLN A 143      26.924  13.500   1.728  1.00 90.03           O  
ATOM   2219  N   GLU A 144      22.475  10.565   3.864  1.00 91.29           N  
ATOM   2220  H   GLU A 144      22.005  11.249   4.440  1.00 91.29           H  
ATOM   2221  CA  GLU A 144      21.941   9.195   3.925  1.00 91.29           C  
ATOM   2222  HA  GLU A 144      22.493   8.563   3.229  1.00 91.29           H  
ATOM   2223  C   GLU A 144      20.480   9.123   3.458  1.00 91.29           C  
ATOM   2224  CB  GLU A 144      22.137   8.604   5.330  1.00 91.29           C  
ATOM   2225  HB2 GLU A 144      21.779   7.575   5.326  1.00 91.29           H  
ATOM   2226  HB3 GLU A 144      21.555   9.177   6.051  1.00 91.29           H  
ATOM   2227  O   GLU A 144      19.704   8.293   3.929  1.00 91.29           O  
ATOM   2228  CG  GLU A 144      23.609   8.592   5.758  1.00 91.29           C  
ATOM   2229  HG2 GLU A 144      24.216   8.220   4.933  1.00 91.29           H  
ATOM   2230  HG3 GLU A 144      23.937   9.607   5.985  1.00 91.29           H  
ATOM   2231  CD  GLU A 144      23.817   7.698   6.982  1.00 91.29           C  
ATOM   2232  OE1 GLU A 144      24.524   6.668   6.824  1.00 91.29           O  
ATOM   2233  OE2 GLU A 144      23.290   8.037   8.060  1.00 91.29           O  
ATOM   2234  N   GLY A 145      20.109  10.025   2.547  1.00 90.55           N  
ATOM   2235  H   GLY A 145      20.798  10.705   2.259  1.00 90.55           H  
ATOM   2236  CA  GLY A 145      18.772  10.123   1.972  1.00 90.55           C  
ATOM   2237  HA2 GLY A 145      18.164   9.273   2.281  1.00 90.55           H  
ATOM   2238  HA3 GLY A 145      18.854  10.092   0.886  1.00 90.55           H  
ATOM   2239  C   GLY A 145      18.034  11.399   2.365  1.00 90.55           C  
ATOM   2240  O   GLY A 145      18.530  12.245   3.115  1.00 90.55           O  
ATOM   2241  N   ASN A 146      16.831  11.561   1.828  1.00 93.91           N  
ATOM   2242  H   ASN A 146      16.463  10.808   1.265  1.00 93.91           H  
ATOM   2243  CA  ASN A 146      15.937  12.633   2.241  1.00 93.91           C  
ATOM   2244  HA  ASN A 146      16.511  13.549   2.375  1.00 93.91           H  
ATOM   2245  C   ASN A 146      15.286  12.275   3.579  1.00 93.91           C  
ATOM   2246  CB  ASN A 146      14.882  12.872   1.153  1.00 93.91           C  
ATOM   2247  HB2 ASN A 146      14.405  11.923   0.906  1.00 93.91           H  
ATOM   2248  HB3 ASN A 146      14.118  13.546   1.542  1.00 93.91           H  
ATOM   2249  O   ASN A 146      14.720  11.193   3.709  1.00 93.91           O  
ATOM   2250  CG  ASN A 146      15.455  13.499  -0.102  1.00 93.91           C  
ATOM   2251  ND2 ASN A 146      14.788  13.318  -1.217  1.00 93.91           N  
ATOM   2252 HD21 ASN A 146      15.191  13.685  -2.067  1.00 93.91           H  
ATOM   2253 HD22 ASN A 146      14.040  12.641  -1.266  1.00 93.91           H  
ATOM   2254  OD1 ASN A 146      16.471  14.175  -0.103  1.00 93.91           O  
ATOM   2255  N   TRP A 147      15.299  13.209   4.530  1.00 97.01           N  
ATOM   2256  H   TRP A 147      15.782  14.077   4.350  1.00 97.01           H  
ATOM   2257  CA  TRP A 147      14.464  13.119   5.725  1.00 97.01           C  
ATOM   2258  HA  TRP A 147      14.015  12.127   5.766  1.00 97.01           H  
ATOM   2259  C   TRP A 147      13.343  14.152   5.644  1.00 97.01           C  
ATOM   2260  CB  TRP A 147      15.298  13.264   6.997  1.00 97.01           C  
ATOM   2261  HB2 TRP A 147      16.125  12.555   6.957  1.00 97.01           H  
ATOM   2262  HB3 TRP A 147      15.734  14.262   7.027  1.00 97.01           H  
ATOM   2263  O   TRP A 147      13.603  15.357   5.658  1.00 97.01           O  
ATOM   2264  CG  TRP A 147      14.566  13.032   8.286  1.00 97.01           C  
ATOM   2265  CD1 TRP A 147      13.360  12.436   8.451  1.00 97.01           C  
ATOM   2266  HD1 TRP A 147      12.741  12.037   7.661  1.00 97.01           H  
ATOM   2267  CD2 TRP A 147      15.008  13.388   9.625  1.00 97.01           C  
ATOM   2268  CE2 TRP A 147      14.014  12.971  10.560  1.00 97.01           C  
ATOM   2269  CE3 TRP A 147      16.154  14.028  10.139  1.00 97.01           C  
ATOM   2270  HE3 TRP A 147      16.928  14.345   9.455  1.00 97.01           H  
ATOM   2271  NE1 TRP A 147      13.030  12.397   9.788  1.00 97.01           N  
ATOM   2272  HE1 TRP A 147      12.182  11.968  10.130  1.00 97.01           H  
ATOM   2273  CH2 TRP A 147      15.300  13.828  12.416  1.00 97.01           C  
ATOM   2274  HH2 TRP A 147      15.428  13.985  13.477  1.00 97.01           H  
ATOM   2275  CZ2 TRP A 147      14.143  13.191  11.937  1.00 97.01           C  
ATOM   2276  HZ2 TRP A 147      13.374  12.856  12.617  1.00 97.01           H  
ATOM   2277  CZ3 TRP A 147      16.301  14.246  11.521  1.00 97.01           C  
ATOM   2278  HZ3 TRP A 147      17.195  14.725  11.891  1.00 97.01           H  
ATOM   2279  N   ASP A 148      12.099  13.690   5.544  1.00 98.30           N  
ATOM   2280  H   ASP A 148      11.944  12.692   5.564  1.00 98.30           H  
ATOM   2281  CA  ASP A 148      10.943  14.579   5.463  1.00 98.30           C  
ATOM   2282  HA  ASP A 148      11.279  15.568   5.150  1.00 98.30           H  
ATOM   2283  C   ASP A 148      10.257  14.733   6.823  1.00 98.30           C  
ATOM   2284  CB  ASP A 148       9.949  14.113   4.402  1.00 98.30           C  
ATOM   2285  HB2 ASP A 148       9.039  14.707   4.493  1.00 98.30           H  
ATOM   2286  HB3 ASP A 148       9.698  13.073   4.613  1.00 98.30           H  
ATOM   2287  O   ASP A 148       9.665  13.807   7.378  1.00 98.30           O  
ATOM   2288  CG  ASP A 148      10.442  14.241   2.962  1.00 98.30           C  
ATOM   2289  OD1 ASP A 148      11.347  15.042   2.656  1.00 98.30           O  
ATOM   2290  OD2 ASP A 148       9.838  13.614   2.065  1.00 98.30           O  
ATOM   2291  N   TRP A 149      10.266  15.957   7.330  1.00 98.47           N  
ATOM   2292  H   TRP A 149      10.781  16.664   6.825  1.00 98.47           H  
ATOM   2293  CA  TRP A 149       9.460  16.393   8.460  1.00 98.47           C  
ATOM   2294  HA  TRP A 149       9.324  15.576   9.168  1.00 98.47           H  
ATOM   2295  C   TRP A 149       8.082  16.822   7.963  1.00 98.47           C  
ATOM   2296  CB  TRP A 149      10.207  17.525   9.163  1.00 98.47           C  
ATOM   2297  HB2 TRP A 149       9.516  18.038   9.832  1.00 98.47           H  
ATOM   2298  HB3 TRP A 149      10.510  18.257   8.414  1.00 98.47           H  
ATOM   2299  O   TRP A 149       7.887  17.961   7.542  1.00 98.47           O  
ATOM   2300  CG  TRP A 149      11.427  17.133   9.941  1.00 98.47           C  
ATOM   2301  CD1 TRP A 149      11.942  15.887  10.074  1.00 98.47           C  
ATOM   2302  HD1 TRP A 149      11.541  14.992   9.623  1.00 98.47           H  
ATOM   2303  CD2 TRP A 149      12.337  18.014  10.661  1.00 98.47           C  
ATOM   2304  CE2 TRP A 149      13.391  17.226  11.212  1.00 98.47           C  
ATOM   2305  CE3 TRP A 149      12.397  19.409  10.872  1.00 98.47           C  
ATOM   2306  HE3 TRP A 149      11.624  20.033  10.451  1.00 98.47           H  
ATOM   2307  NE1 TRP A 149      13.094  15.941  10.830  1.00 98.47           N  
ATOM   2308  HE1 TRP A 149      13.686  15.139  10.996  1.00 98.47           H  
ATOM   2309  CH2 TRP A 149      14.493  19.179  12.111  1.00 98.47           C  
ATOM   2310  HH2 TRP A 149      15.318  19.631  12.642  1.00 98.47           H  
ATOM   2311  CZ2 TRP A 149      14.456  17.787  11.927  1.00 98.47           C  
ATOM   2312  HZ2 TRP A 149      15.246  17.154  12.304  1.00 98.47           H  
ATOM   2313  CZ3 TRP A 149      13.464  19.985  11.589  1.00 98.47           C  
ATOM   2314  HZ3 TRP A 149      13.504  21.057  11.720  1.00 98.47           H  
ATOM   2315  N   VAL A 150       7.126  15.894   7.962  1.00 97.81           N  
ATOM   2316  H   VAL A 150       7.385  14.959   8.242  1.00 97.81           H  
ATOM   2317  CA  VAL A 150       5.756  16.123   7.470  1.00 97.81           C  
ATOM   2318  HA  VAL A 150       5.778  16.933   6.741  1.00 97.81           H  
ATOM   2319  C   VAL A 150       4.844  16.570   8.614  1.00 97.81           C  
ATOM   2320  CB  VAL A 150       5.220  14.878   6.741  1.00 97.81           C  
ATOM   2321  HB  VAL A 150       5.074  14.061   7.447  1.00 97.81           H  
ATOM   2322  O   VAL A 150       4.150  15.760   9.225  1.00 97.81           O  
ATOM   2323  CG1 VAL A 150       3.890  15.193   6.053  1.00 97.81           C  
ATOM   2324 HG11 VAL A 150       3.526  14.273   5.594  1.00 97.81           H  
ATOM   2325 HG12 VAL A 150       4.025  15.962   5.293  1.00 97.81           H  
ATOM   2326 HG13 VAL A 150       3.148  15.519   6.782  1.00 97.81           H  
ATOM   2327  CG2 VAL A 150       6.200  14.411   5.657  1.00 97.81           C  
ATOM   2328 HG21 VAL A 150       5.721  13.683   5.003  1.00 97.81           H  
ATOM   2329 HG22 VAL A 150       6.528  15.266   5.066  1.00 97.81           H  
ATOM   2330 HG23 VAL A 150       7.069  13.941   6.116  1.00 97.81           H  
ATOM   2331  N   PHE A 151       4.914  17.856   8.959  1.00 98.24           N  
ATOM   2332  H   PHE A 151       5.525  18.462   8.429  1.00 98.24           H  
ATOM   2333  CA  PHE A 151       4.372  18.416  10.204  1.00 98.24           C  
ATOM   2334  HA  PHE A 151       4.009  17.617  10.851  1.00 98.24           H  
ATOM   2335  C   PHE A 151       3.168  19.348   9.957  1.00 98.24           C  
ATOM   2336  CB  PHE A 151       5.541  19.115  10.929  1.00 98.24           C  
ATOM   2337  HB2 PHE A 151       5.172  19.678  11.786  1.00 98.24           H  
ATOM   2338  HB3 PHE A 151       5.960  19.879  10.274  1.00 98.24           H  
ATOM   2339  O   PHE A 151       2.779  19.597   8.814  1.00 98.24           O  
ATOM   2340  CG  PHE A 151       6.707  18.245  11.386  1.00 98.24           C  
ATOM   2341  CD1 PHE A 151       6.710  16.837  11.268  1.00 98.24           C  
ATOM   2342  HD1 PHE A 151       5.839  16.300  10.924  1.00 98.24           H  
ATOM   2343  CD2 PHE A 151       7.832  18.880  11.939  1.00 98.24           C  
ATOM   2344  HD2 PHE A 151       7.848  19.957  12.018  1.00 98.24           H  
ATOM   2345  CE1 PHE A 151       7.822  16.083  11.667  1.00 98.24           C  
ATOM   2346  HE1 PHE A 151       7.817  15.008  11.565  1.00 98.24           H  
ATOM   2347  CE2 PHE A 151       8.941  18.125  12.362  1.00 98.24           C  
ATOM   2348  HE2 PHE A 151       9.815  18.616  12.763  1.00 98.24           H  
ATOM   2349  CZ  PHE A 151       8.939  16.730  12.209  1.00 98.24           C  
ATOM   2350  HZ  PHE A 151       9.807  16.150  12.489  1.00 98.24           H  
ATOM   2351  N   ASN A 152       2.578  19.887  11.031  1.00 98.06           N  
ATOM   2352  H   ASN A 152       2.941  19.634  11.939  1.00 98.06           H  
ATOM   2353  CA  ASN A 152       1.543  20.932  10.986  1.00 98.06           C  
ATOM   2354  HA  ASN A 152       1.472  21.325   9.972  1.00 98.06           H  
ATOM   2355  C   ASN A 152       1.897  22.116  11.901  1.00 98.06           C  
ATOM   2356  CB  ASN A 152       0.176  20.337  11.373  1.00 98.06           C  
ATOM   2357  HB2 ASN A 152       0.268  19.799  12.316  1.00 98.06           H  
ATOM   2358  HB3 ASN A 152      -0.550  21.137  11.514  1.00 98.06           H  
ATOM   2359  O   ASN A 152       2.776  22.010  12.753  1.00 98.06           O  
ATOM   2360  CG  ASN A 152      -0.393  19.429  10.301  1.00 98.06           C  
ATOM   2361  ND2 ASN A 152      -0.757  18.218  10.649  1.00 98.06           N  
ATOM   2362 HD21 ASN A 152      -0.596  17.896  11.593  1.00 98.06           H  
ATOM   2363 HD22 ASN A 152      -1.088  17.629   9.898  1.00 98.06           H  
ATOM   2364  OD1 ASN A 152      -0.551  19.797   9.149  1.00 98.06           O  
ATOM   2365  N   ASN A 153       1.188  23.242  11.773  1.00 98.07           N  
ATOM   2366  H   ASN A 153       0.524  23.306  11.014  1.00 98.07           H  
ATOM   2367  CA  ASN A 153       1.302  24.367  12.708  1.00 98.07           C  
ATOM   2368  HA  ASN A 153       2.348  24.415  13.009  1.00 98.07           H  
ATOM   2369  C   ASN A 153       0.510  24.184  14.020  1.00 98.07           C  
ATOM   2370  CB  ASN A 153       0.960  25.695  12.011  1.00 98.07           C  
ATOM   2371  HB2 ASN A 153       1.399  26.502  12.597  1.00 98.07           H  
ATOM   2372  HB3 ASN A 153       1.405  25.724  11.016  1.00 98.07           H  
ATOM   2373  O   ASN A 153       0.568  25.051  14.894  1.00 98.07           O  
ATOM   2374  CG  ASN A 153      -0.537  25.936  11.911  1.00 98.07           C  
ATOM   2375  ND2 ASN A 153      -0.983  27.166  12.014  1.00 98.07           N  
ATOM   2376 HD21 ASN A 153      -1.985  27.291  12.037  1.00 98.07           H  
ATOM   2377 HD22 ASN A 153      -0.342  27.934  12.155  1.00 98.07           H  
ATOM   2378  OD1 ASN A 153      -1.328  25.024  11.740  1.00 98.07           O  
ATOM   2379  N   THR A 154      -0.211  23.069  14.169  1.00 97.22           N  
ATOM   2380  H   THR A 154      -0.232  22.405  13.409  1.00 97.22           H  
ATOM   2381  CA  THR A 154      -0.933  22.689  15.390  1.00 97.22           C  
ATOM   2382  HA  THR A 154      -0.873  23.523  16.088  1.00 97.22           H  
ATOM   2383  C   THR A 154      -0.286  21.469  16.044  1.00 97.22           C  
ATOM   2384  CB  THR A 154      -2.426  22.428  15.133  1.00 97.22           C  
ATOM   2385  HB  THR A 154      -2.903  22.164  16.078  1.00 97.22           H  
ATOM   2386  O   THR A 154       0.182  20.580  15.335  1.00 97.22           O  
ATOM   2387  CG2 THR A 154      -3.107  23.682  14.580  1.00 97.22           C  
ATOM   2388 HG21 THR A 154      -2.808  23.848  13.546  1.00 97.22           H  
ATOM   2389 HG22 THR A 154      -2.829  24.552  15.175  1.00 97.22           H  
ATOM   2390 HG23 THR A 154      -4.190  23.563  14.624  1.00 97.22           H  
ATOM   2391  OG1 THR A 154      -2.638  21.386  14.203  1.00 97.22           O  
ATOM   2392  HG1 THR A 154      -2.742  20.563  14.686  1.00 97.22           H  
ATOM   2393  N   PRO A 155      -0.257  21.394  17.388  1.00 96.47           N  
ATOM   2394  CA  PRO A 155       0.408  20.302  18.097  1.00 96.47           C  
ATOM   2395  HA  PRO A 155       1.367  20.073  17.631  1.00 96.47           H  
ATOM   2396  C   PRO A 155      -0.408  19.001  18.127  1.00 96.47           C  
ATOM   2397  CB  PRO A 155       0.647  20.859  19.499  1.00 96.47           C  
ATOM   2398  HB2 PRO A 155       1.546  21.475  19.499  1.00 96.47           H  
ATOM   2399  HB3 PRO A 155       0.739  20.073  20.248  1.00 96.47           H  
ATOM   2400  O   PRO A 155       0.130  17.971  18.509  1.00 96.47           O  
ATOM   2401  CG  PRO A 155      -0.573  21.752  19.722  1.00 96.47           C  
ATOM   2402  HG2 PRO A 155      -0.387  22.510  20.482  1.00 96.47           H  
ATOM   2403  HG3 PRO A 155      -1.435  21.141  19.988  1.00 96.47           H  
ATOM   2404  CD  PRO A 155      -0.778  22.370  18.339  1.00 96.47           C  
ATOM   2405  HD2 PRO A 155      -0.202  23.292  18.262  1.00 96.47           H  
ATOM   2406  HD3 PRO A 155      -1.837  22.566  18.169  1.00 96.47           H  
ATOM   2407  N   VAL A 156      -1.687  19.056  17.748  1.00 97.01           N  
ATOM   2408  H   VAL A 156      -2.042  19.931  17.390  1.00 97.01           H  
ATOM   2409  CA  VAL A 156      -2.614  17.919  17.696  1.00 97.01           C  
ATOM   2410  HA  VAL A 156      -2.045  16.991  17.747  1.00 97.01           H  
ATOM   2411  C   VAL A 156      -3.360  17.900  16.363  1.00 97.01           C  
ATOM   2412  CB  VAL A 156      -3.597  17.922  18.888  1.00 97.01           C  
ATOM   2413  HB  VAL A 156      -4.285  17.083  18.780  1.00 97.01           H  
ATOM   2414  O   VAL A 156      -3.283  18.851  15.574  1.00 97.01           O  
ATOM   2415  CG1 VAL A 156      -2.836  17.730  20.196  1.00 97.01           C  
ATOM   2416 HG11 VAL A 156      -3.536  17.593  21.020  1.00 97.01           H  
ATOM   2417 HG12 VAL A 156      -2.213  18.605  20.381  1.00 97.01           H  
ATOM   2418 HG13 VAL A 156      -2.204  16.845  20.119  1.00 97.01           H  
ATOM   2419  CG2 VAL A 156      -4.427  19.206  19.006  1.00 97.01           C  
ATOM   2420 HG21 VAL A 156      -5.001  19.351  18.091  1.00 97.01           H  
ATOM   2421 HG22 VAL A 156      -5.126  19.112  19.838  1.00 97.01           H  
ATOM   2422 HG23 VAL A 156      -3.787  20.072  19.173  1.00 97.01           H  
ATOM   2423  N   PHE A 157      -4.079  16.810  16.109  1.00 96.59           N  
ATOM   2424  H   PHE A 157      -4.044  16.057  16.780  1.00 96.59           H  
ATOM   2425  CA  PHE A 157      -4.921  16.625  14.931  1.00 96.59           C  
ATOM   2426  HA  PHE A 157      -5.011  17.581  14.415  1.00 96.59           H  
ATOM   2427  C   PHE A 157      -6.347  16.192  15.311  1.00 96.59           C  
ATOM   2428  CB  PHE A 157      -4.229  15.633  13.990  1.00 96.59           C  
ATOM   2429  HB2 PHE A 157      -3.149  15.764  14.062  1.00 96.59           H  
ATOM   2430  HB3 PHE A 157      -4.477  14.624  14.321  1.00 96.59           H  
ATOM   2431  O   PHE A 157      -6.662  16.010  16.483  1.00 96.59           O  
ATOM   2432  CG  PHE A 157      -4.593  15.785  12.531  1.00 96.59           C  
ATOM   2433  CD1 PHE A 157      -5.248  14.743  11.852  1.00 96.59           C  
ATOM   2434  HD1 PHE A 157      -5.483  13.824  12.368  1.00 96.59           H  
ATOM   2435  CD2 PHE A 157      -4.270  16.975  11.852  1.00 96.59           C  
ATOM   2436  HD2 PHE A 157      -3.756  17.771  12.369  1.00 96.59           H  
ATOM   2437  CE1 PHE A 157      -5.609  14.903  10.503  1.00 96.59           C  
ATOM   2438  HE1 PHE A 157      -6.144  14.114   9.995  1.00 96.59           H  
ATOM   2439  CE2 PHE A 157      -4.622  17.130  10.500  1.00 96.59           C  
ATOM   2440  HE2 PHE A 157      -4.383  18.047   9.981  1.00 96.59           H  
ATOM   2441  CZ  PHE A 157      -5.298  16.096   9.828  1.00 96.59           C  
ATOM   2442  HZ  PHE A 157      -5.590  16.225   8.796  1.00 96.59           H  
ATOM   2443  N   PHE A 158      -7.231  16.069  14.319  1.00 96.39           N  
ATOM   2444  H   PHE A 158      -6.915  16.213  13.370  1.00 96.39           H  
ATOM   2445  CA  PHE A 158      -8.667  15.826  14.529  1.00 96.39           C  
ATOM   2446  HA  PHE A 158      -9.001  16.392  15.398  1.00 96.39           H  
ATOM   2447  C   PHE A 158      -9.039  14.364  14.789  1.00 96.39           C  
ATOM   2448  CB  PHE A 158      -9.445  16.317  13.303  1.00 96.39           C  
ATOM   2449  HB2 PHE A 158      -9.104  15.777  12.419  1.00 96.39           H  
ATOM   2450  HB3 PHE A 158     -10.502  16.082  13.431  1.00 96.39           H  
ATOM   2451  O   PHE A 158     -10.195  14.080  15.071  1.00 96.39           O  
ATOM   2452  CG  PHE A 158      -9.327  17.800  13.060  1.00 96.39           C  
ATOM   2453  CD1 PHE A 158     -10.243  18.688  13.656  1.00 96.39           C  
ATOM   2454  HD1 PHE A 158     -11.029  18.312  14.295  1.00 96.39           H  
ATOM   2455  CD2 PHE A 158      -8.319  18.287  12.212  1.00 96.39           C  
ATOM   2456  HD2 PHE A 158      -7.640  17.603  11.725  1.00 96.39           H  
ATOM   2457  CE1 PHE A 158     -10.151  20.066  13.400  1.00 96.39           C  
ATOM   2458  HE1 PHE A 158     -10.859  20.748  13.848  1.00 96.39           H  
ATOM   2459  CE2 PHE A 158      -8.234  19.661  11.952  1.00 96.39           C  
ATOM   2460  HE2 PHE A 158      -7.493  20.021  11.254  1.00 96.39           H  
ATOM   2461  CZ  PHE A 158      -9.140  20.550  12.552  1.00 96.39           C  
ATOM   2462  HZ  PHE A 158      -9.053  21.609  12.359  1.00 96.39           H  
ATOM   2463  N   LEU A 159      -8.106  13.432  14.621  1.00 94.67           N  
ATOM   2464  H   LEU A 159      -7.142  13.710  14.506  1.00 94.67           H  
ATOM   2465  CA  LEU A 159      -8.389  12.002  14.656  1.00 94.67           C  
ATOM   2466  HA  LEU A 159      -9.188  11.824  15.375  1.00 94.67           H  
ATOM   2467  C   LEU A 159      -7.177  11.219  15.141  1.00 94.67           C  
ATOM   2468  CB  LEU A 159      -8.891  11.531  13.273  1.00 94.67           C  
ATOM   2469  HB2 LEU A 159      -9.844  12.032  13.101  1.00 94.67           H  
ATOM   2470  HB3 LEU A 159      -9.105  10.463  13.310  1.00 94.67           H  
ATOM   2471  O   LEU A 159      -6.042  11.695  15.052  1.00 94.67           O  
ATOM   2472  CG  LEU A 159      -7.968  11.817  12.069  1.00 94.67           C  
ATOM   2473  HG  LEU A 159      -7.573  12.831  12.134  1.00 94.67           H  
ATOM   2474  CD1 LEU A 159      -6.800  10.838  11.918  1.00 94.67           C  
ATOM   2475 HD11 LEU A 159      -7.161   9.812  11.985  1.00 94.67           H  
ATOM   2476 HD12 LEU A 159      -6.054  11.007  12.695  1.00 94.67           H  
ATOM   2477 HD13 LEU A 159      -6.311  10.974  10.953  1.00 94.67           H  
ATOM   2478  CD2 LEU A 159      -8.781  11.741  10.784  1.00 94.67           C  
ATOM   2479 HD21 LEU A 159      -8.156  12.036   9.940  1.00 94.67           H  
ATOM   2480 HD22 LEU A 159      -9.635  12.415  10.837  1.00 94.67           H  
ATOM   2481 HD23 LEU A 159      -9.140  10.721  10.644  1.00 94.67           H  
ATOM   2482  N   ARG A 160      -7.454  10.009  15.617  1.00 94.19           N  
ATOM   2483  H   ARG A 160      -8.431   9.770  15.711  1.00 94.19           H  
ATOM   2484  CA  ARG A 160      -6.477   9.010  16.074  1.00 94.19           C  
ATOM   2485  HA  ARG A 160      -5.473   9.337  15.805  1.00 94.19           H  
ATOM   2486  C   ARG A 160      -6.648   7.643  15.402  1.00 94.19           C  
ATOM   2487  CB  ARG A 160      -6.535   8.931  17.604  1.00 94.19           C  
ATOM   2488  HB2 ARG A 160      -6.264   9.909  18.003  1.00 94.19           H  
ATOM   2489  HB3 ARG A 160      -5.795   8.213  17.959  1.00 94.19           H  
ATOM   2490  O   ARG A 160      -5.786   6.786  15.547  1.00 94.19           O  
ATOM   2491  CG  ARG A 160      -7.922   8.536  18.136  1.00 94.19           C  
ATOM   2492  HG2 ARG A 160      -8.698   9.162  17.695  1.00 94.19           H  
ATOM   2493  HG3 ARG A 160      -8.131   7.498  17.877  1.00 94.19           H  
ATOM   2494  CD  ARG A 160      -7.959   8.735  19.648  1.00 94.19           C  
ATOM   2495  HD2 ARG A 160      -7.818   9.797  19.850  1.00 94.19           H  
ATOM   2496  HD3 ARG A 160      -7.127   8.201  20.108  1.00 94.19           H  
ATOM   2497  NE  ARG A 160      -9.236   8.295  20.240  1.00 94.19           N  
ATOM   2498  HE  ARG A 160      -9.893   7.808  19.648  1.00 94.19           H  
ATOM   2499  NH1 ARG A 160      -8.828   9.192  22.301  1.00 94.19           N  
ATOM   2500 HH11 ARG A 160      -9.253   9.714  23.054  1.00 94.19           H  
ATOM   2501 HH12 ARG A 160      -7.872   9.389  22.042  1.00 94.19           H  
ATOM   2502  NH2 ARG A 160     -10.830   8.329  21.873  1.00 94.19           N  
ATOM   2503 HH21 ARG A 160     -11.092   8.562  22.820  1.00 94.19           H  
ATOM   2504 HH22 ARG A 160     -11.378   7.643  21.374  1.00 94.19           H  
ATOM   2505  CZ  ARG A 160      -9.629   8.603  21.461  1.00 94.19           C  
ATOM   2506  N   ASP A 161      -7.710   7.476  14.614  1.00 90.87           N  
ATOM   2507  H   ASP A 161      -8.409   8.204  14.591  1.00 90.87           H  
ATOM   2508  CA  ASP A 161      -7.972   6.297  13.790  1.00 90.87           C  
ATOM   2509  HA  ASP A 161      -7.329   5.482  14.124  1.00 90.87           H  
ATOM   2510  C   ASP A 161      -7.714   6.624  12.307  1.00 90.87           C  
ATOM   2511  CB  ASP A 161      -9.417   5.839  13.994  1.00 90.87           C  
ATOM   2512  HB2 ASP A 161     -10.095   6.653  13.740  1.00 90.87           H  
ATOM   2513  HB3 ASP A 161      -9.621   5.003  13.324  1.00 90.87           H  
ATOM   2514  O   ASP A 161      -8.324   7.558  11.775  1.00 90.87           O  
ATOM   2515  CG  ASP A 161      -9.650   5.398  15.433  1.00 90.87           C  
ATOM   2516  OD1 ASP A 161      -9.323   4.235  15.724  1.00 90.87           O  
ATOM   2517  OD2 ASP A 161     -10.098   6.229  16.251  1.00 90.87           O  
ATOM   2518  N   PRO A 162      -6.830   5.894  11.602  1.00 91.75           N  
ATOM   2519  CA  PRO A 162      -6.435   6.217  10.228  1.00 91.75           C  
ATOM   2520  HA  PRO A 162      -6.037   7.231  10.191  1.00 91.75           H  
ATOM   2521  C   PRO A 162      -7.581   6.122   9.208  1.00 91.75           C  
ATOM   2522  CB  PRO A 162      -5.311   5.225   9.910  1.00 91.75           C  
ATOM   2523  HB2 PRO A 162      -5.306   4.925   8.862  1.00 91.75           H  
ATOM   2524  HB3 PRO A 162      -4.356   5.676  10.179  1.00 91.75           H  
ATOM   2525  O   PRO A 162      -7.634   6.897   8.255  1.00 91.75           O  
ATOM   2526  CG  PRO A 162      -5.566   4.043  10.841  1.00 91.75           C  
ATOM   2527  HG2 PRO A 162      -4.657   3.477  11.044  1.00 91.75           H  
ATOM   2528  HG3 PRO A 162      -6.342   3.398  10.427  1.00 91.75           H  
ATOM   2529  CD  PRO A 162      -6.082   4.749  12.087  1.00 91.75           C  
ATOM   2530  HD2 PRO A 162      -6.720   4.075  12.657  1.00 91.75           H  
ATOM   2531  HD3 PRO A 162      -5.248   5.097  12.697  1.00 91.75           H  
ATOM   2532  N   THR A 163      -8.531   5.218   9.425  1.00 87.74           N  
ATOM   2533  H   THR A 163      -8.476   4.662  10.267  1.00 87.74           H  
ATOM   2534  CA  THR A 163      -9.759   5.030   8.629  1.00 87.74           C  
ATOM   2535  HA  THR A 163      -9.507   4.828   7.588  1.00 87.74           H  
ATOM   2536  C   THR A 163     -10.706   6.231   8.662  1.00 87.74           C  
ATOM   2537  CB  THR A 163     -10.539   3.847   9.201  1.00 87.74           C  
ATOM   2538  HB  THR A 163     -11.556   3.851   8.810  1.00 87.74           H  
ATOM   2539  O   THR A 163     -11.459   6.444   7.712  1.00 87.74           O  
ATOM   2540  CG2 THR A 163      -9.873   2.514   8.888  1.00 87.74           C  
ATOM   2541 HG21 THR A 163      -9.707   2.421   7.815  1.00 87.74           H  
ATOM   2542 HG22 THR A 163      -8.927   2.421   9.422  1.00 87.74           H  
ATOM   2543 HG23 THR A 163     -10.547   1.714   9.196  1.00 87.74           H  
ATOM   2544  OG1 THR A 163     -10.539   4.050  10.597  1.00 87.74           O  
ATOM   2545  HG1 THR A 163     -10.804   3.252  11.060  1.00 87.74           H  
ATOM   2546  N   ASN A 164     -10.646   7.063   9.708  1.00 90.79           N  
ATOM   2547  H   ASN A 164     -10.038   6.823  10.478  1.00 90.79           H  
ATOM   2548  CA  ASN A 164     -11.437   8.289   9.788  1.00 90.79           C  
ATOM   2549  HA  ASN A 164     -12.451   8.071   9.451  1.00 90.79           H  
ATOM   2550  C   ASN A 164     -10.904   9.388   8.855  1.00 90.79           C  
ATOM   2551  CB  ASN A 164     -11.511   8.774  11.249  1.00 90.79           C  
ATOM   2552  HB2 ASN A 164     -10.514   8.792  11.690  1.00 90.79           H  
ATOM   2553  HB3 ASN A 164     -11.899   9.792  11.261  1.00 90.79           H  
ATOM   2554  O   ASN A 164     -11.607  10.367   8.620  1.00 90.79           O  
ATOM   2555  CG  ASN A 164     -12.435   7.945  12.126  1.00 90.79           C  
ATOM   2556  ND2 ASN A 164     -12.318   8.056  13.429  1.00 90.79           N  
ATOM   2557 HD21 ASN A 164     -12.861   7.425  14.001  1.00 90.79           H  
ATOM   2558 HD22 ASN A 164     -11.669   8.697  13.861  1.00 90.79           H  
ATOM   2559  OD1 ASN A 164     -13.292   7.214  11.660  1.00 90.79           O  
ATOM   2560  N   PHE A 165      -9.686   9.261   8.311  1.00 90.67           N  
ATOM   2561  H   PHE A 165      -9.156   8.420   8.490  1.00 90.67           H  
ATOM   2562  CA  PHE A 165      -9.058  10.338   7.546  1.00 90.67           C  
ATOM   2563  HA  PHE A 165      -9.116  11.235   8.162  1.00 90.67           H  
ATOM   2564  C   PHE A 165      -9.817  10.719   6.262  1.00 90.67           C  
ATOM   2565  CB  PHE A 165      -7.565  10.053   7.335  1.00 90.67           C  
ATOM   2566  HB2 PHE A 165      -7.096   9.938   8.313  1.00 90.67           H  
ATOM   2567  HB3 PHE A 165      -7.423   9.108   6.811  1.00 90.67           H  
ATOM   2568  O   PHE A 165     -10.131  11.906   6.134  1.00 90.67           O  
ATOM   2569  CG  PHE A 165      -6.837  11.143   6.577  1.00 90.67           C  
ATOM   2570  CD1 PHE A 165      -6.617  11.020   5.193  1.00 90.67           C  
ATOM   2571  HD1 PHE A 165      -6.960  10.146   4.660  1.00 90.67           H  
ATOM   2572  CD2 PHE A 165      -6.383  12.289   7.257  1.00 90.67           C  
ATOM   2573  HD2 PHE A 165      -6.567  12.386   8.317  1.00 90.67           H  
ATOM   2574  CE1 PHE A 165      -5.930  12.030   4.501  1.00 90.67           C  
ATOM   2575  HE1 PHE A 165      -5.733  11.910   3.446  1.00 90.67           H  
ATOM   2576  CE2 PHE A 165      -5.713  13.310   6.559  1.00 90.67           C  
ATOM   2577  HE2 PHE A 165      -5.388  14.202   7.074  1.00 90.67           H  
ATOM   2578  CZ  PHE A 165      -5.483  13.178   5.178  1.00 90.67           C  
ATOM   2579  HZ  PHE A 165      -4.964  13.953   4.634  1.00 90.67           H  
ATOM   2580  N   PRO A 166     -10.192   9.789   5.354  1.00 85.56           N  
ATOM   2581  CA  PRO A 166     -10.984  10.142   4.172  1.00 85.56           C  
ATOM   2582  HA  PRO A 166     -10.407  10.831   3.555  1.00 85.56           H  
ATOM   2583  C   PRO A 166     -12.313  10.809   4.550  1.00 85.56           C  
ATOM   2584  CB  PRO A 166     -11.188   8.831   3.400  1.00 85.56           C  
ATOM   2585  HB2 PRO A 166     -11.202   8.994   2.322  1.00 85.56           H  
ATOM   2586  HB3 PRO A 166     -12.107   8.337   3.715  1.00 85.56           H  
ATOM   2587  O   PRO A 166     -12.597  11.922   4.110  1.00 85.56           O  
ATOM   2588  CG  PRO A 166      -9.995   7.982   3.830  1.00 85.56           C  
ATOM   2589  HG2 PRO A 166     -10.191   6.916   3.717  1.00 85.56           H  
ATOM   2590  HG3 PRO A 166      -9.110   8.276   3.264  1.00 85.56           H  
ATOM   2591  CD  PRO A 166      -9.828   8.377   5.295  1.00 85.56           C  
ATOM   2592  HD2 PRO A 166     -10.522   7.800   5.907  1.00 85.56           H  
ATOM   2593  HD3 PRO A 166      -8.802   8.184   5.607  1.00 85.56           H  
ATOM   2594  N   THR A 167     -13.055  10.189   5.474  1.00 86.57           N  
ATOM   2595  H   THR A 167     -12.759   9.271   5.773  1.00 86.57           H  
ATOM   2596  CA  THR A 167     -14.338  10.677   6.004  1.00 86.57           C  
ATOM   2597  HA  THR A 167     -15.072  10.694   5.199  1.00 86.57           H  
ATOM   2598  C   THR A 167     -14.222  12.088   6.582  1.00 86.57           C  
ATOM   2599  CB  THR A 167     -14.818   9.719   7.109  1.00 86.57           C  
ATOM   2600  HB  THR A 167     -14.101   9.733   7.930  1.00 86.57           H  
ATOM   2601  O   THR A 167     -15.047  12.954   6.285  1.00 86.57           O  
ATOM   2602  CG2 THR A 167     -16.206  10.024   7.660  1.00 86.57           C  
ATOM   2603 HG21 THR A 167     -16.283  11.071   7.953  1.00 86.57           H  
ATOM   2604 HG22 THR A 167     -16.945   9.778   6.897  1.00 86.57           H  
ATOM   2605 HG23 THR A 167     -16.384   9.402   8.538  1.00 86.57           H  
ATOM   2606  OG1 THR A 167     -14.898   8.409   6.597  1.00 86.57           O  
ATOM   2607  HG1 THR A 167     -14.614   7.802   7.284  1.00 86.57           H  
ATOM   2608  N   PHE A 168     -13.185  12.348   7.385  1.00 91.72           N  
ATOM   2609  H   PHE A 168     -12.544  11.602   7.614  1.00 91.72           H  
ATOM   2610  CA  PHE A 168     -12.922  13.671   7.935  1.00 91.72           C  
ATOM   2611  HA  PHE A 168     -13.800  13.995   8.493  1.00 91.72           H  
ATOM   2612  C   PHE A 168     -12.691  14.674   6.808  1.00 91.72           C  
ATOM   2613  CB  PHE A 168     -11.724  13.637   8.895  1.00 91.72           C  
ATOM   2614  HB2 PHE A 168     -11.988  13.047   9.772  1.00 91.72           H  
ATOM   2615  HB3 PHE A 168     -10.891  13.135   8.404  1.00 91.72           H  
ATOM   2616  O   PHE A 168     -13.406  15.670   6.747  1.00 91.72           O  
ATOM   2617  CG  PHE A 168     -11.274  15.017   9.343  1.00 91.72           C  
ATOM   2618  CD1 PHE A 168      -9.988  15.484   9.013  1.00 91.72           C  
ATOM   2619  HD1 PHE A 168      -9.304  14.844   8.476  1.00 91.72           H  
ATOM   2620  CD2 PHE A 168     -12.169  15.868  10.019  1.00 91.72           C  
ATOM   2621  HD2 PHE A 168     -13.172  15.533  10.236  1.00 91.72           H  
ATOM   2622  CE1 PHE A 168      -9.607  16.798   9.344  1.00 91.72           C  
ATOM   2623  HE1 PHE A 168      -8.631  17.166   9.066  1.00 91.72           H  
ATOM   2624  CE2 PHE A 168     -11.785  17.174  10.364  1.00 91.72           C  
ATOM   2625  HE2 PHE A 168     -12.484  17.830  10.861  1.00 91.72           H  
ATOM   2626  CZ  PHE A 168     -10.512  17.644  10.008  1.00 91.72           C  
ATOM   2627  HZ  PHE A 168     -10.241  18.665  10.235  1.00 91.72           H  
ATOM   2628  N   ILE A 169     -11.765  14.411   5.879  1.00 87.46           N  
ATOM   2629  H   ILE A 169     -11.272  13.530   5.916  1.00 87.46           H  
ATOM   2630  CA  ILE A 169     -11.468  15.358   4.798  1.00 87.46           C  
ATOM   2631  HA  ILE A 169     -11.235  16.319   5.256  1.00 87.46           H  
ATOM   2632  C   ILE A 169     -12.695  15.615   3.919  1.00 87.46           C  
ATOM   2633  CB  ILE A 169     -10.244  14.916   3.968  1.00 87.46           C  
ATOM   2634  HB  ILE A 169     -10.438  13.922   3.563  1.00 87.46           H  
ATOM   2635  O   ILE A 169     -12.947  16.770   3.579  1.00 87.46           O  
ATOM   2636  CG1 ILE A 169      -8.949  14.835   4.812  1.00 87.46           C  
ATOM   2637 HG12 ILE A 169      -9.059  14.061   5.571  1.00 87.46           H  
ATOM   2638 HG13 ILE A 169      -8.130  14.524   4.164  1.00 87.46           H  
ATOM   2639  CG2 ILE A 169     -10.045  15.886   2.783  1.00 87.46           C  
ATOM   2640 HG21 ILE A 169     -10.802  15.699   2.022  1.00 87.46           H  
ATOM   2641 HG22 ILE A 169      -9.065  15.744   2.327  1.00 87.46           H  
ATOM   2642 HG23 ILE A 169     -10.122  16.918   3.123  1.00 87.46           H  
ATOM   2643  CD1 ILE A 169      -8.538  16.130   5.530  1.00 87.46           C  
ATOM   2644 HD11 ILE A 169      -8.436  16.950   4.819  1.00 87.46           H  
ATOM   2645 HD12 ILE A 169      -7.581  15.974   6.027  1.00 87.46           H  
ATOM   2646 HD13 ILE A 169      -9.278  16.396   6.284  1.00 87.46           H  
ATOM   2647  N   HIS A 170     -13.512  14.604   3.615  1.00 84.80           N  
ATOM   2648  H   HIS A 170     -13.253  13.667   3.891  1.00 84.80           H  
ATOM   2649  CA  HIS A 170     -14.771  14.782   2.885  1.00 84.80           C  
ATOM   2650  HA  HIS A 170     -14.554  15.176   1.892  1.00 84.80           H  
ATOM   2651  C   HIS A 170     -15.703  15.805   3.543  1.00 84.80           C  
ATOM   2652  CB  HIS A 170     -15.464  13.422   2.737  1.00 84.80           C  
ATOM   2653  HB2 HIS A 170     -15.487  12.916   3.702  1.00 84.80           H  
ATOM   2654  HB3 HIS A 170     -16.501  13.580   2.441  1.00 84.80           H  
ATOM   2655  O   HIS A 170     -16.293  16.628   2.842  1.00 84.80           O  
ATOM   2656  CG  HIS A 170     -14.824  12.501   1.726  1.00 84.80           C  
ATOM   2657  CD2 HIS A 170     -14.172  12.865   0.581  1.00 84.80           C  
ATOM   2658  HD2 HIS A 170     -13.996  13.865   0.211  1.00 84.80           H  
ATOM   2659  ND1 HIS A 170     -14.800  11.114   1.831  1.00 84.80           N  
ATOM   2660  CE1 HIS A 170     -14.137  10.673   0.754  1.00 84.80           C  
ATOM   2661  HE1 HIS A 170     -13.874   9.645   0.557  1.00 84.80           H  
ATOM   2662  NE2 HIS A 170     -13.752  11.700  -0.011  1.00 84.80           N  
ATOM   2663  HE2 HIS A 170     -13.204  11.593  -0.853  1.00 84.80           H  
ATOM   2664  N   THR A 171     -15.766  15.836   4.878  1.00 90.06           N  
ATOM   2665  H   THR A 171     -15.265  15.124   5.389  1.00 90.06           H  
ATOM   2666  CA  THR A 171     -16.583  16.812   5.628  1.00 90.06           C  
ATOM   2667  HA  THR A 171     -17.562  16.874   5.151  1.00 90.06           H  
ATOM   2668  C   THR A 171     -16.005  18.231   5.624  1.00 90.06           C  
ATOM   2669  CB  THR A 171     -16.816  16.378   7.082  1.00 90.06           C  
ATOM   2670  HB  THR A 171     -17.555  17.054   7.513  1.00 90.06           H  
ATOM   2671  O   THR A 171     -16.744  19.192   5.820  1.00 90.06           O  
ATOM   2672  CG2 THR A 171     -17.364  14.952   7.205  1.00 90.06           C  
ATOM   2673 HG21 THR A 171     -16.751  14.362   7.887  1.00 90.06           H  
ATOM   2674 HG22 THR A 171     -18.383  15.003   7.587  1.00 90.06           H  
ATOM   2675 HG23 THR A 171     -17.401  14.444   6.241  1.00 90.06           H  
ATOM   2676  OG1 THR A 171     -15.640  16.513   7.853  1.00 90.06           O  
ATOM   2677  HG1 THR A 171     -14.942  16.007   7.432  1.00 90.06           H  
ATOM   2678  N   GLN A 172     -14.698  18.376   5.375  1.00 87.48           N  
ATOM   2679  H   GLN A 172     -14.154  17.540   5.218  1.00 87.48           H  
ATOM   2680  CA  GLN A 172     -14.014  19.671   5.248  1.00 87.48           C  
ATOM   2681  HA  GLN A 172     -14.514  20.395   5.892  1.00 87.48           H  
ATOM   2682  C   GLN A 172     -14.069  20.232   3.813  1.00 87.48           C  
ATOM   2683  CB  GLN A 172     -12.551  19.546   5.714  1.00 87.48           C  
ATOM   2684  HB2 GLN A 172     -11.995  18.966   4.977  1.00 87.48           H  
ATOM   2685  HB3 GLN A 172     -12.114  20.544   5.745  1.00 87.48           H  
ATOM   2686  O   GLN A 172     -13.601  21.344   3.558  1.00 87.48           O  
ATOM   2687  CG  GLN A 172     -12.340  18.889   7.088  1.00 87.48           C  
ATOM   2688  HG2 GLN A 172     -11.280  18.936   7.337  1.00 87.48           H  
ATOM   2689  HG3 GLN A 172     -12.610  17.834   7.043  1.00 87.48           H  
ATOM   2690  CD  GLN A 172     -13.122  19.556   8.205  1.00 87.48           C  
ATOM   2691  NE2 GLN A 172     -14.201  18.989   8.704  1.00 87.48           N  
ATOM   2692 HE21 GLN A 172     -14.693  19.513   9.413  1.00 87.48           H  
ATOM   2693 HE22 GLN A 172     -14.544  18.102   8.365  1.00 87.48           H  
ATOM   2694  OE1 GLN A 172     -12.754  20.625   8.645  1.00 87.48           O  
ATOM   2695  N   LYS A 173     -14.600  19.454   2.859  1.00 81.80           N  
ATOM   2696  H   LYS A 173     -14.969  18.561   3.153  1.00 81.80           H  
ATOM   2697  CA  LYS A 173     -14.688  19.789   1.431  1.00 81.80           C  
ATOM   2698  HA  LYS A 173     -14.079  20.672   1.237  1.00 81.80           H  
ATOM   2699  C   LYS A 173     -16.116  20.209   1.053  1.00 81.80           C  
ATOM   2700  CB  LYS A 173     -14.115  18.607   0.613  1.00 81.80           C  
ATOM   2701  HB2 LYS A 173     -14.631  17.693   0.908  1.00 81.80           H  
ATOM   2702  HB3 LYS A 173     -14.287  18.756  -0.453  1.00 81.80           H  
ATOM   2703  O   LYS A 173     -16.847  20.793   1.851  1.00 81.80           O  
ATOM   2704  CG  LYS A 173     -12.604  18.401   0.797  1.00 81.80           C  
ATOM   2705  HG2 LYS A 173     -12.358  18.344   1.858  1.00 81.80           H  
ATOM   2706  HG3 LYS A 173     -12.335  17.452   0.332  1.00 81.80           H  
ATOM   2707  CD  LYS A 173     -11.747  19.514   0.183  1.00 81.80           C  
ATOM   2708  HD2 LYS A 173     -11.901  20.446   0.728  1.00 81.80           H  
ATOM   2709  HD3 LYS A 173     -12.021  19.653  -0.863  1.00 81.80           H  
ATOM   2710  CE  LYS A 173     -10.279  19.097   0.287  1.00 81.80           C  
ATOM   2711  HE2 LYS A 173     -10.016  18.991   1.339  1.00 81.80           H  
ATOM   2712  HE3 LYS A 173     -10.155  18.122  -0.183  1.00 81.80           H  
ATOM   2713  NZ  LYS A 173      -9.376  20.075  -0.361  1.00 81.80           N  
ATOM   2714  HZ1 LYS A 173      -9.656  20.276  -1.310  1.00 81.80           H  
ATOM   2715  HZ2 LYS A 173      -9.361  20.940   0.161  1.00 81.80           H  
ATOM   2716  HZ3 LYS A 173      -8.444  19.688  -0.392  1.00 81.80           H  
ATOM   2717  N   ARG A 174     -16.480  20.023  -0.217  1.00 71.74           N  
ATOM   2718  H   ARG A 174     -15.874  19.464  -0.799  1.00 71.74           H  
ATOM   2719  CA  ARG A 174     -17.766  20.439  -0.777  1.00 71.74           C  
ATOM   2720  HA  ARG A 174     -18.134  21.298  -0.217  1.00 71.74           H  
ATOM   2721  C   ARG A 174     -18.803  19.334  -0.611  1.00 71.74           C  
ATOM   2722  CB  ARG A 174     -17.607  20.832  -2.256  1.00 71.74           C  
ATOM   2723  HB2 ARG A 174     -17.361  19.941  -2.834  1.00 71.74           H  
ATOM   2724  HB3 ARG A 174     -18.567  21.204  -2.614  1.00 71.74           H  
ATOM   2725  O   ARG A 174     -18.493  18.160  -0.797  1.00 71.74           O  
ATOM   2726  CG  ARG A 174     -16.537  21.897  -2.536  1.00 71.74           C  
ATOM   2727  HG2 ARG A 174     -16.490  22.063  -3.612  1.00 71.74           H  
ATOM   2728  HG3 ARG A 174     -15.562  21.532  -2.214  1.00 71.74           H  
ATOM   2729  CD  ARG A 174     -16.833  23.234  -1.852  1.00 71.74           C  
ATOM   2730  HD2 ARG A 174     -16.940  23.076  -0.779  1.00 71.74           H  
ATOM   2731  HD3 ARG A 174     -17.769  23.634  -2.244  1.00 71.74           H  
ATOM   2732  NE  ARG A 174     -15.728  24.171  -2.082  1.00 71.74           N  
ATOM   2733  HE  ARG A 174     -14.817  23.769  -2.248  1.00 71.74           H  
ATOM   2734  NH1 ARG A 174     -16.839  26.162  -1.906  1.00 71.74           N  
ATOM   2735 HH11 ARG A 174     -17.696  25.634  -1.994  1.00 71.74           H  
ATOM   2736 HH12 ARG A 174     -16.832  27.167  -2.007  1.00 71.74           H  
ATOM   2737  NH2 ARG A 174     -14.603  26.107  -2.184  1.00 71.74           N  
ATOM   2738 HH21 ARG A 174     -13.779  25.527  -2.248  1.00 71.74           H  
ATOM   2739 HH22 ARG A 174     -14.529  27.110  -2.271  1.00 71.74           H  
ATOM   2740  CZ  ARG A 174     -15.736  25.481  -2.057  1.00 71.74           C  
ATOM   2741  N   ASN A 175     -20.039  19.726  -0.324  1.00 67.14           N  
ATOM   2742  H   ASN A 175     -20.208  20.708  -0.163  1.00 67.14           H  
ATOM   2743  CA  ASN A 175     -21.187  18.836  -0.395  1.00 67.14           C  
ATOM   2744  HA  ASN A 175     -21.016  18.020   0.308  1.00 67.14           H  
ATOM   2745  C   ASN A 175     -21.310  18.277  -1.827  1.00 67.14           C  
ATOM   2746  CB  ASN A 175     -22.428  19.621   0.056  1.00 67.14           C  
ATOM   2747  HB2 ASN A 175     -22.527  20.526  -0.542  1.00 67.14           H  
ATOM   2748  HB3 ASN A 175     -22.284  19.910   1.097  1.00 67.14           H  
ATOM   2749  O   ASN A 175     -21.319  19.066  -2.776  1.00 67.14           O  
ATOM   2750  CG  ASN A 175     -23.719  18.831  -0.047  1.00 67.14           C  
ATOM   2751  ND2 ASN A 175     -24.441  18.656   1.032  1.00 67.14           N  
ATOM   2752 HD21 ASN A 175     -25.304  18.140   0.938  1.00 67.14           H  
ATOM   2753 HD22 ASN A 175     -24.205  19.105   1.906  1.00 67.14           H  
ATOM   2754  OD1 ASN A 175     -24.100  18.368  -1.112  1.00 67.14           O  
ATOM   2755  N   PRO A 176     -21.418  16.948  -2.006  1.00 62.86           N  
ATOM   2756  CA  PRO A 176     -21.378  16.321  -3.329  1.00 62.86           C  
ATOM   2757  HA  PRO A 176     -20.464  16.620  -3.842  1.00 62.86           H  
ATOM   2758  C   PRO A 176     -22.561  16.698  -4.235  1.00 62.86           C  
ATOM   2759  CB  PRO A 176     -21.321  14.812  -3.054  1.00 62.86           C  
ATOM   2760  HB2 PRO A 176     -20.280  14.492  -3.032  1.00 62.86           H  
ATOM   2761  HB3 PRO A 176     -21.872  14.235  -3.796  1.00 62.86           H  
ATOM   2762  O   PRO A 176     -22.442  16.611  -5.453  1.00 62.86           O  
ATOM   2763  CG  PRO A 176     -21.924  14.657  -1.658  1.00 62.86           C  
ATOM   2764  HG2 PRO A 176     -23.011  14.625  -1.728  1.00 62.86           H  
ATOM   2765  HG3 PRO A 176     -21.544  13.771  -1.148  1.00 62.86           H  
ATOM   2766  CD  PRO A 176     -21.491  15.940  -0.958  1.00 62.86           C  
ATOM   2767  HD2 PRO A 176     -20.505  15.804  -0.516  1.00 62.86           H  
ATOM   2768  HD3 PRO A 176     -22.218  16.206  -0.191  1.00 62.86           H  
ATOM   2769  N   GLN A 177     -23.694  17.136  -3.675  1.00 59.04           N  
ATOM   2770  H   GLN A 177     -23.726  17.249  -2.672  1.00 59.04           H  
ATOM   2771  CA  GLN A 177     -24.864  17.554  -4.448  1.00 59.04           C  
ATOM   2772  HA  GLN A 177     -24.927  16.948  -5.352  1.00 59.04           H  
ATOM   2773  C   GLN A 177     -24.780  19.022  -4.881  1.00 59.04           C  
ATOM   2774  CB  GLN A 177     -26.128  17.310  -3.610  1.00 59.04           C  
ATOM   2775  HB2 GLN A 177     -26.101  17.948  -2.727  1.00 59.04           H  
ATOM   2776  HB3 GLN A 177     -26.146  16.271  -3.283  1.00 59.04           H  
ATOM   2777  O   GLN A 177     -25.067  19.346  -6.031  1.00 59.04           O  
ATOM   2778  CG  GLN A 177     -27.412  17.605  -4.401  1.00 59.04           C  
ATOM   2779  HG2 GLN A 177     -27.478  16.912  -5.239  1.00 59.04           H  
ATOM   2780  HG3 GLN A 177     -27.388  18.620  -4.798  1.00 59.04           H  
ATOM   2781  CD  GLN A 177     -28.676  17.485  -3.557  1.00 59.04           C  
ATOM   2782  NE2 GLN A 177     -29.831  17.405  -4.179  1.00 59.04           N  
ATOM   2783 HE21 GLN A 177     -29.877  17.421  -5.187  1.00 59.04           H  
ATOM   2784 HE22 GLN A 177     -30.642  17.327  -3.582  1.00 59.04           H  
ATOM   2785  OE1 GLN A 177     -28.670  17.479  -2.338  1.00 59.04           O  
ATOM   2786  N   THR A 178     -24.450  19.923  -3.952  1.00 62.09           N  
ATOM   2787  H   THR A 178     -24.231  19.597  -3.022  1.00 62.09           H  
ATOM   2788  CA  THR A 178     -24.528  21.378  -4.187  1.00 62.09           C  
ATOM   2789  HA  THR A 178     -25.221  21.573  -5.005  1.00 62.09           H  
ATOM   2790  C   THR A 178     -23.197  21.994  -4.598  1.00 62.09           C  
ATOM   2791  CB  THR A 178     -25.060  22.116  -2.952  1.00 62.09           C  
ATOM   2792  HB  THR A 178     -25.155  23.177  -3.184  1.00 62.09           H  
ATOM   2793  O   THR A 178     -23.166  23.122  -5.086  1.00 62.09           O  
ATOM   2794  CG2 THR A 178     -26.425  21.596  -2.502  1.00 62.09           C  
ATOM   2795 HG21 THR A 178     -26.812  22.228  -1.702  1.00 62.09           H  
ATOM   2796 HG22 THR A 178     -27.122  21.627  -3.340  1.00 62.09           H  
ATOM   2797 HG23 THR A 178     -26.346  20.571  -2.140  1.00 62.09           H  
ATOM   2798  OG1 THR A 178     -24.172  21.959  -1.871  1.00 62.09           O  
ATOM   2799  HG1 THR A 178     -24.670  22.115  -1.066  1.00 62.09           H  
ATOM   2800  N   ASN A 179     -22.095  21.273  -4.384  1.00 59.48           N  
ATOM   2801  H   ASN A 179     -22.204  20.349  -3.992  1.00 59.48           H  
ATOM   2802  CA  ASN A 179     -20.728  21.763  -4.508  1.00 59.48           C  
ATOM   2803  HA  ASN A 179     -20.099  20.955  -4.135  1.00 59.48           H  
ATOM   2804  C   ASN A 179     -20.420  22.989  -3.613  1.00 59.48           C  
ATOM   2805  CB  ASN A 179     -20.390  21.936  -5.997  1.00 59.48           C  
ATOM   2806  HB2 ASN A 179     -20.867  22.842  -6.371  1.00 59.48           H  
ATOM   2807  HB3 ASN A 179     -20.769  21.085  -6.562  1.00 59.48           H  
ATOM   2808  O   ASN A 179     -19.503  23.767  -3.885  1.00 59.48           O  
ATOM   2809  CG  ASN A 179     -18.897  22.006  -6.240  1.00 59.48           C  
ATOM   2810  ND2 ASN A 179     -18.456  22.872  -7.122  1.00 59.48           N  
ATOM   2811 HD21 ASN A 179     -17.456  22.884  -7.265  1.00 59.48           H  
ATOM   2812 HD22 ASN A 179     -19.104  23.485  -7.595  1.00 59.48           H  
ATOM   2813  OD1 ASN A 179     -18.105  21.283  -5.659  1.00 59.48           O  
ATOM   2814  N   LEU A 180     -21.174  23.175  -2.524  1.00 65.27           N  
ATOM   2815  H   LEU A 180     -21.918  22.514  -2.350  1.00 65.27           H  
ATOM   2816  CA  LEU A 180     -20.965  24.238  -1.535  1.00 65.27           C  
ATOM   2817  HA  LEU A 180     -20.336  25.015  -1.970  1.00 65.27           H  
ATOM   2818  C   LEU A 180     -20.230  23.707  -0.301  1.00 65.27           C  
ATOM   2819  CB  LEU A 180     -22.312  24.878  -1.152  1.00 65.27           C  
ATOM   2820  HB2 LEU A 180     -22.941  24.111  -0.700  1.00 65.27           H  
ATOM   2821  HB3 LEU A 180     -22.137  25.641  -0.394  1.00 65.27           H  
ATOM   2822  O   LEU A 180     -20.277  22.513  -0.013  1.00 65.27           O  
ATOM   2823  CG  LEU A 180     -23.076  25.521  -2.326  1.00 65.27           C  
ATOM   2824  HG  LEU A 180     -23.287  24.766  -3.083  1.00 65.27           H  
ATOM   2825  CD1 LEU A 180     -24.411  26.071  -1.828  1.00 65.27           C  
ATOM   2826 HD11 LEU A 180     -24.972  26.487  -2.665  1.00 65.27           H  
ATOM   2827 HD12 LEU A 180     -24.245  26.848  -1.082  1.00 65.27           H  
ATOM   2828 HD13 LEU A 180     -24.996  25.266  -1.383  1.00 65.27           H  
ATOM   2829  CD2 LEU A 180     -22.290  26.665  -2.972  1.00 65.27           C  
ATOM   2830 HD21 LEU A 180     -22.017  27.407  -2.222  1.00 65.27           H  
ATOM   2831 HD22 LEU A 180     -21.397  26.273  -3.460  1.00 65.27           H  
ATOM   2832 HD23 LEU A 180     -22.906  27.137  -3.738  1.00 65.27           H  
ATOM   2833  N   LYS A 181     -19.566  24.596   0.450  1.00 81.16           N  
ATOM   2834  H   LYS A 181     -19.673  25.573   0.220  1.00 81.16           H  
ATOM   2835  CA  LYS A 181     -19.179  24.265   1.831  1.00 81.16           C  
ATOM   2836  HA  LYS A 181     -18.603  23.339   1.842  1.00 81.16           H  
ATOM   2837  C   LYS A 181     -20.459  24.023   2.634  1.00 81.16           C  
ATOM   2838  CB  LYS A 181     -18.352  25.387   2.480  1.00 81.16           C  
ATOM   2839  HB2 LYS A 181     -18.248  25.156   3.541  1.00 81.16           H  
ATOM   2840  HB3 LYS A 181     -18.891  26.331   2.395  1.00 81.16           H  
ATOM   2841  O   LYS A 181     -21.423  24.768   2.469  1.00 81.16           O  
ATOM   2842  CG  LYS A 181     -16.946  25.539   1.881  1.00 81.16           C  
ATOM   2843  HG2 LYS A 181     -16.436  24.575   1.915  1.00 81.16           H  
ATOM   2844  HG3 LYS A 181     -17.023  25.864   0.843  1.00 81.16           H  
ATOM   2845  CD  LYS A 181     -16.133  26.568   2.682  1.00 81.16           C  
ATOM   2846  HD2 LYS A 181     -16.627  27.538   2.626  1.00 81.16           H  
ATOM   2847  HD3 LYS A 181     -16.101  26.252   3.725  1.00 81.16           H  
ATOM   2848  CE  LYS A 181     -14.697  26.685   2.151  1.00 81.16           C  
ATOM   2849  HE2 LYS A 181     -14.248  25.692   2.158  1.00 81.16           H  
ATOM   2850  HE3 LYS A 181     -14.726  27.030   1.117  1.00 81.16           H  
ATOM   2851  NZ  LYS A 181     -13.880  27.608   2.983  1.00 81.16           N  
ATOM   2852  HZ1 LYS A 181     -12.931  27.659   2.641  1.00 81.16           H  
ATOM   2853  HZ2 LYS A 181     -13.838  27.275   3.936  1.00 81.16           H  
ATOM   2854  HZ3 LYS A 181     -14.268  28.540   2.997  1.00 81.16           H  
ATOM   2855  N   ASP A 182     -20.463  23.005   3.485  1.00 82.25           N  
ATOM   2856  H   ASP A 182     -19.641  22.423   3.566  1.00 82.25           H  
ATOM   2857  CA  ASP A 182     -21.650  22.594   4.234  1.00 82.25           C  
ATOM   2858  HA  ASP A 182     -22.439  23.337   4.120  1.00 82.25           H  
ATOM   2859  C   ASP A 182     -21.323  22.495   5.725  1.00 82.25           C  
ATOM   2860  CB  ASP A 182     -22.186  21.292   3.629  1.00 82.25           C  
ATOM   2861  HB2 ASP A 182     -22.335  21.477   2.566  1.00 82.25           H  
ATOM   2862  HB3 ASP A 182     -21.442  20.503   3.741  1.00 82.25           H  
ATOM   2863  O   ASP A 182     -20.668  21.560   6.189  1.00 82.25           O  
ATOM   2864  CG  ASP A 182     -23.521  20.828   4.218  1.00 82.25           C  
ATOM   2865  OD1 ASP A 182     -23.813  21.165   5.391  1.00 82.25           O  
ATOM   2866  OD2 ASP A 182     -24.241  20.108   3.490  1.00 82.25           O  
ATOM   2867  N   ALA A 183     -21.790  23.490   6.482  1.00 91.27           N  
ATOM   2868  H   ALA A 183     -22.317  24.231   6.043  1.00 91.27           H  
ATOM   2869  CA  ALA A 183     -21.592  23.546   7.924  1.00 91.27           C  
ATOM   2870  HA  ALA A 183     -20.523  23.512   8.135  1.00 91.27           H  
ATOM   2871  C   ALA A 183     -22.245  22.354   8.643  1.00 91.27           C  
ATOM   2872  CB  ALA A 183     -22.145  24.880   8.430  1.00 91.27           C  
ATOM   2873  HB1 ALA A 183     -21.574  25.706   8.006  1.00 91.27           H  
ATOM   2874  HB2 ALA A 183     -22.065  24.924   9.516  1.00 91.27           H  
ATOM   2875  HB3 ALA A 183     -23.192  24.980   8.145  1.00 91.27           H  
ATOM   2876  O   ALA A 183     -21.735  21.913   9.671  1.00 91.27           O  
ATOM   2877  N   THR A 184     -23.329  21.785   8.104  1.00 90.11           N  
ATOM   2878  H   THR A 184     -23.591  22.037   7.161  1.00 90.11           H  
ATOM   2879  CA  THR A 184     -23.930  20.579   8.682  1.00 90.11           C  
ATOM   2880  HA  THR A 184     -24.081  20.741   9.749  1.00 90.11           H  
ATOM   2881  C   THR A 184     -22.983  19.399   8.536  1.00 90.11           C  
ATOM   2882  CB  THR A 184     -25.290  20.237   8.062  1.00 90.11           C  
ATOM   2883  HB  THR A 184     -25.180  19.996   7.005  1.00 90.11           H  
ATOM   2884  O   THR A 184     -22.737  18.731   9.531  1.00 90.11           O  
ATOM   2885  CG2 THR A 184     -25.955  19.051   8.758  1.00 90.11           C  
ATOM   2886 HG21 THR A 184     -25.344  18.155   8.640  1.00 90.11           H  
ATOM   2887 HG22 THR A 184     -26.925  18.865   8.297  1.00 90.11           H  
ATOM   2888 HG23 THR A 184     -26.085  19.263   9.819  1.00 90.11           H  
ATOM   2889  OG1 THR A 184     -26.172  21.326   8.206  1.00 90.11           O  
ATOM   2890  HG1 THR A 184     -25.892  21.979   7.561  1.00 90.11           H  
ATOM   2891  N   MET A 185     -22.404  19.164   7.354  1.00 88.94           N  
ATOM   2892  H   MET A 185     -22.617  19.781   6.583  1.00 88.94           H  
ATOM   2893  CA  MET A 185     -21.429  18.076   7.163  1.00 88.94           C  
ATOM   2894  HA  MET A 185     -21.906  17.124   7.397  1.00 88.94           H  
ATOM   2895  C   MET A 185     -20.226  18.223   8.099  1.00 88.94           C  
ATOM   2896  CB  MET A 185     -20.930  18.034   5.713  1.00 88.94           C  
ATOM   2897  HB2 MET A 185     -20.132  17.294   5.655  1.00 88.94           H  
ATOM   2898  HB3 MET A 185     -20.521  19.004   5.429  1.00 88.94           H  
ATOM   2899  O   MET A 185     -19.843  17.266   8.773  1.00 88.94           O  
ATOM   2900  CG  MET A 185     -22.035  17.639   4.731  1.00 88.94           C  
ATOM   2901  HG2 MET A 185     -22.416  16.659   5.019  1.00 88.94           H  
ATOM   2902  HG3 MET A 185     -22.865  18.337   4.835  1.00 88.94           H  
ATOM   2903  SD  MET A 185     -21.561  17.596   2.977  1.00 88.94           S  
ATOM   2904  CE  MET A 185     -19.989  16.690   3.003  1.00 88.94           C  
ATOM   2905  HE1 MET A 185     -20.115  15.733   3.510  1.00 88.94           H  
ATOM   2906  HE2 MET A 185     -19.656  16.514   1.980  1.00 88.94           H  
ATOM   2907  HE3 MET A 185     -19.228  17.279   3.515  1.00 88.94           H  
ATOM   2908  N   PHE A 186     -19.681  19.439   8.181  1.00 92.64           N  
ATOM   2909  H   PHE A 186     -20.039  20.157   7.568  1.00 92.64           H  
ATOM   2910  CA  PHE A 186     -18.541  19.773   9.031  1.00 92.64           C  
ATOM   2911  HA  PHE A 186     -17.679  19.184   8.718  1.00 92.64           H  
ATOM   2912  C   PHE A 186     -18.816  19.460  10.511  1.00 92.64           C  
ATOM   2913  CB  PHE A 186     -18.229  21.260   8.813  1.00 92.64           C  
ATOM   2914  HB2 PHE A 186     -19.085  21.856   9.127  1.00 92.64           H  
ATOM   2915  HB3 PHE A 186     -18.097  21.430   7.744  1.00 92.64           H  
ATOM   2916  O   PHE A 186     -18.050  18.746  11.159  1.00 92.64           O  
ATOM   2917  CG  PHE A 186     -17.002  21.774   9.535  1.00 92.64           C  
ATOM   2918  CD1 PHE A 186     -17.071  22.124  10.896  1.00 92.64           C  
ATOM   2919  HD1 PHE A 186     -17.991  21.991  11.445  1.00 92.64           H  
ATOM   2920  CD2 PHE A 186     -15.808  21.979   8.824  1.00 92.64           C  
ATOM   2921  HD2 PHE A 186     -15.747  21.732   7.774  1.00 92.64           H  
ATOM   2922  CE1 PHE A 186     -15.944  22.644  11.552  1.00 92.64           C  
ATOM   2923  HE1 PHE A 186     -16.008  22.897  12.600  1.00 92.64           H  
ATOM   2924  CE2 PHE A 186     -14.696  22.538   9.475  1.00 92.64           C  
ATOM   2925  HE2 PHE A 186     -13.792  22.742   8.920  1.00 92.64           H  
ATOM   2926  CZ  PHE A 186     -14.746  22.835  10.843  1.00 92.64           C  
ATOM   2927  HZ  PHE A 186     -13.872  23.239  11.332  1.00 92.64           H  
ATOM   2928  N   TRP A 187     -19.925  19.966  11.060  1.00 94.95           N  
ATOM   2929  H   TRP A 187     -20.532  20.537  10.490  1.00 94.95           H  
ATOM   2930  CA  TRP A 187     -20.240  19.819  12.483  1.00 94.95           C  
ATOM   2931  HA  TRP A 187     -19.306  19.848  13.046  1.00 94.95           H  
ATOM   2932  C   TRP A 187     -20.898  18.478  12.837  1.00 94.95           C  
ATOM   2933  CB  TRP A 187     -21.079  21.014  12.940  1.00 94.95           C  
ATOM   2934  HB2 TRP A 187     -21.956  21.102  12.299  1.00 94.95           H  
ATOM   2935  HB3 TRP A 187     -21.432  20.823  13.953  1.00 94.95           H  
ATOM   2936  O   TRP A 187     -20.780  18.031  13.978  1.00 94.95           O  
ATOM   2937  CG  TRP A 187     -20.351  22.324  12.961  1.00 94.95           C  
ATOM   2938  CD1 TRP A 187     -20.609  23.388  12.170  1.00 94.95           C  
ATOM   2939  HD1 TRP A 187     -21.384  23.427  11.418  1.00 94.95           H  
ATOM   2940  CD2 TRP A 187     -19.302  22.764  13.877  1.00 94.95           C  
ATOM   2941  CE2 TRP A 187     -18.987  24.125  13.583  1.00 94.95           C  
ATOM   2942  CE3 TRP A 187     -18.624  22.165  14.961  1.00 94.95           C  
ATOM   2943  HE3 TRP A 187     -18.847  21.141  15.220  1.00 94.95           H  
ATOM   2944  NE1 TRP A 187     -19.815  24.451  12.534  1.00 94.95           N  
ATOM   2945  HE1 TRP A 187     -19.981  25.384  12.184  1.00 94.95           H  
ATOM   2946  CH2 TRP A 187     -17.368  24.219  15.374  1.00 94.95           C  
ATOM   2947  HH2 TRP A 187     -16.626  24.763  15.940  1.00 94.95           H  
ATOM   2948  CZ2 TRP A 187     -18.044  24.853  14.318  1.00 94.95           C  
ATOM   2949  HZ2 TRP A 187     -17.847  25.889  14.088  1.00 94.95           H  
ATOM   2950  CZ3 TRP A 187     -17.667  22.885  15.702  1.00 94.95           C  
ATOM   2951  HZ3 TRP A 187     -17.154  22.408  16.523  1.00 94.95           H  
ATOM   2952  N   ASP A 188     -21.548  17.794  11.890  1.00 92.95           N  
ATOM   2953  H   ASP A 188     -21.650  18.208  10.974  1.00 92.95           H  
ATOM   2954  CA  ASP A 188     -22.087  16.440  12.087  1.00 92.95           C  
ATOM   2955  HA  ASP A 188     -22.722  16.439  12.973  1.00 92.95           H  
ATOM   2956  C   ASP A 188     -20.952  15.443  12.339  1.00 92.95           C  
ATOM   2957  CB  ASP A 188     -22.955  16.038  10.881  1.00 92.95           C  
ATOM   2958  HB2 ASP A 188     -22.332  15.998   9.987  1.00 92.95           H  
ATOM   2959  HB3 ASP A 188     -23.718  16.803  10.740  1.00 92.95           H  
ATOM   2960  O   ASP A 188     -21.022  14.672  13.294  1.00 92.95           O  
ATOM   2961  CG  ASP A 188     -23.705  14.713  11.043  1.00 92.95           C  
ATOM   2962  OD1 ASP A 188     -24.228  14.458  12.156  1.00 92.95           O  
ATOM   2963  OD2 ASP A 188     -23.878  14.013  10.015  1.00 92.95           O  
ATOM   2964  N   TYR A 189     -19.853  15.535  11.580  1.00 92.30           N  
ATOM   2965  H   TYR A 189     -19.835  16.189  10.810  1.00 92.30           H  
ATOM   2966  CA  TYR A 189     -18.656  14.743  11.861  1.00 92.30           C  
ATOM   2967  HA  TYR A 189     -18.940  13.691  11.897  1.00 92.30           H  
ATOM   2968  C   TYR A 189     -18.055  15.091  13.228  1.00 92.30           C  
ATOM   2969  CB  TYR A 189     -17.632  14.904  10.733  1.00 92.30           C  
ATOM   2970  HB2 TYR A 189     -18.090  14.531   9.817  1.00 92.30           H  
ATOM   2971  HB3 TYR A 189     -17.402  15.960  10.590  1.00 92.30           H  
ATOM   2972  O   TYR A 189     -17.912  14.207  14.068  1.00 92.30           O  
ATOM   2973  CG  TYR A 189     -16.344  14.141  10.990  1.00 92.30           C  
ATOM   2974  CD1 TYR A 189     -15.316  14.742  11.740  1.00 92.30           C  
ATOM   2975  HD1 TYR A 189     -15.421  15.766  12.068  1.00 92.30           H  
ATOM   2976  CD2 TYR A 189     -16.202  12.812  10.546  1.00 92.30           C  
ATOM   2977  HD2 TYR A 189     -16.994  12.342   9.981  1.00 92.30           H  
ATOM   2978  CE1 TYR A 189     -14.173  14.004  12.099  1.00 92.30           C  
ATOM   2979  HE1 TYR A 189     -13.405  14.452  12.712  1.00 92.30           H  
ATOM   2980  CE2 TYR A 189     -15.040  12.083  10.866  1.00 92.30           C  
ATOM   2981  HE2 TYR A 189     -14.927  11.053  10.561  1.00 92.30           H  
ATOM   2982  OH  TYR A 189     -12.939  11.958  12.021  1.00 92.30           O  
ATOM   2983  HH  TYR A 189     -12.443  12.392  12.720  1.00 92.30           H  
ATOM   2984  CZ  TYR A 189     -14.036  12.671  11.663  1.00 92.30           C  
ATOM   2985  N   LEU A 190     -17.757  16.369  13.494  1.00 95.13           N  
ATOM   2986  H   LEU A 190     -17.898  17.056  12.768  1.00 95.13           H  
ATOM   2987  CA  LEU A 190     -17.079  16.766  14.738  1.00 95.13           C  
ATOM   2988  HA  LEU A 190     -16.152  16.200  14.831  1.00 95.13           H  
ATOM   2989  C   LEU A 190     -17.900  16.438  15.994  1.00 95.13           C  
ATOM   2990  CB  LEU A 190     -16.748  18.266  14.694  1.00 95.13           C  
ATOM   2991  HB2 LEU A 190     -16.354  18.556  15.668  1.00 95.13           H  
ATOM   2992  HB3 LEU A 190     -17.674  18.818  14.530  1.00 95.13           H  
ATOM   2993  O   LEU A 190     -17.347  16.002  16.998  1.00 95.13           O  
ATOM   2994  CG  LEU A 190     -15.725  18.672  13.619  1.00 95.13           C  
ATOM   2995  HG  LEU A 190     -16.078  18.369  12.633  1.00 95.13           H  
ATOM   2996  CD1 LEU A 190     -15.589  20.192  13.643  1.00 95.13           C  
ATOM   2997 HD11 LEU A 190     -14.854  20.500  12.899  1.00 95.13           H  
ATOM   2998 HD12 LEU A 190     -15.281  20.533  14.631  1.00 95.13           H  
ATOM   2999 HD13 LEU A 190     -16.553  20.636  13.395  1.00 95.13           H  
ATOM   3000  CD2 LEU A 190     -14.345  18.048  13.829  1.00 95.13           C  
ATOM   3001 HD21 LEU A 190     -14.395  16.966  13.702  1.00 95.13           H  
ATOM   3002 HD22 LEU A 190     -13.639  18.449  13.102  1.00 95.13           H  
ATOM   3003 HD23 LEU A 190     -13.991  18.251  14.839  1.00 95.13           H  
ATOM   3004  N   SER A 191     -19.227  16.589  15.938  1.00 94.44           N  
ATOM   3005  H   SER A 191     -19.635  16.940  15.083  1.00 94.44           H  
ATOM   3006  CA  SER A 191     -20.112  16.265  17.067  1.00 94.44           C  
ATOM   3007  HA  SER A 191     -19.675  16.699  17.967  1.00 94.44           H  
ATOM   3008  C   SER A 191     -20.250  14.760  17.337  1.00 94.44           C  
ATOM   3009  CB  SER A 191     -21.492  16.904  16.879  1.00 94.44           C  
ATOM   3010  HB2 SER A 191     -21.374  17.980  16.754  1.00 94.44           H  
ATOM   3011  HB3 SER A 191     -22.079  16.728  17.780  1.00 94.44           H  
ATOM   3012  O   SER A 191     -20.607  14.381  18.457  1.00 94.44           O  
ATOM   3013  OG  SER A 191     -22.179  16.379  15.758  1.00 94.44           O  
ATOM   3014  HG  SER A 191     -21.755  16.750  14.981  1.00 94.44           H  
ATOM   3015  N   THR A 192     -19.942  13.912  16.346  1.00 91.78           N  
ATOM   3016  H   THR A 192     -19.660  14.306  15.460  1.00 91.78           H  
ATOM   3017  CA  THR A 192     -19.952  12.439  16.441  1.00 91.78           C  
ATOM   3018  HA  THR A 192     -20.492  12.151  17.343  1.00 91.78           H  
ATOM   3019  C   THR A 192     -18.554  11.818  16.586  1.00 91.78           C  
ATOM   3020  CB  THR A 192     -20.698  11.805  15.253  1.00 91.78           C  
ATOM   3021  HB  THR A 192     -20.627  10.720  15.334  1.00 91.78           H  
ATOM   3022  O   THR A 192     -18.454  10.624  16.857  1.00 91.78           O  
ATOM   3023  CG2 THR A 192     -22.181  12.183  15.231  1.00 91.78           C  
ATOM   3024 HG21 THR A 192     -22.302  13.264  15.154  1.00 91.78           H  
ATOM   3025 HG22 THR A 192     -22.662  11.710  14.375  1.00 91.78           H  
ATOM   3026 HG23 THR A 192     -22.660  11.832  16.145  1.00 91.78           H  
ATOM   3027  OG1 THR A 192     -20.139  12.198  14.022  1.00 91.78           O  
ATOM   3028  HG1 THR A 192     -20.524  13.046  13.789  1.00 91.78           H  
ATOM   3029  N   HIS A 193     -17.493  12.624  16.468  1.00 93.08           N  
ATOM   3030  H   HIS A 193     -17.669  13.572  16.169  1.00 93.08           H  
ATOM   3031  CA  HIS A 193     -16.078  12.256  16.620  1.00 93.08           C  
ATOM   3032  HA  HIS A 193     -15.992  11.252  17.035  1.00 93.08           H  
ATOM   3033  C   HIS A 193     -15.412  13.218  17.609  1.00 93.08           C  
ATOM   3034  CB  HIS A 193     -15.382  12.258  15.252  1.00 93.08           C  
ATOM   3035  HB2 HIS A 193     -14.322  12.046  15.393  1.00 93.08           H  
ATOM   3036  HB3 HIS A 193     -15.467  13.246  14.799  1.00 93.08           H  
ATOM   3037  O   HIS A 193     -14.585  14.067  17.257  1.00 93.08           O  
ATOM   3038  CG  HIS A 193     -15.950  11.237  14.308  1.00 93.08           C  
ATOM   3039  CD2 HIS A 193     -15.423  10.011  14.016  1.00 93.08           C  
ATOM   3040  HD2 HIS A 193     -14.499   9.616  14.413  1.00 93.08           H  
ATOM   3041  ND1 HIS A 193     -17.124  11.362  13.607  1.00 93.08           N  
ATOM   3042  HD1 HIS A 193     -17.749  12.153  13.655  1.00 93.08           H  
ATOM   3043  CE1 HIS A 193     -17.310  10.238  12.904  1.00 93.08           C  
ATOM   3044  HE1 HIS A 193     -18.157  10.050  12.261  1.00 93.08           H  
ATOM   3045  NE2 HIS A 193     -16.309   9.370  13.134  1.00 93.08           N  
ATOM   3046  N   GLN A 194     -15.860  13.158  18.865  1.00 95.40           N  
ATOM   3047  H   GLN A 194     -16.481  12.398  19.102  1.00 95.40           H  
ATOM   3048  CA  GLN A 194     -15.523  14.156  19.883  1.00 95.40           C  
ATOM   3049  HA  GLN A 194     -15.636  15.141  19.429  1.00 95.40           H  
ATOM   3050  C   GLN A 194     -14.064  14.075  20.363  1.00 95.40           C  
ATOM   3051  CB  GLN A 194     -16.504  14.078  21.061  1.00 95.40           C  
ATOM   3052  HB2 GLN A 194     -16.223  14.838  21.790  1.00 95.40           H  
ATOM   3053  HB3 GLN A 194     -16.425  13.092  21.520  1.00 95.40           H  
ATOM   3054  O   GLN A 194     -13.593  15.024  20.983  1.00 95.40           O  
ATOM   3055  CG  GLN A 194     -17.963  14.310  20.645  1.00 95.40           C  
ATOM   3056  HG2 GLN A 194     -18.278  13.508  19.977  1.00 95.40           H  
ATOM   3057  HG3 GLN A 194     -18.033  15.245  20.089  1.00 95.40           H  
ATOM   3058  CD  GLN A 194     -18.952  14.365  21.809  1.00 95.40           C  
ATOM   3059  NE2 GLN A 194     -20.216  14.524  21.493  1.00 95.40           N  
ATOM   3060 HE21 GLN A 194     -20.894  14.547  22.242  1.00 95.40           H  
ATOM   3061 HE22 GLN A 194     -20.476  14.544  20.517  1.00 95.40           H  
ATOM   3062  OE1 GLN A 194     -18.643  14.258  22.992  1.00 95.40           O  
ATOM   3063  N   GLU A 195     -13.308  13.026  20.018  1.00 94.46           N  
ATOM   3064  H   GLU A 195     -13.720  12.281  19.474  1.00 94.46           H  
ATOM   3065  CA  GLU A 195     -11.847  12.983  20.187  1.00 94.46           C  
ATOM   3066  HA  GLU A 195     -11.625  13.100  21.247  1.00 94.46           H  
ATOM   3067  C   GLU A 195     -11.144  14.143  19.457  1.00 94.46           C  
ATOM   3068  CB  GLU A 195     -11.279  11.616  19.743  1.00 94.46           C  
ATOM   3069  HB2 GLU A 195     -11.803  10.817  20.268  1.00 94.46           H  
ATOM   3070  HB3 GLU A 195     -10.246  11.582  20.087  1.00 94.46           H  
ATOM   3071  O   GLU A 195     -10.066  14.585  19.851  1.00 94.46           O  
ATOM   3072  CG  GLU A 195     -11.255  11.302  18.229  1.00 94.46           C  
ATOM   3073  HG2 GLU A 195     -10.531  10.500  18.086  1.00 94.46           H  
ATOM   3074  HG3 GLU A 195     -10.873  12.163  17.680  1.00 94.46           H  
ATOM   3075  CD  GLU A 195     -12.586  10.840  17.603  1.00 94.46           C  
ATOM   3076  OE1 GLU A 195     -12.540  10.399  16.433  1.00 94.46           O  
ATOM   3077  OE2 GLU A 195     -13.647  10.955  18.262  1.00 94.46           O  
ATOM   3078  N   SER A 196     -11.794  14.703  18.431  1.00 96.44           N  
ATOM   3079  H   SER A 196     -12.666  14.280  18.147  1.00 96.44           H  
ATOM   3080  CA  SER A 196     -11.312  15.856  17.670  1.00 96.44           C  
ATOM   3081  HA  SER A 196     -10.284  15.656  17.368  1.00 96.44           H  
ATOM   3082  C   SER A 196     -11.319  17.176  18.451  1.00 96.44           C  
ATOM   3083  CB  SER A 196     -12.165  16.015  16.408  1.00 96.44           C  
ATOM   3084  HB2 SER A 196     -12.227  15.065  15.875  1.00 96.44           H  
ATOM   3085  HB3 SER A 196     -11.700  16.755  15.756  1.00 96.44           H  
ATOM   3086  O   SER A 196     -10.684  18.144  18.019  1.00 96.44           O  
ATOM   3087  OG  SER A 196     -13.478  16.434  16.720  1.00 96.44           O  
ATOM   3088  HG  SER A 196     -13.987  15.643  16.912  1.00 96.44           H  
ATOM   3089  N   VAL A 197     -12.028  17.257  19.586  1.00 96.93           N  
ATOM   3090  H   VAL A 197     -12.481  16.416  19.915  1.00 96.93           H  
ATOM   3091  CA  VAL A 197     -12.400  18.532  20.220  1.00 96.93           C  
ATOM   3092  HA  VAL A 197     -12.965  19.092  19.475  1.00 96.93           H  
ATOM   3093  C   VAL A 197     -11.191  19.394  20.603  1.00 96.93           C  
ATOM   3094  CB  VAL A 197     -13.357  18.294  21.406  1.00 96.93           C  
ATOM   3095  HB  VAL A 197     -14.159  17.638  21.068  1.00 96.93           H  
ATOM   3096  O   VAL A 197     -11.254  20.615  20.482  1.00 96.93           O  
ATOM   3097  CG1 VAL A 197     -12.666  17.646  22.602  1.00 96.93           C  
ATOM   3098 HG11 VAL A 197     -12.123  16.750  22.303  1.00 96.93           H  
ATOM   3099 HG12 VAL A 197     -13.408  17.361  23.349  1.00 96.93           H  
ATOM   3100 HG13 VAL A 197     -11.977  18.371  23.036  1.00 96.93           H  
ATOM   3101  CG2 VAL A 197     -14.006  19.601  21.882  1.00 96.93           C  
ATOM   3102 HG21 VAL A 197     -13.260  20.272  22.307  1.00 96.93           H  
ATOM   3103 HG22 VAL A 197     -14.755  19.374  22.640  1.00 96.93           H  
ATOM   3104 HG23 VAL A 197     -14.496  20.093  21.042  1.00 96.93           H  
ATOM   3105  N   HIS A 198     -10.050  18.798  20.965  1.00 96.92           N  
ATOM   3106  H   HIS A 198     -10.036  17.790  21.018  1.00 96.92           H  
ATOM   3107  CA  HIS A 198      -8.826  19.555  21.261  1.00 96.92           C  
ATOM   3108  HA  HIS A 198      -9.053  20.279  22.043  1.00 96.92           H  
ATOM   3109  C   HIS A 198      -8.313  20.331  20.038  1.00 96.92           C  
ATOM   3110  CB  HIS A 198      -7.751  18.585  21.769  1.00 96.92           C  
ATOM   3111  HB2 HIS A 198      -7.425  17.949  20.945  1.00 96.92           H  
ATOM   3112  HB3 HIS A 198      -8.178  17.924  22.523  1.00 96.92           H  
ATOM   3113  O   HIS A 198      -7.952  21.511  20.127  1.00 96.92           O  
ATOM   3114  CG  HIS A 198      -6.535  19.244  22.372  1.00 96.92           C  
ATOM   3115  CD2 HIS A 198      -6.340  20.566  22.683  1.00 96.92           C  
ATOM   3116  HD2 HIS A 198      -7.047  21.369  22.537  1.00 96.92           H  
ATOM   3117  ND1 HIS A 198      -5.398  18.572  22.741  1.00 96.92           N  
ATOM   3118  HD1 HIS A 198      -5.234  17.584  22.615  1.00 96.92           H  
ATOM   3119  CE1 HIS A 198      -4.539  19.463  23.259  1.00 96.92           C  
ATOM   3120  HE1 HIS A 198      -3.567  19.212  23.656  1.00 96.92           H  
ATOM   3121  NE2 HIS A 198      -5.064  20.700  23.244  1.00 96.92           N  
ATOM   3122  N   GLN A 199      -8.334  19.687  18.872  1.00 98.02           N  
ATOM   3123  H   GLN A 199      -8.718  18.754  18.835  1.00 98.02           H  
ATOM   3124  CA  GLN A 199      -7.942  20.322  17.625  1.00 98.02           C  
ATOM   3125  HA  GLN A 199      -7.042  20.905  17.821  1.00 98.02           H  
ATOM   3126  C   GLN A 199      -9.011  21.298  17.127  1.00 98.02           C  
ATOM   3127  CB  GLN A 199      -7.602  19.243  16.593  1.00 98.02           C  
ATOM   3128  HB2 GLN A 199      -8.478  18.615  16.429  1.00 98.02           H  
ATOM   3129  HB3 GLN A 199      -6.801  18.613  16.979  1.00 98.02           H  
ATOM   3130  O   GLN A 199      -8.657  22.365  16.631  1.00 98.02           O  
ATOM   3131  CG  GLN A 199      -7.172  19.832  15.246  1.00 98.02           C  
ATOM   3132  HG2 GLN A 199      -7.997  20.424  14.851  1.00 98.02           H  
ATOM   3133  HG3 GLN A 199      -6.989  19.008  14.556  1.00 98.02           H  
ATOM   3134  CD  GLN A 199      -5.938  20.727  15.246  1.00 98.02           C  
ATOM   3135  NE2 GLN A 199      -5.601  21.267  14.099  1.00 98.02           N  
ATOM   3136 HE21 GLN A 199      -4.680  21.681  14.061  1.00 98.02           H  
ATOM   3137 HE22 GLN A 199      -6.147  21.066  13.274  1.00 98.02           H  
ATOM   3138  OE1 GLN A 199      -5.257  20.965  16.230  1.00 98.02           O  
ATOM   3139  N   VAL A 200     -10.302  21.000  17.318  1.00 97.56           N  
ATOM   3140  H   VAL A 200     -10.531  20.090  17.691  1.00 97.56           H  
ATOM   3141  CA  VAL A 200     -11.393  21.955  17.041  1.00 97.56           C  
ATOM   3142  HA  VAL A 200     -11.367  22.227  15.986  1.00 97.56           H  
ATOM   3143  C   VAL A 200     -11.198  23.232  17.852  1.00 97.56           C  
ATOM   3144  CB  VAL A 200     -12.773  21.344  17.351  1.00 97.56           C  
ATOM   3145  HB  VAL A 200     -12.795  21.012  18.389  1.00 97.56           H  
ATOM   3146  O   VAL A 200     -11.283  24.330  17.303  1.00 97.56           O  
ATOM   3147  CG1 VAL A 200     -13.926  22.336  17.148  1.00 97.56           C  
ATOM   3148 HG11 VAL A 200     -13.831  23.185  17.826  1.00 97.56           H  
ATOM   3149 HG12 VAL A 200     -14.872  21.839  17.361  1.00 97.56           H  
ATOM   3150 HG13 VAL A 200     -13.939  22.693  16.118  1.00 97.56           H  
ATOM   3151  CG2 VAL A 200     -13.045  20.148  16.440  1.00 97.56           C  
ATOM   3152 HG21 VAL A 200     -14.011  19.709  16.690  1.00 97.56           H  
ATOM   3153 HG22 VAL A 200     -13.042  20.463  15.397  1.00 97.56           H  
ATOM   3154 HG23 VAL A 200     -12.288  19.375  16.572  1.00 97.56           H  
ATOM   3155  N   MET A 201     -10.860  23.105  19.137  1.00 97.59           N  
ATOM   3156  H   MET A 201     -10.841  22.180  19.544  1.00 97.59           H  
ATOM   3157  CA  MET A 201     -10.579  24.254  19.991  1.00 97.59           C  
ATOM   3158  HA  MET A 201     -11.458  24.898  19.968  1.00 97.59           H  
ATOM   3159  C   MET A 201      -9.381  25.073  19.503  1.00 97.59           C  
ATOM   3160  CB  MET A 201     -10.384  23.828  21.441  1.00 97.59           C  
ATOM   3161  HB2 MET A 201      -9.696  22.985  21.506  1.00 97.59           H  
ATOM   3162  HB3 MET A 201      -9.960  24.670  21.988  1.00 97.59           H  
ATOM   3163  O   MET A 201      -9.419  26.302  19.506  1.00 97.59           O  
ATOM   3164  CG  MET A 201     -11.718  23.458  22.088  1.00 97.59           C  
ATOM   3165  HG2 MET A 201     -12.080  22.515  21.679  1.00 97.59           H  
ATOM   3166  HG3 MET A 201     -12.459  24.227  21.870  1.00 97.59           H  
ATOM   3167  SD  MET A 201     -11.572  23.303  23.873  1.00 97.59           S  
ATOM   3168  CE  MET A 201     -11.494  25.051  24.337  1.00 97.59           C  
ATOM   3169  HE1 MET A 201     -12.342  25.285  24.980  1.00 97.59           H  
ATOM   3170  HE2 MET A 201     -11.543  25.687  23.453  1.00 97.59           H  
ATOM   3171  HE3 MET A 201     -10.562  25.240  24.869  1.00 97.59           H  
ATOM   3172  N   THR A 202      -8.330  24.402  19.029  1.00 96.91           N  
ATOM   3173  H   THR A 202      -8.349  23.393  19.070  1.00 96.91           H  
ATOM   3174  CA  THR A 202      -7.172  25.077  18.434  1.00 96.91           C  
ATOM   3175  HA  THR A 202      -6.821  25.834  19.135  1.00 96.91           H  
ATOM   3176  C   THR A 202      -7.553  25.805  17.142  1.00 96.91           C  
ATOM   3177  CB  THR A 202      -6.022  24.086  18.204  1.00 96.91           C  
ATOM   3178  HB  THR A 202      -6.334  23.288  17.531  1.00 96.91           H  
ATOM   3179  O   THR A 202      -7.239  26.987  16.999  1.00 96.91           O  
ATOM   3180  CG2 THR A 202      -4.775  24.770  17.643  1.00 96.91           C  
ATOM   3181 HG21 THR A 202      -4.477  25.591  18.295  1.00 96.91           H  
ATOM   3182 HG22 THR A 202      -4.974  25.153  16.642  1.00 96.91           H  
ATOM   3183 HG23 THR A 202      -3.969  24.039  17.580  1.00 96.91           H  
ATOM   3184  OG1 THR A 202      -5.642  23.534  19.446  1.00 96.91           O  
ATOM   3185  HG1 THR A 202      -6.267  22.838  19.662  1.00 96.91           H  
ATOM   3186  N   LEU A 203      -8.277  25.141  16.237  1.00 96.76           N  
ATOM   3187  H   LEU A 203      -8.515  24.180  16.439  1.00 96.76           H  
ATOM   3188  CA  LEU A 203      -8.687  25.674  14.935  1.00 96.76           C  
ATOM   3189  HA  LEU A 203      -7.794  26.005  14.404  1.00 96.76           H  
ATOM   3190  C   LEU A 203      -9.629  26.881  15.051  1.00 96.76           C  
ATOM   3191  CB  LEU A 203      -9.363  24.543  14.130  1.00 96.76           C  
ATOM   3192  HB2 LEU A 203      -8.649  23.734  13.971  1.00 96.76           H  
ATOM   3193  HB3 LEU A 203     -10.192  24.147  14.717  1.00 96.76           H  
ATOM   3194  O   LEU A 203      -9.500  27.842  14.294  1.00 96.76           O  
ATOM   3195  CG  LEU A 203      -9.917  25.010  12.767  1.00 96.76           C  
ATOM   3196  HG  LEU A 203     -10.613  25.835  12.919  1.00 96.76           H  
ATOM   3197  CD1 LEU A 203      -8.792  25.474  11.844  1.00 96.76           C  
ATOM   3198 HD11 LEU A 203      -8.362  26.409  12.205  1.00 96.76           H  
ATOM   3199 HD12 LEU A 203      -8.013  24.713  11.791  1.00 96.76           H  
ATOM   3200 HD13 LEU A 203      -9.202  25.648  10.849  1.00 96.76           H  
ATOM   3201  CD2 LEU A 203     -10.705  23.915  12.054  1.00 96.76           C  
ATOM   3202 HD21 LEU A 203     -11.351  24.377  11.307  1.00 96.76           H  
ATOM   3203 HD22 LEU A 203     -11.330  23.367  12.759  1.00 96.76           H  
ATOM   3204 HD23 LEU A 203     -10.036  23.236  11.525  1.00 96.76           H  
ATOM   3205  N   PHE A 204     -10.600  26.838  15.962  1.00 97.43           N  
ATOM   3206  H   PHE A 204     -10.715  26.000  16.514  1.00 97.43           H  
ATOM   3207  CA  PHE A 204     -11.576  27.920  16.116  1.00 97.43           C  
ATOM   3208  HA  PHE A 204     -11.720  28.402  15.149  1.00 97.43           H  
ATOM   3209  C   PHE A 204     -11.101  29.054  17.033  1.00 97.43           C  
ATOM   3210  CB  PHE A 204     -12.942  27.349  16.500  1.00 97.43           C  
ATOM   3211  HB2 PHE A 204     -13.530  28.140  16.966  1.00 97.43           H  
ATOM   3212  HB3 PHE A 204     -12.829  26.544  17.226  1.00 97.43           H  
ATOM   3213  O   PHE A 204     -11.719  30.116  17.053  1.00 97.43           O  
ATOM   3214  CG  PHE A 204     -13.716  26.825  15.312  1.00 97.43           C  
ATOM   3215  CD1 PHE A 204     -14.565  27.688  14.600  1.00 97.43           C  
ATOM   3216  HD1 PHE A 204     -14.670  28.719  14.907  1.00 97.43           H  
ATOM   3217  CD2 PHE A 204     -13.580  25.486  14.906  1.00 97.43           C  
ATOM   3218  HD2 PHE A 204     -12.924  24.819  15.446  1.00 97.43           H  
ATOM   3219  CE1 PHE A 204     -15.279  27.218  13.487  1.00 97.43           C  
ATOM   3220  HE1 PHE A 204     -15.925  27.893  12.945  1.00 97.43           H  
ATOM   3221  CE2 PHE A 204     -14.296  25.013  13.794  1.00 97.43           C  
ATOM   3222  HE2 PHE A 204     -14.189  23.982  13.493  1.00 97.43           H  
ATOM   3223  CZ  PHE A 204     -15.143  25.880  13.080  1.00 97.43           C  
ATOM   3224  HZ  PHE A 204     -15.686  25.520  12.219  1.00 97.43           H  
ATOM   3225  N   SER A 205      -9.972  28.894  17.730  1.00 96.52           N  
ATOM   3226  H   SER A 205      -9.512  27.995  17.698  1.00 96.52           H  
ATOM   3227  CA  SER A 205      -9.246  30.040  18.295  1.00 96.52           C  
ATOM   3228  HA  SER A 205      -9.959  30.705  18.782  1.00 96.52           H  
ATOM   3229  C   SER A 205      -8.554  30.839  17.186  1.00 96.52           C  
ATOM   3230  CB  SER A 205      -8.241  29.580  19.358  1.00 96.52           C  
ATOM   3231  HB2 SER A 205      -8.714  28.846  20.010  1.00 96.52           H  
ATOM   3232  HB3 SER A 205      -7.961  30.441  19.965  1.00 96.52           H  
ATOM   3233  O   SER A 205      -8.436  30.365  16.054  1.00 96.52           O  
ATOM   3234  OG  SER A 205      -7.060  29.034  18.791  1.00 96.52           O  
ATOM   3235  HG  SER A 205      -7.302  28.358  18.154  1.00 96.52           H  
ATOM   3236  N   ASP A 206      -8.010  32.015  17.490  1.00 95.90           N  
ATOM   3237  H   ASP A 206      -8.186  32.448  18.386  1.00 95.90           H  
ATOM   3238  CA  ASP A 206      -7.272  32.799  16.486  1.00 95.90           C  
ATOM   3239  HA  ASP A 206      -7.915  32.945  15.618  1.00 95.90           H  
ATOM   3240  C   ASP A 206      -6.014  32.062  15.971  1.00 95.90           C  
ATOM   3241  CB  ASP A 206      -6.957  34.192  17.046  1.00 95.90           C  
ATOM   3242  HB2 ASP A 206      -6.352  34.731  16.316  1.00 95.90           H  
ATOM   3243  HB3 ASP A 206      -6.369  34.086  17.958  1.00 95.90           H  
ATOM   3244  O   ASP A 206      -5.491  32.364  14.903  1.00 95.90           O  
ATOM   3245  CG  ASP A 206      -8.212  35.032  17.331  1.00 95.90           C  
ATOM   3246  OD1 ASP A 206      -9.321  34.661  16.879  1.00 95.90           O  
ATOM   3247  OD2 ASP A 206      -8.070  36.039  18.060  1.00 95.90           O  
ATOM   3248  N   ARG A 207      -5.563  30.990  16.643  1.00 94.71           N  
ATOM   3249  H   ARG A 207      -6.072  30.724  17.474  1.00 94.71           H  
ATOM   3250  CA  ARG A 207      -4.486  30.109  16.143  1.00 94.71           C  
ATOM   3251  HA  ARG A 207      -3.603  30.716  15.941  1.00 94.71           H  
ATOM   3252  C   ARG A 207      -4.814  29.427  14.810  1.00 94.71           C  
ATOM   3253  CB  ARG A 207      -4.133  29.039  17.180  1.00 94.71           C  
ATOM   3254  HB2 ARG A 207      -4.995  28.388  17.329  1.00 94.71           H  
ATOM   3255  HB3 ARG A 207      -3.320  28.429  16.787  1.00 94.71           H  
ATOM   3256  O   ARG A 207      -3.888  29.008  14.117  1.00 94.71           O  
ATOM   3257  CG  ARG A 207      -3.695  29.633  18.522  1.00 94.71           C  
ATOM   3258  HG2 ARG A 207      -2.812  30.255  18.376  1.00 94.71           H  
ATOM   3259  HG3 ARG A 207      -4.496  30.241  18.943  1.00 94.71           H  
ATOM   3260  CD  ARG A 207      -3.377  28.493  19.487  1.00 94.71           C  
ATOM   3261  HD2 ARG A 207      -2.557  27.902  19.077  1.00 94.71           H  
ATOM   3262  HD3 ARG A 207      -4.261  27.862  19.577  1.00 94.71           H  
ATOM   3263  NE  ARG A 207      -3.012  29.012  20.814  1.00 94.71           N  
ATOM   3264  HE  ARG A 207      -3.120  30.007  20.944  1.00 94.71           H  
ATOM   3265  NH1 ARG A 207      -2.579  26.983  21.793  1.00 94.71           N  
ATOM   3266 HH11 ARG A 207      -2.837  26.534  20.926  1.00 94.71           H  
ATOM   3267 HH12 ARG A 207      -2.432  26.421  22.620  1.00 94.71           H  
ATOM   3268  NH2 ARG A 207      -2.457  28.859  23.009  1.00 94.71           N  
ATOM   3269 HH21 ARG A 207      -2.274  28.294  23.826  1.00 94.71           H  
ATOM   3270 HH22 ARG A 207      -2.651  29.846  23.099  1.00 94.71           H  
ATOM   3271  CZ  ARG A 207      -2.678  28.283  21.861  1.00 94.71           C  
ATOM   3272  N   GLY A 208      -6.093  29.312  14.449  1.00 96.12           N  
ATOM   3273  H   GLY A 208      -6.801  29.678  15.070  1.00 96.12           H  
ATOM   3274  CA  GLY A 208      -6.520  28.791  13.148  1.00 96.12           C  
ATOM   3275  HA2 GLY A 208      -5.963  27.883  12.916  1.00 96.12           H  
ATOM   3276  HA3 GLY A 208      -7.580  28.543  13.194  1.00 96.12           H  
ATOM   3277  C   GLY A 208      -6.346  29.766  11.983  1.00 96.12           C  
ATOM   3278  O   GLY A 208      -6.525  29.364  10.836  1.00 96.12           O  
ATOM   3279  N   THR A 209      -5.994  31.021  12.258  1.00 96.08           N  
ATOM   3280  H   THR A 209      -5.954  31.311  13.224  1.00 96.08           H  
ATOM   3281  CA  THR A 209      -5.836  32.108  11.281  1.00 96.08           C  
ATOM   3282  HA  THR A 209      -5.868  31.707  10.268  1.00 96.08           H  
ATOM   3283  C   THR A 209      -4.459  32.767  11.450  1.00 96.08           C  
ATOM   3284  CB  THR A 209      -7.005  33.110  11.411  1.00 96.08           C  
ATOM   3285  HB  THR A 209      -6.745  34.069  10.962  1.00 96.08           H  
ATOM   3286  O   THR A 209      -4.364  33.940  11.814  1.00 96.08           O  
ATOM   3287  CG2 THR A 209      -8.256  32.566  10.722  1.00 96.08           C  
ATOM   3288 HG21 THR A 209      -9.064  33.290  10.822  1.00 96.08           H  
ATOM   3289 HG22 THR A 209      -8.559  31.624  11.179  1.00 96.08           H  
ATOM   3290 HG23 THR A 209      -8.055  32.412   9.662  1.00 96.08           H  
ATOM   3291  OG1 THR A 209      -7.389  33.277  12.758  1.00 96.08           O  
ATOM   3292  HG1 THR A 209      -7.209  34.179  13.033  1.00 96.08           H  
ATOM   3293  N   PRO A 210      -3.347  32.028  11.241  1.00 96.96           N  
ATOM   3294  CA  PRO A 210      -2.003  32.587  11.381  1.00 96.96           C  
ATOM   3295  HA  PRO A 210      -1.847  32.918  12.408  1.00 96.96           H  
ATOM   3296  C   PRO A 210      -1.803  33.777  10.435  1.00 96.96           C  
ATOM   3297  CB  PRO A 210      -1.039  31.438  11.069  1.00 96.96           C  
ATOM   3298  HB2 PRO A 210      -0.126  31.781  10.582  1.00 96.96           H  
ATOM   3299  HB3 PRO A 210      -0.799  30.909  11.991  1.00 96.96           H  
ATOM   3300  O   PRO A 210      -2.144  33.709   9.258  1.00 96.96           O  
ATOM   3301  CG  PRO A 210      -1.859  30.523  10.159  1.00 96.96           C  
ATOM   3302  HG2 PRO A 210      -1.516  29.490  10.216  1.00 96.96           H  
ATOM   3303  HG3 PRO A 210      -1.817  30.887   9.132  1.00 96.96           H  
ATOM   3304  CD  PRO A 210      -3.279  30.677  10.700  1.00 96.96           C  
ATOM   3305  HD2 PRO A 210      -4.002  30.524   9.899  1.00 96.96           H  
ATOM   3306  HD3 PRO A 210      -3.447  29.957  11.501  1.00 96.96           H  
ATOM   3307  N   ALA A 211      -1.203  34.857  10.938  1.00 96.71           N  
ATOM   3308  H   ALA A 211      -0.931  34.851  11.911  1.00 96.71           H  
ATOM   3309  CA  ALA A 211      -1.032  36.093  10.172  1.00 96.71           C  
ATOM   3310  HA  ALA A 211      -1.945  36.257   9.600  1.00 96.71           H  
ATOM   3311  C   ALA A 211       0.126  36.037   9.157  1.00 96.71           C  
ATOM   3312  CB  ALA A 211      -0.867  37.253  11.160  1.00 96.71           C  
ATOM   3313  HB1 ALA A 211       0.023  37.103  11.771  1.00 96.71           H  
ATOM   3314  HB2 ALA A 211      -1.747  37.319  11.800  1.00 96.71           H  
ATOM   3315  HB3 ALA A 211      -0.772  38.189  10.610  1.00 96.71           H  
ATOM   3316  O   ALA A 211       0.250  36.899   8.286  1.00 96.71           O  
ATOM   3317  N   SER A 212       1.014  35.052   9.306  1.00 96.88           N  
ATOM   3318  H   SER A 212       0.837  34.378  10.038  1.00 96.88           H  
ATOM   3319  CA  SER A 212       2.188  34.828   8.462  1.00 96.88           C  
ATOM   3320  HA  SER A 212       1.939  35.006   7.416  1.00 96.88           H  
ATOM   3321  C   SER A 212       2.683  33.393   8.635  1.00 96.88           C  
ATOM   3322  CB  SER A 212       3.296  35.805   8.860  1.00 96.88           C  
ATOM   3323  HB2 SER A 212       3.407  35.793   9.945  1.00 96.88           H  
ATOM   3324  HB3 SER A 212       3.029  36.813   8.545  1.00 96.88           H  
ATOM   3325  O   SER A 212       2.725  32.885   9.759  1.00 96.88           O  
ATOM   3326  OG  SER A 212       4.525  35.433   8.279  1.00 96.88           O  
ATOM   3327  HG  SER A 212       4.675  35.996   7.516  1.00 96.88           H  
ATOM   3328  N   PHE A 213       3.164  32.769   7.553  1.00 97.35           N  
ATOM   3329  H   PHE A 213       3.107  33.228   6.655  1.00 97.35           H  
ATOM   3330  CA  PHE A 213       3.878  31.491   7.649  1.00 97.35           C  
ATOM   3331  HA  PHE A 213       3.234  30.770   8.153  1.00 97.35           H  
ATOM   3332  C   PHE A 213       5.152  31.589   8.494  1.00 97.35           C  
ATOM   3333  CB  PHE A 213       4.245  30.973   6.250  1.00 97.35           C  
ATOM   3334  HB2 PHE A 213       4.823  31.739   5.733  1.00 97.35           H  
ATOM   3335  HB3 PHE A 213       4.894  30.106   6.371  1.00 97.35           H  
ATOM   3336  O   PHE A 213       5.557  30.604   9.099  1.00 97.35           O  
ATOM   3337  CG  PHE A 213       3.084  30.541   5.375  1.00 97.35           C  
ATOM   3338  CD1 PHE A 213       2.040  29.759   5.906  1.00 97.35           C  
ATOM   3339  HD1 PHE A 213       2.031  29.486   6.951  1.00 97.35           H  
ATOM   3340  CD2 PHE A 213       3.056  30.896   4.012  1.00 97.35           C  
ATOM   3341  HD2 PHE A 213       3.839  31.509   3.590  1.00 97.35           H  
ATOM   3342  CE1 PHE A 213       0.973  29.349   5.092  1.00 97.35           C  
ATOM   3343  HE1 PHE A 213       0.165  28.769   5.512  1.00 97.35           H  
ATOM   3344  CE2 PHE A 213       1.979  30.495   3.200  1.00 97.35           C  
ATOM   3345  HE2 PHE A 213       1.930  30.813   2.169  1.00 97.35           H  
ATOM   3346  CZ  PHE A 213       0.938  29.722   3.739  1.00 97.35           C  
ATOM   3347  HZ  PHE A 213       0.101  29.442   3.118  1.00 97.35           H  
ATOM   3348  N   ARG A 214       5.766  32.773   8.576  1.00 97.98           N  
ATOM   3349  H   ARG A 214       5.337  33.555   8.103  1.00 97.98           H  
ATOM   3350  CA  ARG A 214       6.982  33.034   9.361  1.00 97.98           C  
ATOM   3351  HA  ARG A 214       7.702  32.230   9.211  1.00 97.98           H  
ATOM   3352  C   ARG A 214       6.698  33.090  10.856  1.00 97.98           C  
ATOM   3353  CB  ARG A 214       7.610  34.355   8.901  1.00 97.98           C  
ATOM   3354  HB2 ARG A 214       6.958  35.181   9.184  1.00 97.98           H  
ATOM   3355  HB3 ARG A 214       8.557  34.490   9.424  1.00 97.98           H  
ATOM   3356  O   ARG A 214       7.573  32.798  11.657  1.00 97.98           O  
ATOM   3357  CG  ARG A 214       7.841  34.377   7.380  1.00 97.98           C  
ATOM   3358  HG2 ARG A 214       8.427  33.502   7.099  1.00 97.98           H  
ATOM   3359  HG3 ARG A 214       6.889  34.325   6.852  1.00 97.98           H  
ATOM   3360  CD  ARG A 214       8.553  35.646   6.922  1.00 97.98           C  
ATOM   3361  HD2 ARG A 214       8.723  35.570   5.848  1.00 97.98           H  
ATOM   3362  HD3 ARG A 214       9.527  35.717   7.406  1.00 97.98           H  
ATOM   3363  NE  ARG A 214       7.728  36.838   7.184  1.00 97.98           N  
ATOM   3364  HE  ARG A 214       6.825  36.882   6.732  1.00 97.98           H  
ATOM   3365  NH1 ARG A 214       9.205  38.009   8.499  1.00 97.98           N  
ATOM   3366 HH11 ARG A 214       9.863  37.248   8.407  1.00 97.98           H  
ATOM   3367 HH12 ARG A 214       9.669  38.902   8.587  1.00 97.98           H  
ATOM   3368  NH2 ARG A 214       7.286  38.952   7.838  1.00 97.98           N  
ATOM   3369 HH21 ARG A 214       6.494  38.936   7.211  1.00 97.98           H  
ATOM   3370 HH22 ARG A 214       7.660  39.837   8.149  1.00 97.98           H  
ATOM   3371  CZ  ARG A 214       8.076  37.920   7.848  1.00 97.98           C  
ATOM   3372  N   LYS A 215       5.468  33.446  11.236  1.00 98.08           N  
ATOM   3373  H   LYS A 215       4.790  33.593  10.502  1.00 98.08           H  
ATOM   3374  CA  LYS A 215       5.047  33.685  12.624  1.00 98.08           C  
ATOM   3375  HA  LYS A 215       5.926  33.629  13.267  1.00 98.08           H  
ATOM   3376  C   LYS A 215       4.106  32.600  13.138  1.00 98.08           C  
ATOM   3377  CB  LYS A 215       4.466  35.094  12.780  1.00 98.08           C  
ATOM   3378  HB2 LYS A 215       4.179  35.233  13.822  1.00 98.08           H  
ATOM   3379  HB3 LYS A 215       3.576  35.193  12.159  1.00 98.08           H  
ATOM   3380  O   LYS A 215       3.099  32.876  13.788  1.00 98.08           O  
ATOM   3381  CG  LYS A 215       5.485  36.180  12.419  1.00 98.08           C  
ATOM   3382  HG2 LYS A 215       6.382  36.044  13.023  1.00 98.08           H  
ATOM   3383  HG3 LYS A 215       5.747  36.114  11.363  1.00 98.08           H  
ATOM   3384  CD  LYS A 215       4.888  37.558  12.704  1.00 98.08           C  
ATOM   3385  HD2 LYS A 215       4.612  37.615  13.756  1.00 98.08           H  
ATOM   3386  HD3 LYS A 215       4.003  37.702  12.084  1.00 98.08           H  
ATOM   3387  CE  LYS A 215       5.924  38.636  12.393  1.00 98.08           C  
ATOM   3388  HE2 LYS A 215       6.807  38.449  13.005  1.00 98.08           H  
ATOM   3389  HE3 LYS A 215       6.218  38.550  11.346  1.00 98.08           H  
ATOM   3390  NZ  LYS A 215       5.383  39.987  12.672  1.00 98.08           N  
ATOM   3391  HZ1 LYS A 215       6.080  40.690  12.471  1.00 98.08           H  
ATOM   3392  HZ2 LYS A 215       5.125  40.060  13.646  1.00 98.08           H  
ATOM   3393  HZ3 LYS A 215       4.568  40.165  12.102  1.00 98.08           H  
ATOM   3394  N   MET A 216       4.429  31.352  12.826  1.00 98.07           N  
ATOM   3395  H   MET A 216       5.259  31.204  12.271  1.00 98.07           H  
ATOM   3396  CA  MET A 216       3.746  30.177  13.354  1.00 98.07           C  
ATOM   3397  HA  MET A 216       3.230  30.459  14.272  1.00 98.07           H  
ATOM   3398  C   MET A 216       4.768  29.107  13.720  1.00 98.07           C  
ATOM   3399  CB  MET A 216       2.678  29.667  12.374  1.00 98.07           C  
ATOM   3400  HB2 MET A 216       1.983  30.478  12.153  1.00 98.07           H  
ATOM   3401  HB3 MET A 216       2.118  28.860  12.846  1.00 98.07           H  
ATOM   3402  O   MET A 216       5.870  29.052  13.177  1.00 98.07           O  
ATOM   3403  CG  MET A 216       3.269  29.152  11.063  1.00 98.07           C  
ATOM   3404  HG2 MET A 216       3.946  28.325  11.275  1.00 98.07           H  
ATOM   3405  HG3 MET A 216       3.838  29.962  10.605  1.00 98.07           H  
ATOM   3406  SD  MET A 216       2.033  28.589   9.870  1.00 98.07           S  
ATOM   3407  CE  MET A 216       3.169  27.842   8.677  1.00 98.07           C  
ATOM   3408  HE1 MET A 216       3.724  27.038   9.161  1.00 98.07           H  
ATOM   3409  HE2 MET A 216       3.877  28.587   8.313  1.00 98.07           H  
ATOM   3410  HE3 MET A 216       2.604  27.430   7.841  1.00 98.07           H  
ATOM   3411  N   HIS A 217       4.420  28.270  14.684  1.00 98.27           N  
ATOM   3412  H   HIS A 217       3.480  28.316  15.052  1.00 98.27           H  
ATOM   3413  CA  HIS A 217       5.243  27.130  15.066  1.00 98.27           C  
ATOM   3414  HA  HIS A 217       6.297  27.393  14.979  1.00 98.27           H  
ATOM   3415  C   HIS A 217       5.001  25.941  14.126  1.00 98.27           C  
ATOM   3416  CB  HIS A 217       4.942  26.815  16.532  1.00 98.27           C  
ATOM   3417  HB2 HIS A 217       5.501  25.929  16.833  1.00 98.27           H  
ATOM   3418  HB3 HIS A 217       3.878  26.600  16.627  1.00 98.27           H  
ATOM   3419  O   HIS A 217       4.038  25.944  13.366  1.00 98.27           O  
ATOM   3420  CG  HIS A 217       5.283  27.940  17.477  1.00 98.27           C  
ATOM   3421  CD2 HIS A 217       4.745  28.138  18.713  1.00 98.27           C  
ATOM   3422  HD2 HIS A 217       3.961  27.544  19.159  1.00 98.27           H  
ATOM   3423  ND1 HIS A 217       6.184  28.957  17.270  1.00 98.27           N  
ATOM   3424  HD1 HIS A 217       6.514  29.253  16.362  1.00 98.27           H  
ATOM   3425  CE1 HIS A 217       6.262  29.692  18.391  1.00 98.27           C  
ATOM   3426  HE1 HIS A 217       6.860  30.583  18.508  1.00 98.27           H  
ATOM   3427  NE2 HIS A 217       5.412  29.208  19.316  1.00 98.27           N  
ATOM   3428  N   GLY A 218       5.872  24.938  14.185  1.00 98.43           N  
ATOM   3429  H   GLY A 218       6.649  25.028  14.823  1.00 98.43           H  
ATOM   3430  CA  GLY A 218       5.700  23.639  13.538  1.00 98.43           C  
ATOM   3431  HA2 GLY A 218       6.487  23.484  12.799  1.00 98.43           H  
ATOM   3432  HA3 GLY A 218       4.741  23.595  13.023  1.00 98.43           H  
ATOM   3433  C   GLY A 218       5.765  22.514  14.568  1.00 98.43           C  
ATOM   3434  O   GLY A 218       6.495  22.615  15.556  1.00 98.43           O  
ATOM   3435  N   TYR A 219       5.001  21.450  14.351  1.00 98.62           N  
ATOM   3436  H   TYR A 219       4.364  21.467  13.568  1.00 98.62           H  
ATOM   3437  CA  TYR A 219       4.875  20.326  15.271  1.00 98.62           C  
ATOM   3438  HA  TYR A 219       5.735  20.287  15.940  1.00 98.62           H  
ATOM   3439  C   TYR A 219       4.787  19.019  14.501  1.00 98.62           C  
ATOM   3440  CB  TYR A 219       3.602  20.469  16.110  1.00 98.62           C  
ATOM   3441  HB2 TYR A 219       3.526  19.610  16.777  1.00 98.62           H  
ATOM   3442  HB3 TYR A 219       2.741  20.435  15.443  1.00 98.62           H  
ATOM   3443  O   TYR A 219       3.940  18.869  13.620  1.00 98.62           O  
ATOM   3444  CG  TYR A 219       3.527  21.737  16.927  1.00 98.62           C  
ATOM   3445  CD1 TYR A 219       4.006  21.740  18.244  1.00 98.62           C  
ATOM   3446  HD1 TYR A 219       4.367  20.807  18.650  1.00 98.62           H  
ATOM   3447  CD2 TYR A 219       2.954  22.894  16.376  1.00 98.62           C  
ATOM   3448  HD2 TYR A 219       2.573  22.870  15.365  1.00 98.62           H  
ATOM   3449  CE1 TYR A 219       3.951  22.919  19.013  1.00 98.62           C  
ATOM   3450  HE1 TYR A 219       4.290  22.919  20.039  1.00 98.62           H  
ATOM   3451  CE2 TYR A 219       2.871  24.069  17.141  1.00 98.62           C  
ATOM   3452  HE2 TYR A 219       2.396  24.947  16.729  1.00 98.62           H  
ATOM   3453  OH  TYR A 219       3.305  25.208  19.211  1.00 98.62           O  
ATOM   3454  HH  TYR A 219       3.628  25.031  20.098  1.00 98.62           H  
ATOM   3455  CZ  TYR A 219       3.385  24.085  18.453  1.00 98.62           C  
ATOM   3456  N   SER A 220       5.613  18.056  14.897  1.00 98.27           N  
ATOM   3457  H   SER A 220       6.335  18.282  15.566  1.00 98.27           H  
ATOM   3458  CA  SER A 220       5.484  16.677  14.423  1.00 98.27           C  
ATOM   3459  HA  SER A 220       5.613  16.668  13.340  1.00 98.27           H  
ATOM   3460  C   SER A 220       4.091  16.105  14.660  1.00 98.27           C  
ATOM   3461  CB  SER A 220       6.560  15.784  15.039  1.00 98.27           C  
ATOM   3462  HB2 SER A 220       6.354  14.742  14.798  1.00 98.27           H  
ATOM   3463  HB3 SER A 220       7.533  16.056  14.630  1.00 98.27           H  
ATOM   3464  O   SER A 220       3.558  15.454  13.761  1.00 98.27           O  
ATOM   3465  OG  SER A 220       6.582  15.947  16.441  1.00 98.27           O  
ATOM   3466  HG  SER A 220       6.796  16.858  16.653  1.00 98.27           H  
ATOM   3467  N   GLY A 221       3.495  16.386  15.826  1.00 96.66           N  
ATOM   3468  H   GLY A 221       4.053  16.863  16.520  1.00 96.66           H  
ATOM   3469  CA  GLY A 221       2.218  15.831  16.287  1.00 96.66           C  
ATOM   3470  HA2 GLY A 221       1.901  16.339  17.198  1.00 96.66           H  
ATOM   3471  HA3 GLY A 221       1.457  15.975  15.520  1.00 96.66           H  
ATOM   3472  C   GLY A 221       2.333  14.336  16.584  1.00 96.66           C  
ATOM   3473  O   GLY A 221       2.054  13.891  17.688  1.00 96.66           O  
ATOM   3474  N   HIS A 222       2.816  13.582  15.602  1.00 97.13           N  
ATOM   3475  H   HIS A 222       3.010  14.040  14.723  1.00 97.13           H  
ATOM   3476  CA  HIS A 222       3.211  12.195  15.722  1.00 97.13           C  
ATOM   3477  HA  HIS A 222       2.383  11.629  16.148  1.00 97.13           H  
ATOM   3478  C   HIS A 222       4.434  12.012  16.604  1.00 97.13           C  
ATOM   3479  CB  HIS A 222       3.537  11.639  14.338  1.00 97.13           C  
ATOM   3480  HB2 HIS A 222       3.935  10.630  14.447  1.00 97.13           H  
ATOM   3481  HB3 HIS A 222       4.299  12.257  13.862  1.00 97.13           H  
ATOM   3482  O   HIS A 222       5.391  12.790  16.578  1.00 97.13           O  
ATOM   3483  CG  HIS A 222       2.332  11.560  13.458  1.00 97.13           C  
ATOM   3484  CD2 HIS A 222       2.158  12.162  12.246  1.00 97.13           C  
ATOM   3485  HD2 HIS A 222       2.869  12.810  11.755  1.00 97.13           H  
ATOM   3486  ND1 HIS A 222       1.213  10.814  13.713  1.00 97.13           N  
ATOM   3487  HD1 HIS A 222       1.046  10.233  14.522  1.00 97.13           H  
ATOM   3488  CE1 HIS A 222       0.398  10.925  12.665  1.00 97.13           C  
ATOM   3489  HE1 HIS A 222      -0.537  10.394  12.567  1.00 97.13           H  
ATOM   3490  NE2 HIS A 222       0.921  11.750  11.740  1.00 97.13           N  
ATOM   3491  N   THR A 223       4.425  10.878  17.284  1.00 96.05           N  
ATOM   3492  H   THR A 223       3.593  10.307  17.243  1.00 96.05           H  
ATOM   3493  CA  THR A 223       5.572  10.360  18.012  1.00 96.05           C  
ATOM   3494  HA  THR A 223       6.150  11.191  18.416  1.00 96.05           H  
ATOM   3495  C   THR A 223       6.464   9.560  17.065  1.00 96.05           C  
ATOM   3496  CB  THR A 223       5.058   9.528  19.186  1.00 96.05           C  
ATOM   3497  HB  THR A 223       4.399   8.740  18.821  1.00 96.05           H  
ATOM   3498  O   THR A 223       6.005   8.627  16.405  1.00 96.05           O  
ATOM   3499  CG2 THR A 223       6.193   8.915  19.990  1.00 96.05           C  
ATOM   3500 HG21 THR A 223       5.781   8.367  20.838  1.00 96.05           H  
ATOM   3501 HG22 THR A 223       6.854   9.709  20.337  1.00 96.05           H  
ATOM   3502 HG23 THR A 223       6.755   8.219  19.367  1.00 96.05           H  
ATOM   3503  OG1 THR A 223       4.337  10.399  20.029  1.00 96.05           O  
ATOM   3504  HG1 THR A 223       3.617   9.903  20.427  1.00 96.05           H  
ATOM   3505  N   TYR A 224       7.750   9.897  17.016  1.00 95.89           N  
ATOM   3506  H   TYR A 224       8.056  10.660  17.602  1.00 95.89           H  
ATOM   3507  CA  TYR A 224       8.787   9.146  16.299  1.00 95.89           C  
ATOM   3508  HA  TYR A 224       8.331   8.380  15.671  1.00 95.89           H  
ATOM   3509  C   TYR A 224       9.703   8.426  17.293  1.00 95.89           C  
ATOM   3510  CB  TYR A 224       9.567  10.097  15.380  1.00 95.89           C  
ATOM   3511  HB2 TYR A 224       9.925  10.947  15.960  1.00 95.89           H  
ATOM   3512  HB3 TYR A 224      10.445   9.578  14.993  1.00 95.89           H  
ATOM   3513  O   TYR A 224       9.653   8.696  18.493  1.00 95.89           O  
ATOM   3514  CG  TYR A 224       8.763  10.602  14.197  1.00 95.89           C  
ATOM   3515  CD1 TYR A 224       8.812   9.909  12.971  1.00 95.89           C  
ATOM   3516  HD1 TYR A 224       9.422   9.023  12.874  1.00 95.89           H  
ATOM   3517  CD2 TYR A 224       7.955  11.749  14.326  1.00 95.89           C  
ATOM   3518  HD2 TYR A 224       7.886  12.258  15.276  1.00 95.89           H  
ATOM   3519  CE1 TYR A 224       8.065  10.371  11.869  1.00 95.89           C  
ATOM   3520  HE1 TYR A 224       8.099   9.849  10.924  1.00 95.89           H  
ATOM   3521  CE2 TYR A 224       7.203  12.208  13.228  1.00 95.89           C  
ATOM   3522  HE2 TYR A 224       6.565  13.073  13.336  1.00 95.89           H  
ATOM   3523  OH  TYR A 224       6.524  11.961  10.941  1.00 95.89           O  
ATOM   3524  HH  TYR A 224       5.963  12.703  11.180  1.00 95.89           H  
ATOM   3525  CZ  TYR A 224       7.257  11.519  11.997  1.00 95.89           C  
ATOM   3526  N   LYS A 225      10.557   7.523  16.807  1.00 93.38           N  
ATOM   3527  H   LYS A 225      10.527   7.307  15.821  1.00 93.38           H  
ATOM   3528  CA  LYS A 225      11.629   6.899  17.591  1.00 93.38           C  
ATOM   3529  HA  LYS A 225      11.539   7.186  18.639  1.00 93.38           H  
ATOM   3530  C   LYS A 225      12.984   7.386  17.095  1.00 93.38           C  
ATOM   3531  CB  LYS A 225      11.533   5.368  17.515  1.00 93.38           C  
ATOM   3532  HB2 LYS A 225      12.404   4.940  18.011  1.00 93.38           H  
ATOM   3533  HB3 LYS A 225      11.549   5.065  16.468  1.00 93.38           H  
ATOM   3534  O   LYS A 225      13.248   7.340  15.895  1.00 93.38           O  
ATOM   3535  CG  LYS A 225      10.265   4.823  18.190  1.00 93.38           C  
ATOM   3536  HG2 LYS A 225      10.230   5.201  19.212  1.00 93.38           H  
ATOM   3537  HG3 LYS A 225       9.380   5.174  17.659  1.00 93.38           H  
ATOM   3538  CD  LYS A 225      10.241   3.287  18.247  1.00 93.38           C  
ATOM   3539  HD2 LYS A 225      11.136   2.932  18.758  1.00 93.38           H  
ATOM   3540  HD3 LYS A 225       9.373   2.972  18.825  1.00 93.38           H  
ATOM   3541  CE  LYS A 225      10.171   2.647  16.857  1.00 93.38           C  
ATOM   3542  HE2 LYS A 225       9.276   3.015  16.355  1.00 93.38           H  
ATOM   3543  HE3 LYS A 225      11.042   2.941  16.271  1.00 93.38           H  
ATOM   3544  NZ  LYS A 225      10.111   1.171  16.943  1.00 93.38           N  
ATOM   3545  HZ1 LYS A 225       9.316   0.872  17.489  1.00 93.38           H  
ATOM   3546  HZ2 LYS A 225      10.043   0.769  16.019  1.00 93.38           H  
ATOM   3547  HZ3 LYS A 225      10.945   0.800  17.376  1.00 93.38           H  
ATOM   3548  N   PHE A 226      13.841   7.820  18.015  1.00 94.51           N  
ATOM   3549  H   PHE A 226      13.538   7.808  18.979  1.00 94.51           H  
ATOM   3550  CA  PHE A 226      15.278   7.946  17.768  1.00 94.51           C  
ATOM   3551  HA  PHE A 226      15.471   7.958  16.695  1.00 94.51           H  
ATOM   3552  C   PHE A 226      15.980   6.723  18.330  1.00 94.51           C  
ATOM   3553  CB  PHE A 226      15.852   9.230  18.371  1.00 94.51           C  
ATOM   3554  HB2 PHE A 226      15.454   9.358  19.378  1.00 94.51           H  
ATOM   3555  HB3 PHE A 226      16.930   9.104  18.468  1.00 94.51           H  
ATOM   3556  O   PHE A 226      15.736   6.333  19.470  1.00 94.51           O  
ATOM   3557  CG  PHE A 226      15.626  10.508  17.585  1.00 94.51           C  
ATOM   3558  CD1 PHE A 226      14.796  10.564  16.444  1.00 94.51           C  
ATOM   3559  HD1 PHE A 226      14.282   9.687  16.077  1.00 94.51           H  
ATOM   3560  CD2 PHE A 226      16.294  11.671  18.008  1.00 94.51           C  
ATOM   3561  HD2 PHE A 226      16.935  11.637  18.876  1.00 94.51           H  
ATOM   3562  CE1 PHE A 226      14.615  11.774  15.756  1.00 94.51           C  
ATOM   3563  HE1 PHE A 226      13.971  11.807  14.890  1.00 94.51           H  
ATOM   3564  CE2 PHE A 226      16.124  12.878  17.311  1.00 94.51           C  
ATOM   3565  HE2 PHE A 226      16.650  13.764  17.634  1.00 94.51           H  
ATOM   3566  CZ  PHE A 226      15.272  12.934  16.197  1.00 94.51           C  
ATOM   3567  HZ  PHE A 226      15.126  13.872  15.681  1.00 94.51           H  
ATOM   3568  N   THR A 227      16.824   6.116  17.507  1.00 88.87           N  
ATOM   3569  H   THR A 227      16.962   6.507  16.587  1.00 88.87           H  
ATOM   3570  CA  THR A 227      17.304   4.751  17.704  1.00 88.87           C  
ATOM   3571  HA  THR A 227      17.016   4.387  18.690  1.00 88.87           H  
ATOM   3572  C   THR A 227      18.821   4.732  17.615  1.00 88.87           C  
ATOM   3573  CB  THR A 227      16.666   3.820  16.658  1.00 88.87           C  
ATOM   3574  HB  THR A 227      16.961   2.794  16.878  1.00 88.87           H  
ATOM   3575  O   THR A 227      19.406   5.410  16.766  1.00 88.87           O  
ATOM   3576  CG2 THR A 227      15.135   3.935  16.642  1.00 88.87           C  
ATOM   3577 HG21 THR A 227      14.807   4.969  16.535  1.00 88.87           H  
ATOM   3578 HG22 THR A 227      14.721   3.504  17.554  1.00 88.87           H  
ATOM   3579 HG23 THR A 227      14.740   3.407  15.775  1.00 88.87           H  
ATOM   3580  OG1 THR A 227      17.112   4.130  15.358  1.00 88.87           O  
ATOM   3581  HG1 THR A 227      18.053   3.943  15.325  1.00 88.87           H  
ATOM   3582  N   LYS A 228      19.478   3.953  18.473  1.00 86.93           N  
ATOM   3583  H   LYS A 228      18.952   3.439  19.165  1.00 86.93           H  
ATOM   3584  CA  LYS A 228      20.937   3.801  18.473  1.00 86.93           C  
ATOM   3585  HA  LYS A 228      21.351   4.510  17.755  1.00 86.93           H  
ATOM   3586  C   LYS A 228      21.353   2.396  18.022  1.00 86.93           C  
ATOM   3587  CB  LYS A 228      21.492   4.157  19.858  1.00 86.93           C  
ATOM   3588  HB2 LYS A 228      20.943   3.595  20.613  1.00 86.93           H  
ATOM   3589  HB3 LYS A 228      22.540   3.864  19.908  1.00 86.93           H  
ATOM   3590  O   LYS A 228      20.574   1.454  18.151  1.00 86.93           O  
ATOM   3591  CG  LYS A 228      21.389   5.668  20.143  1.00 86.93           C  
ATOM   3592  HG2 LYS A 228      20.344   5.974  20.182  1.00 86.93           H  
ATOM   3593  HG3 LYS A 228      21.868   6.216  19.332  1.00 86.93           H  
ATOM   3594  CD  LYS A 228      22.085   6.038  21.459  1.00 86.93           C  
ATOM   3595  HD2 LYS A 228      23.070   5.571  21.489  1.00 86.93           H  
ATOM   3596  HD3 LYS A 228      22.208   7.120  21.514  1.00 86.93           H  
ATOM   3597  CE  LYS A 228      21.221   5.575  22.632  1.00 86.93           C  
ATOM   3598  HE2 LYS A 228      20.538   6.379  22.904  1.00 86.93           H  
ATOM   3599  HE3 LYS A 228      20.608   4.740  22.290  1.00 86.93           H  
ATOM   3600  NZ  LYS A 228      22.021   5.144  23.799  1.00 86.93           N  
ATOM   3601  HZ1 LYS A 228      22.534   5.921  24.191  1.00 86.93           H  
ATOM   3602  HZ2 LYS A 228      22.634   4.385  23.535  1.00 86.93           H  
ATOM   3603  HZ3 LYS A 228      21.393   4.747  24.483  1.00 86.93           H  
ATOM   3604  N   PRO A 229      22.597   2.207  17.537  1.00 78.23           N  
ATOM   3605  CA  PRO A 229      23.073   0.906  17.057  1.00 78.23           C  
ATOM   3606  HA  PRO A 229      22.424   0.581  16.244  1.00 78.23           H  
ATOM   3607  C   PRO A 229      23.111  -0.200  18.124  1.00 78.23           C  
ATOM   3608  CB  PRO A 229      24.482   1.167  16.513  1.00 78.23           C  
ATOM   3609  HB2 PRO A 229      24.697   0.547  15.643  1.00 78.23           H  
ATOM   3610  HB3 PRO A 229      25.224   0.995  17.293  1.00 78.23           H  
ATOM   3611  O   PRO A 229      23.149  -1.379  17.769  1.00 78.23           O  
ATOM   3612  CG  PRO A 229      24.471   2.651  16.156  1.00 78.23           C  
ATOM   3613  HG2 PRO A 229      25.471   3.084  16.173  1.00 78.23           H  
ATOM   3614  HG3 PRO A 229      24.003   2.793  15.182  1.00 78.23           H  
ATOM   3615  CD  PRO A 229      23.580   3.239  17.242  1.00 78.23           C  
ATOM   3616  HD2 PRO A 229      24.169   3.452  18.134  1.00 78.23           H  
ATOM   3617  HD3 PRO A 229      23.117   4.151  16.864  1.00 78.23           H  
ATOM   3618  N   ASP A 230      23.129   0.170  19.411  1.00 80.14           N  
ATOM   3619  H   ASP A 230      23.014   1.149  19.629  1.00 80.14           H  
ATOM   3620  CA  ASP A 230      23.057  -0.756  20.551  1.00 80.14           C  
ATOM   3621  HA  ASP A 230      23.701  -1.608  20.334  1.00 80.14           H  
ATOM   3622  C   ASP A 230      21.649  -1.332  20.775  1.00 80.14           C  
ATOM   3623  CB  ASP A 230      23.607  -0.076  21.826  1.00 80.14           C  
ATOM   3624  HB2 ASP A 230      23.645  -0.818  22.624  1.00 80.14           H  
ATOM   3625  HB3 ASP A 230      24.632   0.239  21.629  1.00 80.14           H  
ATOM   3626  O   ASP A 230      21.492  -2.270  21.555  1.00 80.14           O  
ATOM   3627  CG  ASP A 230      22.811   1.141  22.334  1.00 80.14           C  
ATOM   3628  OD1 ASP A 230      21.711   1.416  21.812  1.00 80.14           O  
ATOM   3629  OD2 ASP A 230      23.307   1.872  23.219  1.00 80.14           O  
ATOM   3630  N   GLY A 231      20.653  -0.795  20.068  1.00 78.77           N  
ATOM   3631  H   GLY A 231      20.861  -0.012  19.465  1.00 78.77           H  
ATOM   3632  CA  GLY A 231      19.255  -1.166  20.174  1.00 78.77           C  
ATOM   3633  HA2 GLY A 231      19.196  -2.151  20.636  1.00 78.77           H  
ATOM   3634  HA3 GLY A 231      18.848  -1.230  19.164  1.00 78.77           H  
ATOM   3635  C   GLY A 231      18.412  -0.201  21.018  1.00 78.77           C  
ATOM   3636  O   GLY A 231      17.199  -0.097  20.859  1.00 78.77           O  
ATOM   3637  N   SER A 232      19.027   0.580  21.901  1.00 84.91           N  
ATOM   3638  H   SER A 232      20.036   0.606  21.912  1.00 84.91           H  
ATOM   3639  CA  SER A 232      18.264   1.509  22.732  1.00 84.91           C  
ATOM   3640  HA  SER A 232      17.470   0.934  23.208  1.00 84.91           H  
ATOM   3641  C   SER A 232      17.587   2.592  21.886  1.00 84.91           C  
ATOM   3642  CB  SER A 232      19.119   2.087  23.858  1.00 84.91           C  
ATOM   3643  HB2 SER A 232      19.513   1.267  24.458  1.00 84.91           H  
ATOM   3644  HB3 SER A 232      18.491   2.708  24.497  1.00 84.91           H  
ATOM   3645  O   SER A 232      18.140   3.086  20.897  1.00 84.91           O  
ATOM   3646  OG  SER A 232      20.196   2.860  23.376  1.00 84.91           O  
ATOM   3647  HG  SER A 232      20.730   2.301  22.808  1.00 84.91           H  
ATOM   3648  N   PHE A 233      16.373   2.968  22.285  1.00 90.95           N  
ATOM   3649  H   PHE A 233      15.951   2.532  23.093  1.00 90.95           H  
ATOM   3650  CA  PHE A 233      15.607   4.009  21.618  1.00 90.95           C  
ATOM   3651  HA  PHE A 233      16.308   4.651  21.084  1.00 90.95           H  
ATOM   3652  C   PHE A 233      14.875   4.895  22.623  1.00 90.95           C  
ATOM   3653  CB  PHE A 233      14.651   3.391  20.583  1.00 90.95           C  
ATOM   3654  HB2 PHE A 233      15.168   2.606  20.033  1.00 90.95           H  
ATOM   3655  HB3 PHE A 233      14.390   4.162  19.858  1.00 90.95           H  
ATOM   3656  O   PHE A 233      14.630   4.511  23.768  1.00 90.95           O  
ATOM   3657  CG  PHE A 233      13.358   2.838  21.149  1.00 90.95           C  
ATOM   3658  CD1 PHE A 233      13.287   1.515  21.623  1.00 90.95           C  
ATOM   3659  HD1 PHE A 233      14.162   0.882  21.592  1.00 90.95           H  
ATOM   3660  CD2 PHE A 233      12.218   3.661  21.205  1.00 90.95           C  
ATOM   3661  HD2 PHE A 233      12.265   4.681  20.853  1.00 90.95           H  
ATOM   3662  CE1 PHE A 233      12.073   1.018  22.137  1.00 90.95           C  
ATOM   3663  HE1 PHE A 233      12.005   0.012  22.522  1.00 90.95           H  
ATOM   3664  CE2 PHE A 233      11.008   3.158  21.707  1.00 90.95           C  
ATOM   3665  HE2 PHE A 233      10.139   3.798  21.745  1.00 90.95           H  
ATOM   3666  CZ  PHE A 233      10.929   1.832  22.159  1.00 90.95           C  
ATOM   3667  HZ  PHE A 233       9.996   1.444  22.540  1.00 90.95           H  
ATOM   3668  N   VAL A 234      14.509   6.087  22.167  1.00 94.03           N  
ATOM   3669  H   VAL A 234      14.770   6.325  21.221  1.00 94.03           H  
ATOM   3670  CA  VAL A 234      13.611   7.003  22.872  1.00 94.03           C  
ATOM   3671  HA  VAL A 234      13.129   6.471  23.692  1.00 94.03           H  
ATOM   3672  C   VAL A 234      12.509   7.454  21.928  1.00 94.03           C  
ATOM   3673  CB  VAL A 234      14.357   8.209  23.474  1.00 94.03           C  
ATOM   3674  HB  VAL A 234      13.615   8.878  23.910  1.00 94.03           H  
ATOM   3675  O   VAL A 234      12.732   7.611  20.724  1.00 94.03           O  
ATOM   3676  CG1 VAL A 234      15.299   7.771  24.600  1.00 94.03           C  
ATOM   3677 HG11 VAL A 234      16.099   7.146  24.203  1.00 94.03           H  
ATOM   3678 HG12 VAL A 234      15.735   8.648  25.079  1.00 94.03           H  
ATOM   3679 HG13 VAL A 234      14.742   7.202  25.344  1.00 94.03           H  
ATOM   3680  CG2 VAL A 234      15.168   9.004  22.439  1.00 94.03           C  
ATOM   3681 HG21 VAL A 234      15.652   9.853  22.921  1.00 94.03           H  
ATOM   3682 HG22 VAL A 234      14.507   9.380  21.657  1.00 94.03           H  
ATOM   3683 HG23 VAL A 234      15.934   8.375  21.986  1.00 94.03           H  
ATOM   3684  N   TYR A 235      11.319   7.684  22.469  1.00 96.14           N  
ATOM   3685  H   TYR A 235      11.206   7.591  23.469  1.00 96.14           H  
ATOM   3686  CA  TYR A 235      10.264   8.363  21.738  1.00 96.14           C  
ATOM   3687  HA  TYR A 235      10.257   7.995  20.712  1.00 96.14           H  
ATOM   3688  C   TYR A 235      10.527   9.864  21.716  1.00 96.14           C  
ATOM   3689  CB  TYR A 235       8.904   8.066  22.358  1.00 96.14           C  
ATOM   3690  HB2 TYR A 235       8.156   8.662  21.835  1.00 96.14           H  
ATOM   3691  HB3 TYR A 235       8.908   8.365  23.407  1.00 96.14           H  
ATOM   3692  O   TYR A 235      10.957  10.445  22.717  1.00 96.14           O  
ATOM   3693  CG  TYR A 235       8.456   6.638  22.228  1.00 96.14           C  
ATOM   3694  CD1 TYR A 235       8.179   6.118  20.949  1.00 96.14           C  
ATOM   3695  HD1 TYR A 235       8.331   6.725  20.069  1.00 96.14           H  
ATOM   3696  CD2 TYR A 235       8.286   5.851  23.381  1.00 96.14           C  
ATOM   3697  HD2 TYR A 235       8.506   6.258  24.357  1.00 96.14           H  
ATOM   3698  CE1 TYR A 235       7.720   4.798  20.825  1.00 96.14           C  
ATOM   3699  HE1 TYR A 235       7.510   4.359  19.861  1.00 96.14           H  
ATOM   3700  CE2 TYR A 235       7.823   4.531  23.259  1.00 96.14           C  
ATOM   3701  HE2 TYR A 235       7.684   3.914  24.134  1.00 96.14           H  
ATOM   3702  OH  TYR A 235       7.135   2.740  21.836  1.00 96.14           O  
ATOM   3703  HH  TYR A 235       7.038   2.236  22.647  1.00 96.14           H  
ATOM   3704  CZ  TYR A 235       7.541   4.013  21.980  1.00 96.14           C  
ATOM   3705  N   VAL A 236      10.241  10.502  20.584  1.00 97.87           N  
ATOM   3706  H   VAL A 236       9.903   9.964  19.799  1.00 97.87           H  
ATOM   3707  CA  VAL A 236      10.425  11.941  20.407  1.00 97.87           C  
ATOM   3708  HA  VAL A 236      10.479  12.383  21.402  1.00 97.87           H  
ATOM   3709  C   VAL A 236       9.240  12.594  19.706  1.00 97.87           C  
ATOM   3710  CB  VAL A 236      11.750  12.285  19.692  1.00 97.87           C  
ATOM   3711  HB  VAL A 236      11.834  13.371  19.657  1.00 97.87           H  
ATOM   3712  O   VAL A 236       8.669  12.036  18.768  1.00 97.87           O  
ATOM   3713  CG1 VAL A 236      12.971  11.754  20.451  1.00 97.87           C  
ATOM   3714 HG11 VAL A 236      12.993  10.665  20.410  1.00 97.87           H  
ATOM   3715 HG12 VAL A 236      12.922  12.072  21.493  1.00 97.87           H  
ATOM   3716 HG13 VAL A 236      13.885  12.142  20.000  1.00 97.87           H  
ATOM   3717  CG2 VAL A 236      11.826  11.763  18.252  1.00 97.87           C  
ATOM   3718 HG21 VAL A 236      12.785  12.047  17.818  1.00 97.87           H  
ATOM   3719 HG22 VAL A 236      11.737  10.676  18.237  1.00 97.87           H  
ATOM   3720 HG23 VAL A 236      11.034  12.204  17.648  1.00 97.87           H  
ATOM   3721  N   GLN A 237       8.935  13.824  20.118  1.00 98.36           N  
ATOM   3722  H   GLN A 237       9.423  14.178  20.928  1.00 98.36           H  
ATOM   3723  CA  GLN A 237       8.168  14.782  19.323  1.00 98.36           C  
ATOM   3724  HA  GLN A 237       7.880  14.318  18.380  1.00 98.36           H  
ATOM   3725  C   GLN A 237       9.054  15.985  18.993  1.00 98.36           C  
ATOM   3726  CB  GLN A 237       6.875  15.216  20.028  1.00 98.36           C  
ATOM   3727  HB2 GLN A 237       6.431  16.020  19.441  1.00 98.36           H  
ATOM   3728  HB3 GLN A 237       7.098  15.602  21.023  1.00 98.36           H  
ATOM   3729  O   GLN A 237       9.737  16.536  19.858  1.00 98.36           O  
ATOM   3730  CG  GLN A 237       5.857  14.070  20.131  1.00 98.36           C  
ATOM   3731  HG2 GLN A 237       6.184  13.357  20.888  1.00 98.36           H  
ATOM   3732  HG3 GLN A 237       5.811  13.549  19.175  1.00 98.36           H  
ATOM   3733  CD  GLN A 237       4.443  14.540  20.469  1.00 98.36           C  
ATOM   3734  NE2 GLN A 237       3.479  13.654  20.372  1.00 98.36           N  
ATOM   3735 HE21 GLN A 237       3.688  12.710  20.082  1.00 98.36           H  
ATOM   3736 HE22 GLN A 237       2.528  13.995  20.385  1.00 98.36           H  
ATOM   3737  OE1 GLN A 237       4.178  15.695  20.784  1.00 98.36           O  
ATOM   3738  N   ILE A 238       9.053  16.391  17.725  1.00 98.59           N  
ATOM   3739  H   ILE A 238       8.456  15.883  17.088  1.00 98.59           H  
ATOM   3740  CA  ILE A 238       9.815  17.533  17.211  1.00 98.59           C  
ATOM   3741  HA  ILE A 238      10.643  17.718  17.896  1.00 98.59           H  
ATOM   3742  C   ILE A 238       8.929  18.783  17.193  1.00 98.59           C  
ATOM   3743  CB  ILE A 238      10.436  17.227  15.825  1.00 98.59           C  
ATOM   3744  HB  ILE A 238       9.633  17.161  15.091  1.00 98.59           H  
ATOM   3745  O   ILE A 238       7.798  18.742  16.697  1.00 98.59           O  
ATOM   3746  CG1 ILE A 238      11.171  15.862  15.849  1.00 98.59           C  
ATOM   3747 HG12 ILE A 238      11.796  15.806  16.740  1.00 98.59           H  
ATOM   3748 HG13 ILE A 238      10.426  15.070  15.926  1.00 98.59           H  
ATOM   3749  CG2 ILE A 238      11.369  18.380  15.407  1.00 98.59           C  
ATOM   3750 HG21 ILE A 238      11.774  18.198  14.411  1.00 98.59           H  
ATOM   3751 HG22 ILE A 238      12.191  18.463  16.118  1.00 98.59           H  
ATOM   3752 HG23 ILE A 238      10.827  19.324  15.365  1.00 98.59           H  
ATOM   3753  CD1 ILE A 238      12.051  15.530  14.638  1.00 98.59           C  
ATOM   3754 HD11 ILE A 238      12.922  16.185  14.610  1.00 98.59           H  
ATOM   3755 HD12 ILE A 238      11.485  15.634  13.712  1.00 98.59           H  
ATOM   3756 HD13 ILE A 238      12.400  14.500  14.721  1.00 98.59           H  
ATOM   3757  N   HIS A 239       9.466  19.898  17.693  1.00 98.62           N  
ATOM   3758  H   HIS A 239      10.391  19.823  18.090  1.00 98.62           H  
ATOM   3759  CA  HIS A 239       8.837  21.219  17.700  1.00 98.62           C  
ATOM   3760  HA  HIS A 239       7.891  21.174  17.161  1.00 98.62           H  
ATOM   3761  C   HIS A 239       9.743  22.242  17.021  1.00 98.62           C  
ATOM   3762  CB  HIS A 239       8.558  21.691  19.134  1.00 98.62           C  
ATOM   3763  HB2 HIS A 239       8.075  22.667  19.095  1.00 98.62           H  
ATOM   3764  HB3 HIS A 239       9.505  21.804  19.660  1.00 98.62           H  
ATOM   3765  O   HIS A 239      10.935  22.307  17.302  1.00 98.62           O  
ATOM   3766  CG  HIS A 239       7.696  20.757  19.925  1.00 98.62           C  
ATOM   3767  CD2 HIS A 239       8.078  19.550  20.437  1.00 98.62           C  
ATOM   3768  HD2 HIS A 239       9.060  19.103  20.377  1.00 98.62           H  
ATOM   3769  ND1 HIS A 239       6.356  20.915  20.187  1.00 98.62           N  
ATOM   3770  HD1 HIS A 239       5.756  21.605  19.758  1.00 98.62           H  
ATOM   3771  CE1 HIS A 239       5.929  19.807  20.820  1.00 98.62           C  
ATOM   3772  HE1 HIS A 239       4.911  19.572  21.094  1.00 98.62           H  
ATOM   3773  NE2 HIS A 239       6.947  18.961  20.981  1.00 98.62           N  
ATOM   3774  N   LEU A 240       9.167  23.097  16.187  1.00 98.80           N  
ATOM   3775  H   LEU A 240       8.185  22.971  15.987  1.00 98.80           H  
ATOM   3776  CA  LEU A 240       9.838  24.228  15.560  1.00 98.80           C  
ATOM   3777  HA  LEU A 240      10.894  24.243  15.829  1.00 98.80           H  
ATOM   3778  C   LEU A 240       9.195  25.505  16.098  1.00 98.80           C  
ATOM   3779  CB  LEU A 240       9.740  24.130  14.027  1.00 98.80           C  
ATOM   3780  HB2 LEU A 240      10.152  25.054  13.621  1.00 98.80           H  
ATOM   3781  HB3 LEU A 240       8.695  24.086  13.719  1.00 98.80           H  
ATOM   3782  O   LEU A 240       8.045  25.810  15.782  1.00 98.80           O  
ATOM   3783  CG  LEU A 240      10.508  22.949  13.401  1.00 98.80           C  
ATOM   3784  HG  LEU A 240      11.436  22.783  13.949  1.00 98.80           H  
ATOM   3785  CD1 LEU A 240       9.701  21.650  13.390  1.00 98.80           C  
ATOM   3786 HD11 LEU A 240      10.250  20.893  12.829  1.00 98.80           H  
ATOM   3787 HD12 LEU A 240       9.546  21.273  14.400  1.00 98.80           H  
ATOM   3788 HD13 LEU A 240       8.737  21.824  12.912  1.00 98.80           H  
ATOM   3789  CD2 LEU A 240      10.850  23.281  11.949  1.00 98.80           C  
ATOM   3790 HD21 LEU A 240       9.937  23.451  11.378  1.00 98.80           H  
ATOM   3791 HD22 LEU A 240      11.476  24.173  11.905  1.00 98.80           H  
ATOM   3792 HD23 LEU A 240      11.400  22.456  11.495  1.00 98.80           H  
ATOM   3793  N   ARG A 241       9.907  26.260  16.933  1.00 98.66           N  
ATOM   3794  H   ARG A 241      10.872  26.013  17.100  1.00 98.66           H  
ATOM   3795  CA  ARG A 241       9.416  27.532  17.475  1.00 98.66           C  
ATOM   3796  HA  ARG A 241       8.327  27.552  17.440  1.00 98.66           H  
ATOM   3797  C   ARG A 241       9.943  28.669  16.613  1.00 98.66           C  
ATOM   3798  CB  ARG A 241       9.863  27.708  18.932  1.00 98.66           C  
ATOM   3799  HB2 ARG A 241      10.951  27.658  18.964  1.00 98.66           H  
ATOM   3800  HB3 ARG A 241       9.580  28.705  19.271  1.00 98.66           H  
ATOM   3801  O   ARG A 241      11.147  28.834  16.517  1.00 98.66           O  
ATOM   3802  CG  ARG A 241       9.286  26.669  19.907  1.00 98.66           C  
ATOM   3803  HG2 ARG A 241       9.506  25.661  19.555  1.00 98.66           H  
ATOM   3804  HG3 ARG A 241       9.777  26.808  20.870  1.00 98.66           H  
ATOM   3805  CD  ARG A 241       7.773  26.837  20.095  1.00 98.66           C  
ATOM   3806  HD2 ARG A 241       7.264  26.545  19.177  1.00 98.66           H  
ATOM   3807  HD3 ARG A 241       7.574  27.891  20.290  1.00 98.66           H  
ATOM   3808  NE  ARG A 241       7.272  26.024  21.221  1.00 98.66           N  
ATOM   3809  HE  ARG A 241       7.880  25.285  21.546  1.00 98.66           H  
ATOM   3810  NH1 ARG A 241       5.301  27.160  21.556  1.00 98.66           N  
ATOM   3811 HH11 ARG A 241       5.535  27.781  20.795  1.00 98.66           H  
ATOM   3812 HH12 ARG A 241       4.498  27.375  22.130  1.00 98.66           H  
ATOM   3813  NH2 ARG A 241       5.880  25.536  22.963  1.00 98.66           N  
ATOM   3814 HH21 ARG A 241       5.142  25.843  23.580  1.00 98.66           H  
ATOM   3815 HH22 ARG A 241       6.600  24.965  23.382  1.00 98.66           H  
ATOM   3816  CZ  ARG A 241       6.157  26.237  21.897  1.00 98.66           C  
ATOM   3817  N   SER A 242       9.042  29.428  15.993  1.00 98.70           N  
ATOM   3818  H   SER A 242       8.068  29.173  16.071  1.00 98.70           H  
ATOM   3819  CA  SER A 242       9.407  30.627  15.228  1.00 98.70           C  
ATOM   3820  HA  SER A 242      10.080  30.344  14.418  1.00 98.70           H  
ATOM   3821  C   SER A 242      10.127  31.625  16.127  1.00 98.70           C  
ATOM   3822  CB  SER A 242       8.181  31.307  14.610  1.00 98.70           C  
ATOM   3823  HB2 SER A 242       7.786  30.694  13.800  1.00 98.70           H  
ATOM   3824  HB3 SER A 242       7.416  31.438  15.376  1.00 98.70           H  
ATOM   3825  O   SER A 242       9.600  32.011  17.175  1.00 98.70           O  
ATOM   3826  OG  SER A 242       8.538  32.576  14.112  1.00 98.70           O  
ATOM   3827  HG  SER A 242       8.453  32.588  13.155  1.00 98.70           H  
ATOM   3828  N   ASP A 243      11.294  32.075  15.676  1.00 98.35           N  
ATOM   3829  H   ASP A 243      11.657  31.700  14.811  1.00 98.35           H  
ATOM   3830  CA  ASP A 243      12.082  33.093  16.366  1.00 98.35           C  
ATOM   3831  HA  ASP A 243      12.025  32.902  17.438  1.00 98.35           H  
ATOM   3832  C   ASP A 243      11.521  34.512  16.120  1.00 98.35           C  
ATOM   3833  CB  ASP A 243      13.561  32.979  15.958  1.00 98.35           C  
ATOM   3834  HB2 ASP A 243      13.657  33.287  14.917  1.00 98.35           H  
ATOM   3835  HB3 ASP A 243      14.139  33.679  16.562  1.00 98.35           H  
ATOM   3836  O   ASP A 243      11.937  35.469  16.766  1.00 98.35           O  
ATOM   3837  CG  ASP A 243      14.175  31.578  16.121  1.00 98.35           C  
ATOM   3838  OD1 ASP A 243      13.927  30.900  17.144  1.00 98.35           O  
ATOM   3839  OD2 ASP A 243      14.920  31.173  15.197  1.00 98.35           O  
ATOM   3840  N   GLN A 244      10.542  34.664  15.215  1.00 97.18           N  
ATOM   3841  H   GLN A 244      10.226  33.835  14.732  1.00 97.18           H  
ATOM   3842  CA  GLN A 244       9.836  35.923  14.926  1.00 97.18           C  
ATOM   3843  HA  GLN A 244      10.493  36.753  15.184  1.00 97.18           H  
ATOM   3844  C   GLN A 244       8.565  36.081  15.781  1.00 97.18           C  
ATOM   3845  CB  GLN A 244       9.499  36.039  13.424  1.00 97.18           C  
ATOM   3846  HB2 GLN A 244       8.753  35.288  13.164  1.00 97.18           H  
ATOM   3847  HB3 GLN A 244       9.052  37.019  13.253  1.00 97.18           H  
ATOM   3848  O   GLN A 244       7.823  37.057  15.628  1.00 97.18           O  
ATOM   3849  CG  GLN A 244      10.704  35.906  12.476  1.00 97.18           C  
ATOM   3850  HG2 GLN A 244      11.511  36.553  12.821  1.00 97.18           H  
ATOM   3851  HG3 GLN A 244      10.411  36.234  11.478  1.00 97.18           H  
ATOM   3852  CD  GLN A 244      11.191  34.467  12.369  1.00 97.18           C  
ATOM   3853  NE2 GLN A 244      12.413  34.168  12.744  1.00 97.18           N  
ATOM   3854 HE21 GLN A 244      12.590  33.190  12.921  1.00 97.18           H  
ATOM   3855 HE22 GLN A 244      13.054  34.878  13.068  1.00 97.18           H  
ATOM   3856  OE1 GLN A 244      10.457  33.572  11.994  1.00 97.18           O  
ATOM   3857  N   GLY A 245       8.300  35.118  16.669  1.00 96.25           N  
ATOM   3858  H   GLY A 245       8.934  34.332  16.699  1.00 96.25           H  
ATOM   3859  CA  GLY A 245       7.103  35.057  17.499  1.00 96.25           C  
ATOM   3860  HA2 GLY A 245       6.841  36.064  17.822  1.00 96.25           H  
ATOM   3861  HA3 GLY A 245       7.319  34.460  18.386  1.00 96.25           H  
ATOM   3862  C   GLY A 245       5.898  34.444  16.783  1.00 96.25           C  
ATOM   3863  O   GLY A 245       5.995  33.915  15.678  1.00 96.25           O  
ATOM   3864  N   VAL A 246       4.739  34.495  17.440  1.00 96.64           N  
ATOM   3865  H   VAL A 246       4.698  35.003  18.312  1.00 96.64           H  
ATOM   3866  CA  VAL A 246       3.465  34.023  16.879  1.00 96.64           C  
ATOM   3867  HA  VAL A 246       3.660  33.573  15.905  1.00 96.64           H  
ATOM   3868  C   VAL A 246       2.545  35.211  16.659  1.00 96.64           C  
ATOM   3869  CB  VAL A 246       2.807  32.934  17.745  1.00 96.64           C  
ATOM   3870  HB  VAL A 246       2.624  33.326  18.746  1.00 96.64           H  
ATOM   3871  O   VAL A 246       2.412  36.053  17.543  1.00 96.64           O  
ATOM   3872  CG1 VAL A 246       1.476  32.447  17.155  1.00 96.64           C  
ATOM   3873 HG11 VAL A 246       1.621  32.105  16.130  1.00 96.64           H  
ATOM   3874 HG12 VAL A 246       1.077  31.629  17.755  1.00 96.64           H  
ATOM   3875 HG13 VAL A 246       0.743  33.254  17.162  1.00 96.64           H  
ATOM   3876  CG2 VAL A 246       3.730  31.717  17.856  1.00 96.64           C  
ATOM   3877 HG21 VAL A 246       4.651  31.999  18.365  1.00 96.64           H  
ATOM   3878 HG22 VAL A 246       3.245  30.933  18.437  1.00 96.64           H  
ATOM   3879 HG23 VAL A 246       3.969  31.337  16.862  1.00 96.64           H  
ATOM   3880  N   ALA A 247       1.913  35.274  15.490  1.00 96.68           N  
ATOM   3881  H   ALA A 247       2.053  34.532  14.819  1.00 96.68           H  
ATOM   3882  CA  ALA A 247       0.912  36.282  15.174  1.00 96.68           C  
ATOM   3883  HA  ALA A 247       0.537  36.721  16.098  1.00 96.68           H  
ATOM   3884  C   ALA A 247      -0.272  35.635  14.457  1.00 96.68           C  
ATOM   3885  CB  ALA A 247       1.548  37.399  14.341  1.00 96.68           C  
ATOM   3886  HB1 ALA A 247       1.932  36.988  13.408  1.00 96.68           H  
ATOM   3887  HB2 ALA A 247       0.799  38.159  14.118  1.00 96.68           H  
ATOM   3888  HB3 ALA A 247       2.360  37.856  14.907  1.00 96.68           H  
ATOM   3889  O   ALA A 247      -0.100  34.763  13.603  1.00 96.68           O  
ATOM   3890  N   THR A 248      -1.468  36.084  14.801  1.00 97.09           N  
ATOM   3891  H   THR A 248      -1.549  36.821  15.487  1.00 97.09           H  
ATOM   3892  CA  THR A 248      -2.738  35.560  14.305  1.00 97.09           C  
ATOM   3893  HA  THR A 248      -2.587  34.961  13.407  1.00 97.09           H  
ATOM   3894  C   THR A 248      -3.650  36.717  13.946  1.00 97.09           C  
ATOM   3895  CB  THR A 248      -3.421  34.683  15.361  1.00 97.09           C  
ATOM   3896  HB  THR A 248      -4.423  34.441  15.007  1.00 97.09           H  
ATOM   3897  O   THR A 248      -3.543  37.790  14.535  1.00 97.09           O  
ATOM   3898  CG2 THR A 248      -2.634  33.397  15.629  1.00 97.09           C  
ATOM   3899 HG21 THR A 248      -2.618  32.789  14.725  1.00 97.09           H  
ATOM   3900 HG22 THR A 248      -3.134  32.844  16.425  1.00 97.09           H  
ATOM   3901 HG23 THR A 248      -1.616  33.621  15.945  1.00 97.09           H  
ATOM   3902  OG1 THR A 248      -3.529  35.353  16.596  1.00 97.09           O  
ATOM   3903  HG1 THR A 248      -4.248  35.985  16.521  1.00 97.09           H  
ATOM   3904  N   PHE A 249      -4.542  36.488  12.996  1.00 95.19           N  
ATOM   3905  H   PHE A 249      -4.566  35.576  12.563  1.00 95.19           H  
ATOM   3906  CA  PHE A 249      -5.670  37.360  12.722  1.00 95.19           C  
ATOM   3907  HA  PHE A 249      -5.447  38.381  13.032  1.00 95.19           H  
ATOM   3908  C   PHE A 249      -6.883  36.903  13.525  1.00 95.19           C  
ATOM   3909  CB  PHE A 249      -5.954  37.340  11.214  1.00 95.19           C  
ATOM   3910  HB2 PHE A 249      -6.130  36.309  10.909  1.00 95.19           H  
ATOM   3911  HB3 PHE A 249      -6.871  37.896  11.020  1.00 95.19           H  
ATOM   3912  O   PHE A 249      -7.072  35.704  13.745  1.00 95.19           O  
ATOM   3913  CG  PHE A 249      -4.858  37.938  10.352  1.00 95.19           C  
ATOM   3914  CD1 PHE A 249      -4.308  39.193  10.679  1.00 95.19           C  
ATOM   3915  HD1 PHE A 249      -4.669  39.739  11.538  1.00 95.19           H  
ATOM   3916  CD2 PHE A 249      -4.414  37.261   9.199  1.00 95.19           C  
ATOM   3917  HD2 PHE A 249      -4.847  36.310   8.930  1.00 95.19           H  
ATOM   3918  CE1 PHE A 249      -3.302  39.755   9.876  1.00 95.19           C  
ATOM   3919  HE1 PHE A 249      -2.892  40.720  10.135  1.00 95.19           H  
ATOM   3920  CE2 PHE A 249      -3.423  37.837   8.383  1.00 95.19           C  
ATOM   3921  HE2 PHE A 249      -3.096  37.327   7.489  1.00 95.19           H  
ATOM   3922  CZ  PHE A 249      -2.858  39.076   8.729  1.00 95.19           C  
ATOM   3923  HZ  PHE A 249      -2.099  39.518   8.101  1.00 95.19           H  
ATOM   3924  N   THR A 250      -7.727  37.850  13.911  1.00 94.73           N  
ATOM   3925  H   THR A 250      -7.473  38.813  13.741  1.00 94.73           H  
ATOM   3926  CA  THR A 250      -9.123  37.571  14.259  1.00 94.73           C  
ATOM   3927  HA  THR A 250      -9.154  36.803  15.032  1.00 94.73           H  
ATOM   3928  C   THR A 250      -9.879  37.045  13.035  1.00 94.73           C  
ATOM   3929  CB  THR A 250      -9.824  38.823  14.801  1.00 94.73           C  
ATOM   3930  HB  THR A 250     -10.863  38.582  15.025  1.00 94.73           H  
ATOM   3931  O   THR A 250      -9.386  37.074  11.903  1.00 94.73           O  
ATOM   3932  CG2 THR A 250      -9.164  39.354  16.072  1.00 94.73           C  
ATOM   3933 HG21 THR A 250      -9.752  40.187  16.457  1.00 94.73           H  
ATOM   3934 HG22 THR A 250      -8.150  39.698  15.866  1.00 94.73           H  
ATOM   3935 HG23 THR A 250      -9.128  38.562  16.820  1.00 94.73           H  
ATOM   3936  OG1 THR A 250      -9.788  39.841  13.835  1.00 94.73           O  
ATOM   3937  HG1 THR A 250      -8.887  40.171  13.823  1.00 94.73           H  
ATOM   3938  N   ASN A 251     -11.093  36.544  13.245  1.00 92.95           N  
ATOM   3939  H   ASN A 251     -11.506  36.622  14.164  1.00 92.95           H  
ATOM   3940  CA  ASN A 251     -11.915  36.018  12.159  1.00 92.95           C  
ATOM   3941  HA  ASN A 251     -11.358  35.237  11.642  1.00 92.95           H  
ATOM   3942  C   ASN A 251     -12.269  37.089  11.116  1.00 92.95           C  
ATOM   3943  CB  ASN A 251     -13.149  35.411  12.817  1.00 92.95           C  
ATOM   3944  HB2 ASN A 251     -13.763  36.188  13.270  1.00 92.95           H  
ATOM   3945  HB3 ASN A 251     -12.792  34.746  13.603  1.00 92.95           H  
ATOM   3946  O   ASN A 251     -12.234  36.817   9.919  1.00 92.95           O  
ATOM   3947  CG  ASN A 251     -13.971  34.574  11.871  1.00 92.95           C  
ATOM   3948  ND2 ASN A 251     -15.148  35.033  11.518  1.00 92.95           N  
ATOM   3949 HD21 ASN A 251     -15.453  35.924  11.882  1.00 92.95           H  
ATOM   3950 HD22 ASN A 251     -15.698  34.494  10.865  1.00 92.95           H  
ATOM   3951  OD1 ASN A 251     -13.551  33.486  11.484  1.00 92.95           O  
ATOM   3952  N   GLU A 252     -12.553  38.309  11.569  1.00 90.51           N  
ATOM   3953  H   GLU A 252     -12.632  38.443  12.567  1.00 90.51           H  
ATOM   3954  CA  GLU A 252     -12.880  39.460  10.727  1.00 90.51           C  
ATOM   3955  HA  GLU A 252     -13.654  39.183  10.012  1.00 90.51           H  
ATOM   3956  C   GLU A 252     -11.663  39.927   9.928  1.00 90.51           C  
ATOM   3957  CB  GLU A 252     -13.396  40.622  11.596  1.00 90.51           C  
ATOM   3958  HB2 GLU A 252     -12.662  40.854  12.367  1.00 90.51           H  
ATOM   3959  HB3 GLU A 252     -13.490  41.503  10.961  1.00 90.51           H  
ATOM   3960  O   GLU A 252     -11.764  40.115   8.718  1.00 90.51           O  
ATOM   3961  CG  GLU A 252     -14.765  40.381  12.249  1.00 90.51           C  
ATOM   3962  HG2 GLU A 252     -15.496  40.215  11.458  1.00 90.51           H  
ATOM   3963  HG3 GLU A 252     -15.057  41.288  12.780  1.00 90.51           H  
ATOM   3964  CD  GLU A 252     -14.786  39.204  13.234  1.00 90.51           C  
ATOM   3965  OE1 GLU A 252     -15.782  38.448  13.189  1.00 90.51           O  
ATOM   3966  OE2 GLU A 252     -13.792  38.999  13.967  1.00 90.51           O  
ATOM   3967  N   GLU A 253     -10.502  40.054  10.575  1.00 91.40           N  
ATOM   3968  H   GLU A 253     -10.479  39.891  11.571  1.00 91.40           H  
ATOM   3969  CA  GLU A 253      -9.256  40.426   9.895  1.00 91.40           C  
ATOM   3970  HA  GLU A 253      -9.385  41.381   9.386  1.00 91.40           H  
ATOM   3971  C   GLU A 253      -8.869  39.384   8.841  1.00 91.40           C  
ATOM   3972  CB  GLU A 253      -8.122  40.543  10.918  1.00 91.40           C  
ATOM   3973  HB2 GLU A 253      -8.142  39.640  11.528  1.00 91.40           H  
ATOM   3974  HB3 GLU A 253      -7.167  40.579  10.395  1.00 91.40           H  
ATOM   3975  O   GLU A 253      -8.496  39.746   7.726  1.00 91.40           O  
ATOM   3976  CG  GLU A 253      -8.220  41.783  11.820  1.00 91.40           C  
ATOM   3977  HG2 GLU A 253      -9.236  41.885  12.202  1.00 91.40           H  
ATOM   3978  HG3 GLU A 253      -7.998  42.666  11.220  1.00 91.40           H  
ATOM   3979  CD  GLU A 253      -7.247  41.687  13.004  1.00 91.40           C  
ATOM   3980  OE1 GLU A 253      -6.626  42.712  13.355  1.00 91.40           O  
ATOM   3981  OE2 GLU A 253      -7.131  40.569  13.567  1.00 91.40           O  
ATOM   3982  N   ALA A 254      -8.994  38.090   9.158  1.00 91.78           N  
ATOM   3983  H   ALA A 254      -9.308  37.846  10.086  1.00 91.78           H  
ATOM   3984  CA  ALA A 254      -8.737  37.020   8.201  1.00 91.78           C  
ATOM   3985  HA  ALA A 254      -7.727  37.138   7.808  1.00 91.78           H  
ATOM   3986  C   ALA A 254      -9.702  37.090   7.008  1.00 91.78           C  
ATOM   3987  CB  ALA A 254      -8.822  35.670   8.920  1.00 91.78           C  
ATOM   3988  HB1 ALA A 254      -8.608  34.868   8.214  1.00 91.78           H  
ATOM   3989  HB2 ALA A 254      -8.096  35.639   9.732  1.00 91.78           H  
ATOM   3990  HB3 ALA A 254      -9.822  35.529   9.331  1.00 91.78           H  
ATOM   3991  O   ALA A 254      -9.255  37.015   5.867  1.00 91.78           O  
ATOM   3992  N   GLY A 255     -10.999  37.307   7.254  1.00 85.73           N  
ATOM   3993  H   GLY A 255     -11.305  37.367   8.214  1.00 85.73           H  
ATOM   3994  CA  GLY A 255     -11.999  37.465   6.195  1.00 85.73           C  
ATOM   3995  HA2 GLY A 255     -11.993  36.578   5.560  1.00 85.73           H  
ATOM   3996  HA3 GLY A 255     -12.981  37.562   6.657  1.00 85.73           H  
ATOM   3997  C   GLY A 255     -11.764  38.697   5.314  1.00 85.73           C  
ATOM   3998  O   GLY A 255     -11.962  38.638   4.100  1.00 85.73           O  
ATOM   3999  N   GLU A 256     -11.283  39.801   5.890  1.00 84.55           N  
ATOM   4000  H   GLU A 256     -11.197  39.830   6.896  1.00 84.55           H  
ATOM   4001  CA  GLU A 256     -10.866  40.975   5.119  1.00 84.55           C  
ATOM   4002  HA  GLU A 256     -11.695  41.290   4.485  1.00 84.55           H  
ATOM   4003  C   GLU A 256      -9.683  40.633   4.202  1.00 84.55           C  
ATOM   4004  CB  GLU A 256     -10.509  42.134   6.065  1.00 84.55           C  
ATOM   4005  HB2 GLU A 256      -9.592  41.888   6.601  1.00 84.55           H  
ATOM   4006  HB3 GLU A 256     -11.311  42.265   6.792  1.00 84.55           H  
ATOM   4007  O   GLU A 256      -9.694  40.985   3.019  1.00 84.55           O  
ATOM   4008  CG  GLU A 256     -10.310  43.457   5.306  1.00 84.55           C  
ATOM   4009  HG2 GLU A 256      -9.688  43.280   4.429  1.00 84.55           H  
ATOM   4010  HG3 GLU A 256     -11.278  43.816   4.957  1.00 84.55           H  
ATOM   4011  CD  GLU A 256      -9.634  44.531   6.169  1.00 84.55           C  
ATOM   4012  OE1 GLU A 256      -8.696  45.183   5.645  1.00 84.55           O  
ATOM   4013  OE2 GLU A 256     -10.015  44.680   7.348  1.00 84.55           O  
ATOM   4014  N   LYS A 257      -8.679  39.903   4.711  1.00 86.12           N  
ATOM   4015  H   LYS A 257      -8.740  39.620   5.678  1.00 86.12           H  
ATOM   4016  CA  LYS A 257      -7.537  39.461   3.898  1.00 86.12           C  
ATOM   4017  HA  LYS A 257      -7.169  40.312   3.326  1.00 86.12           H  
ATOM   4018  C   LYS A 257      -7.931  38.448   2.832  1.00 86.12           C  
ATOM   4019  CB  LYS A 257      -6.398  38.902   4.761  1.00 86.12           C  
ATOM   4020  HB2 LYS A 257      -6.765  38.040   5.319  1.00 86.12           H  
ATOM   4021  HB3 LYS A 257      -5.617  38.559   4.082  1.00 86.12           H  
ATOM   4022  O   LYS A 257      -7.448  38.587   1.714  1.00 86.12           O  
ATOM   4023  CG  LYS A 257      -5.758  39.888   5.747  1.00 86.12           C  
ATOM   4024  HG2 LYS A 257      -4.900  39.404   6.214  1.00 86.12           H  
ATOM   4025  HG3 LYS A 257      -6.473  40.130   6.533  1.00 86.12           H  
ATOM   4026  CD  LYS A 257      -5.303  41.197   5.097  1.00 86.12           C  
ATOM   4027  HD2 LYS A 257      -4.521  40.998   4.364  1.00 86.12           H  
ATOM   4028  HD3 LYS A 257      -6.156  41.667   4.607  1.00 86.12           H  
ATOM   4029  CE  LYS A 257      -4.796  42.142   6.184  1.00 86.12           C  
ATOM   4030  HE2 LYS A 257      -5.465  42.059   7.041  1.00 86.12           H  
ATOM   4031  HE3 LYS A 257      -3.801  41.824   6.497  1.00 86.12           H  
ATOM   4032  NZ  LYS A 257      -4.797  43.541   5.699  1.00 86.12           N  
ATOM   4033  HZ1 LYS A 257      -4.207  43.637   4.884  1.00 86.12           H  
ATOM   4034  HZ2 LYS A 257      -5.741  43.807   5.456  1.00 86.12           H  
ATOM   4035  HZ3 LYS A 257      -4.499  44.170   6.430  1.00 86.12           H  
ATOM   4036  N   ASP A 258      -8.847  37.524   3.116  1.00 83.09           N  
ATOM   4037  H   ASP A 258      -9.143  37.428   4.077  1.00 83.09           H  
ATOM   4038  CA  ASP A 258      -9.353  36.563   2.130  1.00 83.09           C  
ATOM   4039  HA  ASP A 258      -8.535  35.912   1.820  1.00 83.09           H  
ATOM   4040  C   ASP A 258      -9.878  37.277   0.870  1.00 83.09           C  
ATOM   4041  CB  ASP A 258     -10.487  35.703   2.733  1.00 83.09           C  
ATOM   4042  HB2 ASP A 258     -11.220  36.354   3.210  1.00 83.09           H  
ATOM   4043  HB3 ASP A 258     -10.994  35.201   1.909  1.00 83.09           H  
ATOM   4044  O   ASP A 258      -9.653  36.810  -0.248  1.00 83.09           O  
ATOM   4045  CG  ASP A 258     -10.072  34.608   3.728  1.00 83.09           C  
ATOM   4046  OD1 ASP A 258      -8.860  34.394   3.946  1.00 83.09           O  
ATOM   4047  OD2 ASP A 258     -10.975  33.883   4.202  1.00 83.09           O  
ATOM   4048  N   GLY A 259     -10.554  38.420   1.046  1.00 75.37           N  
ATOM   4049  H   GLY A 259     -10.717  38.724   1.995  1.00 75.37           H  
ATOM   4050  CA  GLY A 259     -11.058  39.243  -0.055  1.00 75.37           C  
ATOM   4051  HA2 GLY A 259     -11.429  38.598  -0.851  1.00 75.37           H  
ATOM   4052  HA3 GLY A 259     -11.889  39.841   0.319  1.00 75.37           H  
ATOM   4053  C   GLY A 259     -10.025  40.202  -0.655  1.00 75.37           C  
ATOM   4054  O   GLY A 259      -9.985  40.375  -1.872  1.00 75.37           O  
ATOM   4055  N   ALA A 260      -9.197  40.840   0.178  1.00 76.35           N  
ATOM   4056  H   ALA A 260      -9.299  40.680   1.170  1.00 76.35           H  
ATOM   4057  CA  ALA A 260      -8.250  41.864  -0.266  1.00 76.35           C  
ATOM   4058  HA  ALA A 260      -8.732  42.479  -1.027  1.00 76.35           H  
ATOM   4059  C   ALA A 260      -6.974  41.284  -0.900  1.00 76.35           C  
ATOM   4060  CB  ALA A 260      -7.915  42.763   0.931  1.00 76.35           C  
ATOM   4061  HB1 ALA A 260      -7.427  42.179   1.711  1.00 76.35           H  
ATOM   4062  HB2 ALA A 260      -8.831  43.196   1.335  1.00 76.35           H  
ATOM   4063  HB3 ALA A 260      -7.252  43.567   0.612  1.00 76.35           H  
ATOM   4064  O   ALA A 260      -6.437  41.862  -1.844  1.00 76.35           O  
ATOM   4065  N   ASN A 261      -6.468  40.171  -0.365  1.00 80.08           N  
ATOM   4066  H   ASN A 261      -6.984  39.730   0.383  1.00 80.08           H  
ATOM   4067  CA  ASN A 261      -5.290  39.460  -0.850  1.00 80.08           C  
ATOM   4068  HA  ASN A 261      -5.266  39.518  -1.939  1.00 80.08           H  
ATOM   4069  C   ASN A 261      -5.336  37.976  -0.419  1.00 80.08           C  
ATOM   4070  CB  ASN A 261      -4.019  40.156  -0.330  1.00 80.08           C  
ATOM   4071  HB2 ASN A 261      -3.989  40.102   0.759  1.00 80.08           H  
ATOM   4072  HB3 ASN A 261      -4.032  41.203  -0.631  1.00 80.08           H  
ATOM   4073  O   ASN A 261      -4.778  37.631   0.627  1.00 80.08           O  
ATOM   4074  CG  ASN A 261      -2.757  39.521  -0.893  1.00 80.08           C  
ATOM   4075  ND2 ASN A 261      -1.610  40.038  -0.522  1.00 80.08           N  
ATOM   4076 HD21 ASN A 261      -0.788  39.743  -1.030  1.00 80.08           H  
ATOM   4077 HD22 ASN A 261      -1.573  40.850   0.077  1.00 80.08           H  
ATOM   4078  OD1 ASN A 261      -2.787  38.598  -1.690  1.00 80.08           O  
ATOM   4079  N   PRO A 262      -5.933  37.079  -1.228  1.00 82.18           N  
ATOM   4080  CA  PRO A 262      -5.997  35.646  -0.918  1.00 82.18           C  
ATOM   4081  HA  PRO A 262      -6.433  35.514   0.073  1.00 82.18           H  
ATOM   4082  C   PRO A 262      -4.622  34.943  -0.927  1.00 82.18           C  
ATOM   4083  CB  PRO A 262      -6.945  35.064  -1.973  1.00 82.18           C  
ATOM   4084  HB2 PRO A 262      -7.973  35.141  -1.620  1.00 82.18           H  
ATOM   4085  HB3 PRO A 262      -6.710  34.029  -2.225  1.00 82.18           H  
ATOM   4086  O   PRO A 262      -4.540  33.750  -0.631  1.00 82.18           O  
ATOM   4087  CG  PRO A 262      -6.751  35.987  -3.173  1.00 82.18           C  
ATOM   4088  HG2 PRO A 262      -5.844  35.708  -3.710  1.00 82.18           H  
ATOM   4089  HG3 PRO A 262      -7.614  35.977  -3.838  1.00 82.18           H  
ATOM   4090  CD  PRO A 262      -6.560  37.351  -2.516  1.00 82.18           C  
ATOM   4091  HD2 PRO A 262      -7.528  37.825  -2.352  1.00 82.18           H  
ATOM   4092  HD3 PRO A 262      -5.932  37.972  -3.154  1.00 82.18           H  
ATOM   4093  N   ASP A 263      -3.551  35.654  -1.283  1.00 85.33           N  
ATOM   4094  H   ASP A 263      -3.686  36.625  -1.525  1.00 85.33           H  
ATOM   4095  CA  ASP A 263      -2.162  35.189  -1.322  1.00 85.33           C  
ATOM   4096  HA  ASP A 263      -2.130  34.119  -1.116  1.00 85.33           H  
ATOM   4097  C   ASP A 263      -1.288  35.869  -0.250  1.00 85.33           C  
ATOM   4098  CB  ASP A 263      -1.604  35.428  -2.736  1.00 85.33           C  
ATOM   4099  HB2 ASP A 263      -1.655  36.490  -2.975  1.00 85.33           H  
ATOM   4100  HB3 ASP A 263      -0.557  35.128  -2.768  1.00 85.33           H  
ATOM   4101  O   ASP A 263      -0.059  35.893  -0.367  1.00 85.33           O  
ATOM   4102  CG  ASP A 263      -2.349  34.625  -3.795  1.00 85.33           C  
ATOM   4103  OD1 ASP A 263      -2.215  33.383  -3.759  1.00 85.33           O  
ATOM   4104  OD2 ASP A 263      -3.032  35.202  -4.665  1.00 85.33           O  
ATOM   4105  N   TRP A 264      -1.901  36.465   0.780  1.00 89.04           N  
ATOM   4106  H   TRP A 264      -2.907  36.399   0.828  1.00 89.04           H  
ATOM   4107  CA  TRP A 264      -1.216  37.282   1.785  1.00 89.04           C  
ATOM   4108  HA  TRP A 264      -0.843  38.186   1.305  1.00 89.04           H  
ATOM   4109  C   TRP A 264      -0.007  36.581   2.412  1.00 89.04           C  
ATOM   4110  CB  TRP A 264      -2.213  37.682   2.881  1.00 89.04           C  
ATOM   4111  HB2 TRP A 264      -2.992  38.304   2.439  1.00 89.04           H  
ATOM   4112  HB3 TRP A 264      -2.691  36.780   3.263  1.00 89.04           H  
ATOM   4113  O   TRP A 264       1.082  37.158   2.466  1.00 89.04           O  
ATOM   4114  CG  TRP A 264      -1.607  38.430   4.032  1.00 89.04           C  
ATOM   4115  CD1 TRP A 264      -1.132  37.891   5.178  1.00 89.04           C  
ATOM   4116  HD1 TRP A 264      -1.138  36.840   5.429  1.00 89.04           H  
ATOM   4117  CD2 TRP A 264      -1.338  39.857   4.139  1.00 89.04           C  
ATOM   4118  CE2 TRP A 264      -0.680  40.104   5.382  1.00 89.04           C  
ATOM   4119  CE3 TRP A 264      -1.573  40.965   3.298  1.00 89.04           C  
ATOM   4120  HE3 TRP A 264      -2.057  40.796   2.348  1.00 89.04           H  
ATOM   4121  NE1 TRP A 264      -0.578  38.865   5.974  1.00 89.04           N  
ATOM   4122  HE1 TRP A 264      -0.128  38.645   6.851  1.00 89.04           H  
ATOM   4123  CH2 TRP A 264      -0.516  42.470   4.905  1.00 89.04           C  
ATOM   4124  HH2 TRP A 264      -0.183  43.461   5.175  1.00 89.04           H  
ATOM   4125  CZ2 TRP A 264      -0.276  41.389   5.771  1.00 89.04           C  
ATOM   4126  HZ2 TRP A 264       0.236  41.534   6.710  1.00 89.04           H  
ATOM   4127  CZ3 TRP A 264      -1.164  42.258   3.674  1.00 89.04           C  
ATOM   4128  HZ3 TRP A 264      -1.324  43.087   3.000  1.00 89.04           H  
ATOM   4129  N   LEU A 265      -0.163  35.337   2.879  1.00 94.93           N  
ATOM   4130  H   LEU A 265      -1.040  34.869   2.701  1.00 94.93           H  
ATOM   4131  CA  LEU A 265       0.915  34.622   3.572  1.00 94.93           C  
ATOM   4132  HA  LEU A 265       1.373  35.293   4.299  1.00 94.93           H  
ATOM   4133  C   LEU A 265       2.019  34.211   2.591  1.00 94.93           C  
ATOM   4134  CB  LEU A 265       0.381  33.379   4.309  1.00 94.93           C  
ATOM   4135  HB2 LEU A 265      -0.275  32.805   3.655  1.00 94.93           H  
ATOM   4136  HB3 LEU A 265       1.248  32.758   4.533  1.00 94.93           H  
ATOM   4137  O   LEU A 265       3.202  34.215   2.944  1.00 94.93           O  
ATOM   4138  CG  LEU A 265      -0.311  33.635   5.653  1.00 94.93           C  
ATOM   4139  HG  LEU A 265       0.314  34.299   6.249  1.00 94.93           H  
ATOM   4140  CD1 LEU A 265      -1.695  34.243   5.549  1.00 94.93           C  
ATOM   4141 HD11 LEU A 265      -1.725  35.036   4.802  1.00 94.93           H  
ATOM   4142 HD12 LEU A 265      -2.406  33.491   5.207  1.00 94.93           H  
ATOM   4143 HD13 LEU A 265      -2.004  34.619   6.524  1.00 94.93           H  
ATOM   4144  CD2 LEU A 265      -0.480  32.311   6.401  1.00 94.93           C  
ATOM   4145 HD21 LEU A 265       0.500  31.899   6.641  1.00 94.93           H  
ATOM   4146 HD22 LEU A 265      -1.033  31.609   5.777  1.00 94.93           H  
ATOM   4147 HD23 LEU A 265      -1.028  32.482   7.328  1.00 94.93           H  
ATOM   4148  N   THR A 266       1.635  33.868   1.363  1.00 90.64           N  
ATOM   4149  H   THR A 266       0.642  33.861   1.175  1.00 90.64           H  
ATOM   4150  CA  THR A 266       2.550  33.558   0.262  1.00 90.64           C  
ATOM   4151  HA  THR A 266       3.215  32.752   0.569  1.00 90.64           H  
ATOM   4152  C   THR A 266       3.415  34.770  -0.084  1.00 90.64           C  
ATOM   4153  CB  THR A 266       1.750  33.088  -0.965  1.00 90.64           C  
ATOM   4154  HB  THR A 266       1.057  33.868  -1.280  1.00 90.64           H  
ATOM   4155  O   THR A 266       4.641  34.645  -0.168  1.00 90.64           O  
ATOM   4156  CG2 THR A 266       2.651  32.740  -2.153  1.00 90.64           C  
ATOM   4157 HG21 THR A 266       3.053  33.656  -2.586  1.00 90.64           H  
ATOM   4158 HG22 THR A 266       2.061  32.229  -2.914  1.00 90.64           H  
ATOM   4159 HG23 THR A 266       3.477  32.103  -1.836  1.00 90.64           H  
ATOM   4160  OG1 THR A 266       1.000  31.942  -0.618  1.00 90.64           O  
ATOM   4161  HG1 THR A 266       0.262  32.259  -0.093  1.00 90.64           H  
ATOM   4162  N   GLN A 267       2.797  35.945  -0.224  1.00 88.20           N  
ATOM   4163  H   GLN A 267       1.791  35.972  -0.134  1.00 88.20           H  
ATOM   4164  CA  GLN A 267       3.487  37.199  -0.508  1.00 88.20           C  
ATOM   4165  HA  GLN A 267       4.123  37.051  -1.381  1.00 88.20           H  
ATOM   4166  C   GLN A 267       4.394  37.621   0.654  1.00 88.20           C  
ATOM   4167  CB  GLN A 267       2.448  38.278  -0.849  1.00 88.20           C  
ATOM   4168  HB2 GLN A 267       1.826  37.918  -1.668  1.00 88.20           H  
ATOM   4169  HB3 GLN A 267       1.810  38.460   0.016  1.00 88.20           H  
ATOM   4170  O   GLN A 267       5.557  37.945   0.419  1.00 88.20           O  
ATOM   4171  CG  GLN A 267       3.118  39.594  -1.276  1.00 88.20           C  
ATOM   4172  HG2 GLN A 267       3.796  39.402  -2.108  1.00 88.20           H  
ATOM   4173  HG3 GLN A 267       3.702  39.993  -0.447  1.00 88.20           H  
ATOM   4174  CD  GLN A 267       2.126  40.667  -1.706  1.00 88.20           C  
ATOM   4175  NE2 GLN A 267       2.602  41.835  -2.068  1.00 88.20           N  
ATOM   4176 HE21 GLN A 267       1.941  42.541  -2.356  1.00 88.20           H  
ATOM   4177 HE22 GLN A 267       3.599  41.993  -2.038  1.00 88.20           H  
ATOM   4178  OE1 GLN A 267       0.919  40.491  -1.722  1.00 88.20           O  
ATOM   4179  N   ASP A 268       3.913  37.563   1.902  1.00 93.40           N  
ATOM   4180  H   ASP A 268       2.941  37.323   2.037  1.00 93.40           H  
ATOM   4181  CA  ASP A 268       4.719  37.907   3.082  1.00 93.40           C  
ATOM   4182  HA  ASP A 268       5.035  38.946   2.997  1.00 93.40           H  
ATOM   4183  C   ASP A 268       5.993  37.055   3.173  1.00 93.40           C  
ATOM   4184  CB  ASP A 268       3.883  37.772   4.366  1.00 93.40           C  
ATOM   4185  HB2 ASP A 268       3.406  36.792   4.381  1.00 93.40           H  
ATOM   4186  HB3 ASP A 268       3.100  38.531   4.367  1.00 93.40           H  
ATOM   4187  O   ASP A 268       7.078  37.602   3.378  1.00 93.40           O  
ATOM   4188  CG  ASP A 268       4.744  37.925   5.629  1.00 93.40           C  
ATOM   4189  OD1 ASP A 268       5.181  39.041   5.986  1.00 93.40           O  
ATOM   4190  OD2 ASP A 268       5.034  36.900   6.289  1.00 93.40           O  
ATOM   4191  N   LEU A 269       5.894  35.734   2.972  1.00 94.52           N  
ATOM   4192  H   LEU A 269       4.979  35.343   2.798  1.00 94.52           H  
ATOM   4193  CA  LEU A 269       7.060  34.848   3.000  1.00 94.52           C  
ATOM   4194  HA  LEU A 269       7.567  34.991   3.955  1.00 94.52           H  
ATOM   4195  C   LEU A 269       8.064  35.199   1.895  1.00 94.52           C  
ATOM   4196  CB  LEU A 269       6.597  33.384   2.891  1.00 94.52           C  
ATOM   4197  HB2 LEU A 269       6.006  33.276   1.982  1.00 94.52           H  
ATOM   4198  HB3 LEU A 269       5.948  33.158   3.737  1.00 94.52           H  
ATOM   4199  O   LEU A 269       9.254  35.364   2.176  1.00 94.52           O  
ATOM   4200  CG  LEU A 269       7.753  32.361   2.848  1.00 94.52           C  
ATOM   4201  HG  LEU A 269       8.415  32.578   2.011  1.00 94.52           H  
ATOM   4202  CD1 LEU A 269       8.571  32.358   4.143  1.00 94.52           C  
ATOM   4203 HD11 LEU A 269       7.918  32.180   4.997  1.00 94.52           H  
ATOM   4204 HD12 LEU A 269       9.328  31.575   4.094  1.00 94.52           H  
ATOM   4205 HD13 LEU A 269       9.080  33.315   4.256  1.00 94.52           H  
ATOM   4206  CD2 LEU A 269       7.188  30.956   2.639  1.00 94.52           C  
ATOM   4207 HD21 LEU A 269       6.518  30.704   3.461  1.00 94.52           H  
ATOM   4208 HD22 LEU A 269       6.637  30.924   1.700  1.00 94.52           H  
ATOM   4209 HD23 LEU A 269       8.004  30.235   2.592  1.00 94.52           H  
ATOM   4210  N   PHE A 270       7.585  35.311   0.653  1.00 89.21           N  
ATOM   4211  H   PHE A 270       6.591  35.211   0.503  1.00 89.21           H  
ATOM   4212  CA  PHE A 270       8.443  35.566  -0.501  1.00 89.21           C  
ATOM   4213  HA  PHE A 270       9.208  34.791  -0.543  1.00 89.21           H  
ATOM   4214  C   PHE A 270       9.153  36.916  -0.370  1.00 89.21           C  
ATOM   4215  CB  PHE A 270       7.603  35.501  -1.785  1.00 89.21           C  
ATOM   4216  HB2 PHE A 270       6.871  36.308  -1.780  1.00 89.21           H  
ATOM   4217  HB3 PHE A 270       7.048  34.563  -1.791  1.00 89.21           H  
ATOM   4218  O   PHE A 270      10.366  37.017  -0.559  1.00 89.21           O  
ATOM   4219  CG  PHE A 270       8.425  35.582  -3.059  1.00 89.21           C  
ATOM   4220  CD1 PHE A 270       8.781  36.832  -3.602  1.00 89.21           C  
ATOM   4221  HD1 PHE A 270       8.457  37.742  -3.119  1.00 89.21           H  
ATOM   4222  CD2 PHE A 270       8.840  34.400  -3.703  1.00 89.21           C  
ATOM   4223  HD2 PHE A 270       8.571  33.440  -3.289  1.00 89.21           H  
ATOM   4224  CE1 PHE A 270       9.555  36.898  -4.775  1.00 89.21           C  
ATOM   4225  HE1 PHE A 270       9.821  37.859  -5.190  1.00 89.21           H  
ATOM   4226  CE2 PHE A 270       9.599  34.466  -4.885  1.00 89.21           C  
ATOM   4227  HE2 PHE A 270       9.902  33.560  -5.388  1.00 89.21           H  
ATOM   4228  CZ  PHE A 270       9.963  35.715  -5.417  1.00 89.21           C  
ATOM   4229  HZ  PHE A 270      10.543  35.765  -6.327  1.00 89.21           H  
ATOM   4230  N   GLU A 271       8.420  37.967  -0.010  1.00 89.21           N  
ATOM   4231  H   GLU A 271       7.431  37.847   0.159  1.00 89.21           H  
ATOM   4232  CA  GLU A 271       8.991  39.301   0.091  1.00 89.21           C  
ATOM   4233  HA  GLU A 271       9.588  39.502  -0.798  1.00 89.21           H  
ATOM   4234  C   GLU A 271       9.904  39.483   1.309  1.00 89.21           C  
ATOM   4235  CB  GLU A 271       7.891  40.343   0.163  1.00 89.21           C  
ATOM   4236  HB2 GLU A 271       7.249  40.145   1.021  1.00 89.21           H  
ATOM   4237  HB3 GLU A 271       8.425  41.281   0.317  1.00 89.21           H  
ATOM   4238  O   GLU A 271      10.879  40.230   1.222  1.00 89.21           O  
ATOM   4239  CG  GLU A 271       7.045  40.542  -1.097  1.00 89.21           C  
ATOM   4240  HG2 GLU A 271       7.714  40.713  -1.940  1.00 89.21           H  
ATOM   4241  HG3 GLU A 271       6.460  39.645  -1.302  1.00 89.21           H  
ATOM   4242  CD  GLU A 271       6.118  41.757  -0.932  1.00 89.21           C  
ATOM   4243  OE1 GLU A 271       5.354  42.032  -1.881  1.00 89.21           O  
ATOM   4244  OE2 GLU A 271       6.222  42.457   0.112  1.00 89.21           O  
ATOM   4245  N   ALA A 272       9.626  38.821   2.437  1.00 94.96           N  
ATOM   4246  H   ALA A 272       8.798  38.244   2.485  1.00 94.96           H  
ATOM   4247  CA  ALA A 272      10.518  38.852   3.595  1.00 94.96           C  
ATOM   4248  HA  ALA A 272      10.662  39.887   3.906  1.00 94.96           H  
ATOM   4249  C   ALA A 272      11.899  38.289   3.232  1.00 94.96           C  
ATOM   4250  CB  ALA A 272       9.869  38.092   4.752  1.00 94.96           C  
ATOM   4251  HB1 ALA A 272       9.699  37.055   4.460  1.00 94.96           H  
ATOM   4252  HB2 ALA A 272       8.918  38.558   5.009  1.00 94.96           H  
ATOM   4253  HB3 ALA A 272      10.523  38.121   5.623  1.00 94.96           H  
ATOM   4254  O   ALA A 272      12.905  38.978   3.405  1.00 94.96           O  
ATOM   4255  N   ILE A 273      11.940  37.105   2.612  1.00 90.78           N  
ATOM   4256  H   ILE A 273      11.073  36.609   2.466  1.00 90.78           H  
ATOM   4257  CA  ILE A 273      13.190  36.484   2.151  1.00 90.78           C  
ATOM   4258  HA  ILE A 273      13.886  36.435   2.988  1.00 90.78           H  
ATOM   4259  C   ILE A 273      13.866  37.339   1.070  1.00 90.78           C  
ATOM   4260  CB  ILE A 273      12.914  35.042   1.671  1.00 90.78           C  
ATOM   4261  HB  ILE A 273      12.089  35.069   0.959  1.00 90.78           H  
ATOM   4262  O   ILE A 273      15.077  37.543   1.116  1.00 90.78           O  
ATOM   4263  CG1 ILE A 273      12.500  34.172   2.880  1.00 90.78           C  
ATOM   4264 HG12 ILE A 273      13.339  34.100   3.572  1.00 90.78           H  
ATOM   4265 HG13 ILE A 273      11.672  34.648   3.406  1.00 90.78           H  
ATOM   4266  CG2 ILE A 273      14.148  34.442   0.970  1.00 90.78           C  
ATOM   4267 HG21 ILE A 273      15.005  34.479   1.643  1.00 90.78           H  
ATOM   4268 HG22 ILE A 273      13.950  33.411   0.678  1.00 90.78           H  
ATOM   4269 HG23 ILE A 273      14.382  35.000   0.063  1.00 90.78           H  
ATOM   4270  CD1 ILE A 273      12.043  32.759   2.511  1.00 90.78           C  
ATOM   4271 HD11 ILE A 273      11.629  32.276   3.396  1.00 90.78           H  
ATOM   4272 HD12 ILE A 273      12.891  32.168   2.166  1.00 90.78           H  
ATOM   4273 HD13 ILE A 273      11.275  32.807   1.738  1.00 90.78           H  
ATOM   4274  N   ALA A 274      13.102  37.909   0.129  1.00 85.88           N  
ATOM   4275  H   ALA A 274      12.111  37.713   0.125  1.00 85.88           H  
ATOM   4276  CA  ALA A 274      13.653  38.788  -0.907  1.00 85.88           C  
ATOM   4277  HA  ALA A 274      14.418  38.238  -1.456  1.00 85.88           H  
ATOM   4278  C   ALA A 274      14.325  40.049  -0.330  1.00 85.88           C  
ATOM   4279  CB  ALA A 274      12.535  39.174  -1.883  1.00 85.88           C  
ATOM   4280  HB1 ALA A 274      12.952  39.771  -2.694  1.00 85.88           H  
ATOM   4281  HB2 ALA A 274      12.074  38.280  -2.304  1.00 85.88           H  
ATOM   4282  HB3 ALA A 274      11.777  39.762  -1.364  1.00 85.88           H  
ATOM   4283  O   ALA A 274      15.278  40.563  -0.912  1.00 85.88           O  
ATOM   4284  N   ARG A 275      13.846  40.539   0.821  1.00 92.20           N  
ATOM   4285  H   ARG A 275      13.038  40.082   1.220  1.00 92.20           H  
ATOM   4286  CA  ARG A 275      14.423  41.676   1.556  1.00 92.20           C  
ATOM   4287  HA  ARG A 275      14.949  42.320   0.851  1.00 92.20           H  
ATOM   4288  C   ARG A 275      15.493  41.267   2.579  1.00 92.20           C  
ATOM   4289  CB  ARG A 275      13.291  42.490   2.205  1.00 92.20           C  
ATOM   4290  HB2 ARG A 275      12.688  41.829   2.828  1.00 92.20           H  
ATOM   4291  HB3 ARG A 275      13.726  43.257   2.845  1.00 92.20           H  
ATOM   4292  O   ARG A 275      16.019  42.135   3.269  1.00 92.20           O  
ATOM   4293  CG  ARG A 275      12.400  43.186   1.162  1.00 92.20           C  
ATOM   4294  HG2 ARG A 275      13.030  43.825   0.544  1.00 92.20           H  
ATOM   4295  HG3 ARG A 275      11.921  42.454   0.511  1.00 92.20           H  
ATOM   4296  CD  ARG A 275      11.328  44.063   1.823  1.00 92.20           C  
ATOM   4297  HD2 ARG A 275      11.810  44.725   2.543  1.00 92.20           H  
ATOM   4298  HD3 ARG A 275      10.878  44.692   1.055  1.00 92.20           H  
ATOM   4299  NE  ARG A 275      10.290  43.267   2.514  1.00 92.20           N  
ATOM   4300  HE  ARG A 275      10.594  42.726   3.311  1.00 92.20           H  
ATOM   4301  NH1 ARG A 275       8.525  43.642   1.073  1.00 92.20           N  
ATOM   4302 HH11 ARG A 275       7.607  43.353   0.764  1.00 92.20           H  
ATOM   4303 HH12 ARG A 275       9.105  44.185   0.450  1.00 92.20           H  
ATOM   4304  NH2 ARG A 275       8.216  42.336   2.815  1.00 92.20           N  
ATOM   4305 HH21 ARG A 275       8.526  41.791   3.607  1.00 92.20           H  
ATOM   4306 HH22 ARG A 275       7.299  42.186   2.420  1.00 92.20           H  
ATOM   4307  CZ  ARG A 275       9.031  43.091   2.138  1.00 92.20           C  
ATOM   4308  N   GLY A 276      15.820  39.978   2.684  1.00 94.97           N  
ATOM   4309  H   GLY A 276      15.357  39.315   2.079  1.00 94.97           H  
ATOM   4310  CA  GLY A 276      16.787  39.445   3.647  1.00 94.97           C  
ATOM   4311  HA2 GLY A 276      17.662  40.094   3.678  1.00 94.97           H  
ATOM   4312  HA3 GLY A 276      17.098  38.458   3.306  1.00 94.97           H  
ATOM   4313  C   GLY A 276      16.258  39.290   5.079  1.00 94.97           C  
ATOM   4314  O   GLY A 276      17.036  38.934   5.963  1.00 94.97           O  
ATOM   4315  N   ASP A 277      14.958  39.508   5.318  1.00 96.51           N  
ATOM   4316  H   ASP A 277      14.363  39.680   4.520  1.00 96.51           H  
ATOM   4317  CA  ASP A 277      14.266  39.182   6.578  1.00 96.51           C  
ATOM   4318  HA  ASP A 277      14.934  39.403   7.410  1.00 96.51           H  
ATOM   4319  C   ASP A 277      13.971  37.674   6.628  1.00 96.51           C  
ATOM   4320  CB  ASP A 277      13.009  40.055   6.765  1.00 96.51           C  
ATOM   4321  HB2 ASP A 277      13.305  41.104   6.740  1.00 96.51           H  
ATOM   4322  HB3 ASP A 277      12.321  39.882   5.937  1.00 96.51           H  
ATOM   4323  O   ASP A 277      12.832  37.212   6.521  1.00 96.51           O  
ATOM   4324  CG  ASP A 277      12.280  39.784   8.095  1.00 96.51           C  
ATOM   4325  OD1 ASP A 277      12.941  39.344   9.060  1.00 96.51           O  
ATOM   4326  OD2 ASP A 277      11.045  40.024   8.161  1.00 96.51           O  
ATOM   4327  N   ASN A 278      15.056  36.906   6.694  1.00 98.16           N  
ATOM   4328  H   ASN A 278      15.944  37.385   6.739  1.00 98.16           H  
ATOM   4329  CA  ASN A 278      15.058  35.453   6.613  1.00 98.16           C  
ATOM   4330  HA  ASN A 278      14.479  35.148   5.742  1.00 98.16           H  
ATOM   4331  C   ASN A 278      14.439  34.851   7.882  1.00 98.16           C  
ATOM   4332  CB  ASN A 278      16.508  34.991   6.414  1.00 98.16           C  
ATOM   4333  HB2 ASN A 278      16.562  33.907   6.516  1.00 98.16           H  
ATOM   4334  HB3 ASN A 278      17.133  35.432   7.191  1.00 98.16           H  
ATOM   4335  O   ASN A 278      15.046  34.951   8.954  1.00 98.16           O  
ATOM   4336  CG  ASN A 278      17.054  35.363   5.051  1.00 98.16           C  
ATOM   4337  ND2 ASN A 278      18.356  35.454   4.920  1.00 98.16           N  
ATOM   4338 HD21 ASN A 278      18.672  35.753   4.008  1.00 98.16           H  
ATOM   4339 HD22 ASN A 278      18.950  35.398   5.735  1.00 98.16           H  
ATOM   4340  OD1 ASN A 278      16.347  35.559   4.078  1.00 98.16           O  
ATOM   4341  N   PRO A 279      13.258  34.213   7.800  1.00 98.52           N  
ATOM   4342  CA  PRO A 279      12.630  33.635   8.972  1.00 98.52           C  
ATOM   4343  HA  PRO A 279      12.615  34.368   9.779  1.00 98.52           H  
ATOM   4344  C   PRO A 279      13.392  32.395   9.439  1.00 98.52           C  
ATOM   4345  CB  PRO A 279      11.199  33.328   8.550  1.00 98.52           C  
ATOM   4346  HB2 PRO A 279      10.611  34.241   8.649  1.00 98.52           H  
ATOM   4347  HB3 PRO A 279      10.756  32.521   9.134  1.00 98.52           H  
ATOM   4348  O   PRO A 279      13.872  31.581   8.641  1.00 98.52           O  
ATOM   4349  CG  PRO A 279      11.366  32.977   7.072  1.00 98.52           C  
ATOM   4350  HG2 PRO A 279      11.732  31.954   6.990  1.00 98.52           H  
ATOM   4351  HG3 PRO A 279      10.450  33.099   6.494  1.00 98.52           H  
ATOM   4352  CD  PRO A 279      12.441  33.961   6.619  1.00 98.52           C  
ATOM   4353  HD2 PRO A 279      11.973  34.887   6.287  1.00 98.52           H  
ATOM   4354  HD3 PRO A 279      13.023  33.522   5.808  1.00 98.52           H  
ATOM   4355  N   SER A 280      13.462  32.243  10.752  1.00 98.76           N  
ATOM   4356  H   SER A 280      13.045  32.960  11.328  1.00 98.76           H  
ATOM   4357  CA  SER A 280      14.098  31.118  11.424  1.00 98.76           C  
ATOM   4358  HA  SER A 280      14.223  30.333  10.678  1.00 98.76           H  
ATOM   4359  C   SER A 280      13.233  30.537  12.538  1.00 98.76           C  
ATOM   4360  CB  SER A 280      15.495  31.492  11.931  1.00 98.76           C  
ATOM   4361  HB2 SER A 280      16.005  30.594  12.280  1.00 98.76           H  
ATOM   4362  HB3 SER A 280      16.068  31.912  11.105  1.00 98.76           H  
ATOM   4363  O   SER A 280      12.400  31.226  13.134  1.00 98.76           O  
ATOM   4364  OG  SER A 280      15.437  32.433  12.985  1.00 98.76           O  
ATOM   4365  HG  SER A 280      15.250  31.960  13.799  1.00 98.76           H  
ATOM   4366  N   TRP A 281      13.448  29.253  12.806  1.00 98.83           N  
ATOM   4367  H   TRP A 281      14.159  28.779  12.267  1.00 98.83           H  
ATOM   4368  CA  TRP A 281      12.813  28.499  13.871  1.00 98.83           C  
ATOM   4369  HA  TRP A 281      12.307  29.197  14.539  1.00 98.83           H  
ATOM   4370  C   TRP A 281      13.868  27.745  14.666  1.00 98.83           C  
ATOM   4371  CB  TRP A 281      11.797  27.493  13.308  1.00 98.83           C  
ATOM   4372  HB2 TRP A 281      12.307  26.830  12.609  1.00 98.83           H  
ATOM   4373  HB3 TRP A 281      11.450  26.881  14.141  1.00 98.83           H  
ATOM   4374  O   TRP A 281      14.585  26.910  14.107  1.00 98.83           O  
ATOM   4375  CG  TRP A 281      10.598  28.060  12.618  1.00 98.83           C  
ATOM   4376  CD1 TRP A 281       9.332  28.015  13.087  1.00 98.83           C  
ATOM   4377  HD1 TRP A 281       9.035  27.554  14.018  1.00 98.83           H  
ATOM   4378  CD2 TRP A 281      10.518  28.723  11.317  1.00 98.83           C  
ATOM   4379  CE2 TRP A 281       9.163  29.099  11.096  1.00 98.83           C  
ATOM   4380  CE3 TRP A 281      11.438  29.021  10.287  1.00 98.83           C  
ATOM   4381  HE3 TRP A 281      12.473  28.736  10.400  1.00 98.83           H  
ATOM   4382  NE1 TRP A 281       8.488  28.658  12.209  1.00 98.83           N  
ATOM   4383  HE1 TRP A 281       7.499  28.784  12.367  1.00 98.83           H  
ATOM   4384  CH2 TRP A 281       9.682  30.036   8.928  1.00 98.83           C  
ATOM   4385  HH2 TRP A 281       9.371  30.537   8.023  1.00 98.83           H  
ATOM   4386  CZ2 TRP A 281       8.744  29.739   9.927  1.00 98.83           C  
ATOM   4387  HZ2 TRP A 281       7.700  29.985   9.802  1.00 98.83           H  
ATOM   4388  CZ3 TRP A 281      11.029  29.681   9.113  1.00 98.83           C  
ATOM   4389  HZ3 TRP A 281      11.760  29.926   8.357  1.00 98.83           H  
ATOM   4390  N   THR A 282      13.907  27.951  15.977  1.00 98.74           N  
ATOM   4391  H   THR A 282      13.355  28.700  16.370  1.00 98.74           H  
ATOM   4392  CA  THR A 282      14.647  27.065  16.875  1.00 98.74           C  
ATOM   4393  HA  THR A 282      15.634  26.888  16.449  1.00 98.74           H  
ATOM   4394  C   THR A 282      13.920  25.722  16.983  1.00 98.74           C  
ATOM   4395  CB  THR A 282      14.865  27.716  18.243  1.00 98.74           C  
ATOM   4396  HB  THR A 282      13.910  27.885  18.740  1.00 98.74           H  
ATOM   4397  O   THR A 282      12.704  25.669  17.204  1.00 98.74           O  
ATOM   4398  CG2 THR A 282      15.773  26.845  19.116  1.00 98.74           C  
ATOM   4399 HG21 THR A 282      16.719  26.671  18.603  1.00 98.74           H  
ATOM   4400 HG22 THR A 282      15.973  27.360  20.055  1.00 98.74           H  
ATOM   4401 HG23 THR A 282      15.303  25.885  19.331  1.00 98.74           H  
ATOM   4402  OG1 THR A 282      15.536  28.946  18.094  1.00 98.74           O  
ATOM   4403  HG1 THR A 282      14.938  29.597  17.719  1.00 98.74           H  
ATOM   4404  N   THR A 283      14.650  24.620  16.806  1.00 98.68           N  
ATOM   4405  H   THR A 283      15.647  24.710  16.673  1.00 98.68           H  
ATOM   4406  CA  THR A 283      14.098  23.262  16.826  1.00 98.68           C  
ATOM   4407  HA  THR A 283      13.019  23.337  16.688  1.00 98.68           H  
ATOM   4408  C   THR A 283      14.343  22.595  18.176  1.00 98.68           C  
ATOM   4409  CB  THR A 283      14.603  22.391  15.666  1.00 98.68           C  
ATOM   4410  HB  THR A 283      14.008  21.478  15.638  1.00 98.68           H  
ATOM   4411  O   THR A 283      15.438  22.668  18.738  1.00 98.68           O  
ATOM   4412  CG2 THR A 283      14.484  23.085  14.308  1.00 98.68           C  
ATOM   4413 HG21 THR A 283      13.502  23.547  14.205  1.00 98.68           H  
ATOM   4414 HG22 THR A 283      14.629  22.355  13.512  1.00 98.68           H  
ATOM   4415 HG23 THR A 283      15.244  23.862  14.219  1.00 98.68           H  
ATOM   4416  OG1 THR A 283      15.956  22.054  15.833  1.00 98.68           O  
ATOM   4417  HG1 THR A 283      15.998  21.167  16.198  1.00 98.68           H  
ATOM   4418  N   TYR A 284      13.316  21.921  18.691  1.00 98.66           N  
ATOM   4419  H   TYR A 284      12.456  21.891  18.162  1.00 98.66           H  
ATOM   4420  CA  TYR A 284      13.308  21.272  19.997  1.00 98.66           C  
ATOM   4421  HA  TYR A 284      14.328  21.243  20.380  1.00 98.66           H  
ATOM   4422  C   TYR A 284      12.782  19.841  19.914  1.00 98.66           C  
ATOM   4423  CB  TYR A 284      12.440  22.056  20.987  1.00 98.66           C  
ATOM   4424  HB2 TYR A 284      12.440  21.517  21.934  1.00 98.66           H  
ATOM   4425  HB3 TYR A 284      11.413  22.064  20.621  1.00 98.66           H  
ATOM   4426  O   TYR A 284      11.932  19.538  19.076  1.00 98.66           O  
ATOM   4427  CG  TYR A 284      12.859  23.486  21.243  1.00 98.66           C  
ATOM   4428  CD1 TYR A 284      13.624  23.801  22.382  1.00 98.66           C  
ATOM   4429  HD1 TYR A 284      13.909  23.023  23.075  1.00 98.66           H  
ATOM   4430  CD2 TYR A 284      12.459  24.507  20.361  1.00 98.66           C  
ATOM   4431  HD2 TYR A 284      11.891  24.268  19.474  1.00 98.66           H  
ATOM   4432  CE1 TYR A 284      14.008  25.129  22.636  1.00 98.66           C  
ATOM   4433  HE1 TYR A 284      14.594  25.365  23.511  1.00 98.66           H  
ATOM   4434  CE2 TYR A 284      12.840  25.835  20.614  1.00 98.66           C  
ATOM   4435  HE2 TYR A 284      12.575  26.624  19.927  1.00 98.66           H  
ATOM   4436  OH  TYR A 284      13.990  27.435  21.967  1.00 98.66           O  
ATOM   4437  HH  TYR A 284      14.585  27.525  22.715  1.00 98.66           H  
ATOM   4438  CZ  TYR A 284      13.621  26.149  21.743  1.00 98.66           C  
ATOM   4439  N   LEU A 285      13.240  18.993  20.831  1.00 98.27           N  
ATOM   4440  H   LEU A 285      13.957  19.321  21.464  1.00 98.27           H  
ATOM   4441  CA  LEU A 285      12.687  17.668  21.094  1.00 98.27           C  
ATOM   4442  HA  LEU A 285      11.955  17.414  20.326  1.00 98.27           H  
ATOM   4443  C   LEU A 285      11.968  17.672  22.447  1.00 98.27           C  
ATOM   4444  CB  LEU A 285      13.806  16.607  21.066  1.00 98.27           C  
ATOM   4445  HB2 LEU A 285      14.504  16.823  21.875  1.00 98.27           H  
ATOM   4446  HB3 LEU A 285      13.362  15.630  21.262  1.00 98.27           H  
ATOM   4447  O   LEU A 285      12.515  18.175  23.429  1.00 98.27           O  
ATOM   4448  CG  LEU A 285      14.597  16.530  19.749  1.00 98.27           C  
ATOM   4449  HG  LEU A 285      15.035  17.508  19.550  1.00 98.27           H  
ATOM   4450  CD1 LEU A 285      15.749  15.537  19.865  1.00 98.27           C  
ATOM   4451 HD11 LEU A 285      15.363  14.525  19.992  1.00 98.27           H  
ATOM   4452 HD12 LEU A 285      16.358  15.586  18.962  1.00 98.27           H  
ATOM   4453 HD13 LEU A 285      16.377  15.794  20.718  1.00 98.27           H  
ATOM   4454  CD2 LEU A 285      13.722  16.129  18.564  1.00 98.27           C  
ATOM   4455 HD21 LEU A 285      13.246  15.168  18.759  1.00 98.27           H  
ATOM   4456 HD22 LEU A 285      14.335  16.051  17.666  1.00 98.27           H  
ATOM   4457 HD23 LEU A 285      12.961  16.891  18.398  1.00 98.27           H  
ATOM   4458  N   GLN A 286      10.776  17.083  22.513  1.00 98.38           N  
ATOM   4459  H   GLN A 286      10.372  16.754  21.648  1.00 98.38           H  
ATOM   4460  CA  GLN A 286      10.313  16.417  23.734  1.00 98.38           C  
ATOM   4461  HA  GLN A 286      10.787  16.868  24.605  1.00 98.38           H  
ATOM   4462  C   GLN A 286      10.761  14.957  23.643  1.00 98.38           C  
ATOM   4463  CB  GLN A 286       8.788  16.521  23.913  1.00 98.38           C  
ATOM   4464  HB2 GLN A 286       8.514  15.979  24.818  1.00 98.38           H  
ATOM   4465  HB3 GLN A 286       8.284  16.058  23.064  1.00 98.38           H  
ATOM   4466  O   GLN A 286      10.666  14.362  22.571  1.00 98.38           O  
ATOM   4467  CG  GLN A 286       8.314  17.972  24.055  1.00 98.38           C  
ATOM   4468  HG2 GLN A 286       8.909  18.466  24.823  1.00 98.38           H  
ATOM   4469  HG3 GLN A 286       8.476  18.484  23.107  1.00 98.38           H  
ATOM   4470  CD  GLN A 286       6.834  18.097  24.424  1.00 98.38           C  
ATOM   4471  NE2 GLN A 286       6.480  18.099  25.682  1.00 98.38           N  
ATOM   4472 HE21 GLN A 286       5.484  18.092  25.852  1.00 98.38           H  
ATOM   4473 HE22 GLN A 286       7.177  17.988  26.405  1.00 98.38           H  
ATOM   4474  OE1 GLN A 286       5.946  18.262  23.613  1.00 98.38           O  
ATOM   4475  N   VAL A 287      11.271  14.396  24.738  1.00 97.95           N  
ATOM   4476  H   VAL A 287      11.266  14.914  25.605  1.00 97.95           H  
ATOM   4477  CA  VAL A 287      11.870  13.054  24.768  1.00 97.95           C  
ATOM   4478  HA  VAL A 287      11.692  12.550  23.818  1.00 97.95           H  
ATOM   4479  C   VAL A 287      11.211  12.242  25.871  1.00 97.95           C  
ATOM   4480  CB  VAL A 287      13.394  13.118  24.992  1.00 97.95           C  
ATOM   4481  HB  VAL A 287      13.592  13.513  25.989  1.00 97.95           H  
ATOM   4482  O   VAL A 287      11.062  12.743  26.984  1.00 97.95           O  
ATOM   4483  CG1 VAL A 287      14.034  11.729  24.881  1.00 97.95           C  
ATOM   4484 HG11 VAL A 287      13.652  11.068  25.659  1.00 97.95           H  
ATOM   4485 HG12 VAL A 287      15.114  11.807  25.009  1.00 97.95           H  
ATOM   4486 HG13 VAL A 287      13.815  11.299  23.904  1.00 97.95           H  
ATOM   4487  CG2 VAL A 287      14.089  14.036  23.977  1.00 97.95           C  
ATOM   4488 HG21 VAL A 287      13.708  15.054  24.057  1.00 97.95           H  
ATOM   4489 HG22 VAL A 287      13.927  13.667  22.964  1.00 97.95           H  
ATOM   4490 HG23 VAL A 287      15.157  14.063  24.192  1.00 97.95           H  
ATOM   4491  N   MET A 288      10.843  11.000  25.569  1.00 96.32           N  
ATOM   4492  H   MET A 288      10.980  10.670  24.624  1.00 96.32           H  
ATOM   4493  CA  MET A 288      10.257  10.065  26.523  1.00 96.32           C  
ATOM   4494  HA  MET A 288      10.439  10.425  27.535  1.00 96.32           H  
ATOM   4495  C   MET A 288      10.925   8.695  26.375  1.00 96.32           C  
ATOM   4496  CB  MET A 288       8.737  10.018  26.293  1.00 96.32           C  
ATOM   4497  HB2 MET A 288       8.368  11.040  26.211  1.00 96.32           H  
ATOM   4498  HB3 MET A 288       8.509   9.492  25.366  1.00 96.32           H  
ATOM   4499  O   MET A 288      11.053   8.183  25.261  1.00 96.32           O  
ATOM   4500  CG  MET A 288       8.019   9.342  27.458  1.00 96.32           C  
ATOM   4501  HG2 MET A 288       8.365   8.310  27.516  1.00 96.32           H  
ATOM   4502  HG3 MET A 288       8.309   9.849  28.378  1.00 96.32           H  
ATOM   4503  SD  MET A 288       6.209   9.297  27.389  1.00 96.32           S  
ATOM   4504  CE  MET A 288       5.739  11.018  27.107  1.00 96.32           C  
ATOM   4505  HE1 MET A 288       6.504  11.689  27.497  1.00 96.32           H  
ATOM   4506  HE2 MET A 288       4.784  11.220  27.591  1.00 96.32           H  
ATOM   4507  HE3 MET A 288       5.640  11.186  26.035  1.00 96.32           H  
ATOM   4508  N   THR A 289      11.372   8.094  27.479  1.00 93.34           N  
ATOM   4509  H   THR A 289      11.255   8.545  28.375  1.00 93.34           H  
ATOM   4510  CA  THR A 289      11.862   6.707  27.444  1.00 93.34           C  
ATOM   4511  HA  THR A 289      12.493   6.608  26.560  1.00 93.34           H  
ATOM   4512  C   THR A 289      10.690   5.730  27.295  1.00 93.34           C  
ATOM   4513  CB  THR A 289      12.739   6.319  28.649  1.00 93.34           C  
ATOM   4514  HB  THR A 289      13.291   5.420  28.373  1.00 93.34           H  
ATOM   4515  O   THR A 289       9.556   6.085  27.638  1.00 93.34           O  
ATOM   4516  CG2 THR A 289      13.775   7.383  29.012  1.00 93.34           C  
ATOM   4517 HG21 THR A 289      14.433   6.988  29.787  1.00 93.34           H  
ATOM   4518 HG22 THR A 289      14.370   7.630  28.133  1.00 93.34           H  
ATOM   4519 HG23 THR A 289      13.284   8.281  29.386  1.00 93.34           H  
ATOM   4520  OG1 THR A 289      11.984   6.007  29.795  1.00 93.34           O  
ATOM   4521  HG1 THR A 289      12.210   5.091  29.972  1.00 93.34           H  
ATOM   4522  N   PRO A 290      10.919   4.492  26.826  1.00 88.98           N  
ATOM   4523  CA  PRO A 290       9.863   3.481  26.761  1.00 88.98           C  
ATOM   4524  HA  PRO A 290       9.121   3.798  26.028  1.00 88.98           H  
ATOM   4525  C   PRO A 290       9.156   3.263  28.111  1.00 88.98           C  
ATOM   4526  CB  PRO A 290      10.559   2.214  26.251  1.00 88.98           C  
ATOM   4527  HB2 PRO A 290       9.894   1.609  25.634  1.00 88.98           H  
ATOM   4528  HB3 PRO A 290      10.940   1.628  27.087  1.00 88.98           H  
ATOM   4529  O   PRO A 290       7.931   3.213  28.170  1.00 88.98           O  
ATOM   4530  CG  PRO A 290      11.735   2.763  25.444  1.00 88.98           C  
ATOM   4531  HG2 PRO A 290      12.541   2.037  25.342  1.00 88.98           H  
ATOM   4532  HG3 PRO A 290      11.387   3.101  24.467  1.00 88.98           H  
ATOM   4533  CD  PRO A 290      12.159   3.976  26.260  1.00 88.98           C  
ATOM   4534  HD2 PRO A 290      12.826   3.660  27.061  1.00 88.98           H  
ATOM   4535  HD3 PRO A 290      12.651   4.702  25.612  1.00 88.98           H  
ATOM   4536  N   GLU A 291       9.900   3.264  29.221  1.00 88.97           N  
ATOM   4537  H   GLU A 291      10.904   3.325  29.126  1.00 88.97           H  
ATOM   4538  CA  GLU A 291       9.350   3.078  30.572  1.00 88.97           C  
ATOM   4539  HA  GLU A 291       8.702   2.201  30.567  1.00 88.97           H  
ATOM   4540  C   GLU A 291       8.518   4.277  31.045  1.00 88.97           C  
ATOM   4541  CB  GLU A 291      10.469   2.865  31.610  1.00 88.97           C  
ATOM   4542  HB2 GLU A 291      10.991   3.805  31.787  1.00 88.97           H  
ATOM   4543  HB3 GLU A 291       9.990   2.596  32.551  1.00 88.97           H  
ATOM   4544  O   GLU A 291       7.609   4.130  31.866  1.00 88.97           O  
ATOM   4545  CG  GLU A 291      11.492   1.765  31.286  1.00 88.97           C  
ATOM   4546  HG2 GLU A 291      12.037   1.539  32.203  1.00 88.97           H  
ATOM   4547  HG3 GLU A 291      10.955   0.863  30.990  1.00 88.97           H  
ATOM   4548  CD  GLU A 291      12.510   2.156  30.203  1.00 88.97           C  
ATOM   4549  OE1 GLU A 291      13.173   1.241  29.680  1.00 88.97           O  
ATOM   4550  OE2 GLU A 291      12.619   3.375  29.901  1.00 88.97           O  
ATOM   4551  N   GLN A 292       8.845   5.484  30.573  1.00 92.72           N  
ATOM   4552  H   GLN A 292       9.595   5.544  29.899  1.00 92.72           H  
ATOM   4553  CA  GLN A 292       8.034   6.673  30.821  1.00 92.72           C  
ATOM   4554  HA  GLN A 292       7.739   6.700  31.870  1.00 92.72           H  
ATOM   4555  C   GLN A 292       6.745   6.633  29.996  1.00 92.72           C  
ATOM   4556  CB  GLN A 292       8.838   7.938  30.506  1.00 92.72           C  
ATOM   4557  HB2 GLN A 292       8.160   8.791  30.494  1.00 92.72           H  
ATOM   4558  HB3 GLN A 292       9.283   7.833  29.517  1.00 92.72           H  
ATOM   4559  O   GLN A 292       5.693   6.987  30.523  1.00 92.72           O  
ATOM   4560  CG  GLN A 292       9.947   8.225  31.526  1.00 92.72           C  
ATOM   4561  HG2 GLN A 292      10.604   7.362  31.623  1.00 92.72           H  
ATOM   4562  HG3 GLN A 292       9.490   8.420  32.496  1.00 92.72           H  
ATOM   4563  CD  GLN A 292      10.788   9.427  31.107  1.00 92.72           C  
ATOM   4564  NE2 GLN A 292      11.220  10.253  32.035  1.00 92.72           N  
ATOM   4565 HE21 GLN A 292      10.987  10.111  33.007  1.00 92.72           H  
ATOM   4566 HE22 GLN A 292      11.733  11.054  31.694  1.00 92.72           H  
ATOM   4567  OE1 GLN A 292      11.061   9.670  29.943  1.00 92.72           O  
ATOM   4568  N   ALA A 293       6.811   6.150  28.751  1.00 90.84           N  
ATOM   4569  H   ALA A 293       7.711   5.869  28.390  1.00 90.84           H  
ATOM   4570  CA  ALA A 293       5.653   6.008  27.870  1.00 90.84           C  
ATOM   4571  HA  ALA A 293       5.137   6.965  27.798  1.00 90.84           H  
ATOM   4572  C   ALA A 293       4.616   5.025  28.418  1.00 90.84           C  
ATOM   4573  CB  ALA A 293       6.146   5.617  26.473  1.00 90.84           C  
ATOM   4574  HB1 ALA A 293       5.292   5.514  25.803  1.00 90.84           H  
ATOM   4575  HB2 ALA A 293       6.675   4.665  26.507  1.00 90.84           H  
ATOM   4576  HB3 ALA A 293       6.813   6.390  26.089  1.00 90.84           H  
ATOM   4577  O   ALA A 293       3.427   5.331  28.404  1.00 90.84           O  
ATOM   4578  N   GLU A 294       5.051   3.900  28.988  1.00 86.69           N  
ATOM   4579  H   GLU A 294       6.027   3.661  28.894  1.00 86.69           H  
ATOM   4580  CA  GLU A 294       4.155   2.935  29.644  1.00 86.69           C  
ATOM   4581  HA  GLU A 294       3.399   2.597  28.936  1.00 86.69           H  
ATOM   4582  C   GLU A 294       3.411   3.517  30.858  1.00 86.69           C  
ATOM   4583  CB  GLU A 294       4.975   1.727  30.112  1.00 86.69           C  
ATOM   4584  HB2 GLU A 294       4.355   1.125  30.777  1.00 86.69           H  
ATOM   4585  HB3 GLU A 294       5.836   2.084  30.676  1.00 86.69           H  
ATOM   4586  O   GLU A 294       2.321   3.060  31.200  1.00 86.69           O  
ATOM   4587  CG  GLU A 294       5.442   0.831  28.957  1.00 86.69           C  
ATOM   4588  HG2 GLU A 294       4.562   0.457  28.434  1.00 86.69           H  
ATOM   4589  HG3 GLU A 294       6.025   1.422  28.250  1.00 86.69           H  
ATOM   4590  CD  GLU A 294       6.287  -0.358  29.443  1.00 86.69           C  
ATOM   4591  OE1 GLU A 294       6.684  -1.167  28.577  1.00 86.69           O  
ATOM   4592  OE2 GLU A 294       6.517  -0.474  30.673  1.00 86.69           O  
ATOM   4593  N   LYS A 295       3.993   4.524  31.523  1.00 88.66           N  
ATOM   4594  H   LYS A 295       4.872   4.862  31.159  1.00 88.66           H  
ATOM   4595  CA  LYS A 295       3.426   5.176  32.718  1.00 88.66           C  
ATOM   4596  HA  LYS A 295       2.669   4.523  33.153  1.00 88.66           H  
ATOM   4597  C   LYS A 295       2.707   6.486  32.408  1.00 88.66           C  
ATOM   4598  CB  LYS A 295       4.538   5.407  33.748  1.00 88.66           C  
ATOM   4599  HB2 LYS A 295       5.328   5.998  33.285  1.00 88.66           H  
ATOM   4600  HB3 LYS A 295       4.138   5.967  34.594  1.00 88.66           H  
ATOM   4601  O   LYS A 295       2.151   7.101  33.320  1.00 88.66           O  
ATOM   4602  CG  LYS A 295       5.112   4.086  34.265  1.00 88.66           C  
ATOM   4603  HG2 LYS A 295       5.462   3.482  33.428  1.00 88.66           H  
ATOM   4604  HG3 LYS A 295       4.338   3.533  34.797  1.00 88.66           H  
ATOM   4605  CD  LYS A 295       6.288   4.358  35.201  1.00 88.66           C  
ATOM   4606  HD2 LYS A 295       5.937   4.863  36.101  1.00 88.66           H  
ATOM   4607  HD3 LYS A 295       7.011   4.987  34.681  1.00 88.66           H  
ATOM   4608  CE  LYS A 295       6.934   3.019  35.547  1.00 88.66           C  
ATOM   4609  HE2 LYS A 295       7.141   2.501  34.611  1.00 88.66           H  
ATOM   4610  HE3 LYS A 295       6.223   2.414  36.109  1.00 88.66           H  
ATOM   4611  NZ  LYS A 295       8.193   3.211  36.300  1.00 88.66           N  
ATOM   4612  HZ1 LYS A 295       8.020   3.694  37.171  1.00 88.66           H  
ATOM   4613  HZ2 LYS A 295       8.623   2.314  36.476  1.00 88.66           H  
ATOM   4614  HZ3 LYS A 295       8.829   3.751  35.732  1.00 88.66           H  
ATOM   4615  N   PHE A 296       2.756   6.947  31.162  1.00 90.83           N  
ATOM   4616  H   PHE A 296       3.187   6.378  30.447  1.00 90.83           H  
ATOM   4617  CA  PHE A 296       2.188   8.227  30.778  1.00 90.83           C  
ATOM   4618  HA  PHE A 296       2.529   8.960  31.509  1.00 90.83           H  
ATOM   4619  C   PHE A 296       0.657   8.171  30.841  1.00 90.83           C  
ATOM   4620  CB  PHE A 296       2.727   8.636  29.402  1.00 90.83           C  
ATOM   4621  HB2 PHE A 296       2.384   7.909  28.666  1.00 90.83           H  
ATOM   4622  HB3 PHE A 296       3.816   8.594  29.424  1.00 90.83           H  
ATOM   4623  O   PHE A 296       0.036   7.184  30.456  1.00 90.83           O  
ATOM   4624  CG  PHE A 296       2.331  10.030  28.956  1.00 90.83           C  
ATOM   4625  CD1 PHE A 296       1.839  10.229  27.655  1.00 90.83           C  
ATOM   4626  HD1 PHE A 296       1.761   9.393  26.976  1.00 90.83           H  
ATOM   4627  CD2 PHE A 296       2.477  11.133  29.820  1.00 90.83           C  
ATOM   4628  HD2 PHE A 296       2.897  11.011  30.808  1.00 90.83           H  
ATOM   4629  CE1 PHE A 296       1.474  11.512  27.222  1.00 90.83           C  
ATOM   4630  HE1 PHE A 296       1.110  11.654  26.215  1.00 90.83           H  
ATOM   4631  CE2 PHE A 296       2.095  12.417  29.396  1.00 90.83           C  
ATOM   4632  HE2 PHE A 296       2.201  13.252  30.073  1.00 90.83           H  
ATOM   4633  CZ  PHE A 296       1.601  12.603  28.093  1.00 90.83           C  
ATOM   4634  HZ  PHE A 296       1.308  13.584  27.749  1.00 90.83           H  
ATOM   4635  N   ARG A 297       0.029   9.239  31.354  1.00 88.09           N  
ATOM   4636  H   ARG A 297       0.598  10.013  31.664  1.00 88.09           H  
ATOM   4637  CA  ARG A 297      -1.432   9.293  31.555  1.00 88.09           C  
ATOM   4638  HA  ARG A 297      -1.725   8.468  32.205  1.00 88.09           H  
ATOM   4639  C   ARG A 297      -2.211   9.097  30.254  1.00 88.09           C  
ATOM   4640  CB  ARG A 297      -1.802  10.636  32.211  1.00 88.09           C  
ATOM   4641  HB2 ARG A 297      -1.292  10.708  33.172  1.00 88.09           H  
ATOM   4642  HB3 ARG A 297      -1.457  11.453  31.577  1.00 88.09           H  
ATOM   4643  O   ARG A 297      -3.312   8.553  30.273  1.00 88.09           O  
ATOM   4644  CG  ARG A 297      -3.318  10.789  32.434  1.00 88.09           C  
ATOM   4645  HG2 ARG A 297      -3.675   9.944  33.024  1.00 88.09           H  
ATOM   4646  HG3 ARG A 297      -3.839  10.794  31.477  1.00 88.09           H  
ATOM   4647  CD  ARG A 297      -3.652  12.105  33.146  1.00 88.09           C  
ATOM   4648  HD2 ARG A 297      -3.076  12.181  34.069  1.00 88.09           H  
ATOM   4649  HD3 ARG A 297      -3.360  12.932  32.499  1.00 88.09           H  
ATOM   4650  NE  ARG A 297      -5.093  12.225  33.441  1.00 88.09           N  
ATOM   4651  HE  ARG A 297      -5.642  12.848  32.866  1.00 88.09           H  
ATOM   4652  NH1 ARG A 297      -5.183  10.775  35.221  1.00 88.09           N  
ATOM   4653 HH11 ARG A 297      -5.738  10.282  35.906  1.00 88.09           H  
ATOM   4654 HH12 ARG A 297      -4.207  10.565  35.070  1.00 88.09           H  
ATOM   4655  NH2 ARG A 297      -7.029  11.815  34.562  1.00 88.09           N  
ATOM   4656 HH21 ARG A 297      -7.588  11.336  35.254  1.00 88.09           H  
ATOM   4657 HH22 ARG A 297      -7.492  12.491  33.972  1.00 88.09           H  
ATOM   4658  CZ  ARG A 297      -5.760  11.609  34.398  1.00 88.09           C  
ATOM   4659  N   TYR A 298      -1.659   9.591  29.153  1.00 90.28           N  
ATOM   4660  H   TYR A 298      -0.702   9.908  29.214  1.00 90.28           H  
ATOM   4661  CA  TYR A 298      -2.251   9.501  27.827  1.00 90.28           C  
ATOM   4662  HA  TYR A 298      -3.283   9.163  27.911  1.00 90.28           H  
ATOM   4663  C   TYR A 298      -1.488   8.474  26.991  1.00 90.28           C  
ATOM   4664  CB  TYR A 298      -2.256  10.887  27.168  1.00 90.28           C  
ATOM   4665  HB2 TYR A 298      -2.832  10.831  26.245  1.00 90.28           H  
ATOM   4666  HB3 TYR A 298      -1.234  11.146  26.890  1.00 90.28           H  
ATOM   4667  O   TYR A 298      -0.334   8.164  27.271  1.00 90.28           O  
ATOM   4668  CG  TYR A 298      -2.826  11.999  28.034  1.00 90.28           C  
ATOM   4669  CD1 TYR A 298      -4.219  12.151  28.176  1.00 90.28           C  
ATOM   4670  HD1 TYR A 298      -4.892  11.468  27.679  1.00 90.28           H  
ATOM   4671  CD2 TYR A 298      -1.955  12.870  28.717  1.00 90.28           C  
ATOM   4672  HD2 TYR A 298      -0.888  12.727  28.635  1.00 90.28           H  
ATOM   4673  CE1 TYR A 298      -4.736  13.192  28.972  1.00 90.28           C  
ATOM   4674  HE1 TYR A 298      -5.802  13.321  29.091  1.00 90.28           H  
ATOM   4675  CE2 TYR A 298      -2.464  13.904  29.523  1.00 90.28           C  
ATOM   4676  HE2 TYR A 298      -1.786  14.557  30.052  1.00 90.28           H  
ATOM   4677  OH  TYR A 298      -4.351  15.100  30.375  1.00 90.28           O  
ATOM   4678  HH  TYR A 298      -3.687  15.513  30.931  1.00 90.28           H  
ATOM   4679  CZ  TYR A 298      -3.860  14.072  29.640  1.00 90.28           C  
ATOM   4680  N   ASN A 299      -2.106   7.977  25.924  1.00 89.65           N  
ATOM   4681  H   ASN A 299      -3.042   8.281  25.694  1.00 89.65           H  
ATOM   4682  CA  ASN A 299      -1.387   7.144  24.971  1.00 89.65           C  
ATOM   4683  HA  ASN A 299      -0.799   6.411  25.523  1.00 89.65           H  
ATOM   4684  C   ASN A 299      -0.411   8.023  24.167  1.00 89.65           C  
ATOM   4685  CB  ASN A 299      -2.412   6.380  24.119  1.00 89.65           C  
ATOM   4686  HB2 ASN A 299      -2.970   7.075  23.492  1.00 89.65           H  
ATOM   4687  HB3 ASN A 299      -3.112   5.873  24.783  1.00 89.65           H  
ATOM   4688  O   ASN A 299      -0.829   8.992  23.533  1.00 89.65           O  
ATOM   4689  CG  ASN A 299      -1.768   5.336  23.229  1.00 89.65           C  
ATOM   4690  ND2 ASN A 299      -2.483   4.296  22.874  1.00 89.65           N  
ATOM   4691 HD21 ASN A 299      -3.459   4.223  23.124  1.00 89.65           H  
ATOM   4692 HD22 ASN A 299      -2.027   3.615  22.284  1.00 89.65           H  
ATOM   4693  OD1 ASN A 299      -0.619   5.438  22.840  1.00 89.65           O  
ATOM   4694  N   VAL A 300       0.881   7.682  24.174  1.00 92.37           N  
ATOM   4695  H   VAL A 300       1.159   6.878  24.719  1.00 92.37           H  
ATOM   4696  CA  VAL A 300       1.927   8.401  23.422  1.00 92.37           C  
ATOM   4697  HA  VAL A 300       1.911   9.446  23.733  1.00 92.37           H  
ATOM   4698  C   VAL A 300       1.699   8.400  21.907  1.00 92.37           C  
ATOM   4699  CB  VAL A 300       3.328   7.836  23.725  1.00 92.37           C  
ATOM   4700  HB  VAL A 300       4.047   8.336  23.076  1.00 92.37           H  
ATOM   4701  O   VAL A 300       2.304   9.202  21.200  1.00 92.37           O  
ATOM   4702  CG1 VAL A 300       3.727   8.130  25.171  1.00 92.37           C  
ATOM   4703 HG11 VAL A 300       3.092   7.587  25.870  1.00 92.37           H  
ATOM   4704 HG12 VAL A 300       4.763   7.825  25.319  1.00 92.37           H  
ATOM   4705 HG13 VAL A 300       3.658   9.200  25.365  1.00 92.37           H  
ATOM   4706  CG2 VAL A 300       3.443   6.326  23.489  1.00 92.37           C  
ATOM   4707 HG21 VAL A 300       3.056   6.063  22.505  1.00 92.37           H  
ATOM   4708 HG22 VAL A 300       4.491   6.029  23.538  1.00 92.37           H  
ATOM   4709 HG23 VAL A 300       2.885   5.771  24.243  1.00 92.37           H  
ATOM   4710  N   PHE A 301       0.828   7.523  21.417  1.00 92.09           N  
ATOM   4711  H   PHE A 301       0.425   6.858  22.061  1.00 92.09           H  
ATOM   4712  CA  PHE A 301       0.441   7.379  20.018  1.00 92.09           C  
ATOM   4713  HA  PHE A 301       1.203   7.818  19.375  1.00 92.09           H  
ATOM   4714  C   PHE A 301      -0.876   8.095  19.666  1.00 92.09           C  
ATOM   4715  CB  PHE A 301       0.357   5.873  19.733  1.00 92.09           C  
ATOM   4716  HB2 PHE A 301      -0.466   5.464  20.319  1.00 92.09           H  
ATOM   4717  HB3 PHE A 301       0.066   5.731  18.692  1.00 92.09           H  
ATOM   4718  O   PHE A 301      -1.328   7.999  18.528  1.00 92.09           O  
ATOM   4719  CG  PHE A 301       1.610   5.052  20.018  1.00 92.09           C  
ATOM   4720  CD1 PHE A 301       2.903   5.601  19.883  1.00 92.09           C  
ATOM   4721  HD1 PHE A 301       3.038   6.613  19.530  1.00 92.09           H  
ATOM   4722  CD2 PHE A 301       1.469   3.726  20.470  1.00 92.09           C  
ATOM   4723  HD2 PHE A 301       0.486   3.295  20.581  1.00 92.09           H  
ATOM   4724  CE1 PHE A 301       4.031   4.847  20.251  1.00 92.09           C  
ATOM   4725  HE1 PHE A 301       5.015   5.290  20.212  1.00 92.09           H  
ATOM   4726  CE2 PHE A 301       2.601   2.960  20.796  1.00 92.09           C  
ATOM   4727  HE2 PHE A 301       2.490   1.941  21.136  1.00 92.09           H  
ATOM   4728  CZ  PHE A 301       3.883   3.521  20.689  1.00 92.09           C  
ATOM   4729  HZ  PHE A 301       4.749   2.927  20.943  1.00 92.09           H  
ATOM   4730  N   ASP A 302      -1.525   8.778  20.620  1.00 93.15           N  
ATOM   4731  H   ASP A 302      -1.102   8.869  21.533  1.00 93.15           H  
ATOM   4732  CA  ASP A 302      -2.774   9.510  20.373  1.00 93.15           C  
ATOM   4733  HA  ASP A 302      -3.356   8.961  19.632  1.00 93.15           H  
ATOM   4734  C   ASP A 302      -2.482  10.901  19.796  1.00 93.15           C  
ATOM   4735  CB  ASP A 302      -3.641   9.588  21.647  1.00 93.15           C  
ATOM   4736  HB2 ASP A 302      -3.744   8.590  22.072  1.00 93.15           H  
ATOM   4737  HB3 ASP A 302      -3.141  10.210  22.390  1.00 93.15           H  
ATOM   4738  O   ASP A 302      -2.148  11.840  20.519  1.00 93.15           O  
ATOM   4739  CG  ASP A 302      -5.053  10.142  21.388  1.00 93.15           C  
ATOM   4740  OD1 ASP A 302      -5.292  10.743  20.317  1.00 93.15           O  
ATOM   4741  OD2 ASP A 302      -5.931  10.040  22.282  1.00 93.15           O  
ATOM   4742  N   LEU A 303      -2.677  11.049  18.485  1.00 95.34           N  
ATOM   4743  H   LEU A 303      -2.882  10.214  17.954  1.00 95.34           H  
ATOM   4744  CA  LEU A 303      -2.457  12.297  17.749  1.00 95.34           C  
ATOM   4745  HA  LEU A 303      -1.434  12.613  17.955  1.00 95.34           H  
ATOM   4746  C   LEU A 303      -3.389  13.454  18.182  1.00 95.34           C  
ATOM   4747  CB  LEU A 303      -2.591  11.955  16.255  1.00 95.34           C  
ATOM   4748  HB2 LEU A 303      -3.632  11.701  16.054  1.00 95.34           H  
ATOM   4749  HB3 LEU A 303      -1.988  11.072  16.043  1.00 95.34           H  
ATOM   4750  O   LEU A 303      -3.176  14.610  17.807  1.00 95.34           O  
ATOM   4751  CG  LEU A 303      -2.156  13.071  15.294  1.00 95.34           C  
ATOM   4752  HG  LEU A 303      -2.733  13.973  15.494  1.00 95.34           H  
ATOM   4753  CD1 LEU A 303      -0.677  13.424  15.431  1.00 95.34           C  
ATOM   4754 HD11 LEU A 303      -0.076  12.516  15.387  1.00 95.34           H  
ATOM   4755 HD12 LEU A 303      -0.510  13.908  16.394  1.00 95.34           H  
ATOM   4756 HD13 LEU A 303      -0.372  14.106  14.638  1.00 95.34           H  
ATOM   4757  CD2 LEU A 303      -2.448  12.644  13.855  1.00 95.34           C  
ATOM   4758 HD21 LEU A 303      -3.520  12.485  13.739  1.00 95.34           H  
ATOM   4759 HD22 LEU A 303      -2.107  13.408  13.157  1.00 95.34           H  
ATOM   4760 HD23 LEU A 303      -1.939  11.701  13.658  1.00 95.34           H  
ATOM   4761  N   THR A 304      -4.421  13.180  18.985  1.00 96.37           N  
ATOM   4762  H   THR A 304      -4.555  12.221  19.274  1.00 96.37           H  
ATOM   4763  CA  THR A 304      -5.299  14.208  19.572  1.00 96.37           C  
ATOM   4764  HA  THR A 304      -5.358  15.046  18.878  1.00 96.37           H  
ATOM   4765  C   THR A 304      -4.755  14.772  20.897  1.00 96.37           C  
ATOM   4766  CB  THR A 304      -6.740  13.701  19.743  1.00 96.37           C  
ATOM   4767  HB  THR A 304      -7.371  14.551  20.003  1.00 96.37           H  
ATOM   4768  O   THR A 304      -5.354  15.684  21.481  1.00 96.37           O  
ATOM   4769  CG2 THR A 304      -7.312  13.047  18.483  1.00 96.37           C  
ATOM   4770 HG21 THR A 304      -8.349  12.764  18.663  1.00 96.37           H  
ATOM   4771 HG22 THR A 304      -6.743  12.155  18.219  1.00 96.37           H  
ATOM   4772 HG23 THR A 304      -7.282  13.755  17.654  1.00 96.37           H  
ATOM   4773  OG1 THR A 304      -6.809  12.767  20.791  1.00 96.37           O  
ATOM   4774  HG1 THR A 304      -6.313  11.992  20.517  1.00 96.37           H  
ATOM   4775  N   LYS A 305      -3.614  14.261  21.387  1.00 95.98           N  
ATOM   4776  H   LYS A 305      -3.154  13.531  20.862  1.00 95.98           H  
ATOM   4777  CA  LYS A 305      -3.002  14.635  22.670  1.00 95.98           C  
ATOM   4778  HA  LYS A 305      -3.637  15.376  23.155  1.00 95.98           H  
ATOM   4779  C   LYS A 305      -1.633  15.284  22.487  1.00 95.98           C  
ATOM   4780  CB  LYS A 305      -2.896  13.409  23.597  1.00 95.98           C  
ATOM   4781  HB2 LYS A 305      -2.199  12.696  23.156  1.00 95.98           H  
ATOM   4782  HB3 LYS A 305      -2.486  13.721  24.558  1.00 95.98           H  
ATOM   4783  O   LYS A 305      -0.837  14.886  21.647  1.00 95.98           O  
ATOM   4784  CG  LYS A 305      -4.228  12.682  23.844  1.00 95.98           C  
ATOM   4785  HG2 LYS A 305      -4.609  12.332  22.885  1.00 95.98           H  
ATOM   4786  HG3 LYS A 305      -4.037  11.808  24.467  1.00 95.98           H  
ATOM   4787  CD  LYS A 305      -5.294  13.554  24.527  1.00 95.98           C  
ATOM   4788  HD2 LYS A 305      -4.912  13.896  25.489  1.00 95.98           H  
ATOM   4789  HD3 LYS A 305      -5.509  14.427  23.910  1.00 95.98           H  
ATOM   4790  CE  LYS A 305      -6.607  12.794  24.759  1.00 95.98           C  
ATOM   4791  HE2 LYS A 305      -6.427  11.962  25.440  1.00 95.98           H  
ATOM   4792  HE3 LYS A 305      -7.315  13.467  25.242  1.00 95.98           H  
ATOM   4793  NZ  LYS A 305      -7.192  12.280  23.498  1.00 95.98           N  
ATOM   4794  HZ1 LYS A 305      -8.133  11.936  23.626  1.00 95.98           H  
ATOM   4795  HZ2 LYS A 305      -6.670  11.500  23.125  1.00 95.98           H  
ATOM   4796  HZ3 LYS A 305      -7.222  12.953  22.745  1.00 95.98           H  
ATOM   4797  N   VAL A 306      -1.336  16.265  23.336  1.00 96.41           N  
ATOM   4798  H   VAL A 306      -2.053  16.543  23.991  1.00 96.41           H  
ATOM   4799  CA  VAL A 306       0.023  16.802  23.502  1.00 96.41           C  
ATOM   4800  HA  VAL A 306       0.593  16.592  22.597  1.00 96.41           H  
ATOM   4801  C   VAL A 306       0.743  16.114  24.650  1.00 96.41           C  
ATOM   4802  CB  VAL A 306       0.053  18.327  23.707  1.00 96.41           C  
ATOM   4803  HB  VAL A 306       1.097  18.639  23.733  1.00 96.41           H  
ATOM   4804  O   VAL A 306       0.112  15.675  25.615  1.00 96.41           O  
ATOM   4805  CG1 VAL A 306      -0.604  19.043  22.531  1.00 96.41           C  
ATOM   4806 HG11 VAL A 306      -0.389  20.111  22.573  1.00 96.41           H  
ATOM   4807 HG12 VAL A 306      -0.215  18.623  21.603  1.00 96.41           H  
ATOM   4808 HG13 VAL A 306      -1.683  18.889  22.560  1.00 96.41           H  
ATOM   4809  CG2 VAL A 306      -0.608  18.817  25.003  1.00 96.41           C  
ATOM   4810 HG21 VAL A 306      -1.671  18.573  25.001  1.00 96.41           H  
ATOM   4811 HG22 VAL A 306      -0.497  19.899  25.083  1.00 96.41           H  
ATOM   4812 HG23 VAL A 306      -0.136  18.355  25.869  1.00 96.41           H  
ATOM   4813  N   TRP A 307       2.072  16.114  24.601  1.00 96.21           N  
ATOM   4814  H   TRP A 307       2.541  16.407  23.756  1.00 96.21           H  
ATOM   4815  CA  TRP A 307       2.902  15.803  25.759  1.00 96.21           C  
ATOM   4816  HA  TRP A 307       2.423  15.026  26.355  1.00 96.21           H  
ATOM   4817  C   TRP A 307       3.091  17.076  26.598  1.00 96.21           C  
ATOM   4818  CB  TRP A 307       4.234  15.230  25.289  1.00 96.21           C  
ATOM   4819  HB2 TRP A 307       4.728  15.961  24.649  1.00 96.21           H  
ATOM   4820  HB3 TRP A 307       4.867  15.077  26.163  1.00 96.21           H  
ATOM   4821  O   TRP A 307       3.633  18.066  26.091  1.00 96.21           O  
ATOM   4822  CG  TRP A 307       4.181  13.935  24.538  1.00 96.21           C  
ATOM   4823  CD1 TRP A 307       3.090  13.265  24.086  1.00 96.21           C  
ATOM   4824  HD1 TRP A 307       2.061  13.573  24.204  1.00 96.21           H  
ATOM   4825  CD2 TRP A 307       5.326  13.149  24.110  1.00 96.21           C  
ATOM   4826  CE2 TRP A 307       4.854  12.008  23.400  1.00 96.21           C  
ATOM   4827  CE3 TRP A 307       6.720  13.299  24.261  1.00 96.21           C  
ATOM   4828  HE3 TRP A 307       7.101  14.146  24.813  1.00 96.21           H  
ATOM   4829  NE1 TRP A 307       3.485  12.135  23.401  1.00 96.21           N  
ATOM   4830  HE1 TRP A 307       2.854  11.539  22.885  1.00 96.21           H  
ATOM   4831  CH2 TRP A 307       7.112  11.260  22.998  1.00 96.21           C  
ATOM   4832  HH2 TRP A 307       7.813  10.566  22.558  1.00 96.21           H  
ATOM   4833  CZ2 TRP A 307       5.729  11.060  22.864  1.00 96.21           C  
ATOM   4834  HZ2 TRP A 307       5.343  10.198  22.341  1.00 96.21           H  
ATOM   4835  CZ3 TRP A 307       7.609  12.369  23.698  1.00 96.21           C  
ATOM   4836  HZ3 TRP A 307       8.676  12.500  23.801  1.00 96.21           H  
ATOM   4837  N   PRO A 308       2.651  17.121  27.868  1.00 95.52           N  
ATOM   4838  CA  PRO A 308       2.798  18.313  28.695  1.00 95.52           C  
ATOM   4839  HA  PRO A 308       2.211  19.114  28.246  1.00 95.52           H  
ATOM   4840  C   PRO A 308       4.265  18.748  28.811  1.00 95.52           C  
ATOM   4841  CB  PRO A 308       2.189  17.950  30.056  1.00 95.52           C  
ATOM   4842  HB2 PRO A 308       2.945  17.527  30.717  1.00 95.52           H  
ATOM   4843  HB3 PRO A 308       1.713  18.809  30.529  1.00 95.52           H  
ATOM   4844  O   PRO A 308       5.103  18.012  29.322  1.00 95.52           O  
ATOM   4845  CG  PRO A 308       1.175  16.863  29.712  1.00 95.52           C  
ATOM   4846  HG2 PRO A 308       0.251  17.318  29.356  1.00 95.52           H  
ATOM   4847  HG3 PRO A 308       0.981  16.205  30.559  1.00 95.52           H  
ATOM   4848  CD  PRO A 308       1.857  16.123  28.567  1.00 95.52           C  
ATOM   4849  HD2 PRO A 308       1.091  15.693  27.921  1.00 95.52           H  
ATOM   4850  HD3 PRO A 308       2.514  15.349  28.964  1.00 95.52           H  
ATOM   4851  N   GLN A 309       4.579  19.979  28.392  1.00 94.89           N  
ATOM   4852  H   GLN A 309       3.869  20.504  27.903  1.00 94.89           H  
ATOM   4853  CA  GLN A 309       5.952  20.518  28.431  1.00 94.89           C  
ATOM   4854  HA  GLN A 309       6.614  19.809  27.934  1.00 94.89           H  
ATOM   4855  C   GLN A 309       6.504  20.688  29.856  1.00 94.89           C  
ATOM   4856  CB  GLN A 309       6.015  21.854  27.666  1.00 94.89           C  
ATOM   4857  HB2 GLN A 309       6.977  22.334  27.849  1.00 94.89           H  
ATOM   4858  HB3 GLN A 309       5.224  22.515  28.018  1.00 94.89           H  
ATOM   4859  O   GLN A 309       7.705  20.854  30.027  1.00 94.89           O  
ATOM   4860  CG  GLN A 309       5.873  21.624  26.157  1.00 94.89           C  
ATOM   4861  HG2 GLN A 309       6.734  21.057  25.802  1.00 94.89           H  
ATOM   4862  HG3 GLN A 309       4.987  21.018  25.969  1.00 94.89           H  
ATOM   4863  CD  GLN A 309       5.758  22.892  25.316  1.00 94.89           C  
ATOM   4864  NE2 GLN A 309       5.273  22.738  24.102  1.00 94.89           N  
ATOM   4865 HE21 GLN A 309       5.071  21.798  23.795  1.00 94.89           H  
ATOM   4866 HE22 GLN A 309       5.115  23.550  23.522  1.00 94.89           H  
ATOM   4867  OE1 GLN A 309       6.078  24.016  25.680  1.00 94.89           O  
ATOM   4868  N   ALA A 310       5.642  20.652  30.878  1.00 93.66           N  
ATOM   4869  H   ALA A 310       4.667  20.485  30.675  1.00 93.66           H  
ATOM   4870  CA  ALA A 310       6.066  20.626  32.276  1.00 93.66           C  
ATOM   4871  HA  ALA A 310       6.862  21.356  32.423  1.00 93.66           H  
ATOM   4872  C   ALA A 310       6.627  19.254  32.696  1.00 93.66           C  
ATOM   4873  CB  ALA A 310       4.868  21.027  33.146  1.00 93.66           C  
ATOM   4874  HB1 ALA A 310       4.063  20.301  33.033  1.00 93.66           H  
ATOM   4875  HB2 ALA A 310       4.514  22.017  32.861  1.00 93.66           H  
ATOM   4876  HB3 ALA A 310       5.176  21.047  34.191  1.00 93.66           H  
ATOM   4877  O   ALA A 310       7.512  19.201  33.543  1.00 93.66           O  
ATOM   4878  N   GLU A 311       6.125  18.165  32.106  1.00 94.96           N  
ATOM   4879  H   GLU A 311       5.437  18.276  31.374  1.00 94.96           H  
ATOM   4880  CA  GLU A 311       6.582  16.793  32.371  1.00 94.96           C  
ATOM   4881  HA  GLU A 311       6.979  16.717  33.383  1.00 94.96           H  
ATOM   4882  C   GLU A 311       7.713  16.390  31.416  1.00 94.96           C  
ATOM   4883  CB  GLU A 311       5.394  15.822  32.244  1.00 94.96           C  
ATOM   4884  HB2 GLU A 311       5.773  14.801  32.300  1.00 94.96           H  
ATOM   4885  HB3 GLU A 311       4.920  15.959  31.272  1.00 94.96           H  
ATOM   4886  O   GLU A 311       8.688  15.770  31.830  1.00 94.96           O  
ATOM   4887  CG  GLU A 311       4.347  16.019  33.351  1.00 94.96           C  
ATOM   4888  HG2 GLU A 311       4.798  15.780  34.314  1.00 94.96           H  
ATOM   4889  HG3 GLU A 311       4.047  17.067  33.376  1.00 94.96           H  
ATOM   4890  CD  GLU A 311       3.105  15.143  33.130  1.00 94.96           C  
ATOM   4891  OE1 GLU A 311       1.990  15.713  33.162  1.00 94.96           O  
ATOM   4892  OE2 GLU A 311       3.267  13.924  32.902  1.00 94.96           O  
ATOM   4893  N   PHE A 312       7.618  16.811  30.152  1.00 97.37           N  
ATOM   4894  H   PHE A 312       6.766  17.280  29.883  1.00 97.37           H  
ATOM   4895  CA  PHE A 312       8.592  16.522  29.099  1.00 97.37           C  
ATOM   4896  HA  PHE A 312       9.446  15.995  29.523  1.00 97.37           H  
ATOM   4897  C   PHE A 312       9.085  17.839  28.483  1.00 97.37           C  
ATOM   4898  CB  PHE A 312       7.956  15.568  28.076  1.00 97.37           C  
ATOM   4899  HB2 PHE A 312       8.693  15.324  27.311  1.00 97.37           H  
ATOM   4900  HB3 PHE A 312       7.113  16.060  27.590  1.00 97.37           H  
ATOM   4901  O   PHE A 312       8.538  18.288  27.474  1.00 97.37           O  
ATOM   4902  CG  PHE A 312       7.471  14.284  28.715  1.00 97.37           C  
ATOM   4903  CD1 PHE A 312       8.391  13.276  29.054  1.00 97.37           C  
ATOM   4904  HD1 PHE A 312       9.437  13.389  28.808  1.00 97.37           H  
ATOM   4905  CD2 PHE A 312       6.115  14.142  29.068  1.00 97.37           C  
ATOM   4906  HD2 PHE A 312       5.407  14.926  28.843  1.00 97.37           H  
ATOM   4907  CE1 PHE A 312       7.962  12.130  29.743  1.00 97.37           C  
ATOM   4908  HE1 PHE A 312       8.676  11.366  30.010  1.00 97.37           H  
ATOM   4909  CE2 PHE A 312       5.689  13.000  29.767  1.00 97.37           C  
ATOM   4910  HE2 PHE A 312       4.659  12.908  30.078  1.00 97.37           H  
ATOM   4911  CZ  PHE A 312       6.609  11.990  30.099  1.00 97.37           C  
ATOM   4912  HZ  PHE A 312       6.275  11.113  30.633  1.00 97.37           H  
ATOM   4913  N   PRO A 313      10.061  18.524  29.098  1.00 97.07           N  
ATOM   4914  CA  PRO A 313      10.487  19.853  28.669  1.00 97.07           C  
ATOM   4915  HA  PRO A 313       9.621  20.512  28.622  1.00 97.07           H  
ATOM   4916  C   PRO A 313      11.140  19.851  27.284  1.00 97.07           C  
ATOM   4917  CB  PRO A 313      11.427  20.355  29.768  1.00 97.07           C  
ATOM   4918  HB2 PRO A 313      12.217  20.997  29.379  1.00 97.07           H  
ATOM   4919  HB3 PRO A 313      10.846  20.882  30.525  1.00 97.07           H  
ATOM   4920  O   PRO A 313      11.737  18.870  26.846  1.00 97.07           O  
ATOM   4921  CG  PRO A 313      11.986  19.065  30.366  1.00 97.07           C  
ATOM   4922  HG2 PRO A 313      12.807  18.700  29.748  1.00 97.07           H  
ATOM   4923  HG3 PRO A 313      12.313  19.203  31.397  1.00 97.07           H  
ATOM   4924  CD  PRO A 313      10.808  18.101  30.272  1.00 97.07           C  
ATOM   4925  HD2 PRO A 313      10.178  18.195  31.157  1.00 97.07           H  
ATOM   4926  HD3 PRO A 313      11.173  17.079  30.175  1.00 97.07           H  
ATOM   4927  N   LEU A 314      11.045  20.993  26.599  1.00 98.01           N  
ATOM   4928  H   LEU A 314      10.586  21.774  27.044  1.00 98.01           H  
ATOM   4929  CA  LEU A 314      11.640  21.194  25.280  1.00 98.01           C  
ATOM   4930  HA  LEU A 314      11.404  20.335  24.652  1.00 98.01           H  
ATOM   4931  C   LEU A 314      13.169  21.281  25.378  1.00 98.01           C  
ATOM   4932  CB  LEU A 314      11.059  22.476  24.649  1.00 98.01           C  
ATOM   4933  HB2 LEU A 314      11.606  22.683  23.729  1.00 98.01           H  
ATOM   4934  HB3 LEU A 314      11.240  23.308  25.329  1.00 98.01           H  
ATOM   4935  O   LEU A 314      13.701  22.224  25.966  1.00 98.01           O  
ATOM   4936  CG  LEU A 314       9.561  22.436  24.306  1.00 98.01           C  
ATOM   4937  HG  LEU A 314       8.983  22.231  25.207  1.00 98.01           H  
ATOM   4938  CD1 LEU A 314       9.123  23.789  23.739  1.00 98.01           C
[truncated: 892,630 more chars]
