# Supplementary material for: Catalases in the pathogenesis of Sporothrix schenckii research
Source: PeerJ. 2022 Dec 7;10:e14478. doi: 10.7717/peerj.14478 (PMC9745942; doi:10.7717/peerj.14478)
Supplement: Supplemental Information 2 — PDB files of the dimer prediction of S. schenckii catalases. [file peerj-10-14478-s002.zip › Multimers/Cat2 dimer/prediction/selected_prediction.pdb]

ATOM      1  N   MET A   1      33.051  -0.458 -10.456  1.00 42.07           N  
ATOM      2  H   MET A   1      33.985  -0.164 -10.702  1.00 42.07           H  
ATOM      3  H2  MET A   1      32.383  -0.005 -11.064  1.00 42.07           H  
ATOM      4  H3  MET A   1      32.960  -1.455 -10.587  1.00 42.07           H  
ATOM      5  CA  MET A   1      32.740  -0.094  -9.055  1.00 42.07           C  
ATOM      6  HA  MET A   1      33.374  -0.654  -8.368  1.00 42.07           H  
ATOM      7  C   MET A   1      31.301  -0.475  -8.779  1.00 42.07           C  
ATOM      8  CB  MET A   1      32.918   1.411  -8.796  1.00 42.07           C  
ATOM      9  HB2 MET A   1      32.687   1.974  -9.700  1.00 42.07           H  
ATOM     10  HB3 MET A   1      32.221   1.727  -8.020  1.00 42.07           H  
ATOM     11  O   MET A   1      30.458  -0.171  -9.612  1.00 42.07           O  
ATOM     12  CG  MET A   1      34.324   1.767  -8.310  1.00 42.07           C  
ATOM     13  HG2 MET A   1      34.507   1.262  -7.362  1.00 42.07           H  
ATOM     14  HG3 MET A   1      35.061   1.428  -9.037  1.00 42.07           H  
ATOM     15  SD  MET A   1      34.530   3.549  -8.066  1.00 42.07           S  
ATOM     16  CE  MET A   1      36.144   3.595  -7.241  1.00 42.07           C  
ATOM     17  HE1 MET A   1      36.412   4.631  -7.032  1.00 42.07           H  
ATOM     18  HE2 MET A   1      36.903   3.153  -7.887  1.00 42.07           H  
ATOM     19  HE3 MET A   1      36.095   3.044  -6.302  1.00 42.07           H  
ATOM     20  N   SER A   2      31.024  -1.136  -7.657  1.00 66.42           N  
ATOM     21  H   SER A   2      31.740  -1.341  -6.975  1.00 66.42           H  
ATOM     22  CA  SER A   2      29.652  -1.364  -7.195  1.00 66.42           C  
ATOM     23  HA  SER A   2      29.066  -1.836  -7.984  1.00 66.42           H  
ATOM     24  C   SER A   2      29.007  -0.032  -6.811  1.00 66.42           C  
ATOM     25  CB  SER A   2      29.670  -2.291  -5.980  1.00 66.42           C  
ATOM     26  HB2 SER A   2      28.667  -2.378  -5.561  1.00 66.42           H  
ATOM     27  HB3 SER A   2      30.019  -3.280  -6.276  1.00 66.42           H  
ATOM     28  O   SER A   2      29.643   0.789  -6.145  1.00 66.42           O  
ATOM     29  OG  SER A   2      30.554  -1.738  -5.021  1.00 66.42           O  
ATOM     30  HG  SER A   2      30.182  -0.899  -4.739  1.00 66.42           H  
ATOM     31  N   ARG A   3      27.760   0.186  -7.224  1.00 72.11           N  
ATOM     32  H   ARG A   3      27.284  -0.550  -7.725  1.00 72.11           H  
ATOM     33  CA  ARG A   3      26.974   1.365  -6.841  1.00 72.11           C  
ATOM     34  HA  ARG A   3      27.644   2.190  -6.601  1.00 72.11           H  
ATOM     35  C   ARG A   3      26.169   1.064  -5.575  1.00 72.11           C  
ATOM     36  CB  ARG A   3      26.079   1.790  -8.012  1.00 72.11           C  
ATOM     37  HB2 ARG A   3      25.516   0.918  -8.347  1.00 72.11           H  
ATOM     38  HB3 ARG A   3      25.377   2.547  -7.663  1.00 72.11           H  
ATOM     39  O   ARG A   3      25.730  -0.071  -5.383  1.00 72.11           O  
ATOM     40  CG  ARG A   3      26.860   2.358  -9.208  1.00 72.11           C  
ATOM     41  HG2 ARG A   3      27.589   1.629  -9.560  1.00 72.11           H  
ATOM     42  HG3 ARG A   3      27.378   3.267  -8.900  1.00 72.11           H  
ATOM     43  CD  ARG A   3      25.885   2.682 -10.346  1.00 72.11           C  
ATOM     44  HD2 ARG A   3      25.414   1.754 -10.669  1.00 72.11           H  
ATOM     45  HD3 ARG A   3      25.112   3.350  -9.965  1.00 72.11           H  
ATOM     46  NE  ARG A   3      26.546   3.315 -11.505  1.00 72.11           N  
ATOM     47  HE  ARG A   3      27.543   3.468 -11.448  1.00 72.11           H  
ATOM     48  NH1 ARG A   3      24.643   3.573 -12.769  1.00 72.11           N  
ATOM     49 HH11 ARG A   3      24.159   2.919 -12.172  1.00 72.11           H  
ATOM     50 HH12 ARG A   3      24.188   3.845 -13.629  1.00 72.11           H  
ATOM     51  NH2 ARG A   3      26.576   4.344 -13.547  1.00 72.11           N  
ATOM     52 HH21 ARG A   3      27.569   4.517 -13.475  1.00 72.11           H  
ATOM     53 HH22 ARG A   3      26.056   4.660 -14.353  1.00 72.11           H  
ATOM     54  CZ  ARG A   3      25.922   3.739 -12.594  1.00 72.11           C  
ATOM     55  N   GLN A   4      26.006   2.075  -4.725  1.00 75.67           N  
ATOM     56  H   GLN A   4      26.325   2.995  -4.992  1.00 75.67           H  
ATOM     57  CA  GLN A   4      25.222   1.971  -3.496  1.00 75.67           C  
ATOM     58  HA  GLN A   4      25.426   1.007  -3.031  1.00 75.67           H  
ATOM     59  C   GLN A   4      23.737   2.050  -3.833  1.00 75.67           C  
ATOM     60  CB  GLN A   4      25.650   3.073  -2.516  1.00 75.67           C  
ATOM     61  HB2 GLN A   4      26.688   2.897  -2.234  1.00 75.67           H  
ATOM     62  HB3 GLN A   4      25.587   4.044  -3.007  1.00 75.67           H  
ATOM     63  O   GLN A   4      23.316   3.028  -4.437  1.00 75.67           O  
ATOM     64  CG  GLN A   4      24.786   3.110  -1.246  1.00 75.67           C  
ATOM     65  HG2 GLN A   4      23.795   3.499  -1.481  1.00 75.67           H  
ATOM     66  HG3 GLN A   4      24.676   2.103  -0.845  1.00 75.67           H  
ATOM     67  CD  GLN A   4      25.420   4.008  -0.193  1.00 75.67           C  
ATOM     68  NE2 GLN A   4      26.070   3.457   0.808  1.00 75.67           N  
ATOM     69 HE21 GLN A   4      26.508   4.120   1.432  1.00 75.67           H  
ATOM     70 HE22 GLN A   4      26.106   2.452   0.905  1.00 75.67           H  
ATOM     71  OE1 GLN A   4      25.411   5.220  -0.264  1.00 75.67           O  
ATOM     72  N   TYR A   5      22.963   1.041  -3.445  1.00 74.70           N  
ATOM     73  H   TYR A   5      23.378   0.267  -2.946  1.00 74.70           H  
ATOM     74  CA  TYR A   5      21.516   1.050  -3.627  1.00 74.70           C  
ATOM     75  HA  TYR A   5      21.302   1.335  -4.657  1.00 74.70           H  
ATOM     76  C   TYR A   5      20.840   2.089  -2.714  1.00 74.70           C  
ATOM     77  CB  TYR A   5      20.979  -0.369  -3.424  1.00 74.70           C  
ATOM     78  HB2 TYR A   5      21.348  -1.007  -4.226  1.00 74.70           H  
ATOM     79  HB3 TYR A   5      21.372  -0.759  -2.485  1.00 74.70           H  
ATOM     80  O   TYR A   5      21.192   2.225  -1.535  1.00 74.70           O  
ATOM     81  CG  TYR A   5      19.469  -0.445  -3.389  1.00 74.70           C  
ATOM     82  CD1 TYR A   5      18.828  -0.423  -2.144  1.00 74.70           C  
ATOM     83  HD1 TYR A   5      19.431  -0.398  -1.248  1.00 74.70           H  
ATOM     84  CD2 TYR A   5      18.709  -0.496  -4.573  1.00 74.70           C  
ATOM     85  HD2 TYR A   5      19.201  -0.475  -5.535  1.00 74.70           H  
ATOM     86  CE1 TYR A   5      17.426  -0.435  -2.068  1.00 74.70           C  
ATOM     87  HE1 TYR A   5      16.936  -0.419  -1.105  1.00 74.70           H  
ATOM     88  CE2 TYR A   5      17.301  -0.543  -4.500  1.00 74.70           C  
ATOM     89  HE2 TYR A   5      16.695  -0.592  -5.393  1.00 74.70           H  
ATOM     90  OH  TYR A   5      15.306  -0.614  -3.159  1.00 74.70           O  
ATOM     91  HH  TYR A   5      15.018  -0.614  -2.244  1.00 74.70           H  
ATOM     92  CZ  TYR A   5      16.655  -0.503  -3.245  1.00 74.70           C  
ATOM     93  N   THR A   6      19.860   2.803  -3.267  1.00 75.65           N  
ATOM     94  H   THR A   6      19.598   2.601  -4.221  1.00 75.65           H  
ATOM     95  CA  THR A   6      19.077   3.847  -2.591  1.00 75.65           C  
ATOM     96  HA  THR A   6      19.210   3.754  -1.513  1.00 75.65           H  
ATOM     97  C   THR A   6      17.585   3.682  -2.885  1.00 75.65           C  
ATOM     98  CB  THR A   6      19.526   5.261  -3.017  1.00 75.65           C  
ATOM     99  HB  THR A   6      19.016   5.980  -2.375  1.00 75.65           H  
ATOM    100  O   THR A   6      17.218   2.955  -3.801  1.00 75.65           O  
ATOM    101  CG2 THR A   6      21.032   5.488  -2.877  1.00 75.65           C  
ATOM    102 HG21 THR A   6      21.574   4.914  -3.629  1.00 75.65           H  
ATOM    103 HG22 THR A   6      21.245   6.547  -3.017  1.00 75.65           H  
ATOM    104 HG23 THR A   6      21.366   5.197  -1.881  1.00 75.65           H  
ATOM    105  OG1 THR A   6      19.174   5.544  -4.359  1.00 75.65           O  
ATOM    106  HG1 THR A   6      18.234   5.739  -4.357  1.00 75.65           H  
ATOM    107  N   LEU A   7      16.728   4.407  -2.164  1.00 74.92           N  
ATOM    108  H   LEU A   7      17.088   4.934  -1.381  1.00 74.92           H  
ATOM    109  CA  LEU A   7      15.372   4.727  -2.638  1.00 74.92           C  
ATOM    110  HA  LEU A   7      14.904   3.837  -3.060  1.00 74.92           H  
ATOM    111  C   LEU A   7      15.427   5.782  -3.760  1.00 74.92           C  
ATOM    112  CB  LEU A   7      14.515   5.224  -1.460  1.00 74.92           C  
ATOM    113  HB2 LEU A   7      13.512   5.446  -1.824  1.00 74.92           H  
ATOM    114  HB3 LEU A   7      14.954   6.154  -1.096  1.00 74.92           H  
ATOM    115  O   LEU A   7      16.484   6.384  -4.001  1.00 74.92           O  
ATOM    116  CG  LEU A   7      14.396   4.250  -0.279  1.00 74.92           C  
ATOM    117  HG  LEU A   7      15.395   4.044   0.107  1.00 74.92           H  
ATOM    118  CD1 LEU A   7      13.577   4.886   0.846  1.00 74.92           C  
ATOM    119 HD11 LEU A   7      12.574   5.106   0.482  1.00 74.92           H  
ATOM    120 HD12 LEU A   7      14.049   5.817   1.160  1.00 74.92           H  
ATOM    121 HD13 LEU A   7      13.518   4.205   1.695  1.00 74.92           H  
ATOM    122  CD2 LEU A   7      13.742   2.927  -0.669  1.00 74.92           C  
ATOM    123 HD21 LEU A   7      12.765   3.119  -1.115  1.00 74.92           H  
ATOM    124 HD22 LEU A   7      14.361   2.403  -1.398  1.00 74.92           H  
ATOM    125 HD23 LEU A   7      13.635   2.297   0.214  1.00 74.92           H  
ATOM    126  N   ALA A   8      14.299   6.058  -4.416  1.00 73.19           N  
ATOM    127  H   ALA A   8      13.479   5.501  -4.225  1.00 73.19           H  
ATOM    128  CA  ALA A   8      14.188   7.043  -5.495  1.00 73.19           C  
ATOM    129  HA  ALA A   8      14.904   6.784  -6.276  1.00 73.19           H  
ATOM    130  C   ALA A   8      14.476   8.493  -5.059  1.00 73.19           C  
ATOM    131  CB  ALA A   8      12.781   6.934  -6.079  1.00 73.19           C  
ATOM    132  HB1 ALA A   8      12.047   7.192  -5.316  1.00 73.19           H  
ATOM    133  HB2 ALA A   8      12.603   5.908  -6.401  1.00 73.19           H  
ATOM    134  HB3 ALA A   8      12.680   7.596  -6.939  1.00 73.19           H  
ATOM    135  O   ALA A   8      14.854   9.330  -5.878  1.00 73.19           O  
ATOM    136  N   GLU A   9      14.343   8.796  -3.765  1.00 73.33           N  
ATOM    137  H   GLU A   9      13.967   8.077  -3.163  1.00 73.33           H  
ATOM    138  CA  GLU A   9      14.682  10.097  -3.165  1.00 73.33           C  
ATOM    139  HA  GLU A   9      14.631  10.865  -3.936  1.00 73.33           H  
ATOM    140  C   GLU A   9      16.137  10.138  -2.636  1.00 73.33           C  
ATOM    141  CB  GLU A   9      13.609  10.449  -2.120  1.00 73.33           C  
ATOM    142  HB2 GLU A   9      13.489   9.593  -1.457  1.00 73.33           H  
ATOM    143  HB3 GLU A   9      13.919  11.301  -1.515  1.00 73.33           H  
ATOM    144  O   GLU A   9      16.552  11.108  -1.997  1.00 73.33           O  
ATOM    145  CG  GLU A   9      12.226  10.716  -2.751  1.00 73.33           C  
ATOM    146  HG2 GLU A   9      11.467  10.294  -2.092  1.00 73.33           H  
ATOM    147  HG3 GLU A   9      12.130  10.166  -3.687  1.00 73.33           H  
ATOM    148  CD  GLU A   9      11.876  12.190  -3.000  1.00 73.33           C  
ATOM    149  OE1 GLU A   9      10.664  12.481  -3.155  1.00 73.33           O  
ATOM    150  OE2 GLU A   9      12.776  13.060  -2.984  1.00 73.33           O  
ATOM    151  N   GLY A  10      16.939   9.107  -2.942  1.00 72.30           N  
ATOM    152  H   GLY A  10      16.521   8.337  -3.445  1.00 72.30           H  
ATOM    153  CA  GLY A  10      18.388   9.040  -2.714  1.00 72.30           C  
ATOM    154  HA2 GLY A  10      18.841   8.442  -3.505  1.00 72.30           H  
ATOM    155  HA3 GLY A  10      18.809  10.044  -2.760  1.00 72.30           H  
ATOM    156  C   GLY A  10      18.830   8.439  -1.384  1.00 72.30           C  
ATOM    157  O   GLY A  10      20.031   8.343  -1.143  1.00 72.30           O  
ATOM    158  N   GLN A  11      17.903   8.012  -0.521  1.00 75.39           N  
ATOM    159  H   GLN A  11      16.925   8.098  -0.759  1.00 75.39           H  
ATOM    160  CA  GLN A  11      18.263   7.507   0.803  1.00 75.39           C  
ATOM    161  HA  GLN A  11      19.025   8.187   1.184  1.00 75.39           H  
ATOM    162  C   GLN A  11      18.874   6.107   0.711  1.00 75.39           C  
ATOM    163  CB  GLN A  11      17.105   7.560   1.809  1.00 75.39           C  
ATOM    164  HB2 GLN A  11      16.363   6.796   1.575  1.00 75.39           H  
ATOM    165  HB3 GLN A  11      17.514   7.329   2.793  1.00 75.39           H  
ATOM    166  O   GLN A  11      18.211   5.191   0.210  1.00 75.39           O  
ATOM    167  CG  GLN A  11      16.436   8.944   1.885  1.00 75.39           C  
ATOM    168  HG2 GLN A  11      17.175   9.734   1.748  1.00 75.39           H  
ATOM    169  HG3 GLN A  11      16.007   9.076   2.878  1.00 75.39           H  
ATOM    170  CD  GLN A  11      15.307   9.123   0.882  1.00 75.39           C  
ATOM    171  NE2 GLN A  11      14.480  10.128   1.029  1.00 75.39           N  
ATOM    172 HE21 GLN A  11      13.748  10.195   0.336  1.00 75.39           H  
ATOM    173 HE22 GLN A  11      14.690  10.878   1.672  1.00 75.39           H  
ATOM    174  OE1 GLN A  11      15.144   8.369  -0.061  1.00 75.39           O  
ATOM    175  N   PRO A  12      20.114   5.900   1.188  1.00 74.81           N  
ATOM    176  CA  PRO A  12      20.785   4.612   1.094  1.00 74.81           C  
ATOM    177  HA  PRO A  12      20.786   4.265   0.060  1.00 74.81           H  
ATOM    178  C   PRO A  12      20.088   3.569   1.968  1.00 74.81           C  
ATOM    179  CB  PRO A  12      22.223   4.878   1.538  1.00 74.81           C  
ATOM    180  HB2 PRO A  12      22.673   4.006   2.011  1.00 74.81           H  
ATOM    181  HB3 PRO A  12      22.811   5.194   0.676  1.00 74.81           H  
ATOM    182  O   PRO A  12      19.732   3.846   3.112  1.00 74.81           O  
ATOM    183  CG  PRO A  12      22.083   6.051   2.510  1.00 74.81           C  
ATOM    184  HG2 PRO A  12      21.767   5.688   3.488  1.00 74.81           H  
ATOM    185  HG3 PRO A  12      23.003   6.631   2.589  1.00 74.81           H  
ATOM    186  CD  PRO A  12      20.957   6.865   1.886  1.00 74.81           C  
ATOM    187  HD2 PRO A  12      20.406   7.390   2.666  1.00 74.81           H  
ATOM    188  HD3 PRO A  12      21.365   7.576   1.168  1.00 74.81           H  
ATOM    189  N   GLN A  13      19.941   2.349   1.451  1.00 69.24           N  
ATOM    190  H   GLN A  13      20.268   2.179   0.511  1.00 69.24           H  
ATOM    191  CA  GLN A  13      19.285   1.253   2.172  1.00 69.24           C  
ATOM    192  HA  GLN A  13      18.873   1.647   3.101  1.00 69.24           H  
ATOM    193  C   GLN A  13      20.280   0.137   2.548  1.00 69.24           C  
ATOM    194  CB  GLN A  13      18.101   0.713   1.355  1.00 69.24           C  
ATOM    195  HB2 GLN A  13      18.488   0.362   0.398  1.00 69.24           H  
ATOM    196  HB3 GLN A  13      17.664  -0.145   1.866  1.00 69.24           H  
ATOM    197  O   GLN A  13      21.299  -0.051   1.866  1.00 69.24           O  
ATOM    198  CG  GLN A  13      16.990   1.737   1.084  1.00 69.24           C  
ATOM    199  HG2 GLN A  13      16.212   1.270   0.481  1.00 69.24           H  
ATOM    200  HG3 GLN A  13      17.393   2.574   0.514  1.00 69.24           H  
ATOM    201  CD  GLN A  13      16.350   2.240   2.372  1.00 69.24           C  
ATOM    202  NE2 GLN A  13      16.258   3.536   2.563  1.00 69.24           N  
ATOM    203 HE21 GLN A  13      16.602   4.176   1.862  1.00 69.24           H  
ATOM    204 HE22 GLN A  13      15.845   3.844   3.432  1.00 69.24           H  
ATOM    205  OE1 GLN A  13      15.970   1.479   3.247  1.00 69.24           O  
ATOM    206  N   PRO A  14      20.007  -0.626   3.624  1.00 70.01           N  
ATOM    207  CA  PRO A  14      20.834  -1.761   4.042  1.00 70.01           C  
ATOM    208  HA  PRO A  14      21.891  -1.500   3.979  1.00 70.01           H  
ATOM    209  C   PRO A  14      20.617  -3.026   3.197  1.00 70.01           C  
ATOM    210  CB  PRO A  14      20.458  -1.994   5.508  1.00 70.01           C  
ATOM    211  HB2 PRO A  14      21.044  -1.333   6.146  1.00 70.01           H  
ATOM    212  HB3 PRO A  14      20.596  -3.031   5.813  1.00 70.01           H  
ATOM    213  O   PRO A  14      21.461  -3.919   3.217  1.00 70.01           O  
ATOM    214  CG  PRO A  14      18.989  -1.576   5.564  1.00 70.01           C  
ATOM    215  HG2 PRO A  14      18.359  -2.390   5.206  1.00 70.01           H  
ATOM    216  HG3 PRO A  14      18.692  -1.275   6.568  1.00 70.01           H  
ATOM    217  CD  PRO A  14      18.926  -0.407   4.584  1.00 70.01           C  
ATOM    218  HD2 PRO A  14      17.950  -0.381   4.100  1.00 70.01           H  
ATOM    219  HD3 PRO A  14      19.100   0.527   5.119  1.00 70.01           H  
ATOM    220  N   ALA A  15      19.511  -3.098   2.456  1.00 69.76           N  
ATOM    221  H   ALA A  15      18.851  -2.335   2.505  1.00 69.76           H  
ATOM    222  CA  ALA A  15      19.155  -4.172   1.535  1.00 69.76           C  
ATOM    223  HA  ALA A  15      20.025  -4.464   0.946  1.00 69.76           H  
ATOM    224  C   ALA A  15      18.041  -3.680   0.596  1.00 69.76           C  
ATOM    225  CB  ALA A  15      18.676  -5.374   2.354  1.00 69.76           C  
ATOM    226  HB1 ALA A  15      17.817  -5.089   2.962  1.00 69.76           H  
ATOM    227  HB2 ALA A  15      18.389  -6.185   1.685  1.00 69.76           H  
ATOM    228  HB3 ALA A  15      19.475  -5.731   3.005  1.00 69.76           H  
ATOM    229  O   ALA A  15      17.319  -2.752   0.950  1.00 69.76           O  
ATOM    230  N   ASN A  16      17.874  -4.310  -0.568  1.00 66.61           N  
ATOM    231  H   ASN A  16      18.501  -5.065  -0.805  1.00 66.61           H  
ATOM    232  CA  ASN A  16      16.790  -4.020  -1.525  1.00 66.61           C  
ATOM    233  HA  ASN A  16      16.261  -3.120  -1.213  1.00 66.61           H  
ATOM    234  C   ASN A  16      15.733  -5.132  -1.614  1.00 66.61           C  
ATOM    235  CB  ASN A  16      17.399  -3.745  -2.901  1.00 66.61           C  
ATOM    236  HB2 ASN A  16      18.113  -2.924  -2.827  1.00 66.61           H  
ATOM    237  HB3 ASN A  16      16.602  -3.430  -3.574  1.00 66.61           H  
ATOM    238  O   ASN A  16      14.836  -5.089  -2.449  1.00 66.61           O  
ATOM    239  CG  ASN A  16      18.110  -4.927  -3.521  1.00 66.61           C  
ATOM    240  ND2 ASN A  16      18.496  -4.778  -4.760  1.00 66.61           N  
ATOM    241 HD21 ASN A  16      18.962  -5.561  -5.194  1.00 66.61           H  
ATOM    242 HD22 ASN A  16      18.251  -3.925  -5.242  1.00 66.61           H  
ATOM    243  OD1 ASN A  16      18.376  -5.962  -2.929  1.00 66.61           O  
ATOM    244  N   ASN A  17      15.875  -6.165  -0.791  1.00 68.84           N  
ATOM    245  H   ASN A  17      16.664  -6.165  -0.161  1.00 68.84           H  
ATOM    246  CA  ASN A  17      15.046  -7.362  -0.776  1.00 68.84           C  
ATOM    247  HA  ASN A  17      14.213  -7.216  -1.465  1.00 68.84           H  
ATOM    248  C   ASN A  17      14.435  -7.586   0.616  1.00 68.84           C  
ATOM    249  CB  ASN A  17      15.879  -8.554  -1.278  1.00 68.84           C  
ATOM    250  HB2 ASN A  17      16.324  -8.316  -2.244  1.00 68.84           H  
ATOM    251  HB3 ASN A  17      15.217  -9.411  -1.403  1.00 68.84           H  
ATOM    252  O   ASN A  17      14.316  -8.728   1.067  1.00 68.84           O  
ATOM    253  CG  ASN A  17      16.990  -8.939  -0.312  1.00 68.84           C  
ATOM    254  ND2 ASN A  17      17.473 -10.155  -0.386  1.00 68.84           N  
ATOM    255 HD21 ASN A  17      17.106 -10.824  -1.046  1.00 68.84           H  
ATOM    256 HD22 ASN A  17      18.107 -10.414   0.357  1.00 68.84           H  
ATOM    257  OD1 ASN A  17      17.448  -8.161   0.509  1.00 68.84           O  
ATOM    258  N   THR A  18      14.088  -6.490   1.296  1.00 65.59           N  
ATOM    259  H   THR A  18      14.202  -5.587   0.859  1.00 65.59           H  
ATOM    260  CA  THR A  18      13.427  -6.507   2.601  1.00 65.59           C  
ATOM    261  HA  THR A  18      13.239  -7.545   2.874  1.00 65.59           H  
ATOM    262  C   THR A  18      12.080  -5.806   2.549  1.00 65.59           C  
ATOM    263  CB  THR A  18      14.283  -5.875   3.712  1.00 65.59           C  
ATOM    264  HB  THR A  18      13.695  -5.839   4.629  1.00 65.59           H  
ATOM    265  O   THR A  18      11.911  -4.808   1.844  1.00 65.59           O  
ATOM    266  CG2 THR A  18      15.557  -6.660   4.002  1.00 65.59           C  
ATOM    267 HG21 THR A  18      16.203  -6.097   4.676  1.00 65.59           H  
ATOM    268 HG22 THR A  18      16.093  -6.887   3.080  1.00 65.59           H  
ATOM    269 HG23 THR A  18      15.277  -7.589   4.498  1.00 65.59           H  
ATOM    270  OG1 THR A  18      14.675  -4.559   3.389  1.00 65.59           O  
ATOM    271  HG1 THR A  18      15.271  -4.253   4.077  1.00 65.59           H  
ATOM    272  N   SER A  19      11.143  -6.306   3.348  1.00 67.66           N  
ATOM    273  H   SER A  19      11.344  -7.158   3.852  1.00 67.66           H  
ATOM    274  CA  SER A  19       9.887  -5.628   3.662  1.00 67.66           C  
ATOM    275  HA  SER A  19       9.932  -4.614   3.265  1.00 67.66           H  
ATOM    276  C   SER A  19       9.708  -5.494   5.176  1.00 67.66           C  
ATOM    277  CB  SER A  19       8.700  -6.317   2.979  1.00 67.66           C  
ATOM    278  HB2 SER A  19       8.756  -6.132   1.907  1.00 67.66           H  
ATOM    279  HB3 SER A  19       7.774  -5.880   3.353  1.00 67.66           H  
ATOM    280  O   SER A  19      10.224  -6.297   5.956  1.00 67.66           O  
ATOM    281  OG  SER A  19       8.686  -7.716   3.203  1.00 67.66           O  
ATOM    282  HG  SER A  19       9.159  -8.150   2.489  1.00 67.66           H  
ATOM    283  N   VAL A  20       9.014  -4.448   5.616  1.00 68.27           N  
ATOM    284  H   VAL A  20       8.594  -3.853   4.916  1.00 68.27           H  
ATOM    285  CA  VAL A  20       8.751  -4.165   7.028  1.00 68.27           C  
ATOM    286  HA  VAL A  20       9.565  -4.584   7.620  1.00 68.27           H  
ATOM    287  C   VAL A  20       7.460  -4.860   7.431  1.00 68.27           C  
ATOM    288  CB  VAL A  20       8.702  -2.659   7.336  1.00 68.27           C  
ATOM    289  HB  VAL A  20       7.815  -2.215   6.885  1.00 68.27           H  
ATOM    290  O   VAL A  20       6.362  -4.494   7.000  1.00 68.27           O  
ATOM    291  CG1 VAL A  20       8.642  -2.446   8.854  1.00 68.27           C  
ATOM    292 HG11 VAL A  20       7.788  -2.981   9.271  1.00 68.27           H  
ATOM    293 HG12 VAL A  20       8.552  -1.382   9.070  1.00 68.27           H  
ATOM    294 HG13 VAL A  20       9.550  -2.830   9.320  1.00 68.27           H  
ATOM    295  CG2 VAL A  20       9.942  -1.920   6.821  1.00 68.27           C  
ATOM    296 HG21 VAL A  20       9.888  -0.867   7.097  1.00 68.27           H  
ATOM    297 HG22 VAL A  20      10.842  -2.362   7.247  1.00 68.27           H  
ATOM    298 HG23 VAL A  20       9.989  -1.981   5.733  1.00 68.27           H  
ATOM    299  N   GLN A  21       7.597  -5.877   8.276  1.00 69.08           N  
ATOM    300  H   GLN A  21       8.519  -6.108   8.617  1.00 69.08           H  
ATOM    301  CA  GLN A  21       6.487  -6.732   8.671  1.00 69.08           C  
ATOM    302  HA  GLN A  21       5.547  -6.276   8.362  1.00 69.08           H  
ATOM    303  C   GLN A  21       6.450  -6.901  10.181  1.00 69.08           C  
ATOM    304  CB  GLN A  21       6.598  -8.109   8.005  1.00 69.08           C  
ATOM    305  HB2 GLN A  21       7.471  -8.625   8.405  1.00 69.08           H  
ATOM    306  HB3 GLN A  21       5.710  -8.684   8.268  1.00 69.08           H  
ATOM    307  O   GLN A  21       7.485  -6.990  10.838  1.00 69.08           O  
ATOM    308  CG  GLN A  21       6.723  -8.053   6.476  1.00 69.08           C  
ATOM    309  HG2 GLN A  21       5.881  -7.497   6.064  1.00 69.08           H  
ATOM    310  HG3 GLN A  21       7.642  -7.535   6.201  1.00 69.08           H  
ATOM    311  CD  GLN A  21       6.763  -9.443   5.853  1.00 69.08           C  
ATOM    312  NE2 GLN A  21       7.171  -9.569   4.617  1.00 69.08           N  
ATOM    313 HE21 GLN A  21       7.298 -10.504   4.257  1.00 69.08           H  
ATOM    314 HE22 GLN A  21       7.577  -8.778   4.138  1.00 69.08           H  
ATOM    315  OE1 GLN A  21       6.447 -10.453   6.468  1.00 69.08           O  
ATOM    316  N   LEU A  22       5.246  -7.033  10.722  1.00 71.20           N  
ATOM    317  H   LEU A  22       4.436  -6.924  10.128  1.00 71.20           H  
ATOM    318  CA  LEU A  22       5.059  -7.616  12.035  1.00 71.20           C  
ATOM    319  HA  LEU A  22       5.916  -7.374  12.663  1.00 71.20           H  
ATOM    320  C   LEU A  22       4.960  -9.134  11.896  1.00 71.20           C  
ATOM    321  CB  LEU A  22       3.808  -7.033  12.668  1.00 71.20           C  
ATOM    322  HB2 LEU A  22       2.930  -7.488  12.208  1.00 71.20           H  
ATOM    323  HB3 LEU A  22       3.753  -5.959  12.491  1.00 71.20           H  
ATOM    324  O   LEU A  22       3.957  -9.657  11.397  1.00 71.20           O  
ATOM    325  CG  LEU A  22       3.851  -7.323  14.172  1.00 71.20           C  
ATOM    326  HG  LEU A  22       4.362  -8.264  14.377  1.00 71.20           H  
ATOM    327  CD1 LEU A  22       4.599  -6.196  14.887  1.00 71.20           C  
ATOM    328 HD11 LEU A  22       5.665  -6.337  14.706  1.00 71.20           H  
ATOM    329 HD12 LEU A  22       4.318  -5.211  14.515  1.00 71.20           H  
ATOM    330 HD13 LEU A  22       4.444  -6.269  15.963  1.00 71.20           H  
ATOM    331  CD2 LEU A  22       2.418  -7.493  14.628  1.00 71.20           C  
ATOM    332 HD21 LEU A  22       2.378  -7.512  15.717  1.00 71.20           H  
ATOM    333 HD22 LEU A  22       2.018  -8.427  14.233  1.00 71.20           H  
ATOM    334 HD23 LEU A  22       1.836  -6.664  14.225  1.00 71.20           H  
ATOM    335  N   ARG A  23       6.017  -9.836  12.302  1.00 67.60           N  
ATOM    336  H   ARG A  23       6.764  -9.347  12.774  1.00 67.60           H  
ATOM    337  CA  ARG A  23       6.098 -11.292  12.189  1.00 67.60           C  
ATOM    338  HA  ARG A  23       5.678 -11.588  11.228  1.00 67.60           H  
ATOM    339  C   ARG A  23       5.238 -11.946  13.259  1.00 67.60           C  
ATOM    340  CB  ARG A  23       7.560 -11.758  12.244  1.00 67.60           C  
ATOM    341  HB2 ARG A  23       7.594 -12.845  12.182  1.00 67.60           H  
ATOM    342  HB3 ARG A  23       7.989 -11.470  13.204  1.00 67.60           H  
ATOM    343  O   ARG A  23       5.202 -11.538  14.414  1.00 67.60           O  
ATOM    344  CG  ARG A  23       8.441 -11.153  11.134  1.00 67.60           C  
ATOM    345  HG2 ARG A  23       8.478 -10.070  11.248  1.00 67.60           H  
ATOM    346  HG3 ARG A  23       9.458 -11.523  11.262  1.00 67.60           H  
ATOM    347  CD  ARG A  23       7.970 -11.480   9.708  1.00 67.60           C  
ATOM    348  HD2 ARG A  23       8.636 -10.983   9.003  1.00 67.60           H  
ATOM    349  HD3 ARG A  23       6.964 -11.090   9.553  1.00 67.60           H  
ATOM    350  NE  ARG A  23       8.005 -12.930   9.462  1.00 67.60           N  
ATOM    351  HE  ARG A  23       8.449 -13.481  10.182  1.00 67.60           H  
ATOM    352  NH1 ARG A  23       6.962 -13.000   7.395  1.00 67.60           N  
ATOM    353 HH11 ARG A  23       6.930 -11.994   7.323  1.00 67.60           H  
ATOM    354 HH12 ARG A  23       6.696 -13.545   6.587  1.00 67.60           H  
ATOM    355  NH2 ARG A  23       7.602 -14.873   8.392  1.00 67.60           N  
ATOM    356 HH21 ARG A  23       7.034 -15.384   7.731  1.00 67.60           H  
ATOM    357 HH22 ARG A  23       8.061 -15.352   9.153  1.00 67.60           H  
ATOM    358  CZ  ARG A  23       7.522 -13.576   8.419  1.00 67.60           C  
ATOM    359  N   ASN A  24       4.521 -12.977  12.845  1.00 64.33           N  
ATOM    360  H   ASN A  24       4.615 -13.270  11.882  1.00 64.33           H  
ATOM    361  CA  ASN A  24       3.445 -13.558  13.626  1.00 64.33           C  
ATOM    362  HA  ASN A  24       3.162 -12.857  14.412  1.00 64.33           H  
ATOM    363  C   ASN A  24       3.876 -14.847  14.356  1.00 64.33           C  
ATOM    364  CB  ASN A  24       2.247 -13.661  12.662  1.00 64.33           C  
ATOM    365  HB2 ASN A  24       2.318 -12.897  11.889  1.00 64.33           H  
ATOM    366  HB3 ASN A  24       1.337 -13.412  13.208  1.00 64.33           H  
ATOM    367  O   ASN A  24       3.040 -15.604  14.803  1.00 64.33           O  
ATOM    368  CG  ASN A  24       2.083 -14.997  11.969  1.00 64.33           C  
ATOM    369  ND2 ASN A  24       0.901 -15.309  11.493  1.00 64.33           N  
ATOM    370 HD21 ASN A  24       0.108 -14.725  11.715  1.00 64.33           H  
ATOM    371 HD22 ASN A  24       0.812 -16.210  11.045  1.00 64.33           H  
ATOM    372  OD1 ASN A  24       3.022 -15.745  11.763  1.00 64.33           O  
ATOM    373  N   GLY A  25       5.166 -15.193  14.397  1.00 62.83           N  
ATOM    374  H   GLY A  25       5.847 -14.525  14.066  1.00 62.83           H  
ATOM    375  CA  GLY A  25       5.659 -16.441  15.007  1.00 62.83           C  
ATOM    376  HA2 GLY A  25       6.747 -16.402  15.061  1.00 62.83           H  
ATOM    377  HA3 GLY A  25       5.279 -16.496  16.028  1.00 62.83           H  
ATOM    378  C   GLY A  25       5.264 -17.755  14.299  1.00 62.83           C  
ATOM    379  O   GLY A  25       5.967 -18.747  14.443  1.00 62.83           O  
ATOM    380  N   LEU A  26       4.213 -17.772  13.470  1.00 62.66           N  
ATOM    381  H   LEU A  26       3.642 -16.939  13.447  1.00 62.66           H  
ATOM    382  CA  LEU A  26       3.760 -18.922  12.665  1.00 62.66           C  
ATOM    383  HA  LEU A  26       4.060 -19.845  13.161  1.00 62.66           H  
ATOM    384  C   LEU A  26       4.363 -18.946  11.251  1.00 62.66           C  
ATOM    385  CB  LEU A  26       2.231 -18.907  12.532  1.00 62.66           C  
ATOM    386  HB2 LEU A  26       1.924 -19.847  12.072  1.00 62.66           H  
ATOM    387  HB3 LEU A  26       1.982 -18.091  11.854  1.00 62.66           H  
ATOM    388  O   LEU A  26       3.950 -19.731  10.399  1.00 62.66           O  
ATOM    389  CG  LEU A  26       1.404 -18.693  13.794  1.00 62.66           C  
ATOM    390  HG  LEU A  26       1.617 -17.698  14.185  1.00 62.66           H  
ATOM    391  CD1 LEU A  26      -0.078 -18.801  13.407  1.00 62.66           C  
ATOM    392 HD11 LEU A  26      -0.314 -18.058  12.644  1.00 62.66           H  
ATOM    393 HD12 LEU A  26      -0.704 -18.611  14.279  1.00 62.66           H  
ATOM    394 HD13 LEU A  26      -0.297 -19.797  13.023  1.00 62.66           H  
ATOM    395  CD2 LEU A  26       1.688 -19.710  14.875  1.00 62.66           C  
ATOM    396 HD21 LEU A  26       2.759 -19.824  15.044  1.00 62.66           H  
ATOM    397 HD22 LEU A  26       1.233 -20.652  14.567  1.00 62.66           H  
ATOM    398 HD23 LEU A  26       1.225 -19.364  15.799  1.00 62.66           H  
ATOM    399  N   GLY A  27       5.278 -18.022  10.958  1.00 65.33           N  
ATOM    400  H   GLY A  27       5.555 -17.405  11.709  1.00 65.33           H  
ATOM    401  CA  GLY A  27       5.851 -17.833   9.625  1.00 65.33           C  
ATOM    402  HA2 GLY A  27       5.895 -18.801   9.125  1.00 65.33           H  
ATOM    403  HA3 GLY A  27       6.871 -17.466   9.736  1.00 65.33           H  
ATOM    404  C   GLY A  27       5.082 -16.861   8.720  1.00 65.33           C  
ATOM    405  O   GLY A  27       5.542 -16.581   7.609  1.00 65.33           O  
ATOM    406  N   GLY A  28       3.976 -16.288   9.190  1.00 64.57           N  
ATOM    407  H   GLY A  28       3.702 -16.505  10.138  1.00 64.57           H  
ATOM    408  CA  GLY A  28       3.286 -15.168   8.552  1.00 64.57           C  
ATOM    409  HA2 GLY A  28       2.227 -15.205   8.808  1.00 64.57           H  
ATOM    410  HA3 GLY A  28       3.368 -15.249   7.468  1.00 64.57           H  
ATOM    411  C   GLY A  28       3.840 -13.808   8.990  1.00 64.57           C  
ATOM    412  O   GLY A  28       4.602 -13.698   9.956  1.00 64.57           O  
ATOM    413  N   GLY A  29       3.443 -12.754   8.283  1.00 69.63           N  
ATOM    414  H   GLY A  29       2.790 -12.903   7.527  1.00 69.63           H  
ATOM    415  CA  GLY A  29       3.791 -11.378   8.608  1.00 69.63           C  
ATOM    416  HA2 GLY A  29       4.758 -11.126   8.171  1.00 69.63           H  
ATOM    417  HA3 GLY A  29       3.870 -11.285   9.691  1.00 69.63           H  
ATOM    418  C   GLY A  29       2.755 -10.384   8.095  1.00 69.63           C  
ATOM    419  O   GLY A  29       2.416 -10.384   6.912  1.00 69.63           O  
ATOM    420  N   TYR A  30       2.257  -9.525   8.986  1.00 71.63           N  
ATOM    421  H   TYR A  30       2.618  -9.551   9.928  1.00 71.63           H  
ATOM    422  CA  TYR A  30       1.432  -8.383   8.595  1.00 71.63           C  
ATOM    423  HA  TYR A  30       0.755  -8.680   7.794  1.00 71.63           H  
ATOM    424  C   TYR A  30       2.343  -7.275   8.077  1.00 71.63           C  
ATOM    425  CB  TYR A  30       0.583  -7.884   9.767  1.00 71.63           C  
ATOM    426  HB2 TYR A  30       0.094  -6.961   9.457  1.00 71.63           H  
ATOM    427  HB3 TYR A  30       1.230  -7.644  10.610  1.00 71.63           H  
ATOM    428  O   TYR A  30       3.178  -6.757   8.817  1.00 71.63           O  
ATOM    429  CG  TYR A  30      -0.492  -8.852  10.208  1.00 71.63           C  
ATOM    430  CD1 TYR A  30      -1.668  -8.985   9.445  1.00 71.63           C  
ATOM    431  HD1 TYR A  30      -1.801  -8.400   8.547  1.00 71.63           H  
ATOM    432  CD2 TYR A  30      -0.319  -9.617  11.378  1.00 71.63           C  
ATOM    433  HD2 TYR A  30       0.586  -9.516  11.958  1.00 71.63           H  
ATOM    434  CE1 TYR A  30      -2.675  -9.881   9.849  1.00 71.63           C  
ATOM    435  HE1 TYR A  30      -3.574  -9.995   9.262  1.00 71.63           H  
ATOM    436  CE2 TYR A  30      -1.330 -10.504  11.794  1.00 71.63           C  
ATOM    437  HE2 TYR A  30      -1.199 -11.087  12.693  1.00 71.63           H  
ATOM    438  OH  TYR A  30      -3.482 -11.499  11.420  1.00 71.63           O  
ATOM    439  HH  TYR A  30      -3.297 -11.891  12.276  1.00 71.63           H  
ATOM    440  CZ  TYR A  30      -2.511 -10.634  11.029  1.00 71.63           C  
ATOM    441  N   VAL A  31       2.200  -6.923   6.805  1.00 71.19           N  
ATOM    442  H   VAL A  31       1.475  -7.365   6.258  1.00 71.19           H  
ATOM    443  CA  VAL A  31       3.020  -5.887   6.168  1.00 71.19           C  
ATOM    444  HA  VAL A  31       4.057  -6.012   6.478  1.00 71.19           H  
ATOM    445  C   VAL A  31       2.548  -4.512   6.638  1.00 71.19           C  
ATOM    446  CB  VAL A  31       2.964  -6.018   4.640  1.00 71.19           C  
ATOM    447  HB  VAL A  31       1.939  -5.854   4.309  1.00 71.19           H  
ATOM    448  O   VAL A  31       1.342  -4.266   6.726  1.00 71.19           O  
ATOM    449  CG1 VAL A  31       3.869  -4.991   3.965  1.00 71.19           C  
ATOM    450 HG11 VAL A  31       3.545  -3.975   4.188  1.00 71.19           H  
ATOM    451 HG12 VAL A  31       3.807  -5.138   2.887  1.00 71.19           H  
ATOM    452 HG13 VAL A  31       4.903  -5.114   4.287  1.00 71.19           H  
ATOM    453  CG2 VAL A  31       3.406  -7.408   4.151  1.00 71.19           C  
ATOM    454 HG21 VAL A  31       2.830  -8.198   4.632  1.00 71.19           H  
ATOM    455 HG22 VAL A  31       3.250  -7.481   3.074  1.00 71.19           H  
ATOM    456 HG23 VAL A  31       4.465  -7.565   4.356  1.00 71.19           H  
ATOM    457  N   LEU A  32       3.480  -3.617   6.957  1.00 74.78           N  
ATOM    458  H   LEU A  32       4.453  -3.853   6.824  1.00 74.78           H  
ATOM    459  CA  LEU A  32       3.155  -2.297   7.495  1.00 74.78           C  
ATOM    460  HA  LEU A  32       2.184  -2.348   7.989  1.00 74.78           H  
ATOM    461  C   LEU A  32       3.027  -1.239   6.396  1.00 74.78           C  
ATOM    462  CB  LEU A  32       4.186  -1.883   8.553  1.00 74.78           C  
ATOM    463  HB2 LEU A  32       3.869  -0.920   8.953  1.00 74.78           H  
ATOM    464  HB3 LEU A  32       5.155  -1.755   8.071  1.00 74.78           H  
ATOM    465  O   LEU A  32       3.780  -1.232   5.427  1.00 74.78           O  
ATOM    466  CG  LEU A  32       4.344  -2.861   9.730  1.00 74.78           C  
ATOM    467  HG  LEU A  32       4.823  -3.780   9.391  1.00 74.78           H  
ATOM    468  CD1 LEU A  32       5.224  -2.216  10.793  1.00 74.78           C  
ATOM    469 HD11 LEU A  32       6.209  -2.002  10.378  1.00 74.78           H  
ATOM    470 HD12 LEU A  32       4.775  -1.288  11.148  1.00 74.78           H  
ATOM    471 HD13 LEU A  32       5.325  -2.906  11.631  1.00 74.78           H  
ATOM    472  CD2 LEU A  32       3.013  -3.212  10.392  1.00 74.78           C  
ATOM    473 HD21 LEU A  32       2.444  -3.856   9.722  1.00 74.78           H  
ATOM    474 HD22 LEU A  32       2.443  -2.305  10.597  1.00 74.78           H  
ATOM    475 HD23 LEU A  32       3.182  -3.760  11.319  1.00 74.78           H  
ATOM    476  N   LEU A  33       2.118  -0.285   6.595  1.00 78.58           N  
ATOM    477  H   LEU A  33       1.539  -0.337   7.421  1.00 78.58           H  
ATOM    478  CA  LEU A  33       1.893   0.833   5.675  1.00 78.58           C  
ATOM    479  HA  LEU A  33       1.789   0.419   4.672  1.00 78.58           H  
ATOM    480  C   LEU A  33       3.076   1.824   5.634  1.00 78.58           C  
ATOM    481  CB  LEU A  33       0.575   1.519   6.082  1.00 78.58           C  
ATOM    482  HB2 LEU A  33      -0.184   0.756   6.252  1.00 78.58           H  
ATOM    483  HB3 LEU A  33       0.743   2.043   7.023  1.00 78.58           H  
ATOM    484  O   LEU A  33       3.208   2.582   4.681  1.00 78.58           O  
ATOM    485  CG  LEU A  33       0.020   2.520   5.050  1.00 78.58           C  
ATOM    486  HG  LEU A  33       0.763   3.288   4.836  1.00 78.58           H  
ATOM    487  CD1 LEU A  33      -0.397   1.832   3.748  1.00 78.58           C  
ATOM    488 HD11 LEU A  33       0.483   1.447   3.232  1.00 78.58           H  
ATOM    489 HD12 LEU A  33      -0.884   2.550   3.088  1.00 78.58           H  
ATOM    490 HD13 LEU A  33      -1.088   1.016   3.958  1.00 78.58           H  
ATOM    491  CD2 LEU A  33      -1.214   3.219   5.617  1.00 78.58           C  
ATOM    492 HD21 LEU A  33      -1.550   3.988   4.922  1.00 78.58           H  
ATOM    493 HD22 LEU A  33      -0.964   3.681   6.572  1.00 78.58           H  
ATOM    494 HD23 LEU A  33      -2.015   2.495   5.761  1.00 78.58           H  
ATOM    495  N   GLN A  34       3.959   1.807   6.638  1.00 72.49           N  
ATOM    496  H   GLN A  34       3.776   1.192   7.418  1.00 72.49           H  
ATOM    497  CA  GLN A  34       5.193   2.608   6.649  1.00 72.49           C  
ATOM    498  HA  GLN A  34       4.958   3.594   6.248  1.00 72.49           H  
ATOM    499  C   GLN A  34       6.326   2.048   5.775  1.00 72.49           C  
ATOM    500  CB  GLN A  34       5.704   2.806   8.084  1.00 72.49           C  
ATOM    501  HB2 GLN A  34       4.945   3.348   8.648  1.00 72.49           H  
ATOM    502  HB3 GLN A  34       6.587   3.445   8.055  1.00 72.49           H  
ATOM    503  O   GLN A  34       7.407   2.636   5.753  1.00 72.49           O  
ATOM    504  CG  GLN A  34       6.076   1.486   8.789  1.00 72.49           C  
ATOM    505  HG2 GLN A  34       5.164   0.921   8.984  1.00 72.49           H  
ATOM    506  HG3 GLN A  34       6.718   0.889   8.141  1.00 72.49           H  
ATOM    507  CD  GLN A  34       6.804   1.673  10.117  1.00 72.49           C  
ATOM    508  NE2 GLN A  34       7.302   0.611  10.709  1.00 72.49           N  
ATOM    509 HE21 GLN A  34       7.778   0.764  11.586  1.00 72.49           H  
ATOM    510 HE22 GLN A  34       7.192  -0.306  10.300  1.00 72.49           H  
ATOM    511  OE1 GLN A  34       6.958   2.757  10.657  1.00 72.49           O  
ATOM    512  N   ASP A  35       6.144   0.899   5.118  1.00 76.07           N  
ATOM    513  H   ASP A  35       5.243   0.443   5.143  1.00 76.07           H  
ATOM    514  CA  ASP A  35       7.183   0.295   4.283  1.00 76.07           C  
ATOM    515  HA  ASP A  35       8.129   0.343   4.821  1.00 76.07           H  
ATOM    516  C   ASP A  35       7.366   1.070   2.969  1.00 76.07           C  
ATOM    517  CB  ASP A  35       6.880  -1.188   4.052  1.00 76.07           C  
ATOM    518  HB2 ASP A  35       5.999  -1.293   3.418  1.00 76.07           H  
ATOM    519  HB3 ASP A  35       6.655  -1.655   5.011  1.00 76.07           H  
ATOM    520  O   ASP A  35       6.837   0.705   1.917  1.00 76.07           O  
ATOM    521  CG  ASP A  35       8.060  -1.928   3.417  1.00 76.07           C  
ATOM    522  OD1 ASP A  35       9.027  -1.284   2.944  1.00 76.07           O  
ATOM    523  OD2 ASP A  35       7.997  -3.174   3.430  1.00 76.07           O  
ATOM    524  N   THR A  36       8.118   2.172   3.043  1.00 68.69           N  
ATOM    525  H   THR A  36       8.371   2.503   3.964  1.00 68.69           H  
ATOM    526  CA  THR A  36       8.402   3.042   1.898  1.00 68.69           C  
ATOM    527  HA  THR A  36       7.466   3.477   1.547  1.00 68.69           H  
ATOM    528  C   THR A  36       9.017   2.259   0.745  1.00 68.69           C  
ATOM    529  CB  THR A  36       9.357   4.182   2.285  1.00 68.69           C  
ATOM    530  HB  THR A  36      10.328   3.763   2.550  1.00 68.69           H  
ATOM    531  O   THR A  36       8.557   2.402  -0.382  1.00 68.69           O  
ATOM    532  CG2 THR A  36       9.548   5.200   1.160  1.00 68.69           C  
ATOM    533 HG21 THR A  36      10.187   6.015   1.499  1.00 68.69           H  
ATOM    534 HG22 THR A  36       8.583   5.600   0.850  1.00 68.69           H  
ATOM    535 HG23 THR A  36      10.027   4.732   0.300  1.00 68.69           H  
ATOM    536  OG1 THR A  36       8.867   4.900   3.395  1.00 68.69           O  
ATOM    537  HG1 THR A  36       9.542   5.544   3.619  1.00 68.69           H  
ATOM    538  N   GLN A  37      10.008   1.403   1.018  1.00 65.98           N  
ATOM    539  H   GLN A  37      10.233   1.213   1.984  1.00 65.98           H  
ATOM    540  CA  GLN A  37      10.702   0.638  -0.018  1.00 65.98           C  
ATOM    541  HA  GLN A  37      11.135   1.333  -0.738  1.00 65.98           H  
ATOM    542  C   GLN A  37       9.733  -0.268  -0.785  1.00 65.98           C  
ATOM    543  CB  GLN A  37      11.837  -0.174   0.628  1.00 65.98           C  
ATOM    544  HB2 GLN A  37      12.564   0.509   1.067  1.00 65.98           H  
ATOM    545  HB3 GLN A  37      11.436  -0.804   1.422  1.00 65.98           H  
ATOM    546  O   GLN A  37       9.733  -0.275  -2.018  1.00 65.98           O  
ATOM    547  CG  GLN A  37      12.532  -1.065  -0.409  1.00 65.98           C  
ATOM    548  HG2 GLN A  37      12.755  -0.484  -1.304  1.00 65.98           H  
ATOM    549  HG3 GLN A  37      11.857  -1.879  -0.673  1.00 65.98           H  
ATOM    550  CD  GLN A  37      13.820  -1.674   0.108  1.00 65.98           C  
ATOM    551  NE2 GLN A  37      13.779  -2.688   0.946  1.00 65.98           N  
ATOM    552 HE21 GLN A  37      14.659  -2.979   1.349  1.00 65.98           H  
ATOM    553 HE22 GLN A  37      12.907  -3.104   1.242  1.00 65.98           H  
ATOM    554  OE1 GLN A  37      14.896  -1.238  -0.257  1.00 65.98           O  
ATOM    555  N   LEU A  38       8.885  -1.012  -0.070  1.00 72.27           N  
ATOM    556  H   LEU A  38       8.933  -0.985   0.939  1.00 72.27           H  
ATOM    557  CA  LEU A  38       7.906  -1.890  -0.702  1.00 72.27           C  
ATOM    558  HA  LEU A  38       8.427  -2.519  -1.424  1.00 72.27           H  
ATOM    559  C   LEU A  38       6.845  -1.108  -1.477  1.00 72.27           C  
ATOM    560  CB  LEU A  38       7.275  -2.774   0.376  1.00 72.27           C  
ATOM    561  HB2 LEU A  38       6.780  -2.123   1.097  1.00 72.27           H  
ATOM    562  HB3 LEU A  38       8.069  -3.324   0.881  1.00 72.27           H  
ATOM    563  O   LEU A  38       6.526  -1.472  -2.609  1.00 72.27           O  
ATOM    564  CG  LEU A  38       6.238  -3.773  -0.149  1.00 72.27           C  
ATOM    565  HG  LEU A  38       5.453  -3.245  -0.691  1.00 72.27           H  
ATOM    566  CD1 LEU A  38       6.868  -4.817  -1.067  1.00 72.27           C  
ATOM    567 HD11 LEU A  38       7.682  -5.315  -0.541  1.00 72.27           H  
ATOM    568 HD12 LEU A  38       7.252  -4.336  -1.967  1.00 72.27           H  
ATOM    569 HD13 LEU A  38       6.120  -5.552  -1.362  1.00 72.27           H  
ATOM    570  CD2 LEU A  38       5.589  -4.492   1.024  1.00 72.27           C  
ATOM    571 HD21 LEU A  38       4.822  -5.179   0.665  1.00 72.27           H  
ATOM    572 HD22 LEU A  38       6.343  -5.036   1.592  1.00 72.27           H  
ATOM    573 HD23 LEU A  38       5.134  -3.747   1.676  1.00 72.27           H  
ATOM    574  N   ILE A  39       6.299  -0.038  -0.893  1.00 76.99           N  
ATOM    575  H   ILE A  39       6.612   0.215   0.034  1.00 76.99           H  
ATOM    576  CA  ILE A  39       5.260   0.772  -1.539  1.00 76.99           C  
ATOM    577  HA  ILE A  39       4.459   0.108  -1.864  1.00 76.99           H  
ATOM    578  C   ILE A  39       5.806   1.444  -2.800  1.00 76.99           C  
ATOM    579  CB  ILE A  39       4.661   1.790  -0.544  1.00 76.99           C  
ATOM    580  HB  ILE A  39       5.478   2.311  -0.044  1.00 76.99           H  
ATOM    581  O   ILE A  39       5.127   1.418  -3.826  1.00 76.99           O  
ATOM    582  CG1 ILE A  39       3.825   1.029   0.510  1.00 76.99           C  
ATOM    583 HG12 ILE A  39       2.958   0.575   0.030  1.00 76.99           H  
ATOM    584 HG13 ILE A  39       4.422   0.224   0.938  1.00 76.99           H  
ATOM    585  CG2 ILE A  39       3.783   2.843  -1.257  1.00 76.99           C  
ATOM    586 HG21 ILE A  39       4.375   3.406  -1.978  1.00 76.99           H  
ATOM    587 HG22 ILE A  39       3.395   3.557  -0.530  1.00 76.99           H  
ATOM    588 HG23 ILE A  39       2.955   2.349  -1.766  1.00 76.99           H  
ATOM    589  CD1 ILE A  39       3.345   1.902   1.672  1.00 76.99           C  
ATOM    590 HD11 ILE A  39       4.192   2.425   2.117  1.00 76.99           H  
ATOM    591 HD12 ILE A  39       2.888   1.258   2.423  1.00 76.99           H  
ATOM    592 HD13 ILE A  39       2.598   2.623   1.338  1.00 76.99           H  
ATOM    593  N   GLU A  40       7.011   2.017  -2.750  1.00 75.34           N  
ATOM    594  H   GLU A  40       7.526   1.994  -1.881  1.00 75.34           H  
ATOM    595  CA  GLU A  40       7.683   2.621  -3.907  1.00 75.34           C  
ATOM    596  HA  GLU A  40       7.048   3.411  -4.308  1.00 75.34           H  
ATOM    597  C   GLU A  40       7.870   1.580  -5.018  1.00 75.34           C  
ATOM    598  CB  GLU A  40       9.011   3.258  -3.451  1.00 75.34           C  
ATOM    599  HB2 GLU A  40       8.832   3.783  -2.513  1.00 75.34           H  
ATOM    600  HB3 GLU A  40       9.757   2.483  -3.276  1.00 75.34           H  
ATOM    601  O   GLU A  40       7.363   1.764  -6.125  1.00 75.34           O  
ATOM    602  CG  GLU A  40       9.550   4.296  -4.439  1.00 75.34           C  
ATOM    603  HG2 GLU A  40       8.772   5.044  -4.592  1.00 75.34           H  
ATOM    604  HG3 GLU A  40       9.723   3.843  -5.415  1.00 75.34           H  
ATOM    605  CD  GLU A  40      10.804   4.997  -3.876  1.00 75.34           C  
ATOM    606  OE1 GLU A  40      11.959   4.568  -4.078  1.00 75.34           O  
ATOM    607  OE2 GLU A  40      10.591   6.010  -3.172  1.00 75.34           O  
ATOM    608  N   THR A  41       8.421   0.413  -4.671  1.00 72.67           N  
ATOM    609  H   THR A  41       8.794   0.346  -3.735  1.00 72.67           H  
ATOM    610  CA  THR A  41       8.667  -0.706  -5.592  1.00 72.67           C  
ATOM    611  HA  THR A  41       9.349  -0.362  -6.370  1.00 72.67           H  
ATOM    612  C   THR A  41       7.387  -1.210  -6.281  1.00 72.67           C  
ATOM    613  CB  THR A  41       9.359  -1.844  -4.817  1.00 72.67           C  
ATOM    614  HB  THR A  41       8.776  -2.082  -3.927  1.00 72.67           H  
ATOM    615  O   THR A  41       7.362  -1.399  -7.501  1.00 72.67           O  
ATOM    616  CG2 THR A  41       9.554  -3.135  -5.609  1.00 72.67           C  
ATOM    617 HG21 THR A  41       8.642  -3.724  -5.522  1.00 72.67           H  
ATOM    618 HG22 THR A  41      10.364  -3.719  -5.172  1.00 72.67           H  
ATOM    619 HG23 THR A  41       9.788  -2.911  -6.650  1.00 72.67           H  
ATOM    620  OG1 THR A  41      10.642  -1.453  -4.405  1.00 72.67           O  
ATOM    621  HG1 THR A  41      10.541  -0.814  -3.696  1.00 72.67           H  
ATOM    622  N   LEU A  42       6.299  -1.425  -5.530  1.00 74.85           N  
ATOM    623  H   LEU A  42       6.370  -1.244  -4.539  1.00 74.85           H  
ATOM    624  CA  LEU A  42       5.028  -1.937  -6.068  1.00 74.85           C  
ATOM    625  HA  LEU A  42       5.237  -2.757  -6.755  1.00 74.85           H  
ATOM    626  C   LEU A  42       4.254  -0.882  -6.873  1.00 74.85           C  
ATOM    627  CB  LEU A  42       4.153  -2.450  -4.910  1.00 74.85           C  
ATOM    628  HB2 LEU A  42       3.159  -2.672  -5.297  1.00 74.85           H  
ATOM    629  HB3 LEU A  42       4.056  -1.643  -4.182  1.00 74.85           H  
ATOM    630  O   LEU A  42       3.672  -1.193  -7.920  1.00 74.85           O  
ATOM    631  CG  LEU A  42       4.678  -3.697  -4.178  1.00 74.85           C  
ATOM    632  HG  LEU A  42       5.680  -3.512  -3.790  1.00 74.85           H  
ATOM    633  CD1 LEU A  42       3.746  -4.009  -3.007  1.00 74.85           C  
ATOM    634 HD11 LEU A  42       2.745  -4.251  -3.365  1.00 74.85           H  
ATOM    635 HD12 LEU A  42       3.696  -3.145  -2.344  1.00 74.85           H  
ATOM    636 HD13 LEU A  42       4.150  -4.850  -2.444  1.00 74.85           H  
ATOM    637  CD2 LEU A  42       4.745  -4.932  -5.080  1.00 74.85           C  
ATOM    638 HD21 LEU A  42       5.475  -4.767  -5.873  1.00 74.85           H  
ATOM    639 HD22 LEU A  42       3.766  -5.133  -5.514  1.00 74.85           H  
ATOM    640 HD23 LEU A  42       5.071  -5.790  -4.493  1.00 74.85           H  
ATOM    641  N   ALA A  43       4.244   0.364  -6.395  1.00 75.40           N  
ATOM    642  H   ALA A  43       4.754   0.570  -5.548  1.00 75.40           H  
ATOM    643  CA  ALA A  43       3.568   1.460  -7.074  1.00 75.40           C  
ATOM    644  HA  ALA A  43       2.560   1.136  -7.332  1.00 75.40           H  
ATOM    645  C   ALA A  43       4.290   1.842  -8.375  1.00 75.40           C  
ATOM    646  CB  ALA A  43       3.461   2.650  -6.114  1.00 75.40           C  
ATOM    647  HB1 ALA A  43       2.896   3.454  -6.586  1.00 75.40           H  
ATOM    648  HB2 ALA A  43       4.457   3.012  -5.859  1.00 75.40           H  
ATOM    649  HB3 ALA A  43       2.945   2.342  -5.204  1.00 75.40           H  
ATOM    650  O   ALA A  43       3.625   2.154  -9.369  1.00 75.40           O  
ATOM    651  N   HIS A  44       5.627   1.800  -8.397  1.00 72.48           N  
ATOM    652  H   HIS A  44       6.133   1.594  -7.548  1.00 72.48           H  
ATOM    653  CA  HIS A  44       6.408   2.060  -9.607  1.00 72.48           C  
ATOM    654  HA  HIS A  44       6.086   3.014 -10.024  1.00 72.48           H  
ATOM    655  C   HIS A  44       6.126   1.003 -10.676  1.00 72.48           C  
ATOM    656  CB  HIS A  44       7.903   2.192  -9.276  1.00 72.48           C  
ATOM    657  HB2 HIS A  44       8.335   1.212  -9.070  1.00 72.48           H  
ATOM    658  HB3 HIS A  44       8.024   2.812  -8.388  1.00 72.48           H  
ATOM    659  O   HIS A  44       5.676   1.347 -11.768  1.00 72.48           O  
ATOM    660  CG  HIS A  44       8.664   2.855 -10.394  1.00 72.48           C  
ATOM    661  CD2 HIS A  44       9.278   4.071 -10.326  1.00 72.48           C  
ATOM    662  HD2 HIS A  44       9.411   4.672  -9.439  1.00 72.48           H  
ATOM    663  ND1 HIS A  44       8.739   2.384 -11.703  1.00 72.48           N  
ATOM    664  CE1 HIS A  44       9.385   3.338 -12.390  1.00 72.48           C  
ATOM    665  HE1 HIS A  44       9.553   3.332 -13.457  1.00 72.48           H  
ATOM    666  NE2 HIS A  44       9.726   4.360 -11.594  1.00 72.48           N  
ATOM    667  HE2 HIS A  44      10.223   5.190 -11.883  1.00 72.48           H  
ATOM    668  N   PHE A  45       6.218  -0.282 -10.308  1.00 72.09           N  
ATOM    669  H   PHE A  45       6.578  -0.483  -9.386  1.00 72.09           H  
ATOM    670  CA  PHE A  45       5.934  -1.408 -11.204  1.00 72.09           C  
ATOM    671  HA  PHE A  45       6.705  -1.445 -11.974  1.00 72.09           H  
ATOM    672  C   PHE A  45       4.578  -1.286 -11.913  1.00 72.09           C  
ATOM    673  CB  PHE A  45       5.991  -2.706 -10.393  1.00 72.09           C  
ATOM    674  HB2 PHE A  45       6.983  -2.787  -9.949  1.00 72.09           H  
ATOM    675  HB3 PHE A  45       5.273  -2.650  -9.575  1.00 72.09           H  
ATOM    676  O   PHE A  45       4.481  -1.470 -13.121  1.00 72.09           O  
ATOM    677  CG  PHE A  45       5.719  -3.954 -11.212  1.00 72.09           C  
ATOM    678  CD1 PHE A  45       4.519  -4.673 -11.044  1.00 72.09           C  
ATOM    679  HD1 PHE A  45       3.778  -4.326 -10.338  1.00 72.09           H  
ATOM    680  CD2 PHE A  45       6.662  -4.384 -12.164  1.00 72.09           C  
ATOM    681  HD2 PHE A  45       7.560  -3.810 -12.337  1.00 72.09           H  
ATOM    682  CE1 PHE A  45       4.277  -5.830 -11.807  1.00 72.09           C  
ATOM    683  HE1 PHE A  45       3.351  -6.373 -11.690  1.00 72.09           H  
ATOM    684  CE2 PHE A  45       6.430  -5.551 -12.910  1.00 72.09           C  
ATOM    685  HE2 PHE A  45       7.160  -5.865 -13.641  1.00 72.09           H  
ATOM    686  CZ  PHE A  45       5.241  -6.276 -12.727  1.00 72.09           C  
ATOM    687  HZ  PHE A  45       5.063  -7.171 -13.305  1.00 72.09           H  
ATOM    688  N   SER A  46       3.521  -0.900 -11.193  1.00 71.93           N  
ATOM    689  H   SER A  46       3.653  -0.746 -10.204  1.00 71.93           H  
ATOM    690  CA  SER A  46       2.172  -0.764 -11.769  1.00 71.93           C  
ATOM    691  HA  SER A  46       1.928  -1.692 -12.287  1.00 71.93           H  
ATOM    692  C   SER A  46       2.036   0.369 -12.799  1.00 71.93           C  
ATOM    693  CB  SER A  46       1.149  -0.572 -10.647  1.00 71.93           C  
ATOM    694  HB2 SER A  46       0.152  -0.493 -11.083  1.00 71.93           H  
ATOM    695  HB3 SER A  46       1.366   0.341 -10.093  1.00 71.93           H  
ATOM    696  O   SER A  46       1.031   0.428 -13.507  1.00 71.93           O  
ATOM    697  OG  SER A  46       1.183  -1.684  -9.772  1.00 71.93           O  
ATOM    698  HG  SER A  46       1.833  -1.514  -9.086  1.00 71.93           H  
ATOM    699  N   ARG A  47       3.026   1.270 -12.883  1.00 74.69           N  
ATOM    700  H   ARG A  47       3.842   1.112 -12.310  1.00 74.69           H  
ATOM    701  CA  ARG A  47       3.029   2.489 -13.707  1.00 74.69           C  
ATOM    702  HA  ARG A  47       2.075   2.558 -14.229  1.00 74.69           H  
ATOM    703  C   ARG A  47       4.084   2.472 -14.828  1.00 74.69           C  
ATOM    704  CB  ARG A  47       3.163   3.716 -12.785  1.00 74.69           C  
ATOM    705  HB2 ARG A  47       4.079   3.602 -12.205  1.00 74.69           H  
ATOM    706  HB3 ARG A  47       3.251   4.617 -13.393  1.00 74.69           H  
ATOM    707  O   ARG A  47       4.264   3.484 -15.504  1.00 74.69           O  
ATOM    708  CG  ARG A  47       1.978   3.899 -11.819  1.00 74.69           C  
ATOM    709  HG2 ARG A  47       1.087   4.152 -12.394  1.00 74.69           H  
ATOM    710  HG3 ARG A  47       1.790   2.966 -11.289  1.00 74.69           H  
ATOM    711  CD  ARG A  47       2.270   5.016 -10.800  1.00 74.69           C  
ATOM    712  HD2 ARG A  47       3.159   4.743 -10.231  1.00 74.69           H  
ATOM    713  HD3 ARG A  47       2.489   5.931 -11.350  1.00 74.69           H  
ATOM    714  NE  ARG A  47       1.149   5.284  -9.867  1.00 74.69           N  
ATOM    715  HE  ARG A  47       0.642   6.148  -9.998  1.00 74.69           H  
ATOM    716  NH1 ARG A  47       1.256   3.330  -8.699  1.00 74.69           N  
ATOM    717 HH11 ARG A  47       0.802   2.675  -8.079  1.00 74.69           H  
ATOM    718 HH12 ARG A  47       2.045   3.003  -9.238  1.00 74.69           H  
ATOM    719  NH2 ARG A  47      -0.253   4.819  -8.110  1.00 74.69           N  
ATOM    720 HH21 ARG A  47      -0.607   4.116  -7.477  1.00 74.69           H  
ATOM    721 HH22 ARG A  47      -0.573   5.772  -8.015  1.00 74.69           H  
ATOM    722  CZ  ARG A  47       0.718   4.481  -8.908  1.00 74.69           C  
ATOM    723  N   GLU A  48       4.746   1.334 -15.064  1.00 65.95           N  
ATOM    724  H   GLU A  48       4.635   0.578 -14.403  1.00 65.95           H  
ATOM    725  CA  GLU A  48       5.757   1.166 -16.128  1.00 65.95           C  
ATOM    726  HA  GLU A  48       6.451   2.006 -16.100  1.00 65.95           H  
ATOM    727  C   GLU A  48       5.153   1.110 -17.549  1.00 65.95           C  
ATOM    728  CB  GLU A  48       6.567  -0.123 -15.891  1.00 65.95           C  
ATOM    729  HB2 GLU A  48       7.248  -0.260 -16.732  1.00 65.95           H  
ATOM    730  HB3 GLU A  48       5.879  -0.968 -15.871  1.00 65.95           H  
ATOM    731  O   GLU A  48       5.836   1.397 -18.536  1.00 65.95           O  
ATOM    732  CG  GLU A  48       7.400  -0.110 -14.601  1.00 65.95           C  
ATOM    733  HG2 GLU A  48       6.724  -0.033 -13.750  1.00 65.95           H  
ATOM    734  HG3 GLU A  48       8.031   0.779 -14.602  1.00 65.95           H  
ATOM    735  CD  GLU A  48       8.267  -1.373 -14.429  1.00 65.95           C  
ATOM    736  OE1 GLU A  48       9.264  -1.332 -13.671  1.00 65.95           O  
ATOM    737  OE2 GLU A  48       7.919  -2.446 -14.972  1.00 65.95           O  
ATOM    738  N   ARG A  49       3.869   0.736 -17.682  1.00 60.45           N  
ATOM    739  H   ARG A  49       3.358   0.550 -16.831  1.00 60.45           H  
ATOM    740  CA  ARG A  49       3.139   0.628 -18.959  1.00 60.45           C  
ATOM    741  HA  ARG A  49       3.738   1.082 -19.749  1.00 60.45           H  
ATOM    742  C   ARG A  49       1.821   1.401 -18.891  1.00 60.45           C  
ATOM    743  CB  ARG A  49       2.881  -0.852 -19.309  1.00 60.45           C  
ATOM    744  HB2 ARG A  49       2.237  -0.903 -20.186  1.00 60.45           H  
ATOM    745  HB3 ARG A  49       2.334  -1.308 -18.483  1.00 60.45           H  
ATOM    746  O   ARG A  49       1.085   1.294 -17.917  1.00 60.45           O  
ATOM    747  CG  ARG A  49       4.139  -1.701 -19.580  1.00 60.45           C  
ATOM    748  HG2 ARG A  49       4.845  -1.602 -18.755  1.00 60.45           H  
ATOM    749  HG3 ARG A  49       3.834  -2.745 -19.642  1.00 60.45           H  
ATOM    750  CD  ARG A  49       4.833  -1.320 -20.896  1.00 60.45           C  
ATOM    751  HD2 ARG A  49       5.181  -0.289 -20.831  1.00 60.45           H  
ATOM    752  HD3 ARG A  49       4.099  -1.375 -21.700  1.00 60.45           H  
ATOM    753  NE  ARG A  49       5.951  -2.232 -21.225  1.00 60.45           N  
ATOM    754  HE  ARG A  49       5.692  -3.152 -21.554  1.00 60.45           H  
ATOM    755  NH1 ARG A  49       7.713  -0.802 -20.801  1.00 60.45           N  
ATOM    756 HH11 ARG A  49       8.678  -0.683 -20.527  1.00 60.45           H  
ATOM    757 HH12 ARG A  49       7.082  -0.126 -20.394  1.00 60.45           H  
ATOM    758  NH2 ARG A  49       8.122  -2.852 -21.556  1.00 60.45           N  
ATOM    759 HH21 ARG A  49       9.098  -2.600 -21.491  1.00 60.45           H  
ATOM    760 HH22 ARG A  49       7.838  -3.759 -21.897  1.00 60.45           H  
ATOM    761  CZ  ARG A  49       7.248  -1.956 -21.195  1.00 60.45           C  
ATOM    762  N   ILE A  50       1.505   2.157 -19.944  1.00 51.17           N  
ATOM    763  H   ILE A  50       2.150   2.190 -20.721  1.00 51.17           H  
ATOM    764  CA  ILE A  50       0.294   2.990 -20.037  1.00 51.17           C  
ATOM    765  HA  ILE A  50      -0.342   2.781 -19.178  1.00 51.17           H  
ATOM    766  C   ILE A  50      -0.431   2.647 -21.340  1.00 51.17           C  
ATOM    767  CB  ILE A  50       0.611   4.512 -20.027  1.00 51.17           C  
ATOM    768  HB  ILE A  50       0.854   4.834 -21.040  1.00 51.17           H  
ATOM    769  O   ILE A  50       0.158   2.844 -22.400  1.00 51.17           O  
ATOM    770  CG1 ILE A  50       1.851   4.850 -19.176  1.00 51.17           C  
ATOM    771 HG12 ILE A  50       1.808   4.291 -18.241  1.00 51.17           H  
ATOM    772 HG13 ILE A  50       2.730   4.486 -19.707  1.00 51.17           H  
ATOM    773  CG2 ILE A  50      -0.657   5.278 -19.605  1.00 51.17           C  
ATOM    774 HG21 ILE A  50      -0.879   5.077 -18.557  1.00 51.17           H  
ATOM    775 HG22 ILE A  50      -0.514   6.349 -19.741  1.00 51.17           H  
ATOM    776 HG23 ILE A  50      -1.507   4.976 -20.217  1.00 51.17           H  
ATOM    777  CD1 ILE A  50       2.092   6.340 -18.907  1.00 51.17           C  
ATOM    778 HD11 ILE A  50       3.041   6.444 -18.381  1.00 51.17           H  
ATOM    779 HD12 ILE A  50       2.147   6.882 -19.852  1.00 51.17           H  
ATOM    780 HD13 ILE A  50       1.295   6.760 -18.293  1.00 51.17           H  
ATOM    781  N   PRO A  51      -1.688   2.174 -21.342  1.00 59.47           N  
ATOM    782  CA  PRO A  51      -2.495   1.613 -20.255  1.00 59.47           C  
ATOM    783  HA  PRO A  51      -2.210   2.021 -19.285  1.00 59.47           H  
ATOM    784  C   PRO A  51      -2.409   0.071 -20.171  1.00 59.47           C  
ATOM    785  CB  PRO A  51      -3.910   2.096 -20.593  1.00 59.47           C  
ATOM    786  HB2 PRO A  51      -4.690   1.484 -20.140  1.00 59.47           H  
ATOM    787  HB3 PRO A  51      -4.021   3.132 -20.275  1.00 59.47           H  
ATOM    788  O   PRO A  51      -3.247  -0.561 -19.526  1.00 59.47           O  
ATOM    789  CG  PRO A  51      -3.940   2.027 -22.120  1.00 59.47           C  
ATOM    790  HG2 PRO A  51      -4.644   2.747 -22.539  1.00 59.47           H  
ATOM    791  HG3 PRO A  51      -4.198   1.016 -22.435  1.00 59.47           H  
ATOM    792  CD  PRO A  51      -2.505   2.338 -22.533  1.00 59.47           C  
ATOM    793  HD2 PRO A  51      -2.180   1.663 -23.324  1.00 59.47           H  
ATOM    794  HD3 PRO A  51      -2.443   3.370 -22.879  1.00 59.47           H  
ATOM    795  N   GLU A  52      -1.467  -0.579 -20.861  1.00 67.27           N  
ATOM    796  H   GLU A  52      -0.787  -0.045 -21.384  1.00 67.27           H  
ATOM    797  CA  GLU A  52      -1.337  -2.046 -20.850  1.00 67.27           C  
ATOM    798  HA  GLU A  52      -2.299  -2.464 -21.148  1.00 67.27           H  
ATOM    799  C   GLU A  52      -1.014  -2.578 -19.443  1.00 67.27           C  
ATOM    800  CB  GLU A  52      -0.302  -2.509 -21.890  1.00 67.27           C  
ATOM    801  HB2 GLU A  52      -0.550  -2.062 -22.853  1.00 67.27           H  
ATOM    802  HB3 GLU A  52       0.692  -2.173 -21.595  1.00 67.27           H  
ATOM    803  O   GLU A  52      -0.307  -1.936 -18.668  1.00 67.27           O  
ATOM    804  CG  GLU A  52      -0.306  -4.038 -22.041  1.00 67.27           C  
ATOM    805  HG2 GLU A  52      -1.326  -4.371 -22.233  1.00 67.27           H  
ATOM    806  HG3 GLU A  52       0.018  -4.494 -21.106  1.00 67.27           H  
ATOM    807  CD  GLU A  52       0.615  -4.518 -23.164  1.00 67.27           C  
ATOM    808  OE1 GLU A  52       1.802  -4.786 -22.877  1.00 67.27           O  
ATOM    809  OE2 GLU A  52       0.097  -4.652 -24.295  1.00 67.27           O  
ATOM    810  N   ARG A  53      -1.546  -3.755 -19.090  1.00 76.87           N  
ATOM    811  H   ARG A  53      -2.007  -4.304 -19.801  1.00 76.87           H  
ATOM    812  CA  ARG A  53      -1.150  -4.418 -17.843  1.00 76.87           C  
ATOM    813  HA  ARG A  53      -1.202  -3.698 -17.026  1.00 76.87           H  
ATOM    814  C   ARG A  53       0.298  -4.889 -17.966  1.00 76.87           C  
ATOM    815  CB  ARG A  53      -2.037  -5.625 -17.517  1.00 76.87           C  
ATOM    816  HB2 ARG A  53      -1.723  -5.967 -16.531  1.00 76.87           H  
ATOM    817  HB3 ARG A  53      -1.865  -6.414 -18.249  1.00 76.87           H  
ATOM    818  O   ARG A  53       0.623  -5.588 -18.918  1.00 76.87           O  
ATOM    819  CG  ARG A  53      -3.534  -5.356 -17.413  1.00 76.87           C  
ATOM    820  HG2 ARG A  53      -3.706  -4.674 -16.580  1.00 76.87           H  
ATOM    821  HG3 ARG A  53      -3.887  -4.912 -18.344  1.00 76.87           H  
ATOM    822  CD  ARG A  53      -4.295  -6.666 -17.162  1.00 76.87           C  
ATOM    823  HD2 ARG A  53      -4.245  -7.280 -18.061  1.00 76.87           H  
ATOM    824  HD3 ARG A  53      -3.801  -7.209 -16.356  1.00 76.87           H  
ATOM    825  NE  ARG A  53      -5.705  -6.432 -16.785  1.00 76.87           N  
ATOM    826  HE  ARG A  53      -5.959  -6.598 -15.822  1.00 76.87           H  
ATOM    827  NH1 ARG A  53      -6.468  -5.739 -18.832  1.00 76.87           N  
ATOM    828 HH11 ARG A  53      -5.587  -5.936 -19.286  1.00 76.87           H  
ATOM    829 HH12 ARG A  53      -7.168  -5.300 -19.412  1.00 76.87           H  
ATOM    830  NH2 ARG A  53      -7.846  -5.724 -17.111  1.00 76.87           N  
ATOM    831 HH21 ARG A  53      -8.174  -5.970 -16.188  1.00 76.87           H  
ATOM    832 HH22 ARG A  53      -8.540  -5.358 -17.748  1.00 76.87           H  
ATOM    833  CZ  ARG A  53      -6.662  -5.980 -17.572  1.00 76.87           C  
ATOM    834  N   VAL A  54       1.141  -4.577 -16.982  1.00 73.96           N  
ATOM    835  H   VAL A  54       0.850  -3.922 -16.271  1.00 73.96           H  
ATOM    836  CA  VAL A  54       2.534  -5.058 -16.981  1.00 73.96           C  
ATOM    837  HA  VAL A  54       3.002  -4.746 -17.915  1.00 73.96           H  
ATOM    838  C   VAL A  54       2.582  -6.583 -16.951  1.00 73.96           C  
ATOM    839  CB  VAL A  54       3.341  -4.452 -15.820  1.00 73.96           C  
ATOM    840  HB  VAL A  54       2.904  -4.752 -14.867  1.00 73.96           H  
ATOM    841  O   VAL A  54       3.363  -7.184 -17.673  1.00 73.96           O  
ATOM    842  CG1 VAL A  54       4.803  -4.908 -15.865  1.00 73.96           C  
ATOM    843 HG11 VAL A  54       4.880  -5.971 -15.635  1.00 73.96           H  
ATOM    844 HG12 VAL A  54       5.233  -4.705 -16.846  1.00 73.96           H  
ATOM    845 HG13 VAL A  54       5.381  -4.355 -15.124  1.00 73.96           H  
ATOM    846  CG2 VAL A  54       3.314  -2.925 -15.925  1.00 73.96           C  
ATOM    847 HG21 VAL A  54       3.616  -2.613 -16.925  1.00 73.96           H  
ATOM    848 HG22 VAL A  54       2.325  -2.530 -15.695  1.00 73.96           H  
ATOM    849 HG23 VAL A  54       4.028  -2.500 -15.219  1.00 73.96           H  
ATOM    850  N   VAL A  55       1.701  -7.216 -16.183  1.00 81.58           N  
ATOM    851  H   VAL A  55       1.043  -6.656 -15.662  1.00 81.58           H  
ATOM    852  CA  VAL A  55       1.485  -8.671 -16.164  1.00 81.58           C  
ATOM    853  HA  VAL A  55       2.097  -9.149 -16.928  1.00 81.58           H  
ATOM    854  C   VAL A  55       0.032  -8.972 -16.497  1.00 81.58           C  
ATOM    855  CB  VAL A  55       1.861  -9.272 -14.800  1.00 81.58           C  
ATOM    856  HB  VAL A  55       1.543 -10.314 -14.774  1.00 81.58           H  
ATOM    857  O   VAL A  55      -0.823  -8.111 -16.304  1.00 81.58           O  
ATOM    858  CG1 VAL A  55       3.375  -9.226 -14.610  1.00 81.58           C  
ATOM    859 HG11 VAL A  55       3.609  -9.551 -13.596  1.00 81.58           H  
ATOM    860 HG12 VAL A  55       3.851  -9.906 -15.316  1.00 81.58           H  
ATOM    861 HG13 VAL A  55       3.755  -8.217 -14.766  1.00 81.58           H  
ATOM    862  CG2 VAL A  55       1.211  -8.539 -13.616  1.00 81.58           C  
ATOM    863 HG21 VAL A  55       0.141  -8.416 -13.783  1.00 81.58           H  
ATOM    864 HG22 VAL A  55       1.357  -9.124 -12.708  1.00 81.58           H  
ATOM    865 HG23 VAL A  55       1.663  -7.556 -13.480  1.00 81.58           H  
ATOM    866  N   HIS A  56      -0.292 -10.180 -16.954  1.00 88.72           N  
ATOM    867  H   HIS A  56       0.445 -10.852 -17.110  1.00 88.72           H  
ATOM    868  CA  HIS A  56      -1.672 -10.542 -17.318  1.00 88.72           C  
ATOM    869  HA  HIS A  56      -1.662 -11.598 -17.588  1.00 88.72           H  
ATOM    870  C   HIS A  56      -2.209  -9.809 -18.560  1.00 88.72           C  
ATOM    871  CB  HIS A  56      -2.613 -10.461 -16.100  1.00 88.72           C  
ATOM    872  HB2 HIS A  56      -2.828  -9.421 -15.858  1.00 88.72           H  
ATOM    873  HB3 HIS A  56      -3.571 -10.915 -16.354  1.00 88.72           H  
ATOM    874  O   HIS A  56      -3.420  -9.558 -18.655  1.00 88.72           O  
ATOM    875  CG  HIS A  56      -2.071 -11.141 -14.872  1.00 88.72           C  
ATOM    876  CD2 HIS A  56      -1.726 -10.526 -13.701  1.00 88.72           C  
ATOM    877  HD2 HIS A  56      -1.798  -9.468 -13.495  1.00 88.72           H  
ATOM    878  ND1 HIS A  56      -1.858 -12.491 -14.699  1.00 88.72           N  
ATOM    879  HD1 HIS A  56      -1.991 -13.223 -15.382  1.00 88.72           H  
ATOM    880  CE1 HIS A  56      -1.430 -12.679 -13.440  1.00 88.72           C  
ATOM    881  HE1 HIS A  56      -1.212 -13.636 -12.989  1.00 88.72           H  
ATOM    882  NE2 HIS A  56      -1.313 -11.507 -12.802  1.00 88.72           N  
ATOM    883  N   ALA A  57      -1.320  -9.428 -19.485  1.00 81.56           N  
ATOM    884  H   ALA A  57      -0.357  -9.703 -19.359  1.00 81.56           H  
ATOM    885  CA  ALA A  57      -1.645  -8.606 -20.649  1.00 81.56           C  
ATOM    886  HA  ALA A  57      -2.171  -7.714 -20.310  1.00 81.56           H  
ATOM    887  C   ALA A  57      -2.568  -9.334 -21.639  1.00 81.56           C  
ATOM    888  CB  ALA A  57      -0.337  -8.154 -21.310  1.00 81.56           C  
ATOM    889  HB1 ALA A  57       0.282  -7.620 -20.589  1.00 81.56           H  
ATOM    890  HB2 ALA A  57       0.218  -9.016 -21.680  1.00 81.56           H  
ATOM    891  HB3 ALA A  57      -0.555  -7.483 -22.141  1.00 81.56           H  
ATOM    892  O   ALA A  57      -3.613  -8.791 -22.004  1.00 81.56           O  
ATOM    893  N   LYS A  58      -2.233 -10.575 -22.015  1.00 85.74           N  
ATOM    894  H   LYS A  58      -1.385 -10.980 -21.646  1.00 85.74           H  
ATOM    895  CA  LYS A  58      -3.080 -11.433 -22.852  1.00 85.74           C  
ATOM    896  HA  LYS A  58      -3.719 -10.805 -23.472  1.00 85.74           H  
ATOM    897  C   LYS A  58      -3.978 -12.307 -21.983  1.00 85.74           C  
ATOM    898  CB  LYS A  58      -2.197 -12.269 -23.786  1.00 85.74           C  
ATOM    899  HB2 LYS A  58      -1.565 -12.941 -23.206  1.00 85.74           H  
ATOM    900  HB3 LYS A  58      -1.555 -11.602 -24.361  1.00 85.74           H  
ATOM    901  O   LYS A  58      -3.506 -12.906 -21.021  1.00 85.74           O  
ATOM    902  CG  LYS A  58      -3.059 -13.090 -24.749  1.00 85.74           C  
ATOM    903  HG2 LYS A  58      -3.796 -12.432 -25.208  1.00 85.74           H  
ATOM    904  HG3 LYS A  58      -3.578 -13.880 -24.206  1.00 85.74           H  
ATOM    905  CD  LYS A  58      -2.208 -13.714 -25.850  1.00 85.74           C  
ATOM    906  HD2 LYS A  58      -1.534 -14.466 -25.439  1.00 85.74           H  
ATOM    907  HD3 LYS A  58      -1.625 -12.932 -26.336  1.00 85.74           H  
ATOM    908  CE  LYS A  58      -3.156 -14.344 -26.867  1.00 85.74           C  
ATOM    909  HE2 LYS A  58      -3.645 -15.224 -26.450  1.00 85.74           H  
ATOM    910  HE3 LYS A  58      -3.931 -13.622 -27.123  1.00 85.74           H  
ATOM    911  NZ  LYS A  58      -2.447 -14.695 -28.100  1.00 85.74           N  
ATOM    912  HZ1 LYS A  58      -2.260 -15.686 -28.147  1.00 85.74           H  
ATOM    913  HZ2 LYS A  58      -1.571 -14.203 -28.200  1.00 85.74           H  
ATOM    914  HZ3 LYS A  58      -3.043 -14.491 -28.890  1.00 85.74           H  
ATOM    915  N   ALA A  59      -5.272 -12.360 -22.289  1.00 93.01           N  
ATOM    916  H   ALA A  59      -5.618 -11.896 -23.117  1.00 93.01           H  
ATOM    917  CA  ALA A  59      -6.224 -13.149 -21.520  1.00 93.01           C  
ATOM    918  HA  ALA A  59      -5.713 -14.034 -21.139  1.00 93.01           H  
ATOM    919  C   ALA A  59      -7.398 -13.640 -22.361  1.00 93.01           C  
ATOM    920  CB  ALA A  59      -6.733 -12.303 -20.348  1.00 93.01           C  
ATOM    921  HB1 ALA A  59      -5.884 -11.888 -19.805  1.00 93.01           H  
ATOM    922  HB2 ALA A  59      -7.328 -12.927 -19.681  1.00 93.01           H  
ATOM    923  HB3 ALA A  59      -7.353 -11.491 -20.729  1.00 93.01           H  
ATOM    924  O   ALA A  59      -7.813 -12.969 -23.300  1.00 93.01           O  
ATOM    925  N   ALA A  60      -7.980 -14.756 -21.943  1.00 92.00           N  
ATOM    926  H   ALA A  60      -7.569 -15.229 -21.151  1.00 92.00           H  
ATOM    927  CA  ALA A  60      -9.333 -15.148 -22.300  1.00 92.00           C  
ATOM    928  HA  ALA A  60      -9.696 -14.518 -23.112  1.00 92.00           H  
ATOM    929  C   ALA A  60     -10.249 -14.960 -21.087  1.00 92.00           C  
ATOM    930  CB  ALA A  60      -9.342 -16.596 -22.788  1.00 92.00           C  
ATOM    931  HB1 ALA A  60      -9.421 -17.263 -21.929  1.00 92.00           H  
ATOM    932  HB2 ALA A  60      -8.427 -16.828 -23.333  1.00 92.00           H  
ATOM    933  HB3 ALA A  60     -10.200 -16.763 -23.439  1.00 92.00           H  
ATOM    934  O   ALA A  60      -9.795 -14.862 -19.942  1.00 92.00           O  
ATOM    935  N   GLY A  61     -11.553 -14.936 -21.312  1.00 92.45           N  
ATOM    936  H   GLY A  61     -11.918 -15.063 -22.245  1.00 92.45           H  
ATOM    937  CA  GLY A  61     -12.498 -14.860 -20.214  1.00 92.45           C  
ATOM    938  HA2 GLY A  61     -12.258 -15.632 -19.483  1.00 92.45           H  
ATOM    939  HA3 GLY A  61     -12.416 -13.889 -19.727  1.00 92.45           H  
ATOM    940  C   GLY A  61     -13.927 -15.065 -20.661  1.00 92.45           C  
ATOM    941  O   GLY A  61     -14.223 -15.107 -21.850  1.00 92.45           O  
ATOM    942  N   GLY A  62     -14.808 -15.183 -19.681  1.00 92.76           N  
ATOM    943  H   GLY A  62     -14.483 -15.091 -18.729  1.00 92.76           H  
ATOM    944  CA  GLY A  62     -16.222 -15.424 -19.897  1.00 92.76           C  
ATOM    945  HA2 GLY A  62     -16.611 -14.698 -20.612  1.00 92.76           H  
ATOM    946  HA3 GLY A  62     -16.372 -16.423 -20.307  1.00 92.76           H  
ATOM    947  C   GLY A  62     -16.998 -15.301 -18.599  1.00 92.76           C  
ATOM    948  O   GLY A  62     -16.435 -15.302 -17.501  1.00 92.76           O  
ATOM    949  N   TYR A  63     -18.309 -15.185 -18.737  1.00 95.83           N  
ATOM    950  H   TYR A  63     -18.696 -15.290 -19.663  1.00 95.83           H  
ATOM    951  CA  TYR A  63     -19.229 -15.200 -17.618  1.00 95.83           C  
ATOM    952  HA  TYR A  63     -18.697 -14.846 -16.735  1.00 95.83           H  
ATOM    953  C   TYR A  63     -19.703 -16.624 -17.327  1.00 95.83           C  
ATOM    954  CB  TYR A  63     -20.391 -14.235 -17.864  1.00 95.83           C  
ATOM    955  HB2 TYR A  63     -21.116 -14.345 -17.058  1.00 95.83           H  
ATOM    956  HB3 TYR A  63     -20.887 -14.508 -18.796  1.00 95.83           H  
ATOM    957  O   TYR A  63     -19.729 -17.506 -18.191  1.00 95.83           O  
ATOM    958  CG  TYR A  63     -19.981 -12.779 -17.942  1.00 95.83           C  
ATOM    959  CD1 TYR A  63     -19.787 -12.040 -16.759  1.00 95.83           C  
ATOM    960  HD1 TYR A  63     -19.888 -12.525 -15.799  1.00 95.83           H  
ATOM    961  CD2 TYR A  63     -19.770 -12.174 -19.197  1.00 95.83           C  
ATOM    962  HD2 TYR A  63     -19.874 -12.752 -20.104  1.00 95.83           H  
ATOM    963  CE1 TYR A  63     -19.380 -10.692 -16.827  1.00 95.83           C  
ATOM    964  HE1 TYR A  63     -19.183 -10.133 -15.924  1.00 95.83           H  
ATOM    965  CE2 TYR A  63     -19.373 -10.825 -19.267  1.00 95.83           C  
ATOM    966  HE2 TYR A  63     -19.180 -10.358 -20.222  1.00 95.83           H  
ATOM    967  OH  TYR A  63     -18.728  -8.802 -18.156  1.00 95.83           O  
ATOM    968  HH  TYR A  63     -18.352  -8.484 -17.332  1.00 95.83           H  
ATOM    969  CZ  TYR A  63     -19.160 -10.087 -18.083  1.00 95.83           C  
ATOM    970  N   GLY A  64     -20.094 -16.828 -16.081  1.00 97.67           N  
ATOM    971  H   GLY A  64     -20.022 -16.069 -15.418  1.00 97.67           H  
ATOM    972  CA  GLY A  64     -20.576 -18.102 -15.593  1.00 97.67           C  
ATOM    973  HA2 GLY A  64     -19.715 -18.760 -15.480  1.00 97.67           H  
ATOM    974  HA3 GLY A  64     -21.276 -18.549 -16.300  1.00 97.67           H  
ATOM    975  C   GLY A  64     -21.254 -17.980 -14.245  1.00 97.67           C  
ATOM    976  O   GLY A  64     -21.668 -16.896 -13.825  1.00 97.67           O  
ATOM    977  N   GLU A  65     -21.339 -19.108 -13.558  1.00 98.07           N  
ATOM    978  H   GLU A  65     -20.975 -19.949 -13.982  1.00 98.07           H  
ATOM    979  CA  GLU A  65     -21.954 -19.226 -12.244  1.00 98.07           C  
ATOM    980  HA  GLU A  65     -22.017 -18.241 -11.782  1.00 98.07           H  
ATOM    981  C   GLU A  65     -21.093 -20.117 -11.348  1.00 98.07           C  
ATOM    982  CB  GLU A  65     -23.384 -19.783 -12.364  1.00 98.07           C  
ATOM    983  HB2 GLU A  65     -23.809 -19.871 -11.364  1.00 98.07           H  
ATOM    984  HB3 GLU A  65     -23.336 -20.778 -12.807  1.00 98.07           H  
ATOM    985  O   GLU A  65     -20.610 -21.171 -11.772  1.00 98.07           O  
ATOM    986  CG  GLU A  65     -24.303 -18.891 -13.217  1.00 98.07           C  
ATOM    987  HG2 GLU A  65     -23.904 -18.820 -14.228  1.00 98.07           H  
ATOM    988  HG3 GLU A  65     -24.309 -17.891 -12.782  1.00 98.07           H  
ATOM    989  CD  GLU A  65     -25.745 -19.412 -13.323  1.00 98.07           C  
ATOM    990  OE1 GLU A  65     -26.636 -18.567 -13.545  1.00 98.07           O  
ATOM    991  OE2 GLU A  65     -25.978 -20.647 -13.219  1.00 98.07           O  
ATOM    992  N   PHE A  66     -20.914 -19.686 -10.103  1.00 98.50           N  
ATOM    993  H   PHE A  66     -21.339 -18.807  -9.845  1.00 98.50           H  
ATOM    994  CA  PHE A  66     -20.480 -20.535  -9.006  1.00 98.50           C  
ATOM    995  HA  PHE A  66     -19.900 -21.373  -9.394  1.00 98.50           H  
ATOM    996  C   PHE A  66     -21.721 -21.075  -8.301  1.00 98.50           C  
ATOM    997  CB  PHE A  66     -19.588 -19.742  -8.046  1.00 98.50           C  
ATOM    998  HB2 PHE A  66     -20.072 -18.795  -7.807  1.00 98.50           H  
ATOM    999  HB3 PHE A  66     -18.644 -19.517  -8.542  1.00 98.50           H  
ATOM   1000  O   PHE A  66     -22.580 -20.295  -7.904  1.00 98.50           O  
ATOM   1001  CG  PHE A  66     -19.302 -20.483  -6.754  1.00 98.50           C  
ATOM   1002  CD1 PHE A  66     -20.076 -20.223  -5.609  1.00 98.50           C  
ATOM   1003  HD1 PHE A  66     -20.871 -19.492  -5.643  1.00 98.50           H  
ATOM   1004  CD2 PHE A  66     -18.304 -21.472  -6.711  1.00 98.50           C  
ATOM   1005  HD2 PHE A  66     -17.734 -21.692  -7.602  1.00 98.50           H  
ATOM   1006  CE1 PHE A  66     -19.840 -20.934  -4.423  1.00 98.50           C  
ATOM   1007  HE1 PHE A  66     -20.451 -20.728  -3.557  1.00 98.50           H  
ATOM   1008  CE2 PHE A  66     -18.061 -22.179  -5.518  1.00 98.50           C  
ATOM   1009  HE2 PHE A  66     -17.297 -22.941  -5.479  1.00 98.50           H  
ATOM   1010  CZ  PHE A  66     -18.832 -21.911  -4.374  1.00 98.50           C  
ATOM   1011  HZ  PHE A  66     -18.666 -22.465  -3.461  1.00 98.50           H  
ATOM   1012  N   GLU A  67     -21.806 -22.387  -8.134  1.00 98.23           N  
ATOM   1013  H   GLU A  67     -21.071 -22.962  -8.520  1.00 98.23           H  
ATOM   1014  CA  GLU A  67     -22.878 -23.069  -7.415  1.00 98.23           C  
ATOM   1015  HA  GLU A  67     -23.634 -22.349  -7.103  1.00 98.23           H  
ATOM   1016  C   GLU A  67     -22.312 -23.752  -6.170  1.00 98.23           C  
ATOM   1017  CB  GLU A  67     -23.546 -24.077  -8.359  1.00 98.23           C  
ATOM   1018  HB2 GLU A  67     -22.805 -24.820  -8.656  1.00 98.23           H  
ATOM   1019  HB3 GLU A  67     -23.880 -23.548  -9.251  1.00 98.23           H  
ATOM   1020  O   GLU A  67     -21.341 -24.509  -6.263  1.00 98.23           O  
ATOM   1021  CG  GLU A  67     -24.751 -24.792  -7.727  1.00 98.23           C  
ATOM   1022  HG2 GLU A  67     -25.515 -24.050  -7.492  1.00 98.23           H  
ATOM   1023  HG3 GLU A  67     -24.437 -25.266  -6.798  1.00 98.23           H  
ATOM   1024  CD  GLU A  67     -25.347 -25.871  -8.647  1.00 98.23           C  
ATOM   1025  OE1 GLU A  67     -26.211 -26.630  -8.160  1.00 98.23           O  
ATOM   1026  OE2 GLU A  67     -24.942 -25.956  -9.832  1.00 98.23           O  
ATOM   1027  N   VAL A  68     -22.929 -23.526  -5.012  1.00 98.40           N  
ATOM   1028  H   VAL A  68     -23.697 -22.870  -4.994  1.00 98.40           H  
ATOM   1029  CA  VAL A  68     -22.603 -24.255  -3.779  1.00 98.40           C  
ATOM   1030  HA  VAL A  68     -21.524 -24.230  -3.625  1.00 98.40           H  
ATOM   1031  C   VAL A  68     -23.064 -25.700  -3.926  1.00 98.40           C  
ATOM   1032  CB  VAL A  68     -23.284 -23.625  -2.556  1.00 98.40           C  
ATOM   1033  HB  VAL A  68     -24.362 -23.729  -2.676  1.00 98.40           H  
ATOM   1034  O   VAL A  68     -24.245 -25.959  -4.131  1.00 98.40           O  
ATOM   1035  CG1 VAL A  68     -22.848 -24.318  -1.257  1.00 98.40           C  
ATOM   1036 HG11 VAL A  68     -23.330 -23.840  -0.404  1.00 98.40           H  
ATOM   1037 HG12 VAL A  68     -23.135 -25.370  -1.259  1.00 98.40           H  
ATOM   1038 HG13 VAL A  68     -21.768 -24.246  -1.131  1.00 98.40           H  
ATOM   1039  CG2 VAL A  68     -22.957 -22.139  -2.420  1.00 98.40           C  
ATOM   1040 HG21 VAL A  68     -21.881 -22.012  -2.299  1.00 98.40           H  
ATOM   1041 HG22 VAL A  68     -23.290 -21.582  -3.296  1.00 98.40           H  
ATOM   1042 HG23 VAL A  68     -23.479 -21.733  -1.554  1.00 98.40           H  
ATOM   1043  N   THR A  69     -22.157 -26.663  -3.794  1.00 98.13           N  
ATOM   1044  H   THR A  69     -21.205 -26.399  -3.585  1.00 98.13           H  
ATOM   1045  CA  THR A  69     -22.492 -28.090  -3.961  1.00 98.13           C  
ATOM   1046  HA  THR A  69     -23.496 -28.187  -4.374  1.00 98.13           H  
ATOM   1047  C   THR A  69     -22.518 -28.851  -2.644  1.00 98.13           C  
ATOM   1048  CB  THR A  69     -21.544 -28.783  -4.948  1.00 98.13           C  
ATOM   1049  HB  THR A  69     -21.775 -29.848  -4.973  1.00 98.13           H  
ATOM   1050  O   THR A  69     -23.121 -29.918  -2.574  1.00 98.13           O  
ATOM   1051  CG2 THR A  69     -21.677 -28.240  -6.370  1.00 98.13           C  
ATOM   1052 HG21 THR A  69     -21.015 -28.788  -7.041  1.00 98.13           H  
ATOM   1053 HG22 THR A  69     -21.433 -27.178  -6.402  1.00 98.13           H  
ATOM   1054 HG23 THR A  69     -22.705 -28.363  -6.709  1.00 98.13           H  
ATOM   1055  OG1 THR A  69     -20.194 -28.619  -4.568  1.00 98.13           O  
ATOM   1056  HG1 THR A  69     -19.687 -28.484  -5.372  1.00 98.13           H  
ATOM   1057  N   HIS A  70     -21.868 -28.320  -1.609  1.00 97.74           N  
ATOM   1058  H   HIS A  70     -21.453 -27.404  -1.703  1.00 97.74           H  
ATOM   1059  CA  HIS A  70     -21.726 -28.971  -0.312  1.00 97.74           C  
ATOM   1060  HA  HIS A  70     -22.489 -29.742  -0.202  1.00 97.74           H  
ATOM   1061  C   HIS A  70     -21.920 -27.953   0.804  1.00 97.74           C  
ATOM   1062  CB  HIS A  70     -20.345 -29.627  -0.196  1.00 97.74           C  
ATOM   1063  HB2 HIS A  70     -19.583 -28.859  -0.328  1.00 97.74           H  
ATOM   1064  HB3 HIS A  70     -20.231 -30.040   0.806  1.00 97.74           H  
ATOM   1065  O   HIS A  70     -21.532 -26.794   0.666  1.00 97.74           O  
ATOM   1066  CG  HIS A  70     -20.112 -30.726  -1.200  1.00 97.74           C  
ATOM   1067  CD2 HIS A  70     -20.136 -32.075  -0.972  1.00 97.74           C  
ATOM   1068  HD2 HIS A  70     -20.318 -32.552  -0.020  1.00 97.74           H  
ATOM   1069  ND1 HIS A  70     -19.870 -30.555  -2.541  1.00 97.74           N  
ATOM   1070  HD1 HIS A  70     -19.876 -29.674  -3.035  1.00 97.74           H  
ATOM   1071  CE1 HIS A  70     -19.772 -31.763  -3.111  1.00 97.74           C  
ATOM   1072  HE1 HIS A  70     -19.613 -31.940  -4.164  1.00 97.74           H  
ATOM   1073  NE2 HIS A  70     -19.898 -32.726  -2.189  1.00 97.74           N  
ATOM   1074  N   ASP A  71     -22.500 -28.403   1.912  1.00 96.46           N  
ATOM   1075  H   ASP A  71     -22.777 -29.372   1.980  1.00 96.46           H  
ATOM   1076  CA  ASP A  71     -22.626 -27.578   3.104  1.00 96.46           C  
ATOM   1077  HA  ASP A  71     -23.043 -26.615   2.809  1.00 96.46           H  
ATOM   1078  C   ASP A  71     -21.241 -27.326   3.726  1.00 96.46           C  
ATOM   1079  CB  ASP A  71     -23.617 -28.221   4.082  1.00 96.46           C  
ATOM   1080  HB2 ASP A  71     -24.572 -28.362   3.575  1.00 96.46           H  
ATOM   1081  HB3 ASP A  71     -23.241 -29.200   4.378  1.00 96.46           H  
ATOM   1082  O   ASP A  71     -20.432 -28.244   3.925  1.00 96.46           O  
ATOM   1083  CG  ASP A  71     -23.848 -27.368   5.335  1.00 96.46           C  
ATOM   1084  OD1 ASP A  71     -23.551 -26.152   5.307  1.00 96.46           O  
ATOM   1085  OD2 ASP A  71     -24.293 -27.934   6.349  1.00 96.46           O  
ATOM   1086  N   VAL A  72     -20.969 -26.052   3.996  1.00 95.33           N  
ATOM   1087  H   VAL A  72     -21.717 -25.393   3.832  1.00 95.33           H  
ATOM   1088  CA  VAL A  72     -19.741 -25.536   4.615  1.00 95.33           C  
ATOM   1089  HA  VAL A  72     -19.219 -26.364   5.093  1.00 95.33           H  
ATOM   1090  C   VAL A  72     -20.054 -24.558   5.752  1.00 95.33           C  
ATOM   1091  CB  VAL A  72     -18.787 -24.927   3.568  1.00 95.33           C  
ATOM   1092  HB  VAL A  72     -17.923 -24.506   4.082  1.00 95.33           H  
ATOM   1093  O   VAL A  72     -19.203 -23.757   6.142  1.00 95.33           O  
ATOM   1094  CG1 VAL A  72     -18.247 -25.996   2.613  1.00 95.33           C  
ATOM   1095 HG11 VAL A  72     -19.057 -26.419   2.018  1.00 95.33           H  
ATOM   1096 HG12 VAL A  72     -17.760 -26.789   3.181  1.00 95.33           H  
ATOM   1097 HG13 VAL A  72     -17.523 -25.528   1.946  1.00 95.33           H  
ATOM   1098  CG2 VAL A  72     -19.438 -23.812   2.742  1.00 95.33           C  
ATOM   1099 HG21 VAL A  72     -19.817 -23.034   3.405  1.00 95.33           H  
ATOM   1100 HG22 VAL A  72     -18.702 -23.372   2.069  1.00 95.33           H  
ATOM   1101 HG23 VAL A  72     -20.265 -24.205   2.151  1.00 95.33           H  
ATOM   1102  N   SER A  73     -21.269 -24.622   6.305  1.00 93.22           N  
ATOM   1103  H   SER A  73     -21.937 -25.283   5.935  1.00 93.22           H  
ATOM   1104  CA  SER A  73     -21.721 -23.798   7.434  1.00 93.22           C  
ATOM   1105  HA  SER A  73     -21.630 -22.748   7.156  1.00 93.22           H  
ATOM   1106  C   SER A  73     -20.904 -24.006   8.723  1.00 93.22           C  
ATOM   1107  CB  SER A  73     -23.202 -24.095   7.699  1.00 93.22           C  
ATOM   1108  HB2 SER A  73     -23.555 -23.456   8.508  1.00 93.22           H  
ATOM   1109  HB3 SER A  73     -23.785 -23.872   6.806  1.00 93.22           H  
ATOM   1110  O   SER A  73     -20.880 -23.149   9.611  1.00 93.22           O  
ATOM   1111  OG  SER A  73     -23.392 -25.452   8.056  1.00 93.22           O  
ATOM   1112  HG  SER A  73     -23.618 -25.942   7.262  1.00 93.22           H  
ATOM   1113  N   ASP A  74     -20.175 -25.120   8.829  1.00 94.08           N  
ATOM   1114  H   ASP A  74     -20.230 -25.796   8.080  1.00 94.08           H  
ATOM   1115  CA  ASP A  74     -19.201 -25.377   9.890  1.00 94.08           C  
ATOM   1116  HA  ASP A  74     -19.649 -25.097  10.843  1.00 94.08           H  
ATOM   1117  C   ASP A  74     -17.907 -24.560   9.734  1.00 94.08           C  
ATOM   1118  CB  ASP A  74     -18.888 -26.879   9.943  1.00 94.08           C  
ATOM   1119  HB2 ASP A  74     -18.291 -27.082  10.831  1.00 94.08           H  
ATOM   1120  HB3 ASP A  74     -19.819 -27.440  10.030  1.00 94.08           H  
ATOM   1121  O   ASP A  74     -17.200 -24.357  10.720  1.00 94.08           O  
ATOM   1122  CG  ASP A  74     -18.130 -27.348   8.705  1.00 94.08           C  
ATOM   1123  OD1 ASP A  74     -18.640 -27.153   7.581  1.00 94.08           O  
ATOM   1124  OD2 ASP A  74     -17.024 -27.912   8.838  1.00 94.08           O  
ATOM   1125  N   LEU A  75     -17.608 -24.071   8.526  1.00 93.01           N  
ATOM   1126  H   LEU A  75     -18.253 -24.267   7.773  1.00 93.01           H  
ATOM   1127  CA  LEU A  75     -16.404 -23.296   8.217  1.00 93.01           C  
ATOM   1128  HA  LEU A  75     -15.655 -23.462   8.991  1.00 93.01           H  
ATOM   1129  C   LEU A  75     -16.659 -21.791   8.170  1.00 93.01           C  
ATOM   1130  CB  LEU A  75     -15.826 -23.745   6.862  1.00 93.01           C  
ATOM   1131  HB2 LEU A  75     -16.538 -23.487   6.077  1.00 93.01           H  
ATOM   1132  HB3 LEU A  75     -14.917 -23.170   6.682  1.00 93.01           H  
ATOM   1133  O   LEU A  75     -15.778 -21.011   8.526  1.00 93.01           O  
ATOM   1134  CG  LEU A  75     -15.490 -25.238   6.736  1.00 93.01           C  
ATOM   1135  HG  LEU A  75     -16.401 -25.830   6.822  1.00 93.01           H  
ATOM   1136  CD1 LEU A  75     -14.879 -25.494   5.355  1.00 93.01           C  
ATOM   1137 HD11 LEU A  75     -13.952 -24.931   5.245  1.00 93.01           H  
ATOM   1138 HD12 LEU A  75     -14.680 -26.558   5.233  1.00 93.01           H  
ATOM   1139 HD13 LEU A  75     -15.584 -25.181   4.585  1.00 93.01           H  
ATOM   1140  CD2 LEU A  75     -14.486 -25.690   7.796  1.00 93.01           C  
ATOM   1141 HD21 LEU A  75     -14.220 -26.734   7.632  1.00 93.01           H  
ATOM   1142 HD22 LEU A  75     -14.944 -25.617   8.783  1.00 93.01           H  
ATOM   1143 HD23 LEU A  75     -13.596 -25.062   7.751  1.00 93.01           H  
ATOM   1144  N   THR A  76     -17.825 -21.369   7.679  1.00 93.06           N  
ATOM   1145  H   THR A  76     -18.512 -22.051   7.390  1.00 93.06           H  
ATOM   1146  CA  THR A  76     -18.094 -19.956   7.399  1.00 93.06           C  
ATOM   1147  HA  THR A  76     -17.554 -19.358   8.133  1.00 93.06           H  
ATOM   1148  C   THR A  76     -19.567 -19.598   7.522  1.00 93.06           C  
ATOM   1149  CB  THR A  76     -17.565 -19.569   6.009  1.00 93.06           C  
ATOM   1150  HB  THR A  76     -16.504 -19.813   5.966  1.00 93.06           H  
ATOM   1151  O   THR A  76     -20.447 -20.432   7.330  1.00 93.06           O  
ATOM   1152  CG2 THR A  76     -18.255 -20.287   4.850  1.00 93.06           C  
ATOM   1153 HG21 THR A  76     -18.184 -21.367   4.979  1.00 93.06           H  
ATOM   1154 HG22 THR A  76     -17.756 -20.013   3.921  1.00 93.06           H  
ATOM   1155 HG23 THR A  76     -19.306 -20.002   4.791  1.00 93.06           H  
ATOM   1156  OG1 THR A  76     -17.702 -18.187   5.785  1.00 93.06           O  
ATOM   1157  HG1 THR A  76     -16.834 -17.777   5.791  1.00 93.06           H  
ATOM   1158  N   SER A  77     -19.827 -18.323   7.805  1.00 88.04           N  
ATOM   1159  H   SER A  77     -19.038 -17.712   7.959  1.00 88.04           H  
ATOM   1160  CA  SER A  77     -21.149 -17.705   7.676  1.00 88.04           C  
ATOM   1161  HA  SER A  77     -21.894 -18.493   7.564  1.00 88.04           H  
ATOM   1162  C   SER A  77     -21.278 -16.834   6.419  1.00 88.04           C  
ATOM   1163  CB  SER A  77     -21.500 -16.939   8.953  1.00 88.04           C  
ATOM   1164  HB2 SER A  77     -21.510 -17.638   9.790  1.00 88.04           H  
ATOM   1165  HB3 SER A  77     -22.495 -16.502   8.860  1.00 88.04           H  
ATOM   1166  O   SER A  77     -22.138 -15.956   6.383  1.00 88.04           O  
ATOM   1167  OG  SER A  77     -20.555 -15.919   9.217  1.00 88.04           O  
ATOM   1168  HG  SER A  77     -20.600 -15.286   8.497  1.00 88.04           H  
ATOM   1169  N   ALA A  78     -20.409 -17.019   5.418  1.00 91.68           N  
ATOM   1170  H   ALA A  78     -19.676 -17.707   5.521  1.00 91.68           H  
ATOM   1171  CA  ALA A  78     -20.461 -16.262   4.172  1.00 91.68           C  
ATOM   1172  HA  ALA A  78     -20.416 -15.202   4.424  1.00 91.68           H  
ATOM   1173  C   ALA A  78     -21.775 -16.507   3.426  1.00 91.68           C  
ATOM   1174  CB  ALA A  78     -19.261 -16.612   3.283  1.00 91.68           C  
ATOM   1175  HB1 ALA A  78     -19.323 -17.653   2.966  1.00 91.68           H  
ATOM   1176  HB2 ALA A  78     -19.268 -15.961   2.409  1.00 91.68           H  
ATOM   1177  HB3 ALA A  78     -18.321 -16.457   3.814  1.00 91.68           H  
ATOM   1178  O   ALA A  78     -22.115 -17.645   3.097  1.00 91.68           O  
ATOM   1179  N   ASP A  79     -22.489 -15.431   3.099  1.00 90.98           N  
ATOM   1180  H   ASP A  79     -22.176 -14.523   3.411  1.00 90.98           H  
ATOM   1181  CA  ASP A  79     -23.821 -15.527   2.505  1.00 90.98           C  
ATOM   1182  HA  ASP A  79     -24.458 -16.110   3.170  1.00 90.98           H  
ATOM   1183  C   ASP A  79     -23.818 -16.241   1.139  1.00 90.98           C  
ATOM   1184  CB  ASP A  79     -24.424 -14.122   2.414  1.00 90.98           C  
ATOM   1185  HB2 ASP A  79     -23.731 -13.465   1.888  1.00 90.98           H  
ATOM   1186  HB3 ASP A  79     -24.589 -13.727   3.417  1.00 90.98           H  
ATOM   1187  O   ASP A  79     -24.728 -17.017   0.844  1.00 90.98           O  
ATOM   1188  CG  ASP A  79     -25.744 -14.184   1.660  1.00 90.98           C  
ATOM   1189  OD1 ASP A  79     -26.658 -14.902   2.123  1.00 90.98           O  
ATOM   1190  OD2 ASP A  79     -25.762 -13.723   0.502  1.00 90.98           O  
ATOM   1191  N   PHE A  80     -22.775 -16.070   0.322  1.00 95.21           N  
ATOM   1192  H   PHE A  80     -22.062 -15.409   0.597  1.00 95.21           H  
ATOM   1193  CA  PHE A  80     -22.660 -16.754  -0.976  1.00 95.21           C  
ATOM   1194  HA  PHE A  80     -23.607 -16.622  -1.499  1.00 95.21           H  
ATOM   1195  C   PHE A  80     -22.431 -18.276  -0.861  1.00 95.21           C  
ATOM   1196  CB  PHE A  80     -21.572 -16.086  -1.830  1.00 95.21           C  
ATOM   1197  HB2 PHE A  80     -21.817 -16.262  -2.877  1.00 95.21           H  
ATOM   1198  HB3 PHE A  80     -21.600 -15.007  -1.678  1.00 95.21           H  
ATOM   1199  O   PHE A  80     -22.595 -18.985  -1.850  1.00 95.21           O  
ATOM   1200  CG  PHE A  80     -20.162 -16.592  -1.583  1.00 95.21           C  
ATOM   1201  CD1 PHE A  80     -19.436 -16.148  -0.463  1.00 95.21           C  
ATOM   1202  HD1 PHE A  80     -19.872 -15.429   0.214  1.00 95.21           H  
ATOM   1203  CD2 PHE A  80     -19.578 -17.517  -2.472  1.00 95.21           C  
ATOM   1204  HD2 PHE A  80     -20.136 -17.882  -3.321  1.00 95.21           H  
ATOM   1205  CE1 PHE A  80     -18.132 -16.622  -0.234  1.00 95.21           C  
ATOM   1206  HE1 PHE A  80     -17.572 -16.270   0.619  1.00 95.21           H  
ATOM   1207  CE2 PHE A  80     -18.267 -17.977  -2.254  1.00 95.21           C  
ATOM   1208  HE2 PHE A  80     -17.821 -18.678  -2.944  1.00 95.21           H  
ATOM   1209  CZ  PHE A  80     -17.544 -17.528  -1.135  1.00 95.21           C  
ATOM   1210  HZ  PHE A  80     -16.535 -17.875  -0.967  1.00 95.21           H  
ATOM   1211  N   LEU A  81     -22.067 -18.769   0.330  1.00 96.54           N  
ATOM   1212  H   LEU A  81     -21.988 -18.119   1.099  1.00 96.54           H  
ATOM   1213  CA  LEU A  81     -21.858 -20.187   0.659  1.00 96.54           C  
ATOM   1214  HA  LEU A  81     -21.914 -20.780  -0.254  1.00 96.54           H  
ATOM   1215  C   LEU A  81     -22.951 -20.747   1.588  1.00 96.54           C  
ATOM   1216  CB  LEU A  81     -20.457 -20.372   1.280  1.00 96.54           C  
ATOM   1217  HB2 LEU A  81     -20.371 -21.390   1.661  1.00 96.54           H  
ATOM   1218  HB3 LEU A  81     -20.367 -19.696   2.130  1.00 96.54           H  
ATOM   1219  O   LEU A  81     -22.843 -21.883   2.041  1.00 96.54           O  
ATOM   1220  CG  LEU A  81     -19.285 -20.132   0.317  1.00 96.54           C  
ATOM   1221  HG  LEU A  81     -19.418 -19.155  -0.146  1.00 96.54           H  
ATOM   1222  CD1 LEU A  81     -17.954 -20.139   1.071  1.00 96.54           C  
ATOM   1223 HD11 LEU A  81     -17.128 -20.022   0.371  1.00 96.54           H  
ATOM   1224 HD12 LEU A  81     -17.937 -19.299   1.765  1.00 96.54           H  
ATOM   1225 HD13 LEU A  81     -17.839 -21.074   1.620  1.00 96.54           H  
ATOM   1226  CD2 LEU A  81     -19.191 -21.194  -0.778  1.00 96.54           C  
ATOM   1227 HD21 LEU A  81     -19.114 -22.187  -0.335  1.00 96.54           H  
ATOM   1228 HD22 LEU A  81     -20.086 -21.143  -1.398  1.00 96.54           H  
ATOM   1229 HD23 LEU A  81     -18.323 -20.999  -1.408  1.00 96.54           H  
ATOM   1230  N   SER A  82     -23.994 -19.967   1.886  1.00 94.66           N  
ATOM   1231  H   SER A  82     -24.040 -19.048   1.469  1.00 94.66           H  
ATOM   1232  CA  SER A  82     -24.955 -20.265   2.959  1.00 94.66           C  
ATOM   1233  HA  SER A  82     -24.394 -20.500   3.864  1.00 94.66           H  
ATOM   1234  C   SER A  82     -25.881 -21.453   2.691  1.00 94.66           C  
ATOM   1235  CB  SER A  82     -25.809 -19.026   3.242  1.00 94.66           C  
ATOM   1236  HB2 SER A  82     -25.161 -18.209   3.559  1.00 94.66           H  
ATOM   1237  HB3 SER A  82     -26.507 -19.246   4.050  1.00 94.66           H  
ATOM   1238  O   SER A  82     -26.429 -22.021   3.635  1.00 94.66           O  
ATOM   1239  OG  SER A  82     -26.532 -18.635   2.089  1.00 94.66           O  
ATOM   1240  HG  SER A  82     -26.168 -17.795   1.799  1.00 94.66           H  
ATOM   1241  N   GLN A  83     -26.082 -21.829   1.426  1.00 95.58           N  
ATOM   1242  H   GLN A  83     -25.600 -21.323   0.696  1.00 95.58           H  
ATOM   1243  CA  GLN A  83     -27.040 -22.861   1.047  1.00 95.58           C  
ATOM   1244  HA  GLN A  83     -27.151 -23.559   1.877  1.00 95.58           H  
ATOM   1245  C   GLN A  83     -26.562 -23.645  -0.175  1.00 95.58           C  
ATOM   1246  CB  GLN A  83     -28.403 -22.194   0.790  1.00 95.58           C  
ATOM   1247  HB2 GLN A  83     -28.673 -21.588   1.655  1.00 95.58           H  
ATOM   1248  HB3 GLN A  83     -28.330 -21.540  -0.078  1.00 95.58           H  
ATOM   1249  O   GLN A  83     -26.223 -23.060  -1.203  1.00 95.58           O  
ATOM   1250  CG  GLN A  83     -29.509 -23.231   0.557  1.00 95.58           C  
ATOM   1251  HG2 GLN A  83     -29.613 -23.857   1.443  1.00 95.58           H  
ATOM   1252  HG3 GLN A  83     -29.233 -23.868  -0.284  1.00 95.58           H  
ATOM   1253  CD  GLN A  83     -30.866 -22.618   0.236  1.00 95.58           C  
ATOM   1254  NE2 GLN A  83     -31.779 -23.398  -0.298  1.00 95.58           N  
ATOM   1255 HE21 GLN A  83     -31.544 -24.346  -0.557  1.00 95.58           H  
ATOM   1256 HE22 GLN A  83     -32.659 -22.954  -0.519  1.00 95.58           H  
ATOM   1257  OE1 GLN A  83     -31.147 -21.451   0.448  1.00 95.58           O  
ATOM   1258  N   VAL A  84     -26.617 -24.978  -0.096  1.00 97.37           N  
ATOM   1259  H   VAL A  84     -26.899 -25.394   0.780  1.00 97.37           H  
ATOM   1260  CA  VAL A  84     -26.404 -25.861  -1.254  1.00 97.37           C  
ATOM   1261  HA  VAL A  84     -25.402 -25.679  -1.644  1.00 97.37           H  
ATOM   1262  C   VAL A  84     -27.408 -25.522  -2.360  1.00 97.37           C  
ATOM   1263  CB  VAL A  84     -26.496 -27.346  -0.857  1.00 97.37           C  
ATOM   1264  HB  VAL A  84     -27.470 -27.543  -0.408  1.00 97.37           H  
ATOM   1265  O   VAL A  84     -28.607 -25.407  -2.114  1.00 97.37           O  
ATOM   1266  CG1 VAL A  84     -26.317 -28.273  -2.067  1.00 97.37           C  
ATOM   1267 HG11 VAL A  84     -27.151 -28.159  -2.760  1.00 97.37           H  
ATOM   1268 HG12 VAL A  84     -25.386 -28.040  -2.583  1.00 97.37           H  
ATOM   1269 HG13 VAL A  84     -26.290 -29.312  -1.739  1.00 97.37           H  
ATOM   1270  CG2 VAL A  84     -25.405 -27.700   0.161  1.00 97.37           C  
ATOM   1271 HG21 VAL A  84     -25.533 -27.126   1.078  1.00 97.37           H  
ATOM   1272 HG22 VAL A  84     -25.457 -28.760   0.411  1.00 97.37           H  
ATOM   1273 HG23 VAL A  84     -24.426 -27.476  -0.264  1.00 97.37           H  
ATOM   1274  N   GLY A  85     -26.910 -25.353  -3.582  1.00 97.25           N  
ATOM   1275  H   GLY A  85     -25.924 -25.521  -3.721  1.00 97.25           H  
ATOM   1276  CA  GLY A  85     -27.665 -24.900  -4.747  1.00 97.25           C  
ATOM   1277  HA2 GLY A  85     -27.216 -25.331  -5.642  1.00 97.25           H  
ATOM   1278  HA3 GLY A  85     -28.693 -25.256  -4.678  1.00 97.25           H  
ATOM   1279  C   GLY A  85     -27.699 -23.380  -4.925  1.00 97.25           C  
ATOM   1280  O   GLY A  85     -28.154 -22.918  -5.972  1.00 97.25           O  
ATOM   1281  N   LYS A  86     -27.202 -22.579  -3.964  1.00 97.53           N  
ATOM   1282  H   LYS A  86     -26.835 -22.989  -3.116  1.00 97.53           H  
ATOM   1283  CA  LYS A  86     -27.066 -21.128  -4.160  1.00 97.53           C  
ATOM   1284  HA  LYS A  86     -28.042 -20.752  -4.465  1.00 97.53           H  
ATOM   1285  C   LYS A  86     -26.086 -20.865  -5.298  1.00 97.53           C  
ATOM   1286  CB  LYS A  86     -26.666 -20.398  -2.864  1.00 97.53           C  
ATOM   1287  HB2 LYS A  86     -25.681 -20.732  -2.536  1.00 97.53           H  
ATOM   1288  HB3 LYS A  86     -27.393 -20.646  -2.091  1.00 97.53           H  
ATOM   1289  O   LYS A  86     -24.989 -21.427  -5.331  1.00 97.53           O  
ATOM   1290  CG  LYS A  86     -26.647 -18.869  -3.059  1.00 97.53           C  
ATOM   1291  HG2 LYS A  86     -25.796 -18.596  -3.683  1.00 97.53           H  
ATOM   1292  HG3 LYS A  86     -27.562 -18.567  -3.568  1.00 97.53           H  
ATOM   1293  CD  LYS A  86     -26.559 -18.101  -1.732  1.00 97.53           C  
ATOM   1294  HD2 LYS A  86     -25.639 -18.374  -1.216  1.00 97.53           H  
ATOM   1295  HD3 LYS A  86     -27.409 -18.374  -1.106  1.00 97.53           H  
ATOM   1296  CE  LYS A  86     -26.582 -16.585  -1.998  1.00 97.53           C  
ATOM   1297  HE2 LYS A  86     -27.389 -16.348  -2.692  1.00 97.53           H  
ATOM   1298  HE3 LYS A  86     -25.648 -16.296  -2.478  1.00 97.53           H  
ATOM   1299  NZ  LYS A  86     -26.771 -15.795  -0.760  1.00 97.53           N  
ATOM   1300  HZ1 LYS A  86     -27.686 -15.885  -0.343  1.00 97.53           H  
ATOM   1301  HZ2 LYS A  86     -26.099 -16.019  -0.041  1.00 97.53           H  
ATOM   1302  HZ3 LYS A  86     -26.636 -14.804  -0.897  1.00 97.53           H  
ATOM   1303  N   LYS A  87     -26.506 -20.010  -6.229  1.00 97.66           N  
ATOM   1304  H   LYS A  87     -27.408 -19.576  -6.095  1.00 97.66           H  
ATOM   1305  CA  LYS A  87     -25.726 -19.607  -7.394  1.00 97.66           C  
ATOM   1306  HA  LYS A  87     -24.826 -20.219  -7.441  1.00 97.66           H  
ATOM   1307  C   LYS A  87     -25.299 -18.155  -7.274  1.00 97.66           C  
ATOM   1308  CB  LYS A  87     -26.521 -19.839  -8.680  1.00 97.66           C  
ATOM   1309  HB2 LYS A  87     -26.000 -19.348  -9.502  1.00 97.66           H  
ATOM   1310  HB3 LYS A  87     -27.510 -19.390  -8.583  1.00 97.66           H  
ATOM   1311  O   LYS A  87     -26.114 -17.296  -6.954  1.00 97.66           O  
ATOM   1312  CG  LYS A  87     -26.650 -21.331  -9.007  1.00 97.66           C  
ATOM   1313  HG2 LYS A  87     -25.653 -21.742  -9.167  1.00 97.66           H  
ATOM   1314  HG3 LYS A  87     -27.136 -21.867  -8.192  1.00 97.66           H  
ATOM   1315  CD  LYS A  87     -27.479 -21.473 -10.280  1.00 97.66           C  
ATOM   1316  HD2 LYS A  87     -28.528 -21.269 -10.063  1.00 97.66           H  
ATOM   1317  HD3 LYS A  87     -27.128 -20.731 -10.996  1.00 97.66           H  
ATOM   1318  CE  LYS A  87     -27.332 -22.868 -10.881  1.00 97.66           C  
ATOM   1319  HE2 LYS A  87     -26.317 -23.221 -10.698  1.00 97.66           H  
ATOM   1320  HE3 LYS A  87     -28.020 -23.560 -10.395  1.00 97.66           H  
ATOM   1321  NZ  LYS A  87     -27.562 -22.784 -12.340  1.00 97.66           N  
ATOM   1322  HZ1 LYS A  87     -26.950 -22.076 -12.719  1.00 97.66           H  
ATOM   1323  HZ2 LYS A  87     -28.503 -22.481 -12.547  1.00 97.66           H  
ATOM   1324  HZ3 LYS A  87     -27.349 -23.661 -12.793  1.00 97.66           H  
ATOM   1325  N   THR A  88     -24.048 -17.891  -7.615  1.00 97.97           N  
ATOM   1326  H   THR A  88     -23.450 -18.679  -7.821  1.00 97.97           H  
ATOM   1327  CA  THR A  88     -23.464 -16.552  -7.669  1.00 97.97           C  
ATOM   1328  HA  THR A  88     -24.233 -15.804  -7.472  1.00 97.97           H  
ATOM   1329  C   THR A  88     -22.898 -16.334  -9.060  1.00 97.97           C  
ATOM   1330  CB  THR A  88     -22.373 -16.395  -6.606  1.00 97.97           C  
ATOM   1331  HB  THR A  88     -21.551 -17.080  -6.816  1.00 97.97           H  
ATOM   1332  O   THR A  88     -22.136 -17.166  -9.556  1.00 97.97           O  
ATOM   1333  CG2 THR A  88     -21.842 -14.969  -6.535  1.00 97.97           C  
ATOM   1334 HG21 THR A  88     -21.337 -14.701  -7.463  1.00 97.97           H  
ATOM   1335 HG22 THR A  88     -21.128 -14.898  -5.714  1.00 97.97           H  
ATOM   1336 HG23 THR A  88     -22.665 -14.277  -6.354  1.00 97.97           H  
ATOM   1337  OG1 THR A  88     -22.905 -16.694  -5.337  1.00 97.97           O  
ATOM   1338  HG1 THR A  88     -22.185 -16.745  -4.705  1.00 97.97           H  
ATOM   1339  N   LYS A  89     -23.254 -15.224  -9.712  1.00 97.17           N  
ATOM   1340  H   LYS A  89     -23.845 -14.558  -9.237  1.00 97.17           H  
ATOM   1341  CA  LYS A  89     -22.722 -14.894 -11.039  1.00 97.17           C  
ATOM   1342  HA  LYS A  89     -22.896 -15.745 -11.698  1.00 97.17           H  
ATOM   1343  C   LYS A  89     -21.213 -14.667 -10.954  1.00 97.17           C  
ATOM   1344  CB  LYS A  89     -23.463 -13.676 -11.599  1.00 97.17           C  
ATOM   1345  HB2 LYS A  89     -23.256 -12.813 -10.966  1.00 97.17           H  
ATOM   1346  HB3 LYS A  89     -24.534 -13.874 -11.573  1.00 97.17           H  
ATOM   1347  O   LYS A  89     -20.730 -14.041 -10.012  1.00 97.17           O  
ATOM   1348  CG  LYS A  89     -23.053 -13.367 -13.045  1.00 97.17           C  
ATOM   1349  HG2 LYS A  89     -21.979 -13.185 -13.096  1.00 97.17           H  
ATOM   1350  HG3 LYS A  89     -23.304 -14.211 -13.688  1.00 97.17           H  
ATOM   1351  CD  LYS A  89     -23.774 -12.112 -13.531  1.00 97.17           C  
ATOM   1352  HD2 LYS A  89     -23.546 -11.297 -12.844  1.00 97.17           H  
ATOM   1353  HD3 LYS A  89     -24.851 -12.284 -13.538  1.00 97.17           H  
ATOM   1354  CE  LYS A  89     -23.283 -11.757 -14.934  1.00 97.17           C  
ATOM   1355  HE2 LYS A  89     -23.672 -12.489 -15.641  1.00 97.17           H  
ATOM   1356  HE3 LYS A  89     -22.196 -11.826 -14.941  1.00 97.17           H  
ATOM   1357  NZ  LYS A  89     -23.697 -10.382 -15.290  1.00 97.17           N  
ATOM   1358  HZ1 LYS A  89     -23.319  -9.742 -14.606  1.00 97.17           H  
ATOM   1359  HZ2 LYS A  89     -23.320 -10.120 -16.189  1.00 97.17           H  
ATOM   1360  HZ3 LYS A  89     -24.703 -10.295 -15.276  1.00 97.17           H  
ATOM   1361  N   VAL A  90     -20.483 -15.132 -11.962  1.00 98.35           N  
ATOM   1362  H   VAL A  90     -20.955 -15.652 -12.689  1.00 98.35           H  
ATOM   1363  CA  VAL A  90     -19.025 -15.031 -12.039  1.00 98.35           C  
ATOM   1364  HA  VAL A  90     -18.685 -14.382 -11.232  1.00 98.35           H  
ATOM   1365  C   VAL A  90     -18.581 -14.401 -13.351  1.00 98.35           C  
ATOM   1366  CB  VAL A  90     -18.365 -16.407 -11.825  1.00 98.35           C  
ATOM   1367  HB  VAL A  90     -18.747 -17.114 -12.561  1.00 98.35           H  
ATOM   1368  O   VAL A  90     -19.163 -14.667 -14.401  1.00 98.35           O  
ATOM   1369  CG1 VAL A  90     -16.839 -16.357 -11.956  1.00 98.35           C  
ATOM   1370 HG11 VAL A  90     -16.425 -17.333 -11.704  1.00 98.35           H  
ATOM   1371 HG12 VAL A  90     -16.423 -15.600 -11.291  1.00 98.35           H  
ATOM   1372 HG13 VAL A  90     -16.555 -16.149 -12.988  1.00 98.35           H  
ATOM   1373  CG2 VAL A  90     -18.692 -16.929 -10.424  1.00 98.35           C  
ATOM   1374 HG21 VAL A  90     -18.105 -17.818 -10.196  1.00 98.35           H  
ATOM   1375 HG22 VAL A  90     -19.748 -17.193 -10.371  1.00 98.35           H  
ATOM   1376 HG23 VAL A  90     -18.493 -16.146  -9.692  1.00 98.35           H  
ATOM   1377  N   LEU A  91     -17.518 -13.605 -13.289  1.00 97.73           N  
ATOM   1378  H   LEU A  91     -17.171 -13.371 -12.370  1.00 97.73           H  
ATOM   1379  CA  LEU A  91     -16.639 -13.309 -14.418  1.00 97.73           C  
ATOM   1380  HA  LEU A  91     -17.070 -13.693 -15.343  1.00 97.73           H  
ATOM   1381  C   LEU A  91     -15.288 -13.992 -14.187  1.00 97.73           C  
ATOM   1382  CB  LEU A  91     -16.493 -11.786 -14.534  1.00 97.73           C  
ATOM   1383  HB2 LEU A  91     -17.457 -11.360 -14.811  1.00 97.73           H  
ATOM   1384  HB3 LEU A  91     -16.224 -11.389 -13.555  1.00 97.73           H  
ATOM   1385  O   LEU A  91     -14.657 -13.748 -13.160  1.00 97.73           O  
ATOM   1386  CG  LEU A  91     -15.426 -11.331 -15.543  1.00 97.73           C  
ATOM   1387  HG  LEU A  91     -14.457 -11.756 -15.284  1.00 97.73           H  
ATOM   1388  CD1 LEU A  91     -15.768 -11.730 -16.976  1.00 97.73           C  
ATOM   1389 HD11 LEU A  91     -15.787 -12.816 -17.077  1.00 97.73           H  
ATOM   1390 HD12 LEU A  91     -14.995 -11.344 -17.640  1.00 97.73           H  
ATOM   1391 HD13 LEU A  91     -16.731 -11.314 -17.271  1.00 97.73           H  
ATOM   1392  CD2 LEU A  91     -15.308  -9.818 -15.464  1.00 97.73           C  
ATOM   1393 HD21 LEU A  91     -14.614  -9.459 -16.224  1.00 97.73           H  
ATOM   1394 HD22 LEU A  91     -14.947  -9.521 -14.479  1.00 97.73           H  
ATOM   1395 HD23 LEU A  91     -16.289  -9.372 -15.628  1.00 97.73           H  
ATOM   1396  N   LEU A  92     -14.837 -14.817 -15.134  1.00 98.27           N  
ATOM   1397  H   LEU A  92     -15.407 -14.961 -15.955  1.00 98.27           H  
ATOM   1398  CA  LEU A  92     -13.488 -15.386 -15.152  1.00 98.27           C  
ATOM   1399  HA  LEU A  92     -13.033 -15.241 -14.173  1.00 98.27           H  
ATOM   1400  C   LEU A  92     -12.625 -14.659 -16.189  1.00 98.27           C  
ATOM   1401  CB  LEU A  92     -13.558 -16.904 -15.437  1.00 98.27           C  
ATOM   1402  HB2 LEU A  92     -14.160 -17.384 -14.666  1.00 98.27           H  
ATOM   1403  HB3 LEU A  92     -14.054 -17.041 -16.398  1.00 98.27           H  
ATOM   1404  O   LEU A  92     -13.066 -14.434 -17.315  1.00 98.27           O  
ATOM   1405  CG  LEU A  92     -12.178 -17.595 -15.502  1.00 98.27           C  
ATOM   1406  HG  LEU A  92     -11.537 -17.046 -16.193  1.00 98.27           H  
ATOM   1407  CD1 LEU A  92     -11.493 -17.640 -14.145  1.00 98.27           C  
ATOM   1408 HD11 LEU A  92     -12.034 -18.326 -13.494  1.00 98.27           H  
ATOM   1409 HD12 LEU A  92     -11.449 -16.647 -13.697  1.00 98.27           H  
ATOM   1410 HD13 LEU A  92     -10.470 -17.994 -14.267  1.00 98.27           H  
ATOM   1411  CD2 LEU A  92     -12.244 -19.041 -15.988  1.00 98.27           C  
ATOM   1412 HD21 LEU A  92     -11.314 -19.560 -15.758  1.00 98.27           H  
ATOM   1413 HD22 LEU A  92     -13.068 -19.573 -15.512  1.00 98.27           H  
ATOM   1414 HD23 LEU A  92     -12.338 -19.051 -17.074  1.00 98.27           H  
ATOM   1415  N   ARG A  93     -11.372 -14.371 -15.831  1.00 97.59           N  
ATOM   1416  H   ARG A  93     -11.126 -14.519 -14.863  1.00 97.59           H  
ATOM   1417  CA  ARG A  93     -10.303 -13.923 -16.728  1.00 97.59           C  
ATOM   1418  HA  ARG A  93     -10.611 -14.086 -17.761  1.00 97.59           H  
ATOM   1419  C   ARG A  93      -9.046 -14.755 -16.466  1.00 97.59           C  
ATOM   1420  CB  ARG A  93     -10.084 -12.417 -16.513  1.00 97.59           C  
ATOM   1421  HB2 ARG A  93      -9.754 -12.242 -15.490  1.00 97.59           H  
ATOM   1422  HB3 ARG A  93     -11.037 -11.907 -16.656  1.00 97.59           H  
ATOM   1423  O   ARG A  93      -8.448 -14.644 -15.396  1.00 97.59           O  
ATOM   1424  CG  ARG A  93      -9.061 -11.818 -17.489  1.00 97.59           C  
ATOM   1425  HG2 ARG A  93      -9.391 -12.007 -18.511  1.00 97.59           H  
ATOM   1426  HG3 ARG A  93      -8.091 -12.291 -17.341  1.00 97.59           H  
ATOM   1427  CD  ARG A  93      -8.931 -10.304 -17.257  1.00 97.59           C  
ATOM   1428  HD2 ARG A  93      -9.928  -9.864 -17.285  1.00 97.59           H  
ATOM   1429  HD3 ARG A  93      -8.513 -10.126 -16.266  1.00 97.59           H  
ATOM   1430  NE  ARG A  93      -8.107  -9.634 -18.284  1.00 97.59           N  
ATOM   1431  HE  ARG A  93      -8.623  -9.121 -18.984  1.00 97.59           H  
ATOM   1432  NH1 ARG A  93      -6.013 -10.179 -17.492  1.00 97.59           N  
ATOM   1433 HH11 ARG A  93      -6.421 -10.739 -16.757  1.00 97.59           H  
ATOM   1434 HH12 ARG A  93      -5.019 -10.148 -17.666  1.00 97.59           H  
ATOM   1435  NH2 ARG A  93      -6.178  -9.021 -19.359  1.00 97.59           N  
ATOM   1436 HH21 ARG A  93      -5.179  -9.134 -19.452  1.00 97.59           H  
ATOM   1437 HH22 ARG A  93      -6.696  -8.621 -20.128  1.00 97.59           H  
ATOM   1438  CZ  ARG A  93      -6.788  -9.613 -18.372  1.00 97.59           C  
ATOM   1439  N   VAL A  94      -8.641 -15.568 -17.439  1.00 97.21           N  
ATOM   1440  H   VAL A  94      -9.137 -15.536 -18.318  1.00 97.21           H  
ATOM   1441  CA  VAL A  94      -7.416 -16.384 -17.390  1.00 97.21           C  
ATOM   1442  HA  VAL A  94      -7.008 -16.335 -16.381  1.00 97.21           H  
ATOM   1443  C   VAL A  94      -6.397 -15.798 -18.350  1.00 97.21           C  
ATOM   1444  CB  VAL A  94      -7.674 -17.869 -17.703  1.00 97.21           C  
ATOM   1445  HB  VAL A  94      -8.054 -17.963 -18.720  1.00 97.21           H  
ATOM   1446  O   VAL A  94      -6.722 -15.537 -19.505  1.00 97.21           O  
ATOM   1447  CG1 VAL A  94      -6.401 -18.714 -17.569  1.00 97.21           C  
ATOM   1448 HG11 VAL A  94      -5.979 -18.609 -16.569  1.00 97.21           H  
ATOM   1449 HG12 VAL A  94      -5.661 -18.407 -18.308  1.00 97.21           H  
ATOM   1450 HG13 VAL A  94      -6.632 -19.765 -17.743  1.00 97.21           H  
ATOM   1451  CG2 VAL A  94      -8.718 -18.436 -16.740  1.00 97.21           C  
ATOM   1452 HG21 VAL A  94      -8.818 -19.513 -16.880  1.00 97.21           H  
ATOM   1453 HG22 VAL A  94      -8.427 -18.237 -15.709  1.00 97.21           H  
ATOM   1454 HG23 VAL A  94      -9.685 -17.978 -16.951  1.00 97.21           H  
ATOM   1455  N   SER A  95      -5.181 -15.553 -17.879  1.00 94.82           N  
ATOM   1456  H   SER A  95      -4.954 -15.840 -16.938  1.00 94.82           H  
ATOM   1457  CA  SER A  95      -4.158 -14.816 -18.621  1.00 94.82           C  
ATOM   1458  HA  SER A  95      -4.454 -14.727 -19.666  1.00 94.82           H  
ATOM   1459  C   SER A  95      -2.815 -15.519 -18.614  1.00 94.82           C  
ATOM   1460  CB  SER A  95      -4.008 -13.412 -18.033  1.00 94.82           C  
ATOM   1461  HB2 SER A  95      -4.949 -12.876 -18.165  1.00 94.82           H  
ATOM   1462  HB3 SER A  95      -3.217 -12.876 -18.558  1.00 94.82           H  
ATOM   1463  O   SER A  95      -2.473 -16.158 -17.624  1.00 94.82           O  
ATOM   1464  OG  SER A  95      -3.715 -13.458 -16.648  1.00 94.82           O  
ATOM   1465  HG  SER A  95      -3.629 -12.561 -16.317  1.00 94.82           H  
ATOM   1466  N   THR A  96      -2.013 -15.323 -19.658  1.00 91.54           N  
ATOM   1467  H   THR A  96      -2.324 -14.743 -20.425  1.00 91.54           H  
ATOM   1468  CA  THR A  96      -0.560 -15.474 -19.507  1.00 91.54           C  
ATOM   1469  HA  THR A  96      -0.340 -16.421 -19.014  1.00 91.54           H  
ATOM   1470  C   THR A  96      -0.051 -14.345 -18.608  1.00 91.54           C  
ATOM   1471  CB  THR A  96       0.171 -15.481 -20.854  1.00 91.54           C  
ATOM   1472  HB  THR A  96       1.244 -15.535 -20.671  1.00 91.54           H  
ATOM   1473  O   THR A  96      -0.609 -13.247 -18.589  1.00 91.54           O  
ATOM   1474  CG2 THR A  96      -0.221 -16.673 -21.722  1.00 91.54           C  
ATOM   1475 HG21 THR A  96      -0.060 -17.599 -21.171  1.00 91.54           H  
ATOM   1476 HG22 THR A  96      -1.269 -16.614 -22.017  1.00 91.54           H  
ATOM   1477 HG23 THR A  96       0.410 -16.697 -22.610  1.00 91.54           H  
ATOM   1478  OG1 THR A  96      -0.120 -14.318 -21.598  1.00 91.54           O  
ATOM   1479  HG1 THR A  96       0.388 -14.388 -22.409  1.00 91.54           H  
ATOM   1480  N   VAL A  97       0.956 -14.604 -17.786  1.00 90.11           N  
ATOM   1481  H   VAL A  97       1.457 -15.472 -17.916  1.00 90.11           H  
ATOM   1482  CA  VAL A  97       1.484 -13.671 -16.787  1.00 90.11           C  
ATOM   1483  HA  VAL A  97       0.682 -13.013 -16.452  1.00 90.11           H  
ATOM   1484  C   VAL A  97       2.577 -12.786 -17.380  1.00 90.11           C  
ATOM   1485  CB  VAL A  97       1.996 -14.443 -15.555  1.00 90.11           C  
ATOM   1486  HB  VAL A  97       2.743 -15.174 -15.866  1.00 90.11           H  
ATOM   1487  O   VAL A  97       2.451 -11.560 -17.334  1.00 90.11           O  
ATOM   1488  CG1 VAL A  97       2.623 -13.509 -14.509  1.00 90.11           C  
ATOM   1489 HG11 VAL A  97       3.525 -13.044 -14.908  1.00 90.11           H  
ATOM   1490 HG12 VAL A  97       1.915 -12.733 -14.218  1.00 90.11           H  
ATOM   1491 HG13 VAL A  97       2.911 -14.086 -13.631  1.00 90.11           H  
ATOM   1492  CG2 VAL A  97       0.850 -15.180 -14.850  1.00 90.11           C  
ATOM   1493 HG21 VAL A  97       1.256 -15.871 -14.112  1.00 90.11           H  
ATOM   1494 HG22 VAL A  97       0.255 -15.745 -15.568  1.00 90.11           H  
ATOM   1495 HG23 VAL A  97       0.196 -14.462 -14.354  1.00 90.11           H  
ATOM   1496  N   GLY A  98       3.642 -13.393 -17.902  1.00 83.33           N  
ATOM   1497  H   GLY A  98       3.602 -14.398 -17.994  1.00 83.33           H  
ATOM   1498  CA  GLY A  98       4.860 -12.710 -18.349  1.00 83.33           C  
ATOM   1499  HA2 GLY A  98       5.672 -13.436 -18.366  1.00 83.33           H  
ATOM   1500  HA3 GLY A  98       5.119 -11.932 -17.631  1.00 83.33           H  
ATOM   1501  C   GLY A  98       4.764 -12.076 -19.745  1.00 83.33           C  
ATOM   1502  O   GLY A  98       5.107 -10.893 -19.881  1.00 83.33           O  
ATOM   1503  N   PRO A  99       4.308 -12.815 -20.773  1.00 78.13           N  
ATOM   1504  CA  PRO A  99       4.230 -12.345 -22.150  1.00 78.13           C  
ATOM   1505  HA  PRO A  99       5.239 -12.096 -22.480  1.00 78.13           H  
ATOM   1506  C   PRO A  99       3.321 -11.123 -22.354  1.00 78.13           C  
ATOM   1507  CB  PRO A  99       3.738 -13.556 -22.944  1.00 78.13           C  
ATOM   1508  HB2 PRO A  99       2.648 -13.554 -22.965  1.00 78.13           H  
ATOM   1509  HB3 PRO A  99       4.175 -13.577 -23.943  1.00 78.13           H  
ATOM   1510  O   PRO A  99       2.328 -10.923 -21.651  1.00 78.13           O  
ATOM   1511  CG  PRO A  99       4.183 -14.765 -22.140  1.00 78.13           C  
ATOM   1512  HG2 PRO A  99       5.234 -14.980 -22.333  1.00 78.13           H  
ATOM   1513  HG3 PRO A  99       3.560 -15.638 -22.329  1.00 78.13           H  
ATOM   1514  CD  PRO A  99       4.011 -14.240 -20.726  1.00 78.13           C  
ATOM   1515  HD2 PRO A  99       2.973 -14.363 -20.416  1.00 78.13           H  
ATOM   1516  HD3 PRO A  99       4.683 -14.777 -20.056  1.00 78.13           H  
ATOM   1517  N   GLU A 100       3.654 -10.290 -23.345  1.00 79.64           N  
ATOM   1518  H   GLU A 100       4.484 -10.474 -23.890  1.00 79.64           H  
ATOM   1519  CA  GLU A 100       2.848  -9.114 -23.692  1.00 79.64           C  
ATOM   1520  HA  GLU A 100       2.510  -8.646 -22.768  1.00 79.64           H  
ATOM   1521  C   GLU A 100       1.588  -9.480 -24.492  1.00 79.64           C  
ATOM   1522  CB  GLU A 100       3.686  -8.072 -24.446  1.00 79.64           C  
ATOM   1523  HB2 GLU A 100       3.935  -8.436 -25.443  1.00 79.64           H  
ATOM   1524  HB3 GLU A 100       3.065  -7.185 -24.579  1.00 79.64           H  
ATOM   1525  O   GLU A 100       1.409 -10.612 -24.941  1.00 79.64           O  
ATOM   1526  CG  GLU A 100       4.948  -7.634 -23.685  1.00 79.64           C  
ATOM   1527  HG2 GLU A 100       4.775  -7.708 -22.611  1.00 79.64           H  
ATOM   1528  HG3 GLU A 100       5.113  -6.580 -23.906  1.00 79.64           H  
ATOM   1529  CD  GLU A 100       6.232  -8.390 -24.062  1.00 79.64           C  
ATOM   1530  OE1 GLU A 100       7.298  -7.969 -23.562  1.00 79.64           O  
ATOM   1531  OE2 GLU A 100       6.223  -9.298 -24.926  1.00 79.64           O  
ATOM   1532  N   ARG A 101       0.698  -8.505 -24.710  1.00 75.38           N  
ATOM   1533  H   ARG A 101       0.918  -7.579 -24.373  1.00 75.38           H  
ATOM   1534  CA  ARG A 101      -0.632  -8.725 -25.301  1.00 75.38           C  
ATOM   1535  HA  ARG A 101      -1.202  -9.371 -24.633  1.00 75.38           H  
ATOM   1536  C   ARG A 101      -0.628  -9.431 -26.666  1.00 75.38           C  
ATOM   1537  CB  ARG A 101      -1.322  -7.359 -25.373  1.00 75.38           C  
ATOM   1538  HB2 ARG A 101      -1.316  -6.914 -24.378  1.00 75.38           H  
ATOM   1539  HB3 ARG A 101      -0.764  -6.706 -26.044  1.00 75.38           H  
ATOM   1540  O   ARG A 101      -1.572 -10.155 -26.957  1.00 75.38           O  
ATOM   1541  CG  ARG A 101      -2.774  -7.452 -25.848  1.00 75.38           C  
ATOM   1542  HG2 ARG A 101      -2.806  -7.816 -26.875  1.00 75.38           H  
ATOM   1543  HG3 ARG A 101      -3.329  -8.134 -25.203  1.00 75.38           H  
ATOM   1544  CD  ARG A 101      -3.409  -6.066 -25.797  1.00 75.38           C  
ATOM   1545  HD2 ARG A 101      -3.430  -5.732 -24.760  1.00 75.38           H  
ATOM   1546  HD3 ARG A 101      -2.797  -5.376 -26.378  1.00 75.38           H  
ATOM   1547  NE  ARG A 101      -4.774  -6.102 -26.348  1.00 75.38           N  
ATOM   1548  HE  ARG A 101      -5.061  -6.971 -26.776  1.00 75.38           H  
ATOM   1549  NH1 ARG A 101      -5.342  -3.951 -25.812  1.00 75.38           N  
ATOM   1550 HH11 ARG A 101      -4.426  -3.847 -25.400  1.00 75.38           H  
ATOM   1551 HH12 ARG A 101      -6.010  -3.193 -25.796  1.00 75.38           H  
ATOM   1552  NH2 ARG A 101      -6.819  -5.260 -26.869  1.00 75.38           N  
ATOM   1553 HH21 ARG A 101      -7.060  -6.145 -27.293  1.00 75.38           H  
ATOM   1554 HH22 ARG A 101      -7.472  -4.490 -26.892  1.00 75.38           H  
ATOM   1555  CZ  ARG A 101      -5.638  -5.107 -26.339  1.00 75.38           C  
ATOM   1556  N   GLY A 102       0.405  -9.222 -27.485  1.00 69.08           N  
ATOM   1557  H   GLY A 102       1.152  -8.633 -27.146  1.00 69.08           H  
ATOM   1558  CA  GLY A 102       0.542  -9.827 -28.820  1.00 69.08           C  
ATOM   1559  HA2 GLY A 102       1.088  -9.140 -29.467  1.00 69.08           H  
ATOM   1560  HA3 GLY A 102      -0.447  -9.979 -29.252  1.00 69.08           H  
ATOM   1561  C   GLY A 102       1.267 -11.178 -28.857  1.00 69.08           C  
ATOM   1562  O   GLY A 102       1.577 -11.665 -29.938  1.00 69.08           O  
ATOM   1563  N   SER A 103       1.602 -11.754 -27.703  1.00 82.17           N  
ATOM   1564  H   SER A 103       1.292 -11.329 -26.841  1.00 82.17           H  
ATOM   1565  CA  SER A 103       2.302 -13.042 -27.610  1.00 82.17           C  
ATOM   1566  HA  SER A 103       3.125 -13.049 -28.324  1.00 82.17           H  
ATOM   1567  C   SER A 103       1.401 -14.238 -27.920  1.00 82.17           C  
ATOM   1568  CB  SER A 103       2.879 -13.209 -26.210  1.00 82.17           C  
ATOM   1569  HB2 SER A 103       3.409 -14.159 -26.146  1.00 82.17           H  
ATOM   1570  HB3 SER A 103       3.578 -12.399 -26.001  1.00 82.17           H  
ATOM   1571  O   SER A 103       0.178 -14.122 -27.882  1.00 82.17           O  
ATOM   1572  OG  SER A 103       1.834 -13.191 -25.260  1.00 82.17           O  
ATOM   1573  HG  SER A 103       1.616 -12.275 -25.069  1.00 82.17           H  
ATOM   1574  N   ALA A 104       2.002 -15.401 -28.181  1.00 84.42           N  
ATOM   1575  H   ALA A 104       3.011 -15.451 -28.193  1.00 84.42           H  
ATOM   1576  CA  ALA A 104       1.270 -16.660 -28.236  1.00 84.42           C  
ATOM   1577  HA  ALA A 104       0.363 -16.499 -28.820  1.00 84.42           H  
ATOM   1578  C   ALA A 104       0.875 -17.130 -26.827  1.00 84.42           C  
ATOM   1579  CB  ALA A 104       2.111 -17.706 -28.964  1.00 84.42           C  
ATOM   1580  HB1 ALA A 104       1.564 -18.649 -28.983  1.00 84.42           H  
ATOM   1581  HB2 ALA A 104       2.301 -17.387 -29.989  1.00 84.42           H  
ATOM   1582  HB3 ALA A 104       3.057 -17.858 -28.445  1.00 84.42           H  
ATOM   1583  O   ALA A 104       1.721 -17.154 -25.928  1.00 84.42           O  
ATOM   1584  N   ASP A 105      -0.380 -17.536 -26.636  1.00 89.46           N  
ATOM   1585  H   ASP A 105      -0.991 -17.628 -27.435  1.00 89.46           H  
ATOM   1586  CA  ASP A 105      -0.902 -17.994 -25.342  1.00 89.46           C  
ATOM   1587  HA  ASP A 105      -0.466 -17.358 -24.571  1.00 89.46           H  
ATOM   1588  C   ASP A 105      -0.473 -19.423 -24.967  1.00 89.46           C  
ATOM   1589  CB  ASP A 105      -2.421 -17.777 -25.266  1.00 89.46           C  
ATOM   1590  HB2 ASP A 105      -2.775 -18.100 -24.287  1.00 89.46           H  
ATOM   1591  HB3 ASP A 105      -2.610 -16.706 -25.333  1.00 89.46           H  
ATOM   1592  O   ASP A 105      -0.568 -19.803 -23.805  1.00 89.46           O  
ATOM   1593  CG  ASP A 105      -3.244 -18.485 -26.346  1.00 89.46           C  
ATOM   1594  OD1 ASP A 105      -2.743 -19.430 -26.987  1.00 89.46           O  
ATOM   1595  OD2 ASP A 105      -4.408 -18.064 -26.521  1.00 89.46           O  
ATOM   1596  N   THR A 106       0.110 -20.172 -25.904  1.00 88.71           N  
ATOM   1597  H   THR A 106       0.022 -19.876 -26.866  1.00 88.71           H  
ATOM   1598  CA  THR A 106       0.767 -21.467 -25.652  1.00 88.71           C  
ATOM   1599  HA  THR A 106       0.255 -21.960 -24.826  1.00 88.71           H  
ATOM   1600  C   THR A 106       2.236 -21.345 -25.245  1.00 88.71           C  
ATOM   1601  CB  THR A 106       0.664 -22.381 -26.875  1.00 88.71           C  
ATOM   1602  HB  THR A 106       1.159 -23.328 -26.659  1.00 88.71           H  
ATOM   1603  O   THR A 106       2.900 -22.356 -25.003  1.00 88.71           O  
ATOM   1604  CG2 THR A 106      -0.790 -22.661 -27.237  1.00 88.71           C  
ATOM   1605 HG21 THR A 106      -0.824 -23.423 -28.016  1.00 88.71           H  
ATOM   1606 HG22 THR A 106      -1.270 -21.752 -27.600  1.00 88.71           H  
ATOM   1607 HG23 THR A 106      -1.325 -23.026 -26.361  1.00 88.71           H  
ATOM   1608  OG1 THR A 106       1.293 -21.768 -27.980  1.00 88.71           O  
ATOM   1609  HG1 THR A 106       1.709 -22.462 -28.496  1.00 88.71           H  
ATOM   1610  N   THR A 107       2.776 -20.124 -25.161  1.00 87.93           N  
ATOM   1611  H   THR A 107       2.175 -19.330 -25.330  1.00 87.93           H  
ATOM   1612  CA  THR A 107       4.131 -19.903 -24.638  1.00 87.93           C  
ATOM   1613  HA  THR A 107       4.833 -20.455 -25.264  1.00 87.93           H  
ATOM   1614  C   THR A 107       4.216 -20.429 -23.209  1.00 87.93           C  
ATOM   1615  CB  THR A 107       4.526 -18.420 -24.655  1.00 87.93           C  
ATOM   1616  HB  THR A 107       3.884 -17.863 -23.974  1.00 87.93           H  
ATOM   1617  O   THR A 107       3.313 -20.193 -22.408  1.00 87.93           O  
ATOM   1618  CG2 THR A 107       5.988 -18.197 -24.261  1.00 87.93           C  
ATOM   1619 HG21 THR A 107       6.141 -18.442 -23.210  1.00 87.93           H  
ATOM   1620 HG22 THR A 107       6.240 -17.146 -24.405  1.00 87.93           H  
ATOM   1621 HG23 THR A 107       6.640 -18.808 -24.886  1.00 87.93           H  
ATOM   1622  OG1 THR A 107       4.380 -17.892 -25.952  1.00 87.93           O  
ATOM   1623  HG1 THR A 107       3.451 -17.661 -26.032  1.00 87.93           H  
ATOM   1624  N   ARG A 108       5.315 -21.119 -22.878  1.00 92.37           N  
ATOM   1625  H   ARG A 108       6.008 -21.279 -23.595  1.00 92.37           H  
ATOM   1626  CA  ARG A 108       5.545 -21.660 -21.535  1.00 92.37           C  
ATOM   1627  HA  ARG A 108       4.747 -22.375 -21.334  1.00 92.37           H  
ATOM   1628  C   ARG A 108       5.459 -20.552 -20.488  1.00 92.37           C  
ATOM   1629  CB  ARG A 108       6.894 -22.387 -21.481  1.00 92.37           C  
ATOM   1630  HB2 ARG A 108       6.875 -23.191 -22.216  1.00 92.37           H  
ATOM   1631  HB3 ARG A 108       7.691 -21.693 -21.749  1.00 92.37           H  
ATOM   1632  O   ARG A 108       6.357 -19.718 -20.406  1.00 92.37           O  
ATOM   1633  CG  ARG A 108       7.181 -22.966 -20.084  1.00 92.37           C  
ATOM   1634  HG2 ARG A 108       6.357 -23.614 -19.786  1.00 92.37           H  
ATOM   1635  HG3 ARG A 108       7.256 -22.155 -19.359  1.00 92.37           H  
ATOM   1636  CD  ARG A 108       8.507 -23.742 -20.057  1.00 92.37           C  
ATOM   1637  HD2 ARG A 108       8.713 -24.069 -19.037  1.00 92.37           H  
ATOM   1638  HD3 ARG A 108       9.311 -23.064 -20.345  1.00 92.37           H  
ATOM   1639  NE  ARG A 108       8.502 -24.903 -20.972  1.00 92.37           N  
ATOM   1640  HE  ARG A 108       9.027 -24.810 -21.830  1.00 92.37           H  
ATOM   1641  NH1 ARG A 108       7.055 -26.216 -19.784  1.00 92.37           N  
ATOM   1642 HH11 ARG A 108       6.503 -27.054 -19.670  1.00 92.37           H  
ATOM   1643 HH12 ARG A 108       7.096 -25.575 -19.004  1.00 92.37           H  
ATOM   1644  NH2 ARG A 108       7.697 -26.862 -21.815  1.00 92.37           N  
ATOM   1645 HH21 ARG A 108       8.252 -26.763 -22.654  1.00 92.37           H  
ATOM   1646 HH22 ARG A 108       7.018 -27.607 -21.760  1.00 92.37           H  
ATOM   1647  CZ  ARG A 108       7.756 -25.988 -20.854  1.00 92.37           C  
ATOM   1648  N   ASP A 109       4.409 -20.584 -19.678  1.00 92.74           N  
ATOM   1649  H   ASP A 109       3.698 -21.283 -19.838  1.00 92.74           H  
ATOM   1650  CA  ASP A 109       4.156 -19.571 -18.665  1.00 92.74           C  
ATOM   1651  HA  ASP A 109       5.107 -19.315 -18.198  1.00 92.74           H  
ATOM   1652  C   ASP A 109       3.208 -20.077 -17.571  1.00 92.74           C  
ATOM   1653  CB  ASP A 109       3.590 -18.300 -19.323  1.00 92.74           C  
ATOM   1654  HB2 ASP A 109       2.553 -18.474 -19.610  1.00 92.74           H  
ATOM   1655  HB3 ASP A 109       4.155 -18.070 -20.227  1.00 92.74           H  
ATOM   1656  O   ASP A 109       2.385 -20.981 -17.760  1.00 92.74           O  
ATOM   1657  CG  ASP A 109       3.672 -17.076 -18.407  1.00 92.74           C  
ATOM   1658  OD1 ASP A 109       4.440 -17.087 -17.418  1.00 92.74           O  
ATOM   1659  OD2 ASP A 109       2.958 -16.096 -18.694  1.00 92.74           O  
ATOM   1660  N   VAL A 110       3.291 -19.442 -16.406  1.00 94.77           N  
ATOM   1661  H   VAL A 110       3.870 -18.614 -16.403  1.00 94.77           H  
ATOM   1662  CA  VAL A 110       2.214 -19.529 -15.422  1.00 94.77           C  
ATOM   1663  HA  VAL A 110       1.960 -20.577 -15.265  1.00 94.77           H  
ATOM   1664  C   VAL A 110       1.001 -18.816 -15.996  1.00 94.77           C  
ATOM   1665  CB  VAL A 110       2.616 -18.912 -14.076  1.00 94.77           C  
ATOM   1666  HB  VAL A 110       2.810 -17.846 -14.199  1.00 94.77           H  
ATOM   1667  O   VAL A 110       1.122 -17.763 -16.613  1.00 94.77           O  
ATOM   1668  CG1 VAL A 110       1.526 -19.093 -13.007  1.00 94.77           C  
ATOM   1669 HG11 VAL A 110       1.276 -20.149 -12.901  1.00 94.77           H  
ATOM   1670 HG12 VAL A 110       0.632 -18.534 -13.282  1.00 94.77           H  
ATOM   1671 HG13 VAL A 110       1.877 -18.710 -12.049  1.00 94.77           H  
ATOM   1672  CG2 VAL A 110       3.891 -19.580 -13.557  1.00 94.77           C  
ATOM   1673 HG21 VAL A 110       3.759 -20.662 -13.568  1.00 94.77           H  
ATOM   1674 HG22 VAL A 110       4.096 -19.222 -12.548  1.00 94.77           H  
ATOM   1675 HG23 VAL A 110       4.731 -19.312 -14.198  1.00 94.77           H  
ATOM   1676  N   HIS A 111      -0.181 -19.373 -15.765  1.00 95.77           N  
ATOM   1677  H   HIS A 111      -0.228 -20.229 -15.231  1.00 95.77           H  
ATOM   1678  CA  HIS A 111      -1.421 -18.714 -16.131  1.00 95.77           C  
ATOM   1679  HA  HIS A 111      -1.192 -17.899 -16.818  1.00 95.77           H  
ATOM   1680  C   HIS A 111      -2.067 -18.108 -14.888  1.00 95.77           C  
ATOM   1681  CB  HIS A 111      -2.329 -19.669 -16.901  1.00 95.77           C  
ATOM   1682  HB2 HIS A 111      -3.316 -19.215 -16.986  1.00 95.77           H  
ATOM   1683  HB3 HIS A 111      -2.437 -20.608 -16.357  1.00 95.77           H  
ATOM   1684  O   HIS A 111      -2.347 -18.810 -13.912  1.00 95.77           O  
ATOM   1685  CG  HIS A 111      -1.816 -19.954 -18.290  1.00 95.77           C  
ATOM   1686  CD2 HIS A 111      -2.456 -19.613 -19.449  1.00 95.77           C  
ATOM   1687  HD2 HIS A 111      -3.410 -19.113 -19.529  1.00 95.77           H  
ATOM   1688  ND1 HIS A 111      -0.616 -20.543 -18.649  1.00 95.77           N  
ATOM   1689  HD1 HIS A 111       0.173 -20.752 -18.054  1.00 95.77           H  
ATOM   1690  CE1 HIS A 111      -0.549 -20.557 -19.990  1.00 95.77           C  
ATOM   1691  HE1 HIS A 111       0.296 -20.891 -20.574  1.00 95.77           H  
ATOM   1692  NE2 HIS A 111      -1.656 -20.013 -20.512  1.00 95.77           N  
ATOM   1693  N   GLY A 112      -2.297 -16.797 -14.924  1.00 96.15           N  
ATOM   1694  H   GLY A 112      -2.125 -16.334 -15.805  1.00 96.15           H  
ATOM   1695  CA  GLY A 112      -3.068 -16.091 -13.913  1.00 96.15           C  
ATOM   1696  HA2 GLY A 112      -2.972 -15.014 -14.053  1.00 96.15           H  
ATOM   1697  HA3 GLY A 112      -2.703 -16.353 -12.921  1.00 96.15           H  
ATOM   1698  C   GLY A 112      -4.539 -16.461 -14.030  1.00 96.15           C  
ATOM   1699  O   GLY A 112      -5.071 -16.574 -15.132  1.00 96.15           O  
ATOM   1700  N   TRP A 113      -5.205 -16.640 -12.896  1.00 97.81           N  
ATOM   1701  H   TRP A 113      -4.704 -16.536 -12.025  1.00 97.81           H  
ATOM   1702  CA  TRP A 113      -6.610 -17.020 -12.828  1.00 97.81           C  
ATOM   1703  HA  TRP A 113      -7.060 -16.999 -13.821  1.00 97.81           H  
ATOM   1704  C   TRP A 113      -7.358 -16.028 -11.946  1.00 97.81           C  
ATOM   1705  CB  TRP A 113      -6.696 -18.454 -12.301  1.00 97.81           C  
ATOM   1706  HB2 TRP A 113      -6.100 -19.094 -12.951  1.00 97.81           H  
ATOM   1707  HB3 TRP A 113      -6.252 -18.506 -11.307  1.00 97.81           H  
ATOM   1708  O   TRP A 113      -7.241 -16.072 -10.725  1.00 97.81           O  
ATOM   1709  CG  TRP A 113      -8.079 -19.013 -12.242  1.00 97.81           C  
ATOM   1710  CD1 TRP A 113      -9.035 -18.674 -11.349  1.00 97.81           C  
ATOM   1711  HD1 TRP A 113      -8.922 -17.947 -10.558  1.00 97.81           H  
ATOM   1712  CD2 TRP A 113      -8.674 -20.024 -13.108  1.00 97.81           C  
ATOM   1713  CE2 TRP A 113     -10.011 -20.252 -12.672  1.00 97.81           C  
ATOM   1714  CE3 TRP A 113      -8.214 -20.785 -14.204  1.00 97.81           C  
ATOM   1715  HE3 TRP A 113      -7.204 -20.648 -14.562  1.00 97.81           H  
ATOM   1716  NE1 TRP A 113     -10.169 -19.411 -11.600  1.00 97.81           N  
ATOM   1717  HE1 TRP A 113     -11.021 -19.314 -11.065  1.00 97.81           H  
ATOM   1718  CH2 TRP A 113     -10.383 -21.881 -14.405  1.00 97.81           C  
ATOM   1719  HH2 TRP A 113     -11.041 -22.558 -14.929  1.00 97.81           H  
ATOM   1720  CZ2 TRP A 113     -10.867 -21.157 -13.307  1.00 97.81           C  
ATOM   1721  HZ2 TRP A 113     -11.884 -21.285 -12.966  1.00 97.81           H  
ATOM   1722  CZ3 TRP A 113      -9.059 -21.710 -14.844  1.00 97.81           C  
ATOM   1723  HZ3 TRP A 113      -8.701 -22.273 -15.693  1.00 97.81           H  
ATOM   1724  N   ALA A 114      -8.124 -15.122 -12.547  1.00 97.72           N  
ATOM   1725  H   ALA A 114      -8.186 -15.110 -13.555  1.00 97.72           H  
ATOM   1726  CA  ALA A 114      -8.875 -14.111 -11.815  1.00 97.72           C  
ATOM   1727  HA  ALA A 114      -8.633 -14.168 -10.754  1.00 97.72           H  
ATOM   1728  C   ALA A 114     -10.382 -14.342 -11.962  1.00 97.72           C  
ATOM   1729  CB  ALA A 114      -8.425 -12.729 -12.287  1.00 97.72           C  
ATOM   1730  HB1 ALA A 114      -7.341 -12.645 -12.207  1.00 97.72           H  
ATOM   1731  HB2 ALA A 114      -8.883 -11.976 -11.645  1.00 97.72           H  
ATOM   1732  HB3 ALA A 114      -8.731 -12.567 -13.320  1.00 97.72           H  
ATOM   1733  O   ALA A 114     -10.907 -14.339 -13.073  1.00 97.72           O  
ATOM   1734  N   MET A 115     -11.079 -14.541 -10.847  1.00 97.82           N  
ATOM   1735  H   MET A 115     -10.582 -14.526  -9.968  1.00 97.82           H  
ATOM   1736  CA  MET A 115     -12.535 -14.679 -10.796  1.00 97.82           C  
ATOM   1737  HA  MET A 115     -12.948 -14.621 -11.803  1.00 97.82           H  
ATOM   1738  C   MET A 115     -13.137 -13.563  -9.957  1.00 97.82           C  
ATOM   1739  CB  MET A 115     -12.947 -16.021 -10.186  1.00 97.82           C  
ATOM   1740  HB2 MET A 115     -12.426 -16.159  -9.239  1.00 97.82           H  
ATOM   1741  HB3 MET A 115     -14.019 -16.000  -9.987  1.00 97.82           H  
ATOM   1742  O   MET A 115     -12.665 -13.323  -8.852  1.00 97.82           O  
ATOM   1743  CG  MET A 115     -12.647 -17.208 -11.089  1.00 97.82           C  
ATOM   1744  HG2 MET A 115     -11.604 -17.141 -11.398  1.00 97.82           H  
ATOM   1745  HG3 MET A 115     -13.282 -17.146 -11.973  1.00 97.82           H  
ATOM   1746  SD  MET A 115     -12.893 -18.816 -10.284  1.00 97.82           S  
ATOM   1747  CE  MET A 115     -14.680 -18.831 -10.039  1.00 97.82           C  
ATOM   1748  HE1 MET A 115     -14.967 -19.744  -9.516  1.00 97.82           H  
ATOM   1749  HE2 MET A 115     -14.991 -17.971  -9.447  1.00 97.82           H  
ATOM   1750  HE3 MET A 115     -15.161 -18.811 -11.016  1.00 97.82           H  
ATOM   1751  N   LYS A 116     -14.209 -12.944 -10.446  1.00 97.73           N  
ATOM   1752  H   LYS A 116     -14.507 -13.197 -11.377  1.00 97.73           H  
ATOM   1753  CA  LYS A 116     -15.051 -12.007  -9.696  1.00 97.73           C  
ATOM   1754  HA  LYS A 116     -14.609 -11.798  -8.721  1.00 97.73           H  
ATOM   1755  C   LYS A 116     -16.405 -12.651  -9.468  1.00 97.73           C  
ATOM   1756  CB  LYS A 116     -15.139 -10.677 -10.458  1.00 97.73           C  
ATOM   1757  HB2 LYS A 116     -14.131 -10.266 -10.502  1.00 97.73           H  
ATOM   1758  HB3 LYS A 116     -15.481 -10.864 -11.476  1.00 97.73           H  
ATOM   1759  O   LYS A 116     -17.114 -12.927 -10.435  1.00 97.73           O  
ATOM   1760  CG  LYS A 116     -16.069  -9.635  -9.811  1.00 97.73           C  
ATOM   1761  HG2 LYS A 116     -15.821  -9.494  -8.759  1.00 97.73           H  
ATOM   1762  HG3 LYS A 116     -17.096  -9.997  -9.856  1.00 97.73           H  
ATOM   1763  CD  LYS A 116     -16.006  -8.282 -10.542  1.00 97.73           C  
ATOM   1764  HD2 LYS A 116     -16.686  -7.585 -10.051  1.00 97.73           H  
ATOM   1765  HD3 LYS A 116     -16.375  -8.430 -11.557  1.00 97.73           H  
ATOM   1766  CE  LYS A 116     -14.612  -7.642 -10.645  1.00 97.73           C  
ATOM   1767  HE2 LYS A 116     -14.688  -6.729 -11.236  1.00 97.73           H  
ATOM   1768  HE3 LYS A 116     -13.946  -8.315 -11.183  1.00 97.73           H  
ATOM   1769  NZ  LYS A 116     -14.014  -7.315  -9.327  1.00 97.73           N  
ATOM   1770  HZ1 LYS A 116     -13.895  -8.137  -8.752  1.00 97.73           H  
ATOM   1771  HZ2 LYS A 116     -13.086  -6.934  -9.449  1.00 97.73           H  
ATOM   1772  HZ3 LYS A 116     -14.552  -6.637  -8.808  1.00 97.73           H  
ATOM   1773  N   LEU A 117     -16.738 -12.921  -8.212  1.00 97.87           N  
ATOM   1774  H   LEU A 117     -16.087 -12.656  -7.488  1.00 97.87           H  
ATOM   1775  CA  LEU A 117     -18.049 -13.388  -7.782  1.00 97.87           C  
ATOM   1776  HA  LEU A 117     -18.546 -13.907  -8.602  1.00 97.87           H  
ATOM   1777  C   LEU A 117     -18.885 -12.161  -7.405  1.00 97.87           C  
ATOM   1778  CB  LEU A 117     -17.921 -14.362  -6.592  1.00 97.87           C  
ATOM   1779  HB2 LEU A 117     -17.416 -13.860  -5.767  1.00 97.87           H  
ATOM   1780  HB3 LEU A 117     -18.936 -14.577  -6.258  1.00 97.87           H  
ATOM   1781  O   LEU A 117     -18.559 -11.460  -6.448  1.00 97.87           O  
ATOM   1782  CG  LEU A 117     -17.212 -15.702  -6.874  1.00 97.87           C  
ATOM   1783  HG  LEU A 117     -17.418 -16.017  -7.897  1.00 97.87           H  
ATOM   1784  CD1 LEU A 117     -15.693 -15.637  -6.698  1.00 97.87           C  
ATOM   1785 HD11 LEU A 117     -15.254 -14.930  -7.403  1.00 97.87           H  
ATOM   1786 HD12 LEU A 117     -15.447 -15.314  -5.686  1.00 97.87           H  
ATOM   1787 HD13 LEU A 117     -15.252 -16.619  -6.871  1.00 97.87           H  
ATOM   1788  CD2 LEU A 117     -17.750 -16.787  -5.938  1.00 97.87           C  
ATOM   1789 HD21 LEU A 117     -18.819 -16.922  -6.101  1.00 97.87           H  
ATOM   1790 HD22 LEU A 117     -17.576 -16.502  -4.901  1.00 97.87           H  
ATOM   1791 HD23 LEU A 117     -17.246 -17.733  -6.136  1.00 97.87           H  
ATOM   1792  N   TYR A 118     -19.964 -11.909  -8.142  1.00 96.53           N  
ATOM   1793  H   TYR A 118     -20.190 -12.539  -8.899  1.00 96.53           H  
ATOM   1794  CA  TYR A 118     -20.889 -10.811  -7.856  1.00 96.53           C  
ATOM   1795  HA  TYR A 118     -20.331  -9.955  -7.476  1.00 96.53           H  
ATOM   1796  C   TYR A 118     -21.880 -11.255  -6.775  1.00 96.53           C  
ATOM   1797  CB  TYR A 118     -21.611 -10.369  -9.137  1.00 96.53           C  
ATOM   1798  HB2 TYR A 118     -22.255 -11.178  -9.482  1.00 96.53           H  
ATOM   1799  HB3 TYR A 118     -22.253  -9.527  -8.879  1.00 96.53           H  
ATOM   1800  O   TYR A 118     -22.971 -11.730  -7.093  1.00 96.53           O  
ATOM   1801  CG  TYR A 118     -20.718  -9.948 -10.285  1.00 96.53           C  
ATOM   1802  CD1 TYR A 118     -20.242  -8.626 -10.377  1.00 96.53           C  
ATOM   1803  HD1 TYR A 118     -20.491  -7.906  -9.611  1.00 96.53           H  
ATOM   1804  CD2 TYR A 118     -20.383 -10.884 -11.279  1.00 96.53           C  
ATOM   1805  HD2 TYR A 118     -20.730 -11.903 -11.194  1.00 96.53           H  
ATOM   1806  CE1 TYR A 118     -19.429  -8.239 -11.461  1.00 96.53           C  
ATOM   1807  HE1 TYR A 118     -19.071  -7.223 -11.532  1.00 96.53           H  
ATOM   1808  CE2 TYR A 118     -19.571 -10.507 -12.360  1.00 96.53           C  
ATOM   1809  HE2 TYR A 118     -19.279 -11.230 -13.107  1.00 96.53           H  
ATOM   1810  OH  TYR A 118     -18.334  -8.870 -13.528  1.00 96.53           O  
ATOM   1811  HH  TYR A 118     -17.952  -7.992 -13.467  1.00 96.53           H  
ATOM   1812  CZ  TYR A 118     -19.095  -9.187 -12.452  1.00 96.53           C  
ATOM   1813  N   THR A 119     -21.469 -11.189  -5.509  1.00 95.65           N  
ATOM   1814  H   THR A 119     -20.579 -10.757  -5.307  1.00 95.65           H  
ATOM   1815  CA  THR A 119     -22.300 -11.625  -4.377  1.00 95.65           C  
ATOM   1816  HA  THR A 119     -22.885 -12.486  -4.700  1.00 95.65           H  
ATOM   1817  C   THR A 119     -23.306 -10.544  -3.968  1.00 95.65           C  
ATOM   1818  CB  THR A 119     -21.469 -12.085  -3.162  1.00 95.65           C  
ATOM   1819  HB  THR A 119     -22.082 -12.794  -2.603  1.00 95.65           H  
ATOM   1820  O   THR A 119     -23.132  -9.365  -4.283  1.00 95.65           O  
ATOM   1821  CG2 THR A 119     -20.140 -12.773  -3.486  1.00 95.65           C  
ATOM   1822 HG21 THR A 119     -19.697 -13.148  -2.564  1.00 95.65           H  
ATOM   1823 HG22 THR A 119     -19.448 -12.064  -3.941  1.00 95.65           H  
ATOM   1824 HG23 THR A 119     -20.306 -13.611  -4.162  1.00 95.65           H  
ATOM   1825  OG1 THR A 119     -21.174 -11.026  -2.295  1.00 95.65           O  
ATOM   1826  HG1 THR A 119     -20.687 -10.362  -2.788  1.00 95.65           H  
ATOM   1827  N   ASP A 120     -24.320 -10.936  -3.196  1.00 92.45           N  
ATOM   1828  H   ASP A 120     -24.453 -11.917  -3.000  1.00 92.45           H  
ATOM   1829  CA  ASP A 120     -25.308 -10.013  -2.620  1.00 92.45           C  
ATOM   1830  HA  ASP A 120     -25.722  -9.399  -3.420  1.00 92.45           H  
ATOM   1831  C   ASP A 120     -24.699  -9.054  -1.574  1.00 92.45           C  
ATOM   1832  CB  ASP A 120     -26.456 -10.833  -2.005  1.00 92.45           C  
ATOM   1833  HB2 ASP A 120     -27.194 -10.149  -1.586  1.00 92.45           H  
ATOM   1834  HB3 ASP A 120     -26.059 -11.440  -1.192  1.00 92.45           H  
ATOM   1835  O   ASP A 120     -25.320  -8.059  -1.204  1.00 92.45           O  
ATOM   1836  CG  ASP A 120     -27.160 -11.738  -3.026  1.00 92.45           C  
ATOM   1837  OD1 ASP A 120     -27.449 -11.244  -4.140  1.00 92.45           O  
ATOM   1838  OD2 ASP A 120     -27.380 -12.931  -2.703  1.00 92.45           O  
ATOM   1839  N   GLU A 121     -23.465  -9.315  -1.127  1.00 90.58           N  
ATOM   1840  H   GLU A 121     -22.997 -10.129  -1.499  1.00 90.58           H  
ATOM   1841  CA  GLU A 121     -22.737  -8.528  -0.124  1.00 90.58           C  
ATOM   1842  HA  GLU A 121     -23.375  -7.706   0.201  1.00 90.58           H  
ATOM   1843  C   GLU A 121     -21.470  -7.881  -0.695  1.00 90.58           C  
ATOM   1844  CB  GLU A 121     -22.417  -9.374   1.118  1.00 90.58           C  
ATOM   1845  HB2 GLU A 121     -21.625 -10.087   0.887  1.00 90.58           H  
ATOM   1846  HB3 GLU A 121     -22.058  -8.702   1.897  1.00 90.58           H  
ATOM   1847  O   GLU A 121     -20.488  -7.693   0.020  1.00 90.58           O  
ATOM   1848  CG  GLU A 121     -23.629 -10.144   1.647  1.00 90.58           C  
ATOM   1849  HG2 GLU A 121     -24.540  -9.598   1.400  1.00 90.58           H  
ATOM   1850  HG3 GLU A 121     -23.676 -11.121   1.166  1.00 90.58           H  
ATOM   1851  CD  GLU A 121     -23.559 -10.304   3.159  1.00 90.58           C  
ATOM   1852  OE1 GLU A 121     -24.458  -9.757   3.837  1.00 90.58           O  
ATOM   1853  OE2 GLU A 121     -22.579 -10.848   3.722  1.00 90.58           O  
ATOM   1854  N   GLY A 122     -21.467  -7.588  -1.995  1.00 92.20           N  
ATOM   1855  H   GLY A 122     -22.271  -7.875  -2.534  1.00 92.20           H  
ATOM   1856  CA  GLY A 122     -20.335  -6.996  -2.702  1.00 92.20           C  
ATOM   1857  HA2 GLY A 122     -19.622  -6.578  -1.991  1.00 92.20           H  
ATOM   1858  HA3 GLY A 122     -20.689  -6.167  -3.316  1.00 92.20           H  
ATOM   1859  C   GLY A 122     -19.592  -7.994  -3.585  1.00 92.20           C  
ATOM   1860  O   GLY A 122     -19.908  -9.185  -3.637  1.00 92.20           O  
ATOM   1861  N   ASN A 123     -18.580  -7.517  -4.297  1.00 94.38           N  
ATOM   1862  H   ASN A 123     -18.345  -6.537  -4.227  1.00 94.38           H  
ATOM   1863  CA  ASN A 123     -17.724  -8.405  -5.074  1.00 94.38           C  
ATOM   1864  HA  ASN A 123     -18.355  -9.131  -5.586  1.00 94.38           H  
ATOM   1865  C   ASN A 123     -16.781  -9.194  -4.154  1.00 94.38           C  
ATOM   1866  CB  ASN A 123     -16.981  -7.599  -6.146  1.00 94.38           C  
ATOM   1867  HB2 ASN A 123     -16.509  -6.729  -5.689  1.00 94.38           H  
ATOM   1868  HB3 ASN A 123     -16.196  -8.217  -6.582  1.00 94.38           H  
ATOM   1869  O   ASN A 123     -16.170  -8.641  -3.239  1.00 94.38           O  
ATOM   1870  CG  ASN A 123     -17.886  -7.147  -7.279  1.00 94.38           C  
ATOM   1871  ND2 ASN A 123     -17.483  -6.127  -7.983  1.00 94.38           N  
ATOM   1872 HD21 ASN A 123     -16.739  -5.542  -7.629  1.00 94.38           H  
ATOM   1873 HD22 ASN A 123     -18.055  -5.742  -8.721  1.00 94.38           H  
ATOM   1874  OD1 ASN A 123     -18.929  -7.711  -7.573  1.00 94.38           O  
ATOM   1875  N   LEU A 124     -16.626 -10.487  -4.427  1.00 95.71           N  
ATOM   1876  H   LEU A 124     -17.188 -10.880  -5.169  1.00 95.71           H  
ATOM   1877  CA  LEU A 124     -15.535 -11.306  -3.904  1.00 95.71           C  
ATOM   1878  HA  LEU A 124     -14.948 -10.727  -3.191  1.00 95.71           H  
ATOM   1879  C   LEU A 124     -14.633 -11.677  -5.075  1.00 95.71           C  
ATOM   1880  CB  LEU A 124     -16.101 -12.532  -3.165  1.00 95.71           C  
ATOM   1881  HB2 LEU A 124     -16.890 -12.968  -3.777  1.00 95.71           H  
ATOM   1882  HB3 LEU A 124     -16.555 -12.192  -2.234  1.00 95.71           H  
ATOM   1883  O   LEU A 124     -15.083 -12.350  -6.003  1.00 95.71           O  
ATOM   1884  CG  LEU A 124     -15.073 -13.637  -2.843  1.00 95.71           C  
ATOM   1885  HG  LEU A 124     -14.548 -13.935  -3.750  1.00 95.71           H  
ATOM   1886  CD1 LEU A 124     -14.041 -13.223  -1.795  1.00 95.71           C  
ATOM   1887 HD11 LEU A 124     -13.291 -14.007  -1.693  1.00 95.71           H  
ATOM   1888 HD12 LEU A 124     -14.521 -13.059  -0.830  1.00 95.71           H  
ATOM   1889 HD13 LEU A 124     -13.529 -12.316  -2.118  1.00 95.71           H  
ATOM   1890  CD2 LEU A 124     -15.800 -14.865  -2.301  1.00 95.71           C  
ATOM   1891 HD21 LEU A 124     -16.374 -14.601  -1.413  1.00 95.71           H  
ATOM   1892 HD22 LEU A 124     -16.479 -15.250  -3.061  1.00 95.71           H  
ATOM   1893 HD23 LEU A 124     -15.084 -15.646  -2.045  1.00 95.71           H  
ATOM   1894  N   ASP A 125     -13.367 -11.277  -5.020  1.00 97.02           N  
ATOM   1895  H   ASP A 125     -13.038 -10.783  -4.203  1.00 97.02           H  
ATOM   1896  CA  ASP A 125     -12.410 -11.625  -6.065  1.00 97.02           C  
ATOM   1897  HA  ASP A 125     -12.954 -12.025  -6.921  1.00 97.02           H  
ATOM   1898  C   ASP A 125     -11.425 -12.689  -5.590  1.00 97.02           C  
ATOM   1899  CB  ASP A 125     -11.650 -10.409  -6.577  1.00 97.02           C  
ATOM   1900  HB2 ASP A 125     -10.853 -10.741  -7.242  1.00 97.02           H  
ATOM   1901  HB3 ASP A 125     -11.199  -9.941  -5.702  1.00 97.02           H  
ATOM   1902  O   ASP A 125     -10.808 -12.603  -4.527  1.00 97.02           O  
ATOM   1903  CG  ASP A 125     -12.482  -9.369  -7.318  1.00 97.02           C  
ATOM   1904  OD1 ASP A 125     -13.558  -9.667  -7.869  1.00 97.02           O  
ATOM   1905  OD2 ASP A 125     -11.998  -8.226  -7.444  1.00 97.02           O  
ATOM   1906  N   TRP A 126     -11.221 -13.682  -6.442  1.00 97.75           N  
ATOM   1907  H   TRP A 126     -11.757 -13.671  -7.298  1.00 97.75           H  
ATOM   1908  CA  TRP A 126     -10.223 -14.726  -6.282  1.00 97.75           C  
ATOM   1909  HA  TRP A 126      -9.755 -14.663  -5.300  1.00 97.75           H  
ATOM   1910  C   TRP A 126      -9.141 -14.543  -7.335  1.00 97.75           C  
ATOM   1911  CB  TRP A 126     -10.917 -16.078  -6.396  1.00 97.75           C  
ATOM   1912  HB2 TRP A 126     -10.162 -16.838  -6.596  1.00 97.75           H  
ATOM   1913  HB3 TRP A 126     -11.572 -16.060  -7.267  1.00 97.75           H  
ATOM   1914  O   TRP A 126      -9.399 -14.677  -8.530  1.00 97.75           O  
ATOM   1915  CG  TRP A 126     -11.739 -16.506  -5.220  1.00 97.75           C  
ATOM   1916  CD1 TRP A 126     -11.909 -15.843  -4.050  1.00 97.75           C  
ATOM   1917  HD1 TRP A 126     -11.469 -14.890  -3.798  1.00 97.75           H  
ATOM   1918  CD2 TRP A 126     -12.544 -17.713  -5.107  1.00 97.75           C  
ATOM   1919  CE2 TRP A 126     -13.199 -17.708  -3.841  1.00 97.75           C  
ATOM   1920  CE3 TRP A 126     -12.796 -18.807  -5.961  1.00 97.75           C  
ATOM   1921  HE3 TRP A 126     -12.327 -18.831  -6.934  1.00 97.75           H  
ATOM   1922  NE1 TRP A 126     -12.756 -16.558  -3.230  1.00 97.75           N  
ATOM   1923  HE1 TRP A 126     -13.010 -16.262  -2.299  1.00 97.75           H  
ATOM   1924  CH2 TRP A 126     -14.311 -19.799  -4.318  1.00 97.75           C  
ATOM   1925  HH2 TRP A 126     -14.998 -20.583  -4.036  1.00 97.75           H  
ATOM   1926  CZ2 TRP A 126     -14.077 -18.725  -3.446  1.00 97.75           C  
ATOM   1927  HZ2 TRP A 126     -14.573 -18.670  -2.488  1.00 97.75           H  
ATOM   1928  CZ3 TRP A 126     -13.665 -19.840  -5.566  1.00 97.75           C  
ATOM   1929  HZ3 TRP A 126     -13.859 -20.661  -6.240  1.00 97.75           H  
ATOM   1930  N   VAL A 127      -7.928 -14.221  -6.884  1.00 96.37           N  
ATOM   1931  H   VAL A 127      -7.802 -14.130  -5.887  1.00 96.37           H  
ATOM   1932  CA  VAL A 127      -6.783 -13.919  -7.750  1.00 96.37           C  
ATOM   1933  HA  VAL A 127      -7.097 -13.964  -8.793  1.00 96.37           H  
ATOM   1934  C   VAL A 127      -5.693 -14.966  -7.551  1.00 96.37           C  
ATOM   1935  CB  VAL A 127      -6.264 -12.501  -7.499  1.00 96.37           C  
ATOM   1936  HB  VAL A 127      -5.826 -12.434  -6.503  1.00 96.37           H  
ATOM   1937  O   VAL A 127      -4.888 -14.899  -6.622  1.00 96.37           O  
ATOM   1938  CG1 VAL A 127      -5.196 -12.179  -8.538  1.00 96.37           C  
ATOM   1939 HG11 VAL A 127      -5.626 -12.137  -9.538  1.00 96.37           H  
ATOM   1940 HG12 VAL A 127      -4.783 -11.208  -8.264  1.00 96.37           H  
ATOM   1941 HG13 VAL A 127      -4.383 -12.905  -8.515  1.00 96.37           H  
ATOM   1942  CG2 VAL A 127      -7.371 -11.443  -7.613  1.00 96.37           C  
ATOM   1943 HG21 VAL A 127      -6.942 -10.442  -7.586  1.00 96.37           H  
ATOM   1944 HG22 VAL A 127      -7.912 -11.573  -8.550  1.00 96.37           H  
ATOM   1945 HG23 VAL A 127      -8.071 -11.539  -6.782  1.00 96.37           H  
ATOM   1946  N   PHE A 128      -5.736 -15.977  -8.405  1.00 97.77           N  
ATOM   1947  H   PHE A 128      -6.390 -15.892  -9.170  1.00 97.77           H  
ATOM   1948  CA  PHE A 128      -5.105 -17.288  -8.276  1.00 97.77           C  
ATOM   1949  HA  PHE A 128      -4.531 -17.357  -7.352  1.00 97.77           H  
ATOM   1950  C   PHE A 128      -4.138 -17.545  -9.449  1.00 97.77           C  
ATOM   1951  CB  PHE A 128      -6.264 -18.307  -8.234  1.00 97.77           C  
ATOM   1952  HB2 PHE A 128      -6.894 -18.133  -9.106  1.00 97.77           H  
ATOM   1953  HB3 PHE A 128      -5.880 -19.320  -8.361  1.00 97.77           H  
ATOM   1954  O   PHE A 128      -3.959 -16.688 -10.313  1.00 97.77           O  
ATOM   1955  CG  PHE A 128      -7.185 -18.292  -7.017  1.00 97.77           C  
ATOM   1956  CD1 PHE A 128      -7.017 -17.405  -5.930  1.00 97.77           C  
ATOM   1957  HD1 PHE A 128      -6.160 -16.751  -5.864  1.00 97.77           H  
ATOM   1958  CD2 PHE A 128      -8.258 -19.201  -6.981  1.00 97.77           C  
ATOM   1959  HD2 PHE A 128      -8.409 -19.882  -7.806  1.00 97.77           H  
ATOM   1960  CE1 PHE A 128      -7.909 -17.405  -4.848  1.00 97.77           C  
ATOM   1961  HE1 PHE A 128      -7.779 -16.702  -4.038  1.00 97.77           H  
ATOM   1962  CE2 PHE A 128      -9.140 -19.220  -5.886  1.00 97.77           C  
ATOM   1963  HE2 PHE A 128      -9.974 -19.907  -5.876  1.00 97.77           H  
ATOM   1964  CZ  PHE A 128      -8.968 -18.321  -4.820  1.00 97.77           C  
ATOM   1965  HZ  PHE A 128      -9.669 -18.313  -3.998  1.00 97.77           H  
ATOM   1966  N   ASN A 129      -3.527 -18.733  -9.501  1.00 97.21           N  
ATOM   1967  H   ASN A 129      -3.714 -19.394  -8.762  1.00 97.21           H  
ATOM   1968  CA  ASN A 129      -2.718 -19.203 -10.636  1.00 97.21           C  
ATOM   1969  HA  ASN A 129      -2.911 -18.583 -11.512  1.00 97.21           H  
ATOM   1970  C   ASN A 129      -3.071 -20.649 -11.007  1.00 97.21           C  
ATOM   1971  CB  ASN A 129      -1.225 -19.114 -10.280  1.00 97.21           C  
ATOM   1972  HB2 ASN A 129      -0.640 -19.647 -11.030  1.00 97.21           H  
ATOM   1973  HB3 ASN A 129      -1.057 -19.603  -9.321  1.00 97.21           H  
ATOM   1974  O   ASN A 129      -3.609 -21.389 -10.183  1.00 97.21           O  
ATOM   1975  CG  ASN A 129      -0.679 -17.701 -10.242  1.00 97.21           C  
ATOM   1976  ND2 ASN A 129       0.252 -17.438  -9.355  1.00 97.21           N  
ATOM   1977 HD21 ASN A 129       0.696 -16.538  -9.467  1.00 97.21           H  
ATOM   1978 HD22 ASN A 129       0.592 -18.184  -8.764  1.00 97.21           H  
ATOM   1979  OD1 ASN A 129      -1.007 -16.828 -11.023  1.00 97.21           O  
ATOM   1980  N   ASN A 130      -2.692 -21.094 -12.207  1.00 96.87           N  
ATOM   1981  H   ASN A 130      -2.306 -20.436 -12.868  1.00 96.87           H  
ATOM   1982  CA  ASN A 130      -2.799 -22.501 -12.611  1.00 96.87           C  
ATOM   1983  HA  ASN A 130      -3.781 -22.839 -12.281  1.00 96.87           H  
ATOM   1984  C   ASN A 130      -1.776 -23.435 -11.927  1.00 96.87           C  
ATOM   1985  CB  ASN A 130      -2.763 -22.630 -14.142  1.00 96.87           C  
ATOM   1986  HB2 ASN A 130      -3.171 -23.604 -14.411  1.00 96.87           H  
ATOM   1987  HB3 ASN A 130      -3.394 -21.869 -14.599  1.00 96.87           H  
ATOM   1988  O   ASN A 130      -1.845 -24.656 -12.084  1.00 96.87           O  
ATOM   1989  CG  ASN A 130      -1.356 -22.526 -14.706  1.00 96.87           C  
ATOM   1990  ND2 ASN A 130      -1.045 -23.269 -15.741  1.00 96.87           N  
ATOM   1991 HD21 ASN A 130      -1.743 -23.835 -16.201  1.00 96.87           H  
ATOM   1992 HD22 ASN A 130      -0.102 -23.211 -16.099  1.00 96.87           H  
ATOM   1993  OD1 ASN A 130      -0.519 -21.786 -14.215  1.00 96.87           O  
ATOM   1994  N   THR A 131      -0.847 -22.880 -11.144  1.00 95.69           N  
ATOM   1995  H   THR A 131      -0.808 -21.871 -11.102  1.00 95.69           H  
ATOM   1996  CA  THR A 131       0.129 -23.615 -10.332  1.00 95.69           C  
ATOM   1997  HA  THR A 131       0.045 -24.671 -10.587  1.00 95.69           H  
ATOM   1998  C   THR A 131      -0.161 -23.457  -8.838  1.00 95.69           C  
ATOM   1999  CB  THR A 131       1.573 -23.197 -10.644  1.00 95.69           C  
ATOM   2000  HB  THR A 131       2.250 -23.744  -9.987  1.00 95.69           H  
ATOM   2001  O   THR A 131      -0.603 -22.395  -8.402  1.00 95.69           O  
ATOM   2002  CG2 THR A 131       1.931 -23.540 -12.091  1.00 95.69           C  
ATOM   2003 HG21 THR A 131       1.724 -24.592 -12.288  1.00 95.69           H  
ATOM   2004 HG22 THR A 131       1.351 -22.927 -12.782  1.00 95.69           H  
ATOM   2005 HG23 THR A 131       2.992 -23.360 -12.267  1.00 95.69           H  
ATOM   2006  OG1 THR A 131       1.767 -21.813 -10.448  1.00 95.69           O  
ATOM   2007  HG1 THR A 131       2.126 -21.673  -9.568  1.00 95.69           H  
ATOM   2008  N   PRO A 132       0.091 -24.497  -8.020  1.00 95.72           N  
ATOM   2009  CA  PRO A 132      -0.252 -24.480  -6.598  1.00 95.72           C  
ATOM   2010  HA  PRO A 132      -1.231 -24.023  -6.449  1.00 95.72           H  
ATOM   2011  C   PRO A 132       0.745 -23.702  -5.729  1.00 95.72           C  
ATOM   2012  CB  PRO A 132      -0.326 -25.958  -6.218  1.00 95.72           C  
ATOM   2013  HB2 PRO A 132      -1.296 -26.360  -6.513  1.00 95.72           H  
ATOM   2014  HB3 PRO A 132      -0.166 -26.124  -5.153  1.00 95.72           H  
ATOM   2015  O   PRO A 132       0.492 -23.512  -4.540  1.00 95.72           O  
ATOM   2016  CG  PRO A 132       0.764 -26.581  -7.088  1.00 95.72           C  
ATOM   2017  HG2 PRO A 132       0.605 -27.649  -7.235  1.00 95.72           H  
ATOM   2018  HG3 PRO A 132       1.743 -26.394  -6.647  1.00 95.72           H  
ATOM   2019  CD  PRO A 132       0.625 -25.801  -8.395  1.00 95.72           C  
ATOM   2020  HD2 PRO A 132       1.595 -25.710  -8.884  1.00 95.72           H  
ATOM   2021  HD3 PRO A 132      -0.084 -26.310  -9.048  1.00 95.72           H  
ATOM   2022  N   VAL A 133       1.873 -23.285  -6.307  1.00 96.52           N  
ATOM   2023  H   VAL A 133       1.972 -23.407  -7.305  1.00 96.52           H  
ATOM   2024  CA  VAL A 133       2.926 -22.509  -5.650  1.00 96.52           C  
ATOM   2025  HA  VAL A 133       2.524 -22.103  -4.721  1.00 96.52           H  
ATOM   2026  C   VAL A 133       3.317 -21.305  -6.502  1.00 96.52           C  
ATOM   2027  CB  VAL A 133       4.144 -23.381  -5.275  1.00 96.52           C  
ATOM   2028  HB  VAL A 133       4.870 -22.761  -4.750  1.00 96.52           H  
ATOM   2029  O   VAL A 133       2.833 -21.128  -7.625  1.00 96.52           O  
ATOM   2030  CG1 VAL A 133       3.714 -24.490  -4.320  1.00 96.52           C  
ATOM   2031 HG11 VAL A 133       4.595 -24.945  -3.867  1.00 96.52           H  
ATOM   2032 HG12 VAL A 133       3.147 -25.239  -4.872  1.00 96.52           H  
ATOM   2033 HG13 VAL A 133       3.095 -24.067  -3.529  1.00 96.52           H  
ATOM   2034  CG2 VAL A 133       4.846 -24.026  -6.472  1.00 96.52           C  
ATOM   2035 HG21 VAL A 133       4.132 -24.560  -7.099  1.00 96.52           H  
ATOM   2036 HG22 VAL A 133       5.619 -24.713  -6.127  1.00 96.52           H  
ATOM   2037 HG23 VAL A 133       5.331 -23.244  -7.055  1.00 96.52           H  
ATOM   2038  N   PHE A 134       4.161 -20.448  -5.938  1.00 95.94           N  
ATOM   2039  H   PHE A 134       4.452 -20.630  -4.988  1.00 95.94           H  
ATOM   2040  CA  PHE A 134       4.666 -19.238  -6.570  1.00 95.94           C  
ATOM   2041  HA  PHE A 134       4.435 -19.283  -7.634  1.00 95.94           H  
ATOM   2042  C   PHE A 134       6.192 -19.143  -6.454  1.00 95.94           C  
ATOM   2043  CB  PHE A 134       3.933 -18.039  -5.954  1.00 95.94           C  
ATOM   2044  HB2 PHE A 134       2.875 -18.287  -5.869  1.00 95.94           H  
ATOM   2045  HB3 PHE A 134       4.317 -17.864  -4.948  1.00 95.94           H  
ATOM   2046  O   PHE A 134       6.817 -19.915  -5.731  1.00 95.94           O  
ATOM   2047  CG  PHE A 134       4.025 -16.772  -6.775  1.00 95.94           C  
ATOM   2048  CD1 PHE A 134       4.605 -15.611  -6.236  1.00 95.94           C  
ATOM   2049  HD1 PHE A 134       4.961 -15.606  -5.216  1.00 95.94           H  
ATOM   2050  CD2 PHE A 134       3.545 -16.764  -8.099  1.00 95.94           C  
ATOM   2051  HD2 PHE A 134       3.100 -17.654  -8.520  1.00 95.94           H  
ATOM   2052  CE1 PHE A 134       4.738 -14.459  -7.029  1.00 95.94           C  
ATOM   2053  HE1 PHE A 134       5.222 -13.585  -6.619  1.00 95.94           H  
ATOM   2054  CE2 PHE A 134       3.676 -15.611  -8.891  1.00 95.94           C  
ATOM   2055  HE2 PHE A 134       3.347 -15.620  -9.920  1.00 95.94           H  
ATOM   2056  CZ  PHE A 134       4.285 -14.463  -8.359  1.00 95.94           C  
ATOM   2057  HZ  PHE A 134       4.435 -13.598  -8.989  1.00 95.94           H  
ATOM   2058  N   PHE A 135       6.801 -18.217  -7.197  1.00 95.15           N  
ATOM   2059  H   PHE A 135       6.238 -17.609  -7.775  1.00 95.15           H  
ATOM   2060  CA  PHE A 135       8.261 -18.098  -7.288  1.00 95.15           C  
ATOM   2061  HA  PHE A 135       8.703 -19.092  -7.359  1.00 95.15           H  
ATOM   2062  C   PHE A 135       8.913 -17.395  -6.094  1.00 95.15           C  
ATOM   2063  CB  PHE A 135       8.622 -17.314  -8.547  1.00 95.15           C  
ATOM   2064  HB2 PHE A 135       8.149 -16.334  -8.481  1.00 95.15           H  
ATOM   2065  HB3 PHE A 135       9.701 -17.156  -8.558  1.00 95.15           H  
ATOM   2066  O   PHE A 135      10.110 -17.538  -5.891  1.00 95.15           O  
ATOM   2067  CG  PHE A 135       8.240 -17.963  -9.856  1.00 95.15           C  
ATOM   2068  CD1 PHE A 135       9.087 -18.930 -10.425  1.00 95.15           C  
ATOM   2069  HD1 PHE A 135       9.985 -19.240  -9.910  1.00 95.15           H  
ATOM   2070  CD2 PHE A 135       7.071 -17.563 -10.531  1.00 95.15           C  
ATOM   2071  HD2 PHE A 135       6.423 -16.809 -10.108  1.00 95.15           H  
ATOM   2072  CE1 PHE A 135       8.772 -19.486 -11.677  1.00 95.15           C  
ATOM   2073  HE1 PHE A 135       9.423 -20.226 -12.120  1.00 95.15           H  
ATOM   2074  CE2 PHE A 135       6.755 -18.124 -11.778  1.00 95.15           C  
ATOM   2075  HE2 PHE A 135       5.883 -17.785 -12.318  1.00 95.15           H  
ATOM   2076  CZ  PHE A 135       7.599 -19.091 -12.345  1.00 95.15           C  
ATOM   2077  HZ  PHE A 135       7.341 -19.513 -13.305  1.00 95.15           H  
ATOM   2078  N   VAL A 136       8.158 -16.594  -5.344  1.00 91.70           N  
ATOM   2079  H   VAL A 136       7.163 -16.560  -5.516  1.00 91.70           H  
ATOM   2080  CA  VAL A 136       8.676 -15.792  -4.229  1.00 91.70           C  
ATOM   2081  HA  VAL A 136       9.595 -16.249  -3.861  1.00 91.70           H  
ATOM   2082  C   VAL A 136       7.683 -15.798  -3.075  1.00 91.70           C  
ATOM   2083  CB  VAL A 136       9.018 -14.345  -4.649  1.00 91.70           C  
ATOM   2084  HB  VAL A 136       9.367 -13.810  -3.766  1.00 91.70           H  
ATOM   2085  O   VAL A 136       6.477 -15.945  -3.293  1.00 91.70           O  
ATOM   2086  CG1 VAL A 136      10.144 -14.301  -5.690  1.00 91.70           C  
ATOM   2087 HG11 VAL A 136      10.409 -13.265  -5.900  1.00 91.70           H  
ATOM   2088 HG12 VAL A 136      11.019 -14.818  -5.297  1.00 91.70           H  
ATOM   2089 HG13 VAL A 136       9.835 -14.782  -6.619  1.00 91.70           H  
ATOM   2090  CG2 VAL A 136       7.819 -13.575  -5.220  1.00 91.70           C  
ATOM   2091 HG21 VAL A 136       7.463 -14.062  -6.128  1.00 91.70           H  
ATOM   2092 HG22 VAL A 136       8.120 -12.553  -5.449  1.00 91.70           H  
ATOM   2093 HG23 VAL A 136       7.019 -13.536  -4.481  1.00 91.70           H  
ATOM   2094  N   ARG A 137       8.187 -15.620  -1.852  1.00 90.66           N  
ATOM   2095  H   ARG A 137       9.193 -15.566  -1.768  1.00 90.66           H  
ATOM   2096  CA  ARG A 137       7.365 -15.481  -0.632  1.00 90.66           C  
ATOM   2097  HA  ARG A 137       6.313 -15.599  -0.895  1.00 90.66           H  
ATOM   2098  C   ARG A 137       7.458 -14.106   0.025  1.00 90.66           C  
ATOM   2099  CB  ARG A 137       7.713 -16.600   0.356  1.00 90.66           C  
ATOM   2100  HB2 ARG A 137       6.976 -16.619   1.160  1.00 90.66           H  
ATOM   2101  HB3 ARG A 137       7.663 -17.554  -0.169  1.00 90.66           H  
ATOM   2102  O   ARG A 137       6.680 -13.817   0.929  1.00 90.66           O  
ATOM   2103  CG  ARG A 137       9.110 -16.406   0.963  1.00 90.66           C  
ATOM   2104  HG2 ARG A 137       9.095 -15.547   1.634  1.00 90.66           H  
ATOM   2105  HG3 ARG A 137       9.827 -16.201   0.169  1.00 90.66           H  
ATOM   2106  CD  ARG A 137       9.571 -17.622   1.760  1.00 90.66           C  
ATOM   2107  HD2 ARG A 137      10.512 -17.375   2.252  1.00 90.66           H  
ATOM   2108  HD3 ARG A 137       8.837 -17.827   2.540  1.00 90.66           H  
ATOM   2109  NE  ARG A 137       9.717 -18.821   0.921  1.00 90.66           N  
ATOM   2110  HE  ARG A 137       8.871 -19.350   0.766  1.00 90.66           H  
ATOM   2111  NH1 ARG A 137      12.007 -19.007   1.024  1.00 90.66           N  
ATOM   2112 HH11 ARG A 137      12.818 -19.606   1.092  1.00 90.66           H  
ATOM   2113 HH12 ARG A 137      12.126 -18.020   0.847  1.00 90.66           H  
ATOM   2114  NH2 ARG A 137      10.760 -20.680   0.239  1.00 90.66           N  
ATOM   2115 HH21 ARG A 137      11.521 -21.319   0.421  1.00 90.66           H  
ATOM   2116 HH22 ARG A 137       9.855 -21.019  -0.053  1.00 90.66           H  
ATOM   2117  CZ  ARG A 137      10.835 -19.489   0.732  1.00 90.66           C  
ATOM   2118  N   ASP A 138       8.399 -13.275  -0.419  1.00 84.18           N  
ATOM   2119  H   ASP A 138       9.007 -13.591  -1.160  1.00 84.18           H  
ATOM   2120  CA  ASP A 138       8.546 -11.891   0.028  1.00 84.18           C  
ATOM   2121  HA  ASP A 138       7.970 -11.760   0.943  1.00 84.18           H  
ATOM   2122  C   ASP A 138       8.033 -10.932  -1.062  1.00 84.18           C  
ATOM   2123  CB  ASP A 138      10.009 -11.611   0.391  1.00 84.18           C  
ATOM   2124  HB2 ASP A 138      10.612 -11.554  -0.516  1.00 84.18           H  
ATOM   2125  HB3 ASP A 138      10.382 -12.444   0.987  1.00 84.18           H  
ATOM   2126  O   ASP A 138       8.550 -10.960  -2.190  1.00 84.18           O  
ATOM   2127  CG  ASP A 138      10.185 -10.322   1.204  1.00 84.18           C  
ATOM   2128  OD1 ASP A 138       9.373  -9.377   1.055  1.00 84.18           O  
ATOM   2129  OD2 ASP A 138      11.146 -10.298   1.993  1.00 84.18           O  
ATOM   2130  N   PRO A 139       7.027 -10.085  -0.772  1.00 87.45           N  
ATOM   2131  CA  PRO A 139       6.408  -9.227  -1.778  1.00 87.45           C  
ATOM   2132  HA  PRO A 139       6.018  -9.840  -2.591  1.00 87.45           H  
ATOM   2133  C   PRO A 139       7.358  -8.209  -2.411  1.00 87.45           C  
ATOM   2134  CB  PRO A 139       5.240  -8.560  -1.058  1.00 87.45           C  
ATOM   2135  HB2 PRO A 139       4.357  -9.187  -1.186  1.00 87.45           H  
ATOM   2136  HB3 PRO A 139       5.051  -7.552  -1.428  1.00 87.45           H  
ATOM   2137  O   PRO A 139       7.127  -7.820  -3.558  1.00 87.45           O  
ATOM   2138  CG  PRO A 139       5.648  -8.570   0.413  1.00 87.45           C  
ATOM   2139  HG2 PRO A 139       6.355  -7.764   0.612  1.00 87.45           H  
ATOM   2140  HG3 PRO A 139       4.790  -8.511   1.082  1.00 87.45           H  
ATOM   2141  CD  PRO A 139       6.352  -9.916   0.512  1.00 87.45           C  
ATOM   2142  HD2 PRO A 139       5.617 -10.710   0.641  1.00 87.45           H  
ATOM   2143  HD3 PRO A 139       7.040  -9.903   1.358  1.00 87.45           H  
ATOM   2144  N   ILE A 140       8.456  -7.835  -1.743  1.00 80.19           N  
ATOM   2145  H   ILE A 140       8.621  -8.210  -0.820  1.00 80.19           H  
ATOM   2146  CA  ILE A 140       9.450  -6.911  -2.314  1.00 80.19           C  
ATOM   2147  HA  ILE A 140       8.913  -6.007  -2.602  1.00 80.19           H  
ATOM   2148  C   ILE A 140      10.100  -7.461  -3.593  1.00 80.19           C  
ATOM   2149  CB  ILE A 140      10.503  -6.553  -1.241  1.00 80.19           C  
ATOM   2150  HB  ILE A 140       9.978  -6.283  -0.324  1.00 80.19           H  
ATOM   2151  O   ILE A 140      10.483  -6.713  -4.491  1.00 80.19           O  
ATOM   2152  CG1 ILE A 140      11.399  -5.364  -1.640  1.00 80.19           C  
ATOM   2153 HG12 ILE A 140      12.159  -5.218  -0.872  1.00 80.19           H  
ATOM   2154 HG13 ILE A 140      11.916  -5.585  -2.574  1.00 80.19           H  
ATOM   2155  CG2 ILE A 140      11.400  -7.761  -0.934  1.00 80.19           C  
ATOM   2156 HG21 ILE A 140      11.869  -7.612   0.039  1.00 80.19           H  
ATOM   2157 HG22 ILE A 140      12.156  -7.888  -1.709  1.00 80.19           H  
ATOM   2158 HG23 ILE A 140      10.812  -8.677  -0.871  1.00 80.19           H  
ATOM   2159  CD1 ILE A 140      10.636  -4.048  -1.799  1.00 80.19           C  
ATOM   2160 HD11 ILE A 140      10.242  -3.737  -0.832  1.00 80.19           H  
ATOM   2161 HD12 ILE A 140      11.324  -3.295  -2.185  1.00 80.19           H  
ATOM   2162 HD13 ILE A 140       9.827  -4.140  -2.524  1.00 80.19           H  
ATOM   2163  N   LYS A 141      10.170  -8.791  -3.730  1.00 86.51           N  
ATOM   2164  H   LYS A 141       9.796  -9.360  -2.985  1.00 86.51           H  
ATOM   2165  CA  LYS A 141      10.776  -9.453  -4.890  1.00 86.51           C  
ATOM   2166  HA  LYS A 141      11.637  -8.869  -5.217  1.00 86.51           H  
ATOM   2167  C   LYS A 141       9.835  -9.557  -6.086  1.00 86.51           C  
ATOM   2168  CB  LYS A 141      11.261 -10.845  -4.492  1.00 86.51           C  
ATOM   2169  HB2 LYS A 141      10.398 -11.440  -4.192  1.00 86.51           H  
ATOM   2170  HB3 LYS A 141      11.717 -11.313  -5.364  1.00 86.51           H  
ATOM   2171  O   LYS A 141      10.292  -9.904  -7.174  1.00 86.51           O  
ATOM   2172  CG  LYS A 141      12.289 -10.834  -3.355  1.00 86.51           C  
ATOM   2173  HG2 LYS A 141      11.860 -10.399  -2.452  1.00 86.51           H  
ATOM   2174  HG3 LYS A 141      13.176 -10.275  -3.653  1.00 86.51           H  
ATOM   2175  CD  LYS A 141      12.649 -12.288  -3.090  1.00 86.51           C  
ATOM   2176  HD2 LYS A 141      11.737 -12.840  -2.866  1.00 86.51           H  
ATOM   2177  HD3 LYS A 141      13.097 -12.713  -3.989  1.00 86.51           H  
ATOM   2178  CE  LYS A 141      13.605 -12.447  -1.921  1.00 86.51           C  
ATOM   2179  HE2 LYS A 141      14.522 -11.888  -2.108  1.00 86.51           H  
ATOM   2180  HE3 LYS A 141      13.127 -12.071  -1.016  1.00 86.51           H  
ATOM   2181  NZ  LYS A 141      13.887 -13.884  -1.790  1.00 86.51           N  
ATOM   2182  HZ1 LYS A 141      13.024 -14.403  -1.874  1.00 86.51           H  
ATOM   2183  HZ2 LYS A 141      14.536 -14.189  -2.501  1.00 86.51           H  
ATOM   2184  HZ3 LYS A 141      14.216 -14.105  -0.861  1.00 86.51           H  
ATOM   2185  N   PHE A 142       8.538  -9.278  -5.926  1.00 88.56           N  
ATOM   2186  H   PHE A 142       8.226  -8.931  -5.030  1.00 88.56           H  
ATOM   2187  CA  PHE A 142       7.550  -9.514  -6.981  1.00 88.56           C  
ATOM   2188  HA  PHE A 142       7.629 -10.563  -7.266  1.00 88.56           H  
ATOM   2189  C   PHE A 142       7.831  -8.718  -8.271  1.00 88.56           C  
ATOM   2190  CB  PHE A 142       6.128  -9.312  -6.439  1.00 88.56           C  
ATOM   2191  HB2 PHE A 142       5.931 -10.085  -5.696  1.00 88.56           H  
ATOM   2192  HB3 PHE A 142       6.045  -8.359  -5.916  1.00 88.56           H  
ATOM   2193  O   PHE A 142       7.829  -9.331  -9.341  1.00 88.56           O  
ATOM   2194  CG  PHE A 142       5.056  -9.375  -7.510  1.00 88.56           C  
ATOM   2195  CD1 PHE A 142       4.555  -8.193  -8.088  1.00 88.56           C  
ATOM   2196  HD1 PHE A 142       4.919  -7.230  -7.762  1.00 88.56           H  
ATOM   2197  CD2 PHE A 142       4.579 -10.623  -7.951  1.00 88.56           C  
ATOM   2198  HD2 PHE A 142       4.993 -11.528  -7.533  1.00 88.56           H  
ATOM   2199  CE1 PHE A 142       3.570  -8.262  -9.088  1.00 88.56           C  
ATOM   2200  HE1 PHE A 142       3.185  -7.351  -9.523  1.00 88.56           H  
ATOM   2201  CE2 PHE A 142       3.588 -10.691  -8.949  1.00 88.56           C  
ATOM   2202  HE2 PHE A 142       3.227 -11.645  -9.305  1.00 88.56           H  
ATOM   2203  CZ  PHE A 142       3.081  -9.509  -9.514  1.00 88.56           C  
ATOM   2204  HZ  PHE A 142       2.329  -9.555 -10.288  1.00 88.56           H  
ATOM   2205  N   PRO A 143       8.138  -7.405  -8.241  1.00 83.75           N  
ATOM   2206  CA  PRO A 143       8.509  -6.695  -9.468  1.00 83.75           C  
ATOM   2207  HA  PRO A 143       7.698  -6.788 -10.190  1.00 83.75           H  
ATOM   2208  C   PRO A 143       9.794  -7.227 -10.111  1.00 83.75           C  
ATOM   2209  CB  PRO A 143       8.629  -5.228  -9.060  1.00 83.75           C  
ATOM   2210  HB2 PRO A 143       8.405  -4.560  -9.892  1.00 83.75           H  
ATOM   2211  HB3 PRO A 143       9.617  -5.019  -8.650  1.00 83.75           H  
ATOM   2212  O   PRO A 143       9.854  -7.385 -11.327  1.00 83.75           O  
ATOM   2213  CG  PRO A 143       7.593  -5.138  -7.948  1.00 83.75           C  
ATOM   2214  HG2 PRO A 143       7.710  -4.237  -7.346  1.00 83.75           H  
ATOM   2215  HG3 PRO A 143       6.589  -5.172  -8.370  1.00 83.75           H  
ATOM   2216  CD  PRO A 143       7.883  -6.430  -7.184  1.00 83.75           C  
ATOM   2217  HD2 PRO A 143       8.772  -6.308  -6.564  1.00 83.75           H  
ATOM   2218  HD3 PRO A 143       7.024  -6.681  -6.562  1.00 83.75           H  
ATOM   2219  N   SER A 144      10.793  -7.584  -9.298  1.00 86.16           N  
ATOM   2220  H   SER A 144      10.648  -7.488  -8.303  1.00 86.16           H  
ATOM   2221  CA  SER A 144      12.058  -8.167  -9.771  1.00 86.16           C  
ATOM   2222  HA  SER A 144      12.525  -7.486 -10.482  1.00 86.16           H  
ATOM   2223  C   SER A 144      11.856  -9.505 -10.486  1.00 86.16           C  
ATOM   2224  CB  SER A 144      13.008  -8.361  -8.591  1.00 86.16           C  
ATOM   2225  HB2 SER A 144      13.861  -8.963  -8.907  1.00 86.16           H  
ATOM   2226  HB3 SER A 144      12.509  -8.884  -7.776  1.00 86.16           H  
ATOM   2227  O   SER A 144      12.390  -9.701 -11.576  1.00 86.16           O  
ATOM   2228  OG  SER A 144      13.473  -7.105  -8.145  1.00 86.16           O  
ATOM   2229  HG  SER A 144      12.835  -6.713  -7.545  1.00 86.16           H  
ATOM   2230  N   LEU A 145      11.021 -10.383  -9.923  1.00 90.80           N  
ATOM   2231  H   LEU A 145      10.641 -10.169  -9.012  1.00 90.80           H  
ATOM   2232  CA  LEU A 145      10.607 -11.633 -10.558  1.00 90.80           C  
ATOM   2233  HA  LEU A 145      11.476 -12.281 -10.670  1.00 90.80           H  
ATOM   2234  C   LEU A 145      10.043 -11.366 -11.958  1.00 90.80           C  
ATOM   2235  CB  LEU A 145       9.568 -12.320  -9.652  1.00 90.80           C  
ATOM   2236  HB2 LEU A 145      10.065 -12.690  -8.755  1.00 90.80           H  
ATOM   2237  HB3 LEU A 145       8.842 -11.573  -9.333  1.00 90.80           H  
ATOM   2238  O   LEU A 145      10.533 -11.925 -12.935  1.00 90.80           O  
ATOM   2239  CG  LEU A 145       8.791 -13.470 -10.318  1.00 90.80           C  
ATOM   2240  HG  LEU A 145       8.357 -13.144 -11.264  1.00 90.80           H  
ATOM   2241  CD1 LEU A 145       9.683 -14.679 -10.579  1.00 90.80           C  
ATOM   2242 HD11 LEU A 145      10.068 -15.065  -9.635  1.00 90.80           H  
ATOM   2243 HD12 LEU A 145      10.518 -14.385 -11.216  1.00 90.80           H  
ATOM   2244 HD13 LEU A 145       9.108 -15.450 -11.091  1.00 90.80           H  
ATOM   2245  CD2 LEU A 145       7.627 -13.851  -9.408  1.00 90.80           C  
ATOM   2246 HD21 LEU A 145       6.958 -12.995  -9.308  1.00 90.80           H  
ATOM   2247 HD22 LEU A 145       8.002 -14.130  -8.423  1.00 90.80           H  
ATOM   2248 HD23 LEU A 145       7.070 -14.672  -9.859  1.00 90.80           H  
ATOM   2249  N   ASN A 146       9.050 -10.483 -12.071  1.00 86.68           N  
ATOM   2250  H   ASN A 146       8.711 -10.025 -11.237  1.00 86.68           H  
ATOM   2251  CA  ASN A 146       8.403 -10.220 -13.357  1.00 86.68           C  
ATOM   2252  HA  ASN A 146       8.081 -11.167 -13.789  1.00 86.68           H  
ATOM   2253  C   ASN A 146       9.358  -9.583 -14.372  1.00 86.68           C  
ATOM   2254  CB  ASN A 146       7.172  -9.339 -13.140  1.00 86.68           C  
ATOM   2255  HB2 ASN A 146       7.442  -8.451 -12.567  1.00 86.68           H  
ATOM   2256  HB3 ASN A 146       6.786  -9.020 -14.108  1.00 86.68           H  
ATOM   2257  O   ASN A 146       9.316  -9.932 -15.548  1.00 86.68           O  
ATOM   2258  CG  ASN A 146       6.063 -10.098 -12.447  1.00 86.68           C  
ATOM   2259  ND2 ASN A 146       5.719  -9.720 -11.243  1.00 86.68           N  
ATOM   2260 HD21 ASN A 146       6.299  -9.069 -10.732  1.00 86.68           H  
ATOM   2261 HD22 ASN A 146       4.966 -10.220 -10.793  1.00 86.68           H  
ATOM   2262  OD1 ASN A 146       5.496 -11.038 -12.971  1.00 86.68           O  
ATOM   2263  N   ARG A 147      10.242  -8.680 -13.937  1.00 83.20           N  
ATOM   2264  H   ARG A 147      10.219  -8.414 -12.963  1.00 83.20           H  
ATOM   2265  CA  ARG A 147      11.242  -8.058 -14.815  1.00 83.20           C  
ATOM   2266  HA  ARG A 147      10.746  -7.652 -15.696  1.00 83.20           H  
ATOM   2267  C   ARG A 147      12.259  -9.064 -15.349  1.00 83.20           C  
ATOM   2268  CB  ARG A 147      11.932  -6.913 -14.074  1.00 83.20           C  
ATOM   2269  HB2 ARG A 147      12.246  -7.252 -13.087  1.00 83.20           H  
ATOM   2270  HB3 ARG A 147      12.821  -6.624 -14.635  1.00 83.20           H  
ATOM   2271  O   ARG A 147      12.595  -8.993 -16.526  1.00 83.20           O  
ATOM   2272  CG  ARG A 147      11.006  -5.694 -13.953  1.00 83.20           C  
ATOM   2273  HG2 ARG A 147      10.083  -5.975 -13.447  1.00 83.20           H  
ATOM   2274  HG3 ARG A 147      10.760  -5.309 -14.943  1.00 83.20           H  
ATOM   2275  CD  ARG A 147      11.711  -4.609 -13.149  1.00 83.20           C  
ATOM   2276  HD2 ARG A 147      12.498  -4.159 -13.754  1.00 83.20           H  
ATOM   2277  HD3 ARG A 147      12.171  -5.096 -12.290  1.00 83.20           H  
ATOM   2278  NE  ARG A 147      10.778  -3.565 -12.695  1.00 83.20           N  
ATOM   2279  HE  ARG A 147      10.267  -3.023 -13.377  1.00 83.20           H  
ATOM   2280  NH1 ARG A 147      11.252  -3.711 -10.453  1.00 83.20           N  
ATOM   2281 HH11 ARG A 147      11.290  -3.152  -9.613  1.00 83.20           H  
ATOM   2282 HH12 ARG A 147      11.987  -4.366 -10.678  1.00 83.20           H  
ATOM   2283  NH2 ARG A 147       9.827  -2.167 -11.199  1.00 83.20           N  
ATOM   2284 HH21 ARG A 147       9.999  -1.611 -10.373  1.00 83.20           H  
ATOM   2285 HH22 ARG A 147       9.479  -1.687 -12.016  1.00 83.20           H  
ATOM   2286  CZ  ARG A 147      10.615  -3.164 -11.453  1.00 83.20           C  
ATOM   2287  N   SER A 148      12.673 -10.038 -14.536  1.00 86.59           N  
ATOM   2288  H   SER A 148      12.398 -10.003 -13.565  1.00 86.59           H  
ATOM   2289  CA  SER A 148      13.568 -11.119 -14.978  1.00 86.59           C  
ATOM   2290  HA  SER A 148      14.433 -10.665 -15.462  1.00 86.59           H  
ATOM   2291  C   SER A 148      12.935 -12.065 -16.011  1.00 86.59           C  
ATOM   2292  CB  SER A 148      14.092 -11.901 -13.771  1.00 86.59           C  
ATOM   2293  HB2 SER A 148      14.481 -11.201 -13.032  1.00 86.59           H  
ATOM   2294  HB3 SER A 148      14.911 -12.542 -14.097  1.00 86.59           H  
ATOM   2295  O   SER A 148      13.651 -12.723 -16.757  1.00 86.59           O  
ATOM   2296  OG  SER A 148      13.100 -12.714 -13.174  1.00 86.59           O  
ATOM   2297  HG  SER A 148      12.289 -12.217 -13.044  1.00 86.59           H  
ATOM   2298  N   HIS A 149      11.597 -12.119 -16.091  1.00 88.32           N  
ATOM   2299  H   HIS A 149      11.058 -11.579 -15.429  1.00 88.32           H  
ATOM   2300  CA  HIS A 149      10.851 -12.912 -17.086  1.00 88.32           C  
ATOM   2301  HA  HIS A 149      11.486 -13.716 -17.460  1.00 88.32           H  
ATOM   2302  C   HIS A 149      10.452 -12.086 -18.320  1.00 88.32           C  
ATOM   2303  CB  HIS A 149       9.606 -13.551 -16.439  1.00 88.32           C  
ATOM   2304  HB2 HIS A 149       8.997 -12.766 -15.992  1.00 88.32           H  
ATOM   2305  HB3 HIS A 149       9.008 -14.018 -17.222  1.00 88.32           H  
ATOM   2306  O   HIS A 149       9.777 -12.593 -19.215  1.00 88.32           O  
ATOM   2307  CG  HIS A 149       9.848 -14.615 -15.393  1.00 88.32           C  
ATOM   2308  CD2 HIS A 149      10.919 -14.721 -14.558  1.00 88.32           C  
ATOM   2309  HD2 HIS A 149      11.800 -14.097 -14.557  1.00 88.32           H  
ATOM   2310  ND1 HIS A 149       8.940 -15.621 -15.059  1.00 88.32           N  
ATOM   2311  CE1 HIS A 149       9.469 -16.281 -14.022  1.00 88.32           C  
ATOM   2312  HE1 HIS A 149       8.980 -17.091 -13.501  1.00 88.32           H  
ATOM   2313  NE2 HIS A 149      10.653 -15.745 -13.687  1.00 88.32           N  
ATOM   2314  HE2 HIS A 149      11.204 -15.959 -12.869  1.00 88.32           H  
ATOM   2315  N   LYS A 150      10.829 -10.805 -18.369  1.00 82.61           N  
ATOM   2316  H   LYS A 150      11.445 -10.473 -17.641  1.00 82.61           H  
ATOM   2317  CA  LYS A 150      10.464  -9.864 -19.432  1.00 82.61           C  
ATOM   2318  HA  LYS A 150       9.757 -10.345 -20.108  1.00 82.61           H  
ATOM   2319  C   LYS A 150      11.661  -9.515 -20.311  1.00 82.61           C  
ATOM   2320  CB  LYS A 150       9.777  -8.643 -18.791  1.00 82.61           C  
ATOM   2321  HB2 LYS A 150       9.822  -7.772 -19.445  1.00 82.61           H  
ATOM   2322  HB3 LYS A 150      10.273  -8.383 -17.855  1.00 82.61           H  
ATOM   2323  O   LYS A 150      12.707 -10.157 -20.288  1.00 82.61           O  
ATOM   2324  CG  LYS A 150       8.301  -8.953 -18.542  1.00 82.61           C  
ATOM   2325  HG2 LYS A 150       7.844  -9.251 -19.485  1.00 82.61           H  
ATOM   2326  HG3 LYS A 150       8.198  -9.774 -17.833  1.00 82.61           H  
ATOM   2327  CD  LYS A 150       7.594  -7.706 -18.009  1.00 82.61           C  
ATOM   2328  HD2 LYS A 150       8.047  -7.422 -17.059  1.00 82.61           H  
ATOM   2329  HD3 LYS A 150       7.707  -6.879 -18.709  1.00 82.61           H  
ATOM   2330  CE  LYS A 150       6.114  -7.989 -17.781  1.00 82.61           C  
ATOM   2331  HE2 LYS A 150       5.676  -7.109 -17.309  1.00 82.61           H  
ATOM   2332  HE3 LYS A 150       6.007  -8.824 -17.089  1.00 82.61           H  
ATOM   2333  NZ  LYS A 150       5.378  -8.281 -19.037  1.00 82.61           N  
ATOM   2334  HZ1 LYS A 150       5.624  -7.652 -19.788  1.00 82.61           H  
ATOM   2335  HZ2 LYS A 150       4.389  -8.186 -18.856  1.00 82.61           H  
ATOM   2336  HZ3 LYS A 150       5.521  -9.232 -19.346  1.00 82.61           H  
ATOM   2337  N   ARG A 151      11.465  -8.510 -21.161  1.00 72.35           N  
ATOM   2338  H   ARG A 151      10.569  -8.045 -21.130  1.00 72.35           H  
ATOM   2339  CA  ARG A 151      12.474  -8.013 -22.087  1.00 72.35           C  
ATOM   2340  HA  ARG A 151      12.876  -8.863 -22.638  1.00 72.35           H  
ATOM   2341  C   ARG A 151      13.632  -7.375 -21.337  1.00 72.35           C  
ATOM   2342  CB  ARG A 151      11.843  -7.026 -23.071  1.00 72.35           C  
ATOM   2343  HB2 ARG A 151      11.352  -6.219 -22.526  1.00 72.35           H  
ATOM   2344  HB3 ARG A 151      12.625  -6.600 -23.699  1.00 72.35           H  
ATOM   2345  O   ARG A 151      13.434  -6.517 -20.477  1.00 72.35           O  
ATOM   2346  CG  ARG A 151      10.831  -7.753 -23.955  1.00 72.35           C  
ATOM   2347  HG2 ARG A 151      10.062  -8.212 -23.334  1.00 72.35           H  
ATOM   2348  HG3 ARG A 151      11.341  -8.539 -24.513  1.00 72.35           H  
ATOM   2349  CD  ARG A 151      10.146  -6.808 -24.935  1.00 72.35           C  
ATOM   2350  HD2 ARG A 151       9.689  -5.989 -24.381  1.00 72.35           H  
ATOM   2351  HD3 ARG A 151      10.866  -6.388 -25.637  1.00 72.35           H  
ATOM   2352  NE  ARG A 151       9.100  -7.548 -25.637  1.00 72.35           N  
ATOM   2353  HE  ARG A 151       8.275  -7.724 -25.082  1.00 72.35           H  
ATOM   2354  NH1 ARG A 151      10.290  -8.274 -27.473  1.00 72.35           N  
ATOM   2355 HH11 ARG A 151      10.337  -8.834 -28.312  1.00 72.35           H  
ATOM   2356 HH12 ARG A 151      11.081  -7.710 -27.198  1.00 72.35           H  
ATOM   2357  NH2 ARG A 151       8.198  -9.001 -27.081  1.00 72.35           N  
ATOM   2358 HH21 ARG A 151       8.230  -9.605 -27.890  1.00 72.35           H  
ATOM   2359 HH22 ARG A 151       7.447  -9.104 -26.414  1.00 72.35           H  
ATOM   2360  CZ  ARG A 151       9.209  -8.259 -26.736  1.00 72.35           C  
ATOM   2361  N   HIS A 152      14.835  -7.751 -21.735  1.00 71.77           N  
ATOM   2362  H   HIS A 152      14.917  -8.496 -22.412  1.00 71.77           H  
ATOM   2363  CA  HIS A 152      16.051  -7.116 -21.280  1.00 71.77           C  
ATOM   2364  HA  HIS A 152      16.055  -7.190 -20.192  1.00 71.77           H  
ATOM   2365  C   HIS A 152      16.053  -5.638 -21.697  1.00 71.77           C  
ATOM   2366  CB  HIS A 152      17.238  -7.906 -21.836  1.00 71.77           C  
ATOM   2367  HB2 HIS A 152      17.180  -7.929 -22.925  1.00 71.77           H  
ATOM   2368  HB3 HIS A 152      17.135  -8.928 -21.472  1.00 71.77           H  
ATOM   2369  O   HIS A 152      15.824  -5.340 -22.874  1.00 71.77           O  
ATOM   2370  CG  HIS A 152      18.593  -7.402 -21.417  1.00 71.77           C  
ATOM   2371  CD2 HIS A 152      19.533  -8.078 -20.687  1.00 71.77           C  
ATOM   2372  HD2 HIS A 152      19.463  -9.101 -20.347  1.00 71.77           H  
ATOM   2373  ND1 HIS A 152      19.094  -6.147 -21.649  1.00 71.77           N  
ATOM   2374  HD1 HIS A 152      18.643  -5.442 -22.214  1.00 71.77           H  
ATOM   2375  CE1 HIS A 152      20.268  -6.043 -21.007  1.00 71.77           C  
ATOM   2376  HE1 HIS A 152      20.888  -5.159 -20.964  1.00 71.77           H  
ATOM   2377  NE2 HIS A 152      20.584  -7.197 -20.420  1.00 71.77           N  
ATOM   2378  N   PRO A 153      16.362  -4.698 -20.783  1.00 63.62           N  
ATOM   2379  CA  PRO A 153      16.224  -3.259 -21.028  1.00 63.62           C  
ATOM   2380  HA  PRO A 153      15.177  -3.029 -21.225  1.00 63.62           H  
ATOM   2381  C   PRO A 153      17.042  -2.759 -22.230  1.00 63.62           C  
ATOM   2382  CB  PRO A 153      16.639  -2.587 -19.711  1.00 63.62           C  
ATOM   2383  HB2 PRO A 153      17.233  -1.689 -19.879  1.00 63.62           H  
ATOM   2384  HB3 PRO A 153      15.744  -2.338 -19.141  1.00 63.62           H  
ATOM   2385  O   PRO A 153      16.593  -1.893 -22.971  1.00 63.62           O  
ATOM   2386  CG  PRO A 153      17.436  -3.652 -18.953  1.00 63.62           C  
ATOM   2387  HG2 PRO A 153      17.358  -3.533 -17.873  1.00 63.62           H  
ATOM   2388  HG3 PRO A 153      18.479  -3.626 -19.267  1.00 63.62           H  
ATOM   2389  CD  PRO A 153      16.794  -4.950 -19.415  1.00 63.62           C  
ATOM   2390  HD2 PRO A 153      15.927  -5.178 -18.795  1.00 63.62           H  
ATOM   2391  HD3 PRO A 153      17.522  -5.759 -19.354  1.00 63.62           H  
ATOM   2392  N   ARG A 154      18.225  -3.341 -22.468  1.00 61.71           N  
ATOM   2393  H   ARG A 154      18.600  -3.888 -21.706  1.00 61.71           H  
ATOM   2394  CA  ARG A 154      19.083  -3.024 -23.626  1.00 61.71           C  
ATOM   2395  HA  ARG A 154      19.077  -1.942 -23.757  1.00 61.71           H  
ATOM   2396  C   ARG A 154      18.622  -3.600 -24.969  1.00 61.71           C  
ATOM   2397  CB  ARG A 154      20.515  -3.471 -23.319  1.00 61.71           C  
ATOM   2398  HB2 ARG A 154      20.800  -3.057 -22.352  1.00 61.71           H  
ATOM   2399  HB3 ARG A 154      20.547  -4.559 -23.262  1.00 61.71           H  
ATOM   2400  O   ARG A 154      18.660  -2.892 -25.968  1.00 61.71           O  
ATOM   2401  CG  ARG A 154      21.531  -3.028 -24.377  1.00 61.71           C  
ATOM   2402  HG2 ARG A 154      21.541  -1.940 -24.445  1.00 61.71           H  
ATOM   2403  HG3 ARG A 154      21.267  -3.448 -25.348  1.00 61.71           H  
ATOM   2404  CD  ARG A 154      22.920  -3.533 -23.986  1.00 61.71           C  
ATOM   2405  HD2 ARG A 154      23.221  -3.057 -23.053  1.00 61.71           H  
ATOM   2406  HD3 ARG A 154      22.885  -4.611 -23.829  1.00 61.71           H  
ATOM   2407  NE  ARG A 154      23.914  -3.226 -25.021  1.00 61.71           N  
ATOM   2408  HE  ARG A 154      23.566  -3.012 -25.944  1.00 61.71           H  
ATOM   2409  NH1 ARG A 154      25.782  -3.494 -23.686  1.00 61.71           N  
ATOM   2410 HH11 ARG A 154      26.784  -3.521 -23.564  1.00 61.71           H  
ATOM   2411 HH12 ARG A 154      25.239  -3.556 -22.837  1.00 61.71           H  
ATOM   2412  NH2 ARG A 154      26.008  -3.044 -25.862  1.00 61.71           N  
ATOM   2413 HH21 ARG A 154      25.615  -2.869 -26.776  1.00 61.71           H  
ATOM   2414 HH22 ARG A 154      27.009  -3.081 -25.728  1.00 61.71           H  
ATOM   2415  CZ  ARG A 154      25.222  -3.258 -24.843  1.00 61.71           C  
ATOM   2416  N   THR A 155      18.304  -4.894 -25.035  1.00 64.02           N  
ATOM   2417  H   THR A 155      18.256  -5.447 -24.192  1.00 64.02           H  
ATOM   2418  CA  THR A 155      18.054  -5.596 -26.311  1.00 64.02           C  
ATOM   2419  HA  THR A 155      18.579  -5.086 -27.119  1.00 64.02           H  
ATOM   2420  C   THR A 155      16.579  -5.612 -26.692  1.00 64.02           C  
ATOM   2421  CB  THR A 155      18.568  -7.042 -26.261  1.00 64.02           C  
ATOM   2422  HB  THR A 155      18.394  -7.514 -27.228  1.00 64.02           H  
ATOM   2423  O   THR A 155      16.246  -5.889 -27.841  1.00 64.02           O  
ATOM   2424  CG2 THR A 155      20.058  -7.133 -25.931  1.00 64.02           C  
ATOM   2425 HG21 THR A 155      20.384  -8.168 -26.024  1.00 64.02           H  
ATOM   2426 HG22 THR A 155      20.246  -6.797 -24.911  1.00 64.02           H  
ATOM   2427 HG23 THR A 155      20.627  -6.520 -26.630  1.00 64.02           H  
ATOM   2428  OG1 THR A 155      17.862  -7.740 -25.269  1.00 64.02           O  
ATOM   2429  HG1 THR A 155      18.280  -8.593 -25.129  1.00 64.02           H  
ATOM   2430  N   ASN A 156      15.697  -5.322 -25.731  1.00 63.72           N  
ATOM   2431  H   ASN A 156      16.052  -5.117 -24.808  1.00 63.72           H  
ATOM   2432  CA  ASN A 156      14.250  -5.443 -25.845  1.00 63.72           C  
ATOM   2433  HA  ASN A 156      13.872  -5.280 -24.836  1.00 63.72           H  
ATOM   2434  C   ASN A 156      13.788  -6.860 -26.257  1.00 63.72           C  
ATOM   2435  CB  ASN A 156      13.714  -4.297 -26.715  1.00 63.72           C  
ATOM   2436  HB2 ASN A 156      14.228  -3.370 -26.459  1.00 63.72           H  
ATOM   2437  HB3 ASN A 156      13.907  -4.521 -27.764  1.00 63.72           H  
ATOM   2438  O   ASN A 156      12.750  -7.035 -26.899  1.00 63.72           O  
ATOM   2439  CG  ASN A 156      12.233  -4.060 -26.501  1.00 63.72           C  
ATOM   2440  ND2 ASN A 156      11.495  -3.786 -27.550  1.00 63.72           N  
ATOM   2441 HD21 ASN A 156      10.517  -3.603 -27.376  1.00 63.72           H  
ATOM   2442 HD22 ASN A 156      11.915  -3.748 -28.467  1.00 63.72           H  
ATOM   2443  OD1 ASN A 156      11.717  -4.108 -25.397  1.00 63.72           O  
ATOM   2444  N   MET A 157      14.556  -7.884 -25.884  1.00 68.18           N  
ATOM   2445  H   MET A 157      15.398  -7.682 -25.365  1.00 68.18           H  
ATOM   2446  CA  MET A 157      14.259  -9.301 -26.113  1.00 68.18           C  
ATOM   2447  HA  MET A 157      13.270  -9.401 -26.560  1.00 68.18           H  
ATOM   2448  C   MET A 157      14.268 -10.056 -24.779  1.00 68.18           C  
ATOM   2449  CB  MET A 157      15.289  -9.906 -27.079  1.00 68.18           C  
ATOM   2450  HB2 MET A 157      16.293  -9.735 -26.691  1.00 68.18           H  
ATOM   2451  HB3 MET A 157      15.129 -10.982 -27.149  1.00 68.18           H  
ATOM   2452  O   MET A 157      14.930  -9.594 -23.848  1.00 68.18           O  
ATOM   2453  CG  MET A 157      15.166  -9.307 -28.484  1.00 68.18           C  
ATOM   2454  HG2 MET A 157      15.350  -8.233 -28.441  1.00 68.18           H  
ATOM   2455  HG3 MET A 157      14.143  -9.458 -28.830  1.00 68.18           H  
ATOM   2456  SD  MET A 157      16.280 -10.030 -29.718  1.00 68.18           S  
ATOM   2457  CE  MET A 157      17.864  -9.328 -29.192  1.00 68.18           C  
ATOM   2458  HE1 MET A 157      17.805  -8.240 -29.228  1.00 68.18           H  
ATOM   2459  HE2 MET A 157      18.096  -9.657 -28.179  1.00 68.18           H  
ATOM   2460  HE3 MET A 157      18.649  -9.669 -29.866  1.00 68.18           H  
ATOM   2461  N   PRO A 158      13.548 -11.185 -24.649  1.00 77.79           N  
ATOM   2462  CA  PRO A 158      13.742 -12.093 -23.521  1.00 77.79           C  
ATOM   2463  HA  PRO A 158      13.379 -11.619 -22.608  1.00 77.79           H  
ATOM   2464  C   PRO A 158      15.225 -12.454 -23.369  1.00 77.79           C  
ATOM   2465  CB  PRO A 158      12.896 -13.334 -23.834  1.00 77.79           C  
ATOM   2466  HB2 PRO A 158      13.505 -14.091 -24.327  1.00 77.79           H  
ATOM   2467  HB3 PRO A 158      12.438 -13.745 -22.934  1.00 77.79           H  
ATOM   2468  O   PRO A 158      15.916 -12.629 -24.373  1.00 77.79           O  
ATOM   2469  CG  PRO A 158      11.846 -12.819 -24.817  1.00 77.79           C  
ATOM   2470  HG2 PRO A 158      11.477 -13.612 -25.468  1.00 77.79           H  
ATOM   2471  HG3 PRO A 158      11.025 -12.359 -24.267  1.00 77.79           H  
ATOM   2472  CD  PRO A 158      12.603 -11.749 -25.600  1.00 77.79           C  
ATOM   2473  HD2 PRO A 158      13.147 -12.212 -26.424  1.00 77.79           H  
ATOM   2474  HD3 PRO A 158      11.906 -10.999 -25.973  1.00 77.79           H  
ATOM   2475  N   ASP A 159      15.713 -12.563 -22.135  1.00 82.04           N  
ATOM   2476  H   ASP A 159      15.110 -12.399 -21.342  1.00 82.04           H  
ATOM   2477  CA  ASP A 159      17.122 -12.851 -21.860  1.00 82.04           C  
ATOM   2478  HA  ASP A 159      17.598 -13.224 -22.767  1.00 82.04           H  
ATOM   2479  C   ASP A 159      17.249 -13.940 -20.794  1.00 82.04           C  
ATOM   2480  CB  ASP A 159      17.848 -11.554 -21.487  1.00 82.04           C  
ATOM   2481  HB2 ASP A 159      17.448 -11.158 -20.554  1.00 82.04           H  
ATOM   2482  HB3 ASP A 159      17.657 -10.839 -22.288  1.00 82.04           H  
ATOM   2483  O   ASP A 159      16.813 -13.786 -19.650  1.00 82.04           O  
ATOM   2484  CG  ASP A 159      19.360 -11.739 -21.366  1.00 82.04           C  
ATOM   2485  OD1 ASP A 159      19.791 -12.573 -20.543  1.00 82.04           O  
ATOM   2486  OD2 ASP A 159      20.100 -11.062 -22.108  1.00 82.04           O  
ATOM   2487  N   ALA A 160      17.847 -15.064 -21.186  1.00 89.74           N  
ATOM   2488  H   ALA A 160      18.184 -15.136 -22.136  1.00 89.74           H  
ATOM   2489  CA  ALA A 160      18.031 -16.199 -20.298  1.00 89.74           C  
ATOM   2490  HA  ALA A 160      17.074 -16.443 -19.837  1.00 89.74           H  
ATOM   2491  C   ALA A 160      19.020 -15.897 -19.162  1.00 89.74           C  
ATOM   2492  CB  ALA A 160      18.475 -17.399 -21.136  1.00 89.74           C  
ATOM   2493  HB1 ALA A 160      18.601 -18.270 -20.493  1.00 89.74           H  
ATOM   2494  HB2 ALA A 160      17.711 -17.627 -21.880  1.00 89.74           H  
ATOM   2495  HB3 ALA A 160      19.419 -17.180 -21.635  1.00 89.74           H  
ATOM   2496  O   ALA A 160      18.835 -16.414 -18.062  1.00 89.74           O  
ATOM   2497  N   ASN A 161      20.034 -15.046 -19.372  1.00 87.90           N  
ATOM   2498  H   ASN A 161      20.027 -14.476 -20.206  1.00 87.90           H  
ATOM   2499  CA  ASN A 161      20.903 -14.622 -18.274  1.00 87.90           C  
ATOM   2500  HA  ASN A 161      21.320 -15.513 -17.803  1.00 87.90           H  
ATOM   2501  C   ASN A 161      20.075 -13.896 -17.216  1.00 87.90           C  
ATOM   2502  CB  ASN A 161      22.071 -13.727 -18.724  1.00 87.90           C  
ATOM   2503  HB2 ASN A 161      22.725 -13.561 -17.867  1.00 87.90           H  
ATOM   2504  HB3 ASN A 161      21.706 -12.748 -19.035  1.00 87.90           H  
ATOM   2505  O   ASN A 161      20.178 -14.252 -16.052  1.00 87.90           O  
ATOM   2506  CG  ASN A 161      22.916 -14.317 -19.825  1.00 87.90           C  
ATOM   2507  ND2 ASN A 161      22.667 -13.920 -21.049  1.00 87.90           N  
ATOM   2508 HD21 ASN A 161      23.287 -14.221 -21.787  1.00 87.90           H  
ATOM   2509 HD22 ASN A 161      21.912 -13.266 -21.197  1.00 87.90           H  
ATOM   2510  OD1 ASN A 161      23.798 -15.133 -19.600  1.00 87.90           O  
ATOM   2511  N   MET A 162      19.205 -12.955 -17.604  1.00 85.31           N  
ATOM   2512  H   MET A 162      19.155 -12.726 -18.586  1.00 85.31           H  
ATOM   2513  CA  MET A 162      18.350 -12.255 -16.636  1.00 85.31           C  
ATOM   2514  HA  MET A 162      18.996 -11.775 -15.900  1.00 85.31           H  
ATOM   2515  C   MET A 162      17.438 -13.201 -15.857  1.00 85.31           C  
ATOM   2516  CB  MET A 162      17.484 -11.186 -17.306  1.00 85.31           C  
ATOM   2517  HB2 MET A 162      16.954 -11.604 -18.161  1.00 85.31           H  
ATOM   2518  HB3 MET A 162      16.747 -10.858 -16.572  1.00 85.31           H  
ATOM   2519  O   MET A 162      17.349 -13.106 -14.631  1.00 85.31           O  
ATOM   2520  CG  MET A 162      18.300  -9.973 -17.744  1.00 85.31           C  
ATOM   2521  HG2 MET A 162      19.001 -10.291 -18.515  1.00 85.31           H  
ATOM   2522  HG3 MET A 162      18.899  -9.623 -16.903  1.00 85.31           H  
ATOM   2523  SD  MET A 162      17.332  -8.578 -18.393  1.00 85.31           S  
ATOM   2524  CE  MET A 162      15.858  -8.466 -17.340  1.00 85.31           C  
ATOM   2525  HE1 MET A 162      16.139  -8.338 -16.294  1.00 85.31           H  
ATOM   2526  HE2 MET A 162      15.254  -9.367 -17.451  1.00 85.31           H  
ATOM   2527  HE3 MET A 162      15.258  -7.611 -17.649  1.00 85.31           H  
ATOM   2528  N   PHE A 163      16.782 -14.126 -16.561  1.00 90.50           N  
ATOM   2529  H   PHE A 163      16.867 -14.110 -17.568  1.00 90.50           H  
ATOM   2530  CA  PHE A 163      15.895 -15.109 -15.947  1.00 90.50           C  
ATOM   2531  HA  PHE A 163      15.088 -14.585 -15.434  1.00 90.50           H  
ATOM   2532  C   PHE A 163      16.636 -15.955 -14.904  1.00 90.50           C  
ATOM   2533  CB  PHE A 163      15.286 -15.982 -17.053  1.00 90.50           C  
ATOM   2534  HB2 PHE A 163      16.087 -16.474 -17.605  1.00 90.50           H  
ATOM   2535  HB3 PHE A 163      14.757 -15.338 -17.755  1.00 90.50           H  
ATOM   2536  O   PHE A 163      16.206 -16.053 -13.752  1.00 90.50           O  
ATOM   2537  CG  PHE A 163      14.329 -17.041 -16.542  1.00 90.50           C  
ATOM   2538  CD1 PHE A 163      14.810 -18.310 -16.168  1.00 90.50           C  
ATOM   2539  HD1 PHE A 163      15.863 -18.533 -16.255  1.00 90.50           H  
ATOM   2540  CD2 PHE A 163      12.955 -16.762 -16.445  1.00 90.50           C  
ATOM   2541  HD2 PHE A 163      12.581 -15.794 -16.745  1.00 90.50           H  
ATOM   2542  CE1 PHE A 163      13.926 -19.288 -15.683  1.00 90.50           C  
ATOM   2543  HE1 PHE A 163      14.313 -20.254 -15.392  1.00 90.50           H  
ATOM   2544  CE2 PHE A 163      12.065 -17.749 -15.985  1.00 90.50           C  
ATOM   2545  HE2 PHE A 163      11.005 -17.540 -15.958  1.00 90.50           H  
ATOM   2546  CZ  PHE A 163      12.551 -19.009 -15.595  1.00 90.50           C  
ATOM   2547  HZ  PHE A 163      11.866 -19.768 -15.246  1.00 90.50           H  
ATOM   2548  N   TRP A 164      17.766 -16.555 -15.286  1.00 92.89           N  
ATOM   2549  H   TRP A 164      18.102 -16.415 -16.228  1.00 92.89           H  
ATOM   2550  CA  TRP A 164      18.505 -17.455 -14.403  1.00 92.89           C  
ATOM   2551  HA  TRP A 164      17.784 -18.079 -13.874  1.00 92.89           H  
ATOM   2552  C   TRP A 164      19.288 -16.723 -13.314  1.00 92.89           C  
ATOM   2553  CB  TRP A 164      19.389 -18.390 -15.229  1.00 92.89           C  
ATOM   2554  HB2 TRP A 164      19.992 -17.804 -15.922  1.00 92.89           H  
ATOM   2555  HB3 TRP A 164      20.073 -18.897 -14.550  1.00 92.89           H  
ATOM   2556  O   TRP A 164      19.363 -17.245 -12.207  1.00 92.89           O  
ATOM   2557  CG  TRP A 164      18.614 -19.431 -15.983  1.00 92.89           C  
ATOM   2558  CD1 TRP A 164      18.405 -19.438 -17.316  1.00 92.89           C  
ATOM   2559  HD1 TRP A 164      18.779 -18.702 -18.011  1.00 92.89           H  
ATOM   2560  CD2 TRP A 164      17.837 -20.556 -15.466  1.00 92.89           C  
ATOM   2561  CE2 TRP A 164      17.168 -21.178 -16.561  1.00 92.89           C  
ATOM   2562  CE3 TRP A 164      17.581 -21.084 -14.181  1.00 92.89           C  
ATOM   2563  HE3 TRP A 164      18.053 -20.625 -13.324  1.00 92.89           H  
ATOM   2564  NE1 TRP A 164      17.565 -20.465 -17.662  1.00 92.89           N  
ATOM   2565  HE1 TRP A 164      17.120 -20.511 -18.567  1.00 92.89           H  
ATOM   2566  CH2 TRP A 164      16.065 -22.757 -15.117  1.00 92.89           C  
ATOM   2567  HH2 TRP A 164      15.359 -23.564 -14.992  1.00 92.89           H  
ATOM   2568  CZ2 TRP A 164      16.297 -22.259 -16.404  1.00 92.89           C  
ATOM   2569  HZ2 TRP A 164      15.800 -22.683 -17.264  1.00 92.89           H  
ATOM   2570  CZ3 TRP A 164      16.710 -22.177 -14.007  1.00 92.89           C  
ATOM   2571  HZ3 TRP A 164      16.521 -22.554 -13.013  1.00 92.89           H  
ATOM   2572  N   ASP A 165      19.803 -15.518 -13.569  1.00 90.37           N  
ATOM   2573  H   ASP A 165      19.721 -15.141 -14.502  1.00 90.37           H  
ATOM   2574  CA  ASP A 165      20.476 -14.676 -12.567  1.00 90.37           C  
ATOM   2575  HA  ASP A 165      21.322 -15.214 -12.141  1.00 90.37           H  
ATOM   2576  C   ASP A 165      19.520 -14.342 -11.414  1.00 90.37           C  
ATOM   2577  CB  ASP A 165      21.009 -13.420 -13.276  1.00 90.37           C  
ATOM   2578  HB2 ASP A 165      20.165 -12.874 -13.697  1.00 90.37           H  
ATOM   2579  HB3 ASP A 165      21.654 -13.734 -14.097  1.00 90.37           H  
ATOM   2580  O   ASP A 165      19.874 -14.493 -10.244  1.00 90.37           O  
ATOM   2581  CG  ASP A 165      21.843 -12.468 -12.421  1.00 90.37           C  
ATOM   2582  OD1 ASP A 165      22.611 -12.900 -11.542  1.00 90.37           O  
ATOM   2583  OD2 ASP A 165      21.767 -11.244 -12.679  1.00 90.37           O  
ATOM   2584  N   PHE A 166      18.258 -14.014 -11.721  1.00 89.17           N  
ATOM   2585  H   PHE A 166      18.001 -13.909 -12.692  1.00 89.17           H  
ATOM   2586  CA  PHE A 166      17.241 -13.820 -10.688  1.00 89.17           C  
ATOM   2587  HA  PHE A 166      17.608 -13.068  -9.990  1.00 89.17           H  
ATOM   2588  C   PHE A 166      16.972 -15.093  -9.874  1.00 89.17           C  
ATOM   2589  CB  PHE A 166      15.942 -13.298 -11.310  1.00 89.17           C  
ATOM   2590  HB2 PHE A 166      16.133 -12.317 -11.745  1.00 89.17           H  
ATOM   2591  HB3 PHE A 166      15.634 -13.966 -12.114  1.00 89.17           H  
ATOM   2592  O   PHE A 166      16.949 -15.026  -8.644  1.00 89.17           O  
ATOM   2593  CG  PHE A 166      14.816 -13.187 -10.298  1.00 89.17           C  
ATOM   2594  CD1 PHE A 166      13.872 -14.225 -10.176  1.00 89.17           C  
ATOM   2595  HD1 PHE A 166      13.921 -15.076 -10.840  1.00 89.17           H  
ATOM   2596  CD2 PHE A 166      14.777 -12.102  -9.404  1.00 89.17           C  
ATOM   2597  HD2 PHE A 166      15.530 -11.331  -9.467  1.00 89.17           H  
ATOM   2598  CE1 PHE A 166      12.907 -14.184  -9.156  1.00 89.17           C  
ATOM   2599  HE1 PHE A 166      12.230 -15.016  -9.030  1.00 89.17           H  
ATOM   2600  CE2 PHE A 166      13.792 -12.046  -8.401  1.00 89.17           C  
ATOM   2601  HE2 PHE A 166      13.783 -11.226  -7.698  1.00 89.17           H  
ATOM   2602  CZ  PHE A 166      12.862 -13.091  -8.274  1.00 89.17           C  
ATOM   2603  HZ  PHE A 166      12.132 -13.069  -7.478  1.00 89.17           H  
ATOM   2604  N   HIS A 167      16.762 -16.244 -10.522  1.00 92.01           N  
ATOM   2605  H   HIS A 167      16.786 -16.234 -11.531  1.00 92.01           H  
ATOM   2606  CA  HIS A 167      16.406 -17.490  -9.820  1.00 92.01           C  
ATOM   2607  HA  HIS A 167      15.644 -17.270  -9.073  1.00 92.01           H  
ATOM   2608  C   HIS A 167      17.576 -18.119  -9.058  1.00 92.01           C  
ATOM   2609  CB  HIS A 167      15.815 -18.501 -10.802  1.00 92.01           C  
ATOM   2610  HB2 HIS A 167      16.479 -18.606 -11.660  1.00 92.01           H  
ATOM   2611  HB3 HIS A 167      15.762 -19.468 -10.301  1.00 92.01           H  
ATOM   2612  O   HIS A 167      17.357 -18.736  -8.018  1.00 92.01           O  
ATOM   2613  CG  HIS A 167      14.430 -18.139 -11.273  1.00 92.01           C  
ATOM   2614  CD2 HIS A 167      14.084 -17.908 -12.566  1.00 92.01           C  
ATOM   2615  HD2 HIS A 167      14.749 -17.943 -13.417  1.00 92.01           H  
ATOM   2616  ND1 HIS A 167      13.285 -18.021 -10.476  1.00 92.01           N  
ATOM   2617  CE1 HIS A 167      12.291 -17.695 -11.314  1.00 92.01           C  
ATOM   2618  HE1 HIS A 167      11.270 -17.517 -11.009  1.00 92.01           H  
ATOM   2619  NE2 HIS A 167      12.743 -17.628 -12.579  1.00 92.01           N  
ATOM   2620  HE2 HIS A 167      12.214 -17.454 -13.422  1.00 92.01           H  
ATOM   2621  N   VAL A 168      18.812 -17.932  -9.523  1.00 89.50           N  
ATOM   2622  H   VAL A 168      18.929 -17.455 -10.405  1.00 89.50           H  
ATOM   2623  CA  VAL A 168      20.025 -18.280  -8.767  1.00 89.50           C  
ATOM   2624  HA  VAL A 168      19.937 -19.301  -8.396  1.00 89.50           H  
ATOM   2625  C   VAL A 168      20.158 -17.378  -7.539  1.00 89.50           C  
ATOM   2626  CB  VAL A 168      21.267 -18.204  -9.679  1.00 89.50           C  
ATOM   2627  HB  VAL A 168      21.218 -17.294 -10.277  1.00 89.50           H  
ATOM   2628  O   VAL A 168      20.412 -17.878  -6.443  1.00 89.50           O  
ATOM   2629  CG1 VAL A 168      22.584 -18.172  -8.899  1.00 89.50           C  
ATOM   2630 HG11 VAL A 168      22.647 -17.273  -8.287  1.00 89.50           H  
ATOM   2631 HG12 VAL A 168      22.675 -19.053  -8.262  1.00 89.50           H  
ATOM   2632 HG13 VAL A 168      23.417 -18.130  -9.602  1.00 89.50           H  
ATOM   2633  CG2 VAL A 168      21.295 -19.422 -10.617  1.00 89.50           C  
ATOM   2634 HG21 VAL A 168      22.144 -19.343 -11.296  1.00 89.50           H  
ATOM   2635 HG22 VAL A 168      20.381 -19.461 -11.209  1.00 89.50           H  
ATOM   2636 HG23 VAL A 168      21.390 -20.341 -10.038  1.00 89.50           H  
ATOM   2637  N   GLY A 169      19.913 -16.071  -7.688  1.00 86.44           N  
ATOM   2638  H   GLY A 169      19.779 -15.703  -8.619  1.00 86.44           H  
ATOM   2639  CA  GLY A 169      19.902 -15.116  -6.575  1.00 86.44           C  
ATOM   2640  HA2 GLY A 169      19.860 -14.110  -6.993  1.00 86.44           H  
ATOM   2641  HA3 GLY A 169      20.827 -15.213  -6.007  1.00 86.44           H  
ATOM   2642  C   GLY A 169      18.716 -15.276  -5.611  1.00 86.44           C  
ATOM   2643  O   GLY A 169      18.786 -14.824  -4.469  1.00 86.44           O  
ATOM   2644  N   ASN A 170      17.629 -15.929  -6.039  1.00 85.97           N  
ATOM   2645  H   ASN A 170      17.628 -16.220  -7.006  1.00 85.97           H  
ATOM   2646  CA  ASN A 170      16.389 -16.114  -5.274  1.00 85.97           C  
ATOM   2647  HA  ASN A 170      16.598 -15.929  -4.221  1.00 85.97           H  
ATOM   2648  C   ASN A 170      15.861 -17.561  -5.385  1.00 85.97           C  
ATOM   2649  CB  ASN A 170      15.340 -15.081  -5.725  1.00 85.97           C  
ATOM   2650  HB2 ASN A 170      15.103 -15.233  -6.778  1.00 85.97           H  
ATOM   2651  HB3 ASN A 170      14.420 -15.227  -5.158  1.00 85.97           H  
ATOM   2652  O   ASN A 170      14.775 -17.794  -5.922  1.00 85.97           O  
ATOM   2653  CG  ASN A 170      15.797 -13.653  -5.518  1.00 85.97           C  
ATOM   2654  ND2 ASN A 170      16.365 -13.055  -6.540  1.00 85.97           N  
ATOM   2655 HD21 ASN A 170      16.522 -13.592  -7.380  1.00 85.97           H  
ATOM   2656 HD22 ASN A 170      16.720 -12.113  -6.449  1.00 85.97           H  
ATOM   2657  OD1 ASN A 170      15.631 -13.089  -4.443  1.00 85.97           O  
ATOM   2658  N   PRO A 171      16.580 -18.555  -4.836  1.00 89.50           N  
ATOM   2659  CA  PRO A 171      16.315 -19.972  -5.097  1.00 89.50           C  
ATOM   2660  HA  PRO A 171      16.199 -20.120  -6.171  1.00 89.50           H  
ATOM   2661  C   PRO A 171      15.046 -20.522  -4.424  1.00 89.50           C  
ATOM   2662  CB  PRO A 171      17.591 -20.682  -4.644  1.00 89.50           C  
ATOM   2663  HB2 PRO A 171      17.413 -21.710  -4.329  1.00 89.50           H  
ATOM   2664  HB3 PRO A 171      18.324 -20.634  -5.449  1.00 89.50           H  
ATOM   2665  O   PRO A 171      14.681 -21.674  -4.650  1.00 89.50           O  
ATOM   2666  CG  PRO A 171      18.079 -19.806  -3.504  1.00 89.50           C  
ATOM   2667  HG2 PRO A 171      19.140 -19.944  -3.298  1.00 89.50           H  
ATOM   2668  HG3 PRO A 171      17.466 -20.031  -2.631  1.00 89.50           H  
ATOM   2669  CD  PRO A 171      17.768 -18.402  -4.009  1.00 89.50           C  
ATOM   2670  HD2 PRO A 171      17.594 -17.723  -3.174  1.00 89.50           H  
ATOM   2671  HD3 PRO A 171      18.598 -18.045  -4.619  1.00 89.50           H  
ATOM   2672  N   GLU A 172      14.330 -19.719  -3.631  1.00 89.98           N  
ATOM   2673  H   GLU A 172      14.642 -18.763  -3.530  1.00 89.98           H  
ATOM   2674  CA  GLU A 172      13.044 -20.092  -3.021  1.00 89.98           C  
ATOM   2675  HA  GLU A 172      13.198 -20.954  -2.372  1.00 89.98           H  
ATOM   2676  C   GLU A 172      11.968 -20.490  -4.036  1.00 89.98           C  
ATOM   2677  CB  GLU A 172      12.520 -18.938  -2.166  1.00 89.98           C  
ATOM   2678  HB2 GLU A 172      11.546 -19.237  -1.777  1.00 89.98           H  
ATOM   2679  HB3 GLU A 172      13.212 -18.813  -1.334  1.00 89.98           H  
ATOM   2680  O   GLU A 172      11.072 -21.276  -3.724  1.00 89.98           O  
ATOM   2681  CG  GLU A 172      12.321 -17.581  -2.861  1.00 89.98           C  
ATOM   2682  HG2 GLU A 172      11.567 -17.685  -3.641  1.00 89.98           H  
ATOM   2683  HG3 GLU A 172      13.258 -17.266  -3.319  1.00 89.98           H  
ATOM   2684  CD  GLU A 172      11.875 -16.501  -1.866  1.00 89.98           C  
ATOM   2685  OE1 GLU A 172      11.457 -15.404  -2.308  1.00 89.98           O  
ATOM   2686  OE2 GLU A 172      12.019 -16.719  -0.645  1.00 89.98           O  
ATOM   2687  N   GLY A 173      12.084 -19.984  -5.264  1.00 92.81           N  
ATOM   2688  H   GLY A 173      12.825 -19.320  -5.435  1.00 92.81           H  
ATOM   2689  CA  GLY A 173      11.183 -20.290  -6.367  1.00 92.81           C  
ATOM   2690  HA2 GLY A 173      11.296 -19.518  -7.128  1.00 92.81           H  
ATOM   2691  HA3 GLY A 173      10.157 -20.271  -5.998  1.00 92.81           H  
ATOM   2692  C   GLY A 173      11.424 -21.640  -7.031  1.00 92.81           C  
ATOM   2693  O   GLY A 173      10.711 -21.968  -7.978  1.00 92.81           O  
ATOM   2694  N   ILE A 174      12.390 -22.444  -6.568  1.00 94.78           N  
ATOM   2695  H   ILE A 174      12.961 -22.116  -5.803  1.00 94.78           H  
ATOM   2696  CA  ILE A 174      12.772 -23.697  -7.231  1.00 94.78           C  
ATOM   2697  HA  ILE A 174      13.091 -23.428  -8.238  1.00 94.78           H  
ATOM   2698  C   ILE A 174      11.598 -24.667  -7.396  1.00 94.78           C  
ATOM   2699  CB  ILE A 174      13.975 -24.343  -6.513  1.00 94.78           C  
ATOM   2700  HB  ILE A 174      14.751 -23.582  -6.430  1.00 94.78           H  
ATOM   2701  O   ILE A 174      11.441 -25.265  -8.455  1.00 94.78           O  
ATOM   2702  CG1 ILE A 174      14.586 -25.517  -7.300  1.00 94.78           C  
ATOM   2703 HG12 ILE A 174      13.872 -26.339  -7.353  1.00 94.78           H  
ATOM   2704 HG13 ILE A 174      15.464 -25.859  -6.752  1.00 94.78           H  
ATOM   2705  CG2 ILE A 174      13.632 -24.819  -5.089  1.00 94.78           C  
ATOM   2706 HG21 ILE A 174      14.547 -25.112  -4.574  1.00 94.78           H  
ATOM   2707 HG22 ILE A 174      12.958 -25.675  -5.107  1.00 94.78           H  
ATOM   2708 HG23 ILE A 174      13.181 -24.012  -4.511  1.00 94.78           H  
ATOM   2709  CD1 ILE A 174      15.041 -25.165  -8.723  1.00 94.78           C  
ATOM   2710 HD11 ILE A 174      14.178 -25.054  -9.379  1.00 94.78           H  
ATOM   2711 HD12 ILE A 174      15.612 -24.236  -8.714  1.00 94.78           H  
ATOM   2712 HD13 ILE A 174      15.668 -25.966  -9.111  1.00 94.78           H  
ATOM   2713  N   HIS A 175      10.699 -24.763  -6.413  1.00 94.66           N  
ATOM   2714  H   HIS A 175      10.857 -24.237  -5.565  1.00 94.66           H  
ATOM   2715  CA  HIS A 175       9.503 -25.596  -6.542  1.00 94.66           C  
ATOM   2716  HA  HIS A 175       9.817 -26.605  -6.810  1.00 94.66           H  
ATOM   2717  C   HIS A 175       8.578 -25.097  -7.663  1.00 94.66           C  
ATOM   2718  CB  HIS A 175       8.786 -25.654  -5.190  1.00 94.66           C  
ATOM   2719  HB2 HIS A 175       8.459 -24.650  -4.921  1.00 94.66           H  
ATOM   2720  HB3 HIS A 175       9.499 -25.984  -4.434  1.00 94.66           H  
ATOM   2721  O   HIS A 175       8.022 -25.903  -8.405  1.00 94.66           O  
ATOM   2722  CG  HIS A 175       7.592 -26.576  -5.125  1.00 94.66           C  
ATOM   2723  CD2 HIS A 175       7.228 -27.584  -5.985  1.00 94.66           C  
ATOM   2724  HD2 HIS A 175       7.760 -27.886  -6.875  1.00 94.66           H  
ATOM   2725  ND1 HIS A 175       6.658 -26.553  -4.122  1.00 94.66           N  
ATOM   2726  HD1 HIS A 175       6.644 -25.899  -3.352  1.00 94.66           H  
ATOM   2727  CE1 HIS A 175       5.757 -27.516  -4.366  1.00 94.66           C  
ATOM   2728  HE1 HIS A 175       4.926 -27.751  -3.717  1.00 94.66           H  
ATOM   2729  NE2 HIS A 175       6.039 -28.158  -5.511  1.00 94.66           N  
ATOM   2730  N   GLN A 176       8.456 -23.782  -7.849  1.00 96.96           N  
ATOM   2731  H   GLN A 176       9.018 -23.153  -7.294  1.00 96.96           H  
ATOM   2732  CA  GLN A 176       7.689 -23.223  -8.957  1.00 96.96           C  
ATOM   2733  HA  GLN A 176       6.746 -23.767  -9.014  1.00 96.96           H  
ATOM   2734  C   GLN A 176       8.391 -23.418 -10.307  1.00 96.96           C  
ATOM   2735  CB  GLN A 176       7.372 -21.753  -8.665  1.00 96.96           C  
ATOM   2736  HB2 GLN A 176       8.301 -21.191  -8.567  1.00 96.96           H  
ATOM   2737  HB3 GLN A 176       6.831 -21.681  -7.721  1.00 96.96           H  
ATOM   2738  O   GLN A 176       7.709 -23.698 -11.292  1.00 96.96           O  
ATOM   2739  CG  GLN A 176       6.532 -21.108  -9.772  1.00 96.96           C  
ATOM   2740  HG2 GLN A 176       7.105 -21.131 -10.699  1.00 96.96           H  
ATOM   2741  HG3 GLN A 176       6.344 -20.067  -9.508  1.00 96.96           H  
ATOM   2742  CD  GLN A 176       5.193 -21.767 -10.060  1.00 96.96           C  
ATOM   2743  NE2 GLN A 176       4.601 -21.459 -11.183  1.00 96.96           N  
ATOM   2744 HE21 GLN A 176       3.642 -21.757 -11.290  1.00 96.96           H  
ATOM   2745 HE22 GLN A 176       5.038 -20.829 -11.841  1.00 96.96           H  
ATOM   2746  OE1 GLN A 176       4.640 -22.544  -9.302  1.00 96.96           O  
ATOM   2747  N   LEU A 177       9.725 -23.354 -10.364  1.00 95.70           N  
ATOM   2748  H   LEU A 177      10.231 -23.085  -9.532  1.00 95.70           H  
ATOM   2749  CA  LEU A 177      10.486 -23.714 -11.569  1.00 95.70           C  
ATOM   2750  HA  LEU A 177      10.143 -23.095 -12.398  1.00 95.70           H  
ATOM   2751  C   LEU A 177      10.225 -25.166 -11.984  1.00 95.70           C  
ATOM   2752  CB  LEU A 177      11.990 -23.477 -11.346  1.00 95.70           C  
ATOM   2753  HB2 LEU A 177      12.299 -23.994 -10.438  1.00 95.70           H  
ATOM   2754  HB3 LEU A 177      12.541 -23.923 -12.174  1.00 95.70           H  
ATOM   2755  O   LEU A 177       9.996 -25.425 -13.166  1.00 95.70           O  
ATOM   2756  CG  LEU A 177      12.388 -21.999 -11.240  1.00 95.70           C  
ATOM   2757  HG  LEU A 177      11.774 -21.495 -10.494  1.00 95.70           H  
ATOM   2758  CD1 LEU A 177      13.856 -21.892 -10.834  1.00 95.70           C  
ATOM   2759 HD11 LEU A 177      14.024 -22.374  -9.872  1.00 95.70           H  
ATOM   2760 HD12 LEU A 177      14.498 -22.351 -11.586  1.00 95.70           H  
ATOM   2761 HD13 LEU A 177      14.111 -20.837 -10.733  1.00 95.70           H  
ATOM   2762  CD2 LEU A 177      12.241 -21.289 -12.585  1.00 95.70           C  
ATOM   2763 HD21 LEU A 177      12.509 -20.239 -12.462  1.00 95.70           H  
ATOM   2764 HD22 LEU A 177      12.933 -21.734 -13.299  1.00 95.70           H  
ATOM   2765 HD23 LEU A 177      11.222 -21.351 -12.965  1.00 95.70           H  
ATOM   2766  N   MET A 178      10.133 -26.081 -11.010  1.00 95.99           N  
ATOM   2767  H   MET A 178      10.400 -25.807 -10.075  1.00 95.99           H  
ATOM   2768  CA  MET A 178       9.749 -27.474 -11.257  1.00 95.99           C  
ATOM   2769  HA  MET A 178      10.448 -27.900 -11.977  1.00 95.99           H  
ATOM   2770  C   MET A 178       8.343 -27.612 -11.870  1.00 95.99           C  
ATOM   2771  CB  MET A 178       9.852 -28.320  -9.983  1.00 95.99           C  
ATOM   2772  HB2 MET A 178       9.476 -29.318 -10.207  1.00 95.99           H  
ATOM   2773  HB3 MET A 178       9.213 -27.882  -9.216  1.00 95.99           H  
ATOM   2774  O   MET A 178       8.112 -28.530 -12.655  1.00 95.99           O  
ATOM   2775  CG  MET A 178      11.248 -28.476  -9.375  1.00 95.99           C  
ATOM   2776  HG2 MET A 178      11.148 -29.122  -8.503  1.00 95.99           H  
ATOM   2777  HG3 MET A 178      11.597 -27.504  -9.026  1.00 95.99           H  
ATOM   2778  SD  MET A 178      12.555 -29.171 -10.413  1.00 95.99           S  
ATOM   2779  CE  MET A 178      11.844 -30.787 -10.796  1.00 95.99           C  
ATOM   2780  HE1 MET A 178      11.506 -31.263  -9.875  1.00 95.99           H  
ATOM   2781  HE2 MET A 178      12.605 -31.404 -11.274  1.00 95.99           H  
ATOM   2782  HE3 MET A 178      11.003 -30.664 -11.478  1.00 95.99           H  
ATOM   2783  N   HIS A 179       7.394 -26.716 -11.566  1.00 95.45           N  
ATOM   2784  H   HIS A 179       7.624 -25.968 -10.928  1.00 95.45           H  
ATOM   2785  CA  HIS A 179       6.103 -26.690 -12.274  1.00 95.45           C  
ATOM   2786  HA  HIS A 179       5.778 -27.717 -12.445  1.00 95.45           H  
ATOM   2787  C   HIS A 179       6.234 -26.051 -13.659  1.00 95.45           C  
ATOM   2788  CB  HIS A 179       5.001 -25.997 -11.456  1.00 95.45           C  
ATOM   2789  HB2 HIS A 179       5.343 -25.011 -11.144  1.00 95.45           H  
ATOM   2790  HB3 HIS A 179       4.134 -25.854 -12.100  1.00 95.45           H  
ATOM   2791  O   HIS A 179       5.779 -26.651 -14.631  1.00 95.45           O  
ATOM   2792  CG  HIS A 179       4.540 -26.770 -10.244  1.00 95.45           C  
ATOM   2793  CD2 HIS A 179       4.964 -26.529  -8.975  1.00 95.45           C  
ATOM   2794  HD2 HIS A 179       5.678 -25.773  -8.683  1.00 95.45           H  
ATOM   2795  ND1 HIS A 179       3.595 -27.812 -10.213  1.00 95.45           N  
ATOM   2796  CE1 HIS A 179       3.505 -28.160  -8.916  1.00 95.45           C  
ATOM   2797  HE1 HIS A 179       2.875 -28.945  -8.525  1.00 95.45           H  
ATOM   2798  NE2 HIS A 179       4.324 -27.419  -8.154  1.00 95.45           N  
ATOM   2799  HE2 HIS A 179       4.543 -27.563  -7.179  1.00 95.45           H  
ATOM   2800  N   LEU A 180       6.874 -24.881 -13.763  1.00 94.75           N  
ATOM   2801  H   LEU A 180       7.253 -24.477 -12.918  1.00 94.75           H  
ATOM   2802  CA  LEU A 180       6.987 -24.097 -14.999  1.00 94.75           C  
ATOM   2803  HA  LEU A 180       5.985 -23.824 -15.330  1.00 94.75           H  
ATOM   2804  C   LEU A 180       7.651 -24.882 -16.138  1.00 94.75           C  
ATOM   2805  CB  LEU A 180       7.790 -22.813 -14.700  1.00 94.75           C  
ATOM   2806  HB2 LEU A 180       8.768 -23.105 -14.320  1.00 94.75           H  
ATOM   2807  HB3 LEU A 180       7.284 -22.244 -13.920  1.00 94.75           H  
ATOM   2808  O   LEU A 180       7.165 -24.867 -17.268  1.00 94.75           O  
ATOM   2809  CG  LEU A 180       8.002 -21.906 -15.933  1.00 94.75           C  
ATOM   2810  HG  LEU A 180       8.409 -22.491 -16.758  1.00 94.75           H  
ATOM   2811  CD1 LEU A 180       6.695 -21.260 -16.395  1.00 94.75           C  
ATOM   2812 HD11 LEU A 180       6.897 -20.597 -17.236  1.00 94.75           H  
ATOM   2813 HD12 LEU A 180       6.251 -20.676 -15.589  1.00 94.75           H  
ATOM   2814 HD13 LEU A 180       5.990 -22.021 -16.730  1.00 94.75           H  
ATOM   2815  CD2 LEU A 180       9.026 -20.816 -15.624  1.00 94.75           C  
ATOM   2816 HD21 LEU A 180       9.193 -20.215 -16.517  1.00 94.75           H  
ATOM   2817 HD22 LEU A 180       9.972 -21.277 -15.339  1.00 94.75           H  
ATOM   2818 HD23 LEU A 180       8.677 -20.163 -14.824  1.00 94.75           H  
ATOM   2819  N   PHE A 181       8.759 -25.568 -15.856  1.00 95.52           N  
ATOM   2820  H   PHE A 181       9.141 -25.512 -14.923  1.00 95.52           H  
ATOM   2821  CA  PHE A 181       9.502 -26.328 -16.865  1.00 95.52           C  
ATOM   2822  HA  PHE A 181       9.375 -25.842 -17.833  1.00 95.52           H  
ATOM   2823  C   PHE A 181       8.981 -27.756 -17.070  1.00 95.52           C  
ATOM   2824  CB  PHE A 181      10.998 -26.278 -16.549  1.00 95.52           C  
ATOM   2825  HB2 PHE A 181      11.161 -26.518 -15.498  1.00 95.52           H  
ATOM   2826  HB3 PHE A 181      11.504 -27.038 -17.144  1.00 95.52           H  
ATOM   2827  O   PHE A 181       9.403 -28.434 -18.008  1.00 95.52           O  
ATOM   2828  CG  PHE A 181      11.634 -24.941 -16.871  1.00 95.52           C  
ATOM   2829  CD1 PHE A 181      11.923 -24.616 -18.209  1.00 95.52           C  
ATOM   2830  HD1 PHE A 181      11.695 -25.316 -18.999  1.00 95.52           H  
ATOM   2831  CD2 PHE A 181      11.958 -24.031 -15.847  1.00 95.52           C  
ATOM   2832  HD2 PHE A 181      11.750 -24.278 -14.816  1.00 95.52           H  
ATOM   2833  CE1 PHE A 181      12.529 -23.390 -18.528  1.00 95.52           C  
ATOM   2834  HE1 PHE A 181      12.755 -23.155 -19.558  1.00 95.52           H  
ATOM   2835  CE2 PHE A 181      12.566 -22.804 -16.171  1.00 95.52           C  
ATOM   2836  HE2 PHE A 181      12.823 -22.098 -15.396  1.00 95.52           H  
ATOM   2837  CZ  PHE A 181      12.851 -22.481 -17.508  1.00 95.52           C  
ATOM   2838  HZ  PHE A 181      13.320 -21.539 -17.750  1.00 95.52           H  
ATOM   2839  N   SER A 182       8.021 -28.209 -16.259  1.00 93.55           N  
ATOM   2840  H   SER A 182       7.678 -27.588 -15.540  1.00 93.55           H  
ATOM   2841  CA  SER A 182       7.232 -29.402 -16.587  1.00 93.55           C  
ATOM   2842  HA  SER A 182       7.898 -30.168 -16.985  1.00 93.55           H  
ATOM   2843  C   SER A 182       6.203 -29.083 -17.670  1.00 93.55           C  
ATOM   2844  CB  SER A 182       6.553 -29.981 -15.339  1.00 93.55           C  
ATOM   2845  HB2 SER A 182       6.281 -31.017 -15.543  1.00 93.55           H  
ATOM   2846  HB3 SER A 182       7.255 -29.980 -14.505  1.00 93.55           H  
ATOM   2847  O   SER A 182       5.924 -27.920 -17.954  1.00 93.55           O  
ATOM   2848  OG  SER A 182       5.374 -29.274 -14.990  1.00 93.55           O  
ATOM   2849  HG  SER A 182       5.591 -28.341 -14.925  1.00 93.55           H  
ATOM   2850  N   ASP A 183       5.559 -30.100 -18.232  1.00 90.27           N  
ATOM   2851  H   ASP A 183       5.971 -31.021 -18.175  1.00 90.27           H  
ATOM   2852  CA  ASP A 183       4.479 -29.885 -19.209  1.00 90.27           C  
ATOM   2853  HA  ASP A 183       4.891 -29.363 -20.073  1.00 90.27           H  
ATOM   2854  C   ASP A 183       3.341 -29.001 -18.654  1.00 90.27           C  
ATOM   2855  CB  ASP A 183       3.942 -31.232 -19.709  1.00 90.27           C  
ATOM   2856  HB2 ASP A 183       3.191 -31.045 -20.477  1.00 90.27           H  
ATOM   2857  HB3 ASP A 183       3.458 -31.746 -18.878  1.00 90.27           H  
ATOM   2858  O   ASP A 183       2.651 -28.339 -19.411  1.00 90.27           O  
ATOM   2859  CG  ASP A 183       5.023 -32.141 -20.307  1.00 90.27           C  
ATOM   2860  OD1 ASP A 183       6.135 -31.672 -20.628  1.00 90.27           O  
ATOM   2861  OD2 ASP A 183       4.810 -33.368 -20.274  1.00 90.27           O  
ATOM   2862  N   ARG A 184       3.190 -28.862 -17.327  1.00 89.40           N  
ATOM   2863  H   ARG A 184       3.870 -29.314 -16.732  1.00 89.40           H  
ATOM   2864  CA  ARG A 184       2.199 -27.948 -16.716  1.00 89.40           C  
ATOM   2865  HA  ARG A 184       1.210 -28.193 -17.103  1.00 89.40           H  
ATOM   2866  C   ARG A 184       2.403 -26.470 -17.067  1.00 89.40           C  
ATOM   2867  CB  ARG A 184       2.208 -28.089 -15.191  1.00 89.40           C  
ATOM   2868  HB2 ARG A 184       1.461 -27.413 -14.774  1.00 89.40           H  
ATOM   2869  HB3 ARG A 184       3.183 -27.788 -14.809  1.00 89.40           H  
ATOM   2870  O   ARG A 184       1.485 -25.679 -16.862  1.00 89.40           O  
ATOM   2871  CG  ARG A 184       1.887 -29.511 -14.730  1.00 89.40           C  
ATOM   2872  HG2 ARG A 184       2.615 -30.212 -15.137  1.00 89.40           H  
ATOM   2873  HG3 ARG A 184       0.890 -29.787 -15.073  1.00 89.40           H  
ATOM   2874  CD  ARG A 184       1.945 -29.566 -13.205  1.00 89.40           C  
ATOM   2875  HD2 ARG A 184       2.941 -29.252 -12.890  1.00 89.40           H  
ATOM   2876  HD3 ARG A 184       1.211 -28.874 -12.793  1.00 89.40           H  
ATOM   2877  NE  ARG A 184       1.676 -30.931 -12.727  1.00 89.40           N  
ATOM   2878  HE  ARG A 184       1.387 -31.601 -13.425  1.00 89.40           H  
ATOM   2879  NH1 ARG A 184       2.338 -30.600 -10.556  1.00 89.40           N  
ATOM   2880 HH11 ARG A 184       2.615 -29.660 -10.798  1.00 89.40           H  
ATOM   2881 HH12 ARG A 184       2.684 -31.002  -9.696  1.00 89.40           H  
ATOM   2882  NH2 ARG A 184       1.711 -32.635 -11.229  1.00 89.40           N  
ATOM   2883 HH21 ARG A 184       1.479 -33.274 -11.977  1.00 89.40           H  
ATOM   2884 HH22 ARG A 184       1.966 -32.998 -10.322  1.00 89.40           H  
ATOM   2885  CZ  ARG A 184       1.903 -31.376 -11.509  1.00 89.40           C  
ATOM   2886  N   GLY A 185       3.587 -26.093 -17.552  1.00 91.94           N  
ATOM   2887  H   GLY A 185       4.300 -26.798 -17.677  1.00 91.94           H  
ATOM   2888  CA  GLY A 185       3.858 -24.746 -18.051  1.00 91.94           C  
ATOM   2889  HA2 GLY A 185       4.936 -24.603 -18.125  1.00 91.94           H  
ATOM   2890  HA3 GLY A 185       3.460 -24.007 -17.357  1.00 91.94           H  
ATOM   2891  C   GLY A 185       3.267 -24.464 -19.432  1.00 91.94           C  
ATOM   2892  O   GLY A 185       3.251 -23.311 -19.839  1.00 91.94           O  
ATOM   2893  N   THR A 186       2.774 -25.479 -20.142  1.00 93.81           N  
ATOM   2894  H   THR A 186       2.848 -26.418 -19.777  1.00 93.81           H  
ATOM   2895  CA  THR A 186       2.192 -25.366 -21.489  1.00 93.81           C  
ATOM   2896  HA  THR A 186       2.030 -24.316 -21.735  1.00 93.81           H  
ATOM   2897  C   THR A 186       0.808 -26.029 -21.538  1.00 93.81           C  
ATOM   2898  CB  THR A 186       3.168 -25.940 -22.540  1.00 93.81           C  
ATOM   2899  HB  THR A 186       2.650 -26.133 -23.479  1.00 93.81           H  
ATOM   2900  O   THR A 186       0.642 -27.059 -22.195  1.00 93.81           O  
ATOM   2901  CG2 THR A 186       4.301 -24.949 -22.807  1.00 93.81           C  
ATOM   2902 HG21 THR A 186       3.885 -24.002 -23.150  1.00 93.81           H  
ATOM   2903 HG22 THR A 186       4.951 -25.347 -23.585  1.00 93.81           H  
ATOM   2904 HG23 THR A 186       4.880 -24.782 -21.898  1.00 93.81           H  
ATOM   2905  OG1 THR A 186       3.815 -27.115 -22.084  1.00 93.81           O  
ATOM   2906  HG1 THR A 186       3.362 -27.874 -22.460  1.00 93.81           H  
ATOM   2907  N   PRO A 187      -0.205 -25.501 -20.818  1.00 94.84           N  
ATOM   2908  CA  PRO A 187      -1.547 -26.080 -20.818  1.00 94.84           C  
ATOM   2909  HA  PRO A 187      -1.497 -27.079 -20.386  1.00 94.84           H  
ATOM   2910  C   PRO A 187      -2.141 -26.156 -22.226  1.00 94.84           C  
ATOM   2911  CB  PRO A 187      -2.399 -25.181 -19.922  1.00 94.84           C  
ATOM   2912  HB2 PRO A 187      -3.110 -25.762 -19.335  1.00 94.84           H  
ATOM   2913  HB3 PRO A 187      -2.917 -24.441 -20.534  1.00 94.84           H  
ATOM   2914  O   PRO A 187      -1.990 -25.228 -23.014  1.00 94.84           O  
ATOM   2915  CG  PRO A 187      -1.378 -24.469 -19.041  1.00 94.84           C  
ATOM   2916  HG2 PRO A 187      -1.101 -25.113 -18.206  1.00 94.84           H  
ATOM   2917  HG3 PRO A 187      -1.737 -23.504 -18.684  1.00 94.84           H  
ATOM   2918  CD  PRO A 187      -0.187 -24.310 -19.977  1.00 94.84           C  
ATOM   2919  HD2 PRO A 187      -0.316 -23.425 -20.599  1.00 94.84           H  
ATOM   2920  HD3 PRO A 187       0.719 -24.220 -19.377  1.00 94.84           H  
ATOM   2921  N   GLN A 188      -2.862 -27.237 -22.527  1.00 95.41           N  
ATOM   2922  H   GLN A 188      -2.982 -27.958 -21.829  1.00 95.41           H  
ATOM   2923  CA  GLN A 188      -3.478 -27.416 -23.846  1.00 95.41           C  
ATOM   2924  HA  GLN A 188      -2.764 -27.088 -24.603  1.00 95.41           H  
ATOM   2925  C   GLN A 188      -4.745 -26.566 -24.014  1.00 95.41           C  
ATOM   2926  CB  GLN A 188      -3.767 -28.907 -24.077  1.00 95.41           C  
ATOM   2927  HB2 GLN A 188      -2.880 -29.485 -23.820  1.00 95.41           H  
ATOM   2928  HB3 GLN A 188      -4.588 -29.221 -23.432  1.00 95.41           H  
ATOM   2929  O   GLN A 188      -5.117 -26.206 -25.119  1.00 95.41           O  
ATOM   2930  CG  GLN A 188      -4.120 -29.202 -25.545  1.00 95.41           C  
ATOM   2931  HG2 GLN A 188      -5.022 -28.665 -25.836  1.00 95.41           H  
ATOM   2932  HG3 GLN A 188      -3.300 -28.859 -26.175  1.00 95.41           H  
ATOM   2933  CD  GLN A 188      -4.354 -30.681 -25.825  1.00 95.41           C  
ATOM   2934  NE2 GLN A 188      -4.060 -31.134 -27.023  1.00 95.41           N  
ATOM   2935 HE21 GLN A 188      -4.060 -32.135 -27.156  1.00 95.41           H  
ATOM   2936 HE22 GLN A 188      -3.537 -30.555 -27.665  1.00 95.41           H  
ATOM   2937  OE1 GLN A 188      -4.809 -31.453 -24.986  1.00 95.41           O  
ATOM   2938  N   SER A 189      -5.438 -26.275 -22.913  1.00 95.93           N  
ATOM   2939  H   SER A 189      -5.067 -26.578 -22.024  1.00 95.93           H  
ATOM   2940  CA  SER A 189      -6.695 -25.528 -22.912  1.00 95.93           C  
ATOM   2941  HA  SER A 189      -6.656 -24.736 -23.659  1.00 95.93           H  
ATOM   2942  C   SER A 189      -6.936 -24.915 -21.536  1.00 95.93           C  
ATOM   2943  CB  SER A 189      -7.843 -26.468 -23.295  1.00 95.93           C  
ATOM   2944  HB2 SER A 189      -7.727 -27.410 -22.759  1.00 95.93           H  
ATOM   2945  HB3 SER A 189      -7.805 -26.672 -24.365  1.00 95.93           H  
ATOM   2946  O   SER A 189      -6.654 -25.538 -20.508  1.00 95.93           O  
ATOM   2947  OG  SER A 189      -9.093 -25.906 -22.959  1.00 95.93           O  
ATOM   2948  HG  SER A 189      -9.456 -25.535 -23.766  1.00 95.93           H  
ATOM   2949  N   ILE A 190      -7.553 -23.730 -21.498  1.00 96.64           N  
ATOM   2950  H   ILE A 190      -7.759 -23.275 -22.376  1.00 96.64           H  
ATOM   2951  CA  ILE A 190      -8.066 -23.134 -20.252  1.00 96.64           C  
ATOM   2952  HA  ILE A 190      -7.249 -23.037 -19.537  1.00 96.64           H  
ATOM   2953  C   ILE A 190      -9.094 -24.054 -19.591  1.00 96.64           C  
ATOM   2954  CB  ILE A 190      -8.632 -21.722 -20.519  1.00 96.64           C  
ATOM   2955  HB  ILE A 190      -9.337 -21.777 -21.348  1.00 96.64           H  
ATOM   2956  O   ILE A 190      -9.098 -24.221 -18.373  1.00 96.64           O  
ATOM   2957  CG1 ILE A 190      -7.472 -20.778 -20.902  1.00 96.64           C  
ATOM   2958 HG12 ILE A 190      -6.829 -21.263 -21.636  1.00 96.64           H  
ATOM   2959 HG13 ILE A 190      -6.865 -20.567 -20.021  1.00 96.64           H  
ATOM   2960  CG2 ILE A 190      -9.371 -21.186 -19.277  1.00 96.64           C  
ATOM   2961 HG21 ILE A 190      -8.721 -21.254 -18.405  1.00 96.64           H  
ATOM   2962 HG22 ILE A 190      -9.670 -20.147 -19.420  1.00 96.64           H  
ATOM   2963 HG23 ILE A 190     -10.279 -21.761 -19.092  1.00 96.64           H  
ATOM   2964  CD1 ILE A 190      -7.933 -19.453 -21.506  1.00 96.64           C  
ATOM   2965 HD11 ILE A 190      -8.474 -18.869 -20.762  1.00 96.64           H  
ATOM   2966 HD12 ILE A 190      -7.062 -18.883 -21.832  1.00 96.64           H  
ATOM   2967 HD13 ILE A 190      -8.575 -19.641 -22.367  1.00 96.64           H  
ATOM   2968  N   ARG A 191      -9.922 -24.730 -20.389  1.00 97.31           N  
ATOM   2969  H   ARG A 191      -9.775 -24.653 -21.385  1.00 97.31           H  
ATOM   2970  CA  ARG A 191     -10.945 -25.676 -19.922  1.00 97.31           C  
ATOM   2971  HA  ARG A 191     -11.557 -25.203 -19.154  1.00 97.31           H  
ATOM   2972  C   ARG A 191     -10.333 -26.924 -19.289  1.00 97.31           C  
ATOM   2973  CB  ARG A 191     -11.860 -26.048 -21.096  1.00 97.31           C  
ATOM   2974  HB2 ARG A 191     -11.310 -26.682 -21.792  1.00 97.31           H  
ATOM   2975  HB3 ARG A 191     -12.704 -26.620 -20.710  1.00 97.31           H  
ATOM   2976  O   ARG A 191     -11.011 -27.617 -18.537  1.00 97.31           O  
ATOM   2977  CG  ARG A 191     -12.397 -24.810 -21.836  1.00 97.31           C  
ATOM   2978  HG2 ARG A 191     -12.929 -24.174 -21.128  1.00 97.31           H  
ATOM   2979  HG3 ARG A 191     -11.577 -24.231 -22.260  1.00 97.31           H  
ATOM   2980  CD  ARG A 191     -13.329 -25.182 -22.986  1.00 97.31           C  
ATOM   2981  HD2 ARG A 191     -13.710 -24.254 -23.411  1.00 97.31           H  
ATOM   2982  HD3 ARG A 191     -14.175 -25.758 -22.611  1.00 97.31           H  
ATOM   2983  NE  ARG A 191     -12.598 -25.909 -24.038  1.00 97.31           N  
ATOM   2984  HE  ARG A 191     -11.829 -25.426 -24.479  1.00 97.31           H  
ATOM   2985  NH1 ARG A 191     -13.870 -27.819 -24.142  1.00 97.31           N  
ATOM   2986 HH11 ARG A 191     -14.558 -27.361 -23.561  1.00 97.31           H  
ATOM   2987 HH12 ARG A 191     -14.120 -28.638 -24.677  1.00 97.31           H  
ATOM   2988  NH2 ARG A 191     -12.127 -27.568 -25.505  1.00 97.31           N  
ATOM   2989 HH21 ARG A 191     -11.440 -26.951 -25.915  1.00 97.31           H  
ATOM   2990 HH22 ARG A 191     -12.432 -28.334 -26.089  1.00 97.31           H  
ATOM   2991  CZ  ARG A 191     -12.865 -27.092 -24.550  1.00 97.31           C  
ATOM   2992  N   MET A 192      -9.058 -27.198 -19.567  1.00 97.64           N  
ATOM   2993  H   MET A 192      -8.575 -26.554 -20.177  1.00 97.64           H  
ATOM   2994  CA  MET A 192      -8.303 -28.372 -19.119  1.00 97.64           C  
ATOM   2995  HA  MET A 192      -8.966 -29.017 -18.543  1.00 97.64           H  
ATOM   2996  C   MET A 192      -7.138 -28.001 -18.192  1.00 97.64           C  
ATOM   2997  CB  MET A 192      -7.828 -29.195 -20.325  1.00 97.64           C  
ATOM   2998  HB2 MET A 192      -7.104 -28.620 -20.902  1.00 97.64           H  
ATOM   2999  HB3 MET A 192      -7.338 -30.102 -19.972  1.00 97.64           H  
ATOM   3000  O   MET A 192      -6.156 -28.733 -18.101  1.00 97.64           O  
ATOM   3001  CG  MET A 192      -8.991 -29.605 -21.229  1.00 97.64           C  
ATOM   3002  HG2 MET A 192      -9.773 -30.058 -20.621  1.00 97.64           H  
ATOM   3003  HG3 MET A 192      -9.395 -28.714 -21.710  1.00 97.64           H  
ATOM   3004  SD  MET A 192      -8.510 -30.778 -22.515  1.00 97.64           S  
ATOM   3005  CE  MET A 192     -10.026 -30.770 -23.500  1.00 97.64           C  
ATOM   3006  HE1 MET A 192     -10.215 -29.759 -23.858  1.00 97.64           H  
ATOM   3007  HE2 MET A 192     -10.865 -31.103 -22.890  1.00 97.64           H  
ATOM   3008  HE3 MET A 192      -9.907 -31.432 -24.358  1.00 97.64           H  
ATOM   3009  N   MET A 193      -7.228 -26.879 -17.476  1.00 96.40           N  
ATOM   3010  H   MET A 193      -8.007 -26.257 -17.639  1.00 96.40           H  
ATOM   3011  CA  MET A 193      -6.289 -26.543 -16.404  1.00 96.40           C  
ATOM   3012  HA  MET A 193      -5.605 -27.381 -16.273  1.00 96.40           H  
ATOM   3013  C   MET A 193      -7.003 -26.377 -15.064  1.00 96.40           C  
ATOM   3014  CB  MET A 193      -5.399 -25.349 -16.779  1.00 96.40           C  
ATOM   3015  HB2 MET A 193      -4.895 -25.573 -17.719  1.00 96.40           H  
ATOM   3016  HB3 MET A 193      -4.635 -25.227 -16.010  1.00 96.40           H  
ATOM   3017  O   MET A 193      -8.194 -26.071 -14.988  1.00 96.40           O  
ATOM   3018  CG  MET A 193      -6.154 -24.028 -16.930  1.00 96.40           C  
ATOM   3019  HG2 MET A 193      -6.708 -23.820 -16.015  1.00 96.40           H  
ATOM   3020  HG3 MET A 193      -6.863 -24.141 -17.750  1.00 96.40           H  
ATOM   3021  SD  MET A 193      -5.097 -22.599 -17.290  1.00 96.40           S  
ATOM   3022  CE  MET A 193      -4.709 -22.849 -19.049  1.00 96.40           C  
ATOM   3023  HE1 MET A 193      -5.358 -22.232 -19.670  1.00 96.40           H  
ATOM   3024  HE2 MET A 193      -3.686 -22.527 -19.241  1.00 96.40           H  
ATOM   3025  HE3 MET A 193      -4.828 -23.897 -19.326  1.00 96.40           H  
ATOM   3026  N   ASN A 194      -6.250 -26.611 -13.994  1.00 97.79           N  
ATOM   3027  H   ASN A 194      -5.262 -26.744 -14.156  1.00 97.79           H  
ATOM   3028  CA  ASN A 194      -6.675 -26.318 -12.629  1.00 97.79           C  
ATOM   3029  HA  ASN A 194      -7.760 -26.395 -12.551  1.00 97.79           H  
ATOM   3030  C   ASN A 194      -6.276 -24.887 -12.262  1.00 97.79           C  
ATOM   3031  CB  ASN A 194      -6.017 -27.336 -11.683  1.00 97.79           C  
ATOM   3032  HB2 ASN A 194      -6.241 -27.067 -10.651  1.00 97.79           H  
ATOM   3033  HB3 ASN A 194      -4.937 -27.287 -11.820  1.00 97.79           H  
ATOM   3034  O   ASN A 194      -5.421 -24.306 -12.923  1.00 97.79           O  
ATOM   3035  CG  ASN A 194      -6.489 -28.757 -11.904  1.00 97.79           C  
ATOM   3036  ND2 ASN A 194      -5.715 -29.732 -11.488  1.00 97.79           N  
ATOM   3037 HD21 ASN A 194      -4.770 -29.512 -11.206  1.00 97.79           H  
ATOM   3038 HD22 ASN A 194      -6.001 -30.641 -11.824  1.00 97.79           H  
ATOM   3039  OD1 ASN A 194      -7.549 -29.043 -12.422  1.00 97.79           O  
ATOM   3040  N   ALA A 195      -6.810 -24.374 -11.158  1.00 98.12           N  
ATOM   3041  H   ALA A 195      -7.510 -24.912 -10.667  1.00 98.12           H  
ATOM   3042  CA  ALA A 195      -6.307 -23.173 -10.505  1.00 98.12           C  
ATOM   3043  HA  ALA A 195      -5.285 -23.002 -10.842  1.00 98.12           H  
ATOM   3044  C   ALA A 195      -6.231 -23.344  -8.988  1.00 98.12           C  
ATOM   3045  CB  ALA A 195      -7.136 -21.964 -10.932  1.00 98.12           C  
ATOM   3046  HB1 ALA A 195      -6.766 -21.063 -10.443  1.00 98.12           H  
ATOM   3047  HB2 ALA A 195      -8.190 -22.101 -10.691  1.00 98.12           H  
ATOM   3048  HB3 ALA A 195      -7.027 -21.844 -12.010  1.00 98.12           H  
ATOM   3049  O   ALA A 195      -6.870 -24.222  -8.408  1.00 98.12           O  
ATOM   3050  N   TYR A 196      -5.413 -22.522  -8.343  1.00 98.41           N  
ATOM   3051  H   TYR A 196      -4.880 -21.859  -8.888  1.00 98.41           H  
ATOM   3052  CA  TYR A 196      -5.073 -22.645  -6.933  1.00 98.41           C  
ATOM   3053  HA  TYR A 196      -5.856 -23.194  -6.410  1.00 98.41           H  
ATOM   3054  C   TYR A 196      -4.921 -21.270  -6.310  1.00 98.41           C  
ATOM   3055  CB  TYR A 196      -3.748 -23.395  -6.785  1.00 98.41           C  
ATOM   3056  HB2 TYR A 196      -3.546 -23.542  -5.724  1.00 98.41           H  
ATOM   3057  HB3 TYR A 196      -2.953 -22.766  -7.186  1.00 98.41           H  
ATOM   3058  O   TYR A 196      -4.310 -20.387  -6.916  1.00 98.41           O  
ATOM   3059  CG  TYR A 196      -3.700 -24.732  -7.489  1.00 98.41           C  
ATOM   3060  CD1 TYR A 196      -4.093 -25.895  -6.810  1.00 98.41           C  
ATOM   3061  HD1 TYR A 196      -4.422 -25.826  -5.783  1.00 98.41           H  
ATOM   3062  CD2 TYR A 196      -3.274 -24.806  -8.827  1.00 98.41           C  
ATOM   3063  HD2 TYR A 196      -2.994 -23.902  -9.347  1.00 98.41           H  
ATOM   3064  CE1 TYR A 196      -4.047 -27.138  -7.463  1.00 98.41           C  
ATOM   3065  HE1 TYR A 196      -4.299 -28.025  -6.902  1.00 98.41           H  
ATOM   3066  CE2 TYR A 196      -3.248 -26.044  -9.491  1.00 98.41           C  
ATOM   3067  HE2 TYR A 196      -2.944 -26.087 -10.527  1.00 98.41           H  
ATOM   3068  OH  TYR A 196      -3.589 -28.404  -9.464  1.00 98.41           O  
ATOM   3069  HH  TYR A 196      -3.124 -28.247 -10.289  1.00 98.41           H  
ATOM   3070  CZ  TYR A 196      -3.635 -27.212  -8.810  1.00 98.41           C  
ATOM   3071  N   SER A 197      -5.395 -21.108  -5.073  1.00 97.96           N  
ATOM   3072  H   SER A 197      -5.883 -21.865  -4.616  1.00 97.96           H  
ATOM   3073  CA  SER A 197      -5.222 -19.835  -4.374  1.00 97.96           C  
ATOM   3074  HA  SER A 197      -5.665 -19.057  -4.996  1.00 97.96           H  
ATOM   3075  C   SER A 197      -3.759 -19.450  -4.229  1.00 97.96           C  
ATOM   3076  CB  SER A 197      -5.930 -19.807  -3.017  1.00 97.96           C  
ATOM   3077  HB2 SER A 197      -5.781 -18.825  -2.568  1.00 97.96           H  
ATOM   3078  HB3 SER A 197      -7.000 -19.955  -3.166  1.00 97.96           H  
ATOM   3079  O   SER A 197      -3.424 -18.272  -4.346  1.00 97.96           O  
ATOM   3080  OG  SER A 197      -5.429 -20.785  -2.125  1.00 97.96           O  
ATOM   3081  HG  SER A 197      -4.962 -20.323  -1.425  1.00 97.96           H  
ATOM   3082  N   GLY A 198      -2.894 -20.439  -3.974  1.00 95.96           N  
ATOM   3083  H   GLY A 198      -3.283 -21.369  -3.920  1.00 95.96           H  
ATOM   3084  CA  GLY A 198      -1.508 -20.254  -3.547  1.00 95.96           C  
ATOM   3085  HA2 GLY A 198      -0.994 -19.603  -4.255  1.00 95.96           H  
ATOM   3086  HA3 GLY A 198      -0.997 -21.217  -3.529  1.00 95.96           H  
ATOM   3087  C   GLY A 198      -1.444 -19.629  -2.152  1.00 95.96           C  
ATOM   3088  O   GLY A 198      -0.863 -20.219  -1.241  1.00 95.96           O  
ATOM   3089  N   HIS A 199      -2.118 -18.493  -1.988  1.00 94.81           N  
ATOM   3090  H   HIS A 199      -2.529 -18.081  -2.814  1.00 94.81           H  
ATOM   3091  CA  HIS A 199      -2.396 -17.812  -0.742  1.00 94.81           C  
ATOM   3092  HA  HIS A 199      -1.439 -17.587  -0.272  1.00 94.81           H  
ATOM   3093  C   HIS A 199      -3.218 -18.644   0.220  1.00 94.81           C  
ATOM   3094  CB  HIS A 199      -3.162 -16.511  -1.008  1.00 94.81           C  
ATOM   3095  HB2 HIS A 199      -4.090 -16.740  -1.532  1.00 94.81           H  
ATOM   3096  HB3 HIS A 199      -3.411 -16.034  -0.060  1.00 94.81           H  
ATOM   3097  O   HIS A 199      -4.106 -19.413  -0.175  1.00 94.81           O  
ATOM   3098  CG  HIS A 199      -2.367 -15.541  -1.818  1.00 94.81           C  
ATOM   3099  CD2 HIS A 199      -2.732 -14.966  -3.003  1.00 94.81           C  
ATOM   3100  HD2 HIS A 199      -3.669 -15.113  -3.520  1.00 94.81           H  
ATOM   3101  ND1 HIS A 199      -1.096 -15.126  -1.512  1.00 94.81           N  
ATOM   3102  HD1 HIS A 199      -0.578 -15.375  -0.682  1.00 94.81           H  
ATOM   3103  CE1 HIS A 199      -0.700 -14.317  -2.502  1.00 94.81           C  
ATOM   3104  HE1 HIS A 199       0.265 -13.834  -2.546  1.00 94.81           H  
ATOM   3105  NE2 HIS A 199      -1.656 -14.186  -3.441  1.00 94.81           N  
ATOM   3106  N   THR A 200      -2.950 -18.382   1.488  1.00 92.72           N  
ATOM   3107  H   THR A 200      -2.217 -17.716   1.687  1.00 92.72           H  
ATOM   3108  CA  THR A 200      -3.812 -18.788   2.585  1.00 92.72           C  
ATOM   3109  HA  THR A 200      -4.362 -19.681   2.290  1.00 92.72           H  
ATOM   3110  C   THR A 200      -4.819 -17.677   2.855  1.00 92.72           C  
ATOM   3111  CB  THR A 200      -2.961 -19.172   3.793  1.00 92.72           C  
ATOM   3112  HB  THR A 200      -2.279 -18.363   4.053  1.00 92.72           H  
ATOM   3113  O   THR A 200      -4.460 -16.519   3.041  1.00 92.72           O  
ATOM   3114  CG2 THR A 200      -3.792 -19.575   5.004  1.00 92.72           C  
ATOM   3115 HG21 THR A 200      -3.134 -19.941   5.792  1.00 92.72           H  
ATOM   3116 HG22 THR A 200      -4.499 -20.354   4.719  1.00 92.72           H  
ATOM   3117 HG23 THR A 200      -4.338 -18.708   5.377  1.00 92.72           H  
ATOM   3118  OG1 THR A 200      -2.237 -20.313   3.389  1.00 92.72           O  
ATOM   3119  HG1 THR A 200      -1.409 -20.359   3.873  1.00 92.72           H  
ATOM   3120  N   TYR A 201      -6.097 -18.031   2.838  1.00 93.18           N  
ATOM   3121  H   TYR A 201      -6.309 -19.007   2.689  1.00 93.18           H  
ATOM   3122  CA  TYR A 201      -7.197 -17.157   3.241  1.00 93.18           C  
ATOM   3123  HA  TYR A 201      -6.837 -16.141   3.403  1.00 93.18           H  
ATOM   3124  C   TYR A 201      -7.770 -17.647   4.569  1.00 93.18           C  
ATOM   3125  CB  TYR A 201      -8.256 -17.105   2.128  1.00 93.18           C  
ATOM   3126  HB2 TYR A 201      -9.153 -16.612   2.501  1.00 93.18           H  
ATOM   3127  HB3 TYR A 201      -8.542 -18.118   1.845  1.00 93.18           H  
ATOM   3128  O   TYR A 201      -7.338 -18.669   5.110  1.00 93.18           O  
ATOM   3129  CG  TYR A 201      -7.803 -16.359   0.894  1.00 93.18           C  
ATOM   3130  CD1 TYR A 201      -7.959 -14.961   0.828  1.00 93.18           C  
ATOM   3131  HD1 TYR A 201      -8.382 -14.426   1.666  1.00 93.18           H  
ATOM   3132  CD2 TYR A 201      -7.232 -17.059  -0.187  1.00 93.18           C  
ATOM   3133  HD2 TYR A 201      -7.091 -18.128  -0.122  1.00 93.18           H  
ATOM   3134  CE1 TYR A 201      -7.561 -14.264  -0.328  1.00 93.18           C  
ATOM   3135  HE1 TYR A 201      -7.677 -13.192  -0.392  1.00 93.18           H  
ATOM   3136  CE2 TYR A 201      -6.831 -16.358  -1.339  1.00 93.18           C  
ATOM   3137  HE2 TYR A 201      -6.384 -16.867  -2.180  1.00 93.18           H  
ATOM   3138  OH  TYR A 201      -6.620 -14.296  -2.533  1.00 93.18           O  
ATOM   3139  HH  TYR A 201      -6.813 -13.359  -2.456  1.00 93.18           H  
ATOM   3140  CZ  TYR A 201      -6.997 -14.963  -1.412  1.00 93.18           C  
ATOM   3141  N   THR A 202      -8.755 -16.931   5.097  1.00 88.82           N  
ATOM   3142  H   THR A 202      -9.041 -16.076   4.642  1.00 88.82           H  
ATOM   3143  CA  THR A 202      -9.540 -17.369   6.246  1.00 88.82           C  
ATOM   3144  HA  THR A 202      -9.206 -18.368   6.524  1.00 88.82           H  
ATOM   3145  C   THR A 202     -11.010 -17.493   5.876  1.00 88.82           C  
ATOM   3146  CB  THR A 202      -9.316 -16.483   7.481  1.00 88.82           C  
ATOM   3147  HB  THR A 202      -9.919 -16.868   8.304  1.00 88.82           H  
ATOM   3148  O   THR A 202     -11.569 -16.640   5.189  1.00 88.82           O  
ATOM   3149  CG2 THR A 202      -7.842 -16.505   7.891  1.00 88.82           C  
ATOM   3150 HG21 THR A 202      -7.211 -16.115   7.093  1.00 88.82           H  
ATOM   3151 HG22 THR A 202      -7.560 -17.534   8.113  1.00 88.82           H  
ATOM   3152 HG23 THR A 202      -7.682 -15.906   8.788  1.00 88.82           H  
ATOM   3153  OG1 THR A 202      -9.664 -15.139   7.259  1.00 88.82           O  
ATOM   3154  HG1 THR A 202      -8.853 -14.627   7.294  1.00 88.82           H  
ATOM   3155  N   LEU A 203     -11.637 -18.571   6.335  1.00 91.69           N  
ATOM   3156  H   LEU A 203     -11.100 -19.225   6.887  1.00 91.69           H  
ATOM   3157  CA  LEU A 203     -13.089 -18.677   6.429  1.00 91.69           C  
ATOM   3158  HA  LEU A 203     -13.568 -17.894   5.842  1.00 91.69           H  
ATOM   3159  C   LEU A 203     -13.471 -18.457   7.882  1.00 91.69           C  
ATOM   3160  CB  LEU A 203     -13.559 -20.053   5.944  1.00 91.69           C  
ATOM   3161  HB2 LEU A 203     -12.920 -20.819   6.384  1.00 91.69           H  
ATOM   3162  HB3 LEU A 203     -14.565 -20.230   6.325  1.00 91.69           H  
ATOM   3163  O   LEU A 203     -12.837 -19.038   8.761  1.00 91.69           O  
ATOM   3164  CG  LEU A 203     -13.567 -20.225   4.420  1.00 91.69           C  
ATOM   3165  HG  LEU A 203     -12.535 -20.192   4.072  1.00 91.69           H  
ATOM   3166  CD1 LEU A 203     -14.167 -21.589   4.069  1.00 91.69           C  
ATOM   3167 HD11 LEU A 203     -14.090 -21.760   2.996  1.00 91.69           H  
ATOM   3168 HD12 LEU A 203     -13.627 -22.377   4.595  1.00 91.69           H  
ATOM   3169 HD13 LEU A 203     -15.216 -21.619   4.362  1.00 91.69           H  
ATOM   3170  CD2 LEU A 203     -14.368 -19.159   3.672  1.00 91.69           C  
ATOM   3171 HD21 LEU A 203     -14.473 -19.451   2.627  1.00 91.69           H  
ATOM   3172 HD22 LEU A 203     -13.843 -18.204   3.708  1.00 91.69           H  
ATOM   3173 HD23 LEU A 203     -15.360 -19.044   4.110  1.00 91.69           H  
ATOM   3174  N   HIS A 204     -14.465 -17.613   8.131  1.00 84.96           N  
ATOM   3175  H   HIS A 204     -14.933 -17.155   7.362  1.00 84.96           H  
ATOM   3176  CA  HIS A 204     -14.874 -17.269   9.487  1.00 84.96           C  
ATOM   3177  HA  HIS A 204     -14.503 -18.036  10.167  1.00 84.96           H  
ATOM   3178  C   HIS A 204     -16.389 -17.272   9.651  1.00 84.96           C  
ATOM   3179  CB  HIS A 204     -14.237 -15.941   9.912  1.00 84.96           C  
ATOM   3180  HB2 HIS A 204     -13.156 -16.071   9.960  1.00 84.96           H  
ATOM   3181  HB3 HIS A 204     -14.582 -15.677  10.912  1.00 84.96           H  
ATOM   3182  O   HIS A 204     -17.154 -17.032   8.713  1.00 84.96           O  
ATOM   3183  CG  HIS A 204     -14.517 -14.799   8.976  1.00 84.96           C  
ATOM   3184  CD2 HIS A 204     -15.645 -14.032   8.951  1.00 84.96           C  
ATOM   3185  HD2 HIS A 204     -16.510 -14.158   9.586  1.00 84.96           H  
ATOM   3186  ND1 HIS A 204     -13.669 -14.318   8.003  1.00 84.96           N  
ATOM   3187  HD1 HIS A 204     -12.735 -14.647   7.804  1.00 84.96           H  
ATOM   3188  CE1 HIS A 204     -14.263 -13.259   7.432  1.00 84.96           C  
ATOM   3189  HE1 HIS A 204     -13.823 -12.622   6.679  1.00 84.96           H  
ATOM   3190  NE2 HIS A 204     -15.482 -13.069   7.956  1.00 84.96           N  
ATOM   3191  N   LYS A 205     -16.816 -17.553  10.876  1.00 84.52           N  
ATOM   3192  H   LYS A 205     -16.119 -17.722  11.586  1.00 84.52           H  
ATOM   3193  CA  LYS A 205     -18.215 -17.543  11.291  1.00 84.52           C  
ATOM   3194  HA  LYS A 205     -18.860 -17.553  10.412  1.00 84.52           H  
ATOM   3195  C   LYS A 205     -18.522 -16.267  12.064  1.00 84.52           C  
ATOM   3196  CB  LYS A 205     -18.493 -18.798  12.124  1.00 84.52           C  
ATOM   3197  HB2 LYS A 205     -17.805 -18.813  12.970  1.00 84.52           H  
ATOM   3198  HB3 LYS A 205     -19.513 -18.754  12.505  1.00 84.52           H  
ATOM   3199  O   LYS A 205     -17.626 -15.582  12.550  1.00 84.52           O  
ATOM   3200  CG  LYS A 205     -18.300 -20.087  11.311  1.00 84.52           C  
ATOM   3201  HG2 LYS A 205     -18.962 -20.085  10.445  1.00 84.52           H  
ATOM   3202  HG3 LYS A 205     -17.270 -20.146  10.960  1.00 84.52           H  
ATOM   3203  CD  LYS A 205     -18.576 -21.324  12.165  1.00 84.52           C  
ATOM   3204  HD2 LYS A 205     -18.024 -21.242  13.102  1.00 84.52           H  
ATOM   3205  HD3 LYS A 205     -18.212 -22.198  11.625  1.00 84.52           H  
ATOM   3206  CE  LYS A 205     -20.071 -21.494  12.436  1.00 84.52           C  
ATOM   3207  HE2 LYS A 205     -20.466 -20.568  12.855  1.00 84.52           H  
ATOM   3208  HE3 LYS A 205     -20.573 -21.693  11.490  1.00 84.52           H  
ATOM   3209  NZ  LYS A 205     -20.291 -22.605  13.383  1.00 84.52           N  
ATOM   3210  HZ1 LYS A 205     -19.867 -23.443  13.012  1.00 84.52           H  
ATOM   3211  HZ2 LYS A 205     -19.857 -22.376  14.265  1.00 84.52           H  
ATOM   3212  HZ3 LYS A 205     -21.280 -22.762  13.520  1.00 84.52           H  
ATOM   3213  N   ALA A 206     -19.809 -15.980  12.228  1.00 74.91           N  
ATOM   3214  H   ALA A 206     -20.481 -16.525  11.706  1.00 74.91           H  
ATOM   3215  CA  ALA A 206     -20.289 -14.814  12.967  1.00 74.91           C  
ATOM   3216  HA  ALA A 206     -19.874 -13.919  12.503  1.00 74.91           H  
ATOM   3217  C   ALA A 206     -19.869 -14.787  14.453  1.00 74.91           C  
ATOM   3218  CB  ALA A 206     -21.814 -14.772  12.822  1.00 74.91           C  
ATOM   3219  HB1 ALA A 206     -22.086 -14.740  11.767  1.00 74.91           H  
ATOM   3220  HB2 ALA A 206     -22.259 -15.651  13.288  1.00 74.91           H  
ATOM   3221  HB3 ALA A 206     -22.198 -13.877  13.312  1.00 74.91           H  
ATOM   3222  O   ALA A 206     -19.922 -13.729  15.072  1.00 74.91           O  
ATOM   3223  N   ASP A 207     -19.453 -15.922  15.025  1.00 73.46           N  
ATOM   3224  H   ASP A 207     -19.348 -16.744  14.448  1.00 73.46           H  
ATOM   3225  CA  ASP A 207     -18.947 -16.030  16.401  1.00 73.46           C  
ATOM   3226  HA  ASP A 207     -19.486 -15.314  17.021  1.00 73.46           H  
ATOM   3227  C   ASP A 207     -17.453 -15.669  16.544  1.00 73.46           C  
ATOM   3228  CB  ASP A 207     -19.260 -17.437  16.954  1.00 73.46           C  
ATOM   3229  HB2 ASP A 207     -20.340 -17.579  16.935  1.00 73.46           H  
ATOM   3230  HB3 ASP A 207     -18.942 -17.489  17.996  1.00 73.46           H  
ATOM   3231  O   ASP A 207     -16.915 -15.699  17.650  1.00 73.46           O  
ATOM   3232  CG  ASP A 207     -18.599 -18.586  16.180  1.00 73.46           C  
ATOM   3233  OD1 ASP A 207     -17.654 -18.324  15.403  1.00 73.46           O  
ATOM   3234  OD2 ASP A 207     -19.081 -19.734  16.287  1.00 73.46           O  
ATOM   3235  N   GLY A 208     -16.778 -15.325  15.442  1.00 72.70           N  
ATOM   3236  H   GLY A 208     -17.263 -15.362  14.557  1.00 72.70           H  
ATOM   3237  CA  GLY A 208     -15.354 -14.990  15.418  1.00 72.70           C  
ATOM   3238  HA2 GLY A 208     -15.087 -14.475  16.341  1.00 72.70           H  
ATOM   3239  HA3 GLY A 208     -15.165 -14.313  14.585  1.00 72.70           H  
ATOM   3240  C   GLY A 208     -14.423 -16.194  15.264  1.00 72.70           C  
ATOM   3241  O   GLY A 208     -13.220 -16.008  15.074  1.00 72.70           O  
ATOM   3242  N   THR A 209     -14.942 -17.426  15.300  1.00 77.87           N  
ATOM   3243  H   THR A 209     -15.940 -17.535  15.409  1.00 77.87           H  
ATOM   3244  CA  THR A 209     -14.141 -18.609  14.972  1.00 77.87           C  
ATOM   3245  HA  THR A 209     -13.205 -18.536  15.525  1.00 77.87           H  
ATOM   3246  C   THR A 209     -13.800 -18.616  13.490  1.00 77.87           C  
ATOM   3247  CB  THR A 209     -14.797 -19.939  15.369  1.00 77.87           C  
ATOM   3248  HB  THR A 209     -14.097 -20.738  15.128  1.00 77.87           H  
ATOM   3249  O   THR A 209     -14.593 -18.201  12.639  1.00 77.87           O  
ATOM   3250  CG2 THR A 209     -15.091 -20.018  16.865  1.00 77.87           C  
ATOM   3251 HG21 THR A 209     -15.515 -20.995  17.098  1.00 77.87           H  
ATOM   3252 HG22 THR A 209     -15.805 -19.247  17.153  1.00 77.87           H  
ATOM   3253 HG23 THR A 209     -14.169 -19.883  17.430  1.00 77.87           H  
ATOM   3254  OG1 THR A 209     -15.986 -20.188  14.663  1.00 77.87           O  
ATOM   3255  HG1 THR A 209     -16.626 -19.531  14.946  1.00 77.87           H  
ATOM   3256  N   PHE A 210     -12.595 -19.081  13.169  1.00 85.79           N  
ATOM   3257  H   PHE A 210     -11.967 -19.411  13.888  1.00 85.79           H  
ATOM   3258  CA  PHE A 210     -12.122 -19.109  11.796  1.00 85.79           C  
ATOM   3259  HA  PHE A 210     -12.988 -19.232  11.146  1.00 85.79           H  
ATOM   3260  C   PHE A 210     -11.205 -20.309  11.537  1.00 85.79           C  
ATOM   3261  CB  PHE A 210     -11.456 -17.760  11.469  1.00 85.79           C  
ATOM   3262  HB2 PHE A 210     -12.032 -16.947  11.911  1.00 85.79           H  
ATOM   3263  HB3 PHE A 210     -11.471 -17.615  10.389  1.00 85.79           H  
ATOM   3264  O   PHE A 210     -10.663 -20.918  12.461  1.00 85.79           O  
ATOM   3265  CG  PHE A 210     -10.026 -17.671  11.932  1.00 85.79           C  
ATOM   3266  CD1 PHE A 210      -9.713 -17.322  13.261  1.00 85.79           C  
ATOM   3267  HD1 PHE A 210     -10.493 -17.029  13.949  1.00 85.79           H  
ATOM   3268  CD2 PHE A 210      -9.016 -18.034  11.027  1.00 85.79           C  
ATOM   3269  HD2 PHE A 210      -9.265 -18.307  10.012  1.00 85.79           H  
ATOM   3270  CE1 PHE A 210      -8.377 -17.394  13.692  1.00 85.79           C  
ATOM   3271  HE1 PHE A 210      -8.117 -17.166  14.715  1.00 85.79           H  
ATOM   3272  CE2 PHE A 210      -7.692 -18.112  11.457  1.00 85.79           C  
ATOM   3273  HE2 PHE A 210      -6.927 -18.462  10.780  1.00 85.79           H  
ATOM   3274  CZ  PHE A 210      -7.388 -17.828  12.790  1.00 85.79           C  
ATOM   3275  HZ  PHE A 210      -6.376 -18.020  13.115  1.00 85.79           H  
ATOM   3276  N   LYS A 211     -11.027 -20.638  10.258  1.00 90.48           N  
ATOM   3277  H   LYS A 211     -11.547 -20.102   9.578  1.00 90.48           H  
ATOM   3278  CA  LYS A 211     -10.070 -21.630   9.759  1.00 90.48           C  
ATOM   3279  HA  LYS A 211      -9.418 -21.956  10.570  1.00 90.48           H  
ATOM   3280  C   LYS A 211      -9.199 -21.000   8.683  1.00 90.48           C  
ATOM   3281  CB  LYS A 211     -10.800 -22.848   9.175  1.00 90.48           C  
ATOM   3282  HB2 LYS A 211     -11.355 -22.527   8.294  1.00 90.48           H  
ATOM   3283  HB3 LYS A 211     -10.051 -23.569   8.849  1.00 90.48           H  
ATOM   3284  O   LYS A 211      -9.686 -20.184   7.899  1.00 90.48           O  
ATOM   3285  CG  LYS A 211     -11.784 -23.554  10.117  1.00 90.48           C  
ATOM   3286  HG2 LYS A 211     -12.532 -22.845  10.472  1.00 90.48           H  
ATOM   3287  HG3 LYS A 211     -12.304 -24.309   9.528  1.00 90.48           H  
ATOM   3288  CD  LYS A 211     -11.131 -24.258  11.316  1.00 90.48           C  
ATOM   3289  HD2 LYS A 211     -10.714 -23.524  12.005  1.00 90.48           H  
ATOM   3290  HD3 LYS A 211     -10.344 -24.928  10.971  1.00 90.48           H  
ATOM   3291  CE  LYS A 211     -12.236 -25.060  12.010  1.00 90.48           C  
ATOM   3292  HE2 LYS A 211     -12.693 -25.725  11.277  1.00 90.48           H  
ATOM   3293  HE3 LYS A 211     -13.006 -24.367  12.351  1.00 90.48           H  
ATOM   3294  NZ  LYS A 211     -11.736 -25.861  13.143  1.00 90.48           N  
ATOM   3295  HZ1 LYS A 211     -12.463 -26.348  13.648  1.00 90.48           H  
ATOM   3296  HZ2 LYS A 211     -11.039 -26.536  12.861  1.00 90.48           H  
ATOM   3297  HZ3 LYS A 211     -11.181 -25.318  13.788  1.00 90.48           H  
ATOM   3298  N   TYR A 212      -7.941 -21.417   8.599  1.00 91.09           N  
ATOM   3299  H   TYR A 212      -7.632 -22.152   9.219  1.00 91.09           H  
ATOM   3300  CA  TYR A 212      -7.116 -21.122   7.433  1.00 91.09           C  
ATOM   3301  HA  TYR A 212      -7.297 -20.093   7.122  1.00 91.09           H  
ATOM   3302  C   TYR A 212      -7.505 -22.044   6.280  1.00 91.09           C  
ATOM   3303  CB  TYR A 212      -5.631 -21.264   7.777  1.00 91.09           C  
ATOM   3304  HB2 TYR A 212      -5.450 -22.266   8.165  1.00 91.09           H  
ATOM   3305  HB3 TYR A 212      -5.048 -21.152   6.863  1.00 91.09           H  
ATOM   3306  O   TYR A 212      -7.757 -23.232   6.492  1.00 91.09           O  
ATOM   3307  CG  TYR A 212      -5.122 -20.239   8.764  1.00 91.09           C  
ATOM   3308  CD1 TYR A 212      -5.175 -18.870   8.438  1.00 91.09           C  
ATOM   3309  HD1 TYR A 212      -5.568 -18.558   7.482  1.00 91.09           H  
ATOM   3310  CD2 TYR A 212      -4.598 -20.653  10.003  1.00 91.09           C  
ATOM   3311  HD2 TYR A 212      -4.548 -21.704  10.248  1.00 91.09           H  
ATOM   3312  CE1 TYR A 212      -4.736 -17.911   9.370  1.00 91.09           C  
ATOM   3313  HE1 TYR A 212      -4.810 -16.855   9.156  1.00 91.09           H  
ATOM   3314  CE2 TYR A 212      -4.139 -19.696  10.928  1.00 91.09           C  
ATOM   3315  HE2 TYR A 212      -3.731 -20.009  11.878  1.00 91.09           H  
ATOM   3316  OH  TYR A 212      -3.795 -17.393  11.504  1.00 91.09           O  
ATOM   3317  HH  TYR A 212      -3.533 -17.777  12.344  1.00 91.09           H  
ATOM   3318  CZ  TYR A 212      -4.218 -18.324  10.614  1.00 91.09           C  
ATOM   3319  N   ILE A 213      -7.532 -21.513   5.059  1.00 96.13           N  
ATOM   3320  H   ILE A 213      -7.335 -20.528   4.951  1.00 96.13           H  
ATOM   3321  CA  ILE A 213      -7.865 -22.290   3.866  1.00 96.13           C  
ATOM   3322  HA  ILE A 213      -7.718 -23.339   4.125  1.00 96.13           H  
ATOM   3323  C   ILE A 213      -6.926 -22.021   2.690  1.00 96.13           C  
ATOM   3324  CB  ILE A 213      -9.344 -22.114   3.446  1.00 96.13           C  
ATOM   3325  HB  ILE A 213      -9.487 -22.723   2.553  1.00 96.13           H  
ATOM   3326  O   ILE A 213      -6.462 -20.898   2.494  1.00 96.13           O  
ATOM   3327  CG1 ILE A 213      -9.706 -20.653   3.099  1.00 96.13           C  
ATOM   3328 HG12 ILE A 213      -8.829 -20.127   2.723  1.00 96.13           H  
ATOM   3329 HG13 ILE A 213     -10.037 -20.129   3.995  1.00 96.13           H  
ATOM   3330  CG2 ILE A 213     -10.308 -22.648   4.520  1.00 96.13           C  
ATOM   3331 HG21 ILE A 213     -11.326 -22.659   4.130  1.00 96.13           H  
ATOM   3332 HG22 ILE A 213     -10.273 -22.024   5.412  1.00 96.13           H  
ATOM   3333 HG23 ILE A 213     -10.027 -23.667   4.788  1.00 96.13           H  
ATOM   3334  CD1 ILE A 213     -10.788 -20.560   2.019  1.00 96.13           C  
ATOM   3335 HD11 ILE A 213     -10.379 -20.891   1.064  1.00 96.13           H  
ATOM   3336 HD12 ILE A 213     -11.113 -19.524   1.928  1.00 96.13           H  
ATOM   3337 HD13 ILE A 213     -11.643 -21.188   2.269  1.00 96.13           H  
ATOM   3338  N   LYS A 214      -6.729 -23.043   1.851  1.00 98.12           N  
ATOM   3339  H   LYS A 214      -7.129 -23.930   2.120  1.00 98.12           H  
ATOM   3340  CA  LYS A 214      -6.244 -22.898   0.467  1.00 98.12           C  
ATOM   3341  HA  LYS A 214      -6.125 -21.837   0.245  1.00 98.12           H  
ATOM   3342  C   LYS A 214      -7.290 -23.443  -0.501  1.00 98.12           C  
ATOM   3343  CB  LYS A 214      -4.876 -23.576   0.258  1.00 98.12           C  
ATOM   3344  HB2 LYS A 214      -4.657 -23.552  -0.810  1.00 98.12           H  
ATOM   3345  HB3 LYS A 214      -4.922 -24.619   0.571  1.00 98.12           H  
ATOM   3346  O   LYS A 214      -7.843 -24.515  -0.264  1.00 98.12           O  
ATOM   3347  CG  LYS A 214      -3.730 -22.865   1.001  1.00 98.12           C  
ATOM   3348  HG2 LYS A 214      -3.764 -23.132   2.058  1.00 98.12           H  
ATOM   3349  HG3 LYS A 214      -3.869 -21.787   0.917  1.00 98.12           H  
ATOM   3350  CD  LYS A 214      -2.349 -23.220   0.417  1.00 98.12           C  
ATOM   3351  HD2 LYS A 214      -2.155 -24.284   0.546  1.00 98.12           H  
ATOM   3352  HD3 LYS A 214      -2.348 -22.974  -0.645  1.00 98.12           H  
ATOM   3353  CE  LYS A 214      -1.256 -22.399   1.121  1.00 98.12           C  
ATOM   3354  HE2 LYS A 214      -1.110 -22.797   2.125  1.00 98.12           H  
ATOM   3355  HE3 LYS A 214      -1.626 -21.381   1.246  1.00 98.12           H  
ATOM   3356  NZ  LYS A 214       0.035 -22.344   0.378  1.00 98.12           N  
ATOM   3357  HZ1 LYS A 214      -0.084 -21.769  -0.443  1.00 98.12           H  
ATOM   3358  HZ2 LYS A 214       0.413 -23.243   0.113  1.00 98.12           H  
ATOM   3359  HZ3 LYS A 214       0.740 -21.872   0.927  1.00 98.12           H  
ATOM   3360  N   VAL A 215      -7.555 -22.728  -1.591  1.00 98.46           N  
ATOM   3361  H   VAL A 215      -6.982 -21.916  -1.767  1.00 98.46           H  
ATOM   3362  CA  VAL A 215      -8.580 -23.087  -2.588  1.00 98.46           C  
ATOM   3363  HA  VAL A 215      -9.321 -23.727  -2.109  1.00 98.46           H  
ATOM   3364  C   VAL A 215      -7.947 -23.862  -3.736  1.00 98.46           C  
ATOM   3365  CB  VAL A 215      -9.326 -21.855  -3.133  1.00 98.46           C  
ATOM   3366  HB  VAL A 215      -8.640 -21.267  -3.743  1.00 98.46           H  
ATOM   3367  O   VAL A 215      -6.870 -23.508  -4.215  1.00 98.46           O  
ATOM   3368  CG1 VAL A 215     -10.525 -22.250  -4.008  1.00 98.46           C  
ATOM   3369 HG11 VAL A 215     -11.195 -22.907  -3.453  1.00 98.46           H  
ATOM   3370 HG12 VAL A 215     -10.189 -22.753  -4.914  1.00 98.46           H  
ATOM   3371 HG13 VAL A 215     -11.080 -21.360  -4.303  1.00 98.46           H  
ATOM   3372  CG2 VAL A 215      -9.854 -20.963  -2.008  1.00 98.46           C  
ATOM   3373 HG21 VAL A 215     -10.571 -21.511  -1.397  1.00 98.46           H  
ATOM   3374 HG22 VAL A 215     -10.337 -20.094  -2.454  1.00 98.46           H  
ATOM   3375 HG23 VAL A 215      -9.040 -20.601  -1.380  1.00 98.46           H  
ATOM   3376  N   HIS A 216      -8.638 -24.899  -4.202  1.00 98.64           N  
ATOM   3377  H   HIS A 216      -9.518 -25.110  -3.754  1.00 98.64           H  
ATOM   3378  CA  HIS A 216      -8.280 -25.699  -5.369  1.00 98.64           C  
ATOM   3379  HA  HIS A 216      -7.433 -25.255  -5.892  1.00 98.64           H  
ATOM   3380  C   HIS A 216      -9.468 -25.755  -6.324  1.00 98.64           C  
ATOM   3381  CB  HIS A 216      -7.905 -27.119  -4.934  1.00 98.64           C  
ATOM   3382  HB2 HIS A 216      -8.695 -27.517  -4.297  1.00 98.64           H  
ATOM   3383  HB3 HIS A 216      -7.851 -27.745  -5.825  1.00 98.64           H  
ATOM   3384  O   HIS A 216     -10.527 -26.264  -5.975  1.00 98.64           O  
ATOM   3385  CG  HIS A 216      -6.604 -27.243  -4.192  1.00 98.64           C  
ATOM   3386  CD2 HIS A 216      -6.346 -26.753  -2.946  1.00 98.64           C  
ATOM   3387  HD2 HIS A 216      -7.022 -26.188  -2.321  1.00 98.64           H  
ATOM   3388  ND1 HIS A 216      -5.504 -27.983  -4.634  1.00 98.64           N  
ATOM   3389  CE1 HIS A 216      -4.596 -27.892  -3.647  1.00 98.64           C  
ATOM   3390  HE1 HIS A 216      -3.640 -28.394  -3.638  1.00 98.64           H  
ATOM   3391  NE2 HIS A 216      -5.071 -27.154  -2.632  1.00 98.64           N  
ATOM   3392  HE2 HIS A 216      -4.607 -27.030  -1.744  1.00 98.64           H  
ATOM   3393  N   ILE A 217      -9.281 -25.280  -7.545  1.00 98.70           N  
ATOM   3394  H   ILE A 217      -8.380 -24.883  -7.769  1.00 98.70           H  
ATOM   3395  CA  ILE A 217     -10.263 -25.322  -8.626  1.00 98.70           C  
ATOM   3396  HA  ILE A 217     -11.243 -25.601  -8.237  1.00 98.70           H  
ATOM   3397  C   ILE A 217      -9.798 -26.404  -9.598  1.00 98.70           C  
ATOM   3398  CB  ILE A 217     -10.381 -23.926  -9.275  1.00 98.70           C  
ATOM   3399  HB  ILE A 217      -9.405 -23.657  -9.680  1.00 98.70           H  
ATOM   3400  O   ILE A 217      -8.730 -26.284 -10.200  1.00 98.70           O  
ATOM   3401  CG1 ILE A 217     -10.779 -22.863  -8.223  1.00 98.70           C  
ATOM   3402 HG12 ILE A 217     -11.738 -23.136  -7.783  1.00 98.70           H  
ATOM   3403 HG13 ILE A 217     -10.034 -22.839  -7.428  1.00 98.70           H  
ATOM   3404  CG2 ILE A 217     -11.385 -23.963 -10.436  1.00 98.70           C  
ATOM   3405 HG21 ILE A 217     -11.416 -23.001 -10.946  1.00 98.70           H  
ATOM   3406 HG22 ILE A 217     -11.068 -24.695 -11.179  1.00 98.70           H  
ATOM   3407 HG23 ILE A 217     -12.383 -24.210 -10.072  1.00 98.70           H  
ATOM   3408  CD1 ILE A 217     -10.884 -21.437  -8.771  1.00 98.70           C  
ATOM   3409 HD11 ILE A 217      -9.960 -21.164  -9.281  1.00 98.70           H  
ATOM   3410 HD12 ILE A 217     -11.053 -20.746  -7.946  1.00 98.70           H  
ATOM   3411 HD13 ILE A 217     -11.724 -21.358  -9.461  1.00 98.70           H  
ATOM   3412  N   LYS A 218     -10.550 -27.499  -9.714  1.00 98.59           N  
ATOM   3413  H   LYS A 218     -11.428 -27.535  -9.214  1.00 98.59           H  
ATOM   3414  CA  LYS A 218     -10.163 -28.683 -10.491  1.00 98.59           C  
ATOM   3415  HA  LYS A 218      -9.140 -28.557 -10.843  1.00 98.59           H  
ATOM   3416  C   LYS A 218     -11.043 -28.834 -11.721  1.00 98.59           C  
ATOM   3417  CB  LYS A 218     -10.229 -29.943  -9.615  1.00 98.59           C  
ATOM   3418  HB2 LYS A 218      -9.994 -30.811 -10.232  1.00 98.59           H  
ATOM   3419  HB3 LYS A 218     -11.253 -30.063  -9.261  1.00 98.59           H  
ATOM   3420  O   LYS A 218     -12.259 -28.928 -11.585  1.00 98.59           O  
ATOM   3421  CG  LYS A 218      -9.290 -29.934  -8.398  1.00 98.59           C  
ATOM   3422  HG2 LYS A 218      -9.475 -30.843  -7.827  1.00 98.59           H  
ATOM   3423  HG3 LYS A 218      -9.520 -29.082  -7.758  1.00 98.59           H  
ATOM   3424  CD  LYS A 218      -7.810 -29.892  -8.797  1.00 98.59           C  
ATOM   3425  HD2 LYS A 218      -7.611 -30.693  -9.509  1.00 98.59           H  
ATOM   3426  HD3 LYS A 218      -7.590 -28.929  -9.256  1.00 98.59           H  
ATOM   3427  CE  LYS A 218      -6.938 -30.069  -7.554  1.00 98.59           C  
ATOM   3428  HE2 LYS A 218      -7.221 -30.994  -7.052  1.00 98.59           H  
ATOM   3429  HE3 LYS A 218      -7.142 -29.248  -6.867  1.00 98.59           H  
ATOM   3430  NZ  LYS A 218      -5.500 -30.084  -7.898  1.00 98.59           N  
ATOM   3431  HZ1 LYS A 218      -4.951 -30.113  -7.050  1.00 98.59           H  
ATOM   3432  HZ2 LYS A 218      -5.280 -30.873  -8.489  1.00 98.59           H  
ATOM   3433  HZ3 LYS A 218      -5.248 -29.238  -8.389  1.00 98.59           H  
ATOM   3434  N   THR A 219     -10.444 -28.875 -12.910  1.00 98.30           N  
ATOM   3435  H   THR A 219      -9.435 -28.857 -12.952  1.00 98.30           H  
ATOM   3436  CA  THR A 219     -11.206 -29.083 -14.152  1.00 98.30           C  
ATOM   3437  HA  THR A 219     -12.005 -28.342 -14.193  1.00 98.30           H  
ATOM   3438  C   THR A 219     -11.870 -30.456 -14.156  1.00 98.30           C  
ATOM   3439  CB  THR A 219     -10.366 -28.889 -15.425  1.00 98.30           C  
ATOM   3440  HB  THR A 219     -10.106 -27.836 -15.532  1.00 98.30           H  
ATOM   3441  O   THR A 219     -11.258 -31.457 -13.774  1.00 98.30           O  
ATOM   3442  CG2 THR A 219      -9.081 -29.719 -15.463  1.00 98.30           C  
ATOM   3443 HG21 THR A 219      -8.638 -29.665 -16.458  1.00 98.30           H  
ATOM   3444 HG22 THR A 219      -8.359 -29.310 -14.756  1.00 98.30           H  
ATOM   3445 HG23 THR A 219      -9.282 -30.763 -15.225  1.00 98.30           H  
ATOM   3446  OG1 THR A 219     -11.150 -29.277 -16.527  1.00 98.30           O  
ATOM   3447  HG1 THR A 219     -11.060 -28.614 -17.216  1.00 98.30           H  
ATOM   3448  N   LYS A 220     -13.114 -30.516 -14.636  1.00 97.72           N  
ATOM   3449  H   LYS A 220     -13.561 -29.653 -14.911  1.00 97.72           H  
ATOM   3450  CA  LYS A 220     -13.812 -31.781 -14.882  1.00 97.72           C  
ATOM   3451  HA  LYS A 220     -13.605 -32.473 -14.066  1.00 97.72           H  
ATOM   3452  C   LYS A 220     -13.371 -32.501 -16.154  1.00 97.72           C  
ATOM   3453  CB  LYS A 220     -15.313 -31.528 -14.951  1.00 97.72           C  
ATOM   3454  HB2 LYS A 220     -15.527 -30.683 -15.605  1.00 97.72           H  
ATOM   3455  HB3 LYS A 220     -15.775 -32.414 -15.387  1.00 97.72           H  
ATOM   3456  O   LYS A 220     -13.609 -33.697 -16.275  1.00 97.72           O  
ATOM   3457  CG  LYS A 220     -15.910 -31.290 -13.562  1.00 97.72           C  
ATOM   3458  HG2 LYS A 220     -15.530 -32.034 -12.861  1.00 97.72           H  
ATOM   3459  HG3 LYS A 220     -15.670 -30.288 -13.206  1.00 97.72           H  
ATOM   3460  CD  LYS A 220     -17.414 -31.465 -13.712  1.00 97.72           C  
ATOM   3461  HD2 LYS A 220     -17.616 -32.429 -14.181  1.00 97.72           H  
ATOM   3462  HD3 LYS A 220     -17.804 -30.678 -14.358  1.00 97.72           H  
ATOM   3463  CE  LYS A 220     -18.131 -31.436 -12.380  1.00 97.72           C  
ATOM   3464  HE2 LYS A 220     -17.954 -30.475 -11.897  1.00 97.72           H  
ATOM   3465  HE3 LYS A 220     -17.720 -32.209 -11.730  1.00 97.72           H  
ATOM   3466  NZ  LYS A 220     -19.567 -31.656 -12.642  1.00 97.72           N  
ATOM   3467  HZ1 LYS A 220     -19.896 -30.960 -13.295  1.00 97.72           H  
ATOM   3468  HZ2 LYS A 220     -19.698 -32.561 -13.072  1.00 97.72           H  
ATOM   3469  HZ3 LYS A 220     -20.091 -31.610 -11.780  1.00 97.72           H  
ATOM   3470  N   LEU A 221     -12.737 -31.799 -17.092  1.00 96.62           N  
ATOM   3471  H   LEU A 221     -12.520 -30.830 -16.903  1.00 96.62           H  
ATOM   3472  CA  LEU A 221     -12.251 -32.386 -18.348  1.00 96.62           C  
ATOM   3473  HA  LEU A 221     -12.961 -33.142 -18.684  1.00 96.62           H  
ATOM   3474  C   LEU A 221     -10.914 -33.125 -18.179  1.00 96.62           C  
ATOM   3475  CB  LEU A 221     -12.160 -31.286 -19.420  1.00 96.62           C  
ATOM   3476  HB2 LEU A 221     -11.735 -31.721 -20.325  1.00 96.62           H  
ATOM   3477  HB3 LEU A 221     -11.470 -30.519 -19.067  1.00 96.62           H  
ATOM   3478  O   LEU A 221     -10.454 -33.791 -19.106  1.00 96.62           O  
ATOM   3479  CG  LEU A 221     -13.501 -30.623 -19.784  1.00 96.62           C  
ATOM   3480  HG  LEU A 221     -13.921 -30.140 -18.902  1.00 96.62           H  
ATOM   3481  CD1 LEU A 221     -13.259 -29.552 -20.845  1.00 96.62           C  
ATOM   3482 HD11 LEU A 221     -12.921 -30.008 -21.775  1.00 96.62           H  
ATOM   3483 HD12 LEU A 221     -14.180 -28.997 -21.027  1.00 96.62           H  
ATOM   3484 HD13 LEU A 221     -12.492 -28.864 -20.489  1.00 96.62           H  
ATOM   3485  CD2 LEU A 221     -14.522 -31.619 -20.340  1.00 96.62           C  
ATOM   3486 HD21 LEU A 221     -15.412 -31.086 -20.673  1.00 96.62           H  
ATOM   3487 HD22 LEU A 221     -14.096 -32.164 -21.182  1.00 96.62           H  
ATOM   3488 HD23 LEU A 221     -14.821 -32.324 -19.564  1.00 96.62           H  
ATOM   3489  N   GLY A 222     -10.303 -33.025 -16.995  1.00 95.61           N  
ATOM   3490  H   GLY A 222     -10.747 -32.455 -16.290  1.00 95.61           H  
ATOM   3491  CA  GLY A 222      -8.957 -33.518 -16.730  1.00 95.61           C  
ATOM   3492  HA2 GLY A 222      -8.846 -33.673 -15.657  1.00 95.61           H  
ATOM   3493  HA3 GLY A 222      -8.801 -34.471 -17.235  1.00 95.61           H  
ATOM   3494  C   GLY A 222      -7.888 -32.536 -17.206  1.00 95.61           C  
ATOM   3495  O   GLY A 222      -8.109 -31.733 -18.111  1.00 95.61           O  
ATOM   3496  N   VAL A 223      -6.723 -32.578 -16.557  1.00 95.33           N  
ATOM   3497  H   VAL A 223      -6.563 -33.312 -15.881  1.00 95.33           H  
ATOM   3498  CA  VAL A 223      -5.605 -31.708 -16.932  1.00 95.33           C  
ATOM   3499  HA  VAL A 223      -6.029 -30.730 -17.162  1.00 95.33           H  
ATOM   3500  C   VAL A 223      -4.938 -32.245 -18.190  1.00 95.33           C  
ATOM   3501  CB  VAL A 223      -4.592 -31.503 -15.795  1.00 95.33           C  
ATOM   3502  HB  VAL A 223      -4.215 -32.472 -15.465  1.00 95.33           H  
ATOM   3503  O   VAL A 223      -4.531 -33.406 -18.205  1.00 95.33           O  
ATOM   3504  CG1 VAL A 223      -3.400 -30.634 -16.222  1.00 95.33           C  
ATOM   3505 HG11 VAL A 223      -3.752 -29.683 -16.622  1.00 95.33           H  
ATOM   3506 HG12 VAL A 223      -2.742 -30.447 -15.373  1.00 95.33           H  
ATOM   3507 HG13 VAL A 223      -2.824 -31.142 -16.995  1.00 95.33           H  
ATOM   3508  CG2 VAL A 223      -5.259 -30.809 -14.600  1.00 95.33           C  
ATOM   3509 HG21 VAL A 223      -6.077 -31.421 -14.218  1.00 95.33           H  
ATOM   3510 HG22 VAL A 223      -5.659 -29.844 -14.911  1.00 95.33           H  
ATOM   3511 HG23 VAL A 223      -4.522 -30.661 -13.811  1.00 95.33           H  
ATOM   3512  N   LYS A 224      -4.782 -31.396 -19.207  1.00 94.76           N  
ATOM   3513  H   LYS A 224      -5.140 -30.456 -19.108  1.00 94.76           H  
ATOM   3514  CA  LYS A 224      -4.004 -31.706 -20.410  1.00 94.76           C  
ATOM   3515  HA  LYS A 224      -3.406 -32.599 -20.229  1.00 94.76           H  
ATOM   3516  C   LYS A 224      -3.040 -30.580 -20.732  1.00 94.76           C  
ATOM   3517  CB  LYS A 224      -4.897 -31.976 -21.621  1.00 94.76           C  
ATOM   3518  HB2 LYS A 224      -4.246 -32.169 -22.475  1.00 94.76           H  
ATOM   3519  HB3 LYS A 224      -5.494 -31.091 -21.844  1.00 94.76           H  
ATOM   3520  O   LYS A 224      -3.368 -29.404 -20.589  1.00 94.76           O  
ATOM   3521  CG  LYS A 224      -5.822 -33.180 -21.425  1.00 94.76           C  
ATOM   3522  HG2 LYS A 224      -5.270 -34.011 -20.984  1.00 94.76           H  
ATOM   3523  HG3 LYS A 224      -6.643 -32.900 -20.765  1.00 94.76           H  
ATOM   3524  CD  LYS A 224      -6.363 -33.608 -22.789  1.00 94.76           C  
ATOM   3525  HD2 LYS A 224      -6.729 -32.732 -23.325  1.00 94.76           H  
ATOM   3526  HD3 LYS A 224      -5.552 -34.042 -23.373  1.00 94.76           H  
ATOM   3527  CE  LYS A 224      -7.492 -34.622 -22.624  1.00 94.76           C  
ATOM   3528  HE2 LYS A 224      -7.095 -35.520 -22.151  1.00 94.76           H  
ATOM   3529  HE3 LYS A 224      -8.245 -34.190 -21.966  1.00 94.76           H  
ATOM   3530  NZ  LYS A 224      -8.081 -34.931 -23.946  1.00 94.76           N  
ATOM   3531  HZ1 LYS A 224      -8.854 -35.575 -23.859  1.00 94.76           H  
ATOM   3532  HZ2 LYS A 224      -8.406 -34.075 -24.372  1.00 94.76           H  
ATOM   3533  HZ3 LYS A 224      -7.376 -35.322 -24.556  1.00 94.76           H  
ATOM   3534  N   ASN A 225      -1.861 -30.967 -21.189  1.00 95.18           N  
ATOM   3535  H   ASN A 225      -1.719 -31.939 -21.426  1.00 95.18           H  
ATOM   3536  CA  ASN A 225      -0.783 -30.062 -21.530  1.00 95.18           C  
ATOM   3537  HA  ASN A 225      -1.153 -29.042 -21.637  1.00 95.18           H  
ATOM   3538  C   ASN A 225      -0.168 -30.484 -22.859  1.00 95.18           C  
ATOM   3539  CB  ASN A 225       0.279 -30.083 -20.434  1.00 95.18           C  
ATOM   3540  HB2 ASN A 225       0.795 -31.042 -20.460  1.00 95.18           H  
ATOM   3541  HB3 ASN A 225       1.001 -29.310 -20.698  1.00 95.18           H  
ATOM   3542  O   ASN A 225      -0.204 -31.663 -23.204  1.00 95.18           O  
ATOM   3543  CG  ASN A 225      -0.244 -29.825 -19.032  1.00 95.18           C  
ATOM   3544  ND2 ASN A 225      -0.076 -30.776 -18.141  1.00 95.18           N  
ATOM   3545 HD21 ASN A 225       0.377 -31.633 -18.424  1.00 95.18           H  
ATOM   3546 HD22 ASN A 225      -0.528 -30.623 -17.251  1.00 95.18           H  
ATOM   3547  OD1 ASN A 225      -0.849 -28.822 -18.697  1.00 95.18           O  
ATOM   3548  N   MET A 226       0.416 -29.521 -23.552  1.00 93.09           N  
ATOM   3549  H   MET A 226       0.440 -28.592 -23.157  1.00 93.09           H  
ATOM   3550  CA  MET A 226       1.269 -29.751 -24.708  1.00 93.09           C  
ATOM   3551  HA  MET A 226       0.912 -30.608 -25.278  1.00 93.09           H  
ATOM   3552  C   MET A 226       2.694 -30.027 -24.233  1.00 93.09           C  
ATOM   3553  CB  MET A 226       1.238 -28.513 -25.611  1.00 93.09           C  
ATOM   3554  HB2 MET A 226       1.863 -28.691 -26.486  1.00 93.09           H  
ATOM   3555  HB3 MET A 226       1.649 -27.665 -25.064  1.00 93.09           H  
ATOM   3556  O   MET A 226       3.133 -29.485 -23.210  1.00 93.09           O  
ATOM   3557  CG  MET A 226      -0.174 -28.150 -26.079  1.00 93.09           C  
ATOM   3558  HG2 MET A 226      -0.605 -28.989 -26.624  1.00 93.09           H  
ATOM   3559  HG3 MET A 226      -0.792 -27.941 -25.206  1.00 93.09           H  
ATOM   3560  SD  MET A 226      -0.185 -26.684 -27.140  1.00 93.09           S  
ATOM   3561  CE  MET A 226      -1.921 -26.184 -27.029  1.00 93.09           C  
ATOM   3562  HE1 MET A 226      -2.126 -25.750 -26.050  1.00 93.09           H  
ATOM   3563  HE2 MET A 226      -2.578 -27.033 -27.220  1.00 93.09           H  
ATOM   3564  HE3 MET A 226      -2.111 -25.426 -27.789  1.00 93.09           H  
ATOM   3565  N   ASP A 227       3.440 -30.820 -24.994  1.00 90.56           N  
ATOM   3566  H   ASP A 227       3.033 -31.202 -25.835  1.00 90.56           H  
ATOM   3567  CA  ASP A 227       4.896 -30.794 -24.887  1.00 90.56           C  
ATOM   3568  HA  ASP A 227       5.155 -30.756 -23.829  1.00 90.56           H  
ATOM   3569  C   ASP A 227       5.468 -29.511 -25.524  1.00 90.56           C  
ATOM   3570  CB  ASP A 227       5.509 -32.098 -25.424  1.00 90.56           C  
ATOM   3571  HB2 ASP A 227       5.027 -32.939 -24.926  1.00 90.56           H  
ATOM   3572  HB3 ASP A 227       6.562 -32.119 -25.142  1.00 90.56           H  
ATOM   3573  O   ASP A 227       4.746 -28.695 -26.104  1.00 90.56           O  
ATOM   3574  CG  ASP A 227       5.428 -32.290 -26.942  1.00 90.56           C  
ATOM   3575  OD1 ASP A 227       5.615 -31.292 -27.673  1.00 90.56           O  
ATOM   3576  OD2 ASP A 227       5.309 -33.459 -27.357  1.00 90.56           O  
ATOM   3577  N   ALA A 228       6.779 -29.299 -25.397  1.00 88.88           N  
ATOM   3578  H   ALA A 228       7.352 -30.005 -24.957  1.00 88.88           H  
ATOM   3579  CA  ALA A 228       7.415 -28.096 -25.926  1.00 88.88           C  
ATOM   3580  HA  ALA A 228       6.902 -27.227 -25.516  1.00 88.88           H  
ATOM   3581  C   ALA A 228       7.325 -27.978 -27.458  1.00 88.88           C  
ATOM   3582  CB  ALA A 228       8.871 -28.067 -25.454  1.00 88.88           C  
ATOM   3583  HB1 ALA A 228       9.397 -28.962 -25.786  1.00 88.88           H  
ATOM   3584  HB2 ALA A 228       9.371 -27.191 -25.866  1.00 88.88           H  
ATOM   3585  HB3 ALA A 228       8.897 -28.010 -24.366  1.00 88.88           H  
ATOM   3586  O   ALA A 228       7.133 -26.873 -27.959  1.00 88.88           O  
ATOM   3587  N   ALA A 229       7.438 -29.083 -28.201  1.00 86.57           N  
ATOM   3588  H   ALA A 229       7.317 -29.980 -27.754  1.00 86.57           H  
ATOM   3589  CA  ALA A 229       7.421 -29.052 -29.662  1.00 86.57           C  
ATOM   3590  HA  ALA A 229       8.094 -28.267 -30.007  1.00 86.57           H  
ATOM   3591  C   ALA A 229       6.019 -28.725 -30.190  1.00 86.57           C  
ATOM   3592  CB  ALA A 229       7.928 -30.400 -30.189  1.00 86.57           C  
ATOM   3593  HB1 ALA A 229       8.938 -30.583 -29.824  1.00 86.57           H  
ATOM   3594  HB2 ALA A 229       7.939 -30.384 -31.279  1.00 86.57           H  
ATOM   3595  HB3 ALA A 229       7.273 -31.203 -29.851  1.00 86.57           H  
ATOM   3596  O   ALA A 229       5.870 -27.892 -31.088  1.00 86.57           O  
ATOM   3597  N   GLU A 230       4.989 -29.332 -29.600  1.00 89.29           N  
ATOM   3598  H   GLU A 230       5.178 -30.016 -28.882  1.00 89.29           H  
ATOM   3599  CA  GLU A 230       3.596 -29.016 -29.895  1.00 89.29           C  
ATOM   3600  HA  GLU A 230       3.436 -29.126 -30.967  1.00 89.29           H  
ATOM   3601  C   GLU A 230       3.281 -27.561 -29.537  1.00 89.29           C  
ATOM   3602  CB  GLU A 230       2.674 -30.007 -29.170  1.00 89.29           C  
ATOM   3603  HB2 GLU A 230       2.827 -29.925 -28.094  1.00 89.29           H  
ATOM   3604  HB3 GLU A 230       2.941 -31.018 -29.481  1.00 89.29           H  
ATOM   3605  O   GLU A 230       2.769 -26.834 -30.388  1.00 89.29           O  
ATOM   3606  CG  GLU A 230       1.195 -29.759 -29.514  1.00 89.29           C  
ATOM   3607  HG2 GLU A 230       1.079 -29.815 -30.596  1.00 89.29           H  
ATOM   3608  HG3 GLU A 230       0.919 -28.751 -29.203  1.00 89.29           H  
ATOM   3609  CD  GLU A 230       0.227 -30.752 -28.850  1.00 89.29           C  
ATOM   3610  OE1 GLU A 230      -0.978 -30.688 -29.194  1.00 89.29           O  
ATOM   3611  OE2 GLU A 230       0.671 -31.559 -28.005  1.00 89.29           O  
ATOM   3612  N   ALA A 231       3.663 -27.102 -28.342  1.00 90.78           N  
ATOM   3613  H   ALA A 231       4.080 -27.746 -27.685  1.00 90.78           H  
ATOM   3614  CA  ALA A 231       3.426 -25.727 -27.910  1.00 90.78           C  
ATOM   3615  HA  ALA A 231       2.352 -25.541 -27.919  1.00 90.78           H  
ATOM   3616  C   ALA A 231       4.080 -24.697 -28.846  1.00 90.78           C  
ATOM   3617  CB  ALA A 231       3.931 -25.573 -26.473  1.00 90.78           C  
ATOM   3618  HB1 ALA A 231       3.413 -26.278 -25.823  1.00 90.78           H  
ATOM   3619  HB2 ALA A 231       3.733 -24.560 -26.123  1.00 90.78           H  
ATOM   3620  HB3 ALA A 231       5.003 -25.767 -26.427  1.00 90.78           H  
ATOM   3621  O   ALA A 231       3.434 -23.719 -29.226  1.00 90.78           O  
ATOM   3622  N   THR A 232       5.332 -24.927 -29.263  1.00 87.54           N  
ATOM   3623  H   THR A 232       5.826 -25.723 -28.885  1.00 87.54           H  
ATOM   3624  CA  THR A 232       6.041 -24.064 -30.222  1.00 87.54           C  
ATOM   3625  HA  THR A 232       6.010 -23.037 -29.858  1.00 87.54           H  
ATOM   3626  C   THR A 232       5.379 -24.065 -31.597  1.00 87.54           C  
ATOM   3627  CB  THR A 232       7.512 -24.491 -30.358  1.00 87.54           C  
ATOM   3628  HB  THR A 232       7.564 -25.539 -30.652  1.00 87.54           H  
ATOM   3629  O   THR A 232       5.244 -23.005 -32.206  1.00 87.54           O  
ATOM   3630  CG2 THR A 232       8.301 -23.653 -31.364  1.00 87.54           C  
ATOM   3631 HG21 THR A 232       7.944 -23.844 -32.376  1.00 87.54           H  
ATOM   3632 HG22 THR A 232       8.193 -22.592 -31.138  1.00 87.54           H  
ATOM   3633 HG23 THR A 232       9.355 -23.928 -31.317  1.00 87.54           H  
ATOM   3634  OG1 THR A 232       8.176 -24.326 -29.128  1.00 87.54           O  
ATOM   3635  HG1 THR A 232       7.899 -23.488 -28.750  1.00 87.54           H  
ATOM   3636  N   ARG A 233       4.935 -25.228 -32.090  1.00 89.84           N  
ATOM   3637  H   ARG A 233       5.070 -26.067 -31.546  1.00 89.84           H  
ATOM   3638  CA  ARG A 233       4.222 -25.323 -33.370  1.00 89.84           C  
ATOM   3639  HA  ARG A 233       4.823 -24.853 -34.150  1.00 89.84           H  
ATOM   3640  C   ARG A 233       2.904 -24.550 -33.319  1.00 89.84           C  
ATOM   3641  CB  ARG A 233       4.021 -26.804 -33.715  1.00 89.84           C  
ATOM   3642  HB2 ARG A 233       3.414 -27.263 -32.935  1.00 89.84           H  
ATOM   3643  HB3 ARG A 233       4.990 -27.303 -33.731  1.00 89.84           H  
ATOM   3644  O   ARG A 233       2.663 -23.705 -34.177  1.00 89.84           O  
ATOM   3645  CG  ARG A 233       3.345 -26.996 -35.081  1.00 89.84           C  
ATOM   3646  HG2 ARG A 233       4.008 -26.635 -35.867  1.00 89.84           H  
ATOM   3647  HG3 ARG A 233       2.423 -26.416 -35.113  1.00 89.84           H  
ATOM   3648  CD  ARG A 233       3.007 -28.470 -35.340  1.00 89.84           C  
ATOM   3649  HD2 ARG A 233       2.629 -28.566 -36.358  1.00 89.84           H  
ATOM   3650  HD3 ARG A 233       3.918 -29.063 -35.261  1.00 89.84           H  
ATOM   3651  NE  ARG A 233       2.005 -28.970 -34.374  1.00 89.84           N  
ATOM   3652  HE  ARG A 233       2.349 -29.373 -33.514  1.00 89.84           H  
ATOM   3653  NH1 ARG A 233       0.144 -28.286 -35.514  1.00 89.84           N  
ATOM   3654 HH11 ARG A 233      -0.643 -27.660 -35.418  1.00 89.84           H  
ATOM   3655 HH12 ARG A 233       0.725 -27.883 -36.236  1.00 89.84           H  
ATOM   3656  NH2 ARG A 233      -0.083 -29.066 -33.454  1.00 89.84           N  
ATOM   3657 HH21 ARG A 233      -1.070 -28.875 -33.554  1.00 89.84           H  
ATOM   3658 HH22 ARG A 233       0.279 -29.385 -32.567  1.00 89.84           H  
ATOM   3659  CZ  ARG A 233       0.701 -28.774 -34.452  1.00 89.84           C  
ATOM   3660  N   VAL A 234       2.093 -24.781 -32.286  1.00 89.06           N  
ATOM   3661  H   VAL A 234       2.372 -25.468 -31.601  1.00 89.06           H  
ATOM   3662  CA  VAL A 234       0.806 -24.093 -32.109  1.00 89.06           C  
ATOM   3663  HA  VAL A 234       0.219 -24.222 -33.018  1.00 89.06           H  
ATOM   3664  C   VAL A 234       1.009 -22.590 -31.927  1.00 89.06           C  
ATOM   3665  CB  VAL A 234      -0.003 -24.696 -30.945  1.00 89.06           C  
ATOM   3666  HB  VAL A 234       0.587 -24.648 -30.029  1.00 89.06           H  
ATOM   3667  O   VAL A 234       0.261 -21.822 -32.512  1.00 89.06           O  
ATOM   3668  CG1 VAL A 234      -1.324 -23.949 -30.729  1.00 89.06           C  
ATOM   3669 HG11 VAL A 234      -1.916 -24.454 -29.966  1.00 89.06           H  
ATOM   3670 HG12 VAL A 234      -1.896 -23.916 -31.657  1.00 89.06           H  
ATOM   3671 HG13 VAL A 234      -1.139 -22.928 -30.395  1.00 89.06           H  
ATOM   3672  CG2 VAL A 234      -0.370 -26.159 -31.233  1.00 89.06           C  
ATOM   3673 HG21 VAL A 234      -0.878 -26.585 -30.368  1.00 89.06           H  
ATOM   3674 HG22 VAL A 234       0.522 -26.754 -31.430  1.00 89.06           H  
ATOM   3675 HG23 VAL A 234      -1.028 -26.213 -32.101  1.00 89.06           H  
ATOM   3676  N   ALA A 235       2.059 -22.149 -31.229  1.00 85.13           N  
ATOM   3677  H   ALA A 235       2.648 -22.816 -30.751  1.00 85.13           H  
ATOM   3678  CA  ALA A 235       2.368 -20.724 -31.082  1.00 85.13           C  
ATOM   3679  HA  ALA A 235       1.528 -20.243 -30.581  1.00 85.13           H  
ATOM   3680  C   ALA A 235       2.572 -20.006 -32.430  1.00 85.13           C  
ATOM   3681  CB  ALA A 235       3.626 -20.582 -30.213  1.00 85.13           C  
ATOM   3682  HB1 ALA A 235       4.461 -21.113 -30.669  1.00 85.13           H  
ATOM   3683  HB2 ALA A 235       3.894 -19.529 -30.127  1.00 85.13           H  
ATOM   3684  HB3 ALA A 235       3.447 -20.982 -29.215  1.00 85.13           H  
ATOM   3685  O   ALA A 235       2.226 -18.832 -32.557  1.00 85.13           O  
ATOM   3686  N   GLY A 236       3.139 -20.701 -33.424  1.00 81.30           N  
ATOM   3687  H   GLY A 236       3.403 -21.659 -33.243  1.00 81.30           H  
ATOM   3688  CA  GLY A 236       3.319 -20.179 -34.780  1.00 81.30           C  
ATOM   3689  HA2 GLY A 236       3.600 -19.127 -34.735  1.00 81.30           H  
ATOM   3690  HA3 GLY A 236       4.125 -20.734 -35.260  1.00 81.30           H  
ATOM   3691  C   GLY A 236       2.076 -20.305 -35.665  1.00 81.30           C  
ATOM   3692  O   GLY A 236       1.841 -19.442 -36.506  1.00 81.30           O  
ATOM   3693  N   GLU A 237       1.283 -21.364 -35.488  1.00 84.31           N  
ATOM   3694  H   GLU A 237       1.556 -22.056 -34.805  1.00 84.31           H  
ATOM   3695  CA  GLU A 237       0.067 -21.612 -36.276  1.00 84.31           C  
ATOM   3696  HA  GLU A 237       0.242 -21.347 -37.319  1.00 84.31           H  
ATOM   3697  C   GLU A 237      -1.136 -20.787 -35.800  1.00 84.31           C  
ATOM   3698  CB  GLU A 237      -0.296 -23.100 -36.197  1.00 84.31           C  
ATOM   3699  HB2 GLU A 237      -1.295 -23.236 -36.612  1.00 84.31           H  
ATOM   3700  HB3 GLU A 237      -0.320 -23.391 -35.147  1.00 84.31           H  
ATOM   3701  O   GLU A 237      -1.895 -20.266 -36.615  1.00 84.31           O  
ATOM   3702  CG  GLU A 237       0.665 -24.021 -36.965  1.00 84.31           C  
ATOM   3703  HG2 GLU A 237       0.600 -23.788 -38.028  1.00 84.31           H  
ATOM   3704  HG3 GLU A 237       1.690 -23.836 -36.643  1.00 84.31           H  
ATOM   3705  CD  GLU A 237       0.331 -25.504 -36.746  1.00 84.31           C  
ATOM   3706  OE1 GLU A 237       1.060 -26.381 -37.276  1.00 84.31           O  
ATOM   3707  OE2 GLU A 237      -0.625 -25.822 -35.998  1.00 84.31           O  
ATOM   3708  N   ASN A 238      -1.319 -20.682 -34.484  1.00 84.39           N  
ATOM   3709  H   ASN A 238      -0.646 -21.130 -33.879  1.00 84.39           H  
ATOM   3710  CA  ASN A 238      -2.400 -19.959 -33.834  1.00 84.39           C  
ATOM   3711  HA  ASN A 238      -2.723 -19.145 -34.482  1.00 84.39           H  
ATOM   3712  C   ASN A 238      -1.917 -19.387 -32.488  1.00 84.39           C  
ATOM   3713  CB  ASN A 238      -3.606 -20.894 -33.649  1.00 84.39           C  
ATOM   3714  HB2 ASN A 238      -3.890 -21.306 -34.617  1.00 84.39           H  
ATOM   3715  HB3 ASN A 238      -3.342 -21.715 -32.982  1.00 84.39           H  
ATOM   3716  O   ASN A 238      -2.009 -20.062 -31.458  1.00 84.39           O  
ATOM   3717  CG  ASN A 238      -4.805 -20.155 -33.077  1.00 84.39           C  
ATOM   3718  ND2 ASN A 238      -5.912 -20.843 -32.936  1.00 84.39           N  
ATOM   3719 HD21 ASN A 238      -5.968 -21.791 -33.280  1.00 84.39           H  
ATOM   3720 HD22 ASN A 238      -6.759 -20.321 -32.763  1.00 84.39           H  
ATOM   3721  OD1 ASN A 238      -4.770 -18.966 -32.796  1.00 84.39           O  
ATOM   3722  N   PRO A 239      -1.435 -18.132 -32.456  1.00 84.52           N  
ATOM   3723  CA  PRO A 239      -0.994 -17.519 -31.211  1.00 84.52           C  
ATOM   3724  HA  PRO A 239      -0.238 -18.151 -30.746  1.00 84.52           H  
ATOM   3725  C   PRO A 239      -2.142 -17.331 -30.207  1.00 84.52           C  
ATOM   3726  CB  PRO A 239      -0.361 -16.187 -31.627  1.00 84.52           C  
ATOM   3727  HB2 PRO A 239       0.695 -16.344 -31.846  1.00 84.52           H  
ATOM   3728  HB3 PRO A 239      -0.479 -15.414 -30.868  1.00 84.52           H  
ATOM   3729  O   PRO A 239      -1.865 -17.119 -29.031  1.00 84.52           O  
ATOM   3730  CG  PRO A 239      -1.097 -15.829 -32.917  1.00 84.52           C  
ATOM   3731  HG2 PRO A 239      -2.056 -15.370 -32.677  1.00 84.52           H  
ATOM   3732  HG3 PRO A 239      -0.505 -15.173 -33.555  1.00 84.52           H  
ATOM   3733  CD  PRO A 239      -1.328 -17.191 -33.564  1.00 84.52           C  
ATOM   3734  HD2 PRO A 239      -2.240 -17.156 -34.160  1.00 84.52           H  
ATOM   3735  HD3 PRO A 239      -0.475 -17.461 -34.186  1.00 84.52           H  
ATOM   3736  N   ASP A 240      -3.407 -17.382 -30.631  1.00 86.40           N  
ATOM   3737  H   ASP A 240      -3.579 -17.628 -31.596  1.00 86.40           H  
ATOM   3738  CA  ASP A 240      -4.612 -17.184 -29.814  1.00 86.40           C  
ATOM   3739  HA  ASP A 240      -4.329 -16.770 -28.846  1.00 86.40           H  
ATOM   3740  C   ASP A 240      -5.341 -18.507 -29.504  1.00 86.40           C  
ATOM   3741  CB  ASP A 240      -5.531 -16.163 -30.513  1.00 86.40           C  
ATOM   3742  HB2 ASP A 240      -5.850 -16.568 -31.473  1.00 86.40           H  
ATOM   3743  HB3 ASP A 240      -6.420 -16.002 -29.903  1.00 86.40           H  
ATOM   3744  O   ASP A 240      -6.548 -18.513 -29.249  1.00 86.40           O  
ATOM   3745  CG  ASP A 240      -4.860 -14.804 -30.727  1.00 86.40           C  
ATOM   3746  OD1 ASP A 240      -4.474 -14.177 -29.712  1.00 86.40           O  
ATOM   3747  OD2 ASP A 240      -4.705 -14.374 -31.888  1.00 86.40           O  
ATOM   3748  N   HIS A 241      -4.630 -19.638 -29.550  1.00 90.48           N  
ATOM   3749  H   HIS A 241      -3.638 -19.565 -29.722  1.00 90.48           H  
ATOM   3750  CA  HIS A 241      -5.206 -20.976 -29.428  1.00 90.48           C  
ATOM   3751  HA  HIS A 241      -5.852 -21.156 -30.288  1.00 90.48           H  
ATOM   3752  C   HIS A 241      -6.070 -21.162 -28.174  1.00 90.48           C  
ATOM   3753  CB  HIS A 241      -4.066 -22.000 -29.443  1.00 90.48           C  
ATOM   3754  HB2 HIS A 241      -3.344 -21.739 -28.670  1.00 90.48           H  
ATOM   3755  HB3 HIS A 241      -3.561 -21.955 -30.408  1.00 90.48           H  
ATOM   3756  O   HIS A 241      -7.186 -21.671 -28.271  1.00 90.48           O  
ATOM   3757  CG  HIS A 241      -4.538 -23.412 -29.209  1.00 90.48           C  
ATOM   3758  CD2 HIS A 241      -4.404 -24.141 -28.059  1.00 90.48           C  
ATOM   3759  HD2 HIS A 241      -3.912 -23.811 -27.156  1.00 90.48           H  
ATOM   3760  ND1 HIS A 241      -5.236 -24.190 -30.101  1.00 90.48           N  
ATOM   3761  HD1 HIS A 241      -5.570 -23.893 -31.007  1.00 90.48           H  
ATOM   3762  CE1 HIS A 241      -5.507 -25.363 -29.507  1.00 90.48           C  
ATOM   3763  HE1 HIS A 241      -6.073 -26.168 -29.951  1.00 90.48           H  
ATOM   3764  NE2 HIS A 241      -5.002 -25.388 -28.267  1.00 90.48           N  
ATOM   3765  N   LEU A 242      -5.587 -20.745 -27.000  1.00 94.39           N  
ATOM   3766  H   LEU A 242      -4.715 -20.235 -27.000  1.00 94.39           H  
ATOM   3767  CA  LEU A 242      -6.328 -20.911 -25.745  1.00 94.39           C  
ATOM   3768  HA  LEU A 242      -6.715 -21.929 -25.701  1.00 94.39           H  
ATOM   3769  C   LEU A 242      -7.539 -19.978 -25.660  1.00 94.39           C  
ATOM   3770  CB  LEU A 242      -5.407 -20.665 -24.538  1.00 94.39           C  
ATOM   3771  HB2 LEU A 242      -5.082 -19.625 -24.550  1.00 94.39           H  
ATOM   3772  HB3 LEU A 242      -6.003 -20.806 -23.637  1.00 94.39           H  
ATOM   3773  O   LEU A 242      -8.573 -20.360 -25.105  1.00 94.39           O  
ATOM   3774  CG  LEU A 242      -4.162 -21.561 -24.440  1.00 94.39           C  
ATOM   3775  HG  LEU A 242      -3.501 -21.388 -25.289  1.00 94.39           H  
ATOM   3776  CD1 LEU A 242      -3.422 -21.232 -23.143  1.00 94.39           C  
ATOM   3777 HD11 LEU A 242      -2.508 -21.823 -23.085  1.00 94.39           H  
ATOM   3778 HD12 LEU A 242      -3.133 -20.181 -23.141  1.00 94.39           H  
ATOM   3779 HD13 LEU A 242      -4.043 -21.436 -22.271  1.00 94.39           H  
ATOM   3780  CD2 LEU A 242      -4.518 -23.043 -24.372  1.00 94.39           C  
ATOM   3781 HD21 LEU A 242      -3.598 -23.629 -24.357  1.00 94.39           H  
ATOM   3782 HD22 LEU A 242      -5.092 -23.344 -25.248  1.00 94.39           H  
ATOM   3783 HD23 LEU A 242      -5.085 -23.241 -23.463  1.00 94.39           H  
ATOM   3784  N   VAL A 243      -7.412 -18.759 -26.194  1.00 91.91           N  
ATOM   3785  H   VAL A 243      -6.526 -18.527 -26.619  1.00 91.91           H  
ATOM   3786  CA  VAL A 243      -8.528 -17.808 -26.296  1.00 91.91           C  
ATOM   3787  HA  VAL A 243      -8.966 -17.671 -25.308  1.00 91.91           H  
ATOM   3788  C   VAL A 243      -9.625 -18.383 -27.184  1.00 91.91           C  
ATOM   3789  CB  VAL A 243      -8.062 -16.437 -26.830  1.00 91.91           C  
ATOM   3790  HB  VAL A 243      -7.568 -16.572 -27.792  1.00 91.91           H  
ATOM   3791  O   VAL A 243     -10.788 -18.402 -26.776  1.00 91.91           O  
ATOM   3792  CG1 VAL A 243      -9.239 -15.468 -27.026  1.00 91.91           C  
ATOM   3793 HG11 VAL A 243      -8.863 -14.492 -27.332  1.00 91.91           H  
ATOM   3794 HG12 VAL A 243      -9.898 -15.833 -27.814  1.00 91.91           H  
ATOM   3795 HG13 VAL A 243      -9.804 -15.371 -26.099  1.00 91.91           H  
ATOM   3796  CG2 VAL A 243      -7.073 -15.755 -25.874  1.00 91.91           C  
ATOM   3797 HG21 VAL A 243      -6.234 -16.419 -25.667  1.00 91.91           H  
ATOM   3798 HG22 VAL A 243      -6.683 -14.853 -26.345  1.00 91.91           H  
ATOM   3799 HG23 VAL A 243      -7.567 -15.486 -24.940  1.00 91.91           H  
ATOM   3800  N   GLN A 244      -9.246 -18.881 -28.360  1.00 87.87           N  
ATOM   3801  H   GLN A 244      -8.269 -18.841 -28.612  1.00 87.87           H  
ATOM   3802  CA  GLN A 244     -10.169 -19.464 -29.319  1.00 87.87           C  
ATOM   3803  HA  GLN A 244     -10.960 -18.742 -29.521  1.00 87.87           H  
ATOM   3804  C   GLN A 244     -10.841 -20.723 -28.759  1.00 87.87           C  
ATOM   3805  CB  GLN A 244      -9.419 -19.730 -30.630  1.00 87.87           C  
ATOM   3806  HB2 GLN A 244      -8.995 -18.795 -30.997  1.00 87.87           H  
ATOM   3807  HB3 GLN A 244      -8.616 -20.448 -30.467  1.00 87.87           H  
ATOM   3808  O   GLN A 244     -12.063 -20.807 -28.781  1.00 87.87           O  
ATOM   3809  CG  GLN A 244     -10.403 -20.280 -31.663  1.00 87.87           C  
ATOM   3810  HG2 GLN A 244     -10.748 -21.261 -31.336  1.00 87.87           H  
ATOM   3811  HG3 GLN A 244     -11.268 -19.621 -31.727  1.00 87.87           H  
ATOM   3812  CD  GLN A 244      -9.834 -20.449 -33.057  1.00 87.87           C  
ATOM   3813  NE2 GLN A 244     -10.683 -20.851 -33.972  1.00 87.87           N  
ATOM   3814 HE21 GLN A 244     -11.609 -21.097 -33.651  1.00 87.87           H  
ATOM   3815 HE22 GLN A 244     -10.348 -21.016 -34.910  1.00 87.87           H  
ATOM   3816  OE1 GLN A 244      -8.657 -20.258 -33.338  1.00 87.87           O  
ATOM   3817  N   ASP A 245     -10.081 -21.658 -28.179  1.00 93.67           N  
ATOM   3818  H   ASP A 245      -9.077 -21.551 -28.205  1.00 93.67           H  
ATOM   3819  CA  ASP A 245     -10.635 -22.894 -27.611  1.00 93.67           C  
ATOM   3820  HA  ASP A 245     -11.116 -23.464 -28.406  1.00 93.67           H  
ATOM   3821  C   ASP A 245     -11.700 -22.628 -26.533  1.00 93.67           C  
ATOM   3822  CB  ASP A 245      -9.495 -23.742 -27.025  1.00 93.67           C  
ATOM   3823  HB2 ASP A 245      -8.906 -23.131 -26.342  1.00 93.67           H  
ATOM   3824  HB3 ASP A 245      -8.843 -24.080 -27.831  1.00 93.67           H  
ATOM   3825  O   ASP A 245     -12.727 -23.308 -26.488  1.00 93.67           O  
ATOM   3826  CG  ASP A 245     -10.031 -24.957 -26.261  1.00 93.67           C  
ATOM   3827  OD1 ASP A 245     -10.392 -25.986 -26.868  1.00 93.67           O  
ATOM   3828  OD2 ASP A 245     -10.140 -24.898 -25.011  1.00 93.67           O  
ATOM   3829  N   LEU A 246     -11.480 -21.641 -25.655  1.00 94.83           N  
ATOM   3830  H   LEU A 246     -10.628 -21.105 -25.740  1.00 94.83           H  
ATOM   3831  CA  LEU A 246     -12.471 -21.281 -24.642  1.00 94.83           C  
ATOM   3832  HA  LEU A 246     -12.802 -22.201 -24.161  1.00 94.83           H  
ATOM   3833  C   LEU A 246     -13.708 -20.628 -25.269  1.00 94.83           C  
ATOM   3834  CB  LEU A 246     -11.831 -20.363 -23.586  1.00 94.83           C  
ATOM   3835  HB2 LEU A 246     -10.983 -20.880 -23.138  1.00 94.83           H  
ATOM   3836  HB3 LEU A 246     -11.451 -19.473 -24.088  1.00 94.83           H  
ATOM   3837  O   LEU A 246     -14.829 -20.966 -24.880  1.00 94.83           O  
ATOM   3838  CG  LEU A 246     -12.810 -19.924 -22.476  1.00 94.83           C  
ATOM   3839  HG  LEU A 246     -13.667 -19.410 -22.911  1.00 94.83           H  
ATOM   3840  CD1 LEU A 246     -13.313 -21.109 -21.645  1.00 94.83           C  
ATOM   3841 HD11 LEU A 246     -13.922 -21.756 -22.276  1.00 94.83           H  
ATOM   3842 HD12 LEU A 246     -12.466 -21.666 -21.244  1.00 94.83           H  
ATOM   3843 HD13 LEU A 246     -13.938 -20.744 -20.830  1.00 94.83           H  
ATOM   3844  CD2 LEU A 246     -12.123 -18.941 -21.528  1.00 94.83           C  
ATOM   3845 HD21 LEU A 246     -11.238 -19.403 -21.089  1.00 94.83           H  
ATOM   3846 HD22 LEU A 246     -12.816 -18.638 -20.743  1.00 94.83           H  
ATOM   3847 HD23 LEU A 246     -11.829 -18.057 -22.093  1.00 94.83           H  
ATOM   3848  N   PHE A 247     -13.496 -19.688 -26.193  1.00 92.54           N  
ATOM   3849  H   PHE A 247     -12.551 -19.514 -26.504  1.00 92.54           H  
ATOM   3850  CA  PHE A 247     -14.573 -18.950 -26.842  1.00 92.54           C  
ATOM   3851  HA  PHE A 247     -15.187 -18.484 -26.072  1.00 92.54           H  
ATOM   3852  C   PHE A 247     -15.477 -19.894 -27.640  1.00 92.54           C  
ATOM   3853  CB  PHE A 247     -13.976 -17.842 -27.722  1.00 92.54           C  
ATOM   3854  HB2 PHE A 247     -13.419 -18.291 -28.544  1.00 92.54           H  
ATOM   3855  HB3 PHE A 247     -13.270 -17.263 -27.127  1.00 92.54           H  
ATOM   3856  O   PHE A 247     -16.684 -19.926 -27.397  1.00 92.54           O  
ATOM   3857  CG  PHE A 247     -15.016 -16.896 -28.287  1.00 92.54           C  
ATOM   3858  CD1 PHE A 247     -15.697 -17.220 -29.476  1.00 92.54           C  
ATOM   3859  HD1 PHE A 247     -15.466 -18.133 -30.004  1.00 92.54           H  
ATOM   3860  CD2 PHE A 247     -15.328 -15.704 -27.605  1.00 92.54           C  
ATOM   3861  HD2 PHE A 247     -14.816 -15.467 -26.683  1.00 92.54           H  
ATOM   3862  CE1 PHE A 247     -16.699 -16.365 -29.966  1.00 92.54           C  
ATOM   3863  HE1 PHE A 247     -17.241 -16.639 -30.859  1.00 92.54           H  
ATOM   3864  CE2 PHE A 247     -16.318 -14.838 -28.106  1.00 92.54           C  
ATOM   3865  HE2 PHE A 247     -16.567 -13.930 -27.579  1.00 92.54           H  
ATOM   3866  CZ  PHE A 247     -17.011 -15.177 -29.282  1.00 92.54           C  
ATOM   3867  HZ  PHE A 247     -17.799 -14.539 -29.655  1.00 92.54           H  
ATOM   3868  N   ASP A 248     -14.888 -20.714 -28.511  1.00 91.92           N  
ATOM   3869  H   ASP A 248     -13.893 -20.626 -28.662  1.00 91.92           H  
ATOM   3870  CA  ASP A 248     -15.603 -21.646 -29.383  1.00 91.92           C  
ATOM   3871  HA  ASP A 248     -16.337 -21.093 -29.969  1.00 91.92           H  
ATOM   3872  C   ASP A 248     -16.368 -22.682 -28.550  1.00 91.92           C  
ATOM   3873  CB  ASP A 248     -14.616 -22.319 -30.362  1.00 91.92           C  
ATOM   3874  HB2 ASP A 248     -15.146 -23.115 -30.886  1.00 91.92           H  
ATOM   3875  HB3 ASP A 248     -13.807 -22.778 -29.795  1.00 91.92           H  
ATOM   3876  O   ASP A 248     -17.555 -22.905 -28.774  1.00 91.92           O  
ATOM   3877  CG  ASP A 248     -14.021 -21.371 -31.425  1.00 91.92           C  
ATOM   3878  OD1 ASP A 248     -14.475 -20.207 -31.514  1.00 91.92           O  
ATOM   3879  OD2 ASP A 248     -13.102 -21.802 -32.167  1.00 91.92           O  
ATOM   3880  N   ALA A 249     -15.756 -23.232 -27.495  1.00 95.62           N  
ATOM   3881  H   ALA A 249     -14.780 -23.023 -27.337  1.00 95.62           H  
ATOM   3882  CA  ALA A 249     -16.445 -24.178 -26.623  1.00 95.62           C  
ATOM   3883  HA  ALA A 249     -16.776 -25.018 -27.232  1.00 95.62           H  
ATOM   3884  C   ALA A 249     -17.688 -23.573 -25.949  1.00 95.62           C  
ATOM   3885  CB  ALA A 249     -15.460 -24.682 -25.571  1.00 95.62           C  
ATOM   3886  HB1 ALA A 249     -14.613 -25.154 -26.069  1.00 95.62           H  
ATOM   3887  HB2 ALA A 249     -15.954 -25.406 -24.922  1.00 95.62           H  
ATOM   3888  HB3 ALA A 249     -15.112 -23.833 -24.983  1.00 95.62           H  
ATOM   3889  O   ALA A 249     -18.713 -24.242 -25.841  1.00 95.62           O  
ATOM   3890  N   ILE A 250     -17.631 -22.323 -25.480  1.00 93.80           N  
ATOM   3891  H   ILE A 250     -16.793 -21.782 -25.642  1.00 93.80           H  
ATOM   3892  CA  ILE A 250     -18.808 -21.672 -24.889  1.00 93.80           C  
ATOM   3893  HA  ILE A 250     -19.271 -22.368 -24.190  1.00 93.80           H  
ATOM   3894  C   ILE A 250     -19.861 -21.378 -25.964  1.00 93.80           C  
ATOM   3895  CB  ILE A 250     -18.397 -20.412 -24.100  1.00 93.80           C  
ATOM   3896  HB  ILE A 250     -17.771 -19.794 -24.745  1.00 93.80           H  
ATOM   3897  O   ILE A 250     -21.047 -21.590 -25.710  1.00 93.80           O  
ATOM   3898  CG1 ILE A 250     -17.584 -20.804 -22.844  1.00 93.80           C  
ATOM   3899 HG12 ILE A 250     -18.233 -21.325 -22.140  1.00 93.80           H  
ATOM   3900 HG13 ILE A 250     -16.789 -21.492 -23.131  1.00 93.80           H  
ATOM   3901  CG2 ILE A 250     -19.638 -19.600 -23.684  1.00 93.80           C  
ATOM   3902 HG21 ILE A 250     -20.131 -19.196 -24.568  1.00 93.80           H  
ATOM   3903 HG22 ILE A 250     -19.334 -18.758 -23.063  1.00 93.80           H  
ATOM   3904 HG23 ILE A 250     -20.338 -20.235 -23.141  1.00 93.80           H  
ATOM   3905  CD1 ILE A 250     -16.920 -19.618 -22.130  1.00 93.80           C  
ATOM   3906 HD11 ILE A 250     -17.666 -18.969 -21.670  1.00 93.80           H  
ATOM   3907 HD12 ILE A 250     -16.266 -19.997 -21.345  1.00 93.80           H  
ATOM   3908 HD13 ILE A 250     -16.322 -19.047 -22.840  1.00 93.80           H  
ATOM   3909  N   GLU A 251     -19.446 -20.936 -27.152  1.00 90.96           N  
ATOM   3910  H   GLU A 251     -18.456 -20.823 -27.313  1.00 90.96           H  
ATOM   3911  CA  GLU A 251     -20.350 -20.620 -28.265  1.00 90.96           C  
ATOM   3912  HA  GLU A 251     -21.095 -19.909 -27.909  1.00 90.96           H  
ATOM   3913  C   GLU A 251     -21.102 -21.868 -28.764  1.00 90.96           C  
ATOM   3914  CB  GLU A 251     -19.534 -19.966 -29.398  1.00 90.96           C  
ATOM   3915  HB2 GLU A 251     -19.071 -20.745 -30.003  1.00 90.96           H  
ATOM   3916  HB3 GLU A 251     -18.731 -19.360 -28.978  1.00 90.96           H  
ATOM   3917  O   GLU A 251     -22.290 -21.810 -29.076  1.00 90.96           O  
ATOM   3918  CG  GLU A 251     -20.382 -19.061 -30.306  1.00 90.96           C  
ATOM   3919  HG2 GLU A 251     -19.763 -18.754 -31.149  1.00 90.96           H  
ATOM   3920  HG3 GLU A 251     -21.215 -19.641 -30.704  1.00 90.96           H  
ATOM   3921  CD  GLU A 251     -20.919 -17.794 -29.608  1.00 90.96           C  
ATOM   3922  OE1 GLU A 251     -21.797 -17.132 -30.208  1.00 90.96           O  
ATOM   3923  OE2 GLU A 251     -20.468 -17.462 -28.479  1.00 90.96           O  
ATOM   3924  N   GLU A 252     -20.436 -23.024 -28.749  1.00 94.96           N  
ATOM   3925  H   GLU A 252     -19.442 -22.979 -28.577  1.00 94.96           H  
ATOM   3926  CA  GLU A 252     -20.994 -24.334 -29.101  1.00 94.96           C  
ATOM   3927  HA  GLU A 252     -21.632 -24.228 -29.979  1.00 94.96           H  
ATOM   3928  C   GLU A 252     -21.852 -24.969 -27.990  1.00 94.96           C  
ATOM   3929  CB  GLU A 252     -19.838 -25.279 -29.445  1.00 94.96           C  
ATOM   3930  HB2 GLU A 252     -20.223 -26.294 -29.548  1.00 94.96           H  
ATOM   3931  HB3 GLU A 252     -19.133 -25.268 -28.613  1.00 94.96           H  
ATOM   3932  O   GLU A 252     -22.412 -26.050 -28.176  1.00 94.96           O  
ATOM   3933  CG  GLU A 252     -19.114 -24.925 -30.753  1.00 94.96           C  
ATOM   3934  HG2 GLU A 252     -19.806 -25.085 -31.579  1.00 94.96           H  
ATOM   3935  HG3 GLU A 252     -18.833 -23.872 -30.759  1.00 94.96           H  
ATOM   3936  CD  GLU A 252     -17.860 -25.791 -30.963  1.00 94.96           C  
ATOM   3937  OE1 GLU A 252     -17.237 -25.639 -32.036  1.00 94.96           O  
ATOM   3938  OE2 GLU A 252     -17.567 -26.653 -30.090  1.00 94.96           O  
ATOM   3939  N   GLY A 253     -21.953 -24.344 -26.813  1.00 95.92           N  
ATOM   3940  H   GLY A 253     -21.513 -23.440 -26.720  1.00 95.92           H  
ATOM   3941  CA  GLY A 253     -22.665 -24.913 -25.663  1.00 95.92           C  
ATOM   3942  HA2 GLY A 253     -22.928 -24.100 -24.987  1.00 95.92           H  
ATOM   3943  HA3 GLY A 253     -23.587 -25.380 -26.009  1.00 95.92           H  
ATOM   3944  C   GLY A 253     -21.872 -25.963 -24.872  1.00 95.92           C  
ATOM   3945  O   GLY A 253     -22.401 -26.558 -23.931  1.00 95.92           O  
ATOM   3946  N   ASN A 254     -20.591 -26.166 -25.193  1.00 96.74           N  
ATOM   3947  H   ASN A 254     -20.207 -25.572 -25.915  1.00 96.74           H  
ATOM   3948  CA  ASN A 254     -19.644 -27.044 -24.497  1.00 96.74           C  
ATOM   3949  HA  ASN A 254     -20.184 -27.933 -24.174  1.00 96.74           H  
ATOM   3950  C   ASN A 254     -19.095 -26.375 -23.223  1.00 96.74           C  
ATOM   3951  CB  ASN A 254     -18.541 -27.491 -25.477  1.00 96.74           C  
ATOM   3952  HB2 ASN A 254     -17.784 -28.063 -24.939  1.00 96.74           H  
ATOM   3953  HB3 ASN A 254     -18.056 -26.623 -25.923  1.00 96.74           H  
ATOM   3954  O   ASN A 254     -17.884 -26.229 -23.027  1.00 96.74           O  
ATOM   3955  CG  ASN A 254     -19.070 -28.383 -26.581  1.00 96.74           C  
ATOM   3956  ND2 ASN A 254     -18.590 -28.253 -27.796  1.00 96.74           N  
ATOM   3957 HD21 ASN A 254     -18.027 -27.474 -28.108  1.00 96.74           H  
ATOM   3958 HD22 ASN A 254     -19.032 -28.794 -28.526  1.00 96.74           H  
ATOM   3959  OD1 ASN A 254     -19.884 -29.260 -26.338  1.00 96.74           O  
ATOM   3960  N   PHE A 255     -20.014 -25.964 -22.351  1.00 98.14           N  
ATOM   3961  H   PHE A 255     -20.978 -26.118 -22.612  1.00 98.14           H  
ATOM   3962  CA  PHE A 255     -19.758 -25.173 -21.151  1.00 98.14           C  
ATOM   3963  HA  PHE A 255     -19.361 -24.205 -21.455  1.00 98.14           H  
ATOM   3964  C   PHE A 255     -18.748 -25.847 -20.210  1.00 98.14           C  
ATOM   3965  CB  PHE A 255     -21.099 -24.939 -20.445  1.00 98.14           C  
ATOM   3966  HB2 PHE A 255     -20.929 -24.388 -19.520  1.00 98.14           H  
ATOM   3967  HB3 PHE A 255     -21.506 -25.911 -20.165  1.00 98.14           H  
ATOM   3968  O   PHE A 255     -19.062 -26.875 -19.597  1.00 98.14           O  
ATOM   3969  CG  PHE A 255     -22.148 -24.201 -21.260  1.00 98.14           C  
ATOM   3970  CD1 PHE A 255     -21.795 -23.251 -22.241  1.00 98.14           C  
ATOM   3971  HD1 PHE A 255     -20.762 -23.013 -22.448  1.00 98.14           H  
ATOM   3972  CD2 PHE A 255     -23.508 -24.485 -21.034  1.00 98.14           C  
ATOM   3973  HD2 PHE A 255     -23.790 -25.229 -20.303  1.00 98.14           H  
ATOM   3974  CE1 PHE A 255     -22.791 -22.579 -22.965  1.00 98.14           C  
ATOM   3975  HE1 PHE A 255     -22.518 -21.848 -23.713  1.00 98.14           H  
ATOM   3976  CE2 PHE A 255     -24.503 -23.829 -21.779  1.00 98.14           C  
ATOM   3977  HE2 PHE A 255     -25.545 -24.070 -21.624  1.00 98.14           H  
ATOM   3978  CZ  PHE A 255     -24.144 -22.874 -22.743  1.00 98.14           C  
ATOM   3979  HZ  PHE A 255     -24.902 -22.371 -23.325  1.00 98.14           H  
ATOM   3980  N   PRO A 256     -17.530 -25.294 -20.054  1.00 97.79           N  
ATOM   3981  CA  PRO A 256     -16.522 -25.910 -19.211  1.00 97.79           C  
ATOM   3982  HA  PRO A 256     -16.450 -26.970 -19.455  1.00 97.79           H  
ATOM   3983  C   PRO A 256     -16.883 -25.773 -17.730  1.00 97.79           C  
ATOM   3984  CB  PRO A 256     -15.211 -25.235 -19.594  1.00 97.79           C  
ATOM   3985  HB2 PRO A 256     -14.485 -25.241 -18.782  1.00 97.79           H  
ATOM   3986  HB3 PRO A 256     -14.808 -25.748 -20.466  1.00 97.79           H  
ATOM   3987  O   PRO A 256     -17.465 -24.777 -17.285  1.00 97.79           O  
ATOM   3988  CG  PRO A 256     -15.659 -23.831 -19.994  1.00 97.79           C  
ATOM   3989  HG2 PRO A 256     -14.954 -23.338 -20.662  1.00 97.79           H  
ATOM   3990  HG3 PRO A 256     -15.811 -23.240 -19.090  1.00 97.79           H  
ATOM   3991  CD  PRO A 256     -16.997 -24.089 -20.683  1.00 97.79           C  
ATOM   3992  HD2 PRO A 256     -16.835 -24.264 -21.746  1.00 97.79           H  
ATOM   3993  HD3 PRO A 256     -17.654 -23.230 -20.543  1.00 97.79           H  
ATOM   3994  N   GLN A 257     -16.516 -26.802 -16.964  1.00 98.42           N  
ATOM   3995  H   GLN A 257     -15.989 -27.552 -17.387  1.00 98.42           H  
ATOM   3996  CA  GLN A 257     -16.828 -26.919 -15.547  1.00 98.42           C  
ATOM   3997  HA  GLN A 257     -17.210 -25.961 -15.197  1.00 98.42           H  
ATOM   3998  C   GLN A 257     -15.594 -27.258 -14.719  1.00 98.42           C  
ATOM   3999  CB  GLN A 257     -17.903 -27.986 -15.308  1.00 98.42           C  
ATOM   4000  HB2 GLN A 257     -17.586 -28.925 -15.760  1.00 98.42           H  
ATOM   4001  HB3 GLN A 257     -18.004 -28.130 -14.232  1.00 98.42           H  
ATOM   4002  O   GLN A 257     -14.754 -28.071 -15.117  1.00 98.42           O  
ATOM   4003  CG  GLN A 257     -19.274 -27.599 -15.864  1.00 98.42           C  
ATOM   4004  HG2 GLN A 257     -19.263 -27.635 -16.953  1.00 98.42           H  
ATOM   4005  HG3 GLN A 257     -19.484 -26.572 -15.565  1.00 98.42           H  
ATOM   4006  CD  GLN A 257     -20.388 -28.509 -15.348  1.00 98.42           C  
ATOM   4007  NE2 GLN A 257     -21.577 -27.977 -15.177  1.00 98.42           N  
ATOM   4008 HE21 GLN A 257     -21.690 -26.983 -15.315  1.00 98.42           H  
ATOM   4009 HE22 GLN A 257     -22.354 -28.583 -14.959  1.00 98.42           H  
ATOM   4010  OE1 GLN A 257     -20.209 -29.678 -15.006  1.00 98.42           O  
ATOM   4011  N   TRP A 258     -15.557 -26.704 -13.511  1.00 98.69           N  
ATOM   4012  H   TRP A 258     -16.296 -26.063 -13.260  1.00 98.69           H  
ATOM   4013  CA  TRP A 258     -14.563 -27.019 -12.496  1.00 98.69           C  
ATOM   4014  HA  TRP A 258     -14.030 -27.923 -12.791  1.00 98.69           H  
ATOM   4015  C   TRP A 258     -15.251 -27.284 -11.166  1.00 98.69           C  
ATOM   4016  CB  TRP A 258     -13.548 -25.884 -12.342  1.00 98.69           C  
ATOM   4017  HB2 TRP A 258     -14.067 -24.980 -12.023  1.00 98.69           H  
ATOM   4018  HB3 TRP A 258     -12.861 -26.168 -11.545  1.00 98.69           H  
ATOM   4019  O   TRP A 258     -16.122 -26.518 -10.758  1.00 98.69           O  
ATOM   4020  CG  TRP A 258     -12.743 -25.555 -13.559  1.00 98.69           C  
ATOM   4021  CD1 TRP A 258     -11.426 -25.807 -13.724  1.00 98.69           C  
ATOM   4022  HD1 TRP A 258     -10.782 -26.268 -12.989  1.00 98.69           H  
ATOM   4023  CD2 TRP A 258     -13.165 -24.847 -14.764  1.00 98.69           C  
ATOM   4024  CE2 TRP A 258     -12.047 -24.763 -15.644  1.00 98.69           C  
ATOM   4025  CE3 TRP A 258     -14.362 -24.224 -15.185  1.00 98.69           C  
ATOM   4026  HE3 TRP A 258     -15.230 -24.245 -14.542  1.00 98.69           H  
ATOM   4027  NE1 TRP A 258     -11.016 -25.375 -14.965  1.00 98.69           N  
ATOM   4028  HE1 TRP A 258     -10.056 -25.423 -15.274  1.00 98.69           H  
ATOM   4029  CH2 TRP A 258     -13.309 -23.459 -17.247  1.00 98.69           C  
ATOM   4030  HH2 TRP A 258     -13.357 -22.903 -18.172  1.00 98.69           H  
ATOM   4031  CZ2 TRP A 258     -12.110 -24.068 -16.856  1.00 98.69           C  
ATOM   4032  HZ2 TRP A 258     -11.218 -23.943 -17.453  1.00 98.69           H  
ATOM   4033  CZ3 TRP A 258     -14.438 -23.551 -16.418  1.00 98.69           C  
ATOM   4034  HZ3 TRP A 258     -15.366 -23.086 -16.717  1.00 98.69           H  
ATOM   4035  N   ASP A 259     -14.841 -28.333 -10.466  1.00 98.62           N  
ATOM   4036  H   ASP A 259     -14.055 -28.861 -10.817  1.00 98.62           H  
ATOM   4037  CA  ASP A 259     -15.231 -28.534  -9.074  1.00 98.62           C  
ATOM   4038  HA  ASP A 259     -16.221 -28.108  -8.912  1.00 98.62           H  
ATOM   4039  C   ASP A 259     -14.249 -27.774  -8.166  1.00 98.62           C  
ATOM   4040  CB  ASP A 259     -15.347 -30.029  -8.748  1.00 98.62           C  
ATOM   4041  HB2 ASP A 259     -14.395 -30.512  -8.966  1.00 98.62           H  
ATOM   4042  HB3 ASP A 259     -15.548 -30.139  -7.682  1.00 98.62           H  
ATOM   4043  O   ASP A 259     -13.034 -27.773  -8.387  1.00 98.62           O  
ATOM   4044  CG  ASP A 259     -16.470 -30.742  -9.527  1.00 98.62           C  
ATOM   4045  OD1 ASP A 259     -17.639 -30.262  -9.577  1.00 98.62           O  
ATOM   4046  OD2 ASP A 259     -16.187 -31.818 -10.093  1.00 98.62           O  
ATOM   4047  N   ILE A 260     -14.782 -27.084  -7.160  1.00 98.70           N  
ATOM   4048  H   ILE A 260     -15.775 -27.165  -6.998  1.00 98.70           H  
ATOM   4049  CA  ILE A 260     -14.020 -26.220  -6.258  1.00 98.70           C  
ATOM   4050  HA  ILE A 260     -13.004 -26.124  -6.644  1.00 98.70           H  
ATOM   4051  C   ILE A 260     -13.933 -26.877  -4.891  1.00 98.70           C  
ATOM   4052  CB  ILE A 260     -14.602 -24.792  -6.181  1.00 98.70           C  
ATOM   4053  HB  ILE A 260     -15.580 -24.834  -5.703  1.00 98.70           H  
ATOM   4054  O   ILE A 260     -14.941 -27.297  -4.318  1.00 98.70           O  
ATOM   4055  CG1 ILE A 260     -14.789 -24.243  -7.615  1.00 98.70           C  
ATOM   4056 HG12 ILE A 260     -15.652 -24.738  -8.060  1.00 98.70           H  
ATOM   4057 HG13 ILE A 260     -13.915 -24.491  -8.218  1.00 98.70           H  
ATOM   4058  CG2 ILE A 260     -13.686 -23.900  -5.315  1.00 98.70           C  
ATOM   4059 HG21 ILE A 260     -12.699 -23.820  -5.771  1.00 98.70           H  
ATOM   4060 HG22 ILE A 260     -13.575 -24.310  -4.312  1.00 98.70           H  
ATOM   4061 HG23 ILE A 260     -14.112 -22.904  -5.202  1.00 98.70           H  
ATOM   4062  CD1 ILE A 260     -15.018 -22.736  -7.721  1.00 98.70           C  
ATOM   4063 HD11 ILE A 260     -15.513 -22.509  -8.665  1.00 98.70           H  
ATOM   4064 HD12 ILE A 260     -14.054 -22.228  -7.709  1.00 98.70           H  
ATOM   4065 HD13 ILE A 260     -15.635 -22.378  -6.896  1.00 98.70           H  
ATOM   4066  N   PHE A 261     -12.717 -26.921  -4.364  1.00 98.62           N  
ATOM   4067  H   PHE A 261     -11.959 -26.530  -4.904  1.00 98.62           H  
ATOM   4068  CA  PHE A 261     -12.369 -27.519  -3.090  1.00 98.62           C  
ATOM   4069  HA  PHE A 261     -13.288 -27.790  -2.571  1.00 98.62           H  
ATOM   4070  C   PHE A 261     -11.605 -26.524  -2.220  1.00 98.62           C  
ATOM   4071  CB  PHE A 261     -11.521 -28.782  -3.311  1.00 98.62           C  
ATOM   4072  HB2 PHE A 261     -11.316 -29.226  -2.337  1.00 98.62           H  
ATOM   4073  HB3 PHE A 261     -10.563 -28.489  -3.740  1.00 98.62           H  
ATOM   4074  O   PHE A 261     -10.947 -25.610  -2.721  1.00 98.62           O  
ATOM   4075  CG  PHE A 261     -12.129 -29.836  -4.215  1.00 98.62           C  
ATOM   4076  CD1 PHE A 261     -12.747 -30.973  -3.662  1.00 98.62           C  
ATOM   4077  HD1 PHE A 261     -12.763 -31.116  -2.592  1.00 98.62           H  
ATOM   4078  CD2 PHE A 261     -12.064 -29.694  -5.614  1.00 98.62           C  
ATOM   4079  HD2 PHE A 261     -11.593 -28.826  -6.053  1.00 98.62           H  
ATOM   4080  CE1 PHE A 261     -13.337 -31.936  -4.498  1.00 98.62           C  
ATOM   4081  HE1 PHE A 261     -13.819 -32.802  -4.069  1.00 98.62           H  
ATOM   4082  CE2 PHE A 261     -12.652 -30.657  -6.448  1.00 98.62           C  
ATOM   4083  HE2 PHE A 261     -12.631 -30.526  -7.520  1.00 98.62           H  
ATOM   4084  CZ  PHE A 261     -13.302 -31.772  -5.892  1.00 98.62           C  
ATOM   4085  HZ  PHE A 261     -13.770 -32.500  -6.538  1.00 98.62           H  
ATOM   4086  N   VAL A 262     -11.621 -26.763  -0.915  1.00 98.43           N  
ATOM   4087  H   VAL A 262     -12.210 -27.511  -0.576  1.00 98.43           H  
ATOM   4088  CA  VAL A 262     -10.734 -26.120   0.052  1.00 98.43           C  
ATOM   4089  HA  VAL A 262     -10.014 -25.510  -0.493  1.00 98.43           H  
ATOM   4090  C   VAL A 262      -9.941 -27.175   0.813  1.00 98.43           C  
ATOM   4091  CB  VAL A 262     -11.485 -25.170   1.006  1.00 98.43           C  
ATOM   4092  HB  VAL A 262     -10.758 -24.732   1.691  1.00 98.43           H  
ATOM   4093  O   VAL A 262     -10.451 -28.247   1.133  1.00 98.43           O  
ATOM   4094  CG1 VAL A 262     -12.134 -24.025   0.225  1.00 98.43           C  
ATOM   4095 HG11 VAL A 262     -12.581 -23.311   0.916  1.00 98.43           H  
ATOM   4096 HG12 VAL A 262     -11.382 -23.514  -0.376  1.00 98.43           H  
ATOM   4097 HG13 VAL A 262     -12.910 -24.424  -0.429  1.00 98.43           H  
ATOM   4098  CG2 VAL A 262     -12.559 -25.878   1.841  1.00 98.43           C  
ATOM   4099 HG21 VAL A 262     -12.091 -26.612   2.497  1.00 98.43           H  
ATOM   4100 HG22 VAL A 262     -13.270 -26.398   1.198  1.00 98.43           H  
ATOM   4101 HG23 VAL A 262     -13.091 -25.152   2.456  1.00 98.43           H  
ATOM   4102  N   GLN A 263      -8.685 -26.868   1.113  1.00 98.14           N  
ATOM   4103  H   GLN A 263      -8.332 -25.985   0.773  1.00 98.14           H  
ATOM   4104  CA  GLN A 263      -7.963 -27.479   2.225  1.00 98.14           C  
ATOM   4105  HA  GLN A 263      -8.321 -28.494   2.401  1.00 98.14           H  
ATOM   4106  C   GLN A 263      -8.233 -26.632   3.464  1.00 98.14           C  
ATOM   4107  CB  GLN A 263      -6.462 -27.524   1.929  1.00 98.14           C  
ATOM   4108  HB2 GLN A 263      -5.946 -27.938   2.796  1.00 98.14           H  
ATOM   4109  HB3 GLN A 263      -6.093 -26.513   1.757  1.00 98.14           H  
ATOM   4110  O   GLN A 263      -8.227 -25.408   3.354  1.00 98.14           O  
ATOM   4111  CG  GLN A 263      -6.151 -28.392   0.710  1.00 98.14           C  
ATOM   4112  HG2 GLN A 263      -6.625 -27.970  -0.176  1.00 98.14           H  
ATOM   4113  HG3 GLN A 263      -6.545 -29.395   0.876  1.00 98.14           H  
ATOM   4114  CD  GLN A 263      -4.655 -28.465   0.461  1.00 98.14           C  
ATOM   4115  NE2 GLN A 263      -4.008 -29.531   0.858  1.00 98.14           N  
ATOM   4116 HE21 GLN A 263      -3.008 -29.549   0.720  1.00 98.14           H  
ATOM   4117 HE22 GLN A 263      -4.495 -30.249   1.376  1.00 98.14           H  
ATOM   4118  OE1 GLN A 263      -4.046 -27.560  -0.091  1.00 98.14           O  
ATOM   4119  N   VAL A 264      -8.463 -27.257   4.617  1.00 97.31           N  
ATOM   4120  H   VAL A 264      -8.416 -28.266   4.647  1.00 97.31           H  
ATOM   4121  CA  VAL A 264      -8.848 -26.563   5.855  1.00 97.31           C  
ATOM   4122  HA  VAL A 264      -8.850 -25.486   5.692  1.00 97.31           H  
ATOM   4123  C   VAL A 264      -7.834 -26.875   6.943  1.00 97.31           C  
ATOM   4124  CB  VAL A 264     -10.261 -26.973   6.315  1.00 97.31           C  
ATOM   4125  HB  VAL A 264     -10.256 -28.025   6.602  1.00 97.31           H  
ATOM   4126  O   VAL A 264      -7.629 -28.039   7.269  1.00 97.31           O  
ATOM   4127  CG1 VAL A 264     -10.716 -26.141   7.518  1.00 97.31           C  
ATOM   4128 HG11 VAL A 264     -10.800 -25.093   7.230  1.00 97.31           H  
ATOM   4129 HG12 VAL A 264     -11.685 -26.502   7.864  1.00 97.31           H  
ATOM   4130 HG13 VAL A 264     -10.012 -26.239   8.345  1.00 97.31           H  
ATOM   4131  CG2 VAL A 264     -11.302 -26.792   5.204  1.00 97.31           C  
ATOM   4132 HG21 VAL A 264     -12.295 -27.024   5.591  1.00 97.31           H  
ATOM   4133 HG22 VAL A 264     -11.090 -27.478   4.384  1.00 97.31           H  
ATOM   4134 HG23 VAL A 264     -11.288 -25.766   4.838  1.00 97.31           H  
ATOM   4135  N   MET A 265      -7.229 -25.842   7.522  1.00 93.02           N  
ATOM   4136  H   MET A 265      -7.457 -24.910   7.206  1.00 93.02           H  
ATOM   4137  CA  MET A 265      -6.296 -25.958   8.635  1.00 93.02           C  
ATOM   4138  HA  MET A 265      -6.203 -27.006   8.920  1.00 93.02           H  
ATOM   4139  C   MET A 265      -6.827 -25.189   9.841  1.00 93.02           C  
ATOM   4140  CB  MET A 265      -4.908 -25.482   8.192  1.00 93.02           C  
ATOM   4141  HB2 MET A 265      -4.578 -26.112   7.366  1.00 93.02           H  
ATOM   4142  HB3 MET A 265      -4.980 -24.455   7.833  1.00 93.02           H  
ATOM   4143  O   MET A 265      -7.150 -24.002   9.766  1.00 93.02           O  
ATOM   4144  CG  MET A 265      -3.859 -25.538   9.309  1.00 93.02           C  
ATOM   4145  HG2 MET A 265      -3.720 -26.570   9.632  1.00 93.02           H  
ATOM   4146  HG3 MET A 265      -4.224 -24.962  10.159  1.00 93.02           H  
ATOM   4147  SD  MET A 265      -2.256 -24.829   8.851  1.00 93.02           S  
ATOM   4148  CE  MET A 265      -1.629 -26.031   7.650  1.00 93.02           C  
ATOM   4149  HE1 MET A 265      -0.802 -25.588   7.096  1.00 93.02           H  
ATOM   4150  HE2 MET A 265      -1.257 -26.903   8.188  1.00 93.02           H  
ATOM   4151  HE3 MET A 265      -2.410 -26.321   6.947  1.00 93.02           H  
ATOM   4152  N   ASP A 266      -6.893 -25.885  10.971  1.00 88.99           N  
ATOM   4153  H   ASP A 266      -6.689 -26.874  10.956  1.00 88.99           H  
ATOM   4154  CA  ASP A 266      -7.172 -25.274  12.261  1.00 88.99           C  
ATOM   4155  HA  ASP A 266      -8.112 -24.730  12.169  1.00 88.99           H  
ATOM   4156  C   ASP A 266      -6.062 -24.298  12.669  1.00 88.99           C  
ATOM   4157  CB  ASP A 266      -7.348 -26.372  13.317  1.00 88.99           C  
ATOM   4158  HB2 ASP A 266      -6.873 -27.300  13.002  1.00 88.99           H  
ATOM   4159  HB3 ASP A 266      -6.899 -26.059  14.259  1.00 88.99           H  
ATOM   4160  O   ASP A 266      -4.886 -24.657  12.558  1.00 88.99           O  
ATOM   4161  CG  ASP A 266      -8.832 -26.582  13.531  1.00 88.99           C  
ATOM   4162  OD1 ASP A 266      -9.418 -25.717  14.213  1.00 88.99           O  
ATOM   4163  OD2 ASP A 266      -9.450 -27.458  12.889  1.00 88.99           O  
ATOM   4164  N   PRO A 267      -6.394 -23.102  13.190  1.00 81.42           N  
ATOM   4165  CA  PRO A 267      -5.390 -22.133  13.625  1.00 81.42           C  
ATOM   4166  HA  PRO A 267      -4.839 -21.793  12.748  1.00 81.42           H  
ATOM   4167  C   PRO A 267      -4.386 -22.698  14.637  1.00 81.42           C  
ATOM   4168  CB  PRO A 267      -6.184 -20.961  14.207  1.00 81.42           C  
ATOM   4169  HB2 PRO A 267      -5.661 -20.015  14.062  1.00 81.42           H  
ATOM   4170  HB3 PRO A 267      -6.385 -21.124  15.265  1.00 81.42           H  
ATOM   4171  O   PRO A 267      -3.197 -22.421  14.528  1.00 81.42           O  
ATOM   4172  CG  PRO A 267      -7.495 -21.021  13.427  1.00 81.42           C  
ATOM   4173  HG2 PRO A 267      -8.312 -20.531  13.957  1.00 81.42           H  
ATOM   4174  HG3 PRO A 267      -7.355 -20.589  12.436  1.00 81.42           H  
ATOM   4175  CD  PRO A 267      -7.728 -22.517  13.274  1.00 81.42           C  
ATOM   4176  HD2 PRO A 267      -8.248 -22.907  14.149  1.00 81.42           H  
ATOM   4177  HD3 PRO A 267      -8.312 -22.696  12.371  1.00 81.42           H  
ATOM   4178  N   ALA A 268      -4.836 -23.568  15.547  1.00 77.27           N  
ATOM   4179  H   ALA A 268      -5.829 -23.744  15.596  1.00 77.27           H  
ATOM   4180  CA  ALA A 268      -3.970 -24.242  16.517  1.00 77.27           C  
ATOM   4181  HA  ALA A 268      -3.413 -23.492  17.079  1.00 77.27           H  
ATOM   4182  C   ALA A 268      -2.941 -25.184  15.858  1.00 77.27           C  
ATOM   4183  CB  ALA A 268      -4.873 -25.015  17.485  1.00 77.27           C  
ATOM   4184  HB1 ALA A 268      -5.558 -24.328  17.982  1.00 77.27           H  
ATOM   4185  HB2 ALA A 268      -5.439 -25.777  16.949  1.00 77.27           H  
ATOM   4186  HB3 ALA A 268      -4.254 -25.497  18.242  1.00 77.27           H  
ATOM   4187  O   ALA A 268      -1.823 -25.333  16.345  1.00 77.27           O  
ATOM   4188  N   ASN A 269      -3.282 -25.801  14.721  1.00 85.21           N  
ATOM   4189  H   ASN A 269      -4.169 -25.576  14.294  1.00 85.21           H  
ATOM   4190  CA  ASN A 269      -2.358 -26.685  14.007  1.00 85.21           C  
ATOM   4191  HA  ASN A 269      -1.848 -27.321  14.731  1.00 85.21           H  
ATOM   4192  C   ASN A 269      -1.268 -25.891  13.277  1.00 85.21           C  
ATOM   4193  CB  ASN A 269      -3.140 -27.587  13.035  1.00 85.21           C  
ATOM   4194  HB2 ASN A 269      -3.740 -26.970  12.366  1.00 85.21           H  
ATOM   4195  HB3 ASN A 269      -2.422 -28.147  12.437  1.00 85.21           H  
ATOM   4196  O   ASN A 269      -0.152 -26.384  13.127  1.00 85.21           O  
ATOM   4197  CG  ASN A 269      -4.034 -28.597  13.734  1.00 85.21           C  
ATOM   4198  ND2 ASN A 269      -4.937 -29.224  13.018  1.00 85.21           N  
ATOM   4199 HD21 ASN A 269      -5.515 -29.870  13.536  1.00 85.21           H  
ATOM   4200 HD22 ASN A 269      -5.080 -29.019  12.039  1.00 85.21           H  
ATOM   4201  OD1 ASN A 269      -3.940 -28.865  14.916  1.00 85.21           O  
ATOM   4202  N   ALA A 270      -1.565 -24.657  12.856  1.00 81.64           N  
ATOM   4203  H   ALA A 270      -2.485 -24.289  13.053  1.00 81.64           H  
ATOM   4204  CA  ALA A 270      -0.612 -23.791  12.166  1.00 81.64           C  
ATOM   4205  HA  ALA A 270      -0.278 -24.296  11.260  1.00 81.64           H  
ATOM   4206  C   ALA A 270       0.645 -23.488  13.008  1.00 81.64           C  
ATOM   4207  CB  ALA A 270      -1.338 -22.500  11.766  1.00 81.64           C  
ATOM   4208  HB1 ALA A 270      -0.661 -21.851  11.210  1.00 81.64           H  
ATOM   4209  HB2 ALA A 270      -1.653 -21.957  12.657  1.00 81.64           H  
ATOM   4210  HB3 ALA A 270      -2.207 -22.732  11.151  1.00 81.64           H  
ATOM   4211  O   ALA A 270       1.712 -23.283  12.440  1.00 81.64           O  
ATOM   4212  N   GLU A 271       0.537 -23.511  14.342  1.00 74.11           N  
ATOM   4213  H   GLU A 271      -0.378 -23.667  14.739  1.00 74.11           H  
ATOM   4214  CA  GLU A 271       1.642 -23.274  15.293  1.00 74.11           C  
ATOM   4215  HA  GLU A 271       2.141 -22.325  15.099  1.00 74.11           H  
ATOM   4216  C   GLU A 271       2.756 -24.305  15.231  1.00 74.11           C  
ATOM   4217  CB  GLU A 271       1.084 -23.275  16.724  1.00 74.11           C  
ATOM   4218  HB2 GLU A 271       0.528 -24.197  16.896  1.00 74.11           H  
ATOM   4219  HB3 GLU A 271       1.915 -23.237  17.428  1.00 74.11           H  
ATOM   4220  O   GLU A 271       3.914 -23.992  15.500  1.00 74.11           O  
ATOM   4221  CG  GLU A 271       0.178 -22.074  16.976  1.00 74.11           C  
ATOM   4222  HG2 GLU A 271      -0.591 -22.038  16.205  1.00 74.11           H  
ATOM   4223  HG3 GLU A 271       0.796 -21.178  16.913  1.00 74.11           H  
ATOM   4224  CD  GLU A 271      -0.485 -22.076  18.355  1.00 74.11           C  
ATOM   4225  OE1 GLU A 271      -1.607 -21.524  18.433  1.00 74.11           O  
ATOM   4226  OE2 GLU A 271       0.141 -22.551  19.323  1.00 74.11           O  
ATOM   4227  N   THR A 272       2.408 -25.541  14.897  1.00 77.95           N  
ATOM   4228  H   THR A 272       1.445 -25.712  14.644  1.00 77.95           H  
ATOM   4229  CA  THR A 272       3.330 -26.679  14.975  1.00 77.95           C  
ATOM   4230  HA  THR A 272       4.317 -26.330  15.277  1.00 77.95           H  
ATOM   4231  C   THR A 272       3.529 -27.355  13.627  1.00 77.95           C  
ATOM   4232  CB  THR A 272       2.859 -27.680  16.035  1.00 77.95           C  
ATOM   4233  HB  THR A 272       3.540 -28.531  16.046  1.00 77.95           H  
ATOM   4234  O   THR A 272       4.311 -28.303  13.513  1.00 77.95           O  
ATOM   4235  CG2 THR A 272       2.824 -27.065  17.435  1.00 77.95           C  
ATOM   4236 HG21 THR A 272       2.084 -26.267  17.492  1.00 77.95           H  
ATOM   4237 HG22 THR A 272       2.571 -27.836  18.163  1.00 77.95           H  
ATOM   4238 HG23 THR A 272       3.804 -26.655  17.680  1.00 77.95           H  
ATOM   4239  OG1 THR A 272       1.557 -28.137  15.750  1.00 77.95           O  
ATOM   4240  HG1 THR A 272       0.946 -27.465  16.061  1.00 77.95           H  
ATOM   4241  N   TYR A 273       2.846 -26.877  12.584  1.00 85.00           N  
ATOM   4242  H   TYR A 273       2.236 -26.083  12.719  1.00 85.00           H  
ATOM   4243  CA  TYR A 273       2.928 -27.487  11.273  1.00 85.00           C  
ATOM   4244  HA  TYR A 273       2.810 -28.557  11.441  1.00 85.00           H  
ATOM   4245  C   TYR A 273       4.310 -27.270  10.646  1.00 85.00           C  
ATOM   4246  CB  TYR A 273       1.776 -27.032  10.369  1.00 85.00           C  
ATOM   4247  HB2 TYR A 273       0.841 -27.071  10.928  1.00 85.00           H  
ATOM   4248  HB3 TYR A 273       1.943 -25.999  10.065  1.00 85.00           H  
ATOM   4249  O   TYR A 273       4.863 -26.175  10.619  1.00 85.00           O  
ATOM   4250  CG  TYR A 273       1.603 -27.921   9.153  1.00 85.00           C  
ATOM   4251  CD1 TYR A 273       1.587 -27.365   7.862  1.00 85.00           C  
ATOM   4252  HD1 TYR A 273       1.636 -26.293   7.742  1.00 85.00           H  
ATOM   4253  CD2 TYR A 273       1.436 -29.311   9.318  1.00 85.00           C  
ATOM   4254  HD2 TYR A 273       1.357 -29.733  10.309  1.00 85.00           H  
ATOM   4255  CE1 TYR A 273       1.460 -28.200   6.736  1.00 85.00           C  
ATOM   4256  HE1 TYR A 273       1.418 -27.779   5.743  1.00 85.00           H  
ATOM   4257  CE2 TYR A 273       1.331 -30.151   8.195  1.00 85.00           C  
ATOM   4258  HE2 TYR A 273       1.186 -31.215   8.314  1.00 85.00           H  
ATOM   4259  OH  TYR A 273       1.224 -30.397   5.819  1.00 85.00           O  
ATOM   4260  HH  TYR A 273       1.235 -31.332   6.033  1.00 85.00           H  
ATOM   4261  CZ  TYR A 273       1.363 -29.596   6.902  1.00 85.00           C  
ATOM   4262  N   HIS A 274       4.882 -28.352  10.123  1.00 83.31           N  
ATOM   4263  H   HIS A 274       4.389 -29.229  10.208  1.00 83.31           H  
ATOM   4264  CA  HIS A 274       6.258 -28.376   9.623  1.00 83.31           C  
ATOM   4265  HA  HIS A 274       6.900 -27.958  10.398  1.00 83.31           H  
ATOM   4266  C   HIS A 274       6.479 -27.537   8.352  1.00 83.31           C  
ATOM   4267  CB  HIS A 274       6.659 -29.840   9.400  1.00 83.31           C  
ATOM   4268  HB2 HIS A 274       6.521 -30.395  10.327  1.00 83.31           H  
ATOM   4269  HB3 HIS A 274       7.720 -29.875   9.151  1.00 83.31           H  
ATOM   4270  O   HIS A 274       7.623 -27.169   8.058  1.00 83.31           O  
ATOM   4271  CG  HIS A 274       5.884 -30.528   8.300  1.00 83.31           C  
ATOM   4272  CD2 HIS A 274       6.355 -30.834   7.051  1.00 83.31           C  
ATOM   4273  HD2 HIS A 274       7.344 -30.621   6.673  1.00 83.31           H  
ATOM   4274  ND1 HIS A 274       4.583 -30.985   8.360  1.00 83.31           N  
ATOM   4275  HD1 HIS A 274       3.955 -30.956   9.150  1.00 83.31           H  
ATOM   4276  CE1 HIS A 274       4.282 -31.547   7.177  1.00 83.31           C  
ATOM   4277  HE1 HIS A 274       3.340 -32.015   6.930  1.00 83.31           H  
ATOM   4278  NE2 HIS A 274       5.333 -31.478   6.348  1.00 83.31           N  
ATOM   4279  N   VAL A 275       5.401 -27.243   7.615  1.00 87.47           N  
ATOM   4280  H   VAL A 275       4.506 -27.548   7.969  1.00 87.47           H  
ATOM   4281  CA  VAL A 275       5.375 -26.332   6.466  1.00 87.47           C  
ATOM   4282  HA  VAL A 275       6.394 -26.130   6.136  1.00 87.47           H  
ATOM   4283  C   VAL A 275       4.725 -25.028   6.906  1.00 87.47           C  
ATOM   4284  CB  VAL A 275       4.587 -26.925   5.280  1.00 87.47           C  
ATOM   4285  HB  VAL A 275       3.548 -27.068   5.576  1.00 87.47           H  
ATOM   4286  O   VAL A 275       3.604 -25.044   7.398  1.00 87.47           O  
ATOM   4287  CG1 VAL A 275       4.599 -26.001   4.058  1.00 87.47           C  
ATOM   4288 HG11 VAL A 275       5.625 -25.828   3.734  1.00 87.47           H  
ATOM   4289 HG12 VAL A 275       4.126 -25.048   4.295  1.00 87.47           H  
ATOM   4290 HG13 VAL A 275       4.033 -26.461   3.248  1.00 87.47           H  
ATOM   4291  CG2 VAL A 275       5.146 -28.278   4.837  1.00 87.47           C  
ATOM   4292 HG21 VAL A 275       6.212 -28.202   4.622  1.00 87.47           H  
ATOM   4293 HG22 VAL A 275       4.611 -28.637   3.957  1.00 87.47           H  
ATOM   4294 HG23 VAL A 275       4.984 -29.000   5.637  1.00 87.47           H  
ATOM   4295  N   ASN A 276       5.387 -23.897   6.669  1.00 87.21           N  
ATOM   4296  H   ASN A 276       6.307 -23.939   6.255  1.00 87.21           H  
ATOM   4297  CA  ASN A 276       4.801 -22.585   6.933  1.00 87.21           C  
ATOM   4298  HA  ASN A 276       4.612 -22.493   8.002  1.00 87.21           H  
ATOM   4299  C   ASN A 276       3.478 -22.424   6.147  1.00 87.21           C  
ATOM   4300  CB  ASN A 276       5.832 -21.512   6.561  1.00 87.21           C  
ATOM   4301  HB2 ASN A 276       6.129 -21.639   5.520  1.00 87.21           H  
ATOM   4302  HB3 ASN A 276       6.713 -21.632   7.191  1.00 87.21           H  
ATOM   4303  O   ASN A 276       3.514 -22.396   4.910  1.00 87.21           O  
ATOM   4304  CG  ASN A 276       5.316 -20.093   6.738  1.00 87.21           C  
ATOM   4305  ND2 ASN A 276       6.160 -19.122   6.494  1.00 87.21           N  
ATOM   4306 HD21 ASN A 276       5.813 -18.181   6.613  1.00 87.21           H  
ATOM   4307 HD22 ASN A 276       7.089 -19.320   6.151  1.00 87.21           H  
ATOM   4308  OD1 ASN A 276       4.172 -19.831   7.070  1.00 87.21           O  
ATOM   4309  N   PRO A 277       2.317 -22.285   6.817  1.00 89.34           N  
ATOM   4310  CA  PRO A 277       1.029 -22.190   6.139  1.00 89.34           C  
ATOM   4311  HA  PRO A 277       0.911 -23.089   5.535  1.00 89.34           H  
ATOM   4312  C   PRO A 277       0.906 -20.953   5.245  1.00 89.34           C  
ATOM   4313  CB  PRO A 277      -0.028 -22.188   7.249  1.00 89.34           C  
ATOM   4314  HB2 PRO A 277      -0.927 -22.732   6.959  1.00 89.34           H  
ATOM   4315  HB3 PRO A 277      -0.275 -21.166   7.538  1.00 89.34           H  
ATOM   4316  O   PRO A 277       0.115 -20.962   4.306  1.00 89.34           O  
ATOM   4317  CG  PRO A 277       0.684 -22.880   8.405  1.00 89.34           C  
ATOM   4318  HG2 PRO A 277       0.262 -22.602   9.371  1.00 89.34           H  
ATOM   4319  HG3 PRO A 277       0.660 -23.961   8.269  1.00 89.34           H  
ATOM   4320  CD  PRO A 277       2.112 -22.382   8.256  1.00 89.34           C  
ATOM   4321  HD2 PRO A 277       2.215 -21.396   8.708  1.00 89.34           H  
ATOM   4322  HD3 PRO A 277       2.787 -23.087   8.740  1.00 89.34           H  
ATOM   4323  N   PHE A 278       1.700 -19.917   5.511  1.00 89.15           N  
ATOM   4324  H   PHE A 278       2.344 -20.007   6.283  1.00 89.15           H  
ATOM   4325  CA  PHE A 278       1.680 -18.616   4.844  1.00 89.15           C  
ATOM   4326  HA  PHE A 278       0.713 -18.473   4.362  1.00 89.15           H  
ATOM   4327  C   PHE A 278       2.743 -18.476   3.745  1.00 89.15           C  
ATOM   4328  CB  PHE A 278       1.841 -17.546   5.931  1.00 89.15           C  
ATOM   4329  HB2 PHE A 278       2.858 -17.589   6.320  1.00 89.15           H  
ATOM   4330  HB3 PHE A 278       1.711 -16.558   5.489  1.00 89.15           H  
ATOM   4331  O   PHE A 278       2.878 -17.408   3.156  1.00 89.15           O  
ATOM   4332  CG  PHE A 278       0.861 -17.698   7.074  1.00 89.15           C  
ATOM   4333  CD1 PHE A 278      -0.519 -17.543   6.846  1.00 89.15           C  
ATOM   4334  HD1 PHE A 278      -0.874 -17.275   5.862  1.00 89.15           H  
ATOM   4335  CD2 PHE A 278       1.317 -18.128   8.332  1.00 89.15           C  
ATOM   4336  HD2 PHE A 278       2.364 -18.337   8.492  1.00 89.15           H  
ATOM   4337  CE1 PHE A 278      -1.435 -17.804   7.880  1.00 89.15           C  
ATOM   4338  HE1 PHE A 278      -2.497 -17.760   7.690  1.00 89.15           H  
ATOM   4339  CE2 PHE A 278       0.399 -18.375   9.363  1.00 89.15           C  
ATOM   4340  HE2 PHE A 278       0.739 -18.789  10.301  1.00 89.15           H  
ATOM   4341  CZ  PHE A 278      -0.973 -18.200   9.145  1.00 89.15           C  
ATOM   4342  HZ  PHE A 278      -1.672 -18.441   9.932  1.00 89.15           H  
ATOM   4343  N   ASP A 279       3.509 -19.536   3.464  1.00 89.46           N  
ATOM   4344  H   ASP A 279       3.361 -20.392   3.980  1.00 89.46           H  
ATOM   4345  CA  ASP A 279       4.522 -19.541   2.409  1.00 89.46           C  
ATOM   4346  HA  ASP A 279       4.899 -18.526   2.282  1.00 89.46           H  
ATOM   4347  C   ASP A 279       3.917 -19.990   1.069  1.00 89.46           C  
ATOM   4348  CB  ASP A 279       5.717 -20.399   2.845  1.00 89.46           C  
ATOM   4349  HB2 ASP A 279       5.397 -21.434   2.966  1.00 89.46           H  
ATOM   4350  HB3 ASP A 279       6.068 -20.031   3.809  1.00 89.46           H  
ATOM   4351  O   ASP A 279       3.579 -21.160   0.860  1.00 89.46           O  
ATOM   4352  CG  ASP A 279       6.893 -20.348   1.868  1.00 89.46           C  
ATOM   4353  OD1 ASP A 279       6.758 -19.813   0.743  1.00 89.46           O  
ATOM   4354  OD2 ASP A 279       7.964 -20.887   2.204  1.00 89.46           O  
ATOM   4355  N   MET A 280       3.802 -19.047   0.133  1.00 93.94           N  
ATOM   4356  H   MET A 280       4.057 -18.102   0.384  1.00 93.94           H  
ATOM   4357  CA  MET A 280       3.244 -19.290  -1.199  1.00 93.94           C  
ATOM   4358  HA  MET A 280       2.309 -19.835  -1.065  1.00 93.94           H  
ATOM   4359  C   MET A 280       4.153 -20.160  -2.090  1.00 93.94           C  
ATOM   4360  CB  MET A 280       2.918 -17.940  -1.859  1.00 93.94           C  
ATOM   4361  HB2 MET A 280       2.552 -17.243  -1.105  1.00 93.94           H  
ATOM   4362  HB3 MET A 280       3.821 -17.522  -2.305  1.00 93.94           H  
ATOM   4363  O   MET A 280       3.696 -20.684  -3.103  1.00 93.94           O  
ATOM   4364  CG  MET A 280       1.828 -18.081  -2.926  1.00 93.94           C  
ATOM   4365  HG2 MET A 280       0.913 -18.404  -2.430  1.00 93.94           H  
ATOM   4366  HG3 MET A 280       2.118 -18.846  -3.647  1.00 93.94           H  
ATOM   4367  SD  MET A 280       1.472 -16.554  -3.836  1.00 93.94           S  
ATOM   4368  CE  MET A 280       0.079 -17.130  -4.840  1.00 93.94           C  
ATOM   4369  HE1 MET A 280       0.356 -18.039  -5.374  1.00 93.94           H  
ATOM   4370  HE2 MET A 280      -0.776 -17.323  -4.193  1.00 93.94           H  
ATOM   4371  HE3 MET A 280      -0.198 -16.359  -5.559  1.00 93.94           H  
ATOM   4372  N   THR A 281       5.421 -20.374  -1.724  1.00 93.86           N  
ATOM   4373  H   THR A 281       5.755 -19.943  -0.874  1.00 93.86           H  
ATOM   4374  CA  THR A 281       6.330 -21.305  -2.428  1.00 93.86           C  
ATOM   4375  HA  THR A 281       6.155 -21.217  -3.500  1.00 93.86           H  
ATOM   4376  C   THR A 281       6.074 -22.775  -2.054  1.00 93.86           C  
ATOM   4377  CB  THR A 281       7.811 -20.955  -2.202  1.00 93.86           C  
ATOM   4378  HB  THR A 281       8.415 -21.586  -2.853  1.00 93.86           H  
ATOM   4379  O   THR A 281       6.677 -23.689  -2.626  1.00 93.86           O  
ATOM   4380  CG2 THR A 281       8.149 -19.496  -2.515  1.00 93.86           C  
ATOM   4381 HG21 THR A 281       7.505 -18.815  -1.958  1.00 93.86           H  
ATOM   4382 HG22 THR A 281       9.190 -19.301  -2.258  1.00 93.86           H  
ATOM   4383 HG23 THR A 281       8.023 -19.312  -3.582  1.00 93.86           H  
ATOM   4384  OG1 THR A 281       8.182 -21.227  -0.869  1.00 93.86           O  
ATOM   4385  HG1 THR A 281       7.631 -20.689  -0.297  1.00 93.86           H  
ATOM   4386  N   LYS A 282       5.160 -23.027  -1.102  1.00 93.77           N  
ATOM   4387  H   LYS A 282       4.700 -22.239  -0.670  1.00 93.77           H  
ATOM   4388  CA  LYS A 282       4.841 -24.357  -0.572  1.00 93.77           C  
ATOM   4389  HA  LYS A 282       5.461 -25.093  -1.083  1.00 93.77           H  
ATOM   4390  C   LYS A 282       3.384 -24.743  -0.798  1.00 93.77           C  
ATOM   4391  CB  LYS A 282       5.146 -24.443   0.932  1.00 93.77           C  
ATOM   4392  HB2 LYS A 282       4.395 -23.865   1.471  1.00 93.77           H  
ATOM   4393  HB3 LYS A 282       5.056 -25.482   1.246  1.00 93.77           H  
ATOM   4394  O   LYS A 282       2.456 -23.940  -0.658  1.00 93.77           O  
ATOM   4395  CG  LYS A 282       6.516 -23.918   1.361  1.00 93.77           C  
ATOM   4396  HG2 LYS A 282       6.599 -22.876   1.053  1.00 93.77           H  
ATOM   4397  HG3 LYS A 282       6.560 -23.944   2.450  1.00 93.77           H  
ATOM   4398  CD  LYS A 282       7.702 -24.701   0.801  1.00 93.77           C  
ATOM   4399  HD2 LYS A 282       7.699 -24.665  -0.288  1.00 93.77           H  
ATOM   4400  HD3 LYS A 282       7.679 -25.733   1.153  1.00 93.77           H  
ATOM   4401  CE  LYS A 282       8.920 -23.967   1.347  1.00 93.77           C  
ATOM   4402  HE2 LYS A 282       8.909 -23.991   2.437  1.00 93.77           H  
ATOM   4403  HE3 LYS A 282       8.847 -22.919   1.057  1.00 93.77           H  
ATOM   4404  NZ  LYS A 282      10.171 -24.527   0.837  1.00 93.77           N  
ATOM   4405  HZ1 LYS A 282      10.395 -25.436   1.216  1.00 93.77           H  
ATOM   4406  HZ2 LYS A 282      10.925 -23.903   1.087  1.00 93.77           H  
ATOM   4407  HZ3 LYS A 282      10.170 -24.562  -0.172  1.00 93.77           H  
ATOM   4408  N   VAL A 283       3.171 -26.030  -1.052  1.00 95.21           N  
ATOM   4409  H   VAL A 283       3.982 -26.629  -1.114  1.00 95.21           H  
ATOM   4410  CA  VAL A 283       1.843 -26.649  -0.969  1.00 95.21           C  
ATOM   4411  HA  VAL A 283       1.091 -25.885  -1.169  1.00 95.21           H  
ATOM   4412  C   VAL A 283       1.582 -27.178   0.433  1.00 95.21           C  
ATOM   4413  CB  VAL A 283       1.628 -27.759  -2.011  1.00 95.21           C  
ATOM   4414  HB  VAL A 283       0.593 -28.092  -1.933  1.00 95.21           H  
ATOM   4415  O   VAL A 283       2.519 -27.515   1.158  1.00 95.21           O  
ATOM   4416  CG1 VAL A 283       1.826 -27.211  -3.422  1.00 95.21           C  
ATOM   4417 HG11 VAL A 283       2.888 -27.058  -3.610  1.00 95.21           H  
ATOM   4418 HG12 VAL A 283       1.432 -27.917  -4.152  1.00 95.21           H  
ATOM   4419 HG13 VAL A 283       1.308 -26.256  -3.516  1.00 95.21           H  
ATOM   4420  CG2 VAL A 283       2.529 -28.986  -1.829  1.00 95.21           C  
ATOM   4421 HG21 VAL A 283       2.286 -29.734  -2.585  1.00 95.21           H  
ATOM   4422 HG22 VAL A 283       2.376 -29.429  -0.845  1.00 95.21           H  
ATOM   4423 HG23 VAL A 283       3.578 -28.709  -1.937  1.00 95.21           H  
ATOM   4424  N   TRP A 284       0.305 -27.316   0.782  1.00 95.32           N  
ATOM   4425  H   TRP A 284      -0.417 -27.006   0.148  1.00 95.32           H  
ATOM   4426  CA  TRP A 284      -0.119 -28.177   1.882  1.00 95.32           C  
ATOM   4427  HA  TRP A 284       0.643 -28.196   2.662  1.00 95.32           H  
ATOM   4428  C   TRP A 284      -0.337 -29.587   1.318  1.00 95.32           C  
ATOM   4429  CB  TRP A 284      -1.395 -27.626   2.519  1.00 95.32           C  
ATOM   4430  HB2 TRP A 284      -2.178 -27.586   1.761  1.00 95.32           H  
ATOM   4431  HB3 TRP A 284      -1.722 -28.324   3.289  1.00 95.32           H  
ATOM   4432  O   TRP A 284      -1.214 -29.763   0.466  1.00 95.32           O  
ATOM   4433  CG  TRP A 284      -1.314 -26.268   3.143  1.00 95.32           C  
ATOM   4434  CD1 TRP A 284      -0.227 -25.462   3.231  1.00 95.32           C  
ATOM   4435  HD1 TRP A 284       0.765 -25.703   2.877  1.00 95.32           H  
ATOM   4436  CD2 TRP A 284      -2.396 -25.548   3.803  1.00 95.32           C  
ATOM   4437  CE2 TRP A 284      -1.901 -24.282   4.229  1.00 95.32           C  
ATOM   4438  CE3 TRP A 284      -3.747 -25.845   4.084  1.00 95.32           C  
ATOM   4439  HE3 TRP A 284      -4.142 -26.810   3.802  1.00 95.32           H  
ATOM   4440  NE1 TRP A 284      -0.577 -24.283   3.854  1.00 95.32           N  
ATOM   4441  HE1 TRP A 284       0.067 -23.528   4.041  1.00 95.32           H  
ATOM   4442  CH2 TRP A 284      -4.056 -23.662   5.127  1.00 95.32           C  
ATOM   4443  HH2 TRP A 284      -4.700 -22.949   5.619  1.00 95.32           H  
ATOM   4444  CZ2 TRP A 284      -2.713 -23.341   4.873  1.00 95.32           C  
ATOM   4445  HZ2 TRP A 284      -2.318 -22.378   5.160  1.00 95.32           H  
ATOM   4446  CZ3 TRP A 284      -4.571 -24.910   4.737  1.00 95.32           C  
ATOM   4447  HZ3 TRP A 284      -5.604 -25.148   4.945  1.00 95.32           H  
ATOM   4448  N   PRO A 285       0.450 -30.596   1.722  1.00 93.45           N  
ATOM   4449  CA  PRO A 285       0.232 -31.979   1.323  1.00 93.45           C  
ATOM   4450  HA  PRO A 285       0.525 -32.086   0.278  1.00 93.45           H  
ATOM   4451  C   PRO A 285      -1.226 -32.424   1.507  1.00 93.45           C  
ATOM   4452  CB  PRO A 285       1.182 -32.802   2.201  1.00 93.45           C  
ATOM   4453  HB2 PRO A 285       1.524 -33.705   1.694  1.00 93.45           H  
ATOM   4454  HB3 PRO A 285       0.704 -33.057   3.146  1.00 93.45           H  
ATOM   4455  O   PRO A 285      -1.785 -32.327   2.596  1.00 93.45           O  
ATOM   4456  CG  PRO A 285       2.337 -31.843   2.481  1.00 93.45           C  
ATOM   4457  HG2 PRO A 285       2.832 -32.070   3.425  1.00 93.45           H  
ATOM   4458  HG3 PRO A 285       3.047 -31.876   1.655  1.00 93.45           H  
ATOM   4459  CD  PRO A 285       1.662 -30.476   2.515  1.00 93.45           C  
ATOM   4460  HD2 PRO A 285       2.343 -29.731   2.104  1.00 93.45           H  
ATOM   4461  HD3 PRO A 285       1.392 -30.202   3.535  1.00 93.45           H  
ATOM   4462  N   HIS A 286      -1.836 -32.986   0.456  1.00 94.44           N  
ATOM   4463  H   HIS A 286      -1.371 -32.966  -0.440  1.00 94.44           H  
ATOM   4464  CA  HIS A 286      -3.216 -33.495   0.520  1.00 94.44           C  
ATOM   4465  HA  HIS A 286      -3.885 -32.685   0.809  1.00 94.44           H  
ATOM   4466  C   HIS A 286      -3.399 -34.628   1.541  1.00 94.44           C  
ATOM   4467  CB  HIS A 286      -3.647 -34.034  -0.850  1.00 94.44           C  
ATOM   4468  HB2 HIS A 286      -2.971 -34.839  -1.139  1.00 94.44           H  
ATOM   4469  HB3 HIS A 286      -4.641 -34.467  -0.744  1.00 94.44           H  
ATOM   4470  O   HIS A 286      -4.516 -34.884   1.976  1.00 94.44           O  
ATOM   4471  CG  HIS A 286      -3.719 -33.045  -1.984  1.00 94.44           C  
ATOM   4472  CD2 HIS A 286      -3.656 -31.677  -1.935  1.00 94.44           C  
ATOM   4473  HD2 HIS A 286      -3.509 -31.074  -1.050  1.00 94.44           H  
ATOM   4474  ND1 HIS A 286      -3.919 -33.392  -3.298  1.00 94.44           N  
ATOM   4475  HD1 HIS A 286      -4.065 -34.330  -3.643  1.00 94.44           H  
ATOM   4476  CE1 HIS A 286      -3.967 -32.267  -4.024  1.00 94.44           C  
ATOM   4477  HE1 HIS A 286      -4.125 -32.227  -5.091  1.00 94.44           H  
ATOM   4478  NE2 HIS A 286      -3.801 -31.194  -3.242  1.00 94.44           N  
ATOM   4479  N   LYS A 287      -2.313 -35.328   1.893  1.00 93.35           N  
ATOM   4480  H   LYS A 287      -1.425 -35.038   1.512  1.00 93.35           H  
ATOM   4481  CA  LYS A 287      -2.323 -36.370   2.925  1.00 93.35           C  
ATOM   4482  HA  LYS A 287      -3.114 -37.087   2.706  1.00 93.35           H  
ATOM   4483  C   LYS A 287      -2.644 -35.792   4.306  1.00 93.35           C  
ATOM   4484  CB  LYS A 287      -0.963 -37.084   2.927  1.00 93.35           C  
ATOM   4485  HB2 LYS A 287      -0.188 -36.368   3.203  1.00 93.35           H  
ATOM   4486  HB3 LYS A 287      -0.752 -37.461   1.927  1.00 93.35           H  
ATOM   4487  O   LYS A 287      -3.357 -36.436   5.066  1.00 93.35           O  
ATOM   4488  CG  LYS A 287      -0.938 -38.257   3.917  1.00 93.35           C  
ATOM   4489  HG2 LYS A 287      -1.191 -37.902   4.916  1.00 93.35           H  
ATOM   4490  HG3 LYS A 287      -1.670 -39.006   3.613  1.00 93.35           H  
ATOM   4491  CD  LYS A 287       0.451 -38.892   3.988  1.00 93.35           C  
ATOM   4492  HD2 LYS A 287       0.717 -39.314   3.019  1.00 93.35           H  
ATOM   4493  HD3 LYS A 287       1.171 -38.120   4.262  1.00 93.35           H  
ATOM   4494  CE  LYS A 287       0.437 -39.982   5.062  1.00 93.35           C  
ATOM   4495  HE2 LYS A 287      -0.232 -40.783   4.748  1.00 93.35           H  
ATOM   4496  HE3 LYS A 287       0.030 -39.548   5.975  1.00 93.35           H  
ATOM   4497  NZ  LYS A 287       1.800 -40.503   5.323  1.00 93.35           N  
ATOM   4498  HZ1 LYS A 287       2.392 -39.747   5.637  1.00 93.35           H  
ATOM   4499  HZ2 LYS A 287       1.776 -41.198   6.055  1.00 93.35           H  
ATOM   4500  HZ3 LYS A 287       2.202 -40.907   4.489  1.00 93.35           H  
ATOM   4501  N   ASP A 288      -2.128 -34.602   4.598  1.00 94.94           N  
ATOM   4502  H   ASP A 288      -1.559 -34.130   3.910  1.00 94.94           H  
ATOM   4503  CA  ASP A 288      -2.298 -33.943   5.894  1.00 94.94           C  
ATOM   4504  HA  ASP A 288      -2.374 -34.691   6.684  1.00 94.94           H  
ATOM   4505  C   ASP A 288      -3.583 -33.108   5.902  1.00 94.94           C  
ATOM   4506  CB  ASP A 288      -1.082 -33.051   6.186  1.00 94.94           C  
ATOM   4507  HB2 ASP A 288      -1.223 -32.584   7.160  1.00 94.94           H  
ATOM   4508  HB3 ASP A 288      -1.050 -32.256   5.441  1.00 94.94           H  
ATOM   4509  O   ASP A 288      -4.334 -33.118   6.872  1.00 94.94           O  
ATOM   4510  CG  ASP A 288       0.275 -33.765   6.186  1.00 94.94           C  
ATOM   4511  OD1 ASP A 288       0.332 -35.017   6.150  1.00 94.94           O  
ATOM   4512  OD2 ASP A 288       1.276 -33.013   6.171  1.00 94.94           O  
ATOM   4513  N   TYR A 289      -3.859 -32.429   4.784  1.00 96.77           N  
ATOM   4514  H   TYR A 289      -3.174 -32.454   4.042  1.00 96.77           H  
ATOM   4515  CA  TYR A 289      -5.040 -31.590   4.598  1.00 96.77           C  
ATOM   4516  HA  TYR A 289      -5.717 -31.722   5.442  1.00 96.77           H  
ATOM   4517  C   TYR A 289      -5.775 -31.993   3.314  1.00 96.77           C  
ATOM   4518  CB  TYR A 289      -4.624 -30.116   4.611  1.00 96.77           C  
ATOM   4519  HB2 TYR A 289      -5.507 -29.505   4.429  1.00 96.77           H  
ATOM   4520  HB3 TYR A 289      -3.906 -29.928   3.812  1.00 96.77           H  
ATOM   4521  O   TYR A 289      -5.488 -31.444   2.244  1.00 96.77           O  
ATOM   4522  CG  TYR A 289      -4.027 -29.701   5.936  1.00 96.77           C  
ATOM   4523  CD1 TYR A 289      -4.863 -29.536   7.055  1.00 96.77           C  
ATOM   4524  HD1 TYR A 289      -5.926 -29.704   6.958  1.00 96.77           H  
ATOM   4525  CD2 TYR A 289      -2.635 -29.559   6.073  1.00 96.77           C  
ATOM   4526  HD2 TYR A 289      -1.977 -29.722   5.232  1.00 96.77           H  
ATOM   4527  CE1 TYR A 289      -4.322 -29.212   8.312  1.00 96.77           C  
ATOM   4528  HE1 TYR A 289      -4.973 -29.110   9.168  1.00 96.77           H  
ATOM   4529  CE2 TYR A 289      -2.095 -29.241   7.328  1.00 96.77           C  
ATOM   4530  HE2 TYR A 289      -1.030 -29.126   7.461  1.00 96.77           H  
ATOM   4531  OH  TYR A 289      -2.369 -28.777   9.651  1.00 96.77           O  
ATOM   4532  HH  TYR A 289      -3.013 -28.752  10.362  1.00 96.77           H  
ATOM   4533  CZ  TYR A 289      -2.927 -29.069   8.448  1.00 96.77           C  
ATOM   4534  N   PRO A 290      -6.695 -32.970   3.379  1.00 97.11           N  
ATOM   4535  CA  PRO A 290      -7.417 -33.451   2.208  1.00 97.11           C  
ATOM   4536  HA  PRO A 290      -6.703 -33.737   1.436  1.00 97.11           H  
ATOM   4537  C   PRO A 290      -8.345 -32.383   1.623  1.00 97.11           C  
ATOM   4538  CB  PRO A 290      -8.166 -34.703   2.673  1.00 97.11           C  
ATOM   4539  HB2 PRO A 290      -9.115 -34.839   2.154  1.00 97.11           H  
ATOM   4540  HB3 PRO A 290      -7.529 -35.576   2.535  1.00 97.11           H  
ATOM   4541  O   PRO A 290      -8.760 -31.437   2.294  1.00 97.11           O  
ATOM   4542  CG  PRO A 290      -8.369 -34.457   4.167  1.00 97.11           C  
ATOM   4543  HG2 PRO A 290      -9.237 -33.815   4.317  1.00 97.11           H  
ATOM   4544  HG3 PRO A 290      -8.479 -35.388   4.722  1.00 97.11           H  
ATOM   4545  CD  PRO A 290      -7.103 -33.706   4.568  1.00 97.11           C  
ATOM   4546  HD2 PRO A 290      -6.320 -34.413   4.843  1.00 97.11           H  
ATOM   4547  HD3 PRO A 290      -7.325 -33.044   5.405  1.00 97.11           H  
ATOM   4548  N   LEU A 291      -8.674 -32.545   0.341  1.00 97.97           N  
ATOM   4549  H   LEU A 291      -8.358 -33.379  -0.133  1.00 97.97           H  
ATOM   4550  CA  LEU A 291      -9.570 -31.641  -0.373  1.00 97.97           C  
ATOM   4551  HA  LEU A 291      -9.302 -30.612  -0.132  1.00 97.97           H  
ATOM   4552  C   LEU A 291     -11.016 -31.854   0.077  1.00 97.97           C  
ATOM   4553  CB  LEU A 291      -9.437 -31.860  -1.893  1.00 97.97           C  
ATOM   4554  HB2 LEU A 291     -10.164 -31.222  -2.395  1.00 97.97           H  
ATOM   4555  HB3 LEU A 291      -9.703 -32.893  -2.119  1.00 97.97           H  
ATOM   4556  O   LEU A 291     -11.546 -32.960  -0.033  1.00 97.97           O  
ATOM   4557  CG  LEU A 291      -8.049 -31.569  -2.486  1.00 97.97           C  
ATOM   4558  HG  LEU A 291      -7.316 -32.249  -2.050  1.00 97.97           H  
ATOM   4559  CD1 LEU A 291      -8.077 -31.797  -3.999  1.00 97.97           C  
ATOM   4560 HD11 LEU A 291      -8.369 -32.826  -4.206  1.00 97.97           H  
ATOM   4561 HD12 LEU A 291      -8.797 -31.121  -4.461  1.00 97.97           H  
ATOM   4562 HD13 LEU A 291      -7.084 -31.613  -4.409  1.00 97.97           H  
ATOM   4563  CD2 LEU A 291      -7.599 -30.133  -2.237  1.00 97.97           C  
ATOM   4564 HD21 LEU A 291      -7.482 -29.970  -1.165  1.00 97.97           H  
ATOM   4565 HD22 LEU A 291      -6.633 -29.958  -2.710  1.00 97.97           H  
ATOM   4566 HD23 LEU A 291      -8.332 -29.429  -2.631  1.00 97.97           H  
ATOM   4567  N   ARG A 292     -11.672 -30.778   0.510  1.00 98.03           N  
ATOM   4568  H   ARG A 292     -11.151 -29.925   0.652  1.00 98.03           H  
ATOM   4569  CA  ARG A 292     -13.104 -30.751   0.808  1.00 98.03           C  
ATOM   4570  HA  ARG A 292     -13.475 -31.775   0.843  1.00 98.03           H  
ATOM   4571  C   ARG A 292     -13.845 -29.969  -0.277  1.00 98.03           C  
ATOM   4572  CB  ARG A 292     -13.307 -30.136   2.194  1.00 98.03           C  
ATOM   4573  HB2 ARG A 292     -12.905 -29.122   2.211  1.00 98.03           H  
ATOM   4574  HB3 ARG A 292     -12.773 -30.736   2.931  1.00 98.03           H  
ATOM   4575  O   ARG A 292     -13.515 -28.801  -0.474  1.00 98.03           O  
ATOM   4576  CG  ARG A 292     -14.795 -30.099   2.551  1.00 98.03           C  
ATOM   4577  HG2 ARG A 292     -15.327 -29.446   1.859  1.00 98.03           H  
ATOM   4578  HG3 ARG A 292     -15.215 -31.104   2.493  1.00 98.03           H  
ATOM   4579  CD  ARG A 292     -14.976 -29.558   3.962  1.00 98.03           C  
ATOM   4580  HD2 ARG A 292     -14.507 -30.243   4.669  1.00 98.03           H  
ATOM   4581  HD3 ARG A 292     -14.490 -28.585   4.030  1.00 98.03           H  
ATOM   4582  NE  ARG A 292     -16.403 -29.412   4.279  1.00 98.03           N  
ATOM   4583  HE  ARG A 292     -17.079 -29.580   3.547  1.00 98.03           H  
ATOM   4584  NH1 ARG A 292     -16.119 -28.694   6.422  1.00 98.03           N  
ATOM   4585 HH11 ARG A 292     -15.117 -28.808   6.370  1.00 98.03           H  
ATOM   4586 HH12 ARG A 292     -16.542 -28.366   7.279  1.00 98.03           H  
ATOM   4587  NH2 ARG A 292     -18.170 -28.841   5.574  1.00 98.03           N  
ATOM   4588 HH21 ARG A 292     -18.472 -28.352   6.405  1.00 98.03           H  
ATOM   4589 HH22 ARG A 292     -18.842 -28.882   4.822  1.00 98.03           H  
ATOM   4590  CZ  ARG A 292     -16.894 -28.987   5.422  1.00 98.03           C  
ATOM   4591  N   PRO A 293     -14.818 -30.560  -0.988  1.00 97.96           N  
ATOM   4592  CA  PRO A 293     -15.572 -29.841  -2.010  1.00 97.96           C  
ATOM   4593  HA  PRO A 293     -14.894 -29.365  -2.718  1.00 97.96           H  
ATOM   4594  C   PRO A 293     -16.466 -28.772  -1.372  1.00 97.96           C  
ATOM   4595  CB  PRO A 293     -16.380 -30.912  -2.739  1.00 97.96           C  
ATOM   4596  HB2 PRO A 293     -15.783 -31.342  -3.544  1.00 97.96           H  
ATOM   4597  HB3 PRO A 293     -17.308 -30.511  -3.147  1.00 97.96           H  
ATOM   4598  O   PRO A 293     -17.008 -28.983  -0.289  1.00 97.96           O  
ATOM   4599  CG  PRO A 293     -16.610 -31.965  -1.655  1.00 97.96           C  
ATOM   4600  HG2 PRO A 293     -17.435 -31.658  -1.012  1.00 97.96           H  
ATOM   4601  HG3 PRO A 293     -16.795 -32.953  -2.076  1.00 97.96           H  
ATOM   4602  CD  PRO A 293     -15.317 -31.921  -0.847  1.00 97.96           C  
ATOM   4603  HD2 PRO A 293     -14.593 -32.621  -1.265  1.00 97.96           H  
ATOM   4604  HD3 PRO A 293     -15.528 -32.166   0.194  1.00 97.96           H  
ATOM   4605  N   ILE A 294     -16.617 -27.635  -2.050  1.00 98.16           N  
ATOM   4606  H   ILE A 294     -16.076 -27.523  -2.895  1.00 98.16           H  
ATOM   4607  CA  ILE A 294     -17.481 -26.522  -1.618  1.00 98.16           C  
ATOM   4608  HA  ILE A 294     -18.097 -26.854  -0.782  1.00 98.16           H  
ATOM   4609  C   ILE A 294     -18.459 -26.095  -2.716  1.00 98.16           C  
ATOM   4610  CB  ILE A 294     -16.648 -25.316  -1.115  1.00 98.16           C  
ATOM   4611  HB  ILE A 294     -17.345 -24.635  -0.626  1.00 98.16           H  
ATOM   4612  O   ILE A 294     -19.545 -25.597  -2.434  1.00 98.16           O  
ATOM   4613  CG1 ILE A 294     -15.942 -24.536  -2.251  1.00 98.16           C  
ATOM   4614 HG12 ILE A 294     -15.201 -25.176  -2.729  1.00 98.16           H  
ATOM   4615 HG13 ILE A 294     -16.677 -24.253  -3.005  1.00 98.16           H  
ATOM   4616  CG2 ILE A 294     -15.618 -25.772  -0.067  1.00 98.16           C  
ATOM   4617 HG21 ILE A 294     -15.271 -24.918   0.515  1.00 98.16           H  
ATOM   4618 HG22 ILE A 294     -14.769 -26.243  -0.561  1.00 98.16           H  
ATOM   4619 HG23 ILE A 294     -16.064 -26.500   0.611  1.00 98.16           H  
ATOM   4620  CD1 ILE A 294     -15.264 -23.230  -1.814  1.00 98.16           C  
ATOM   4621 HD11 ILE A 294     -14.181 -23.341  -1.850  1.00 98.16           H  
ATOM   4622 HD12 ILE A 294     -15.576 -22.942  -0.809  1.00 98.16           H  
ATOM   4623 HD13 ILE A 294     -15.545 -22.432  -2.502  1.00 98.16           H  
ATOM   4624  N   GLY A 295     -18.093 -26.285  -3.984  1.00 98.14           N  
ATOM   4625  H   GLY A 295     -17.209 -26.726  -4.196  1.00 98.14           H  
ATOM   4626  CA  GLY A 295     -18.890 -25.758  -5.079  1.00 98.14           C  
ATOM   4627  HA2 GLY A 295     -18.892 -24.669  -5.032  1.00 98.14           H  
ATOM   4628  HA3 GLY A 295     -19.924 -26.083  -4.964  1.00 98.14           H  
ATOM   4629  C   GLY A 295     -18.420 -26.187  -6.453  1.00 98.14           C  
ATOM   4630  O   GLY A 295     -17.550 -27.047  -6.596  1.00 98.14           O  
ATOM   4631  N   ARG A 296     -19.024 -25.584  -7.470  1.00 98.46           N  
ATOM   4632  H   ARG A 296     -19.777 -24.950  -7.244  1.00 98.46           H  
ATOM   4633  CA  ARG A 296     -18.725 -25.812  -8.880  1.00 98.46           C  
ATOM   4634  HA  ARG A 296     -17.719 -26.222  -8.975  1.00 98.46           H  
ATOM   4635  C   ARG A 296     -18.786 -24.501  -9.643  1.00 98.46           C  
ATOM   4636  CB  ARG A 296     -19.731 -26.825  -9.430  1.00 98.46           C  
ATOM   4637  HB2 ARG A 296     -20.742 -26.440  -9.295  1.00 98.46           H  
ATOM   4638  HB3 ARG A 296     -19.629 -27.738  -8.843  1.00 98.46           H  
ATOM   4639  O   ARG A 296     -19.743 -23.755  -9.496  1.00 98.46           O  
ATOM   4640  CG  ARG A 296     -19.507 -27.138 -10.919  1.00 98.46           C  
ATOM   4641  HG2 ARG A 296     -18.489 -27.496 -11.074  1.00 98.46           H  
ATOM   4642  HG3 ARG A 296     -19.664 -26.241 -11.518  1.00 98.46           H  
ATOM   4643  CD  ARG A 296     -20.486 -28.208 -11.390  1.00 98.46           C  
ATOM   4644  HD2 ARG A 296     -21.498 -27.832 -11.240  1.00 98.46           H  
ATOM   4645  HD3 ARG A 296     -20.333 -28.376 -12.456  1.00 98.46           H  
ATOM   4646  NE  ARG A 296     -20.263 -29.461 -10.648  1.00 98.46           N  
ATOM   4647  HE  ARG A 296     -19.329 -29.607 -10.292  1.00 98.46           H  
ATOM   4648  NH1 ARG A 296     -22.448 -30.178 -10.528  1.00 98.46           N  
ATOM   4649 HH11 ARG A 296     -22.766 -29.298 -10.908  1.00 98.46           H  
ATOM   4650 HH12 ARG A 296     -23.143 -30.789 -10.123  1.00 98.46           H  
ATOM   4651  NH2 ARG A 296     -20.774 -31.363  -9.598  1.00 98.46           N  
ATOM   4652 HH21 ARG A 296     -19.810 -31.370  -9.295  1.00 98.46           H  
ATOM   4653 HH22 ARG A 296     -21.439 -31.982  -9.158  1.00 98.46           H  
ATOM   4654  CZ  ARG A 296     -21.180 -30.313 -10.248  1.00 98.46           C  
ATOM   4655  N   LEU A 297     -17.796 -24.254 -10.490  1.00 98.53           N  
ATOM   4656  H   LEU A 297     -17.079 -24.959 -10.580  1.00 98.53           H  
ATOM   4657  CA  LEU A 297     -17.830 -23.205 -11.502  1.00 98.53           C  
ATOM   4658  HA  LEU A 297     -18.518 -22.417 -11.194  1.00 98.53           H  
ATOM   4659  C   LEU A 297     -18.318 -23.800 -12.822  1.00 98.53           C  
ATOM   4660  CB  LEU A 297     -16.423 -22.604 -11.638  1.00 98.53           C  
ATOM   4661  HB2 LEU A 297     -16.156 -22.126 -10.696  1.00 98.53           H  
ATOM   4662  HB3 LEU A 297     -15.720 -23.418 -11.819  1.00 98.53           H  
ATOM   4663  O   LEU A 297     -17.805 -24.833 -13.249  1.00 98.53           O  
ATOM   4664  CG  LEU A 297     -16.261 -21.569 -12.766  1.00 98.53           C  
ATOM   4665  HG  LEU A 297     -16.550 -22.007 -13.721  1.00 98.53           H  
ATOM   4666  CD1 LEU A 297     -17.118 -20.326 -12.519  1.00 98.53           C  
ATOM   4667 HD11 LEU A 297     -18.171 -20.565 -12.663  1.00 98.53           H  
ATOM   4668 HD12 LEU A 297     -16.979 -19.960 -11.501  1.00 98.53           H  
ATOM   4669 HD13 LEU A 297     -16.852 -19.544 -13.231  1.00 98.53           H  
ATOM   4670  CD2 LEU A 297     -14.787 -21.181 -12.866  1.00 98.53           C  
ATOM   4671 HD21 LEU A 297     -14.209 -22.045 -13.194  1.00 98.53           H  
ATOM   4672 HD22 LEU A 297     -14.409 -20.850 -11.899  1.00 98.53           H  
ATOM   4673 HD23 LEU A 297     -14.660 -20.387 -13.602  1.00 98.53           H  
ATOM   4674  N   THR A 298     -19.250 -23.125 -13.486  1.00 98.46           N  
ATOM   4675  H   THR A 298     -19.666 -22.322 -13.036  1.00 98.46           H  
ATOM   4676  CA  THR A 298     -19.603 -23.371 -14.892  1.00 98.46           C  
ATOM   4677  HA  THR A 298     -18.925 -24.102 -15.332  1.00 98.46           H  
ATOM   4678  C   THR A 298     -19.476 -22.065 -15.660  1.00 98.46           C  
ATOM   4679  CB  THR A 298     -21.039 -23.904 -15.022  1.00 98.46           C  
ATOM   4680  HB  THR A 298     -21.739 -23.151 -14.661  1.00 98.46           H  
ATOM   4681  O   THR A 298     -20.110 -21.089 -15.268  1.00 98.46           O  
ATOM   4682  CG2 THR A 298     -21.400 -24.261 -16.464  1.00 98.46           C  
ATOM   4683 HG21 THR A 298     -22.382 -24.733 -16.491  1.00 98.46           H  
ATOM   4684 HG22 THR A 298     -20.659 -24.941 -16.884  1.00 98.46           H  
ATOM   4685 HG23 THR A 298     -21.435 -23.360 -17.075  1.00 98.46           H  
ATOM   4686  OG1 THR A 298     -21.204 -25.071 -14.244  1.00 98.46           O  
ATOM   4687  HG1 THR A 298     -21.185 -24.774 -13.331  1.00 98.46           H  
ATOM   4688  N   LEU A 299     -18.699 -22.032 -16.745  1.00 97.82           N  
ATOM   4689  H   LEU A 299     -18.248 -22.884 -17.046  1.00 97.82           H  
ATOM   4690  CA  LEU A 299     -18.731 -20.907 -17.687  1.00 97.82           C  
ATOM   4691  HA  LEU A 299     -19.100 -20.011 -17.188  1.00 97.82           H  
ATOM   4692  C   LEU A 299     -19.693 -21.209 -18.825  1.00 97.82           C  
ATOM   4693  CB  LEU A 299     -17.352 -20.590 -18.260  1.00 97.82           C  
ATOM   4694  HB2 LEU A 299     -17.490 -19.819 -19.018  1.00 97.82           H  
ATOM   4695  HB3 LEU A 299     -16.969 -21.476 -18.766  1.00 97.82           H  
ATOM   4696  O   LEU A 299     -19.626 -22.280 -19.417  1.00 97.82           O  
ATOM   4697  CG  LEU A 299     -16.310 -20.090 -17.256  1.00 97.82           C  
ATOM   4698  HG  LEU A 299     -16.063 -20.876 -16.542  1.00 97.82           H  
ATOM   4699  CD1 LEU A 299     -15.067 -19.728 -18.059  1.00 97.82           C  
ATOM   4700 HD11 LEU A 299     -14.389 -19.163 -17.418  1.00 97.82           H  
ATOM   4701 HD12 LEU A 299     -14.575 -20.634 -18.415  1.00 97.82           H  
ATOM   4702 HD13 LEU A 299     -15.325 -19.094 -18.907  1.00 97.82           H  
ATOM   4703  CD2 LEU A 299     -16.773 -18.855 -16.481  1.00 97.82           C  
ATOM   4704 HD21 LEU A 299     -15.959 -18.480 -15.860  1.00 97.82           H  
ATOM   4705 HD22 LEU A 299     -17.089 -18.074 -17.173  1.00 97.82           H  
ATOM   4706 HD23 LEU A 299     -17.596 -19.124 -15.819  1.00 97.82           H  
ATOM   4707  N   ASN A 300     -20.581 -20.270 -19.126  1.00 97.37           N  
ATOM   4708  H   ASN A 300     -20.566 -19.402 -18.610  1.00 97.37           H  
ATOM   4709  CA  ASN A 300     -21.686 -20.498 -20.056  1.00 97.37           C  
ATOM   4710  HA  ASN A 300     -21.397 -21.285 -20.753  1.00 97.37           H  
ATOM   4711  C   ASN A 300     -22.022 -19.291 -20.936  1.00 97.37           C  
ATOM   4712  CB  ASN A 300     -22.905 -20.987 -19.257  1.00 97.37           C  
ATOM   4713  HB2 ASN A 300     -23.713 -21.222 -19.950  1.00 97.37           H  
ATOM   4714  HB3 ASN A 300     -22.640 -21.908 -18.739  1.00 97.37           H  
ATOM   4715  O   ASN A 300     -23.034 -19.301 -21.634  1.00 97.37           O  
ATOM   4716  CG  ASN A 300     -23.420 -19.979 -18.240  1.00 97.37           C  
ATOM   4717  ND2 ASN A 300     -24.330 -20.397 -17.392  1.00 97.37           N  
ATOM   4718 HD21 ASN A 300     -24.684 -21.341 -17.449  1.00 97.37           H  
ATOM   4719 HD22 ASN A 300     -24.655 -19.734 -16.703  1.00 97.37           H  
ATOM   4720  OD1 ASN A 300     -23.013 -18.830 -18.160  1.00 97.37           O  
ATOM   4721  N   LYS A 301     -21.210 -18.232 -20.888  1.00 95.28           N  
ATOM   4722  H   LYS A 301     -20.428 -18.241 -20.249  1.00 95.28           H  
ATOM   4723  CA  LYS A 301     -21.460 -17.034 -21.680  1.00 95.28           C  
ATOM   4724  HA  LYS A 301     -21.958 -17.327 -22.605  1.00 95.28           H  
ATOM   4725  C   LYS A 301     -20.171 -16.328 -22.061  1.00 95.28           C  
ATOM   4726  CB  LYS A 301     -22.419 -16.149 -20.882  1.00 95.28           C  
ATOM   4727  HB2 LYS A 301     -22.013 -15.971 -19.886  1.00 95.28           H  
ATOM   4728  HB3 LYS A 301     -23.362 -16.683 -20.767  1.00 95.28           H  
ATOM   4729  O   LYS A 301     -19.426 -15.867 -21.197  1.00 95.28           O  
ATOM   4730  CG  LYS A 301     -22.681 -14.822 -21.595  1.00 95.28           C  
ATOM   4731  HG2 LYS A 301     -22.981 -15.020 -22.624  1.00 95.28           H  
ATOM   4732  HG3 LYS A 301     -21.775 -14.217 -21.589  1.00 95.28           H  
ATOM   4733  CD  LYS A 301     -23.786 -14.052 -20.883  1.00 95.28           C  
ATOM   4734  HD2 LYS A 301     -24.676 -14.679 -20.833  1.00 95.28           H  
ATOM   4735  HD3 LYS A 301     -23.462 -13.794 -19.874  1.00 95.28           H  
ATOM   4736  CE  LYS A 301     -24.077 -12.794 -21.696  1.00 95.28           C  
ATOM   4737  HE2 LYS A 301     -24.240 -13.092 -22.732  1.00 95.28           H  
ATOM   4738  HE3 LYS A 301     -23.199 -12.149 -21.673  1.00 95.28           H  
ATOM   4739  NZ  LYS A 301     -25.275 -12.107 -21.165  1.00 95.28           N  
ATOM   4740  HZ1 LYS A 301     -25.494 -11.297 -21.728  1.00 95.28           H  
ATOM   4741  HZ2 LYS A 301     -25.126 -11.842 -20.202  1.00 95.28           H  
ATOM   4742  HZ3 LYS A 301     -26.058 -12.744 -21.207  1.00 95.28           H  
ATOM   4743  N   ASN A 302     -19.962 -16.177 -23.362  1.00 93.46           N  
ATOM   4744  H   ASN A 302     -20.580 -16.629 -24.021  1.00 93.46           H  
ATOM   4745  CA  ASN A 302     -18.854 -15.405 -23.894  1.00 93.46           C  
ATOM   4746  HA  ASN A 302     -17.953 -15.758 -23.393  1.00 93.46           H  
ATOM   4747  C   ASN A 302     -18.995 -13.903 -23.580  1.00 93.46           C  
ATOM   4748  CB  ASN A 302     -18.725 -15.693 -25.403  1.00 93.46           C  
ATOM   4749  HB2 ASN A 302     -19.706 -15.748 -25.875  1.00 93.46           H  
ATOM   4750  HB3 ASN A 302     -18.172 -14.892 -25.894  1.00 93.46           H  
ATOM   4751  O   ASN A 302     -20.106 -13.402 -23.343  1.00 93.46           O  
ATOM   4752  CG  ASN A 302     -17.957 -16.975 -25.666  1.00 93.46           C  
ATOM   4753  ND2 ASN A 302     -18.323 -17.726 -26.671  1.00 93.46           N  
ATOM   4754 HD21 ASN A 302     -17.745 -18.519 -26.911  1.00 93.46           H  
ATOM   4755 HD22 ASN A 302     -19.077 -17.486 -27.298  1.00 93.46           H  
ATOM   4756  OD1 ASN A 302     -17.032 -17.296 -24.935  1.00 93.46           O  
ATOM   4757  N   PRO A 303     -17.877 -13.159 -23.572  1.00 89.08           N  
ATOM   4758  CA  PRO A 303     -17.894 -11.702 -23.574  1.00 89.08           C  
ATOM   4759  HA  PRO A 303     -18.318 -11.339 -22.638  1.00 89.08           H  
ATOM   4760  C   PRO A 303     -18.700 -11.184 -24.768  1.00 89.08           C  
ATOM   4761  CB  PRO A 303     -16.423 -11.281 -23.684  1.00 89.08           C  
ATOM   4762  HB2 PRO A 303     -16.206 -10.394 -23.089  1.00 89.08           H  
ATOM   4763  HB3 PRO A 303     -16.151 -11.108 -24.725  1.00 89.08           H  
ATOM   4764  O   PRO A 303     -18.515 -11.643 -25.891  1.00 89.08           O  
ATOM   4765  CG  PRO A 303     -15.658 -12.494 -23.169  1.00 89.08           C  
ATOM   4766  HG2 PRO A 303     -15.663 -12.492 -22.079  1.00 89.08           H  
ATOM   4767  HG3 PRO A 303     -14.641 -12.541 -23.561  1.00 89.08           H  
ATOM   4768  CD  PRO A 303     -16.512 -13.650 -23.662  1.00 89.08           C  
ATOM   4769  HD2 PRO A 303     -16.267 -13.880 -24.699  1.00 89.08           H  
ATOM   4770  HD3 PRO A 303     -16.347 -14.524 -23.032  1.00 89.08           H  
ATOM   4771  N   ARG A 304     -19.558 -10.183 -24.558  1.00 83.42           N  
ATOM   4772  H   ARG A 304     -19.551  -9.764 -23.639  1.00 83.42           H  
ATOM   4773  CA  ARG A 304     -20.218  -9.471 -25.667  1.00 83.42           C  
ATOM   4774  HA  ARG A 304     -20.557 -10.187 -26.416  1.00 83.42           H  
ATOM   4775  C   ARG A 304     -19.242  -8.547 -26.380  1.00 83.42           C  
ATOM   4776  CB  ARG A 304     -21.397  -8.649 -25.143  1.00 83.42           C  
ATOM   4777  HB2 ARG A 304     -21.755  -8.002 -25.944  1.00 83.42           H  
ATOM   4778  HB3 ARG A 304     -21.054  -8.022 -24.320  1.00 83.42           H  
ATOM   4779  O   ARG A 304     -19.360  -8.311 -27.577  1.00 83.42           O  
ATOM   4780  CG  ARG A 304     -22.554  -9.545 -24.690  1.00 83.42           C  
ATOM   4781  HG2 ARG A 304     -22.221 -10.229 -23.910  1.00 83.42           H  
ATOM   4782  HG3 ARG A 304     -22.902 -10.129 -25.541  1.00 83.42           H  
ATOM   4783  CD  ARG A 304     -23.711  -8.690 -24.166  1.00 83.42           C  
ATOM   4784  HD2 ARG A 304     -24.579  -9.333 -24.025  1.00 83.42           H  
ATOM   4785  HD3 ARG A 304     -23.955  -7.939 -24.918  1.00 83.42           H  
ATOM   4786  NE  ARG A 304     -23.360  -8.044 -22.886  1.00 83.42           N  
ATOM   4787  HE  ARG A 304     -22.446  -8.262 -22.516  1.00 83.42           H  
ATOM   4788  NH1 ARG A 304     -25.141  -6.599 -22.763  1.00 83.42           N  
ATOM   4789 HH11 ARG A 304     -25.607  -5.825 -22.311  1.00 83.42           H  
ATOM   4790 HH12 ARG A 304     -25.435  -6.900 -23.682  1.00 83.42           H  
ATOM   4791  NH2 ARG A 304     -23.597  -6.614 -21.143  1.00 83.42           N  
ATOM   4792 HH21 ARG A 304     -22.665  -6.861 -20.843  1.00 83.42           H  
ATOM   4793 HH22 ARG A 304     -24.050  -5.820 -20.713  1.00 83.42           H  
ATOM   4794  CZ  ARG A 304     -24.035  -7.091 -22.273  1.00 83.42           C  
ATOM   4795  N   ASN A 305     -18.305  -7.989 -25.625  1.00 83.16           N  
ATOM   4796  H   ASN A 305     -18.317  -8.185 -24.634  1.00 83.16           H  
ATOM   4797  CA  ASN A 305     -17.233  -7.162 -26.143  1.00 83.16           C  
ATOM   4798  HA  ASN A 305     -16.985  -7.486 -27.154  1.00 83.16           H  
ATOM   4799  C   ASN A 305     -16.002  -7.354 -25.253  1.00 83.16           C  
ATOM   4800  CB  ASN A 305     -17.740  -5.713 -26.199  1.00 83.16           C  
ATOM   4801  HB2 ASN A 305     -18.064  -5.397 -25.207  1.00 83.16           H  
ATOM   4802  HB3 ASN A 305     -18.605  -5.664 -26.859  1.00 83.16           H  
ATOM   4803  O   ASN A 305     -16.046  -7.083 -24.054  1.00 83.16           O  
ATOM   4804  CG  ASN A 305     -16.685  -4.747 -26.688  1.00 83.16           C  
ATOM   4805  ND2 ASN A 305     -16.879  -4.146 -27.837  1.00 83.16           N  
ATOM   4806 HD21 ASN A 305     -17.713  -4.335 -28.375  1.00 83.16           H  
ATOM   4807 HD22 ASN A 305     -16.157  -3.516 -28.155  1.00 83.16           H  
ATOM   4808  OD1 ASN A 305     -15.652  -4.549 -26.074  1.00 83.16           O  
ATOM   4809  N   TYR A 306     -14.896  -7.817 -25.841  1.00 82.76           N  
ATOM   4810  H   TYR A 306     -14.932  -8.076 -26.816  1.00 82.76           H  
ATOM   4811  CA  TYR A 306     -13.666  -8.097 -25.096  1.00 82.76           C  
ATOM   4812  HA  TYR A 306     -13.860  -8.894 -24.378  1.00 82.76           H  
ATOM   4813  C   TYR A 306     -13.174  -6.876 -24.310  1.00 82.76           C  
ATOM   4814  CB  TYR A 306     -12.578  -8.570 -26.071  1.00 82.76           C  
ATOM   4815  HB2 TYR A 306     -12.402  -7.798 -26.819  1.00 82.76           H  
ATOM   4816  HB3 TYR A 306     -12.934  -9.459 -26.592  1.00 82.76           H  
ATOM   4817  O   TYR A 306     -12.724  -7.014 -23.175  1.00 82.76           O  
ATOM   4818  CG  TYR A 306     -11.264  -8.900 -25.387  1.00 82.76           C  
ATOM   4819  CD1 TYR A 306     -10.296  -7.896 -25.179  1.00 82.76           C  
ATOM   4820  HD1 TYR A 306     -10.481  -6.890 -25.528  1.00 82.76           H  
ATOM   4821  CD2 TYR A 306     -11.029 -10.206 -24.918  1.00 82.76           C  
ATOM   4822  HD2 TYR A 306     -11.756 -10.987 -25.086  1.00 82.76           H  
ATOM   4823  CE1 TYR A 306      -9.106  -8.189 -24.485  1.00 82.76           C  
ATOM   4824  HE1 TYR A 306      -8.381  -7.412 -24.289  1.00 82.76           H  
ATOM   4825  CE2 TYR A 306      -9.835 -10.503 -24.235  1.00 82.76           C  
ATOM   4826  HE2 TYR A 306      -9.647 -11.507 -23.885  1.00 82.76           H  
ATOM   4827  OH  TYR A 306      -7.732  -9.757 -23.316  1.00 82.76           O  
ATOM   4828  HH  TYR A 306      -7.164  -8.984 -23.272  1.00 82.76           H  
ATOM   4829  CZ  TYR A 306      -8.872  -9.497 -24.010  1.00 82.76           C  
ATOM   4830  N   PHE A 307     -13.279  -5.671 -24.879  1.00 75.09           N  
ATOM   4831  H   PHE A 307     -13.810  -5.571 -25.732  1.00 75.09           H  
ATOM   4832  CA  PHE A 307     -12.811  -4.466 -24.206  1.00 75.09           C  
ATOM   4833  HA  PHE A 307     -11.783  -4.658 -23.898  1.00 75.09           H  
ATOM   4834  C   PHE A 307     -13.625  -4.170 -22.940  1.00 75.09           C  
ATOM   4835  CB  PHE A 307     -12.772  -3.274 -25.170  1.00 75.09           C  
ATOM   4836  HB2 PHE A 307     -12.097  -3.506 -25.994  1.00 75.09           H  
ATOM   4837  HB3 PHE A 307     -13.762  -3.102 -25.592  1.00 75.09           H  
ATOM   4838  O   PHE A 307     -13.046  -4.032 -21.864  1.00 75.09           O  
ATOM   4839  CG  PHE A 307     -12.313  -1.992 -24.507  1.00 75.09           C  
ATOM   4840  CD1 PHE A 307     -13.254  -1.009 -24.146  1.00 75.09           C  
ATOM   4841  HD1 PHE A 307     -14.304  -1.162 -24.346  1.00 75.09           H  
ATOM   4842  CD2 PHE A 307     -10.950  -1.794 -24.223  1.00 75.09           C  
ATOM   4843  HD2 PHE A 307     -10.228  -2.553 -24.486  1.00 75.09           H  
ATOM   4844  CE1 PHE A 307     -12.829   0.175 -23.522  1.00 75.09           C  
ATOM   4845  HE1 PHE A 307     -13.553   0.930 -23.252  1.00 75.09           H  
ATOM   4846  CE2 PHE A 307     -10.526  -0.612 -23.592  1.00 75.09           C  
ATOM   4847  HE2 PHE A 307      -9.479  -0.461 -23.372  1.00 75.09           H  
ATOM   4848  CZ  PHE A 307     -11.465   0.375 -23.246  1.00 75.09           C  
ATOM   4849  HZ  PHE A 307     -11.139   1.288 -22.769  1.00 75.09           H  
ATOM   4850  N   THR A 308     -14.955  -4.119 -23.043  1.00 81.91           N  
ATOM   4851  H   THR A 308     -15.391  -4.317 -23.932  1.00 81.91           H  
ATOM   4852  CA  THR A 308     -15.813  -3.768 -21.898  1.00 81.91           C  
ATOM   4853  HA  THR A 308     -15.397  -2.886 -21.409  1.00 81.91           H  
ATOM   4854  C   THR A 308     -15.871  -4.861 -20.843  1.00 81.91           C  
ATOM   4855  CB  THR A 308     -17.249  -3.432 -22.321  1.00 81.91           C  
ATOM   4856  HB  THR A 308     -17.821  -3.157 -21.435  1.00 81.91           H  
ATOM   4857  O   THR A 308     -15.952  -4.562 -19.655  1.00 81.91           O  
ATOM   4858  CG2 THR A 308     -17.275  -2.253 -23.297  1.00 81.91           C  
ATOM   4859 HG21 THR A 308     -16.786  -2.522 -24.233  1.00 81.91           H  
ATOM   4860 HG22 THR A 308     -18.311  -1.982 -23.503  1.00 81.91           H  
ATOM   4861 HG23 THR A 308     -16.766  -1.398 -22.852  1.00 81.91           H  
ATOM   4862  OG1 THR A 308     -17.887  -4.519 -22.955  1.00 81.91           O  
ATOM   4863  HG1 THR A 308     -18.110  -5.190 -22.306  1.00 81.91           H  
ATOM   4864  N   ASP A 309     -15.830  -6.123 -21.267  1.00 87.43           N  
ATOM   4865  H   ASP A 309     -15.828  -6.292 -22.263  1.00 87.43           H  
ATOM   4866  CA  ASP A 309     -16.099  -7.250 -20.380  1.00 87.43           C  
ATOM   4867  HA  ASP A 309     -16.714  -6.916 -19.544  1.00 87.43           H  
ATOM   4868  C   ASP A 309     -14.803  -7.827 -19.788  1.00 87.43           C  
ATOM   4869  CB  ASP A 309     -16.915  -8.306 -21.139  1.00 87.43           C  
ATOM   4870  HB2 ASP A 309     -17.050  -9.173 -20.492  1.00 87.43           H  
ATOM   4871  HB3 ASP A 309     -16.318  -8.618 -21.996  1.00 87.43           H  
ATOM   4872  O   ASP A 309     -14.797  -8.194 -18.616  1.00 87.43           O  
ATOM   4873  CG  ASP A 309     -18.300  -7.843 -21.639  1.00 87.43           C  
ATOM   4874  OD1 ASP A 309     -18.758  -6.721 -21.311  1.00 87.43           O  
ATOM   4875  OD2 ASP A 309     -18.939  -8.624 -22.386  1.00 87.43           O  
ATOM   4876  N   ILE A 310     -13.698  -7.865 -20.553  1.00 90.09           N  
ATOM   4877  H   ILE A 310     -13.764  -7.497 -21.491  1.00 90.09           H  
ATOM   4878  CA  ILE A 310     -12.430  -8.516 -20.162  1.00 90.09           C  
ATOM   4879  HA  ILE A 310     -12.573  -9.009 -19.200  1.00 90.09           H  
ATOM   4880  C   ILE A 310     -11.284  -7.520 -19.958  1.00 90.09           C  
ATOM   4881  CB  ILE A 310     -12.034  -9.607 -21.192  1.00 90.09           C  
ATOM   4882  HB  ILE A 310     -11.843  -9.130 -22.154  1.00 90.09           H  
ATOM   4883  O   ILE A 310     -10.552  -7.607 -18.968  1.00 90.09           O  
ATOM   4884  CG1 ILE A 310     -13.137 -10.662 -21.426  1.00 90.09           C  
ATOM   4885 HG12 ILE A 310     -12.753 -11.435 -22.091  1.00 90.09           H  
ATOM   4886 HG13 ILE A 310     -13.980 -10.192 -21.933  1.00 90.09           H  
ATOM   4887  CG2 ILE A 310     -10.726 -10.310 -20.783  1.00 90.09           C  
ATOM   4888 HG21 ILE A 310     -10.793 -10.656 -19.751  1.00 90.09           H  
ATOM   4889 HG22 ILE A 310      -9.883  -9.628 -20.891  1.00 90.09           H  
ATOM   4890 HG23 ILE A 310     -10.541 -11.165 -21.434  1.00 90.09           H  
ATOM   4891  CD1 ILE A 310     -13.654 -11.330 -20.145  1.00 90.09           C  
ATOM   4892 HD11 ILE A 310     -14.258 -10.616 -19.584  1.00 90.09           H  
ATOM   4893 HD12 ILE A 310     -14.280 -12.186 -20.396  1.00 90.09           H  
ATOM   4894 HD13 ILE A 310     -12.828 -11.675 -19.523  1.00 90.09           H  
ATOM   4895  N   GLU A 311     -11.089  -6.565 -20.868  1.00 85.38           N  
ATOM   4896  H   GLU A 311     -11.693  -6.544 -21.677  1.00 85.38           H  
ATOM   4897  CA  GLU A 311      -9.962  -5.626 -20.787  1.00 85.38           C  
ATOM   4898  HA  GLU A 311      -9.071  -6.208 -20.553  1.00 85.38           H  
ATOM   4899  C   GLU A 311     -10.150  -4.601 -19.665  1.00 85.38           C  
ATOM   4900  CB  GLU A 311      -9.743  -4.925 -22.137  1.00 85.38           C  
ATOM   4901  HB2 GLU A 311     -10.592  -4.266 -22.316  1.00 85.38           H  
ATOM   4902  HB3 GLU A 311      -9.703  -5.675 -22.927  1.00 85.38           H  
ATOM   4903  O   GLU A 311      -9.189  -4.273 -18.968  1.00 85.38           O  
ATOM   4904  CG  GLU A 311      -8.493  -4.037 -22.230  1.00 85.38           C  
ATOM   4905  HG2 GLU A 311      -8.668  -3.133 -21.648  1.00 85.38           H  
ATOM   4906  HG3 GLU A 311      -8.356  -3.737 -23.269  1.00 85.38           H  
ATOM   4907  CD  GLU A 311      -7.221  -4.726 -21.733  1.00 85.38           C  
ATOM   4908  OE1 GLU A 311      -6.441  -4.053 -21.018  1.00 85.38           O  
ATOM   4909  OE2 GLU A 311      -7.071  -5.949 -21.939  1.00 85.38           O  
ATOM   4910  N   GLN A 312     -11.384  -4.148 -19.444  1.00 88.05           N  
ATOM   4911  H   GLN A 312     -12.101  -4.397 -20.111  1.00 88.05           H  
ATOM   4912  CA  GLN A 312     -11.763  -3.249 -18.353  1.00 88.05           C  
ATOM   4913  HA  GLN A 312     -10.955  -2.536 -18.189  1.00 88.05           H  
ATOM   4914  C   GLN A 312     -11.980  -3.957 -17.006  1.00 88.05           C  
ATOM   4915  CB  GLN A 312     -13.013  -2.468 -18.777  1.00 88.05           C  
ATOM   4916  HB2 GLN A 312     -13.748  -3.150 -19.203  1.00 88.05           H  
ATOM   4917  HB3 GLN A 312     -13.461  -2.007 -17.896  1.00 88.05           H  
ATOM   4918  O   GLN A 312     -12.155  -3.284 -15.989  1.00 88.05           O  
ATOM   4919  CG  GLN A 312     -12.672  -1.365 -19.790  1.00 88.05           C  
ATOM   4920  HG2 GLN A 312     -11.858  -0.761 -19.389  1.00 88.05           H  
ATOM   4921  HG3 GLN A 312     -12.335  -1.803 -20.729  1.00 88.05           H  
ATOM   4922  CD  GLN A 312     -13.856  -0.449 -20.075  1.00 88.05           C  
ATOM   4923  NE2 GLN A 312     -13.615   0.821 -20.320  1.00 88.05           N  
ATOM   4924 HE21 GLN A 312     -12.668   1.173 -20.320  1.00 88.05           H  
ATOM   4925 HE22 GLN A 312     -14.426   1.402 -20.472  1.00 88.05           H  
ATOM   4926  OE1 GLN A 312     -15.015  -0.827 -20.069  1.00 88.05           O  
ATOM   4927  N   ALA A 313     -11.946  -5.292 -16.968  1.00 92.16           N  
ATOM   4928  H   ALA A 313     -11.798  -5.811 -17.822  1.00 92.16           H  
ATOM   4929  CA  ALA A 313     -12.120  -6.038 -15.728  1.00 92.16           C  
ATOM   4930  HA  ALA A 313     -13.005  -5.653 -15.221  1.00 92.16           H  
ATOM   4931  C   ALA A 313     -10.926  -5.845 -14.783  1.00 92.16           C  
ATOM   4932  CB  ALA A 313     -12.395  -7.508 -16.040  1.00 92.16           C  
ATOM   4933  HB1 ALA A 313     -11.525  -7.968 -16.508  1.00 92.16           H  
ATOM   4934  HB2 ALA A 313     -12.632  -8.034 -15.115  1.00 92.16           H  
ATOM   4935  HB3 ALA A 313     -13.248  -7.583 -16.714  1.00 92.16           H  
ATOM   4936  O   ALA A 313      -9.762  -6.050 -15.154  1.00 92.16           O  
ATOM   4937  N   ALA A 314     -11.224  -5.461 -13.549  1.00 92.83           N  
ATOM   4938  H   ALA A 314     -12.198  -5.322 -13.320  1.00 92.83           H
[truncated: 865,090 more chars]
