# Supplementary material for: Catalases in the pathogenesis of Sporothrix schenckii research
Source: PeerJ. 2022 Dec 7;10:e14478. doi: 10.7717/peerj.14478 (PMC9745942; doi:10.7717/peerj.14478)
Supplement: Supplemental Information 2 — PDB files of the dimer prediction of S. schenckii catalases. [file peerj-10-14478-s002.zip › Multimers/Cat3 dimer/prediction/selected_prediction.pdb]

ATOM      1  N   MET A   1      12.220  40.776 -10.884  1.00 34.84           N  
ATOM      2  H   MET A   1      12.421  40.735 -11.873  1.00 34.84           H  
ATOM      3  H2  MET A   1      11.984  41.722 -10.619  1.00 34.84           H  
ATOM      4  H3  MET A   1      13.037  40.469 -10.376  1.00 34.84           H  
ATOM      5  CA  MET A   1      11.088  39.872 -10.605  1.00 34.84           C  
ATOM      6  HA  MET A   1      10.898  39.804  -9.534  1.00 34.84           H  
ATOM      7  C   MET A   1      11.473  38.503 -11.125  1.00 34.84           C  
ATOM      8  CB  MET A   1       9.809  40.347 -11.316  1.00 34.84           C  
ATOM      9  HB2 MET A   1       9.029  39.593 -11.209  1.00 34.84           H  
ATOM     10  HB3 MET A   1      10.022  40.464 -12.379  1.00 34.84           H  
ATOM     11  O   MET A   1      11.881  38.425 -12.278  1.00 34.84           O  
ATOM     12  CG  MET A   1       9.276  41.677 -10.769  1.00 34.84           C  
ATOM     13  HG2 MET A   1      10.106  42.342 -10.530  1.00 34.84           H  
ATOM     14  HG3 MET A   1       8.721  41.482  -9.852  1.00 34.84           H  
ATOM     15  SD  MET A   1       8.203  42.546 -11.939  1.00 34.84           S  
ATOM     16  CE  MET A   1       7.652  43.917 -10.890  1.00 34.84           C  
ATOM     17  HE1 MET A   1       6.963  44.549 -11.450  1.00 34.84           H  
ATOM     18  HE2 MET A   1       8.509  44.509 -10.568  1.00 34.84           H  
ATOM     19  HE3 MET A   1       7.137  43.520 -10.014  1.00 34.84           H  
ATOM     20  N   THR A   2      11.378  37.458 -10.308  1.00 49.36           N  
ATOM     21  H   THR A   2      11.096  37.568  -9.344  1.00 49.36           H  
ATOM     22  CA  THR A   2      11.117  36.113 -10.837  1.00 49.36           C  
ATOM     23  HA  THR A   2      11.860  35.860 -11.594  1.00 49.36           H  
ATOM     24  C   THR A   2       9.739  36.141 -11.495  1.00 49.36           C  
ATOM     25  CB  THR A   2      11.129  35.036  -9.728  1.00 49.36           C  
ATOM     26  HB  THR A   2      10.260  34.387  -9.838  1.00 49.36           H  
ATOM     27  O   THR A   2       8.817  36.751 -10.959  1.00 49.36           O  
ATOM     28  CG2 THR A   2      12.384  34.168  -9.812  1.00 49.36           C  
ATOM     29 HG21 THR A   2      12.363  33.582 -10.731  1.00 49.36           H  
ATOM     30 HG22 THR A   2      13.280  34.789  -9.807  1.00 49.36           H  
ATOM     31 HG23 THR A   2      12.414  33.480  -8.967  1.00 49.36           H  
ATOM     32  OG1 THR A   2      11.099  35.617  -8.438  1.00 49.36           O  
ATOM     33  HG1 THR A   2      10.598  35.013  -7.885  1.00 49.36           H  
ATOM     34  N   SER A   3       9.610  35.532 -12.671  1.00 61.11           N  
ATOM     35  H   SER A   3      10.409  35.048 -13.054  1.00 61.11           H  
ATOM     36  CA  SER A   3       8.298  35.205 -13.235  1.00 61.11           C  
ATOM     37  HA  SER A   3       7.623  36.054 -13.134  1.00 61.11           H  
ATOM     38  C   SER A   3       7.718  34.011 -12.473  1.00 61.11           C  
ATOM     39  CB  SER A   3       8.457  34.866 -14.722  1.00 61.11           C  
ATOM     40  HB2 SER A   3       9.115  34.005 -14.834  1.00 61.11           H  
ATOM     41  HB3 SER A   3       8.900  35.717 -15.240  1.00 61.11           H  
ATOM     42  O   SER A   3       8.488  33.145 -12.053  1.00 61.11           O  
ATOM     43  OG  SER A   3       7.205  34.572 -15.305  1.00 61.11           O  
ATOM     44  HG  SER A   3       7.351  34.345 -16.226  1.00 61.11           H  
ATOM     45  N   ALA A   4       6.390  33.896 -12.380  1.00 65.72           N  
ATOM     46  H   ALA A   4       5.798  34.639 -12.723  1.00 65.72           H  
ATOM     47  CA  ALA A   4       5.744  32.644 -11.974  1.00 65.72           C  
ATOM     48  HA  ALA A   4       6.021  32.415 -10.945  1.00 65.72           H  
ATOM     49  C   ALA A   4       6.199  31.462 -12.864  1.00 65.72           C  
ATOM     50  CB  ALA A   4       4.225  32.845 -12.033  1.00 65.72           C  
ATOM     51  HB1 ALA A   4       3.725  31.932 -11.713  1.00 65.72           H  
ATOM     52  HB2 ALA A   4       3.925  33.654 -11.366  1.00 65.72           H  
ATOM     53  HB3 ALA A   4       3.910  33.078 -13.050  1.00 65.72           H  
ATOM     54  O   ALA A   4       6.345  30.336 -12.395  1.00 65.72           O  
ATOM     55  N   ASN A   5       6.547  31.743 -14.127  1.00 75.21           N  
ATOM     56  H   ASN A   5       6.392  32.685 -14.459  1.00 75.21           H  
ATOM     57  CA  ASN A   5       7.051  30.749 -15.074  1.00 75.21           C  
ATOM     58  HA  ASN A   5       6.531  29.812 -14.875  1.00 75.21           H  
ATOM     59  C   ASN A   5       8.551  30.439 -14.937  1.00 75.21           C  
ATOM     60  CB  ASN A   5       6.706  31.173 -16.513  1.00 75.21           C  
ATOM     61  HB2 ASN A   5       7.147  32.146 -16.729  1.00 75.21           H  
ATOM     62  HB3 ASN A   5       7.150  30.459 -17.206  1.00 75.21           H  
ATOM     63  O   ASN A   5       9.015  29.502 -15.577  1.00 75.21           O  
ATOM     64  CG  ASN A   5       5.216  31.218 -16.803  1.00 75.21           C  
ATOM     65  ND2 ASN A   5       4.846  31.605 -17.998  1.00 75.21           N  
ATOM     66 HD21 ASN A   5       5.543  31.743 -18.716  1.00 75.21           H  
ATOM     67 HD22 ASN A   5       3.853  31.569 -18.179  1.00 75.21           H  
ATOM     68  OD1 ASN A   5       4.368  30.919 -15.984  1.00 75.21           O  
ATOM     69  N   ALA A   6       9.314  31.150 -14.095  1.00 75.79           N  
ATOM     70  H   ALA A   6       8.869  31.835 -13.501  1.00 75.79           H  
ATOM     71  CA  ALA A   6      10.782  31.078 -14.100  1.00 75.79           C  
ATOM     72  HA  ALA A   6      11.132  31.380 -15.087  1.00 75.79           H  
ATOM     73  C   ALA A   6      11.348  29.669 -13.843  1.00 75.79           C  
ATOM     74  CB  ALA A   6      11.327  32.074 -13.070  1.00 75.79           C  
ATOM     75  HB1 ALA A   6      12.417  32.038 -13.076  1.00 75.79           H  
ATOM     76  HB2 ALA A   6      10.966  31.815 -12.075  1.00 75.79           H  
ATOM     77  HB3 ALA A   6      11.003  33.082 -13.329  1.00 75.79           H  
ATOM     78  O   ALA A   6      12.448  29.359 -14.302  1.00 75.79           O  
ATOM     79  N   LYS A   7      10.609  28.799 -13.135  1.00 74.19           N  
ATOM     80  H   LYS A   7       9.709  29.106 -12.792  1.00 74.19           H  
ATOM     81  CA  LYS A   7      11.004  27.393 -12.981  1.00 74.19           C  
ATOM     82  HA  LYS A   7      12.093  27.392 -12.932  1.00 74.19           H  
ATOM     83  C   LYS A   7      10.657  26.543 -14.208  1.00 74.19           C  
ATOM     84  CB  LYS A   7      10.458  26.801 -11.666  1.00 74.19           C  
ATOM     85  HB2 LYS A   7       9.371  26.751 -11.719  1.00 74.19           H  
ATOM     86  HB3 LYS A   7      10.725  27.463 -10.842  1.00 74.19           H  
ATOM     87  O   LYS A   7      11.444  25.678 -14.572  1.00 74.19           O  
ATOM     88  CG  LYS A   7      11.004  25.392 -11.352  1.00 74.19           C  
ATOM     89  HG2 LYS A   7      10.585  25.060 -10.401  1.00 74.19           H  
ATOM     90  HG3 LYS A   7      10.671  24.697 -12.123  1.00 74.19           H  
ATOM     91  CD  LYS A   7      12.540  25.351 -11.258  1.00 74.19           C  
ATOM     92  HD2 LYS A   7      12.981  25.726 -12.182  1.00 74.19           H  
ATOM     93  HD3 LYS A   7      12.869  25.971 -10.424  1.00 74.19           H  
ATOM     94  CE  LYS A   7      13.070  23.933 -11.073  1.00 74.19           C  
ATOM     95  HE2 LYS A   7      12.610  23.286 -11.820  1.00 74.19           H  
ATOM     96  HE3 LYS A   7      12.802  23.560 -10.084  1.00 74.19           H  
ATOM     97  NZ  LYS A   7      14.540  23.908 -11.252  1.00 74.19           N  
ATOM     98  HZ1 LYS A   7      14.833  24.292 -12.139  1.00 74.19           H  
ATOM     99  HZ2 LYS A   7      15.029  24.386 -10.510  1.00 74.19           H  
ATOM    100  HZ3 LYS A   7      14.856  22.949 -11.251  1.00 74.19           H  
ATOM    101  N   PHE A   8       9.544  26.814 -14.888  1.00 75.13           N  
ATOM    102  H   PHE A   8       8.988  27.611 -14.611  1.00 75.13           H  
ATOM    103  CA  PHE A   8       9.194  26.145 -16.145  1.00 75.13           C  
ATOM    104  HA  PHE A   8       9.338  25.073 -16.012  1.00 75.13           H  
ATOM    105  C   PHE A   8      10.122  26.563 -17.294  1.00 75.13           C  
ATOM    106  CB  PHE A   8       7.710  26.373 -16.466  1.00 75.13           C  
ATOM    107  HB2 PHE A   8       7.464  25.829 -17.378  1.00 75.13           H  
ATOM    108  HB3 PHE A   8       7.547  27.433 -16.661  1.00 75.13           H  
ATOM    109  O   PHE A   8      10.500  25.711 -18.090  1.00 75.13           O  
ATOM    110  CG  PHE A   8       6.777  25.905 -15.361  1.00 75.13           C  
ATOM    111  CD1 PHE A   8       6.812  24.564 -14.928  1.00 75.13           C  
ATOM    112  HD1 PHE A   8       7.462  23.847 -15.408  1.00 75.13           H  
ATOM    113  CD2 PHE A   8       5.903  26.813 -14.734  1.00 75.13           C  
ATOM    114  HD2 PHE A   8       5.846  27.837 -15.072  1.00 75.13           H  
ATOM    115  CE1 PHE A   8       6.006  24.146 -13.855  1.00 75.13           C  
ATOM    116  HE1 PHE A   8       6.045  23.121 -13.517  1.00 75.13           H  
ATOM    117  CE2 PHE A   8       5.100  26.397 -13.658  1.00 75.13           C  
ATOM    118  HE2 PHE A   8       4.445  27.101 -13.168  1.00 75.13           H  
ATOM    119  CZ  PHE A   8       5.159  25.066 -13.213  1.00 75.13           C  
ATOM    120  HZ  PHE A   8       4.546  24.749 -12.382  1.00 75.13           H  
ATOM    121  N   ASP A   9      10.589  27.815 -17.313  1.00 75.73           N  
ATOM    122  H   ASP A   9      10.162  28.491 -16.696  1.00 75.73           H  
ATOM    123  CA  ASP A   9      11.624  28.292 -18.243  1.00 75.73           C  
ATOM    124  HA  ASP A   9      11.278  28.132 -19.265  1.00 75.73           H  
ATOM    125  C   ASP A   9      12.960  27.523 -18.064  1.00 75.73           C  
ATOM    126  CB  ASP A   9      11.849  29.807 -18.038  1.00 75.73           C  
ATOM    127  HB2 ASP A   9      12.618  30.135 -18.738  1.00 75.73           H  
ATOM    128  HB3 ASP A   9      12.238  29.964 -17.032  1.00 75.73           H  
ATOM    129  O   ASP A   9      13.653  27.224 -19.038  1.00 75.73           O  
ATOM    130  CG  ASP A   9      10.614  30.708 -18.236  1.00 75.73           C  
ATOM    131  OD1 ASP A   9       9.774  30.403 -19.109  1.00 75.73           O  
ATOM    132  OD2 ASP A   9      10.531  31.738 -17.521  1.00 75.73           O  
ATOM    133  N   ASP A  10      13.318  27.155 -16.823  1.00 76.19           N  
ATOM    134  H   ASP A  10      12.730  27.462 -16.061  1.00 76.19           H  
ATOM    135  CA  ASP A  10      14.485  26.311 -16.505  1.00 76.19           C  
ATOM    136  HA  ASP A  10      15.320  26.623 -17.132  1.00 76.19           H  
ATOM    137  C   ASP A  10      14.253  24.815 -16.793  1.00 76.19           C  
ATOM    138  CB  ASP A  10      14.896  26.533 -15.036  1.00 76.19           C  
ATOM    139  HB2 ASP A  10      15.248  27.557 -14.916  1.00 76.19           H  
ATOM    140  HB3 ASP A  10      14.022  26.403 -14.398  1.00 76.19           H  
ATOM    141  O   ASP A  10      15.190  24.119 -17.193  1.00 76.19           O  
ATOM    142  CG  ASP A  10      15.996  25.568 -14.568  1.00 76.19           C  
ATOM    143  OD1 ASP A  10      17.095  25.530 -15.172  1.00 76.19           O  
ATOM    144  OD2 ASP A  10      15.765  24.797 -13.608  1.00 76.19           O  
ATOM    145  N   LEU A  11      13.028  24.311 -16.607  1.00 71.82           N  
ATOM    146  H   LEU A  11      12.316  24.925 -16.236  1.00 71.82           H  
ATOM    147  CA  LEU A  11      12.670  22.915 -16.882  1.00 71.82           C  
ATOM    148  HA  LEU A  11      13.478  22.274 -16.532  1.00 71.82           H  
ATOM    149  C   LEU A  11      12.532  22.626 -18.383  1.00 71.82           C  
ATOM    150  CB  LEU A  11      11.381  22.535 -16.127  1.00 71.82           C  
ATOM    151  HB2 LEU A  11      10.622  23.288 -16.337  1.00 71.82           H  
ATOM    152  HB3 LEU A  11      11.014  21.589 -16.525  1.00 71.82           H  
ATOM    153  O   LEU A  11      12.960  21.562 -18.814  1.00 71.82           O  
ATOM    154  CG  LEU A  11      11.538  22.378 -14.600  1.00 71.82           C  
ATOM    155  HG  LEU A  11      11.990  23.274 -14.175  1.00 71.82           H  
ATOM    156  CD1 LEU A  11      10.165  22.178 -13.955  1.00 71.82           C  
ATOM    157 HD11 LEU A  11       9.537  23.046 -14.154  1.00 71.82           H  
ATOM    158 HD12 LEU A  11       9.682  21.290 -14.363  1.00 71.82           H  
ATOM    159 HD13 LEU A  11      10.268  22.064 -12.876  1.00 71.82           H  
ATOM    160  CD2 LEU A  11      12.419  21.188 -14.219  1.00 71.82           C  
ATOM    161 HD21 LEU A  11      12.048  20.281 -14.696  1.00 71.82           H  
ATOM    162 HD22 LEU A  11      13.446  21.376 -14.531  1.00 71.82           H  
ATOM    163 HD23 LEU A  11      12.407  21.052 -13.138  1.00 71.82           H  
ATOM    164  N   ALA A  12      12.036  23.569 -19.191  1.00 73.92           N  
ATOM    165  H   ALA A  12      11.680  24.414 -18.768  1.00 73.92           H  
ATOM    166  CA  ALA A  12      11.754  23.368 -20.619  1.00 73.92           C  
ATOM    167  HA  ALA A  12      10.993  22.594 -20.713  1.00 73.92           H  
ATOM    168  C   ALA A  12      12.973  22.908 -21.444  1.00 73.92           C  
ATOM    169  CB  ALA A  12      11.182  24.678 -21.176  1.00 73.92           C  
ATOM    170  HB1 ALA A  12      10.256  24.926 -20.656  1.00 73.92           H  
ATOM    171  HB2 ALA A  12      11.897  25.490 -21.042  1.00 73.92           H  
ATOM    172  HB3 ALA A  12      10.963  24.559 -22.237  1.00 73.92           H  
ATOM    173  O   ALA A  12      12.824  22.186 -22.423  1.00 73.92           O  
ATOM    174  N   ARG A  13      14.199  23.257 -21.026  1.00 72.80           N  
ATOM    175  H   ARG A  13      14.247  23.837 -20.200  1.00 72.80           H  
ATOM    176  CA  ARG A  13      15.451  22.779 -21.655  1.00 72.80           C  
ATOM    177  HA  ARG A  13      15.319  22.833 -22.735  1.00 72.80           H  
ATOM    178  C   ARG A  13      15.789  21.306 -21.358  1.00 72.80           C  
ATOM    179  CB  ARG A  13      16.599  23.716 -21.254  1.00 72.80           C  
ATOM    180  HB2 ARG A  13      16.240  24.745 -21.270  1.00 72.80           H  
ATOM    181  HB3 ARG A  13      17.404  23.626 -21.983  1.00 72.80           H  
ATOM    182  O   ARG A  13      16.787  20.796 -21.857  1.00 72.80           O  
ATOM    183  CG  ARG A  13      17.154  23.369 -19.864  1.00 72.80           C  
ATOM    184  HG2 ARG A  13      16.339  23.117 -19.186  1.00 72.80           H  
ATOM    185  HG3 ARG A  13      17.813  22.505 -19.950  1.00 72.80           H  
ATOM    186  CD  ARG A  13      17.937  24.540 -19.282  1.00 72.80           C  
ATOM    187  HD2 ARG A  13      18.642  24.904 -20.030  1.00 72.80           H  
ATOM    188  HD3 ARG A  13      17.231  25.332 -19.032  1.00 72.80           H  
ATOM    189  NE  ARG A  13      18.672  24.123 -18.078  1.00 72.80           N  
ATOM    190  HE  ARG A  13      18.521  23.173 -17.771  1.00 72.80           H  
ATOM    191  NH1 ARG A  13      19.455  26.195 -17.504  1.00 72.80           N  
ATOM    192 HH11 ARG A  13      18.799  26.568 -18.175  1.00 72.80           H  
ATOM    193 HH12 ARG A  13      19.785  26.789 -16.756  1.00 72.80           H  
ATOM    194  NH2 ARG A  13      20.041  24.427 -16.287  1.00 72.80           N  
ATOM    195 HH21 ARG A  13      20.434  25.065 -15.610  1.00 72.80           H  
ATOM    196 HH22 ARG A  13      19.924  23.450 -16.058  1.00 72.80           H  
ATOM    197  CZ  ARG A  13      19.380  24.912 -17.296  1.00 72.80           C  
ATOM    198  N   ASN A  14      15.022  20.676 -20.472  1.00 75.64           N  
ATOM    199  H   ASN A  14      14.251  21.199 -20.081  1.00 75.64           H  
ATOM    200  CA  ASN A  14      15.117  19.283 -20.043  1.00 75.64           C  
ATOM    201  HA  ASN A  14      15.879  18.776 -20.635  1.00 75.64           H  
ATOM    202  C   ASN A  14      13.811  18.501 -20.312  1.00 75.64           C  
ATOM    203  CB  ASN A  14      15.517  19.249 -18.546  1.00 75.64           C  
ATOM    204  HB2 ASN A  14      15.444  18.221 -18.193  1.00 75.64           H  
ATOM    205  HB3 ASN A  14      14.815  19.848 -17.967  1.00 75.64           H  
ATOM    206  O   ASN A  14      13.750  17.318 -19.994  1.00 75.64           O  
ATOM    207  CG  ASN A  14      16.932  19.727 -18.265  1.00 75.64           C  
ATOM    208  ND2 ASN A  14      17.911  19.084 -18.857  1.00 75.64           N  
ATOM    209 HD21 ASN A  14      17.685  18.342 -19.504  1.00 75.64           H  
ATOM    210 HD22 ASN A  14      18.863  19.389 -18.707  1.00 75.64           H  
ATOM    211  OD1 ASN A  14      17.197  20.636 -17.480  1.00 75.64           O  
ATOM    212  N   THR A  15      12.785  19.136 -20.890  1.00 63.07           N  
ATOM    213  H   THR A  15      12.895  20.108 -21.144  1.00 63.07           H  
ATOM    214  CA  THR A  15      11.524  18.498 -21.292  1.00 63.07           C  
ATOM    215  HA  THR A  15      11.313  17.669 -20.617  1.00 63.07           H  
ATOM    216  C   THR A  15      11.642  17.946 -22.714  1.00 63.07           C  
ATOM    217  CB  THR A  15      10.357  19.499 -21.203  1.00 63.07           C  
ATOM    218  HB  THR A  15      10.524  20.307 -21.915  1.00 63.07           H  
ATOM    219  O   THR A  15      12.200  18.602 -23.594  1.00 63.07           O  
ATOM    220  CG2 THR A  15       8.991  18.868 -21.471  1.00 63.07           C  
ATOM    221 HG21 THR A  15       8.833  18.004 -20.826  1.00 63.07           H  
ATOM    222 HG22 THR A  15       8.206  19.602 -21.289  1.00 63.07           H  
ATOM    223 HG23 THR A  15       8.920  18.556 -22.513  1.00 63.07           H  
ATOM    224  OG1 THR A  15      10.281  20.051 -19.907  1.00 63.07           O  
ATOM    225  HG1 THR A  15       9.806  19.421 -19.361  1.00 63.07           H  
ATOM    226  N   HIS A  16      11.087  16.758 -22.953  1.00 66.52           N  
ATOM    227  H   HIS A  16      10.611  16.278 -22.202  1.00 66.52           H  
ATOM    228  CA  HIS A  16      11.023  16.125 -24.270  1.00 66.52           C  
ATOM    229  HA  HIS A  16      11.421  16.802 -25.026  1.00 66.52           H  
ATOM    230  C   HIS A  16       9.563  15.824 -24.632  1.00 66.52           C  
ATOM    231  CB  HIS A  16      11.882  14.851 -24.268  1.00 66.52           C  
ATOM    232  HB2 HIS A  16      11.737  14.331 -25.215  1.00 66.52           H  
ATOM    233  HB3 HIS A  16      11.541  14.188 -23.473  1.00 66.52           H  
ATOM    234  O   HIS A  16       8.849  15.213 -23.843  1.00 66.52           O  
ATOM    235  CG  HIS A  16      13.359  15.114 -24.093  1.00 66.52           C  
ATOM    236  CD2 HIS A  16      14.076  15.072 -22.925  1.00 66.52           C  
ATOM    237  HD2 HIS A  16      13.680  14.847 -21.946  1.00 66.52           H  
ATOM    238  ND1 HIS A  16      14.240  15.451 -25.095  1.00 66.52           N  
ATOM    239  HD1 HIS A  16      14.005  15.562 -26.071  1.00 66.52           H  
ATOM    240  CE1 HIS A  16      15.455  15.605 -24.546  1.00 66.52           C  
ATOM    241  HE1 HIS A  16      16.351  15.869 -25.088  1.00 66.52           H  
ATOM    242  NE2 HIS A  16      15.410  15.386 -23.224  1.00 66.52           N  
ATOM    243  N   GLU A  17       9.123  16.239 -25.822  1.00 69.69           N  
ATOM    244  H   GLU A  17       9.752  16.739 -26.435  1.00 69.69           H  
ATOM    245  CA  GLU A  17       7.779  15.950 -26.340  1.00 69.69           C  
ATOM    246  HA  GLU A  17       7.113  15.725 -25.507  1.00 69.69           H  
ATOM    247  C   GLU A  17       7.803  14.721 -27.262  1.00 69.69           C  
ATOM    248  CB  GLU A  17       7.197  17.174 -27.071  1.00 69.69           C  
ATOM    249  HB2 GLU A  17       6.260  16.878 -27.542  1.00 69.69           H  
ATOM    250  HB3 GLU A  17       7.894  17.486 -27.849  1.00 69.69           H  
ATOM    251  O   GLU A  17       8.675  14.590 -28.127  1.00 69.69           O  
ATOM    252  CG  GLU A  17       6.916  18.357 -26.125  1.00 69.69           C  
ATOM    253  HG2 GLU A  17       6.239  18.017 -25.341  1.00 69.69           H  
ATOM    254  HG3 GLU A  17       7.851  18.661 -25.653  1.00 69.69           H  
ATOM    255  CD  GLU A  17       6.298  19.582 -26.828  1.00 69.69           C  
ATOM    256  OE1 GLU A  17       5.928  20.533 -26.103  1.00 69.69           O  
ATOM    257  OE2 GLU A  17       6.230  19.593 -28.080  1.00 69.69           O  
ATOM    258  N   ILE A  18       6.828  13.823 -27.101  1.00 68.67           N  
ATOM    259  H   ILE A  18       6.122  14.004 -26.401  1.00 68.67           H  
ATOM    260  CA  ILE A  18       6.629  12.666 -27.984  1.00 68.67           C  
ATOM    261  HA  ILE A  18       7.608  12.282 -28.274  1.00 68.67           H  
ATOM    262  C   ILE A  18       5.905  13.132 -29.255  1.00 68.67           C  
ATOM    263  CB  ILE A  18       5.874  11.529 -27.250  1.00 68.67           C  
ATOM    264  HB  ILE A  18       4.911  11.917 -26.916  1.00 68.67           H  
ATOM    265  O   ILE A  18       4.929  13.875 -29.183  1.00 68.67           O  
ATOM    266  CG1 ILE A  18       6.673  11.064 -26.006  1.00 68.67           C  
ATOM    267 HG12 ILE A  18       7.643  10.682 -26.323  1.00 68.67           H  
ATOM    268 HG13 ILE A  18       6.849  11.918 -25.352  1.00 68.67           H  
ATOM    269  CG2 ILE A  18       5.610  10.343 -28.199  1.00 68.67           C  
ATOM    270 HG21 ILE A  18       6.552   9.921 -28.551  1.00 68.67           H  
ATOM    271 HG22 ILE A  18       5.006  10.656 -29.051  1.00 68.67           H  
ATOM    272 HG23 ILE A  18       5.042   9.567 -27.685  1.00 68.67           H  
ATOM    273  CD1 ILE A  18       5.976   9.992 -25.157  1.00 68.67           C  
ATOM    274 HD11 ILE A  18       5.940   9.042 -25.691  1.00 68.67           H  
ATOM    275 HD12 ILE A  18       6.537   9.845 -24.234  1.00 68.67           H  
ATOM    276 HD13 ILE A  18       4.965  10.314 -24.908  1.00 68.67           H  
ATOM    277  N   SER A  19       6.354  12.685 -30.432  1.00 67.05           N  
ATOM    278  H   SER A  19       7.136  12.045 -30.450  1.00 67.05           H  
ATOM    279  CA  SER A  19       5.679  12.969 -31.706  1.00 67.05           C  
ATOM    280  HA  SER A  19       4.608  13.042 -31.520  1.00 67.05           H  
ATOM    281  C   SER A  19       5.890  11.860 -32.738  1.00 67.05           C  
ATOM    282  CB  SER A  19       6.145  14.315 -32.278  1.00 67.05           C  
ATOM    283  HB2 SER A  19       5.995  15.098 -31.535  1.00 67.05           H  
ATOM    284  HB3 SER A  19       5.547  14.555 -33.157  1.00 67.05           H  
ATOM    285  O   SER A  19       6.907  11.170 -32.718  1.00 67.05           O  
ATOM    286  OG  SER A  19       7.508  14.270 -32.652  1.00 67.05           O  
ATOM    287  HG  SER A  19       8.022  14.236 -31.841  1.00 67.05           H  
ATOM    288  N   GLU A  20       4.955  11.731 -33.685  1.00 74.06           N  
ATOM    289  H   GLU A  20       4.121  12.295 -33.613  1.00 74.06           H  
ATOM    290  CA  GLU A  20       4.975  10.720 -34.760  1.00 74.06           C  
ATOM    291  HA  GLU A  20       4.970   9.722 -34.321  1.00 74.06           H  
ATOM    292  C   GLU A  20       6.198  10.805 -35.696  1.00 74.06           C  
ATOM    293  CB  GLU A  20       3.721  10.886 -35.637  1.00 74.06           C  
ATOM    294  HB2 GLU A  20       3.762  11.873 -36.098  1.00 74.06           H  
ATOM    295  HB3 GLU A  20       3.756  10.138 -36.428  1.00 74.06           H  
ATOM    296  O   GLU A  20       6.478   9.863 -36.435  1.00 74.06           O  
ATOM    297  CG  GLU A  20       2.380  10.739 -34.901  1.00 74.06           C  
ATOM    298  HG2 GLU A  20       2.311  11.504 -34.128  1.00 74.06           H  
ATOM    299  HG3 GLU A  20       2.356   9.762 -34.417  1.00 74.06           H  
ATOM    300  CD  GLU A  20       1.172  10.877 -35.849  1.00 74.06           C  
ATOM    301  OE1 GLU A  20       0.052  10.545 -35.406  1.00 74.06           O  
ATOM    302  OE2 GLU A  20       1.362  11.328 -37.005  1.00 74.06           O  
ATOM    303  N   SER A  21       6.916  11.935 -35.706  1.00 71.05           N  
ATOM    304  H   SER A  21       6.676  12.655 -35.039  1.00 71.05           H  
ATOM    305  CA  SER A  21       8.117  12.132 -36.530  1.00 71.05           C  
ATOM    306  HA  SER A  21       8.052  11.473 -37.395  1.00 71.05           H  
ATOM    307  C   SER A  21       9.421  11.763 -35.813  1.00 71.05           C  
ATOM    308  CB  SER A  21       8.161  13.566 -37.065  1.00 71.05           C  
ATOM    309  HB2 SER A  21       7.228  13.778 -37.588  1.00 71.05           H  
ATOM    310  HB3 SER A  21       8.986  13.658 -37.770  1.00 71.05           H  
ATOM    311  O   SER A  21      10.464  11.647 -36.463  1.00 71.05           O  
ATOM    312  OG  SER A  21       8.343  14.503 -36.022  1.00 71.05           O  
ATOM    313  HG  SER A  21       7.691  15.204 -36.092  1.00 71.05           H  
ATOM    314  N   ALA A  22       9.375  11.544 -34.495  1.00 70.38           N  
ATOM    315  H   ALA A  22       8.477  11.581 -34.035  1.00 70.38           H  
ATOM    316  CA  ALA A  22      10.483  10.982 -33.737  1.00 70.38           C  
ATOM    317  HA  ALA A  22      11.410  11.417 -34.110  1.00 70.38           H  
ATOM    318  C   ALA A  22      10.560   9.457 -33.934  1.00 70.38           C  
ATOM    319  CB  ALA A  22      10.339  11.382 -32.263  1.00 70.38           C  
ATOM    320  HB1 ALA A  22      11.206  11.040 -31.698  1.00 70.38           H  
ATOM    321  HB2 ALA A  22      10.263  12.466 -32.179  1.00 70.38           H  
ATOM    322  HB3 ALA A  22       9.441  10.928 -31.844  1.00 70.38           H  
ATOM    323  O   ALA A  22       9.574   8.785 -34.223  1.00 70.38           O  
ATOM    324  N   THR A  23      11.754   8.891 -33.765  1.00 68.72           N  
ATOM    325  H   THR A  23      12.517   9.460 -33.429  1.00 68.72           H  
ATOM    326  CA  THR A  23      11.988   7.439 -33.822  1.00 68.72           C  
ATOM    327  HA  THR A  23      11.041   6.914 -33.693  1.00 68.72           H  
ATOM    328  C   THR A  23      12.893   7.024 -32.671  1.00 68.72           C  
ATOM    329  CB  THR A  23      12.602   6.992 -35.160  1.00 68.72           C  
ATOM    330  HB  THR A  23      12.964   5.969 -35.063  1.00 68.72           H  
ATOM    331  O   THR A  23      13.749   7.805 -32.255  1.00 68.72           O  
ATOM    332  CG2 THR A  23      11.601   7.045 -36.311  1.00 68.72           C  
ATOM    333 HG21 THR A  23      10.748   6.407 -36.081  1.00 68.72           H  
ATOM    334 HG22 THR A  23      11.243   8.063 -36.462  1.00 68.72           H  
ATOM    335 HG23 THR A  23      12.074   6.686 -37.225  1.00 68.72           H  
ATOM    336  OG1 THR A  23      13.673   7.829 -35.530  1.00 68.72           O  
ATOM    337  HG1 THR A  23      13.270   8.670 -35.756  1.00 68.72           H  
ATOM    338  N   LEU A  24      12.709   5.801 -32.163  1.00 74.57           N  
ATOM    339  H   LEU A  24      11.982   5.217 -32.551  1.00 74.57           H  
ATOM    340  CA  LEU A  24      13.512   5.254 -31.067  1.00 74.57           C  
ATOM    341  HA  LEU A  24      13.352   5.860 -30.175  1.00 74.57           H  
ATOM    342  C   LEU A  24      15.008   5.303 -31.404  1.00 74.57           C  
ATOM    343  CB  LEU A  24      13.091   3.798 -30.782  1.00 74.57           C  
ATOM    344  HB2 LEU A  24      13.792   3.368 -30.066  1.00 74.57           H  
ATOM    345  HB3 LEU A  24      13.182   3.229 -31.708  1.00 74.57           H  
ATOM    346  O   LEU A  24      15.414   4.888 -32.492  1.00 74.57           O  
ATOM    347  CG  LEU A  24      11.666   3.616 -30.226  1.00 74.57           C  
ATOM    348  HG  LEU A  24      10.951   4.098 -30.894  1.00 74.57           H  
ATOM    349  CD1 LEU A  24      11.329   2.126 -30.158  1.00 74.57           C  
ATOM    350 HD11 LEU A  24      12.020   1.617 -29.486  1.00 74.57           H  
ATOM    351 HD12 LEU A  24      10.314   1.997 -29.783  1.00 74.57           H  
ATOM    352 HD13 LEU A  24      11.395   1.683 -31.152  1.00 74.57           H  
ATOM    353  CD2 LEU A  24      11.516   4.207 -28.824  1.00 74.57           C  
ATOM    354 HD21 LEU A  24      12.246   3.764 -28.146  1.00 74.57           H  
ATOM    355 HD22 LEU A  24      10.515   4.004 -28.444  1.00 74.57           H  
ATOM    356 HD23 LEU A  24      11.654   5.288 -28.849  1.00 74.57           H  
ATOM    357  N   THR A  25      15.829   5.751 -30.457  1.00 58.89           N  
ATOM    358  H   THR A  25      15.435   6.083 -29.588  1.00 58.89           H  
ATOM    359  CA  THR A  25      17.295   5.671 -30.518  1.00 58.89           C  
ATOM    360  HA  THR A  25      17.587   5.224 -31.468  1.00 58.89           H  
ATOM    361  C   THR A  25      17.828   4.760 -29.416  1.00 58.89           C  
ATOM    362  CB  THR A  25      17.964   7.055 -30.439  1.00 58.89           C  
ATOM    363  HB  THR A  25      19.042   6.920 -30.531  1.00 58.89           H  
ATOM    364  O   THR A  25      17.086   4.353 -28.525  1.00 58.89           O  
ATOM    365  CG2 THR A  25      17.515   7.993 -31.559  1.00 58.89           C  
ATOM    366 HG21 THR A  25      18.067   8.930 -31.488  1.00 58.89           H  
ATOM    367 HG22 THR A  25      17.720   7.537 -32.528  1.00 58.89           H  
ATOM    368 HG23 THR A  25      16.449   8.201 -31.473  1.00 58.89           H  
ATOM    369  OG1 THR A  25      17.706   7.698 -29.214  1.00 58.89           O  
ATOM    370  HG1 THR A  25      18.273   7.314 -28.541  1.00 58.89           H  
ATOM    371  N   SER A  26      19.111   4.411 -29.469  1.00 55.72           N  
ATOM    372  H   SER A  26      19.648   4.643 -30.292  1.00 55.72           H  
ATOM    373  CA  SER A  26      19.866   4.029 -28.272  1.00 55.72           C  
ATOM    374  HA  SER A  26      19.302   3.293 -27.698  1.00 55.72           H  
ATOM    375  C   SER A  26      20.116   5.241 -27.363  1.00 55.72           C  
ATOM    376  CB  SER A  26      21.199   3.396 -28.679  1.00 55.72           C  
ATOM    377  HB2 SER A  26      21.006   2.483 -29.242  1.00 55.72           H  
ATOM    378  HB3 SER A  26      21.757   3.129 -27.781  1.00 55.72           H  
ATOM    379  O   SER A  26      19.962   6.388 -27.803  1.00 55.72           O  
ATOM    380  OG  SER A  26      21.994   4.278 -29.464  1.00 55.72           O  
ATOM    381  HG  SER A  26      22.904   4.038 -29.275  1.00 55.72           H  
ATOM    382  N   ASP A  27      20.602   5.004 -26.144  1.00 68.56           N  
ATOM    383  H   ASP A  27      20.643   4.043 -25.837  1.00 68.56           H  
ATOM    384  CA  ASP A  27      21.092   6.053 -25.226  1.00 68.56           C  
ATOM    385  HA  ASP A  27      20.277   6.734 -24.982  1.00 68.56           H  
ATOM    386  C   ASP A  27      22.231   6.892 -25.845  1.00 68.56           C  
ATOM    387  CB  ASP A  27      21.613   5.402 -23.931  1.00 68.56           C  
ATOM    388  HB2 ASP A  27      22.328   6.084 -23.470  1.00 68.56           H  
ATOM    389  HB3 ASP A  27      22.158   4.491 -24.176  1.00 68.56           H  
ATOM    390  O   ASP A  27      22.440   8.052 -25.493  1.00 68.56           O  
ATOM    391  CG  ASP A  27      20.553   5.100 -22.868  1.00 68.56           C  
ATOM    392  OD1 ASP A  27      19.397   5.555 -22.977  1.00 68.56           O  
ATOM    393  OD2 ASP A  27      20.943   4.496 -21.845  1.00 68.56           O  
ATOM    394  N   TYR A  28      22.959   6.320 -26.809  1.00 46.80           N  
ATOM    395  H   TYR A  28      22.736   5.358 -27.021  1.00 46.80           H  
ATOM    396  CA  TYR A  28      24.003   6.988 -27.597  1.00 46.80           C  
ATOM    397  HA  TYR A  28      24.317   7.870 -27.038  1.00 46.80           H  
ATOM    398  C   TYR A  28      23.507   7.539 -28.953  1.00 46.80           C  
ATOM    399  CB  TYR A  28      25.239   6.080 -27.690  1.00 46.80           C  
ATOM    400  HB2 TYR A  28      26.022   6.600 -28.241  1.00 46.80           H  
ATOM    401  HB3 TYR A  28      25.618   5.922 -26.680  1.00 46.80           H  
ATOM    402  O   TYR A  28      24.313   7.838 -29.837  1.00 46.80           O  
ATOM    403  CG  TYR A  28      25.002   4.722 -28.324  1.00 46.80           C  
ATOM    404  CD1 TYR A  28      24.595   3.634 -27.529  1.00 46.80           C  
ATOM    405  HD1 TYR A  28      24.421   3.753 -26.470  1.00 46.80           H  
ATOM    406  CD2 TYR A  28      25.188   4.542 -29.708  1.00 46.80           C  
ATOM    407  HD2 TYR A  28      25.493   5.382 -30.315  1.00 46.80           H  
ATOM    408  CE1 TYR A  28      24.384   2.370 -28.110  1.00 46.80           C  
ATOM    409  HE1 TYR A  28      24.044   1.550 -27.496  1.00 46.80           H  
ATOM    410  CE2 TYR A  28      24.970   3.277 -30.293  1.00 46.80           C  
ATOM    411  HE2 TYR A  28      25.114   3.139 -31.355  1.00 46.80           H  
ATOM    412  OH  TYR A  28      24.339   0.969 -30.052  1.00 46.80           O  
ATOM    413  HH  TYR A  28      24.335   1.000 -31.012  1.00 46.80           H  
ATOM    414  CZ  TYR A  28      24.570   2.185 -29.492  1.00 46.80           C  
ATOM    415  N   GLY A  29      22.190   7.693 -29.128  1.00 57.14           N  
ATOM    416  H   GLY A  29      21.579   7.381 -28.386  1.00 57.14           H  
ATOM    417  CA  GLY A  29      21.576   8.456 -30.221  1.00 57.14           C  
ATOM    418  HA2 GLY A  29      22.130   9.384 -30.358  1.00 57.14           H  
ATOM    419  HA3 GLY A  29      20.560   8.714 -29.923  1.00 57.14           H  
ATOM    420  C   GLY A  29      21.493   7.755 -31.582  1.00 57.14           C  
ATOM    421  O   GLY A  29      21.237   8.417 -32.586  1.00 57.14           O  
ATOM    422  N   VAL A  30      21.700   6.435 -31.663  1.00 56.69           N  
ATOM    423  H   VAL A  30      21.865   5.922 -30.808  1.00 56.69           H  
ATOM    424  CA  VAL A  30      21.573   5.686 -32.928  1.00 56.69           C  
ATOM    425  HA  VAL A  30      21.759   6.368 -33.757  1.00 56.69           H  
ATOM    426  C   VAL A  30      20.152   5.156 -33.091  1.00 56.69           C  
ATOM    427  CB  VAL A  30      22.626   4.566 -33.032  1.00 56.69           C  
ATOM    428  HB  VAL A  30      22.600   3.946 -32.136  1.00 56.69           H  
ATOM    429  O   VAL A  30      19.691   4.370 -32.269  1.00 56.69           O  
ATOM    430  CG1 VAL A  30      22.411   3.659 -34.254  1.00 56.69           C  
ATOM    431 HG11 VAL A  30      21.477   3.107 -34.150  1.00 56.69           H  
ATOM    432 HG12 VAL A  30      23.223   2.935 -34.325  1.00 56.69           H  
ATOM    433 HG13 VAL A  30      22.375   4.256 -35.165  1.00 56.69           H  
ATOM    434  CG2 VAL A  30      24.022   5.190 -33.172  1.00 56.69           C  
ATOM    435 HG21 VAL A  30      24.060   5.829 -34.054  1.00 56.69           H  
ATOM    436 HG22 VAL A  30      24.778   4.410 -33.262  1.00 56.69           H  
ATOM    437 HG23 VAL A  30      24.243   5.797 -32.294  1.00 56.69           H  
ATOM    438  N   HIS A  31      19.471   5.562 -34.166  1.00 70.29           N  
ATOM    439  H   HIS A  31      19.886   6.271 -34.753  1.00 70.29           H  
ATOM    440  CA  HIS A  31      18.105   5.130 -34.482  1.00 70.29           C  
ATOM    441  HA  HIS A  31      17.451   5.468 -33.679  1.00 70.29           H  
ATOM    442  C   HIS A  31      17.981   3.599 -34.589  1.00 70.29           C  
ATOM    443  CB  HIS A  31      17.625   5.799 -35.778  1.00 70.29           C  
ATOM    444  HB2 HIS A  31      16.619   5.442 -36.001  1.00 70.29           H  
ATOM    445  HB3 HIS A  31      18.276   5.502 -36.600  1.00 70.29           H  
ATOM    446  O   HIS A  31      18.769   2.946 -35.279  1.00 70.29           O  
ATOM    447  CG  HIS A  31      17.581   7.303 -35.699  1.00 70.29           C  
ATOM    448  CD2 HIS A  31      18.557   8.175 -36.104  1.00 70.29           C  
ATOM    449  HD2 HIS A  31      19.506   7.905 -36.542  1.00 70.29           H  
ATOM    450  ND1 HIS A  31      16.546   8.063 -35.205  1.00 70.29           N  
ATOM    451  HD1 HIS A  31      15.643   7.730 -34.899  1.00 70.29           H  
ATOM    452  CE1 HIS A  31      16.895   9.356 -35.301  1.00 70.29           C  
ATOM    453  HE1 HIS A  31      16.275  10.185 -34.994  1.00 70.29           H  
ATOM    454  NE2 HIS A  31      18.112   9.475 -35.859  1.00 70.29           N  
ATOM    455  N   GLN A  32      16.970   3.034 -33.930  1.00 73.00           N  
ATOM    456  H   GLN A  32      16.334   3.639 -33.430  1.00 73.00           H  
ATOM    457  CA  GLN A  32      16.720   1.596 -33.851  1.00 73.00           C  
ATOM    458  HA  GLN A  32      17.650   1.072 -34.074  1.00 73.00           H  
ATOM    459  C   GLN A  32      15.663   1.155 -34.874  1.00 73.00           C  
ATOM    460  CB  GLN A  32      16.305   1.197 -32.425  1.00 73.00           C  
ATOM    461  HB2 GLN A  32      16.227   0.110 -32.403  1.00 73.00           H  
ATOM    462  HB3 GLN A  32      15.320   1.609 -32.202  1.00 73.00           H  
ATOM    463  O   GLN A  32      14.618   1.783 -35.015  1.00 73.00           O  
ATOM    464  CG  GLN A  32      17.291   1.666 -31.338  1.00 73.00           C  
ATOM    465  HG2 GLN A  32      17.123   2.725 -31.141  1.00 73.00           H  
ATOM    466  HG3 GLN A  32      18.316   1.540 -31.688  1.00 73.00           H  
ATOM    467  CD  GLN A  32      17.141   0.871 -30.042  1.00 73.00           C  
ATOM    468  NE2 GLN A  32      17.116   1.488 -28.883  1.00 73.00           N  
ATOM    469 HE21 GLN A  32      17.131   2.494 -28.791  1.00 73.00           H  
ATOM    470 HE22 GLN A  32      17.033   0.908 -28.060  1.00 73.00           H  
ATOM    471  OE1 GLN A  32      17.073  -0.345 -30.060  1.00 73.00           O  
ATOM    472  N   ALA A  33      15.917   0.046 -35.576  1.00 71.89           N  
ATOM    473  H   ALA A  33      16.805  -0.413 -35.427  1.00 71.89           H  
ATOM    474  CA  ALA A  33      15.026  -0.479 -36.622  1.00 71.89           C  
ATOM    475  HA  ALA A  33      14.366   0.322 -36.955  1.00 71.89           H  
ATOM    476  C   ALA A  33      14.102  -1.629 -36.160  1.00 71.89           C  
ATOM    477  CB  ALA A  33      15.892  -0.886 -37.821  1.00 71.89           C  
ATOM    478  HB1 ALA A  33      16.484  -0.033 -38.154  1.00 71.89           H  
ATOM    479  HB2 ALA A  33      16.555  -1.705 -37.544  1.00 71.89           H  
ATOM    480  HB3 ALA A  33      15.249  -1.208 -38.641  1.00 71.89           H  
ATOM    481  O   ALA A  33      13.265  -2.092 -36.931  1.00 71.89           O  
ATOM    482  N   ASN A  34      14.279  -2.130 -34.934  1.00 75.22           N  
ATOM    483  H   ASN A  34      14.968  -1.698 -34.335  1.00 75.22           H  
ATOM    484  CA  ASN A  34      13.460  -3.177 -34.322  1.00 75.22           C  
ATOM    485  HA  ASN A  34      12.408  -2.999 -34.546  1.00 75.22           H  
ATOM    486  C   ASN A  34      13.661  -3.140 -32.797  1.00 75.22           C  
ATOM    487  CB  ASN A  34      13.889  -4.540 -34.898  1.00 75.22           C  
ATOM    488  HB2 ASN A  34      13.723  -4.554 -35.975  1.00 75.22           H  
ATOM    489  HB3 ASN A  34      14.953  -4.680 -34.707  1.00 75.22           H  
ATOM    490  O   ASN A  34      14.806  -3.137 -32.351  1.00 75.22           O  
ATOM    491  CG  ASN A  34      13.138  -5.700 -34.271  1.00 75.22           C  
ATOM    492  ND2 ASN A  34      12.006  -6.076 -34.812  1.00 75.22           N  
ATOM    493 HD21 ASN A  34      11.490  -6.788 -34.315  1.00 75.22           H  
ATOM    494 HD22 ASN A  34      11.589  -5.547 -35.564  1.00 75.22           H  
ATOM    495  OD1 ASN A  34      13.547  -6.264 -33.275  1.00 75.22           O  
ATOM    496  N   ASN A  35      12.563  -3.131 -32.035  1.00 79.93           N  
ATOM    497  H   ASN A  35      11.660  -3.110 -32.486  1.00 79.93           H  
ATOM    498  CA  ASN A  35      12.551  -3.133 -30.563  1.00 79.93           C  
ATOM    499  HA  ASN A  35      13.568  -3.029 -30.187  1.00 79.93           H  
ATOM    500  C   ASN A  35      11.986  -4.455 -29.982  1.00 79.93           C  
ATOM    501  CB  ASN A  35      11.738  -1.896 -30.125  1.00 79.93           C  
ATOM    502  HB2 ASN A  35      12.113  -1.010 -30.637  1.00 79.93           H  
ATOM    503  HB3 ASN A  35      10.694  -2.040 -30.404  1.00 79.93           H  
ATOM    504  O   ASN A  35      11.977  -4.656 -28.770  1.00 79.93           O  
ATOM    505  CG  ASN A  35      11.819  -1.612 -28.634  1.00 79.93           C  
ATOM    506  ND2 ASN A  35      10.729  -1.222 -28.011  1.00 79.93           N  
ATOM    507 HD21 ASN A  35       9.840  -1.191 -28.489  1.00 79.93           H  
ATOM    508 HD22 ASN A  35      10.766  -1.037 -27.019  1.00 79.93           H  
ATOM    509  OD1 ASN A  35      12.858  -1.746 -28.012  1.00 79.93           O  
ATOM    510  N   ASP A  36      11.507  -5.344 -30.861  1.00 85.45           N  
ATOM    511  H   ASP A  36      11.534  -5.077 -31.835  1.00 85.45           H  
ATOM    512  CA  ASP A  36      10.692  -6.525 -30.550  1.00 85.45           C  
ATOM    513  HA  ASP A  36      10.143  -6.356 -29.624  1.00 85.45           H  
ATOM    514  C   ASP A  36      11.466  -7.836 -30.415  1.00 85.45           C  
ATOM    515  CB  ASP A  36       9.704  -6.751 -31.699  1.00 85.45           C  
ATOM    516  HB2 ASP A  36       9.168  -7.687 -31.543  1.00 85.45           H  
ATOM    517  HB3 ASP A  36      10.253  -6.846 -32.636  1.00 85.45           H  
ATOM    518  O   ASP A  36      10.902  -8.831 -29.959  1.00 85.45           O  
ATOM    519  CG  ASP A  36       8.683  -5.639 -31.814  1.00 85.45           C  
ATOM    520  OD1 ASP A  36       7.657  -5.772 -31.113  1.00 85.45           O  
ATOM    521  OD2 ASP A  36       8.946  -4.730 -32.635  1.00 85.45           O  
ATOM    522  N   SER A  37      12.705  -7.905 -30.907  1.00 88.44           N  
ATOM    523  H   SER A  37      13.108  -7.089 -31.344  1.00 88.44           H  
ATOM    524  CA  SER A  37      13.470  -9.154 -30.895  1.00 88.44           C  
ATOM    525  HA  SER A  37      13.097  -9.771 -30.078  1.00 88.44           H  
ATOM    526  C   SER A  37      14.960  -8.946 -30.652  1.00 88.44           C  
ATOM    527  CB  SER A  37      13.251  -9.935 -32.189  1.00 88.44           C  
ATOM    528  HB2 SER A  37      13.885 -10.822 -32.183  1.00 88.44           H  
ATOM    529  HB3 SER A  37      13.519  -9.306 -33.038  1.00 88.44           H  
ATOM    530  O   SER A  37      15.631  -8.197 -31.374  1.00 88.44           O  
ATOM    531  OG  SER A  37      11.901 -10.337 -32.317  1.00 88.44           O  
ATOM    532  HG  SER A  37      11.453 -10.071 -31.510  1.00 88.44           H  
ATOM    533  N   TRP A  38      15.499  -9.681 -29.677  1.00 88.23           N  
ATOM    534  H   TRP A  38      14.888 -10.287 -29.146  1.00 88.23           H  
ATOM    535  CA  TRP A  38      16.942  -9.829 -29.488  1.00 88.23           C  
ATOM    536  HA  TRP A  38      17.378  -8.840 -29.342  1.00 88.23           H  
ATOM    537  C   TRP A  38      17.550 -10.460 -30.750  1.00 88.23           C  
ATOM    538  CB  TRP A  38      17.222 -10.666 -28.226  1.00 88.23           C  
ATOM    539  HB2 TRP A  38      16.461 -10.428 -27.482  1.00 88.23           H  
ATOM    540  HB3 TRP A  38      17.114 -11.723 -28.470  1.00 88.23           H  
ATOM    541  O   TRP A  38      16.951 -11.339 -31.378  1.00 88.23           O  
ATOM    542  CG  TRP A  38      18.558 -10.470 -27.564  1.00 88.23           C  
ATOM    543  CD1 TRP A  38      19.771 -10.652 -28.133  1.00 88.23           C  
ATOM    544  HD1 TRP A  38      19.944 -10.973 -29.149  1.00 88.23           H  
ATOM    545  CD2 TRP A  38      18.839 -10.051 -26.190  1.00 88.23           C  
ATOM    546  CE2 TRP A  38      20.254  -9.928 -26.030  1.00 88.23           C  
ATOM    547  CE3 TRP A  38      18.042  -9.738 -25.069  1.00 88.23           C  
ATOM    548  HE3 TRP A  38      16.968  -9.827 -25.142  1.00 88.23           H  
ATOM    549  NE1 TRP A  38      20.770 -10.344 -27.235  1.00 88.23           N  
ATOM    550  HE1 TRP A  38      21.751 -10.372 -27.473  1.00 88.23           H  
ATOM    551  CH2 TRP A  38      20.021  -9.147 -23.754  1.00 88.23           C  
ATOM    552  HH2 TRP A  38      20.451  -8.802 -22.825  1.00 88.23           H  
ATOM    553  CZ2 TRP A  38      20.846  -9.470 -24.844  1.00 88.23           C  
ATOM    554  HZ2 TRP A  38      21.920  -9.378 -24.770  1.00 88.23           H  
ATOM    555  CZ3 TRP A  38      18.628  -9.296 -23.868  1.00 88.23           C  
ATOM    556  HZ3 TRP A  38      17.995  -9.068 -23.022  1.00 88.23           H  
ATOM    557  N   LEU A  39      18.740 -10.019 -31.157  1.00 79.66           N  
ATOM    558  H   LEU A  39      19.188  -9.285 -30.626  1.00 79.66           H  
ATOM    559  CA  LEU A  39      19.477 -10.643 -32.254  1.00 79.66           C  
ATOM    560  HA  LEU A  39      18.825 -10.683 -33.126  1.00 79.66           H  
ATOM    561  C   LEU A  39      19.873 -12.077 -31.866  1.00 79.66           C  
ATOM    562  CB  LEU A  39      20.709  -9.779 -32.573  1.00 79.66           C  
ATOM    563  HB2 LEU A  39      20.391  -8.757 -32.779  1.00 79.66           H  
ATOM    564  HB3 LEU A  39      21.340  -9.758 -31.685  1.00 79.66           H  
ATOM    565  O   LEU A  39      20.714 -12.274 -30.992  1.00 79.66           O  
ATOM    566  CG  LEU A  39      21.553 -10.299 -33.750  1.00 79.66           C  
ATOM    567  HG  LEU A  39      21.775 -11.357 -33.613  1.00 79.66           H  
ATOM    568  CD1 LEU A  39      20.827 -10.119 -35.085  1.00 79.66           C  
ATOM    569 HD11 LEU A  39      20.550  -9.073 -35.219  1.00 79.66           H  
ATOM    570 HD12 LEU A  39      21.477 -10.426 -35.904  1.00 79.66           H  
ATOM    571 HD13 LEU A  39      19.931 -10.740 -35.095  1.00 79.66           H  
ATOM    572  CD2 LEU A  39      22.877  -9.543 -33.813  1.00 79.66           C  
ATOM    573 HD21 LEU A  39      23.504  -9.941 -34.610  1.00 79.66           H  
ATOM    574 HD22 LEU A  39      22.701  -8.480 -33.981  1.00 79.66           H  
ATOM    575 HD23 LEU A  39      23.408  -9.665 -32.868  1.00 79.66           H  
ATOM    576  N   ARG A  40      19.307 -13.079 -32.537  1.00 88.96           N  
ATOM    577  H   ARG A  40      18.605 -12.850 -33.226  1.00 88.96           H  
ATOM    578  CA  ARG A  40      19.559 -14.503 -32.265  1.00 88.96           C  
ATOM    579  HA  ARG A  40      20.406 -14.602 -31.587  1.00 88.96           H  
ATOM    580  C   ARG A  40      19.925 -15.277 -33.523  1.00 88.96           C  
ATOM    581  CB  ARG A  40      18.351 -15.106 -31.533  1.00 88.96           C  
ATOM    582  HB2 ARG A  40      18.590 -16.128 -31.239  1.00 88.96           H  
ATOM    583  HB3 ARG A  40      18.183 -14.527 -30.626  1.00 88.96           H  
ATOM    584  O   ARG A  40      19.817 -14.756 -34.634  1.00 88.96           O  
ATOM    585  CG  ARG A  40      17.063 -15.126 -32.371  1.00 88.96           C  
ATOM    586  HG2 ARG A  40      17.275 -15.621 -33.319  1.00 88.96           H  
ATOM    587  HG3 ARG A  40      16.730 -14.107 -32.567  1.00 88.96           H  
ATOM    588  CD  ARG A  40      15.949 -15.903 -31.662  1.00 88.96           C  
ATOM    589  HD2 ARG A  40      15.028 -15.852 -32.244  1.00 88.96           H  
ATOM    590  HD3 ARG A  40      16.251 -16.948 -31.594  1.00 88.96           H  
ATOM    591  NE  ARG A  40      15.739 -15.381 -30.306  1.00 88.96           N  
ATOM    592  HE  ARG A  40      16.226 -15.861 -29.563  1.00 88.96           H  
ATOM    593  NH1 ARG A  40      14.351 -13.593 -30.772  1.00 88.96           N  
ATOM    594 HH11 ARG A  40      14.094 -13.962 -31.676  1.00 88.96           H  
ATOM    595 HH12 ARG A  40      13.897 -12.790 -30.361  1.00 88.96           H  
ATOM    596  NH2 ARG A  40      15.391 -13.718 -28.824  1.00 88.96           N  
ATOM    597 HH21 ARG A  40      16.092 -14.097 -28.202  1.00 88.96           H  
ATOM    598 HH22 ARG A  40      14.882 -12.878 -28.588  1.00 88.96           H  
ATOM    599  CZ  ARG A  40      15.156 -14.245 -29.984  1.00 88.96           C  
ATOM    600  N   ILE A  41      20.341 -16.529 -33.358  1.00 82.03           N  
ATOM    601  H   ILE A  41      20.382 -16.884 -32.413  1.00 82.03           H  
ATOM    602  CA  ILE A  41      20.401 -17.481 -34.475  1.00 82.03           C  
ATOM    603  HA  ILE A  41      20.786 -16.965 -35.355  1.00 82.03           H  
ATOM    604  C   ILE A  41      18.971 -17.947 -34.786  1.00 82.03           C  
ATOM    605  CB  ILE A  41      21.367 -18.649 -34.163  1.00 82.03           C  
ATOM    606  HB  ILE A  41      21.031 -19.144 -33.252  1.00 82.03           H  
ATOM    607  O   ILE A  41      18.256 -18.368 -33.883  1.00 82.03           O  
ATOM    608  CG1 ILE A  41      22.796 -18.097 -33.933  1.00 82.03           C  
ATOM    609 HG12 ILE A  41      23.150 -17.622 -34.848  1.00 82.03           H  
ATOM    610 HG13 ILE A  41      22.763 -17.337 -33.153  1.00 82.03           H  
ATOM    611  CG2 ILE A  41      21.366 -19.677 -35.311  1.00 82.03           C  
ATOM    612 HG21 ILE A  41      22.015 -20.519 -35.068  1.00 82.03           H  
ATOM    613 HG22 ILE A  41      20.366 -20.085 -35.458  1.00 82.03           H  
ATOM    614 HG23 ILE A  41      21.704 -19.210 -36.236  1.00 82.03           H  
ATOM    615  CD1 ILE A  41      23.827 -19.141 -33.486  1.00 82.03           C  
ATOM    616 HD11 ILE A  41      24.767 -18.639 -33.256  1.00 82.03           H  
ATOM    617 HD12 ILE A  41      23.472 -19.647 -32.589  1.00 82.03           H  
ATOM    618 HD13 ILE A  41      24.010 -19.869 -34.276  1.00 82.03           H  
ATOM    619  N   VAL A  42      18.549 -17.882 -36.050  1.00 87.35           N  
ATOM    620  H   VAL A  42      19.158 -17.458 -36.735  1.00 87.35           H  
ATOM    621  CA  VAL A  42      17.247 -18.390 -36.517  1.00 87.35           C  
ATOM    622  HA  VAL A  42      16.834 -19.047 -35.751  1.00 87.35           H  
ATOM    623  C   VAL A  42      17.426 -19.210 -37.788  1.00 87.35           C  
ATOM    624  CB  VAL A  42      16.217 -17.266 -36.773  1.00 87.35           C  
ATOM    625  HB  VAL A  42      16.502 -16.706 -37.664  1.00 87.35           H  
ATOM    626  O   VAL A  42      18.059 -18.763 -38.747  1.00 87.35           O  
ATOM    627  CG1 VAL A  42      14.812 -17.846 -36.984  1.00 87.35           C  
ATOM    628 HG11 VAL A  42      14.087 -17.044 -37.127  1.00 87.35           H  
ATOM    629 HG12 VAL A  42      14.788 -18.485 -37.867  1.00 87.35           H  
ATOM    630 HG13 VAL A  42      14.520 -18.433 -36.114  1.00 87.35           H  
ATOM    631  CG2 VAL A  42      16.114 -16.279 -35.610  1.00 87.35           C  
ATOM    632 HG21 VAL A  42      17.044 -15.717 -35.526  1.00 87.35           H  
ATOM    633 HG22 VAL A  42      15.300 -15.573 -35.770  1.00 87.35           H  
ATOM    634 HG23 VAL A  42      15.923 -16.829 -34.688  1.00 87.35           H  
ATOM    635  N   ASP A  43      16.808 -20.384 -37.823  1.00 86.09           N  
ATOM    636  H   ASP A  43      16.333 -20.695 -36.988  1.00 86.09           H  
ATOM    637  CA  ASP A  43      16.591 -21.181 -39.027  1.00 86.09           C  
ATOM    638  HA  ASP A  43      17.043 -20.692 -39.891  1.00 86.09           H  
ATOM    639  C   ASP A  43      15.079 -21.266 -39.278  1.00 86.09           C  
ATOM    640  CB  ASP A  43      17.286 -22.539 -38.870  1.00 86.09           C  
ATOM    641  HB2 ASP A  43      16.916 -23.027 -37.968  1.00 86.09           H  
ATOM    642  HB3 ASP A  43      18.354 -22.366 -38.746  1.00 86.09           H  
ATOM    643  O   ASP A  43      14.375 -22.122 -38.744  1.00 86.09           O  
ATOM    644  CG  ASP A  43      17.084 -23.486 -40.054  1.00 86.09           C  
ATOM    645  OD1 ASP A  43      16.249 -23.202 -40.943  1.00 86.09           O  
ATOM    646  OD2 ASP A  43      17.755 -24.541 -40.062  1.00 86.09           O  
ATOM    647  N   ASN A  44      14.568 -20.329 -40.080  1.00 79.47           N  
ATOM    648  H   ASN A  44      15.203 -19.660 -40.491  1.00 79.47           H  
ATOM    649  CA  ASN A  44      13.146 -20.262 -40.424  1.00 79.47           C  
ATOM    650  HA  ASN A  44      12.560 -20.397 -39.515  1.00 79.47           H  
ATOM    651  C   ASN A  44      12.696 -21.380 -41.381  1.00 79.47           C  
ATOM    652  CB  ASN A  44      12.829 -18.876 -41.020  1.00 79.47           C  
ATOM    653  HB2 ASN A  44      13.603 -18.595 -41.733  1.00 79.47           H  
ATOM    654  HB3 ASN A  44      11.885 -18.933 -41.562  1.00 79.47           H  
ATOM    655  O   ASN A  44      11.493 -21.603 -41.489  1.00 79.47           O  
ATOM    656  CG  ASN A  44      12.652 -17.798 -39.968  1.00 79.47           C  
ATOM    657  ND2 ASN A  44      13.213 -16.629 -40.171  1.00 79.47           N  
ATOM    658 HD21 ASN A  44      13.792 -16.468 -40.982  1.00 79.47           H  
ATOM    659 HD22 ASN A  44      13.094 -15.959 -39.425  1.00 79.47           H  
ATOM    660  OD1 ASN A  44      11.977 -17.966 -38.969  1.00 79.47           O  
ATOM    661  N   GLU A  45      13.615 -22.069 -42.067  1.00 77.21           N  
ATOM    662  H   GLU A  45      14.593 -21.953 -41.844  1.00 77.21           H  
ATOM    663  CA  GLU A  45      13.271 -23.170 -42.980  1.00 77.21           C  
ATOM    664  HA  GLU A  45      12.363 -22.916 -43.528  1.00 77.21           H  
ATOM    665  C   GLU A  45      12.967 -24.449 -42.193  1.00 77.21           C  
ATOM    666  CB  GLU A  45      14.395 -23.411 -44.006  1.00 77.21           C  
ATOM    667  HB2 GLU A  45      14.112 -24.265 -44.621  1.00 77.21           H  
ATOM    668  HB3 GLU A  45      15.320 -23.653 -43.484  1.00 77.21           H  
ATOM    669  O   GLU A  45      11.998 -25.144 -42.494  1.00 77.21           O  
ATOM    670  CG  GLU A  45      14.628 -22.200 -44.928  1.00 77.21           C  
ATOM    671  HG2 GLU A  45      14.996 -21.366 -44.331  1.00 77.21           H  
ATOM    672  HG3 GLU A  45      13.668 -21.905 -45.352  1.00 77.21           H  
ATOM    673  CD  GLU A  45      15.619 -22.464 -46.079  1.00 77.21           C  
ATOM    674  OE1 GLU A  45      15.659 -21.610 -46.996  1.00 77.21           O  
ATOM    675  OE2 GLU A  45      16.333 -23.494 -46.056  1.00 77.21           O  
ATOM    676  N   ASN A  46      13.742 -24.718 -41.137  1.00 78.11           N  
ATOM    677  H   ASN A  46      14.556 -24.137 -40.997  1.00 78.11           H  
ATOM    678  CA  ASN A  46      13.524 -25.843 -40.221  1.00 78.11           C  
ATOM    679  HA  ASN A  46      12.905 -26.581 -40.731  1.00 78.11           H  
ATOM    680  C   ASN A  46      12.738 -25.459 -38.951  1.00 78.11           C  
ATOM    681  CB  ASN A  46      14.870 -26.521 -39.920  1.00 78.11           C  
ATOM    682  HB2 ASN A  46      15.538 -25.812 -39.430  1.00 78.11           H  
ATOM    683  HB3 ASN A  46      14.707 -27.364 -39.250  1.00 78.11           H  
ATOM    684  O   ASN A  46      12.526 -26.307 -38.086  1.00 78.11           O  
ATOM    685  CG  ASN A  46      15.514 -27.052 -41.189  1.00 78.11           C  
ATOM    686  ND2 ASN A  46      16.502 -26.379 -41.722  1.00 78.11           N  
ATOM    687 HD21 ASN A  46      16.799 -26.628 -42.655  1.00 78.11           H  
ATOM    688 HD22 ASN A  46      16.841 -25.544 -41.265  1.00 78.11           H  
ATOM    689  OD1 ASN A  46      15.131 -28.083 -41.718  1.00 78.11           O  
ATOM    690  N   GLY A  47      12.306 -24.199 -38.829  1.00 80.20           N  
ATOM    691  H   GLY A  47      12.576 -23.549 -39.554  1.00 80.20           H  
ATOM    692  CA  GLY A  47      11.474 -23.702 -37.729  1.00 80.20           C  
ATOM    693  HA2 GLY A  47      11.077 -22.727 -38.011  1.00 80.20           H  
ATOM    694  HA3 GLY A  47      10.638 -24.386 -37.580  1.00 80.20           H  
ATOM    695  C   GLY A  47      12.189 -23.541 -36.382  1.00 80.20           C  
ATOM    696  O   GLY A  47      11.513 -23.520 -35.358  1.00 80.20           O  
ATOM    697  N   ARG A  48      13.523 -23.417 -36.363  1.00 83.24           N  
ATOM    698  H   ARG A  48      13.983 -23.286 -37.252  1.00 83.24           H  
ATOM    699  CA  ARG A  48      14.351 -23.437 -35.142  1.00 83.24           C  
ATOM    700  HA  ARG A  48      13.756 -23.861 -34.333  1.00 83.24           H  
ATOM    701  C   ARG A  48      14.793 -22.051 -34.682  1.00 83.24           C  
ATOM    702  CB  ARG A  48      15.570 -24.341 -35.344  1.00 83.24           C  
ATOM    703  HB2 ARG A  48      16.118 -24.030 -36.234  1.00 83.24           H  
ATOM    704  HB3 ARG A  48      16.229 -24.255 -34.480  1.00 83.24           H  
ATOM    705  O   ARG A  48      15.343 -21.270 -35.462  1.00 83.24           O  
ATOM    706  CG  ARG A  48      15.135 -25.798 -35.486  1.00 83.24           C  
ATOM    707  HG2 ARG A  48      14.671 -26.110 -34.550  1.00 83.24           H  
ATOM    708  HG3 ARG A  48      14.410 -25.902 -36.293  1.00 83.24           H  
ATOM    709  CD  ARG A  48      16.326 -26.698 -35.786  1.00 83.24           C  
ATOM    710  HD2 ARG A  48      16.713 -26.458 -36.776  1.00 83.24           H  
ATOM    711  HD3 ARG A  48      17.098 -26.520 -35.036  1.00 83.24           H  
ATOM    712  NE  ARG A  48      15.894 -28.101 -35.726  1.00 83.24           N  
ATOM    713  HE  ARG A  48      14.933 -28.247 -35.450  1.00 83.24           H  
ATOM    714  NH1 ARG A  48      17.904 -29.065 -36.230  1.00 83.24           N  
ATOM    715 HH11 ARG A  48      18.494 -29.884 -36.249  1.00 83.24           H  
ATOM    716 HH12 ARG A  48      18.264 -28.132 -36.374  1.00 83.24           H  
ATOM    717  NH2 ARG A  48      16.167 -30.344 -35.629  1.00 83.24           N  
ATOM    718 HH21 ARG A  48      16.754 -31.166 -35.629  1.00 83.24           H  
ATOM    719 HH22 ARG A  48      15.224 -30.408 -35.273  1.00 83.24           H  
ATOM    720  CZ  ARG A  48      16.655 -29.162 -35.869  1.00 83.24           C  
ATOM    721  N   SER A  49      14.588 -21.786 -33.395  1.00 84.40           N  
ATOM    722  H   SER A  49      14.168 -22.508 -32.827  1.00 84.40           H  
ATOM    723  CA  SER A  49      15.168 -20.653 -32.674  1.00 84.40           C  
ATOM    724  HA  SER A  49      15.444 -19.866 -33.376  1.00 84.40           H  
ATOM    725  C   SER A  49      16.419 -21.133 -31.943  1.00 84.40           C  
ATOM    726  CB  SER A  49      14.149 -20.077 -31.687  1.00 84.40           C  
ATOM    727  HB2 SER A  49      13.221 -19.857 -32.216  1.00 84.40           H  
ATOM    728  HB3 SER A  49      13.941 -20.798 -30.896  1.00 84.40           H  
ATOM    729  O   SER A  49      16.377 -22.162 -31.280  1.00 84.40           O  
ATOM    730  OG  SER A  49      14.646 -18.879 -31.129  1.00 84.40           O  
ATOM    731  HG  SER A  49      15.018 -19.089 -30.269  1.00 84.40           H  
ATOM    732  N   GLY A  50      17.527 -20.415 -32.096  1.00 83.00           N  
ATOM    733  H   GLY A  50      17.474 -19.572 -32.651  1.00 83.00           H  
ATOM    734  CA  GLY A  50      18.761 -20.619 -31.341  1.00 83.00           C  
ATOM    735  HA2 GLY A  50      18.716 -21.547 -30.771  1.00 83.00           H  
ATOM    736  HA3 GLY A  50      19.591 -20.690 -32.044  1.00 83.00           H  
ATOM    737  C   GLY A  50      19.025 -19.468 -30.362  1.00 83.00           C  
ATOM    738  O   GLY A  50      18.171 -18.590 -30.188  1.00 83.00           O  
ATOM    739  N   PRO A  51      20.222 -19.421 -29.756  1.00 84.39           N  
ATOM    740  CA  PRO A  51      20.490 -18.536 -28.630  1.00 84.39           C  
ATOM    741  HA  PRO A  51      19.718 -18.690 -27.877  1.00 84.39           H  
ATOM    742  C   PRO A  51      20.503 -17.055 -29.024  1.00 84.39           C  
ATOM    743  CB  PRO A  51      21.829 -18.999 -28.043  1.00 84.39           C  
ATOM    744  HB2 PRO A  51      21.646 -19.727 -27.253  1.00 84.39           H  
ATOM    745  HB3 PRO A  51      22.421 -18.169 -27.656  1.00 84.39           H  
ATOM    746  O   PRO A  51      20.970 -16.672 -30.107  1.00 84.39           O  
ATOM    747  CG  PRO A  51      22.518 -19.688 -29.220  1.00 84.39           C  
ATOM    748  HG2 PRO A  51      23.228 -20.445 -28.887  1.00 84.39           H  
ATOM    749  HG3 PRO A  51      23.011 -18.941 -29.843  1.00 84.39           H  
ATOM    750  CD  PRO A  51      21.353 -20.307 -29.990  1.00 84.39           C  
ATOM    751  HD2 PRO A  51      21.597 -20.373 -31.050  1.00 84.39           H  
ATOM    752  HD3 PRO A  51      21.132 -21.298 -29.594  1.00 84.39           H  
ATOM    753  N   SER A  52      20.029 -16.216 -28.100  1.00 87.25           N  
ATOM    754  H   SER A  52      19.650 -16.621 -27.255  1.00 87.25           H  
ATOM    755  CA  SER A  52      20.197 -14.759 -28.125  1.00 87.25           C  
ATOM    756  HA  SER A  52      19.807 -14.365 -29.064  1.00 87.25           H  
ATOM    757  C   SER A  52      21.686 -14.395 -28.028  1.00 87.25           C  
ATOM    758  CB  SER A  52      19.417 -14.119 -26.969  1.00 87.25           C  
ATOM    759  HB2 SER A  52      19.740 -14.566 -26.029  1.00 87.25           H  
ATOM    760  HB3 SER A  52      19.635 -13.052 -26.932  1.00 87.25           H  
ATOM    761  O   SER A  52      22.434 -14.990 -27.254  1.00 87.25           O  
ATOM    762  OG  SER A  52      18.014 -14.302 -27.125  1.00 87.25           O  
ATOM    763  HG  SER A  52      17.602 -13.987 -26.317  1.00 87.25           H  
ATOM    764  N   LEU A  53      22.147 -13.433 -28.830  1.00 70.31           N  
ATOM    765  H   LEU A  53      21.499 -12.962 -29.446  1.00 70.31           H  
ATOM    766  CA  LEU A  53      23.573 -13.148 -28.997  1.00 70.31           C  
ATOM    767  HA  LEU A  53      24.137 -14.008 -28.634  1.00 70.31           H  
ATOM    768  C   LEU A  53      24.040 -11.944 -28.171  1.00 70.31           C  
ATOM    769  CB  LEU A  53      23.911 -12.982 -30.489  1.00 70.31           C  
ATOM    770  HB2 LEU A  53      24.976 -12.770 -30.577  1.00 70.31           H  
ATOM    771  HB3 LEU A  53      23.365 -12.121 -30.875  1.00 70.31           H  
ATOM    772  O   LEU A  53      23.457 -10.862 -28.220  1.00 70.31           O  
ATOM    773  CG  LEU A  53      23.588 -14.212 -31.360  1.00 70.31           C  
ATOM    774  HG  LEU A  53      22.525 -14.448 -31.297  1.00 70.31           H  
ATOM    775  CD1 LEU A  53      23.921 -13.907 -32.819  1.00 70.31           C  
ATOM    776 HD11 LEU A  53      24.983 -13.683 -32.914  1.00 70.31           H  
ATOM    777 HD12 LEU A  53      23.337 -13.047 -33.144  1.00 70.31           H  
ATOM    778 HD13 LEU A  53      23.655 -14.768 -33.433  1.00 70.31           H  
ATOM    779  CD2 LEU A  53      24.391 -15.448 -30.947  1.00 70.31           C  
ATOM    780 HD21 LEU A  53      24.206 -16.264 -31.646  1.00 70.31           H  
ATOM    781 HD22 LEU A  53      25.457 -15.220 -30.919  1.00 70.31           H  
ATOM    782 HD23 LEU A  53      24.061 -15.784 -29.964  1.00 70.31           H  
ATOM    783  N   LEU A  54      25.177 -12.113 -27.490  1.00 70.59           N  
ATOM    784  H   LEU A  54      25.555 -13.048 -27.448  1.00 70.59           H  
ATOM    785  CA  LEU A  54      25.845 -11.073 -26.693  1.00 70.59           C  
ATOM    786  HA  LEU A  54      25.114 -10.669 -25.992  1.00 70.59           H  
ATOM    787  C   LEU A  54      26.373  -9.888 -27.531  1.00 70.59           C  
ATOM    788  CB  LEU A  54      26.973 -11.768 -25.900  1.00 70.59           C  
ATOM    789  HB2 LEU A  54      27.693 -12.171 -26.613  1.00 70.59           H  
ATOM    790  HB3 LEU A  54      26.541 -12.607 -25.355  1.00 70.59           H  
ATOM    791  O   LEU A  54      26.697  -8.839 -26.982  1.00 70.59           O  
ATOM    792  CG  LEU A  54      27.737 -10.888 -24.890  1.00 70.59           C  
ATOM    793  HG  LEU A  54      28.234 -10.068 -25.408  1.00 70.59           H  
ATOM    794  CD1 LEU A  54      26.824 -10.316 -23.803  1.00 70.59           C  
ATOM    795 HD11 LEU A  54      26.112  -9.620 -24.247  1.00 70.59           H  
ATOM    796 HD12 LEU A  54      27.417  -9.780 -23.062  1.00 70.59           H  
ATOM    797 HD13 LEU A  54      26.279 -11.121 -23.309  1.00 70.59           H  
ATOM    798  CD2 LEU A  54      28.827 -11.720 -24.214  1.00 70.59           C  
ATOM    799 HD21 LEU A  54      28.378 -12.545 -23.660  1.00 70.59           H  
ATOM    800 HD22 LEU A  54      29.393 -11.095 -23.524  1.00 70.59           H  
ATOM    801 HD23 LEU A  54      29.508 -12.120 -24.966  1.00 70.59           H  
ATOM    802  N   GLU A  55      26.456 -10.032 -28.858  1.00 64.76           N  
ATOM    803  H   GLU A  55      26.132 -10.901 -29.260  1.00 64.76           H  
ATOM    804  CA  GLU A  55      26.856  -8.952 -29.776  1.00 64.76           C  
ATOM    805  HA  GLU A  55      27.666  -8.400 -29.299  1.00 64.76           H  
ATOM    806  C   GLU A  55      25.752  -7.912 -30.039  1.00 64.76           C  
ATOM    807  CB  GLU A  55      27.421  -9.537 -31.083  1.00 64.76           C  
ATOM    808  HB2 GLU A  55      28.117 -10.334 -30.819  1.00 64.76           H  
ATOM    809  HB3 GLU A  55      27.985  -8.763 -31.601  1.00 64.76           H  
ATOM    810  O   GLU A  55      25.962  -6.991 -30.823  1.00 64.76           O  
ATOM    811  CG  GLU A  55      26.345 -10.079 -32.042  1.00 64.76           C  
ATOM    812  HG2 GLU A  55      25.682 -10.749 -31.495  1.00 64.76           H  
ATOM    813  HG3 GLU A  55      25.751  -9.249 -32.423  1.00 64.76           H  
ATOM    814  CD  GLU A  55      26.957 -10.844 -33.219  1.00 64.76           C  
ATOM    815  OE1 GLU A  55      26.472 -10.748 -34.371  1.00 64.76           O  
ATOM    816  OE2 GLU A  55      27.882 -11.663 -33.007  1.00 64.76           O  
ATOM    817  N   ASP A  56      24.586  -8.060 -29.407  1.00 78.44           N  
ATOM    818  H   ASP A  56      24.476  -8.847 -28.784  1.00 78.44           H  
ATOM    819  CA  ASP A  56      23.471  -7.119 -29.470  1.00 78.44           C  
ATOM    820  HA  ASP A  56      23.433  -6.679 -30.467  1.00 78.44           H  
ATOM    821  C   ASP A  56      23.619  -6.006 -28.411  1.00 78.44           C  
ATOM    822  CB  ASP A  56      22.175  -7.912 -29.260  1.00 78.44           C  
ATOM    823  HB2 ASP A  56      22.202  -8.797 -29.896  1.00 78.44           H  
ATOM    824  HB3 ASP A  56      22.113  -8.250 -28.226  1.00 78.44           H  
ATOM    825  O   ASP A  56      23.328  -6.244 -27.234  1.00 78.44           O  
ATOM    826  CG  ASP A  56      20.928  -7.105 -29.603  1.00 78.44           C  
ATOM    827  OD1 ASP A  56      20.982  -5.854 -29.686  1.00 78.44           O  
ATOM    828  OD2 ASP A  56      19.895  -7.730 -29.919  1.00 78.44           O  
ATOM    829  N   PRO A  57      24.054  -4.782 -28.776  1.00 70.31           N  
ATOM    830  CA  PRO A  57      24.164  -3.704 -27.803  1.00 70.31           C  
ATOM    831  HA  PRO A  57      24.686  -4.048 -26.911  1.00 70.31           H  
ATOM    832  C   PRO A  57      22.788  -3.182 -27.386  1.00 70.31           C  
ATOM    833  CB  PRO A  57      24.994  -2.619 -28.493  1.00 70.31           C  
ATOM    834  HB2 PRO A  57      26.055  -2.830 -28.355  1.00 70.31           H  
ATOM    835  HB3 PRO A  57      24.754  -1.620 -28.130  1.00 70.31           H  
ATOM    836  O   PRO A  57      22.628  -2.803 -26.234  1.00 70.31           O  
ATOM    837  CG  PRO A  57      24.627  -2.791 -29.966  1.00 70.31           C  
ATOM    838  HG2 PRO A  57      23.689  -2.274 -30.171  1.00 70.31           H  
ATOM    839  HG3 PRO A  57      25.414  -2.422 -30.624  1.00 70.31           H  
ATOM    840  CD  PRO A  57      24.441  -4.304 -30.098  1.00 70.31           C  
ATOM    841  HD2 PRO A  57      23.681  -4.529 -30.847  1.00 70.31           H  
ATOM    842  HD3 PRO A  57      25.399  -4.742 -30.377  1.00 70.31           H  
ATOM    843  N   PHE A  58      21.803  -3.189 -28.289  1.00 72.75           N  
ATOM    844  H   PHE A  58      21.965  -3.665 -29.165  1.00 72.75           H  
ATOM    845  CA  PHE A  58      20.509  -2.531 -28.106  1.00 72.75           C  
ATOM    846  HA  PHE A  58      20.664  -1.532 -27.698  1.00 72.75           H  
ATOM    847  C   PHE A  58      19.618  -3.295 -27.130  1.00 72.75           C  
ATOM    848  CB  PHE A  58      19.808  -2.407 -29.465  1.00 72.75           C  
ATOM    849  HB2 PHE A  58      18.850  -1.915 -29.300  1.00 72.75           H  
ATOM    850  HB3 PHE A  58      19.590  -3.404 -29.848  1.00 72.75           H  
ATOM    851  O   PHE A  58      19.094  -2.718 -26.182  1.00 72.75           O  
ATOM    852  CG  PHE A  58      20.574  -1.634 -30.521  1.00 72.75           C  
ATOM    853  CD1 PHE A  58      20.566  -0.228 -30.511  1.00 72.75           C  
ATOM    854  HD1 PHE A  58      20.029   0.299 -29.737  1.00 72.75           H  
ATOM    855  CD2 PHE A  58      21.283  -2.320 -31.525  1.00 72.75           C  
ATOM    856  HD2 PHE A  58      21.321  -3.399 -31.506  1.00 72.75           H  
ATOM    857  CE1 PHE A  58      21.242   0.490 -31.515  1.00 72.75           C  
ATOM    858  HE1 PHE A  58      21.213   1.570 -31.508  1.00 72.75           H  
ATOM    859  CE2 PHE A  58      21.960  -1.605 -32.531  1.00 72.75           C  
ATOM    860  HE2 PHE A  58      22.505  -2.133 -33.299  1.00 72.75           H  
ATOM    861  CZ  PHE A  58      21.933  -0.199 -32.529  1.00 72.75           C  
ATOM    862  HZ  PHE A  58      22.438   0.358 -33.304  1.00 72.75           H  
ATOM    863  N   ALA A  59      19.494  -4.612 -27.318  1.00 82.07           N  
ATOM    864  H   ALA A  59      19.958  -5.043 -28.105  1.00 82.07           H  
ATOM    865  CA  ALA A  59      18.711  -5.441 -26.410  1.00 82.07           C  
ATOM    866  HA  ALA A  59      17.719  -5.002 -26.307  1.00 82.07           H  
ATOM    867  C   ALA A  59      19.347  -5.479 -25.011  1.00 82.07           C  
ATOM    868  CB  ALA A  59      18.566  -6.831 -27.027  1.00 82.07           C  
ATOM    869  HB1 ALA A  59      19.528  -7.342 -27.033  1.00 82.07           H  
ATOM    870  HB2 ALA A  59      17.849  -7.406 -26.441  1.00 82.07           H  
ATOM    871  HB3 ALA A  59      18.199  -6.748 -28.050  1.00 82.07           H  
ATOM    872  O   ALA A  59      18.649  -5.336 -24.009  1.00 82.07           O  
ATOM    873  N   ARG A  60      20.683  -5.573 -24.937  1.00 75.34           N  
ATOM    874  H   ARG A  60      21.205  -5.675 -25.796  1.00 75.34           H  
ATOM    875  CA  ARG A  60      21.408  -5.531 -23.663  1.00 75.34           C  
ATOM    876  HA  ARG A  60      20.940  -6.248 -22.988  1.00 75.34           H  
ATOM    877  C   ARG A  60      21.295  -4.169 -22.973  1.00 75.34           C  
ATOM    878  CB  ARG A  60      22.867  -5.942 -23.884  1.00 75.34           C  
ATOM    879  HB2 ARG A  60      23.382  -5.136 -24.406  1.00 75.34           H  
ATOM    880  HB3 ARG A  60      22.903  -6.833 -24.512  1.00 75.34           H  
ATOM    881  O   ARG A  60      21.097  -4.150 -21.768  1.00 75.34           O  
ATOM    882  CG  ARG A  60      23.559  -6.265 -22.547  1.00 75.34           C  
ATOM    883  HG2 ARG A  60      23.179  -7.216 -22.173  1.00 75.34           H  
ATOM    884  HG3 ARG A  60      23.344  -5.499 -21.803  1.00 75.34           H  
ATOM    885  CD  ARG A  60      25.076  -6.359 -22.712  1.00 75.34           C  
ATOM    886  HD2 ARG A  60      25.494  -6.734 -21.778  1.00 75.34           H  
ATOM    887  HD3 ARG A  60      25.305  -7.060 -23.514  1.00 75.34           H  
ATOM    888  NE  ARG A  60      25.647  -5.030 -23.011  1.00 75.34           N  
ATOM    889  HE  ARG A  60      24.981  -4.274 -23.075  1.00 75.34           H  
ATOM    890  NH1 ARG A  60      27.853  -5.632 -23.055  1.00 75.34           N  
ATOM    891 HH11 ARG A  60      27.558  -6.581 -22.870  1.00 75.34           H  
ATOM    892 HH12 ARG A  60      28.829  -5.386 -23.131  1.00 75.34           H  
ATOM    893  NH2 ARG A  60      27.274  -3.493 -23.372  1.00 75.34           N  
ATOM    894 HH21 ARG A  60      26.561  -2.778 -23.407  1.00 75.34           H  
ATOM    895 HH22 ARG A  60      28.249  -3.235 -23.430  1.00 75.34           H  
ATOM    896  CZ  ARG A  60      26.919  -4.726 -23.146  1.00 75.34           C  
ATOM    897  N   GLU A  61      21.399  -3.059 -23.706  1.00 77.45           N  
ATOM    898  H   GLU A  61      21.587  -3.146 -24.694  1.00 77.45           H  
ATOM    899  CA  GLU A  61      21.166  -1.699 -23.190  1.00 77.45           C  
ATOM    900  HA  GLU A  61      21.874  -1.490 -22.388  1.00 77.45           H  
ATOM    901  C   GLU A  61      19.764  -1.599 -22.584  1.00 77.45           C  
ATOM    902  CB  GLU A  61      21.400  -0.673 -24.321  1.00 77.45           C  
ATOM    903  HB2 GLU A  61      20.751  -0.914 -25.163  1.00 77.45           H  
ATOM    904  HB3 GLU A  61      22.434  -0.774 -24.649  1.00 77.45           H  
ATOM    905  O   GLU A  61      19.631  -1.301 -21.402  1.00 77.45           O  
ATOM    906  CG  GLU A  61      21.176   0.799 -23.946  1.00 77.45           C  
ATOM    907  HG2 GLU A  61      21.805   1.045 -23.090  1.00 77.45           H  
ATOM    908  HG3 GLU A  61      20.135   0.945 -23.659  1.00 77.45           H  
ATOM    909  CD  GLU A  61      21.529   1.711 -25.135  1.00 77.45           C  
ATOM    910  OE1 GLU A  61      22.736   1.966 -25.356  1.00 77.45           O  
ATOM    911  OE2 GLU A  61      20.609   2.129 -25.874  1.00 77.45           O  
ATOM    912  N   LYS A  62      18.726  -1.968 -23.338  1.00 84.05           N  
ATOM    913  H   LYS A  62      18.908  -2.227 -24.297  1.00 84.05           H  
ATOM    914  CA  LYS A  62      17.329  -1.894 -22.895  1.00 84.05           C  
ATOM    915  HA  LYS A  62      17.096  -0.854 -22.669  1.00 84.05           H  
ATOM    916  C   LYS A  62      17.046  -2.700 -21.614  1.00 84.05           C  
ATOM    917  CB  LYS A  62      16.465  -2.359 -24.069  1.00 84.05           C  
ATOM    918  HB2 LYS A  62      16.528  -3.445 -24.139  1.00 84.05           H  
ATOM    919  HB3 LYS A  62      16.853  -1.936 -24.996  1.00 84.05           H  
ATOM    920  O   LYS A  62      16.312  -2.223 -20.752  1.00 84.05           O  
ATOM    921  CG  LYS A  62      15.004  -1.920 -23.945  1.00 84.05           C  
ATOM    922  HG2 LYS A  62      14.926  -0.846 -24.111  1.00 84.05           H  
ATOM    923  HG3 LYS A  62      14.620  -2.154 -22.952  1.00 84.05           H  
ATOM    924  CD  LYS A  62      14.196  -2.675 -24.998  1.00 84.05           C  
ATOM    925  HD2 LYS A  62      14.550  -2.405 -25.993  1.00 84.05           H  
ATOM    926  HD3 LYS A  62      14.340  -3.745 -24.850  1.00 84.05           H  
ATOM    927  CE  LYS A  62      12.712  -2.356 -24.882  1.00 84.05           C  
ATOM    928  HE2 LYS A  62      12.378  -2.512 -23.857  1.00 84.05           H  
ATOM    929  HE3 LYS A  62      12.535  -1.311 -25.136  1.00 84.05           H  
ATOM    930  NZ  LYS A  62      11.938  -3.233 -25.783  1.00 84.05           N  
ATOM    931  HZ1 LYS A  62      12.175  -3.075 -26.752  1.00 84.05           H  
ATOM    932  HZ2 LYS A  62      12.069  -4.205 -25.544  1.00 84.05           H  
ATOM    933  HZ3 LYS A  62      10.951  -3.061 -25.660  1.00 84.05           H  
ATOM    934  N   ILE A  63      17.639  -3.890 -21.463  1.00 83.64           N  
ATOM    935  H   ILE A  63      18.206  -4.237 -22.223  1.00 83.64           H  
ATOM    936  CA  ILE A  63      17.534  -4.682 -20.222  1.00 83.64           C  
ATOM    937  HA  ILE A  63      16.499  -4.651 -19.881  1.00 83.64           H  
ATOM    938  C   ILE A  63      18.337  -4.047 -19.083  1.00 83.64           C  
ATOM    939  CB  ILE A  63      17.910  -6.163 -20.464  1.00 83.64           C  
ATOM    940  HB  ILE A  63      18.921  -6.202 -20.869  1.00 83.64           H  
ATOM    941  O   ILE A  63      17.762  -3.744 -18.044  1.00 83.64           O  
ATOM    942  CG1 ILE A  63      16.976  -6.876 -21.464  1.00 83.64           C  
ATOM    943 HG12 ILE A  63      17.156  -7.949 -21.408  1.00 83.64           H  
ATOM    944 HG13 ILE A  63      17.221  -6.557 -22.477  1.00 83.64           H  
ATOM    945  CG2 ILE A  63      17.912  -6.965 -19.154  1.00 83.64           C  
ATOM    946 HG21 ILE A  63      18.715  -6.617 -18.504  1.00 83.64           H  
ATOM    947 HG22 ILE A  63      18.083  -8.024 -19.345  1.00 83.64           H  
ATOM    948 HG23 ILE A  63      16.969  -6.842 -18.620  1.00 83.64           H  
ATOM    949  CD1 ILE A  63      15.481  -6.645 -21.264  1.00 83.64           C  
ATOM    950 HD11 ILE A  63      15.242  -5.593 -21.424  1.00 83.64           H  
ATOM    951 HD12 ILE A  63      15.171  -6.960 -20.268  1.00 83.64           H  
ATOM    952 HD13 ILE A  63      14.947  -7.225 -22.016  1.00 83.64           H  
ATOM    953  N   HIS A  64      19.622  -3.760 -19.297  1.00 75.99           N  
ATOM    954  H   HIS A  64      20.018  -3.974 -20.201  1.00 75.99           H  
ATOM    955  CA  HIS A  64      20.519  -3.152 -18.304  1.00 75.99           C  
ATOM    956  HA  HIS A  64      20.664  -3.840 -17.471  1.00 75.99           H  
ATOM    957  C   HIS A  64      19.976  -1.826 -17.739  1.00 75.99           C  
ATOM    958  CB  HIS A  64      21.865  -2.937 -19.011  1.00 75.99           C  
ATOM    959  HB2 HIS A  64      22.228  -3.905 -19.358  1.00 75.99           H  
ATOM    960  HB3 HIS A  64      21.711  -2.300 -19.882  1.00 75.99           H  
ATOM    961  O   HIS A  64      20.114  -1.529 -16.554  1.00 75.99           O  
ATOM    962  CG  HIS A  64      22.949  -2.327 -18.169  1.00 75.99           C  
ATOM    963  CD2 HIS A  64      23.566  -1.123 -18.368  1.00 75.99           C  
ATOM    964  HD2 HIS A  64      23.326  -0.414 -19.147  1.00 75.99           H  
ATOM    965  ND1 HIS A  64      23.568  -2.921 -17.101  1.00 75.99           N  
ATOM    966  HD1 HIS A  64      23.283  -3.776 -16.644  1.00 75.99           H  
ATOM    967  CE1 HIS A  64      24.529  -2.098 -16.660  1.00 75.99           C  
ATOM    968  HE1 HIS A  64      25.138  -2.293 -15.791  1.00 75.99           H  
ATOM    969  NE2 HIS A  64      24.582  -0.983 -17.416  1.00 75.99           N  
ATOM    970  N   ARG A  65      19.316  -1.016 -18.578  1.00 76.26           N  
ATOM    971  H   ARG A  65      19.254  -1.289 -19.548  1.00 76.26           H  
ATOM    972  CA  ARG A  65      18.720   0.261 -18.161  1.00 76.26           C  
ATOM    973  HA  ARG A  65      19.428   0.761 -17.501  1.00 76.26           H  
ATOM    974  C   ARG A  65      17.483   0.079 -17.286  1.00 76.26           C  
ATOM    975  CB  ARG A  65      18.449   1.150 -19.388  1.00 76.26           C  
ATOM    976  HB2 ARG A  65      17.910   2.044 -19.075  1.00 76.26           H  
ATOM    977  HB3 ARG A  65      17.817   0.605 -20.088  1.00 76.26           H  
ATOM    978  O   ARG A  65      17.345   0.857 -16.346  1.00 76.26           O  
ATOM    979  CG  ARG A  65      19.744   1.573 -20.110  1.00 76.26           C  
ATOM    980  HG2 ARG A  65      20.346   0.694 -20.341  1.00 76.26           H  
ATOM    981  HG3 ARG A  65      19.487   2.053 -21.054  1.00 76.26           H  
ATOM    982  CD  ARG A  65      20.648   2.502 -19.297  1.00 76.26           C  
ATOM    983  HD2 ARG A  65      20.753   2.150 -18.271  1.00 76.26           H  
ATOM    984  HD3 ARG A  65      21.636   2.484 -19.757  1.00 76.26           H  
ATOM    985  NE  ARG A  65      20.161   3.881 -19.364  1.00 76.26           N  
ATOM    986  HE  ARG A  65      20.168   4.250 -20.304  1.00 76.26           H  
ATOM    987  NH1 ARG A  65      19.959   4.400 -17.145  1.00 76.26           N  
ATOM    988 HH11 ARG A  65      20.194   3.443 -16.925  1.00 76.26           H  
ATOM    989 HH12 ARG A  65      19.609   5.020 -16.428  1.00 76.26           H  
ATOM    990  NH2 ARG A  65      19.423   5.900 -18.730  1.00 76.26           N  
ATOM    991 HH21 ARG A  65      19.095   6.556 -18.036  1.00 76.26           H  
ATOM    992 HH22 ARG A  65      19.325   6.089 -19.717  1.00 76.26           H  
ATOM    993  CZ  ARG A  65      19.854   4.717 -18.406  1.00 76.26           C  
ATOM    994  N   PHE A  66      16.666  -0.951 -17.526  1.00 79.58           N  
ATOM    995  H   PHE A  66      16.878  -1.572 -18.294  1.00 79.58           H  
ATOM    996  CA  PHE A  66      15.602  -1.335 -16.592  1.00 79.58           C  
ATOM    997  HA  PHE A  66      15.008  -0.454 -16.350  1.00 79.58           H  
ATOM    998  C   PHE A  66      16.191  -1.876 -15.284  1.00 79.58           C  
ATOM    999  CB  PHE A  66      14.670  -2.389 -17.220  1.00 79.58           C  
ATOM   1000  HB2 PHE A  66      14.304  -2.007 -18.173  1.00 79.58           H  
ATOM   1001  HB3 PHE A  66      15.226  -3.306 -17.414  1.00 79.58           H  
ATOM   1002  O   PHE A  66      15.766  -1.511 -14.192  1.00 79.58           O  
ATOM   1003  CG  PHE A  66      13.489  -2.711 -16.316  1.00 79.58           C  
ATOM   1004  CD1 PHE A  66      13.678  -3.429 -15.119  1.00 79.58           C  
ATOM   1005  HD1 PHE A  66      14.640  -3.861 -14.885  1.00 79.58           H  
ATOM   1006  CD2 PHE A  66      12.221  -2.174 -16.598  1.00 79.58           C  
ATOM   1007  HD2 PHE A  66      12.069  -1.587 -17.491  1.00 79.58           H  
ATOM   1008  CE1 PHE A  66      12.650  -3.514 -14.169  1.00 79.58           C  
ATOM   1009  HE1 PHE A  66      12.851  -3.963 -13.208  1.00 79.58           H  
ATOM   1010  CE2 PHE A  66      11.168  -2.316 -15.677  1.00 79.58           C  
ATOM   1011  HE2 PHE A  66      10.216  -1.853 -15.890  1.00 79.58           H  
ATOM   1012  CZ  PHE A  66      11.391  -2.960 -14.446  1.00 79.58           C  
ATOM   1013  HZ  PHE A  66      10.613  -2.987 -13.698  1.00 79.58           H  
ATOM   1014  N   ASP A  67      17.161  -2.779 -15.389  1.00 77.13           N  
ATOM   1015  H   ASP A  67      17.440  -3.065 -16.317  1.00 77.13           H  
ATOM   1016  CA  ASP A  67      17.658  -3.594 -14.275  1.00 77.13           C  
ATOM   1017  HA  ASP A  67      16.810  -4.063 -13.777  1.00 77.13           H  
ATOM   1018  C   ASP A  67      18.376  -2.766 -13.187  1.00 77.13           C  
ATOM   1019  CB  ASP A  67      18.517  -4.711 -14.884  1.00 77.13           C  
ATOM   1020  HB2 ASP A  67      19.207  -4.283 -15.610  1.00 77.13           H  
ATOM   1021  HB3 ASP A  67      19.125  -5.161 -14.099  1.00 77.13           H  
ATOM   1022  O   ASP A  67      18.558  -3.224 -12.056  1.00 77.13           O  
ATOM   1023  CG  ASP A  67      17.680  -5.814 -15.568  1.00 77.13           C  
ATOM   1024  OD1 ASP A  67      16.424  -5.743 -15.635  1.00 77.13           O  
ATOM   1025  OD2 ASP A  67      18.289  -6.803 -16.027  1.00 77.13           O  
ATOM   1026  N   HIS A  68      18.688  -1.502 -13.492  1.00 74.44           N  
ATOM   1027  H   HIS A  68      18.538  -1.226 -14.452  1.00 74.44           H  
ATOM   1028  CA  HIS A  68      19.196  -0.495 -12.561  1.00 74.44           C  
ATOM   1029  HA  HIS A  68      19.394  -0.990 -11.610  1.00 74.44           H  
ATOM   1030  C   HIS A  68      18.192   0.634 -12.215  1.00 74.44           C  
ATOM   1031  CB  HIS A  68      20.542   0.022 -13.092  1.00 74.44           C  
ATOM   1032  HB2 HIS A  68      20.917   0.802 -12.429  1.00 74.44           H  
ATOM   1033  HB3 HIS A  68      20.389   0.461 -14.078  1.00 74.44           H  
ATOM   1034  O   HIS A  68      18.606   1.672 -11.691  1.00 74.44           O  
ATOM   1035  CG  HIS A  68      21.604  -1.049 -13.183  1.00 74.44           C  
ATOM   1036  CD2 HIS A  68      22.350  -1.373 -14.283  1.00 74.44           C  
ATOM   1037  HD2 HIS A  68      22.276  -0.917 -15.259  1.00 74.44           H  
ATOM   1038  ND1 HIS A  68      22.012  -1.886 -12.170  1.00 74.44           N  
ATOM   1039  HD1 HIS A  68      21.639  -1.916 -11.232  1.00 74.44           H  
ATOM   1040  CE1 HIS A  68      22.969  -2.694 -12.646  1.00 74.44           C  
ATOM   1041  HE1 HIS A  68      23.449  -3.491 -12.098  1.00 74.44           H  
ATOM   1042  NE2 HIS A  68      23.241  -2.387 -13.916  1.00 74.44           N  
ATOM   1043  N   GLU A  69      16.887   0.471 -12.470  1.00 71.55           N  
ATOM   1044  H   GLU A  69      16.582  -0.374 -12.932  1.00 71.55           H  
ATOM   1045  CA  GLU A  69      15.851   1.430 -12.050  1.00 71.55           C  
ATOM   1046  HA  GLU A  69      16.153   2.408 -12.426  1.00 71.55           H  
ATOM   1047  C   GLU A  69      15.754   1.565 -10.515  1.00 71.55           C  
ATOM   1048  CB  GLU A  69      14.478   1.106 -12.675  1.00 71.55           C  
ATOM   1049  HB2 GLU A  69      13.707   1.633 -12.112  1.00 71.55           H  
ATOM   1050  HB3 GLU A  69      14.279   0.037 -12.609  1.00 71.55           H  
ATOM   1051  O   GLU A  69      15.967   0.618  -9.756  1.00 71.55           O  
ATOM   1052  CG  GLU A  69      14.410   1.583 -14.136  1.00 71.55           C  
ATOM   1053  HG2 GLU A  69      15.237   1.137 -14.689  1.00 71.55           H  
ATOM   1054  HG3 GLU A  69      14.552   2.663 -14.150  1.00 71.55           H  
ATOM   1055  CD  GLU A  69      13.085   1.254 -14.845  1.00 71.55           C  
ATOM   1056  OE1 GLU A  69      13.108   1.110 -16.086  1.00 71.55           O  
ATOM   1057  OE2 GLU A  69      12.019   1.207 -14.182  1.00 71.55           O  
ATOM   1058  N   ARG A  70      15.454   2.786 -10.034  1.00 55.18           N  
ATOM   1059  H   ARG A  70      15.276   3.514 -10.711  1.00 55.18           H  
ATOM   1060  CA  ARG A  70      15.612   3.153  -8.609  1.00 55.18           C  
ATOM   1061  HA  ARG A  70      16.629   2.898  -8.312  1.00 55.18           H  
ATOM   1062  C   ARG A  70      14.689   2.379  -7.679  1.00 55.18           C  
ATOM   1063  CB  ARG A  70      15.375   4.659  -8.403  1.00 55.18           C  
ATOM   1064  HB2 ARG A  70      15.946   5.219  -9.144  1.00 55.18           H  
ATOM   1065  HB3 ARG A  70      14.319   4.879  -8.563  1.00 55.18           H  
ATOM   1066  O   ARG A  70      15.092   1.995  -6.584  1.00 55.18           O  
ATOM   1067  CG  ARG A  70      15.812   5.124  -6.996  1.00 55.18           C  
ATOM   1068  HG2 ARG A  70      16.772   5.629  -7.099  1.00 55.18           H  
ATOM   1069  HG3 ARG A  70      15.982   4.284  -6.321  1.00 55.18           H  
ATOM   1070  CD  ARG A  70      14.835   6.092  -6.318  1.00 55.18           C  
ATOM   1071  HD2 ARG A  70      15.364   6.520  -5.466  1.00 55.18           H  
ATOM   1072  HD3 ARG A  70      14.604   6.902  -7.009  1.00 55.18           H  
ATOM   1073  NE  ARG A  70      13.576   5.453  -5.855  1.00 55.18           N  
ATOM   1074  HE  ARG A  70      13.280   4.609  -6.325  1.00 55.18           H  
ATOM   1075  NH1 ARG A  70      13.133   6.975  -4.219  1.00 55.18           N  
ATOM   1076 HH11 ARG A  70      14.051   7.357  -4.393  1.00 55.18           H  
ATOM   1077 HH12 ARG A  70      12.410   7.590  -3.871  1.00 55.18           H  
ATOM   1078  NH2 ARG A  70      11.564   5.501  -4.731  1.00 55.18           N  
ATOM   1079 HH21 ARG A  70      10.996   5.934  -4.018  1.00 55.18           H  
ATOM   1080 HH22 ARG A  70      11.197   4.738  -5.282  1.00 55.18           H  
ATOM   1081  CZ  ARG A  70      12.765   5.960  -4.939  1.00 55.18           C  
ATOM   1082  N   ILE A  71      13.420   2.251  -8.059  1.00 45.41           N  
ATOM   1083  H   ILE A  71      13.201   2.472  -9.019  1.00 45.41           H  
ATOM   1084  CA  ILE A  71      12.528   1.332  -7.364  1.00 45.41           C  
ATOM   1085  HA  ILE A  71      12.671   1.429  -6.288  1.00 45.41           H  
ATOM   1086  C   ILE A  71      12.944  -0.054  -7.848  1.00 45.41           C  
ATOM   1087  CB  ILE A  71      11.047   1.624  -7.644  1.00 45.41           C  
ATOM   1088  HB  ILE A  71      10.862   1.556  -8.716  1.00 45.41           H  
ATOM   1089  O   ILE A  71      12.807  -0.326  -9.036  1.00 45.41           O  
ATOM   1090  CG1 ILE A  71      10.677   3.040  -7.148  1.00 45.41           C  
ATOM   1091 HG12 ILE A  71      11.304   3.771  -7.660  1.00 45.41           H  
ATOM   1092 HG13 ILE A  71      10.877   3.102  -6.079  1.00 45.41           H  
ATOM   1093  CG2 ILE A  71      10.205   0.573  -6.911  1.00 45.41           C  
ATOM   1094 HG21 ILE A  71      10.218   0.737  -5.833  1.00 45.41           H  
ATOM   1095 HG22 ILE A  71       9.183   0.646  -7.283  1.00 45.41           H  
ATOM   1096 HG23 ILE A  71      10.545  -0.440  -7.125  1.00 45.41           H  
ATOM   1097  CD1 ILE A  71       9.218   3.444  -7.393  1.00 45.41           C  
ATOM   1098 HD11 ILE A  71       8.975   3.325  -8.449  1.00 45.41           H  
ATOM   1099 HD12 ILE A  71       9.079   4.489  -7.117  1.00 45.41           H  
ATOM   1100 HD13 ILE A  71       8.545   2.837  -6.788  1.00 45.41           H  
ATOM   1101  N   PRO A  72      13.451  -0.939  -6.978  1.00 38.77           N  
ATOM   1102  CA  PRO A  72      13.943  -2.222  -7.426  1.00 38.77           C  
ATOM   1103  HA  PRO A  72      14.356  -2.132  -8.430  1.00 38.77           H  
ATOM   1104  C   PRO A  72      12.770  -3.217  -7.483  1.00 38.77           C  
ATOM   1105  CB  PRO A  72      15.098  -2.543  -6.457  1.00 38.77           C  
ATOM   1106  HB2 PRO A  72      16.043  -2.373  -6.972  1.00 38.77           H  
ATOM   1107  HB3 PRO A  72      15.053  -3.561  -6.071  1.00 38.77           H  
ATOM   1108  O   PRO A  72      12.819  -4.242  -6.800  1.00 38.77           O  
ATOM   1109  CG  PRO A  72      15.017  -1.546  -5.304  1.00 38.77           C  
ATOM   1110  HG2 PRO A  72      15.861  -0.858  -5.354  1.00 38.77           H  
ATOM   1111  HG3 PRO A  72      14.992  -2.051  -4.338  1.00 38.77           H  
ATOM   1112  CD  PRO A  72      13.724  -0.786  -5.556  1.00 38.77           C  
ATOM   1113  HD2 PRO A  72      12.912  -1.240  -4.988  1.00 38.77           H  
ATOM   1114  HD3 PRO A  72      13.862   0.249  -5.244  1.00 38.77           H  
ATOM   1115  N   GLU A  73      11.692  -2.924  -8.243  1.00 41.13           N  
ATOM   1116  H   GLU A  73      11.712  -2.107  -8.837  1.00 41.13           H  
ATOM   1117  CA  GLU A  73      10.472  -3.759  -8.223  1.00 41.13           C  
ATOM   1118  HA  GLU A  73      10.069  -3.764  -7.210  1.00 41.13           H  
ATOM   1119  C   GLU A  73      10.812  -5.189  -8.588  1.00 41.13           C  
ATOM   1120  CB  GLU A  73       9.329  -3.353  -9.174  1.00 41.13           C  
ATOM   1121  HB2 GLU A  73       9.600  -3.545 -10.212  1.00 41.13           H  
ATOM   1122  HB3 GLU A  73       8.501  -4.028  -8.956  1.00 41.13           H  
ATOM   1123  O   GLU A  73      10.468  -6.107  -7.853  1.00 41.13           O  
ATOM   1124  CG  GLU A  73       8.781  -1.936  -9.017  1.00 41.13           C  
ATOM   1125  HG2 GLU A  73       8.872  -1.648  -7.970  1.00 41.13           H  
ATOM   1126  HG3 GLU A  73       7.721  -1.960  -9.270  1.00 41.13           H  
ATOM   1127  CD  GLU A  73       9.463  -0.920  -9.937  1.00 41.13           C  
ATOM   1128  OE1 GLU A  73       8.974   0.228 -10.036  1.00 41.13           O  
ATOM   1129  OE2 GLU A  73      10.440  -1.293 -10.625  1.00 41.13           O  
ATOM   1130  N   ARG A  74      11.531  -5.378  -9.698  1.00 38.60           N  
ATOM   1131  H   ARG A  74      11.767  -4.564 -10.247  1.00 38.60           H  
ATOM   1132  CA  ARG A  74      11.899  -6.714 -10.162  1.00 38.60           C  
ATOM   1133  HA  ARG A  74      11.009  -7.343 -10.184  1.00 38.60           H  
ATOM   1134  C   ARG A  74      12.886  -7.420  -9.252  1.00 38.60           C  
ATOM   1135  CB  ARG A  74      12.516  -6.671 -11.557  1.00 38.60           C  
ATOM   1136  HB2 ARG A  74      13.256  -5.872 -11.609  1.00 38.60           H  
ATOM   1137  HB3 ARG A  74      13.044  -7.612 -11.707  1.00 38.60           H  
ATOM   1138  O   ARG A  74      12.762  -8.634  -9.140  1.00 38.60           O  
ATOM   1139  CG  ARG A  74      11.506  -6.521 -12.700  1.00 38.60           C  
ATOM   1140  HG2 ARG A  74      10.657  -7.190 -12.561  1.00 38.60           H  
ATOM   1141  HG3 ARG A  74      11.159  -5.490 -12.760  1.00 38.60           H  
ATOM   1142  CD  ARG A  74      12.281  -6.931 -13.957  1.00 38.60           C  
ATOM   1143  HD2 ARG A  74      13.301  -6.557 -13.859  1.00 38.60           H  
ATOM   1144  HD3 ARG A  74      12.334  -8.019 -14.004  1.00 38.60           H  
ATOM   1145  NE  ARG A  74      11.715  -6.404 -15.204  1.00 38.60           N  
ATOM   1146  HE  ARG A  74      10.724  -6.216 -15.247  1.00 38.60           H  
ATOM   1147  NH1 ARG A  74      13.738  -6.219 -16.326  1.00 38.60           N  
ATOM   1148 HH11 ARG A  74      14.295  -6.526 -15.541  1.00 38.60           H  
ATOM   1149 HH12 ARG A  74      14.309  -5.768 -17.027  1.00 38.60           H  
ATOM   1150  NH2 ARG A  74      11.886  -5.460 -17.259  1.00 38.60           N  
ATOM   1151 HH21 ARG A  74      10.884  -5.348 -17.318  1.00 38.60           H  
ATOM   1152 HH22 ARG A  74      12.479  -5.037 -17.959  1.00 38.60           H  
ATOM   1153  CZ  ARG A  74      12.445  -6.041 -16.245  1.00 38.60           C  
ATOM   1154  N   VAL A  75      13.855  -6.708  -8.657  1.00 38.03           N  
ATOM   1155  H   VAL A  75      13.784  -5.702  -8.719  1.00 38.03           H  
ATOM   1156  CA  VAL A  75      15.179  -7.288  -8.343  1.00 38.03           C  
ATOM   1157  HA  VAL A  75      15.657  -7.511  -9.297  1.00 38.03           H  
ATOM   1158  C   VAL A  75      15.088  -8.630  -7.628  1.00 38.03           C  
ATOM   1159  CB  VAL A  75      16.082  -6.339  -7.533  1.00 38.03           C  
ATOM   1160  HB  VAL A  75      15.593  -6.181  -6.571  1.00 38.03           H  
ATOM   1161  O   VAL A  75      15.712  -9.585  -8.082  1.00 38.03           O  
ATOM   1162  CG1 VAL A  75      17.438  -7.006  -7.274  1.00 38.03           C  
ATOM   1163 HG11 VAL A  75      17.827  -7.494  -8.169  1.00 38.03           H  
ATOM   1164 HG12 VAL A  75      18.177  -6.272  -6.955  1.00 38.03           H  
ATOM   1165 HG13 VAL A  75      17.319  -7.776  -6.511  1.00 38.03           H  
ATOM   1166  CG2 VAL A  75      16.319  -4.943  -8.120  1.00 38.03           C  
ATOM   1167 HG21 VAL A  75      16.934  -4.929  -9.020  1.00 38.03           H  
ATOM   1168 HG22 VAL A  75      15.369  -4.465  -8.357  1.00 38.03           H  
ATOM   1169 HG23 VAL A  75      16.871  -4.352  -7.390  1.00 38.03           H  
ATOM   1170  N   VAL A  76      14.260  -8.702  -6.578  1.00 42.56           N  
ATOM   1171  H   VAL A  76      13.884  -7.817  -6.269  1.00 42.56           H  
ATOM   1172  CA  VAL A  76      13.397  -9.869  -6.327  1.00 42.56           C  
ATOM   1173  HA  VAL A  76      13.143 -10.304  -7.293  1.00 42.56           H  
ATOM   1174  C   VAL A  76      12.083  -9.394  -5.685  1.00 42.56           C  
ATOM   1175  CB  VAL A  76      14.041 -10.993  -5.476  1.00 42.56           C  
ATOM   1176  HB  VAL A  76      14.092 -10.682  -4.433  1.00 42.56           H  
ATOM   1177  O   VAL A  76      11.826  -9.684  -4.522  1.00 42.56           O  
ATOM   1178  CG1 VAL A  76      13.184 -12.269  -5.589  1.00 42.56           C  
ATOM   1179 HG11 VAL A  76      13.158 -12.611  -6.624  1.00 42.56           H  
ATOM   1180 HG12 VAL A  76      12.163 -12.082  -5.255  1.00 42.56           H  
ATOM   1181 HG13 VAL A  76      13.602 -13.057  -4.964  1.00 42.56           H  
ATOM   1182  CG2 VAL A  76      15.454 -11.416  -5.872  1.00 42.56           C  
ATOM   1183 HG21 VAL A  76      15.804 -12.154  -5.150  1.00 42.56           H  
ATOM   1184 HG22 VAL A  76      15.464 -11.840  -6.876  1.00 42.56           H  
ATOM   1185 HG23 VAL A  76      16.131 -10.563  -5.826  1.00 42.56           H  
ATOM   1186  N   HIS A  77      11.240  -8.676  -6.430  1.00 53.14           N  
ATOM   1187  H   HIS A  77      11.518  -8.456  -7.375  1.00 53.14           H  
ATOM   1188  CA  HIS A  77       9.842  -8.372  -6.061  1.00 53.14           C  
ATOM   1189  HA  HIS A  77       9.379  -7.811  -6.873  1.00 53.14           H  
ATOM   1190  C   HIS A  77       9.657  -7.528  -4.766  1.00 53.14           C  
ATOM   1191  CB  HIS A  77       9.066  -9.687  -6.050  1.00 53.14           C  
ATOM   1192  HB2 HIS A  77       7.999  -9.466  -6.032  1.00 53.14           H  
ATOM   1193  HB3 HIS A  77       9.342 -10.202  -5.130  1.00 53.14           H  
ATOM   1194  O   HIS A  77       9.750  -8.033  -3.642  1.00 53.14           O  
ATOM   1195  CG  HIS A  77       9.345 -10.631  -7.200  1.00 53.14           C  
ATOM   1196  CD2 HIS A  77       9.306 -10.361  -8.541  1.00 53.14           C  
ATOM   1197  HD2 HIS A  77       9.072  -9.406  -8.988  1.00 53.14           H  
ATOM   1198  ND1 HIS A  77       9.684 -11.958  -7.070  1.00 53.14           N  
ATOM   1199  HD1 HIS A  77       9.679 -12.466  -6.197  1.00 53.14           H  
ATOM   1200  CE1 HIS A  77       9.832 -12.481  -8.296  1.00 53.14           C  
ATOM   1201  HE1 HIS A  77      10.059 -13.515  -8.509  1.00 53.14           H  
ATOM   1202  NE2 HIS A  77       9.614 -11.544  -9.228  1.00 53.14           N  
ATOM   1203  N   ALA A  78       9.366  -6.227  -4.921  1.00 51.83           N  
ATOM   1204  H   ALA A  78       9.312  -5.891  -5.872  1.00 51.83           H  
ATOM   1205  CA  ALA A  78       9.414  -5.205  -3.855  1.00 51.83           C  
ATOM   1206  HA  ALA A  78      10.451  -5.118  -3.531  1.00 51.83           H  
ATOM   1207  C   ALA A  78       8.586  -5.481  -2.580  1.00 51.83           C  
ATOM   1208  CB  ALA A  78       9.004  -3.854  -4.454  1.00 51.83           C  
ATOM   1209  HB1 ALA A  78       9.764  -3.515  -5.157  1.00 51.83           H  
ATOM   1210  HB2 ALA A  78       8.042  -3.932  -4.959  1.00 51.83           H  
ATOM   1211  HB3 ALA A  78       8.924  -3.106  -3.665  1.00 51.83           H  
ATOM   1212  O   ALA A  78       9.017  -5.098  -1.487  1.00 51.83           O  
ATOM   1213  N   ARG A  79       7.442  -6.171  -2.671  1.00 63.61           N  
ATOM   1214  H   ARG A  79       7.143  -6.462  -3.591  1.00 63.61           H  
ATOM   1215  CA  ARG A  79       6.721  -6.706  -1.502  1.00 63.61           C  
ATOM   1216  HA  ARG A  79       7.250  -6.422  -0.593  1.00 63.61           H  
ATOM   1217  C   ARG A  79       6.731  -8.226  -1.570  1.00 63.61           C  
ATOM   1218  CB  ARG A  79       5.309  -6.104  -1.403  1.00 63.61           C  
ATOM   1219  HB2 ARG A  79       4.705  -6.461  -2.236  1.00 63.61           H  
ATOM   1220  HB3 ARG A  79       5.386  -5.019  -1.480  1.00 63.61           H  
ATOM   1221  O   ARG A  79       6.135  -8.820  -2.466  1.00 63.61           O  
ATOM   1222  CG  ARG A  79       4.604  -6.449  -0.077  1.00 63.61           C  
ATOM   1223  HG2 ARG A  79       4.510  -7.529   0.029  1.00 63.61           H  
ATOM   1224  HG3 ARG A  79       5.184  -6.053   0.757  1.00 63.61           H  
ATOM   1225  CD  ARG A  79       3.207  -5.821  -0.066  1.00 63.61           C  
ATOM   1226  HD2 ARG A  79       3.299  -4.759  -0.294  1.00 63.61           H  
ATOM   1227  HD3 ARG A  79       2.611  -6.298  -0.843  1.00 63.61           H  
ATOM   1228  NE  ARG A  79       2.507  -6.022   1.210  1.00 63.61           N  
ATOM   1229  HE  ARG A  79       2.197  -6.964   1.404  1.00 63.61           H  
ATOM   1230  NH1 ARG A  79       2.638  -3.899   2.127  1.00 63.61           N  
ATOM   1231 HH11 ARG A  79       2.729  -3.502   1.202  1.00 63.61           H  
ATOM   1232 HH12 ARG A  79       2.401  -3.285   2.892  1.00 63.61           H  
ATOM   1233  NH2 ARG A  79       1.713  -5.573   3.246  1.00 63.61           N  
ATOM   1234 HH21 ARG A  79       1.787  -5.103   4.137  1.00 63.61           H  
ATOM   1235 HH22 ARG A  79       1.226  -6.457   3.218  1.00 63.61           H  
ATOM   1236  CZ  ARG A  79       2.295  -5.152   2.177  1.00 63.61           C  
ATOM   1237  N   GLY A  80       7.433  -8.850  -0.630  1.00 76.53           N  
ATOM   1238  H   GLY A  80       7.902  -8.310   0.084  1.00 76.53           H  
ATOM   1239  CA  GLY A  80       7.603 -10.293  -0.591  1.00 76.53           C  
ATOM   1240  HA2 GLY A  80       8.396 -10.583  -1.281  1.00 76.53           H  
ATOM   1241  HA3 GLY A  80       6.669 -10.769  -0.889  1.00 76.53           H  
ATOM   1242  C   GLY A  80       7.981 -10.805   0.787  1.00 76.53           C  
ATOM   1243  O   GLY A  80       8.617 -10.097   1.562  1.00 76.53           O  
ATOM   1244  N   THR A  81       7.591 -12.044   1.063  1.00 87.67           N  
ATOM   1245  H   THR A  81       7.148 -12.563   0.318  1.00 87.67           H  
ATOM   1246  CA  THR A  81       7.944 -12.804   2.264  1.00 87.67           C  
ATOM   1247  HA  THR A  81       8.643 -12.224   2.867  1.00 87.67           H  
ATOM   1248  C   THR A  81       8.643 -14.101   1.881  1.00 87.67           C  
ATOM   1249  CB  THR A  81       6.717 -13.068   3.143  1.00 87.67           C  
ATOM   1250  HB  THR A  81       6.235 -12.116   3.363  1.00 87.67           H  
ATOM   1251  O   THR A  81       8.519 -14.562   0.746  1.00 87.67           O  
ATOM   1252  CG2 THR A  81       5.689 -14.013   2.521  1.00 87.67           C  
ATOM   1253 HG21 THR A  81       6.125 -14.998   2.359  1.00 87.67           H  
ATOM   1254 HG22 THR A  81       4.832 -14.109   3.187  1.00 87.67           H  
ATOM   1255 HG23 THR A  81       5.353 -13.612   1.565  1.00 87.67           H  
ATOM   1256  OG1 THR A  81       7.166 -13.640   4.346  1.00 87.67           O  
ATOM   1257  HG1 THR A  81       6.415 -13.856   4.904  1.00 87.67           H  
ATOM   1258  N   GLY A  82       9.359 -14.714   2.816  1.00 90.56           N  
ATOM   1259  H   GLY A  82       9.352 -14.349   3.758  1.00 90.56           H  
ATOM   1260  CA  GLY A  82       9.906 -16.045   2.626  1.00 90.56           C  
ATOM   1261  HA2 GLY A  82       9.226 -16.606   1.986  1.00 90.56           H  
ATOM   1262  HA3 GLY A  82      10.879 -15.984   2.137  1.00 90.56           H  
ATOM   1263  C   GLY A  82      10.046 -16.827   3.921  1.00 90.56           C  
ATOM   1264  O   GLY A  82       9.931 -16.281   5.016  1.00 90.56           O  
ATOM   1265  N   ALA A  83      10.274 -18.126   3.771  1.00 94.66           N  
ATOM   1266  H   ALA A  83      10.396 -18.480   2.833  1.00 94.66           H  
ATOM   1267  CA  ALA A  83      10.491 -19.050   4.875  1.00 94.66           C  
ATOM   1268  HA  ALA A  83      10.902 -18.504   5.723  1.00 94.66           H  
ATOM   1269  C   ALA A  83      11.506 -20.129   4.482  1.00 94.66           C  
ATOM   1270  CB  ALA A  83       9.148 -19.656   5.302  1.00 94.66           C  
ATOM   1271  HB1 ALA A  83       9.303 -20.341   6.136  1.00 94.66           H  
ATOM   1272  HB2 ALA A  83       8.469 -18.865   5.621  1.00 94.66           H  
ATOM   1273  HB3 ALA A  83       8.705 -20.203   4.470  1.00 94.66           H  
ATOM   1274  O   ALA A  83      11.707 -20.428   3.298  1.00 94.66           O  
ATOM   1275  N   PHE A  84      12.135 -20.721   5.493  1.00 94.03           N  
ATOM   1276  H   PHE A  84      11.844 -20.499   6.434  1.00 94.03           H  
ATOM   1277  CA  PHE A  84      13.005 -21.876   5.333  1.00 94.03           C  
ATOM   1278  HA  PHE A  84      13.535 -21.786   4.385  1.00 94.03           H  
ATOM   1279  C   PHE A  84      12.198 -23.173   5.299  1.00 94.03           C  
ATOM   1280  CB  PHE A  84      14.047 -21.920   6.451  1.00 94.03           C  
ATOM   1281  HB2 PHE A  84      14.634 -22.832   6.342  1.00 94.03           H  
ATOM   1282  HB3 PHE A  84      13.532 -21.973   7.410  1.00 94.03           H  
ATOM   1283  O   PHE A  84      11.116 -23.292   5.884  1.00 94.03           O  
ATOM   1284  CG  PHE A  84      15.001 -20.747   6.464  1.00 94.03           C  
ATOM   1285  CD1 PHE A  84      16.098 -20.718   5.580  1.00 94.03           C  
ATOM   1286  HD1 PHE A  84      16.247 -21.531   4.884  1.00 94.03           H  
ATOM   1287  CD2 PHE A  84      14.801 -19.690   7.369  1.00 94.03           C  
ATOM   1288  HD2 PHE A  84      13.963 -19.700   8.051  1.00 94.03           H  
ATOM   1289  CE1 PHE A  84      16.993 -19.633   5.601  1.00 94.03           C  
ATOM   1290  HE1 PHE A  84      17.834 -19.606   4.924  1.00 94.03           H  
ATOM   1291  CE2 PHE A  84      15.701 -18.615   7.395  1.00 94.03           C  
ATOM   1292  HE2 PHE A  84      15.551 -17.818   8.108  1.00 94.03           H  
ATOM   1293  CZ  PHE A  84      16.794 -18.580   6.513  1.00 94.03           C  
ATOM   1294  HZ  PHE A  84      17.478 -17.745   6.545  1.00 94.03           H  
ATOM   1295  N   GLY A  85      12.763 -24.167   4.626  1.00 95.49           N  
ATOM   1296  H   GLY A  85      13.649 -24.007   4.169  1.00 95.49           H  
ATOM   1297  CA  GLY A  85      12.147 -25.471   4.468  1.00 95.49           C  
ATOM   1298  HA2 GLY A  85      11.413 -25.394   3.665  1.00 95.49           H  
ATOM   1299  HA3 GLY A  85      11.635 -25.768   5.383  1.00 95.49           H  
ATOM   1300  C   GLY A  85      13.134 -26.562   4.090  1.00 95.49           C  
ATOM   1301  O   GLY A  85      14.342 -26.332   3.973  1.00 95.49           O  
ATOM   1302  N   THR A  86      12.596 -27.748   3.829  1.00 95.54           N  
ATOM   1303  H   THR A  86      11.597 -27.852   3.934  1.00 95.54           H  
ATOM   1304  CA  THR A  86      13.343 -28.904   3.326  1.00 95.54           C  
ATOM   1305  HA  THR A  86      14.355 -28.588   3.074  1.00 95.54           H  
ATOM   1306  C   THR A  86      12.712 -29.440   2.044  1.00 95.54           C  
ATOM   1307  CB  THR A  86      13.469 -30.015   4.385  1.00 95.54           C  
ATOM   1308  HB  THR A  86      13.875 -30.908   3.911  1.00 95.54           H  
ATOM   1309  O   THR A  86      11.492 -29.537   1.920  1.00 95.54           O  
ATOM   1310  CG2 THR A  86      14.395 -29.607   5.529  1.00 95.54           C  
ATOM   1311 HG21 THR A  86      15.376 -29.343   5.133  1.00 95.54           H  
ATOM   1312 HG22 THR A  86      13.982 -28.750   6.061  1.00 95.54           H  
ATOM   1313 HG23 THR A  86      14.507 -30.440   6.223  1.00 95.54           H  
ATOM   1314  OG1 THR A  86      12.222 -30.325   4.961  1.00 95.54           O  
ATOM   1315  HG1 THR A  86      12.314 -31.133   5.471  1.00 95.54           H  
ATOM   1316  N   PHE A  87      13.558 -29.800   1.077  1.00 96.55           N  
ATOM   1317  H   PHE A  87      14.541 -29.619   1.221  1.00 96.55           H  
ATOM   1318  CA  PHE A  87      13.181 -30.504  -0.150  1.00 96.55           C  
ATOM   1319  HA  PHE A  87      12.094 -30.540  -0.232  1.00 96.55           H  
ATOM   1320  C   PHE A  87      13.698 -31.944  -0.112  1.00 96.55           C  
ATOM   1321  CB  PHE A  87      13.721 -29.745  -1.366  1.00 96.55           C  
ATOM   1322  HB2 PHE A  87      13.294 -28.742  -1.364  1.00 96.55           H  
ATOM   1323  HB3 PHE A  87      14.802 -29.638  -1.271  1.00 96.55           H  
ATOM   1324  O   PHE A  87      14.866 -32.178   0.223  1.00 96.55           O  
ATOM   1325  CG  PHE A  87      13.415 -30.404  -2.699  1.00 96.55           C  
ATOM   1326  CD1 PHE A  87      14.223 -31.452  -3.184  1.00 96.55           C  
ATOM   1327  HD1 PHE A  87      15.063 -31.807  -2.605  1.00 96.55           H  
ATOM   1328  CD2 PHE A  87      12.340 -29.943  -3.480  1.00 96.55           C  
ATOM   1329  HD2 PHE A  87      11.742 -29.107  -3.148  1.00 96.55           H  
ATOM   1330  CE1 PHE A  87      13.942 -32.042  -4.429  1.00 96.55           C  
ATOM   1331  HE1 PHE A  87      14.556 -32.852  -4.794  1.00 96.55           H  
ATOM   1332  CE2 PHE A  87      12.078 -30.515  -4.733  1.00 96.55           C  
ATOM   1333  HE2 PHE A  87      11.270 -30.124  -5.332  1.00 96.55           H  
ATOM   1334  CZ  PHE A  87      12.879 -31.564  -5.212  1.00 96.55           C  
ATOM   1335  HZ  PHE A  87      12.683 -32.000  -6.180  1.00 96.55           H  
ATOM   1336  N   ARG A  88      12.850 -32.906  -0.492  1.00 95.61           N  
ATOM   1337  H   ARG A  88      11.921 -32.628  -0.775  1.00 95.61           H  
ATOM   1338  CA  ARG A  88      13.138 -34.343  -0.417  1.00 95.61           C  
ATOM   1339  HA  ARG A  88      14.217 -34.488  -0.356  1.00 95.61           H  
ATOM   1340  C   ARG A  88      12.624 -35.079  -1.654  1.00 95.61           C  
ATOM   1341  CB  ARG A  88      12.508 -34.871   0.882  1.00 95.61           C  
ATOM   1342  HB2 ARG A  88      12.816 -34.222   1.702  1.00 95.61           H  
ATOM   1343  HB3 ARG A  88      11.423 -34.819   0.800  1.00 95.61           H  
ATOM   1344  O   ARG A  88      11.440 -35.016  -1.983  1.00 95.61           O  
ATOM   1345  CG  ARG A  88      12.933 -36.305   1.227  1.00 95.61           C  
ATOM   1346  HG2 ARG A  88      12.556 -37.000   0.477  1.00 95.61           H  
ATOM   1347  HG3 ARG A  88      14.022 -36.359   1.243  1.00 95.61           H  
ATOM   1348  CD  ARG A  88      12.406 -36.703   2.614  1.00 95.61           C  
ATOM   1349  HD2 ARG A  88      12.859 -37.649   2.911  1.00 95.61           H  
ATOM   1350  HD3 ARG A  88      12.727 -35.958   3.342  1.00 95.61           H  
ATOM   1351  NE  ARG A  88      10.929 -36.798   2.649  1.00 95.61           N  
ATOM   1352  HE  ARG A  88      10.427 -35.942   2.838  1.00 95.61           H  
ATOM   1353  NH1 ARG A  88      10.716 -39.055   2.291  1.00 95.61           N  
ATOM   1354 HH11 ARG A  88      10.123 -39.858   2.138  1.00 95.61           H  
ATOM   1355 HH12 ARG A  88      11.715 -39.095   2.151  1.00 95.61           H  
ATOM   1356  NH2 ARG A  88       8.899 -37.808   2.632  1.00 95.61           N  
ATOM   1357 HH21 ARG A  88       8.300 -38.604   2.465  1.00 95.61           H  
ATOM   1358 HH22 ARG A  88       8.473 -36.893   2.640  1.00 95.61           H  
ATOM   1359  CZ  ARG A  88      10.192 -37.883   2.530  1.00 95.61           C  
ATOM   1360  N   VAL A  89      13.508 -35.827  -2.314  1.00 96.85           N  
ATOM   1361  H   VAL A  89      14.461 -35.850  -1.979  1.00 96.85           H  
ATOM   1362  CA  VAL A  89      13.131 -36.748  -3.398  1.00 96.85           C  
ATOM   1363  HA  VAL A  89      12.428 -36.239  -4.058  1.00 96.85           H  
ATOM   1364  C   VAL A  89      12.422 -37.961  -2.791  1.00 96.85           C  
ATOM   1365  CB  VAL A  89      14.350 -37.162  -4.247  1.00 96.85           C  
ATOM   1366  HB  VAL A  89      15.053 -37.711  -3.620  1.00 96.85           H  
ATOM   1367  O   VAL A  89      12.910 -38.547  -1.823  1.00 96.85           O  
ATOM   1368  CG1 VAL A  89      13.948 -38.052  -5.429  1.00 96.85           C  
ATOM   1369 HG11 VAL A  89      13.494 -38.980  -5.082  1.00 96.85           H  
ATOM   1370 HG12 VAL A  89      14.826 -38.300  -6.026  1.00 96.85           H  
ATOM   1371 HG13 VAL A  89      13.228 -37.530  -6.059  1.00 96.85           H  
ATOM   1372  CG2 VAL A  89      15.072 -35.937  -4.824  1.00 96.85           C  
ATOM   1373 HG21 VAL A  89      14.404 -35.373  -5.474  1.00 96.85           H  
ATOM   1374 HG22 VAL A  89      15.433 -35.288  -4.026  1.00 96.85           H  
ATOM   1375 HG23 VAL A  89      15.941 -36.264  -5.396  1.00 96.85           H  
ATOM   1376  N   LEU A  90      11.271 -38.335  -3.353  1.00 95.30           N  
ATOM   1377  H   LEU A  90      10.958 -37.836  -4.173  1.00 95.30           H  
ATOM   1378  CA  LEU A  90      10.446 -39.460  -2.902  1.00 95.30           C  
ATOM   1379  HA  LEU A  90      10.711 -39.723  -1.878  1.00 95.30           H  
ATOM   1380  C   LEU A  90      10.686 -40.712  -3.746  1.00 95.30           C  
ATOM   1381  CB  LEU A  90       8.958 -39.062  -2.949  1.00 95.30           C  
ATOM   1382  HB2 LEU A  90       8.368 -39.930  -2.656  1.00 95.30           H  
ATOM   1383  HB3 LEU A  90       8.689 -38.817  -3.976  1.00 95.30           H  
ATOM   1384  O   LEU A  90      10.863 -41.796  -3.195  1.00 95.30           O  
ATOM   1385  CG  LEU A  90       8.567 -37.879  -2.049  1.00 95.30           C  
ATOM   1386  HG  LEU A  90       9.094 -36.978  -2.364  1.00 95.30           H  
ATOM   1387  CD1 LEU A  90       7.064 -37.628  -2.169  1.00 95.30           C  
ATOM   1388 HD11 LEU A  90       6.816 -37.374  -3.200  1.00 95.30           H  
ATOM   1389 HD12 LEU A  90       6.775 -36.793  -1.532  1.00 95.30           H  
ATOM   1390 HD13 LEU A  90       6.504 -38.513  -1.866  1.00 95.30           H  
ATOM   1391  CD2 LEU A  90       8.901 -38.162  -0.588  1.00 95.30           C  
ATOM   1392 HD21 LEU A  90       8.487 -39.126  -0.292  1.00 95.30           H  
ATOM   1393 HD22 LEU A  90       8.468 -37.376   0.030  1.00 95.30           H  
ATOM   1394 HD23 LEU A  90       9.983 -38.151  -0.455  1.00 95.30           H  
ATOM   1395  N   ASP A  91      10.734 -40.548  -5.069  1.00 94.90           N  
ATOM   1396  H   ASP A  91      10.583 -39.624  -5.447  1.00 94.90           H  
ATOM   1397  CA  ASP A  91      11.034 -41.616  -6.020  1.00 94.90           C  
ATOM   1398  HA  ASP A  91      11.446 -42.469  -5.481  1.00 94.90           H  
ATOM   1399  C   ASP A  91      12.085 -41.145  -7.030  1.00 94.90           C  
ATOM   1400  CB  ASP A  91       9.750 -42.097  -6.716  1.00 94.90           C  
ATOM   1401  HB2 ASP A  91       9.307 -41.269  -7.269  1.00 94.90           H  
ATOM   1402  HB3 ASP A  91       9.038 -42.424  -5.958  1.00 94.90           H  
ATOM   1403  O   ASP A  91      11.867 -40.207  -7.796  1.00 94.90           O  
ATOM   1404  CG  ASP A  91      10.017 -43.266  -7.675  1.00 94.90           C  
ATOM   1405  OD1 ASP A  91      11.144 -43.820  -7.636  1.00 94.90           O  
ATOM   1406  OD2 ASP A  91       9.104 -43.597  -8.457  1.00 94.90           O  
ATOM   1407  N   ASN A  92      13.241 -41.812  -7.042  1.00 91.72           N  
ATOM   1408  H   ASN A  92      13.301 -42.651  -6.482  1.00 91.72           H  
ATOM   1409  CA  ASN A  92      14.300 -41.510  -8.001  1.00 91.72           C  
ATOM   1410  HA  ASN A  92      14.283 -40.434  -8.178  1.00 91.72           H  
ATOM   1411  C   ASN A  92      14.069 -42.140  -9.382  1.00 91.72           C  
ATOM   1412  CB  ASN A  92      15.678 -41.823  -7.396  1.00 91.72           C  
ATOM   1413  HB2 ASN A  92      16.451 -41.498  -8.092  1.00 91.72           H  
ATOM   1414  HB3 ASN A  92      15.777 -41.217  -6.495  1.00 91.72           H  
ATOM   1415  O   ASN A  92      14.642 -41.652 -10.356  1.00 91.72           O  
ATOM   1416  CG  ASN A  92      15.951 -43.275  -7.040  1.00 91.72           C  
ATOM   1417  ND2 ASN A  92      16.424 -43.531  -5.842  1.00 91.72           N  
ATOM   1418 HD21 ASN A  92      16.512 -42.783  -5.170  1.00 91.72           H  
ATOM   1419 HD22 ASN A  92      16.485 -44.503  -5.574  1.00 91.72           H  
ATOM   1420  OD1 ASN A  92      15.804 -44.200  -7.821  1.00 91.72           O  
ATOM   1421  N   ALA A  93      13.208 -43.156  -9.509  1.00 89.96           N  
ATOM   1422  H   ALA A  93      12.660 -43.452  -8.714  1.00 89.96           H  
ATOM   1423  CA  ALA A  93      12.950 -43.826 -10.784  1.00 89.96           C  
ATOM   1424  HA  ALA A  93      13.899 -44.178 -11.188  1.00 89.96           H  
ATOM   1425  C   ALA A  93      12.330 -42.890 -11.837  1.00 89.96           C  
ATOM   1426  CB  ALA A  93      12.058 -45.045 -10.522  1.00 89.96           C  
ATOM   1427  HB1 ALA A  93      11.926 -45.606 -11.447  1.00 89.96           H  
ATOM   1428  HB2 ALA A  93      12.514 -45.688  -9.770  1.00 89.96           H  
ATOM   1429  HB3 ALA A  93      11.080 -44.720 -10.165  1.00 89.96           H  
ATOM   1430  O   ALA A  93      12.468 -43.137 -13.031  1.00 89.96           O  
ATOM   1431  N   VAL A  94      11.700 -41.790 -11.410  1.00 92.37           N  
ATOM   1432  H   VAL A  94      11.575 -41.680 -10.414  1.00 92.37           H  
ATOM   1433  CA  VAL A  94      11.080 -40.804 -12.307  1.00 92.37           C  
ATOM   1434  HA  VAL A  94      10.450 -41.343 -13.014  1.00 92.37           H  
ATOM   1435  C   VAL A  94      12.112 -40.020 -13.133  1.00 92.37           C  
ATOM   1436  CB  VAL A  94      10.183 -39.836 -11.507  1.00 92.37           C  
ATOM   1437  HB  VAL A  94      10.814 -39.231 -10.856  1.00 92.37           H  
ATOM   1438  O   VAL A  94      11.845 -39.739 -14.302  1.00 92.37           O  
ATOM   1439  CG1 VAL A  94       9.399 -38.904 -12.440  1.00 92.37           C  
ATOM   1440 HG11 VAL A  94       8.703 -38.296 -11.862  1.00 92.37           H  
ATOM   1441 HG12 VAL A  94       8.842 -39.495 -13.166  1.00 92.37           H  
ATOM   1442 HG13 VAL A  94      10.079 -38.231 -12.963  1.00 92.37           H  
ATOM   1443  CG2 VAL A  94       9.158 -40.582 -10.639  1.00 92.37           C  
ATOM   1444 HG21 VAL A  94       8.563 -41.260 -11.252  1.00 92.37           H  
ATOM   1445 HG22 VAL A  94       9.662 -41.159  -9.863  1.00 92.37           H  
ATOM   1446 HG23 VAL A  94       8.495 -39.875 -10.142  1.00 92.37           H  
ATOM   1447  N   LEU A  95      13.268 -39.659 -12.550  1.00 94.20           N  
ATOM   1448  H   LEU A  95      13.423 -39.968 -11.601  1.00 94.20           H  
ATOM   1449  CA  LEU A  95      14.252 -38.740 -13.162  1.00 94.20           C  
ATOM   1450  HA  LEU A  95      13.956 -38.542 -14.192  1.00 94.20           H  
ATOM   1451  C   LEU A  95      15.687 -39.273 -13.272  1.00 94.20           C  
ATOM   1452  CB  LEU A  95      14.276 -37.395 -12.407  1.00 94.20           C  
ATOM   1453  HB2 LEU A  95      14.576 -37.577 -11.374  1.00 94.20           H  
ATOM   1454  HB3 LEU A  95      15.044 -36.772 -12.863  1.00 94.20           H  
ATOM   1455  O   LEU A  95      16.500 -38.662 -13.963  1.00 94.20           O  
ATOM   1456  CG  LEU A  95      12.970 -36.585 -12.400  1.00 94.20           C  
ATOM   1457  HG  LEU A  95      12.230 -37.097 -11.784  1.00 94.20           H  
ATOM   1458  CD1 LEU A  95      13.254 -35.208 -11.804  1.00 94.20           C  
ATOM   1459 HD11 LEU A  95      13.634 -35.330 -10.790  1.00 94.20           H  
ATOM   1460 HD12 LEU A  95      12.334 -34.626 -11.771  1.00 94.20           H  
ATOM   1461 HD13 LEU A  95      13.993 -34.677 -12.404  1.00 94.20           H  
ATOM   1462  CD2 LEU A  95      12.382 -36.351 -13.790  1.00 94.20           C  
ATOM   1463 HD21 LEU A  95      12.151 -37.299 -14.275  1.00 94.20           H  
ATOM   1464 HD22 LEU A  95      13.075 -35.780 -14.408  1.00 94.20           H  
ATOM   1465 HD23 LEU A  95      11.440 -35.815 -13.682  1.00 94.20           H  
ATOM   1466  N   LYS A  96      16.027 -40.396 -12.635  1.00 91.68           N  
ATOM   1467  H   LYS A  96      15.327 -40.853 -12.069  1.00 91.68           H  
ATOM   1468  CA  LYS A  96      17.400 -40.936 -12.603  1.00 91.68           C  
ATOM   1469  HA  LYS A  96      18.063 -40.199 -12.147  1.00 91.68           H  
ATOM   1470  C   LYS A  96      18.004 -41.232 -13.981  1.00 91.68           C  
ATOM   1471  CB  LYS A  96      17.355 -42.180 -11.721  1.00 91.68           C  
ATOM   1472  HB2 LYS A  96      17.068 -41.867 -10.717  1.00 91.68           H  
ATOM   1473  HB3 LYS A  96      16.597 -42.858 -12.113  1.00 91.68           H  
ATOM   1474  O   LYS A  96      19.213 -41.104 -14.149  1.00 91.68           O  
ATOM   1475  CG  LYS A  96      18.680 -42.929 -11.608  1.00 91.68           C  
ATOM   1476  HG2 LYS A  96      19.443 -42.278 -11.181  1.00 91.68           H  
ATOM   1477  HG3 LYS A  96      19.000 -43.292 -12.584  1.00 91.68           H  
ATOM   1478  CD  LYS A  96      18.425 -44.120 -10.691  1.00 91.68           C  
ATOM   1479  HD2 LYS A  96      18.100 -43.765  -9.713  1.00 91.68           H  
ATOM   1480  HD3 LYS A  96      17.637 -44.733 -11.127  1.00 91.68           H  
ATOM   1481  CE  LYS A  96      19.693 -44.945 -10.550  1.00 91.68           C  
ATOM   1482  HE2 LYS A  96      20.455 -44.335 -10.065  1.00 91.68           H  
ATOM   1483  HE3 LYS A  96      20.043 -45.212 -11.547  1.00 91.68           H  
ATOM   1484  NZ  LYS A  96      19.384 -46.153  -9.758  1.00 91.68           N  
ATOM   1485  HZ1 LYS A  96      18.690 -46.694 -10.253  1.00 91.68           H  
ATOM   1486  HZ2 LYS A  96      18.978 -45.876  -8.875  1.00 91.68           H  
ATOM   1487  HZ3 LYS A  96      20.213 -46.711  -9.608  1.00 91.68           H  
ATOM   1488  N   ASP A  97      17.169 -41.573 -14.958  1.00 93.14           N  
ATOM   1489  H   ASP A  97      16.198 -41.725 -14.725  1.00 93.14           H  
ATOM   1490  CA  ASP A  97      17.600 -41.826 -16.339  1.00 93.14           C  
ATOM   1491  HA  ASP A  97      18.637 -42.161 -16.324  1.00 93.14           H  
ATOM   1492  C   ASP A  97      17.576 -40.547 -17.214  1.00 93.14           C  
ATOM   1493  CB  ASP A  97      16.771 -42.987 -16.920  1.00 93.14           C  
ATOM   1494  HB2 ASP A  97      17.097 -43.172 -17.944  1.00 93.14           H  
ATOM   1495  HB3 ASP A  97      15.724 -42.687 -16.950  1.00 93.14           H  
ATOM   1496  O   ASP A  97      17.961 -40.583 -18.381  1.00 93.14           O  
ATOM   1497  CG  ASP A  97      16.904 -44.304 -16.128  1.00 93.14           C  
ATOM   1498  OD1 ASP A  97      17.953 -44.525 -15.473  1.00 93.14           O  
ATOM   1499  OD2 ASP A  97      15.940 -45.099 -16.169  1.00 93.14           O  
ATOM   1500  N   LEU A  98      17.161 -39.403 -16.648  1.00 94.70           N  
ATOM   1501  H   LEU A  98      16.904 -39.442 -15.672  1.00 94.70           H  
ATOM   1502  CA  LEU A  98      17.026 -38.098 -17.315  1.00 94.70           C  
ATOM   1503  HA  LEU A  98      17.216 -38.213 -18.382  1.00 94.70           H  
ATOM   1504  C   LEU A  98      18.022 -37.036 -16.817  1.00 94.70           C  
ATOM   1505  CB  LEU A  98      15.588 -37.574 -17.125  1.00 94.70           C  
ATOM   1506  HB2 LEU A  98      15.526 -36.580 -17.569  1.00 94.70           H  
ATOM   1507  HB3 LEU A  98      15.396 -37.466 -16.058  1.00 94.70           H  
ATOM   1508  O   LEU A  98      18.299 -36.088 -17.545  1.00 94.70           O  
ATOM   1509  CG  LEU A  98      14.481 -38.446 -17.742  1.00 94.70           C  
ATOM   1510  HG  LEU A  98      14.537 -39.459 -17.344  1.00 94.70           H  
ATOM   1511  CD1 LEU A  98      13.119 -37.861 -17.366  1.00 94.70           C  
ATOM   1512 HD11 LEU A  98      12.980 -37.951 -16.289  1.00 94.70           H  
ATOM   1513 HD12 LEU A  98      12.326 -38.418 -17.866  1.00 94.70           H  
ATOM   1514 HD13 LEU A  98      13.076 -36.809 -17.648  1.00 94.70           H  
ATOM   1515  CD2 LEU A  98      14.569 -38.506 -19.267  1.00 94.70           C  
ATOM   1516 HD21 LEU A  98      13.742 -39.092 -19.669  1.00 94.70           H  
ATOM   1517 HD22 LEU A  98      15.499 -38.990 -19.566  1.00 94.70           H  
ATOM   1518 HD23 LEU A  98      14.540 -37.501 -19.689  1.00 94.70           H  
ATOM   1519  N   THR A  99      18.564 -37.161 -15.601  1.00 93.37           N  
ATOM   1520  H   THR A  99      18.277 -37.933 -15.017  1.00 93.37           H  
ATOM   1521  CA  THR A  99      19.518 -36.188 -15.042  1.00 93.37           C  
ATOM   1522  HA  THR A  99      20.022 -35.697 -15.874  1.00 93.37           H  
ATOM   1523  C   THR A  99      20.595 -36.833 -14.173  1.00 93.37           C  
ATOM   1524  CB  THR A  99      18.795 -35.078 -14.264  1.00 93.37           C  
ATOM   1525  HB  THR A  99      18.026 -34.646 -14.904  1.00 93.37           H  
ATOM   1526  O   THR A  99      20.343 -37.808 -13.468  1.00 93.37           O  
ATOM   1527  CG2 THR A  99      18.126 -35.538 -12.972  1.00 93.37           C  
ATOM   1528 HG21 THR A  99      18.878 -35.784 -12.222  1.00 93.37           H  
ATOM   1529 HG22 THR A  99      17.505 -36.413 -13.162  1.00 93.37           H  
ATOM   1530 HG23 THR A  99      17.488 -34.737 -12.596  1.00 93.37           H  
ATOM   1531  OG1 THR A  99      19.710 -34.067 -13.908  1.00 93.37           O  
ATOM   1532  HG1 THR A  99      19.772 -33.430 -14.624  1.00 93.37           H  
ATOM   1533  N   THR A 100      21.799 -36.257 -14.177  1.00 87.45           N  
ATOM   1534  H   THR A 100      21.979 -35.510 -14.833  1.00 87.45           H  
ATOM   1535  CA  THR A 100      22.836 -36.538 -13.169  1.00 87.45           C  
ATOM   1536  HA  THR A 100      22.795 -37.596 -12.909  1.00 87.45           H  
ATOM   1537  C   THR A 100      22.643 -35.768 -11.857  1.00 87.45           C  
ATOM   1538  CB  THR A 100      24.241 -36.243 -13.714  1.00 87.45           C  
ATOM   1539  HB  THR A 100      24.975 -36.382 -12.920  1.00 87.45           H  
ATOM   1540  O   THR A 100      23.326 -36.083 -10.884  1.00 87.45           O  
ATOM   1541  CG2 THR A 100      24.609 -37.157 -14.881  1.00 87.45           C  
ATOM   1542 HG21 THR A 100      25.646 -36.984 -15.169  1.00 87.45           H  
ATOM   1543 HG22 THR A 100      24.487 -38.198 -14.582  1.00 87.45           H  
ATOM   1544 HG23 THR A 100      23.964 -36.943 -15.733  1.00 87.45           H  
ATOM   1545  OG1 THR A 100      24.314 -34.923 -14.190  1.00 87.45           O  
ATOM   1546  HG1 THR A 100      25.220 -34.748 -14.456  1.00 87.45           H  
ATOM   1547  N   ALA A 101      21.730 -34.789 -11.803  1.00 90.07           N  
ATOM   1548  H   ALA A 101      21.168 -34.610 -12.623  1.00 90.07           H  
ATOM   1549  CA  ALA A 101      21.584 -33.858 -10.686  1.00 90.07           C  
ATOM   1550  HA  ALA A 101      22.539 -33.351 -10.548  1.00 90.07           H  
ATOM   1551  C   ALA A 101      21.185 -34.570  -9.376  1.00 90.07           C  
ATOM   1552  CB  ALA A 101      20.563 -32.778 -11.069  1.00 90.07           C  
ATOM   1553  HB1 ALA A 101      20.883 -32.278 -11.983  1.00 90.07           H  
ATOM   1554  HB2 ALA A 101      19.584 -33.229 -11.235  1.00 90.07           H  
ATOM   1555  HB3 ALA A 101      20.491 -32.037 -10.274  1.00 90.07           H  
ATOM   1556  O   ALA A 101      20.057 -35.074  -9.268  1.00 90.07           O  
ATOM   1557  N   PRO A 102      22.040 -34.574  -8.332  1.00 89.24           N  
ATOM   1558  CA  PRO A 102      21.733 -35.281  -7.090  1.00 89.24           C  
ATOM   1559  HA  PRO A 102      21.510 -36.322  -7.328  1.00 89.24           H  
ATOM   1560  C   PRO A 102      20.536 -34.682  -6.343  1.00 89.24           C  
ATOM   1561  CB  PRO A 102      23.019 -35.236  -6.265  1.00 89.24           C  
ATOM   1562  HB2 PRO A 102      23.017 -34.350  -5.629  1.00 89.24           H  
ATOM   1563  HB3 PRO A 102      23.148 -36.144  -5.676  1.00 89.24           H  
ATOM   1564  O   PRO A 102      19.749 -35.419  -5.759  1.00 89.24           O  
ATOM   1565  CG  PRO A 102      24.114 -35.082  -7.316  1.00 89.24           C  
ATOM   1566  HG2 PRO A 102      25.023 -34.643  -6.906  1.00 89.24           H  
ATOM   1567  HG3 PRO A 102      24.323 -36.044  -7.783  1.00 89.24           H  
ATOM   1568  CD  PRO A 102      23.439 -34.157  -8.322  1.00 89.24           C  
ATOM   1569  HD2 PRO A 102      23.923 -34.265  -9.293  1.00 89.24           H  
ATOM   1570  HD3 PRO A 102      23.512 -33.123  -7.985  1.00 89.24           H  
ATOM   1571  N   VAL A 103      20.324 -33.363  -6.425  1.00 92.30           N  
ATOM   1572  H   VAL A 103      20.998 -32.801  -6.925  1.00 92.30           H  
ATOM   1573  CA  VAL A 103      19.145 -32.694  -5.836  1.00 92.30           C  
ATOM   1574  HA  VAL A 103      19.123 -32.945  -4.776  1.00 92.30           H  
ATOM   1575  C   VAL A 103      17.811 -33.196  -6.417  1.00 92.30           C  
ATOM   1576  CB  VAL A 103      19.292 -31.158  -5.939  1.00 92.30           C  
ATOM   1577  HB  VAL A 103      20.296 -30.907  -5.599  1.00 92.30           H  
ATOM   1578  O   VAL A 103      16.791 -33.107  -5.744  1.00 92.30           O  
ATOM   1579  CG1 VAL A 103      19.140 -30.625  -7.367  1.00 92.30           C  
ATOM   1580 HG11 VAL A 103      19.383 -29.563  -7.387  1.00 92.30           H  
ATOM   1581 HG12 VAL A 103      18.111 -30.742  -7.707  1.00 92.30           H  
ATOM   1582 HG13 VAL A 103      19.812 -31.148  -8.047  1.00 92.30           H  
ATOM   1583  CG2 VAL A 103      18.314 -30.409  -5.026  1.00 92.30           C  
ATOM   1584 HG21 VAL A 103      18.414 -30.770  -4.002  1.00 92.30           H  
ATOM   1585 HG22 VAL A 103      17.287 -30.559  -5.358  1.00 92.30           H  
ATOM   1586 HG23 VAL A 103      18.533 -29.342  -5.048  1.00 92.30           H  
ATOM   1587  N   LEU A 104      17.811 -33.781  -7.623  1.00 95.34           N  
ATOM   1588  H   LEU A 104      18.691 -33.870  -8.111  1.00 95.34           H  
ATOM   1589  CA  LEU A 104      16.619 -34.326  -8.287  1.00 95.34           C  
ATOM   1590  HA  LEU A 104      15.728 -33.930  -7.800  1.00 95.34           H  
ATOM   1591  C   LEU A 104      16.497 -35.860  -8.190  1.00 95.34           C  
ATOM   1592  CB  LEU A 104      16.609 -33.865  -9.759  1.00 95.34           C  
ATOM   1593  HB2 LEU A 104      17.478 -34.296 -10.257  1.00 95.34           H  
ATOM   1594  HB3 LEU A 104      15.719 -34.275 -10.238  1.00 95.34           H  
ATOM   1595  O   LEU A 104      15.495 -36.417  -8.632  1.00 95.34           O  
ATOM   1596  CG  LEU A 104      16.621 -32.342  -9.994  1.00 95.34           C  
ATOM   1597  HG  LEU A 104      17.560 -31.926  -9.628  1.00 95.34           H  
ATOM   1598  CD1 LEU A 104      16.521 -32.043 -11.490  1.00 95.34           C  
ATOM   1599 HD11 LEU A 104      17.388 -32.456 -12.007  1.00 95.34           H  
ATOM   1600 HD12 LEU A 104      15.611 -32.478 -11.905  1.00 95.34           H  
ATOM   1601 HD13 LEU A 104      16.508 -30.966 -11.653  1.00 95.34           H  
ATOM   1602  CD2 LEU A 104      15.457 -31.631  -9.306  1.00 95.34           C  
ATOM   1603 HD21 LEU A 104      15.529 -31.742  -8.224  1.00 95.34           H  
ATOM   1604 HD22 LEU A 104      15.494 -30.567  -9.543  1.00 95.34           H  
ATOM   1605 HD23 LEU A 104      14.515 -32.046  -9.664  1.00 95.34           H  
ATOM   1606  N   THR A 105      17.504 -36.556  -7.648  1.00 93.98           N  
ATOM   1607  H   THR A 105      18.293 -36.039  -7.286  1.00 93.98           H  
ATOM   1608  CA  THR A 105      17.614 -38.030  -7.729  1.00 93.98           C  
ATOM   1609  HA  THR A 105      16.637 -38.449  -7.969  1.00 93.98           H  
ATOM   1610  C   THR A 105      18.055 -38.723  -6.433  1.00 93.98           C  
ATOM   1611  CB  THR A 105      18.577 -38.435  -8.857  1.00 93.98           C  
ATOM   1612  HB  THR A 105      18.695 -39.518  -8.845  1.00 93.98           H  
ATOM   1613  O   THR A 105      17.893 -39.937  -6.301  1.00 93.98           O  
ATOM   1614  CG2 THR A 105      18.081 -38.027 -10.243  1.00 93.98           C  
ATOM   1615 HG21 THR A 105      17.113 -38.489 -10.436  1.00 93.98           H  
ATOM   1616 HG22 THR A 105      18.795 -38.355 -10.998  1.00 93.98           H  
ATOM   1617 HG23 THR A 105      17.977 -36.944 -10.310  1.00 93.98           H  
ATOM   1618  OG1 THR A 105      19.842 -37.844  -8.670  1.00 93.98           O  
ATOM   1619  HG1 THR A 105      19.809 -36.960  -9.044  1.00 93.98           H  
ATOM   1620  N   ASP A 106      18.586 -37.994  -5.452  1.00 92.51           N  
ATOM   1621  H   ASP A 106      18.729 -37.005  -5.599  1.00 92.51           H  
ATOM   1622  CA  ASP A 106      19.073 -38.550  -4.189  1.00 92.51           C  
ATOM   1623  HA  ASP A 106      19.390 -39.579  -4.357  1.00 92.51           H  
ATOM   1624  C   ASP A 106      17.960 -38.575  -3.127  1.00 92.51           C  
ATOM   1625  CB  ASP A 106      20.327 -37.774  -3.752  1.00 92.51           C  
ATOM   1626  HB2 ASP A 106      21.041 -37.775  -4.576  1.00 92.51           H  
ATOM   1627  HB3 ASP A 106      20.051 -36.739  -3.547  1.00 92.51           H  
ATOM   1628  O   ASP A 106      17.724 -37.608  -2.405  1.00 92.51           O  
ATOM   1629  CG  ASP A 106      21.028 -38.343  -2.517  1.00 92.51           C  
ATOM   1630  OD1 ASP A 106      20.515 -39.317  -1.915  1.00 92.51           O  
ATOM   1631  OD2 ASP A 106      22.092 -37.774  -2.164  1.00 92.51           O  
ATOM   1632  N   THR A 107      17.295 -39.724  -2.998  1.00 94.34           N  
ATOM   1633  H   THR A 107      17.507 -40.465  -3.650  1.00 94.34           H  
ATOM   1634  CA  THR A 107      16.273 -39.998  -1.967  1.00 94.34           C  
ATOM   1635  HA  THR A 107      15.564 -39.170  -1.943  1.00 94.34           H  
ATOM   1636  C   THR A 107      16.843 -40.110  -0.543  1.00 94.34           C  
ATOM   1637  CB  THR A 107      15.494 -41.283  -2.309  1.00 94.34           C  
ATOM   1638  HB  THR A 107      14.840 -41.555  -1.480  1.00 94.34           H  
ATOM   1639  O   THR A 107      16.096 -40.416   0.384  1.00 94.34           O  
ATOM   1640  CG2 THR A 107      14.627 -41.148  -3.557  1.00 94.34           C  
ATOM   1641 HG21 THR A 107      14.225 -42.121  -3.840  1.00 94.34           H  
ATOM   1642 HG22 THR A 107      13.788 -40.489  -3.335  1.00 94.34           H  
ATOM   1643 HG23 THR A 107      15.203 -40.730  -4.382  1.00 94.34           H  
ATOM   1644  OG1 THR A 107      16.393 -42.352  -2.549  1.00 94.34           O  
ATOM   1645  HG1 THR A 107      16.681 -42.654  -1.685  1.00 94.34           H  
ATOM   1646  N   THR A 108      18.157 -39.935  -0.342  1.00 91.21           N  
ATOM   1647  H   THR A 108      18.740 -39.687  -1.129  1.00 91.21           H  
ATOM   1648  CA  THR A 108      18.825 -40.067   0.969  1.00 91.21           C  
ATOM   1649  HA  THR A 108      18.117 -40.511   1.669  1.00 91.21           H  
ATOM   1650  C   THR A 108      19.223 -38.736   1.603  1.00 91.21           C  
ATOM   1651  CB  THR A 108      20.030 -41.023   0.926  1.00 91.21           C  
ATOM   1652  HB  THR A 108      20.295 -41.266   1.955  1.00 91.21           H  
ATOM   1653  O   THR A 108      19.706 -38.727   2.737  1.00 91.21           O  
ATOM   1654  CG2 THR A 108      19.715 -42.334   0.206  1.00 91.21           C  
ATOM   1655 HG21 THR A 108      19.555 -42.149  -0.856  1.00 91.21           H  
ATOM   1656 HG22 THR A 108      20.556 -43.019   0.325  1.00 91.21           H  
ATOM   1657 HG23 THR A 108      18.821 -42.782   0.639  1.00 91.21           H  
ATOM   1658  OG1 THR A 108      21.179 -40.474   0.322  1.00 91.21           O  
ATOM   1659  HG1 THR A 108      20.934 -40.081  -0.519  1.00 91.21           H  
ATOM   1660  N   ARG A 109      19.010 -37.612   0.903  1.00 87.80           N  
ATOM   1661  H   ARG A 109      18.578 -37.697  -0.006  1.00 87.80           H  
ATOM   1662  CA  ARG A 109      19.245 -36.260   1.423  1.00 87.80           C  
ATOM   1663  HA  ARG A 109      19.699 -36.351   2.410  1.00 87.80           H  
ATOM   1664  C   ARG A 109      17.942 -35.494   1.629  1.00 87.80           C  
ATOM   1665  CB  ARG A 109      20.243 -35.494   0.532  1.00 87.80           C  
ATOM   1666  HB2 ARG A 109      21.132 -36.109   0.394  1.00 87.80           H  
ATOM   1667  HB3 ARG A 109      20.540 -34.582   1.051  1.00 87.80           H  
ATOM   1668  O   ARG A 109      16.994 -35.625   0.859  1.00 87.80           O  
ATOM   1669  CG  ARG A 109      19.673 -35.109  -0.847  1.00 87.80           C  
ATOM   1670  HG2 ARG A 109      19.419 -36.014  -1.398  1.00 87.80           H  
ATOM   1671  HG3 ARG A 109      18.766 -34.519  -0.717  1.00 87.80           H  
ATOM   1672  CD  ARG A 109      20.645 -34.266  -1.680  1.00 87.80           C  
ATOM   1673  HD2 ARG A 109      20.120 -33.937  -2.577  1.00 87.80           H  
ATOM   1674  HD3 ARG A 109      20.931 -33.386  -1.104  1.00 87.80           H  
ATOM   1675  NE  ARG A 109      21.843 -35.023  -2.080  1.00 87.80           N  
ATOM   1676  HE  ARG A 109      21.837 -36.023  -1.939  1.00 87.80           H  
ATOM   1677  NH1 ARG A 109      22.977 -33.308  -3.079  1.00 87.80           N  
ATOM   1678 HH11 ARG A 109      23.760 -32.984  -3.628  1.00 87.80           H  
ATOM   1679 HH12 ARG A 109      22.212 -32.668  -2.915  1.00 87.80           H  
ATOM   1680  NH2 ARG A 109      23.845 -35.343  -3.097  1.00 87.80           N  
ATOM   1681 HH21 ARG A 109      24.566 -34.928  -3.670  1.00 87.80           H  
ATOM   1682 HH22 ARG A 109      23.711 -36.337  -2.975  1.00 87.80           H  
ATOM   1683  CZ  ARG A 109      22.879 -34.557  -2.744  1.00 87.80           C  
ATOM   1684  N   GLU A 110      17.969 -34.604   2.609  1.00 91.32           N  
ATOM   1685  H   GLU A 110      18.780 -34.564   3.209  1.00 91.32           H  
ATOM   1686  CA  GLU A 110      17.065 -33.462   2.683  1.00 91.32           C  
ATOM   1687  HA  GLU A 110      16.265 -33.563   1.950  1.00 91.32           H  
ATOM   1688  C   GLU A 110      17.890 -32.228   2.324  1.00 91.32           C  
ATOM   1689  CB  GLU A 110      16.414 -33.373   4.067  1.00 91.32           C  
ATOM   1690  HB2 GLU A 110      15.821 -32.460   4.124  1.00 91.32           H  
ATOM   1691  HB3 GLU A 110      17.191 -33.344   4.832  1.00 91.32           H  
ATOM   1692  O   GLU A 110      18.958 -31.987   2.891  1.00 91.32           O  
ATOM   1693  CG  GLU A 110      15.497 -34.587   4.282  1.00 91.32           C  
ATOM   1694  HG2 GLU A 110      14.761 -34.607   3.478  1.00 91.32           H  
ATOM   1695  HG3 GLU A 110      16.082 -35.505   4.218  1.00 91.32           H  
ATOM   1696  CD  GLU A 110      14.783 -34.569   5.634  1.00 91.32           C  
ATOM   1697  OE1 GLU A 110      13.612 -35.009   5.648  1.00 91.32           O  
ATOM   1698  OE2 GLU A 110      15.426 -34.165   6.630  1.00 91.32           O  
ATOM   1699  N   THR A 111      17.445 -31.488   1.313  1.00 93.06           N  
ATOM   1700  H   THR A 111      16.543 -31.708   0.917  1.00 93.06           H  
ATOM   1701  CA  THR A 111      18.130 -30.277   0.852  1.00 93.06           C  
ATOM   1702  HA  THR A 111      19.188 -30.335   1.107  1.00 93.06           H  
ATOM   1703  C   THR A 111      17.490 -29.082   1.551  1.00 93.06           C  
ATOM   1704  CB  THR A 111      18.052 -30.149  -0.674  1.00 93.06           C  
ATOM   1705  HB  THR A 111      17.010 -30.078  -0.986  1.00 93.06           H  
ATOM   1706  O   THR A 111      16.284 -28.893   1.381  1.00 93.06           O  
ATOM   1707  CG2 THR A 111      18.819 -28.944  -1.213  1.00 93.06           C  
ATOM   1708 HG21 THR A 111      18.754 -28.941  -2.301  1.00 93.06           H  
ATOM   1709 HG22 THR A 111      18.373 -28.021  -0.844  1.00 93.06           H  
ATOM   1710 HG23 THR A 111      19.864 -28.991  -0.906  1.00 93.06           H  
ATOM   1711  OG1 THR A 111      18.627 -31.304  -1.251  1.00 93.06           O  
ATOM   1712  HG1 THR A 111      18.004 -32.015  -1.083  1.00 93.06           H  
ATOM   1713  N   PRO A 112      18.239 -28.273   2.324  1.00 94.49           N  
ATOM   1714  CA  PRO A 112      17.703 -27.036   2.874  1.00 94.49           C  
ATOM   1715  HA  PRO A 112      16.836 -27.267   3.493  1.00 94.49           H  
ATOM   1716  C   PRO A 112      17.293 -26.104   1.730  1.00 94.49           C  
ATOM   1717  CB  PRO A 112      18.810 -26.434   3.753  1.00 94.49           C  
ATOM   1718  HB2 PRO A 112      19.346 -25.653   3.213  1.00 94.49           H  
ATOM   1719  HB3 PRO A 112      18.406 -26.036   4.684  1.00 94.49           H  
ATOM   1720  O   PRO A 112      18.039 -25.949   0.755  1.00 94.49           O  
ATOM   1721  CG  PRO A 112      19.756 -27.606   4.012  1.00 94.49           C  
ATOM   1722  HG2 PRO A 112      19.403 -28.178   4.871  1.00 94.49           H  
ATOM   1723  HG3 PRO A 112      20.783 -27.276   4.167  1.00 94.49           H  
ATOM   1724  CD  PRO A 112      19.616 -28.459   2.755  1.00 94.49           C  
ATOM   1725  HD2 PRO A 112      20.291 -28.096   1.981  1.00 94.49           H  
ATOM   1726  HD3 PRO A 112      19.830 -29.500   2.995  1.00 94.49           H  
ATOM   1727  N   ILE A 113      16.130 -25.471   1.854  1.00 96.56           N  
ATOM   1728  H   ILE A 113      15.561 -25.656   2.668  1.00 96.56           H  
ATOM   1729  CA  ILE A 113      15.631 -24.484   0.892  1.00 96.56           C  
ATOM   1730  HA  ILE A 113      16.458 -24.218   0.233  1.00 96.56           H  
ATOM   1731  C   ILE A 113      15.210 -23.187   1.583  1.00 96.56           C  
ATOM   1732  CB  ILE A 113      14.498 -25.043  -0.006  1.00 96.56           C  
ATOM   1733  HB  ILE A 113      14.216 -24.250  -0.698  1.00 96.56           H  
ATOM   1734  O   ILE A 113      14.877 -23.171   2.769  1.00 96.56           O  
ATOM   1735  CG1 ILE A 113      13.238 -25.442   0.792  1.00 96.56           C  
ATOM   1736 HG12 ILE A 113      13.462 -26.322   1.396  1.00 96.56           H  
ATOM   1737 HG13 ILE A 113      12.955 -24.627   1.458  1.00 96.56           H  
ATOM   1738  CG2 ILE A 113      15.002 -26.223  -0.853  1.00 96.56           C  
ATOM   1739 HG21 ILE A 113      15.943 -25.955  -1.334  1.00 96.56           H  
ATOM   1740 HG22 ILE A 113      15.159 -27.101  -0.227  1.00 96.56           H  
ATOM   1741 HG23 ILE A 113      14.279 -26.459  -1.635  1.00 96.56           H  
ATOM   1742  CD1 ILE A 113      12.023 -25.760  -0.085  1.00 96.56           C  
ATOM   1743 HD11 ILE A 113      11.153 -25.905   0.556  1.00 96.56           H  
ATOM   1744 HD12 ILE A 113      11.826 -24.934  -0.769  1.00 96.56           H  
ATOM   1745 HD13 ILE A 113      12.195 -26.671  -0.658  1.00 96.56           H  
ATOM   1746  N   PHE A 114      15.188 -22.101   0.815  1.00 94.47           N  
ATOM   1747  H   PHE A 114      15.527 -22.191  -0.132  1.00 94.47           H  
ATOM   1748  CA  PHE A 114      14.454 -20.882   1.150  1.00 94.47           C  
ATOM   1749  HA  PHE A 114      13.844 -21.056   2.036  1.00 94.47           H  
ATOM   1750  C   PHE A 114      13.514 -20.538  -0.007  1.00 94.47           C  
ATOM   1751  CB  PHE A 114      15.433 -19.746   1.466  1.00 94.47           C  
ATOM   1752  HB2 PHE A 114      16.040 -19.536   0.585  1.00 94.47           H  
ATOM   1753  HB3 PHE A 114      16.102 -20.076   2.261  1.00 94.47           H  
ATOM   1754  O   PHE A 114      13.945 -20.506  -1.163  1.00 94.47           O  
ATOM   1755  CG  PHE A 114      14.757 -18.471   1.929  1.00 94.47           C  
ATOM   1756  CD1 PHE A 114      14.565 -17.394   1.041  1.00 94.47           C  
ATOM   1757  HD1 PHE A 114      14.900 -17.472   0.017  1.00 94.47           H  
ATOM   1758  CD2 PHE A 114      14.319 -18.362   3.262  1.00 94.47           C  
ATOM   1759  HD2 PHE A 114      14.455 -19.183   3.951  1.00 94.47           H  
ATOM   1760  CE1 PHE A 114      13.949 -16.211   1.492  1.00 94.47           C  
ATOM   1761  HE1 PHE A 114      13.814 -15.376   0.820  1.00 94.47           H  
ATOM   1762  CE2 PHE A 114      13.705 -17.182   3.709  1.00 94.47           C  
ATOM   1763  HE2 PHE A 114      13.380 -17.100   4.736  1.00 94.47           H  
ATOM   1764  CZ  PHE A 114      13.526 -16.103   2.829  1.00 94.47           C  
ATOM   1765  HZ  PHE A 114      13.070 -15.193   3.190  1.00 94.47           H  
ATOM   1766  N   VAL A 115      12.237 -20.298   0.291  1.00 95.49           N  
ATOM   1767  H   VAL A 115      11.961 -20.302   1.263  1.00 95.49           H  
ATOM   1768  CA  VAL A 115      11.220 -19.931  -0.708  1.00 95.49           C  
ATOM   1769  HA  VAL A 115      11.662 -19.995  -1.703  1.00 95.49           H  
ATOM   1770  C   VAL A 115      10.787 -18.490  -0.477  1.00 95.49           C  
ATOM   1771  CB  VAL A 115      10.012 -20.888  -0.683  1.00 95.49           C  
ATOM   1772  HB  VAL A 115       9.547 -20.858   0.302  1.00 95.49           H  
ATOM   1773  O   VAL A 115      10.476 -18.140   0.658  1.00 95.49           O  
ATOM   1774  CG1 VAL A 115       8.957 -20.521  -1.735  1.00 95.49           C  
ATOM   1775 HG11 VAL A 115       8.158 -21.262  -1.731  1.00 95.49           H  
ATOM   1776 HG12 VAL A 115       9.404 -20.488  -2.729  1.00 95.49           H  
ATOM   1777 HG13 VAL A 115       8.516 -19.551  -1.505  1.00 95.49           H  
ATOM   1778  CG2 VAL A 115      10.463 -22.322  -0.982  1.00 95.49           C  
ATOM   1779 HG21 VAL A 115      11.149 -22.669  -0.210  1.00 95.49           H  
ATOM   1780 HG22 VAL A 115       9.604 -22.991  -1.013  1.00 95.49           H  
ATOM   1781 HG23 VAL A 115      10.971 -22.344  -1.947  1.00 95.49           H  
ATOM   1782  N   ARG A 116      10.739 -17.670  -1.536  1.00 93.03           N  
ATOM   1783  H   ARG A 116      10.981 -18.067  -2.433  1.00 93.03           H  
ATOM   1784  CA  ARG A 116      10.207 -16.294  -1.510  1.00 93.03           C  
ATOM   1785  HA  ARG A 116       9.904 -16.078  -0.485  1.00 93.03           H  
ATOM   1786  C   ARG A 116       8.945 -16.191  -2.376  1.00 93.03           C  
ATOM   1787  CB  ARG A 116      11.309 -15.273  -1.876  1.00 93.03           C  
ATOM   1788  HB2 ARG A 116      12.152 -15.432  -1.203  1.00 93.03           H  
ATOM   1789  HB3 ARG A 116      11.646 -15.463  -2.895  1.00 93.03           H  
ATOM   1790  O   ARG A 116       8.972 -16.528  -3.562  1.00 93.03           O  
ATOM   1791  CG  ARG A 116      10.874 -13.793  -1.760  1.00 93.03           C  
ATOM   1792  HG2 ARG A 116      10.432 -13.620  -0.778  1.00 93.03           H  
ATOM   1793  HG3 ARG A 116      10.119 -13.589  -2.520  1.00 93.03           H  
ATOM   1794  CD  ARG A 116      12.051 -12.809  -1.941  1.00 93.03           C  
ATOM   1795  HD2 ARG A 116      12.601 -13.085  -2.840  1.00 93.03           H  
ATOM   1796  HD3 ARG A 116      12.721 -12.910  -1.087  1.00 93.03           H  
ATOM   1797  NE  ARG A 116      11.601 -11.402  -2.080  1.00 93.03           N  
ATOM   1798  HE  ARG A 116      10.830 -11.225  -2.707  1.00 93.03           H  
ATOM   1799  NH1 ARG A 116      13.237 -10.259  -0.885  1.00 93.03           N  
ATOM   1800 HH11 ARG A 116      13.662 -11.093  -0.507  1.00 93.03           H  
ATOM   1801 HH12 ARG A 116      13.472  -9.355  -0.501  1.00 93.03           H  
ATOM   1802  NH2 ARG A 116      11.625  -9.124  -1.766  1.00 93.03           N  
ATOM   1803 HH21 ARG A 116      10.972  -8.969  -2.521  1.00 93.03           H  
ATOM   1804 HH22 ARG A 116      12.025  -8.327  -1.291  1.00 93.03           H  
ATOM   1805  CZ  ARG A 116      12.153 -10.297  -1.591  1.00 93.03           C  
ATOM   1806  N   PHE A 117       7.867 -15.692  -1.773  1.00 92.42           N  
ATOM   1807  H   PHE A 117       7.978 -15.408  -0.811  1.00 92.42           H  
ATOM   1808  CA  PHE A 117       6.583 -15.358  -2.400  1.00 92.42           C  
ATOM   1809  HA  PHE A 117       6.566 -15.725  -3.426  1.00 92.42           H  
ATOM   1810  C   PHE A 117       6.388 -13.846  -2.395  1.00 92.42           C  
ATOM   1811  CB  PHE A 117       5.416 -15.971  -1.623  1.00 92.42           C  
ATOM   1812  HB2 PHE A 117       4.506 -15.835  -2.209  1.00 92.42           H  
ATOM   1813  HB3 PHE A 117       5.282 -15.415  -0.696  1.00 92.42           H  
ATOM   1814  O   PHE A 117       6.760 -13.188  -1.421  1.00 92.42           O  
ATOM   1815  CG  PHE A 117       5.548 -17.434  -1.284  1.00 92.42           C  
ATOM   1816  CD1 PHE A 117       5.502 -18.400  -2.302  1.00 92.42           C  
ATOM   1817  HD1 PHE A 117       5.427 -18.101  -3.337  1.00 92.42           H  
ATOM   1818  CD2 PHE A 117       5.685 -17.829   0.059  1.00 92.42           C  
ATOM   1819  HD2 PHE A 117       5.743 -17.084   0.839  1.00 92.42           H  
ATOM   1820  CE1 PHE A 117       5.547 -19.762  -1.967  1.00 92.42           C  
ATOM   1821  HE1 PHE A 117       5.509 -20.510  -2.745  1.00 92.42           H  
ATOM   1822  CE2 PHE A 117       5.736 -19.194   0.391  1.00 92.42           C  
ATOM   1823  HE2 PHE A 117       5.837 -19.497   1.422  1.00 92.42           H  
ATOM   1824  CZ  PHE A 117       5.653 -20.160  -0.625  1.00 92.42           C  
ATOM   1825  HZ  PHE A 117       5.690 -21.212  -0.383  1.00 92.42           H  
ATOM   1826  N   SER A 118       5.818 -13.272  -3.453  1.00 87.26           N  
ATOM   1827  H   SER A 118       5.579 -13.837  -4.256  1.00 87.26           H  
ATOM   1828  CA  SER A 118       5.885 -11.813  -3.614  1.00 87.26           C  
ATOM   1829  HA  SER A 118       5.556 -11.328  -2.695  1.00 87.26           H  
ATOM   1830  C   SER A 118       5.057 -11.253  -4.766  1.00 87.26           C  
ATOM   1831  CB  SER A 118       7.342 -11.451  -3.889  1.00 87.26           C  
ATOM   1832  HB2 SER A 118       7.407 -10.390  -4.128  1.00 87.26           H  
ATOM   1833  HB3 SER A 118       7.950 -11.644  -3.005  1.00 87.26           H  
ATOM   1834  O   SER A 118       4.893 -11.934  -5.777  1.00 87.26           O  
ATOM   1835  OG  SER A 118       7.839 -12.261  -4.942  1.00 87.26           O  
ATOM   1836  HG  SER A 118       7.243 -12.144  -5.686  1.00 87.26           H  
ATOM   1837  N   THR A 119       4.631  -9.994  -4.658  1.00 83.13           N  
ATOM   1838  H   THR A 119       4.874  -9.469  -3.830  1.00 83.13           H  
ATOM   1839  CA  THR A 119       3.917  -9.271  -5.726  1.00 83.13           C  
ATOM   1840  HA  THR A 119       3.404 -10.021  -6.327  1.00 83.13           H  
ATOM   1841  C   THR A 119       4.851  -8.484  -6.654  1.00 83.13           C  
ATOM   1842  CB  THR A 119       2.866  -8.300  -5.170  1.00 83.13           C  
ATOM   1843  HB  THR A 119       2.391  -7.772  -5.997  1.00 83.13           H  
ATOM   1844  O   THR A 119       5.900  -8.019  -6.202  1.00 83.13           O  
ATOM   1845  CG2 THR A 119       1.779  -8.981  -4.339  1.00 83.13           C  
ATOM   1846 HG21 THR A 119       1.250  -9.702  -4.962  1.00 83.13           H  
ATOM   1847 HG22 THR A 119       2.215  -9.486  -3.477  1.00 83.13           H  
ATOM   1848 HG23 THR A 119       1.069  -8.231  -3.989  1.00 83.13           H  
ATOM   1849  OG1 THR A 119       3.510  -7.355  -4.347  1.00 83.13           O  
ATOM   1850  HG1 THR A 119       4.360  -7.165  -4.751  1.00 83.13           H  
ATOM   1851  N   VAL A 120       4.452  -8.280  -7.913  1.00 75.75           N  
ATOM   1852  H   VAL A 120       3.558  -8.668  -8.178  1.00 75.75           H  
ATOM   1853  CA  VAL A 120       5.286  -7.705  -8.986  1.00 75.75           C  
ATOM   1854  HA  VAL A 120       6.324  -7.713  -8.654  1.00 75.75           H  
ATOM   1855  C   VAL A 120       4.963  -6.238  -9.304  1.00 75.75           C  
ATOM   1856  CB  VAL A 120       5.216  -8.590 -10.250  1.00 75.75           C  
ATOM   1857  HB  VAL A 120       4.183  -8.650 -10.593  1.00 75.75           H  
ATOM   1858  O   VAL A 120       5.883  -5.426  -9.290  1.00 75.75           O  
ATOM   1859  CG1 VAL A 120       6.080  -8.043 -11.396  1.00 75.75           C  
ATOM   1860 HG11 VAL A 120       5.705  -7.073 -11.721  1.00 75.75           H  
ATOM   1861 HG12 VAL A 120       6.034  -8.722 -12.248  1.00 75.75           H  
ATOM   1862 HG13 VAL A 120       7.115  -7.936 -11.070  1.00 75.75           H  
ATOM   1863  CG2 VAL A 120       5.721 -10.008  -9.945  1.00 75.75           C  
ATOM   1864 HG21 VAL A 120       5.089 -10.477  -9.191  1.00 75.75           H  
ATOM   1865 HG22 VAL A 120       5.667 -10.617 -10.848  1.00 75.75           H  
ATOM   1866 HG23 VAL A 120       6.751  -9.977  -9.588  1.00 75.75           H  
ATOM   1867  N   LEU A 121       3.701  -5.870  -9.568  1.00 73.77           N  
ATOM   1868  H   LEU A 121       2.988  -6.584  -9.585  1.00 73.77           H  
ATOM   1869  CA  LEU A 121       3.351  -4.534 -10.111  1.00 73.77           C  
ATOM   1870  HA  LEU A 121       4.101  -4.270 -10.857  1.00 73.77           H  
ATOM   1871  C   LEU A 121       3.386  -3.362  -9.100  1.00 73.77           C  
ATOM   1872  CB  LEU A 121       1.986  -4.598 -10.830  1.00 73.77           C  
ATOM   1873  HB2 LEU A 121       1.219  -4.864 -10.102  1.00 73.77           H  
ATOM   1874  HB3 LEU A 121       1.753  -3.601 -11.203  1.00 73.77           H  
ATOM   1875  O   LEU A 121       3.097  -2.219  -9.449  1.00 73.77           O  
ATOM   1876  CG  LEU A 121       1.887  -5.571 -12.022  1.00 73.77           C  
ATOM   1877  HG  LEU A 121       1.978  -6.594 -11.658  1.00 73.77           H  
ATOM   1878  CD1 LEU A 121       0.519  -5.416 -12.689  1.00 73.77           C  
ATOM   1879 HD11 LEU A 121      -0.270  -5.605 -11.961  1.00 73.77           H  
ATOM   1880 HD12 LEU A 121       0.406  -4.404 -13.078  1.00 73.77           H  
ATOM   1881 HD13 LEU A 121       0.418  -6.128 -13.508  1.00 73.77           H  
ATOM   1882  CD2 LEU A 121       2.971  -5.345 -13.081  1.00 73.77           C  
ATOM   1883 HD21 LEU A 121       2.959  -4.304 -13.404  1.00 73.77           H  
ATOM   1884 HD22 LEU A 121       3.952  -5.584 -12.672  1.00 73.77           H  
ATOM   1885 HD23 LEU A 121       2.785  -5.988 -13.941  1.00 73.77           H  
ATOM   1886  N   GLY A 122       3.713  -3.614  -7.832  1.00 69.38           N  
ATOM   1887  H   GLY A 122       4.022  -4.549  -7.605  1.00 69.38           H  
ATOM   1888  CA  GLY A 122       3.726  -2.582  -6.792  1.00 69.38           C  
ATOM   1889  HA2 GLY A 122       3.577  -3.056  -5.822  1.00 69.38           H  
ATOM   1890  HA3 GLY A 122       2.909  -1.879  -6.955  1.00 69.38           H  
ATOM   1891  C   GLY A 122       5.024  -1.780  -6.737  1.00 69.38           C  
ATOM   1892  O   GLY A 122       5.921  -2.155  -5.977  1.00 69.38           O  
ATOM   1893  N   SER A 123       5.118  -0.666  -7.476  1.00 64.53           N  
ATOM   1894  H   SER A 123       4.354  -0.419  -8.089  1.00 64.53           H  
ATOM   1895  CA  SER A 123       6.298   0.217  -7.442  1.00 64.53           C  
ATOM   1896  HA  SER A 123       7.172  -0.401  -7.650  1.00 64.53           H  
ATOM   1897  C   SER A 123       6.514   0.810  -6.047  1.00 64.53           C  
ATOM   1898  CB  SER A 123       6.258   1.302  -8.534  1.00 64.53           C  
ATOM   1899  HB2 SER A 123       7.214   1.825  -8.549  1.00 64.53           H  
ATOM   1900  HB3 SER A 123       6.113   0.832  -9.506  1.00 64.53           H  
ATOM   1901  O   SER A 123       7.560   0.611  -5.428  1.00 64.53           O  
ATOM   1902  OG  SER A 123       5.219   2.235  -8.303  1.00 64.53           O  
ATOM   1903  HG  SER A 123       5.521   3.133  -8.453  1.00 64.53           H  
ATOM   1904  N   ARG A 124       5.491   1.433  -5.458  1.00 65.19           N  
ATOM   1905  H   ARG A 124       4.663   1.595  -6.013  1.00 65.19           H  
ATOM   1906  CA  ARG A 124       5.495   1.871  -4.048  1.00 65.19           C  
ATOM   1907  HA  ARG A 124       6.531   1.980  -3.726  1.00 65.19           H  
ATOM   1908  C   ARG A 124       4.921   0.787  -3.144  1.00 65.19           C  
ATOM   1909  CB  ARG A 124       4.831   3.246  -3.902  1.00 65.19           C  
ATOM   1910  HB2 ARG A 124       4.914   3.580  -2.868  1.00 65.19           H  
ATOM   1911  HB3 ARG A 124       3.776   3.186  -4.168  1.00 65.19           H  
ATOM   1912  O   ARG A 124       4.181   1.077  -2.207  1.00 65.19           O  
ATOM   1913  CG  ARG A 124       5.554   4.243  -4.813  1.00 65.19           C  
ATOM   1914  HG2 ARG A 124       6.610   4.272  -4.543  1.00 65.19           H  
ATOM   1915  HG3 ARG A 124       5.468   3.925  -5.852  1.00 65.19           H  
ATOM   1916  CD  ARG A 124       4.975   5.643  -4.708  1.00 65.19           C  
ATOM   1917  HD2 ARG A 124       5.043   5.991  -3.677  1.00 65.19           H  
ATOM   1918  HD3 ARG A 124       3.928   5.618  -5.010  1.00 65.19           H  
ATOM   1919  NE  ARG A 124       5.715   6.527  -5.612  1.00 65.19           N  
ATOM   1920  HE  ARG A 124       5.563   6.378  -6.599  1.00 65.19           H  
ATOM   1921  NH1 ARG A 124       7.154   7.605  -4.148  1.00 65.19           N  
ATOM   1922 HH11 ARG A 124       6.942   6.985  -3.379  1.00 65.19           H  
ATOM   1923 HH12 ARG A 124       7.908   8.274  -4.082  1.00 65.19           H  
ATOM   1924  NH2 ARG A 124       7.239   8.037  -6.288  1.00 65.19           N  
ATOM   1925 HH21 ARG A 124       6.882   7.861  -7.216  1.00 65.19           H  
ATOM   1926 HH22 ARG A 124       7.928   8.745  -6.078  1.00 65.19           H  
ATOM   1927  CZ  ARG A 124       6.678   7.375  -5.335  1.00 65.19           C  
ATOM   1928  N   GLY A 125       5.261  -0.461  -3.462  1.00 67.32           N  
ATOM   1929  H   GLY A 125       5.859  -0.586  -4.266  1.00 67.32           H  
ATOM   1930  CA  GLY A 125       4.659  -1.650  -2.886  1.00 67.32           C  
ATOM   1931  HA2 GLY A 125       5.189  -2.530  -3.249  1.00 67.32           H  
ATOM   1932  HA3 GLY A 125       4.761  -1.615  -1.801  1.00 67.32           H  
ATOM   1933  C   GLY A 125       3.180  -1.806  -3.237  1.00 67.32           C  
ATOM   1934  O   GLY A 125       2.664  -1.251  -4.203  1.00 67.32           O  
ATOM   1935  N   SER A 126       2.523  -2.648  -2.455  1.00 77.70           N  
ATOM   1936  H   SER A 126       3.001  -2.995  -1.636  1.00 77.70           H  
ATOM   1937  CA  SER A 126       1.187  -3.201  -2.682  1.00 77.70           C  
ATOM   1938  HA  SER A 126       0.537  -2.458  -3.144  1.00 77.70           H  
ATOM   1939  C   SER A 126       0.599  -3.627  -1.330  1.00 77.70           C  
ATOM   1940  CB  SER A 126       1.325  -4.420  -3.611  1.00 77.70           C  
ATOM   1941  HB2 SER A 126       1.755  -4.102  -4.561  1.00 77.70           H  
ATOM   1942  HB3 SER A 126       0.350  -4.871  -3.793  1.00 77.70           H  
ATOM   1943  O   SER A 126       1.251  -3.461  -0.295  1.00 77.70           O  
ATOM   1944  OG  SER A 126       2.190  -5.364  -3.013  1.00 77.70           O  
ATOM   1945  HG  SER A 126       2.400  -6.070  -3.629  1.00 77.70           H  
ATOM   1946  N   ALA A 127      -0.586  -4.235  -1.325  1.00 86.66           N  
ATOM   1947  H   ALA A 127      -1.077  -4.327  -2.202  1.00 86.66           H  
ATOM   1948  CA  ALA A 127      -0.981  -5.158  -0.261  1.00 86.66           C  
ATOM   1949  HA  ALA A 127      -0.385  -4.979   0.634  1.00 86.66           H  
ATOM   1950  C   ALA A 127      -0.742  -6.610  -0.706  1.00 86.66           C  
ATOM   1951  CB  ALA A 127      -2.442  -4.908   0.100  1.00 86.66           C  
ATOM   1952  HB1 ALA A 127      -3.079  -5.117  -0.760  1.00 86.66           H  
ATOM   1953  HB2 ALA A 127      -2.722  -5.566   0.922  1.00 86.66           H  
ATOM   1954  HB3 ALA A 127      -2.576  -3.872   0.411  1.00 86.66           H  
ATOM   1955  O   ALA A 127      -0.752  -6.907  -1.900  1.00 86.66           O  
ATOM   1956  N   ASP A 128      -0.596  -7.546   0.235  1.00 89.11           N  
ATOM   1957  H   ASP A 128      -0.613  -7.270   1.206  1.00 89.11           H  
ATOM   1958  CA  ASP A 128      -0.370  -8.968  -0.065  1.00 89.11           C  
ATOM   1959  HA  ASP A 128       0.537  -9.060  -0.662  1.00 89.11           H  
ATOM   1960  C   ASP A 128      -1.516  -9.608  -0.890  1.00 89.11           C  
ATOM   1961  CB  ASP A 128      -0.165  -9.744   1.253  1.00 89.11           C  
ATOM   1962  HB2 ASP A 128      -0.855  -9.382   2.015  1.00 89.11           H  
ATOM   1963  HB3 ASP A 128      -0.433 -10.785   1.067  1.00 89.11           H  
ATOM   1964  O   ASP A 128      -1.298 -10.631  -1.550  1.00 89.11           O  
ATOM   1965  CG  ASP A 128       1.275  -9.721   1.795  1.00 89.11           C  
ATOM   1966  OD1 ASP A 128       1.894  -8.638   1.896  1.00 89.11           O  
ATOM   1967  OD2 ASP A 128       1.805 -10.814   2.107  1.00 89.11           O  
ATOM   1968  N   THR A 129      -2.724  -9.026  -0.875  1.00 92.89           N  
ATOM   1969  H   THR A 129      -2.833  -8.198  -0.307  1.00 92.89           H  
ATOM   1970  CA  THR A 129      -3.964  -9.566  -1.472  1.00 92.89           C  
ATOM   1971  HA  THR A 129      -3.827 -10.632  -1.648  1.00 92.89           H  
ATOM   1972  C   THR A 129      -4.370  -8.975  -2.829  1.00 92.89           C  
ATOM   1973  CB  THR A 129      -5.151  -9.432  -0.501  1.00 92.89           C  
ATOM   1974  HB  THR A 129      -6.057  -9.809  -0.974  1.00 92.89           H  
ATOM   1975  O   THR A 129      -5.369  -9.426  -3.384  1.00 92.89           O  
ATOM   1976  CG2 THR A 129      -4.911 -10.221   0.785  1.00 92.89           C  
ATOM   1977 HG21 THR A 129      -4.596 -11.237   0.546  1.00 92.89           H  
ATOM   1978 HG22 THR A 129      -4.149  -9.735   1.394  1.00 92.89           H  
ATOM   1979 HG23 THR A 129      -5.841 -10.279   1.350  1.00 92.89           H  
ATOM   1980  OG1 THR A 129      -5.328  -8.078  -0.158  1.00 92.89           O  
ATOM   1981  HG1 THR A 129      -6.230  -7.831  -0.375  1.00 92.89           H  
ATOM   1982  N   VAL A 130      -3.618  -8.027  -3.407  1.00 92.43           N  
ATOM   1983  H   VAL A 130      -2.793  -7.699  -2.925  1.00 92.43           H  
ATOM   1984  CA  VAL A 130      -3.964  -7.413  -4.714  1.00 92.43           C  
ATOM   1985  HA  VAL A 130      -4.952  -6.965  -4.611  1.00 92.43           H  
ATOM   1986  C   VAL A 130      -4.068  -8.444  -5.854  1.00 92.43           C  
ATOM   1987  CB  VAL A 130      -2.992  -6.280  -5.115  1.00 92.43           C  
ATOM   1988  HB  VAL A 130      -3.335  -5.868  -6.065  1.00 92.43           H  
ATOM   1989  O   VAL A 130      -3.471  -9.523  -5.782  1.00 92.43           O  
ATOM   1990  CG1 VAL A 130      -3.007  -5.138  -4.092  1.00 92.43           C  
ATOM   1991 HG11 VAL A 130      -2.378  -4.324  -4.452  1.00 92.43           H  
ATOM   1992 HG12 VAL A 130      -4.023  -4.762  -3.977  1.00 92.43           H  
ATOM   1993 HG13 VAL A 130      -2.639  -5.485  -3.127  1.00 92.43           H  
ATOM   1994  CG2 VAL A 130      -1.550  -6.762  -5.306  1.00 92.43           C  
ATOM   1995 HG21 VAL A 130      -1.519  -7.547  -6.063  1.00 92.43           H  
ATOM   1996 HG22 VAL A 130      -1.142  -7.151  -4.373  1.00 92.43           H  
ATOM   1997 HG23 VAL A 130      -0.936  -5.933  -5.658  1.00 92.43           H  
ATOM   1998  N   ARG A 131      -4.795  -8.122  -6.932  1.00 94.17           N  
ATOM   1999  H   ARG A 131      -5.215  -7.205  -6.974  1.00 94.17           H  
ATOM   2000  CA  ARG A 131      -4.774  -8.922  -8.170  1.00 94.17           C  
ATOM   2001  HA  ARG A 131      -4.930  -9.972  -7.926  1.00 94.17           H  
ATOM   2002  C   ARG A 131      -3.401  -8.786  -8.822  1.00 94.17           C  
ATOM   2003  CB  ARG A 131      -5.895  -8.464  -9.118  1.00 94.17           C  
ATOM   2004  HB2 ARG A 131      -6.852  -8.657  -8.634  1.00 94.17           H  
ATOM   2005  HB3 ARG A 131      -5.808  -7.393  -9.301  1.00 94.17           H  
ATOM   2006  O   ARG A 131      -3.059  -7.710  -9.290  1.00 94.17           O  
ATOM   2007  CG  ARG A 131      -5.853  -9.205 -10.466  1.00 94.17           C  
ATOM   2008  HG2 ARG A 131      -5.895 -10.279 -10.288  1.00 94.17           H  
ATOM   2009  HG3 ARG A 131      -4.921  -8.977 -10.984  1.00 94.17           H  
ATOM   2010  CD  ARG A 131      -7.005  -8.790 -11.388  1.00 94.17           C  
ATOM   2011  HD2 ARG A 131      -6.888  -9.282 -12.354  1.00 94.17           H  
ATOM   2012  HD3 ARG A 131      -6.944  -7.716 -11.560  1.00 94.17           H  
ATOM   2013  NE  ARG A 131      -8.323  -9.119 -10.814  1.00 94.17           N  
ATOM   2014  HE  ARG A 131      -8.857  -8.325 -10.490  1.00 94.17           H  
ATOM   2015  NH1 ARG A 131      -8.282 -11.381 -11.218  1.00 94.17           N  
ATOM   2016 HH11 ARG A 131      -7.405 -11.278 -11.710  1.00 94.17           H  
ATOM   2017 HH12 ARG A 131      -8.773 -12.259 -11.304  1.00 94.17           H  
ATOM   2018  NH2 ARG A 131     -10.032 -10.470 -10.172  1.00 94.17           N  
ATOM   2019 HH21 ARG A 131     -10.463 -11.383 -10.167  1.00 94.17           H  
ATOM   2020 HH22 ARG A 131     -10.509  -9.660  -9.802  1.00 94.17           H  
ATOM   2021  CZ  ARG A 131      -8.870 -10.318 -10.740  1.00 94.17           C  
ATOM   2022  N   ASP A 132      -2.616  -9.862  -8.830  1.00 91.99           N  
ATOM   2023  H   ASP A 132      -2.968 -10.726  -8.441  1.00 91.99           H  
ATOM   2024  CA  ASP A 132      -1.235  -9.810  -9.320  1.00 91.99           C  
ATOM   2025  HA  ASP A 132      -1.215  -9.215 -10.233  1.00 91.99           H  
ATOM   2026  C   ASP A 132      -0.639 -11.191  -9.654  1.00 91.99           C  
ATOM   2027  CB  ASP A 132      -0.367  -9.085  -8.282  1.00 91.99           C  
ATOM   2028  HB2 ASP A 132      -0.735  -8.069  -8.142  1.00 91.99           H  
ATOM   2029  HB3 ASP A 132      -0.436  -9.609  -7.329  1.00 91.99           H  
ATOM   2030  O   ASP A 132      -0.946 -12.211  -9.018  1.00 91.99           O  
ATOM   2031  CG  ASP A 132       1.092  -8.994  -8.711  1.00 91.99           C  
ATOM   2032  OD1 ASP A 132       1.383  -8.525  -9.830  1.00 91.99           O  
ATOM   2033  OD2 ASP A 132       1.938  -9.448  -7.920  1.00 91.99           O  
ATOM   2034  N   VAL A 133       0.267 -11.191 -10.635  1.00 91.56           N  
ATOM   2035  H   VAL A 133       0.556 -10.283 -10.969  1.00 91.56           H  
ATOM   2036  CA  VAL A 133       1.045 -12.345 -11.104  1.00 91.56           C  
ATOM   2037  HA  VAL A 133       0.425 -13.240 -11.052  1.00 91.56           H  
ATOM   2038  C   VAL A 133       2.247 -12.537 -10.181  1.00 91.56           C  
ATOM   2039  CB  VAL A 133       1.488 -12.152 -12.568  1.00 91.56           C  
ATOM   2040  HB  VAL A 133       2.142 -11.282 -12.637  1.00 91.56           H  
ATOM   2041  O   VAL A 133       3.350 -12.053 -10.432  1.00 91.56           O  
ATOM   2042  CG1 VAL A 133       2.249 -13.381 -13.091  1.00 91.56           C  
ATOM   2043 HG11 VAL A 133       3.129 -13.581 -12.480  1.00 91.56           H  
ATOM   2044 HG12 VAL A 133       1.603 -14.258 -13.087  1.00 91.56           H  
ATOM   2045 HG13 VAL A 133       2.599 -13.183 -14.105  1.00 91.56           H  
ATOM   2046  CG2 VAL A 133       0.285 -11.910 -13.490  1.00 91.56           C  
ATOM   2047 HG21 VAL A 133      -0.243 -11.004 -13.194  1.00 91.56           H  
ATOM   2048 HG22 VAL A 133      -0.403 -12.754 -13.451  1.00 91.56           H  
ATOM   2049 HG23 VAL A 133       0.635 -11.766 -14.512  1.00 91.56           H  
ATOM   2050  N   ARG A 134       2.035 -13.254  -9.080  1.00 91.32           N  
ATOM   2051  H   ARG A 134       1.117 -13.659  -8.963  1.00 91.32           H  
ATOM   2052  CA  ARG A 134       3.026 -13.365  -8.005  1.00 91.32           C  
ATOM   2053  HA  ARG A 134       3.363 -12.353  -7.779  1.00 91.32           H  
ATOM   2054  C   ARG A 134       4.265 -14.147  -8.428  1.00 91.32           C  
ATOM   2055  CB  ARG A 134       2.379 -13.948  -6.745  1.00 91.32           C  
ATOM   2056  HB2 ARG A 134       3.150 -14.221  -6.024  1.00 91.32           H  
ATOM   2057  HB3 ARG A 134       1.818 -14.844  -7.009  1.00 91.32           H  
ATOM   2058  O   ARG A 134       4.187 -15.141  -9.154  1.00 91.32           O  
ATOM   2059  CG  ARG A 134       1.452 -12.907  -6.102  1.00 91.32           C  
ATOM   2060  HG2 ARG A 134       2.055 -12.147  -5.607  1.00 91.32           H  
ATOM   2061  HG3 ARG A 134       0.848 -12.420  -6.868  1.00 91.32           H  
ATOM   2062  CD  ARG A 134       0.525 -13.576  -5.085  1.00 91.32           C  
ATOM   2063  HD2 ARG A 134       1.131 -14.104  -4.349  1.00 91.32           H  
ATOM   2064  HD3 ARG A 134      -0.097 -14.309  -5.598  1.00 91.32           H  
ATOM   2065  NE  ARG A 134      -0.332 -12.594  -4.401  1.00 91.32           N  
ATOM   2066  HE  ARG A 134      -0.120 -12.365  -3.440  1.00 91.32           H  
ATOM   2067  NH1 ARG A 134      -1.765 -12.088  -6.146  1.00 91.32           N  
ATOM   2068 HH11 ARG A 134      -1.166 -12.467  -6.865  1.00 91.32           H  
ATOM   2069 HH12 ARG A 134      -2.617 -11.633  -6.442  1.00 91.32           H  
ATOM   2070  NH2 ARG A 134      -2.116 -11.233  -4.145  1.00 91.32           N  
ATOM   2071 HH21 ARG A 134      -1.819 -11.013  -3.205  1.00 91.32           H  
ATOM   2072 HH22 ARG A 134      -2.805 -10.650  -4.599  1.00 91.32           H  
ATOM   2073  CZ  ARG A 134      -1.389 -11.984  -4.906  1.00 91.32           C  
ATOM   2074  N   GLY A 135       5.412 -13.722  -7.912  1.00 89.63           N  
ATOM   2075  H   GLY A 135       5.356 -12.917  -7.306  1.00 89.63           H  
ATOM   2076  CA  GLY A 135       6.655 -14.486  -7.939  1.00 89.63           C  
ATOM   2077  HA2 GLY A 135       7.487 -13.835  -7.670  1.00 89.63           H  
ATOM   2078  HA3 GLY A 135       6.829 -14.864  -8.947  1.00 89.63           H  
ATOM   2079  C   GLY A 135       6.616 -15.656  -6.953  1.00 89.63           C  
ATOM   2080  O   GLY A 135       6.075 -15.536  -5.851  1.00 89.63           O  
ATOM   2081  N   PHE A 136       7.209 -16.779  -7.354  1.00 94.18           N  
ATOM   2082  H   PHE A 136       7.605 -16.791  -8.283  1.00 94.18           H  
ATOM   2083  CA  PHE A 136       7.390 -17.993  -6.554  1.00 94.18           C  
ATOM   2084  HA  PHE A 136       7.295 -17.756  -5.495  1.00 94.18           H  
ATOM   2085  C   PHE A 136       8.812 -18.502  -6.826  1.00 94.18           C  
ATOM   2086  CB  PHE A 136       6.292 -19.010  -6.939  1.00 94.18           C  
ATOM   2087  HB2 PHE A 136       5.347 -18.467  -6.973  1.00 94.18           H  
ATOM   2088  HB3 PHE A 136       6.473 -19.374  -7.950  1.00 94.18           H  
ATOM   2089  O   PHE A 136       9.052 -19.188  -7.819  1.00 94.18           O  
ATOM   2090  CG  PHE A 136       6.092 -20.216  -6.023  1.00 94.18           C  
ATOM   2091  CD1 PHE A 136       7.170 -21.017  -5.585  1.00 94.18           C  
ATOM   2092  HD1 PHE A 136       8.186 -20.790  -5.870  1.00 94.18           H  
ATOM   2093  CD2 PHE A 136       4.781 -20.585  -5.659  1.00 94.18           C  
ATOM   2094  HD2 PHE A 136       3.937 -20.015  -6.020  1.00 94.18           H  
ATOM   2095  CE1 PHE A 136       6.937 -22.147  -4.778  1.00 94.18           C  
ATOM   2096  HE1 PHE A 136       7.769 -22.743  -4.433  1.00 94.18           H  
ATOM   2097  CE2 PHE A 136       4.546 -21.725  -4.869  1.00 94.18           C  
ATOM   2098  HE2 PHE A 136       3.535 -21.998  -4.604  1.00 94.18           H  
ATOM   2099  CZ  PHE A 136       5.625 -22.506  -4.425  1.00 94.18           C  
ATOM   2100  HZ  PHE A 136       5.442 -23.370  -3.804  1.00 94.18           H  
ATOM   2101  N   ALA A 137       9.772 -18.135  -5.976  1.00 93.36           N  
ATOM   2102  H   ALA A 137       9.522 -17.595  -5.159  1.00 93.36           H  
ATOM   2103  CA  ALA A 137      11.186 -18.461  -6.172  1.00 93.36           C  
ATOM   2104  HA  ALA A 137      11.304 -18.969  -7.129  1.00 93.36           H  
ATOM   2105  C   ALA A 137      11.707 -19.410  -5.083  1.00 93.36           C  
ATOM   2106  CB  ALA A 137      11.986 -17.157  -6.257  1.00 93.36           C  
ATOM   2107  HB1 ALA A 137      13.017 -17.381  -6.532  1.00 93.36           H  
ATOM   2108  HB2 ALA A 137      11.552 -16.505  -7.014  1.00 93.36           H  
ATOM   2109  HB3 ALA A 137      11.974 -16.649  -5.293  1.00 93.36           H  
ATOM   2110  O   ALA A 137      11.445 -19.183  -3.903  1.00 93.36           O  
ATOM   2111  N   ILE A 138      12.459 -20.447  -5.469  1.00 95.82           N  
ATOM   2112  H   ILE A 138      12.640 -20.556  -6.457  1.00 95.82           H  
ATOM   2113  CA  ILE A 138      13.051 -21.444  -4.560  1.00 95.82           C  
ATOM   2114  HA  ILE A 138      12.809 -21.173  -3.532  1.00 95.82           H  
ATOM   2115  C   ILE A 138      14.577 -21.436  -4.707  1.00 95.82           C  
ATOM   2116  CB  ILE A 138      12.498 -22.871  -4.810  1.00 95.82           C  
ATOM   2117  HB  ILE A 138      12.909 -23.232  -5.753  1.00 95.82           H  
ATOM   2118  O   ILE A 138      15.089 -21.638  -5.807  1.00 95.82           O  
ATOM   2119  CG1 ILE A 138      10.956 -22.902  -4.960  1.00 95.82           C  
ATOM   2120 HG12 ILE A 138      10.680 -22.320  -5.839  1.00 95.82           H  
ATOM   2121 HG13 ILE A 138      10.485 -22.437  -4.094  1.00 95.82           H  
ATOM   2122  CG2 ILE A 138      13.006 -23.807  -3.691  1.00 95.82           C  
ATOM   2123 HG21 ILE A 138      12.678 -23.461  -2.711  1.00 95.82           H  
ATOM   2124 HG22 ILE A 138      14.095 -23.853  -3.696  1.00 95.82           H  
ATOM   2125 HG23 ILE A 138      12.650 -24.826  -3.846  1.00 95.82           H  
ATOM   2126  CD1 ILE A 138      10.364 -24.306  -5.153  1.00 95.82           C  
ATOM   2127 HD11 ILE A 138      10.909 -24.837  -5.934  1.00 95.82           H  
ATOM   2128 HD12 ILE A 138       9.319 -24.223  -5.451  1.00 95.82           H  
ATOM   2129 HD13 ILE A 138      10.413 -24.871  -4.222  1.00 95.82           H  
ATOM   2130  N   LYS A 139      15.291 -21.239  -3.594  1.00 94.51           N  
ATOM   2131  H   LYS A 139      14.779 -21.067  -2.741  1.00 94.51           H  
ATOM   2132  CA  LYS A 139      16.753 -21.320  -3.486  1.00 94.51           C  
ATOM   2133  HA  LYS A 139      17.198 -21.319  -4.481  1.00 94.51           H  
ATOM   2134  C   LYS A 139      17.119 -22.624  -2.794  1.00 94.51           C  
ATOM   2135  CB  LYS A 139      17.283 -20.086  -2.731  1.00 94.51           C  
ATOM   2136  HB2 LYS A 139      17.068 -19.206  -3.338  1.00 94.51           H  
ATOM   2137  HB3 LYS A 139      16.757 -19.987  -1.782  1.00 94.51           H  
ATOM   2138  O   LYS A 139      16.721 -22.838  -1.650  1.00 94.51           O  
ATOM   2139  CG  LYS A 139      18.797 -20.155  -2.456  1.00 94.51           C  
ATOM   2140  HG2 LYS A 139      18.994 -20.971  -1.760  1.00 94.51           H  
ATOM   2141  HG3 LYS A 139      19.329 -20.374  -3.382  1.00 94.51           H  
ATOM   2142  CD  LYS A 139      19.357 -18.864  -1.835  1.00 94.51           C  
ATOM   2143  HD2 LYS A 139      18.826 -18.673  -0.903  1.00 94.51           H  
ATOM   2144  HD3 LYS A 139      20.409 -19.016  -1.596  1.00 94.51           H  
ATOM   2145  CE  LYS A 139      19.218 -17.612  -2.706  1.00 94.51           C  
ATOM   2146  HE2 LYS A 139      18.162 -17.427  -2.904  1.00 94.51           H  
ATOM   2147  HE3 LYS A 139      19.605 -16.755  -2.155  1.00 94.51           H  
ATOM   2148  NZ  LYS A 139      19.940 -17.731  -3.992  1.00 94.51           N  
ATOM   2149  HZ1 LYS A 139      19.504 -18.416  -4.592  1.00 94.51           H  
ATOM   2150  HZ2 LYS A 139      19.866 -16.861  -4.500  1.00 94.51           H  
ATOM   2151  HZ3 LYS A 139      20.915 -17.971  -3.880  1.00 94.51           H  
ATOM   2152  N   PHE A 140      17.882 -23.476  -3.471  1.00 94.20           N  
ATOM   2153  H   PHE A 140      18.145 -23.218  -4.411  1.00 94.20           H  
ATOM   2154  CA  PHE A 140      18.325 -24.778  -2.973  1.00 94.20           C  
ATOM   2155  HA  PHE A 140      17.718 -25.067  -2.115  1.00 94.20           H  
ATOM   2156  C   PHE A 140      19.787 -24.715  -2.515  1.00 94.20           C  
ATOM   2157  CB  PHE A 140      18.140 -25.839  -4.068  1.00 94.20           C  
ATOM   2158  HB2 PHE A 140      18.550 -26.780  -3.703  1.00 94.20           H  
ATOM   2159  HB3 PHE A 140      18.737 -25.547  -4.932  1.00 94.20           H  
ATOM   2160  O   PHE A 140      20.685 -24.461  -3.320  1.00 94.20           O  
ATOM   2161  CG  PHE A 140      16.714 -26.087  -4.536  1.00 94.20           C  
ATOM   2162  CD1 PHE A 140      16.003 -27.202  -4.055  1.00 94.20           C  
ATOM   2163  HD1 PHE A 140      16.449 -27.860  -3.324  1.00 94.20           H  
ATOM   2164  CD2 PHE A 140      16.120 -25.257  -5.509  1.00 94.20           C  
ATOM   2165  HD2 PHE A 140      16.658 -24.412  -5.911  1.00 94.20           H  
ATOM   2166  CE1 PHE A 140      14.716 -27.479  -4.545  1.00 94.20           C  
ATOM   2167  HE1 PHE A 140      14.186 -28.352  -4.193  1.00 94.20           H  
ATOM   2168  CE2 PHE A 140      14.831 -25.537  -5.995  1.00 94.20           C  
ATOM   2169  HE2 PHE A 140      14.397 -24.908  -6.758  1.00 94.20           H  
ATOM   2170  CZ  PHE A 140      14.125 -26.650  -5.511  1.00 94.20           C  
ATOM   2171  HZ  PHE A 140      13.141 -26.877  -5.894  1.00 94.20           H  
ATOM   2172  N   TYR A 141      20.042 -24.993  -1.234  1.00 93.14           N  
ATOM   2173  H   TYR A 141      19.269 -25.206  -0.620  1.00 93.14           H  
ATOM   2174  CA  TYR A 141      21.389 -25.005  -0.653  1.00 93.14           C  
ATOM   2175  HA  TYR A 141      22.019 -24.307  -1.203  1.00 93.14           H  
ATOM   2176  C   TYR A 141      22.020 -26.401  -0.783  1.00 93.14           C  
ATOM   2177  CB  TYR A 141      21.330 -24.519   0.804  1.00 93.14           C  
ATOM   2178  HB2 TYR A 141      22.340 -24.530   1.213  1.00 93.14           H  
ATOM   2179  HB3 TYR A 141      20.741 -25.228   1.385  1.00 93.14           H  
ATOM   2180  O   TYR A 141      21.984 -27.207   0.149  1.00 93.14           O  
ATOM   2181  CG  TYR A 141      20.753 -23.126   0.995  1.00 93.14           C  
ATOM   2182  CD1 TYR A 141      21.526 -21.984   0.712  1.00 93.14           C  
ATOM   2183  HD1 TYR A 141      22.538 -22.088   0.349  1.00 93.14           H  
ATOM   2184  CD2 TYR A 141      19.435 -22.975   1.467  1.00 93.14           C  
ATOM   2185  HD2 TYR A 141      18.835 -23.844   1.693  1.00 93.14           H  
ATOM   2186  CE1 TYR A 141      20.974 -20.700   0.890  1.00 93.14           C  
ATOM   2187  HE1 TYR A 141      21.556 -19.820   0.659  1.00 93.14           H  
ATOM   2188  CE2 TYR A 141      18.882 -21.698   1.653  1.00 93.14           C  
ATOM   2189  HE2 TYR A 141      17.871 -21.598   2.019  1.00 93.14           H  
ATOM   2190  OH  TYR A 141      19.113 -19.324   1.554  1.00 93.14           O  
ATOM   2191  HH  TYR A 141      18.211 -19.355   1.881  1.00 93.14           H  
ATOM   2192  CZ  TYR A 141      19.651 -20.554   1.364  1.00 93.14           C  
ATOM   2193  N   THR A 142      22.573 -26.718  -1.956  1.00 90.42           N  
ATOM   2194  H   THR A 142      22.618 -26.019  -2.684  1.00 90.42           H  
ATOM   2195  CA  THR A 142      23.085 -28.068  -2.258  1.00 90.42           C  
ATOM   2196  HA  THR A 142      22.549 -28.762  -1.610  1.00 90.42           H  
ATOM   2197  C   THR A 142      24.593 -28.218  -1.963  1.00 90.42           C  
ATOM   2198  CB  THR A 142      22.758 -28.519  -3.696  1.00 90.42           C  
ATOM   2199  HB  THR A 142      22.794 -29.608  -3.721  1.00 90.42           H  
ATOM   2200  O   THR A 142      25.334 -27.232  -1.993  1.00 90.42           O  
ATOM   2201  CG2 THR A 142      21.390 -28.088  -4.222  1.00 90.42           C  
ATOM   2202 HG21 THR A 142      21.224 -28.540  -5.200  1.00 90.42           H  
ATOM   2203 HG22 THR A 142      20.611 -28.425  -3.538  1.00 90.42           H  
ATOM   2204 HG23 THR A 142      21.342 -27.004  -4.328  1.00 90.42           H  
ATOM   2205  OG1 THR A 142      23.708 -28.040  -4.600  1.00 90.42           O  
ATOM   2206  HG1 THR A 142      23.709 -27.081  -4.546  1.00 90.42           H  
ATOM   2207  N   PRO A 143      25.093 -29.447  -1.719  1.00 83.04           N  
ATOM   2208  CA  PRO A 143      26.527 -29.761  -1.752  1.00 83.04           C  
ATOM   2209  HA  PRO A 143      27.026 -29.226  -0.944  1.00 83.04           H  
ATOM   2210  C   PRO A 143      27.227 -29.430  -3.080  1.00 83.04           C  
ATOM   2211  CB  PRO A 143      26.622 -31.273  -1.517  1.00 83.04           C  
ATOM   2212  HB2 PRO A 143      27.495 -31.530  -0.918  1.00 83.04           H  
ATOM   2213  HB3 PRO A 143      26.655 -31.803  -2.469  1.00 83.04           H  
ATOM   2214  O   PRO A 143      28.448 -29.279  -3.101  1.00 83.04           O  
ATOM   2215  CG  PRO A 143      25.325 -31.634  -0.803  1.00 83.04           C  
ATOM   2216  HG2 PRO A 143      25.015 -32.656  -1.020  1.00 83.04           H  
ATOM   2217  HG3 PRO A 143      25.457 -31.497   0.270  1.00 83.04           H  
ATOM   2218  CD  PRO A 143      24.320 -30.616  -1.337  1.00 83.04           C  
ATOM   2219  HD2 PRO A 143      23.596 -30.372  -0.559  1.00 83.04           H  
ATOM   2220  HD3 PRO A 143      23.805 -31.015  -2.211  1.00 83.04           H  
ATOM   2221  N   GLU A 144      26.475 -29.378  -4.179  1.00 84.83           N  
ATOM   2222  H   GLU A 144      25.490 -29.589  -4.097  1.00 84.83           H  
ATOM   2223  CA  GLU A 144      26.966 -29.195  -5.544  1.00 84.83           C  
ATOM   2224  HA  GLU A 144      28.008 -29.512  -5.591  1.00 84.83           H  
ATOM   2225  C   GLU A 144      26.950 -27.720  -6.012  1.00 84.83           C  
ATOM   2226  CB  GLU A 144      26.155 -30.116  -6.483  1.00 84.83           C  
ATOM   2227  HB2 GLU A 144      26.563 -29.993  -7.486  1.00 84.83           H  
ATOM   2228  HB3 GLU A 144      25.116 -29.787  -6.517  1.00 84.83           H  
ATOM   2229  O   GLU A 144      27.525 -27.410  -7.053  1.00 84.83           O  
ATOM   2230  CG  GLU A 144      26.212 -31.631  -6.151  1.00 84.83           C  
ATOM   2231  HG2 GLU A 144      27.244 -31.895  -5.919  1.00 84.83           H  
ATOM   2232  HG3 GLU A 144      25.938 -32.173  -7.056  1.00 84.83           H  
ATOM   2233  CD  GLU A 144      25.289 -32.130  -5.012  1.00 84.83           C  
ATOM   2234  OE1 GLU A 144      25.409 -33.298  -4.560  1.00 84.83           O  
ATOM   2235  OE2 GLU A 144      24.408 -31.389  -4.530  1.00 84.83           O  
ATOM   2236  N   GLY A 145      26.323 -26.811  -5.252  1.00 87.43           N  
ATOM   2237  H   GLY A 145      25.868 -27.144  -4.414  1.00 87.43           H  
ATOM   2238  CA  GLY A 145      26.148 -25.392  -5.590  1.00 87.43           C  
ATOM   2239  HA2 GLY A 145      26.159 -25.277  -6.674  1.00 87.43           H  
ATOM   2240  HA3 GLY A 145      26.980 -24.816  -5.185  1.00 87.43           H  
ATOM   2241  C   GLY A 145      24.833 -24.793  -5.066  1.00 87.43           C  
ATOM   2242  O   GLY A 145      24.085 -25.437  -4.326  1.00 87.43           O  
ATOM   2243  N   ILE A 146      24.521 -23.564  -5.482  1.00 92.22           N  
ATOM   2244  H   ILE A 146      25.147 -23.110  -6.132  1.00 92.22           H  
ATOM   2245  CA  ILE A 146      23.154 -23.025  -5.410  1.00 92.22           C  
ATOM   2246  HA  ILE A 146      22.617 -23.492  -4.584  1.00 92.22           H  
ATOM   2247  C   ILE A 146      22.423 -23.398  -6.702  1.00 92.22           C  
ATOM   2248  CB  ILE A 146      23.158 -21.495  -5.173  1.00 92.22           C  
ATOM   2249  HB  ILE A 146      23.818 -21.047  -5.916  1.00 92.22           H  
ATOM   2250  O   ILE A 146      22.971 -23.238  -7.791  1.00 92.22           O  
ATOM   2251  CG1 ILE A 146      23.718 -21.125  -3.781  1.00 92.22           C  
ATOM   2252 HG12 ILE A 146      23.881 -20.047  -3.750  1.00 92.22           H  
ATOM   2253 HG13 ILE A 146      24.688 -21.608  -3.660  1.00 92.22           H  
ATOM   2254  CG2 ILE A 146      21.768 -20.860  -5.367  1.00 92.22           C  
ATOM   2255 HG21 ILE A 146      21.796 -19.809  -5.079  1.00 92.22           H  
ATOM   2256 HG22 ILE A 146      21.479 -20.898  -6.418  1.00 92.22           H  
ATOM   2257 HG23 ILE A 146      21.013 -21.384  -4.781  1.00 92.22           H  
ATOM   2258  CD1 ILE A 146      22.854 -21.509  -2.572  1.00 92.22           C  
ATOM   2259 HD11 ILE A 146      21.873 -21.038  -2.633  1.00 92.22           H  
ATOM   2260 HD12 ILE A 146      22.740 -22.592  -2.520  1.00 92.22           H  
ATOM   2261 HD13 ILE A 146      23.343 -21.157  -1.664  1.00 92.22           H  
ATOM   2262  N   TRP A 147      21.174 -23.841  -6.578  1.00 93.26           N  
ATOM   2263  H   TRP A 147      20.803 -23.949  -5.645  1.00 93.26           H  
ATOM   2264  CA  TRP A 147      20.202 -23.802  -7.673  1.00 93.26           C  
ATOM   2265  HA  TRP A 147      20.687 -23.428  -8.575  1.00 93.26           H  
ATOM   2266  C   TRP A 147      19.098 -22.813  -7.291  1.00 93.26           C  
ATOM   2267  CB  TRP A 147      19.686 -25.218  -7.978  1.00 93.26           C  
ATOM   2268  HB2 TRP A 147      19.355 -25.675  -7.045  1.00 93.26           H  
ATOM   2269  HB3 TRP A 147      20.524 -25.810  -8.347  1.00 93.26           H  
ATOM   2270  O   TRP A 147      18.559 -22.908  -6.189  1.00 93.26           O  
ATOM   2271  CG  TRP A 147      18.564 -25.352  -8.969  1.00 93.26           C  
ATOM   2272  CD1 TRP A 147      18.391 -24.615 -10.091  1.00 93.26           C  
ATOM   2273  HD1 TRP A 147      19.038 -23.815 -10.421  1.00 93.26           H  
ATOM   2274  CD2 TRP A 147      17.436 -26.285  -8.942  1.00 93.26           C  
ATOM   2275  CE2 TRP A 147      16.609 -26.034 -10.080  1.00 93.26           C  
ATOM   2276  CE3 TRP A 147      17.018 -27.310  -8.065  1.00 93.26           C  
ATOM   2277  HE3 TRP A 147      17.602 -27.516  -7.180  1.00 93.26           H  
ATOM   2278  NE1 TRP A 147      17.242 -25.008 -10.744  1.00 93.26           N  
ATOM   2279  HE1 TRP A 147      16.909 -24.560 -11.586  1.00 93.26           H  
ATOM   2280  CH2 TRP A 147      15.043 -27.760  -9.434  1.00 93.26           C  
ATOM   2281  HH2 TRP A 147      14.134 -28.317  -9.608  1.00 93.26           H  
ATOM   2282  CZ2 TRP A 147      15.432 -26.753 -10.332  1.00 93.26           C  
ATOM   2283  HZ2 TRP A 147      14.833 -26.531 -11.203  1.00 93.26           H  
ATOM   2284  CZ3 TRP A 147      15.835 -28.036  -8.305  1.00 93.26           C  
ATOM   2285  HZ3 TRP A 147      15.522 -28.796  -7.603  1.00 93.26           H  
ATOM   2286  N   ASP A 148      18.784 -21.861  -8.171  1.00 94.20           N  
ATOM   2287  H   ASP A 148      19.287 -21.825  -9.047  1.00 94.20           H  
ATOM   2288  CA  ASP A 148      17.691 -20.899  -7.986  1.00 94.20           C  
ATOM   2289  HA  ASP A 148      17.224 -21.050  -7.013  1.00 94.20           H  
ATOM   2290  C   ASP A 148      16.609 -21.112  -9.056  1.00 94.20           C  
ATOM   2291  CB  ASP A 148      18.214 -19.454  -8.025  1.00 94.20           C  
ATOM   2292  HB2 ASP A 148      17.366 -18.783  -8.159  1.00 94.20           H  
ATOM   2293  HB3 ASP A 148      18.865 -19.345  -8.892  1.00 94.20           H  
ATOM   2294  O   ASP A 148      16.758 -20.730 -10.218  1.00 94.20           O  
ATOM   2295  CG  ASP A 148      18.960 -19.003  -6.769  1.00 94.20           C  
ATOM   2296  OD1 ASP A 148      18.547 -19.367  -5.649  1.00 94.20           O  
ATOM   2297  OD2 ASP A 148      19.892 -18.167  -6.865  1.00 94.20           O  
ATOM   2298  N   LEU A 149      15.474 -21.689  -8.658  1.00 95.07           N  
ATOM   2299  H   LEU A 149      15.384 -21.929  -7.681  1.00 95.07           H  
ATOM   2300  CA  LEU A 149      14.303 -21.834  -9.521  1.00 95.07           C  
ATOM   2301  HA  LEU A 149      14.640 -21.882 -10.556  1.00 95.07           H  
ATOM   2302  C   LEU A 149      13.397 -20.606  -9.361  1.00 95.07           C  
ATOM   2303  CB  LEU A 149      13.599 -23.162  -9.192  1.00 95.07           C  
ATOM   2304  HB2 LEU A 149      13.302 -23.146  -8.144  1.00 95.07           H  
ATOM   2305  HB3 LEU A 149      14.308 -23.979  -9.329  1.00 95.07           H  
ATOM   2306  O   LEU A 149      12.653 -20.504  -8.386  1.00 95.07           O  
ATOM   2307  CG  LEU A 149      12.350 -23.435 -10.051  1.00 95.07           C  
ATOM   2308  HG  LEU A 149      11.627 -22.631  -9.914  1.00 95.07           H  
ATOM   2309  CD1 LEU A 149      12.672 -23.555 -11.544  1.00 95.07           C  
ATOM   2310 HD11 LEU A 149      11.771 -23.831 -12.093  1.00 95.07           H  
ATOM   2311 HD12 LEU A 149      13.433 -24.319 -11.701  1.00 95.07           H  
ATOM   2312 HD13 LEU A 149      13.031 -22.603 -11.934  1.00 95.07           H  
ATOM   2313  CD2 LEU A 149      11.699 -24.740  -9.599  1.00 95.07           C  
ATOM   2314 HD21 LEU A 149      12.379 -25.572  -9.781  1.00 95.07           H  
ATOM   2315 HD22 LEU A 149      11.473 -24.686  -8.534  1.00 95.07           H  
ATOM   2316 HD23 LEU A 149      10.769 -24.895 -10.145  1.00 95.07           H  
ATOM   2317  N   VAL A 150      13.456 -19.668 -10.313  1.00 90.96           N  
ATOM   2318  H   VAL A 150      14.144 -19.787 -11.043  1.00 90.96           H  
ATOM   2319  CA  VAL A 150      12.687 -18.408 -10.262  1.00 90.96           C  
ATOM   2320  HA  VAL A 150      12.384 -18.246  -9.228  1.00 90.96           H  
ATOM   2321  C   VAL A 150      11.405 -18.505 -11.094  1.00 90.96           C  
ATOM   2322  CB  VAL A 150      13.533 -17.179 -10.652  1.00 90.96           C  
ATOM   2323  HB  VAL A 150      13.648 -17.132 -11.735  1.00 90.96           H  
ATOM   2324  O   VAL A 150      11.401 -18.245 -12.303  1.00 90.96           O  
ATOM   2325  CG1 VAL A 150      12.826 -15.905 -10.171  1.00 90.96           C  
ATOM   2326 HG11 VAL A 150      13.398 -15.036 -10.494  1.00 90.96           H  
ATOM   2327 HG12 VAL A 150      12.766 -15.898  -9.083  1.00 90.96           H  
ATOM   2328 HG13 VAL A 150      11.820 -15.839 -10.585  1.00 90.96           H  
ATOM   2329  CG2 VAL A 150      14.928 -17.203 -10.017  1.00 90.96           C  
ATOM   2330 HG21 VAL A 150      14.832 -17.372  -8.944  1.00 90.96           H  
ATOM   2331 HG22 VAL A 150      15.531 -18.001 -10.449  1.00 90.96           H  
ATOM   2332 HG23 VAL A 150      15.441 -16.258 -10.196  1.00 90.96           H  
ATOM   2333  N   GLY A 151      10.311 -18.881 -10.437  1.00 92.32           N  
ATOM   2334  H   GLY A 151      10.373 -19.058  -9.444  1.00 92.32           H  
ATOM   2335  CA  GLY A 151       8.999 -19.093 -11.041  1.00 92.32           C  
ATOM   2336  HA2 GLY A 151       8.633 -20.052 -10.674  1.00 92.32           H  
ATOM   2337  HA3 GLY A 151       9.080 -19.155 -12.126  1.00 92.32           H  
ATOM   2338  C   GLY A 151       7.940 -18.043 -10.695  1.00 92.32           C  
ATOM   2339  O   GLY A 151       8.212 -17.030 -10.044  1.00 92.32           O  
ATOM   2340  N   ASN A 152       6.706 -18.330 -11.108  1.00 93.36           N  
ATOM   2341  H   ASN A 152       6.576 -19.195 -11.614  1.00 93.36           H  
ATOM   2342  CA  ASN A 152       5.502 -17.542 -10.829  1.00 93.36           C  
ATOM   2343  HA  ASN A 152       5.713 -16.841 -10.022  1.00 93.36           H  
ATOM   2344  C   ASN A 152       4.349 -18.439 -10.353  1.00 93.36           C  
ATOM   2345  CB  ASN A 152       5.113 -16.744 -12.088  1.00 93.36           C  
ATOM   2346  HB2 ASN A 152       5.098 -17.399 -12.959  1.00 93.36           H  
ATOM   2347  HB3 ASN A 152       4.114 -16.325 -11.969  1.00 93.36           H  
ATOM   2348  O   ASN A 152       4.408 -19.663 -10.479  1.00 93.36           O  
ATOM   2349  CG  ASN A 152       6.064 -15.592 -12.348  1.00 93.36           C  
ATOM   2350  ND2 ASN A 152       5.879 -14.488 -11.661  1.00 93.36           N  
ATOM   2351 HD21 ASN A 152       5.112 -14.411 -11.010  1.00 93.36           H  
ATOM   2352 HD22 ASN A 152       6.492 -13.710 -11.863  1.00 93.36           H  
ATOM   2353  OD1 ASN A 152       6.984 -15.676 -13.144  1.00 93.36           O  
ATOM   2354  N   ASN A 153       3.275 -17.844  -9.830  1.00 94.91           N  
ATOM   2355  H   ASN A 153       3.280 -16.838  -9.732  1.00 94.91           H  
ATOM   2356  CA  ASN A 153       2.066 -18.573  -9.426  1.00 94.91           C  
ATOM   2357  HA  ASN A 153       2.401 -19.512  -8.983  1.00 94.91           H  
ATOM   2358  C   ASN A 153       1.135 -18.972 -10.598  1.00 94.91           C  
ATOM   2359  CB  ASN A 153       1.331 -17.786  -8.325  1.00 94.91           C  
ATOM   2360  HB2 ASN A 153       2.044 -17.433  -7.579  1.00 94.91           H  
ATOM   2361  HB3 ASN A 153       0.642 -18.468  -7.827  1.00 94.91           H  
ATOM   2362  O   ASN A 153       0.088 -19.584 -10.366  1.00 94.91           O  
ATOM   2363  CG  ASN A 153       0.542 -16.598  -8.851  1.00 94.91           C  
ATOM   2364  ND2 ASN A 153      -0.550 -16.257  -8.211  1.00 94.91           N  
ATOM   2365 HD21 ASN A 153      -1.154 -15.594  -8.674  1.00 94.91           H  
ATOM   2366 HD22 ASN A 153      -0.883 -16.802  -7.428  1.00 94.91           H  
ATOM   2367  OD1 ASN A 153       0.883 -15.969  -9.836  1.00 94.91           O  
ATOM   2368  N   ILE A 154       1.516 -18.629 -11.832  1.00 95.92           N  
ATOM   2369  H   ILE A 154       2.411 -18.167 -11.910  1.00 95.92           H  
ATOM   2370  CA  ILE A 154       0.832 -18.855 -13.118  1.00 95.92           C  
ATOM   2371  HA  ILE A 154       0.002 -19.547 -12.972  1.00 95.92           H  
ATOM   2372  C   ILE A 154       1.860 -19.496 -14.084  1.00 95.92           C  
ATOM   2373  CB  ILE A 154       0.270 -17.495 -13.618  1.00 95.92           C  
ATOM   2374  HB  ILE A 154       1.029 -16.734 -13.438  1.00 95.92           H  
ATOM   2375  O   ILE A 154       3.033 -19.125 -14.016  1.00 95.92           O  
ATOM   2376  CG1 ILE A 154      -0.997 -17.124 -12.804  1.00 95.92           C  
ATOM   2377 HG12 ILE A 154      -1.824 -17.760 -13.119  1.00 95.92           H  
ATOM   2378 HG13 ILE A 154      -0.821 -17.316 -11.746  1.00 95.92           H  
ATOM   2379  CG2 ILE A 154      -0.044 -17.470 -15.124  1.00 95.92           C  
ATOM   2380 HG21 ILE A 154      -0.406 -16.484 -15.417  1.00 95.92           H  
ATOM   2381 HG22 ILE A 154       0.857 -17.653 -15.709  1.00 95.92           H  
ATOM   2382 HG23 ILE A 154      -0.813 -18.201 -15.375  1.00 95.92           H  
ATOM   2383  CD1 ILE A 154      -1.428 -15.655 -12.915  1.00 95.92           C  
ATOM   2384 HD11 ILE A 154      -0.627 -15.012 -12.551  1.00 95.92           H  
ATOM   2385 HD12 ILE A 154      -2.313 -15.494 -12.300  1.00 95.92           H  
ATOM   2386 HD13 ILE A 154      -1.670 -15.389 -13.944  1.00 95.92           H  
ATOM   2387  N   PRO A 155       1.483 -20.469 -14.943  1.00 95.79           N  
ATOM   2388  CA  PRO A 155       2.441 -21.281 -15.714  1.00 95.79           C  
ATOM   2389  HA  PRO A 155       3.307 -21.514 -15.093  1.00 95.79           H  
ATOM   2390  C   PRO A 155       2.976 -20.637 -17.004  1.00 95.79           C  
ATOM   2391  CB  PRO A 155       1.692 -22.583 -16.020  1.00 95.79           C  
ATOM   2392  HB2 PRO A 155       1.778 -23.265 -15.174  1.00 95.79           H  
ATOM   2393  HB3 PRO A 155       2.045 -23.070 -16.929  1.00 95.79           H  
ATOM   2394  O   PRO A 155       3.808 -21.240 -17.682  1.00 95.79           O  
ATOM   2395  CG  PRO A 155       0.244 -22.119 -16.145  1.00 95.79           C  
ATOM   2396  HG2 PRO A 155      -0.458 -22.935 -15.972  1.00 95.79           H  
ATOM   2397  HG3 PRO A 155       0.080 -21.667 -17.124  1.00 95.79           H  
ATOM   2398  CD  PRO A 155       0.147 -21.046 -15.066  1.00 95.79           C  
ATOM   2399  HD2 PRO A 155      -0.596 -20.303 -15.357  1.00 95.79           H  
ATOM   2400  HD3 PRO A 155      -0.143 -21.510 -14.123  1.00 95.79           H  
ATOM   2401  N   VAL A 156       2.495 -19.445 -17.362  1.00 96.85           N  
ATOM   2402  H   VAL A 156       1.884 -18.968 -16.714  1.00 96.85           H  
ATOM   2403  CA  VAL A 156       2.834 -18.719 -18.598  1.00 96.85           C  
ATOM   2404  HA  VAL A 156       3.708 -19.184 -19.053  1.00 96.85           H  
ATOM   2405  C   VAL A 156       3.242 -17.275 -18.308  1.00 96.85           C  
ATOM   2406  CB  VAL A 156       1.692 -18.789 -19.635  1.00 96.85           C  
ATOM   2407  HB  VAL A 156       1.936 -18.135 -20.472  1.00 96.85           H  
ATOM   2408  O   VAL A 156       3.090 -16.790 -17.187  1.00 96.85           O  
ATOM   2409  CG1 VAL A 156       1.601 -20.211 -20.179  1.00 96.85           C  
ATOM   2410 HG11 VAL A 156       0.894 -20.242 -21.008  1.00 96.85           H  
ATOM   2411 HG12 VAL A 156       2.586 -20.514 -20.535  1.00 96.85           H  
ATOM   2412 HG13 VAL A 156       1.284 -20.897 -19.394  1.00 96.85           H  
ATOM   2413  CG2 VAL A 156       0.311 -18.391 -19.102  1.00 96.85           C  
ATOM   2414 HG21 VAL A 156      -0.029 -19.091 -18.339  1.00 96.85           H  
ATOM   2415 HG22 VAL A 156      -0.410 -18.383 -19.920  1.00 96.85           H  
ATOM   2416 HG23 VAL A 156       0.355 -17.390 -18.671  1.00 96.85           H  
ATOM   2417  N   PHE A 157       3.791 -16.601 -19.318  1.00 95.37           N  
ATOM   2418  H   PHE A 157       3.954 -17.098 -20.183  1.00 95.37           H  
ATOM   2419  CA  PHE A 157       4.227 -15.209 -19.256  1.00 95.37           C  
ATOM   2420  HA  PHE A 157       3.924 -14.803 -18.290  1.00 95.37           H  
ATOM   2421  C   PHE A 157       3.561 -14.331 -20.323  1.00 95.37           C  
ATOM   2422  CB  PHE A 157       5.760 -15.153 -19.349  1.00 95.37           C  
ATOM   2423  HB2 PHE A 157       6.189 -16.106 -19.039  1.00 95.37           H  
ATOM   2424  HB3 PHE A 157       6.059 -14.996 -20.386  1.00 95.37           H  
ATOM   2425  O   PHE A 157       2.974 -14.834 -21.278  1.00 95.37           O  
ATOM   2426  CG  PHE A 157       6.347 -14.081 -18.460  1.00 95.37           C  
ATOM   2427  CD1 PHE A 157       6.973 -12.951 -19.015  1.00 95.37           C  
ATOM   2428  HD1 PHE A 157       7.084 -12.870 -20.086  1.00 95.37           H  
ATOM   2429  CD2 PHE A 157       6.233 -14.207 -17.063  1.00 95.37           C  
ATOM   2430  HD2 PHE A 157       5.756 -15.076 -16.633  1.00 95.37           H  
ATOM   2431  CE1 PHE A 157       7.471 -11.940 -18.173  1.00 95.37           C  
ATOM   2432  HE1 PHE A 157       7.956 -11.074 -18.598  1.00 95.37           H  
ATOM   2433  CE2 PHE A 157       6.731 -13.200 -16.222  1.00 95.37           C  
ATOM   2434  HE2 PHE A 157       6.641 -13.302 -15.150  1.00 95.37           H  
ATOM   2435  CZ  PHE A 157       7.345 -12.065 -16.777  1.00 95.37           C  
ATOM   2436  HZ  PHE A 157       7.727 -11.293 -16.125  1.00 95.37           H  
ATOM   2437  N   PHE A 158       3.672 -13.008 -20.173  1.00 94.42           N  
ATOM   2438  H   PHE A 158       4.158 -12.660 -19.360  1.00 94.42           H  
ATOM   2439  CA  PHE A 158       3.062 -12.024 -21.082  1.00 94.42           C  
ATOM   2440  HA  PHE A 158       2.023 -12.295 -21.272  1.00 94.42           H  
ATOM   2441  C   PHE A 158       3.743 -11.910 -22.453  1.00 94.42           C  
ATOM   2442  CB  PHE A 158       3.101 -10.640 -20.422  1.00 94.42           C  
ATOM   2443  HB2 PHE A 158       4.135 -10.394 -20.180  1.00 94.42           H  
ATOM   2444  HB3 PHE A 158       2.760  -9.910 -21.156  1.00 94.42           H  
ATOM   2445  O   PHE A 158       3.147 -11.370 -23.379  1.00 94.42           O  
ATOM   2446  CG  PHE A 158       2.246 -10.465 -19.184  1.00 94.42           C  
ATOM   2447  CD1 PHE A 158       0.893 -10.102 -19.321  1.00 94.42           C  
ATOM   2448  HD1 PHE A 158       0.466  -9.964 -20.303  1.00 94.42           H  
ATOM   2449  CD2 PHE A 158       2.801 -10.625 -17.899  1.00 94.42           C  
ATOM   2450  HD2 PHE A 158       3.844 -10.879 -17.783  1.00 94.42           H  
ATOM   2451  CE1 PHE A 158       0.097  -9.896 -18.182  1.00 94.42           C  
ATOM   2452  HE1 PHE A 158      -0.935  -9.595 -18.295  1.00 94.42           H  
ATOM   2453  CE2 PHE A 158       2.002 -10.422 -16.759  1.00 94.42           C  
ATOM   2454  HE2 PHE A 158       2.431 -10.520 -15.773  1.00 94.42           H  
ATOM   2455  CZ  PHE A 158       0.651 -10.056 -16.901  1.00 94.42           C  
ATOM   2456  HZ  PHE A 158       0.043  -9.874 -16.027  1.00 94.42           H  
ATOM   2457  N   ILE A 159       5.002 -12.339 -22.562  1.00 94.42           N  
ATOM   2458  H   ILE A 159       5.394 -12.873 -21.799  1.00 94.42           H  
ATOM   2459  CA  ILE A 159       5.886 -12.054 -23.698  1.00 94.42           C  
ATOM   2460  HA  ILE A 159       5.272 -11.862 -24.578  1.00 94.42           H  
ATOM   2461  C   ILE A 159       6.771 -13.254 -24.033  1.00 94.42           C  
ATOM   2462  CB  ILE A 159       6.759 -10.802 -23.438  1.00 94.42           C  
ATOM   2463  HB  ILE A 159       7.474 -10.723 -24.257  1.00 94.42           H  
ATOM   2464  O   ILE A 159       7.078 -14.077 -23.166  1.00 94.42           O  
ATOM   2465  CG1 ILE A 159       7.549 -10.936 -22.116  1.00 94.42           C  
ATOM   2466 HG12 ILE A 159       6.859 -10.875 -21.275  1.00 94.42           H  
ATOM   2467 HG13 ILE A 159       8.049 -11.905 -22.085  1.00 94.42           H  
ATOM   2468  CG2 ILE A 159       5.900  -9.524 -23.460  1.00 94.42           C  
ATOM   2469 HG21 ILE A 159       5.307  -9.501 -24.374  1.00 94.42           H  
ATOM   2470 HG22 ILE A 159       5.226  -9.497 -22.604  1.00 94.42           H  
ATOM   2471 HG23 ILE A 159       6.532  -8.637 -23.441  1.00 94.42           H  
ATOM   2472  CD1 ILE A 159       8.626  -9.876 -21.922  1.00 94.42           C  
ATOM   2473 HD11 ILE A 159       9.344  -9.917 -22.741  1.00 94.42           H  
ATOM   2474 HD12 ILE A 159       8.167  -8.888 -21.881  1.00 94.42           H  
ATOM   2475 HD13 ILE A 159       9.145 -10.068 -20.983  1.00 94.42           H  
ATOM   2476  N   GLN A 160       7.203 -13.319 -25.290  1.00 94.86           N  
ATOM   2477  H   GLN A 160       6.849 -12.624 -25.931  1.00 94.86           H  
ATOM   2478  CA  GLN A 160       8.004 -14.413 -25.844  1.00 94.86           C  
ATOM   2479  HA  GLN A 160       7.806 -15.328 -25.286  1.00 94.86           H  
ATOM   2480  C   GLN A 160       9.511 -14.144 -25.767  1.00 94.86           C  
ATOM   2481  CB  GLN A 160       7.580 -14.628 -27.305  1.00 94.86           C  
ATOM   2482  HB2 GLN A 160       7.726 -13.705 -27.865  1.00 94.86           H  
ATOM   2483  HB3 GLN A 160       8.205 -15.407 -27.743  1.00 94.86           H  
ATOM   2484  O   GLN A 160      10.282 -15.047 -25.458  1.00 94.86           O  
ATOM   2485  CG  GLN A 160       6.110 -15.056 -27.394  1.00 94.86           C  
ATOM   2486  HG2 GLN A 160       5.472 -14.308 -26.922  1.00 94.86           H  
ATOM   2487  HG3 GLN A 160       5.996 -15.994 -26.851  1.00 94.86           H  
ATOM   2488  CD  GLN A 160       5.607 -15.240 -28.814  1.00 94.86           C  
ATOM   2489  NE2 GLN A 160       4.781 -16.227 -29.064  1.00 94.86           N  
ATOM   2490 HE21 GLN A 160       4.491 -16.318 -30.027  1.00 94.86           H  
ATOM   2491 HE22 GLN A 160       4.642 -16.984 -28.409  1.00 94.86           H  
ATOM   2492  OE1 GLN A 160       5.939 -14.508 -29.734  1.00 94.86           O  
ATOM   2493  N   ASP A 161       9.931 -12.908 -26.049  1.00 93.12           N  
ATOM   2494  H   ASP A 161       9.225 -12.211 -26.240  1.00 93.12           H  
ATOM   2495  CA  ASP A 161      11.334 -12.477 -26.098  1.00 93.12           C  
ATOM   2496  HA  ASP A 161      11.985 -13.346 -26.001  1.00 93.12           H  
ATOM   2497  C   ASP A 161      11.638 -11.529 -24.933  1.00 93.12           C  
ATOM   2498  CB  ASP A 161      11.614 -11.828 -27.468  1.00 93.12           C  
ATOM   2499  HB2 ASP A 161      11.239 -12.495 -28.245  1.00 93.12           H  
ATOM   2500  HB3 ASP A 161      11.062 -10.891 -27.544  1.00 93.12           H  
ATOM   2501  O   ASP A 161      10.937 -10.532 -24.738  1.00 93.12           O  
ATOM   2502  CG  ASP A 161      13.098 -11.558 -27.752  1.00 93.12           C  
ATOM   2503  OD1 ASP A 161      13.867 -11.194 -26.839  1.00 93.12           O  
ATOM   2504  OD2 ASP A 161      13.526 -11.737 -28.918  1.00 93.12           O  
ATOM   2505  N   ALA A 162      12.703 -11.810 -24.175  1.00 92.10           N  
ATOM   2506  H   ALA A 162      13.267 -12.614 -24.409  1.00 92.10           H  
ATOM   2507  CA  ALA A 162      13.096 -11.004 -23.023  1.00 92.10           C  
ATOM   2508  HA  ALA A 162      12.314 -11.079 -22.268  1.00 92.10           H  
ATOM   2509  C   ALA A 162      13.283  -9.511 -23.338  1.00 92.10           C  
ATOM   2510  CB  ALA A 162      14.391 -11.574 -22.449  1.00 92.10           C  
ATOM   2511  HB1 ALA A 162      14.253 -12.612 -22.149  1.00 92.10           H  
ATOM   2512  HB2 ALA A 162      14.680 -10.991 -21.574  1.00 92.10           H  
ATOM   2513  HB3 ALA A 162      15.180 -11.519 -23.199  1.00 92.10           H  
ATOM   2514  O   ALA A 162      13.082  -8.691 -22.447  1.00 92.10           O  
ATOM   2515  N   ILE A 163      13.608  -9.128 -24.581  1.00 88.55           N  
ATOM   2516  H   ILE A 163      13.716  -9.842 -25.286  1.00 88.55           H  
ATOM   2517  CA  ILE A 163      13.740  -7.714 -24.982  1.00 88.55           C  
ATOM   2518  HA  ILE A 163      14.533  -7.276 -24.376  1.00 88.55           H  
ATOM   2519  C   ILE A 163      12.467  -6.883 -24.726  1.00 88.55           C  
ATOM   2520  CB  ILE A 163      14.170  -7.634 -26.461  1.00 88.55           C  
ATOM   2521  HB  ILE A 163      14.962  -8.367 -26.614  1.00 88.55           H  
ATOM   2522  O   ILE A 163      12.566  -5.671 -24.545  1.00 88.55           O  
ATOM   2523  CG1 ILE A 163      14.752  -6.246 -26.814  1.00 88.55           C  
ATOM   2524 HG12 ILE A 163      15.576  -6.033 -26.133  1.00 88.55           H  
ATOM   2525 HG13 ILE A 163      13.991  -5.477 -26.678  1.00 88.55           H  
ATOM   2526  CG2 ILE A 163      13.002  -7.996 -27.386  1.00 88.55           C  
ATOM   2527 HG21 ILE A 163      13.400  -8.223 -28.375  1.00 88.55           H  
ATOM   2528 HG22 ILE A 163      12.297  -7.169 -27.466  1.00 88.55           H  
ATOM   2529 HG23 ILE A 163      12.476  -8.880 -27.025  1.00 88.55           H  
ATOM   2530  CD1 ILE A 163      15.271  -6.138 -28.253  1.00 88.55           C  
ATOM   2531 HD11 ILE A 163      14.440  -6.157 -28.958  1.00 88.55           H  
ATOM   2532 HD12 ILE A 163      15.944  -6.968 -28.471  1.00 88.55           H  
ATOM   2533 HD13 ILE A 163      15.807  -5.197 -28.375  1.00 88.55           H  
ATOM   2534  N   LYS A 164      11.282  -7.510 -24.669  1.00 91.67           N  
ATOM   2535  H   LYS A 164      11.268  -8.508 -24.820  1.00 91.67           H  
ATOM   2536  CA  LYS A 164      10.002  -6.847 -24.355  1.00 91.67           C  
ATOM   2537  HA  LYS A 164      10.028  -5.826 -24.734  1.00 91.67           H  
ATOM   2538  C   LYS A 164       9.725  -6.716 -22.854  1.00 91.67           C  
ATOM   2539  CB  LYS A 164       8.844  -7.567 -25.063  1.00 91.67           C  
ATOM   2540  HB2 LYS A 164       8.794  -8.603 -24.730  1.00 91.67           H  
ATOM   2541  HB3 LYS A 164       7.913  -7.069 -24.793  1.00 91.67           H  
ATOM   2542  O   LYS A 164       8.709  -6.152 -22.454  1.00 91.67           O  
ATOM   2543  CG  LYS A 164       8.985  -7.530 -26.588  1.00 91.67           C  
ATOM   2544  HG2 LYS A 164       9.158  -6.502 -26.908  1.00 91.67           H  
ATOM   2545  HG3 LYS A 164       9.830  -8.146 -26.896  1.00 91.67           H  
ATOM   2546  CD  LYS A 164       7.708  -8.052 -27.252  1.00 91.67           C  
ATOM   2547  HD2 LYS A 164       6.868  -7.426 -26.952  1.00 91.67           H  
ATOM   2548  HD3 LYS A 164       7.519  -9.082 -26.949  1.00 91.67           H  
ATOM   2549  CE  LYS A 164       7.893  -7.981 -28.766  1.00 91.67           C  
ATOM   2550  HE2 LYS A 164       8.645  -8.711 -29.065  1.00 91.67           H  
ATOM   2551  HE3 LYS A 164       8.253  -6.985 -29.026  1.00 91.67           H  
ATOM   2552  NZ  LYS A 164       6.624  -8.219 -29.480  1.00 91.67           N  
ATOM   2553  HZ1 LYS A 164       6.777  -8.184 -30.477  1.00 91.67           H  
ATOM   2554  HZ2 LYS A 164       6.206  -9.098 -29.209  1.00 91.67           H  
ATOM   2555  HZ3 LYS A 164       5.978  -7.475 -29.259  1.00 91.67           H  
ATOM   2556  N   PHE A 165      10.604  -7.246 -22.000  1.00 89.49           N  
ATOM   2557  H   PHE A 165      11.426  -7.700 -22.373  1.00 89.49           H  
ATOM   2558  CA  PHE A 165      10.386  -7.284 -20.554  1.00 89.49           C  
ATOM   2559  HA  PHE A 165       9.382  -7.684 -20.412  1.00 89.49           H  
ATOM   2560  C   PHE A 165      10.380  -5.895 -19.890  1.00 89.49           C  
ATOM   2561  CB  PHE A 165      11.370  -8.270 -19.904  1.00 89.49           C  
ATOM   2562  HB2 PHE A 165      12.374  -7.852 -19.965  1.00 89.49           H  
ATOM   2563  HB3 PHE A 165      11.365  -9.191 -20.486  1.00 89.49           H  
ATOM   2564  O   PHE A 165       9.608  -5.711 -18.948  1.00 89.49           O  
ATOM   2565  CG  PHE A 165      11.102  -8.671 -18.461  1.00 89.49           C  
ATOM   2566  CD1 PHE A 165      12.191  -9.033 -17.644  1.00 89.49           C  
ATOM   2567  HD1 PHE A 165      13.198  -8.986 -18.032  1.00 89.49           H  
ATOM   2568  CD2 PHE A 165       9.794  -8.750 -17.939  1.00 89.49           C  
ATOM   2569  HD2 PHE A 165       8.935  -8.490 -18.540  1.00 89.49           H  
ATOM   2570  CE1 PHE A 165      11.978  -9.466 -16.324  1.00 89.49           C  
ATOM   2571  HE1 PHE A 165      12.823  -9.740 -15.709  1.00 89.49           H  
ATOM   2572  CE2 PHE A 165       9.584  -9.162 -16.612  1.00 89.49           C  
ATOM   2573  HE2 PHE A 165       8.581  -9.195 -16.214  1.00 89.49           H  
ATOM   2574  CZ  PHE A 165      10.673  -9.528 -15.805  1.00 89.49           C  
ATOM   2575  HZ  PHE A 165      10.508  -9.850 -14.788  1.00 89.49           H  
ATOM   2576  N   PRO A 166      11.168  -4.897 -20.344  1.00 84.87           N  
ATOM   2577  CA  PRO A 166      10.982  -3.507 -19.940  1.00 84.87           C  
ATOM   2578  HA  PRO A 166      11.049  -3.435 -18.855  1.00 84.87           H  
ATOM   2579  C   PRO A 166       9.602  -3.005 -20.360  1.00 84.87           C  
ATOM   2580  CB  PRO A 166      12.145  -2.718 -20.554  1.00 84.87           C  
ATOM   2581  HB2 PRO A 166      12.472  -1.906 -19.904  1.00 84.87           H  
ATOM   2582  HB3 PRO A 166      11.878  -2.332 -21.537  1.00 84.87           H  
ATOM   2583  O   PRO A 166       8.828  -2.652 -19.484  1.00 84.87           O  
ATOM   2584  CG  PRO A 166      13.216  -3.798 -20.700  1.00 84.87           C  
ATOM   2585  HG2 PRO A 166      13.964  -3.544 -21.451  1.00 84.87           H  
ATOM   2586  HG3 PRO A 166      13.688  -3.992 -19.737  1.00 84.87           H  
ATOM   2587  CD  PRO A 166      12.383  -5.002 -21.127  1.00 84.87           C  
ATOM   2588  HD2 PRO A 166      12.917  -5.931 -20.924  1.00 84.87           H  
ATOM   2589  HD3 PRO A 166      12.141  -4.923 -22.187  1.00 84.87           H  
ATOM   2590  N   ASP A 167       9.245  -3.115 -21.645  1.00 87.48           N  
ATOM   2591  H   ASP A 167       9.940  -3.420 -22.312  1.00 87.48           H  
ATOM   2592  CA  ASP A 167       7.992  -2.576 -22.196  1.00 87.48           C  
ATOM   2593  HA  ASP A 167       8.024  -1.490 -22.115  1.00 87.48           H  
ATOM   2594  C   ASP A 167       6.743  -3.069 -21.441  1.00 87.48           C  
ATOM   2595  CB  ASP A 167       7.833  -2.943 -23.684  1.00 87.48           C  
ATOM   2596  HB2 ASP A 167       7.545  -3.993 -23.747  1.00 87.48           H  
ATOM   2597  HB3 ASP A 167       7.020  -2.348 -24.101  1.00 87.48           H  
ATOM   2598  O   ASP A 167       5.907  -2.260 -21.050  1.00 87.48           O  
ATOM   2599  CG  ASP A 167       9.066  -2.760 -24.567  1.00 87.48           C  
ATOM   2600  OD1 ASP A 167       9.852  -1.804 -24.406  1.00 87.48           O  
ATOM   2601  OD2 ASP A 167       9.317  -3.639 -25.418  1.00 87.48           O  
ATOM   2602  N   VAL A 168       6.621  -4.380 -21.183  1.00 87.95           N  
ATOM   2603  H   VAL A 168       7.326  -5.003 -21.550  1.00 87.95           H  
ATOM   2604  CA  VAL A 168       5.445  -4.940 -20.486  1.00 87.95           C  
ATOM   2605  HA  VAL A 168       4.559  -4.520 -20.961  1.00 87.95           H  
ATOM   2606  C   VAL A 168       5.379  -4.536 -19.012  1.00 87.95           C  
ATOM   2607  CB  VAL A 168       5.366  -6.471 -20.649  1.00 87.95           C  
ATOM   2608  HB  VAL A 168       5.491  -6.703 -21.707  1.00 87.95           H  
ATOM   2609  O   VAL A 168       4.292  -4.360 -18.466  1.00 87.95           O  
ATOM   2610  CG1 VAL A 168       6.447  -7.246 -19.888  1.00 87.95           C  
ATOM   2611 HG11 VAL A 168       6.276  -7.180 -18.814  1.00 87.95           H  
ATOM   2612 HG12 VAL A 168       7.423  -6.822 -20.127  1.00 87.95           H  
ATOM   2613 HG13 VAL A 168       6.423  -8.293 -20.190  1.00 87.95           H  
ATOM   2614  CG2 VAL A 168       4.000  -7.008 -20.212  1.00 87.95           C  
ATOM   2615 HG21 VAL A 168       3.886  -6.947 -19.130  1.00 87.95           H  
ATOM   2616 HG22 VAL A 168       3.906  -8.046 -20.531  1.00 87.95           H  
ATOM   2617 HG23 VAL A 168       3.207  -6.423 -20.678  1.00 87.95           H  
ATOM   2618  N   ILE A 169       6.532  -4.361 -18.358  1.00 83.68           N  
ATOM   2619  H   ILE A 169       7.393  -4.423 -18.881  1.00 83.68           H  
ATOM   2620  CA  ILE A 169       6.584  -3.920 -16.960  1.00 83.68           C  
ATOM   2621  HA  ILE A 169       5.720  -4.330 -16.436  1.00 83.68           H  
ATOM   2622  C   ILE A 169       6.421  -2.401 -16.862  1.00 83.68           C  
ATOM   2623  CB  ILE A 169       7.850  -4.458 -16.256  1.00 83.68           C  
ATOM   2624  HB  ILE A 169       8.720  -4.121 -16.818  1.00 83.68           H  
ATOM   2625  O   ILE A 169       5.799  -1.943 -15.918  1.00 83.68           O  
ATOM   2626  CG1 ILE A 169       7.885  -6.007 -16.210  1.00 83.68           C  
ATOM   2627 HG12 ILE A 169       7.866  -6.395 -17.228  1.00 83.68           H  
ATOM   2628 HG13 ILE A 169       8.832  -6.319 -15.768  1.00 83.68           H  
ATOM   2629  CG2 ILE A 169       7.983  -3.910 -14.824  1.00 83.68           C  
ATOM   2630 HG21 ILE A 169       8.798  -4.407 -14.298  1.00 83.68           H  
ATOM   2631 HG22 ILE A 169       7.054  -4.059 -14.273  1.00 83.68           H  
ATOM   2632 HG23 ILE A 169       8.188  -2.840 -14.855  1.00 83.68           H  
ATOM   2633  CD1 ILE A 169       6.747  -6.688 -15.432  1.00 83.68           C  
ATOM   2634 HD11 ILE A 169       6.754  -6.375 -14.388  1.00 83.68           H  
ATOM   2635 HD12 ILE A 169       5.782  -6.448 -15.879  1.00 83.68           H  
ATOM   2636 HD13 ILE A 169       6.880  -7.769 -15.469  1.00 83.68           H  
ATOM   2637  N   HIS A 170       6.887  -1.614 -17.832  1.00 82.86           N  
ATOM   2638  H   HIS A 170       7.417  -2.034 -18.582  1.00 82.86           H  
ATOM   2639  CA  HIS A 170       6.595  -0.181 -17.933  1.00 82.86           C  
ATOM   2640  HA  HIS A 170       6.788   0.300 -16.974  1.00 82.86           H  
ATOM   2641  C   HIS A 170       5.117   0.074 -18.237  1.00 82.86           C  
ATOM   2642  CB  HIS A 170       7.491   0.464 -19.003  1.00 82.86           C  
ATOM   2643  HB2 HIS A 170       7.369  -0.074 -19.944  1.00 82.86           H  
ATOM   2644  HB3 HIS A 170       7.153   1.487 -19.165  1.00 82.86           H  
ATOM   2645  O   HIS A 170       4.536   0.982 -17.656  1.00 82.86           O  
ATOM   2646  CG  HIS A 170       8.962   0.525 -18.667  1.00 82.86           C  
ATOM   2647  CD2 HIS A 170       9.499   0.691 -17.422  1.00 82.86           C  
ATOM   2648  HD2 HIS A 170       8.959   0.774 -16.490  1.00 82.86           H  
ATOM   2649  ND1 HIS A 170       9.998   0.548 -19.606  1.00 82.86           N  
ATOM   2650  CE1 HIS A 170      11.125   0.738 -18.906  1.00 82.86           C  
ATOM   2651  HE1 HIS A 170      12.113   0.828 -19.333  1.00 82.86           H  
ATOM   2652  NE2 HIS A 170      10.857   0.815 -17.595  1.00 82.86           N  
ATOM   2653  HE2 HIS A 170      11.556   0.972 -16.883  1.00 82.86           H  
ATOM   2654  N   ALA A 171       4.490  -0.756 -19.074  1.00 87.06           N  
ATOM   2655  H   ALA A 171       5.039  -1.429 -19.591  1.00 87.06           H  
ATOM   2656  CA  ALA A 171       3.059  -0.687 -19.354  1.00 87.06           C  
ATOM   2657  HA  ALA A 171       2.802   0.341 -19.609  1.00 87.06           H  
ATOM   2658  C   ALA A 171       2.183  -1.089 -18.157  1.00 87.06           C  
ATOM   2659  CB  ALA A 171       2.765  -1.572 -20.566  1.00 87.06           C  
ATOM   2660  HB1 ALA A 171       3.050  -2.604 -20.360  1.00 87.06           H  
ATOM   2661  HB2 ALA A 171       1.697  -1.534 -20.776  1.00 87.06           H  
ATOM   2662  HB3 ALA A 171       3.315  -1.207 -21.433  1.00 87.06           H  
ATOM   2663  O   ALA A 171       1.098  -0.544 -18.012  1.00 87.06           O  
ATOM   2664  N   GLY A 172       2.639  -2.022 -17.310  1.00 85.86           N  
ATOM   2665  H   GLY A 172       3.499  -2.494 -17.552  1.00 85.86           H  
ATOM   2666  CA  GLY A 172       1.975  -2.401 -16.053  1.00 85.86           C  
ATOM   2667  HA2 GLY A 172       2.107  -3.471 -15.889  1.00 85.86           H  
ATOM   2668  HA3 GLY A 172       0.908  -2.189 -16.130  1.00 85.86           H  
ATOM   2669  C   GLY A 172       2.468  -1.668 -14.804  1.00 85.86           C  
ATOM   2670  O   GLY A 172       2.014  -1.974 -13.702  1.00 85.86           O  
ATOM   2671  N   LYS A 173       3.412  -0.731 -14.949  1.00 81.21           N  
ATOM   2672  H   LYS A 173       3.726  -0.527 -15.886  1.00 81.21           H  
ATOM   2673  CA  LYS A 173       3.730   0.244 -13.906  1.00 81.21           C  
ATOM   2674  HA  LYS A 173       3.686  -0.273 -12.947  1.00 81.21           H  
ATOM   2675  C   LYS A 173       2.645   1.329 -13.906  1.00 81.21           C  
ATOM   2676  CB  LYS A 173       5.132   0.855 -14.098  1.00 81.21           C  
ATOM   2677  HB2 LYS A 173       5.357   0.926 -15.163  1.00 81.21           H  
ATOM   2678  HB3 LYS A 173       5.141   1.868 -13.696  1.00 81.21           H  
ATOM   2679  O   LYS A 173       2.040   1.585 -14.948  1.00 81.21           O  
ATOM   2680  CG  LYS A 173       6.230   0.055 -13.381  1.00 81.21           C  
ATOM   2681  HG2 LYS A 173       6.252  -0.968 -13.757  1.00 81.21           H  
ATOM   2682  HG3 LYS A 173       6.002   0.010 -12.316  1.00 81.21           H  
ATOM   2683  CD  LYS A 173       7.611   0.706 -13.560  1.00 81.21           C  
ATOM   2684  HD2 LYS A 173       7.660   1.589 -12.923  1.00 81.21           H  
ATOM   2685  HD3 LYS A 173       7.755   1.007 -14.597  1.00 81.21           H  
ATOM   2686  CE  LYS A 173       8.702  -0.296 -13.165  1.00 81.21           C  
ATOM   2687  HE2 LYS A 173       8.912  -0.960 -14.003  1.00 81.21           H  
ATOM   2688  HE3 LYS A 173       8.314  -0.896 -12.342  1.00 81.21           H  
ATOM   2689  NZ  LYS A 173       9.946   0.355 -12.693  1.00 81.21           N  
ATOM   2690  HZ1 LYS A 173      10.511  -0.325 -12.205  1.00 81.21           H  
ATOM   2691  HZ2 LYS A 173       9.735   1.003 -11.948  1.00 81.21           H  
ATOM   2692  HZ3 LYS A 173      10.524   0.769 -13.410  1.00 81.21           H  
ATOM   2693  N   PRO A 174       2.438   2.009 -12.768  1.00 79.28           N  
ATOM   2694  CA  PRO A 174       1.486   3.110 -12.687  1.00 79.28           C  
ATOM   2695  HA  PRO A 174       0.482   2.723 -12.864  1.00 79.28           H  
ATOM   2696  C   PRO A 174       1.812   4.211 -13.715  1.00 79.28           C  
ATOM   2697  CB  PRO A 174       1.599   3.617 -11.252  1.00 79.28           C  
ATOM   2698  HB2 PRO A 174       0.620   3.830 -10.822  1.00 79.28           H  
ATOM   2699  HB3 PRO A 174       2.235   4.502 -11.251  1.00 79.28           H  
ATOM   2700  O   PRO A 174       2.985   4.477 -13.987  1.00 79.28           O  
ATOM   2701  CG  PRO A 174       2.305   2.518 -10.465  1.00 79.28           C  
ATOM   2702  HG2 PRO A 174       2.922   2.921  -9.662  1.00 79.28           H  
ATOM   2703  HG3 PRO A 174       1.584   1.800 -10.074  1.00 79.28           H  
ATOM   2704  CD  PRO A 174       3.152   1.828 -11.512  1.00 79.28           C  
ATOM   2705  HD2 PRO A 174       4.127   2.311 -11.573  1.00 79.28           H  
ATOM   2706  HD3 PRO A 174       3.262   0.777 -11.244  1.00 79.28           H  
ATOM   2707  N   GLU A 175       0.790   4.876 -14.258  1.00 85.61           N  
ATOM   2708  H   GLU A 175      -0.142   4.673 -13.924  1.00 85.61           H  
ATOM   2709  CA  GLU A 175       0.894   5.837 -15.366  1.00 85.61           C  
ATOM   2710  HA  GLU A 175       1.136   5.279 -16.271  1.00 85.61           H  
ATOM   2711  C   GLU A 175       1.978   6.916 -15.127  1.00 85.61           C  
ATOM   2712  CB  GLU A 175      -0.470   6.520 -15.565  1.00 85.61           C  
ATOM   2713  HB2 GLU A 175      -0.828   6.871 -14.597  1.00 85.61           H  
ATOM   2714  HB3 GLU A 175      -0.336   7.402 -16.190  1.00 85.61           H  
ATOM   2715  O   GLU A 175       1.958   7.597 -14.098  1.00 85.61           O  
ATOM   2716  CG  GLU A 175      -1.571   5.631 -16.167  1.00 85.61           C  
ATOM   2717  HG2 GLU A 175      -2.519   6.165 -16.095  1.00 85.61           H  
ATOM   2718  HG3 GLU A 175      -1.658   4.715 -15.583  1.00 85.61           H  
ATOM   2719  CD  GLU A 175      -1.312   5.293 -17.635  1.00 85.61           C  
ATOM   2720  OE1 GLU A 175      -1.709   4.179 -18.060  1.00 85.61           O  
ATOM   2721  OE2 GLU A 175      -0.671   6.132 -18.314  1.00 85.61           O  
ATOM   2722  N   PRO A 176       2.919   7.155 -16.063  1.00 72.71           N  
ATOM   2723  CA  PRO A 176       4.154   7.905 -15.781  1.00 72.71           C  
ATOM   2724  HA  PRO A 176       4.664   7.440 -14.937  1.00 72.71           H  
ATOM   2725  C   PRO A 176       3.944   9.389 -15.434  1.00 72.71           C  
ATOM   2726  CB  PRO A 176       5.019   7.734 -17.037  1.00 72.71           C  
ATOM   2727  HB2 PRO A 176       5.619   8.618 -17.254  1.00 72.71           H  
ATOM   2728  HB3 PRO A 176       5.665   6.865 -16.913  1.00 72.71           H  
ATOM   2729  O   PRO A 176       4.824  10.024 -14.848  1.00 72.71           O  
ATOM   2730  CG  PRO A 176       4.004   7.453 -18.147  1.00 72.71           C  
ATOM   2731  HG2 PRO A 176       4.447   6.897 -18.973  1.00 72.71           H  
ATOM   2732  HG3 PRO A 176       3.573   8.391 -18.499  1.00 72.71           H  
ATOM   2733  CD  PRO A 176       2.939   6.636 -17.421  1.00 72.71           C  
ATOM   2734  HD2 PRO A 176       3.226   5.584 -17.405  1.00 72.71           H  
ATOM   2735  HD3 PRO A 176       1.972   6.756 -17.910  1.00 72.71           H  
ATOM   2736  N   HIS A 177       2.780   9.949 -15.768  1.00 71.20           N  
ATOM   2737  H   HIS A 177       2.084   9.358 -16.200  1.00 71.20           H  
ATOM   2738  CA  HIS A 177       2.426  11.345 -15.511  1.00 71.20           C  
ATOM   2739  HA  HIS A 177       3.327  11.954 -15.584  1.00 71.20           H  
ATOM   2740  C   HIS A 177       1.841  11.584 -14.102  1.00 71.20           C  
ATOM   2741  CB  HIS A 177       1.479  11.807 -16.629  1.00 71.20           C  
ATOM   2742  HB2 HIS A 177       1.947  11.621 -17.595  1.00 71.20           H  
ATOM   2743  HB3 HIS A 177       1.345  12.885 -16.538  1.00 71.20           H  
ATOM   2744  O   HIS A 177       1.842  12.716 -13.625  1.00 71.20           O  
ATOM   2745  CG  HIS A 177       0.118  11.151 -16.604  1.00 71.20           C  
ATOM   2746  CD2 HIS A 177      -0.985  11.644 -15.964  1.00 71.20           C  
ATOM   2747  HD2 HIS A 177      -1.023  12.562 -15.395  1.00 71.20           H  
ATOM   2748  ND1 HIS A 177      -0.268   9.977 -17.222  1.00 71.20           N  
ATOM   2749  HD1 HIS A 177       0.277   9.393 -17.840  1.00 71.20           H  
ATOM   2750  CE1 HIS A 177      -1.568   9.772 -16.948  1.00 71.20           C  
ATOM   2751  HE1 HIS A 177      -2.149   8.937 -17.310  1.00 71.20           H  
ATOM   2752  NE2 HIS A 177      -2.047  10.764 -16.176  1.00 71.20           N  
ATOM   2753  N   ASN A 178       1.345  10.548 -13.412  1.00 77.44           N  
ATOM   2754  H   ASN A 178       1.363   9.635 -13.844  1.00 77.44           H  
ATOM   2755  CA  ASN A 178       0.684  10.672 -12.100  1.00 77.44           C  
ATOM   2756  HA  ASN A 178       0.989  11.615 -11.644  1.00 77.44           H  
ATOM   2757  C   ASN A 178       1.087   9.584 -11.070  1.00 77.44           C  
ATOM   2758  CB  ASN A 178      -0.842  10.753 -12.345  1.00 77.44           C  
ATOM   2759  HB2 ASN A 178      -1.344  10.964 -11.401  1.00 77.44           H  
ATOM   2760  HB3 ASN A 178      -1.055  11.570 -13.035  1.00 77.44           H  
ATOM   2761  O   ASN A 178       0.767   9.704  -9.889  1.00 77.44           O  
ATOM   2762  CG  ASN A 178      -1.449   9.479 -12.901  1.00 77.44           C  
ATOM   2763  ND2 ASN A 178      -2.606   9.520 -13.510  1.00 77.44           N  
ATOM   2764 HD21 ASN A 178      -2.934  10.391 -13.903  1.00 77.44           H  
ATOM   2765 HD22 ASN A 178      -2.895   8.645 -13.923  1.00 77.44           H  
ATOM   2766  OD1 ASN A 178      -0.897   8.411 -12.772  1.00 77.44           O  
ATOM   2767  N   GLU A 179       1.799   8.545 -11.510  1.00 78.02           N  
ATOM   2768  H   GLU A 179       1.954   8.504 -12.507  1.00 78.02           H  
ATOM   2769  CA  GLU A 179       2.133   7.302 -10.807  1.00 78.02           C  
ATOM   2770  HA  GLU A 179       2.447   6.640 -11.614  1.00 78.02           H  
ATOM   2771  C   GLU A 179       0.927   6.574 -10.166  1.00 78.02           C  
ATOM   2772  CB  GLU A 179       3.367   7.464  -9.897  1.00 78.02           C  
ATOM   2773  HB2 GLU A 179       3.057   7.736  -8.888  1.00 78.02           H  
ATOM   2774  HB3 GLU A 179       4.001   8.255 -10.298  1.00 78.02           H  
ATOM   2775  O   GLU A 179       1.007   6.089  -9.034  1.00 78.02           O  
ATOM   2776  CG  GLU A 179       4.207   6.174  -9.880  1.00 78.02           C  
ATOM   2777  HG2 GLU A 179       3.538   5.325  -9.737  1.00 78.02           H  
ATOM   2778  HG3 GLU A 179       4.693   6.054 -10.848  1.00 78.02           H  
ATOM   2779  CD  GLU A 179       5.264   6.124  -8.773  1.00 78.02           C  
ATOM   2780  OE1 GLU A 179       5.429   5.045  -8.155  1.00 78.02           O  
ATOM   2781  OE2 GLU A 179       5.897   7.153  -8.442  1.00 78.02           O  
ATOM   2782  N   VAL A 180      -0.187   6.484 -10.899  1.00 71.36           N  
ATOM   2783  H   VAL A 180      -0.181   6.942 -11.799  1.00 71.36           H  
ATOM   2784  CA  VAL A 180      -1.453   5.807 -10.549  1.00 71.36           C  
ATOM   2785  HA  VAL A 180      -1.326   5.272  -9.608  1.00 71.36           H  
ATOM   2786  C   VAL A 180      -1.840   4.813 -11.663  1.00 71.36           C  
ATOM   2787  CB  VAL A 180      -2.575   6.859 -10.390  1.00 71.36           C  
ATOM   2788  HB  VAL A 180      -2.692   7.402 -11.328  1.00 71.36           H  
ATOM   2789  O   VAL A 180      -1.663   5.149 -12.830  1.00 71.36           O  
ATOM   2790  CG1 VAL A 180      -3.949   6.275 -10.065  1.00 71.36           C  
ATOM   2791 HG11 VAL A 180      -4.668   7.094 -10.054  1.00 71.36           H  
ATOM   2792 HG12 VAL A 180      -4.263   5.573 -10.838  1.00 71.36           H  
ATOM   2793 HG13 VAL A 180      -3.926   5.778  -9.095  1.00 71.36           H  
ATOM   2794  CG2 VAL A 180      -2.250   7.873  -9.286  1.00 71.36           C  
ATOM   2795 HG21 VAL A 180      -3.110   8.512  -9.084  1.00 71.36           H  
ATOM   2796 HG22 VAL A 180      -1.430   8.509  -9.621  1.00 71.36           H  
ATOM   2797 HG23 VAL A 180      -1.953   7.349  -8.378  1.00 71.36           H  
ATOM   2798  N   PRO A 181      -2.411   3.630 -11.368  1.00 87.99           N  
ATOM   2799  CA  PRO A 181      -2.691   3.057 -10.054  1.00 87.99           C  
ATOM   2800  HA  PRO A 181      -2.908   3.831  -9.318  1.00 87.99           H  
ATOM   2801  C   PRO A 181      -1.539   2.190  -9.528  1.00 87.99           C  
ATOM   2802  CB  PRO A 181      -3.955   2.229 -10.270  1.00 87.99           C  
ATOM   2803  HB2 PRO A 181      -4.829   2.880 -10.257  1.00 87.99           H  
ATOM   2804  HB3 PRO A 181      -4.056   1.445  -9.519  1.00 87.99           H  
ATOM   2805  O   PRO A 181      -0.850   1.503 -10.275  1.00 87.99           O  
ATOM   2806  CG  PRO A 181      -3.754   1.668 -11.679  1.00 87.99           C  
ATOM   2807  HG2 PRO A 181      -4.702   1.435 -12.163  1.00 87.99           H  
ATOM   2808  HG3 PRO A 181      -3.117   0.783 -11.641  1.00 87.99           H  
ATOM   2809  CD  PRO A 181      -3.007   2.792 -12.399  1.00 87.99           C  
ATOM   2810  HD2 PRO A 181      -2.240   2.380 -13.054  1.00 87.99           H  
ATOM   2811  HD3 PRO A 181      -3.713   3.390 -12.976  1.00 87.99           H  
ATOM   2812  N   GLN A 182      -1.333   2.194  -8.215  1.00 77.69           N  
ATOM   2813  H   GLN A 182      -1.941   2.763  -7.643  1.00 77.69           H  
ATOM   2814  CA  GLN A 182      -0.290   1.413  -7.550  1.00 77.69           C  
ATOM   2815  HA  GLN A 182       0.615   1.432  -8.157  1.00 77.69           H  
ATOM   2816  C   GLN A 182      -0.710  -0.053  -7.386  1.00 77.69           C  
ATOM   2817  CB  GLN A 182       0.034   2.066  -6.198  1.00 77.69           C  
ATOM   2818  HB2 GLN A 182      -0.897   2.230  -5.655  1.00 77.69           H  
ATOM   2819  HB3 GLN A 182       0.653   1.395  -5.602  1.00 77.69           H  
ATOM   2820  O   GLN A 182      -1.692  -0.344  -6.705  1.00 77.69           O  
ATOM   2821  CG  GLN A 182       0.752   3.414  -6.382  1.00 77.69           C  
ATOM   2822  HG2 GLN A 182       0.711   3.969  -5.445  1.00 77.69           H  
ATOM   2823  HG3 GLN A 182       0.239   4.008  -7.138  1.00 77.69           H  
ATOM   2824  CD  GLN A 182       2.221   3.292  -6.756  1.00 77.69           C  
ATOM   2825  NE2 GLN A 182       2.768   4.306  -7.386  1.00 77.69           N  
ATOM   2826 HE21 GLN A 182       3.739   4.226  -7.651  1.00 77.69           H  
ATOM   2827 HE22 GLN A 182       2.179   5.000  -7.824  1.00 77.69           H  
ATOM   2828  OE1 GLN A 182       2.899   2.334  -6.419  1.00 77.69           O  
ATOM   2829  N   ALA A 183       0.082  -0.975  -7.947  1.00 78.86           N  
ATOM   2830  H   ALA A 183       0.843  -0.651  -8.527  1.00 78.86           H  
ATOM   2831  CA  ALA A 183      -0.121  -2.426  -7.864  1.00 78.86           C  
ATOM   2832  HA  ALA A 183       0.650  -2.873  -8.491  1.00 78.86           H  
ATOM   2833  C   ALA A 183      -1.457  -2.941  -8.446  1.00 78.86           C  
ATOM   2834  CB  ALA A 183       0.140  -2.903  -6.427  1.00 78.86           C  
ATOM   2835  HB1 ALA A 183      -0.712  -2.651  -5.795  1.00 78.86           H  
ATOM   2836  HB2 ALA A 183       1.029  -2.420  -6.021  1.00 78.86           H  
ATOM   2837  HB3 ALA A 183       0.275  -3.984  -6.429  1.00 78.86           H  
ATOM   2838  O   ALA A 183      -2.043  -3.885  -7.910  1.00 78.86           O  
ATOM   2839  N   GLN A 184      -1.941  -2.324  -9.529  1.00 87.95           N  
ATOM   2840  H   GLN A 184      -1.411  -1.568  -9.938  1.00 87.95           H  
ATOM   2841  CA  GLN A 184      -3.179  -2.693 -10.225  1.00 87.95           C  
ATOM   2842  HA  GLN A 184      -3.453  -3.720  -9.981  1.00 87.95           H  
ATOM   2843  C   GLN A 184      -2.974  -2.592 -11.744  1.00 87.95           C  
ATOM   2844  CB  GLN A 184      -4.322  -1.750  -9.803  1.00 87.95           C  
ATOM   2845  HB2 GLN A 184      -5.219  -2.016 -10.363  1.00 87.95           H  
ATOM   2846  HB3 GLN A 184      -4.040  -0.735 -10.082  1.00 87.95           H  
ATOM   2847  O   GLN A 184      -2.311  -1.672 -12.207  1.00 87.95           O  
ATOM   2848  CG  GLN A 184      -4.662  -1.770  -8.301  1.00 87.95           C  
ATOM   2849  HG2 GLN A 184      -3.767  -1.562  -7.714  1.00 87.95           H  
ATOM   2850  HG3 GLN A 184      -5.020  -2.764  -8.032  1.00 87.95           H  
ATOM   2851  CD  GLN A 184      -5.716  -0.736  -7.900  1.00 87.95           C  
ATOM   2852  NE2 GLN A 184      -6.191  -0.766  -6.674  1.00 87.95           N  
ATOM   2853 HE21 GLN A 184      -6.954  -0.131  -6.486  1.00 87.95           H  
ATOM   2854 HE22 GLN A 184      -5.881  -1.464  -6.013  1.00 87.95           H  
ATOM   2855  OE1 GLN A 184      -6.142   0.117  -8.659  1.00 87.95           O  
ATOM   2856  N   SER A 185      -3.584  -3.489 -12.520  1.00 91.00           N  
ATOM   2857  H   SER A 185      -4.097  -4.248 -12.095  1.00 91.00           H  
ATOM   2858  CA  SER A 185      -3.569  -3.473 -13.997  1.00 91.00           C  
ATOM   2859  HA  SER A 185      -2.630  -3.034 -14.334  1.00 91.00           H  
ATOM   2860  C   SER A 185      -4.682  -2.619 -14.630  1.00 91.00           C  
ATOM   2861  CB  SER A 185      -3.612  -4.914 -14.525  1.00 91.00           C  
ATOM   2862  HB2 SER A 185      -2.600  -5.317 -14.512  1.00 91.00           H  
ATOM   2863  HB3 SER A 185      -3.975  -4.915 -15.553  1.00 91.00           H  
ATOM   2864  O   SER A 185      -4.788  -2.524 -15.851  1.00 91.00           O  
ATOM   2865  OG  SER A 185      -4.437  -5.761 -13.741  1.00 91.00           O  
ATOM   2866  HG  SER A 185      -5.328  -5.405 -13.777  1.00 91.00           H  
ATOM   2867  N   ALA A 186      -5.517  -1.981 -13.809  1.00 91.23           N  
ATOM   2868  H   ALA A 186      -5.380  -2.129 -12.820  1.00 91.23           H  
ATOM   2869  CA  ALA A 186      -6.744  -1.293 -14.202  1.00 91.23           C  
ATOM   2870  HA  ALA A 186      -7.223  -1.872 -14.992  1.00 91.23           H  
ATOM   2871  C   ALA A 186      -6.490   0.122 -14.775  1.00 91.23           C  
ATOM   2872  CB  ALA A 186      -7.671  -1.325 -12.978  1.00 91.23           C  
ATOM   2873  HB1 ALA A 186      -7.791  -2.350 -12.626  1.00 91.23           H  
ATOM   2874  HB2 ALA A 186      -7.255  -0.716 -12.175  1.00 91.23           H  
ATOM   2875  HB3 ALA A 186      -8.654  -0.936 -13.244  1.00 91.23           H  
ATOM   2876  O   ALA A 186      -6.938   1.116 -14.205  1.00 91.23           O  
ATOM   2877  N   HIS A 187      -5.715   0.230 -15.863  1.00 89.93           N  
ATOM   2878  H   HIS A 187      -5.332  -0.616 -16.260  1.00 89.93           H  
ATOM   2879  CA  HIS A 187      -5.379   1.504 -16.517  1.00 89.93           C  
ATOM   2880  HA  HIS A 187      -6.263   2.142 -16.481  1.00 89.93           H  
ATOM   2881  C   HIS A 187      -4.987   1.358 -18.000  1.00 89.93           C  
ATOM   2882  CB  HIS A 187      -4.262   2.206 -15.733  1.00 89.93           C  
ATOM   2883  HB2 HIS A 187      -4.121   3.211 -16.132  1.00 89.93           H  
ATOM   2884  HB3 HIS A 187      -4.581   2.315 -14.696  1.00 89.93           H  
ATOM   2885  O   HIS A 187      -4.719   0.259 -18.494  1.00 89.93           O  
ATOM   2886  CG  HIS A 187      -2.937   1.491 -15.763  1.00 89.93           C  
ATOM   2887  CD2 HIS A 187      -2.585   0.382 -15.041  1.00 89.93           C  
ATOM   2888  HD2 HIS A 187      -3.217  -0.153 -14.347  1.00 89.93           H  
ATOM   2889  ND1 HIS A 187      -1.827   1.878 -16.477  1.00 89.93           N  
ATOM   2890  HD1 HIS A 187      -1.751   2.698 -17.062  1.00 89.93           H  
ATOM   2891  CE1 HIS A 187      -0.827   1.034 -16.175  1.00 89.93           C  
ATOM   2892  HE1 HIS A 187       0.185   1.116 -16.544  1.00 89.93           H  
ATOM   2893  NE2 HIS A 187      -1.249   0.092 -15.316  1.00 89.93           N  
ATOM   2894  N   ASN A 188      -4.943   2.491 -18.711  1.00 90.30           N  
ATOM   2895  H   ASN A 188      -5.134   3.359 -18.231  1.00 90.30           H  
ATOM   2896  CA  ASN A 188      -4.823   2.542 -20.170  1.00 90.30           C  
ATOM   2897  HA  ASN A 188      -5.666   1.998 -20.596  1.00 90.30           H  
ATOM   2898  C   ASN A 188      -3.548   1.880 -20.715  1.00 90.30           C  
ATOM   2899  CB  ASN A 188      -4.904   4.002 -20.643  1.00 90.30           C  
ATOM   2900  HB2 ASN A 188      -4.692   4.046 -21.711  1.00 90.30           H  
ATOM   2901  HB3 ASN A 188      -4.138   4.584 -20.130  1.00 90.30           H  
ATOM   2902  O   ASN A 188      -3.661   1.049 -21.616  1.00 90.30           O  
ATOM   2903  CG  ASN A 188      -6.259   4.656 -20.433  1.00 90.30           C  
ATOM   2904  ND2 ASN A 188      -6.250   5.955 -20.281  1.00 90.30           N  
ATOM   2905 HD21 ASN A 188      -5.391   6.484 -20.319  1.00 90.30           H  
ATOM   2906 HD22 ASN A 188      -7.124   6.422 -20.087  1.00 90.30           H  
ATOM   2907  OD1 ASN A 188      -7.306   4.024 -20.397  1.00 90.30           O  
ATOM   2908  N   ASN A 189      -2.352   2.202 -20.200  1.00 88.82           N  
ATOM   2909  H   ASN A 189      -2.289   2.920 -19.493  1.00 88.82           H  
ATOM   2910  CA  ASN A 189      -1.105   1.684 -20.788  1.00 88.82           C  
ATOM   2911  HA  ASN A 189      -1.090   1.942 -21.847  1.00 88.82           H  
ATOM   2912  C   ASN A 189      -1.004   0.156 -20.708  1.00 88.82           C  
ATOM   2913  CB  ASN A 189       0.119   2.321 -20.115  1.00 88.82           C  
ATOM   2914  HB2 ASN A 189       1.020   1.810 -20.455  1.00 88.82           H  
ATOM   2915  HB3 ASN A 189       0.044   2.194 -19.035  1.00 88.82           H  
ATOM   2916  O   ASN A 189      -0.545  -0.472 -21.664  1.00 88.82           O  
ATOM   2917  CG  ASN A 189       0.291   3.791 -20.438  1.00 88.82           C  
ATOM   2918  ND2 ASN A 189       1.047   4.477 -19.620  1.00 88.82           N  
ATOM   2919 HD21 ASN A 189       0.639   5.390 -19.478  1.00 88.82           H  
ATOM   2920 HD22 ASN A 189       1.369   3.989 -18.796  1.00 88.82           H  
ATOM   2921  OD1 ASN A 189      -0.225   4.325 -21.406  1.00 88.82           O  
ATOM   2922  N   PHE A 190      -1.464  -0.452 -19.609  1.00 91.79           N  
ATOM   2923  H   PHE A 190      -1.813   0.110 -18.845  1.00 91.79           H  
ATOM   2924  CA  PHE A 190      -1.466  -1.906 -19.462  1.00 91.79           C  
ATOM   2925  HA  PHE A 190      -0.453  -2.277 -19.617  1.00 91.79           H  
ATOM   2926  C   PHE A 190      -2.365  -2.543 -20.522  1.00 91.79           C  
ATOM   2927  CB  PHE A 190      -1.910  -2.294 -18.045  1.00 91.79           C  
ATOM   2928  HB2 PHE A 190      -2.896  -1.872 -17.847  1.00 91.79           H  
ATOM   2929  HB3 PHE A 190      -1.221  -1.849 -17.327  1.00 91.79           H  
ATOM   2930  O   PHE A 190      -1.929  -3.426 -21.264  1.00 91.79           O  
ATOM   2931  CG  PHE A 190      -1.960  -3.794 -17.804  1.00 91.79           C  
ATOM   2932  CD1 PHE A 190      -3.141  -4.515 -18.059  1.00 91.79           C  
ATOM   2933  HD1 PHE A 190      -4.020  -3.996 -18.413  1.00 91.79           H  
ATOM   2934  CD2 PHE A 190      -0.828  -4.475 -17.323  1.00 91.79           C  
ATOM   2935  HD2 PHE A 190       0.088  -3.930 -17.148  1.00 91.79           H  
ATOM   2936  CE1 PHE A 190      -3.194  -5.901 -17.825  1.00 91.79           C  
ATOM   2937  HE1 PHE A 190      -4.113  -6.436 -18.010  1.00 91.79           H  
ATOM   2938  CE2 PHE A 190      -0.886  -5.853 -17.050  1.00 91.79           C  
ATOM   2939  HE2 PHE A 190      -0.018  -6.359 -16.654  1.00 91.79           H  
ATOM   2940  CZ  PHE A 190      -2.071  -6.568 -17.302  1.00 91.79           C  
ATOM   2941  HZ  PHE A 190      -2.123  -7.625 -17.091  1.00 91.79           H  
ATOM   2942  N   TRP A 191      -3.607  -2.072 -20.646  1.00 92.86           N  
ATOM   2943  H   TRP A 191      -3.909  -1.326 -20.036  1.00 92.86           H  
ATOM   2944  CA  TRP A 191      -4.571  -2.663 -21.570  1.00 92.86           C  
ATOM   2945  HA  TRP A 191      -4.464  -3.746 -21.502  1.00 92.86           H  
ATOM   2946  C   TRP A 191      -4.297  -2.327 -23.041  1.00 92.86           C  
ATOM   2947  CB  TRP A 191      -5.991  -2.343 -21.101  1.00 92.86           C  
ATOM   2948  HB2 TRP A 191      -6.073  -1.276 -20.893  1.00 92.86           H  
ATOM   2949  HB3 TRP A 191      -6.693  -2.584 -21.898  1.00 92.86           H  
ATOM   2950  O   TRP A 191      -4.524  -3.190 -23.892  1.00 92.86           O  
ATOM   2951  CG  TRP A 191      -6.386  -3.121 -19.882  1.00 92.86           C  
ATOM   2952  CD1 TRP A 191      -6.512  -2.615 -18.636  1.00 92.86           C  
ATOM   2953  HD1 TRP A 191      -6.351  -1.581 -18.369  1.00 92.86           H  
ATOM   2954  CD2 TRP A 191      -6.641  -4.557 -19.749  1.00 92.86           C  
ATOM   2955  CE2 TRP A 191      -6.945  -4.839 -18.384  1.00 92.86           C  
ATOM   2956  CE3 TRP A 191      -6.622  -5.656 -20.637  1.00 92.86           C  
ATOM   2957  HE3 TRP A 191      -6.358  -5.483 -21.670  1.00 92.86           H  
ATOM   2958  NE1 TRP A 191      -6.825  -3.624 -17.749  1.00 92.86           N  
ATOM   2959  HE1 TRP A 191      -6.840  -3.483 -16.749  1.00 92.86           H  
ATOM   2960  CH2 TRP A 191      -7.243  -7.197 -18.847  1.00 92.86           C  
ATOM   2961  HH2 TRP A 191      -7.472  -8.197 -18.510  1.00 92.86           H  
ATOM   2962  CZ2 TRP A 191      -7.243  -6.131 -17.930  1.00 92.86           C  
ATOM   2963  HZ2 TRP A 191      -7.467  -6.292 -16.886  1.00 92.86           H  
ATOM   2964  CZ3 TRP A 191      -6.928  -6.960 -20.197  1.00 92.86           C  
ATOM   2965  HZ3 TRP A 191      -6.914  -7.782 -20.898  1.00 92.86           H  
ATOM   2966  N   ASP A 192      -3.715  -1.169 -23.372  1.00 91.84           N  
ATOM   2967  H   ASP A 192      -3.570  -0.459 -22.668  1.00 91.84           H  
ATOM   2968  CA  ASP A 192      -3.234  -0.934 -24.738  1.00 91.84           C  
ATOM   2969  HA  ASP A 192      -4.041  -1.227 -25.410  1.00 91.84           H  
ATOM   2970  C   ASP A 192      -2.035  -1.831 -25.063  1.00 91.84           C  
ATOM   2971  CB  ASP A 192      -2.915   0.539 -25.032  1.00 91.84           C  
ATOM   2972  HB2 ASP A 192      -3.685   1.173 -24.591  1.00 91.84           H  
ATOM   2973  HB3 ASP A 192      -1.954   0.806 -24.592  1.00 91.84           H  
ATOM   2974  O   ASP A 192      -2.006  -2.425 -26.139  1.00 91.84           O  
ATOM   2975  CG  ASP A 192      -2.897   0.758 -26.555  1.00 91.84           C  
ATOM   2976  OD1 ASP A 192      -3.924   0.438 -27.207  1.00 91.84           O  
ATOM   2977  OD2 ASP A 192      -1.864   1.195 -27.110  1.00 91.84           O  
ATOM   2978  N   PHE A 193      -1.108  -2.062 -24.122  1.00 91.89           N  
ATOM   2979  H   PHE A 193      -1.152  -1.556 -23.249  1.00 91.89           H  
ATOM   2980  CA  PHE A 193      -0.045  -3.054 -24.314  1.00 91.89           C  
ATOM   2981  HA  PHE A 193       0.513  -2.765 -25.204  1.00 91.89           H  
ATOM   2982  C   PHE A 193      -0.624  -4.453 -24.572  1.00 91.89           C  
ATOM   2983  CB  PHE A 193       0.936  -3.058 -23.131  1.00 91.89           C  
ATOM   2984  HB2 PHE A 193       1.319  -2.044 -23.013  1.00 91.89           H  
ATOM   2985  HB3 PHE A 193       0.413  -3.326 -22.213  1.00 91.89           H  
ATOM   2986  O   PHE A 193      -0.203  -5.102 -25.533  1.00 91.89           O  
ATOM   2987  CG  PHE A 193       2.110  -4.009 -23.314  1.00 91.89           C  
ATOM   2988  CD1 PHE A 193       1.937  -5.401 -23.163  1.00 91.89           C  
ATOM   2989  HD1 PHE A 193       0.979  -5.799 -22.864  1.00 91.89           H  
ATOM   2990  CD2 PHE A 193       3.367  -3.510 -23.701  1.00 91.89           C  
ATOM   2991  HD2 PHE A 193       3.519  -2.446 -23.806  1.00 91.89           H  
ATOM   2992  CE1 PHE A 193       2.989  -6.288 -23.450  1.00 91.89           C  
ATOM   2993  HE1 PHE A 193       2.838  -7.353 -23.361  1.00 91.89           H  
ATOM   2994  CE2 PHE A 193       4.420  -4.397 -23.981  1.00 91.89           C  
ATOM   2995  HE2 PHE A 193       5.369  -4.012 -24.324  1.00 91.89           H  
ATOM   2996  CZ  PHE A 193       4.230  -5.784 -23.872  1.00 91.89           C  
ATOM   2997  HZ  PHE A 193       5.037  -6.459 -24.116  1.00 91.89           H  
ATOM   2998  N   MET A 194      -1.604  -4.905 -23.776  1.00 94.23           N  
ATOM   2999  H   MET A 194      -1.878  -4.324 -22.997  1.00 94.23           H  
ATOM   3000  CA  MET A 194      -2.269  -6.210 -23.956  1.00 94.23           C  
ATOM   3001  HA  MET A 194      -1.511  -6.992 -23.914  1.00 94.23           H  
ATOM   3002  C   MET A 194      -2.960  -6.343 -25.324  1.00 94.23           C  
ATOM   3003  CB  MET A 194      -3.307  -6.458 -22.842  1.00 94.23           C  
ATOM   3004  HB2 MET A 194      -4.015  -5.630 -22.817  1.00 94.23           H  
ATOM   3005  HB3 MET A 194      -3.866  -7.359 -23.093  1.00 94.23           H  
ATOM   3006  O   MET A 194      -3.033  -7.441 -25.891  1.00 94.23           O  
ATOM   3007  CG  MET A 194      -2.733  -6.650 -21.433  1.00 94.23           C  
ATOM   3008  HG2 MET A 194      -3.542  -6.955 -20.769  1.00 94.23           H  
ATOM   3009  HG3 MET A 194      -2.369  -5.692 -21.062  1.00 94.23           H  
ATOM   3010  SD  MET A 194      -1.392  -7.862 -21.294  1.00 94.23           S  
ATOM   3011  CE  MET A 194      -0.155  -6.842 -20.446  1.00 94.23           C  
ATOM   3012  HE1 MET A 194      -0.065  -5.873 -20.938  1.00 94.23           H  
ATOM   3013  HE2 MET A 194       0.811  -7.347 -20.450  1.00 94.23           H  
ATOM   3014  HE3 MET A 194      -0.469  -6.677 -19.416  1.00 94.23           H  
ATOM   3015  N   PHE A 195      -3.451  -5.241 -25.899  1.00 90.50           N  
ATOM   3016  H   PHE A 195      -3.425  -4.368 -25.391  1.00 90.50           H  
ATOM   3017  CA  PHE A 195      -3.957  -5.256 -27.267  1.00 90.50           C  
ATOM   3018  HA  PHE A 195      -4.511  -6.184 -27.410  1.00 90.50           H  
ATOM   3019  C   PHE A 195      -2.827  -5.235 -28.304  1.00 90.50           C  
ATOM   3020  CB  PHE A 195      -4.942  -4.115 -27.507  1.00 90.50           C  
ATOM   3021  HB2 PHE A 195      -4.428  -3.157 -27.429  1.00 90.50           H  
ATOM   3022  HB3 PHE A 195      -5.720  -4.137 -26.744  1.00 90.50           H  
ATOM   3023  O   PHE A 195      -2.792  -6.093 -29.188  1.00 90.50           O  
ATOM   3024  CG  PHE A 195      -5.581  -4.252 -28.872  1.00 90.50           C  
ATOM   3025  CD1 PHE A 195      -5.094  -3.511 -29.965  1.00 90.50           C  
ATOM   3026  HD1 PHE A 195      -4.265  -2.832 -29.829  1.00 90.50           H  
ATOM   3027  CD2 PHE A 195      -6.651  -5.149 -29.056  1.00 90.50           C  
ATOM   3028  HD2 PHE A 195      -7.034  -5.708 -28.216  1.00 90.50           H  
ATOM   3029  CE1 PHE A 195      -5.700  -3.638 -31.227  1.00 90.50           C  
ATOM   3030  HE1 PHE A 195      -5.335  -3.055 -32.059  1.00 90.50           H  
ATOM   3031  CE2 PHE A 195      -7.262  -5.270 -30.317  1.00 90.50           C  
ATOM   3032  HE2 PHE A 195      -8.118  -5.916 -30.441  1.00 90.50           H  
ATOM   3033  CZ  PHE A 195      -6.790  -4.511 -31.401  1.00 90.50           C  
ATOM   3034  HZ  PHE A 195      -7.274  -4.589 -32.363  1.00 90.50           H  
ATOM   3035  N   MET A 196      -1.900  -4.286 -28.205  1.00 89.45           N  
ATOM   3036  H   MET A 196      -1.974  -3.633 -27.438  1.00 89.45           H  
ATOM   3037  CA  MET A 196      -0.834  -4.055 -29.185  1.00 89.45           C  
ATOM   3038  HA  MET A 196      -1.291  -3.985 -30.172  1.00 89.45           H  
ATOM   3039  C   MET A 196       0.174  -5.214 -29.265  1.00 89.45           C  
ATOM   3040  CB  MET A 196      -0.155  -2.709 -28.878  1.00 89.45           C  
ATOM   3041  HB2 MET A 196       0.723  -2.596 -29.513  1.00 89.45           H  
ATOM   3042  HB3 MET A 196       0.178  -2.700 -27.840  1.00 89.45           H  
ATOM   3043  O   MET A 196       0.817  -5.386 -30.302  1.00 89.45           O  
ATOM   3044  CG  MET A 196      -1.102  -1.517 -29.119  1.00 89.45           C  
ATOM   3045  HG2 MET A 196      -1.992  -1.636 -28.500  1.00 89.45           H  
ATOM   3046  HG3 MET A 196      -0.607  -0.607 -28.782  1.00 89.45           H  
ATOM   3047  SD  MET A 196      -1.650  -1.278 -30.839  1.00 89.45           S  
ATOM   3048  CE  MET A 196      -0.118  -0.612 -31.541  1.00 89.45           C  
ATOM   3049  HE1 MET A 196       0.176   0.278 -30.986  1.00 89.45           H  
ATOM   3050  HE2 MET A 196       0.675  -1.357 -31.474  1.00 89.45           H  
ATOM   3051  HE3 MET A 196      -0.280  -0.350 -32.587  1.00 89.45           H  
ATOM   3052  N   HIS A 197       0.239  -6.066 -28.236  1.00 90.06           N  
ATOM   3053  H   HIS A 197      -0.252  -5.811 -27.391  1.00 90.06           H  
ATOM   3054  CA  HIS A 197       1.046  -7.287 -28.185  1.00 90.06           C  
ATOM   3055  HA  HIS A 197       1.664  -7.349 -29.081  1.00 90.06           H  
ATOM   3056  C   HIS A 197       0.156  -8.541 -28.128  1.00 90.06           C  
ATOM   3057  CB  HIS A 197       2.006  -7.200 -26.991  1.00 90.06           C  
ATOM   3058  HB2 HIS A 197       2.612  -8.105 -26.946  1.00 90.06           H  
ATOM   3059  HB3 HIS A 197       1.440  -7.128 -26.062  1.00 90.06           H  
ATOM   3060  O   HIS A 197      -0.151  -9.033 -27.042  1.00 90.06           O  
ATOM   3061  CG  HIS A 197       2.916  -6.012 -27.103  1.00 90.06           C  
ATOM   3062  CD2 HIS A 197       4.131  -5.978 -27.723  1.00 90.06           C  
ATOM   3063  HD2 HIS A 197       4.622  -6.824 -28.179  1.00 90.06           H  
ATOM   3064  ND1 HIS A 197       2.631  -4.735 -26.693  1.00 90.06           N  
ATOM   3065  HD1 HIS A 197       1.830  -4.472 -26.136  1.00 90.06           H  
ATOM   3066  CE1 HIS A 197       3.659  -3.947 -27.051  1.00 90.06           C  
ATOM   3067  HE1 HIS A 197       3.737  -2.893 -26.828  1.00 90.06           H  
ATOM   3068  NE2 HIS A 197       4.601  -4.665 -27.689  1.00 90.06           N  
ATOM   3069  N   PRO A 198      -0.249  -9.116 -29.282  1.00 89.37           N  
ATOM   3070  CA  PRO A 198      -1.092 -10.311 -29.323  1.00 89.37           C  
ATOM   3071  HA  PRO A 198      -2.077 -10.041 -28.941  1.00 89.37           H  
ATOM   3072  C   PRO A 198      -0.570 -11.494 -28.501  1.00 89.37           C  
ATOM   3073  CB  PRO A 198      -1.217 -10.669 -30.804  1.00 89.37           C  
ATOM   3074  HB2 PRO A 198      -2.157 -11.176 -31.021  1.00 89.37           H  
ATOM   3075  HB3 PRO A 198      -0.365 -11.276 -31.113  1.00 89.37           H  
ATOM   3076  O   PRO A 198      -1.385 -12.229 -27.951  1.00 89.37           O  
ATOM   3077  CG  PRO A 198      -1.130  -9.307 -31.484  1.00 89.37           C  
ATOM   3078  HG2 PRO A 198      -2.092  -8.799 -31.416  1.00 89.37           H  
ATOM   3079  HG3 PRO A 198      -0.806  -9.389 -32.522  1.00 89.37           H  
ATOM   3080  CD  PRO A 198      -0.101  -8.575 -30.625  1.00 89.37           C  
ATOM   3081  HD2 PRO A 198       0.907  -8.773 -30.990  1.00 89.37           H  
ATOM   3082  HD3 PRO A 198      -0.316  -7.507 -30.651  1.00 89.37           H  
ATOM   3083  N   GLU A 199       0.750 -11.645 -28.355  1.00 93.02           N  
ATOM   3084  H   GLU A 199       1.360 -10.987 -28.818  1.00 93.02           H  
ATOM   3085  CA  GLU A 199       1.394 -12.672 -27.520  1.00 93.02           C  
ATOM   3086  HA  GLU A 199       1.112 -13.651 -27.908  1.00 93.02           H  
ATOM   3087  C   GLU A 199       0.919 -12.678 -26.053  1.00 93.02           C  
ATOM   3088  CB  GLU A 199       2.928 -12.547 -27.665  1.00 93.02           C  
ATOM   3089  HB2 GLU A 199       3.172 -12.627 -28.725  1.00 93.02           H  
ATOM   3090  HB3 GLU A 199       3.398 -13.388 -27.156  1.00 93.02           H  
ATOM   3091  O   GLU A 199       0.802 -13.748 -25.455  1.00 93.02           O  
ATOM   3092  CG  GLU A 199       3.529 -11.236 -27.129  1.00 93.02           C  
ATOM   3093  HG2 GLU A 199       2.906 -10.402 -27.453  1.00 93.02           H  
ATOM   3094  HG3 GLU A 199       3.508 -11.254 -26.039  1.00 93.02           H  
ATOM   3095  CD  GLU A 199       4.965 -10.989 -27.625  1.00 93.02           C  
ATOM   3096  OE1 GLU A 199       5.931 -11.392 -26.936  1.00 93.02           O  
ATOM   3097  OE2 GLU A 199       5.110 -10.321 -28.680  1.00 93.02           O  
ATOM   3098  N   ALA A 200       0.502 -11.529 -25.513  1.00 94.71           N  
ATOM   3099  H   ALA A 200       0.565 -10.680 -26.056  1.00 94.71           H  
ATOM   3100  CA  ALA A 200      -0.017 -11.416 -24.152  1.00 94.71           C  
ATOM   3101  HA  ALA A 200       0.622 -12.013 -23.501  1.00 94.71           H  
ATOM   3102  C   ALA A 200      -1.460 -11.941 -23.972  1.00 94.71           C  
ATOM   3103  CB  ALA A 200       0.118  -9.953 -23.723  1.00 94.71           C  
ATOM   3104  HB1 ALA A 200      -0.086  -9.882 -22.655  1.00 94.71           H  
ATOM   3105  HB2 ALA A 200      -0.588  -9.330 -24.273  1.00 94.71           H  
ATOM   3106  HB3 ALA A 200       1.132  -9.598 -23.907  1.00 94.71           H  
ATOM   3107  O   ALA A 200      -1.939 -12.042 -22.840  1.00 94.71           O  
ATOM   3108  N   THR A 201      -2.158 -12.307 -25.058  1.00 93.92           N  
ATOM   3109  H   THR A 201      -1.690 -12.231 -25.950  1.00 93.92           H  
ATOM   3110  CA  THR A 201      -3.594 -12.671 -25.042  1.00 93.92           C  
ATOM   3111  HA  THR A 201      -4.151 -11.823 -24.645  1.00 93.92           H  
ATOM   3112  C   THR A 201      -3.910 -13.859 -24.134  1.00 93.92           C  
ATOM   3113  CB  THR A 201      -4.120 -12.956 -26.459  1.00 93.92           C  
ATOM   3114  HB  THR A 201      -3.577 -13.802 -26.881  1.00 93.92           H  
ATOM   3115  O   THR A 201      -4.936 -13.870 -23.459  1.00 93.92           O  
ATOM   3116  CG2 THR A 201      -5.617 -13.254 -26.521  1.00 93.92           C  
ATOM   3117 HG21 THR A 201      -5.922 -13.397 -27.557  1.00 93.92           H  
ATOM   3118 HG22 THR A 201      -6.179 -12.432 -26.076  1.00 93.92           H  
ATOM   3119 HG23 THR A 201      -5.842 -14.172 -25.978  1.00 93.92           H  
ATOM   3120  OG1 THR A 201      -3.909 -11.828 -27.280  1.00 93.92           O  
ATOM   3121  HG1 THR A 201      -2.996 -11.915 -27.564  1.00 93.92           H  
ATOM   3122  N   HIS A 202      -3.029 -14.860 -24.076  1.00 95.70           N  
ATOM   3123  H   HIS A 202      -2.191 -14.804 -24.637  1.00 95.70           H  
ATOM   3124  CA  HIS A 202      -3.196 -15.981 -23.150  1.00 95.70           C  
ATOM   3125  HA  HIS A 202      -4.228 -16.332 -23.197  1.00 95.70           H  
ATOM   3126  C   HIS A 202      -2.941 -15.557 -21.696  1.00 95.70           C  
ATOM   3127  CB  HIS A 202      -2.277 -17.121 -23.605  1.00 95.70           C  
ATOM   3128  HB2 HIS A 202      -2.523 -17.374 -24.636  1.00 95.70           H  
ATOM   3129  HB3 HIS A 202      -1.246 -16.768 -23.586  1.00 95.70           H  
ATOM   3130  O   HIS A 202      -3.674 -15.965 -20.797  1.00 95.70           O  
ATOM   3131  CG  HIS A 202      -2.352 -18.392 -22.792  1.00 95.70           C  
ATOM   3132  CD2 HIS A 202      -3.411 -18.893 -22.079  1.00 95.70           C  
ATOM   3133  HD2 HIS A 202      -4.379 -18.429 -21.959  1.00 95.70           H  
ATOM   3134  ND1 HIS A 202      -1.331 -19.301 -22.676  1.00 95.70           N  
ATOM   3135  HD1 HIS A 202      -0.391 -19.182 -23.025  1.00 95.70           H  
ATOM   3136  CE1 HIS A 202      -1.759 -20.327 -21.928  1.00 95.70           C  
ATOM   3137  HE1 HIS A 202      -1.167 -21.195 -21.676  1.00 95.70           H  
ATOM   3138  NE2 HIS A 202      -3.022 -20.121 -21.531  1.00 95.70           N  
ATOM   3139  N   MET A 203      -1.946 -14.698 -21.459  1.00 97.16           N  
ATOM   3140  H   MET A 203      -1.443 -14.307 -22.243  1.00 97.16           H  
ATOM   3141  CA  MET A 203      -1.522 -14.324 -20.112  1.00 97.16           C  
ATOM   3142  HA  MET A 203      -1.427 -15.240 -19.530  1.00 97.16           H  
ATOM   3143  C   MET A 203      -2.527 -13.430 -19.382  1.00 97.16           C  
ATOM   3144  CB  MET A 203      -0.149 -13.651 -20.183  1.00 97.16           C  
ATOM   3145  HB2 MET A 203      -0.227 -12.711 -20.729  1.00 97.16           H  
ATOM   3146  HB3 MET A 203       0.539 -14.310 -20.713  1.00 97.16           H  
ATOM   3147  O   MET A 203      -2.783 -13.659 -18.198  1.00 97.16           O  
ATOM   3148  CG  MET A 203       0.403 -13.374 -18.784  1.00 97.16           C  
ATOM   3149  HG2 MET A 203       1.380 -12.901 -18.879  1.00 97.16           H  
ATOM   3150  HG3 MET A 203      -0.255 -12.675 -18.267  1.00 97.16           H  
ATOM   3151  SD  MET A 203       0.602 -14.845 -17.762  1.00 97.16           S  
ATOM   3152  CE  MET A 203       1.048 -14.055 -16.210  1.00 97.16           C  
ATOM   3153  HE1 MET A 203       0.185 -13.507 -15.833  1.00 97.16           H  
ATOM   3154  HE2 MET A 203       1.881 -13.372 -16.373  1.00 97.16           H  
ATOM   3155  HE3 MET A 203       1.343 -14.820 -15.491  1.00 97.16           H  
ATOM   3156  N   PHE A 204      -3.142 -12.448 -20.056  1.00 96.84           N  
ATOM   3157  H   PHE A 204      -2.901 -12.265 -21.019  1.00 96.84           H  
ATOM   3158  CA  PHE A 204      -4.123 -11.598 -19.370  1.00 96.84           C  
ATOM   3159  HA  PHE A 204      -3.642 -11.237 -18.461  1.00 96.84           H  
ATOM   3160  C   PHE A 204      -5.341 -12.403 -18.893  1.00 96.84           C  
ATOM   3161  CB  PHE A 204      -4.480 -10.336 -20.174  1.00 96.84           C  
ATOM   3162  HB2 PHE A 204      -3.549  -9.830 -20.430  1.00 96.84           H  
ATOM   3163  HB3 PHE A 204      -5.016  -9.663 -19.504  1.00 96.84           H  
ATOM   3164  O   PHE A 204      -5.888 -12.104 -17.837  1.00 96.84           O  
ATOM   3165  CG  PHE A 204      -5.327 -10.480 -21.429  1.00 96.84           C  
ATOM   3166  CD1 PHE A 204      -4.813 -10.056 -22.670  1.00 96.84           C  
ATOM   3167  HD1 PHE A 204      -3.793  -9.706 -22.738  1.00 96.84           H  
ATOM   3168  CD2 PHE A 204      -6.672 -10.896 -21.349  1.00 96.84           C  
ATOM   3169  HD2 PHE A 204      -7.110 -11.161 -20.398  1.00 96.84           H  
ATOM   3170  CE1 PHE A 204      -5.633 -10.043 -23.813  1.00 96.84           C  
ATOM   3171  HE1 PHE A 204      -5.236  -9.681 -24.750  1.00 96.84           H  
ATOM   3172  CE2 PHE A 204      -7.473 -10.937 -22.501  1.00 96.84           C  
ATOM   3173  HE2 PHE A 204      -8.499 -11.266 -22.430  1.00 96.84           H  
ATOM   3174  CZ  PHE A 204      -6.957 -10.507 -23.733  1.00 96.84           C  
ATOM   3175  HZ  PHE A 204      -7.593 -10.510 -24.606  1.00 96.84           H  
ATOM   3176  N   MET A 205      -5.714 -13.489 -19.582  1.00 97.00           N  
ATOM   3177  H   MET A 205      -5.232 -13.706 -20.442  1.00 97.00           H  
ATOM   3178  CA  MET A 205      -6.786 -14.379 -19.122  1.00 97.00           C  
ATOM   3179  HA  MET A 205      -7.675 -13.777 -18.932  1.00 97.00           H  
ATOM   3180  C   MET A 205      -6.428 -15.066 -17.793  1.00 97.00           C  
ATOM   3181  CB  MET A 205      -7.130 -15.408 -20.209  1.00 97.00           C  
ATOM   3182  HB2 MET A 205      -6.245 -15.998 -20.448  1.00 97.00           H  
ATOM   3183  HB3 MET A 205      -7.894 -16.081 -19.822  1.00 97.00           H  
ATOM   3184  O   MET A 205      -7.259 -15.111 -16.886  1.00 97.00           O  
ATOM   3185  CG  MET A 205      -7.659 -14.753 -21.492  1.00 97.00           C  
ATOM   3186  HG2 MET A 205      -7.756 -15.524 -22.256  1.00 97.00           H  
ATOM   3187  HG3 MET A 205      -6.926 -14.030 -21.851  1.00 97.00           H  
ATOM   3188  SD  MET A 205      -9.256 -13.905 -21.327  1.00 97.00           S  
ATOM   3189  CE  MET A 205     -10.355 -15.340 -21.254  1.00 97.00           C  
ATOM   3190  HE1 MET A 205     -10.166 -15.977 -22.119  1.00 97.00           H  
ATOM   3191  HE2 MET A 205     -10.171 -15.907 -20.342  1.00 97.00           H  
ATOM   3192  HE3 MET A 205     -11.394 -15.010 -21.270  1.00 97.00           H  
ATOM   3193  N   TRP A 206      -5.181 -15.520 -17.617  1.00 97.64           N  
ATOM   3194  H   TRP A 206      -4.519 -15.440 -18.375  1.00 97.64           H  
ATOM   3195  CA  TRP A 206      -4.711 -16.038 -16.324  1.00 97.64           C  
ATOM   3196  HA  TRP A 206      -5.396 -16.816 -15.989  1.00 97.64           H  
ATOM   3197  C   TRP A 206      -4.697 -14.954 -15.235  1.00 97.64           C  
ATOM   3198  CB  TRP A 206      -3.321 -16.669 -16.459  1.00 97.64           C  
ATOM   3199  HB2 TRP A 206      -2.664 -16.007 -17.024  1.00 97.64           H  
ATOM   3200  HB3 TRP A 206      -2.901 -16.758 -15.457  1.00 97.64           H  
ATOM   3201  O   TRP A 206      -5.135 -15.225 -14.116  1.00 97.64           O  
ATOM   3202  CG  TRP A 206      -3.277 -18.038 -17.059  1.00 97.64           C  
ATOM   3203  CD1 TRP A 206      -3.158 -18.320 -18.374  1.00 97.64           C  
ATOM   3204  HD1 TRP A 206      -3.094 -17.584 -19.162  1.00 97.64           H  
ATOM   3205  CD2 TRP A 206      -3.320 -19.333 -16.380  1.00 97.64           C  
ATOM   3206  CE2 TRP A 206      -3.184 -20.361 -17.361  1.00 97.64           C  
ATOM   3207  CE3 TRP A 206      -3.448 -19.741 -15.033  1.00 97.64           C  
ATOM   3208  HE3 TRP A 206      -3.582 -18.987 -14.272  1.00 97.64           H  
ATOM   3209  NE1 TRP A 206      -3.121 -19.685 -18.561  1.00 97.64           N  
ATOM   3210  HE1 TRP A 206      -3.097 -20.104 -19.480  1.00 97.64           H  
ATOM   3211  CH2 TRP A 206      -3.293 -22.096 -15.674  1.00 97.64           C  
ATOM   3212  HH2 TRP A 206      -3.305 -23.141 -15.402  1.00 97.64           H  
ATOM   3213  CZ2 TRP A 206      -3.155 -21.721 -17.021  1.00 97.64           C  
ATOM   3214  HZ2 TRP A 206      -3.047 -22.468 -17.793  1.00 97.64           H  
ATOM   3215  CZ3 TRP A 206      -3.438 -21.107 -14.683  1.00 97.64           C  
ATOM   3216  HZ3 TRP A 206      -3.564 -21.406 -13.653  1.00 97.64           H  
ATOM   3217  N   ALA A 207      -4.258 -13.730 -15.549  1.00 95.77           N  
ATOM   3218  H   ALA A 207      -3.898 -13.577 -16.480  1.00 95.77           H  
ATOM   3219  CA  ALA A 207      -4.242 -12.604 -14.603  1.00 95.77           C  
ATOM   3220  HA  ALA A 207      -3.717 -12.923 -13.702  1.00 95.77           H  
ATOM   3221  C   ALA A 207      -5.655 -12.140 -14.173  1.00 95.77           C  
ATOM   3222  CB  ALA A 207      -3.442 -11.459 -15.236  1.00 95.77           C  
ATOM   3223  HB1 ALA A 207      -3.965 -11.076 -16.112  1.00 95.77           H  
ATOM   3224  HB2 ALA A 207      -3.332 -10.650 -14.513  1.00 95.77           H  
ATOM   3225  HB3 ALA A 207      -2.452 -11.809 -15.528  1.00 95.77           H  
ATOM   3226  O   ALA A 207      -5.857 -11.677 -13.047  1.00 95.77           O  
ATOM   3227  N   MET A 208      -6.653 -12.296 -15.045  1.00 97.06           N  
ATOM   3228  H   MET A 208      -6.418 -12.573 -15.988  1.00 97.06           H  
ATOM   3229  CA  MET A 208      -8.057 -11.988 -14.745  1.00 97.06           C  
ATOM   3230  HA  MET A 208      -8.093 -11.130 -14.075  1.00 97.06           H  
ATOM   3231  C   MET A 208      -8.782 -13.118 -14.005  1.00 97.06           C  
ATOM   3232  CB  MET A 208      -8.781 -11.605 -16.042  1.00 97.06           C  
ATOM   3233  HB2 MET A 208      -8.657 -12.394 -16.783  1.00 97.06           H  
ATOM   3234  HB3 MET A 208      -9.845 -11.484 -15.838  1.00 97.06           H  
ATOM   3235  O   MET A 208      -9.760 -12.864 -13.303  1.00 97.06           O  
ATOM   3236  CG  MET A 208      -8.247 -10.285 -16.606  1.00 97.06           C  
ATOM   3237  HG2 MET A 208      -8.792 -10.062 -17.523  1.00 97.06           H  
ATOM   3238  HG3 MET A 208      -7.193 -10.384 -16.865  1.00 97.06           H  
ATOM   3239  SD  MET A 208      -8.419  -8.879 -15.487  1.00 97.06           S  
ATOM   3240  CE  MET A 208      -6.679  -8.488 -15.134  1.00 97.06           C  
ATOM   3241  HE1 MET A 208      -6.192  -9.338 -14.657  1.00 97.06           H  
ATOM   3242  HE2 MET A 208      -6.159  -8.245 -16.061  1.00 97.06           H  
ATOM   3243  HE3 MET A 208      -6.627  -7.626 -14.470  1.00 97.06           H  
ATOM   3244  N   SER A 209      -8.288 -14.353 -14.088  1.00 96.96           N  
ATOM   3245  H   SER A 209      -7.501 -14.512 -14.701  1.00 96.96           H  
ATOM   3246  CA  SER A 209      -8.826 -15.476 -13.316  1.00 96.96           C  
ATOM   3247  HA  SER A 209      -9.910 -15.473 -13.438  1.00 96.96           H  
ATOM   3248  C   SER A 209      -8.538 -15.373 -11.808  1.00 96.96           C  
ATOM   3249  CB  SER A 209      -8.311 -16.803 -13.888  1.00 96.96           C  
ATOM   3250  HB2 SER A 209      -8.956 -17.612 -13.547  1.00 96.96           H  
ATOM   3251  HB3 SER A 209      -8.345 -16.775 -14.977  1.00 96.96           H  
ATOM   3252  O   SER A 209      -7.687 -14.604 -11.350  1.00 96.96           O  
ATOM   3253  OG  SER A 209      -6.993 -17.071 -13.455  1.00 96.96           O  
ATOM   3254  HG  SER A 209      -6.425 -16.337 -13.701  1.00 96.96           H  
ATOM   3255  N   ASP A 210      -9.207 -16.227 -11.034  1.00 96.73           N  
ATOM   3256  H   ASP A 210      -9.961 -16.753 -11.452  1.00 96.73           H  
ATOM   3257  CA  ASP A 210      -9.020 -16.419  -9.587  1.00 96.73           C  
ATOM   3258  HA  ASP A 210      -9.346 -15.528  -9.050  1.00 96.73           H  
ATOM   3259  C   ASP A 210      -7.564 -16.707  -9.179  1.00 96.73           C  
ATOM   3260  CB  ASP A 210      -9.903 -17.608  -9.178  1.00 96.73           C  
ATOM   3261  HB2 ASP A 210      -9.690 -18.455  -9.830  1.00 96.73           H  
ATOM   3262  HB3 ASP A 210      -9.645 -17.906  -8.162  1.00 96.73           H  
ATOM   3263  O   ASP A 210      -7.136 -16.418  -8.058  1.00 96.73           O  
ATOM   3264  CG  ASP A 210     -11.398 -17.292  -9.224  1.00 96.73           C  
ATOM   3265  OD1 ASP A 210     -11.747 -16.097  -9.299  1.00 96.73           O  
ATOM   3266  OD2 ASP A 210     -12.208 -18.246  -9.225  1.00 96.73           O  
ATOM   3267  N   ARG A 211      -6.758 -17.223 -10.116  1.00 96.93           N  
ATOM   3268  H   ARG A 211      -7.165 -17.360 -11.030  1.00 96.93           H  
ATOM   3269  CA  ARG A 211      -5.343 -17.561  -9.925  1.00 96.93           C  
ATOM   3270  HA  ARG A 211      -5.280 -18.232  -9.069  1.00 96.93           H  
ATOM   3271  C   ARG A 211      -4.466 -16.362  -9.553  1.00 96.93           C  
ATOM   3272  CB  ARG A 211      -4.843 -18.250 -11.210  1.00 96.93           C  
ATOM   3273  HB2 ARG A 211      -3.760 -18.374 -11.190  1.00 96.93           H  
ATOM   3274  HB3 ARG A 211      -5.022 -17.586 -12.056  1.00 96.93           H  
ATOM   3275  O   ARG A 211      -3.397 -16.585  -8.985  1.00 96.93           O  
ATOM   3276  CG  ARG A 211      -5.528 -19.607 -11.484  1.00 96.93           C  
ATOM   3277  HG2 ARG A 211      -5.143 -20.015 -12.418  1.00 96.93           H  
ATOM   3278  HG3 ARG A 211      -6.592 -19.429 -11.638  1.00 96.93           H  
ATOM   3279  CD  ARG A 211      -5.387 -20.673 -10.375  1.00 96.93           C  
ATOM   3280  HD2 ARG A 211      -6.156 -21.422 -10.562  1.00 96.93           H  
ATOM   3281  HD3 ARG A 211      -5.594 -20.252  -9.391  1.00 96.93           H  
ATOM   3282  NE  ARG A 211      -4.087 -21.372 -10.388  1.00 96.93           N  
ATOM   3283  HE  ARG A 211      -4.102 -22.312 -10.759  1.00 96.93           H  
ATOM   3284  NH1 ARG A 211      -2.647 -19.763  -9.511  1.00 96.93           N  
ATOM   3285 HH11 ARG A 211      -1.690 -19.440  -9.519  1.00 96.93           H  
ATOM   3286 HH12 ARG A 211      -3.401 -19.113  -9.341  1.00 96.93           H  
ATOM   3287  NH2 ARG A 211      -1.849 -21.637 -10.287  1.00 96.93           N  
ATOM   3288 HH21 ARG A 211      -0.941 -21.207 -10.194  1.00 96.93           H  
ATOM   3289 HH22 ARG A 211      -1.959 -22.606 -10.550  1.00 96.93           H  
ATOM   3290  CZ  ARG A 211      -2.894 -20.918 -10.056  1.00 96.93           C  
ATOM   3291  N   ALA A 212      -4.910 -15.134  -9.821  1.00 96.28           N  
ATOM   3292  H   ALA A 212      -5.791 -15.052 -10.310  1.00 96.28           H  
ATOM   3293  CA  ALA A 212      -4.228 -13.892  -9.450  1.00 96.28           C  
ATOM   3294  HA  ALA A 212      -3.158 -14.085  -9.383  1.00 96.28           H  
ATOM   3295  C   ALA A 212      -4.658 -13.306  -8.086  1.00 96.28           C  
ATOM   3296  CB  ALA A 212      -4.438 -12.897 -10.589  1.00 96.28           C  
ATOM   3297  HB1 ALA A 212      -4.097 -13.336 -11.526  1.00 96.28           H  
ATOM   3298  HB2 ALA A 212      -3.872 -11.985 -10.401  1.00 96.28           H  
ATOM   3299  HB3 ALA A 212      -5.498 -12.656 -10.669  1.00 96.28           H  
ATOM   3300  O   ALA A 212      -4.090 -12.300  -7.658  1.00 96.28           O  
ATOM   3301  N   ILE A 213      -5.620 -13.925  -7.389  1.00 96.36           N  
ATOM   3302  H   ILE A 213      -6.069 -14.729  -7.805  1.00 96.36           H  
ATOM   3303  CA  ILE A 213      -6.077 -13.551  -6.035  1.00 96.36           C  
ATOM   3304  HA  ILE A 213      -5.332 -12.895  -5.586  1.00 96.36           H  
ATOM   3305  C   ILE A 213      -6.143 -14.784  -5.100  1.00 96.36           C  
ATOM   3306  CB  ILE A 213      -7.401 -12.740  -6.084  1.00 96.36           C  
ATOM   3307  HB  ILE A 213      -7.751 -12.623  -5.059  1.00 96.36           H  
ATOM   3308  O   ILE A 213      -7.207 -15.107  -4.574  1.00 96.36           O  
ATOM   3309  CG1 ILE A 213      -8.520 -13.431  -6.903  1.00 96.36           C  
ATOM   3310 HG12 ILE A 213      -8.249 -13.447  -7.959  1.00 96.36           H  
ATOM   3311 HG13 ILE A 213      -8.627 -14.464  -6.572  1.00 96.36           H  
ATOM   3312  CG2 ILE A 213      -7.127 -11.323  -6.620  1.00 96.36           C  
ATOM   3313 HG21 ILE A 213      -8.002 -10.690  -6.476  1.00 96.36           H  
ATOM   3314 HG22 ILE A 213      -6.298 -10.873  -6.073  1.00 96.36           H  
ATOM   3315 HG23 ILE A 213      -6.883 -11.360  -7.682  1.00 96.36           H  
ATOM   3316  CD1 ILE A 213      -9.892 -12.758  -6.761  1.00 96.36           C  
ATOM   3317 HD11 ILE A 213     -10.645 -13.375  -7.251  1.00 96.36           H  
ATOM   3318 HD12 ILE A 213      -9.886 -11.775  -7.232  1.00 96.36           H  
ATOM   3319 HD13 ILE A 213     -10.150 -12.657  -5.707  1.00 96.36           H  
ATOM   3320  N   PRO A 214      -5.027 -15.516  -4.884  1.00 96.93           N  
ATOM   3321  CA  PRO A 214      -5.009 -16.689  -4.003  1.00 96.93           C  
ATOM   3322  HA  PRO A 214      -5.695 -17.448  -4.380  1.00 96.93           H  
ATOM   3323  C   PRO A 214      -5.395 -16.318  -2.561  1.00 96.93           C  
ATOM   3324  CB  PRO A 214      -3.576 -17.226  -4.078  1.00 96.93           C  
ATOM   3325  HB2 PRO A 214      -3.495 -17.918  -4.916  1.00 96.93           H  
ATOM   3326  HB3 PRO A 214      -3.266 -17.714  -3.153  1.00 96.93           H  
ATOM   3327  O   PRO A 214      -5.057 -15.229  -2.109  1.00 96.93           O  
ATOM   3328  CG  PRO A 214      -2.747 -15.973  -4.368  1.00 96.93           C  
ATOM   3329  HG2 PRO A 214      -2.577 -15.418  -3.445  1.00 96.93           H  
ATOM   3330  HG3 PRO A 214      -1.802 -16.215  -4.853  1.00 96.93           H  
ATOM   3331  CD  PRO A 214      -3.669 -15.176  -5.290  1.00 96.93           C  
ATOM   3332  HD2 PRO A 214      -3.474 -14.109  -5.180  1.00 96.93           H  
ATOM   3333  HD3 PRO A 214      -3.513 -15.485  -6.324  1.00 96.93           H  
ATOM   3334  N   ARG A 215      -6.038 -17.229  -1.812  1.00 96.95           N  
ATOM   3335  H   ARG A 215      -6.299 -18.094  -2.263  1.00 96.95           H  
ATOM   3336  CA  ARG A 215      -6.390 -17.036  -0.383  1.00 96.95           C  
ATOM   3337  HA  ARG A 215      -6.696 -15.998  -0.252  1.00 96.95           H  
ATOM   3338  C   ARG A 215      -5.197 -17.193   0.564  1.00 96.95           C  
ATOM   3339  CB  ARG A 215      -7.593 -17.943  -0.023  1.00 96.95           C  
ATOM   3340  HB2 ARG A 215      -7.358 -18.978  -0.270  1.00 96.95           H  
ATOM   3341  HB3 ARG A 215      -8.424 -17.642  -0.661  1.00 96.95           H  
ATOM   3342  O   ARG A 215      -5.282 -16.856   1.743  1.00 96.95           O  
ATOM   3343  CG  ARG A 215      -8.092 -17.859   1.439  1.00 96.95           C  
ATOM   3344  HG2 ARG A 215      -7.857 -16.881   1.858  1.00 96.95           H  
ATOM   3345  HG3 ARG A 215      -9.177 -17.967   1.448  1.00 96.95           H  
ATOM   3346  CD  ARG A 215      -7.497 -18.977   2.313  1.00 96.95           C  
ATOM   3347  HD2 ARG A 215      -7.950 -19.921   2.009  1.00 96.95           H  
ATOM   3348  HD3 ARG A 215      -6.429 -19.068   2.114  1.00 96.95           H  
ATOM   3349  NE  ARG A 215      -7.719 -18.788   3.765  1.00 96.95           N  
ATOM   3350  HE  ARG A 215      -8.580 -19.138   4.161  1.00 96.95           H  
ATOM   3351  NH1 ARG A 215      -5.661 -17.923   4.308  1.00 96.95           N  
ATOM   3352 HH11 ARG A 215      -5.538 -17.537   3.383  1.00 96.95           H  
ATOM   3353 HH12 ARG A 215      -4.945 -17.825   5.014  1.00 96.95           H  
ATOM   3354  NH2 ARG A 215      -6.942 -18.677   5.917  1.00 96.95           N  
ATOM   3355 HH21 ARG A 215      -6.166 -18.474   6.531  1.00 96.95           H  
ATOM   3356 HH22 ARG A 215      -7.804 -19.068   6.270  1.00 96.95           H  
ATOM   3357  CZ  ARG A 215      -6.791 -18.457   4.647  1.00 96.95           C  
ATOM   3358  N   SER A 216      -4.101 -17.773   0.091  1.00 96.34           N  
ATOM   3359  H   SER A 216      -4.096 -18.039  -0.884  1.00 96.34           H  
ATOM   3360  CA  SER A 216      -2.862 -17.936   0.849  1.00 96.34           C  
ATOM   3361  HA  SER A 216      -2.632 -17.014   1.382  1.00 96.34           H  
ATOM   3362  C   SER A 216      -1.711 -18.276  -0.090  1.00 96.34           C  
ATOM   3363  CB  SER A 216      -3.025 -19.075   1.860  1.00 96.34           C  
ATOM   3364  HB2 SER A 216      -3.277 -19.996   1.335  1.00 96.34           H  
ATOM   3365  HB3 SER A 216      -3.818 -18.842   2.571  1.00 96.34           H  
ATOM   3366  O   SER A 216      -1.910 -19.009  -1.062  1.00 96.34           O  
ATOM   3367  OG  SER A 216      -1.814 -19.257   2.552  1.00 96.34           O  
ATOM   3368  HG  SER A 216      -1.938 -18.948   3.452  1.00 96.34           H  
ATOM   3369  N   TYR A 217      -0.484 -17.869   0.254  1.00 96.68           N  
ATOM   3370  H   TYR A 217      -0.374 -17.268   1.059  1.00 96.68           H  
ATOM   3371  CA  TYR A 217       0.716 -18.440  -0.365  1.00 96.68           C  
ATOM   3372  HA  TYR A 217       0.687 -18.233  -1.435  1.00 96.68           H  
ATOM   3373  C   TYR A 217       0.752 -19.972  -0.209  1.00 96.68           C  
ATOM   3374  CB  TYR A 217       1.984 -17.803   0.231  1.00 96.68           C  
ATOM   3375  HB2 TYR A 217       2.847 -18.251  -0.262  1.00 96.68           H  
ATOM   3376  HB3 TYR A 217       2.040 -18.069   1.286  1.00 96.68           H  
ATOM   3377  O   TYR A 217       1.178 -20.662  -1.126  1.00 96.68           O  
ATOM   3378  CG  TYR A 217       2.106 -16.290   0.093  1.00 96.68           C  
ATOM   3379  CD1 TYR A 217       1.832 -15.655  -1.136  1.00 96.68           C  
ATOM   3380  HD1 TYR A 217       1.526 -16.237  -1.993  1.00 96.68           H  
ATOM   3381  CD2 TYR A 217       2.502 -15.511   1.201  1.00 96.68           C  
ATOM   3382  HD2 TYR A 217       2.704 -15.980   2.153  1.00 96.68           H  
ATOM   3383  CE1 TYR A 217       1.932 -14.255  -1.251  1.00 96.68           C  
ATOM   3384  HE1 TYR A 217       1.708 -13.756  -2.182  1.00 96.68           H  
ATOM   3385  CE2 TYR A 217       2.580 -14.108   1.093  1.00 96.68           C  
ATOM   3386  HE2 TYR A 217       2.820 -13.503   1.955  1.00 96.68           H  
ATOM   3387  OH  TYR A 217       2.267 -12.120  -0.223  1.00 96.68           O  
ATOM   3388  HH  TYR A 217       2.282 -11.701   0.640  1.00 96.68           H  
ATOM   3389  CZ  TYR A 217       2.282 -13.475  -0.131  1.00 96.68           C  
ATOM   3390  N   ARG A 218       0.210 -20.521   0.891  1.00 96.61           N  
ATOM   3391  H   ARG A 218      -0.215 -19.889   1.554  1.00 96.61           H  
ATOM   3392  CA  ARG A 218       0.089 -21.967   1.174  1.00 96.61           C  
ATOM   3393  HA  ARG A 218       1.062 -22.437   1.031  1.00 96.61           H  
ATOM   3394  C   ARG A 218      -0.887 -22.712   0.246  1.00 96.61           C  
ATOM   3395  CB  ARG A 218      -0.365 -22.175   2.636  1.00 96.61           C  
ATOM   3396  HB2 ARG A 218      -1.422 -21.924   2.716  1.00 96.61           H  
ATOM   3397  HB3 ARG A 218      -0.256 -23.233   2.873  1.00 96.61           H  
ATOM   3398  O   ARG A 218      -0.934 -23.938   0.286  1.00 96.61           O  
ATOM   3399  CG  ARG A 218       0.411 -21.368   3.694  1.00 96.61           C  
ATOM   3400  HG2 ARG A 218       0.294 -20.295   3.537  1.00 96.61           H  
ATOM   3401  HG3 ARG A 218       1.473 -21.592   3.594  1.00 96.61           H  
ATOM   3402  CD  ARG A 218      -0.047 -21.705   5.121  1.00 96.61           C  
ATOM   3403  HD2 ARG A 218      -0.030 -22.786   5.261  1.00 96.61           H  
ATOM   3404  HD3 ARG A 218       0.676 -21.260   5.805  1.00 96.61           H  
ATOM   3405  NE  ARG A 218      -1.371 -21.151   5.453  1.00 96.61           N  
ATOM   3406  HE  ARG A 218      -1.489 -20.158   5.311  1.00 96.61           H  
ATOM   3407  NH1 ARG A 218      -2.395 -22.993   6.386  1.00 96.61           N  
ATOM   3408 HH11 ARG A 218      -3.216 -23.386   6.824  1.00 96.61           H  
ATOM   3409 HH12 ARG A 218      -1.562 -23.543   6.235  1.00 96.61           H  
ATOM   3410  NH2 ARG A 218      -3.438 -21.030   6.380  1.00 96.61           N  
ATOM   3411 HH21 ARG A 218      -3.426 -20.031   6.234  1.00 96.61           H  
ATOM   3412 HH22 ARG A 218      -4.172 -21.402   6.966  1.00 96.61           H  
ATOM   3413  CZ  ARG A 218      -2.387 -21.727   6.069  1.00 96.61           C  
ATOM   3414  N   MET A 219      -1.685 -21.983  -0.540  1.00 97.04           N  
ATOM   3415  H   MET A 219      -1.554 -20.981  -0.529  1.00 97.04           H  
ATOM   3416  CA  MET A 219      -2.780 -22.491  -1.384  1.00 97.04           C  
ATOM   3417  HA  MET A 219      -2.726 -23.579  -1.413  1.00 97.04           H  
ATOM   3418  C   MET A 219      -2.649 -22.018  -2.845  1.00 97.04           C  
ATOM   3419  CB  MET A 219      -4.146 -22.109  -0.783  1.00 97.04           C  
ATOM   3420  HB2 MET A 219      -4.935 -22.488  -1.432  1.00 97.04           H  
ATOM   3421  HB3 MET A 219      -4.225 -21.022  -0.743  1.00 97.04           H  
ATOM   3422  O   MET A 219      -3.644 -21.851  -3.551  1.00 97.04           O  
ATOM   3423  CG  MET A 219      -4.382 -22.684   0.618  1.00 97.04           C  
ATOM   3424  HG2 MET A 219      -4.432 -23.771   0.545  1.00 97.04           H  
ATOM   3425  HG3 MET A 219      -3.540 -22.422   1.258  1.00 97.04           H  
ATOM   3426  SD  MET A 219      -5.895 -22.074   1.414  1.00 97.04           S  
ATOM   3427  CE  MET A 219      -5.664 -22.796   3.060  1.00 97.04           C  
ATOM   3428  HE1 MET A 219      -4.724 -22.446   3.485  1.00 97.04           H  
ATOM   3429  HE2 MET A 219      -5.644 -23.883   2.982  1.00 97.04           H  
ATOM   3430  HE3 MET A 219      -6.484 -22.493   3.711  1.00 97.04           H  
ATOM   3431  N   MET A 220      -1.418 -21.779  -3.312  1.00 96.11           N  
ATOM   3432  H   MET A 220      -0.635 -21.896  -2.684  1.00 96.11           H  
ATOM   3433  CA  MET A 220      -1.123 -21.502  -4.722  1.00 96.11           C  
ATOM   3434  HA  MET A 220      -2.027 -21.696  -5.299  1.00 96.11           H  
ATOM   3435  C   MET A 220      -0.051 -22.448  -5.273  1.00 96.11           C  
ATOM   3436  CB  MET A 220      -0.783 -20.016  -4.941  1.00 96.11           C  
ATOM   3437  HB2 MET A 220      -0.814 -19.808  -6.011  1.00 96.11           H  
ATOM   3438  HB3 MET A 220      -1.549 -19.408  -4.459  1.00 96.11           H  
ATOM   3439  O   MET A 220       0.853 -22.886  -4.556  1.00 96.11           O  
ATOM   3440  CG  MET A 220       0.590 -19.588  -4.413  1.00 96.11           C  
ATOM   3441  HG2 MET A 220       1.363 -20.152  -4.935  1.00 96.11           H  
ATOM   3442  HG3 MET A 220       0.646 -19.831  -3.352  1.00 96.11           H  
ATOM   3443  SD  MET A 220       0.940 -17.818  -4.612  1.00 96.11           S  
ATOM   3444  CE  MET A 220       2.641 -17.794  -3.988  1.00 96.11           C  
ATOM   3445  HE1 MET A 220       3.015 -16.770  -3.981  1.00 96.11           H  
ATOM   3446  HE2 MET A 220       2.670 -18.200  -2.977  1.00 96.11           H  
ATOM   3447  HE3 MET A 220       3.277 -18.400  -4.634  1.00 96.11           H  
ATOM   3448  N   GLN A 221      -0.151 -22.756  -6.566  1.00 96.86           N  
ATOM   3449  H   GLN A 221      -0.916 -22.366  -7.098  1.00 96.86           H  
ATOM   3450  CA  GLN A 221       0.912 -23.443  -7.302  1.00 96.86           C  
ATOM   3451  HA  GLN A 221       1.265 -24.284  -6.705  1.00 96.86           H  
ATOM   3452  C   GLN A 221       2.105 -22.509  -7.543  1.00 96.86           C  
ATOM   3453  CB  GLN A 221       0.381 -23.974  -8.643  1.00 96.86           C  
ATOM   3454  HB2 GLN A 221      -0.059 -23.136  -9.184  1.00 96.86           H  
ATOM   3455  HB3 GLN A 221       1.209 -24.355  -9.241  1.00 96.86           H  
ATOM   3456  O   GLN A 221       1.965 -21.286  -7.495  1.00 96.86           O  
ATOM   3457  CG  GLN A 221      -0.647 -25.103  -8.486  1.00 96.86           C  
ATOM   3458  HG2 GLN A 221      -1.317 -24.890  -7.653  1.00 96.86           H  
ATOM   3459  HG3 GLN A 221      -0.117 -26.030  -8.267  1.00 96.86           H  
ATOM   3460  CD  GLN A 221      -1.500 -25.288  -9.735  1.00 96.86           C  
ATOM   3461  NE2 GLN A 221      -1.530 -26.467 -10.305  1.00 96.86           N  
ATOM   3462 HE21 GLN A 221      -1.016 -27.251  -9.929  1.00 96.86           H  
ATOM   3463 HE22 GLN A 221      -2.207 -26.615 -11.040  1.00 96.86           H  
ATOM   3464  OE1 GLN A 221      -2.144 -24.361 -10.209  1.00 96.86           O  
ATOM   3465  N   GLY A 222       3.257 -23.098  -7.854  1.00 96.57           N  
ATOM   3466  H   GLY A 222       3.270 -24.108  -7.871  1.00 96.57           H  
ATOM   3467  CA  GLY A 222       4.447 -22.405  -8.343  1.00 96.57           C  
ATOM   3468  HA2 GLY A 222       5.217 -22.414  -7.571  1.00 96.57           H  
ATOM   3469  HA3 GLY A 222       4.212 -21.370  -8.590  1.00 96.57           H  
ATOM   3470  C   GLY A 222       5.012 -23.108  -9.570  1.00 96.57           C  
ATOM   3471  O   GLY A 222       5.184 -24.326  -9.550  1.00 96.57           O  
ATOM   3472  N   PHE A 223       5.317 -22.357 -10.625  1.00 95.69           N  
ATOM   3473  H   PHE A 223       5.117 -21.368 -10.586  1.00 95.69           H  
ATOM   3474  CA  PHE A 223       5.784 -22.898 -11.900  1.00 95.69           C  
ATOM   3475  HA  PHE A 223       5.915 -23.976 -11.816  1.00 95.69           H  
ATOM   3476  C   PHE A 223       7.114 -22.279 -12.318  1.00 95.69           C  
ATOM   3477  CB  PHE A 223       4.744 -22.647 -12.995  1.00 95.69           C  
ATOM   3478  HB2 PHE A 223       5.091 -23.113 -13.918  1.00 95.69           H  
ATOM   3479  HB3 PHE A 223       4.683 -21.575 -13.180  1.00 95.69           H  
ATOM   3480  O   PHE A 223       7.248 -21.056 -12.384  1.00 95.69           O  
ATOM   3481  CG  PHE A 223       3.355 -23.163 -12.690  1.00 95.69           C  
ATOM   3482  CD1 PHE A 223       3.003 -24.494 -12.984  1.00 95.69           C  
ATOM   3483  HD1 PHE A 223       3.736 -25.169 -13.400  1.00 95.69           H  
ATOM   3484  CD2 PHE A 223       2.395 -22.283 -12.160  1.00 95.69           C  
ATOM   3485  HD2 PHE A 223       2.670 -21.264 -11.935  1.00 95.69           H  
ATOM   3486  CE1 PHE A 223       1.680 -24.929 -12.780  1.00 95.69           C  
ATOM   3487  HE1 PHE A 223       1.392 -25.937 -13.037  1.00 95.69           H  
ATOM   3488  CE2 PHE A 223       1.074 -22.716 -11.970  1.00 95.69           C  
ATOM   3489  HE2 PHE A 223       0.331 -22.017 -11.618  1.00 95.69           H  
ATOM   3490  CZ  PHE A 223       0.713 -24.037 -12.288  1.00 95.69           C  
ATOM   3491  HZ  PHE A 223      -0.310 -24.366 -12.178  1.00 95.69           H  
ATOM   3492  N   GLY A 224       8.075 -23.120 -12.695  1.00 91.59           N  
ATOM   3493  H   GLY A 224       7.864 -24.107 -12.645  1.00 91.59           H  
ATOM   3494  CA  GLY A 224       9.180 -22.717 -13.556  1.00 91.59           C  
ATOM   3495  HA2 GLY A 224       9.654 -21.815 -13.171  1.00 91.59           H  
ATOM   3496  HA3 GLY A 224       9.919 -23.517 -13.609  1.00 91.59           H  
ATOM   3497  C   GLY A 224       8.637 -22.464 -14.960  1.00 91.59           C  
ATOM   3498  O   GLY A 224       8.575 -23.389 -15.760  1.00 91.59           O  
ATOM   3499  N   VAL A 225       8.210 -21.222 -15.218  1.00 91.53           N  
ATOM   3500  H   VAL A 225       8.179 -20.584 -14.436  1.00 91.53           H  
ATOM   3501  CA  VAL A 225       7.550 -20.781 -16.466  1.00 91.53           C  
ATOM   3502  HA  VAL A 225       6.605 -21.313 -16.580  1.00 91.53           H  
ATOM   3503  C   VAL A 225       8.398 -21.076 -17.710  1.00 91.53           C  
ATOM   3504  CB  VAL A 225       7.254 -19.265 -16.383  1.00 91.53           C  
ATOM   3505  HB  VAL A 225       8.194 -18.729 -16.253  1.00 91.53           H  
ATOM   3506  O   VAL A 225       7.867 -21.433 -18.764  1.00 91.53           O  
ATOM   3507  CG1 VAL A 225       6.569 -18.728 -17.641  1.00 91.53           C  
ATOM   3508 HG11 VAL A 225       7.249 -18.753 -18.492  1.00 91.53           H  
ATOM   3509 HG12 VAL A 225       5.689 -19.330 -17.868  1.00 91.53           H  
ATOM   3510 HG13 VAL A 225       6.259 -17.695 -17.478  1.00 91.53           H  
ATOM   3511  CG2 VAL A 225       6.351 -18.929 -15.187  1.00 91.53           C  
ATOM   3512 HG21 VAL A 225       6.121 -17.864 -15.184  1.00 91.53           H  
ATOM   3513 HG22 VAL A 225       6.844 -19.166 -14.244  1.00 91.53           H  
ATOM   3514 HG23 VAL A 225       5.417 -19.487 -15.259  1.00 91.53           H  
ATOM   3515  N   ASN A 226       9.718 -20.938 -17.567  1.00 94.55           N  
ATOM   3516  H   ASN A 226      10.066 -20.701 -16.649  1.00 94.55           H  
ATOM   3517  CA  ASN A 226      10.695 -21.186 -18.618  1.00 94.55           C  
ATOM   3518  HA  ASN A 226      10.289 -20.815 -19.559  1.00 94.55           H  
ATOM   3519  C   ASN A 226      11.002 -22.669 -18.817  1.00 94.55           C  
ATOM   3520  CB  ASN A 226      11.991 -20.429 -18.304  1.00 94.55           C  
ATOM   3521  HB2 ASN A 226      12.335 -20.670 -17.298  1.00 94.55           H  
ATOM   3522  HB3 ASN A 226      12.757 -20.749 -19.010  1.00 94.55           H  
ATOM   3523  O   ASN A 226      11.012 -23.460 -17.872  1.00 94.55           O  
ATOM   3524  CG  ASN A 226      11.819 -18.936 -18.439  1.00 94.55           C  
ATOM   3525  ND2 ASN A 226      11.574 -18.444 -19.625  1.00 94.55           N  
ATOM   3526 HD21 ASN A 226      11.574 -19.053 -20.431  1.00 94.55           H  
ATOM   3527 HD22 ASN A 226      11.458 -17.448 -19.742  1.00 94.55           H  
ATOM   3528  OD1 ASN A 226      11.893 -18.198 -17.468  1.00 94.55           O  
ATOM   3529  N   THR A 227      11.357 -23.012 -20.050  1.00 96.49           N  
ATOM   3530  H   THR A 227      11.394 -22.283 -20.749  1.00 96.49           H  
ATOM   3531  CA  THR A 227      11.807 -24.352 -20.419  1.00 96.49           C  
ATOM   3532  HA  THR A 227      11.252 -25.083 -19.831  1.00 96.49           H  
ATOM   3533  C   THR A 227      13.293 -24.507 -20.092  1.00 96.49           C  
ATOM   3534  CB  THR A 227      11.486 -24.624 -21.894  1.00 96.49           C  
ATOM   3535  HB  THR A 227      11.956 -23.871 -22.526  1.00 96.49           H  
ATOM   3536  O   THR A 227      14.157 -23.938 -20.757  1.00 96.49           O  
ATOM   3537  CG2 THR A 227      11.940 -26.016 -22.326  1.00 96.49           C  
ATOM   3538 HG21 THR A 227      11.595 -26.221 -23.339  1.00 96.49           H  
ATOM   3539 HG22 THR A 227      11.537 -26.763 -21.641  1.00 96.49           H  
ATOM   3540 HG23 THR A 227      13.028 -26.065 -22.310  1.00 96.49           H  
ATOM   3541  OG1 THR A 227      10.082 -24.564 -22.048  1.00 96.49           O  
ATOM   3542  HG1 THR A 227       9.867 -24.555 -22.983  1.00 96.49           H  
ATOM   3543  N   PHE A 228      13.611 -25.299 -19.072  1.00 96.04           N  
ATOM   3544  H   PHE A 228      12.853 -25.783 -18.612  1.00 96.04           H  
ATOM   3545  CA  PHE A 228      14.979 -25.714 -18.742  1.00 96.04           C  
ATOM   3546  HA  PHE A 228      15.688 -24.961 -19.086  1.00 96.04           H  
ATOM   3547  C   PHE A 228      15.328 -27.026 -19.460  1.00 96.04           C  
ATOM   3548  CB  PHE A 228      15.119 -25.824 -17.216  1.00 96.04           C  
ATOM   3549  HB2 PHE A 228      14.290 -26.414 -16.826  1.00 96.04           H  
ATOM   3550  HB3 PHE A 228      16.038 -26.358 -16.970  1.00 96.04           H  
ATOM   3551  O   PHE A 228      14.494 -27.611 -20.157  1.00 96.04           O  
ATOM   3552  CG  PHE A 228      15.161 -24.484 -16.507  1.00 96.04           C  
ATOM   3553  CD1 PHE A 228      16.399 -23.877 -16.217  1.00 96.04           C  
ATOM   3554  HD1 PHE A 228      17.321 -24.366 -16.494  1.00 96.04           H  
ATOM   3555  CD2 PHE A 228      13.964 -23.836 -16.145  1.00 96.04           C  
ATOM   3556  HD2 PHE A 228      13.012 -24.288 -16.381  1.00 96.04           H  
ATOM   3557  CE1 PHE A 228      16.439 -22.631 -15.564  1.00 96.04           C  
ATOM   3558  HE1 PHE A 228      17.388 -22.168 -15.337  1.00 96.04           H  
ATOM   3559  CE2 PHE A 228      14.005 -22.590 -15.496  1.00 96.04           C  
ATOM   3560  HE2 PHE A 228      13.083 -22.093 -15.231  1.00 96.04           H  
ATOM   3561  CZ  PHE A 228      15.242 -21.988 -15.205  1.00 96.04           C  
ATOM   3562  HZ  PHE A 228      15.278 -21.028 -14.710  1.00 96.04           H  
ATOM   3563  N   THR A 229      16.555 -27.517 -19.289  1.00 94.48           N  
ATOM   3564  H   THR A 229      17.224 -27.006 -18.731  1.00 94.48           H  
ATOM   3565  CA  THR A 229      16.944 -28.859 -19.738  1.00 94.48           C  
ATOM   3566  HA  THR A 229      16.039 -29.386 -20.041  1.00 94.48           H  
ATOM   3567  C   THR A 229      17.534 -29.699 -18.610  1.00 94.48           C  
ATOM   3568  CB  THR A 229      17.859 -28.837 -20.973  1.00 94.48           C  
ATOM   3569  HB  THR A 229      18.096 -29.868 -21.236  1.00 94.48           H  
ATOM   3570  O   THR A 229      18.082 -29.184 -17.636  1.00 94.48           O  
ATOM   3571  CG2 THR A 229      17.165 -28.193 -22.172  1.00 94.48           C  
ATOM   3572 HG21 THR A 229      16.300 -28.796 -22.446  1.00 94.48           H  
ATOM   3573 HG22 THR A 229      16.836 -27.183 -21.925  1.00 94.48           H  
ATOM   3574 HG23 THR A 229      17.839 -28.140 -23.028  1.00 94.48           H  
ATOM   3575  OG1 THR A 229      19.071 -28.159 -20.750  1.00 94.48           O  
ATOM   3576  HG1 THR A 229      19.021 -27.301 -21.178  1.00 94.48           H  
ATOM   3577  N   LEU A 230      17.396 -31.016 -18.741  1.00 94.93           N  
ATOM   3578  H   LEU A 230      16.912 -31.351 -19.561  1.00 94.93           H  
ATOM   3579  CA  LEU A 230      18.086 -32.022 -17.941  1.00 94.93           C  
ATOM   3580  HA  LEU A 230      18.695 -31.532 -17.180  1.00 94.93           H  
ATOM   3581  C   LEU A 230      19.032 -32.814 -18.848  1.00 94.93           C  
ATOM   3582  CB  LEU A 230      17.071 -32.950 -17.252  1.00 94.93           C  
ATOM   3583  HB2 LEU A 230      16.470 -33.435 -18.021  1.00 94.93           H  
ATOM   3584  HB3 LEU A 230      17.637 -33.730 -16.742  1.00 94.93           H  
ATOM   3585  O   LEU A 230      18.710 -33.046 -20.017  1.00 94.93           O  
ATOM   3586  CG  LEU A 230      16.127 -32.286 -16.235  1.00 94.93           C  
ATOM   3587  HG  LEU A 230      15.494 -31.570 -16.759  1.00 94.93           H  
ATOM   3588  CD1 LEU A 230      15.229 -33.349 -15.595  1.00 94.93           C  
ATOM   3589 HD11 LEU A 230      15.827 -34.055 -15.018  1.00 94.93           H  
ATOM   3590 HD12 LEU A 230      14.506 -32.869 -14.935  1.00 94.93           H  
ATOM   3591 HD13 LEU A 230      14.691 -33.890 -16.373  1.00 94.93           H  
ATOM   3592  CD2 LEU A 230      16.860 -31.556 -15.109  1.00 94.93           C  
ATOM   3593 HD21 LEU A 230      17.414 -30.710 -15.516  1.00 94.93           H  
ATOM   3594 HD22 LEU A 230      17.554 -32.230 -14.606  1.00 94.93           H  
ATOM   3595 HD23 LEU A 230      16.139 -31.170 -14.388  1.00 94.93           H  
ATOM   3596  N   VAL A 231      20.184 -33.221 -18.309  1.00 88.48           N  
ATOM   3597  H   VAL A 231      20.375 -32.970 -17.350  1.00 88.48           H  
ATOM   3598  CA  VAL A 231      21.188 -34.026 -19.025  1.00 88.48           C  
ATOM   3599  HA  VAL A 231      20.746 -34.386 -19.954  1.00 88.48           H  
ATOM   3600  C   VAL A 231      21.569 -35.247 -18.191  1.00 88.48           C  
ATOM   3601  CB  VAL A 231      22.430 -33.195 -19.404  1.00 88.48           C  
ATOM   3602  HB  VAL A 231      22.927 -32.856 -18.495  1.00 88.48           H  
ATOM   3603  O   VAL A 231      21.984 -35.115 -17.034  1.00 88.48           O  
ATOM   3604  CG1 VAL A 231      23.424 -34.023 -20.230  1.00 88.48           C  
ATOM   3605 HG11 VAL A 231      24.273 -33.403 -20.517  1.00 88.48           H  
ATOM   3606 HG12 VAL A 231      22.937 -34.402 -21.129  1.00 88.48           H  
ATOM   3607 HG13 VAL A 231      23.799 -34.861 -19.643  1.00 88.48           H  
ATOM   3608  CG2 VAL A 231      22.059 -31.962 -20.241  1.00 88.48           C  
ATOM   3609 HG21 VAL A 231      21.416 -31.293 -19.669  1.00 88.48           H  
ATOM   3610 HG22 VAL A 231      22.962 -31.412 -20.507  1.00 88.48           H  
ATOM   3611 HG23 VAL A 231      21.541 -32.270 -21.150  1.00 88.48           H  
ATOM   3612  N   ASN A 232      21.426 -36.441 -18.770  1.00 89.60           N  
ATOM   3613  H   ASN A 232      21.095 -36.467 -19.724  1.00 89.60           H  
ATOM   3614  CA  ASN A 232      21.671 -37.709 -18.081  1.00 89.60           C  
ATOM   3615  HA  ASN A 232      21.455 -37.548 -17.025  1.00 89.60           H  
ATOM   3616  C   ASN A 232      23.147 -38.163 -18.146  1.00 89.60           C  
ATOM   3617  CB  ASN A 232      20.651 -38.759 -18.571  1.00 89.60           C  
ATOM   3618  HB2 ASN A 232      20.553 -39.541 -17.818  1.00 89.60           H  
ATOM   3619  HB3 ASN A 232      19.674 -38.288 -18.674  1.00 89.60           H  
ATOM   3620  O   ASN A 232      23.999 -37.544 -18.783  1.00 89.60           O  
ATOM   3621  CG  ASN A 232      20.968 -39.438 -19.894  1.00 89.60           C  
ATOM   3622  ND2 ASN A 232      20.098 -40.316 -20.324  1.00 89.60           N  
ATOM   3623 HD21 ASN A 232      20.228 -40.731 -21.235  1.00 89.60           H  
ATOM   3624 HD22 ASN A 232      19.239 -40.474 -19.816  1.00 89.60           H  
ATOM   3625  OD1 ASN A 232      22.014 -39.239 -20.495  1.00 89.60           O  
ATOM   3626  N   ALA A 233      23.462 -39.289 -17.497  1.00 83.97           N  
ATOM   3627  H   ALA A 233      22.728 -39.775 -17.002  1.00 83.97           H  
ATOM   3628  CA  ALA A 233      24.824 -39.834 -17.440  1.00 83.97           C  
ATOM   3629  HA  ALA A 233      25.493 -39.026 -17.143  1.00 83.97           H  
ATOM   3630  C   ALA A 233      25.371 -40.380 -18.781  1.00 83.97           C  
ATOM   3631  CB  ALA A 233      24.858 -40.907 -16.344  1.00 83.97           C  
ATOM   3632  HB1 ALA A 233      25.879 -41.268 -16.220  1.00 83.97           H  
ATOM   3633  HB2 ALA A 233      24.214 -41.741 -16.622  1.00 83.97           H  
ATOM   3634  HB3 ALA A 233      24.515 -40.487 -15.399  1.00 83.97           H  
ATOM   3635  O   ALA A 233      26.557 -40.704 -18.858  1.00 83.97           O  
ATOM   3636  N   ALA A 234      24.535 -40.498 -19.819  1.00 85.76           N  
ATOM   3637  H   ALA A 234      23.579 -40.191 -19.711  1.00 85.76           H  
ATOM   3638  CA  ALA A 234      24.946 -40.806 -21.191  1.00 85.76           C  
ATOM   3639  HA  ALA A 234      25.892 -41.348 -21.166  1.00 85.76           H  
ATOM   3640  C   ALA A 234      25.190 -39.538 -22.038  1.00 85.76           C  
ATOM   3641  CB  ALA A 234      23.894 -41.734 -21.815  1.00 85.76           C  
ATOM   3642  HB1 ALA A 234      24.198 -42.009 -22.825  1.00 85.76           H  
ATOM   3643  HB2 ALA A 234      22.929 -41.231 -21.872  1.00 85.76           H  
ATOM   3644  HB3 ALA A 234      23.787 -42.639 -21.216  1.00 85.76           H  
ATOM   3645  O   ALA A 234      25.691 -39.644 -23.158  1.00 85.76           O  
ATOM   3646  N   GLY A 235      24.884 -38.350 -21.501  1.00 85.15           N  
ATOM   3647  H   GLY A 235      24.475 -38.331 -20.578  1.00 85.15           H  
ATOM   3648  CA  GLY A 235      24.949 -37.074 -22.214  1.00 85.15           C  
ATOM   3649  HA2 GLY A 235      25.811 -37.068 -22.882  1.00 85.15           H  
ATOM   3650  HA3 GLY A 235      25.069 -36.274 -21.483  1.00 85.15           H  
ATOM   3651  C   GLY A 235      23.700 -36.763 -23.042  1.00 85.15           C  
ATOM   3652  O   GLY A 235      23.751 -35.873 -23.883  1.00 85.15           O  
ATOM   3653  N   GLU A 236      22.595 -37.482 -22.838  1.00 89.59           N  
ATOM   3654  H   GLU A 236      22.589 -38.172 -22.100  1.00 89.59           H  
ATOM   3655  CA  GLU A 236      21.332 -37.264 -23.551  1.00 89.59           C  
ATOM   3656  HA  GLU A 236      21.553 -36.967 -24.576  1.00 89.59           H  
ATOM   3657  C   GLU A 236      20.533 -36.134 -22.883  1.00 89.59           C  
ATOM   3658  CB  GLU A 236      20.511 -38.566 -23.603  1.00 89.59           C  
ATOM   3659  HB2 GLU A 236      19.593 -38.383 -24.161  1.00 89.59           H  
ATOM   3660  HB3 GLU A 236      20.234 -38.833 -22.583  1.00 89.59           H  
ATOM   3661  O   GLU A 236      20.446 -36.075 -21.652  1.00 89.59           O  
ATOM   3662  CG  GLU A 236      21.266 -39.737 -24.264  1.00 89.59           C  
ATOM   3663  HG2 GLU A 236      21.373 -39.522 -25.327  1.00 89.59           H  
ATOM   3664  HG3 GLU A 236      22.269 -39.820 -23.845  1.00 89.59           H  
ATOM   3665  CD  GLU A 236      20.566 -41.090 -24.060  1.00 89.59           C  
ATOM   3666  OE1 GLU A 236      20.403 -41.821 -25.063  1.00 89.59           O  
ATOM   3667  OE2 GLU A 236      20.255 -41.416 -22.889  1.00 89.59           O  
ATOM   3668  N   ARG A 237      19.948 -35.237 -23.691  1.00 91.13           N  
ATOM   3669  H   ARG A 237      20.047 -35.358 -24.689  1.00 91.13           H  
ATOM   3670  CA  ARG A 237      19.201 -34.056 -23.227  1.00 91.13           C  
ATOM   3671  HA  ARG A 237      19.470 -33.887 -22.184  1.00 91.13           H  
ATOM   3672  C   ARG A 237      17.685 -34.278 -23.265  1.00 91.13           C  
ATOM   3673  CB  ARG A 237      19.656 -32.818 -24.030  1.00 91.13           C  
ATOM   3674  HB2 ARG A 237      19.342 -32.919 -25.069  1.00 91.13           H  
ATOM   3675  HB3 ARG A 237      20.745 -32.777 -24.007  1.00 91.13           H  
ATOM   3676  O   ARG A 237      17.149 -34.925 -24.163  1.00 91.13           O  
ATOM   3677  CG  ARG A 237      19.110 -31.499 -23.452  1.00 91.13           C  
ATOM   3678  HG2 ARG A 237      19.300 -31.493 -22.379  1.00 91.13           H  
ATOM   3679  HG3 ARG A 237      18.034 -31.437 -23.613  1.00 91.13           H  
ATOM   3680  CD  ARG A 237      19.779 -30.251 -24.048  1.00 91.13           C  
ATOM   3681  HD2 ARG A 237      19.512 -29.397 -23.425  1.00 91.13           H  
ATOM   3682  HD3 ARG A 237      20.860 -30.370 -23.970  1.00 91.13           H  
ATOM   3683  NE  ARG A 237      19.390 -29.999 -25.454  1.00 91.13           N  
ATOM   3684  HE  ARG A 237      19.339 -30.792 -26.078  1.00 91.13           H  
ATOM   3685  NH1 ARG A 237      19.279 -27.688 -25.457  1.00 91.13           N  
ATOM   3686 HH11 ARG A 237      19.153 -26.837 -25.986  1.00 91.13           H  
ATOM   3687 HH12 ARG A 237      19.580 -27.654 -24.493  1.00 91.13           H  
ATOM   3688  NH2 ARG A 237      18.798 -28.834 -27.298  1.00 91.13           N  
ATOM   3689 HH21 ARG A 237      18.750 -29.737 -27.747  1.00 91.13           H  
ATOM   3690 HH22 ARG A 237      18.480 -28.001 -27.773  1.00 91.13           H  
ATOM   3691  CZ  ARG A 237      19.153 -28.843 -26.050  1.00 91.13           C  
ATOM   3692  N   SER A 238      16.970 -33.697 -22.306  1.00 96.30           N  
ATOM   3693  H   SER A 238      17.476 -33.254 -21.552  1.00 96.30           H  
ATOM   3694  CA  SER A 238      15.507 -33.542 -22.331  1.00 96.30           C  
ATOM   3695  HA  SER A 238      15.140 -33.665 -23.350  1.00 96.30           H  
ATOM   3696  C   SER A 238      15.104 -32.144 -21.869  1.00 96.30           C  
ATOM   3697  CB  SER A 238      14.833 -34.600 -21.454  1.00 96.30           C  
ATOM   3698  HB2 SER A 238      13.773 -34.367 -21.353  1.00 96.30           H  
ATOM   3699  HB3 SER A 238      15.292 -34.606 -20.465  1.00 96.30           H  
ATOM   3700  O   SER A 238      15.761 -31.563 -21.007  1.00 96.30           O  
ATOM   3701  OG  SER A 238      14.961 -35.872 -22.055  1.00 96.30           O  
ATOM   3702  HG  SER A 238      15.850 -35.949 -22.410  1.00 96.30           H  
ATOM   3703  N   PHE A 239      14.024 -31.604 -22.426  1.00 97.04           N  
ATOM   3704  H   PHE A 239      13.481 -32.169 -23.064  1.00 97.04           H  
ATOM   3705  CA  PHE A 239      13.440 -30.319 -22.042  1.00 97.04           C  
ATOM   3706  HA  PHE A 239      14.227 -29.645 -21.704  1.00 97.04           H  
ATOM   3707  C   PHE A 239      12.439 -30.505 -20.897  1.00 97.04           C  
ATOM   3708  CB  PHE A 239      12.758 -29.690 -23.260  1.00 97.04           C  
ATOM   3709  HB2 PHE A 239      11.979 -30.365 -23.617  1.00 97.04           H  
ATOM   3710  HB3 PHE A 239      12.263 -28.771 -22.945  1.00 97.04           H  
ATOM   3711  O   PHE A 239      11.676 -31.475 -20.896  1.00 97.04           O  
ATOM   3712  CG  PHE A 239      13.688 -29.355 -24.410  1.00 97.04           C  
ATOM   3713  CD1 PHE A 239      14.423 -28.155 -24.389  1.00 97.04           C  
ATOM   3714  HD1 PHE A 239      14.349 -27.492 -23.539  1.00 97.04           H  
ATOM   3715  CD2 PHE A 239      13.781 -30.213 -25.525  1.00 97.04           C  
ATOM   3716  HD2 PHE A 239      13.206 -31.126 -25.560  1.00 97.04           H  
ATOM   3717  CE1 PHE A 239      15.234 -27.802 -25.481  1.00 97.04           C  
ATOM   3718  HE1 PHE A 239      15.777 -26.868 -25.483  1.00 97.04           H  
ATOM   3719  CE2 PHE A 239      14.586 -29.850 -26.620  1.00 97.04           C  
ATOM   3720  HE2 PHE A 239      14.632 -30.467 -27.505  1.00 97.04           H  
ATOM   3721  CZ  PHE A 239      15.303 -28.644 -26.602  1.00 97.04           C  
ATOM   3722  HZ  PHE A 239      15.878 -28.360 -27.471  1.00 97.04           H  
ATOM   3723  N   VAL A 240      12.414 -29.575 -19.937  1.00 97.75           N  
ATOM   3724  H   VAL A 240      13.045 -28.789 -20.004  1.00 97.75           H  
ATOM   3725  CA  VAL A 240      11.529 -29.641 -18.763  1.00 97.75           C  
ATOM   3726  HA  VAL A 240      10.683 -30.274 -19.032  1.00 97.75           H  
ATOM   3727  C   VAL A 240      10.933 -28.291 -18.361  1.00 97.75           C  
ATOM   3728  CB  VAL A 240      12.219 -30.284 -17.537  1.00 97.75           C  
ATOM   3729  HB  VAL A 240      11.487 -30.325 -16.730  1.00 97.75           H  
ATOM   3730  O   VAL A 240      11.591 -27.256 -18.462  1.00 97.75           O  
ATOM   3731  CG1 VAL A 240      12.661 -31.723 -17.819  1.00 97.75           C  
ATOM   3732 HG11 VAL A 240      13.508 -31.736 -18.505  1.00 97.75           H  
ATOM   3733 HG12 VAL A 240      12.939 -32.207 -16.883  1.00 97.75           H  
ATOM   3734 HG13 VAL A 240      11.830 -32.268 -18.267  1.00 97.75           H  
ATOM   3735  CG2 VAL A 240      13.436 -29.504 -17.018  1.00 97.75           C  
ATOM   3736 HG21 VAL A 240      13.138 -28.495 -16.733  1.00 97.75           H  
ATOM   3737 HG22 VAL A 240      13.836 -29.996 -16.131  1.00 97.75           H  
ATOM   3738 HG23 VAL A 240      14.209 -29.450 -17.784  1.00 97.75           H  
ATOM   3739  N   LYS A 241       9.717 -28.331 -17.805  1.00 97.71           N  
ATOM   3740  H   LYS A 241       9.253 -29.228 -17.783  1.00 97.71           H  
ATOM   3741  CA  LYS A 241       9.147 -27.272 -16.951  1.00 97.71           C  
ATOM   3742  HA  LYS A 241       9.872 -26.464 -16.854  1.00 97.71           H  
ATOM   3743  C   LYS A 241       8.907 -27.832 -15.545  1.00 97.71           C  
ATOM   3744  CB  LYS A 241       7.868 -26.663 -17.565  1.00 97.71           C  
ATOM   3745  HB2 LYS A 241       7.441 -25.975 -16.836  1.00 97.71           H  
ATOM   3746  HB3 LYS A 241       7.135 -27.446 -17.759  1.00 97.71           H  
ATOM   3747  O   LYS A 241       8.562 -29.006 -15.400  1.00 97.71           O  
ATOM   3748  CG  LYS A 241       8.146 -25.883 -18.865  1.00 97.71           C  
ATOM   3749  HG2 LYS A 241       9.048 -25.285 -18.733  1.00 97.71           H  
ATOM   3750  HG3 LYS A 241       8.315 -26.588 -19.679  1.00 97.71           H  
ATOM   3751  CD  LYS A 241       6.993 -24.932 -19.235  1.00 97.71           C  
ATOM   3752  HD2 LYS A 241       6.860 -24.220 -18.420  1.00 97.71           H  
ATOM   3753  HD3 LYS A 241       6.073 -25.502 -19.366  1.00 97.71           H  
ATOM   3754  CE  LYS A 241       7.319 -24.167 -20.529  1.00 97.71           C  
ATOM   3755  HE2 LYS A 241       7.229 -24.851 -21.373  1.00 97.71           H  
ATOM   3756  HE3 LYS A 241       8.361 -23.850 -20.481  1.00 97.71           H  
ATOM   3757  NZ  LYS A 241       6.461 -22.966 -20.728  1.00 97.71           N  
ATOM   3758  HZ1 LYS A 241       6.642 -22.303 -19.987  1.00 97.71           H  
ATOM   3759  HZ2 LYS A 241       5.475 -23.181 -20.752  1.00 97.71           H  
ATOM   3760  HZ3 LYS A 241       6.682 -22.506 -21.600  1.00 97.71           H  
ATOM   3761  N   PHE A 242       9.116 -27.015 -14.509  1.00 97.99           N  
ATOM   3762  H   PHE A 242       9.308 -26.046 -14.719  1.00 97.99           H  
ATOM   3763  CA  PHE A 242       9.037 -27.420 -13.093  1.00 97.99           C  
ATOM   3764  HA  PHE A 242       9.085 -28.507 -13.023  1.00 97.99           H  
ATOM   3765  C   PHE A 242       7.715 -26.980 -12.448  1.00 97.99           C  
ATOM   3766  CB  PHE A 242      10.227 -26.849 -12.309  1.00 97.99           C  
ATOM   3767  HB2 PHE A 242      10.056 -27.038 -11.249  1.00 97.99           H  
ATOM   3768  HB3 PHE A 242      10.247 -25.767 -12.440  1.00 97.99           H  
ATOM   3769  O   PHE A 242       7.308 -25.833 -12.615  1.00 97.99           O  
ATOM   3770  CG  PHE A 242      11.589 -27.420 -12.665  1.00 97.99           C  
ATOM   3771  CD1 PHE A 242      12.013 -28.633 -12.089  1.00 97.99           C  
ATOM   3772  HD1 PHE A 242      11.353 -29.171 -11.424  1.00 97.99           H  
ATOM   3773  CD2 PHE A 242      12.452 -26.728 -13.536  1.00 97.99           C  
ATOM   3774  HD2 PHE A 242      12.144 -25.792 -13.979  1.00 97.99           H  
ATOM   3775  CE1 PHE A 242      13.284 -29.158 -12.388  1.00 97.99           C  
ATOM   3776  HE1 PHE A 242      13.603 -30.091 -11.948  1.00 97.99           H  
ATOM   3777  CE2 PHE A 242      13.727 -27.247 -13.826  1.00 97.99           C  
ATOM   3778  HE2 PHE A 242      14.393 -26.706 -14.483  1.00 97.99           H  
ATOM   3779  CZ  PHE A 242      14.142 -28.463 -13.257  1.00 97.99           C  
ATOM   3780  HZ  PHE A 242      15.122 -28.857 -13.482  1.00 97.99           H  
ATOM   3781  N   HIS A 243       7.060 -27.866 -11.695  1.00 97.74           N  
ATOM   3782  H   HIS A 243       7.472 -28.779 -11.560  1.00 97.74           H  
ATOM   3783  CA  HIS A 243       5.720 -27.661 -11.130  1.00 97.74           C  
ATOM   3784  HA  HIS A 243       5.407 -26.629 -11.286  1.00 97.74           H  
ATOM   3785  C   HIS A 243       5.717 -27.933  -9.619  1.00 97.74           C  
ATOM   3786  CB  HIS A 243       4.697 -28.576 -11.835  1.00 97.74           C  
ATOM   3787  HB2 HIS A 243       5.047 -29.607 -11.783  1.00 97.74           H  
ATOM   3788  HB3 HIS A 243       3.753 -28.520 -11.292  1.00 97.74           H  
ATOM   3789  O   HIS A 243       6.175 -28.983  -9.167  1.00 97.74           O  
ATOM   3790  CG  HIS A 243       4.419 -28.233 -13.282  1.00 97.74           C  
ATOM   3791  CD2 HIS A 243       5.338 -28.152 -14.292  1.00 97.74           C  
ATOM   3792  HD2 HIS A 243       6.398 -28.345 -14.213  1.00 97.74           H  
ATOM   3793  ND1 HIS A 243       3.185 -27.993 -13.854  1.00 97.74           N  
ATOM   3794  HD1 HIS A 243       2.279 -28.107 -13.424  1.00 97.74           H  
ATOM   3795  CE1 HIS A 243       3.372 -27.737 -15.161  1.00 97.74           C  
ATOM   3796  HE1 HIS A 243       2.586 -27.550 -15.878  1.00 97.74           H  
ATOM   3797  NE2 HIS A 243       4.676 -27.806 -15.463  1.00 97.74           N  
ATOM   3798  N   SER A 244       5.151 -27.007  -8.846  1.00 98.10           N  
ATOM   3799  H   SER A 244       4.841 -26.154  -9.289  1.00 98.10           H  
ATOM   3800  CA  SER A 244       4.920 -27.112  -7.400  1.00 98.10           C  
ATOM   3801  HA  SER A 244       5.287 -28.070  -7.030  1.00 98.10           H  
ATOM   3802  C   SER A 244       3.422 -27.007  -7.129  1.00 98.10           C  
ATOM   3803  CB  SER A 244       5.646 -25.992  -6.637  1.00 98.10           C  
ATOM   3804  HB2 SER A 244       5.152 -25.037  -6.816  1.00 98.10           H  
ATOM   3805  HB3 SER A 244       5.608 -26.203  -5.568  1.00 98.10           H  
ATOM   3806  O   SER A 244       2.839 -25.950  -7.364  1.00 98.10           O  
ATOM   3807  OG  SER A 244       6.991 -25.877  -7.048  1.00 98.10           O  
ATOM   3808  HG  SER A 244       6.978 -25.561  -7.954  1.00 98.10           H  
ATOM   3809  N   THR A 245       2.797 -28.062  -6.605  1.00 97.51           N  
ATOM   3810  H   THR A 245       3.334 -28.901  -6.440  1.00 97.51           H  
ATOM   3811  CA  THR A 245       1.339 -28.118  -6.375  1.00 97.51           C  
ATOM   3812  HA  THR A 245       0.899 -27.189  -6.737  1.00 97.51           H  
ATOM   3813  C   THR A 245       1.033 -28.265  -4.879  1.00 97.51           C  
ATOM   3814  CB  THR A 245       0.700 -29.238  -7.207  1.00 97.51           C  
ATOM   3815  HB  THR A 245       1.141 -30.196  -6.934  1.00 97.51           H  
ATOM   3816  O   THR A 245       1.530 -29.214  -4.266  1.00 97.51           O  
ATOM   3817  CG2 THR A 245      -0.820 -29.312  -7.063  1.00 97.51           C  
ATOM   3818 HG21 THR A 245      -1.093 -29.542  -6.033  1.00 97.51           H  
ATOM   3819 HG22 THR A 245      -1.273 -28.364  -7.353  1.00 97.51           H  
ATOM   3820 HG23 THR A 245      -1.209 -30.101  -7.705  1.00 97.51           H  
ATOM   3821  OG1 THR A 245       0.953 -28.971  -8.568  1.00 97.51           O  
ATOM   3822  HG1 THR A 245       0.851 -29.790  -9.059  1.00 97.51           H  
ATOM   3823  N   PRO A 246       0.268 -27.339  -4.264  1.00 97.12           N  
ATOM   3824  CA  PRO A 246       0.043 -27.309  -2.818  1.00 97.12           C  
ATOM   3825  HA  PRO A 246       0.999 -27.329  -2.293  1.00 97.12           H  
ATOM   3826  C   PRO A 246      -0.811 -28.491  -2.347  1.00 97.12           C  
ATOM   3827  CB  PRO A 246      -0.653 -25.972  -2.530  1.00 97.12           C  
ATOM   3828  HB2 PRO A 246      -1.343 -26.033  -1.688  1.00 97.12           H  
ATOM   3829  HB3 PRO A 246       0.092 -25.197  -2.349  1.00 97.12           H  
ATOM   3830  O   PRO A 246      -1.828 -28.820  -2.952  1.00 97.12           O  
ATOM   3831  CG  PRO A 246      -1.386 -25.683  -3.837  1.00 97.12           C  
ATOM   3832  HG2 PRO A 246      -1.594 -24.621  -3.968  1.00 97.12           H  
ATOM   3833  HG3 PRO A 246      -2.307 -26.265  -3.880  1.00 97.12           H  
ATOM   3834  CD  PRO A 246      -0.418 -26.215  -4.887  1.00 97.12           C  
ATOM   3835  HD2 PRO A 246       0.311 -25.444  -5.137  1.00 97.12           H  
ATOM   3836  HD3 PRO A 246      -0.973 -26.522  -5.773  1.00 97.12           H  
ATOM   3837  N   VAL A 247      -0.438 -29.095  -1.218  1.00 94.27           N  
ATOM   3838  H   VAL A 247       0.411 -28.783  -0.769  1.00 94.27           H  
ATOM   3839  CA  VAL A 247      -1.202 -30.190  -0.584  1.00 94.27           C  
ATOM   3840  HA  VAL A 247      -1.473 -30.914  -1.353  1.00 94.27           H  
ATOM   3841  C   VAL A 247      -2.524 -29.683   0.018  1.00 94.27           C  
ATOM   3842  CB  VAL A 247      -0.320 -30.910   0.460  1.00 94.27           C  
ATOM   3843  HB  VAL A 247       0.043 -30.180   1.182  1.00 94.27           H  
ATOM   3844  O   VAL A 247      -3.495 -30.431   0.090  1.00 94.27           O  
ATOM   3845  CG1 VAL A 247      -1.061 -32.014   1.226  1.00 94.27           C  
ATOM   3846 HG11 VAL A 247      -0.373 -32.535   1.891  1.00 94.27           H  
ATOM   3847 HG12 VAL A 247      -1.854 -31.582   1.835  1.00 94.27           H  
ATOM   3848 HG13 VAL A 247      -1.498 -32.727   0.526  1.00 94.27           H  
ATOM   3849  CG2 VAL A 247       0.889 -31.576  -0.219  1.00 94.27           C  
ATOM   3850 HG21 VAL A 247       0.546 -32.319  -0.939  1.00 94.27           H  
ATOM   3851 HG22 VAL A 247       1.497 -30.834  -0.736  1.00 94.27           H  
ATOM   3852 HG23 VAL A 247       1.510 -32.065   0.531  1.00 94.27           H  
ATOM   3853  N   LEU A 248      -2.592 -28.395   0.377  1.00 93.71           N  
ATOM   3854  H   LEU A 248      -1.760 -27.834   0.257  1.00 93.71           H  
ATOM   3855  CA  LEU A 248      -3.817 -27.704   0.811  1.00 93.71           C  
ATOM   3856  HA  LEU A 248      -4.419 -28.404   1.389  1.00 93.71           H  
ATOM   3857  C   LEU A 248      -4.726 -27.261  -0.355  1.00 93.71           C  
ATOM   3858  CB  LEU A 248      -3.448 -26.510   1.717  1.00 93.71           C  
ATOM   3859  HB2 LEU A 248      -2.822 -25.826   1.144  1.00 93.71           H  
ATOM   3860  HB3 LEU A 248      -4.362 -25.976   1.978  1.00 93.71           H  
ATOM   3861  O   LEU A 248      -5.688 -26.531  -0.122  1.00 93.71           O  
ATOM   3862  CG  LEU A 248      -2.727 -26.870   3.028  1.00 93.71           C  
ATOM   3863  HG  LEU A 248      -1.789 -27.376   2.801  1.00 93.71           H  
ATOM   3864  CD1 LEU A 248      -2.406 -25.586   3.795  1.00 93.71           C  
ATOM   3865 HD11 LEU A 248      -3.329 -25.080   4.080  1.00 93.71           H  
ATOM   3866 HD12 LEU A 248      -1.812 -24.928   3.161  1.00 93.71           H  
ATOM   3867 HD13 LEU A 248      -1.835 -25.831   4.691  1.00 93.71           H  
ATOM   3868  CD2 LEU A 248      -3.569 -27.766   3.940  1.00 93.71           C  
ATOM   3869 HD21 LEU A 248      -3.726 -28.738   3.471  1.00 93.71           H  
ATOM   3870 HD22 LEU A 248      -4.534 -27.301   4.142  1.00 93.71           H  
ATOM   3871 HD23 LEU A 248      -3.048 -27.926   4.884  1.00 93.71           H  
ATOM   3872  N   GLY A 249      -4.436 -27.701  -1.583  1.00 93.94           N  
ATOM   3873  H   GLY A 249      -3.630 -28.297  -1.705  1.00 93.94           H  
ATOM   3874  CA  GLY A 249      -5.194 -27.366  -2.787  1.00 93.94           C  
ATOM   3875  HA2 GLY A 249      -6.257 -27.534  -2.612  1.00 93.94           H  
ATOM   3876  HA3 GLY A 249      -4.870 -28.035  -3.584  1.00 93.94           H  
ATOM   3877  C   GLY A 249      -5.011 -25.924  -3.272  1.00 93.94           C  
ATOM   3878  O   GLY A 249      -4.314 -25.118  -2.649  1.00 93.94           O  
ATOM   3879  N   VAL A 250      -5.614 -25.605  -4.419  1.00 96.00           N  
ATOM   3880  H   VAL A 250      -6.159 -26.320  -4.879  1.00 96.00           H  
ATOM   3881  CA  VAL A 250      -5.603 -24.255  -5.009  1.00 96.00           C  
ATOM   3882  HA  VAL A 250      -4.793 -23.690  -4.548  1.00 96.00           H  
ATOM   3883  C   VAL A 250      -6.908 -23.536  -4.686  1.00 96.00           C  
ATOM   3884  CB  VAL A 250      -5.314 -24.276  -6.519  1.00 96.00           C  
ATOM   3885  HB  VAL A 250      -6.100 -24.824  -7.039  1.00 96.00           H  
ATOM   3886  O   VAL A 250      -7.994 -24.027  -4.991  1.00 96.00           O  
ATOM   3887  CG1 VAL A 250      -5.222 -22.856  -7.097  1.00 96.00           C  
ATOM   3888 HG11 VAL A 250      -5.001 -22.912  -8.163  1.00 96.00           H  
ATOM   3889 HG12 VAL A 250      -4.444 -22.288  -6.587  1.00 96.00           H  
ATOM   3890 HG13 VAL A 250      -6.173 -22.337  -6.977  1.00 96.00           H  
ATOM   3891  CG2 VAL A 250      -3.960 -24.943  -6.798  1.00 96.00           C  
ATOM   3892 HG21 VAL A 250      -3.960 -25.967  -6.423  1.00 96.00           H  
ATOM   3893 HG22 VAL A 250      -3.165 -24.386  -6.302  1.00 96.00           H  
ATOM   3894 HG23 VAL A 250      -3.787 -24.974  -7.873  1.00 96.00           H  
ATOM   3895  N   HIS A 251      -6.796 -22.373  -4.043  1.00 96.75           N  
ATOM   3896  H   HIS A 251      -5.871 -22.018  -3.848  1.00 96.75           H  
ATOM   3897  CA  HIS A 251      -7.935 -21.641  -3.491  1.00 96.75           C  
ATOM   3898  HA  HIS A 251      -8.836 -21.884  -4.055  1.00 96.75           H  
ATOM   3899  C   HIS A 251      -7.740 -20.121  -3.570  1.00 96.75           C  
ATOM   3900  CB  HIS A 251      -8.122 -22.072  -2.028  1.00 96.75           C  
ATOM   3901  HB2 HIS A 251      -7.175 -21.949  -1.501  1.00 96.75           H  
ATOM   3902  HB3 HIS A 251      -8.833 -21.396  -1.554  1.00 96.75           H  
ATOM   3903  O   HIS A 251      -6.659 -19.611  -3.257  1.00 96.75           O  
ATOM   3904  CG  HIS A 251      -8.618 -23.485  -1.825  1.00 96.75           C  
ATOM   3905  CD2 HIS A 251      -8.203 -24.356  -0.856  1.00 96.75           C  
ATOM   3906  HD2 HIS A 251      -7.412 -24.179  -0.142  1.00 96.75           H  
ATOM   3907  ND1 HIS A 251      -9.605 -24.124  -2.541  1.00 96.75           N  
ATOM   3908  HD1 HIS A 251      -9.897 -23.868  -3.473  1.00 96.75           H  
ATOM   3909  CE1 HIS A 251      -9.812 -25.329  -1.985  1.00 96.75           C  
ATOM   3910  HE1 HIS A 251     -10.489 -26.078  -2.367  1.00 96.75           H  
ATOM   3911  NE2 HIS A 251      -9.011 -25.497  -0.920  1.00 96.75           N  
ATOM   3912  N   SER A 252      -8.804 -19.394  -3.914  1.00 96.90           N  
ATOM   3913  H   SER A 252      -9.671 -19.866  -4.127  1.00 96.90           H  
ATOM   3914  CA  SER A 252      -8.817 -17.940  -4.106  1.00 96.90           C  
ATOM   3915  HA  SER A 252      -7.797 -17.562  -4.035  1.00 96.90           H  
ATOM   3916  C   SER A 252      -9.645 -17.183  -3.064  1.00 96.90           C  
ATOM   3917  CB  SER A 252      -9.301 -17.617  -5.523  1.00 96.90           C  
ATOM   3918  HB2 SER A 252      -9.241 -16.543  -5.702  1.00 96.90           H  
ATOM   3919  HB3 SER A 252      -8.644 -18.123  -6.230  1.00 96.90           H  
ATOM   3920  O   SER A 252     -10.497 -17.733  -2.370  1.00 96.90           O  
ATOM   3921  OG  SER A 252     -10.633 -18.057  -5.722  1.00 96.90           O  
ATOM   3922  HG  SER A 252     -11.203 -17.286  -5.663  1.00 96.90           H  
ATOM   3923  N   LEU A 253      -9.398 -15.882  -2.953  1.00 96.29           N  
ATOM   3924  H   LEU A 253      -8.685 -15.494  -3.553  1.00 96.29           H  
ATOM   3925  CA  LEU A 253     -10.342 -14.935  -2.360  1.00 96.29           C  
ATOM   3926  HA  LEU A 253     -10.779 -15.357  -1.455  1.00 96.29           H  
ATOM   3927  C   LEU A 253     -11.482 -14.665  -3.358  1.00 96.29           C  
ATOM   3928  CB  LEU A 253      -9.590 -13.636  -2.006  1.00 96.29           C  
ATOM   3929  HB2 LEU A 253     -10.287 -12.937  -1.545  1.00 96.29           H  
ATOM   3930  HB3 LEU A 253      -9.236 -13.191  -2.936  1.00 96.29           H  
ATOM   3931  O   LEU A 253     -11.350 -14.960  -4.548  1.00 96.29           O  
ATOM   3932  CG  LEU A 253      -8.382 -13.826  -1.069  1.00 96.29           C  
ATOM   3933  HG  LEU A 253      -7.695 -14.548  -1.511  1.00 96.29           H  
ATOM   3934  CD1 LEU A 253      -7.621 -12.514  -0.909  1.00 96.29           C  
ATOM   3935 HD11 LEU A 253      -6.752 -12.672  -0.270  1.00 96.29           H  
ATOM   3936 HD12 LEU A 253      -7.278 -12.169  -1.885  1.00 96.29           H  
ATOM   3937 HD13 LEU A 253      -8.275 -11.765  -0.462  1.00 96.29           H  
ATOM   3938  CD2 LEU A 253      -8.793 -14.311   0.324  1.00 96.29           C  
ATOM   3939 HD21 LEU A 253      -7.911 -14.403   0.958  1.00 96.29           H  
ATOM   3940 HD22 LEU A 253      -9.476 -13.594   0.780  1.00 96.29           H  
ATOM   3941 HD23 LEU A 253      -9.289 -15.279   0.253  1.00 96.29           H  
ATOM   3942  N   VAL A 254     -12.573 -14.045  -2.902  1.00 95.00           N  
ATOM   3943  H   VAL A 254     -12.622 -13.845  -1.913  1.00 95.00           H  
ATOM   3944  CA  VAL A 254     -13.473 -13.314  -3.819  1.00 95.00           C  
ATOM   3945  HA  VAL A 254     -13.415 -13.778  -4.803  1.00 95.00           H  
ATOM   3946  C   VAL A 254     -12.989 -11.868  -3.995  1.00 95.00           C  
ATOM   3947  CB  VAL A 254     -14.954 -13.392  -3.407  1.00 95.00           C  
ATOM   3948  HB  VAL A 254     -15.534 -12.875  -4.172  1.00 95.00           H  
ATOM   3949  O   VAL A 254     -12.246 -11.353  -3.160  1.00 95.00           O  
ATOM   3950  CG1 VAL A 254     -15.454 -14.840  -3.349  1.00 95.00           C  
ATOM   3951 HG11 VAL A 254     -16.528 -14.852  -3.162  1.00 95.00           H  
ATOM   3952 HG12 VAL A 254     -15.270 -15.329  -4.306  1.00 95.00           H  
ATOM   3953 HG13 VAL A 254     -14.944 -15.391  -2.560  1.00 95.00           H  
ATOM   3954  CG2 VAL A 254     -15.252 -12.710  -2.071  1.00 95.00           C  
ATOM   3955 HG21 VAL A 254     -16.333 -12.671  -1.933  1.00 95.00           H  
ATOM   3956 HG22 VAL A 254     -14.794 -13.265  -1.252  1.00 95.00           H  
ATOM   3957 HG23 VAL A 254     -14.878 -11.687  -2.072  1.00 95.00           H  
ATOM   3958  N   TRP A 255     -13.401 -11.172  -5.059  1.00 93.82           N  
ATOM   3959  H   TRP A 255     -13.984 -11.629  -5.745  1.00 93.82           H  
ATOM   3960  CA  TRP A 255     -12.841  -9.844  -5.373  1.00 93.82           C  
ATOM   3961  HA  TRP A 255     -11.760  -9.962  -5.445  1.00 93.82           H  
ATOM   3962  C   TRP A 255     -13.073  -8.787  -4.276  1.00 93.82           C  
ATOM   3963  CB  TRP A 255     -13.368  -9.369  -6.735  1.00 93.82           C  
ATOM   3964  HB2 TRP A 255     -13.141 -10.131  -7.480  1.00 93.82           H  
ATOM   3965  HB3 TRP A 255     -14.452  -9.273  -6.678  1.00 93.82           H  
ATOM   3966  O   TRP A 255     -12.144  -8.092  -3.871  1.00 93.82           O  
ATOM   3967  CG  TRP A 255     -12.795  -8.071  -7.223  1.00 93.82           C  
ATOM   3968  CD1 TRP A 255     -13.507  -7.027  -7.713  1.00 93.82           C  
ATOM   3969  HD1 TRP A 255     -14.581  -7.000  -7.820  1.00 93.82           H  
ATOM   3970  CD2 TRP A 255     -11.391  -7.651  -7.274  1.00 93.82           C  
ATOM   3971  CE2 TRP A 255     -11.338  -6.328  -7.806  1.00 93.82           C  
ATOM   3972  CE3 TRP A 255     -10.155  -8.249  -6.931  1.00 93.82           C  
ATOM   3973  HE3 TRP A 255     -10.134  -9.250  -6.526  1.00 93.82           H  
ATOM   3974  NE1 TRP A 255     -12.649  -6.003  -8.070  1.00 93.82           N  
ATOM   3975  HE1 TRP A 255     -12.943  -5.132  -8.490  1.00 93.82           H  
ATOM   3976  CH2 TRP A 255      -8.926  -6.251  -7.607  1.00 93.82           C  
ATOM   3977  HH2 TRP A 255      -7.995  -5.720  -7.734  1.00 93.82           H  
ATOM   3978  CZ2 TRP A 255     -10.132  -5.639  -7.978  1.00 93.82           C  
ATOM   3979  HZ2 TRP A 255     -10.128  -4.640  -8.389  1.00 93.82           H  
ATOM   3980  CZ3 TRP A 255      -8.941  -7.552  -7.076  1.00 93.82           C  
ATOM   3981  HZ3 TRP A 255      -8.015  -8.014  -6.769  1.00 93.82           H  
ATOM   3982  N   ASP A 256     -14.288  -8.726  -3.726  1.00 93.56           N  
ATOM   3983  H   ASP A 256     -15.009  -9.323  -4.106  1.00 93.56           H  
ATOM   3984  CA  ASP A 256     -14.646  -7.809  -2.633  1.00 93.56           C  
ATOM   3985  HA  ASP A 256     -14.424  -6.787  -2.940  1.00 93.56           H  
ATOM   3986  C   ASP A 256     -13.852  -8.092  -1.337  1.00 93.56           C  
ATOM   3987  CB  ASP A 256     -16.161  -7.941  -2.418  1.00 93.56           C  
ATOM   3988  HB2 ASP A 256     -16.384  -8.939  -2.041  1.00 93.56           H  
ATOM   3989  HB3 ASP A 256     -16.664  -7.833  -3.379  1.00 93.56           H  
ATOM   3990  O   ASP A 256     -13.473  -7.172  -0.613  1.00 93.56           O  
ATOM   3991  CG  ASP A 256     -16.725  -6.894  -1.459  1.00 93.56           C  
ATOM   3992  OD1 ASP A 256     -17.115  -5.810  -1.956  1.00 93.56           O  
ATOM   3993  OD2 ASP A 256     -16.827  -7.218  -0.251  1.00 93.56           O  
ATOM   3994  N   GLU A 257     -13.531  -9.364  -1.082  1.00 95.04           N  
ATOM   3995  H   GLU A 257     -13.780 -10.053  -1.776  1.00 95.04           H  
ATOM   3996  CA  GLU A 257     -12.691  -9.816   0.033  1.00 95.04           C  
ATOM   3997  HA  GLU A 257     -13.039  -9.359   0.959  1.00 95.04           H  
ATOM   3998  C   GLU A 257     -11.227  -9.400  -0.167  1.00 95.04           C  
ATOM   3999  CB  GLU A 257     -12.835 -11.344   0.149  1.00 95.04           C  
ATOM   4000  HB2 GLU A 257     -13.890 -11.585   0.272  1.00 95.04           H  
ATOM   4001  HB3 GLU A 257     -12.496 -11.801  -0.781  1.00 95.04           H  
ATOM   4002  O   GLU A 257     -10.612  -8.864   0.754  1.00 95.04           O  
ATOM   4003  CG  GLU A 257     -12.056 -11.992   1.296  1.00 95.04           C  
ATOM   4004  HG2 GLU A 257     -12.385 -11.552   2.238  1.00 95.04           H  
ATOM   4005  HG3 GLU A 257     -10.993 -11.782   1.172  1.00 95.04           H  
ATOM   4006  CD  GLU A 257     -12.262 -13.516   1.335  1.00 95.04           C  
ATOM   4007  OE1 GLU A 257     -12.210 -14.091   2.448  1.00 95.04           O  
ATOM   4008  OE2 GLU A 257     -12.482 -14.165   0.280  1.00 95.04           O  
ATOM   4009  N   ALA A 258     -10.685  -9.583  -1.377  1.00 94.77           N  
ATOM   4010  H   ALA A 258     -11.252 -10.022  -2.089  1.00 94.77           H  
ATOM   4011  CA  ALA A 258      -9.318  -9.203  -1.730  1.00 94.77           C  
ATOM   4012  HA  ALA A 258      -8.630  -9.701  -1.046  1.00 94.77           H  
ATOM   4013  C   ALA A 258      -9.073  -7.692  -1.585  1.00 94.77           C  
ATOM   4014  CB  ALA A 258      -9.035  -9.698  -3.154  1.00 94.77           C  
ATOM   4015  HB1 ALA A 258      -8.001  -9.476  -3.421  1.00 94.77           H  
ATOM   4016  HB2 ALA A 258      -9.696  -9.200  -3.864  1.00 94.77           H  
ATOM   4017  HB3 ALA A 258      -9.194 -10.774  -3.214  1.00 94.77           H  
ATOM   4018  O   ALA A 258      -8.071  -7.293  -0.982  1.00 94.77           O  
ATOM   4019  N   LEU A 259     -10.016  -6.869  -2.068  1.00 93.17           N  
ATOM   4020  H   LEU A 259     -10.784  -7.283  -2.578  1.00 93.17           H  
ATOM   4021  CA  LEU A 259     -10.000  -5.411  -1.906  1.00 93.17           C  
ATOM   4022  HA  LEU A 259      -9.053  -5.020  -2.277  1.00 93.17           H  
ATOM   4023  C   LEU A 259     -10.095  -4.998  -0.433  1.00 93.17           C  
ATOM   4024  CB  LEU A 259     -11.162  -4.777  -2.696  1.00 93.17           C  
ATOM   4025  HB2 LEU A 259     -11.253  -3.736  -2.386  1.00 93.17           H  
ATOM   4026  HB3 LEU A 259     -12.086  -5.285  -2.419  1.00 93.17           H  
ATOM   4027  O   LEU A 259      -9.323  -4.159   0.018  1.00 93.17           O  
ATOM   4028  CG  LEU A 259     -11.025  -4.800  -4.230  1.00 93.17           C  
ATOM   4029  HG  LEU A 259     -10.912  -5.826  -4.579  1.00 93.17           H  
ATOM   4030  CD1 LEU A 259     -12.294  -4.202  -4.842  1.00 93.17           C  
ATOM   4031 HD11 LEU A 259     -13.155  -4.811  -4.569  1.00 93.17           H  
ATOM   4032 HD12 LEU A 259     -12.203  -4.196  -5.928  1.00 93.17           H  
ATOM   4033 HD13 LEU A 259     -12.435  -3.177  -4.497  1.00 93.17           H  
ATOM   4034  CD2 LEU A 259      -9.834  -3.975  -4.716  1.00 93.17           C  
ATOM   4035 HD21 LEU A 259      -9.897  -2.954  -4.339  1.00 93.17           H  
ATOM   4036 HD22 LEU A 259      -8.898  -4.424  -4.384  1.00 93.17           H  
ATOM   4037 HD23 LEU A 259      -9.826  -3.943  -5.805  1.00 93.17           H  
ATOM   4038  N   LYS A 260     -11.009  -5.577   0.352  1.00 94.15           N  
ATOM   4039  H   LYS A 260     -11.639  -6.257  -0.050  1.00 94.15           H  
ATOM   4040  CA  LYS A 260     -11.147  -5.207   1.770  1.00 94.15           C  
ATOM   4041  HA  LYS A 260     -11.196  -4.121   1.849  1.00 94.15           H  
ATOM   4042  C   LYS A 260      -9.940  -5.624   2.605  1.00 94.15           C  
ATOM   4043  CB  LYS A 260     -12.429  -5.800   2.336  1.00 94.15           C  
ATOM   4044  HB2 LYS A 260     -12.390  -5.750   3.424  1.00 94.15           H  
ATOM   4045  HB3 LYS A 260     -12.499  -6.846   2.035  1.00 94.15           H  
ATOM   4046  O   LYS A 260      -9.462  -4.813   3.395  1.00 94.15           O  
ATOM   4047  CG  LYS A 260     -13.667  -5.026   1.873  1.00 94.15           C  
ATOM   4048  HG2 LYS A 260     -13.662  -4.895   0.791  1.00 94.15           H  
ATOM   4049  HG3 LYS A 260     -13.691  -4.051   2.359  1.00 94.15           H  
ATOM   4050  CD  LYS A 260     -14.881  -5.850   2.282  1.00 94.15           C  
ATOM   4051  HD2 LYS A 260     -14.825  -6.069   3.348  1.00 94.15           H  
ATOM   4052  HD3 LYS A 260     -14.865  -6.788   1.727  1.00 94.15           H  
ATOM   4053  CE  LYS A 260     -16.185  -5.123   1.990  1.00 94.15           C  
ATOM   4054  HE2 LYS A 260     -16.200  -4.800   0.949  1.00 94.15           H  
ATOM   4055  HE3 LYS A 260     -16.282  -4.258   2.646  1.00 94.15           H  
ATOM   4056  NZ  LYS A 260     -17.296  -6.057   2.216  1.00 94.15           N  
ATOM   4057  HZ1 LYS A 260     -18.183  -5.578   2.165  1.00 94.15           H  
ATOM   4058  HZ2 LYS A 260     -17.217  -6.500   3.120  1.00 94.15           H  
ATOM   4059  HZ3 LYS A 260     -17.303  -6.725   1.458  1.00 94.15           H  
ATOM   4060  N   LEU A 261      -9.405  -6.831   2.401  1.00 93.55           N  
ATOM   4061  H   LEU A 261      -9.845  -7.450   1.735  1.00 93.55           H  
ATOM   4062  CA  LEU A 261      -8.169  -7.268   3.060  1.00 93.55           C  
ATOM   4063  HA  LEU A 261      -8.306  -7.212   4.140  1.00 93.55           H  
ATOM   4064  C   LEU A 261      -6.995  -6.343   2.731  1.00 93.55           C  
ATOM   4065  CB  LEU A 261      -7.824  -8.714   2.666  1.00 93.55           C  
ATOM   4066  HB2 LEU A 261      -6.784  -8.901   2.935  1.00 93.55           H  
ATOM   4067  HB3 LEU A 261      -7.914  -8.816   1.585  1.00 93.55           H  
ATOM   4068  O   LEU A 261      -6.224  -6.033   3.632  1.00 93.55           O  
ATOM   4069  CG  LEU A 261      -8.688  -9.781   3.357  1.00 93.55           C  
ATOM   4070  HG  LEU A 261      -9.739  -9.543   3.196  1.00 93.55           H  
ATOM   4071  CD1 LEU A 261      -8.418 -11.157   2.754  1.00 93.55           C  
ATOM   4072 HD11 LEU A 261      -8.645 -11.131   1.688  1.00 93.55           H  
ATOM   4073 HD12 LEU A 261      -7.374 -11.434   2.902  1.00 93.55           H  
ATOM   4074 HD13 LEU A 261      -9.057 -11.901   3.228  1.00 93.55           H  
ATOM   4075  CD2 LEU A 261      -8.400  -9.865   4.860  1.00 93.55           C  
ATOM   4076 HD21 LEU A 261      -7.331  -9.994   5.030  1.00 93.55           H  
ATOM   4077 HD22 LEU A 261      -8.927 -10.717   5.290  1.00 93.55           H  
ATOM   4078 HD23 LEU A 261      -8.737  -8.960   5.366  1.00 93.55           H  
ATOM   4079  N   ALA A 262      -6.900  -5.828   1.501  1.00 91.46           N  
ATOM   4080  H   ALA A 262      -7.571  -6.100   0.797  1.00 91.46           H  
ATOM   4081  CA  ALA A 262      -5.796  -4.955   1.100  1.00 91.46           C  
ATOM   4082  HA  ALA A 262      -4.873  -5.515   1.248  1.00 91.46           H  
ATOM   4083  C   ALA A 262      -5.679  -3.674   1.951  1.00 91.46           C  
ATOM   4084  CB  ALA A 262      -5.934  -4.631  -0.394  1.00 91.46           C  
ATOM   4085  HB1 ALA A 262      -5.142  -3.945  -0.696  1.00 91.46           H  
ATOM   4086  HB2 ALA A 262      -5.859  -5.543  -0.986  1.00 91.46           H  
ATOM   4087  HB3 ALA A 262      -6.893  -4.155  -0.596  1.00 91.46           H  
ATOM   4088  O   ALA A 262      -4.579  -3.145   2.097  1.00 91.46           O  
ATOM   4089  N   GLY A 263      -6.785  -3.201   2.535  1.00 90.91           N  
ATOM   4090  H   GLY A 263      -7.655  -3.680   2.352  1.00 90.91           H  
ATOM   4091  CA  GLY A 263      -6.788  -2.082   3.477  1.00 90.91           C  
ATOM   4092  HA2 GLY A 263      -7.637  -1.450   3.215  1.00 90.91           H  
ATOM   4093  HA3 GLY A 263      -5.881  -1.489   3.363  1.00 90.91           H  
ATOM   4094  C   GLY A 263      -6.922  -2.469   4.955  1.00 90.91           C  
ATOM   4095  O   GLY A 263      -6.384  -1.774   5.812  1.00 90.91           O  
ATOM   4096  N   GLN A 264      -7.615  -3.570   5.269  1.00 91.66           N  
ATOM   4097  H   GLN A 264      -8.037  -4.094   4.515  1.00 91.66           H  
ATOM   4098  CA  GLN A 264      -7.867  -4.028   6.646  1.00 91.66           C  
ATOM   4099  HA  GLN A 264      -8.034  -3.163   7.288  1.00 91.66           H  
ATOM   4100  C   GLN A 264      -6.689  -4.810   7.251  1.00 91.66           C  
ATOM   4101  CB  GLN A 264      -9.131  -4.902   6.664  1.00 91.66           C  
ATOM   4102  HB2 GLN A 264      -9.001  -5.709   5.943  1.00 91.66           H  
ATOM   4103  HB3 GLN A 264      -9.238  -5.346   7.654  1.00 91.66           H  
ATOM   4104  O   GLN A 264      -6.411  -4.671   8.436  1.00 91.66           O  
ATOM   4105  CG  GLN A 264     -10.427  -4.128   6.358  1.00 91.66           C  
ATOM   4106  HG2 GLN A 264     -10.651  -3.472   7.199  1.00 91.66           H  
ATOM   4107  HG3 GLN A 264     -10.294  -3.503   5.475  1.00 91.66           H  
ATOM   4108  CD  GLN A 264     -11.621  -5.049   6.112  1.00 91.66           C  
ATOM   4109  NE2 GLN A 264     -12.821  -4.517   6.014  1.00 91.66           N  
ATOM   4110 HE21 GLN A 264     -12.941  -3.516   6.075  1.00 91.66           H  
ATOM   4111 HE22 GLN A 264     -13.585  -5.158   5.855  1.00 91.66           H  
ATOM   4112  OE1 GLN A 264     -11.525  -6.261   6.013  1.00 91.66           O  
ATOM   4113  N   ASP A 265      -6.003  -5.627   6.450  1.00 92.29           N  
ATOM   4114  H   ASP A 265      -6.265  -5.672   5.476  1.00 92.29           H  
ATOM   4115  CA  ASP A 265      -4.786  -6.351   6.824  1.00 92.29           C  
ATOM   4116  HA  ASP A 265      -4.249  -5.777   7.579  1.00 92.29           H  
ATOM   4117  C   ASP A 265      -3.883  -6.511   5.585  1.00 92.29           C  
ATOM   4118  CB  ASP A 265      -5.126  -7.712   7.459  1.00 92.29           C  
ATOM   4119  HB2 ASP A 265      -5.750  -7.540   8.336  1.00 92.29           H  
ATOM   4120  HB3 ASP A 265      -5.685  -8.326   6.753  1.00 92.29           H  
ATOM   4121  O   ASP A 265      -3.892  -7.560   4.929  1.00 92.29           O  
ATOM   4122  CG  ASP A 265      -3.874  -8.464   7.924  1.00 92.29           C  
ATOM   4123  OD1 ASP A 265      -2.757  -7.891   7.879  1.00 92.29           O  
ATOM   4124  OD2 ASP A 265      -4.012  -9.592   8.445  1.00 92.29           O  
ATOM   4125  N   PRO A 266      -3.085  -5.485   5.229  1.00 89.95           N  
ATOM   4126  CA  PRO A 266      -2.258  -5.530   4.027  1.00 89.95           C  
ATOM   4127  HA  PRO A 266      -2.899  -5.712   3.164  1.00 89.95           H  
ATOM   4128  C   PRO A 266      -1.194  -6.639   4.078  1.00 89.95           C  
ATOM   4129  CB  PRO A 266      -1.640  -4.131   3.916  1.00 89.95           C  
ATOM   4130  HB2 PRO A 266      -0.647  -4.144   3.465  1.00 89.95           H  
ATOM   4131  HB3 PRO A 266      -2.300  -3.486   3.336  1.00 89.95           H  
ATOM   4132  O   PRO A 266      -0.632  -6.991   3.041  1.00 89.95           O  
ATOM   4133  CG  PRO A 266      -1.601  -3.636   5.362  1.00 89.95           C  
ATOM   4134  HG2 PRO A 266      -1.600  -2.548   5.423  1.00 89.95           H  
ATOM   4135  HG3 PRO A 266      -0.732  -4.051   5.873  1.00 89.95           H  
ATOM   4136  CD  PRO A 266      -2.878  -4.236   5.948  1.00 89.95           C  
ATOM   4137  HD2 PRO A 266      -2.744  -4.399   7.018  1.00 89.95           H  
ATOM   4138  HD3 PRO A 266      -3.720  -3.569   5.768  1.00 89.95           H  
ATOM   4139  N   ASP A 267      -0.902  -7.202   5.254  1.00 90.98           N  
ATOM   4140  H   ASP A 267      -1.441  -6.908   6.056  1.00 90.98           H  
ATOM   4141  CA  ASP A 267       0.086  -8.261   5.492  1.00 90.98           C  
ATOM   4142  HA  ASP A 267       0.766  -8.306   4.642  1.00 90.98           H  
ATOM   4143  C   ASP A 267      -0.538  -9.665   5.614  1.00 90.98           C  
ATOM   4144  CB  ASP A 267       0.915  -7.892   6.729  1.00 90.98           C  
ATOM   4145  HB2 ASP A 267       0.260  -7.818   7.597  1.00 90.98           H  
ATOM   4146  HB3 ASP A 267       1.646  -8.679   6.916  1.00 90.98           H  
ATOM   4147  O   ASP A 267       0.157 -10.619   5.975  1.00 90.98           O  
ATOM   4148  CG  ASP A 267       1.660  -6.577   6.520  1.00 90.98           C  
ATOM   4149  OD1 ASP A 267       2.537  -6.534   5.628  1.00 90.98           O  
ATOM   4150  OD2 ASP A 267       1.358  -5.587   7.208  1.00 90.98           O  
ATOM   4151  N   PHE A 268      -1.828  -9.814   5.290  1.00 93.86           N  
ATOM   4152  H   PHE A 268      -2.344  -8.972   5.078  1.00 93.86           H  
ATOM   4153  CA  PHE A 268      -2.628 -11.025   5.507  1.00 93.86           C  
ATOM   4154  HA  PHE A 268      -2.851 -11.095   6.572  1.00 93.86           H  
ATOM   4155  C   PHE A 268      -1.932 -12.338   5.103  1.00 93.86           C  
ATOM   4156  CB  PHE A 268      -3.959 -10.855   4.757  1.00 93.86           C  
ATOM   4157  HB2 PHE A 268      -4.499 -10.014   5.191  1.00 93.86           H  
ATOM   4158  HB3 PHE A 268      -3.753 -10.612   3.715  1.00 93.86           H  
ATOM   4159  O   PHE A 268      -1.858 -13.268   5.907  1.00 93.86           O  
ATOM   4160  CG  PHE A 268      -4.872 -12.062   4.814  1.00 93.86           C  
ATOM   4161  CD1 PHE A 268      -5.064 -12.863   3.672  1.00 93.86           C  
ATOM   4162  HD1 PHE A 268      -4.580 -12.604   2.742  1.00 93.86           H  
ATOM   4163  CD2 PHE A 268      -5.535 -12.383   6.013  1.00 93.86           C  
ATOM   4164  HD2 PHE A 268      -5.396 -11.759   6.884  1.00 93.86           H  
ATOM   4165  CE1 PHE A 268      -5.907 -13.985   3.730  1.00 93.86           C  
ATOM   4166  HE1 PHE A 268      -6.061 -14.585   2.845  1.00 93.86           H  
ATOM   4167  CE2 PHE A 268      -6.381 -13.505   6.071  1.00 93.86           C  
ATOM   4168  HE2 PHE A 268      -6.895 -13.747   6.989  1.00 93.86           H  
ATOM   4169  CZ  PHE A 268      -6.567 -14.306   4.929  1.00 93.86           C  
ATOM   4170  HZ  PHE A 268      -7.228 -15.159   4.971  1.00 93.86           H  
ATOM   4171  N   HIS A 269      -1.365 -12.431   3.892  1.00 93.92           N  
ATOM   4172  H   HIS A 269      -1.419 -11.638   3.269  1.00 93.92           H  
ATOM   4173  CA  HIS A 269      -0.702 -13.665   3.442  1.00 93.92           C  
ATOM   4174  HA  HIS A 269      -1.348 -14.507   3.689  1.00 93.92           H  
ATOM   4175  C   HIS A 269       0.639 -13.938   4.140  1.00 93.92           C  
ATOM   4176  CB  HIS A 269      -0.501 -13.653   1.925  1.00 93.92           C  
ATOM   4177  HB2 HIS A 269       0.004 -14.580   1.652  1.00 93.92           H  
ATOM   4178  HB3 HIS A 269       0.142 -12.817   1.652  1.00 93.92           H  
ATOM   4179  O   HIS A 269       1.022 -15.099   4.292  1.00 93.92           O  
ATOM   4180  CG  HIS A 269      -1.758 -13.613   1.107  1.00 93.92           C  
ATOM   4181  CD2 HIS A 269      -2.919 -14.275   1.389  1.00 93.92           C  
ATOM   4182  HD2 HIS A 269      -3.124 -14.867   2.269  1.00 93.92           H  
ATOM   4183  ND1 HIS A 269      -1.917 -13.013  -0.121  1.00 93.92           N  
ATOM   4184  HD1 HIS A 269      -1.284 -12.361  -0.563  1.00 93.92           H  
ATOM   4185  CE1 HIS A 269      -3.146 -13.316  -0.570  1.00 93.92           C  
ATOM   4186  HE1 HIS A 269      -3.578 -12.983  -1.503  1.00 93.92           H  
ATOM   4187  NE2 HIS A 269      -3.793 -14.072   0.328  1.00 93.92           N  
ATOM   4188  N   ARG A 270       1.348 -12.897   4.590  1.00 91.50           N  
ATOM   4189  H   ARG A 270       0.967 -11.972   4.451  1.00 91.50           H  
ATOM   4190  CA  ARG A 270       2.574 -13.024   5.391  1.00 91.50           C  
ATOM   4191  HA  ARG A 270       3.223 -13.761   4.918  1.00 91.50           H  
ATOM   4192  C   ARG A 270       2.262 -13.553   6.785  1.00 91.50           C  
ATOM   4193  CB  ARG A 270       3.283 -11.664   5.424  1.00 91.50           C  
ATOM   4194  HB2 ARG A 270       3.321 -11.312   4.393  1.00 91.50           H  
ATOM   4195  HB3 ARG A 270       2.711 -10.947   6.012  1.00 91.50           H  
ATOM   4196  O   ARG A 270       2.888 -14.523   7.208  1.00 91.50           O  
ATOM   4197  CG  ARG A 270       4.710 -11.757   5.993  1.00 91.50           C  
ATOM   4198  HG2 ARG A 270       4.669 -12.036   7.046  1.00 91.50           H  
ATOM   4199  HG3 ARG A 270       5.232 -12.553   5.463  1.00 91.50           H  
ATOM   4200  CD  ARG A 270       5.523 -10.456   5.866  1.00 91.50           C  
ATOM   4201  HD2 ARG A 270       5.291  -9.847   6.739  1.00 91.50           H  
ATOM   4202  HD3 ARG A 270       6.587 -10.688   5.910  1.00 91.50           H  
ATOM   4203  NE  ARG A 270       5.214  -9.709   4.626  1.00 91.50           N  
ATOM   4204  HE  ARG A 270       4.978 -10.245   3.803  1.00 91.50           H  
ATOM   4205  NH1 ARG A 270       4.986  -7.639   5.589  1.00 91.50           N  
ATOM   4206 HH11 ARG A 270       5.661  -7.823   6.317  1.00 91.50           H  
ATOM   4207 HH12 ARG A 270       4.323  -6.892   5.739  1.00 91.50           H  
ATOM   4208  NH2 ARG A 270       3.860  -8.068   3.774  1.00 91.50           N  
ATOM   4209 HH21 ARG A 270       3.403  -8.664   3.099  1.00 91.50           H  
ATOM   4210 HH22 ARG A 270       3.337  -7.263   4.091  1.00 91.50           H  
ATOM   4211  CZ  ARG A 270       4.718  -8.488   4.651  1.00 91.50           C  
ATOM   4212  N   LYS A 271       1.246 -12.984   7.443  1.00 93.06           N  
ATOM   4213  H   LYS A 271       0.790 -12.200   6.998  1.00 93.06           H  
ATOM   4214  CA  LYS A 271       0.722 -13.467   8.730  1.00 93.06           C  
ATOM   4215  HA  LYS A 271       1.518 -13.455   9.474  1.00 93.06           H  
ATOM   4216  C   LYS A 271       0.251 -14.921   8.624  1.00 93.06           C  
ATOM   4217  CB  LYS A 271      -0.418 -12.551   9.208  1.00 93.06           C  
ATOM   4218  HB2 LYS A 271      -0.912 -13.027  10.055  1.00 93.06           H  
ATOM   4219  HB3 LYS A 271      -1.149 -12.448   8.406  1.00 93.06           H  
ATOM   4220  O   LYS A 271       0.708 -15.759   9.390  1.00 93.06           O  
ATOM   4221  CG  LYS A 271       0.048 -11.153   9.656  1.00 93.06           C  
ATOM   4222  HG2 LYS A 271       0.636 -11.239  10.569  1.00 93.06           H  
ATOM   4223  HG3 LYS A 271       0.658 -10.693   8.878  1.00 93.06           H  
ATOM   4224  CD  LYS A 271      -1.185 -10.273   9.905  1.00 93.06           C  
ATOM   4225  HD2 LYS A 271      -1.865 -10.776  10.593  1.00 93.06           H  
ATOM   4226  HD3 LYS A 271      -1.684 -10.149   8.944  1.00 93.06           H  
ATOM   4227  CE  LYS A 271      -0.846  -8.887  10.463  1.00 93.06           C  
ATOM   4228  HE2 LYS A 271      -0.419  -8.989  11.461  1.00 93.06           H  
ATOM   4229  HE3 LYS A 271      -0.104  -8.432   9.806  1.00 93.06           H  
ATOM   4230  NZ  LYS A 271      -2.040  -8.012  10.495  1.00 93.06           N  
ATOM   4231  HZ1 LYS A 271      -2.383  -7.921   9.549  1.00 93.06           H  
ATOM   4232  HZ2 LYS A 271      -2.793  -8.413  11.036  1.00 93.06           H  
ATOM   4233  HZ3 LYS A 271      -1.828  -7.082  10.828  1.00 93.06           H  
ATOM   4234  N   ASP A 272      -0.585 -15.242   7.635  1.00 93.98           N  
ATOM   4235  H   ASP A 272      -0.936 -14.493   7.054  1.00 93.98           H  
ATOM   4236  CA  ASP A 272      -1.119 -16.594   7.404  1.00 93.98           C  
ATOM   4237  HA  ASP A 272      -1.660 -16.916   8.294  1.00 93.98           H  
ATOM   4238  C   ASP A 272      -0.026 -17.648   7.129  1.00 93.98           C  
ATOM   4239  CB  ASP A 272      -2.117 -16.506   6.239  1.00 93.98           C  
ATOM   4240  HB2 ASP A 272      -2.935 -15.844   6.520  1.00 93.98           H  
ATOM   4241  HB3 ASP A 272      -1.614 -16.073   5.374  1.00 93.98           H  
ATOM   4242  O   ASP A 272      -0.137 -18.785   7.589  1.00 93.98           O  
ATOM   4243  CG  ASP A 272      -2.694 -17.859   5.830  1.00 93.98           C  
ATOM   4244  OD1 ASP A 272      -3.795 -18.247   6.283  1.00 93.98           O  
ATOM   4245  OD2 ASP A 272      -2.096 -18.537   4.968  1.00 93.98           O  
ATOM   4246  N   LEU A 273       1.051 -17.277   6.425  1.00 94.28           N  
ATOM   4247  H   LEU A 273       1.073 -16.346   6.033  1.00 94.28           H  
ATOM   4248  CA  LEU A 273       2.213 -18.146   6.225  1.00 94.28           C  
ATOM   4249  HA  LEU A 273       1.852 -19.109   5.864  1.00 94.28           H  
ATOM   4250  C   LEU A 273       2.962 -18.404   7.542  1.00 94.28           C  
ATOM   4251  CB  LEU A 273       3.131 -17.518   5.155  1.00 94.28           C  
ATOM   4252  HB2 LEU A 273       3.401 -16.513   5.478  1.00 94.28           H  
ATOM   4253  HB3 LEU A 273       2.568 -17.428   4.226  1.00 94.28           H  
ATOM   4254  O   LEU A 273       3.241 -19.558   7.874  1.00 94.28           O  
ATOM   4255  CG  LEU A 273       4.431 -18.300   4.879  1.00 94.28           C  
ATOM   4256  HG  LEU A 273       5.002 -18.409   5.801  1.00 94.28           H  
ATOM   4257  CD1 LEU A 273       4.143 -19.684   4.303  1.00 94.28           C  
ATOM   4258 HD11 LEU A 273       3.587 -19.599   3.369  1.00 94.28           H  
ATOM   4259 HD12 LEU A 273       3.560 -20.248   5.031  1.00 94.28           H  
ATOM   4260 HD13 LEU A 273       5.082 -20.208   4.128  1.00 94.28           H  
ATOM   4261  CD2 LEU A 273       5.295 -17.541   3.873  1.00 94.28           C  
ATOM   4262 HD21 LEU A 273       5.568 -16.573   4.294  1.00 94.28           H  
ATOM   4263 HD22 LEU A 273       4.744 -17.394   2.944  1.00 94.28           H  
ATOM   4264 HD23 LEU A 273       6.211 -18.099   3.678  1.00 94.28           H  
ATOM   4265  N   MET A 274       3.288 -17.342   8.283  1.00 93.31           N  
ATOM   4266  H   MET A 274       2.994 -16.426   7.975  1.00 93.31           H  
ATOM   4267  CA  MET A 274       4.138 -17.434   9.474  1.00 93.31           C  
ATOM   4268  HA  MET A 274       4.959 -18.113   9.244  1.00 93.31           H  
ATOM   4269  C   MET A 274       3.409 -18.044  10.680  1.00 93.31           C  
ATOM   4270  CB  MET A 274       4.745 -16.059   9.796  1.00 93.31           C  
ATOM   4271  HB2 MET A 274       3.950 -15.320   9.904  1.00 93.31           H  
ATOM   4272  HB3 MET A 274       5.288 -16.124  10.739  1.00 93.31           H  
ATOM   4273  O   MET A 274       4.022 -18.811  11.423  1.00 93.31           O  
ATOM   4274  CG  MET A 274       5.718 -15.615   8.693  1.00 93.31           C  
ATOM   4275  HG2 MET A 274       6.482 -16.381   8.566  1.00 93.31           H  
ATOM   4276  HG3 MET A 274       5.169 -15.541   7.754  1.00 93.31           H  
ATOM   4277  SD  MET A 274       6.545 -14.024   8.966  1.00 93.31           S  
ATOM   4278  CE  MET A 274       7.767 -14.502  10.221  1.00 93.31           C  
ATOM   4279  HE1 MET A 274       8.397 -15.298   9.825  1.00 93.31           H  
ATOM   4280  HE2 MET A 274       8.400 -13.650  10.466  1.00 93.31           H  
ATOM   4281  HE3 MET A 274       7.262 -14.845  11.124  1.00 93.31           H  
ATOM   4282  N   GLU A 275       2.106 -17.784  10.832  1.00 91.87           N  
ATOM   4283  H   GLU A 275       1.682 -17.111  10.210  1.00 91.87           H  
ATOM   4284  CA  GLU A 275       1.222 -18.423  11.819  1.00 91.87           C  
ATOM   4285  HA  GLU A 275       1.626 -18.278  12.821  1.00 91.87           H  
ATOM   4286  C   GLU A 275       1.105 -19.930  11.572  1.00 91.87           C  
ATOM   4287  CB  GLU A 275      -0.169 -17.762  11.749  1.00 91.87           C  
ATOM   4288  HB2 GLU A 275      -0.537 -17.829  10.725  1.00 91.87           H  
ATOM   4289  HB3 GLU A 275      -0.056 -16.707  12.001  1.00 91.87           H  
ATOM   4290  O   GLU A 275       1.237 -20.721  12.503  1.00 91.87           O  
ATOM   4291  CG  GLU A 275      -1.227 -18.387  12.678  1.00 91.87           C  
ATOM   4292  HG2 GLU A 275      -1.358 -19.438  12.422  1.00 91.87           H  
ATOM   4293  HG3 GLU A 275      -0.884 -18.322  13.710  1.00 91.87           H  
ATOM   4294  CD  GLU A 275      -2.574 -17.666  12.531  1.00 91.87           C  
ATOM   4295  OE1 GLU A 275      -3.575 -18.282  12.095  1.00 91.87           O  
ATOM   4296  OE2 GLU A 275      -2.615 -16.442  12.765  1.00 91.87           O  
ATOM   4297  N   ALA A 276       0.903 -20.352  10.319  1.00 94.03           N  
ATOM   4298  H   ALA A 276       0.792 -19.670   9.582  1.00 94.03           H  
ATOM   4299  CA  ALA A 276       0.809 -21.770   9.985  1.00 94.03           C  
ATOM   4300  HA  ALA A 276       0.009 -22.216  10.577  1.00 94.03           H  
ATOM   4301  C   ALA A 276       2.106 -22.523  10.318  1.00 94.03           C  
ATOM   4302  CB  ALA A 276       0.449 -21.897   8.506  1.00 94.03           C  
ATOM   4303  HB1 ALA A 276       0.335 -22.948   8.244  1.00 94.03           H  
ATOM   4304  HB2 ALA A 276      -0.486 -21.372   8.314  1.00 94.03           H  
ATOM   4305  HB3 ALA A 276       1.246 -21.457   7.905  1.00 94.03           H  
ATOM   4306  O   ALA A 276       2.049 -23.622  10.868  1.00 94.03           O  
ATOM   4307  N   ILE A 277       3.269 -21.917  10.052  1.00 93.33           N  
ATOM   4308  H   ILE A 277       3.245 -21.017   9.594  1.00 93.33           H  
ATOM   4309  CA  ILE A 277       4.572 -22.490  10.412  1.00 93.33           C  
ATOM   4310  HA  ILE A 277       4.585 -23.530  10.083  1.00 93.33           H  
ATOM   4311  C   ILE A 277       4.760 -22.524  11.937  1.00 93.33           C  
ATOM   4312  CB  ILE A 277       5.706 -21.747   9.667  1.00 93.33           C  
ATOM   4313  HB  ILE A 277       5.588 -20.677   9.840  1.00 93.33           H  
ATOM   4314  O   ILE A 277       5.151 -23.561  12.468  1.00 93.33           O  
ATOM   4315  CG1 ILE A 277       5.591 -22.027   8.149  1.00 93.33           C  
ATOM   4316 HG12 ILE A 277       4.573 -21.827   7.816  1.00 93.33           H  
ATOM   4317 HG13 ILE A 277       5.792 -23.084   7.970  1.00 93.33           H  
ATOM   4318  CG2 ILE A 277       7.092 -22.180  10.181  1.00 93.33           C  
ATOM   4319 HG21 ILE A 277       7.211 -21.911  11.231  1.00 93.33           H  
ATOM   4320 HG22 ILE A 277       7.872 -21.665   9.621  1.00 93.33           H  
ATOM   4321 HG23 ILE A 277       7.214 -23.258  10.071  1.00 93.33           H  
ATOM   4322  CD1 ILE A 277       6.521 -21.192   7.262  1.00 93.33           C  
ATOM   4323 HD11 ILE A 277       7.563 -21.465   7.432  1.00 93.33           H  
ATOM   4324 HD12 ILE A 277       6.281 -21.381   6.215  1.00 93.33           H  
ATOM   4325 HD13 ILE A 277       6.378 -20.131   7.467  1.00 93.33           H  
ATOM   4326  N   ALA A 278       4.426 -21.447  12.656  1.00 92.35           N  
ATOM   4327  H   ALA A 278       4.088 -20.624  12.178  1.00 92.35           H  
ATOM   4328  CA  ALA A 278       4.513 -21.403  14.121  1.00 92.35           C  
ATOM   4329  HA  ALA A 278       5.539 -21.628  14.415  1.00 92.35           H  
ATOM   4330  C   ALA A 278       3.605 -22.447  14.804  1.00 92.35           C  
ATOM   4331  CB  ALA A 278       4.179 -19.979  14.580  1.00 92.35           C  
ATOM   4332  HB1 ALA A 278       4.272 -19.914  15.664  1.00 92.35           H  
ATOM   4333  HB2 ALA A 278       4.865 -19.267  14.122  1.00 92.35           H  
ATOM   4334  HB3 ALA A 278       3.157 -19.724  14.299  1.00 92.35           H  
ATOM   4335  O   ALA A 278       4.007 -23.073  15.783  1.00 92.35           O  
ATOM   4336  N   ASN A 279       2.418 -22.694  14.243  1.00 91.46           N  
ATOM   4337  H   ASN A 279       2.135 -22.097  13.480  1.00 91.46           H  
ATOM   4338  CA  ASN A 279       1.450 -23.685  14.723  1.00 91.46           C  
ATOM   4339  HA  ASN A 279       1.521 -23.728  15.810  1.00 91.46           H  
ATOM   4340  C   ASN A 279       1.726 -25.126  14.235  1.00 91.46           C  
ATOM   4341  CB  ASN A 279       0.036 -23.190  14.356  1.00 91.46           C  
ATOM   4342  HB2 ASN A 279      -0.005 -22.957  13.292  1.00 91.46           H  
ATOM   4343  HB3 ASN A 279      -0.691 -23.977  14.559  1.00 91.46           H  
ATOM   4344  O   ASN A 279       0.906 -26.018  14.460  1.00 91.46           O  
ATOM   4345  CG  ASN A 279      -0.396 -21.977  15.168  1.00 91.46           C  
ATOM   4346  ND2 ASN A 279      -1.256 -21.142  14.637  1.00 91.46           N  
ATOM   4347 HD21 ASN A 279      -1.505 -21.207  13.660  1.00 91.46           H  
ATOM   4348 HD22 ASN A 279      -1.475 -20.327  15.192  1.00 91.46           H  
ATOM   4349  OD1 ASN A 279      -0.009 -21.786  16.306  1.00 91.46           O  
ATOM   4350  N   GLY A 280       2.845 -25.382  13.543  1.00 92.09           N  
ATOM   4351  H   GLY A 280       3.494 -24.625  13.384  1.00 92.09           H  
ATOM   4352  CA  GLY A 280       3.199 -26.714  13.031  1.00 92.09           C  
ATOM   4353  HA2 GLY A 280       3.138 -27.437  13.844  1.00 92.09           H  
ATOM   4354  HA3 GLY A 280       4.229 -26.683  12.675  1.00 92.09           H  
ATOM   4355  C   GLY A 280       2.320 -27.219  11.876  1.00 92.09           C  
ATOM   4356  O   GLY A 280       2.367 -28.399  11.530  1.00 92.09           O  
ATOM   4357  N   VAL A 281       1.520 -26.346  11.258  1.00 92.38           N  
ATOM   4358  H   VAL A 281       1.597 -25.379  11.542  1.00 92.38           H  
ATOM   4359  CA  VAL A 281       0.717 -26.622  10.054  1.00 92.38           C  
ATOM   4360  HA  VAL A 281       0.498 -27.689  10.029  1.00 92.38           H  
ATOM   4361  C   VAL A 281       1.566 -26.303   8.817  1.00 92.38           C  
ATOM   4362  CB  VAL A 281      -0.638 -25.877  10.076  1.00 92.38           C  
ATOM   4363  HB  VAL A 281      -0.481 -24.812   9.908  1.00 92.38           H  
ATOM   4364  O   VAL A 281       1.249 -25.414   8.023  1.00 92.38           O  
ATOM   4365  CG1 VAL A 281      -1.576 -26.427   8.990  1.00 92.38           C  
ATOM   4366 HG11 VAL A 281      -1.133 -26.304   8.002  1.00 92.38           H  
ATOM   4367 HG12 VAL A 281      -2.523 -25.887   9.012  1.00 92.38           H  
ATOM   4368 HG13 VAL A 281      -1.766 -27.486   9.164  1.00 92.38           H  
ATOM   4369  CG2 VAL A 281      -1.372 -26.041  11.414  1.00 92.38           C  
ATOM   4370 HG21 VAL A 281      -0.810 -25.560  12.214  1.00 92.38           H  
ATOM   4371 HG22 VAL A 281      -1.483 -27.101  11.643  1.00 92.38           H  
ATOM   4372 HG23 VAL A 281      -2.357 -25.576  11.366  1.00 92.38           H  
ATOM   4373  N   PHE A 282       2.702 -26.998   8.699  1.00 95.78           N  
ATOM   4374  H   PHE A 282       2.900 -27.696   9.401  1.00 95.78           H  
ATOM   4375  CA  PHE A 282       3.751 -26.695   7.724  1.00 95.78           C  
ATOM   4376  HA  PHE A 282       4.136 -25.702   7.958  1.00 95.78           H  
ATOM   4377  C   PHE A 282       3.221 -26.692   6.274  1.00 95.78           C  
ATOM   4378  CB  PHE A 282       4.926 -27.671   7.896  1.00 95.78           C  
ATOM   4379  HB2 PHE A 282       5.668 -27.459   7.127  1.00 95.78           H  
ATOM   4380  HB3 PHE A 282       4.560 -28.682   7.718  1.00 95.78           H  
ATOM   4381  O   PHE A 282       2.721 -27.716   5.797  1.00 95.78           O  
ATOM   4382  CG  PHE A 282       5.633 -27.631   9.246  1.00 95.78           C  
ATOM   4383  CD1 PHE A 282       5.827 -26.418   9.942  1.00 95.78           C  
ATOM   4384  HD1 PHE A 282       5.484 -25.482   9.528  1.00 95.78           H  
ATOM   4385  CD2 PHE A 282       6.149 -28.822   9.790  1.00 95.78           C  
ATOM   4386  HD2 PHE A 282       6.046 -29.752   9.249  1.00 95.78           H  
ATOM   4387  CE1 PHE A 282       6.512 -26.402  11.169  1.00 95.78           C  
ATOM   4388  HE1 PHE A 282       6.672 -25.469  11.689  1.00 95.78           H  
ATOM   4389  CE2 PHE A 282       6.826 -28.807  11.022  1.00 95.78           C  
ATOM   4390  HE2 PHE A 282       7.227 -29.726  11.426  1.00 95.78           H  
ATOM   4391  CZ  PHE A 282       7.005 -27.598  11.714  1.00 95.78           C  
ATOM   4392  HZ  PHE A 282       7.540 -27.580  12.652  1.00 95.78           H  
ATOM   4393  N   PRO A 283       3.319 -25.559   5.547  1.00 95.86           N  
ATOM   4394  CA  PRO A 283       2.926 -25.472   4.144  1.00 95.86           C  
ATOM   4395  HA  PRO A 283       1.861 -25.685   4.061  1.00 95.86           H  
ATOM   4396  C   PRO A 283       3.731 -26.456   3.296  1.00 95.86           C  
ATOM   4397  CB  PRO A 283       3.201 -24.025   3.721  1.00 95.86           C  
ATOM   4398  HB2 PRO A 283       4.194 -23.938   3.279  1.00 95.86           H  
ATOM   4399  HB3 PRO A 283       2.443 -23.658   3.030  1.00 95.86           H  
ATOM   4400  O   PRO A 283       4.960 -26.456   3.363  1.00 95.86           O  
ATOM   4401  CG  PRO A 283       3.213 -23.254   5.034  1.00 95.86           C  
ATOM   4402  HG2 PRO A 283       2.199 -22.985   5.331  1.00 95.86           H  
ATOM   4403  HG3 PRO A 283       3.868 -22.384   4.981  1.00 95.86           H  
ATOM   4404  CD  PRO A 283       3.744 -24.256   6.032  1.00 95.86           C  
ATOM   4405  HD2 PRO A 283       3.340 -24.031   7.019  1.00 95.86           H  
ATOM   4406  HD3 PRO A 283       4.832 -24.200   6.037  1.00 95.86           H  
ATOM   4407  N   LYS A 284       3.052 -27.282   2.493  1.00 96.85           N  
ATOM   4408  H   LYS A 284       2.045 -27.203   2.468  1.00 96.85           H  
ATOM   4409  CA  LYS A 284       3.669 -28.401   1.771  1.00 96.85           C  
ATOM   4410  HA  LYS A 284       4.747 -28.239   1.749  1.00 96.85           H  
ATOM   4411  C   LYS A 284       3.206 -28.479   0.320  1.00 96.85           C  
ATOM   4412  CB  LYS A 284       3.406 -29.693   2.568  1.00 96.85           C  
ATOM   4413  HB2 LYS A 284       3.677 -29.501   3.606  1.00 96.85           H  
ATOM   4414  HB3 LYS A 284       2.346 -29.947   2.535  1.00 96.85           H  
ATOM   4415  O   LYS A 284       2.015 -28.329   0.039  1.00 96.85           O  
ATOM   4416  CG  LYS A 284       4.240 -30.876   2.057  1.00 96.85           C  
ATOM   4417  HG2 LYS A 284       3.791 -31.288   1.153  1.00 96.85           H  
ATOM   4418  HG3 LYS A 284       5.240 -30.516   1.815  1.00 96.85           H  
ATOM   4419  CD  LYS A 284       4.388 -31.970   3.121  1.00 96.85           C  
ATOM   4420  HD2 LYS A 284       3.433 -32.465   3.299  1.00 96.85           H  
ATOM   4421  HD3 LYS A 284       4.735 -31.514   4.048  1.00 96.85           H  
ATOM   4422  CE  LYS A 284       5.432 -32.980   2.637  1.00 96.85           C  
ATOM   4423  HE2 LYS A 284       4.952 -33.730   2.007  1.00 96.85           H  
ATOM   4424  HE3 LYS A 284       6.164 -32.456   2.023  1.00 96.85           H  
ATOM   4425  NZ  LYS A 284       6.153 -33.632   3.759  1.00 96.85           N  
ATOM   4426  HZ1 LYS A 284       5.520 -34.100   4.392  1.00 96.85           H  
ATOM   4427  HZ2 LYS A 284       6.813 -34.300   3.389  1.00 96.85           H  
ATOM   4428  HZ3 LYS A 284       6.661 -32.955   4.310  1.00 96.85           H  
ATOM   4429  N   TRP A 285       4.138 -28.762  -0.588  1.00 98.18           N  
ATOM   4430  H   TRP A 285       5.087 -28.877  -0.264  1.00 98.18           H  
ATOM   4431  CA  TRP A 285       3.894 -28.935  -2.021  1.00 98.18           C  
ATOM   4432  HA  TRP A 285       2.819 -28.923  -2.203  1.00 98.18           H  
ATOM   4433  C   TRP A 285       4.440 -30.273  -2.516  1.00 98.18           C  
ATOM   4434  CB  TRP A 285       4.521 -27.798  -2.843  1.00 98.18           C  
ATOM   4435  HB2 TRP A 285       4.460 -28.061  -3.899  1.00 98.18           H  
ATOM   4436  HB3 TRP A 285       5.578 -27.737  -2.586  1.00 98.18           H  
ATOM   4437  O   TRP A 285       5.537 -30.701  -2.148  1.00 98.18           O  
ATOM   4438  CG  TRP A 285       3.916 -26.439  -2.675  1.00 98.18           C  
ATOM   4439  CD1 TRP A 285       3.138 -25.791  -3.575  1.00 98.18           C  
ATOM   4440  HD1 TRP A 285       2.846 -26.176  -4.540  1.00 98.18           H  
ATOM   4441  CD2 TRP A 285       4.066 -25.521  -1.551  1.00 98.18           C  
ATOM   4442  CE2 TRP A 285       3.312 -24.344  -1.828  1.00 98.18           C  
ATOM   4443  CE3 TRP A 285       4.789 -25.551  -0.339  1.00 98.18           C  
ATOM   4444  HE3 TRP A 285       5.410 -26.404  -0.112  1.00 98.18           H  
ATOM   4445  NE1 TRP A 285       2.759 -24.563  -3.070  1.00 98.18           N  
ATOM   4446  HE1 TRP A 285       2.148 -23.919  -3.552  1.00 98.18           H  
ATOM   4447  CH2 TRP A 285       3.975 -23.331   0.269  1.00 98.18           C  
ATOM   4448  HH2 TRP A 285       3.956 -22.497   0.955  1.00 98.18           H  
ATOM   4449  CZ2 TRP A 285       3.269 -23.264  -0.942  1.00 98.18           C  
ATOM   4450  HZ2 TRP A 285       2.719 -22.375  -1.214  1.00 98.18           H  
ATOM   4451  CZ3 TRP A 285       4.742 -24.472   0.561  1.00 98.18           C  
ATOM   4452  HZ3 TRP A 285       5.320 -24.522   1.472  1.00 98.18           H  
ATOM   4453  N   ARG A 286       3.697 -30.891  -3.434  1.00 97.22           N  
ATOM   4454  H   ARG A 286       2.834 -30.437  -3.696  1.00 97.22           H  
ATOM   4455  CA  ARG A 286       4.202 -31.938  -4.326  1.00 97.22           C  
ATOM   4456  HA  ARG A 286       4.873 -32.601  -3.779  1.00 97.22           H  
ATOM   4457  C   ARG A 286       4.996 -31.264  -5.446  1.00 97.22           C  
ATOM   4458  CB  ARG A 286       3.018 -32.746  -4.882  1.00 97.22           C  
ATOM   4459  HB2 ARG A 286       3.395 -33.407  -5.663  1.00 97.22           H  
ATOM   4460  HB3 ARG A 286       2.296 -32.061  -5.326  1.00 97.22           H  
ATOM   4461  O   ARG A 286       4.484 -30.341  -6.077  1.00 97.22           O  
ATOM   4462  CG  ARG A 286       2.316 -33.612  -3.817  1.00 97.22           C  
ATOM   4463  HG2 ARG A 286       2.985 -34.423  -3.529  1.00 97.22           H  
ATOM   4464  HG3 ARG A 286       2.109 -33.013  -2.930  1.00 97.22           H  
ATOM   4465  CD  ARG A 286       0.982 -34.210  -4.302  1.00 97.22           C  
ATOM   4466  HD2 ARG A 286       0.632 -34.932  -3.564  1.00 97.22           H  
ATOM   4467  HD3 ARG A 286       0.244 -33.411  -4.364  1.00 97.22           H  
ATOM   4468  NE  ARG A 286       1.100 -34.855  -5.625  1.00 97.22           N  
ATOM   4469  HE  ARG A 286       1.906 -34.605  -6.179  1.00 97.22           H  
ATOM   4470  NH1 ARG A 286      -0.904 -36.031  -5.653  1.00 97.22           N  
ATOM   4471 HH11 ARG A 286      -1.600 -36.573  -6.145  1.00 97.22           H  
ATOM   4472 HH12 ARG A 286      -1.107 -35.904  -4.672  1.00 97.22           H  
ATOM   4473  NH2 ARG A 286       0.358 -35.914  -7.476  1.00 97.22           N  
ATOM   4474 HH21 ARG A 286       1.111 -35.494  -8.001  1.00 97.22           H  
ATOM   4475 HH22 ARG A 286      -0.369 -36.428  -7.952  1.00 97.22           H  
ATOM   4476  CZ  ARG A 286       0.185 -35.598  -6.223  1.00 97.22           C  
ATOM   4477  N   PHE A 287       6.213 -31.731  -5.710  1.00 97.63           N  
ATOM   4478  H   PHE A 287       6.555 -32.523  -5.184  1.00 97.63           H  
ATOM   4479  CA  PHE A 287       7.086 -31.200  -6.758  1.00 97.63           C  
ATOM   4480  HA  PHE A 287       6.629 -30.300  -7.169  1.00 97.63           H  
ATOM   4481  C   PHE A 287       7.244 -32.202  -7.907  1.00 97.63           C  
ATOM   4482  CB  PHE A 287       8.429 -30.773  -6.160  1.00 97.63           C  
ATOM   4483  HB2 PHE A 287       8.975 -31.659  -5.836  1.00 97.63           H  
ATOM   4484  HB3 PHE A 287       8.235 -30.172  -5.271  1.00 97.63           H  
ATOM   4485  O   PHE A 287       7.393 -33.413  -7.697  1.00 97.63           O  
ATOM   4486  CG  PHE A 287       9.296 -29.951  -7.098  1.00 97.63           C  
ATOM   4487  CD1 PHE A 287      10.375 -30.541  -7.782  1.00 97.63           C  
ATOM   4488  HD1 PHE A 287      10.564 -31.599  -7.674  1.00 97.63           H  
ATOM   4489  CD2 PHE A 287       9.052 -28.574  -7.247  1.00 97.63           C  
ATOM   4490  HD2 PHE A 287       8.211 -28.120  -6.745  1.00 97.63           H  
ATOM   4491  CE1 PHE A 287      11.231 -29.749  -8.570  1.00 97.63           C  
ATOM   4492  HE1 PHE A 287      12.076 -30.195  -9.073  1.00 97.63           H  
ATOM   4493  CE2 PHE A 287       9.902 -27.781  -8.037  1.00 97.63           C  
ATOM   4494  HE2 PHE A 287       9.715 -26.722  -8.130  1.00 97.63           H  
ATOM   4495  CZ  PHE A 287      11.000 -28.367  -8.689  1.00 97.63           C  
ATOM   4496  HZ  PHE A 287      11.665 -27.756  -9.282  1.00 97.63           H  
ATOM   4497  N   GLY A 288       7.180 -31.694  -9.133  1.00 97.74           N  
ATOM   4498  H   GLY A 288       7.061 -30.696  -9.235  1.00 97.74           H  
ATOM   4499  CA  GLY A 288       7.186 -32.494 -10.349  1.00 97.74           C  
ATOM   4500  HA2 GLY A 288       7.811 -33.373 -10.196  1.00 97.74           H  
ATOM   4501  HA3 GLY A 288       6.170 -32.825 -10.566  1.00 97.74           H  
ATOM   4502  C   GLY A 288       7.715 -31.746 -11.564  1.00 97.74           C  
ATOM   4503  O   GLY A 288       7.993 -30.548 -11.508  1.00 97.74           O  
ATOM   4504  N   VAL A 289       7.846 -32.466 -12.675  1.00 97.67           N  
ATOM   4505  H   VAL A 289       7.627 -33.451 -12.639  1.00 97.67           H  
ATOM   4506  CA  VAL A 289       8.234 -31.894 -13.972  1.00 97.67           C  
ATOM   4507  HA  VAL A 289       8.083 -30.816 -13.927  1.00 97.67           H  
ATOM   4508  C   VAL A 289       7.357 -32.406 -15.104  1.00 97.67           C  
ATOM   4509  CB  VAL A 289       9.716 -32.138 -14.323  1.00 97.67           C  
ATOM   4510  HB  VAL A 289       9.877 -31.841 -15.359  1.00 97.67           H  
ATOM   4511  O   VAL A 289       7.000 -33.585 -15.147  1.00 97.67           O  
ATOM   4512  CG1 VAL A 289      10.653 -31.293 -13.463  1.00 97.67           C  
ATOM   4513 HG11 VAL A 289      11.687 -31.459 -13.766  1.00 97.67           H  
ATOM   4514 HG12 VAL A 289      10.539 -31.540 -12.408  1.00 97.67           H  
ATOM   4515 HG13 VAL A 289      10.416 -30.241 -13.620  1.00 97.67           H  
ATOM   4516  CG2 VAL A 289      10.144 -33.600 -14.183  1.00 97.67           C  
ATOM   4517 HG21 VAL A 289      11.164 -33.704 -14.554  1.00 97.67           H  
ATOM   4518 HG22 VAL A 289       9.492 -34.245 -14.772  1.00 97.67           H  
ATOM   4519 HG23 VAL A 289      10.105 -33.907 -13.138  1.00 97.67           H  
ATOM   4520  N   GLN A 290       7.068 -31.534 -16.063  1.00 97.81           N  
ATOM   4521  H   GLN A 290       7.403 -30.588 -15.953  1.00 97.81           H  
ATOM   4522  CA  GLN A 290       6.730 -31.957 -17.420  1.00 97.81           C  
ATOM   4523  HA  GLN A 290       6.142 -32.875 -17.387  1.00 97.81           H  
ATOM   4524  C   GLN A 290       8.036 -32.233 -18.175  1.00 97.81           C  
ATOM   4525  CB  GLN A 290       5.902 -30.880 -18.122  1.00 97.81           C  
ATOM   4526  HB2 GLN A 290       6.467 -29.948 -18.156  1.00 97.81           H  
ATOM   4527  HB3 GLN A 290       5.707 -31.212 -19.141  1.00 97.81           H  
ATOM   4528  O   GLN A 290       9.024 -31.533 -17.956  1.00 97.81           O  
ATOM   4529  CG  GLN A 290       4.555 -30.640 -17.437  1.00 97.81           C  
ATOM   4530  HG2 GLN A 290       4.019 -31.585 -17.355  1.00 97.81           H  
ATOM   4531  HG3 GLN A 290       4.720 -30.253 -16.432  1.00 97.81           H  
ATOM   4532  CD  GLN A 290       3.708 -29.636 -18.209  1.00 97.81           C  
ATOM   4533  NE2 GLN A 290       2.531 -30.021 -18.634  1.00 97.81           N  
ATOM   4534 HE21 GLN A 290       1.981 -29.357 -19.161  1.00 97.81           H  
ATOM   4535 HE22 GLN A 290       2.248 -30.988 -18.557  1.00 97.81           H  
ATOM   4536  OE1 GLN A 290       4.109 -28.519 -18.492  1.00 97.81           O  
ATOM   4537  N   VAL A 291       8.063 -33.246 -19.047  1.00 97.49           N  
ATOM   4538  H   VAL A 291       7.204 -33.739 -19.246  1.00 97.49           H  
ATOM   4539  CA  VAL A 291       9.283 -33.666 -19.763  1.00 97.49           C  
ATOM   4540  HA  VAL A 291      10.015 -32.861 -19.718  1.00 97.49           H  
ATOM   4541  C   VAL A 291       8.974 -33.944 -21.231  1.00 97.49           C  
ATOM   4542  CB  VAL A 291       9.929 -34.924 -19.140  1.00 97.49           C  
ATOM   4543  HB  VAL A 291       9.288 -35.780 -19.348  1.00 97.49           H  
ATOM   4544  O   VAL A 291       8.125 -34.789 -21.524  1.00 97.49           O  
ATOM   4545  CG1 VAL A 291      11.305 -35.204 -19.761  1.00 97.49           C  
ATOM   4546 HG11 VAL A 291      11.723 -36.121 -19.346  1.00 97.49           H  
ATOM   4547 HG12 VAL A 291      11.225 -35.335 -20.840  1.00 97.49           H  
ATOM   4548 HG13 VAL A 291      11.983 -34.375 -19.557  1.00 97.49           H  
ATOM   4549  CG2 VAL A 291      10.095 -34.853 -17.616  1.00 97.49           C  
ATOM   4550 HG21 VAL A 291      10.666 -33.967 -17.340  1.00 97.49           H  
ATOM   4551 HG22 VAL A 291      10.615 -35.739 -17.251  1.00 97.49           H  
ATOM   4552 HG23 VAL A 291       9.117 -34.804 -17.136  1.00 97.49           H  
ATOM   4553  N   VAL A 292       9.720 -33.298 -22.127  1.00 96.94           N  
ATOM   4554  H   VAL A 292      10.404 -32.641 -21.779  1.00 96.94           H  
ATOM   4555  CA  VAL A 292       9.730 -33.540 -23.579  1.00 96.94           C  
ATOM   4556  HA  VAL A 292       9.044 -34.352 -23.821  1.00 96.94           H  
ATOM   4557  C   VAL A 292      11.145 -33.971 -23.979  1.00 96.94           C  
ATOM   4558  CB  VAL A 292       9.266 -32.280 -24.344  1.00 96.94           C  
ATOM   4559  HB  VAL A 292       9.907 -31.440 -24.075  1.00 96.94           H  
ATOM   4560  O   VAL A 292      12.119 -33.310 -23.617  1.00 96.94           O  
ATOM   4561  CG1 VAL A 292       9.324 -32.467 -25.863  1.00 96.94           C  
ATOM   4562 HG11 VAL A 292      10.354 -32.610 -26.188  1.00 96.94           H  
ATOM   4563 HG12 VAL A 292       8.723 -33.327 -26.159  1.00 96.94           H  
ATOM   4564 HG13 VAL A 292       8.942 -31.577 -26.362  1.00 96.94           H  
ATOM   4565  CG2 VAL A 292       7.817 -31.918 -23.987  1.00 96.94           C  
ATOM   4566 HG21 VAL A 292       7.150 -32.743 -24.238  1.00 96.94           H  
ATOM   4567 HG22 VAL A 292       7.735 -31.701 -22.922  1.00 96.94           H  
ATOM   4568 HG23 VAL A 292       7.512 -31.026 -24.535  1.00 96.94           H  
ATOM   4569  N   ALA A 293      11.291 -35.089 -24.694  1.00 95.00           N  
ATOM   4570  H   ALA A 293      10.477 -35.569 -25.051  1.00 95.00           H  
ATOM   4571  CA  ALA A 293      12.605 -35.539 -25.157  1.00 95.00           C  
ATOM   4572  HA  ALA A 293      13.304 -35.498 -24.321  1.00 95.00           H  
ATOM   4573  C   ALA A 293      13.135 -34.616 -26.268  1.00 95.00           C  
ATOM   4574  CB  ALA A 293      12.506 -36.997 -25.622  1.00 95.00           C  
ATOM   4575  HB1 ALA A 293      11.850 -37.066 -26.489  1.00 95.00           H  
ATOM   4576  HB2 ALA A 293      12.108 -37.618 -24.820  1.00 95.00           H  
ATOM   4577  HB3 ALA A 293      13.495 -37.364 -25.897  1.00 95.00           H  
ATOM   4578  O   ALA A 293      12.355 -34.026 -27.012  1.00 95.00           O  
ATOM   4579  N   GLU A 294      14.457 -34.514 -26.438  1.00 91.05           N  
ATOM   4580  H   GLU A 294      15.081 -34.982 -25.796  1.00 91.05           H  
ATOM   4581  CA  GLU A 294      15.048 -33.650 -27.477  1.00 91.05           C  
ATOM   4582  HA  GLU A 294      14.712 -32.627 -27.305  1.00 91.05           H  
ATOM   4583  C   GLU A 294      14.593 -34.014 -28.907  1.00 91.05           C  
ATOM   4584  CB  GLU A 294      16.578 -33.678 -27.325  1.00 91.05           C  
ATOM   4585  HB2 GLU A 294      16.932 -34.706 -27.397  1.00 91.05           H  
ATOM   4586  HB3 GLU A 294      16.830 -33.291 -26.338  1.00 91.05           H  
ATOM   4587  O   GLU A 294      14.451 -33.141 -29.760  1.00 91.05           O  
ATOM   4588  CG  GLU A 294      17.292 -32.826 -28.381  1.00 91.05           C  
ATOM   4589  HG2 GLU A 294      17.227 -33.320 -29.350  1.00 91.05           H  
ATOM   4590  HG3 GLU A 294      16.793 -31.859 -28.450  1.00 91.05           H  
ATOM   4591  CD  GLU A 294      18.764 -32.608 -28.031  1.00 91.05           C  
ATOM   4592  OE1 GLU A 294      19.161 -31.436 -27.846  1.00 91.05           O  
ATOM   4593  OE2 GLU A 294      19.526 -33.590 -27.935  1.00 91.05           O  
ATOM   4594  N   ALA A 295      14.280 -35.287 -29.167  1.00 90.08           N  
ATOM   4595  H   ALA A 295      14.370 -35.963 -28.421  1.00 90.08           H  
ATOM   4596  CA  ALA A 295      13.711 -35.723 -30.444  1.00 90.08           C  
ATOM   4597  HA  ALA A 295      14.339 -35.341 -31.250  1.00 90.08           H  
ATOM   4598  C   ALA A 295      12.280 -35.198 -30.701  1.00 90.08           C  
ATOM   4599  CB  ALA A 295      13.754 -37.255 -30.476  1.00 90.08           C  
ATOM   4600  HB1 ALA A 295      13.361 -37.609 -31.430  1.00 90.08           H  
ATOM   4601  HB2 ALA A 295      13.137 -37.659 -29.673  1.00 90.08           H  
ATOM   4602  HB3 ALA A 295      14.780 -37.603 -30.360  1.00 90.08           H  
ATOM   4603  O   ALA A 295      11.877 -35.078 -31.860  1.00 90.08           O  
ATOM   4604  N   ASP A 296      11.533 -34.869 -29.643  1.00 92.19           N  
ATOM   4605  H   ASP A 296      11.952 -34.905 -28.725  1.00 92.19           H  
ATOM   4606  CA  ASP A 296      10.112 -34.513 -29.702  1.00 92.19           C  
ATOM   4607  HA  ASP A 296       9.702 -34.922 -30.626  1.00 92.19           H  
ATOM   4608  C   ASP A 296       9.856 -32.992 -29.729  1.00 92.19           C  
ATOM   4609  CB  ASP A 296       9.354 -35.186 -28.545  1.00 92.19           C  
ATOM   4610  HB2 ASP A 296       9.798 -34.868 -27.601  1.00 92.19           H  
ATOM   4611  HB3 ASP A 296       8.317 -34.851 -28.557  1.00 92.19           H  
ATOM   4612  O   ASP A 296       8.720 -32.579 -29.966  1.00 92.19           O  
ATOM   4613  CG  ASP A 296       9.356 -36.716 -28.618  1.00 92.19           C  
ATOM   4614  OD1 ASP A 296       9.176 -37.259 -29.733  1.00 92.19           O  
ATOM   4615  OD2 ASP A 296       9.526 -37.334 -27.541  1.00 92.19           O  
ATOM   4616  N   GLU A 297      10.893 -32.161 -29.549  1.00 90.96           N  
ATOM   4617  H   GLU A 297      11.783 -32.600 -29.359  1.00 90.96           H  
ATOM   4618  CA  GLU A 297      10.865 -30.681 -29.495  1.00 90.96           C  
ATOM   4619  HA  GLU A 297      10.554 -30.361 -28.501  1.00 90.96           H  
ATOM   4620  C   GLU A 297       9.904 -30.045 -30.517  1.00 90.96           C  
ATOM   4621  CB  GLU A 297      12.311 -30.195 -29.747  1.00 90.96           C  
ATOM   4622  HB2 GLU A 297      12.963 -30.708 -29.039  1.00 90.96           H  
ATOM   4623  HB3 GLU A 297      12.605 -30.507 -30.749  1.00 90.96           H  
ATOM   4624  O   GLU A 297       9.063 -29.208 -30.185  1.00 90.96           O  
ATOM   4625  CG  GLU A 297      12.559 -28.679 -29.620  1.00 90.96           C  
ATOM   4626  HG2 GLU A 297      11.821 -28.149 -30.221  1.00 90.96           H  
ATOM   4627  HG3 GLU A 297      12.429 -28.378 -28.580  1.00 90.96           H  
ATOM   4628  CD  GLU A 297      13.974 -28.283 -30.095  1.00 90.96           C  
ATOM   4629  OE1 GLU A 297      14.109 -27.250 -30.787  1.00 90.96           O  
ATOM   4630  OE2 GLU A 297      14.931 -29.059 -29.883  1.00 90.96           O  
ATOM   4631  N   HIS A 298       9.977 -30.499 -31.772  1.00 89.53           N  
ATOM   4632  H   HIS A 298      10.667 -31.214 -31.956  1.00 89.53           H  
ATOM   4633  CA  HIS A 298       9.223 -29.920 -32.888  1.00 89.53           C  
ATOM   4634  HA  HIS A 298       9.014 -28.883 -32.627  1.00 89.53           H  
ATOM   4635  C   HIS A 298       7.861 -30.582 -33.151  1.00 89.53           C  
ATOM   4636  CB  HIS A 298      10.112 -29.884 -34.144  1.00 89.53           C  
ATOM   4637  HB2 HIS A 298       9.539 -29.478 -34.977  1.00 89.53           H  
ATOM   4638  HB3 HIS A 298      10.420 -30.897 -34.402  1.00 89.53           H  
ATOM   4639  O   HIS A 298       7.111 -30.068 -33.984  1.00 89.53           O  
ATOM   4640  CG  HIS A 298      11.330 -29.016 -33.956  1.00 89.53           C  
ATOM   4641  CD2 HIS A 298      12.618 -29.447 -33.808  1.00 89.53           C  
ATOM   4642  HD2 HIS A 298      12.927 -30.482 -33.797  1.00 89.53           H  
ATOM   4643  ND1 HIS A 298      11.265 -27.675 -33.615  1.00 89.53           N  
ATOM   4644  HD1 HIS A 298      12.499 -27.325 -33.235  1.00 89.53           H  
ATOM   4645  CE1 HIS A 298      12.734 -26.396 -32.736  1.00 89.53           C  
ATOM   4646  HE1 HIS A 298      13.343 -28.364 -33.346  1.00 89.53           H  
ATOM   4647  NE2 HIS A 298      14.131 -28.394 -32.715  1.00 89.53           N  
ATOM   4648  N   THR A 299       7.515 -31.680 -32.467  1.00 90.66           N  
ATOM   4649  H   THR A 299       8.122 -31.974 -31.715  1.00 90.66           H  
ATOM   4650  CA  THR A 299       6.330 -32.521 -32.771  1.00 90.66           C  
ATOM   4651  HA  THR A 299       6.339 -32.753 -33.836  1.00 90.66           H  
ATOM   4652  C   THR A 299       4.989 -31.841 -32.487  1.00 90.66           C  
ATOM   4653  CB  THR A 299       6.355 -33.852 -32.004  1.00 90.66           C  
ATOM   4654  HB  THR A 299       5.453 -34.409 -32.262  1.00 90.66           H  
ATOM   4655  O   THR A 299       3.986 -32.150 -33.131  1.00 90.66           O  
ATOM   4656  CG2 THR A 299       7.553 -34.727 -32.367  1.00 90.66           C  
ATOM   4657 HG21 THR A 299       7.453 -35.074 -33.395  1.00 90.66           H  
ATOM   4658 HG22 THR A 299       8.484 -34.168 -32.274  1.00 90.66           H  
ATOM   4659 HG23 THR A 299       7.586 -35.593 -31.706  1.00 90.66           H  
ATOM   4660  OG1 THR A 299       6.332 -33.630 -30.616  1.00 90.66           O  
ATOM   4661  HG1 THR A 299       7.202 -33.344 -30.327  1.00 90.66           H  
ATOM   4662  N   PHE A 300       4.969 -30.878 -31.566  1.00 90.00           N  
ATOM   4663  H   PHE A 300       5.814 -30.729 -31.033  1.00 90.00           H  
ATOM   4664  CA  PHE A 300       3.811 -30.044 -31.256  1.00 90.00           C  
ATOM   4665  HA  PHE A 300       2.946 -30.690 -31.102  1.00 90.00           H  
ATOM   4666  C   PHE A 300       3.521 -29.118 -32.448  1.00 90.00           C  
ATOM   4667  CB  PHE A 300       4.080 -29.289 -29.939  1.00 90.00           C  
ATOM   4668  HB2 PHE A 300       4.936 -28.627 -30.069  1.00 90.00           H  
ATOM   4669  HB3 PHE A 300       3.218 -28.663 -29.709  1.00 90.00           H  
ATOM   4670  O   PHE A 300       4.278 -28.190 -32.728  1.00 90.00           O  
ATOM   4671  CG  PHE A 300       4.353 -30.217 -28.763  1.00 90.00           C  
ATOM   4672  CD1 PHE A 300       3.306 -30.597 -27.901  1.00 90.00           C  
ATOM   4673  HD1 PHE A 300       2.329 -30.154 -28.020  1.00 90.00           H  
ATOM   4674  CD2 PHE A 300       5.643 -30.744 -28.555  1.00 90.00           C  
ATOM   4675  HD2 PHE A 300       6.469 -30.446 -29.184  1.00 90.00           H  
ATOM   4676  CE1 PHE A 300       3.534 -31.524 -26.867  1.00 90.00           C  
ATOM   4677  HE1 PHE A 300       2.734 -31.808 -26.200  1.00 90.00           H  
ATOM   4678  CE2 PHE A 300       5.868 -31.683 -27.534  1.00 90.00           C  
ATOM   4679  HE2 PHE A 300       6.853 -32.107 -27.406  1.00 90.00           H  
ATOM   4680  CZ  PHE A 300       4.814 -32.079 -26.695  1.00 90.00           C  
ATOM   4681  HZ  PHE A 300       4.995 -32.802 -25.913  1.00 90.00           H  
ATOM   4682  N   ALA A 301       2.455 -29.396 -33.203  1.00 83.95           N  
ATOM   4683  H   ALA A 301       1.896 -30.202 -32.962  1.00 83.95           H  
ATOM   4684  CA  ALA A 301       2.134 -28.679 -34.445  1.00 83.95           C  
ATOM   4685  HA  ALA A 301       3.051 -28.550 -35.019  1.00 83.95           H  
ATOM   4686  C   ALA A 301       1.540 -27.271 -34.220  1.00 83.95           C  
ATOM   4687  CB  ALA A 301       1.176 -29.561 -35.256  1.00 83.95           C  
ATOM   4688  HB1 ALA A 301       0.244 -29.697 -34.708  1.00 83.95           H  
ATOM   4689  HB2 ALA A 301       0.962 -29.082 -36.212  1.00 83.95           H  
ATOM   4690  HB3 ALA A 301       1.636 -30.532 -35.441  1.00 83.95           H  
ATOM   4691  O   ALA A 301       1.421 -26.486 -35.159  1.00 83.95           O  
ATOM   4692  N   ASP A 302       1.129 -26.986 -32.988  1.00 84.71           N  
ATOM   4693  H   ASP A 302       1.216 -27.725 -32.306  1.00 84.71           H  
ATOM   4694  CA  ASP A 302       0.254 -25.887 -32.583  1.00 84.71           C  
ATOM   4695  HA  ASP A 302      -0.048 -25.328 -33.468  1.00 84.71           H  
ATOM   4696  C   ASP A 302       0.914 -24.865 -31.641  1.00 84.71           C  
ATOM   4697  CB  ASP A 302      -1.012 -26.512 -31.966  1.00 84.71           C  
ATOM   4698  HB2 ASP A 302      -1.667 -25.712 -31.622  1.00 84.71           H  
ATOM   4699  HB3 ASP A 302      -1.545 -27.051 -32.749  1.00 84.71           H  
ATOM   4700  O   ASP A 302       0.395 -23.761 -31.497  1.00 84.71           O  
ATOM   4701  CG  ASP A 302      -0.740 -27.493 -30.810  1.00 84.71           C  
ATOM   4702  OD1 ASP A 302       0.041 -28.464 -30.978  1.00 84.71           O  
ATOM   4703  OD2 ASP A 302      -1.364 -27.346 -29.743  1.00 84.71           O  
ATOM   4704  N   PHE A 303       2.063 -25.199 -31.047  1.00 89.59           N  
ATOM   4705  H   PHE A 303       2.449 -26.115 -31.228  1.00 89.59           H  
ATOM   4706  CA  PHE A 303       2.910 -24.286 -30.275  1.00 89.59           C  
ATOM   4707  HA  PHE A 303       2.838 -23.291 -30.716  1.00 89.59           H  
ATOM   4708  C   PHE A 303       4.387 -24.709 -30.349  1.00 89.59           C  
ATOM   4709  CB  PHE A 303       2.415 -24.191 -28.819  1.00 89.59           C  
ATOM   4710  HB2 PHE A 303       1.388 -23.829 -28.824  1.00 89.59           H  
ATOM   4711  HB3 PHE A 303       3.011 -23.433 -28.310  1.00 89.59           H  
ATOM   4712  O   PHE A 303       4.709 -25.813 -30.796  1.00 89.59           O  
ATOM   4713  CG  PHE A 303       2.475 -25.468 -27.997  1.00 89.59           C  
ATOM   4714  CD1 PHE A 303       1.385 -26.357 -27.990  1.00 89.59           C  
ATOM   4715  HD1 PHE A 303       0.512 -26.139 -28.588  1.00 89.59           H  
ATOM   4716  CD2 PHE A 303       3.597 -25.747 -27.195  1.00 89.59           C  
ATOM   4717  HD2 PHE A 303       4.428 -25.058 -27.169  1.00 89.59           H  
ATOM   4718  CE1 PHE A 303       1.418 -27.515 -27.193  1.00 89.59           C  
ATOM   4719  HE1 PHE A 303       0.570 -28.184 -27.186  1.00 89.59           H  
ATOM   4720  CE2 PHE A 303       3.639 -26.912 -26.409  1.00 89.59           C  
ATOM   4721  HE2 PHE A 303       4.509 -27.124 -25.805  1.00 89.59           H  
ATOM   4722  CZ  PHE A 303       2.547 -27.794 -26.402  1.00 89.59           C  
ATOM   4723  HZ  PHE A 303       2.580 -28.682 -25.789  1.00 89.59           H  
ATOM   4724  N   ASP A 304       5.289 -23.823 -29.926  1.00 92.77           N  
ATOM   4725  H   ASP A 304       4.968 -22.951 -29.531  1.00 92.77           H  
ATOM   4726  CA  ASP A 304       6.703 -24.142 -29.706  1.00 92.77           C  
ATOM   4727  HA  ASP A 304       6.966 -25.041 -30.265  1.00 92.77           H  
ATOM   4728  C   ASP A 304       6.951 -24.417 -28.216  1.00 92.77           C  
ATOM   4729  CB  ASP A 304       7.582 -22.998 -30.219  1.00 92.77           C  
ATOM   4730  HB2 ASP A 304       7.611 -22.189 -29.489  1.00 92.77           H  
ATOM   4731  HB3 ASP A 304       7.165 -22.602 -31.145  1.00 92.77           H  
ATOM   4732  O   ASP A 304       6.437 -23.688 -27.366  1.00 92.77           O  
ATOM   4733  CG  ASP A 304       8.989 -23.514 -30.485  1.00 92.77           C  
ATOM   4734  OD1 ASP A 304       9.647 -23.899 -29.494  1.00 92.77           O  
ATOM   4735  OD2 ASP A 304       9.338 -23.594 -31.685  1.00 92.77           O  
ATOM   4736  N   ILE A 305       7.722 -25.453 -27.870  1.00 95.02           N  
ATOM   4737  H   ILE A 305       8.241 -25.942 -28.585  1.00 95.02           H  
ATOM   4738  CA  ILE A 305       7.959 -25.790 -26.457  1.00 95.02           C  
ATOM   4739  HA  ILE A 305       6.990 -25.763 -25.958  1.00 95.02           H  
ATOM   4740  C   ILE A 305       8.829 -24.746 -25.735  1.00 95.02           C  
ATOM   4741  CB  ILE A 305       8.513 -27.219 -26.272  1.00 95.02           C  
ATOM   4742  HB  ILE A 305       8.543 -27.397 -25.197  1.00 95.02           H  
ATOM   4743  O   ILE A 305       8.850 -24.724 -24.502  1.00 95.02           O  
ATOM   4744  CG1 ILE A 305       9.948 -27.404 -26.809  1.00 95.02           C  
ATOM   4745 HG12 ILE A 305       9.928 -27.556 -27.889  1.00 95.02           H  
ATOM   4746 HG13 ILE A 305      10.545 -26.515 -26.606  1.00 95.02           H  
ATOM   4747  CG2 ILE A 305       7.551 -28.261 -26.869  1.00 95.02           C  
ATOM   4748 HG21 ILE A 305       7.518 -28.176 -27.955  1.00 95.02           H  
ATOM   4749 HG22 ILE A 305       7.877 -29.268 -26.607  1.00 95.02           H  
ATOM   4750 HG23 ILE A 305       6.548 -28.116 -26.467  1.00 95.02           H  
ATOM   4751  CD1 ILE A 305      10.656 -28.583 -26.132  1.00 95.02           C  
ATOM   4752 HD11 ILE A 305      10.149 -29.521 -26.359  1.00 95.02           H  
ATOM   4753 HD12 ILE A 305      10.673 -28.432 -25.052  1.00 95.02           H  
ATOM   4754 HD13 ILE A 305      11.684 -28.639 -26.490  1.00 95.02           H  
ATOM   4755  N   LEU A 306       9.521 -23.883 -26.487  1.00 94.97           N  
ATOM   4756  H   LEU A 306       9.471 -23.987 -27.490  1.00 94.97           H  
ATOM   4757  CA  LEU A 306      10.344 -22.778 -25.990  1.00 94.97           C  
ATOM   4758  HA  LEU A 306      10.711 -23.026 -24.993  1.00 94.97           H  
ATOM   4759  C   LEU A 306       9.561 -21.458 -25.833  1.00 94.97           C  
ATOM   4760  CB  LEU A 306      11.556 -22.620 -26.930  1.00 94.97           C  
ATOM   4761  HB2 LEU A 306      11.191 -22.318 -27.912  1.00 94.97           H  
ATOM   4762  HB3 LEU A 306      12.187 -21.816 -26.552  1.00 94.97           H  
ATOM   4763  O   LEU A 306      10.138 -20.453 -25.425  1.00 94.97           O  
ATOM   4764  CG  LEU A 306      12.428 -23.879 -27.112  1.00 94.97           C  
ATOM   4765  HG  LEU A 306      11.848 -24.661 -27.601  1.00 94.97           H  
ATOM   4766  CD1 LEU A 306      13.625 -23.546 -28.002  1.00 94.97           C  
ATOM   4767 HD11 LEU A 306      13.265 -23.195 -28.969  1.00 94.97           H  
ATOM   4768 HD12 LEU A 306      14.224 -24.441 -28.169  1.00 94.97           H  
ATOM   4769 HD13 LEU A 306      14.237 -22.771 -27.542  1.00 94.97           H  
ATOM   4770  CD2 LEU A 306      12.959 -24.423 -25.785  1.00 94.97           C  
ATOM   4771 HD21 LEU A 306      13.624 -25.266 -25.977  1.00 94.97           H  
ATOM   4772 HD22 LEU A 306      12.128 -24.775 -25.173  1.00 94.97           H  
ATOM   4773 HD23 LEU A 306      13.497 -23.637 -25.255  1.00 94.97           H  
ATOM   4774  N   ASP A 307       8.261 -21.440 -26.147  1.00 95.76           N  
ATOM   4775  H   ASP A 307       7.830 -22.288 -26.485  1.00 95.76           H  
ATOM   4776  CA  ASP A 307       7.403 -20.264 -25.985  1.00 95.76           C  
ATOM   4777  HA  ASP A 307       7.992 -19.375 -26.209  1.00 95.76           H  
ATOM   4778  C   ASP A 307       6.907 -20.133 -24.529  1.00 95.76           C  
ATOM   4779  CB  ASP A 307       6.269 -20.316 -27.025  1.00 95.76           C  
ATOM   4780  HB2 ASP A 307       5.624 -21.167 -26.805  1.00 95.76           H  
ATOM   4781  HB3 ASP A 307       6.706 -20.471 -28.011  1.00 95.76           H  
ATOM   4782  O   ASP A 307       6.081 -20.912 -24.041  1.00 95.76           O  
ATOM   4783  CG  ASP A 307       5.418 -19.044 -27.076  1.00 95.76           C  
ATOM   4784  OD1 ASP A 307       5.465 -18.236 -26.121  1.00 95.76           O  
ATOM   4785  OD2 ASP A 307       4.654 -18.867 -28.050  1.00 95.76           O  
ATOM   4786  N   ALA A 308       7.403 -19.114 -23.822  1.00 96.44           N  
ATOM   4787  H   ALA A 308       8.110 -18.537 -24.253  1.00 96.44           H  
ATOM   4788  CA  ALA A 308       7.018 -18.813 -22.443  1.00 96.44           C  
ATOM   4789  HA  ALA A 308       7.126 -19.724 -21.854  1.00 96.44           H  
ATOM   4790  C   ALA A 308       5.554 -18.347 -22.287  1.00 96.44           C  
ATOM   4791  CB  ALA A 308       8.003 -17.778 -21.890  1.00 96.44           C  
ATOM   4792  HB1 ALA A 308       9.020 -18.165 -21.951  1.00 96.44           H  
ATOM   4793  HB2 ALA A 308       7.760 -17.574 -20.848  1.00 96.44           H  
ATOM   4794  HB3 ALA A 308       7.933 -16.853 -22.461  1.00 96.44           H  
ATOM   4795  O   ALA A 308       5.010 -18.408 -21.183  1.00 96.44           O  
ATOM   4796  N   THR A 309       4.879 -17.940 -23.367  1.00 96.82           N  
ATOM   4797  H   THR A 309       5.348 -17.947 -24.262  1.00 96.82           H  
ATOM   4798  CA  THR A 309       3.437 -17.623 -23.362  1.00 96.82           C  
ATOM   4799  HA  THR A 309       3.206 -17.113 -22.427  1.00 96.82           H  
ATOM   4800  C   THR A 309       2.555 -18.877 -23.403  1.00 96.82           C  
ATOM   4801  CB  THR A 309       3.032 -16.659 -24.494  1.00 96.82           C  
ATOM   4802  HB  THR A 309       2.014 -16.323 -24.301  1.00 96.82           H  
ATOM   4803  O   THR A 309       1.327 -18.767 -23.356  1.00 96.82           O  
ATOM   4804  CG2 THR A 309       3.923 -15.422 -24.578  1.00 96.82           C  
ATOM   4805 HG21 THR A 309       3.545 -14.762 -25.359  1.00 96.82           H  
ATOM   4806 HG22 THR A 309       3.897 -14.883 -23.631  1.00 96.82           H  
ATOM   4807 HG23 THR A 309       4.953 -15.701 -24.799  1.00 96.82           H  
ATOM   4808  OG1 THR A 309       3.038 -17.297 -25.754  1.00 96.82           O  
ATOM   4809  HG1 THR A 309       3.940 -17.573 -25.934  1.00 96.82           H  
ATOM   4810  N   LYS A 310       3.148 -20.081 -23.488  1.00 96.38           N  
ATOM   4811  H   LYS A 310       4.156 -20.110 -23.536  1.00 96.38           H  
ATOM   4812  CA  LYS A 310       2.430 -21.346 -23.700  1.00 96.38           C  
ATOM   4813  HA  LYS A 310       1.369 -21.112 -23.794  1.00 96.38           H  
ATOM   4814  C   LYS A 310       2.563 -22.322 -22.529  1.00 96.38           C  
ATOM   4815  CB  LYS A 310       2.876 -22.008 -25.017  1.00 96.38           C  
ATOM   4816  HB2 LYS A 310       3.916 -22.316 -24.914  1.00 96.38           H  
ATOM   4817  HB3 LYS A 310       2.284 -22.906 -25.190  1.00 96.38           H  
ATOM   4818  O   LYS A 310       3.659 -22.592 -22.022  1.00 96.38           O  
ATOM   4819  CG  LYS A 310       2.773 -21.097 -26.251  1.00 96.38           C  
ATOM   4820  HG2 LYS A 310       3.314 -20.172 -26.047  1.00 96.38           H  
ATOM   4821  HG3 LYS A 310       3.278 -21.591 -27.081  1.00 96.38           H  
ATOM   4822  CD  LYS A 310       1.352 -20.733 -26.693  1.00 96.38           C  
ATOM   4823  HD2 LYS A 310       0.830 -20.223 -25.883  1.00 96.38           H  
ATOM   4824  HD3 LYS A 310       0.814 -21.638 -26.977  1.00 96.38           H  
ATOM   4825  CE  LYS A 310       1.487 -19.796 -27.898  1.00 96.38           C  
ATOM   4826  HE2 LYS A 310       2.064 -18.925 -27.586  1.00 96.38           H  
ATOM   4827  HE3 LYS A 310       2.071 -20.290 -28.674  1.00 96.38           H  
ATOM   4828  NZ  LYS A 310       0.178 -19.362 -28.443  1.00 96.38           N  
ATOM   4829  HZ1 LYS A 310       0.355 -18.710 -29.193  1.00 96.38           H  
ATOM   4830  HZ2 LYS A 310      -0.375 -18.892 -27.742  1.00 96.38           H  
ATOM   4831  HZ3 LYS A 310      -0.360 -20.097 -28.880  1.00 96.38           H  
ATOM   4832  N   VAL A 311       1.430 -22.915 -22.149  1.00 95.79           N  
ATOM   4833  H   VAL A 311       0.602 -22.690 -22.682  1.00 95.79           H  
ATOM   4834  CA  VAL A 311       1.415 -24.158 -21.368  1.00 95.79           C  
ATOM   4835  HA  VAL A 311       2.185 -24.095 -20.599  1.00 95.79           H  
ATOM   4836  C   VAL A 311       1.771 -25.321 -22.286  1.00 95.79           C  
ATOM   4837  CB  VAL A 311       0.071 -24.438 -20.656  1.00 95.79           C  
ATOM   4838  HB  VAL A 311       0.160 -25.409 -20.167  1.00 95.79           H  
ATOM   4839  O   VAL A 311       1.440 -25.311 -23.475  1.00 95.79           O  
ATOM   4840  CG1 VAL A 311      -0.202 -23.410 -19.557  1.00 95.79           C  
ATOM   4841 HG11 VAL A 311      -0.396 -22.428 -19.990  1.00 95.79           H  
ATOM   4842 HG12 VAL A 311      -1.071 -23.718 -18.975  1.00 95.79           H  
ATOM   4843 HG13 VAL A 311       0.660 -23.351 -18.892  1.00 95.79           H  
ATOM   4844  CG2 VAL A 311      -1.151 -24.500 -21.582  1.00 95.79           C  
ATOM   4845 HG21 VAL A 311      -2.028 -24.793 -21.006  1.00 95.79           H  
ATOM   4846 HG22 VAL A 311      -0.996 -25.238 -22.369  1.00 95.79           H  
ATOM   4847 HG23 VAL A 311      -1.341 -23.525 -22.031  1.00 95.79           H  
ATOM   4848  N   TRP A 312       2.393 -26.357 -21.732  1.00 96.39           N  
ATOM   4849  H   TRP A 312       2.655 -26.314 -20.757  1.00 96.39           H  
ATOM   4850  CA  TRP A 312       2.346 -27.685 -22.333  1.00 96.39           C  
ATOM   4851  HA  TRP A 312       2.246 -27.608 -23.416  1.00 96.39           H  
ATOM   4852  C   TRP A 312       1.111 -28.380 -21.725  1.00 96.39           C  
ATOM   4853  CB  TRP A 312       3.656 -28.436 -22.054  1.00 96.39           C  
ATOM   4854  HB2 TRP A 312       3.701 -28.659 -20.988  1.00 96.39           H  
ATOM   4855  HB3 TRP A 312       3.609 -29.394 -22.572  1.00 96.39           H  
ATOM   4856  O   TRP A 312       1.081 -28.542 -20.505  1.00 96.39           O  
ATOM   4857  CG  TRP A 312       4.965 -27.783 -22.422  1.00 96.39           C  
ATOM   4858  CD1 TRP A 312       5.163 -26.653 -23.147  1.00 96.39           C  
ATOM   4859  HD1 TRP A 312       4.381 -26.043 -23.575  1.00 96.39           H  
ATOM   4860  CD2 TRP A 312       6.302 -28.246 -22.058  1.00 96.39           C  
ATOM   4861  CE2 TRP A 312       7.267 -27.364 -22.619  1.00 96.39           C  
ATOM   4862  CE3 TRP A 312       6.793 -29.339 -21.315  1.00 96.39           C  
ATOM   4863  HE3 TRP A 312       6.072 -30.015 -20.879  1.00 96.39           H  
ATOM   4864  NE1 TRP A 312       6.521 -26.399 -23.258  1.00 96.39           N  
ATOM   4865  HE1 TRP A 312       6.917 -25.614 -23.755  1.00 96.39           H  
ATOM   4866  CH2 TRP A 312       9.101 -28.670 -21.724  1.00 96.39           C  
ATOM   4867  HH2 TRP A 312      10.161 -28.836 -21.598  1.00 96.39           H  
ATOM   4868  CZ2 TRP A 312       8.644 -27.570 -22.468  1.00 96.39           C  
ATOM   4869  HZ2 TRP A 312       9.343 -26.884 -22.924  1.00 96.39           H  
ATOM   4870  CZ3 TRP A 312       8.175 -29.550 -21.139  1.00 96.39           C  
ATOM   4871  HZ3 TRP A 312       8.529 -30.393 -20.564  1.00 96.39           H  
ATOM   4872  N   PRO A 313       0.059 -28.725 -22.492  1.00 94.98           N  
ATOM   4873  CA  PRO A 313      -1.173 -29.275 -21.912  1.00 94.98           C  
ATOM   4874  HA  PRO A 313      -1.583 -28.546 -21.213  1.00 94.98           H  
ATOM   4875  C   PRO A 313      -0.933 -30.601 -21.169  1.00 94.98           C  
ATOM   4876  CB  PRO A 313      -2.136 -29.423 -23.094  1.00 94.98           C  
ATOM   4877  HB2 PRO A 313      -2.003 -30.398 -23.562  1.00 94.98           H  
ATOM   4878  HB3 PRO A 313      -3.174 -29.275 -22.793  1.00 94.98           H  
ATOM   4879  O   PRO A 313      -0.229 -31.470 -21.689  1.00 94.98           O  
ATOM   4880  CG  PRO A 313      -1.667 -28.346 -24.068  1.00 94.98           C  
ATOM   4881  HG2 PRO A 313      -2.040 -27.372 -23.751  1.00 94.98           H  
ATOM   4882  HG3 PRO A 313      -1.970 -28.562 -25.093  1.00 94.98           H  
ATOM   4883  CD  PRO A 313      -0.152 -28.403 -23.896  1.00 94.98           C  
ATOM   4884  HD2 PRO A 313       0.264 -29.198 -24.516  1.00 94.98           H  
ATOM   4885  HD3 PRO A 313       0.278 -27.441 -24.173  1.00 94.98           H  
ATOM   4886  N   GLU A 314      -1.485 -30.775 -19.960  1.00 94.75           N  
ATOM   4887  H   GLU A 314      -2.062 -30.044 -19.568  1.00 94.75           H  
ATOM   4888  CA  GLU A 314      -1.172 -31.935 -19.099  1.00 94.75           C  
ATOM   4889  HA  GLU A 314      -0.089 -32.054 -19.080  1.00 94.75           H  
ATOM   4890  C   GLU A 314      -1.718 -33.274 -19.634  1.00 94.75           C  
ATOM   4891  CB  GLU A 314      -1.626 -31.704 -17.641  1.00 94.75           C  
ATOM   4892  HB2 GLU A 314      -1.488 -32.647 -17.112  1.00 94.75           H  
ATOM   4893  HB3 GLU A 314      -2.687 -31.454 -17.615  1.00 94.75           H  
ATOM   4894  O   GLU A 314      -1.184 -34.332 -19.304  1.00 94.75           O  
ATOM   4895  CG  GLU A 314      -0.811 -30.608 -16.923  1.00 94.75           C  
ATOM   4896  HG2 GLU A 314      -1.159 -29.633 -17.263  1.00 94.75           H  
ATOM   4897  HG3 GLU A 314       0.232 -30.709 -17.224  1.00 94.75           H  
ATOM   4898  CD  GLU A 314      -0.853 -30.683 -15.380  1.00 94.75           C  
ATOM   4899  OE1 GLU A 314      -0.723 -29.618 -14.732  1.00 94.75           O  
ATOM   4900  OE2 GLU A 314      -0.866 -31.814 -14.835  1.00 94.75           O  
ATOM   4901  N   ASP A 315      -2.713 -33.252 -20.523  1.00 93.89           N  
ATOM   4902  H   ASP A 315      -3.066 -32.356 -20.828  1.00 93.89           H  
ATOM   4903  CA  ASP A 315      -3.177 -34.421 -21.286  1.00 93.89           C  
ATOM   4904  HA  ASP A 315      -3.337 -35.247 -20.592  1.00 93.89           H  
ATOM   4905  C   ASP A 315      -2.157 -34.895 -22.340  1.00 93.89           C  
ATOM   4906  CB  ASP A 315      -4.521 -34.085 -21.958  1.00 93.89           C  
ATOM   4907  HB2 ASP A 315      -4.917 -34.995 -22.409  1.00 93.89           H  
ATOM   4908  HB3 ASP A 315      -5.232 -33.761 -21.198  1.00 93.89           H  
ATOM   4909  O   ASP A 315      -2.133 -36.074 -22.700  1.00 93.89           O  
ATOM   4910  CG  ASP A 315      -4.397 -32.998 -23.036  1.00 93.89           C  
ATOM   4911  OD1 ASP A 315      -3.811 -31.937 -22.724  1.00 93.89           O  
ATOM   4912  OD2 ASP A 315      -4.833 -33.249 -24.180  1.00 93.89           O  
ATOM   4913  N   ARG A 316      -1.292 -33.989 -22.816  1.00 94.44           N  
ATOM   4914  H   ARG A 316      -1.401 -33.047 -22.469  1.00 94.44           H  
ATOM   4915  CA  ARG A 316      -0.242 -34.254 -23.817  1.00 94.44           C  
ATOM   4916  HA  ARG A 316      -0.468 -35.191 -24.327  1.00 94.44           H  
ATOM   4917  C   ARG A 316       1.134 -34.449 -23.182  1.00 94.44           C  
ATOM   4918  CB  ARG A 316      -0.227 -33.116 -24.851  1.00 94.44           C  
ATOM   4919  HB2 ARG A 316      -0.112 -32.164 -24.334  1.00 94.44           H  
ATOM   4920  HB3 ARG A 316       0.623 -33.251 -25.521  1.00 94.44           H  
ATOM   4921  O   ARG A 316       1.918 -35.255 -23.678  1.00 94.44           O  
ATOM   4922  CG  ARG A 316      -1.520 -33.097 -25.684  1.00 94.44           C  
ATOM   4923  HG2 ARG A 316      -2.380 -33.132 -25.015  1.00 94.44           H  
ATOM   4924  HG3 ARG A 316      -1.558 -33.977 -26.326  1.00 94.44           H  
ATOM   4925  CD  ARG A 316      -1.663 -31.829 -26.527  1.00 94.44           C  
ATOM   4926  HD2 ARG A 316      -1.563 -30.966 -25.869  1.00 94.44           H  
ATOM   4927  HD3 ARG A 316      -2.672 -31.822 -26.939  1.00 94.44           H  
ATOM   4928  NE  ARG A 316      -0.684 -31.745 -27.632  1.00 94.44           N  
ATOM   4929  HE  ARG A 316      -0.044 -32.517 -27.748  1.00 94.44           H  
ATOM   4930  NH1 ARG A 316      -1.397 -29.712 -28.390  1.00 94.44           N  
ATOM   4931 HH11 ARG A 316      -1.294 -28.916 -29.002  1.00 94.44           H  
ATOM   4932 HH12 ARG A 316      -2.113 -29.686 -27.678  1.00 94.44           H  
ATOM   4933  NH2 ARG A 316       0.254 -30.734 -29.459  1.00 94.44           N  
ATOM   4934 HH21 ARG A 316       0.248 -29.918 -30.056  1.00 94.44           H  
ATOM   4935 HH22 ARG A 316       0.928 -31.476 -29.575  1.00 94.44           H  
ATOM   4936  CZ  ARG A 316      -0.610 -30.740 -28.489  1.00 94.44           C  
ATOM   4937  N   VAL A 317       1.429 -33.731 -22.098  1.00 96.93           N  
ATOM   4938  H   VAL A 317       0.736 -33.064 -21.790  1.00 96.93           H
[truncated: 1,436,788 more chars]
