# Supplementary material for: Catalases in the pathogenesis of Sporothrix schenckii research
Source: PeerJ. 2022 Dec 7;10:e14478. doi: 10.7717/peerj.14478 (PMC9745942; doi:10.7717/peerj.14478)
Supplement: Supplemental Information 3 — Sequences and PDB files used in this study. [file peerj-10-14478-s003.zip]

Archive with 81 entries (76 files):
- Raw data/Alingment Aspergilus.pdb
- Raw data/Cat1 SS/
- Raw data/Cat1 SS/cite.bibtex
- Raw data/Cat1 SS/config.json
- Raw data/Cat1 SS/Ss Cat1.pdb
- Raw data/Cat1 SS/test_106f0.a3m
- Raw data/Cat1 SS/test_106f0_coverage.png
- Raw data/Cat1 SS/test_106f0_PAE.png
- Raw data/Cat1 SS/test_106f0_plddt.png
- Raw data/Cat1 SS/test_106f0_predicted_aligned_error_v1.json
- Raw data/Cat1 SS/test_106f0_relaxed_rank_2_model_5.pdb
- Raw data/Cat1 SS/test_106f0_relaxed_rank_3_model_4.pdb
- Raw data/Cat1 SS/test_106f0_relaxed_rank_4_model_2.pdb
- Raw data/Cat1 SS/test_106f0_relaxed_rank_5_model_1.pdb
- Raw data/Cat1 SS/test_106f0_unrelaxed_rank_1_model_3.pdb
- Raw data/Cat1 SS/test_106f0_unrelaxed_rank_1_model_3_scores.json
- Raw data/Cat1 SS/test_106f0_unrelaxed_rank_2_model_5.pdb
- Raw data/Cat1 SS/test_106f0_unrelaxed_rank_2_model_5_scores.json
- Raw data/Cat1 SS/test_106f0_unrelaxed_rank_3_model_4.pdb
- Raw data/Cat1 SS/test_106f0_unrelaxed_rank_3_model_4_scores.json
- Raw data/Cat1 SS/test_106f0_unrelaxed_rank_4_model_2.pdb
- Raw data/Cat1 SS/test_106f0_unrelaxed_rank_4_model_2_scores.json
- Raw data/Cat1 SS/test_106f0_unrelaxed_rank_5_model_1.pdb
- Raw data/Cat1 SS/test_106f0_unrelaxed_rank_5_model_1_scores.json
- Raw data/Cat2 Ss/
- Raw data/Cat2 Ss/cite.bibtex
- Raw data/Cat2 Ss/config.json
- Raw data/Cat2 Ss/Ss Cat 2.pdb
- Raw data/Cat2 Ss/test_10250.a3m
- Raw data/Cat2 Ss/test_10250_coverage.png
- Raw data/Cat2 Ss/test_10250_PAE.png
- Raw data/Cat2 Ss/test_10250_plddt.png
- Raw data/Cat2 Ss/test_10250_predicted_aligned_error_v1.json
- Raw data/Cat2 Ss/test_10250_relaxed_rank_2_model_4.pdb
- Raw data/Cat2 Ss/test_10250_relaxed_rank_3_model_3.pdb
- Raw data/Cat2 Ss/test_10250_relaxed_rank_4_model_2.pdb
- Raw data/Cat2 Ss/test_10250_relaxed_rank_5_model_1.pdb
- Raw data/Cat2 Ss/test_10250_unrelaxed_rank_1_model_5.pdb
- Raw data/Cat2 Ss/test_10250_unrelaxed_rank_1_model_5_scores.json
- Raw data/Cat2 Ss/test_10250_unrelaxed_rank_2_model_4.pdb
- Raw data/Cat2 Ss/test_10250_unrelaxed_rank_2_model_4_scores.json
- Raw data/Cat2 Ss/test_10250_unrelaxed_rank_3_model_3.pdb
- Raw data/Cat2 Ss/test_10250_unrelaxed_rank_3_model_3_scores.json
- Raw data/Cat2 Ss/test_10250_unrelaxed_rank_4_model_2.pdb
- Raw data/Cat2 Ss/test_10250_unrelaxed_rank_4_model_2_scores.json
- Raw data/Cat2 Ss/test_10250_unrelaxed_rank_5_model_1.pdb
- Raw data/Cat2 Ss/test_10250_unrelaxed_rank_5_model_1_scores.json
- Raw data/Cat3 ss/
- Raw data/Cat3 ss/cite.bibtex
- Raw data/Cat3 ss/config.json
- Raw data/Cat3 ss/Ss Cat3.pdb
- Raw data/Cat3 ss/test_991eb.a3m
- Raw data/Cat3 ss/test_991eb_coverage.png
- Raw data/Cat3 ss/test_991eb_PAE.png
- Raw data/Cat3 ss/test_991eb_plddt.png
- Raw data/Cat3 ss/test_991eb_predicted_aligned_error_v1.json
- Raw data/Cat3 ss/test_991eb_relaxed_rank_2_model_5.pdb
- Raw data/Cat3 ss/test_991eb_relaxed_rank_3_model_4.pdb
- Raw data/Cat3 ss/test_991eb_relaxed_rank_4_model_2.pdb
- Raw data/Cat3 ss/test_991eb_relaxed_rank_5_model_1.pdb
- Raw data/Cat3 ss/test_991eb_unrelaxed_rank_1_model_3.pdb
- Raw data/Cat3 ss/test_991eb_unrelaxed_rank_1_model_3_scores.json
- Raw data/Cat3 ss/test_991eb_unrelaxed_rank_2_model_5.pdb
- Raw data/Cat3 ss/test_991eb_unrelaxed_rank_2_model_5_scores.json
- Raw data/Cat3 ss/test_991eb_unrelaxed_rank_3_model_4.pdb
- Raw data/Cat3 ss/test_991eb_unrelaxed_rank_3_model_4_scores.json
- Raw data/Cat3 ss/test_991eb_unrelaxed_rank_4_model_2.pdb
- Raw data/Cat3 ss/test_991eb_unrelaxed_rank_4_model_2_scores.json
- Raw data/Cat3 ss/test_991eb_unrelaxed_rank_5_model_1.pdb
- Raw data/Cat3 ss/test_991eb_unrelaxed_rank_5_model_1_scores.json
- Raw data/Neurospora/
- Raw data/Neurospora/1sy7.pdb
- Raw data/Neurospora/4bim.pdb
- Raw data/Neurospora/5whs.pdb
- Raw data/Sequences/
- Raw data/Sequences/Neurospora sequences.txt
- Raw data/Sequences/seqdump cat 1 782.txt
- Raw data/Sequences/seqdump cat 2 88329.txt
- Raw data/Sequences/seqdump cat 3 2737.txt
- Raw data/Sequences/seqs.txt
- Raw data/Ss1Nc superposition.pdb
