# Supplementary material for: Catalases in the pathogenesis of Sporothrix schenckii research
Source: PeerJ. 2022 Dec 7;10:e14478. doi: 10.7717/peerj.14478 (PMC9745942; doi:10.7717/peerj.14478)
Supplement: Supplemental Information 3 — Sequences and PDB files used in this study. [file peerj-10-14478-s003.zip › Raw data/Alingment Aspergilus.pdb]

REMARK            1sy7.pdb
ATOM      1  CA  ALA A   1      17.104  -9.277 -27.556
ATOM      2  C   ALA A   1      18.263  -9.456 -26.584
ATOM      3  O   ALA A   1      18.884 -10.517 -26.533
ATOM      4  CB  ALA A   1      15.980 -10.228 -27.196
ATOM      5  N   ARG A   1      18.544  -8.409 -25.813
ATOM      6  CA  ARG A   2      19.625  -8.436 -24.836
ATOM      7  C   ARG A   2      19.137  -7.926 -23.483
ATOM      8  O   ARG A   2      18.199  -7.132 -23.407
ATOM      9  CB  ARG A   2      20.789  -7.569 -25.321
ATOM     10  CG  ARG A   2      21.444  -8.056 -26.608
ATOM     11  CD  ARG A   2      22.308  -9.281 -26.360
ATOM     12  NE  ARG A   2      23.005  -9.714 -27.568
ATOM     13  CZ  ARG A   2      22.435 -10.388 -28.562
ATOM     14  NH1 ARG A   2      21.152 -10.716 -28.494
ATOM     15  NH2 ARG A   2      23.147 -10.726 -29.631
ATOM     16  N   LEU A   2      19.788  -8.393 -22.424
ATOM     17  CA  LEU A   3      19.463  -8.017 -21.047
ATOM     18  C   LEU A   3      19.565  -6.512 -20.801
ATOM     19  O   LEU A   3      20.580  -5.893 -21.114
ATOM     20  CB  LEU A   3      20.412  -8.741 -20.089
ATOM     21  CG  LEU A   3      20.374  -8.376 -18.605
ATOM     22  CD1 LEU A   3      19.083  -8.883 -17.985
ATOM     23  CD2 LEU A   3      21.577  -8.997 -17.901
ATOM     24  N   THR A   3      18.508  -5.929 -20.238
ATOM     25  CA  THR A   4      18.491  -4.500 -19.920
ATOM     26  C   THR A   4      17.860  -4.318 -18.541
ATOM     27  O   THR A   4      17.288  -5.255 -17.982
ATOM     28  CB  THR A   4      17.605  -3.684 -20.887
ATOM     29  OG1 THR A   4      16.229  -3.983 -20.618
ATOM     30  CG2 THR A   4      17.918  -4.007 -22.344
ATOM     31  N   THR A   4      17.971  -3.105 -18.007
ATOM     32  CA  THR A   5      17.362  -2.752 -16.730
ATOM     33  C   THR A   5      15.911  -2.451 -17.105
ATOM     34  O   THR A   5      15.573  -2.437 -18.292
ATOM     35  CB  THR A   5      17.974  -1.459 -16.147
ATOM     36  OG1 THR A   5      17.824  -0.393 -17.098
ATOM     37  CG2 THR A   5      19.453  -1.646 -15.835
ATOM     38  N   ASP A   5      15.058  -2.204 -16.117
ATOM     39  CA  ASP A   6      13.665  -1.887 -16.414
ATOM     40  C   ASP A   6      13.571  -0.536 -17.117
ATOM     41  O   ASP A   6      12.536  -0.210 -17.702
ATOM     42  CB  ASP A   6      12.807  -1.856 -15.140
ATOM     43  CG  ASP A   6      12.637  -3.228 -14.512
ATOM     44  OD1 ASP A   6      12.786  -4.248 -15.228
ATOM     45  OD2 ASP A   6      12.335  -3.285 -13.304
ATOM     46  N   TYR A   6      14.643   0.251 -17.056
ATOM     47  CA  TYR A   7      14.640   1.546 -17.716
ATOM     48  C   TYR A   7      15.389   1.537 -19.053
ATOM     49  O   TYR A   7      15.811   2.576 -19.546
ATOM     50  CB  TYR A   7      15.151   2.650 -16.766
ATOM     51  CG  TYR A   7      16.454   2.361 -16.047
ATOM     52  CD1 TYR A   7      17.666   2.857 -16.530
ATOM     53  CD2 TYR A   7      16.473   1.589 -14.886
ATOM     54  CE1 TYR A   7      18.869   2.587 -15.870
ATOM     55  CE2 TYR A   7      17.669   1.313 -14.220
ATOM     56  CZ  TYR A   7      18.862   1.815 -14.718
ATOM     57  OH  TYR A   7      20.045   1.541 -14.057
ATOM     58  N   GLY A   7      15.534   0.342 -19.628
ATOM     59  CA  GLY A   8      16.143   0.178 -20.944
ATOM     60  C   GLY A   8      17.639   0.192 -21.186
ATOM     61  O   GLY A   8      18.066   0.226 -22.342
ATOM     62  N   VAL A   8      18.437   0.145 -20.128
ATOM     63  CA  VAL A   9      19.887   0.175 -20.280
ATOM     64  C   VAL A   9      20.490  -1.227 -20.327
ATOM     65  O   VAL A   9      20.389  -1.982 -19.364
ATOM     66  CB  VAL A   9      20.523   0.976 -19.131
ATOM     67  CG1 VAL A   9      22.047   0.945 -19.234
ATOM     68  CG2 VAL A   9      20.007   2.406 -19.180
ATOM     69  N   LYS A   9      21.112  -1.560 -21.458
ATOM     70  CA  LYS A  10      21.727  -2.871 -21.662
ATOM     71  C   LYS A  10      22.824  -3.157 -20.639
ATOM     72  O   LYS A  10      23.600  -2.269 -20.282
ATOM     73  CB  LYS A  10      22.311  -2.978 -23.078
ATOM     74  CG  LYS A  10      21.286  -2.909 -24.215
ATOM     75  CD  LYS A  10      21.996  -2.939 -25.567
ATOM     76  CE  LYS A  10      21.054  -2.649 -26.725
ATOM     77  NZ  LYS A  10      19.967  -3.659 -26.835
ATOM     78  N   GLN A  10      22.880  -4.410 -20.188
ATOM     79  CA  GLN A  11      23.859  -4.860 -19.194
ATOM     80  C   GLN A  11      24.746  -5.981 -19.738
ATOM     81  O   GLN A  11      24.299  -6.804 -20.537
ATOM     82  CB  GLN A  11      23.133  -5.356 -17.945
ATOM     83  CG  GLN A  11      22.348  -4.283 -17.208
ATOM     84  CD  GLN A  11      23.237  -3.194 -16.655
ATOM     85  OE1 GLN A  11      24.244  -3.474 -16.003
ATOM     86  NE2 GLN A  11      22.866  -1.941 -16.903
ATOM     87  N   THR A  11      25.997  -6.024 -19.285
ATOM     88  CA  THR A  12      26.943  -7.036 -19.758
ATOM     89  C   THR A  12      26.916  -8.351 -18.986
ATOM     90  O   THR A  12      27.455  -9.353 -19.458
ATOM     91  CB  THR A  12      28.394  -6.504 -19.732
ATOM     92  OG1 THR A  12      28.785  -6.236 -18.379
ATOM     93  CG2 THR A  12      28.507  -5.228 -20.548
ATOM     94  N   THR A  12      26.306  -8.357 -17.805
ATOM     95  CA  THR A  13      26.237  -9.585 -17.019
ATOM     96  C   THR A  13      25.111  -9.598 -15.995
ATOM     97  O   THR A  13      24.700  -8.560 -15.486
ATOM     98  CB  THR A  13      27.558  -9.853 -16.265
ATOM     99  OG1 THR A  13      27.465 -11.106 -15.573
ATOM    100  CG2 THR A  13      27.829  -8.752 -15.255
ATOM    101  N   ALA A  13      24.619 -10.793 -15.699
ATOM    102  CA  ALA A  14      23.560 -10.953 -14.717
ATOM    103  C   ALA A  14      24.114 -11.820 -13.592
ATOM    104  O   ALA A  14      23.359 -12.338 -12.768
ATOM    105  CB  ALA A  14      22.353 -11.634 -15.356
ATOM    106  N   ASP A  14      25.438 -11.958 -13.547
ATOM    107  CA  ASP A  15      26.064 -12.814 -12.544
ATOM    108  C   ASP A  15      26.906 -12.150 -11.453
ATOM    109  O   ASP A  15      27.249 -12.805 -10.467
ATOM    110  CB  ASP A  15      26.924 -13.887 -13.234
ATOM    111  CG  ASP A  15      26.177 -14.633 -14.330
ATOM    112  OD1 ASP A  15      24.940 -14.789 -14.237
ATOM    113  OD2 ASP A  15      26.840 -15.079 -15.290
ATOM    114  N   ASP A  15      27.245 -10.873 -11.609
ATOM    115  CA  ASP A  16      28.064 -10.201 -10.600
ATOM    116  C   ASP A  16      27.626  -8.799 -10.199
ATOM    117  O   ASP A  16      27.312  -7.958 -11.043
ATOM    118  CB  ASP A  16      29.526 -10.118 -11.055
ATOM    119  CG  ASP A  16      30.270 -11.425 -10.881
ATOM    120  OD1 ASP A  16      30.315 -12.223 -11.839
ATOM    121  OD2 ASP A  16      30.805 -11.654  -9.776
ATOM    122  N   TRP A  16      27.630  -8.564  -8.893
ATOM    123  CA  TRP A  17      27.295  -7.269  -8.324
ATOM    124  C   TRP A  17      28.546  -6.427  -8.563
ATOM    125  O   TRP A  17      29.636  -6.982  -8.724
ATOM    126  CB  TRP A  17      27.060  -7.416  -6.819
ATOM    127  CG  TRP A  17      26.203  -6.343  -6.210
ATOM    128  CD1 TRP A  17      26.509  -5.020  -6.062
ATOM    129  CD2 TRP A  17      24.883  -6.512  -5.687
ATOM    130  NE1 TRP A  17      25.456  -4.354  -5.479
ATOM    131  CE2 TRP A  17      24.444  -5.247  -5.239
ATOM    132  CE3 TRP A  17      24.025  -7.613  -5.556
ATOM    133  CZ2 TRP A  17      23.182  -5.049  -4.667
ATOM    134  CZ3 TRP A  17      22.769  -7.418  -4.987
ATOM    135  CH2 TRP A  17      22.362  -6.143  -4.550
ATOM    136  N   LEU A  17      28.405  -5.107  -8.611
ATOM    137  CA  LEU A  18      29.573  -4.253  -8.803
ATOM    138  C   LEU A  18      30.228  -4.174  -7.432
ATOM    139  O   LEU A  18      29.585  -3.788  -6.453
ATOM    140  CB  LEU A  18      29.164  -2.854  -9.279
ATOM    141  CG  LEU A  18      30.329  -1.886  -9.517
ATOM    142  CD1 LEU A  18      31.149  -2.357 -10.721
ATOM    143  CD2 LEU A  18      29.798  -0.484  -9.758
ATOM    144  N   ARG A  18      31.500  -4.553  -7.357
ATOM    145  CA  ARG A  19      32.215  -4.548  -6.090
ATOM    146  C   ARG A  19      33.665  -4.138  -6.271
ATOM    147  O   ARG A  19      34.114  -3.841  -7.376
ATOM    148  CB  ARG A  19      32.194  -5.955  -5.473
ATOM    149  CG  ARG A  19      32.911  -7.024  -6.319
ATOM    150  CD  ARG A  19      33.077  -8.337  -5.543
ATOM    151  NE  ARG A  19      31.784  -8.825  -5.083
ATOM    152  CZ  ARG A  19      30.904  -9.456  -5.855
ATOM    153  NH1 ARG A  19      31.181  -9.704  -7.128
ATOM    154  NH2 ARG A  19      29.720  -9.783  -5.367
ATOM    155  N   ILE A  19      34.389  -4.122  -5.160
ATOM    156  CA  ILE A  20      35.806  -3.826  -5.189
ATOM    157  C   ILE A  20      36.391  -5.230  -5.232
ATOM    158  O   ILE A  20      36.041  -6.076  -4.406
ATOM    159  CB  ILE A  20      36.262  -3.113  -3.905
ATOM    160  CG1 ILE A  20      35.498  -1.793  -3.739
ATOM    161  CG2 ILE A  20      37.755  -2.860  -3.958
ATOM    162  CD1 ILE A  20      35.663  -0.826  -4.899
ATOM    163  N   VAL A  20      37.252  -5.499  -6.204
ATOM    164  CA  VAL A  21      37.826  -6.830  -6.317
ATOM    165  C   VAL A  21      39.194  -6.806  -6.985
ATOM    166  O   VAL A  21      39.516  -5.882  -7.736
ATOM    167  CB  VAL A  21      36.880  -7.761  -7.124
ATOM    168  CG1 VAL A  21      36.693  -7.214  -8.531
ATOM    169  CG2 VAL A  21      37.429  -9.182  -7.165
ATOM    170  N   SER A  21      39.998  -7.818  -6.677
ATOM    171  CA  SER A  22      41.326  -7.972  -7.252
ATOM    172  C   SER A  22      41.454  -9.451  -7.593
ATOM    173  O   SER A  22      40.631 -10.261  -7.164
ATOM    174  CB  SER A  22      42.413  -7.556  -6.253
ATOM    175  OG  SER A  22      42.430  -8.402  -5.116
ATOM    176  N   ASP A  22      42.473  -9.808  -8.365
ATOM    177  CA  ASP A  23      42.657 -11.200  -8.758
ATOM    178  C   ASP A  23      42.631 -12.187  -7.597
ATOM    179  O   ASP A  23      42.005 -13.239  -7.693
ATOM    180  CB  ASP A  23      43.973 -11.376  -9.527
ATOM    181  CG  ASP A  23      43.975 -10.654 -10.859
ATOM    182  OD1 ASP A  23      42.997 -10.804 -11.622
ATOM    183  OD2 ASP A  23      44.962  -9.945 -11.149
ATOM    184  N   ASP A  23      43.298 -11.849  -6.497
ATOM    185  CA  ASP A  24      43.359 -12.761  -5.362
ATOM    186  C   ASP A  24      42.556 -12.373  -4.125
ATOM    187  O   ASP A  24      42.517 -13.127  -3.154
ATOM    188  CB  ASP A  24      44.820 -12.986  -4.960
ATOM    189  CG  ASP A  24      45.671 -13.490  -6.112
ATOM    190  OD1 ASP A  24      45.309 -14.520  -6.721
ATOM    191  OD2 ASP A  24      46.706 -12.856  -6.406
ATOM    192  N   LYS A  24      41.914 -11.212  -4.146
ATOM    193  CA  LYS A  25      41.137 -10.789  -2.987
ATOM    194  C   LYS A  25      39.815 -10.136  -3.366
ATOM    195  O   LYS A  25      39.778  -9.206  -4.171
ATOM    196  CB  LYS A  25      41.958  -9.822  -2.131
ATOM    197  CG  LYS A  25      43.236 -10.428  -1.578
ATOM    198  CD  LYS A  25      44.054  -9.396  -0.820
ATOM    199  CE  LYS A  25      45.344 -10.006  -0.287
ATOM    200  NZ  LYS A  25      46.180  -8.999   0.423
ATOM    201  N   ILE A  25      38.731 -10.630  -2.779
ATOM    202  CA  ILE A  26      37.417 -10.074  -3.052
ATOM    203  C   ILE A  26      37.135  -8.977  -2.036
ATOM    204  O   ILE A  26      37.606  -9.041  -0.899
ATOM    205  CB  ILE A  26      36.319 -11.155  -2.974
ATOM    206  CG1 ILE A  26      35.036 -10.631  -3.625
ATOM    207  CG2 ILE A  26      36.062 -11.550  -1.527
ATOM    208  CD1 ILE A  26      34.014 -11.700  -3.886
ATOM    209  N   GLY A  26      36.382  -7.966  -2.462
ATOM    210  CA  GLY A  27      36.048  -6.853  -1.592
ATOM    211  C   GLY A  27      34.547  -6.657  -1.456
ATOM    212  O   GLY A  27      33.769  -7.444  -1.997
ATOM    213  N   PRO A  27      34.111  -5.600  -0.753
ATOM    214  CA  PRO A  28      32.692  -5.297  -0.536
ATOM    215  C   PRO A  28      31.916  -4.857  -1.777
ATOM    216  O   PRO A  28      32.485  -4.291  -2.710
ATOM    217  CB  PRO A  28      32.743  -4.203   0.522
ATOM    218  CG  PRO A  28      33.965  -3.440   0.123
ATOM    219  CD  PRO A  28      34.964  -4.545  -0.174
ATOM    220  N   SER A  28      30.613  -5.126  -1.771
ATOM    221  CA  SER A  29      29.742  -4.750  -2.878
ATOM    222  C   SER A  29      29.421  -3.271  -2.755
ATOM    223  O   SER A  29      29.292  -2.749  -1.645
ATOM    224  CB  SER A  29      28.454  -5.574  -2.843
ATOM    225  OG  SER A  29      28.744  -6.946  -3.041
ATOM    226  N   LEU A  29      29.277  -2.599  -3.893
ATOM    227  CA  LEU A  30      29.004  -1.169  -3.899
ATOM    228  C   LEU A  30      27.532  -0.779  -3.893
ATOM    229  O   LEU A  30      26.714  -1.365  -4.596
ATOM    230  CB  LEU A  30      29.690  -0.517  -5.099
ATOM    231  CG  LEU A  30      31.206  -0.723  -5.167
ATOM    232  CD1 LEU A  30      31.783   0.140  -6.283
ATOM    233  CD2 LEU A  30      31.835  -0.359  -3.829
ATOM    234  N   LEU A  30      27.222   0.242  -3.102
ATOM    235  CA  LEU A  31      25.865   0.760  -2.976
ATOM    236  C   LEU A  31      25.369   1.412  -4.271
ATOM    237  O   LEU A  31      24.177   1.367  -4.578
ATOM    238  CB  LEU A  31      25.821   1.798  -1.853
ATOM    239  CG  LEU A  31      24.501   2.523  -1.588
ATOM    240  CD1 LEU A  31      23.518   1.566  -0.938
ATOM    241  CD2 LEU A  31      24.751   3.714  -0.681
ATOM    242  N   GLU A  31      26.288   2.011  -5.026
ATOM    243  CA  GLU A  32      25.941   2.714  -6.261
ATOM    244  C   GLU A  32      25.258   1.893  -7.359
ATOM    245  O   GLU A  32      24.457   2.429  -8.122
ATOM    246  CB  GLU A  32      27.194   3.389  -6.840
ATOM    247  CG  GLU A  32      28.229   2.423  -7.412
ATOM    248  CD  GLU A  32      29.409   3.136  -8.048
ATOM    249  OE1 GLU A  32      30.176   3.789  -7.310
ATOM    250  OE2 GLU A  32      29.567   3.048  -9.286
ATOM    251  N   ASP A  32      25.576   0.602  -7.428
ATOM    252  CA  ASP A  33      25.046  -0.323  -8.437
ATOM    253  C   ASP A  33      23.521  -0.304  -8.611
ATOM    254  O   ASP A  33      22.789  -0.901  -7.822
ATOM    255  CB  ASP A  33      25.499  -1.750  -8.090
ATOM    256  CG  ASP A  33      25.297  -2.731  -9.230
ATOM    257  OD1 ASP A  33      24.496  -2.456 -10.154
ATOM    258  OD2 ASP A  33      25.941  -3.801  -9.189
ATOM    259  N   PRO A  33      23.024   0.368  -9.663
ATOM    260  CA  PRO A  34      21.579   0.438  -9.906
ATOM    261  C   PRO A  34      20.995  -0.835 -10.528
ATOM    262  O   PRO A  34      19.848  -1.187 -10.269
ATOM    263  CB  PRO A  34      21.452   1.642 -10.830
ATOM    264  CG  PRO A  34      22.676   1.507 -11.678
ATOM    265  CD  PRO A  34      23.756   1.188 -10.646
ATOM    266  N   PHE A  34      21.783  -1.521 -11.349
ATOM    267  CA  PHE A  35      21.318  -2.747 -11.998
ATOM    268  C   PHE A  35      21.032  -3.847 -10.973
ATOM    269  O   PHE A  35      19.967  -4.471 -10.995
ATOM    270  CB  PHE A  35      22.360  -3.228 -13.007
ATOM    271  CG  PHE A  35      22.140  -4.632 -13.482
ATOM    272  CD1 PHE A  35      20.954  -4.990 -14.121
ATOM    273  CD2 PHE A  35      23.113  -5.603 -13.278
ATOM    274  CE1 PHE A  35      20.744  -6.300 -14.549
ATOM    275  CE2 PHE A  35      22.912  -6.911 -13.701
ATOM    276  CZ  PHE A  35      21.724  -7.261 -14.338
ATOM    277  N   ALA A  35      21.982  -4.073 -10.073
ATOM    278  CA  ALA A  36      21.831  -5.086  -9.036
ATOM    279  C   ALA A  36      20.711  -4.728  -8.055
ATOM    280  O   ALA A  36      19.886  -5.573  -7.721
ATOM    281  CB  ALA A  36      23.146  -5.261  -8.289
ATOM    282  N   ARG A  36      20.675  -3.484  -7.589
ATOM    283  CA  ARG A  37      19.623  -3.082  -6.662
ATOM    284  C   ARG A  37      18.242  -3.234  -7.301
ATOM    285  O   ARG A  37      17.286  -3.654  -6.643
ATOM    286  CB  ARG A  37      19.845  -1.635  -6.177
ATOM    287  CG  ARG A  37      20.832  -1.544  -4.993
ATOM    288  CD  ARG A  37      20.998  -0.131  -4.422
ATOM    289  NE  ARG A  37      21.629   0.783  -5.369
ATOM    290  CZ  ARG A  37      20.965   1.618  -6.162
ATOM    291  NH1 ARG A  37      19.637   1.672  -6.119
ATOM    292  NH2 ARG A  37      21.627   2.381  -7.024
ATOM    293  N   GLU A  37      18.129  -2.904  -8.583
ATOM    294  CA  GLU A  38      16.839  -3.040  -9.248
ATOM    295  C   GLU A  38      16.437  -4.513  -9.331
ATOM    296  O   GLU A  38      15.280  -4.858  -9.081
ATOM    297  CB  GLU A  38      16.882  -2.420 -10.649
ATOM    298  CG  GLU A  38      15.607  -2.656 -11.439
ATOM    299  CD  GLU A  38      15.656  -2.072 -12.836
ATOM    300  OE1 GLU A  38      15.347  -0.872 -13.000
ATOM    301  OE2 GLU A  38      16.013  -2.818 -13.768
ATOM    302  N   ARG A  38      17.383  -5.385  -9.673
ATOM    303  CA  ARG A  39      17.083  -6.817  -9.762
ATOM    304  C   ARG A  39      16.519  -7.348  -8.448
ATOM    305  O   ARG A  39      15.482  -8.019  -8.418
ATOM    306  CB  ARG A  39      18.335  -7.635 -10.095
ATOM    307  CG  ARG A  39      18.692  -7.745 -11.561
ATOM    308  CD  ARG A  39      19.505  -9.021 -11.811
ATOM    309  NE  ARG A  39      18.710 -10.057 -12.469
ATOM    310  CZ  ARG A  39      19.028 -11.350 -12.505
ATOM    311  NH1 ARG A  39      20.132 -11.792 -11.914
ATOM    312  NH2 ARG A  39      18.242 -12.209 -13.141
ATOM    313  N   ILE A  39      17.215  -7.043  -7.359
ATOM    314  CA  ILE A  40      16.804  -7.507  -6.044
ATOM    315  C   ILE A  40      15.526  -6.824  -5.567
ATOM    316  O   ILE A  40      14.676  -7.463  -4.940
ATOM    317  CB  ILE A  40      17.935  -7.301  -5.019
ATOM    318  CG1 ILE A  40      19.175  -8.090  -5.464
ATOM    319  CG2 ILE A  40      17.478  -7.739  -3.629
ATOM    320  CD1 ILE A  40      18.898  -9.559  -5.806
ATOM    321  N   MET A  40      15.383  -5.536  -5.872
ATOM    322  CA  MET A  41      14.184  -4.811  -5.476
ATOM    323  C   MET A  41      12.954  -5.414  -6.148
ATOM    324  O   MET A  41      11.953  -5.666  -5.483
ATOM    325  CB  MET A  41      14.289  -3.330  -5.837
ATOM    326  CG  MET A  41      12.998  -2.562  -5.571
ATOM    327  SD  MET A  41      13.179  -0.777  -5.700
ATOM    328  CE  MET A  41      13.310  -0.573  -7.478
ATOM    329  N   ARG A  41      13.023  -5.644  -7.459
ATOM    330  CA  ARG A  42      11.889  -6.243  -8.170
ATOM    331  C   ARG A  42      11.568  -7.600  -7.546
ATOM    332  O   ARG A  42      10.404  -7.924  -7.300
ATOM    333  CB  ARG A  42      12.196  -6.418  -9.669
ATOM    334  CG  ARG A  42      12.108  -5.126 -10.500
ATOM    335  CD  ARG A  42      10.724  -4.475 -10.410
ATOM    336  NE  ARG A  42       9.653  -5.382 -10.829
ATOM    337  CZ  ARG A  42       9.359  -5.681 -12.091
ATOM    338  NH1 ARG A  42      10.046  -5.142 -13.093
ATOM    339  NH2 ARG A  42       8.380  -6.537 -12.353
ATOM    340  N   PHE A  42      12.605  -8.391  -7.284
ATOM    341  CA  PHE A  43      12.419  -9.703  -6.675
ATOM    342  C   PHE A  43      11.783  -9.574  -5.288
ATOM    343  O   PHE A  43      10.804 -10.259  -4.980
ATOM    344  CB  PHE A  43      13.768 -10.420  -6.547
ATOM    345  CG  PHE A  43      13.691 -11.729  -5.807
ATOM    346  CD1 PHE A  43      13.217 -12.874  -6.435
ATOM    347  CD2 PHE A  43      14.057 -11.802  -4.468
ATOM    348  CE1 PHE A  43      13.104 -14.081  -5.737
ATOM    349  CE2 PHE A  43      13.947 -13.001  -3.760
ATOM    350  CZ  PHE A  43      13.471 -14.140  -4.395
ATOM    351  N   ASP A  43      12.345  -8.694  -4.459
ATOM    352  CA  ASP A  44      11.854  -8.486  -3.093
ATOM    353  C   ASP A  44      10.367  -8.156  -3.024
ATOM    354  O   ASP A  44       9.704  -8.474  -2.035
ATOM    355  CB  ASP A  44      12.615  -7.348  -2.392
ATOM    356  CG  ASP A  44      14.049  -7.712  -2.031
ATOM    357  OD1 ASP A  44      14.382  -8.913  -2.011
ATOM    358  OD2 ASP A  44      14.844  -6.785  -1.748
ATOM    359  N   HIS A  44       9.842  -7.531  -4.073
ATOM    360  CA  HIS A  45       8.437  -7.120  -4.084
ATOM    361  C   HIS A  45       7.510  -7.852  -5.054
ATOM    362  O   HIS A  45       6.452  -7.330  -5.416
ATOM    363  CB  HIS A  45       8.373  -5.616  -4.356
ATOM    364  CG  HIS A  45       9.130  -4.801  -3.356
ATOM    365  ND1 HIS A  45       8.723  -4.667  -2.046
ATOM    366  CD2 HIS A  45      10.301  -4.127  -3.458
ATOM    367  CE1 HIS A  45       9.612  -3.948  -1.383
ATOM    368  NE2 HIS A  45      10.579  -3.608  -2.217
ATOM    369  N   GLU A  45       7.884  -9.060  -5.458
ATOM    370  CA  GLU A  46       7.062  -9.832  -6.394
ATOM    371  C   GLU A  46       5.666 -10.220  -5.902
ATOM    372  O   GLU A  46       4.713 -10.248  -6.688
ATOM    373  CB  GLU A  46       7.790 -11.123  -6.803
ATOM    374  CG  GLU A  46       8.970 -10.914  -7.718
ATOM    375  CD  GLU A  46       9.623 -12.217  -8.157
ATOM    376  OE1 GLU A  46       9.071 -13.307  -7.882
ATOM    377  OE2 GLU A  46      10.695 -12.144  -8.788
ATOM    378  N   ARG A  46       5.540 -10.520  -4.614
ATOM    379  CA  ARG A  47       4.264 -10.985  -4.062
ATOM    380  C   ARG A  47       3.202  -9.965  -3.687
ATOM    381  O   ARG A  47       3.498  -8.871  -3.209
ATOM    382  CB  ARG A  47       4.520 -11.861  -2.831
ATOM    383  CG  ARG A  47       5.586 -12.924  -3.026
ATOM    384  CD  ARG A  47       5.148 -14.041  -3.965
ATOM    385  NE  ARG A  47       6.237 -15.006  -4.089
ATOM    386  CZ  ARG A  47       7.077 -15.071  -5.114
ATOM    387  NH1 ARG A  47       6.949 -14.238  -6.144
ATOM    388  NH2 ARG A  47       8.086 -15.937  -5.082
ATOM    389  N   ILE A  47       1.949 -10.359  -3.898
ATOM    390  CA  ILE A  48       0.808  -9.537  -3.536
ATOM    391  C   ILE A  48      -0.044 -10.421  -2.628
ATOM    392  O   ILE A  48       0.127 -11.643  -2.604
ATOM    393  CB  ILE A  48      -0.002  -9.084  -4.783
ATOM    394  CG1 ILE A  48      -0.668 -10.286  -5.468
ATOM    395  CG2 ILE A  48       0.924  -8.357  -5.750
ATOM    396  CD1 ILE A  48      -1.550  -9.903  -6.663
ATOM    397  N   PRO A  48      -0.954  -9.824  -1.849
ATOM    398  CA  PRO A  49      -1.788 -10.638  -0.963
ATOM    399  C   PRO A  49      -2.601 -11.679  -1.734
ATOM    400  O   PRO A  49      -3.083 -11.407  -2.829
ATOM    401  CB  PRO A  49      -2.691  -9.606  -0.288
ATOM    402  CG  PRO A  49      -1.891  -8.326  -0.356
ATOM    403  CD  PRO A  49      -1.298  -8.397  -1.739
ATOM    404  N   GLU A  49      -2.735 -12.878  -1.174
ATOM    405  CA  GLU A  50      -3.540 -13.911  -1.824
ATOM    406  C   GLU A  50      -4.997 -13.567  -1.535
ATOM    407  O   GLU A  50      -5.281 -12.779  -0.632
ATOM    408  CB  GLU A  50      -3.217 -15.301  -1.255
ATOM    409  CG  GLU A  50      -3.486 -15.460   0.236
ATOM    410  CD  GLU A  50      -3.243 -16.887   0.731
ATOM    411  OE1 GLU A  50      -2.419 -17.599   0.119
ATOM    412  OE2 GLU A  50      -3.862 -17.286   1.745
ATOM    413  N   ARG A  50      -5.916 -14.142  -2.300
ATOM    414  CA  ARG A  51      -7.340 -13.896  -2.077
ATOM    415  C   ARG A  51      -7.679 -14.408  -0.673
ATOM    416  O   ARG A  51      -7.212 -15.473  -0.278
ATOM    417  CB  ARG A  51      -8.170 -14.654  -3.122
ATOM    418  CG  ARG A  51      -7.918 -14.223  -4.562
ATOM    419  CD  ARG A  51      -8.487 -15.254  -5.536
ATOM    420  NE  ARG A  51      -8.503 -14.785  -6.921
ATOM    421  CZ  ARG A  51      -7.425 -14.650  -7.689
ATOM    422  NH1 ARG A  51      -6.223 -14.953  -7.214
ATOM    423  NH2 ARG A  51      -7.548 -14.211  -8.938
ATOM    424  N   VAL A  51      -8.495 -13.669   0.073
ATOM    425  CA  VAL A  52      -8.842 -14.080   1.433
ATOM    426  C   VAL A  52      -9.541 -15.455   1.443
ATOM    427  O   VAL A  52      -9.426 -16.210   2.409
ATOM    428  CB  VAL A  52      -9.681 -12.979   2.136
ATOM    429  CG1 VAL A  52     -10.999 -12.825   1.451
ATOM    430  CG2 VAL A  52      -9.861 -13.301   3.604
ATOM    431  N   VAL A  52     -10.264 -15.764   0.368
ATOM    432  CA  VAL A  53     -10.891 -17.081   0.184
ATOM    433  C   VAL A  53     -10.642 -17.435  -1.284
ATOM    434  O   VAL A  53     -10.435 -16.540  -2.109
ATOM    435  CB  VAL A  53     -12.435 -17.107   0.471
ATOM    436  CG1 VAL A  53     -12.682 -17.136   1.981
ATOM    437  CG2 VAL A  53     -13.130 -15.920  -0.175
ATOM    438  N   HIS A  53     -10.634 -18.730  -1.602
ATOM    439  CA  HIS A  54     -10.395 -19.200  -2.968
ATOM    440  C   HIS A  54      -8.995 -18.819  -3.441
ATOM    441  O   HIS A  54      -8.777 -18.585  -4.628
ATOM    442  CB  HIS A  54     -11.443 -18.605  -3.920
ATOM    443  CG  HIS A  54     -12.846 -19.037  -3.619
ATOM    444  ND1 HIS A  54     -13.467 -20.071  -4.287
ATOM    445  CD2 HIS A  54     -13.744 -18.583  -2.713
ATOM    446  CE1 HIS A  54     -14.687 -20.235  -3.807
ATOM    447  NE2 HIS A  54     -14.881 -19.344  -2.851
ATOM    448  N   ALA A  54      -8.045 -18.761  -2.509
ATOM    449  CA  ALA A  55      -6.667 -18.391  -2.842
ATOM    450  C   ALA A  55      -5.996 -19.357  -3.818
ATOM    451  O   ALA A  55      -5.177 -18.942  -4.643
ATOM    452  CB  ALA A  55      -5.831 -18.278  -1.563
ATOM    453  N   ARG A  55      -6.328 -20.642  -3.723
ATOM    454  CA  ARG A  56      -5.741 -21.642  -4.610
ATOM    455  C   ARG A  56      -6.674 -21.848  -5.796
ATOM    456  O   ARG A  56      -7.821 -22.256  -5.620
ATOM    457  CB  ARG A  56      -5.548 -22.967  -3.867
ATOM    458  CG  ARG A  56      -5.144 -24.136  -4.764
ATOM    459  CD  ARG A  56      -3.700 -24.017  -5.237
ATOM    460  NE  ARG A  56      -3.365 -25.069  -6.190
ATOM    461  CZ  ARG A  56      -2.163 -25.234  -6.731
ATOM    462  NH1 ARG A  56      -1.167 -24.415  -6.408
ATOM    463  NH2 ARG A  56      -1.965 -26.203  -7.614
ATOM    464  N   GLY A  56      -6.184 -21.565  -7.000
ATOM    465  CA  GLY A  57      -7.024 -21.712  -8.178
ATOM    466  C   GLY A  57      -6.274 -21.749  -9.494
ATOM    467  O   GLY A  57      -5.097 -21.399  -9.567
ATOM    468  N   SER A  57      -6.975 -22.171 -10.544
ATOM    469  CA  SER A  58      -6.401 -22.282 -11.878
ATOM    470  C   SER A  58      -7.417 -21.763 -12.883
ATOM    471  O   SER A  58      -8.620 -21.943 -12.700
ATOM    472  CB  SER A  58      -6.073 -23.746 -12.180
ATOM    473  OG  SER A  58      -5.238 -24.293 -11.172
ATOM    474  N   GLY A  58      -6.938 -21.129 -13.947
ATOM    475  CA  GLY A  59      -7.859 -20.591 -14.932
ATOM    476  C   GLY A  59      -7.448 -20.730 -16.384
ATOM    477  O   GLY A  59      -6.335 -21.143 -16.706
ATOM    478  N   ALA A  59      -8.371 -20.378 -17.271
ATOM    479  CA  ALA A  60      -8.115 -20.451 -18.701
ATOM    480  C   ALA A  60      -9.102 -19.571 -19.452
ATOM    481  O   ALA A  60     -10.148 -19.198 -18.915
ATOM    482  CB  ALA A  60      -8.241 -21.900 -19.179
ATOM    483  N   PHE A  60      -8.760 -19.253 -20.697
ATOM    484  CA  PHE A  61      -9.607 -18.443 -21.575
ATOM    485  C   PHE A  61     -10.522 -19.359 -22.376
ATOM    486  O   PHE A  61     -10.207 -20.524 -22.584
ATOM    487  CB  PHE A  61      -8.753 -17.655 -22.562
ATOM    488  CG  PHE A  61      -8.039 -16.490 -21.956
ATOM    489  CD1 PHE A  61      -8.694 -15.277 -21.772
ATOM    490  CD2 PHE A  61      -6.704 -16.597 -21.587
ATOM    491  CE1 PHE A  61      -8.026 -14.182 -21.232
ATOM    492  CE2 PHE A  61      -6.030 -15.511 -21.047
ATOM    493  CZ  PHE A  61      -6.692 -14.302 -20.871
ATOM    494  N   GLY A  61     -11.638 -18.817 -22.852
ATOM    495  CA  GLY A  62     -12.559 -19.622 -23.639
ATOM    496  C   GLY A  62     -13.612 -18.762 -24.302
ATOM    497  O   GLY A  62     -13.439 -17.548 -24.444
ATOM    498  N   LYS A  62     -14.710 -19.386 -24.710
ATOM    499  CA  LYS A  63     -15.789 -18.651 -25.350
ATOM    500  C   LYS A  63     -17.141 -19.220 -24.949
ATOM    501  O   LYS A  63     -17.263 -20.398 -24.602
ATOM    502  CB  LYS A  63     -15.622 -18.682 -26.870
ATOM    503  CG  LYS A  63     -15.651 -20.070 -27.464
ATOM    504  CD  LYS A  63     -15.394 -20.031 -28.962
ATOM    505  CE  LYS A  63     -15.402 -21.433 -29.550
ATOM    506  NZ  LYS A  63     -15.161 -21.417 -31.019
ATOM    507  N   PHE A  63     -18.149 -18.358 -24.992
ATOM    508  CA  PHE A  64     -19.512 -18.709 -24.627
ATOM    509  C   PHE A  64     -20.458 -18.281 -25.745
ATOM    510  O   PHE A  64     -20.236 -17.268 -26.404
ATOM    511  CB  PHE A  64     -19.899 -17.982 -23.340
ATOM    512  CG  PHE A  64     -21.363 -18.076 -23.000
ATOM    513  CD1 PHE A  64     -21.869 -19.181 -22.325
ATOM    514  CD2 PHE A  64     -22.236 -17.050 -23.351
ATOM    515  CE1 PHE A  64     -23.222 -19.265 -21.999
ATOM    516  CE2 PHE A  64     -23.595 -17.124 -23.031
ATOM    517  CZ  PHE A  64     -24.088 -18.231 -22.353
ATOM    518  N   LYS A  64     -21.520 -19.044 -25.946
ATOM    519  CA  LYS A  65     -22.479 -18.706 -26.983
ATOM    520  C   LYS A  65     -23.801 -19.396 -26.703
ATOM    521  O   LYS A  65     -23.832 -20.579 -26.361
ATOM    522  CB  LYS A  65     -21.936 -19.136 -28.349
ATOM    523  CG  LYS A  65     -22.833 -18.795 -29.532
ATOM    524  CD  LYS A  65     -22.152 -19.171 -30.847
ATOM    525  CE  LYS A  65     -23.018 -18.836 -32.045
ATOM    526  NZ  LYS A  65     -22.287 -19.032 -33.330
ATOM    527  N   VAL A  65     -24.895 -18.654 -26.814
ATOM    528  CA  VAL A  66     -26.201 -19.256 -26.604
ATOM    529  C   VAL A  66     -26.659 -19.777 -27.959
ATOM    530  O   VAL A  66     -26.428 -19.141 -28.985
ATOM    531  CB  VAL A  66     -27.243 -18.240 -26.081
ATOM    532  CG1 VAL A  66     -26.917 -17.850 -24.646
ATOM    533  CG2 VAL A  66     -27.266 -17.012 -26.973
ATOM    534  N   TYR A  66     -27.279 -20.949 -27.961
ATOM    535  CA  TYR A  67     -27.777 -21.538 -29.194
ATOM    536  C   TYR A  67     -29.288 -21.365 -29.226
ATOM    537  O   TYR A  67     -29.948 -21.690 -30.212
ATOM    538  CB  TYR A  67     -27.388 -23.018 -29.272
ATOM    539  CG  TYR A  67     -27.705 -23.828 -28.033
ATOM    540  CD1 TYR A  67     -29.017 -24.192 -27.727
ATOM    541  CD2 TYR A  67     -26.686 -24.251 -27.175
ATOM    542  CE1 TYR A  67     -29.309 -24.961 -26.599
ATOM    543  CE2 TYR A  67     -26.968 -25.018 -26.046
ATOM    544  CZ  TYR A  67     -28.279 -25.370 -25.763
ATOM    545  OH  TYR A  67     -28.565 -26.136 -24.653
ATOM    546  N   GLU A  67     -29.823 -20.846 -28.129
ATOM    547  CA  GLU A  68     -31.251 -20.586 -28.004
ATOM    548  C   GLU A  68     -31.409 -19.268 -27.259
ATOM    549  O   GLU A  68     -30.962 -19.130 -26.119
ATOM    550  CB  GLU A  68     -31.940 -21.705 -27.223
ATOM    551  CG  GLU A  68     -33.454 -21.563 -27.153
ATOM    552  CD  GLU A  68     -34.085 -22.532 -26.170
ATOM    553  OE1 GLU A  68     -33.790 -23.744 -26.250
ATOM    554  OE2 GLU A  68     -34.879 -22.082 -25.317
ATOM    555  N   SER A  68     -32.040 -18.296 -27.906
ATOM    556  CA  SER A  69     -32.242 -16.991 -27.299
ATOM    557  C   SER A  69     -33.169 -17.038 -26.088
ATOM    558  O   SER A  69     -34.199 -17.709 -26.106
ATOM    559  CB  SER A  69     -32.810 -16.017 -28.333
ATOM    560  OG  SER A  69     -33.132 -14.779 -27.728
ATOM    561  N   ALA A  69     -32.799 -16.322 -25.031
ATOM    562  CA  ALA A  70     -33.619 -16.271 -23.825
ATOM    563  C   ALA A  70     -34.286 -14.900 -23.750
ATOM    564  O   ALA A  70     -34.536 -14.379 -22.661
ATOM    565  CB  ALA A  70     -32.753 -16.500 -22.590
ATOM    566  N   SER A  70     -34.579 -14.327 -24.915
ATOM    567  CA  SER A  71     -35.193 -13.004 -25.001
ATOM    568  C   SER A  71     -36.500 -12.877 -24.229
ATOM    569  O   SER A  71     -36.928 -11.770 -23.903
ATOM    570  CB  SER A  71     -35.427 -12.628 -26.468
ATOM    571  OG  SER A  71     -36.279 -13.566 -27.101
ATOM    572  N   ASP A  71     -37.138 -14.006 -23.942
ATOM    573  CA  ASP A  72     -38.388 -13.994 -23.192
ATOM    574  C   ASP A  72     -38.116 -13.702 -21.717
ATOM    575  O   ASP A  72     -39.008 -13.275 -20.983
ATOM    576  CB  ASP A  72     -39.094 -15.343 -23.323
ATOM    577  CG  ASP A  72     -38.216 -16.501 -22.894
ATOM    578  OD1 ASP A  72     -38.638 -17.278 -22.013
ATOM    579  OD2 ASP A  72     -37.103 -16.636 -23.442
ATOM    580  N   LEU A  72     -36.876 -13.931 -21.291
ATOM    581  CA  LEU A  73     -36.486 -13.704 -19.904
ATOM    582  C   LEU A  73     -35.633 -12.456 -19.742
ATOM    583  O   LEU A  73     -35.739 -11.750 -18.742
ATOM    584  CB  LEU A  73     -35.696 -14.906 -19.367
ATOM    585  CG  LEU A  73     -36.375 -16.275 -19.292
ATOM    586  CD1 LEU A  73     -35.365 -17.316 -18.829
ATOM    587  CD2 LEU A  73     -37.553 -16.223 -18.334
ATOM    588  N   THR A  73     -34.796 -12.176 -20.734
ATOM    589  CA  THR A  74     -33.902 -11.033 -20.646
ATOM    590  C   THR A  74     -33.615 -10.388 -21.995
ATOM    591  O   THR A  74     -33.767 -11.020 -23.037
ATOM    592  CB  THR A  74     -32.558 -11.475 -20.041
ATOM    593  OG1 THR A  74     -31.696 -10.345 -19.894
ATOM    594  CG2 THR A  74     -31.888 -12.496 -20.955
ATOM    595  N   MET A  74     -33.201  -9.125 -21.969
ATOM    596  CA  MET A  75     -32.846  -8.432 -23.195
ATOM    597  C   MET A  75     -31.337  -8.207 -23.249
ATOM    598  O   MET A  75     -30.843  -7.418 -24.050
ATOM    599  CB  MET A  75     -33.614  -7.107 -23.333
ATOM    600  CG  MET A  75     -33.854  -6.357 -22.046
ATOM    601  SD  MET A  75     -32.355  -5.629 -21.394
ATOM    602  CE  MET A  75     -33.019  -4.706 -19.994
ATOM    603  N   ALA A  75     -30.611  -8.910 -22.382
ATOM    604  CA  ALA A  76     -29.154  -8.827 -22.359
ATOM    605  C   ALA A  76     -28.671  -9.580 -23.594
ATOM    606  O   ALA A  76     -28.926 -10.777 -23.733
ATOM    607  CB  ALA A  76     -28.605  -9.493 -21.098
ATOM    608  N   PRO A  76     -27.979  -8.891 -24.511
ATOM    609  CA  PRO A  77     -27.474  -9.525 -25.737
ATOM    610  C   PRO A  77     -26.613 -10.773 -25.518
ATOM    611  O   PRO A  77     -26.643 -11.705 -26.327
ATOM    612  CB  PRO A  77     -26.702  -8.394 -26.414
ATOM    613  CG  PRO A  77     -27.495  -7.186 -26.022
ATOM    614  CD  PRO A  77     -27.744  -7.437 -24.544
ATOM    615  N   VAL A  77     -25.851 -10.804 -24.431
ATOM    616  CA  VAL A  78     -25.005 -11.963 -24.170
ATOM    617  C   VAL A  78     -25.853 -13.233 -24.055
ATOM    618  O   VAL A  78     -25.379 -14.333 -24.335
ATOM    619  CB  VAL A  78     -24.157 -11.766 -22.875
ATOM    620  CG1 VAL A  78     -25.066 -11.604 -21.666
ATOM    621  CG2 VAL A  78     -23.202 -12.939 -22.695
ATOM    622  N   LEU A  78     -27.115 -13.080 -23.660
ATOM    623  CA  LEU A  79     -28.002 -14.231 -23.531
ATOM    624  C   LEU A  79     -29.090 -14.313 -24.607
ATOM    625  O   LEU A  79     -29.968 -15.172 -24.521
ATOM    626  CB  LEU A  79     -28.665 -14.245 -22.151
ATOM    627  CG  LEU A  79     -27.740 -14.399 -20.935
ATOM    628  CD1 LEU A  79     -28.575 -14.464 -19.672
ATOM    629  CD2 LEU A  79     -26.895 -15.654 -21.076
ATOM    630  N   THR A  79     -29.036 -13.432 -25.607
ATOM    631  CA  THR A  80     -30.030 -13.447 -26.683
ATOM    632  C   THR A  80     -29.431 -13.523 -28.088
ATOM    633  O   THR A  80     -30.104 -13.946 -29.028
ATOM    634  CB  THR A  80     -30.957 -12.203 -26.627
ATOM    635  OG1 THR A  80     -30.186 -11.014 -26.840
ATOM    636  CG2 THR A  80     -31.654 -12.115 -25.284
ATOM    637  N   ASP A  80     -28.173 -13.117 -28.231
ATOM    638  CA  ASP A  81     -27.500 -13.131 -29.528
ATOM    639  C   ASP A  81     -26.916 -14.504 -29.824
ATOM    640  O   ASP A  81     -25.882 -14.875 -29.265
ATOM    641  CB  ASP A  81     -26.375 -12.097 -29.544
ATOM    642  CG  ASP A  81     -25.840 -11.838 -30.937
ATOM    643  OD1 ASP A  81     -25.943 -12.738 -31.797
ATOM    644  OD2 ASP A  81     -25.304 -10.734 -31.167
ATOM    645  N   THR A  81     -27.569 -15.255 -30.708
ATOM    646  CA  THR A  82     -27.095 -16.589 -31.057
ATOM    647  C   THR A  82     -26.051 -16.594 -32.169
ATOM    648  O   THR A  82     -25.574 -17.653 -32.557
ATOM    649  CB  THR A  82     -28.254 -17.504 -31.502
ATOM    650  OG1 THR A  82     -28.869 -16.959 -32.674
ATOM    651  CG2 THR A  82     -29.294 -17.618 -30.406
ATOM    652  N   SER A  82     -25.693 -15.423 -32.687
ATOM    653  CA  SER A  83     -24.705 -15.365 -33.759
ATOM    654  C   SER A  83     -23.326 -14.931 -33.275
ATOM    655  O   SER A  83     -22.321 -15.211 -33.927
ATOM    656  CB  SER A  83     -25.175 -14.417 -34.867
ATOM    657  OG  SER A  83     -25.160 -13.072 -34.424
ATOM    658  N   ARG A  83     -23.281 -14.252 -32.132
ATOM    659  CA  ARG A  84     -22.017 -13.775 -31.571
ATOM    660  C   ARG A  84     -21.435 -14.755 -30.557
ATOM    661  O   ARG A  84     -22.164 -15.504 -29.911
ATOM    662  CB  ARG A  84     -22.219 -12.428 -30.855
ATOM    663  CG  ARG A  84     -23.001 -12.561 -29.539
ATOM    664  CD  ARG A  84     -22.762 -11.407 -28.549
ATOM    665  NE  ARG A  84     -23.418 -10.157 -28.929
ATOM    666  CZ  ARG A  84     -23.457  -9.070 -28.164
ATOM    667  NH1 ARG A  84     -22.874  -9.072 -26.966
ATOM    668  NH2 ARG A  84     -24.077  -7.974 -28.594
ATOM    669  N   GLU A  84     -20.115 -14.753 -30.430
ATOM    670  CA  GLU A  85     -19.450 -15.591 -29.438
ATOM    671  C   GLU A  85     -18.879 -14.600 -28.430
ATOM    672  O   GLU A  85     -18.304 -13.585 -28.816
ATOM    673  CB  GLU A  85     -18.326 -16.421 -30.069
ATOM    674  CG  GLU A  85     -18.823 -17.650 -30.824
ATOM    675  CD  GLU A  85     -17.699 -18.488 -31.405
ATOM    676  OE1 GLU A  85     -17.987 -19.596 -31.909
ATOM    677  OE2 GLU A  85     -16.531 -18.042 -31.363
ATOM    678  N   THR A  85     -19.069 -14.877 -27.147
ATOM    679  CA  THR A  86     -18.571 -13.997 -26.097
ATOM    680  C   THR A  86     -17.333 -14.601 -25.448
ATOM    681  O   THR A  86     -17.381 -15.723 -24.946
ATOM    682  CB  THR A  86     -19.636 -13.783 -25.001
ATOM    683  OG1 THR A  86     -20.765 -13.096 -25.553
ATOM    684  CG2 THR A  86     -19.062 -12.970 -23.844
ATOM    685  N   PRO A  86     -16.209 -13.864 -25.452
ATOM    686  CA  PRO A  87     -14.974 -14.370 -24.843
ATOM    687  C   PRO A  87     -15.152 -14.442 -23.331
ATOM    688  O   PRO A  87     -15.874 -13.631 -22.747
ATOM    689  CB  PRO A  87     -13.933 -13.313 -25.218
ATOM    690  CG  PRO A  87     -14.518 -12.620 -26.420
ATOM    691  CD  PRO A  87     -15.982 -12.550 -26.076
ATOM    692  N   VAL A  87     -14.506 -15.412 -22.696
ATOM    693  CA  VAL A  88     -14.588 -15.526 -21.247
ATOM    694  C   VAL A  88     -13.260 -15.986 -20.692
ATOM    695  O   VAL A  88     -12.397 -16.458 -21.432
ATOM    696  CB  VAL A  88     -15.643 -16.575 -20.781
ATOM    697  CG1 VAL A  88     -17.014 -16.246 -21.350
ATOM    698  CG2 VAL A  88     -15.207 -17.982 -21.193
ATOM    699  N   PHE A  88     -13.087 -15.788 -19.390
ATOM    700  CA  PHE A  89     -11.923 -16.306 -18.685
ATOM    701  C   PHE A  89     -12.595 -16.943 -17.491
ATOM    702  O   PHE A  89     -13.492 -16.351 -16.885
ATOM    703  CB  PHE A  89     -10.953 -15.240 -18.183
ATOM    704  CG  PHE A  89      -9.727 -15.829 -17.518
ATOM    705  CD1 PHE A  89      -8.588 -16.112 -18.263
ATOM    706  CD2 PHE A  89      -9.737 -16.157 -16.160
ATOM    707  CE1 PHE A  89      -7.477 -16.713 -17.671
ATOM    708  CE2 PHE A  89      -8.628 -16.761 -15.557
ATOM    709  CZ  PHE A  89      -7.499 -17.038 -16.315
ATOM    710  N   VAL A  89     -12.174 -18.150 -17.155
ATOM    711  CA  VAL A  90     -12.763 -18.861 -16.039
ATOM    712  C   VAL A  90     -11.673 -19.242 -15.056
ATOM    713  O   VAL A  90     -10.619 -19.720 -15.458
ATOM    714  CB  VAL A  90     -13.462 -20.155 -16.525
ATOM    715  CG1 VAL A  90     -13.996 -20.952 -15.336
ATOM    716  CG2 VAL A  90     -14.593 -19.803 -17.477
ATOM    717  N   ARG A  90     -11.914 -19.000 -13.775
ATOM    718  CA  ARG A  91     -10.954 -19.398 -12.755
ATOM    719  C   ARG A  91     -11.674 -20.359 -11.823
ATOM    720  O   ARG A  91     -12.757 -20.050 -11.316
ATOM    721  CB  ARG A  91     -10.430 -18.193 -11.954
ATOM    722  CG  ARG A  91      -9.390 -18.569 -10.869
ATOM    723  CD  ARG A  91      -8.737 -17.326 -10.244
ATOM    724  NE  ARG A  91      -7.752 -17.652  -9.208
ATOM    725  CZ  ARG A  91      -8.047 -17.989  -7.955
ATOM    726  NH1 ARG A  91      -9.309 -18.053  -7.550
ATOM    727  NH2 ARG A  91      -7.073 -18.238  -7.095
ATOM    728  N   PHE A  91     -11.083 -21.533 -11.623
ATOM    729  CA  PHE A  92     -11.634 -22.535 -10.718
ATOM    730  C   PHE A  92     -10.757 -22.459  -9.477
ATOM    731  O   PHE A  92      -9.607 -22.035  -9.562
ATOM    732  CB  PHE A  92     -11.529 -23.941 -11.303
ATOM    733  CG  PHE A  92     -12.256 -24.119 -12.601
ATOM    734  CD1 PHE A  92     -11.558 -24.128 -13.808
ATOM    735  CD2 PHE A  92     -13.637 -24.311 -12.618
ATOM    736  CE1 PHE A  92     -12.229 -24.334 -15.024
ATOM    737  CE2 PHE A  92     -14.317 -24.516 -13.821
ATOM    738  CZ  PHE A  92     -13.612 -24.529 -15.026
ATOM    739  N   SER A  92     -11.274 -22.900  -8.340
ATOM    740  CA  SER A  93     -10.500 -22.816  -7.109
ATOM    741  C   SER A  93     -11.080 -23.648  -5.976
ATOM    742  O   SER A  93     -12.170 -24.210  -6.089
ATOM    743  CB  SER A  93     -10.479 -21.357  -6.653
ATOM    744  OG  SER A  93     -11.817 -20.892  -6.472
ATOM    745  N   THR A  93     -10.324 -23.733  -4.885
ATOM    746  CA  THR A  94     -10.800 -24.402  -3.688
ATOM    747  C   THR A  94     -11.219 -23.178  -2.869
ATOM    748  O   THR A  94     -11.266 -22.078  -3.421
ATOM    749  CB  THR A  94      -9.687 -25.226  -2.980
ATOM    750  OG1 THR A  94      -8.487 -24.454  -2.877
ATOM    751  CG2 THR A  94      -9.400 -26.507  -3.761
ATOM    752  N   VAL A  94     -11.525 -23.337  -1.588
ATOM    753  CA  VAL A  95     -11.960 -22.196  -0.782
ATOM    754  C   VAL A  95     -11.082 -21.844   0.422
ATOM    755  O   VAL A  95     -10.634 -20.706   0.570
ATOM    756  CB  VAL A  95     -13.392 -22.414  -0.244
ATOM    757  CG1 VAL A  95     -13.813 -21.229   0.618
ATOM    758  CG2 VAL A  95     -14.364 -22.613  -1.402
ATOM    759  N   LEU A  95     -10.851 -22.829   1.281
ATOM    760  CA  LEU A  96     -10.092 -22.634   2.515
ATOM    761  C   LEU A  96      -8.573 -22.519   2.430
ATOM    762  O   LEU A  96      -7.972 -21.723   3.147
ATOM    763  CB  LEU A  96     -10.433 -23.759   3.498
ATOM    764  CG  LEU A  96     -11.904 -23.944   3.883
ATOM    765  CD1 LEU A  96     -12.071 -25.230   4.697
ATOM    766  CD2 LEU A  96     -12.376 -22.748   4.680
ATOM    767  N   GLY A  96      -7.951 -23.320   1.576
ATOM    768  CA  GLY A  97      -6.500 -23.300   1.482
ATOM    769  C   GLY A  97      -5.831 -22.042   0.962
ATOM    770  O   GLY A  97      -6.416 -21.288   0.183
ATOM    771  N   SER A  97      -4.595 -21.817   1.407
ATOM    772  CA  SER A  98      -3.804 -20.676   0.957
ATOM    773  C   SER A  98      -3.227 -21.068  -0.406
ATOM    774  O   SER A  98      -3.442 -22.190  -0.864
ATOM    775  CB  SER A  98      -2.680 -20.356   1.958
ATOM    776  OG  SER A  98      -3.166 -19.618   3.074
ATOM    777  N   ARG A  98      -2.492 -20.158  -1.042
ATOM    778  CA  ARG A  99      -1.918 -20.377  -2.380
ATOM    779  C   ARG A  99      -1.204 -21.675  -2.765
ATOM    780  O   ARG A  99      -1.360 -22.152  -3.898
ATOM    781  CB  ARG A  99      -0.986 -19.217  -2.741
ATOM    782  CG  ARG A  99      -1.724 -17.931  -2.969
ATOM    783  CD  ARG A  99      -0.866 -16.906  -3.684
ATOM    784  NE  ARG A  99      -0.956 -17.058  -5.131
ATOM    785  CZ  ARG A  99      -0.063 -17.685  -5.887
ATOM    786  NH1 ARG A  99       1.017 -18.228  -5.338
ATOM    787  NH2 ARG A  99      -0.261 -17.778  -7.197
ATOM    788  N   GLY A  99      -0.403 -22.227  -1.866
ATOM    789  CA  GLY A 100       0.311 -23.443  -2.207
ATOM    790  C   GLY A 100      -0.341 -24.723  -1.733
ATOM    791  O   GLY A 100       0.275 -25.786  -1.799
ATOM    792  N   SER A 100      -1.584 -24.636  -1.263
ATOM    793  CA  SER A 101      -2.285 -25.821  -0.787
ATOM    794  C   SER A 101      -2.664 -26.705  -1.972
ATOM    795  O   SER A 101      -2.705 -26.246  -3.115
ATOM    796  CB  SER A 101      -3.528 -25.430   0.029
ATOM    797  OG  SER A 101      -4.459 -24.698  -0.743
ATOM    798  N   ALA A 101      -2.945 -27.971  -1.691
ATOM    799  CA  ALA A 102      -3.262 -28.947  -2.730
ATOM    800  C   ALA A 102      -4.595 -28.795  -3.442
ATOM    801  O   ALA A 102      -5.576 -28.320  -2.872
ATOM    802  CB  ALA A 102      -3.160 -30.342  -2.154
ATOM    803  N   ASP A 102      -4.617 -29.233  -4.698
ATOM    804  CA  ASP A 103      -5.820 -29.178  -5.522
ATOM    805  C   ASP A 103      -6.886 -30.173  -5.078
ATOM    806  O   ASP A 103      -8.073 -29.853  -5.069
ATOM    807  CB  ASP A 103      -5.504 -29.502  -6.994
ATOM    808  CG  ASP A 103      -4.826 -28.361  -7.733
ATOM    809  OD1 ASP A 103      -4.894 -27.205  -7.272
ATOM    810  OD2 ASP A 103      -4.235 -28.629  -8.803
ATOM    811  N   THR A 103      -6.461 -31.378  -4.703
ATOM    812  CA  THR A 104      -7.410 -32.434  -4.352
ATOM    813  C   THR A 104      -7.879 -32.597  -2.906
ATOM    814  O   THR A 104      -8.114 -33.714  -2.442
ATOM    815  CB  THR A 104      -6.881 -33.792  -4.860
ATOM    816  OG1 THR A 104      -5.623 -34.081  -4.235
ATOM    817  CG2 THR A 104      -6.684 -33.744  -6.379
ATOM    818  N   VAL A 104      -8.022 -31.489  -2.193
ATOM    819  CA  VAL A 105      -8.500 -31.539  -0.818
ATOM    820  C   VAL A 105     -10.027 -31.628  -0.868
ATOM    821  O   VAL A 105     -10.618 -31.477  -1.938
ATOM    822  CB  VAL A 105      -8.119 -30.249  -0.063
ATOM    823  CG1 VAL A 105      -6.610 -30.109  -0.011
ATOM    824  CG2 VAL A 105      -8.743 -29.035  -0.763
ATOM    825  N   ARG A 105     -10.663 -31.898   0.269
ATOM    826  CA  ARG A 106     -12.125 -31.933   0.312
ATOM    827  C   ARG A 106     -12.537 -30.494   0.575
ATOM    828  O   ARG A 106     -12.197 -29.927   1.616
ATOM    829  CB  ARG A 106     -12.655 -32.819   1.448
ATOM    830  CG  ARG A 106     -14.182 -32.710   1.623
ATOM    831  CD  ARG A 106     -14.728 -33.650   2.702
ATOM    832  NE  ARG A 106     -14.545 -35.056   2.356
ATOM    833  CZ  ARG A 106     -15.264 -35.711   1.448
ATOM    834  NH1 ARG A 106     -16.235 -35.096   0.783
ATOM    835  NH2 ARG A 106     -15.003 -36.988   1.198
ATOM    836  N   ASP A 106     -13.270 -29.899  -0.358
ATOM    837  CA  ASP A 107     -13.670 -28.509  -0.192
ATOM    838  C   ASP A 107     -14.628 -28.133  -1.305
ATOM    839  O   ASP A 107     -14.757 -28.850  -2.303
ATOM    840  CB  ASP A 107     -12.419 -27.617  -0.277
ATOM    841  CG  ASP A 107     -12.610 -26.245   0.356
ATOM    842  OD1 ASP A 107     -13.721 -25.926   0.822
ATOM    843  OD2 ASP A 107     -11.625 -25.475   0.385
ATOM    844  N   VAL A 107     -15.311 -27.011  -1.124
ATOM    845  CA  VAL A 108     -16.207 -26.515  -2.148
ATOM    846  C   VAL A 108     -15.237 -26.053  -3.228
ATOM    847  O   VAL A 108     -14.078 -25.755  -2.933
ATOM    848  CB  VAL A 108     -17.024 -25.302  -1.645
ATOM    849  CG1 VAL A 108     -17.900 -24.748  -2.772
ATOM    850  CG2 VAL A 108     -17.883 -25.716  -0.462
ATOM    851  N   ARG A 108     -15.683 -26.031  -4.476
ATOM    852  CA  ARG A 109     -14.827 -25.567  -5.558
ATOM    853  C   ARG A 109     -15.436 -24.317  -6.174
ATOM    854  O   ARG A 109     -16.645 -24.266  -6.417
ATOM    855  CB  ARG A 109     -14.673 -26.650  -6.638
ATOM    856  CG  ARG A 109     -13.868 -27.880  -6.201
ATOM    857  CD  ARG A 109     -12.495 -27.481  -5.667
ATOM    858  NE  ARG A 109     -11.567 -28.602  -5.510
ATOM    859  CZ  ARG A 109     -11.715 -29.614  -4.658
ATOM    860  NH1 ARG A 109     -12.773 -29.683  -3.858
ATOM    861  NH2 ARG A 109     -10.781 -30.551  -4.588
ATOM    862  N   GLY A 109     -14.599 -23.308  -6.403
ATOM    863  CA  GLY A 110     -15.059 -22.076  -7.021
ATOM    864  C   GLY A 110     -15.121 -22.271  -8.529
ATOM    865  O   GLY A 110     -14.302 -22.996  -9.096
ATOM    866  N   PHE A 110     -16.081 -21.615  -9.175
ATOM    867  CA  PHE A 111     -16.286 -21.721 -10.622
ATOM    868  C   PHE A 111     -16.686 -20.308 -11.040
ATOM    869  O   PHE A 111     -17.873 -19.986 -11.128
ATOM    870  CB  PHE A 111     -17.428 -22.715 -10.877
ATOM    871  CG  PHE A 111     -17.557 -23.176 -12.310
ATOM    872  CD1 PHE A 111     -17.488 -22.274 -13.366
ATOM    873  CD2 PHE A 111     -17.834 -24.512 -12.592
ATOM    874  CE1 PHE A 111     -17.700 -22.695 -14.684
ATOM    875  CE2 PHE A 111     -18.048 -24.940 -13.904
ATOM    876  CZ  PHE A 111     -17.981 -24.026 -14.951
ATOM    877  N   ALA A 111     -15.690 -19.463 -11.278
ATOM    878  CA  ALA A 112     -15.935 -18.064 -11.623
ATOM    879  C   ALA A 112     -15.717 -17.768 -13.092
ATOM    880  O   ALA A 112     -14.648 -18.045 -13.642
ATOM    881  CB  ALA A 112     -15.044 -17.154 -10.760
ATOM    882  N   VAL A 112     -16.737 -17.180 -13.715
ATOM    883  CA  VAL A 113     -16.694 -16.847 -15.135
ATOM    884  C   VAL A 113     -16.852 -15.353 -15.406
ATOM    885  O   VAL A 113     -17.813 -14.720 -14.956
ATOM    886  CB  VAL A 113     -17.828 -17.567 -15.913
ATOM    887  CG1 VAL A 113     -17.691 -17.295 -17.408
ATOM    888  CG2 VAL A 113     -17.804 -19.049 -15.631
ATOM    889  N   LYS A 113     -15.902 -14.792 -16.143
ATOM    890  CA  LYS A 114     -15.965 -13.388 -16.515
ATOM    891  C   LYS A 114     -16.354 -13.349 -17.992
ATOM    892  O   LYS A 114     -15.620 -13.848 -18.846
ATOM    893  CB  LYS A 114     -14.607 -12.697 -16.309
ATOM    894  CG  LYS A 114     -14.571 -11.222 -16.760
ATOM    895  CD  LYS A 114     -13.241 -10.535 -16.402
ATOM    896  CE  LYS A 114     -13.034 -10.427 -14.891
ATOM    897  NZ  LYS A 114     -14.076  -9.599 -14.209
ATOM    898  N   PHE A 114     -17.525 -12.783 -18.279
ATOM    899  CA  PHE A 115     -18.012 -12.658 -19.655
ATOM    900  C   PHE A 115     -17.641 -11.275 -20.183
ATOM    901  O   PHE A 115     -18.159 -10.268 -19.694
ATOM    902  CB  PHE A 115     -19.543 -12.777 -19.724
ATOM    903  CG  PHE A 115     -20.093 -14.125 -19.344
ATOM    904  CD1 PHE A 115     -20.287 -14.466 -18.010
ATOM    905  CD2 PHE A 115     -20.496 -15.028 -20.332
ATOM    906  CE1 PHE A 115     -20.880 -15.681 -17.657
ATOM    907  CE2 PHE A 115     -21.090 -16.248 -19.996
ATOM    908  CZ  PHE A 115     -21.285 -16.577 -18.653
ATOM    909  N   TYR A 115     -16.756 -11.222 -21.175
ATOM    910  CA  TYR A 116     -16.337  -9.951 -21.765
ATOM    911  C   TYR A 116     -17.320  -9.590 -22.890
ATOM    912  O   TYR A 116     -16.999  -9.720 -24.077
ATOM    913  CB  TYR A 116     -14.920 -10.078 -22.338
ATOM    914  CG  TYR A 116     -13.842 -10.474 -21.332
ATOM    915  CD1 TYR A 116     -13.221  -9.520 -20.533
ATOM    916  CD2 TYR A 116     -13.418 -11.798 -21.216
ATOM    917  CE1 TYR A 116     -12.198  -9.859 -19.650
ATOM    918  CE2 TYR A 116     -12.394 -12.154 -20.330
ATOM    919  CZ  TYR A 116     -11.789 -11.172 -19.555
ATOM    920  OH  TYR A 116     -10.754 -11.498 -18.706
ATOM    921  N   THR A 116     -18.517  -9.142 -22.519
ATOM    922  CA  THR A 117     -19.529  -8.797 -23.518
ATOM    923  C   THR A 117     -19.347  -7.410 -24.113
ATOM    924  O   THR A 117     -18.636  -6.564 -23.561
ATOM    925  CB  THR A 117     -20.970  -8.867 -22.941
ATOM    926  OG1 THR A 117     -21.306  -7.619 -22.319
ATOM    927  CG2 THR A 117     -21.086  -9.978 -21.911
ATOM    928  N   GLU A 117     -20.003  -7.178 -25.249
ATOM    929  CA  GLU A 118     -19.932  -5.888 -25.924
ATOM    930  C   GLU A 118     -20.660  -4.829 -25.101
ATOM    931  O   GLU A 118     -20.521  -3.633 -25.358
ATOM    932  CB  GLU A 118     -20.581  -5.974 -27.309
ATOM    933  CG  GLU A 118     -19.936  -6.957 -28.267
ATOM    934  CD  GLU A 118     -18.604  -6.476 -28.812
ATOM    935  OE1 GLU A 118     -18.339  -6.727 -30.008
ATOM    936  OE2 GLU A 118     -17.821  -5.862 -28.055
ATOM    937  N   GLU A 118     -21.447  -5.274 -24.122
ATOM    938  CA  GLU A 119     -22.198  -4.366 -23.260
ATOM    939  C   GLU A 119     -21.566  -4.233 -21.865
ATOM    940  O   GLU A 119     -22.197  -3.718 -20.936
ATOM    941  CB  GLU A 119     -23.644  -4.853 -23.105
ATOM    942  CG  GLU A 119     -24.467  -4.915 -24.393
ATOM    943  CD  GLU A 119     -23.996  -5.987 -25.369
ATOM    944  OE1 GLU A 119     -23.698  -7.116 -24.933
ATOM    945  OE2 GLU A 119     -23.942  -5.699 -26.583
ATOM    946  N   GLY A 119     -20.328  -4.698 -21.720
ATOM    947  CA  GLY A 120     -19.657  -4.610 -20.430
ATOM    948  C   GLY A 120     -19.326  -5.974 -19.849
ATOM    949  O   GLY A 120     -19.737  -7.003 -20.383
ATOM    950  N   ASN A 120     -18.580  -5.997 -18.749
ATOM    951  CA  ASN A 121     -18.217  -7.269 -18.140
ATOM    952  C   ASN A 121     -19.300  -7.793 -17.216
ATOM    953  O   ASN A 121     -19.809  -7.071 -16.358
ATOM    954  CB  ASN A 121     -16.905  -7.147 -17.348
ATOM    955  CG  ASN A 121     -15.694  -7.014 -18.242
ATOM    956  OD1 ASN A 121     -15.774  -7.250 -19.446
ATOM    957  ND2 ASN A 121     -14.553  -6.649 -17.654
ATOM    958  N   TRP A 121     -19.662  -9.056 -17.409
ATOM    959  CA  TRP A 122     -20.648  -9.706 -16.563
ATOM    960  C   TRP A 122     -19.927 -10.870 -15.905
ATOM    961  O   TRP A 122     -19.357 -11.710 -16.597
ATOM    962  CB  TRP A 122     -21.835 -10.221 -17.395
ATOM    963  CG  TRP A 122     -22.723 -11.195 -16.655
ATOM    964  CD1 TRP A 122     -23.126 -11.110 -15.353
ATOM    965  CD2 TRP A 122     -23.336 -12.381 -17.185
ATOM    966  NE1 TRP A 122     -23.948 -12.164 -15.039
ATOM    967  CE2 TRP A 122     -24.094 -12.961 -16.143
ATOM    968  CE3 TRP A 122     -23.318 -13.009 -18.439
ATOM    969  CZ2 TRP A 122     -24.830 -14.144 -16.314
ATOM    970  CZ3 TRP A 122     -24.050 -14.185 -18.612
ATOM    971  CH2 TRP A 122     -24.795 -14.740 -17.552
ATOM    972  N   ASP A 122     -19.908 -10.903 -14.575
ATOM    973  CA  ASP A 123     -19.255 -12.011 -13.877
ATOM    974  C   ASP A 123     -20.299 -12.896 -13.227
ATOM    975  O   ASP A 123     -21.240 -12.404 -12.604
ATOM    976  CB  ASP A 123     -18.329 -11.538 -12.742
ATOM    977  CG  ASP A 123     -17.109 -10.790 -13.226
ATOM    978  OD1 ASP A 123     -16.730 -10.914 -14.408
ATOM    979  OD2 ASP A 123     -16.510 -10.081 -12.390
ATOM    980  N   LEU A 123     -20.141 -14.202 -13.381
ATOM    981  CA  LEU A 124     -21.035 -15.141 -12.720
ATOM    982  C   LEU A 124     -20.071 -15.853 -11.780
ATOM    983  O   LEU A 124     -19.351 -16.762 -12.184
ATOM    984  CB  LEU A 124     -21.655 -16.131 -13.714
ATOM    985  CG  LEU A 124     -22.624 -17.143 -13.087
ATOM    986  CD1 LEU A 124     -23.628 -16.433 -12.180
ATOM    987  CD2 LEU A 124     -23.343 -17.914 -14.195
ATOM    988  N   VAL A 124     -20.040 -15.404 -10.532
ATOM    989  CA  VAL A 125     -19.135 -15.961  -9.534
ATOM    990  C   VAL A 125     -19.824 -17.089  -8.778
ATOM    991  O   VAL A 125     -20.466 -16.856  -7.762
ATOM    992  CB  VAL A 125     -18.701 -14.847  -8.555
ATOM    993  CG1 VAL A 125     -17.478 -15.277  -7.778
ATOM    994  CG2 VAL A 125     -18.414 -13.573  -9.329
ATOM    995  N   GLY A 125     -19.694 -18.314  -9.282
ATOM    996  CA  GLY A 126     -20.349 -19.436  -8.631
ATOM    997  C   GLY A 126     -19.447 -20.478  -7.994
ATOM    998  O   GLY A 126     -18.232 -20.304  -7.926
ATOM    999  N   ASN A 126     -20.062 -21.554  -7.507
ATOM   1000  CA  ASN A 127     -19.351 -22.668  -6.886
ATOM   1001  C   ASN A 127     -19.860 -23.956  -7.524
ATOM   1002  O   ASN A 127     -20.818 -23.931  -8.300
ATOM   1003  CB  ASN A 127     -19.603 -22.725  -5.372
ATOM   1004  CG  ASN A 127     -18.704 -21.791  -4.590
ATOM   1005  OD1 ASN A 127     -17.693 -21.313  -5.100
ATOM   1006  ND2 ASN A 127     -19.066 -21.534  -3.336
ATOM   1007  N   ASN A 127     -19.233 -25.080  -7.186
ATOM   1008  CA  ASN A 128     -19.632 -26.370  -7.747
ATOM   1009  C   ASN A 128     -20.698 -27.076  -6.901
ATOM   1010  O   ASN A 128     -20.989 -28.257  -7.107
ATOM   1011  CB  ASN A 128     -18.404 -27.270  -7.907
ATOM   1012  CG  ASN A 128     -17.955 -27.872  -6.598
ATOM   1013  OD1 ASN A 128     -18.076 -27.251  -5.537
ATOM   1014  ND2 ASN A 128     -17.422 -29.086  -6.663
ATOM   1015  N   ILE A 128     -21.256 -26.338  -5.944
ATOM   1016  CA  ILE A 129     -22.321 -26.812  -5.058
ATOM   1017  C   ILE A 129     -23.358 -25.683  -5.116
ATOM   1018  O   ILE A 129     -23.014 -24.510  -4.979
ATOM   1019  CB  ILE A 129     -21.782 -27.047  -3.622
ATOM   1020  CG1 ILE A 129     -20.897 -28.299  -3.625
ATOM   1021  CG2 ILE A 129     -22.934 -27.199  -2.624
ATOM   1022  CD1 ILE A 129     -20.217 -28.600  -2.292
ATOM   1023  N   PRO A 129     -24.643 -26.026  -5.324
ATOM   1024  CA  PRO A 130     -25.760 -25.077  -5.435
ATOM   1025  C   PRO A 130     -26.233 -24.256  -4.238
ATOM   1026  O   PRO A 130     -27.003 -23.304  -4.410
ATOM   1027  CB  PRO A 130     -26.880 -25.948  -6.006
ATOM   1028  CG  PRO A 130     -26.658 -27.233  -5.281
ATOM   1029  CD  PRO A 130     -25.141 -27.417  -5.352
ATOM   1030  N   VAL A 130     -25.800 -24.609  -3.036
ATOM   1031  CA  VAL A 131     -26.220 -23.865  -1.854
ATOM   1032  C   VAL A 131     -25.016 -23.415  -1.038
ATOM   1033  O   VAL A 131     -23.877 -23.686  -1.412
ATOM   1034  CB  VAL A 131     -27.152 -24.716  -0.963
ATOM   1035  CG1 VAL A 131     -28.459 -24.986  -1.701
ATOM   1036  CG2 VAL A 131     -26.472 -26.028  -0.591
ATOM   1037  N   PHE A 131     -25.266 -22.717   0.066
ATOM   1038  CA  PHE A 132     -24.169 -22.254   0.906
ATOM   1039  C   PHE A 132     -24.435 -22.485   2.394
ATOM   1040  O   PHE A 132     -25.548 -22.839   2.787
ATOM   1041  CB  PHE A 132     -23.878 -20.774   0.636
ATOM   1042  CG  PHE A 132     -22.449 -20.396   0.893
ATOM   1043  CD1 PHE A 132     -21.430 -20.960   0.131
ATOM   1044  CD2 PHE A 132     -22.115 -19.520   1.924
ATOM   1045  CE1 PHE A 132     -20.092 -20.663   0.390
ATOM   1046  CE2 PHE A 132     -20.777 -19.214   2.194
ATOM   1047  CZ  PHE A 132     -19.764 -19.788   1.425
ATOM   1048  N   PHE A 132     -23.402 -22.281   3.211
ATOM   1049  CA  PHE A 133     -23.466 -22.489   4.662
ATOM   1050  C   PHE A 133     -24.343 -21.513   5.432
ATOM   1051  O   PHE A 133     -24.866 -21.847   6.495
ATOM   1052  CB  PHE A 133     -22.066 -22.374   5.281
ATOM   1053  CG  PHE A 133     -21.104 -23.447   4.860
ATOM   1054  CD1 PHE A 133     -21.111 -24.695   5.479
ATOM   1055  CD2 PHE A 133     -20.151 -23.190   3.880
ATOM   1056  CE1 PHE A 133     -20.179 -25.669   5.132
ATOM   1057  CE2 PHE A 133     -19.214 -24.159   3.523
ATOM   1058  CZ  PHE A 133     -19.228 -25.401   4.152
ATOM   1059  N   ILE A 133     -24.471 -20.298   4.914
ATOM   1060  CA  ILE A 134     -25.213 -19.252   5.602
ATOM   1061  C   ILE A 134     -26.243 -18.545   4.736
ATOM   1062  O   ILE A 134     -26.181 -18.605   3.511
ATOM   1063  CB  ILE A 134     -24.231 -18.196   6.149
ATOM   1064  CG1 ILE A 134     -23.348 -17.683   5.005
ATOM   1065  CG2 ILE A 134     -23.353 -18.810   7.242
ATOM   1066  CD1 ILE A 134     -22.381 -16.570   5.403
ATOM   1067  N   GLN A 134     -27.183 -17.863   5.388
ATOM   1068  CA  GLN A 135     -28.234 -17.134   4.685
ATOM   1069  C   GLN A 135     -27.922 -15.642   4.583
ATOM   1070  O   GLN A 135     -28.353 -14.981   3.642
ATOM   1071  CB  GLN A 135     -29.576 -17.317   5.401
ATOM   1072  CG  GLN A 135     -30.021 -18.764   5.531
ATOM   1073  CD  GLN A 135     -31.321 -18.905   6.297
ATOM   1074  OE1 GLN A 135     -31.566 -18.180   7.264
ATOM   1075  NE2 GLN A 135     -32.154 -19.857   5.883
ATOM   1076  N   ASP A 135     -27.171 -15.120   5.552
ATOM   1077  CA  ASP A 136     -26.820 -13.700   5.574
ATOM   1078  C   ASP A 136     -25.310 -13.508   5.404
ATOM   1079  O   ASP A 136     -24.513 -14.133   6.104
ATOM   1080  CB  ASP A 136     -27.269 -13.070   6.898
ATOM   1081  CG  ASP A 136     -27.262 -11.544   6.856
ATOM   1082  OD1 ASP A 136     -26.263 -10.957   6.390
ATOM   1083  OD2 ASP A 136     -28.259 -10.926   7.293
ATOM   1084  N   ALA A 136     -24.931 -12.623   4.483
ATOM   1085  CA  ALA A 137     -23.525 -12.344   4.195
ATOM   1086  C   ALA A 137     -22.730 -11.888   5.418
ATOM   1087  O   ALA A 137     -21.512 -12.076   5.483
ATOM   1088  CB  ALA A 137     -23.424 -11.286   3.094
ATOM   1089  N   ILE A 137     -23.412 -11.292   6.388
ATOM   1090  CA  ILE A 138     -22.721 -10.798   7.574
ATOM   1091  C   ILE A 138     -21.963 -11.896   8.324
ATOM   1092  O   ILE A 138     -21.001 -11.609   9.038
ATOM   1093  CB  ILE A 138     -23.703 -10.088   8.541
ATOM   1094  CG1 ILE A 138     -22.919  -9.189   9.502
ATOM   1095  CG2 ILE A 138     -24.510 -11.115   9.324
ATOM   1096  CD1 ILE A 138     -23.792  -8.310  10.373
ATOM   1097  N   LYS A 138     -22.373 -13.151   8.148
ATOM   1098  CA  LYS A 139     -21.707 -14.255   8.828
ATOM   1099  C   LYS A 139     -20.597 -14.939   8.031
ATOM   1100  O   LYS A 139     -20.047 -15.943   8.474
ATOM   1101  CB  LYS A 139     -22.732 -15.309   9.281
ATOM   1102  CG  LYS A 139     -23.726 -14.796  10.327
ATOM   1103  CD  LYS A 139     -24.337 -15.938  11.136
ATOM   1104  CE  LYS A 139     -23.311 -16.571  12.067
ATOM   1105  NZ  LYS A 139     -22.809 -15.589  13.079
ATOM   1106  N   PHE A 139     -20.244 -14.406   6.869
ATOM   1107  CA  PHE A 140     -19.190 -15.039   6.087
ATOM   1108  C   PHE A 140     -17.894 -15.151   6.898
ATOM   1109  O   PHE A 140     -17.213 -16.181   6.862
ATOM   1110  CB  PHE A 140     -18.932 -14.262   4.795
ATOM   1111  CG  PHE A 140     -18.184 -15.051   3.757
ATOM   1112  CD1 PHE A 140     -18.727 -16.219   3.228
ATOM   1113  CD2 PHE A 140     -16.950 -14.618   3.288
ATOM   1114  CE1 PHE A 140     -18.056 -16.939   2.246
ATOM   1115  CE2 PHE A 140     -16.267 -15.332   2.302
ATOM   1116  CZ  PHE A 140     -16.819 -16.492   1.779
ATOM   1117  N   PRO A 140     -17.530 -14.093   7.642
ATOM   1118  CA  PRO A 141     -16.293 -14.192   8.424
ATOM   1119  C   PRO A 141     -16.334 -15.315   9.453
ATOM   1120  O   PRO A 141     -15.309 -15.921   9.756
ATOM   1121  CB  PRO A 141     -16.187 -12.819   9.079
ATOM   1122  CG  PRO A 141     -16.822 -11.925   8.061
ATOM   1123  CD  PRO A 141     -18.051 -12.715   7.669
ATOM   1124  N   ASP A 141     -17.519 -15.588   9.993
ATOM   1125  CA  ASP A 142     -17.669 -16.643  10.988
ATOM   1126  C   ASP A 142     -17.435 -18.027  10.406
ATOM   1127  O   ASP A 142     -16.625 -18.798  10.922
ATOM   1128  CB  ASP A 142     -19.067 -16.607  11.607
ATOM   1129  CG  ASP A 142     -19.341 -15.320  12.357
ATOM   1130  OD1 ASP A 142     -18.552 -14.977  13.262
ATOM   1131  OD2 ASP A 142     -20.348 -14.656  12.043
ATOM   1132  N   VAL A 142     -18.150 -18.352   9.336
ATOM   1133  CA  VAL A 143     -17.998 -19.669   8.746
ATOM   1134  C   VAL A 143     -16.607 -19.857   8.159
ATOM   1135  O   VAL A 143     -16.017 -20.930   8.303
ATOM   1136  CB  VAL A 143     -19.100 -19.943   7.682
ATOM   1137  CG1 VAL A 143     -18.948 -19.012   6.496
ATOM   1138  CG2 VAL A 143     -19.055 -21.403   7.263
ATOM   1139  N   ILE A 143     -16.066 -18.813   7.532
ATOM   1140  CA  ILE A 144     -14.723 -18.907   6.955
ATOM   1141  C   ILE A 144     -13.673 -19.023   8.066
ATOM   1142  O   ILE A 144     -12.760 -19.838   7.973
ATOM   1143  CB  ILE A 144     -14.408 -17.691   6.045
ATOM   1144  CG1 ILE A 144     -15.321 -17.713   4.814
ATOM   1145  CG2 ILE A 144     -12.957 -17.735   5.581
ATOM   1146  CD1 ILE A 144     -15.240 -19.003   3.997
ATOM   1147  N   HIS A 144     -13.797 -18.223   9.120
ATOM   1148  CA  HIS A 145     -12.835 -18.321  10.209
ATOM   1149  C   HIS A 145     -12.909 -19.717  10.830
ATOM   1150  O   HIS A 145     -11.884 -20.307  11.162
ATOM   1151  CB  HIS A 145     -13.118 -17.280  11.291
ATOM   1152  CG  HIS A 145     -12.610 -15.905  10.975
ATOM   1153  ND1 HIS A 145     -12.679 -14.866  11.880
ATOM   1154  CD2 HIS A 145     -12.040 -15.391   9.859
ATOM   1155  CE1 HIS A 145     -12.174 -13.773  11.336
ATOM   1156  NE2 HIS A 145     -11.780 -14.064  10.110
ATOM   1157  N   ALA A 145     -14.117 -20.252  10.991
ATOM   1158  CA  ALA A 146     -14.262 -21.582  11.575
ATOM   1159  C   ALA A 146     -13.596 -22.675  10.738
ATOM   1160  O   ALA A 146     -12.983 -23.586  11.281
ATOM   1161  CB  ALA A 146     -15.740 -21.909  11.777
ATOM   1162  N   GLY A 146     -13.717 -22.586   9.415
ATOM   1163  CA  GLY A 147     -13.127 -23.599   8.554
ATOM   1164  C   GLY A 147     -11.632 -23.448   8.330
ATOM   1165  O   GLY A 147     -10.919 -24.435   8.170
ATOM   1166  N   LYS A 147     -11.166 -22.203   8.308
ATOM   1167  CA  LYS A 148      -9.753 -21.896   8.106
ATOM   1168  C   LYS A 148      -8.897 -22.451   9.246
ATOM   1169  O   LYS A 148      -9.419 -22.933  10.252
ATOM   1170  CB  LYS A 148      -9.562 -20.375   8.029
ATOM   1171  CG  LYS A 148     -10.002 -19.730   6.725
ATOM   1172  CD  LYS A 148      -8.912 -19.821   5.676
ATOM   1173  CE  LYS A 148      -9.214 -18.913   4.482
ATOM   1174  NZ  LYS A 148      -8.030 -18.852   3.575
ATOM   1175  N   PRO A 148      -7.563 -22.397   9.099
ATOM   1176  CA  PRO A 149      -6.691 -22.907  10.167
ATOM   1177  C   PRO A 149      -7.001 -22.155  11.464
ATOM   1178  O   PRO A 149      -7.251 -20.946  11.444
ATOM   1179  CB  PRO A 149      -5.286 -22.607   9.642
ATOM   1180  CG  PRO A 149      -5.455 -22.677   8.150
ATOM   1181  CD  PRO A 149      -6.774 -21.964   7.931
ATOM   1182  N   GLU A 149      -7.004 -22.869  12.585
ATOM   1183  CA  GLU A 150      -7.307 -22.258  13.874
ATOM   1184  C   GLU A 150      -6.252 -21.182  14.165
ATOM   1185  O   GLU A 150      -5.058 -21.384  13.930
ATOM   1186  CB  GLU A 150      -7.388 -23.352  14.946
ATOM   1187  CG  GLU A 150      -8.140 -24.592  14.415
ATOM   1188  CD  GLU A 150      -8.892 -25.383  15.469
ATOM   1189  OE1 GLU A 150      -8.447 -25.434  16.633
ATOM   1190  OE2 GLU A 150      -9.933 -25.982  15.112
ATOM   1191  N   PRO A 150      -6.694 -20.015  14.672
ATOM   1192  CA  PRO A 151      -5.869 -18.845  14.998
ATOM   1193  C   PRO A 151      -4.620 -18.965  15.861
ATOM   1194  O   PRO A 151      -3.624 -18.292  15.600
ATOM   1195  CB  PRO A 151      -6.885 -17.864  15.582
ATOM   1196  CG  PRO A 151      -7.882 -18.757  16.222
ATOM   1197  CD  PRO A 151      -8.068 -19.823  15.176
ATOM   1198  N   HIS A 151      -4.649 -19.809  16.882
ATOM   1199  CA  HIS A 152      -3.483 -19.916  17.742
ATOM   1200  C   HIS A 152      -2.252 -20.525  17.069
ATOM   1201  O   HIS A 152      -1.146 -20.001  17.212
ATOM   1202  CB  HIS A 152      -3.834 -20.703  19.012
ATOM   1203  CG  HIS A 152      -4.389 -22.069  18.750
ATOM   1204  ND1 HIS A 152      -5.538 -22.282  18.018
ATOM   1205  CD2 HIS A 152      -3.967 -23.293  19.150
ATOM   1206  CE1 HIS A 152      -5.800 -23.577  17.980
ATOM   1207  NE2 HIS A 152      -4.862 -24.213  18.659
ATOM   1208  N   ASN A 152      -2.441 -21.609  16.320
ATOM   1209  CA  ASN A 153      -1.318 -22.294  15.685
ATOM   1210  C   ASN A 153      -1.355 -22.405  14.160
ATOM   1211  O   ASN A 153      -0.418 -22.919  13.549
ATOM   1212  CB  ASN A 153      -1.188 -23.703  16.281
ATOM   1213  CG  ASN A 153      -2.448 -24.542  16.104
ATOM   1214  OD1 ASN A 153      -3.432 -24.102  15.506
ATOM   1215  ND2 ASN A 153      -2.420 -25.761  16.626
ATOM   1216  N   GLU A 153      -2.424 -21.900  13.556
ATOM   1217  CA  GLU A 154      -2.629 -21.974  12.115
ATOM   1218  C   GLU A 154      -2.618 -23.421  11.614
ATOM   1219  O   GLU A 154      -1.906 -23.768  10.672
ATOM   1220  CB  GLU A 154      -1.593 -21.157  11.328
ATOM   1221  CG  GLU A 154      -2.117 -20.828   9.926
ATOM   1222  CD  GLU A 154      -1.087 -20.240   8.981
ATOM   1223  OE1 GLU A 154      -1.476 -19.383   8.162
ATOM   1224  OE2 GLU A 154       0.094 -20.637   9.033
ATOM   1225  N   VAL A 154      -3.410 -24.258  12.273
ATOM   1226  CA  VAL A 155      -3.564 -25.663  11.910
ATOM   1227  C   VAL A 155      -5.074 -25.896  11.915
ATOM   1228  O   VAL A 155      -5.766 -25.404  12.802
ATOM   1229  CB  VAL A 155      -2.920 -26.604  12.955
ATOM   1230  CG1 VAL A 155      -3.208 -28.052  12.597
ATOM   1231  CG2 VAL A 155      -1.417 -26.375  13.010
ATOM   1232  N   PRO A 155      -5.605 -26.660  10.942
ATOM   1233  CA  PRO A 156      -4.955 -27.342   9.821
ATOM   1234  C   PRO A 156      -5.114 -26.595   8.491
ATOM   1235  O   PRO A 156      -6.027 -25.779   8.325
ATOM   1236  CB  PRO A 156      -5.671 -28.682   9.799
ATOM   1237  CG  PRO A 156      -7.098 -28.246  10.036
ATOM   1238  CD  PRO A 156      -6.991 -27.141  11.097
ATOM   1239  N   GLN A 156      -4.237 -26.904   7.542
ATOM   1240  CA  GLN A 157      -4.266 -26.279   6.220
ATOM   1241  C   GLN A 157      -5.279 -26.909   5.259
ATOM   1242  O   GLN A 157      -5.295 -28.126   5.071
ATOM   1243  CB  GLN A 157      -2.880 -26.360   5.578
ATOM   1244  CG  GLN A 157      -2.822 -25.777   4.170
ATOM   1245  CD  GLN A 157      -2.973 -24.265   4.148
ATOM   1246  OE1 GLN A 157      -3.389 -23.686   3.141
ATOM   1247  NE2 GLN A 157      -2.623 -23.617   5.255
ATOM   1248  N   ALA A 157      -6.102 -26.063   4.641
ATOM   1249  CA  ALA A 158      -7.093 -26.494   3.656
ATOM   1250  C   ALA A 158      -7.885 -27.742   4.049
ATOM   1251  O   ALA A 158      -7.998 -28.691   3.269
ATOM   1252  CB  ALA A 158      -6.400 -26.721   2.313
ATOM   1253  N   GLN A 158      -8.456 -27.728   5.248
ATOM   1254  CA  GLN A 159      -9.227 -28.866   5.740
ATOM   1255  C   GLN A 159     -10.346 -28.415   6.658
ATOM   1256  O   GLN A 159     -10.170 -27.505   7.470
ATOM   1257  CB  GLN A 159      -8.338 -29.814   6.550
ATOM   1258  CG  GLN A 159      -7.137 -30.385   5.830
ATOM   1259  CD  GLN A 159      -6.184 -31.078   6.792
ATOM   1260  OE1 GLN A 159      -6.573 -31.990   7.520
ATOM   1261  NE2 GLN A 159      -4.930 -30.642   6.801
ATOM   1262  N   SER A 159     -11.495 -29.068   6.543
ATOM   1263  CA  SER A 160     -12.613 -28.752   7.412
ATOM   1264  C   SER A 160     -12.568 -29.755   8.567
ATOM   1265  O   SER A 160     -13.376 -29.692   9.490
ATOM   1266  CB  SER A 160     -13.934 -28.881   6.648
ATOM   1267  OG  SER A 160     -14.034 -30.142   6.010
ATOM   1268  N   ALA A 160     -11.593 -30.664   8.510
ATOM   1269  CA  ALA A 161     -11.436 -31.713   9.516
ATOM   1270  C   ALA A 161     -10.751 -31.260  10.804
ATOM   1271  O   ALA A 161      -9.599 -31.617  11.072
ATOM   1272  CB  ALA A 161     -10.677 -32.902   8.915
ATOM   1273  N   HIS A 161     -11.465 -30.464  11.589
ATOM   1274  CA  HIS A 162     -10.956 -29.985  12.870
ATOM   1275  C   HIS A 162     -12.079 -29.397  13.701
ATOM   1276  O   HIS A 162     -13.141 -29.056  13.176
ATOM   1277  CB  HIS A 162      -9.834 -28.953  12.678
ATOM   1278  CG  HIS A 162     -10.222 -27.767  11.854
ATOM   1279  ND1 HIS A 162     -10.424 -26.516  12.398
ATOM   1280  CD2 HIS A 162     -10.395 -27.630  10.519
ATOM   1281  CE1 HIS A 162     -10.701 -25.658  11.431
ATOM   1282  NE2 HIS A 162     -10.687 -26.309  10.281
ATOM   1283  N   ASN A 162     -11.833 -29.285  15.001
ATOM   1284  CA  ASN A 163     -12.811 -28.762  15.950
ATOM   1285  C   ASN A 163     -13.686 -27.577  15.536
ATOM   1286  O   ASN A 163     -14.911 -27.681  15.488
ATOM   1287  CB  ASN A 163     -12.126 -28.383  17.273
ATOM   1288  CG  ASN A 163     -11.706 -29.593  18.112
ATOM   1289  OD1 ASN A 163     -12.350 -30.645  18.102
ATOM   1290  ND2 ASN A 163     -10.620 -29.426  18.870
ATOM   1291  N   ASN A 163     -13.060 -26.442  15.253
ATOM   1292  CA  ASN A 164     -13.812 -25.236  14.928
ATOM   1293  C   ASN A 164     -14.809 -25.304  13.785
ATOM   1294  O   ASN A 164     -15.880 -24.706  13.865
ATOM   1295  CB  ASN A 164     -12.849 -24.066  14.716
ATOM   1296  CG  ASN A 164     -12.038 -23.762  15.962
ATOM   1297  OD1 ASN A 164     -12.218 -24.400  17.005
ATOM   1298  ND2 ASN A 164     -11.142 -22.792  15.863
ATOM   1299  N   PHE A 164     -14.472 -26.028  12.729
ATOM   1300  CA  PHE A 165     -15.381 -26.143  11.595
ATOM   1301  C   PHE A 165     -16.678 -26.810  12.026
ATOM   1302  O   PHE A 165     -17.774 -26.295  11.778
ATOM   1303  CB  PHE A 165     -14.759 -26.984  10.483
ATOM   1304  CG  PHE A 165     -15.655 -27.160   9.288
ATOM   1305  CD1 PHE A 165     -15.718 -26.182   8.297
ATOM   1306  CD2 PHE A 165     -16.438 -28.301   9.153
ATOM   1307  CE1 PHE A 165     -16.549 -26.343   7.184
ATOM   1308  CE2 PHE A 165     -17.272 -28.467   8.042
ATOM   1309  CZ  PHE A 165     -17.325 -27.493   7.062
ATOM   1310  N   TRP A 165     -16.542 -27.965  12.668
ATOM   1311  CA  TRP A 166     -17.701 -28.722  13.102
ATOM   1312  C   TRP A 166     -18.415 -28.111  14.294
ATOM   1313  O   TRP A 166     -19.583 -28.407  14.548
ATOM   1314  CB  TRP A 166     -17.291 -30.176  13.335
ATOM   1315  CG  TRP A 166     -16.912 -30.814  12.027
ATOM   1316  CD1 TRP A 166     -15.650 -31.057  11.560
ATOM   1317  CD2 TRP A 166     -17.809 -31.203  10.979
ATOM   1318  NE1 TRP A 166     -15.707 -31.573  10.283
ATOM   1319  CE2 TRP A 166     -17.021 -31.673   9.904
ATOM   1320  CE3 TRP A 166     -19.206 -31.198  10.844
ATOM   1321  CZ2 TRP A 166     -17.583 -32.137   8.707
ATOM   1322  CZ3 TRP A 166     -19.765 -31.659   9.650
ATOM   1323  CH2 TRP A 166     -18.950 -32.122   8.600
ATOM   1324  N   ASP A 166     -17.719 -27.233  15.009
ATOM   1325  CA  ASP A 167     -18.318 -26.526  16.133
ATOM   1326  C   ASP A 167     -19.360 -25.582  15.516
ATOM   1327  O   ASP A 167     -20.516 -25.538  15.944
ATOM   1328  CB  ASP A 167     -17.240 -25.717  16.862
ATOM   1329  CG  ASP A 167     -17.784 -24.915  18.032
ATOM   1330  OD1 ASP A 167     -17.040 -24.044  18.532
ATOM   1331  OD2 ASP A 167     -18.936 -25.150  18.458
ATOM   1332  N   PHE A 167     -18.946 -24.840  14.492
ATOM   1333  CA  PHE A 168     -19.841 -23.900  13.823
ATOM   1334  C   PHE A 168     -20.990 -24.609  13.104
ATOM   1335  O   PHE A 168     -22.134 -24.157  13.167
ATOM   1336  CB  PHE A 168     -19.050 -23.026  12.835
ATOM   1337  CG  PHE A 168     -19.893 -22.017  12.103
ATOM   1338  CD1 PHE A 168     -20.508 -22.349  10.892
ATOM   1339  CD2 PHE A 168     -20.093 -20.744  12.630
ATOM   1340  CE1 PHE A 168     -21.310 -21.422  10.222
ATOM   1341  CE2 PHE A 168     -20.894 -19.811  11.967
ATOM   1342  CZ  PHE A 168     -21.502 -20.155  10.760
ATOM   1343  N   GLN A 168     -20.694 -25.719  12.432
ATOM   1344  CA  GLN A 169     -21.736 -26.458  11.709
ATOM   1345  C   GLN A 169     -22.892 -26.838  12.634
ATOM   1346  O   GLN A 169     -24.067 -26.678  12.283
ATOM   1347  CB  GLN A 169     -21.165 -27.734  11.075
ATOM   1348  CG  GLN A 169     -20.074 -27.513  10.042
ATOM   1349  CD  GLN A 169     -20.452 -26.471   9.007
ATOM   1350  OE1 GLN A 169     -21.449 -26.613   8.292
ATOM   1351  NE2 GLN A 169     -19.657 -25.409   8.925
ATOM   1352  N   PHE A 169     -22.554 -27.341  13.816
ATOM   1353  CA  PHE A 170     -23.565 -27.743  14.787
ATOM   1354  C   PHE A 170     -24.355 -26.562  15.342
ATOM   1355  O   PHE A 170     -25.582 -26.603  15.428
ATOM   1356  CB  PHE A 170     -22.917 -28.473  15.964
ATOM   1357  CG  PHE A 170     -23.882 -28.797  17.068
ATOM   1358  CD1 PHE A 170     -24.744 -29.883  16.957
ATOM   1359  CD2 PHE A 170     -23.963 -27.986  18.199
ATOM   1360  CE1 PHE A 170     -25.677 -30.160  17.955
ATOM   1361  CE2 PHE A 170     -24.892 -28.253  19.202
ATOM   1362  CZ  PHE A 170     -25.751 -29.342  19.078
ATOM   1363  N   ASN A 170     -23.639 -25.508  15.720
ATOM   1364  CA  ASN A 171     -24.265 -24.335  16.309
ATOM   1365  C   ASN A 171     -25.040 -23.404  15.387
ATOM   1366  O   ASN A 171     -25.832 -22.593  15.865
ATOM   1367  CB  ASN A 171     -23.224 -23.541  17.099
ATOM   1368  CG  ASN A 171     -22.879 -24.208  18.409
ATOM   1369  OD1 ASN A 171     -23.761 -24.489  19.218
ATOM   1370  ND2 ASN A 171     -21.599 -24.475  18.624
ATOM   1371  N   HIS A 171     -24.812 -23.505  14.081
ATOM   1372  CA  HIS A 172     -25.507 -22.665  13.111
ATOM   1373  C   HIS A 172     -26.282 -23.613  12.197
ATOM   1374  O   HIS A 172     -25.777 -24.028  11.155
ATOM   1375  CB  HIS A 172     -24.470 -21.860  12.307
ATOM   1376  CG  HIS A 172     -25.050 -20.733  11.508
ATOM   1377  ND1 HIS A 172     -25.634 -19.628  12.090
ATOM   1378  CD2 HIS A 172     -25.124 -20.538  10.170
ATOM   1379  CE1 HIS A 172     -26.042 -18.800  11.142
ATOM   1380  NE2 HIS A 172     -25.744 -19.329   9.969
ATOM   1381  N   THR A 172     -27.508 -23.949  12.591
ATOM   1382  CA  THR A 173     -28.322 -24.896  11.832
ATOM   1383  C   THR A 173     -28.628 -24.530  10.378
ATOM   1384  O   THR A 173     -29.023 -25.388   9.583
ATOM   1385  CB  THR A 173     -29.641 -25.215  12.587
ATOM   1386  OG1 THR A 173     -30.347 -24.005  12.866
ATOM   1387  CG2 THR A 173     -29.334 -25.926  13.906
ATOM   1388  N   GLU A 173     -28.438 -23.265  10.021
ATOM   1389  CA  GLU A 174     -28.670 -22.834   8.646
ATOM   1390  C   GLU A 174     -27.733 -23.612   7.720
ATOM   1391  O   GLU A 174     -28.042 -23.841   6.549
ATOM   1392  CB  GLU A 174     -28.371 -21.336   8.480
ATOM   1393  CG  GLU A 174     -29.426 -20.370   9.008
ATOM   1394  CD  GLU A 174     -29.260 -20.031  10.477
ATOM   1395  OE1 GLU A 174     -29.836 -19.007  10.903
ATOM   1396  OE2 GLU A 174     -28.568 -20.779  11.206
ATOM   1397  N   ALA A 174     -26.590 -24.021   8.262
ATOM   1398  CA  ALA A 175     -25.571 -24.730   7.497
ATOM   1399  C   ALA A 175     -25.770 -26.229   7.298
ATOM   1400  O   ALA A 175     -24.973 -26.868   6.618
ATOM   1401  CB  ALA A 175     -24.203 -24.488   8.139
ATOM   1402  N   THR A 175     -26.828 -26.787   7.873
ATOM   1403  CA  THR A 176     -27.063 -28.226   7.781
ATOM   1404  C   THR A 176     -27.070 -28.814   6.352
ATOM   1405  O   THR A 176     -26.393 -29.811   6.077
ATOM   1406  CB  THR A 176     -28.363 -28.600   8.517
ATOM   1407  OG1 THR A 176     -28.313 -28.072   9.848
ATOM   1408  CG2 THR A 176     -28.521 -30.119   8.600
ATOM   1409  N   HIS A 176     -27.832 -28.185   5.456
ATOM   1410  CA  HIS A 177     -27.955 -28.589   4.055
ATOM   1411  C   HIS A 177     -26.549 -28.560   3.411
ATOM   1412  O   HIS A 177     -26.104 -29.512   2.758
ATOM   1413  CB  HIS A 177     -28.962 -27.641   3.342
ATOM   1414  CG  HIS A 177     -29.247 -28.007   1.919
ATOM   1415  ND1 HIS A 177     -28.964 -29.254   1.405
ATOM   1416  CD2 HIS A 177     -29.875 -27.327   0.933
ATOM   1417  CE1 HIS A 177     -29.411 -29.329   0.165
ATOM   1418  NE2 HIS A 177     -29.970 -28.174  -0.146
ATOM   1419  N   MET A 177     -25.826 -27.478   3.663
ATOM   1420  CA  MET A 178     -24.500 -27.322   3.096
ATOM   1421  C   MET A 178     -23.466 -28.360   3.523
ATOM   1422  O   MET A 178     -22.802 -28.941   2.663
ATOM   1423  CB  MET A 178     -23.946 -25.926   3.385
ATOM   1424  CG  MET A 178     -22.660 -25.634   2.635
ATOM   1425  SD  MET A 178     -22.891 -25.618   0.837
ATOM   1426  CE  MET A 178     -21.210 -25.240   0.270
ATOM   1427  N   PHE A 178     -23.314 -28.620   4.822
ATOM   1428  CA  PHE A 179     -22.300 -29.588   5.208
ATOM   1429  C   PHE A 179     -22.619 -30.989   4.706
ATOM   1430  O   PHE A 179     -21.738 -31.841   4.631
ATOM   1431  CB  PHE A 179     -21.999 -29.548   6.728
ATOM   1432  CG  PHE A 179     -23.063 -30.147   7.626
ATOM   1433  CD1 PHE A 179     -23.699 -29.351   8.578
ATOM   1434  CD2 PHE A 179     -23.342 -31.514   7.609
ATOM   1435  CE1 PHE A 179     -24.591 -29.903   9.506
ATOM   1436  CE2 PHE A 179     -24.234 -32.078   8.531
ATOM   1437  CZ  PHE A 179     -24.857 -31.270   9.482
ATOM   1438  N   THR A 179     -23.872 -31.216   4.323
ATOM   1439  CA  THR A 180     -24.252 -32.511   3.783
ATOM   1440  C   THR A 180     -23.647 -32.590   2.378
ATOM   1441  O   THR A 180     -23.092 -33.618   1.984
ATOM   1442  CB  THR A 180     -25.780 -32.664   3.725
ATOM   1443  OG1 THR A 180     -26.319 -32.546   5.051
ATOM   1444  CG2 THR A 180     -26.152 -34.021   3.178
ATOM   1445  N   TRP A 180     -23.744 -31.495   1.626
ATOM   1446  CA  TRP A 181     -23.158 -31.448   0.287
ATOM   1447  C   TRP A 181     -21.640 -31.554   0.408
ATOM   1448  O   TRP A 181     -20.989 -32.211  -0.406
ATOM   1449  CB  TRP A 181     -23.484 -30.127  -0.424
ATOM   1450  CG  TRP A 181     -24.818 -30.069  -1.111
ATOM   1451  CD1 TRP A 181     -26.018 -29.721  -0.556
ATOM   1452  CD2 TRP A 181     -25.078 -30.332  -2.499
ATOM   1453  NE1 TRP A 181     -27.010 -29.746  -1.519
ATOM   1454  CE2 TRP A 181     -26.458 -30.118  -2.717
ATOM   1455  CE3 TRP A 181     -24.276 -30.729  -3.579
ATOM   1456  CZ2 TRP A 181     -27.054 -30.289  -3.972
ATOM   1457  CZ3 TRP A 181     -24.867 -30.898  -4.827
ATOM   1458  CH2 TRP A 181     -26.246 -30.678  -5.011
ATOM   1459  N   ALA A 181     -21.086 -30.892   1.425
ATOM   1460  CA  ALA A 182     -19.639 -30.874   1.659
ATOM   1461  C   ALA A 182     -19.039 -32.255   1.909
ATOM   1462  O   ALA A 182     -17.872 -32.501   1.596
ATOM   1463  CB  ALA A 182     -19.312 -29.938   2.834
ATOM   1464  N   MET A 182     -19.833 -33.158   2.473
ATOM   1465  CA  MET A 183     -19.349 -34.504   2.749
ATOM   1466  C   MET A 183     -19.596 -35.458   1.582
ATOM   1467  O   MET A 183     -19.159 -36.607   1.613
ATOM   1468  CB  MET A 183     -20.010 -35.045   4.018
ATOM   1469  CG  MET A 183     -19.662 -34.250   5.276
ATOM   1470  SD  MET A 183     -17.885 -34.227   5.596
ATOM   1471  CE  MET A 183     -17.471 -32.569   5.125
ATOM   1472  N   SER A 183     -20.292 -34.982   0.551
ATOM   1473  CA  SER A 184     -20.579 -35.813  -0.619
ATOM   1474  C   SER A 184     -19.389 -35.794  -1.580
ATOM   1475  O   SER A 184     -18.453 -35.014  -1.401
ATOM   1476  CB  SER A 184     -21.824 -35.300  -1.345
ATOM   1477  OG  SER A 184     -21.533 -34.143  -2.111
ATOM   1478  N   ASP A 184     -19.433 -36.642  -2.605
ATOM   1479  CA  ASP A 185     -18.350 -36.707  -3.580
ATOM   1480  C   ASP A 185     -18.178 -35.427  -4.390
ATOM   1481  O   ASP A 185     -17.186 -35.269  -5.097
ATOM   1482  CB  ASP A 185     -18.554 -37.883  -4.537
ATOM   1483  CG  ASP A 185     -18.405 -39.221  -3.851
ATOM   1484  OD1 ASP A 185     -17.751 -39.275  -2.785
ATOM   1485  OD2 ASP A 185     -18.926 -40.222  -4.386
ATOM   1486  N   ARG A 185     -19.149 -34.524  -4.299
ATOM   1487  CA  ARG A 186     -19.079 -33.252  -5.014
ATOM   1488  C   ARG A 186     -17.849 -32.457  -4.583
ATOM   1489  O   ARG A 186     -17.269 -31.722  -5.380
ATOM   1490  CB  ARG A 186     -20.326 -32.410  -4.727
ATOM   1491  CG  ARG A 186     -21.616 -32.968  -5.294
ATOM   1492  CD  ARG A 186     -21.771 -32.652  -6.770
ATOM   1493  NE  ARG A 186     -23.065 -33.112  -7.272
ATOM   1494  CZ  ARG A 186     -23.627 -32.693  -8.401
ATOM   1495  NH1 ARG A 186     -23.010 -31.797  -9.159
ATOM   1496  NH2 ARG A 186     -24.813 -33.161  -8.769
ATOM   1497  N   ALA A 186     -17.464 -32.617  -3.317
ATOM   1498  CA  ALA A 187     -16.323 -31.902  -2.737
ATOM   1499  C   ALA A 187     -14.939 -32.476  -3.059
ATOM   1500  O   ALA A 187     -13.920 -31.927  -2.620
ATOM   1501  CB  ALA A 187     -16.506 -31.797  -1.225
ATOM   1502  N   ILE A 187     -14.893 -33.587  -3.790
ATOM   1503  CA  ILE A 188     -13.613 -34.170  -4.192
ATOM   1504  C   ILE A 188     -13.693 -34.594  -5.655
ATOM   1505  O   ILE A 188     -13.587 -35.776  -6.000
ATOM   1506  CB  ILE A 188     -13.196 -35.377  -3.307
ATOM   1507  CG1 ILE A 188     -14.369 -36.338  -3.116
ATOM   1508  CG2 ILE A 188     -12.675 -34.877  -1.962
ATOM   1509  CD1 ILE A 188     -13.992 -37.587  -2.338
ATOM   1510  N   PRO A 188     -13.884 -33.614  -6.547
ATOM   1511  CA  PRO A 189     -13.981 -33.892  -7.981
ATOM   1512  C   PRO A 189     -12.710 -34.461  -8.597
ATOM   1513  O   PRO A 189     -11.593 -34.114  -8.201
ATOM   1514  CB  PRO A 189     -14.350 -32.531  -8.567
ATOM   1515  CG  PRO A 189     -13.652 -31.582  -7.641
ATOM   1516  CD  PRO A 189     -13.980 -32.167  -6.285
ATOM   1517  N   ARG A 189     -12.895 -35.350  -9.568
ATOM   1518  CA  ARG A 190     -11.784 -35.963 -10.285
ATOM   1519  C   ARG A 190     -11.070 -34.918 -11.140
ATOM   1520  O   ARG A 190      -9.853 -34.971 -11.317
ATOM   1521  CB  ARG A 190     -12.314 -37.085 -11.186
ATOM   1522  CG  ARG A 190     -11.482 -37.367 -12.433
ATOM   1523  CD  ARG A 190     -10.164 -38.061 -12.130
ATOM   1524  NE  ARG A 190      -9.431 -38.347 -13.363
ATOM   1525  CZ  ARG A 190      -8.815 -37.426 -14.099
ATOM   1526  NH1 ARG A 190      -8.829 -36.149 -13.724
ATOM   1527  NH2 ARG A 190      -8.201 -37.777 -15.223
ATOM   1528  N   SER A 190     -11.840 -33.966 -11.660
ATOM   1529  CA  SER A 191     -11.300 -32.913 -12.519
ATOM   1530  C   SER A 191     -12.210 -31.696 -12.478
ATOM   1531  O   SER A 191     -13.414 -31.829 -12.268
ATOM   1532  CB  SER A 191     -11.197 -33.423 -13.966
ATOM   1533  OG  SER A 191     -10.962 -32.366 -14.887
ATOM   1534  N   LEU A 191     -11.630 -30.511 -12.661
ATOM   1535  CA  LEU A 192     -12.414 -29.280 -12.685
ATOM   1536  C   LEU A 192     -13.312 -29.328 -13.928
ATOM   1537  O   LEU A 192     -14.339 -28.649 -13.995
ATOM   1538  CB  LEU A 192     -11.488 -28.061 -12.755
ATOM   1539  CG  LEU A 192     -10.496 -27.950 -11.590
ATOM   1540  CD1 LEU A 192      -9.460 -26.867 -11.877
ATOM   1541  CD2 LEU A 192     -11.251 -27.645 -10.307
ATOM   1542  N   ARG A 192     -12.906 -30.142 -14.900
ATOM   1543  CA  ARG A 193     -13.643 -30.322 -16.155
ATOM   1544  C   ARG A 193     -14.804 -31.297 -15.979
ATOM   1545  O   ARG A 193     -15.611 -31.487 -16.894
ATOM   1546  CB  ARG A 193     -12.708 -30.871 -17.242
ATOM   1547  CG  ARG A 193     -11.483 -30.015 -17.501
ATOM   1548  CD  ARG A 193     -10.531 -30.675 -18.484
ATOM   1549  NE  ARG A 193      -9.973 -31.909 -17.938
ATOM   1550  CZ  ARG A 193     -10.151 -33.115 -18.464
ATOM   1551  NH1 ARG A 193     -10.875 -33.266 -19.569
ATOM   1552  NH2 ARG A 193      -9.607 -34.173 -17.880
ATOM   1553  N   MET A 193     -14.885 -31.923 -14.810
ATOM   1554  CA  MET A 194     -15.940 -32.894 -14.550
ATOM   1555  C   MET A 194     -16.770 -32.554 -13.322
ATOM   1556  O   MET A 194     -17.014 -33.403 -12.465
ATOM   1557  CB  MET A 194     -15.328 -34.284 -14.392
ATOM   1558  CG  MET A 194     -14.505 -34.737 -15.596
ATOM   1559  SD  MET A 194     -13.598 -36.250 -15.238
ATOM   1560  CE  MET A 194     -12.581 -36.413 -16.712
ATOM   1561  N   MET A 194     -17.196 -31.302 -13.234
ATOM   1562  CA  MET A 195     -18.023 -30.867 -12.118
ATOM   1563  C   MET A 195     -18.991 -29.811 -12.609
ATOM   1564  O   MET A 195     -18.773 -29.190 -13.651
ATOM   1565  CB  MET A 195     -17.159 -30.283 -10.993
ATOM   1566  CG  MET A 195     -16.437 -29.006 -11.369
ATOM   1567  SD  MET A 195     -15.410 -28.355 -10.005
ATOM   1568  CE  MET A 195     -15.219 -26.654 -10.554
ATOM   1569  N   GLN A 195     -20.066 -29.608 -11.861
ATOM   1570  CA  GLN A 196     -21.044 -28.601 -12.227
ATOM   1571  C   GLN A 196     -20.635 -27.255 -11.653
ATOM   1572  O   GLN A 196     -19.665 -27.149 -10.887
ATOM   1573  CB  GLN A 196     -22.430 -28.958 -11.686
ATOM   1574  CG  GLN A 196     -23.185 -30.014 -12.475
ATOM   1575  CD  GLN A 196     -24.628 -30.135 -12.017
ATOM   1576  OE1 GLN A 196     -24.915 -30.699 -10.959
ATOM   1577  NE2 GLN A 196     -25.544 -29.587 -12.806
ATOM   1578  N   GLY A 196     -21.393 -26.235 -12.035
ATOM   1579  CA  GLY A 197     -21.163 -24.886 -11.557
ATOM   1580  C   GLY A 197     -22.537 -24.320 -11.269
ATOM   1581  O   GLY A 197     -23.500 -24.669 -11.955
ATOM   1582  N   PHE A 197     -22.641 -23.460 -10.262
ATOM   1583  CA  PHE A 198     -23.925 -22.873  -9.893
ATOM   1584  C   PHE A 198     -23.745 -21.426  -9.464
ATOM   1585  O   PHE A 198     -22.738 -21.075  -8.846
ATOM   1586  CB  PHE A 198     -24.539 -23.633  -8.715
ATOM   1587  CG  PHE A 198     -24.676 -25.105  -8.940
ATOM   1588  CD1 PHE A 198     -25.770 -25.619  -9.627
ATOM   1589  CD2 PHE A 198     -23.713 -25.987  -8.452
ATOM   1590  CE1 PHE A 198     -25.905 -26.991  -9.823
ATOM   1591  CE2 PHE A 198     -23.837 -27.355  -8.643
ATOM   1592  CZ  PHE A 198     -24.937 -27.860  -9.330
ATOM   1593  N   GLY A 198     -24.731 -20.590  -9.772
ATOM   1594  CA  GLY A 199     -24.653 -19.202  -9.351
ATOM   1595  C   GLY A 199     -24.939 -19.136  -7.859
ATOM   1596  O   GLY A 199     -24.532 -18.198  -7.176
ATOM   1597  N   VAL A 199     -25.639 -20.156  -7.364
ATOM   1598  CA  VAL A 200     -26.024 -20.299  -5.958
ATOM   1599  C   VAL A 200     -27.072 -19.289  -5.518
ATOM   1600  O   VAL A 200     -28.173 -19.669  -5.116
ATOM   1601  CB  VAL A 200     -24.805 -20.218  -5.008
ATOM   1602  CG1 VAL A 200     -25.243 -20.519  -3.582
ATOM   1603  CG2 VAL A 200     -23.756 -21.231  -5.447
ATOM   1604  N   ASN A 200     -26.742 -18.007  -5.592
ATOM   1605  CA  ASN A 201     -27.697 -16.975  -5.207
ATOM   1606  C   ASN A 201     -28.779 -16.828  -6.279
ATOM   1607  O   ASN A 201     -28.585 -17.213  -7.431
ATOM   1608  CB  ASN A 201     -26.994 -15.617  -5.065
ATOM   1609  CG  ASN A 201     -26.097 -15.538  -3.852
ATOM   1610  OD1 ASN A 201     -24.921 -15.186  -3.972
ATOM   1611  ND2 ASN A 201     -26.634 -15.866  -2.682
ATOM   1612  N   THR A 201     -29.899 -16.226  -5.897
ATOM   1613  CA  THR A 202     -30.994 -15.982  -6.825
ATOM   1614  C   THR A 202     -30.777 -14.617  -7.476
ATOM   1615  O   THR A 202     -30.700 -13.594  -6.794
ATOM   1616  CB  THR A 202     -32.344 -15.972  -6.093
ATOM   1617  OG1 THR A 202     -32.526 -17.229  -5.437
ATOM   1618  CG2 THR A 202     -33.491 -15.731  -7.071
ATOM   1619  N   TYR A 202     -30.643 -14.608  -8.794
ATOM   1620  CA  TYR A 203     -30.459 -13.370  -9.526
ATOM   1621  C   TYR A 203     -31.776 -13.065 -10.221
ATOM   1622  O   TYR A 203     -32.783 -13.737  -9.984
ATOM   1623  CB  TYR A 203     -29.349 -13.530 -10.560
ATOM   1624  CG  TYR A 203     -27.967 -13.594  -9.953
ATOM   1625  CD1 TYR A 203     -27.246 -12.429  -9.701
ATOM   1626  CD2 TYR A 203     -27.386 -14.816  -9.622
ATOM   1627  CE1 TYR A 203     -25.972 -12.478  -9.137
ATOM   1628  CE2 TYR A 203     -26.114 -14.877  -9.057
ATOM   1629  CZ  TYR A 203     -25.414 -13.704  -8.820
ATOM   1630  OH  TYR A 203     -24.149 -13.750  -8.276
ATOM   1631  N   THR A 203     -31.768 -12.046 -11.067
ATOM   1632  CA  THR A 204     -32.967 -11.679 -11.804
ATOM   1633  C   THR A 204     -32.628 -11.379 -13.252
ATOM   1634  O   THR A 204     -31.487 -11.040 -13.583
ATOM   1635  CB  THR A 204     -33.650 -10.434 -11.213
ATOM   1636  OG1 THR A 204     -32.746  -9.323 -11.255
ATOM   1637  CG2 THR A 204     -34.083 -10.692  -9.780
ATOM   1638  N   LEU A 204     -33.630 -11.528 -14.113
ATOM   1639  CA  LEU A 205     -33.485 -11.242 -15.529
ATOM   1640  C   LEU A 205     -34.653 -10.343 -15.901
ATOM   1641  O   LEU A 205     -35.776 -10.557 -15.441
ATOM   1642  CB  LEU A 205     -33.518 -12.532 -16.355
ATOM   1643  CG  LEU A 205     -32.314 -13.463 -16.179
ATOM   1644  CD1 LEU A 205     -32.475 -14.694 -17.058
ATOM   1645  CD2 LEU A 205     -31.036 -12.716 -16.546
ATOM   1646  N   ILE A 205     -34.375  -9.328 -16.710
ATOM   1647  CA  ILE A 206     -35.394  -8.380 -17.145
ATOM   1648  C   ILE A 206     -35.433  -8.358 -18.665
ATOM   1649  O   ILE A 206     -34.402  -8.151 -19.305
ATOM   1650  CB  ILE A 206     -35.073  -6.942 -16.677
ATOM   1651  CG1 ILE A 206     -34.579  -6.941 -15.230
ATOM   1652  CG2 ILE A 206     -36.311  -6.074 -16.823
ATOM   1653  CD1 ILE A 206     -35.610  -7.333 -14.232
ATOM   1654  N   ASN A 206     -36.616  -8.554 -19.245
ATOM   1655  CA  ASN A 207     -36.736  -8.551 -20.701
ATOM   1656  C   ASN A 207     -37.090  -7.181 -21.279
ATOM   1657  O   ASN A 207     -37.277  -6.210 -20.544
ATOM   1658  CB  ASN A 207     -37.759  -9.596 -21.168
ATOM   1659  CG  ASN A 207     -39.160  -9.339 -20.634
ATOM   1660  OD1 ASN A 207     -39.589  -8.196 -20.496
ATOM   1661  ND2 ASN A 207     -39.890 -10.413 -20.357
ATOM   1662  N   ALA A 207     -37.177  -7.119 -22.605
ATOM   1663  CA  ALA A 208     -37.483  -5.883 -23.320
ATOM   1664  C   ALA A 208     -38.778  -5.192 -22.889
ATOM   1665  O   ALA A 208     -38.913  -3.976 -23.051
ATOM   1666  CB  ALA A 208     -37.514  -6.154 -24.825
ATOM   1667  N   GLN A 208     -39.725  -5.954 -22.350
ATOM   1668  CA  GLN A 209     -40.994  -5.381 -21.904
ATOM   1669  C   GLN A 209     -40.933  -4.924 -20.449
ATOM   1670  O   GLN A 209     -41.922  -4.427 -19.904
ATOM   1671  CB  GLN A 209     -42.136  -6.391 -22.062
ATOM   1672  CG  GLN A 209     -42.402  -6.841 -23.492
ATOM   1673  CD  GLN A 209     -41.330  -7.772 -24.020
ATOM   1674  OE1 GLN A 209     -41.040  -8.808 -23.419
ATOM   1675  NE2 GLN A 209     -40.736  -7.410 -25.151
ATOM   1676  N   GLY A 209     -39.775  -5.103 -19.821
ATOM   1677  CA  GLY A 210     -39.619  -4.691 -18.440
ATOM   1678  C   GLY A 210     -40.112  -5.709 -17.429
ATOM   1679  O   GLY A 210     -40.189  -5.405 -16.238
ATOM   1680  N   LYS A 210     -40.447  -6.910 -17.895
ATOM   1681  CA  LYS A 211     -40.922  -7.971 -17.014
ATOM   1682  C   LYS A 211     -39.730  -8.680 -16.386
ATOM   1683  O   LYS A 211     -38.721  -8.916 -17.052
ATOM   1684  CB  LYS A 211     -41.772  -8.975 -17.797
ATOM   1685  CG  LYS A 211     -42.991  -8.351 -18.458
ATOM   1686  CD  LYS A 211     -43.891  -7.683 -17.428
ATOM   1687  CE  LYS A 211     -45.116  -7.057 -18.080
ATOM   1688  NZ  LYS A 211     -46.010  -6.413 -17.076
ATOM   1689  N   ARG A 211     -39.854  -9.024 -15.108
ATOM   1690  CA  ARG A 212     -38.761  -9.682 -14.395
ATOM   1691  C   ARG A 212     -39.024 -11.120 -13.967
ATOM   1692  O   ARG A 212     -40.160 -11.515 -13.690
ATOM   1693  CB  ARG A 212     -38.370  -8.865 -13.156
ATOM   1694  CG  ARG A 212     -37.142  -9.408 -12.419
ATOM   1695  CD  ARG A 212     -36.686  -8.465 -11.307
ATOM   1696  NE  ARG A 212     -37.545  -8.534 -10.129
ATOM   1697  CZ  ARG A 212     -37.261  -7.956  -8.964
ATOM   1698  NH1 ARG A 212     -36.139  -7.258  -8.816
ATOM   1699  NH2 ARG A 212     -38.089  -8.090  -7.938
ATOM   1700  N   HIS A 212     -37.943 -11.890 -13.928
ATOM   1701  CA  HIS A 213     -37.971 -13.274 -13.507
ATOM   1702  C   HIS A 213     -36.822 -13.499 -12.514
ATOM   1703  O   HIS A 213     -35.740 -12.917 -12.661
ATOM   1704  CB  HIS A 213     -37.775 -14.227 -14.692
ATOM   1705  CG  HIS A 213     -39.031 -14.533 -15.452
ATOM   1706  ND1 HIS A 213     -39.467 -13.769 -16.513
ATOM   1707  CD2 HIS A 213     -39.933 -15.535 -15.316
ATOM   1708  CE1 HIS A 213     -40.581 -14.289 -17.001
ATOM   1709  NE2 HIS A 213     -40.885 -15.362 -16.293
ATOM   1710  N   PHE A 213     -37.062 -14.328 -11.502
ATOM   1711  CA  PHE A 214     -36.032 -14.669 -10.524
ATOM   1712  C   PHE A 214     -35.367 -15.896 -11.122
ATOM   1713  O   PHE A 214     -36.052 -16.801 -11.602
ATOM   1714  CB  PHE A 214     -36.658 -15.018  -9.173
ATOM   1715  CG  PHE A 214     -37.241 -13.835  -8.452
ATOM   1716  CD1 PHE A 214     -36.415 -12.893  -7.835
ATOM   1717  CD2 PHE A 214     -38.619 -13.645  -8.414
ATOM   1718  CE1 PHE A 214     -36.959 -11.784  -7.196
ATOM   1719  CE2 PHE A 214     -39.169 -12.541  -7.780
ATOM   1720  CZ  PHE A 214     -38.339 -11.607  -7.169
ATOM   1721  N   VAL A 214     -34.041 -15.954 -11.090
ATOM   1722  CA  VAL A 215     -33.365 -17.091 -11.698
ATOM   1723  C   VAL A 215     -32.199 -17.703 -10.938
ATOM   1724  O   VAL A 215     -31.639 -17.099 -10.018
ATOM   1725  CB  VAL A 215     -32.831 -16.718 -13.099
ATOM   1726  CG1 VAL A 215     -33.954 -16.163 -13.965
ATOM   1727  CG2 VAL A 215     -31.708 -15.688 -12.968
ATOM   1728  N   LYS A 215     -31.851 -18.917 -11.357
ATOM   1729  CA  LYS A 216     -30.725 -19.677 -10.829
ATOM   1730  C   LYS A 216     -29.941 -20.081 -12.074
ATOM   1731  O   LYS A 216     -30.533 -20.527 -13.061
ATOM   1732  CB  LYS A 216     -31.192 -20.945 -10.106
ATOM   1733  CG  LYS A 216     -31.938 -20.717  -8.804
ATOM   1734  CD  LYS A 216     -31.007 -20.302  -7.668
ATOM   1735  CE  LYS A 216     -31.756 -20.299  -6.339
ATOM   1736  NZ  LYS A 216     -30.885 -19.967  -5.178
ATOM   1737  N   PHE A 216     -28.621 -19.917 -12.038
ATOM   1738  CA  PHE A 217     -27.782 -20.282 -13.175
ATOM   1739  C   PHE A 217     -27.097 -21.619 -12.921
ATOM   1740  O   PHE A 217     -26.686 -21.907 -11.796
ATOM   1741  CB  PHE A 217     -26.721 -19.205 -13.428
ATOM   1742  CG  PHE A 217     -27.288 -17.876 -13.844
ATOM   1743  CD1 PHE A 217     -27.975 -17.740 -15.050
ATOM   1744  CD2 PHE A 217     -27.118 -16.754 -13.039
ATOM   1745  CE1 PHE A 217     -28.481 -16.497 -15.448
ATOM   1746  CE2 PHE A 217     -27.621 -15.508 -13.427
ATOM   1747  CZ  PHE A 217     -28.302 -15.380 -14.633
ATOM   1748  N   HIS A 217     -26.975 -22.425 -13.973
ATOM   1749  CA  HIS A 218     -26.353 -23.746 -13.889
ATOM   1750  C   HIS A 218     -25.330 -23.993 -15.000
ATOM   1751  O   HIS A 218     -25.516 -23.542 -16.135
ATOM   1752  CB  HIS A 218     -27.414 -24.845 -14.018
ATOM   1753  CG  HIS A 218     -28.463 -24.823 -12.952
ATOM   1754  ND1 HIS A 218     -28.656 -25.875 -12.082
ATOM   1755  CD2 HIS A 218     -29.382 -23.886 -12.621
ATOM   1756  CE1 HIS A 218     -29.647 -25.585 -11.259
ATOM   1757  NE2 HIS A 218     -30.105 -24.384 -11.564
ATOM   1758  N   TRP A 218     -24.268 -24.726 -14.661
ATOM   1759  CA  TRP A 219     -23.226 -25.137 -15.608
ATOM   1760  C   TRP A 219     -23.175 -26.662 -15.467
ATOM   1761  O   TRP A 219     -23.013 -27.180 -14.362
ATOM   1762  CB  TRP A 219     -21.843 -24.577 -15.242
ATOM   1763  CG  TRP A 219     -21.658 -23.092 -15.409
ATOM   1764  CD1 TRP A 219     -21.479 -22.174 -14.412
ATOM   1765  CD2 TRP A 219     -21.557 -22.366 -16.642
ATOM   1766  NE1 TRP A 219     -21.268 -20.926 -14.945
ATOM   1767  CE2 TRP A 219     -21.311 -21.012 -16.311
ATOM   1768  CE3 TRP A 219     -21.649 -22.727 -17.994
ATOM   1769  CZ2 TRP A 219     -21.155 -20.018 -17.283
ATOM   1770  CZ3 TRP A 219     -21.493 -21.736 -18.964
ATOM   1771  CH2 TRP A 219     -21.249 -20.397 -18.601
ATOM   1772  N   THR A 219     -23.309 -27.381 -16.576
ATOM   1773  CA  THR A 220     -23.300 -28.840 -16.538
ATOM   1774  C   THR A 220     -22.243 -29.377 -17.500
ATOM   1775  O   THR A 220     -22.317 -29.159 -18.707
ATOM   1776  CB  THR A 220     -24.703 -29.377 -16.889
ATOM   1777  OG1 THR A 220     -25.652 -28.821 -15.969
ATOM   1778  CG2 THR A 220     -24.751 -30.895 -16.797
ATOM   1779  N   PRO A 220     -21.239 -30.096 -16.965
ATOM   1780  CA  PRO A 221     -20.146 -30.662 -17.759
ATOM   1781  C   PRO A 221     -20.560 -31.732 -18.765
ATOM   1782  O   PRO A 221     -21.290 -32.666 -18.435
ATOM   1783  CB  PRO A 221     -19.202 -31.200 -16.689
ATOM   1784  CG  PRO A 221     -20.164 -31.706 -15.651
ATOM   1785  CD  PRO A 221     -21.164 -30.566 -15.567
ATOM   1786  N   GLU A 221     -20.083 -31.594 -19.995
ATOM   1787  CA  GLU A 222     -20.409 -32.562 -21.024
ATOM   1788  C   GLU A 222     -19.646 -33.871 -20.806
ATOM   1789  O   GLU A 222     -19.993 -34.909 -21.370
ATOM   1790  CB  GLU A 222     -20.148 -31.947 -22.402
ATOM   1791  CG  GLU A 222     -21.267 -30.963 -22.780
ATOM   1792  CD  GLU A 222     -21.007 -30.173 -24.048
ATOM   1793  OE1 GLU A 222     -20.527 -30.758 -25.042
ATOM   1794  OE2 GLU A 222     -21.307 -28.957 -24.052
ATOM   1795  N   LEU A 222     -18.617 -33.825 -19.963
ATOM   1796  CA  LEU A 223     -17.850 -35.022 -19.645
ATOM   1797  C   LEU A 223     -18.501 -35.743 -18.465
ATOM   1798  O   LEU A 223     -18.100 -36.847 -18.109
ATOM   1799  CB  LEU A 223     -16.406 -34.667 -19.278
ATOM   1800  CG  LEU A 223     -15.413 -34.371 -20.404
ATOM   1801  CD1 LEU A 223     -14.123 -33.808 -19.813
ATOM   1802  CD2 LEU A 223     -15.128 -35.648 -21.183
ATOM   1803  N   GLY A 223     -19.513 -35.117 -17.869
ATOM   1804  CA  GLY A 224     -20.179 -35.718 -16.726
ATOM   1805  C   GLY A 224     -19.526 -35.313 -15.408
ATOM   1806  O   GLY A 224     -18.446 -34.720 -15.402
ATOM   1807  N   VAL A 224     -20.183 -35.636 -14.296
ATOM   1808  CA  VAL A 225     -19.676 -35.305 -12.962
ATOM   1809  C   VAL A 225     -19.016 -36.542 -12.361
ATOM   1810  O   VAL A 225     -19.674 -37.560 -12.145
ATOM   1811  CB  VAL A 225     -20.827 -34.830 -12.042
ATOM   1812  CG1 VAL A 225     -20.290 -34.482 -10.652
ATOM   1813  CG2 VAL A 225     -21.519 -33.618 -12.670
ATOM   1814  N   HIS A 225     -17.713 -36.451 -12.102
ATOM   1815  CA  HIS A 226     -16.952 -37.574 -11.553
ATOM   1816  C   HIS A 226     -16.081 -37.150 -10.375
ATOM   1817  O   HIS A 226     -15.618 -36.010 -10.315
ATOM   1818  CB  HIS A 226     -16.082 -38.177 -12.656
ATOM   1819  CG  HIS A 226     -16.851 -38.537 -13.888
ATOM   1820  ND1 HIS A 226     -17.724 -39.603 -13.934
ATOM   1821  CD2 HIS A 226     -16.930 -37.932 -15.097
ATOM   1822  CE1 HIS A 226     -18.310 -39.637 -15.117
ATOM   1823  NE2 HIS A 226     -17.847 -38.634 -15.842
ATOM   1824  N   SER A 226     -15.843 -38.080  -9.452
ATOM   1825  CA  SER A 227     -15.049 -37.788  -8.266
ATOM   1826  C   SER A 227     -13.962 -38.811  -7.941
ATOM   1827  O   SER A 227     -13.936 -39.922  -8.475
ATOM   1828  CB  SER A 227     -15.979 -37.659  -7.060
ATOM   1829  OG  SER A 227     -17.056 -36.785  -7.350
ATOM   1830  N   LEU A 227     -13.061 -38.413  -7.050
ATOM   1831  CA  LEU A 228     -11.979 -39.269  -6.589
ATOM   1832  C   LEU A 228     -12.494 -39.975  -5.334
ATOM   1833  O   LEU A 228     -13.604 -39.699  -4.882
ATOM   1834  CB  LEU A 228     -10.773 -38.411  -6.186
ATOM   1835  CG  LEU A 228     -10.144 -37.443  -7.190
ATOM   1836  CD1 LEU A 228      -9.159 -36.524  -6.468
ATOM   1837  CD2 LEU A 228      -9.450 -38.227  -8.289
ATOM   1838  N   VAL A 228     -11.699 -40.894  -4.789
ATOM   1839  CA  VAL A 229     -12.047 -41.556  -3.529
ATOM   1840  C   VAL A 229     -11.080 -40.934  -2.511
ATOM   1841  O   VAL A 229      -9.977 -40.521  -2.875
ATOM   1842  CB  VAL A 229     -11.882 -43.105  -3.585
ATOM   1843  CG1 VAL A 229     -12.956 -43.696  -4.487
ATOM   1844  CG2 VAL A 229     -10.496 -43.488  -4.076
ATOM   1845  N   TRP A 229     -11.485 -40.865  -1.248
ATOM   1846  CA  TRP A 230     -10.670 -40.199  -0.229
ATOM   1847  C   TRP A 230      -9.192 -40.552  -0.094
ATOM   1848  O   TRP A 230      -8.345 -39.658  -0.118
ATOM   1849  CB  TRP A 230     -11.337 -40.310   1.143
ATOM   1850  CG  TRP A 230     -10.743 -39.346   2.139
ATOM   1851  CD1 TRP A 230     -10.259 -39.644   3.377
ATOM   1852  CD2 TRP A 230     -10.559 -37.932   1.964
ATOM   1853  NE1 TRP A 230      -9.783 -38.508   3.988
ATOM   1854  CE2 TRP A 230      -9.955 -37.442   3.143
ATOM   1855  CE3 TRP A 230     -10.846 -37.033   0.925
ATOM   1856  CZ2 TRP A 230      -9.630 -36.088   3.315
ATOM   1857  CZ3 TRP A 230     -10.524 -35.687   1.095
ATOM   1858  CH2 TRP A 230      -9.921 -35.228   2.284
ATOM   1859  N   ASP A 230      -8.868 -41.833   0.062
ATOM   1860  CA  ASP A 231      -7.466 -42.229   0.206
ATOM   1861  C   ASP A 231      -6.641 -41.698  -0.967
ATOM   1862  O   ASP A 231      -5.511 -41.233  -0.793
ATOM   1863  CB  ASP A 231      -7.350 -43.756   0.280
ATOM   1864  CG  ASP A 231      -5.908 -44.229   0.429
ATOM   1865  OD1 ASP A 231      -5.306 -44.023   1.509
ATOM   1866  OD2 ASP A 231      -5.371 -44.801  -0.541
ATOM   1867  N   GLU A 231      -7.221 -41.771  -2.161
ATOM   1868  CA  GLU A 232      -6.570 -41.305  -3.379
ATOM   1869  C   GLU A 232      -6.393 -39.781  -3.367
ATOM   1870  O   GLU A 232      -5.326 -39.270  -3.707
ATOM   1871  CB  GLU A 232      -7.405 -41.744  -4.594
ATOM   1872  CG  GLU A 232      -7.092 -41.046  -5.906
ATOM   1873  CD  GLU A 232      -8.155 -41.328  -6.962
ATOM   1874  OE1 GLU A 232      -9.348 -41.391  -6.593
ATOM   1875  OE2 GLU A 232      -7.809 -41.472  -8.154
ATOM   1876  N   ALA A 232      -7.440 -39.063  -2.973
ATOM   1877  CA  ALA A 233      -7.389 -37.601  -2.929
ATOM   1878  C   ALA A 233      -6.300 -37.099  -1.983
ATOM   1879  O   ALA A 233      -5.617 -36.121  -2.286
ATOM   1880  CB  ALA A 233      -8.742 -37.044  -2.509
ATOM   1881  N   LEU A 233      -6.141 -37.766  -0.842
ATOM   1882  CA  LEU A 234      -5.120 -37.378   0.137
ATOM   1883  C   LEU A 234      -3.717 -37.642  -0.387
ATOM   1884  O   LEU A 234      -2.815 -36.818  -0.212
ATOM   1885  CB  LEU A 234      -5.312 -38.133   1.452
ATOM   1886  CG  LEU A 234      -6.365 -37.611   2.430
ATOM   1887  CD1 LEU A 234      -6.412 -38.523   3.658
ATOM   1888  CD2 LEU A 234      -6.020 -36.180   2.838
ATOM   1889  N   LYS A 234      -3.524 -38.800  -1.014
ATOM   1890  CA  LYS A 235      -2.219 -39.134  -1.572
ATOM   1891  C   LYS A 235      -1.847 -38.131  -2.665
ATOM   1892  O   LYS A 235      -0.706 -37.666  -2.727
ATOM   1893  CB  LYS A 235      -2.228 -40.555  -2.155
ATOM   1894  CG  LYS A 235      -1.992 -41.662  -1.134
ATOM   1895  CD  LYS A 235      -2.386 -43.022  -1.700
ATOM   1896  CE  LYS A 235      -2.067 -44.137  -0.713
ATOM   1897  NZ  LYS A 235      -2.674 -45.445  -1.117
ATOM   1898  N   LEU A 235      -2.808 -37.799  -3.527
ATOM   1899  CA  LEU A 236      -2.550 -36.854  -4.612
ATOM   1900  C   LEU A 236      -2.203 -35.476  -4.070
ATOM   1901  O   LEU A 236      -1.371 -34.769  -4.642
ATOM   1902  CB  LEU A 236      -3.763 -36.746  -5.544
ATOM   1903  CG  LEU A 236      -3.964 -37.864  -6.570
ATOM   1904  CD1 LEU A 236      -5.285 -37.646  -7.311
ATOM   1905  CD2 LEU A 236      -2.795 -37.879  -7.547
ATOM   1906  N   ALA A 236      -2.847 -35.099  -2.969
ATOM   1907  CA  ALA A 237      -2.602 -33.800  -2.353
ATOM   1908  C   ALA A 237      -1.113 -33.647  -2.053
ATOM   1909  O   ALA A 237      -0.581 -32.535  -2.042
ATOM   1910  CB  ALA A 237      -3.421 -33.662  -1.074
ATOM   1911  N   GLY A 237      -0.443 -34.770  -1.818
ATOM   1912  CA  GLY A 238       0.980 -34.725  -1.534
ATOM   1913  C   GLY A 238       1.827 -35.085  -2.744
ATOM   1914  O   GLY A 238       2.816 -34.407  -3.041
ATOM   1915  N   GLN A 238       1.430 -36.143  -3.450
ATOM   1916  CA  GLN A 239       2.158 -36.622  -4.624
ATOM   1917  C   GLN A 239       2.105 -35.684  -5.827
ATOM   1918  O   GLN A 239       3.045 -35.638  -6.625
ATOM   1919  CB  GLN A 239       1.650 -38.018  -4.994
ATOM   1920  CG  GLN A 239       1.957 -39.053  -3.905
ATOM   1921  CD  GLN A 239       1.184 -40.352  -4.059
ATOM   1922  OE1 GLN A 239       1.459 -41.337  -3.363
ATOM   1923  NE2 GLN A 239       0.208 -40.361  -4.957
ATOM   1924  N   ASP A 239       1.007 -34.947  -5.963
ATOM   1925  CA  ASP A 240       0.861 -33.972  -7.042
ATOM   1926  C   ASP A 240      -0.161 -32.925  -6.622
ATOM   1927  O   ASP A 240      -1.345 -33.015  -6.961
ATOM   1928  CB  ASP A 240       0.412 -34.629  -8.352
ATOM   1929  CG  ASP A 240       0.533 -33.681  -9.548
ATOM   1930  OD1 ASP A 240       0.756 -32.467  -9.333
ATOM   1931  OD2 ASP A 240       0.404 -34.140 -10.700
ATOM   1932  N   PRO A 240       0.285 -31.914  -5.858
ATOM   1933  CA  PRO A 241      -0.619 -30.855  -5.401
ATOM   1934  C   PRO A 241      -1.221 -30.055  -6.550
ATOM   1935  O   PRO A 241      -2.209 -29.348  -6.363
ATOM   1936  CB  PRO A 241       0.268 -30.004  -4.487
ATOM   1937  CG  PRO A 241       1.644 -30.204  -5.057
ATOM   1938  CD  PRO A 241       1.661 -31.685  -5.383
ATOM   1939  N   ASP A 241      -0.630 -30.181  -7.737
ATOM   1940  CA  ASP A 242      -1.111 -29.468  -8.922
ATOM   1941  C   ASP A 242      -1.937 -30.372  -9.836
ATOM   1942  O   ASP A 242      -2.133 -30.058 -11.008
ATOM   1943  CB  ASP A 242       0.071 -28.918  -9.722
ATOM   1944  CG  ASP A 242       0.952 -27.999  -8.905
ATOM   1945  OD1 ASP A 242       0.497 -26.893  -8.538
ATOM   1946  OD2 ASP A 242       2.101 -28.396  -8.630
ATOM   1947  N   PHE A 242      -2.428 -31.485  -9.298
ATOM   1948  CA  PHE A 243      -3.208 -32.436 -10.094
ATOM   1949  C   PHE A 243      -4.312 -31.807 -10.954
ATOM   1950  O   PHE A 243      -4.408 -32.106 -12.140
ATOM   1951  CB  PHE A 243      -3.822 -33.502  -9.189
ATOM   1952  CG  PHE A 243      -4.456 -34.636  -9.942
ATOM   1953  CD1 PHE A 243      -3.671 -35.567 -10.609
ATOM   1954  CD2 PHE A 243      -5.839 -34.754 -10.005
ATOM   1955  CE1 PHE A 243      -4.255 -36.607 -11.335
ATOM   1956  CE2 PHE A 243      -6.436 -35.786 -10.727
ATOM   1957  CZ  PHE A 243      -5.643 -36.714 -11.393
ATOM   1958  N   HIS A 243      -5.143 -30.947 -10.369
ATOM   1959  CA  HIS A 244      -6.228 -30.309 -11.131
ATOM   1960  C   HIS A 244      -5.722 -29.210 -12.066
ATOM   1961  O   HIS A 244      -6.235 -29.037 -13.173
ATOM   1962  CB  HIS A 244      -7.276 -29.726 -10.179
ATOM   1963  CG  HIS A 244      -8.164 -30.754  -9.551
ATOM   1964  ND1 HIS A 244      -8.940 -30.487  -8.444
ATOM   1965  CD2 HIS A 244      -8.430 -32.037  -9.896
ATOM   1966  CE1 HIS A 244      -9.647 -31.560  -8.135
ATOM   1967  NE2 HIS A 244      -9.357 -32.514  -9.002
ATOM   1968  N   ARG A 244      -4.723 -28.455 -11.620
ATOM   1969  CA  ARG A 245      -4.159 -27.397 -12.448
ATOM   1970  C   ARG A 245      -3.548 -28.033 -13.706
ATOM   1971  O   ARG A 245      -3.744 -27.553 -14.825
ATOM   1972  CB  ARG A 245      -3.089 -26.632 -11.657
ATOM   1973  CG  ARG A 245      -2.436 -25.486 -12.420
ATOM   1974  CD  ARG A 245      -1.583 -24.638 -11.485
ATOM   1975  NE  ARG A 245      -2.407 -23.916 -10.513
ATOM   1976  CZ  ARG A 245      -1.917 -23.191  -9.515
ATOM   1977  NH1 ARG A 245      -0.605 -23.094  -9.355
ATOM   1978  NH2 ARG A 245      -2.734 -22.565  -8.681
ATOM   1979  N   LYS A 245      -2.823 -29.131 -13.520
ATOM   1980  CA  LYS A 246      -2.194 -29.823 -14.643
ATOM   1981  C   LYS A 246      -3.225 -30.497 -15.543
ATOM   1982  O   LYS A 246      -3.077 -30.510 -16.764
ATOM   1983  CB  LYS A 246      -1.179 -30.844 -14.118
ATOM   1984  CG  LYS A 246       0.058 -30.179 -13.506
ATOM   1985  CD  LYS A 246       0.863 -31.115 -12.614
ATOM   1986  CE  LYS A 246       1.537 -32.227 -13.393
ATOM   1987  NZ  LYS A 246       2.369 -33.077 -12.477
ATOM   1988  N   ASP A 246      -4.272 -31.043 -14.932
ATOM   1989  CA  ASP A 247      -5.351 -31.714 -15.656
ATOM   1990  C   ASP A 247      -6.015 -30.733 -16.629
ATOM   1991  O   ASP A 247      -6.251 -31.058 -17.794
ATOM   1992  CB  ASP A 247      -6.380 -32.242 -14.650
ATOM   1993  CG  ASP A 247      -7.642 -32.759 -15.308
ATOM   1994  OD1 ASP A 247      -7.715 -33.977 -15.591
ATOM   1995  OD2 ASP A 247      -8.561 -31.942 -15.541
ATOM   1996  N   LEU A 247      -6.309 -29.531 -16.145
ATOM   1997  CA  LEU A 248      -6.939 -28.502 -16.969
ATOM   1998  C   LEU A 248      -5.994 -28.004 -18.066
ATOM   1999  O   LEU A 248      -6.364 -27.950 -19.243
ATOM   2000  CB  LEU A 248      -7.374 -27.323 -16.091
ATOM   2001  CG  LEU A 248      -8.012 -26.126 -16.806
ATOM   2002  CD1 LEU A 248      -9.271 -26.575 -17.546
ATOM   2003  CD2 LEU A 248      -8.345 -25.036 -15.790
ATOM   2004  N   TRP A 248      -4.774 -27.645 -17.679
ATOM   2005  CA  TRP A 249      -3.785 -27.145 -18.626
ATOM   2006  C   TRP A 249      -3.478 -28.171 -19.722
ATOM   2007  O   TRP A 249      -3.419 -27.826 -20.905
ATOM   2008  CB  TRP A 249      -2.499 -26.765 -17.880
ATOM   2009  CG  TRP A 249      -1.480 -26.050 -18.732
ATOM   2010  CD1 TRP A 249      -0.674 -26.598 -19.687
ATOM   2011  CD2 TRP A 249      -1.189 -24.647 -18.718
ATOM   2012  NE1 TRP A 249       0.102 -25.620 -20.273
ATOM   2013  CE2 TRP A 249      -0.195 -24.414 -19.695
ATOM   2014  CE3 TRP A 249      -1.671 -23.563 -17.972
ATOM   2015  CZ2 TRP A 249       0.327 -23.137 -19.948
ATOM   2016  CZ3 TRP A 249      -1.149 -22.286 -18.224
ATOM   2017  CH2 TRP A 249      -0.161 -22.089 -19.205
ATOM   2018  N   GLU A 249      -3.289 -29.426 -19.321
ATOM   2019  CA  GLU A 250      -2.983 -30.516 -20.253
ATOM   2020  C   GLU A 250      -4.087 -30.751 -21.280
ATOM   2021  O   GLU A 250      -3.822 -30.849 -22.478
ATOM   2022  CB  GLU A 250      -2.734 -31.818 -19.475
ATOM   2023  CG  GLU A 250      -2.480 -33.041 -20.349
ATOM   2024  CD  GLU A 250      -2.233 -34.298 -19.532
ATOM   2025  OE1 GLU A 250      -1.381 -34.249 -18.621
ATOM   2026  OE2 GLU A 250      -2.884 -35.331 -19.803
ATOM   2027  N   ALA A 250      -5.323 -30.847 -20.807
ATOM   2028  CA  ALA A 251      -6.458 -31.074 -21.693
ATOM   2029  C   ALA A 251      -6.539 -29.986 -22.762
ATOM   2030  O   ALA A 251      -6.693 -30.278 -23.949
ATOM   2031  CB  ALA A 251      -7.751 -31.120 -20.881
ATOM   2032  N   ILE A 251      -6.421 -28.731 -22.342
ATOM   2033  CA  ILE A 252      -6.487 -27.617 -23.277
ATOM   2034  C   ILE A 252      -5.311 -27.627 -24.247
ATOM   2035  O   ILE A 252      -5.486 -27.392 -25.444
ATOM   2036  CB  ILE A 252      -6.551 -26.267 -22.521
ATOM   2037  CG1 ILE A 252      -7.900 -26.169 -21.797
ATOM   2038  CG2 ILE A 252      -6.379 -25.096 -23.494
ATOM   2039  CD1 ILE A 252      -8.072 -24.924 -20.950
ATOM   2040  N   GLU A 252      -4.118 -27.913 -23.740
ATOM   2041  CA  GLU A 253      -2.931 -27.965 -24.588
ATOM   2042  C   GLU A 253      -3.067 -29.100 -25.610
ATOM   2043  O   GLU A 253      -2.555 -29.002 -26.729
ATOM   2044  CB  GLU A 253      -1.682 -28.194 -23.731
ATOM   2045  CG  GLU A 253      -0.366 -27.857 -24.421
ATOM   2046  CD  GLU A 253      -0.270 -26.390 -24.820
ATOM   2047  OE1 GLU A 253      -0.591 -25.512 -23.986
ATOM   2048  OE2 GLU A 253       0.134 -26.111 -25.968
ATOM   2049  N   ASN A 253      -3.764 -30.170 -25.227
ATOM   2050  CA  ASN A 254      -3.954 -31.323 -26.112
ATOM   2051  C   ASN A 254      -5.105 -31.165 -27.090
ATOM   2052  O   ASN A 254      -5.315 -32.025 -27.951
ATOM   2053  CB  ASN A 254      -4.176 -32.603 -25.299
ATOM   2054  CG  ASN A 254      -2.921 -33.078 -24.614
ATOM   2055  OD1 ASN A 254      -1.819 -32.645 -24.947
ATOM   2056  ND2 ASN A 254      -3.076 -33.986 -23.658
ATOM   2057  N   GLY A 254      -5.864 -30.085 -26.953
ATOM   2058  CA  GLY A 255      -6.979 -29.872 -27.858
ATOM   2059  C   GLY A 255      -8.297 -30.427 -27.353
ATOM   2060  O   GLY A 255      -9.295 -30.398 -28.072
ATOM   2061  N   ALA A 255      -8.307 -30.945 -26.129
ATOM   2062  CA  ALA A 256      -9.533 -31.477 -25.540
ATOM   2063  C   ALA A 256     -10.166 -30.367 -24.703
ATOM   2064  O   ALA A 256     -10.106 -30.380 -23.472
ATOM   2065  CB  ALA A 256      -9.224 -32.691 -24.671
ATOM   2066  N   TYR A 256     -10.771 -29.401 -25.386
ATOM   2067  CA  TYR A 257     -11.398 -28.267 -24.720
ATOM   2068  C   TYR A 257     -12.624 -28.688 -23.918
ATOM   2069  O   TYR A 257     -13.591 -29.221 -24.468
ATOM   2070  CB  TYR A 257     -11.790 -27.204 -25.759
ATOM   2071  CG  TYR A 257     -10.657 -26.815 -26.691
ATOM   2072  CD1 TYR A 257      -9.342 -26.732 -26.229
ATOM   2073  CD2 TYR A 257     -10.902 -26.496 -28.030
ATOM   2074  CE1 TYR A 257      -8.302 -26.343 -27.072
ATOM   2075  CE2 TYR A 257      -9.866 -26.103 -28.880
ATOM   2076  CZ  TYR A 257      -8.571 -26.032 -28.392
ATOM   2077  OH  TYR A 257      -7.537 -25.658 -29.221
ATOM   2078  N   PRO A 257     -12.601 -28.457 -22.596
ATOM   2079  CA  PRO A 258     -13.738 -28.830 -21.752
ATOM   2080  C   PRO A 258     -14.953 -27.949 -22.025
ATOM   2081  O   PRO A 258     -14.824 -26.737 -22.216
ATOM   2082  CB  PRO A 258     -13.188 -28.656 -20.338
ATOM   2083  CG  PRO A 258     -12.230 -27.519 -20.499
ATOM   2084  CD  PRO A 258     -11.517 -27.867 -21.790
ATOM   2085  N   LYS A 258     -16.131 -28.562 -22.041
ATOM   2086  CA  LYS A 259     -17.367 -27.834 -22.310
ATOM   2087  C   LYS A 259     -18.422 -28.024 -21.235
ATOM   2088  O   LYS A 259     -18.486 -29.065 -20.574
ATOM   2089  CB  LYS A 259     -17.959 -28.276 -23.655
ATOM   2090  CG  LYS A 259     -17.040 -28.071 -24.843
ATOM   2091  CD  LYS A 259     -17.683 -28.581 -26.128
ATOM   2092  CE  LYS A 259     -16.784 -28.344 -27.331
ATOM   2093  NZ  LYS A 259     -15.447 -28.973 -27.150
ATOM   2094  N   TRP A 259     -19.258 -27.004 -21.078
ATOM   2095  CA  TRP A 260     -20.347 -27.025 -20.113
ATOM   2096  C   TRP A 260     -21.592 -26.468 -20.783
ATOM   2097  O   TRP A 260     -21.506 -25.536 -21.585
ATOM   2098  CB  TRP A 260     -20.033 -26.130 -18.910
ATOM   2099  CG  TRP A 260     -19.039 -26.684 -17.941
ATOM   2100  CD1 TRP A 260     -19.309 -27.356 -16.785
ATOM   2101  CD2 TRP A 260     -17.614 -26.586 -18.027
ATOM   2102  NE1 TRP A 260     -18.138 -27.681 -16.140
ATOM   2103  CE2 TRP A 260     -17.082 -27.219 -16.882
ATOM   2104  CE3 TRP A 260     -16.733 -26.021 -18.961
ATOM   2105  CZ2 TRP A 260     -15.704 -27.304 -16.644
ATOM   2106  CZ3 TRP A 260     -15.363 -26.106 -18.722
ATOM   2107  CH2 TRP A 260     -14.865 -26.743 -17.571
ATOM   2108  N   LYS A 260     -22.745 -27.043 -20.460
ATOM   2109  CA  LYS A 261     -24.006 -26.536 -20.987
ATOM   2110  C   LYS A 261     -24.447 -25.493 -19.965
ATOM   2111  O   LYS A 261     -24.300 -25.703 -18.756
ATOM   2112  CB  LYS A 261     -25.068 -27.637 -21.060
ATOM   2113  CG  LYS A 261     -24.735 -28.799 -21.973
ATOM   2114  CD  LYS A 261     -25.938 -29.727 -22.127
ATOM   2115  CE  LYS A 261     -26.483 -30.180 -20.777
ATOM   2116  NZ  LYS A 261     -27.706 -31.027 -20.915
ATOM   2117  N   PHE A 261     -24.983 -24.376 -20.442
ATOM   2118  CA  PHE A 262     -25.437 -23.307 -19.559
ATOM   2119  C   PHE A 262     -26.955 -23.354 -19.460
ATOM   2120  O   PHE A 262     -27.641 -23.297 -20.484
ATOM   2121  CB  PHE A 262     -25.003 -21.957 -20.127
ATOM   2122  CG  PHE A 262     -25.439 -20.782 -19.304
ATOM   2123  CD1 PHE A 262     -24.871 -20.537 -18.060
ATOM   2124  CD2 PHE A 262     -26.407 -19.903 -19.784
ATOM   2125  CE1 PHE A 262     -25.258 -19.426 -17.306
ATOM   2126  CE2 PHE A 262     -26.797 -18.794 -19.037
ATOM   2127  CZ  PHE A 262     -26.219 -18.557 -17.798
ATOM   2128  N   GLY A 262     -27.471 -23.449 -18.235
ATOM   2129  CA  GLY A 263     -28.911 -23.521 -18.030
ATOM   2130  C   GLY A 263     -29.462 -22.503 -17.049
ATOM   2131  O   GLY A 263     -28.735 -21.971 -16.204
ATOM   2132  N   ILE A 263     -30.763 -22.240 -17.159
ATOM   2133  CA  ILE A 264     -31.438 -21.266 -16.309
ATOM   2134  C   ILE A 264     -32.749 -21.793 -15.730
ATOM   2135  O   ILE A 264     -33.545 -22.414 -16.438
ATOM   2136  CB  ILE A 264     -31.795 -19.989 -17.111
ATOM   2137  CG1 ILE A 264     -30.527 -19.326 -17.648
ATOM   2138  CG2 ILE A 264     -32.601 -19.029 -16.243
ATOM   2139  CD1 ILE A 264     -30.805 -18.152 -18.583
ATOM   2140  N   GLN A 264     -32.959 -21.550 -14.438
ATOM   2141  CA  GLN A 265     -34.203 -21.920 -13.776
ATOM   2142  C   GLN A 265     -34.894 -20.574 -13.600
ATOM   2143  O   GLN A 265     -34.284 -19.624 -13.112
ATOM   2144  CB  GLN A 265     -33.947 -22.540 -12.400
ATOM   2145  CG  GLN A 265     -33.584 -24.009 -12.412
ATOM   2146  CD  GLN A 265     -33.416 -24.555 -11.008
ATOM   2147  OE1 GLN A 265     -32.537 -24.113 -10.262
ATOM   2148  NE2 GLN A 265     -34.264 -25.510 -10.633
ATOM   2149  N   ALA A 265     -36.156 -20.471 -13.999
ATOM   2150  CA  ALA A 266     -36.837 -19.193 -13.868
ATOM   2151  C   ALA A 266     -38.194 -19.265 -13.188
ATOM   2152  O   ALA A 266     -38.998 -20.161 -13.452
ATOM   2153  CB  ALA A 266     -36.976 -18.537 -15.238
ATOM   2154  N   ILE A 266     -38.430 -18.307 -12.300
ATOM   2155  CA  ILE A 267     -39.686 -18.202 -11.576
ATOM   2156  C   ILE A 267     -40.233 -16.798 -11.825
ATOM   2157  O   ILE A 267     -39.559 -15.797 -11.561
ATOM   2158  CB  ILE A 267     -39.487 -18.418 -10.058
ATOM   2159  CG1 ILE A 267     -39.043 -19.858  -9.789
ATOM   2160  CG2 ILE A 267     -40.779 -18.103  -9.314
ATOM   2161  CD1 ILE A 267     -38.756 -20.160  -8.328
ATOM   2162  N   ALA A 267     -41.452 -16.730 -12.347
ATOM   2163  CA  ALA A 268     -42.084 -15.453 -12.647
ATOM   2164  C   ALA A 268     -42.253 -14.587 -11.406
ATOM   2165  O   ALA A 268     -42.511 -15.088 -10.313
ATOM   2166  CB  ALA A 268     -43.441 -15.685 -13.308
ATOM   2167  N   GLU A 268     -42.107 -13.281 -11.597
ATOM   2168  CA  GLU A 269     -42.238 -12.298 -10.528
ATOM   2169  C   GLU A 269     -43.458 -12.595  -9.653
ATOM   2170  O   GLU A 269     -43.390 -12.502  -8.427
ATOM   2171  CB  GLU A 269     -42.370 -10.901 -11.145
ATOM   2172  CG  GLU A 269     -42.324  -9.735 -10.168
ATOM   2173  CD  GLU A 269     -40.952  -9.544  -9.550
ATOM   2174  OE1 GLU A 269     -39.948  -9.730 -10.271
ATOM   2175  OE2 GLU A 269     -40.877  -9.195  -8.354
ATOM   2176  N   GLU A 269     -44.564 -12.970 -10.295
ATOM   2177  CA  GLU A 270     -45.819 -13.265  -9.602
ATOM   2178  C   GLU A 270     -45.854 -14.528  -8.743
ATOM   2179  O   GLU A 270     -46.682 -14.629  -7.837
ATOM   2180  CB  GLU A 270     -46.974 -13.334 -10.609
ATOM   2181  CG  GLU A 270     -46.785 -14.365 -11.712
ATOM   2182  CD  GLU A 270     -48.047 -14.589 -12.526
ATOM   2183  OE1 GLU A 270     -48.647 -13.594 -12.988
ATOM   2184  OE2 GLU A 270     -48.437 -15.763 -12.709
ATOM   2185  N   ASP A 270     -44.980 -15.491  -9.018
ATOM   2186  CA  ASP A 271     -44.972 -16.732  -8.243
ATOM   2187  C   ASP A 271     -43.838 -16.796  -7.218
ATOM   2188  O   ASP A 271     -43.458 -17.879  -6.775
ATOM   2189  CB  ASP A 271     -44.863 -17.940  -9.183
ATOM   2190  CG  ASP A 271     -45.897 -17.912 -10.293
ATOM   2191  OD1 ASP A 271     -47.082 -17.650  -9.999
ATOM   2192  OD2 ASP A 271     -45.525 -18.159 -11.461
ATOM   2193  N   GLU A 271     -43.312 -15.638  -6.833
ATOM   2194  CA  GLU A 272     -42.200 -15.575  -5.882
ATOM   2195  C   GLU A 272     -42.490 -16.291  -4.563
ATOM   2196  O   GLU A 272     -41.626 -16.976  -4.011
ATOM   2197  CB  GLU A 272     -41.870 -14.115  -5.562
ATOM   2198  CG  GLU A 272     -40.594 -13.949  -4.755
ATOM   2199  CD  GLU A 272     -40.386 -12.530  -4.262
ATOM   2200  OE1 GLU A 272     -40.652 -11.584  -5.036
ATOM   2201  OE2 GLU A 272     -39.947 -12.362  -3.103
ATOM   2202  N   HIS A 272     -43.713 -16.121  -4.065
ATOM   2203  CA  HIS A 273     -44.097 -16.700  -2.781
ATOM   2204  C   HIS A 273     -44.908 -17.989  -2.812
ATOM   2205  O   HIS A 273     -45.541 -18.347  -1.823
ATOM   2206  CB  HIS A 273     -44.820 -15.636  -1.947
ATOM   2207  CG  HIS A 273     -43.997 -14.409  -1.714
ATOM   2208  ND1 HIS A 273     -44.315 -13.168  -2.228
ATOM   2209  CD2 HIS A 273     -42.823 -14.255  -1.060
ATOM   2210  CE1 HIS A 273     -43.366 -12.306  -1.904
ATOM   2211  NE2 HIS A 273     -42.450 -12.941  -1.198
ATOM   2212  N   LYS A 273     -44.859 -18.694  -3.937
ATOM   2213  CA  LYS A 274     -45.597 -19.942  -4.098
ATOM   2214  C   LYS A 274     -44.870 -21.229  -3.708
ATOM   2215  O   LYS A 274     -45.278 -22.307  -4.127
ATOM   2216  CB  LYS A 274     -46.084 -20.066  -5.541
ATOM   2217  CG  LYS A 274     -47.331 -19.272  -5.860
ATOM   2218  CD  LYS A 274     -47.108 -17.776  -5.760
ATOM   2219  CE  LYS A 274     -48.354 -17.021  -6.200
ATOM   2220  NZ  LYS A 274     -48.764 -17.402  -7.581
ATOM   2221  N   PHE A 274     -43.800 -21.135  -2.924
ATOM   2222  CA  PHE A 275     -43.071 -22.340  -2.522
ATOM   2223  C   PHE A 275     -42.966 -22.462  -1.008
ATOM   2224  O   PHE A 275     -43.176 -21.490  -0.285
ATOM   2225  CB  PHE A 275     -41.668 -22.343  -3.137
ATOM   2226  CG  PHE A 275     -41.667 -22.293  -4.637
ATOM   2227  CD1 PHE A 275     -41.944 -21.105  -5.309
ATOM   2228  CD2 PHE A 275     -41.416 -23.441  -5.382
ATOM   2229  CE1 PHE A 275     -41.972 -21.063  -6.707
ATOM   2230  CE2 PHE A 275     -41.442 -23.410  -6.779
ATOM   2231  CZ  PHE A 275     -41.720 -22.221  -7.441
ATOM   2232  N   ASP A 275     -42.651 -23.663  -0.532
ATOM   2233  CA  ASP A 276     -42.508 -23.905   0.901
ATOM   2234  C   ASP A 276     -41.301 -23.150   1.445
ATOM   2235  O   ASP A 276     -41.301 -22.701   2.588
ATOM   2236  CB  ASP A 276     -42.334 -25.400   1.176
ATOM   2237  CG  ASP A 276     -43.611 -26.185   0.962
ATOM   2238  OD1 ASP A 276     -43.579 -27.421   1.128
ATOM   2239  OD2 ASP A 276     -44.644 -25.568   0.630
ATOM   2240  N   PHE A 276     -40.272 -23.021   0.617
ATOM   2241  CA  PHE A 277     -39.053 -22.318   1.005
ATOM   2242  C   PHE A 277     -39.034 -20.937   0.365
ATOM   2243  O   PHE A 277     -39.793 -20.665  -0.564
ATOM   2244  CB  PHE A 277     -37.825 -23.098   0.535
ATOM   2245  CG  PHE A 277     -37.860 -23.446  -0.929
ATOM   2246  CD1 PHE A 277     -38.502 -24.600  -1.367
ATOM   2247  CD2 PHE A 277     -37.293 -22.594  -1.875
ATOM   2248  CE1 PHE A 277     -38.580 -24.901  -2.720
ATOM   2249  CE2 PHE A 277     -37.368 -22.888  -3.234
ATOM   2250  CZ  PHE A 277     -38.013 -24.045  -3.658
ATOM   2251  N   ASP A 277     -38.179 -20.055   0.870
ATOM   2252  CA  ASP A 278     -38.073 -18.726   0.287
ATOM   2253  C   ASP A 278     -37.120 -18.879  -0.887
ATOM   2254  O   ASP A 278     -36.003 -19.371  -0.722
ATOM   2255  CB  ASP A 278     -37.508 -17.725   1.291
ATOM   2256  CG  ASP A 278     -37.715 -16.296   0.847
ATOM   2257  OD1 ASP A 278     -37.127 -15.905  -0.183
ATOM   2258  OD2 ASP A 278     -38.479 -15.570   1.517
ATOM   2259  N   ILE A 278     -37.558 -18.461  -2.069
ATOM   2260  CA  ILE A 279     -36.734 -18.603  -3.264
ATOM   2261  C   ILE A 279     -35.490 -17.729  -3.271
ATOM   2262  O   ILE A 279     -34.695 -17.788  -4.210
ATOM   2263  CB  ILE A 279     -37.545 -18.314  -4.547
ATOM   2264  CG1 ILE A 279     -37.934 -16.834  -4.606
ATOM   2265  CG2 ILE A 279     -38.787 -19.202  -4.573
ATOM   2266  CD1 ILE A 279     -38.535 -16.417  -5.936
ATOM   2267  N   LEU A 279     -35.324 -16.921  -2.228
ATOM   2268  CA  LEU A 280     -34.164 -16.043  -2.125
ATOM   2269  C   LEU A 280     -33.237 -16.523  -1.009
ATOM   2270  O   LEU A 280     -32.278 -15.840  -0.639
ATOM   2271  CB  LEU A 280     -34.611 -14.606  -1.852
ATOM   2272  CG  LEU A 280     -35.627 -13.998  -2.830
ATOM   2273  CD1 LEU A 280     -35.859 -12.540  -2.463
ATOM   2274  CD2 LEU A 280     -35.119 -14.103  -4.263
ATOM   2275  N   ASP A 280     -33.537 -17.707  -0.482
ATOM   2276  CA  ASP A 281     -32.758 -18.318   0.590
ATOM   2277  C   ASP A 281     -31.664 -19.150  -0.066
ATOM   2278  O   ASP A 281     -31.950 -20.176  -0.680
ATOM   2279  CB  ASP A 281     -33.673 -19.211   1.442
ATOM   2280  CG  ASP A 281     -32.949 -19.873   2.601
ATOM   2281  OD1 ASP A 281     -31.709 -19.754   2.685
ATOM   2282  OD2 ASP A 281     -33.629 -20.519   3.430
ATOM   2283  N   ALA A 281     -30.415 -18.707   0.062
ATOM   2284  CA  ALA A 282     -29.285 -19.413  -0.544
ATOM   2285  C   ALA A 282     -28.942 -20.766   0.078
ATOM   2286  O   ALA A 282     -28.020 -21.438  -0.382
ATOM   2287  CB  ALA A 282     -28.047 -18.517  -0.541
ATOM   2288  N   THR A 282     -29.653 -21.166   1.127
ATOM   2289  CA  THR A 283     -29.392 -22.471   1.729
ATOM   2290  C   THR A 283     -30.380 -23.468   1.125
ATOM   2291  O   THR A 283     -30.459 -24.615   1.554
ATOM   2292  CB  THR A 283     -29.582 -22.466   3.263
ATOM   2293  OG1 THR A 283     -30.939 -22.131   3.578
ATOM   2294  CG2 THR A 283     -28.632 -21.466   3.920
ATOM   2295  N   LYS A 283     -31.121 -23.016   0.116
ATOM   2296  CA  LYS A 284     -32.120 -23.849  -0.552
ATOM   2297  C   LYS A 284     -31.887 -23.997  -2.055
ATOM   2298  O   LYS A 284     -31.442 -23.061  -2.721
ATOM   2299  CB  LYS A 284     -33.514 -23.241  -0.366
ATOM   2300  CG  LYS A 284     -33.945 -22.998   1.061
ATOM   2301  CD  LYS A 284     -34.308 -24.289   1.770
ATOM   2302  CE  LYS A 284     -34.816 -24.003   3.178
ATOM   2303  NZ  LYS A 284     -33.799 -23.313   4.035
ATOM   2304  N   ILE A 284     -32.184 -25.180  -2.588
ATOM   2305  CA  ILE A 285     -32.082 -25.400  -4.027
ATOM   2306  C   ILE A 285     -33.527 -25.279  -4.507
ATOM   2307  O   ILE A 285     -34.458 -25.317  -3.700
ATOM   2308  CB  ILE A 285     -31.605 -26.834  -4.403
ATOM   2309  CG1 ILE A 285     -32.556 -27.874  -3.804
ATOM   2310  CG2 ILE A 285     -30.171 -27.064  -3.934
ATOM   2311  CD1 ILE A 285     -32.327 -29.292  -4.308
ATOM   2312  N   TRP A 285     -33.716 -25.102  -5.807
ATOM   2313  CA  TRP A 286     -35.062 -25.054  -6.358
ATOM   2314  C   TRP A 286     -35.192 -26.440  -6.981
ATOM   2315  O   TRP A 286     -34.620 -26.702  -8.036
ATOM   2316  CB  TRP A 286     -35.186 -23.980  -7.444
ATOM   2317  CG  TRP A 286     -35.114 -22.556  -6.950
ATOM   2318  CD1 TRP A 286     -34.957 -22.131  -5.659
ATOM   2319  CD2 TRP A 286     -35.211 -21.374  -7.752
ATOM   2320  NE1 TRP A 286     -34.952 -20.755  -5.610
ATOM   2321  CE2 TRP A 286     -35.107 -20.266  -6.881
ATOM   2322  CE3 TRP A 286     -35.376 -21.143  -9.126
ATOM   2323  CZ2 TRP A 286     -35.162 -18.945  -7.340
ATOM   2324  CZ3 TRP A 286     -35.431 -19.829  -9.583
ATOM   2325  CH2 TRP A 286     -35.324 -18.746  -8.689
ATOM   2326  N   PRO A 286     -35.911 -27.358  -6.314
ATOM   2327  CA  PRO A 287     -36.074 -28.715  -6.854
ATOM   2328  C   PRO A 287     -36.406 -28.663  -8.339
ATOM   2329  O   PRO A 287     -37.363 -28.005  -8.746
ATOM   2330  CB  PRO A 287     -37.211 -29.285  -6.008
ATOM   2331  CG  PRO A 287     -36.974 -28.628  -4.671
ATOM   2332  CD  PRO A 287     -36.689 -27.189  -5.072
ATOM   2333  N   GLU A 287     -35.601 -29.346  -9.147
ATOM   2334  CA  GLU A 288     -35.805 -29.347 -10.588
ATOM   2335  C   GLU A 288     -37.096 -30.038 -11.016
ATOM   2336  O   GLU A 288     -37.510 -29.931 -12.169
ATOM   2337  CB  GLU A 288     -34.584 -29.962 -11.281
ATOM   2338  CG  GLU A 288     -33.365 -29.039 -11.204
ATOM   2339  CD  GLU A 288     -32.139 -29.588 -11.900
ATOM   2340  OE1 GLU A 288     -32.252 -30.015 -13.068
ATOM   2341  OE2 GLU A 288     -31.055 -29.576 -11.279
ATOM   2342  N   ASP A 288     -37.735 -30.732 -10.079
ATOM   2343  CA  ASP A 289     -38.998 -31.398 -10.364
ATOM   2344  C   ASP A 289     -40.107 -30.348 -10.249
ATOM   2345  O   ASP A 289     -41.239 -30.575 -10.678
ATOM   2346  CB  ASP A 289     -39.230 -32.548  -9.374
ATOM   2347  CG  ASP A 289     -39.407 -32.066  -7.948
ATOM   2348  OD1 ASP A 289     -40.540 -31.696  -7.579
ATOM   2349  OD2 ASP A 289     -38.409 -32.048  -7.197
ATOM   2350  N   LEU A 289     -39.763 -29.194  -9.676
ATOM   2351  CA  LEU A 290     -40.699 -28.080  -9.510
ATOM   2352  C   LEU A 290     -40.371 -26.959 -10.499
ATOM   2353  O   LEU A 290     -41.264 -26.373 -11.114
ATOM   2354  CB  LEU A 290     -40.635 -27.529  -8.081
ATOM   2355  CG  LEU A 290     -41.111 -28.434  -6.941
ATOM   2356  CD1 LEU A 290     -40.873 -27.741  -5.608
ATOM   2357  CD2 LEU A 290     -42.589 -28.752  -7.114
ATOM   2358  N   VAL A 290     -39.085 -26.657 -10.638
ATOM   2359  CA  VAL A 291     -38.627 -25.622 -11.561
ATOM   2360  C   VAL A 291     -37.530 -26.256 -12.414
ATOM   2361  O   VAL A 291     -36.409 -26.464 -11.950
ATOM   2362  CB  VAL A 291     -38.054 -24.403 -10.803
ATOM   2363  CG1 VAL A 291     -37.808 -23.258 -11.771
ATOM   2364  CG2 VAL A 291     -39.014 -23.977  -9.705
ATOM   2365  N   PRO A 291     -37.843 -26.580 -13.677
ATOM   2366  CA  PRO A 292     -36.852 -27.201 -14.559
ATOM   2367  C   PRO A 292     -35.743 -26.268 -15.030
ATOM   2368  O   PRO A 292     -35.939 -25.060 -15.154
ATOM   2369  CB  PRO A 292     -37.703 -27.704 -15.719
ATOM   2370  CG  PRO A 292     -38.733 -26.617 -15.839
ATOM   2371  CD  PRO A 292     -39.119 -26.368 -14.387
ATOM   2372  N   VAL A 292     -34.577 -26.849 -15.288
ATOM   2373  CA  VAL A 293     -33.440 -26.096 -15.788
ATOM   2374  C   VAL A 293     -33.555 -26.068 -17.309
ATOM   2375  O   VAL A 293     -33.643 -27.111 -17.958
ATOM   2376  CB  VAL A 293     -32.098 -26.761 -15.409
ATOM   2377  CG1 VAL A 293     -30.950 -26.034 -16.097
ATOM   2378  CG2 VAL A 293     -31.909 -26.749 -13.892
ATOM   2379  N   ARG A 293     -33.560 -24.867 -17.869
ATOM   2380  CA  ARG A 294     -33.656 -24.677 -19.309
ATOM   2381  C   ARG A 294     -32.266 -24.379 -19.863
ATOM   2382  O   ARG A 294     -31.713 -23.312 -19.610
ATOM   2383  CB  ARG A 294     -34.608 -23.510 -19.594
ATOM   2384  CG  ARG A 294     -34.638 -23.010 -21.026
ATOM   2385  CD  ARG A 294     -35.533 -21.779 -21.111
ATOM   2386  NE  ARG A 294     -35.402 -21.069 -22.378
ATOM   2387  CZ  ARG A 294     -35.938 -19.877 -22.620
ATOM   2388  NH1 ARG A 294     -36.645 -19.262 -21.681
ATOM   2389  NH2 ARG A 294     -35.759 -19.295 -23.798
ATOM   2390  N   TYR A 294     -31.695 -25.327 -20.602
ATOM   2391  CA  TYR A 295     -30.368 -25.122 -21.176
ATOM   2392  C   TYR A 295     -30.468 -24.349 -22.487
ATOM   2393  O   TYR A 295     -31.258 -24.699 -23.377
ATOM   2394  CB  TYR A 295     -29.660 -26.465 -21.375
ATOM   2395  CG  TYR A 295     -29.272 -27.122 -20.065
ATOM   2396  CD1 TYR A 295     -30.079 -28.101 -19.480
ATOM   2397  CD2 TYR A 295     -28.115 -26.731 -19.387
ATOM   2398  CE1 TYR A 295     -29.741 -28.676 -18.248
ATOM   2399  CE2 TYR A 295     -27.771 -27.294 -18.159
ATOM   2400  CZ  TYR A 295     -28.585 -28.264 -17.596
ATOM   2401  OH  TYR A 295     -28.247 -28.811 -16.378
ATOM   2402  N   ILE A 295     -29.664 -23.295 -22.599
ATOM   2403  CA  ILE A 296     -29.689 -22.433 -23.774
ATOM   2404  C   ILE A 296     -28.334 -22.115 -24.389
ATOM   2405  O   ILE A 296     -28.271 -21.556 -25.482
ATOM   2406  CB  ILE A 296     -30.351 -21.086 -23.441
ATOM   2407  CG1 ILE A 296     -29.468 -20.303 -22.463
ATOM   2408  CG2 ILE A 296     -31.715 -21.318 -22.819
ATOM   2409  CD1 ILE A 296     -29.971 -18.899 -22.163
ATOM   2410  N   GLY A 296     -27.251 -22.447 -23.695
ATOM   2411  CA  GLY A 297     -25.946 -22.134 -24.240
ATOM   2412  C   GLY A 297     -24.851 -23.122 -23.907
ATOM   2413  O   GLY A 297     -25.077 -24.119 -23.220
ATOM   2414  N   GLU A 297     -23.654 -22.829 -24.403
ATOM   2415  CA  GLU A 298     -22.500 -23.681 -24.178
ATOM   2416  C   GLU A 298     -21.251 -22.822 -24.021
ATOM   2417  O   GLU A 298     -21.117 -21.784 -24.668
ATOM   2418  CB  GLU A 298     -22.324 -24.632 -25.364
ATOM   2419  CG  GLU A 298     -21.226 -25.664 -25.189
ATOM   2420  CD  GLU A 298     -21.078 -26.559 -26.407
ATOM   2421  OE1 GLU A 298     -20.759 -26.033 -27.496
ATOM   2422  OE2 GLU A 298     -21.283 -27.785 -26.281
ATOM   2423  N   MET A 298     -20.350 -23.256 -23.145
ATOM   2424  CA  MET A 299     -19.094 -22.554 -22.917
ATOM   2425  C   MET A 299     -17.973 -23.575 -23.020
ATOM   2426  O   MET A 299     -18.128 -24.719 -22.589
ATOM   2427  CB  MET A 299     -19.070 -21.917 -21.522
ATOM   2428  CG  MET A 299     -17.719 -21.333 -21.138
ATOM   2429  SD  MET A 299     -17.674 -20.792 -19.424
ATOM   2430  CE  MET A 299     -17.466 -22.375 -18.588
ATOM   2431  N   GLU A 299     -16.854 -23.174 -23.609
ATOM   2432  CA  GLU A 300     -15.711 -24.067 -23.728
ATOM   2433  C   GLU A 300     -14.459 -23.278 -23.361
ATOM   2434  O   GLU A 300     -14.397 -22.071 -23.577
ATOM   2435  CB  GLU A 300     -15.580 -24.608 -25.158
ATOM   2436  CG  GLU A 300     -14.963 -23.631 -26.156
ATOM   2437  CD  GLU A 300     -14.545 -24.304 -27.456
ATOM   2438  OE1 GLU A 300     -13.823 -23.665 -28.251
ATOM   2439  OE2 GLU A 300     -14.936 -25.469 -27.686
ATOM   2440  N   LEU A 300     -13.476 -23.955 -22.782
ATOM   2441  CA  LEU A 301     -12.219 -23.308 -22.418
ATOM   2442  C   LEU A 301     -11.236 -23.838 -23.452
ATOM   2443  O   LEU A 301     -11.035 -25.046 -23.556
ATOM   2444  CB  LEU A 301     -11.814 -23.704 -20.995
ATOM   2445  CG  LEU A 301     -12.788 -23.178 -19.934
ATOM   2446  CD1 LEU A 301     -12.342 -23.609 -18.545
ATOM   2447  CD2 LEU A 301     -12.850 -21.650 -20.021
ATOM   2448  N   ASN A 301     -10.632 -22.940 -24.221
ATOM   2449  CA  ASN A 302      -9.740 -23.366 -25.292
ATOM   2450  C   ASN A 302      -8.366 -22.736 -25.370
ATOM   2451  O   ASN A 302      -7.673 -22.919 -26.367
ATOM   2452  CB  ASN A 302     -10.435 -23.149 -26.636
ATOM   2453  CG  ASN A 302     -10.884 -21.713 -26.828
ATOM   2454  OD1 ASN A 302     -10.248 -20.778 -26.336
ATOM   2455  ND2 ASN A 302     -11.980 -21.530 -27.558
ATOM   2456  N   ARG A 302      -7.959 -21.998 -24.345
ATOM   2457  CA  ARG A 303      -6.646 -21.366 -24.376
ATOM   2458  C   ARG A 303      -6.100 -21.139 -22.980
ATOM   2459  O   ARG A 303      -6.750 -20.509 -22.147
ATOM   2460  CB  ARG A 303      -6.714 -20.024 -25.125
ATOM   2461  CG  ARG A 303      -5.388 -19.260 -25.165
ATOM   2462  CD  ARG A 303      -5.391 -18.150 -26.219
ATOM   2463  NE  ARG A 303      -6.245 -17.014 -25.878
ATOM   2464  CZ  ARG A 303      -5.908 -16.045 -25.029
ATOM   2465  NH1 ARG A 303      -4.729 -16.066 -24.421
ATOM   2466  NH2 ARG A 303      -6.748 -15.043 -24.796
ATOM   2467  N   ASN A 303      -4.907 -21.667 -22.727
ATOM   2468  CA  ASN A 304      -4.261 -21.495 -21.430
ATOM   2469  C   ASN A 304      -3.659 -20.095 -21.378
ATOM   2470  O   ASN A 304      -3.397 -19.485 -22.416
ATOM   2471  CB  ASN A 304      -3.154 -22.537 -21.229
ATOM   2472  CG  ASN A 304      -3.701 -23.936 -21.003
ATOM   2473  OD1 ASN A 304      -4.628 -24.132 -20.217
ATOM   2474  ND2 ASN A 304      -3.120 -24.917 -21.683
ATOM   2475  N   PRO A 304      -3.440 -19.562 -20.166
ATOM   2476  CA  PRO A 305      -2.864 -18.224 -19.992
ATOM   2477  C   PRO A 305      -1.456 -18.134 -20.594
ATOM   2478  O   PRO A 305      -0.795 -19.153 -20.786
ATOM   2479  CB  PRO A 305      -2.814 -18.059 -18.470
ATOM   2480  CG  PRO A 305      -3.883 -18.978 -17.963
ATOM   2481  CD  PRO A 305      -3.752 -20.180 -18.864
ATOM   2482  N   ASP A 305      -1.008 -16.917 -20.891
ATOM   2483  CA  ASP A 306       0.342 -16.705 -21.406
ATOM   2484  C   ASP A 306       1.292 -16.666 -20.208
ATOM   2485  O   ASP A 306       2.423 -17.145 -20.280
ATOM   2486  CB  ASP A 306       0.442 -15.382 -22.167
ATOM   2487  CG  ASP A 306      -0.313 -15.408 -23.477
ATOM   2488  OD1 ASP A 306      -0.118 -16.364 -24.249
ATOM   2489  OD2 ASP A 306      -1.093 -14.475 -23.735
ATOM   2490  N   GLU A 306       0.825 -16.078 -19.108
ATOM   2491  CA  GLU A 307       1.622 -15.992 -17.884
ATOM   2492  C   GLU A 307       0.655 -16.010 -16.700
ATOM   2493  O   GLU A 307      -0.209 -15.144 -16.587
ATOM   2494  CB  GLU A 307       2.457 -14.707 -17.869
ATOM   2495  CG  GLU A 307       3.558 -14.710 -16.813
ATOM   2496  CD  GLU A 307       4.312 -13.391 -16.721
ATOM   2497  OE1 GLU A 307       5.222 -13.298 -15.870
ATOM   2498  OE2 GLU A 307       4.001 -12.449 -17.484
ATOM   2499  N   PHE A 307       0.822 -16.987 -15.813
ATOM   2500  CA  PHE A 308      -0.067 -17.157 -14.665
ATOM   2501  C   PHE A 308      -0.305 -15.942 -13.762
ATOM   2502  O   PHE A 308      -1.454 -15.548 -13.541
ATOM   2503  CB  PHE A 308       0.416 -18.352 -13.815
ATOM   2504  CG  PHE A 308      -0.561 -18.787 -12.758
ATOM   2505  CD1 PHE A 308      -0.677 -18.083 -11.558
ATOM   2506  CD2 PHE A 308      -1.375 -19.897 -12.964
ATOM   2507  CE1 PHE A 308      -1.588 -18.478 -10.582
ATOM   2508  CE2 PHE A 308      -2.295 -20.305 -11.988
ATOM   2509  CZ  PHE A 308      -2.399 -19.590 -10.793
ATOM   2510  N   PHE A 308       0.760 -15.342 -13.243
ATOM   2511  CA  PHE A 309       0.595 -14.218 -12.324
ATOM   2512  C   PHE A 309      -0.226 -13.021 -12.809
ATOM   2513  O   PHE A 309      -1.245 -12.682 -12.203
ATOM   2514  CB  PHE A 309       1.957 -13.717 -11.826
ATOM   2515  CG  PHE A 309       1.850 -12.579 -10.850
ATOM   2516  CD1 PHE A 309       1.579 -12.818  -9.504
ATOM   2517  CD2 PHE A 309       1.963 -11.262 -11.288
ATOM   2518  CE1 PHE A 309       1.421 -11.763  -8.610
ATOM   2519  CE2 PHE A 309       1.806 -10.195 -10.404
ATOM   2520  CZ  PHE A 309       1.535 -10.440  -9.065
ATOM   2521  N   PRO A 309       0.198 -12.359 -13.902
ATOM   2522  CA  PRO A 310      -0.581 -11.206 -14.366
ATOM   2523  C   PRO A 310      -2.010 -11.517 -14.820
ATOM   2524  O   PRO A 310      -2.859 -10.628 -14.861
ATOM   2525  CB  PRO A 310       0.279 -10.640 -15.493
ATOM   2526  CG  PRO A 310       0.940 -11.859 -16.049
ATOM   2527  CD  PRO A 310       1.346 -12.603 -14.792
ATOM   2528  N   GLN A 310      -2.283 -12.774 -15.149
ATOM   2529  CA  GLN A 311      -3.622 -13.134 -15.599
ATOM   2530  C   GLN A 311      -4.427 -13.879 -14.543
ATOM   2531  O   GLN A 311      -5.309 -13.298 -13.914
ATOM   2532  CB  GLN A 311      -3.521 -13.926 -16.911
ATOM   2533  CG  GLN A 311      -2.909 -13.060 -18.015
ATOM   2534  CD  GLN A 311      -2.795 -13.764 -19.347
ATOM   2535  OE1 GLN A 311      -2.206 -14.840 -19.445
ATOM   2536  NE2 GLN A 311      -3.341 -13.146 -20.391
ATOM   2537  N   THR A 311      -4.117 -15.149 -14.317
ATOM   2538  CA  THR A 312      -4.860 -15.920 -13.328
ATOM   2539  C   THR A 312      -4.803 -15.364 -11.901
ATOM   2540  O   THR A 312      -5.822 -15.315 -11.208
ATOM   2541  CB  THR A 312      -4.382 -17.385 -13.295
ATOM   2542  OG1 THR A 312      -4.406 -17.926 -14.624
ATOM   2543  CG2 THR A 312      -5.294 -18.221 -12.400
ATOM   2544  N   GLU A 312      -3.631 -14.929 -11.448
ATOM   2545  CA  GLU A 313      -3.543 -14.442 -10.073
ATOM   2546  C   GLU A 313      -4.197 -13.093  -9.862
ATOM   2547  O   GLU A 313      -4.803 -12.861  -8.817
ATOM   2548  CB  GLU A 313      -2.080 -14.383  -9.605
ATOM   2549  CG  GLU A 313      -1.894 -14.040  -8.107
ATOM   2550  CD  GLU A 313      -2.586 -15.025  -7.160
ATOM   2551  OE1 GLU A 313      -2.826 -16.188  -7.554
ATOM   2552  OE2 GLU A 313      -2.878 -14.639  -6.007
ATOM   2553  N   GLN A 313      -4.096 -12.219 -10.862
ATOM   2554  CA  GLN A 314      -4.644 -10.872 -10.773
ATOM   2555  C   GLN A 314      -6.083 -10.668 -11.228
ATOM   2556  O   GLN A 314      -6.633  -9.594 -11.014
ATOM   2557  CB  GLN A 314      -3.756  -9.885 -11.541
ATOM   2558  CG  GLN A 314      -2.409  -9.603 -10.884
ATOM   2559  CD  GLN A 314      -1.656  -8.469 -11.555
ATOM   2560  OE1 GLN A 314      -0.973  -7.692 -10.892
ATOM   2561  NE2 GLN A 314      -1.769  -8.374 -12.878
ATOM   2562  N   ILE A 314      -6.701 -11.663 -11.856
ATOM   2563  CA  ILE A 315      -8.078 -11.449 -12.299
ATOM   2564  C   ILE A 315      -9.001 -11.224 -11.100
ATOM   2565  O   ILE A 315      -8.858 -11.869 -10.052
ATOM   2566  CB  ILE A 315      -8.608 -12.627 -13.167
ATOM   2567  CG1 ILE A 315      -9.957 -12.237 -13.786
ATOM   2568  CG2 ILE A 315      -8.764 -13.889 -12.326
ATOM   2569  CD1 ILE A 315     -10.426 -13.161 -14.904
ATOM   2570  N   ALA A 315      -9.940 -10.292 -11.257
ATOM   2571  CA  ALA A 316     -10.885  -9.968 -10.197
ATOM   2572  C   ALA A 316     -12.316 -10.118 -10.680
ATOM   2573  O   ALA A 316     -12.691  -9.531 -11.692
ATOM   2574  CB  ALA A 316     -10.665  -8.536  -9.720
ATOM   2575  N   PHE A 316     -13.101 -10.904  -9.951
ATOM   2576  CA  PHE A 317     -14.510 -11.108 -10.270
ATOM   2577  C   PHE A 317     -15.311 -10.458  -9.153
ATOM   2578  O   PHE A 317     -14.782 -10.189  -8.074
ATOM   2579  CB  PHE A 317     -14.891 -12.596 -10.274
ATOM   2580  CG  PHE A 317     -14.074 -13.454 -11.198
ATOM   2581  CD1 PHE A 317     -12.849 -13.967 -10.790
ATOM   2582  CD2 PHE A 317     -14.554 -13.798 -12.459
ATOM   2583  CE1 PHE A 317     -12.117 -14.816 -11.615
ATOM   2584  CE2 PHE A 317     -13.829 -14.645 -13.293
ATOM   2585  CZ  PHE A 317     -12.609 -15.157 -12.870
ATOM   2586  N   CYS A 317     -16.591 -10.206  -9.407
ATOM   2587  CA  CYS A 318     -17.468  -9.656  -8.382
ATOM   2588  C   CYS A 318     -18.910  -9.836  -8.803
ATOM   2589  O   CYS A 318     -19.230  -9.734  -9.987
ATOM   2590  CB  CYS A 318     -17.210  -8.163  -8.140
ATOM   2591  SG  CYS A 318     -17.661  -7.670  -6.412
ATOM   2592  N   THR A 318     -19.776 -10.115  -7.835
ATOM   2593  CA  THR A 319     -21.191 -10.278  -8.132
ATOM   2594  C   THR A 319     -21.740  -8.931  -8.585
ATOM   2595  O   THR A 319     -22.760  -8.861  -9.272
ATOM   2596  CB  THR A 319     -21.969 -10.757  -6.895
ATOM   2597  OG1 THR A 319     -21.714  -9.875  -5.798
ATOM   2598  CG2 THR A 319     -21.544 -12.175  -6.516
ATOM   2599  N   SER A 319     -21.048  -7.858  -8.213
ATOM   2600  CA  SER A 320     -21.475  -6.516  -8.601
ATOM   2601  C   SER A 320     -21.433  -6.318 -10.110
ATOM   2602  O   SER A 320     -22.086  -5.421 -10.640
ATOM   2603  CB  SER A 320     -20.590  -5.455  -7.939
ATOM   2604  OG  SER A 320     -20.886  -5.319  -6.558
ATOM   2605  N   HIS A 320     -20.658  -7.150 -10.800
ATOM   2606  CA  HIS A 321     -20.522  -7.039 -12.248
ATOM   2607  C   HIS A 321     -21.677  -7.671 -13.018
ATOM   2608  O   HIS A 321     -21.642  -8.859 -13.344
ATOM   2609  CB  HIS A 321     -19.202  -7.673 -12.708
ATOM   2610  CG  HIS A 321     -17.981  -6.925 -12.269
ATOM   2611  ND1 HIS A 321     -16.744  -7.523 -12.161
ATOM   2612  CD2 HIS A 321     -17.794  -5.619 -11.961
ATOM   2613  CE1 HIS A 321     -15.847  -6.618 -11.808
ATOM   2614  NE2 HIS A 321     -16.459  -5.454 -11.680
ATOM   2615  N   VAL A 321     -22.705  -6.875 -13.294
ATOM   2616  CA  VAL A 322     -23.850  -7.346 -14.063
ATOM   2617  C   VAL A 322     -24.095  -6.384 -15.219
ATOM   2618  O   VAL A 322     -23.813  -5.185 -15.119
ATOM   2619  CB  VAL A 322     -25.143  -7.446 -13.207
ATOM   2620  CG1 VAL A 322     -24.998  -8.559 -12.181
ATOM   2621  CG2 VAL A 322     -25.438  -6.117 -12.530
ATOM   2622  N   VAL A 322     -24.598  -6.918 -16.326
ATOM   2623  CA  VAL A 323     -24.887  -6.103 -17.496
ATOM   2624  C   VAL A 323     -26.388  -5.913 -17.590
ATOM   2625  O   VAL A 323     -27.156  -6.634 -16.953
ATOM   2626  CB  VAL A 323     -24.393  -6.756 -18.811
ATOM   2627  CG1 VAL A 323     -22.869  -6.820 -18.826
ATOM   2628  CG2 VAL A 323     -25.005  -8.147 -18.962
ATOM   2629  N   ASN A 323     -26.793  -4.932 -18.380
ATOM   2630  CA  ASN A 324     -28.203  -4.624 -18.569
ATOM   2631  C   ASN A 324     -28.987  -5.892 -18.907
ATOM   2632  O   ASN A 324     -28.568  -6.694 -19.749
ATOM   2633  CB  ASN A 324     -28.341  -3.584 -19.683
ATOM   2634  CG  ASN A 324     -29.759  -3.087 -19.847
ATOM   2635  OD1 ASN A 324     -30.466  -2.845 -18.867
ATOM   2636  ND2 ASN A 324     -30.179  -2.914 -21.092
ATOM   2637  N   GLY A 324     -30.121  -6.076 -18.235
ATOM   2638  CA  GLY A 325     -30.937  -7.256 -18.474
ATOM   2639  C   GLY A 325     -30.752  -8.313 -17.405
ATOM   2640  O   GLY A 325     -31.511  -9.286 -17.327
ATOM   2641  N   ILE A 325     -29.727  -8.126 -16.581
ATOM   2642  CA  ILE A 326     -29.422  -9.048 -15.495
ATOM   2643  C   ILE A 326     -29.349  -8.203 -14.224
ATOM   2644  O   ILE A 326     -28.735  -7.135 -14.226
ATOM   2645  CB  ILE A 326     -28.060  -9.752 -15.724
ATOM   2646  CG1 ILE A 326     -28.049 -10.418 -17.103
ATOM   2647  CG2 ILE A 326     -27.819 -10.800 -14.633
ATOM   2648  CD1 ILE A 326     -26.774 -11.190 -17.414
ATOM   2649  N   GLY A 326     -29.981  -8.667 -13.152
ATOM   2650  CA  GLY A 327     -29.965  -7.904 -11.917
ATOM   2651  C   GLY A 327     -29.838  -8.721 -10.648
ATOM   2652  O   GLY A 327     -29.592  -9.930 -10.680
ATOM   2653  N   PHE A 327     -30.019  -8.044  -9.520
ATOM   2654  CA  PHE A 328     -29.921  -8.670  -8.209
ATOM   2655  C   PHE A 328     -31.296  -8.898  -7.608
ATOM   2656  O   PHE A 328     -32.297  -8.370  -8.093
ATOM   2657  CB  PHE A 328     -29.120  -7.769  -7.266
ATOM   2658  CG  PHE A 328     -27.833  -7.285  -7.849
ATOM   2659  CD1 PHE A 328     -26.812  -8.181  -8.145
ATOM   2660  CD2 PHE A 328     -27.647  -5.935  -8.131
ATOM   2661  CE1 PHE A 328     -25.622  -7.738  -8.717
ATOM   2662  CE2 PHE A 328     -26.464  -5.486  -8.703
ATOM   2663  CZ  PHE A 328     -25.451  -6.391  -8.996
ATOM   2664  N   SER A 328     -31.331  -9.693  -6.546
ATOM   2665  CA  SER A 329     -32.563  -9.982  -5.826
ATOM   2666  C   SER A 329     -32.265  -9.640  -4.373
ATOM   2667  O   SER A 329     -31.124  -9.307  -4.031
ATOM   2668  CB  SER A 329     -32.914 -11.462  -5.928
ATOM   2669  OG  SER A 329     -32.044 -12.234  -5.118
ATOM   2670  N   ASP A 329     -33.271  -9.730  -3.510
ATOM   2671  CA  ASP A 330     -33.046  -9.423  -2.109
ATOM   2672  C   ASP A 330     -32.454 -10.585  -1.317
ATOM   2673  O   ASP A 330     -32.489 -10.593  -0.084
ATOM   2674  CB  ASP A 330     -34.328  -8.907  -1.462
ATOM   2675  CG  ASP A 330     -34.702  -7.526  -1.963
ATOM   2676  OD1 ASP A 330     -33.781  -6.765  -2.340
ATOM   2677  OD2 ASP A 330     -35.905  -7.188  -1.973
ATOM   2678  N   ASP A 330     -31.908 -11.561  -2.043
ATOM   2679  CA  ASP A 331     -31.237 -12.720  -1.450
ATOM   2680  C   ASP A 331     -30.265 -12.090  -0.447
ATOM   2681  O   ASP A 331     -29.337 -11.388  -0.851
ATOM   2682  CB  ASP A 331     -30.463 -13.451  -2.555
ATOM   2683  CG  ASP A 331     -29.677 -14.650  -2.054
ATOM   2684  OD1 ASP A 331     -29.134 -14.618  -0.925
ATOM   2685  OD2 ASP A 331     -29.578 -15.631  -2.822
ATOM   2686  N   PRO A 331     -30.475 -12.315   0.865
ATOM   2687  CA  PRO A 332     -29.601 -11.743   1.897
ATOM   2688  C   PRO A 332     -28.136 -12.178   1.889
ATOM   2689  O   PRO A 332     -27.325 -11.629   2.637
ATOM   2690  CB  PRO A 332     -30.321 -12.095   3.199
ATOM   2691  CG  PRO A 332     -31.004 -13.379   2.866
ATOM   2692  CD  PRO A 332     -31.543 -13.127   1.477
ATOM   2693  N   LEU A 332     -27.793 -13.164   1.065
ATOM   2694  CA  LEU A 333     -26.405 -13.599   0.973
ATOM   2695  C   LEU A 333     -25.782 -12.807  -0.174
ATOM   2696  O   LEU A 333     -24.667 -12.290  -0.072
ATOM   2697  CB  LEU A 333     -26.317 -15.099   0.691
ATOM   2698  CG  LEU A 333     -24.903 -15.680   0.765
ATOM   2699  CD1 LEU A 333     -24.295 -15.365   2.128
ATOM   2700  CD2 LEU A 333     -24.952 -17.190   0.535
ATOM   2701  N   LEU A 333     -26.532 -12.696  -1.262
ATOM   2702  CA  LEU A 334     -26.085 -11.949  -2.427
ATOM   2703  C   LEU A 334     -25.909 -10.466  -2.097
ATOM   2704  O   LEU A 334     -24.919  -9.855  -2.488
ATOM   2705  CB  LEU A 334     -27.103 -12.096  -3.562
ATOM   2706  CG  LEU A 334     -26.857 -11.274  -4.828
ATOM   2707  CD1 LEU A 334     -25.548 -11.694  -5.478
ATOM   2708  CD2 LEU A 334     -28.022 -11.483  -5.799
ATOM   2709  N   GLN A 334     -26.871  -9.895  -1.377
ATOM   2710  CA  GLN A 335     -26.832  -8.476  -1.019
ATOM   2711  C   GLN A 335     -25.490  -8.028  -0.434
ATOM   2712  O   GLN A 335     -24.962  -6.986  -0.815
ATOM   2713  CB  GLN A 335     -27.966  -8.160  -0.040
ATOM   2714  CG  GLN A 335     -29.357  -8.223  -0.668
ATOM   2715  CD  GLN A 335     -29.685  -6.975  -1.470
ATOM   2716  OE1 GLN A 335     -29.707  -5.874  -0.926
ATOM   2717  NE2 GLN A 335     -29.948  -7.141  -2.763
ATOM   2718  N   GLY A 335     -24.935  -8.815   0.479
ATOM   2719  CA  GLY A 336     -23.657  -8.452   1.072
ATOM   2720  C   GLY A 336     -22.457  -8.754   0.186
ATOM   2721  O   GLY A 336     -21.423  -8.096   0.294
ATOM   2722  N   ARG A 336     -22.587  -9.756  -0.679
ATOM   2723  CA  ARG A 337     -21.511 -10.127  -1.590
ATOM   2724  C   ARG A 337     -21.147  -8.949  -2.478
ATOM   2725  O   ARG A 337     -19.978  -8.689  -2.717
ATOM   2726  CB  ARG A 337     -21.932 -11.297  -2.489
ATOM   2727  CG  ARG A 337     -22.061 -12.615  -1.775
ATOM   2728  CD  ARG A 337     -22.311 -13.755  -2.752
ATOM   2729  NE  ARG A 337     -21.146 -14.033  -3.597
ATOM   2730  CZ  ARG A 337     -21.190 -14.779  -4.694
ATOM   2731  NH1 ARG A 337     -22.340 -15.318  -5.078
ATOM   2732  NH2 ARG A 337     -20.094 -14.983  -5.413
ATOM   2733  N   ASN A 337     -22.165  -8.244  -2.966
ATOM   2734  CA  ASN A 338     -21.946  -7.111  -3.849
ATOM   2735  C   ASN A 338     -20.952  -6.120  -3.285
ATOM   2736  O   ASN A 338     -20.180  -5.537  -4.031
ATOM   2737  CB  ASN A 338     -23.252  -6.361  -4.165
ATOM   2738  CG  ASN A 338     -24.092  -7.050  -5.238
ATOM   2739  OD1 ASN A 338     -25.042  -6.460  -5.788
ATOM   2740  ND2 ASN A 338     -23.754  -8.292  -5.541
ATOM   2741  N   PHE A 338     -20.994  -5.910  -1.975
ATOM   2742  CA  PHE A 339     -20.098  -4.975  -1.295
ATOM   2743  C   PHE A 339     -18.661  -5.488  -1.263
ATOM   2744  O   PHE A 339     -17.704  -4.745  -1.505
ATOM   2745  CB  PHE A 339     -20.576  -4.766   0.147
ATOM   2746  CG  PHE A 339     -19.590  -4.029   1.022
ATOM   2747  CD1 PHE A 339     -19.514  -2.644   0.993
ATOM   2748  CD2 PHE A 339     -18.741  -4.729   1.876
ATOM   2749  CE1 PHE A 339     -18.604  -1.956   1.808
ATOM   2750  CE2 PHE A 339     -17.827  -4.056   2.696
ATOM   2751  CZ  PHE A 339     -17.760  -2.668   2.663
ATOM   2752  N   SER A 339     -18.522  -6.775  -0.983
ATOM   2753  CA  SER A 340     -17.212  -7.394  -0.837
ATOM   2754  C   SER A 340     -16.237  -7.469  -2.014
ATOM   2755  O   SER A 340     -15.063  -7.144  -1.847
ATOM   2756  CB  SER A 340     -17.390  -8.792  -0.252
ATOM   2757  OG  SER A 340     -16.141  -9.360   0.066
ATOM   2758  N   TYR A 340     -16.690  -7.887  -3.195
ATOM   2759  CA  TYR A 341     -15.757  -8.015  -4.313
ATOM   2760  C   TYR A 341     -15.120  -6.713  -4.782
ATOM   2761  O   TYR A 341     -14.096  -6.745  -5.455
ATOM   2762  CB  TYR A 341     -16.405  -8.763  -5.499
ATOM   2763  CG  TYR A 341     -16.946 -10.111  -5.097
ATOM   2764  CD1 TYR A 341     -18.226 -10.226  -4.559
ATOM   2765  CD2 TYR A 341     -16.175 -11.265  -5.228
ATOM   2766  CE1 TYR A 341     -18.725 -11.444  -4.164
ATOM   2767  CE2 TYR A 341     -16.671 -12.492  -4.833
ATOM   2768  CZ  TYR A 341     -17.944 -12.572  -4.305
ATOM   2769  OH  TYR A 341     -18.454 -13.781  -3.934
ATOM   2770  N   PHE A 341     -15.714  -5.571  -4.454
ATOM   2771  CA  PHE A 342     -15.089  -4.309  -4.830
ATOM   2772  C   PHE A 342     -14.102  -3.938  -3.722
ATOM   2773  O   PHE A 342     -12.941  -3.614  -3.981
ATOM   2774  CB  PHE A 342     -16.126  -3.189  -4.983
ATOM   2775  CG  PHE A 342     -16.822  -3.175  -6.319
ATOM   2776  CD1 PHE A 342     -17.761  -2.188  -6.614
ATOM   2777  CD2 PHE A 342     -16.533  -4.132  -7.285
ATOM   2778  CE1 PHE A 342     -18.399  -2.157  -7.857
ATOM   2779  CE2 PHE A 342     -17.167  -4.110  -8.531
ATOM   2780  CZ  PHE A 342     -18.102  -3.117  -8.815
ATOM   2781  N   ASP A 342     -14.575  -4.013  -2.484
ATOM   2782  CA  ASP A 343     -13.768  -3.665  -1.318
ATOM   2783  C   ASP A 343     -12.436  -4.403  -1.224
ATOM   2784  O   ASP A 343     -11.374  -3.785  -1.127
ATOM   2785  CB  ASP A 343     -14.583  -3.908  -0.034
ATOM   2786  CG  ASP A 343     -13.770  -3.668   1.233
ATOM   2787  OD1 ASP A 343     -13.115  -2.612   1.330
ATOM   2788  OD2 ASP A 343     -13.790  -4.529   2.136
ATOM   2789  N   THR A 343     -12.487  -5.728  -1.271
ATOM   2790  CA  THR A 344     -11.278  -6.536  -1.136
ATOM   2791  C   THR A 344     -10.174  -6.251  -2.160
ATOM   2792  O   THR A 344      -8.984  -6.395  -1.852
ATOM   2793  CB  THR A 344     -11.631  -8.044  -1.164
ATOM   2794  OG1 THR A 344     -10.540  -8.796  -0.621
ATOM   2795  CG2 THR A 344     -11.907  -8.521  -2.593
ATOM   2796  N   GLN A 344     -10.555  -5.840  -3.369
ATOM   2797  CA  GLN A 345      -9.571  -5.551  -4.424
ATOM   2798  C   GLN A 345      -8.641  -4.381  -4.087
ATOM   2799  O   GLN A 345      -7.527  -4.287  -4.606
ATOM   2800  CB  GLN A 345     -10.280  -5.239  -5.752
ATOM   2801  CG  GLN A 345     -11.455  -6.158  -6.093
ATOM   2802  CD  GLN A 345     -11.069  -7.614  -6.218
ATOM   2803  OE1 GLN A 345      -9.888  -7.970  -6.236
ATOM   2804  NE2 GLN A 345     -12.069  -8.468  -6.328
ATOM   2805  N   ILE A 345      -9.119  -3.471  -3.248
ATOM   2806  CA  ILE A 346      -8.334  -2.305  -2.864
ATOM   2807  C   ILE A 346      -6.978  -2.699  -2.275
ATOM   2808  O   ILE A 346      -5.964  -2.066  -2.572
ATOM   2809  CB  ILE A 346      -9.104  -1.434  -1.846
ATOM   2810  CG1 ILE A 346     -10.404  -0.931  -2.481
ATOM   2811  CG2 ILE A 346      -8.247  -0.259  -1.398
ATOM   2812  CD1 ILE A 346     -11.328  -0.232  -1.508
ATOM   2813  N   SER A 346      -6.951  -3.740  -1.449
ATOM   2814  CA  SER A 347      -5.689  -4.176  -0.853
ATOM   2815  C   SER A 347      -5.046  -5.323  -1.629
ATOM   2816  O   SER A 347      -3.819  -5.428  -1.683
ATOM   2817  CB  SER A 347      -5.892  -4.601   0.609
ATOM   2818  OG  SER A 347      -6.754  -5.727   0.707
ATOM   2819  N   ARG A 347      -5.859  -6.182  -2.240
ATOM   2820  CA  ARG A 348      -5.301  -7.307  -2.983
ATOM   2821  C   ARG A 348      -4.596  -6.877  -4.261
ATOM   2822  O   ARG A 348      -3.482  -7.319  -4.537
ATOM   2823  CB  ARG A 348      -6.386  -8.335  -3.333
ATOM   2824  CG  ARG A 348      -5.817  -9.604  -3.967
ATOM   2825  CD  ARG A 348      -6.852 -10.719  -4.056
ATOM   2826  NE  ARG A 348      -7.760 -10.558  -5.188
ATOM   2827  CZ  ARG A 348      -7.472 -10.910  -6.437
ATOM   2828  NH1 ARG A 348      -6.295 -11.447  -6.726
ATOM   2829  NH2 ARG A 348      -8.363 -10.724  -7.401
ATOM   2830  N   LEU A 348      -5.246  -6.011  -5.034
ATOM   2831  CA  LEU A 349      -4.689  -5.539  -6.294
ATOM   2832  C   LEU A 349      -4.345  -4.052  -6.232
ATOM   2833  O   LEU A 349      -3.178  -3.666  -6.336
ATOM   2834  CB  LEU A 349      -5.691  -5.809  -7.428
ATOM   2835  CG  LEU A 349      -6.110  -7.281  -7.561
ATOM   2836  CD1 LEU A 349      -7.204  -7.422  -8.605
ATOM   2837  CD2 LEU A 349      -4.898  -8.136  -7.932
ATOM   2838  N   GLY A 349      -5.368  -3.227  -6.036
ATOM   2839  CA  GLY A 350      -5.184  -1.784  -5.982
ATOM   2840  C   GLY A 350      -6.455  -1.155  -6.524
ATOM   2841  O   GLY A 350      -7.221  -1.827  -7.213
ATOM   2842  N   VAL A 350      -6.689   0.122  -6.237
ATOM   2843  CA  VAL A 351      -7.912   0.770  -6.708
ATOM   2844  C   VAL A 351      -8.088   0.761  -8.226
ATOM   2845  O   VAL A 351      -9.220   0.771  -8.716
ATOM   2846  CB  VAL A 351      -8.008   2.226  -6.200
ATOM   2847  CG1 VAL A 351      -6.971   3.090  -6.884
ATOM   2848  CG2 VAL A 351      -9.415   2.764  -6.428
ATOM   2849  N   ASN A 351      -6.986   0.751  -8.976
ATOM   2850  CA  ASN A 352      -7.086   0.730 -10.432
ATOM   2851  C   ASN A 352      -7.074  -0.674 -11.037
ATOM   2852  O   ASN A 352      -6.639  -0.870 -12.179
ATOM   2853  CB  ASN A 352      -5.976   1.580 -11.047
ATOM   2854  CG  ASN A 352      -6.376   3.038 -11.163
ATOM   2855  OD1 ASN A 352      -7.409   3.356 -11.762
ATOM   2856  ND2 ASN A 352      -5.573   3.931 -10.588
ATOM   2857  N   PHE A 352      -7.578  -1.644 -10.282
ATOM   2858  CA  PHE A 353      -7.605  -3.025 -10.754
ATOM   2859  C   PHE A 353      -8.368  -3.227 -12.066
ATOM   2860  O   PHE A 353      -8.047  -4.134 -12.829
ATOM   2861  CB  PHE A 353      -8.168  -3.954  -9.664
ATOM   2862  CG  PHE A 353      -9.647  -3.803  -9.418
ATOM   2863  CD1 PHE A 353     -10.561  -4.649 -10.045
ATOM   2864  CD2 PHE A 353     -10.126  -2.837  -8.536
ATOM   2865  CE1 PHE A 353     -11.931  -4.539  -9.794
ATOM   2866  CE2 PHE A 353     -11.498  -2.718  -8.277
ATOM   2867  CZ  PHE A 353     -12.401  -3.574  -8.908
ATOM   2868  N   GLN A 353      -9.365  -2.390 -12.348
ATOM   2869  CA  GLN A 354     -10.119  -2.559 -13.591
ATOM   2870  C   GLN A 354      -9.276  -2.182 -14.825
ATOM   2871  O   GLN A 354      -9.681  -2.439 -15.957
ATOM   2872  CB  GLN A 354     -11.406  -1.734 -13.567
ATOM   2873  CG  GLN A 354     -12.384  -2.069 -12.450
ATOM   2874  CD  GLN A 354     -13.303  -3.242 -12.763
ATOM   2875  OE1 GLN A 354     -14.422  -3.332 -12.234
ATOM   2876  NE2 GLN A 354     -12.828  -4.162 -13.588
ATOM   2877  N   GLU A 354      -8.104  -1.582 -14.605
ATOM   2878  CA  GLU A 355      -7.210  -1.210 -15.701
ATOM   2879  C   GLU A 355      -6.333  -2.390 -16.115
ATOM   2880  O   GLU A 355      -5.801  -2.418 -17.223
ATOM   2881  CB  GLU A 355      -6.280  -0.053 -15.300
ATOM   2882  CG  GLU A 355      -6.896   1.329 -15.289
ATOM   2883  CD  GLU A 355      -5.829   2.415 -15.202
ATOM   2884  OE1 GLU A 355      -4.739   2.130 -14.658
ATOM   2885  OE2 GLU A 355      -6.075   3.548 -15.669
ATOM   2886  N   LEU A 355      -6.157  -3.356 -15.224
ATOM   2887  CA  LEU A 356      -5.324  -4.501 -15.560
ATOM   2888  C   LEU A 356      -5.884  -5.195 -16.799
ATOM   2889  O   LEU A 356      -7.098  -5.371 -16.937
ATOM   2890  CB  LEU A 356      -5.248  -5.474 -14.378
ATOM   2891  CG  LEU A 356      -4.660  -4.886 -13.088
ATOM   2892  CD1 LEU A 356      -4.718  -5.924 -11.975
ATOM   2893  CD2 LEU A 356      -3.225  -4.448 -13.330
ATOM   2894  N   PRO A 356      -5.002  -5.584 -17.729
ATOM   2895  CA  PRO A 357      -5.415  -6.254 -18.964
ATOM   2896  C   PRO A 357      -6.506  -7.318 -18.809
ATOM   2897  O   PRO A 357      -7.522  -7.283 -19.506
ATOM   2898  CB  PRO A 357      -4.100  -6.821 -19.485
ATOM   2899  CG  PRO A 357      -3.135  -5.716 -19.127
ATOM   2900  CD  PRO A 357      -3.538  -5.399 -17.699
ATOM   2901  N   ILE A 357      -6.300  -8.247 -17.882
ATOM   2902  CA  ILE A 358      -7.242  -9.334 -17.655
ATOM   2903  C   ILE A 358      -8.614  -8.874 -17.156
ATOM   2904  O   ILE A 358      -9.617  -9.555 -17.377
ATOM   2905  CB  ILE A 358      -6.650 -10.370 -16.656
ATOM   2906  CG1 ILE A 358      -7.457 -11.666 -16.703
ATOM   2907  CG2 ILE A 358      -6.639  -9.806 -15.237
ATOM   2908  CD1 ILE A 358      -7.204 -12.479 -17.953
ATOM   2909  N   ASN A 358      -8.667  -7.719 -16.500
ATOM   2910  CA  ASN A 359      -9.932  -7.216 -15.965
ATOM   2911  C   ASN A 359     -10.673  -6.218 -16.846
ATOM   2912  O   ASN A 359     -11.887  -6.047 -16.707
ATOM   2913  CB  ASN A 359      -9.705  -6.574 -14.593
ATOM   2914  CG  ASN A 359      -9.263  -7.579 -13.550
ATOM   2915  OD1 ASN A 359      -9.729  -8.715 -13.544
ATOM   2916  ND2 ASN A 359      -8.372  -7.163 -12.657
ATOM   2917  N   ARG A 359      -9.949  -5.567 -17.747
ATOM   2918  CA  ARG A 360     -10.540  -4.562 -18.628
ATOM   2919  C   ARG A 360     -11.674  -5.081 -19.493
ATOM   2920  O   ARG A 360     -11.644  -6.222 -19.948
ATOM   2921  CB  ARG A 360      -9.481  -3.979 -19.573
ATOM   2922  CG  ARG A 360      -8.379  -3.206 -18.903
ATOM   2923  CD  ARG A 360      -7.502  -2.489 -19.926
ATOM   2924  NE  ARG A 360      -6.921  -3.391 -20.918
ATOM   2925  CZ  ARG A 360      -5.653  -3.336 -21.315
ATOM   2926  NH1 ARG A 360      -4.838  -2.428 -20.796
ATOM   2927  NH2 ARG A 360      -5.201  -4.177 -22.234
ATOM   2928  N   PRO A 360     -12.709  -4.251 -19.710
ATOM   2929  CA  PRO A 361     -13.808  -4.710 -20.561
ATOM   2930  C   PRO A 361     -13.330  -4.580 -22.009
ATOM   2931  O   PRO A 361     -12.295  -3.956 -22.264
ATOM   2932  CB  PRO A 361     -14.947  -3.753 -20.217
ATOM   2933  CG  PRO A 361     -14.242  -2.506 -19.797
ATOM   2934  CD  PRO A 361     -13.085  -3.032 -18.973
ATOM   2935  N   VAL A 361     -14.056  -5.172 -22.951
ATOM   2936  CA  VAL A 362     -13.656  -5.093 -24.352
ATOM   2937  C   VAL A 362     -14.407  -3.994 -25.093
ATOM   2938  O   VAL A 362     -14.241  -3.819 -26.301
ATOM   2939  CB  VAL A 362     -13.876  -6.442 -25.077
ATOM   2940  CG1 VAL A 362     -12.965  -7.504 -24.471
ATOM   2941  CG2 VAL A 362     -15.332  -6.867 -24.977
ATOM   2942  N   CYS A 362     -15.233  -3.255 -24.361
ATOM   2943  CA  CYS A 363     -16.011  -2.168 -24.941
ATOM   2944  C   CYS A 363     -15.542  -0.845 -24.347
ATOM   2945  O   CYS A 363     -14.798  -0.822 -23.364
ATOM   2946  CB  CYS A 363     -17.503  -2.367 -24.650
ATOM   2947  SG  CYS A 363     -17.932  -2.433 -22.890
ATOM   2948  N   PRO A 363     -15.974   0.277 -24.936
ATOM   2949  CA  PRO A 364     -15.570   1.589 -24.429
ATOM   2950  C   PRO A 364     -15.975   1.852 -22.978
ATOM   2951  O   PRO A 364     -17.059   1.464 -22.537
ATOM   2952  CB  PRO A 364     -16.255   2.556 -25.396
ATOM   2953  CG  PRO A 364     -16.293   1.779 -26.677
ATOM   2954  CD  PRO A 364     -16.731   0.416 -26.195
ATOM   2955  N   VAL A 364     -15.079   2.498 -22.242
ATOM   2956  CA  VAL A 365     -15.328   2.870 -20.857
ATOM   2957  C   VAL A 365     -15.241   4.391 -20.819
ATOM   2958  O   VAL A 365     -14.228   4.974 -21.208
ATOM   2959  CB  VAL A 365     -14.277   2.267 -19.900
ATOM   2960  CG1 VAL A 365     -14.420   2.878 -18.508
ATOM   2961  CG2 VAL A 365     -14.467   0.765 -19.813
ATOM   2962  N   MET A 365     -16.313   5.032 -20.367
ATOM   2963  CA  MET A 366     -16.352   6.486 -20.307
ATOM   2964  C   MET A 366     -17.016   6.982 -19.026
ATOM   2965  O   MET A 366     -18.194   6.727 -18.785
ATOM   2966  CB  MET A 366     -17.107   7.030 -21.523
ATOM   2967  CG  MET A 366     -17.252   8.546 -21.568
ATOM   2968  SD  MET A 366     -15.733   9.423 -21.993
ATOM   2969  CE  MET A 366     -15.024   9.696 -20.381
ATOM   2970  N   ASN A 366     -16.250   7.679 -18.197
ATOM   2971  CA  ASN A 367     -16.783   8.223 -16.957
ATOM   2972  C   ASN A 367     -15.795   9.203 -16.368
ATOM   2973  O   ASN A 367     -14.761   9.486 -16.973
ATOM   2974  CB  ASN A 367     -17.103   7.114 -15.939
ATOM   2975  CG  ASN A 367     -15.893   6.268 -15.570
ATOM   2976  OD1 ASN A 367     -14.839   6.789 -15.211
ATOM   2977  ND2 ASN A 367     -16.053   4.949 -15.633
ATOM   2978  N   PHE A 367     -16.104   9.725 -15.188
ATOM   2979  CA  PHE A 368     -15.196  10.680 -14.574
ATOM   2980  C   PHE A 368     -14.466  10.159 -13.351
ATOM   2981  O   PHE A 368     -14.072  10.926 -12.470
ATOM   2982  CB  PHE A 368     -15.924  11.978 -14.250
ATOM   2983  CG  PHE A 368     -16.359  12.742 -15.474
ATOM   2984  CD1 PHE A 368     -17.703  13.040 -15.693
ATOM   2985  CD2 PHE A 368     -15.422  13.146 -16.423
ATOM   2986  CE1 PHE A 368     -18.107  13.731 -16.846
ATOM   2987  CE2 PHE A 368     -15.811  13.832 -17.571
ATOM   2988  CZ  PHE A 368     -17.155  14.125 -17.784
ATOM   2989  N   ASN A 368     -14.293   8.845 -13.298
ATOM   2990  CA  ASN A 369     -13.553   8.248 -12.199
ATOM   2991  C   ASN A 369     -12.109   8.556 -12.569
ATOM   2992  O   ASN A 369     -11.712   8.322 -13.705
ATOM   2993  CB  ASN A 369     -13.802   6.752 -12.150
ATOM   2994  CG  ASN A 369     -15.234   6.400 -11.782
ATOM   2995  OD1 ASN A 369     -15.992   7.191 -11.206
ATOM   2996  ND2 ASN A 369     -15.615   5.183 -12.141
ATOM   2997  N   ARG A 369     -11.313   9.033 -11.618
ATOM   2998  CA  ARG A 370      -9.953   9.430 -11.940
ATOM   2999  C   ARG A 370      -8.888   9.059 -10.913
ATOM   3000  O   ARG A 370      -9.189   8.661  -9.792
ATOM   3001  CB  ARG A 370      -9.923  10.949 -12.118
ATOM   3002  CG  ARG A 370     -10.716  11.478 -13.318
ATOM   3003  CD  ARG A 370      -9.969  11.205 -14.607
ATOM   3004  NE  ARG A 370     -10.642  11.780 -15.772
ATOM   3005  CZ  ARG A 370     -11.646  11.208 -16.433
ATOM   3006  NH1 ARG A 370     -12.123  10.025 -16.057
ATOM   3007  NH2 ARG A 370     -12.167  11.820 -17.489
ATOM   3008  N   ASP A 370      -7.640   9.231 -11.329
ATOM   3009  CA  ASP A 371      -6.471   9.000 -10.502
ATOM   3010  C   ASP A 371      -6.403   7.639  -9.821
ATOM   3011  O   ASP A 371      -6.850   6.630 -10.377
ATOM   3012  CB  ASP A 371      -6.347  10.138  -9.470
ATOM   3013  CG  ASP A 371      -6.364  11.517 -10.121
ATOM   3014  OD1 ASP A 371      -6.321  11.585 -11.370
ATOM   3015  OD2 ASP A 371      -6.416  12.530  -9.390
ATOM   3016  N   GLY A 371      -5.833   7.611  -8.621
ATOM   3017  CA  GLY A 372      -5.673   6.351  -7.912
ATOM   3018  C   GLY A 372      -4.278   5.820  -8.205
ATOM   3019  O   GLY A 372      -3.703   6.126  -9.251
ATOM   3020  N   ALA A 372      -3.733   5.015  -7.299
ATOM   3021  CA  ALA A 373      -2.385   4.474  -7.474
ATOM   3022  C   ALA A 373      -2.195   3.703  -8.782
ATOM   3023  O   ALA A 373      -3.124   3.072  -9.289
ATOM   3024  CB  ALA A 373      -2.027   3.571  -6.288
ATOM   3025  N   MET A 373      -0.976   3.773  -9.312
ATOM   3026  CA  MET A 374      -0.587   3.078 -10.537
ATOM   3027  C   MET A 374      -1.553   3.289 -11.699
ATOM   3028  O   MET A 374      -1.927   2.351 -12.404
ATOM   3029  CB  MET A 374      -0.420   1.585 -10.243
ATOM   3030  CG  MET A 374       0.685   1.290  -9.241
ATOM   3031  SD  MET A 374       2.307   1.845  -9.841
ATOM   3032  CE  MET A 374       2.581   0.634 -11.131
ATOM   3033  N   ARG A 374      -1.929   4.544 -11.898
ATOM   3034  CA  ARG A 375      -2.851   4.942 -12.957
ATOM   3035  C   ARG A 375      -2.186   4.941 -14.340
ATOM   3036  O   ARG A 375      -1.228   5.677 -14.564
ATOM   3037  CB  ARG A 375      -3.368   6.345 -12.636
ATOM   3038  CG  ARG A 375      -4.280   6.960 -13.674
ATOM   3039  CD  ARG A 375      -5.617   6.265 -13.698
ATOM   3040  NE  ARG A 375      -6.615   7.061 -14.405
ATOM   3041  CZ  ARG A 375      -7.850   6.645 -14.656
ATOM   3042  NH1 ARG A 375      -8.236   5.435 -14.260
ATOM   3043  NH2 ARG A 375      -8.701   7.439 -15.293
ATOM   3044  N   HIS A 375      -2.682   4.115 -15.263
ATOM   3045  CA  HIS A 376      -2.136   4.077 -16.625
ATOM   3046  C   HIS A 376      -2.948   4.949 -17.585
ATOM   3047  O   HIS A 376      -2.398   5.567 -18.493
ATOM   3048  CB  HIS A 376      -2.115   2.648 -17.185
ATOM   3049  CG  HIS A 376      -0.963   1.822 -16.706
ATOM   3050  ND1 HIS A 376      -0.128   1.143 -17.569
ATOM   3051  CD2 HIS A 376      -0.525   1.537 -15.457
ATOM   3052  CE1 HIS A 376       0.773   0.473 -16.871
ATOM   3053  NE2 HIS A 376       0.553   0.695 -15.588
ATOM   3054  N   THR A 376      -4.260   4.999 -17.383
ATOM   3055  CA  THR A 377      -5.123   5.778 -18.269
ATOM   3056  C   THR A 377      -4.854   7.282 -18.228
ATOM   3057  O   THR A 377      -4.794   7.893 -17.161
ATOM   3058  CB  THR A 377      -6.618   5.546 -17.951
ATOM   3059  OG1 THR A 377      -6.917   4.145 -18.035
ATOM   3060  CG2 THR A 377      -7.494   6.298 -18.953
ATOM   3061  N   ILE A 377      -4.691   7.867 -19.410
ATOM   3062  CA  ILE A 378      -4.459   9.296 -19.534
ATOM   3063  C   ILE A 378      -5.661   9.862 -20.277
ATOM   3064  O   ILE A 378      -5.971   9.440 -21.400
ATOM   3065  CB  ILE A 378      -3.161   9.589 -20.317
ATOM   3066  CG1 ILE A 378      -1.960   9.100 -19.500
ATOM   3067  CG2 ILE A 378      -3.050  11.086 -20.610
ATOM   3068  CD1 ILE A 378      -0.631   9.187 -20.220
ATOM   3069  N   SER A 378      -6.343  10.802 -19.634
ATOM   3070  CA  SER A 379      -7.534  11.416 -20.200
ATOM   3071  C   SER A 379      -7.322  12.891 -20.517
ATOM   3072  O   SER A 379      -7.017  13.692 -19.629
ATOM   3073  CB  SER A 379      -8.703  11.275 -19.219
ATOM   3074  OG  SER A 379      -8.876   9.928 -18.804
ATOM   3075  N   ARG A 379      -7.480  13.245 -21.787
ATOM   3076  CA  ARG A 380      -7.332  14.630 -22.212
ATOM   3077  C   ARG A 380      -8.629  15.371 -21.899
ATOM   3078  O   ARG A 380      -9.699  14.762 -21.845
ATOM   3079  CB  ARG A 380      -7.041  14.697 -23.715
ATOM   3080  CG  ARG A 380      -5.674  14.153 -24.103
ATOM   3081  CD  ARG A 380      -5.440  14.197 -25.611
ATOM   3082  NE  ARG A 380      -6.394  13.376 -26.353
ATOM   3083  CZ  ARG A 380      -7.433  13.854 -27.035
ATOM   3084  NH1 ARG A 380      -7.665  15.160 -27.080
ATOM   3085  NH2 ARG A 380      -8.242  13.021 -27.679
ATOM   3086  N   GLY A 380      -8.534  16.679 -21.681
ATOM   3087  CA  GLY A 381      -9.724  17.457 -21.379
ATOM   3088  C   GLY A 381      -9.575  18.304 -20.133
ATOM   3089  O   GLY A 381      -8.711  18.047 -19.293
ATOM   3090  N   THR A 381     -10.427  19.315 -20.004
ATOM   3091  CA  THR A 382     -10.369  20.211 -18.860
ATOM   3092  C   THR A 382     -11.507  19.982 -17.872
ATOM   3093  O   THR A 382     -11.580  20.654 -16.845
ATOM   3094  CB  THR A 382     -10.425  21.682 -19.313
ATOM   3095  OG1 THR A 382     -11.682  21.925 -19.955
ATOM   3096  CG2 THR A 382      -9.295  21.989 -20.290
ATOM   3097  N   VAL A 382     -12.387  19.036 -18.182
ATOM   3098  CA  VAL A 383     -13.528  18.735 -17.324
ATOM   3099  C   VAL A 383     -13.532  17.284 -16.843
ATOM   3100  O   VAL A 383     -13.195  16.362 -17.590
ATOM   3101  CB  VAL A 383     -14.849  19.051 -18.063
ATOM   3102  CG1 VAL A 383     -16.037  18.490 -17.304
ATOM   3103  CG2 VAL A 383     -14.991  20.562 -18.215
ATOM   3104  N   ASN A 383     -13.928  17.092 -15.589
ATOM   3105  CA  ASN A 384     -13.957  15.769 -14.993
ATOM   3106  C   ASN A 384     -15.111  15.627 -14.007
ATOM   3107  O   ASN A 384     -14.961  15.012 -12.957
ATOM   3108  CB  ASN A 384     -12.625  15.511 -14.281
ATOM   3109  CG  ASN A 384     -12.301  16.573 -13.237
ATOM   3110  OD1 ASN A 384     -12.983  17.590 -13.139
ATOM   3111  ND2 ASN A 384     -11.245  16.341 -12.457
ATOM   3112  N   TYR A 384     -16.269  16.179 -14.363
ATOM   3113  CA  TYR A 385     -17.442  16.133 -13.496
ATOM   3114  C   TYR A 385     -18.698  16.296 -14.351
ATOM   3115  O   TYR A 385     -18.622  16.780 -15.480
ATOM   3116  CB  TYR A 385     -17.366  17.278 -12.476
ATOM   3117  CG  TYR A 385     -17.240  18.624 -13.148
ATOM   3118  CD1 TYR A 385     -18.373  19.329 -13.573
ATOM   3119  CD2 TYR A 385     -15.987  19.139 -13.471
ATOM   3120  CE1 TYR A 385     -18.255  20.500 -14.303
ATOM   3121  CE2 TYR A 385     -15.860  20.309 -14.206
ATOM   3122  CZ  TYR A 385     -16.995  20.982 -14.620
ATOM   3123  OH  TYR A 385     -16.864  22.119 -15.368
ATOM   3124  N   TYR A 385     -19.844  15.895 -13.810
ATOM   3125  CA  TYR A 386     -21.115  16.020 -14.521
ATOM   3126  C   TYR A 386     -22.148  16.570 -13.537
ATOM   3127  O   TYR A 386     -22.178  16.172 -12.374
ATOM   3128  CB  TYR A 386     -21.585  14.656 -15.041
ATOM   3129  CG  TYR A 386     -22.688  14.756 -16.078
ATOM   3130  CD1 TYR A 386     -22.389  15.011 -17.417
ATOM   3131  CD2 TYR A 386     -24.030  14.643 -15.714
ATOM   3132  CE1 TYR A 386     -23.396  15.153 -18.370
ATOM   3133  CE2 TYR A 386     -25.051  14.786 -16.664
ATOM   3134  CZ  TYR A 386     -24.724  15.040 -17.987
ATOM   3135  OH  TYR A 386     -25.722  15.188 -18.930
ATOM   3136  N   PRO A 386     -23.006  17.501 -13.988
ATOM   3137  CA  PRO A 387     -23.076  18.062 -15.338
ATOM   3138  C   PRO A 387     -21.987  19.098 -15.598
ATOM   3139  O   PRO A 387     -21.434  19.678 -14.666
ATOM   3140  CB  PRO A 387     -24.470  18.677 -15.373
ATOM   3141  CG  PRO A 387     -24.604  19.206 -13.979
ATOM   3142  CD  PRO A 387     -24.083  18.047 -13.141
ATOM   3143  N   ASN A 387     -21.684  19.323 -16.871
ATOM   3144  CA  ASN A 388     -20.675  20.296 -17.264
ATOM   3145  C   ASN A 388     -21.150  21.027 -18.513
ATOM   3146  O   ASN A 388     -22.039  20.547 -19.220
ATOM   3147  CB  ASN A 388     -19.331  19.603 -17.522
ATOM   3148  CG  ASN A 388     -19.420  18.539 -18.593
ATOM   3149  OD1 ASN A 388     -19.489  18.844 -19.784
ATOM   3150  ND2 ASN A 388     -19.431  17.279 -18.175
ATOM   3151  N   ARG A 388     -20.551  22.182 -18.782
ATOM   3152  CA  ARG A 389     -20.935  23.004 -19.925
ATOM   3153  C   ARG A 389     -20.718  22.420 -21.317
ATOM   3154  O   ARG A 389     -21.256  22.947 -22.292
ATOM   3155  CB  ARG A 389     -20.255  24.372 -19.829
ATOM   3156  CG  ARG A 389     -18.738  24.355 -19.832
ATOM   3157  CD  ARG A 389     -18.224  25.694 -19.324
ATOM   3158  NE  ARG A 389     -16.778  25.856 -19.449
ATOM   3159  CZ  ARG A 389     -15.875  25.222 -18.707
ATOM   3160  NH1 ARG A 389     -16.252  24.361 -17.768
ATOM   3161  NH2 ARG A 389     -14.586  25.469 -18.895
ATOM   3162  N   PHE A 389     -19.939  21.347 -21.426
ATOM   3163  CA  PHE A 390     -19.701  20.731 -22.730
ATOM   3164  C   PHE A 390     -20.589  19.507 -22.902
ATOM   3165  O   PHE A 390     -20.582  18.869 -23.955
ATOM   3166  CB  PHE A 390     -18.235  20.299 -22.875
ATOM   3167  CG  PHE A 390     -17.247  21.405 -22.642
ATOM   3168  CD1 PHE A 390     -16.625  21.548 -21.406
ATOM   3169  CD2 PHE A 390     -16.951  22.318 -23.652
ATOM   3170  CE1 PHE A 390     -15.721  22.585 -21.175
ATOM   3171  CE2 PHE A 390     -16.046  23.363 -23.432
ATOM   3172  CZ  PHE A 390     -15.430  23.494 -22.188
ATOM   3173  N   ASP A 390     -21.360  19.203 -21.862
ATOM   3174  CA  ASP A 391     -22.233  18.034 -21.825
ATOM   3175  C   ASP A 391     -21.399  16.798 -22.148
ATOM   3176  O   ASP A 391     -21.868  15.855 -22.794
ATOM   3177  CB  ASP A 391     -23.397  18.161 -22.811
ATOM   3178  CG  ASP A 391     -24.486  17.129 -22.554
ATOM   3179  OD1 ASP A 391     -24.909  16.995 -21.385
ATOM   3180  OD2 ASP A 391     -24.922  16.452 -23.509
ATOM   3181  N   ALA A 391     -20.152  16.819 -21.686
ATOM   3182  CA  ALA A 392     -19.226  15.714 -21.900
ATOM   3183  C   ALA A 392     -19.613  14.507 -21.051
ATOM   3184  O   ALA A 392     -19.953  14.646 -19.876
ATOM   3185  CB  ALA A 392     -17.806  16.156 -21.567
ATOM   3186  N   CYS A 392     -19.561  13.329 -21.668
ATOM   3187  CA  CYS A 393     -19.890  12.061 -21.021
ATOM   3188  C   CYS A 393     -21.285  12.025 -20.405
ATOM   3189  O   CYS A 393     -21.447  11.764 -19.215
ATOM   3190  CB  CYS A 393     -18.854  11.723 -19.947
ATOM   3191  SG  CYS A 393     -18.991  10.018 -19.354
ATOM   3192  N   PRO A 393     -22.320  12.278 -21.217
ATOM   3193  CA  PRO A 394     -23.693  12.262 -20.708
ATOM   3194  C   PRO A 394     -24.171  10.838 -20.452
ATOM   3195  O   PRO A 394     -23.606   9.883 -20.983
ATOM   3196  CB  PRO A 394     -24.475  12.931 -21.830
ATOM   3197  CG  PRO A 394     -23.763  12.420 -23.051
ATOM   3198  CD  PRO A 394     -22.297  12.572 -22.661
ATOM   3199  N   PRO A 394     -25.221  10.676 -19.629
ATOM   3200  CA  PRO A 395     -25.738   9.337 -19.339
ATOM   3201  C   PRO A 395     -26.402   8.732 -20.570
ATOM   3202  O   PRO A 395     -26.776   9.448 -21.502
ATOM   3203  CB  PRO A 395     -26.750   9.586 -18.222
ATOM   3204  CG  PRO A 395     -26.250  10.848 -17.566
ATOM   3205  CD  PRO A 395     -25.865  11.680 -18.765
ATOM   3206  N   ALA A 395     -26.543   7.413 -20.568
ATOM   3207  CA  ALA A 396     -27.181   6.715 -21.673
ATOM   3208  C   ALA A 396     -28.639   6.481 -21.307
ATOM   3209  O   ALA A 396     -28.947   6.099 -20.181
ATOM   3210  CB  ALA A 396     -26.483   5.381 -21.921
ATOM   3211  N   SER A 396     -29.543   6.718 -22.251
ATOM   3212  CA  SER A 397     -30.959   6.487 -21.990
ATOM   3213  C   SER A 397     -31.171   4.978 -22.035
ATOM   3214  O   SER A 397     -30.275   4.240 -22.441
ATOM   3215  CB  SER A 397     -31.818   7.154 -23.069
ATOM   3216  OG  SER A 397     -31.570   6.569 -24.337
ATOM   3217  N   LEU A 397     -32.352   4.520 -21.628
ATOM   3218  CA  LEU A 398     -32.652   3.094 -21.653
ATOM   3219  C   LEU A 398     -32.587   2.556 -23.081
ATOM   3220  O   LEU A 398     -32.107   1.445 -23.315
ATOM   3221  CB  LEU A 398     -34.040   2.826 -21.062
ATOM   3222  CG  LEU A 398     -34.188   3.017 -19.552
ATOM   3223  CD1 LEU A 398     -35.645   2.846 -19.151
ATOM   3224  CD2 LEU A 398     -33.312   1.999 -18.823
ATOM   3225  N   LYS A 398     -33.059   3.347 -24.038
ATOM   3226  CA  LYS A 399     -33.038   2.914 -25.431
ATOM   3227  C   LYS A 399     -31.613   2.797 -25.959
ATOM   3228  O   LYS A 399     -31.343   2.013 -26.871
ATOM   3229  CB  LYS A 399     -33.847   3.877 -26.305
ATOM   3230  CG  LYS A 399     -35.316   4.031 -25.892
ATOM   3231  CD  LYS A 399     -36.049   2.691 -25.779
ATOM   3232  CE  LYS A 399     -35.821   2.026 -24.422
ATOM   3233  NZ  LYS A 399     -36.439   0.673 -24.333
ATOM   3234  N   GLU A 399     -30.704   3.572 -25.378
ATOM   3235  CA  GLU A 400     -29.299   3.546 -25.780
ATOM   3236  C   GLU A 400     -28.523   2.454 -25.039
ATOM   3237  O   GLU A 400     -27.303   2.352 -25.169
ATOM   3238  CB  GLU A 400     -28.649   4.903 -25.513
ATOM   3239  CG  GLU A 400     -29.305   6.058 -26.244
ATOM   3240  CD  GLU A 400     -28.634   7.383 -25.948
ATOM   3241  OE1 GLU A 400     -28.417   7.685 -24.755
ATOM   3242  OE2 GLU A 400     -28.331   8.126 -26.905
ATOM   3243  N   GLY A 400     -29.229   1.647 -24.256
ATOM   3244  CA  GLY A 401     -28.573   0.573 -23.531
ATOM   3245  C   GLY A 401     -28.286   0.843 -22.062
ATOM   3246  O   GLY A 401     -27.626   0.032 -21.403
ATOM   3247  N   GLY A 401     -28.769   1.972 -21.550
ATOM   3248  CA  GLY A 402     -28.555   2.305 -20.151
ATOM   3249  C   GLY A 402     -29.096   1.212 -19.251
ATOM   3250  O   GLY A 402     -30.155   0.653 -19.532
ATOM   3251  N   TYR A 402     -28.386   0.912 -18.165
ATOM   3252  CA  TYR A 403     -28.800  -0.148 -17.248
ATOM   3253  C   TYR A 403     -30.203   0.062 -16.682
ATOM   3254  O   TYR A 403     -30.514   1.118 -16.136
ATOM   3255  CB  TYR A 403     -27.801  -0.285 -16.088
ATOM   3256  CG  TYR A 403     -28.054  -1.502 -15.223
ATOM   3257  CD1 TYR A 403     -27.538  -2.752 -15.570
ATOM   3258  CD2 TYR A 403     -28.865  -1.416 -14.089
ATOM   3259  CE1 TYR A 403     -27.831  -3.890 -14.810
ATOM   3260  CE2 TYR A 403     -29.165  -2.541 -13.327
ATOM   3261  CZ  TYR A 403     -28.648  -3.773 -13.691
ATOM   3262  OH  TYR A 403     -28.965  -4.880 -12.944
ATOM   3263  N   LEU A 403     -31.042  -0.959 -16.810
ATOM   3264  CA  LEU A 404     -32.412  -0.893 -16.315
ATOM   3265  C   LEU A 404     -32.534  -1.358 -14.868
ATOM   3266  O   LEU A 404     -32.305  -2.527 -14.564
ATOM   3267  CB  LEU A 404     -33.333  -1.743 -17.199
ATOM   3268  CG  LEU A 404     -34.801  -1.862 -16.768
ATOM   3269  CD1 LEU A 404     -35.434  -0.484 -16.660
ATOM   3270  CD2 LEU A 404     -35.551  -2.710 -17.788
ATOM   3271  N   GLU A 404     -32.889  -0.431 -13.981
ATOM   3272  CA  GLU A 405     -33.074  -0.738 -12.567
ATOM   3273  C   GLU A 405     -34.547  -1.082 -12.367
ATOM   3274  O   GLU A 405     -35.414  -0.215 -12.493
ATOM   3275  CB  GLU A 405     -32.718   0.477 -11.701
ATOM   3276  CG  GLU A 405     -31.248   0.874 -11.720
ATOM   3277  CD  GLU A 405     -30.362  -0.084 -10.939
ATOM   3278  OE1 GLU A 405     -30.895  -0.993 -10.262
ATOM   3279  OE2 GLU A 405     -29.124   0.081 -10.999
ATOM   3280  N   TYR A 405     -34.833  -2.342 -12.062
ATOM   3281  CA  TYR A 406     -36.215  -2.760 -11.856
ATOM   3282  C   TYR A 406     -36.804  -1.995 -10.674
ATOM   3283  O   TYR A 406     -36.193  -1.917  -9.608
ATOM   3284  CB  TYR A 406     -36.285  -4.264 -11.584
ATOM   3285  CG  TYR A 406     -37.695  -4.814 -11.583
ATOM   3286  CD1 TYR A 406     -38.421  -4.925 -12.769
ATOM   3287  CD2 TYR A 406     -38.312  -5.198 -10.394
ATOM   3288  CE1 TYR A 406     -39.729  -5.403 -12.770
ATOM   3289  CE2 TYR A 406     -39.620  -5.677 -10.383
ATOM   3290  CZ  TYR A 406     -40.322  -5.775 -11.573
ATOM   3291  OH  TYR A 406     -41.623  -6.233 -11.563
ATOM   3292  N   ALA A 406     -37.992  -1.430 -10.870
ATOM   3293  CA  ALA A 407     -38.661  -0.662  -9.822
ATOM   3294  C   ALA A 407     -39.383  -1.590  -8.854
ATOM   3295  O   ALA A 407     -40.605  -1.530  -8.709
ATOM   3296  CB  ALA A 407     -39.652   0.322 -10.448
ATOM   3297  N   GLN A 407     -38.621  -2.441  -8.176
ATOM   3298  CA  GLN A 408     -39.202  -3.392  -7.241
ATOM   3299  C   GLN A 408     -39.863  -2.733  -6.040
ATOM   3300  O   GLN A 408     -39.304  -1.812  -5.442
ATOM   3301  CB  GLN A 408     -38.132  -4.363  -6.736
ATOM   3302  CG  GLN A 408     -38.684  -5.422  -5.804
ATOM   3303  CD  GLN A 408     -37.603  -6.157  -5.039
ATOM   3304  OE1 GLN A 408     -36.747  -6.823  -5.626
ATOM   3305  NE2 GLN A 408     -37.638  -6.040  -3.718
ATOM   3306  N   LYS A 408     -41.054  -3.209  -5.686
ATOM   3307  CA  LYS A 409     -41.760  -2.679  -4.525
ATOM   3308  C   LYS A 409     -41.093  -3.218  -3.263
ATOM   3309  O   LYS A 409     -40.729  -4.394  -3.192
ATOM   3310  CB  LYS A 409     -43.234  -3.099  -4.544
ATOM   3311  CG  LYS A 409     -44.042  -2.483  -5.673
ATOM   3312  CD  LYS A 409     -45.504  -2.903  -5.598
ATOM   3313  CE  LYS A 409     -46.312  -2.264  -6.717
ATOM   3314  NZ  LYS A 409     -47.747  -2.664  -6.671
ATOM   3315  N   VAL A 409     -40.923  -2.350  -2.272
ATOM   3316  CA  VAL A 410     -40.302  -2.732  -1.010
ATOM   3317  C   VAL A 410     -41.107  -2.152   0.144
ATOM   3318  O   VAL A 410     -41.439  -0.965   0.147
ATOM   3319  CB  VAL A 410     -38.847  -2.208  -0.916
ATOM   3320  CG1 VAL A 410     -38.291  -2.454   0.479
ATOM   3321  CG2 VAL A 410     -37.975  -2.902  -1.950
ATOM   3322  N   ALA A 410     -41.415  -2.991   1.126
ATOM   3323  CA  ALA A 411     -42.188  -2.547   2.276
ATOM   3324  C   ALA A 411     -41.859  -3.377   3.502
ATOM   3325  O   ALA A 411     -41.812  -4.605   3.439
ATOM   3326  CB  ALA A 411     -43.678  -2.639   1.970
ATOM   3327  N   GLY A 411     -41.629  -2.691   4.617
ATOM   3328  CA  GLY A 412     -41.308  -3.366   5.861
ATOM   3329  C   GLY A 412     -40.674  -2.400   6.842
ATOM   3330  O   GLY A 412     -40.943  -1.197   6.791
ATOM   3331  N   ILE A 412     -39.836  -2.919   7.735
ATOM   3332  CA  ILE A 413     -39.161  -2.084   8.722
ATOM   3333  C   ILE A 413     -37.661  -2.337   8.684
ATOM   3334  O   ILE A 413     -37.207  -3.370   8.195
ATOM   3335  CB  ILE A 413     -39.640  -2.385  10.171
ATOM   3336  CG1 ILE A 413     -39.385  -3.863  10.503
ATOM   3337  CG2 ILE A 413     -41.115  -2.034  10.327
ATOM   3338  CD1 ILE A 413     -39.615  -4.225  11.958
ATOM   3339  N   LYS A 413     -36.893  -1.383   9.197
ATOM   3340  CA  LYS A 414     -35.453  -1.540   9.252
ATOM   3341  C   LYS A 414     -35.188  -2.443  10.448
ATOM   3342  O   LYS A 414     -35.542  -2.104  11.576
ATOM   3343  CB  LYS A 414     -34.761  -0.192   9.479
ATOM   3344  CG  LYS A 414     -34.896   0.810   8.336
ATOM   3345  CD  LYS A 414     -34.021   2.030   8.601
ATOM   3346  CE  LYS A 414     -34.091   3.030   7.456
ATOM   3347  NZ  LYS A 414     -33.174   4.187   7.673
ATOM   3348  N   ALA A 414     -34.581  -3.598  10.207
ATOM   3349  CA  ALA A 415     -34.285  -4.518  11.293
ATOM   3350  C   ALA A 415     -33.241  -5.538  10.874
ATOM   3351  O   ALA A 415     -33.025  -5.772   9.683
ATOM   3352  CB  ALA A 415     -35.562  -5.238  11.740
ATOM   3353  N   ARG A 415     -32.590  -6.128  11.870
ATOM   3354  CA  ARG A 416     -31.586  -7.151  11.639
ATOM   3355  C   ARG A 416     -32.301  -8.483  11.799
ATOM   3356  O   ARG A 416     -32.259  -9.102  12.865
ATOM   3357  CB  ARG A 416     -30.451  -7.037  12.661
ATOM   3358  CG  ARG A 416     -29.591  -5.797  12.494
ATOM   3359  CD  ARG A 416     -28.444  -5.766  13.502
ATOM   3360  NE  ARG A 416     -27.675  -4.530  13.380
ATOM   3361  CZ  ARG A 416     -26.827  -4.264  12.391
ATOM   3362  NH1 ARG A 416     -26.613  -5.151  11.425
ATOM   3363  NH2 ARG A 416     -26.208  -3.092  12.353
ATOM   3364  N   ALA A 416     -32.966  -8.910  10.730
ATOM   3365  CA  ALA A 417     -33.708 -10.160  10.745
ATOM   3366  C   ALA A 417     -34.059 -10.647   9.340
ATOM   3367  O   ALA A 417     -33.908  -9.922   8.355
ATOM   3368  CB  ALA A 417     -34.982  -9.983  11.567
ATOM   3369  N   ARG A 417     -34.517 -11.893   9.267
ATOM   3370  CA  ARG A 418     -34.924 -12.515   8.014
ATOM   3371  C   ARG A 418     -36.402 -12.870   8.148
ATOM   3372  O   ARG A 418     -36.930 -12.910   9.264
ATOM   3373  CB  ARG A 418     -34.096 -13.778   7.763
ATOM   3374  CG  ARG A 418     -32.729 -13.513   7.145
ATOM   3375  CD  ARG A 418     -31.723 -14.551   7.598
ATOM   3376  NE  ARG A 418     -31.338 -14.324   8.987
ATOM   3377  CZ  ARG A 418     -30.775 -15.235   9.771
ATOM   3378  NH1 ARG A 418     -30.529 -16.456   9.308
ATOM   3379  NH2 ARG A 418     -30.452 -14.921  11.019
ATOM   3380  N   SER A 418     -37.068 -13.119   7.024
ATOM   3381  CA  SER A 419     -38.489 -13.458   7.052
ATOM   3382  C   SER A 419     -38.762 -14.913   7.448
ATOM   3383  O   SER A 419     -37.844 -15.734   7.534
ATOM   3384  CB  SER A 419     -39.141 -13.127   5.704
ATOM   3385  OG  SER A 419     -38.392 -13.628   4.614
ATOM   3386  N   ALA A 419     -40.037 -15.215   7.685
ATOM   3387  CA  ALA A 420     -40.493 -16.532   8.132
ATOM   3388  C   ALA A 420     -39.939 -17.809   7.499
ATOM   3389  O   ALA A 420     -39.455 -18.692   8.211
ATOM   3390  CB  ALA A 420     -42.019 -16.577   8.085
ATOM   3391  N   LYS A 420     -40.020 -17.928   6.180
ATOM   3392  CA  LYS A 421     -39.560 -19.142   5.510
ATOM   3393  C   LYS A 421     -38.074 -19.467   5.666
ATOM   3394  O   LYS A 421     -37.665 -20.611   5.471
ATOM   3395  CB  LYS A 421     -39.944 -19.096   4.029
ATOM   3396  CG  LYS A 421     -41.455 -19.131   3.807
ATOM   3397  CD  LYS A 421     -41.816 -19.164   2.335
ATOM   3398  CE  LYS A 421     -43.326 -19.181   2.142
ATOM   3399  NZ  LYS A 421     -43.685 -19.096   0.699
ATOM   3400  N   PHE A 421     -37.273 -18.470   6.026
ATOM   3401  CA  PHE A 422     -35.840 -18.675   6.224
ATOM   3402  C   PHE A 422     -35.556 -19.568   7.431
ATOM   3403  O   PHE A 422     -34.474 -20.148   7.544
ATOM   3404  CB  PHE A 422     -35.140 -17.326   6.431
ATOM   3405  CG  PHE A 422     -34.868 -16.582   5.157
ATOM   3406  CD1 PHE A 422     -33.647 -16.721   4.501
ATOM   3407  CD2 PHE A 422     -35.839 -15.760   4.599
ATOM   3408  CE1 PHE A 422     -33.401 -16.047   3.301
ATOM   3409  CE2 PHE A 422     -35.605 -15.082   3.402
ATOM   3410  CZ  PHE A 422     -34.384 -15.226   2.751
ATOM   3411  N   LYS A 422     -36.532 -19.675   8.329
ATOM   3412  CA  LYS A 423     -36.379 -20.470   9.543
ATOM   3413  C   LYS A 423     -36.289 -21.988   9.368
ATOM   3414  O   LYS A 423     -35.901 -22.688  10.302
ATOM   3415  CB  LYS A 423     -37.510 -20.143  10.525
ATOM   3416  CG  LYS A 423     -37.490 -18.706  11.033
ATOM   3417  CD  LYS A 423     -38.616 -18.452  12.021
ATOM   3418  CE  LYS A 423     -38.610 -17.011  12.504
ATOM   3419  NZ  LYS A 423     -39.759 -16.736  13.413
ATOM   3420  N   GLU A 423     -36.637 -22.495   8.188
ATOM   3421  CA  GLU A 424     -36.578 -23.937   7.941
ATOM   3422  C   GLU A 424     -35.138 -24.309   7.582
ATOM   3423  O   GLU A 424     -34.573 -23.794   6.618
ATOM   3424  CB  GLU A 424     -37.541 -24.317   6.816
ATOM   3425  CG  GLU A 424     -37.993 -25.766   6.848
ATOM   3426  CD  GLU A 424     -36.878 -26.730   6.516
ATOM   3427  OE1 GLU A 424     -36.649 -27.667   7.310
ATOM   3428  OE2 GLU A 424     -36.235 -26.551   5.456
ATOM   3429  N   HIS A 424     -34.550 -25.210   8.357
ATOM   3430  CA  HIS A 425     -33.162 -25.571   8.138
ATOM   3431  C   HIS A 425     -32.781 -27.038   7.913
ATOM   3432  O   HIS A 425     -31.610 -27.341   7.645
ATOM   3433  CB  HIS A 425     -32.358 -25.062   9.322
ATOM   3434  CG  HIS A 425     -32.526 -23.600   9.596
ATOM   3435  ND1 HIS A 425     -32.153 -23.024  10.793
ATOM   3436  CD2 HIS A 425     -33.006 -22.596   8.829
ATOM   3437  CE1 HIS A 425     -32.401 -21.727  10.751
ATOM   3438  NE2 HIS A 425     -32.919 -21.442   9.570
ATOM   3439  N   PHE A 425     -33.744 -27.947   8.007
ATOM   3440  CA  PHE A 426     -33.431 -29.361   7.845
ATOM   3441  C   PHE A 426     -34.007 -30.130   6.660
ATOM   3442  O   PHE A 426     -33.379 -31.072   6.184
ATOM   3443  CB  PHE A 426     -33.797 -30.094   9.130
ATOM   3444  CG  PHE A 426     -33.146 -29.525  10.349
ATOM   3445  CD1 PHE A 426     -33.691 -28.424  11.001
ATOM   3446  CD2 PHE A 426     -31.975 -30.084  10.837
ATOM   3447  CE1 PHE A 426     -33.071 -27.887  12.134
ATOM   3448  CE2 PHE A 426     -31.346 -29.558  11.967
ATOM   3449  CZ  PHE A 426     -31.895 -28.457  12.617
ATOM   3450  N   SER A 426     -35.184 -29.736   6.187
ATOM   3451  CA  SER A 427     -35.841 -30.443   5.085
ATOM   3452  C   SER A 427     -34.985 -30.823   3.879
ATOM   3453  O   SER A 427     -34.960 -31.986   3.482
ATOM   3454  CB  SER A 427     -37.051 -29.644   4.595
ATOM   3455  OG  SER A 427     -37.725 -30.350   3.572
ATOM   3456  N   GLN A 427     -34.281 -29.857   3.295
ATOM   3457  CA  GLN A 428     -33.474 -30.156   2.119
ATOM   3458  C   GLN A 428     -32.214 -30.966   2.394
ATOM   3459  O   GLN A 428     -31.698 -31.630   1.496
ATOM   3460  CB  GLN A 428     -33.134 -28.869   1.360
ATOM   3461  CG  GLN A 428     -34.367 -28.121   0.862
ATOM   3462  CD  GLN A 428     -34.084 -27.260  -0.357
ATOM   3463  OE1 GLN A 428     -32.945 -26.863  -0.599
ATOM   3464  NE2 GLN A 428     -35.128 -26.955  -1.125
ATOM   3465  N   ALA A 428     -31.717 -30.917   3.626
ATOM   3466  CA  ALA A 429     -30.536 -31.704   3.981
ATOM   3467  C   ALA A 429     -30.942 -33.173   3.871
ATOM   3468  O   ALA A 429     -30.193 -34.014   3.373
ATOM   3469  CB  ALA A 429     -30.105 -31.390   5.406
ATOM   3470  N   GLN A 429     -32.147 -33.464   4.347
ATOM   3471  CA  GLN A 430     -32.695 -34.811   4.315
ATOM   3472  C   GLN A 430     -32.947 -35.213   2.865
ATOM   3473  O   GLN A 430     -32.610 -36.324   2.454
ATOM   3474  CB  GLN A 430     -34.001 -34.850   5.115
ATOM   3475  CG  GLN A 430     -33.836 -34.370   6.552
ATOM   3476  CD  GLN A 430     -35.151 -34.251   7.296
ATOM   3477  OE1 GLN A 430     -36.196 -33.981   6.699
ATOM   3478  NE2 GLN A 430     -35.103 -34.427   8.610
ATOM   3479  N   LEU A 430     -33.530 -34.294   2.099
ATOM   3480  CA  LEU A 431     -33.830 -34.528   0.691
ATOM   3481  C   LEU A 431     -32.555 -34.899  -0.060
ATOM   3482  O   LEU A 431     -32.543 -35.836  -0.861
ATOM   3483  CB  LEU A 431     -34.442 -33.270   0.066
ATOM   3484  CG  LEU A 431     -34.832 -33.340  -1.414
ATOM   3485  CD1 LEU A 431     -36.028 -34.273  -1.586
ATOM   3486  CD2 LEU A 431     -35.172 -31.945  -1.920
ATOM   3487  N   PHE A 431     -31.480 -34.159   0.199
ATOM   3488  CA  PHE A 432     -30.213 -34.428  -0.468
ATOM   3489  C   PHE A 432     -29.685 -35.812  -0.118
ATOM   3490  O   PHE A 432     -29.336 -36.593  -1.007
ATOM   3491  CB  PHE A 432     -29.161 -33.378  -0.095
ATOM   3492  CG  PHE A 432     -27.832 -33.604  -0.756
ATOM   3493  CD1 PHE A 432     -27.617 -33.208  -2.073
ATOM   3494  CD2 PHE A 432     -26.813 -34.271  -0.084
ATOM   3495  CE1 PHE A 432     -26.404 -33.479  -2.713
ATOM   3496  CE2 PHE A 432     -25.597 -34.547  -0.716
ATOM   3497  CZ  PHE A 432     -25.396 -34.150  -2.032
ATOM   3498  N   TYR A 432     -29.620 -36.114   1.176
ATOM   3499  CA  TYR A 433     -29.127 -37.411   1.620
ATOM   3500  C   TYR A 433     -29.988 -38.530   1.038
ATOM   3501  O   TYR A 433     -29.471 -39.541   0.579
ATOM   3502  CB  TYR A 433     -29.125 -37.488   3.150
ATOM   3503  CG  TYR A 433     -28.507 -38.760   3.682
ATOM   3504  CD1 TYR A 433     -29.299 -39.781   4.212
ATOM   3505  CD2 TYR A 433     -27.130 -38.951   3.634
ATOM   3506  CE1 TYR A 433     -28.725 -40.964   4.682
ATOM   3507  CE2 TYR A 433     -26.548 -40.126   4.099
ATOM   3508  CZ  TYR A 433     -27.350 -41.126   4.621
ATOM   3509  OH  TYR A 433     -26.766 -42.279   5.084
ATOM   3510  N   ASN A 433     -31.303 -38.333   1.049
ATOM   3511  CA  ASN A 434     -32.234 -39.325   0.510
ATOM   3512  C   ASN A 434     -31.998 -39.602  -0.978
ATOM   3513  O   ASN A 434     -32.119 -40.741  -1.434
ATOM   3514  CB  ASN A 434     -33.682 -38.845   0.673
ATOM   3515  CG  ASN A 434     -34.150 -38.836   2.117
ATOM   3516  OD1 ASN A 434     -35.213 -38.290   2.424
ATOM   3517  ND2 ASN A 434     -33.376 -39.443   3.005
ATOM   3518  N   SER A 434     -31.673 -38.552  -1.729
ATOM   3519  CA  SER A 435     -31.465 -38.660  -3.170
ATOM   3520  C   SER A 435     -30.148 -39.288  -3.596
ATOM   3521  O   SER A 435     -29.974 -39.635  -4.764
ATOM   3522  CB  SER A 435     -31.594 -37.277  -3.818
ATOM   3523  OG  SER A 435     -32.831 -36.667  -3.491
ATOM   3524  N   MET A 435     -29.216 -39.430  -2.662
ATOM   3525  CA  MET A 436     -27.920 -40.018  -2.984
ATOM   3526  C   MET A 436     -28.028 -41.519  -3.248
ATOM   3527  O   MET A 436     -28.838 -42.209  -2.634
ATOM   3528  CB  MET A 436     -26.931 -39.775  -1.842
ATOM   3529  CG  MET A 436     -26.562 -38.314  -1.642
ATOM   3530  SD  MET A 436     -25.767 -37.623  -3.111
ATOM   3531  CE  MET A 436     -27.122 -36.720  -3.853
ATOM   3532  N   SER A 436     -27.212 -42.020  -4.168
ATOM   3533  CA  SER A 437     -27.218 -43.446  -4.468
ATOM   3534  C   SER A 437     -26.560 -44.153  -3.280
ATOM   3535  O   SER A 437     -25.989 -43.497  -2.405
ATOM   3536  CB  SER A 437     -26.426 -43.723  -5.749
ATOM   3537  OG  SER A 437     -25.049 -43.431  -5.583
ATOM   3538  N   PRO A 437     -26.644 -45.495  -3.221
ATOM   3539  CA  PRO A 438     -26.028 -46.225  -2.108
ATOM   3540  C   PRO A 438     -24.538 -45.924  -1.952
ATOM   3541  O   PRO A 438     -24.060 -45.670  -0.844
ATOM   3542  CB  PRO A 438     -26.292 -47.685  -2.471
ATOM   3543  CG  PRO A 438     -27.635 -47.608  -3.134
ATOM   3544  CD  PRO A 438     -27.476 -46.397  -4.041
ATOM   3545  N   ILE A 438     -23.805 -45.939  -3.063
ATOM   3546  CA  ILE A 439     -22.369 -45.674  -3.017
ATOM   3547  C   ILE A 439     -22.076 -44.248  -2.539
ATOM   3548  O   ILE A 439     -21.115 -44.020  -1.800
ATOM   3549  CB  ILE A 439     -21.705 -45.899  -4.402
ATOM   3550  CG1 ILE A 439     -20.180 -45.847  -4.265
ATOM   3551  CG2 ILE A 439     -22.192 -44.857  -5.399
ATOM   3552  CD1 ILE A 439     -19.601 -46.979  -3.424
ATOM   3553  N   GLU A 439     -22.906 -43.294  -2.954
ATOM   3554  CA  GLU A 440     -22.717 -41.908  -2.549
ATOM   3555  C   GLU A 440     -22.991 -41.732  -1.059
ATOM   3556  O   GLU A 440     -22.341 -40.924  -0.398
ATOM   3557  CB  GLU A 440     -23.614 -40.983  -3.374
ATOM   3558  CG  GLU A 440     -23.154 -40.836  -4.818
ATOM   3559  CD  GLU A 440     -24.145 -40.079  -5.667
ATOM   3560  OE1 GLU A 440     -25.268 -40.595  -5.855
ATOM   3561  OE2 GLU A 440     -23.808 -38.970  -6.142
ATOM   3562  N   LYS A 440     -23.952 -42.487  -0.533
ATOM   3563  CA  LYS A 441     -24.262 -42.423   0.892
ATOM   3564  C   LYS A 441     -23.081 -43.004   1.667
ATOM   3565  O   LYS A 441     -22.704 -42.489   2.720
ATOM   3566  CB  LYS A 441     -25.517 -43.237   1.226
ATOM   3567  CG  LYS A 441     -26.845 -42.570   0.899
ATOM   3568  CD  LYS A 441     -27.983 -43.355   1.546
ATOM   3569  CE  LYS A 441     -29.334 -42.689   1.352
ATOM   3570  NZ  LYS A 441     -29.787 -42.730  -0.068
ATOM   3571  N   GLN A 441     -22.505 -44.081   1.139
ATOM   3572  CA  GLN A 442     -21.369 -44.730   1.781
ATOM   3573  C   GLN A 442     -20.178 -43.780   1.835
ATOM   3574  O   GLN A 442     -19.474 -43.710   2.841
ATOM   3575  CB  GLN A 442     -20.984 -46.006   1.025
ATOM   3576  CG  GLN A 442     -19.823 -46.772   1.649
ATOM   3577  CD  GLN A 442     -20.112 -47.211   3.071
ATOM   3578  OE1 GLN A 442     -21.032 -47.993   3.315
ATOM   3579  NE2 GLN A 442     -19.329 -46.705   4.021
ATOM   3580  N   HIS A 442     -19.959 -43.047   0.747
ATOM   3581  CA  HIS A 443     -18.857 -42.095   0.686
ATOM   3582  C   HIS A 443     -19.051 -40.955   1.680
ATOM   3583  O   HIS A 443     -18.087 -40.481   2.286
ATOM   3584  CB  HIS A 443     -18.711 -41.568  -0.741
ATOM   3585  CG  HIS A 443     -18.148 -42.581  -1.690
ATOM   3586  ND1 HIS A 443     -18.103 -42.387  -3.053
ATOM   3587  CD2 HIS A 443     -17.583 -43.792  -1.464
ATOM   3588  CE1 HIS A 443     -17.534 -43.433  -3.626
ATOM   3589  NE2 HIS A 443     -17.209 -44.300  -2.684
ATOM   3590  N   MET A 443     -20.297 -40.526   1.857
ATOM   3591  CA  MET A 444     -20.608 -39.462   2.808
ATOM   3592  C   MET A 444     -20.379 -39.972   4.225
ATOM   3593  O   MET A 444     -19.872 -39.247   5.080
ATOM   3594  CB  MET A 444     -22.061 -39.015   2.653
ATOM   3595  CG  MET A 444     -22.314 -38.174   1.413
ATOM   3596  SD  MET A 444     -24.064 -37.811   1.174
ATOM   3597  CE  MET A 444     -24.421 -36.854   2.625
ATOM   3598  N   ILE A 444     -20.766 -41.223   4.468
ATOM   3599  CA  ILE A 445     -20.580 -41.837   5.776
ATOM   3600  C   ILE A 445     -19.087 -41.875   6.083
ATOM   3601  O   ILE A 445     -18.664 -41.535   7.189
ATOM   3602  CB  ILE A 445     -21.167 -43.274   5.805
ATOM   3603  CG1 ILE A 445     -22.695 -43.198   5.889
ATOM   3604  CG2 ILE A 445     -20.595 -44.063   6.979
ATOM   3605  CD1 ILE A 445     -23.399 -44.534   5.704
ATOM   3606  N   ASN A 445     -18.290 -42.271   5.097
ATOM   3607  CA  ASN A 446     -16.845 -42.337   5.289
ATOM   3608  C   ASN A 446     -16.276 -40.946   5.550
ATOM   3609  O   ASN A 446     -15.324 -40.793   6.315
ATOM   3610  CB  ASN A 446     -16.158 -42.947   4.064
ATOM   3611  CG  ASN A 446     -16.671 -44.338   3.741
ATOM   3612  OD1 ASN A 446     -17.106 -45.074   4.628
ATOM   3613  ND2 ASN A 446     -16.607 -44.713   2.466
ATOM   3614  N   ALA A 446     -16.867 -39.935   4.917
ATOM   3615  CA  ALA A 447     -16.410 -38.560   5.092
ATOM   3616  C   ALA A 447     -16.674 -38.076   6.516
ATOM   3617  O   ALA A 447     -15.775 -37.551   7.171
ATOM   3618  CB  ALA A 447     -17.097 -37.643   4.083
ATOM   3619  N   PHE A 447     -17.902 -38.242   6.997
ATOM   3620  CA  PHE A 448     -18.223 -37.820   8.361
ATOM   3621  C   PHE A 448     -17.316 -38.566   9.340
ATOM   3622  O   PHE A 448     -16.828 -37.987  10.311
ATOM   3623  CB  PHE A 448     -19.690 -38.124   8.699
ATOM   3624  CG  PHE A 448     -20.669 -37.101   8.183
ATOM   3625  CD1 PHE A 448     -20.662 -35.797   8.672
ATOM   3626  CD2 PHE A 448     -21.615 -37.447   7.222
ATOM   3627  CE1 PHE A 448     -21.583 -34.853   8.212
ATOM   3628  CE2 PHE A 448     -22.538 -36.512   6.755
ATOM   3629  CZ  PHE A 448     -22.523 -35.212   7.252
ATOM   3630  N   GLY A 448     -17.088 -39.851   9.068
ATOM   3631  CA  GLY A 449     -16.251 -40.661   9.933
ATOM   3632  C   GLY A 449     -14.818 -40.177  10.004
ATOM   3633  O   GLY A 449     -14.186 -40.212  11.062
ATOM   3634  N   PHE A 449     -14.294 -39.727   8.874
ATOM   3635  CA  PHE A 450     -12.926 -39.232   8.834
ATOM   3636  C   PHE A 450     -12.831 -37.841   9.455
ATOM   3637  O   PHE A 450     -11.938 -37.574  10.264
ATOM   3638  CB  PHE A 450     -12.418 -39.197   7.388
ATOM   3639  CG  PHE A 450     -11.045 -38.608   7.240
ATOM   3640  CD1 PHE A 450     -10.864 -37.227   7.198
ATOM   3641  CD2 PHE A 450      -9.930 -39.434   7.155
ATOM   3642  CE1 PHE A 450      -9.591 -36.676   7.073
ATOM   3643  CE2 PHE A 450      -8.650 -38.893   7.030
ATOM   3644  CZ  PHE A 450      -8.483 -37.511   6.989
ATOM   3645  N   GLU A 450     -13.760 -36.966   9.080
ATOM   3646  CA  GLU A 451     -13.781 -35.592   9.578
ATOM   3647  C   GLU A 451     -13.935 -35.495  11.090
ATOM   3648  O   GLU A 451     -13.182 -34.780  11.754
ATOM   3649  CB  GLU A 451     -14.917 -34.809   8.914
ATOM   3650  CG  GLU A 451     -14.761 -34.596   7.415
ATOM   3651  CD  GLU A 451     -13.957 -33.348   7.078
ATOM   3652  OE1 GLU A 451     -14.180 -32.302   7.726
ATOM   3653  OE2 GLU A 451     -13.117 -33.407   6.156
ATOM   3654  N   LEU A 451     -14.916 -36.206  11.633
ATOM   3655  CA  LEU A 452     -15.153 -36.160  13.066
ATOM   3656  C   LEU A 452     -14.064 -36.883  13.850
ATOM   3657  O   LEU A 452     -13.830 -36.582  15.018
ATOM   3658  CB  LEU A 452     -16.540 -36.720  13.379
ATOM   3659  CG  LEU A 452     -17.650 -35.895  12.713
ATOM   3660  CD1 LEU A 452     -19.009 -36.445  13.101
ATOM   3661  CD2 LEU A 452     -17.539 -34.429  13.138
ATOM   3662  N   ASP A 452     -13.395 -37.835  13.208
ATOM   3663  CA  ASP A 453     -12.301 -38.548  13.860
ATOM   3664  C   ASP A 453     -11.218 -37.509  14.157
ATOM   3665  O   ASP A 453     -10.541 -37.566  15.185
ATOM   3666  CB  ASP A 453     -11.728 -39.622  12.927
ATOM   3667  CG  ASP A 453     -10.441 -40.242  13.462
ATOM   3668  OD1 ASP A 453     -10.510 -41.209  14.250
ATOM   3669  OD2 ASP A 453      -9.354 -39.750  13.096
ATOM   3670  N   HIS A 453     -11.069 -36.549  13.250
ATOM   3671  CA  HIS A 454     -10.057 -35.510  13.414
ATOM   3672  C   HIS A 454     -10.456 -34.354  14.323
ATOM   3673  O   HIS A 454      -9.765 -33.329  14.382
ATOM   3674  CB  HIS A 454      -9.623 -34.978  12.048
ATOM   3675  CG  HIS A 454      -8.736 -35.919  11.292
ATOM   3676  ND1 HIS A 454      -7.798 -35.484  10.382
ATOM   3677  CD2 HIS A 454      -8.640 -37.268  11.315
ATOM   3678  CE1 HIS A 454      -7.159 -36.525   9.879
ATOM   3679  NE2 HIS A 454      -7.651 -37.620  10.429
ATOM   3680  N   CYS A 454     -11.577 -34.510  15.019
ATOM   3681  CA  CYS A 455     -12.026 -33.502  15.965
ATOM   3682  C   CYS A 455     -11.620 -34.023  17.337
ATOM   3683  O   CYS A 455     -12.116 -35.054  17.794
ATOM   3684  CB  CYS A 455     -13.541 -33.314  15.885
ATOM   3685  SG  CYS A 455     -14.072 -32.459  14.384
ATOM   3686  N   GLU A 455     -10.698 -33.311  17.976
ATOM   3687  CA  GLU A 456     -10.179 -33.692  19.286
ATOM   3688  C   GLU A 456     -11.141 -33.485  20.450
ATOM   3689  O   GLU A 456     -11.076 -34.204  21.446
ATOM   3690  CB  GLU A 456      -8.887 -32.923  19.562
ATOM   3691  CG  GLU A 456      -7.697 -33.393  18.747
ATOM   3692  CD  GLU A 456      -6.526 -32.430  18.826
ATOM   3693  OE1 GLU A 456      -6.220 -31.947  19.938
ATOM   3694  OE2 GLU A 456      -5.904 -32.161  17.776
ATOM   3695  N   ASP A 456     -12.030 -32.509  20.323
ATOM   3696  CA  ASP A 457     -12.981 -32.196  21.383
ATOM   3697  C   ASP A 457     -14.222 -33.086  21.359
ATOM   3698  O   ASP A 457     -15.004 -33.042  20.411
ATOM   3699  CB  ASP A 457     -13.405 -30.732  21.272
ATOM   3700  CG  ASP A 457     -14.146 -30.243  22.501
ATOM   3701  OD1 ASP A 457     -14.528 -31.084  23.345
ATOM   3702  OD2 ASP A 457     -14.348 -29.016  22.619
ATOM   3703  N   PRO A 457     -14.419 -33.905  22.409
ATOM   3704  CA  PRO A 458     -15.575 -34.804  22.504
ATOM   3705  C   PRO A 458     -16.898 -34.045  22.390
ATOM   3706  O   PRO A 458     -17.912 -34.599  21.962
ATOM   3707  CB  PRO A 458     -15.401 -35.448  23.875
ATOM   3708  CG  PRO A 458     -13.913 -35.489  24.034
ATOM   3709  CD  PRO A 458     -13.491 -34.128  23.534
ATOM   3710  N   VAL A 458     -16.881 -32.776  22.783
ATOM   3711  CA  VAL A 459     -18.072 -31.941  22.715
ATOM   3712  C   VAL A 459     -18.434 -31.669  21.251
ATOM   3713  O   VAL A 459     -19.612 -31.642  20.886
ATOM   3714  CB  VAL A 459     -17.843 -30.590  23.450
ATOM   3715  CG1 VAL A 459     -19.008 -29.646  23.204
ATOM   3716  CG2 VAL A 459     -17.671 -30.838  24.946
ATOM   3717  N   VAL A 459     -17.414 -31.487  20.416
ATOM   3718  CA  VAL A 460     -17.620 -31.204  18.998
ATOM   3719  C   VAL A 460     -18.200 -32.385  18.225
ATOM   3720  O   VAL A 460     -19.242 -32.250  17.576
ATOM   3721  CB  VAL A 460     -16.302 -30.765  18.319
ATOM   3722  CG1 VAL A 460     -16.515 -30.619  16.813
ATOM   3723  CG2 VAL A 460     -15.828 -29.435  18.917
ATOM   3724  N   TYR A 460     -17.537 -33.539  18.273
ATOM   3725  CA  TYR A 461     -18.067 -34.682  17.540
ATOM   3726  C   TYR A 461     -19.289 -35.256  18.243
ATOM   3727  O   TYR A 461     -20.185 -35.802  17.600
ATOM   3728  CB  TYR A 461     -16.985 -35.754  17.295
ATOM   3729  CG  TYR A 461     -16.344 -36.411  18.504
ATOM   3730  CD1 TYR A 461     -17.061 -37.299  19.309
ATOM   3731  CD2 TYR A 461     -14.993 -36.206  18.794
ATOM   3732  CE1 TYR A 461     -16.447 -37.974  20.366
ATOM   3733  CE2 TYR A 461     -14.367 -36.877  19.853
ATOM   3734  CZ  TYR A 461     -15.100 -37.761  20.631
ATOM   3735  OH  TYR A 461     -14.485 -38.448  21.658
ATOM   3736  N   GLY A 461     -19.341 -35.093  19.561
ATOM   3737  CA  GLY A 462     -20.480 -35.579  20.318
ATOM   3738  C   GLY A 462     -21.747 -34.860  19.895
ATOM   3739  O   GLY A 462     -22.790 -35.486  19.696
ATOM   3740  N   ARG A 462     -21.660 -33.540  19.751
ATOM   3741  CA  ARG A 463     -22.805 -32.742  19.337
ATOM   3742  C   ARG A 463     -23.170 -33.029  17.883
ATOM   3743  O   ARG A 463     -24.350 -33.119  17.536
ATOM   3744  CB  ARG A 463     -22.508 -31.245  19.501
ATOM   3745  CG  ARG A 463     -22.461 -30.759  20.947
ATOM   3746  CD  ARG A 463     -23.821 -30.865  21.619
ATOM   3747  NE  ARG A 463     -23.769 -30.472  23.026
ATOM   3748  CZ  ARG A 463     -24.795 -30.563  23.868
ATOM   3749  NH1 ARG A 463     -25.962 -31.033  23.444
ATOM   3750  NH2 ARG A 463     -24.651 -30.196  25.136
ATOM   3751  N   MET A 463     -22.163 -33.170  17.027
ATOM   3752  CA  MET A 464     -22.435 -33.443  15.619
ATOM   3753  C   MET A 464     -23.186 -34.758  15.437
ATOM   3754  O   MET A 464     -24.064 -34.860  14.578
ATOM   3755  CB  MET A 464     -21.140 -33.445  14.808
ATOM   3756  CG  MET A 464     -20.713 -32.046  14.341
ATOM   3757  SD  MET A 464     -22.033 -31.190  13.425
ATOM   3758  CE  MET A 464     -22.430 -32.431  12.177
ATOM   3759  N   VAL A 464     -22.852 -35.761  16.241
ATOM   3760  CA  VAL A 465     -23.551 -37.041  16.152
ATOM   3761  C   VAL A 465     -25.031 -36.796  16.448
ATOM   3762  O   VAL A 465     -25.904 -37.388  15.811
ATOM   3763  CB  VAL A 465     -22.975 -38.076  17.152
ATOM   3764  CG1 VAL A 465     -23.958 -39.228  17.349
ATOM   3765  CG2 VAL A 465     -21.655 -38.628  16.616
ATOM   3766  N   GLN A 465     -25.310 -35.908  17.401
ATOM   3767  CA  GLN A 466     -26.692 -35.582  17.757
ATOM   3768  C   GLN A 466     -27.388 -34.869  16.598
ATOM   3769  O   GLN A 466     -28.561 -35.121  16.313
ATOM   3770  CB  GLN A 466     -26.743 -34.679  18.993
ATOM   3771  CG  GLN A 466     -26.071 -35.244  20.233
ATOM   3772  CD  GLN A 466     -26.322 -34.387  21.463
ATOM   3773  OE1 GLN A 466     -26.243 -33.159  21.403
ATOM   3774  NE2 GLN A 466     -26.619 -35.032  22.586
ATOM   3775  N   ARG A 466     -26.662 -33.975  15.933
ATOM   3776  CA  ARG A 467     -27.215 -33.231  14.808
ATOM   3777  C   ARG A 467     -27.547 -34.141  13.627
ATOM   3778  O   ARG A 467     -28.551 -33.941  12.947
ATOM   3779  CB  ARG A 467     -26.232 -32.146  14.351
ATOM   3780  CG  ARG A 467     -26.654 -31.427  13.075
ATOM   3781  CD  ARG A 467     -27.946 -30.626  13.261
ATOM   3782  NE  ARG A 467     -27.752 -29.466  14.128
ATOM   3783  CZ  ARG A 467     -28.234 -29.358  15.361
ATOM   3784  NH1 ARG A 467     -28.951 -30.340  15.885
ATOM   3785  NH2 ARG A 467     -27.988 -28.270  16.077
ATOM   3786  N   LEU A 467     -26.701 -35.134  13.382
ATOM   3787  CA  LEU A 468     -26.917 -36.051  12.271
ATOM   3788  C   LEU A 468     -28.256 -36.778  12.366
ATOM   3789  O   LEU A 468     -28.805 -37.212  11.352
ATOM   3790  CB  LEU A 468     -25.769 -37.061  12.190
ATOM   3791  CG  LEU A 468     -24.428 -36.448  11.768
ATOM   3792  CD1 LEU A 468     -23.334 -37.500  11.778
ATOM   3793  CD2 LEU A 468     -24.563 -35.842  10.387
ATOM   3794  N   ALA A 468     -28.783 -36.901  13.581
ATOM   3795  CA  ALA A 469     -30.060 -37.570  13.781
ATOM   3796  C   ALA A 469     -31.172 -36.728  13.170
ATOM   3797  O   ALA A 469     -32.258 -37.234  12.894
ATOM   3798  CB  ALA A 469     -30.318 -37.783  15.264
ATOM   3799  N   ASP A 469     -30.895 -35.442  12.963
ATOM   3800  CA  ASP A 470     -31.877 -34.542  12.371
ATOM   3801  C   ASP A 470     -31.895 -34.663  10.851
ATOM   3802  O   ASP A 470     -32.709 -34.034  10.171
ATOM   3803  CB  ASP A 470     -31.607 -33.088  12.773
ATOM   3804  CG  ASP A 470     -31.743 -32.859  14.267
ATOM   3805  OD1 ASP A 470     -32.604 -33.508  14.905
ATOM   3806  OD2 ASP A 470     -30.993 -32.018  14.803
ATOM   3807  N   ILE A 470     -30.987 -35.478  10.327
ATOM   3808  CA  ILE A 471     -30.894 -35.719   8.892
ATOM   3809  C   ILE A 471     -31.372 -37.141   8.606
ATOM   3810  O   ILE A 471     -32.183 -37.366   7.704
ATOM   3811  CB  ILE A 471     -29.439 -35.571   8.392
ATOM   3812  CG1 ILE A 471     -28.971 -34.124   8.584
ATOM   3813  CG2 ILE A 471     -29.346 -35.978   6.923
ATOM   3814  CD1 ILE A 471     -27.519 -33.889   8.200
ATOM   3815  N   ASP A 471     -30.860 -38.086   9.390
ATOM   3816  CA  ASP A 472     -31.205 -39.501   9.260
ATOM   3817  C   ASP A 472     -30.740 -40.233  10.520
ATOM   3818  O   ASP A 472     -29.557 -40.211  10.858
ATOM   3819  CB  ASP A 472     -30.530 -40.092   8.015
ATOM   3820  CG  ASP A 472     -30.937 -41.530   7.750
ATOM   3821  OD1 ASP A 472     -30.430 -42.436   8.443
ATOM   3822  OD2 ASP A 472     -31.771 -41.751   6.843
ATOM   3823  N   LEU A 472     -31.677 -40.872  11.217
ATOM   3824  CA  LEU A 473     -31.358 -41.595  12.445
ATOM   3825  C   LEU A 473     -30.315 -42.685  12.242
ATOM   3826  O   LEU A 473     -29.443 -42.882  13.089
ATOM   3827  CB  LEU A 473     -32.626 -42.211  13.042
ATOM   3828  CG  LEU A 473     -33.646 -41.249  13.653
ATOM   3829  CD1 LEU A 473     -34.921 -42.003  14.000
ATOM   3830  CD2 LEU A 473     -33.049 -40.595  14.895
ATOM   3831  N   GLY A 473     -30.414 -43.400  11.126
ATOM   3832  CA  GLY A 474     -29.466 -44.463  10.847
ATOM   3833  C   GLY A 474     -28.060 -43.929  10.636
ATOM   3834  O   GLY A 474     -27.077 -44.547  11.046
ATOM   3835  N   LEU A 474     -27.970 -42.776   9.982
ATOM   3836  CA  LEU A 475     -26.687 -42.139   9.719
ATOM   3837  C   LEU A 475     -25.992 -41.803  11.035
ATOM   3838  O   LEU A 475     -24.798 -42.061  11.203
ATOM   3839  CB  LEU A 475     -26.899 -40.857   8.910
ATOM   3840  CG  LEU A 475     -25.674 -39.975   8.654
ATOM   3841  CD1 LEU A 475     -24.619 -40.760   7.894
ATOM   3842  CD2 LEU A 475     -26.098 -38.742   7.877
ATOM   3843  N   ALA A 475     -26.748 -41.229  11.967
ATOM   3844  CA  ALA A 476     -26.207 -40.843  13.269
ATOM   3845  C   ALA A 476     -25.619 -42.039  14.000
ATOM   3846  O   ALA A 476     -24.510 -41.974  14.532
ATOM   3847  CB  ALA A 476     -27.299 -40.197  14.117
ATOM   3848  N   GLN A 476     -26.364 -43.138  14.020
ATOM   3849  CA  GLN A 477     -25.906 -44.342  14.696
ATOM   3850  C   GLN A 477     -24.590 -44.867  14.135
ATOM   3851  O   GLN A 477     -23.682 -45.236  14.885
ATOM   3852  CB  GLN A 477     -26.955 -45.440  14.583
ATOM   3853  CG  GLN A 477     -26.491 -46.735  15.207
ATOM   3854  CD  GLN A 477     -26.269 -46.601  16.707
ATOM   3855  OE1 GLN A 477     -27.040 -45.936  17.407
ATOM   3856  NE2 GLN A 477     -25.226 -47.246  17.209
ATOM   3857  N   THR A 477     -24.504 -44.918  12.811
ATOM   3858  CA  THR A 478     -23.315 -45.405  12.129
ATOM   3859  C   THR A 478     -22.107 -44.525  12.440
ATOM   3860  O   THR A 478     -21.015 -45.022  12.715
ATOM   3861  CB  THR A 478     -23.534 -45.430  10.609
ATOM   3862  OG1 THR A 478     -24.629 -46.301  10.300
ATOM   3863  CG2 THR A 478     -22.278 -45.913   9.897
ATOM   3864  N   ILE A 478     -22.302 -43.213  12.394
ATOM   3865  CA  ILE A 479     -21.205 -42.301  12.686
ATOM   3866  C   ILE A 479     -20.799 -42.400  14.156
ATOM   3867  O   ILE A 479     -19.612 -42.369  14.482
ATOM   3868  CB  ILE A 479     -21.590 -40.851  12.340
ATOM   3869  CG1 ILE A 479     -21.904 -40.750  10.842
ATOM   3870  CG2 ILE A 479     -20.458 -39.902  12.720
ATOM   3871  CD1 ILE A 479     -20.795 -41.264   9.943
ATOM   3872  N   ALA A 479     -21.784 -42.541  15.040
ATOM   3873  CA  ALA A 480     -21.509 -42.654  16.469
ATOM   3874  C   ALA A 480     -20.609 -43.851  16.769
ATOM   3875  O   ALA A 480     -19.672 -43.750  17.562
ATOM   3876  CB  ALA A 480     -22.813 -42.773  17.248
ATOM   3877  N   GLU A 480     -20.881 -44.992  16.143
ATOM   3878  CA  GLU A 481     -20.044 -46.155  16.397
ATOM   3879  C   GLU A 481     -18.649 -45.977  15.799
ATOM   3880  O   GLU A 481     -17.683 -46.589  16.255
ATOM   3881  CB  GLU A 481     -20.717 -47.436  15.875
ATOM   3882  CG  GLU A 481     -21.389 -47.327  14.524
ATOM   3883  CD  GLU A 481     -22.208 -48.572  14.184
ATOM   3884  OE1 GLU A 481     -23.178 -48.873  14.917
ATOM   3885  OE2 GLU A 481     -21.881 -49.252  13.187
ATOM   3886  N   MET A 481     -18.542 -45.107  14.801
ATOM   3887  CA  MET A 482     -17.263 -44.844  14.151
ATOM   3888  C   MET A 482     -16.379 -43.836  14.888
ATOM   3889  O   MET A 482     -15.168 -44.030  14.983
ATOM   3890  CB  MET A 482     -17.482 -44.320  12.725
ATOM   3891  CG  MET A 482     -17.958 -45.350  11.710
ATOM   3892  SD  MET A 482     -18.340 -44.576  10.107
ATOM   3893  CE  MET A 482     -16.696 -44.271   9.465
ATOM   3894  N   VAL A 482     -16.978 -42.766  15.411
ATOM   3895  CA  VAL A 483     -16.190 -41.717  16.061
ATOM   3896  C   VAL A 483     -16.426 -41.448  17.547
ATOM   3897  O   VAL A 483     -15.659 -40.708  18.178
ATOM   3898  CB  VAL A 483     -16.368 -40.383  15.304
ATOM   3899  CG1 VAL A 483     -16.167 -40.603  13.811
ATOM   3900  CG2 VAL A 483     -17.757 -39.808  15.570
ATOM   3901  N   GLY A 483     -17.474 -42.038  18.111
ATOM   3902  CA  GLY A 484     -17.763 -41.811  19.515
ATOM   3903  C   GLY A 484     -19.029 -40.992  19.663
ATOM   3904  O   GLY A 484     -19.658 -40.632  18.670
ATOM   3905  N   GLY A 484     -19.399 -40.679  20.898
ATOM   3906  CA  GLY A 485     -20.613 -39.921  21.124
ATOM   3907  C   GLY A 485     -21.782 -40.878  21.257
ATOM   3908  O   GLY A 485     -21.606 -42.096  21.192
ATOM   3909  N   GLU A 485     -22.980 -40.339  21.444
ATOM   3910  CA  GLU A 486     -24.162 -41.177  21.586
ATOM   3911  C   GLU A 486     -25.243 -40.702  20.621
ATOM   3912  O   GLU A 486     -25.719 -39.573  20.716
ATOM   3913  CB  GLU A 486     -24.676 -41.118  23.028
ATOM   3914  CG  GLU A 486     -25.621 -42.252  23.402
ATOM   3915  CD  GLU A 486     -26.075 -42.182  24.849
ATOM   3916  OE1 GLU A 486     -26.888 -41.290  25.180
ATOM   3917  OE2 GLU A 486     -25.613 -43.015  25.659
ATOM   3918  N   ALA A 486     -25.621 -41.563  19.683
ATOM   3919  CA  ALA A 487     -26.641 -41.207  18.708
ATOM   3920  C   ALA A 487     -28.023 -41.236  19.342
ATOM   3921  O   ALA A 487     -28.418 -42.232  19.943
ATOM   3922  CB  ALA A 487     -26.591 -42.165  17.524
ATOM   3923  N   PRO A 487     -28.775 -40.133  19.231
ATOM   3924  CA  PRO A 488     -30.117 -40.107  19.818
ATOM   3925  C   PRO A 488     -31.051 -41.082  19.107
ATOM   3926  O   PRO A 488     -30.857 -41.400  17.934
ATOM   3927  CB  PRO A 488     -30.540 -38.649  19.653
ATOM   3928  CG  PRO A 488     -29.786 -38.209  18.439
ATOM   3929  CD  PRO A 488     -28.429 -38.827  18.646
ATOM   3930  N   THR A 488     -32.060 -41.555  19.831
ATOM   3931  CA  THR A 489     -33.022 -42.505  19.286
ATOM   3932  C   THR A 489     -34.192 -41.799  18.609
ATOM   3933  O   THR A 489     -34.897 -42.392  17.792
ATOM   3934  CB  THR A 489     -33.576 -43.425  20.401
ATOM   3935  OG1 THR A 489     -32.493 -44.131  21.019
ATOM   3936  CG2 THR A 489     -34.558 -44.430  19.829
ATOM   3937  N   THR A 489     -34.396 -40.533  18.952
ATOM   3938  CA  THR A 490     -35.486 -39.759  18.378
ATOM   3939  C   THR A 490     -34.985 -38.432  17.838
ATOM   3940  O   THR A 490     -33.832 -38.059  18.045
ATOM   3941  CB  THR A 490     -36.568 -39.462  19.427
ATOM   3942  OG1 THR A 490     -36.028 -38.602  20.437
ATOM   3943  CG2 THR A 490     -37.048 -40.754  20.071
ATOM   3944  N   THR A 490     -35.868 -37.722  17.149
ATOM   3945  CA  THR A 491     -35.534 -36.424  16.583
ATOM   3946  C   THR A 491     -36.788 -35.587  16.390
ATOM   3947  O   THR A 491     -37.869 -36.128  16.178
ATOM   3948  CB  THR A 491     -34.849 -36.567  15.220
ATOM   3949  OG1 THR A 491     -34.708 -35.270  14.634
ATOM   3950  CG2 THR A 491     -35.676 -37.460  14.291
ATOM   3951  N   ASN A 491     -36.638 -34.269  16.465
ATOM   3952  CA  ASN A 492     -37.760 -33.358  16.274
ATOM   3953  C   ASN A 492     -37.862 -32.972  14.803
ATOM   3954  O   ASN A 492     -38.703 -32.160  14.422
ATOM   3955  CB  ASN A 492     -37.577 -32.094  17.117
ATOM   3956  CG  ASN A 492     -37.651 -32.370  18.603
ATOM   3957  OD1 ASN A 492     -38.648 -32.899  19.100
ATOM   3958  ND2 ASN A 492     -36.596 -32.010  19.325
ATOM   3959  N   HIS A 492     -36.996 -33.559  13.984
ATOM   3960  CA  HIS A 493     -36.973 -33.284  12.549
ATOM   3961  C   HIS A 493     -36.986 -34.595  11.764
ATOM   3962  O   HIS A 493     -36.020 -34.942  11.089
ATOM   3963  CB  HIS A 493     -35.722 -32.475  12.199
ATOM   3964  CG  HIS A 493     -35.599 -31.197  12.969
ATOM   3965  ND1 HIS A 493     -36.458 -30.134  12.788
ATOM   3966  CD2 HIS A 493     -34.739 -30.823  13.946
ATOM   3967  CE1 HIS A 493     -36.135 -29.161  13.621
ATOM   3968  NE2 HIS A 493     -35.095 -29.554  14.335
ATOM   3969  N   PRO A 493     -38.099 -35.337  11.833
ATOM   3970  CA  PRO A 494     -38.222 -36.614  11.126
ATOM   3971  C   PRO A 494     -37.915 -36.522   9.634
ATOM   3972  O   PRO A 494     -38.263 -35.542   8.978
ATOM   3973  CB  PRO A 494     -39.674 -37.013  11.387
ATOM   3974  CG  PRO A 494     -39.962 -36.377  12.708
ATOM   3975  CD  PRO A 494     -39.345 -35.017  12.550
ATOM   3976  N   ASN A 494     -37.252 -37.549   9.113
ATOM   3977  CA  ASN A 495     -36.913 -37.619   7.700
ATOM   3978  C   ASN A 495     -38.003 -38.468   7.046
ATOM   3979  O   ASN A 495     -38.101 -39.670   7.297
ATOM   3980  CB  ASN A 495     -35.532 -38.261   7.525
ATOM   3981  CG  ASN A 495     -35.109 -38.363   6.070
ATOM   3982  OD1 ASN A 495     -33.923 -38.520   5.769
ATOM   3983  ND2 ASN A 495     -36.074 -38.290   5.162
ATOM   3984  N   HIS A 495     -38.817 -37.827   6.212
ATOM   3985  CA  HIS A 496     -39.935 -38.479   5.537
ATOM   3986  C   HIS A 496     -39.603 -39.324   4.312
ATOM   3987  O   HIS A 496     -40.496 -39.918   3.706
ATOM   3988  CB  HIS A 496     -40.981 -37.430   5.173
ATOM   3989  CG  HIS A 496     -41.517 -36.690   6.358
ATOM   3990  ND1 HIS A 496     -42.138 -37.325   7.412
ATOM   3991  CD2 HIS A 496     -41.507 -35.370   6.667
ATOM   3992  CE1 HIS A 496     -42.486 -36.430   8.321
ATOM   3993  NE2 HIS A 496     -42.114 -35.237   7.893
ATOM   3994  N   GLY A 496     -38.332 -39.365   3.934
ATOM   3995  CA  GLY A 497     -37.925 -40.187   2.808
ATOM   3996  C   GLY A 497     -38.075 -39.702   1.376
ATOM   3997  O   GLY A 497     -37.665 -40.420   0.466
ATOM   3998  N   ARG A 497     -38.647 -38.520   1.147
ATOM   3999  CA  ARG A 498     -38.802 -38.025  -0.225
ATOM   4000  C   ARG A 498     -37.428 -37.776  -0.862
ATOM   4001  O   ARG A 498     -36.471 -37.386  -0.186
ATOM   4002  CB  ARG A 498     -39.602 -36.707  -0.282
ATOM   4003  CG  ARG A 498     -41.085 -36.723   0.162
ATOM   4004  CD  ARG A 498     -42.038 -37.516  -0.756
ATOM   4005  NE  ARG A 498     -41.933 -37.180  -2.179
ATOM   4006  CZ  ARG A 498     -42.572 -36.191  -2.802
ATOM   4007  NH1 ARG A 498     -43.404 -35.386  -2.151
ATOM   4008  NH2 ARG A 498     -42.369 -36.013  -4.099
ATOM   4009  N   LYS A 498     -37.350 -38.001  -2.169
ATOM   4010  CA  LYS A 499     -36.126 -37.800  -2.936
ATOM   4011  C   LYS A 499     -36.471 -36.871  -4.097
ATOM   4012  O   LYS A 499     -37.643 -36.574  -4.328
ATOM   4013  CB  LYS A 499     -35.627 -39.130  -3.506
ATOM   4014  CG  LYS A 499     -35.431 -40.235  -2.490
ATOM   4015  CD  LYS A 499     -34.970 -41.518  -3.167
ATOM   4016  CE  LYS A 499     -34.685 -42.608  -2.144
ATOM   4017  NZ  LYS A 499     -34.135 -43.842  -2.768
ATOM   4018  N   THR A 499     -35.457 -36.407  -4.820
ATOM   4019  CA  THR A 500     -35.693 -35.544  -5.972
ATOM   4020  C   THR A 500     -34.641 -35.812  -7.042
ATOM   4021  O   THR A 500     -33.601 -36.420  -6.775
ATOM   4022  CB  THR A 500     -35.683 -34.041  -5.592
ATOM   4023  OG1 THR A 500     -36.084 -33.260  -6.726
ATOM   4024  CG2 THR A 500     -34.304 -33.602  -5.158
ATOM   4025  N   ILE A 500     -34.914 -35.354  -8.256
ATOM   4026  CA  ILE A 501     -34.008 -35.577  -9.372
ATOM   4027  C   ILE A 501     -32.847 -34.593  -9.479
ATOM   4028  O   ILE A 501     -32.864 -33.507  -8.896
ATOM   4029  CB  ILE A 501     -34.768 -35.528 -10.710
ATOM   4030  CG1 ILE A 501     -35.374 -34.134 -10.904
ATOM   4031  CG2 ILE A 501     -35.848 -36.602 -10.734
ATOM   4032  CD1 ILE A 501     -36.034 -33.918 -12.257
ATOM   4033  N   ASN A 501     -31.846 -35.007 -10.247
ATOM   4034  CA  ASN A 502     -30.659 -34.216 -10.536
ATOM   4035  C   ASN A 502     -29.815 -33.733  -9.364
ATOM   4036  O   ASN A 502     -29.295 -32.616  -9.389
ATOM   4037  CB  ASN A 502     -31.040 -33.028 -11.427
ATOM   4038  CG  ASN A 502     -31.599 -33.468 -12.769
ATOM   4039  OD1 ASN A 502     -31.201 -34.506 -13.306
ATOM   4040  ND2 ASN A 502     -32.514 -32.677 -13.325
ATOM   4041  N   LEU A 502     -29.679 -34.576  -8.343
ATOM   4042  CA  LEU A 503     -28.848 -34.250  -7.184
ATOM   4043  C   LEU A 503     -27.724 -35.278  -7.157
ATOM   4044  O   LEU A 503     -26.550 -34.928  -7.025
ATOM   4045  CB  LEU A 503     -29.656 -34.309  -5.885
ATOM   4046  CG  LEU A 503     -30.733 -33.237  -5.695
ATOM   4047  CD1 LEU A 503     -31.249 -33.300  -4.274
ATOM   4048  CD2 LEU A 503     -30.161 -31.856  -5.985
ATOM   4049  N   SER A 503     -28.089 -36.551  -7.300
ATOM   4050  CA  SER A 504     -27.107 -37.631  -7.322
ATOM   4051  C   SER A 504     -26.229 -37.463  -8.555
ATOM   4052  O   SER A 504     -26.713 -37.072  -9.611
ATOM   4053  CB  SER A 504     -27.810 -38.991  -7.380
ATOM   4054  OG  SER A 504     -26.903 -40.020  -7.731
ATOM   4055  N   GLN A 504     -24.939 -37.748  -8.422
ATOM   4056  CA  GLN A 505     -24.028 -37.625  -9.554
ATOM   4057  C   GLN A 505     -24.332 -38.663 -10.633
ATOM   4058  O   GLN A 505     -23.896 -38.521 -11.775
ATOM   4059  CB  GLN A 505     -22.572 -37.759  -9.094
ATOM   4060  CG  GLN A 505     -22.114 -36.584  -8.246
ATOM   4061  CD  GLN A 505     -20.688 -36.714  -7.738
ATOM   4062  OE1 GLN A 505     -20.321 -36.077  -6.752
ATOM   4063  NE2 GLN A 505     -19.876 -37.518  -8.414
ATOM   4064  N   THR A 505     -25.075 -39.704 -10.273
ATOM   4065  CA  THR A 506     -25.428 -40.742 -11.236
ATOM   4066  C   THR A 506     -26.318 -40.166 -12.339
ATOM   4067  O   THR A 506     -26.430 -40.735 -13.425
ATOM   4068  CB  THR A 506     -26.181 -41.915 -10.562
ATOM   4069  OG1 THR A 506     -27.415 -41.443 -10.009
ATOM   4070  CG2 THR A 506     -25.337 -42.523  -9.455
ATOM   4071  N   GLU A 506     -26.941 -39.026 -12.065
ATOM   4072  CA  GLU A 507     -27.816 -38.405 -13.047
ATOM   4073  C   GLU A 507     -27.095 -37.424 -13.963
ATOM   4074  O   GLU A 507     -27.720 -36.692 -14.733
ATOM   4075  CB  GLU A 507     -29.001 -37.748 -12.332
ATOM   4076  CG  GLU A 507     -29.971 -38.807 -11.785
ATOM   4077  CD  GLU A 507     -31.151 -38.234 -11.029
ATOM   4078  OE1 GLU A 507     -31.922 -37.453 -11.622
ATOM   4079  OE2 GLU A 507     -31.309 -38.577  -9.836
ATOM   4080  N   PHE A 507     -25.767 -37.440 -13.895
ATOM   4081  CA  PHE A 508     -24.955 -36.570 -14.732
ATOM   4082  C   PHE A 508     -23.845 -37.343 -15.431
ATOM   4083  O   PHE A 508     -22.660 -37.142 -15.161
ATOM   4084  CB  PHE A 508     -24.359 -35.429 -13.903
ATOM   4085  CG  PHE A 508     -25.391 -34.505 -13.329
ATOM   4086  CD1 PHE A 508     -25.905 -34.718 -12.055
ATOM   4087  CD2 PHE A 508     -25.868 -33.434 -14.075
ATOM   4088  CE1 PHE A 508     -26.884 -33.874 -11.532
ATOM   4089  CE2 PHE A 508     -26.845 -32.587 -13.565
ATOM   4090  CZ  PHE A 508     -27.356 -32.806 -12.290
ATOM   4091  N   PRO A 508     -24.221 -38.259 -16.335
ATOM   4092  CA  PRO A 509     -23.222 -39.042 -17.058
ATOM   4093  C   PRO A 509     -22.701 -38.208 -18.216
ATOM   4094  O   PRO A 509     -23.222 -37.130 -18.496
ATOM   4095  CB  PRO A 509     -24.022 -40.248 -17.537
ATOM   4096  CG  PRO A 509     -25.347 -39.642 -17.841
ATOM   4097  CD  PRO A 509     -25.583 -38.731 -16.650
ATOM   4098  N   PRO A 509     -21.647 -38.679 -18.891
ATOM   4099  CA  PRO A 510     -21.137 -37.894 -20.016
ATOM   4100  C   PRO A 510     -22.183 -37.832 -21.122
ATOM   4101  O   PRO A 510     -23.053 -38.704 -21.212
ATOM   4102  CB  PRO A 510     -19.892 -38.662 -20.440
ATOM   4103  CG  PRO A 510     -20.194 -40.076 -20.017
ATOM   4104  CD  PRO A 510     -20.822 -39.876 -18.662
ATOM   4105  N   ALA A 510     -22.099 -36.800 -21.954
ATOM   4106  CA  ALA A 511     -23.044 -36.628 -23.050
ATOM   4107  C   ALA A 511     -23.133 -37.903 -23.885
ATOM   4108  O   ALA A 511     -24.196 -38.242 -24.404
ATOM   4109  CB  ALA A 511     -22.621 -35.449 -23.922
ATOM   4110  N   THR A 511     -22.010 -38.606 -24.002
ATOM   4111  CA  THR A 512     -21.939 -39.851 -24.759
ATOM   4112  C   THR A 512     -20.791 -40.689 -24.190
ATOM   4113  O   THR A 512     -19.830 -40.142 -23.647
ATOM   4114  CB  THR A 512     -21.677 -39.572 -26.258
ATOM   4115  OG1 THR A 512     -21.812 -40.786 -27.008
ATOM   4116  CG2 THR A 512     -20.277 -39.012 -26.461
ATOM   4117  N   PRO A 512     -20.881 -42.027 -24.291
ATOM   4118  CA  PRO A 513     -19.819 -42.898 -23.768
ATOM   4119  C   PRO A 513     -18.461 -42.435 -24.286
ATOM   4120  O   PRO A 513     -18.274 -42.288 -25.495
ATOM   4121  CB  PRO A 513     -20.213 -44.271 -24.301
ATOM   4122  CG  PRO A 513     -21.712 -44.196 -24.316
ATOM   4123  CD  PRO A 513     -21.962 -42.823 -24.898
ATOM   4124  N   THR A 513     -17.512 -42.212 -23.380
ATOM   4125  CA  THR A 514     -16.199 -41.725 -23.795
ATOM   4126  C   THR A 514     -15.093 -41.939 -22.756
ATOM   4127  O   THR A 514     -15.360 -42.191 -21.585
ATOM   4128  CB  THR A 514     -16.285 -40.202 -24.107
ATOM   4129  OG1 THR A 514     -15.022 -39.716 -24.571
ATOM   4130  CG2 THR A 514     -16.668 -39.433 -22.859
ATOM   4131  N   ILE A 514     -13.846 -41.859 -23.208
ATOM   4132  CA  ILE A 515     -12.698 -41.962 -22.310
ATOM   4133  C   ILE A 515     -11.763 -40.811 -22.674
ATOM   4134  O   ILE A 515     -10.584 -40.812 -22.329
ATOM   4135  CB  ILE A 515     -11.931 -43.315 -22.440
ATOM   4136  CG1 ILE A 515     -11.326 -43.464 -23.838
ATOM   4137  CG2 ILE A 515     -12.861 -44.474 -22.109
ATOM   4138  CD1 ILE A 515     -10.373 -44.640 -23.958
ATOM   4139  N   LYS A 515     -12.310 -39.822 -23.379
ATOM   4140  CA  LYS A 516     -11.533 -38.661 -23.797
ATOM   4141  C   LYS A 516     -10.839 -37.990 -22.613
ATOM   4142  O   LYS A 516     -11.458 -37.741 -21.586
ATOM   4143  CB  LYS A 516     -12.432 -37.635 -24.504
ATOM   4144  CG  LYS A 516     -11.690 -36.365 -24.909
ATOM   4145  CD  LYS A 516     -12.596 -35.335 -25.576
ATOM   4146  CE  LYS A 516     -13.033 -35.791 -26.949
ATOM   4147  NZ  LYS A 516     -13.740 -34.709 -27.693
ATOM   4148  N   SER A 516      -9.547 -37.713 -22.784
ATOM   4149  CA  SER A 517      -8.704 -37.059 -21.781
ATOM   4150  C   SER A 517      -8.257 -37.947 -20.621
ATOM   4151  O   SER A 517      -7.376 -37.557 -19.859
ATOM   4152  CB  SER A 517      -9.389 -35.803 -21.217
ATOM   4153  OG  SER A 517     -10.335 -36.114 -20.207
ATOM   4154  N   ARG A 517      -8.854 -39.129 -20.484
ATOM   4155  CA  ARG A 518      -8.484 -40.049 -19.404
ATOM   4156  C   ARG A 518      -7.046 -40.515 -19.591
ATOM   4157  O   ARG A 518      -6.578 -40.654 -20.721
ATOM   4158  CB  ARG A 518      -9.399 -41.274 -19.406
ATOM   4159  CG  ARG A 518     -10.873 -40.966 -19.237
ATOM   4160  CD  ARG A 518     -11.211 -40.663 -17.801
ATOM   4161  NE  ARG A 518     -12.622 -40.327 -17.643
ATOM   4162  CZ  ARG A 518     -13.260 -40.338 -16.479
ATOM   4163  NH1 ARG A 518     -12.614 -40.678 -15.372
ATOM   4164  NH2 ARG A 518     -14.537 -39.993 -16.420
ATOM   4165  N   ARG A 518      -6.350 -40.764 -18.486
ATOM   4166  CA  ARG A 519      -4.965 -41.222 -18.545
ATOM   4167  C   ARG A 519      -4.915 -42.720 -18.253
ATOM   4168  O   ARG A 519      -5.500 -43.192 -17.278
ATOM   4169  CB  ARG A 519      -4.104 -40.466 -17.526
ATOM   4170  CG  ARG A 519      -4.086 -38.950 -17.718
ATOM   4171  CD  ARG A 519      -3.044 -38.293 -16.820
ATOM   4172  NE  ARG A 519      -2.984 -36.846 -17.018
ATOM   4173  CZ  ARG A 519      -3.791 -35.968 -16.427
ATOM   4174  NH1 ARG A 519      -4.730 -36.379 -15.584
ATOM   4175  NH2 ARG A 519      -3.663 -34.672 -16.683
ATOM   4176  N   VAL A 519      -4.215 -43.466 -19.101
ATOM   4177  CA  VAL A 520      -4.105 -44.906 -18.928
ATOM   4178  C   VAL A 520      -2.648 -45.329 -18.828
ATOM   4179  O   VAL A 520      -1.871 -45.153 -19.766
ATOM   4180  CB  VAL A 520      -4.763 -45.663 -20.101
ATOM   4181  CG1 VAL A 520      -4.690 -47.164 -19.852
ATOM   4182  CG2 VAL A 520      -6.211 -45.222 -20.262
ATOM   4183  N   ALA A 520      -2.274 -45.881 -17.679
ATOM   4184  CA  ALA A 521      -0.907 -46.334 -17.484
ATOM   4185  C   ALA A 521      -0.718 -47.692 -18.146
ATOM   4186  O   ALA A 521      -1.572 -48.567 -18.037
ATOM   4187  CB  ALA A 521      -0.590 -46.440 -15.988
ATOM   4188  N   ILE A 521       0.392 -47.849 -18.856
ATOM   4189  CA  ILE A 522       0.722 -49.114 -19.499
ATOM   4190  C   ILE A 522       1.987 -49.551 -18.780
ATOM   4191  O   ILE A 522       3.064 -48.985 -18.989
ATOM   4192  CB  ILE A 522       1.001 -48.937 -21.008
ATOM   4193  CG1 ILE A 522      -0.254 -48.386 -21.699
ATOM   4194  CG2 ILE A 522       1.414 -50.274 -21.620
ATOM   4195  CD1 ILE A 522      -0.075 -48.086 -23.180
ATOM   4196  N   ILE A 522       1.845 -50.545 -17.912
ATOM   4197  CA  ILE A 523       2.963 -51.030 -17.116
ATOM   4198  C   ILE A 523       3.724 -52.153 -17.804
ATOM   4199  O   ILE A 523       3.155 -53.187 -18.147
ATOM   4200  CB  ILE A 523       2.461 -51.491 -15.733
ATOM   4201  CG1 ILE A 523       1.687 -50.342 -15.073
ATOM   4202  CG2 ILE A 523       3.635 -51.918 -14.858
ATOM   4203  CD1 ILE A 523       1.045 -50.700 -13.742
ATOM   4204  N   ILE A 523       5.023 -51.931 -17.992
ATOM   4205  CA  ILE A 524       5.881 -52.895 -18.660
ATOM   4206  C   ILE A 524       7.182 -53.147 -17.908
ATOM   4207  O   ILE A 524       7.506 -52.472 -16.927
ATOM   4208  CB  ILE A 524       6.242 -52.412 -20.085
ATOM   4209  CG1 ILE A 524       7.039 -51.103 -20.007
ATOM   4210  CG2 ILE A 524       4.975 -52.184 -20.896
ATOM   4211  CD1 ILE A 524       7.471 -50.543 -21.362
ATOM   4212  N   ALA A 524       7.918 -54.142 -18.388
ATOM   4213  CA  ALA A 525       9.211 -54.521 -17.838
ATOM   4214  C   ALA A 525       9.877 -55.278 -18.984
ATOM   4215  O   ALA A 525       9.196 -55.660 -19.936
ATOM   4216  CB  ALA A 525       9.024 -55.419 -16.627
ATOM   4217  N   ASP A 525      11.190 -55.479 -18.924
ATOM   4218  CA  ASP A 526      11.863 -56.196 -20.006
ATOM   4219  C   ASP A 526      11.162 -57.516 -20.311
ATOM   4220  O   ASP A 526      10.866 -58.298 -19.408
ATOM   4221  CB  ASP A 526      13.330 -56.472 -19.661
ATOM   4222  CG  ASP A 526      14.170 -55.209 -19.608
ATOM   4223  OD1 ASP A 526      13.913 -54.281 -20.407
ATOM   4224  OD2 ASP A 526      15.100 -55.153 -18.774
ATOM   4225  N   GLY A 526      10.892 -57.752 -21.591
ATOM   4226  CA  GLY A 527      10.230 -58.977 -21.997
ATOM   4227  C   GLY A 527       8.734 -58.850 -22.203
ATOM   4228  O   GLY A 527       8.045 -59.863 -22.337
ATOM   4229  N   TYR A 527       8.219 -57.622 -22.233
ATOM   4230  CA  TYR A 528       6.784 -57.419 -22.427
ATOM   4231  C   TYR A 528       6.351 -57.774 -23.848
ATOM   4232  O   TYR A 528       7.160 -57.771 -24.774
ATOM   4233  CB  TYR A 528       6.387 -55.966 -22.127
ATOM   4234  CG  TYR A 528       6.951 -54.945 -23.095
ATOM   4235  CD1 TYR A 528       8.248 -54.451 -22.947
ATOM   4236  CD2 TYR A 528       6.187 -54.476 -24.165
ATOM   4237  CE1 TYR A 528       8.769 -53.515 -23.838
ATOM   4238  CE2 TYR A 528       6.697 -53.541 -25.062
ATOM   4239  CZ  TYR A 528       7.988 -53.065 -24.892
ATOM   4240  OH  TYR A 528       8.497 -52.139 -25.776
ATOM   4241  N   ASP A 528       5.066 -58.074 -24.006
ATOM   4242  CA  ASP A 529       4.496 -58.426 -25.304
ATOM   4243  C   ASP A 529       4.258 -57.164 -26.136
ATOM   4244  O   ASP A 529       3.355 -56.388 -25.839
ATOM   4245  CB  ASP A 529       3.161 -59.144 -25.115
ATOM   4246  CG  ASP A 529       2.442 -59.382 -26.427
ATOM   4247  OD1 ASP A 529       1.195 -59.462 -26.421
ATOM   4248  OD2 ASP A 529       3.129 -59.493 -27.462
ATOM   4249  N   ASN A 529       5.057 -56.972 -27.180
ATOM   4250  CA  ASN A 530       4.920 -55.798 -28.036
ATOM   4251  C   ASN A 530       3.577 -55.745 -28.770
ATOM   4252  O   ASN A 530       3.105 -54.667 -29.136
ATOM   4253  CB  ASN A 530       6.066 -55.752 -29.057
ATOM   4254  CG  ASN A 530       5.947 -56.829 -30.124
ATOM   4255  OD1 ASN A 530       5.888 -58.018 -29.821
ATOM   4256  ND2 ASN A 530       5.917 -56.413 -31.382
ATOM   4257  N   VAL A 530       2.955 -56.903 -28.974
ATOM   4258  CA  VAL A 531       1.680 -56.958 -29.684
ATOM   4259  C   VAL A 531       0.539 -56.312 -28.903
ATOM   4260  O   VAL A 531      -0.126 -55.399 -29.405
ATOM   4261  CB  VAL A 531       1.300 -58.415 -30.034
ATOM   4262  CG1 VAL A 531      -0.029 -58.445 -30.784
ATOM   4263  CG2 VAL A 531       2.398 -59.043 -30.888
ATOM   4264  N   ALA A 531       0.308 -56.788 -27.683
ATOM   4265  CA  ALA A 532      -0.748 -56.240 -26.836
ATOM   4266  C   ALA A 532      -0.432 -54.777 -26.551
ATOM   4267  O   ALA A 532      -1.329 -53.930 -26.495
ATOM   4268  CB  ALA A 532      -0.831 -57.019 -25.528
ATOM   4269  N   TYR A 532       0.853 -54.492 -26.369
ATOM   4270  CA  TYR A 533       1.312 -53.136 -26.098
ATOM   4271  C   TYR A 533       0.935 -52.196 -27.243
ATOM   4272  O   TYR A 533       0.330 -51.146 -27.022
ATOM   4273  CB  TYR A 533       2.832 -53.144 -25.890
ATOM   4274  CG  TYR A 533       3.471 -51.779 -25.760
ATOM   4275  CD1 TYR A 533       3.846 -51.050 -26.889
ATOM   4276  CD2 TYR A 533       3.711 -51.220 -24.505
ATOM   4277  CE1 TYR A 533       4.448 -49.798 -26.773
ATOM   4278  CE2 TYR A 533       4.311 -49.968 -24.376
ATOM   4279  CZ  TYR A 533       4.678 -49.265 -25.513
ATOM   4280  OH  TYR A 533       5.287 -48.037 -25.393
ATOM   4281  N   ASP A 533       1.294 -52.580 -28.466
ATOM   4282  CA  ASP A 534       0.996 -51.770 -29.643
ATOM   4283  C   ASP A 534      -0.497 -51.553 -29.827
ATOM   4284  O   ASP A 534      -0.932 -50.438 -30.103
ATOM   4285  CB  ASP A 534       1.571 -52.426 -30.901
ATOM   4286  CG  ASP A 534       3.082 -52.313 -30.978
ATOM   4287  OD1 ASP A 534       3.688 -53.026 -31.805
ATOM   4288  OD2 ASP A 534       3.663 -51.509 -30.221
ATOM   4289  N   ALA A 534      -1.275 -52.618 -29.673
ATOM   4290  CA  ALA A 535      -2.725 -52.545 -29.830
ATOM   4291  C   ALA A 535      -3.367 -51.573 -28.842
ATOM   4292  O   ALA A 535      -4.158 -50.709 -29.227
ATOM   4293  CB  ALA A 535      -3.333 -53.931 -29.664
ATOM   4294  N   ALA A 535      -3.030 -51.725 -27.566
ATOM   4295  CA  ALA A 536      -3.575 -50.862 -26.525
ATOM   4296  C   ALA A 536      -3.150 -49.408 -26.728
ATOM   4297  O   ALA A 536      -3.967 -48.495 -26.644
ATOM   4298  CB  ALA A 536      -3.118 -51.350 -25.153
ATOM   4299  N   TYR A 536      -1.868 -49.202 -27.000
ATOM   4300  CA  TYR A 537      -1.338 -47.858 -27.189
ATOM   4301  C   TYR A 537      -2.060 -47.094 -28.294
ATOM   4302  O   TYR A 537      -2.415 -45.925 -28.122
ATOM   4303  CB  TYR A 537       0.158 -47.930 -27.504
ATOM   4304  CG  TYR A 537       0.915 -46.648 -27.230
ATOM   4305  CD1 TYR A 537       0.678 -45.493 -27.975
ATOM   4306  CD2 TYR A 537       1.869 -46.591 -26.215
ATOM   4307  CE1 TYR A 537       1.377 -44.310 -27.713
ATOM   4308  CE2 TYR A 537       2.570 -45.421 -25.945
ATOM   4309  CZ  TYR A 537       2.320 -44.284 -26.694
ATOM   4310  OH  TYR A 537       3.009 -43.127 -26.406
ATOM   4311  N   ALA A 537      -2.284 -47.755 -29.425
ATOM   4312  CA  ALA A 538      -2.952 -47.116 -30.548
ATOM   4313  C   ALA A 538      -4.421 -46.859 -30.245
ATOM   4314  O   ALA A 538      -4.945 -45.797 -30.580
ATOM   4315  CB  ALA A 538      -2.816 -47.982 -31.806
ATOM   4316  N   ALA A 538      -5.078 -47.825 -29.607
ATOM   4317  CA  ALA A 539      -6.494 -47.692 -29.274
ATOM   4318  C   ALA A 539      -6.723 -46.588 -28.246
ATOM   4319  O   ALA A 539      -7.713 -45.862 -28.314
ATOM   4320  CB  ALA A 539      -7.040 -49.017 -28.753
ATOM   4321  N   ILE A 539      -5.808 -46.464 -27.292
ATOM   4322  CA  ILE A 540      -5.932 -45.424 -26.276
ATOM   4323  C   ILE A 540      -5.833 -44.063 -26.964
ATOM   4324  O   ILE A 540      -6.684 -43.197 -26.767
ATOM   4325  CB  ILE A 540      -4.827 -45.577 -25.200
ATOM   4326  CG1 ILE A 540      -5.106 -46.828 -24.359
ATOM   4327  CG2 ILE A 540      -4.789 -44.349 -24.287
ATOM   4328  CD1 ILE A 540      -3.926 -47.301 -23.529
ATOM   4329  N   SER A 540      -4.809 -43.896 -27.797
ATOM   4330  CA  SER A 541      -4.597 -42.647 -28.518
ATOM   4331  C   SER A 541      -5.751 -42.334 -29.457
ATOM   4332  O   SER A 541      -6.223 -41.202 -29.509
ATOM   4333  CB  SER A 541      -3.296 -42.710 -29.321
ATOM   4334  OG  SER A 541      -2.183 -42.922 -28.472
ATOM   4335  N   ALA A 541      -6.203 -43.347 -30.191
ATOM   4336  CA  ALA A 542      -7.288 -43.174 -31.150
ATOM   4337  C   ALA A 542      -8.616 -42.847 -30.499
ATOM   4338  O   ALA A 542      -9.559 -42.461 -31.183
ATOM   4339  CB  ALA A 542      -7.433 -44.426 -32.018
ATOM   4340  N   ASN A 542      -8.701 -43.004 -29.184
ATOM   4341  CA  ASN A 543      -9.939 -42.700 -28.482
ATOM   4342  C   ASN A 543      -9.751 -41.480 -27.592
ATOM   4343  O   ASN A 543     -10.434 -41.312 -26.586
ATOM   4344  CB  ASN A 543     -10.392 -43.915 -27.676
ATOM   4345  CG  ASN A 543     -10.974 -44.997 -28.557
ATOM   4346  OD1 ASN A 543     -12.190 -45.152 -28.633
ATOM   4347  ND2 ASN A 543     -10.112 -45.730 -29.253
ATOM   4348  N   GLN A 543      -8.803 -40.640 -27.995
ATOM   4349  CA  GLN A 544      -8.492 -39.390 -27.311
ATOM   4350  C   GLN A 544      -8.072 -39.503 -25.845
ATOM   4351  O   GLN A 544      -8.236 -38.551 -25.073
ATOM   4352  CB  GLN A 544      -9.688 -38.441 -27.432
ATOM   4353  CG  GLN A 544     -10.032 -38.055 -28.869
ATOM   4354  CD  GLN A 544     -10.461 -39.237 -29.726
ATOM   4355  OE1 GLN A 544     -11.428 -39.932 -29.409
ATOM   4356  NE2 GLN A 544      -9.744 -39.466 -30.824
ATOM   4357  N   ALA A 544      -7.526 -40.654 -25.465
ATOM   4358  CA  ALA A 545      -7.063 -40.873 -24.097
ATOM   4359  C   ALA A 545      -5.545 -40.759 -24.114
ATOM   4360  O   ALA A 545      -4.940 -40.779 -25.182
ATOM   4361  CB  ALA A 545      -7.490 -42.240 -23.605
ATOM   4362  N   ILE A 545      -4.934 -40.646 -22.937
ATOM   4363  CA  ILE A 546      -3.490 -40.475 -22.839
ATOM   4364  C   ILE A 546      -2.740 -41.702 -22.328
ATOM   4365  O   ILE A 546      -2.870 -42.088 -21.164
ATOM   4366  CB  ILE A 546      -3.135 -39.262 -21.914
ATOM   4367  CG1 ILE A 546      -3.669 -37.958 -22.514
ATOM   4368  CG2 ILE A 546      -1.620 -39.150 -21.741
ATOM   4369  CD1 ILE A 546      -5.172 -37.851 -22.543
ATOM   4370  N   PRO A 546      -1.932 -42.331 -23.198
ATOM   4371  CA  PRO A 547      -1.174 -43.509 -22.786
ATOM   4372  C   PRO A 547       0.100 -43.060 -22.074
ATOM   4373  O   PRO A 547       0.841 -42.222 -22.586
ATOM   4374  CB  PRO A 547      -0.891 -44.210 -24.111
ATOM   4375  CG  PRO A 547      -0.672 -43.058 -25.043
ATOM   4376  CD  PRO A 547      -1.736 -42.047 -24.632
ATOM   4377  N   LEU A 547       0.327 -43.596 -20.878
ATOM   4378  CA  LEU A 548       1.514 -43.272 -20.099
ATOM   4379  C   LEU A 548       2.244 -44.568 -19.781
ATOM   4380  O   LEU A 548       1.770 -45.385 -18.987
ATOM   4381  CB  LEU A 548       1.133 -42.556 -18.800
ATOM   4382  CG  LEU A 548       0.629 -41.121 -18.973
ATOM   4383  CD1 LEU A 548       0.153 -40.568 -17.633
ATOM   4384  CD2 LEU A 548       1.754 -40.262 -19.551
ATOM   4385  N   VAL A 548       3.395 -44.751 -20.416
ATOM   4386  CA  VAL A 549       4.188 -45.956 -20.225
ATOM   4387  C   VAL A 549       4.999 -45.879 -18.937
ATOM   4388  O   VAL A 549       5.760 -44.934 -18.718
ATOM   4389  CB  VAL A 549       5.126 -46.183 -21.428
ATOM   4390  CG1 VAL A 549       5.918 -47.467 -21.240
ATOM   4391  CG2 VAL A 549       4.307 -46.243 -22.711
ATOM   4392  N   ILE A 549       4.824 -46.887 -18.088
ATOM   4393  CA  ILE A 550       5.509 -46.949 -16.804
ATOM   4394  C   ILE A 550       6.365 -48.212 -16.758
ATOM   4395  O   ILE A 550       5.855 -49.313 -16.944
ATOM   4396  CB  ILE A 550       4.488 -47.001 -15.638
ATOM   4397  CG1 ILE A 550       3.439 -45.890 -15.793
ATOM   4398  CG2 ILE A 550       5.210 -46.869 -14.311
ATOM   4399  CD1 ILE A 550       4.001 -44.461 -15.706
ATOM   4400  N   GLY A 550       7.662 -48.052 -16.519
ATOM   4401  CA  GLY A 551       8.544 -49.206 -16.456
ATOM   4402  C   GLY A 551       9.451 -49.194 -15.236
ATOM   4403  O   GLY A 551       9.428 -48.240 -14.457
ATOM   4404  N   PRO A 551      10.261 -50.248 -15.036
ATOM   4405  CA  PRO A 552      11.173 -50.328 -13.887
ATOM   4406  C   PRO A 552      12.229 -49.231 -13.945
ATOM   4407  O   PRO A 552      12.805 -48.852 -12.925
ATOM   4408  CB  PRO A 552      11.794 -51.719 -14.026
ATOM   4409  CG  PRO A 552      10.739 -52.498 -14.775
ATOM   4410  CD  PRO A 552      10.275 -51.503 -15.807
ATOM   4411  N   ARG A 552      12.481 -48.734 -15.150
ATOM   4412  CA  ARG A 553      13.459 -47.676 -15.362
ATOM   4413  C   ARG A 553      12.910 -46.746 -16.442
ATOM   4414  O   ARG A 553      12.031 -47.139 -17.210
ATOM   4415  CB  ARG A 553      14.802 -48.276 -15.799
ATOM   4416  CG  ARG A 553      14.808 -48.886 -17.198
ATOM   4417  CD  ARG A 553      16.093 -49.671 -17.451
ATOM   4418  NE  ARG A 553      16.102 -50.949 -16.741
ATOM   4419  CZ  ARG A 553      15.447 -52.035 -17.145
ATOM   4420  NH1 ARG A 553      14.730 -52.006 -18.263
ATOM   4421  NH2 ARG A 553      15.503 -53.153 -16.427
ATOM   4422  N   ARG A 553      13.418 -45.519 -16.498
ATOM   4423  CA  ARG A 554      12.947 -44.557 -17.492
ATOM   4424  C   ARG A 554      14.007 -44.315 -18.567
ATOM   4425  O   ARG A 554      14.099 -43.230 -19.133
ATOM   4426  CB  ARG A 554      12.564 -43.239 -16.801
ATOM   4427  CG  ARG A 554      11.372 -42.504 -17.429
ATOM   4428  CD  ARG A 554      11.784 -41.698 -18.653
ATOM   4429  NE  ARG A 554      12.763 -40.666 -18.319
ATOM   4430  CZ  ARG A 554      12.477 -39.528 -17.692
ATOM   4431  NH1 ARG A 554      11.228 -39.257 -17.326
ATOM   4432  NH2 ARG A 554      13.444 -38.664 -17.417
ATOM   4433  N   SER A 554      14.815 -45.335 -18.841
ATOM   4434  CA  SER A 555      15.848 -45.218 -19.861
ATOM   4435  C   SER A 555      15.427 -46.019 -21.085
ATOM   4436  O   SER A 555      15.143 -45.456 -22.142
ATOM   4437  CB  SER A 555      17.185 -45.732 -19.332
ATOM   4438  OG  SER A 555      17.064 -47.064 -18.867
ATOM   4439  N   LYS A 555      15.370 -47.336 -20.932
ATOM   4440  CA  LYS A 556      14.984 -48.207 -22.029
ATOM   4441  C   LYS A 556      14.454 -49.531 -21.514
ATOM   4442  O   LYS A 556      15.012 -50.112 -20.585
ATOM   4443  CB  LYS A 556      16.184 -48.478 -22.941
ATOM   4444  CG  LYS A 556      15.882 -49.429 -24.090
ATOM   4445  CD  LYS A 556      17.150 -49.911 -24.780
ATOM   4446  CE  LYS A 556      17.916 -48.765 -25.420
ATOM   4447  NZ  LYS A 556      19.165 -49.246 -26.082
ATOM   4448  N   VAL A 556      13.363 -49.991 -22.115
ATOM   4449  CA  VAL A 557      12.766 -51.269 -21.766
ATOM   4450  C   VAL A 557      12.691 -52.047 -23.076
ATOM   4451  O   VAL A 557      12.294 -51.501 -24.107
ATOM   4452  CB  VAL A 557      11.351 -51.102 -21.176
ATOM   4453  CG1 VAL A 557      10.753 -52.470 -20.862
ATOM   4454  CG2 VAL A 557      11.413 -50.255 -19.906
ATOM   4455  N   THR A 557      13.085 -53.314 -23.036
ATOM   4456  CA  THR A 558      13.088 -54.148 -24.232
ATOM   4457  C   THR A 558      11.941 -55.151 -24.259
ATOM   4458  O   THR A 558      11.721 -55.884 -23.293
ATOM   4459  CB  THR A 558      14.424 -54.905 -24.349
ATOM   4460  OG1 THR A 558      15.498 -53.957 -24.388
ATOM   4461  CG2 THR A 558      14.457 -55.757 -25.614
ATOM   4462  N   ALA A 558      11.210 -55.171 -25.371
ATOM   4463  CA  ALA A 559      10.090 -56.089 -25.541
ATOM   4464  C   ALA A 559      10.617 -57.494 -25.824
ATOM   4465  O   ALA A 559      11.802 -57.669 -26.125
ATOM   4466  CB  ALA A 559       9.194 -55.616 -26.688
ATOM   4467  N   ALA A 559       9.738 -58.487 -25.713
ATOM   4468  CA  ALA A 560      10.108 -59.877 -25.953
ATOM   4469  C   ALA A 560      10.629 -60.053 -27.372
ATOM   4470  O   ALA A 560      11.443 -60.938 -27.628
ATOM   4471  CB  ALA A 560       8.911 -60.782 -25.731
ATOM   4472  N   ASN A 560      10.151 -59.212 -28.290
ATOM   4473  CA  ASN A 561      10.579 -59.307 -29.675
ATOM   4474  C   ASN A 561      11.803 -58.482 -30.013
ATOM   4475  O   ASN A 561      12.161 -58.365 -31.183
ATOM   4476  CB  ASN A 561       9.451 -58.936 -30.650
ATOM   4477  CG  ASN A 561       9.360 -57.436 -30.927
ATOM   4478  OD1 ASN A 561       8.920 -57.011 -32.010
ATOM   4479  ND2 ASN A 561       9.754 -56.631 -29.952
ATOM   4480  N   GLY A 561      12.429 -57.890 -29.000
ATOM   4481  CA  GLY A 562      13.631 -57.110 -29.234
ATOM   4482  C   GLY A 562      13.440 -55.626 -29.463
ATOM   4483  O   GLY A 562      14.408 -54.870 -29.399
ATOM   4484  N   SER A 562      12.213 -55.201 -29.746
ATOM   4485  CA  SER A 563      11.961 -53.781 -29.961
ATOM   4486  C   SER A 563      12.102 -53.091 -28.607
ATOM   4487  O   SER A 563      11.995 -53.740 -27.569
ATOM   4488  CB  SER A 563      10.558 -53.559 -30.536
ATOM   4489  OG  SER A 563       9.548 -54.078 -29.686
ATOM   4490  N   THR A 563      12.349 -51.786 -28.611
ATOM   4491  CA  THR A 564      12.513 -51.064 -27.352
ATOM   4492  C   THR A 564      11.683 -49.791 -27.291
ATOM   4493  O   THR A 564      11.210 -49.292 -28.311
ATOM   4494  CB  THR A 564      13.986 -50.667 -27.121
ATOM   4495  OG1 THR A 564      14.370 -49.679 -28.084
ATOM   4496  CG2 THR A 564      14.895 -51.875 -27.257
ATOM   4497  N   VAL A 564      11.518 -49.270 -26.079
ATOM   4498  CA  VAL A 565      10.768 -48.038 -25.855
ATOM   4499  C   VAL A 565      11.271 -47.390 -24.566
ATOM   4500  O   VAL A 565      11.762 -48.076 -23.672
ATOM   4501  CB  VAL A 565       9.258 -48.320 -25.710
ATOM   4502  CG1 VAL A 565       9.008 -49.215 -24.500
ATOM   4503  CG2 VAL A 565       8.494 -47.012 -25.570
ATOM   4504  N   GLN A 565      11.169 -46.070 -24.484
ATOM   4505  CA  GLN A 566      11.585 -45.363 -23.287
ATOM   4506  C   GLN A 566      10.290 -44.974 -22.585
ATOM   4507  O   GLN A 566       9.498 -44.192 -23.115
ATOM   4508  CB  GLN A 566      12.382 -44.109 -23.643
ATOM   4509  CG  GLN A 566      12.989 -43.447 -22.412
ATOM   4510  CD  GLN A 566      13.380 -42.001 -22.629
ATOM   4511  OE1 GLN A 566      13.190 -41.431 -23.708
ATOM   4512  NE2 GLN A 566      13.922 -41.392 -21.588
ATOM   4513  N   PRO A 566      10.039 -45.535 -21.394
ATOM   4514  CA  PRO A 567       8.809 -45.203 -20.670
ATOM   4515  C   PRO A 567       8.740 -43.715 -20.359
ATOM   4516  O   PRO A 567       9.749 -43.016 -20.414
ATOM   4517  CB  PRO A 567       8.917 -46.039 -19.390
ATOM   4518  CG  PRO A 567       9.790 -47.198 -19.801
ATOM   4519  CD  PRO A 567      10.840 -46.518 -20.646
ATOM   4520  N   HIS A 567       7.541 -43.241 -20.043
ATOM   4521  CA  HIS A 568       7.343 -41.847 -19.676
ATOM   4522  C   HIS A 568       7.909 -41.663 -18.261
ATOM   4523  O   HIS A 568       8.561 -40.659 -17.972
ATOM   4524  CB  HIS A 568       5.849 -41.495 -19.724
ATOM   4525  CG  HIS A 568       5.275 -41.469 -21.111
ATOM   4526  ND1 HIS A 568       5.473 -40.417 -21.983
ATOM   4527  CD2 HIS A 568       4.505 -42.364 -21.777
ATOM   4528  CE1 HIS A 568       4.850 -40.665 -23.121
ATOM   4529  NE2 HIS A 568       4.256 -41.840 -23.023
ATOM   4530  N   HIS A 568       7.684 -42.648 -17.391
ATOM   4531  CA  HIS A 569       8.184 -42.586 -16.004
ATOM   4532  C   HIS A 569       8.511 -43.982 -15.505
ATOM   4533  O   HIS A 569       8.053 -44.976 -16.074
ATOM   4534  CB  HIS A 569       7.114 -42.036 -15.055
ATOM   4535  CG  HIS A 569       6.609 -40.675 -15.412
ATOM   4536  ND1 HIS A 569       7.273 -39.518 -15.066
ATOM   4537  CD2 HIS A 569       5.485 -40.287 -16.061
ATOM   4538  CE1 HIS A 569       6.577 -38.475 -15.483
ATOM   4539  NE2 HIS A 569       5.488 -38.914 -16.089
ATOM   4540  N   HIS A 569       9.317 -44.061 -14.451
ATOM   4541  CA  HIS A 570       9.618 -45.354 -13.858
ATOM   4542  C   HIS A 570       8.631 -45.565 -12.710
ATOM   4543  O   HIS A 570       7.958 -44.620 -12.274
ATOM   4544  CB  HIS A 570      11.080 -45.450 -13.378
ATOM   4545  CG  HIS A 570      11.528 -44.316 -12.512
ATOM   4546  ND1 HIS A 570      10.989 -44.065 -11.268
ATOM   4547  CD2 HIS A 570      12.527 -43.416 -12.678
ATOM   4548  CE1 HIS A 570      11.643 -43.066 -10.702
ATOM   4549  NE2 HIS A 570      12.582 -42.655 -11.537
ATOM   4550  N   LEU A 570       8.529 -46.807 -12.242
ATOM   4551  CA  LEU A 571       7.594 -47.180 -11.185
ATOM   4552  C   LEU A 571       7.647 -46.377  -9.890
ATOM   4553  O   LEU A 571       6.621 -46.223  -9.226
ATOM   4554  CB  LEU A 571       7.751 -48.670 -10.872
ATOM   4555  CG  LEU A 571       7.268 -49.611 -11.982
ATOM   4556  CD1 LEU A 571       7.828 -51.006 -11.765
ATOM   4557  CD2 LEU A 571       5.754 -49.635 -11.998
ATOM   4558  N   GLU A 571       8.827 -45.874  -9.531
ATOM   4559  CA  GLU A 572       8.988 -45.089  -8.306
ATOM   4560  C   GLU A 572       8.649 -43.601  -8.469
ATOM   4561  O   GLU A 572       8.293 -42.936  -7.493
ATOM   4562  CB  GLU A 572      10.419 -45.209  -7.772
ATOM   4563  CG  GLU A 572      10.803 -46.595  -7.262
ATOM   4564  CD  GLU A 572       9.884 -47.109  -6.162
ATOM   4565  OE1 GLU A 572       9.389 -46.293  -5.353
ATOM   4566  OE2 GLU A 572       9.672 -48.340  -6.099
ATOM   4567  N   GLY A 572       8.725 -43.089  -9.696
ATOM   4568  CA  GLY A 573       8.436 -41.681  -9.934
ATOM   4569  C   GLY A 573       6.966 -41.318 -10.080
ATOM   4570  O   GLY A 573       6.603 -40.141 -10.014
ATOM   4571  N   PHE A 573       6.121 -42.326 -10.284
ATOM   4572  CA  PHE A 574       4.680 -42.129 -10.452
ATOM   4573  C   PHE A 574       3.899 -43.128  -9.601
ATOM   4574  O   PHE A 574       4.459 -44.068  -9.065
ATOM   4575  CB  PHE A 574       4.290 -42.331 -11.921
ATOM   4576  CG  PHE A 574       3.752 -41.096 -12.595
ATOM   4577  CD1 PHE A 574       2.542 -41.141 -13.279
ATOM   4578  CD2 PHE A 574       4.467 -39.902 -12.580
ATOM   4579  CE1 PHE A 574       2.050 -40.019 -13.939
ATOM   4580  CE2 PHE A 574       3.984 -38.772 -13.239
ATOM   4581  CZ  PHE A 574       2.773 -38.834 -13.919
ATOM   4582  N   ARG A 574       2.594 -42.928  -9.488
ATOM   4583  CA  ARG A 575       1.759 -43.836  -8.716
ATOM   4584  C   ARG A 575       0.433 -43.947  -9.448
ATOM   4585  O   ARG A 575       0.095 -43.076 -10.249
ATOM   4586  CB  ARG A 575       1.537 -43.294  -7.302
ATOM   4587  CG  ARG A 575       2.772 -43.314  -6.408
ATOM   4588  CD  ARG A 575       3.134 -44.735  -5.987
ATOM   4589  NE  ARG A 575       4.183 -44.742  -4.971
ATOM   4590  CZ  ARG A 575       5.458 -44.450  -5.203
ATOM   4591  NH1 ARG A 575       5.853 -44.131  -6.425
ATOM   4592  NH2 ARG A 575       6.337 -44.459  -4.208
ATOM   4593  N   SER A 575      -0.313 -45.012  -9.180
ATOM   4594  CA  SER A 576      -1.601 -45.228  -9.836
ATOM   4595  C   SER A 576      -2.601 -44.115  -9.532
ATOM   4596  O   SER A 576      -3.569 -43.920 -10.263
ATOM   4597  CB  SER A 576      -2.201 -46.567  -9.403
ATOM   4598  OG  SER A 576      -2.724 -46.489  -8.088
ATOM   4599  N   THR A 576      -2.375 -43.395  -8.440
ATOM   4600  CA  THR A 577      -3.269 -42.308  -8.061
ATOM   4601  C   THR A 577      -3.355 -41.249  -9.154
ATOM   4602  O   THR A 577      -4.347 -40.536  -9.260
ATOM   4603  CB  THR A 577      -2.764 -41.611  -6.798
ATOM   4604  OG1 THR A 577      -1.380 -41.273  -6.978
ATOM   4605  CG2 THR A 577      -2.916 -42.507  -5.590
ATOM   4606  N   MET A 577      -2.302 -41.160  -9.959
ATOM   4607  CA  MET A 578      -2.198 -40.164 -11.019
ATOM   4608  C   MET A 578      -2.844 -40.518 -12.352
ATOM   4609  O   MET A 578      -2.850 -39.696 -13.271
ATOM   4610  CB  MET A 578      -0.720 -39.839 -11.246
ATOM   4611  CG  MET A 578      -0.044 -39.225 -10.024
ATOM   4612  SD  MET A 578       1.745 -39.297 -10.140
ATOM   4613  CE  MET A 578       2.207 -38.934  -8.442
ATOM   4614  N   VAL A 578      -3.382 -41.730 -12.461
ATOM   4615  CA  VAL A 579      -4.017 -42.160 -13.702
ATOM   4616  C   VAL A 579      -5.442 -42.650 -13.468
ATOM   4617  O   VAL A 579      -5.859 -42.853 -12.329
ATOM   4618  CB  VAL A 579      -3.195 -43.273 -14.393
ATOM   4619  CG1 VAL A 579      -1.796 -42.751 -14.714
ATOM   4620  CG2 VAL A 579      -3.119 -44.515 -13.507
ATOM   4621  N   ASP A 579      -6.185 -42.836 -14.554
ATOM   4622  CA  ASP A 580      -7.567 -43.286 -14.473
ATOM   4623  C   ASP A 580      -7.708 -44.801 -14.495
ATOM   4624  O   ASP A 580      -8.703 -45.345 -14.015
ATOM   4625  CB  ASP A 580      -8.373 -42.694 -15.633
ATOM   4626  CG  ASP A 580      -8.605 -41.207 -15.476
ATOM   4627  OD1 ASP A 580      -9.404 -40.829 -14.596
ATOM   4628  OD2 ASP A 580      -7.986 -40.421 -16.222
ATOM   4629  N   ALA A 580      -6.712 -45.472 -15.060
ATOM   4630  CA  ALA A 581      -6.736 -46.924 -15.175
ATOM   4631  C   ALA A 581      -5.358 -47.441 -15.552
ATOM   4632  O   ALA A 581      -4.489 -46.670 -15.958
ATOM   4633  CB  ALA A 581      -7.750 -47.333 -16.239
ATOM   4634  N   ILE A 581      -5.160 -48.749 -15.416
ATOM   4635  CA  ILE A 582      -3.887 -49.359 -15.766
ATOM   4636  C   ILE A 582      -4.095 -50.566 -16.676
ATOM   4637  O   ILE A 582      -5.099 -51.271 -16.582
ATOM   4638  CB  ILE A 582      -3.094 -49.823 -14.513
ATOM   4639  CG1 ILE A 582      -3.803 -50.995 -13.837
ATOM   4640  CG2 ILE A 582      -2.944 -48.667 -13.531
ATOM   4641  CD1 ILE A 582      -3.015 -51.605 -12.687
ATOM   4642  N   PHE A 582      -3.136 -50.775 -17.566
ATOM   4643  CA  PHE A 583      -3.163 -51.893 -18.496
ATOM   4644  C   PHE A 583      -1.785 -52.539 -18.463
ATOM   4645  O   PHE A 583      -0.767 -51.848 -18.514
ATOM   4646  CB  PHE A 583      -3.456 -51.423 -19.923
ATOM   4647  CG  PHE A 583      -3.238 -52.492 -20.953
ATOM   4648  CD1 PHE A 583      -4.071 -53.605 -21.000
ATOM   4649  CD2 PHE A 583      -2.152 -52.432 -21.819
ATOM   4650  CE1 PHE A 583      -3.819 -54.648 -21.891
ATOM   4651  CE2 PHE A 583      -1.893 -53.476 -22.717
ATOM   4652  CZ  PHE A 583      -2.729 -54.583 -22.748
ATOM   4653  N   ILE A 583      -1.754 -53.863 -18.379
ATOM   4654  CA  ILE A 584      -0.491 -54.581 -18.337
ATOM   4655  C   ILE A 584      -0.469 -55.639 -19.432
ATOM   4656  O   ILE A 584      -1.251 -56.589 -19.397
ATOM   4657  CB  ILE A 584      -0.293 -55.287 -16.974
ATOM   4658  CG1 ILE A 584      -0.535 -54.294 -15.831
ATOM   4659  CG2 ILE A 584       1.121 -55.852 -16.883
ATOM   4660  CD1 ILE A 584      -0.424 -54.907 -14.442
ATOM   4661  N   PRO A 584       0.417 -55.477 -20.429
ATOM   4662  CA  PRO A 585       0.499 -56.458 -21.512
ATOM   4663  C   PRO A 585       1.231 -57.701 -21.023
ATOM   4664  O   PRO A 585       1.871 -57.680 -19.969
ATOM   4665  CB  PRO A 585       1.272 -55.715 -22.591
ATOM   4666  CG  PRO A 585       2.219 -54.873 -21.783
ATOM   4667  CD  PRO A 585       1.324 -54.342 -20.680
ATOM   4668  N   GLY A 585       1.143 -58.772 -21.799
ATOM   4669  CA  GLY A 586       1.780 -60.018 -21.423
ATOM   4670  C   GLY A 586       3.289 -60.027 -21.509
ATOM   4671  O   GLY A 586       3.929 -58.979 -21.488
ATOM   4672  N   GLY A 586       3.852 -61.227 -21.628
ATOM   4673  CA  GLY A 587       5.295 -61.379 -21.685
ATOM   4674  C   GLY A 587       5.702 -62.079 -20.401
ATOM   4675  O   GLY A 587       5.740 -61.461 -19.340
ATOM   4676  N   ALA A 587       5.998 -63.372 -20.490
ATOM   4677  CA  ALA A 588       6.369 -64.160 -19.316
ATOM   4678  C   ALA A 588       7.472 -63.532 -18.473
ATOM   4679  O   ALA A 588       7.350 -63.435 -17.252
ATOM   4680  CB  ALA A 588       6.778 -65.568 -19.743
ATOM   4681  N   LYS A 588       8.549 -63.114 -19.124
ATOM   4682  CA  LYS A 589       9.669 -62.508 -18.420
ATOM   4683  C   LYS A 589       9.237 -61.232 -17.703
ATOM   4684  O   LYS A 589       9.662 -60.967 -16.576
ATOM   4685  CB  LYS A 589      10.797 -62.198 -19.404
ATOM   4686  CG  LYS A 589      12.040 -61.615 -18.760
ATOM   4687  CD  LYS A 589      13.088 -61.271 -19.807
ATOM   4688  CE  LYS A 589      14.350 -60.721 -19.164
ATOM   4689  NZ  LYS A 589      15.391 -60.388 -20.178
ATOM   4690  N   ALA A 589       8.386 -60.447 -18.357
ATOM   4691  CA  ALA A 590       7.905 -59.199 -17.775
ATOM   4692  C   ALA A 590       7.016 -59.446 -16.561
ATOM   4693  O   ALA A 590       7.185 -58.806 -15.526
ATOM   4694  CB  ALA A 590       7.152 -58.379 -18.826
ATOM   4695  N   ALA A 590       6.071 -60.373 -16.695
ATOM   4696  CA  ALA A 591       5.152 -60.700 -15.613
ATOM   4697  C   ALA A 591       5.890 -61.242 -14.386
ATOM   4698  O   ALA A 591       5.516 -60.966 -13.246
ATOM   4699  CB  ALA A 591       4.120 -61.712 -16.090
ATOM   4700  N   GLU A 591       6.942 -62.012 -14.622
ATOM   4701  CA  GLU A 592       7.717 -62.580 -13.526
ATOM   4702  C   GLU A 592       8.451 -61.475 -12.768
ATOM   4703  O   GLU A 592       8.461 -61.452 -11.538
ATOM   4704  CB  GLU A 592       8.715 -63.599 -14.078
ATOM   4705  CG  GLU A 592       9.557 -64.304 -13.028
ATOM   4706  CD  GLU A 592       8.718 -65.000 -11.973
ATOM   4707  OE1 GLU A 592       7.725 -65.667 -12.335
ATOM   4708  OE2 GLU A 592       9.062 -64.891 -10.777
ATOM   4709  N   THR A 592       9.064 -60.560 -13.510
ATOM   4710  CA  THR A 593       9.793 -59.455 -12.904
ATOM   4711  C   THR A 593       8.847 -58.554 -12.117
ATOM   4712  O   THR A 593       9.145 -58.160 -10.990
ATOM   4713  CB  THR A 593      10.514 -58.623 -13.981
ATOM   4714  OG1 THR A 593      11.512 -59.431 -14.614
ATOM   4715  CG2 THR A 593      11.167 -57.389 -13.375
ATOM   4716  N   LEU A 593       7.697 -58.237 -12.701
ATOM   4717  CA  LEU A 594       6.737 -57.377 -12.022
ATOM   4718  C   LEU A 594       6.121 -58.040 -10.789
ATOM   4719  O   LEU A 594       5.759 -57.360  -9.829
ATOM   4720  CB  LEU A 594       5.626 -56.957 -12.986
ATOM   4721  CG  LEU A 594       6.034 -56.063 -14.157
ATOM   4722  CD1 LEU A 594       4.876 -55.906 -15.133
ATOM   4723  CD2 LEU A 594       6.471 -54.715 -13.612
ATOM   4724  N   SER A 594       6.011 -59.366 -10.812
ATOM   4725  CA  SER A 595       5.428 -60.100  -9.695
ATOM   4726  C   SER A 595       6.310 -60.056  -8.447
ATOM   4727  O   SER A 595       5.840 -60.306  -7.339
ATOM   4728  CB  SER A 595       5.190 -61.561 -10.082
ATOM   4729  OG  SER A 595       6.420 -62.263 -10.156
ATOM   4730  N   LYS A 595       7.588 -59.746  -8.634
ATOM   4731  CA  LYS A 596       8.530 -59.685  -7.522
ATOM   4732  C   LYS A 596       8.885 -58.245  -7.167
ATOM   4733  O   LYS A 596       9.717 -57.993  -6.292
ATOM   4734  CB  LYS A 596       9.803 -60.453  -7.877
ATOM   4735  CG  LYS A 596       9.567 -61.927  -8.173
ATOM   4736  CD  LYS A 596      10.869 -62.658  -8.457
ATOM   4737  CE  LYS A 596      11.539 -62.155  -9.724
ATOM   4738  NZ  LYS A 596      12.760 -62.952 -10.040
ATOM   4739  N   ASN A 596       8.245 -57.305  -7.854
ATOM   4740  CA  ASN A 597       8.487 -55.883  -7.633
ATOM   4741  C   ASN A 597       7.381 -55.322  -6.739
ATOM   4742  O   ASN A 597       6.240 -55.151  -7.176
ATOM   4743  CB  ASN A 597       8.512 -55.158  -8.982
ATOM   4744  CG  ASN A 597       8.832 -53.681  -8.851
ATOM   4745  OD1 ASN A 597       8.152 -52.946  -8.135
ATOM   4746  ND2 ASN A 597       9.865 -53.237  -9.555
ATOM   4747  N   GLY A 597       7.727 -55.047  -5.484
ATOM   4748  CA  GLY A 598       6.759 -54.527  -4.534
ATOM   4749  C   GLY A 598       6.024 -53.287  -5.006
ATOM   4750  O   GLY A 598       4.811 -53.175  -4.827
ATOM   4751  N   ARG A 598       6.759 -52.354  -5.602
ATOM   4752  CA  ARG A 599       6.170 -51.115  -6.103
ATOM   4753  C   ARG A 599       5.139 -51.439  -7.183
ATOM   4754  O   ARG A 599       4.046 -50.873  -7.196
ATOM   4755  CB  ARG A 599       7.274 -50.197  -6.656
ATOM   4756  CG  ARG A 599       6.796 -48.861  -7.232
ATOM   4757  CD  ARG A 599       5.867 -48.138  -6.267
ATOM   4758  NE  ARG A 599       6.482 -47.893  -4.961
ATOM   4759  CZ  ARG A 599       5.800 -47.861  -3.822
ATOM   4760  NH1 ARG A 599       4.489 -48.061  -3.837
ATOM   4761  NH2 ARG A 599       6.421 -47.639  -2.671
ATOM   4762  N   ALA A 599       5.478 -52.370  -8.072
ATOM   4763  CA  ALA A 600       4.572 -52.768  -9.146
ATOM   4764  C   ALA A 600       3.323 -53.419  -8.580
ATOM   4765  O   ALA A 600       2.212 -53.157  -9.045
ATOM   4766  CB  ALA A 600       5.275 -53.726 -10.103
ATOM   4767  N   LEU A 600       3.504 -54.277  -7.580
ATOM   4768  CA  LEU A 601       2.367 -54.943  -6.956
ATOM   4769  C   LEU A 601       1.470 -53.898  -6.299
ATOM   4770  O   LEU A 601       0.248 -54.045  -6.279
ATOM   4771  CB  LEU A 601       2.853 -55.963  -5.906
ATOM   4772  CG  LEU A 601       3.557 -57.215  -6.451
ATOM   4773  CD1 LEU A 601       4.087 -58.071  -5.300
ATOM   4774  CD2 LEU A 601       2.579 -58.014  -7.309
ATOM   4775  N   HIS A 601       2.081 -52.838  -5.771
ATOM   4776  CA  HIS A 602       1.292 -51.812  -5.118
ATOM   4777  C   HIS A 602       0.465 -51.051  -6.150
ATOM   4778  O   HIS A 602      -0.690 -50.681  -5.898
ATOM   4779  CB  HIS A 602       2.168 -50.842  -4.328
ATOM   4780  CG  HIS A 602       1.370 -49.877  -3.509
ATOM   4781  ND1 HIS A 602       1.207 -48.549  -3.846
ATOM   4782  CD2 HIS A 602       0.606 -50.085  -2.412
ATOM   4783  CE1 HIS A 602       0.370 -47.983  -2.993
ATOM   4784  NE2 HIS A 602      -0.011 -48.894  -2.115
ATOM   4785  N   TRP A 602       1.051 -50.812  -7.318
ATOM   4786  CA  TRP A 603       0.339 -50.124  -8.388
ATOM   4787  C   TRP A 603      -0.968 -50.860  -8.653
ATOM   4788  O   TRP A 603      -2.025 -50.252  -8.784
ATOM   4789  CB  TRP A 603       1.176 -50.121  -9.669
ATOM   4790  CG  TRP A 603       1.998 -48.889  -9.890
ATOM   4791  CD1 TRP A 603       3.206 -48.586  -9.326
ATOM   4792  CD2 TRP A 603       1.687 -47.809 -10.778
ATOM   4793  NE1 TRP A 603       3.670 -47.383  -9.814
ATOM   4794  CE2 TRP A 603       2.755 -46.885 -10.706
ATOM   4795  CE3 TRP A 603       0.606 -47.530 -11.628
ATOM   4796  CZ2 TRP A 603       2.776 -45.703 -11.457
ATOM   4797  CZ3 TRP A 603       0.626 -46.358 -12.373
ATOM   4798  CH2 TRP A 603       1.705 -45.457 -12.281
ATOM   4799  N   ILE A 603      -0.884 -52.184  -8.732
ATOM   4800  CA  ILE A 604      -2.063 -52.999  -9.001
ATOM   4801  C   ILE A 604      -3.057 -52.969  -7.850
ATOM   4802  O   ILE A 604      -4.245 -52.731  -8.057
ATOM   4803  CB  ILE A 604      -1.666 -54.465  -9.298
ATOM   4804  CG1 ILE A 604      -0.748 -54.507 -10.526
ATOM   4805  CG2 ILE A 604      -2.910 -55.306  -9.527
ATOM   4806  CD1 ILE A 604      -0.210 -55.887 -10.857
ATOM   4807  N   ARG A 604      -2.573 -53.200  -6.632
ATOM   4808  CA  ARG A 605      -3.446 -53.198  -5.461
ATOM   4809  C   ARG A 605      -4.103 -51.842  -5.209
ATOM   4810  O   ARG A 605      -5.278 -51.775  -4.845
ATOM   4811  CB  ARG A 605      -2.662 -53.645  -4.223
ATOM   4812  CG  ARG A 605      -2.187 -55.088  -4.312
ATOM   4813  CD  ARG A 605      -1.395 -55.514  -3.093
ATOM   4814  NE  ARG A 605      -0.933 -56.894  -3.218
ATOM   4815  CZ  ARG A 605      -0.044 -57.459  -2.408
ATOM   4816  NH1 ARG A 605       0.482 -56.763  -1.406
ATOM   4817  NH2 ARG A 605       0.325 -58.718  -2.603
ATOM   4818  N   GLU A 605      -3.352 -50.764  -5.410
ATOM   4819  CA  GLU A 606      -3.887 -49.421  -5.200
ATOM   4820  C   GLU A 606      -4.919 -49.087  -6.278
ATOM   4821  O   GLU A 606      -5.976 -48.527  -5.986
ATOM   4822  CB  GLU A 606      -2.756 -48.388  -5.221
ATOM   4823  CG  GLU A 606      -3.184 -46.985  -4.815
ATOM   4824  CD  GLU A 606      -2.030 -46.002  -4.819
ATOM   4825  OE1 GLU A 606      -1.423 -45.800  -5.892
ATOM   4826  OE2 GLU A 606      -1.726 -45.427  -3.749
ATOM   4827  N   ALA A 606      -4.613 -49.429  -7.526
ATOM   4828  CA  ALA A 607      -5.552 -49.173  -8.615
ATOM   4829  C   ALA A 607      -6.850 -49.920  -8.316
ATOM   4830  O   ALA A 607      -7.949 -49.410  -8.562
ATOM   4831  CB  ALA A 607      -4.965 -49.641  -9.947
ATOM   4832  N   PHE A 607      -6.722 -51.128  -7.770
ATOM   4833  CA  PHE A 608      -7.897 -51.927  -7.435
ATOM   4834  C   PHE A 608      -8.647 -51.280  -6.278
ATOM   4835  O   PHE A 608      -9.860 -51.088  -6.342
ATOM   4836  CB  PHE A 608      -7.497 -53.356  -7.043
ATOM   4837  CG  PHE A 608      -8.672 -54.247  -6.730
ATOM   4838  CD1 PHE A 608      -9.438 -54.795  -7.755
ATOM   4839  CD2 PHE A 608      -9.045 -54.494  -5.411
ATOM   4840  CE1 PHE A 608     -10.562 -55.575  -7.475
ATOM   4841  CE2 PHE A 608     -10.171 -55.273  -5.119
ATOM   4842  CZ  PHE A 608     -10.929 -55.812  -6.158
ATOM   4843  N   GLY A 608      -7.916 -50.942  -5.219
ATOM   4844  CA  GLY A 609      -8.535 -50.328  -4.058
ATOM   4845  C   GLY A 609      -9.214 -49.001  -4.358
ATOM   4846  O   GLY A 609     -10.213 -48.654  -3.726
ATOM   4847  N   HIS A 609      -8.677 -48.253  -5.317
ATOM   4848  CA  HIS A 610      -9.259 -46.969  -5.676
ATOM   4849  C   HIS A 610     -10.372 -47.131  -6.713
ATOM   4850  O   HIS A 610     -10.874 -46.155  -7.271
ATOM   4851  CB  HIS A 610      -8.160 -46.020  -6.161
ATOM   4852  CG  HIS A 610      -7.257 -45.547  -5.061
ATOM   4853  ND1 HIS A 610      -6.066 -44.895  -5.298
ATOM   4854  CD2 HIS A 610      -7.377 -45.631  -3.713
ATOM   4855  CE1 HIS A 610      -5.490 -44.599  -4.145
ATOM   4856  NE2 HIS A 610      -6.265 -45.034  -3.168
ATOM   4857  N   LEU A 610     -10.740 -48.388  -6.957
ATOM   4858  CA  LEU A 611     -11.831 -48.740  -7.863
ATOM   4859  C   LEU A 611     -11.608 -48.447  -9.345
ATOM   4860  O   LEU A 611     -12.567 -48.318 -10.107
ATOM   4861  CB  LEU A 611     -13.109 -48.045  -7.382
ATOM   4862  CG  LEU A 611     -13.315 -48.067  -5.858
ATOM   4863  CD1 LEU A 611     -14.576 -47.306  -5.495
ATOM   4864  CD2 LEU A 611     -13.395 -49.512  -5.359
ATOM   4865  N   LYS A 611     -10.350 -48.374  -9.763
ATOM   4866  CA  LYS A 612     -10.045 -48.082 -11.158
ATOM   4867  C   LYS A 612     -10.023 -49.313 -12.058
ATOM   4868  O   LYS A 612      -9.752 -50.431 -11.611
ATOM   4869  CB  LYS A 612      -8.711 -47.341 -11.252
ATOM   4870  CG  LYS A 612      -8.767 -45.951 -10.641
ATOM   4871  CD  LYS A 612      -7.392 -45.310 -10.522
ATOM   4872  CE  LYS A 612      -7.521 -43.900  -9.943
ATOM   4873  NZ  LYS A 612      -6.199 -43.273  -9.647
ATOM   4874  N   ALA A 612     -10.315 -49.098 -13.336
ATOM   4875  CA  ALA A 613     -10.317 -50.187 -14.298
ATOM   4876  C   ALA A 613      -8.904 -50.741 -14.427
ATOM   4877  O   ALA A 613      -7.921 -49.994 -14.427
ATOM   4878  CB  ALA A 613     -10.823 -49.696 -15.656
ATOM   4879  N   ILE A 613      -8.818 -52.061 -14.522
ATOM   4880  CA  ILE A 614      -7.548 -52.758 -14.658
ATOM   4881  C   ILE A 614      -7.679 -53.731 -15.822
ATOM   4882  O   ILE A 614      -8.626 -54.506 -15.879
ATOM   4883  CB  ILE A 614      -7.214 -53.568 -13.388
ATOM   4884  CG1 ILE A 614      -7.045 -52.624 -12.193
ATOM   4885  CG2 ILE A 614      -5.958 -54.401 -13.621
ATOM   4886  CD1 ILE A 614      -6.886 -53.345 -10.863
ATOM   4887  N   GLY A 614      -6.728 -53.678 -16.745
ATOM   4888  CA  GLY A 615      -6.758 -54.567 -17.890
ATOM   4889  C   GLY A 615      -5.447 -55.307 -17.997
ATOM   4890  O   GLY A 615      -4.377 -54.737 -17.756
ATOM   4891  N   ALA A 615      -5.516 -56.582 -18.360
ATOM   4892  CA  ALA A 616      -4.310 -57.383 -18.482
ATOM   4893  C   ALA A 616      -4.495 -58.491 -19.509
ATOM   4894  O   ALA A 616      -5.589 -59.029 -19.666
ATOM   4895  CB  ALA A 616      -3.950 -57.984 -17.125
ATOM   4896  N   THR A 616      -3.415 -58.827 -20.205
ATOM   4897  CA  THR A 617      -3.460 -59.883 -21.209
ATOM   4898  C   THR A 617      -2.277 -60.828 -21.034
ATOM   4899  O   THR A 617      -1.241 -60.455 -20.480
ATOM   4900  CB  THR A 617      -3.427 -59.308 -22.651
ATOM   4901  OG1 THR A 617      -2.186 -58.632 -22.874
ATOM   4902  CG2 THR A 617      -4.575 -58.334 -22.868
ATOM   4903  N   GLY A 617      -2.443 -62.059 -21.506
ATOM   4904  CA  GLY A 618      -1.384 -63.042 -21.401
ATOM   4905  C   GLY A 618      -0.926 -63.348 -19.987
ATOM   4906  O   GLY A 618      -1.740 -63.524 -19.081
ATOM   4907  N   GLU A 618       0.389 -63.413 -19.805
ATOM   4908  CA  GLU A 619       0.981 -63.719 -18.508
ATOM   4909  C   GLU A 619       0.669 -62.678 -17.431
ATOM   4910  O   GLU A 619       0.811 -62.952 -16.238
ATOM   4911  CB  GLU A 619       2.499 -63.875 -18.649
ATOM   4912  CG  GLU A 619       2.946 -65.047 -19.530
ATOM   4913  CD  GLU A 619       2.822 -64.770 -21.026
ATOM   4914  OE1 GLU A 619       3.165 -65.667 -21.824
ATOM   4915  OE2 GLU A 619       2.389 -63.663 -21.407
ATOM   4916  N   ALA A 619       0.240 -61.490 -17.849
ATOM   4917  CA  ALA A 620      -0.086 -60.427 -16.901
ATOM   4918  C   ALA A 620      -1.373 -60.736 -16.144
ATOM   4919  O   ALA A 620      -1.618 -60.190 -15.069
ATOM   4920  CB  ALA A 620      -0.216 -59.092 -17.631
ATOM   4921  N   VAL A 620      -2.199 -61.614 -16.704
ATOM   4922  CA  VAL A 621      -3.450 -61.971 -16.054
ATOM   4923  C   VAL A 621      -3.183 -62.644 -14.710
ATOM   4924  O   VAL A 621      -3.831 -62.332 -13.709
ATOM   4925  CB  VAL A 621      -4.290 -62.921 -16.927
ATOM   4926  CG1 VAL A 621      -5.560 -63.306 -16.177
ATOM   4927  CG2 VAL A 621      -4.622 -62.251 -18.265
ATOM   4928  N   ASP A 621      -2.233 -63.574 -14.691
ATOM   4929  CA  ASP A 622      -1.885 -64.274 -13.459
ATOM   4930  C   ASP A 622      -1.223 -63.298 -12.494
ATOM   4931  O   ASP A 622      -1.345 -63.434 -11.276
ATOM   4932  CB  ASP A 622      -0.938 -65.440 -13.754
ATOM   4933  CG  ASP A 622      -1.651 -66.633 -14.373
ATOM   4934  OD1 ASP A 622      -0.955 -67.585 -14.789
ATOM   4935  OD2 ASP A 622      -2.902 -66.628 -14.436
ATOM   4936  N   LEU A 622      -0.516 -62.319 -13.048
ATOM   4937  CA  LEU A 623       0.154 -61.302 -12.246
ATOM   4938  C   LEU A 623      -0.893 -60.545 -11.437
ATOM   4939  O   LEU A 623      -0.786 -60.423 -10.214
ATOM   4940  CB  LEU A 623       0.903 -60.326 -13.157
ATOM   4941  CG  LEU A 623       1.418 -59.025 -12.532
ATOM   4942  CD1 LEU A 623       2.505 -59.334 -11.507
ATOM   4943  CD2 LEU A 623       1.941 -58.107 -13.639
ATOM   4944  N   VAL A 623      -1.910 -60.049 -12.136
ATOM   4945  CA  VAL A 624      -2.994 -59.295 -11.517
ATOM   4946  C   VAL A 624      -3.814 -60.145 -10.555
ATOM   4947  O   VAL A 624      -4.095 -59.727  -9.435
ATOM   4948  CB  VAL A 624      -3.940 -58.711 -12.591
ATOM   4949  CG1 VAL A 624      -5.164 -58.087 -11.938
ATOM   4950  CG2 VAL A 624      -3.193 -57.677 -13.413
ATOM   4951  N   ALA A 624      -4.201 -61.336 -10.997
ATOM   4952  CA  ALA A 625      -4.994 -62.230 -10.161
ATOM   4953  C   ALA A 625      -4.288 -62.510  -8.837
ATOM   4954  O   ALA A 625      -4.909 -62.483  -7.773
ATOM   4955  CB  ALA A 625      -5.259 -63.538 -10.899
ATOM   4956  N   LYS A 625      -2.988 -62.769  -8.904
ATOM   4957  CA  LYS A 626      -2.213 -63.061  -7.705
ATOM   4958  C   LYS A 626      -1.922 -61.816  -6.868
ATOM   4959  O   LYS A 626      -1.804 -61.901  -5.647
ATOM   4960  CB  LYS A 626      -0.905 -63.757  -8.089
ATOM   4961  CG  LYS A 626      -1.120 -65.108  -8.757
ATOM   4962  CD  LYS A 626       0.181 -65.701  -9.268
ATOM   4963  CE  LYS A 626      -0.067 -67.020  -9.988
ATOM   4964  NZ  LYS A 626       1.178 -67.576 -10.588
ATOM   4965  N   ALA A 626      -1.805 -60.665  -7.521
ATOM   4966  CA  ALA A 627      -1.541 -59.416  -6.811
ATOM   4967  C   ALA A 627      -2.753 -59.036  -5.964
ATOM   4968  O   ALA A 627      -2.613 -58.597  -4.822
ATOM   4969  CB  ALA A 627      -1.222 -58.302  -7.802
ATOM   4970  N   ILE A 627      -3.942 -59.210  -6.533
ATOM   4971  CA  ILE A 628      -5.187 -58.894  -5.840
ATOM   4972  C   ILE A 628      -5.541 -60.003  -4.846
ATOM   4973  O   ILE A 628      -5.995 -59.733  -3.733
ATOM   4974  CB  ILE A 628      -6.335 -58.697  -6.858
ATOM   4975  CG1 ILE A 628      -6.013 -57.497  -7.756
ATOM   4976  CG2 ILE A 628      -7.654 -58.495  -6.134
ATOM   4977  CD1 ILE A 628      -7.028 -57.248  -8.857
ATOM   4978  N   ALA A 628      -5.329 -61.250  -5.258
ATOM   4979  CA  ALA A 629      -5.585 -62.414  -4.412
ATOM   4980  C   ALA A 629      -6.986 -62.486  -3.811
ATOM   4981  O   ALA A 629      -7.142 -62.772  -2.625
ATOM   4982  CB  ALA A 629      -4.539 -62.475  -3.300
ATOM   4983  N   LEU A 629      -8.000 -62.241  -4.633
ATOM   4984  CA  LEU A 630      -9.386 -62.294  -4.183
ATOM   4985  C   LEU A 630     -10.203 -63.278  -5.015
ATOM   4986  O   LEU A 630     -10.295 -63.143  -6.236
ATOM   4987  CB  LEU A 630     -10.029 -60.907  -4.276
ATOM   4988  CG  LEU A 630     -10.120 -60.063  -3.001
ATOM   4989  CD1 LEU A 630      -8.801 -60.081  -2.260
ATOM   4990  CD2 LEU A 630     -10.525 -58.642  -3.372
ATOM   4991  N   PRO A 630     -10.802 -64.286  -4.361
ATOM   4992  CA  PRO A 631     -11.615 -65.283  -5.065
ATOM   4993  C   PRO A 631     -12.806 -64.624  -5.774
ATOM   4994  O   PRO A 631     -13.257 -65.102  -6.812
ATOM   4995  CB  PRO A 631     -12.052 -66.227  -3.943
ATOM   4996  CG  PRO A 631     -10.925 -66.126  -2.956
ATOM   4997  CD  PRO A 631     -10.649 -64.642  -2.939
ATOM   4998  N   GLN A 631     -13.300 -63.527  -5.204
ATOM   4999  CA  GLN A 632     -14.428 -62.785  -5.763
ATOM   5000  C   GLN A 632     -14.103 -62.209  -7.134
ATOM   5001  O   GLN A 632     -14.993 -62.025  -7.962
ATOM   5002  CB  GLN A 632     -14.835 -61.638  -4.832
ATOM   5003  CG  GLN A 632     -15.327 -62.080  -3.469
ATOM   5004  CD  GLN A 632     -14.193 -62.380  -2.500
ATOM   5005  OE1 GLN A 632     -13.033 -62.527  -2.891
ATOM   5006  NE2 GLN A 632     -14.531 -62.479  -1.224
ATOM   5007  N   VAL A 632     -12.827 -61.928  -7.374
ATOM   5008  CA  VAL A 633     -12.399 -61.366  -8.650
ATOM   5009  C   VAL A 633     -11.903 -62.455  -9.596
ATOM   5010  O   VAL A 633     -10.771 -62.924  -9.481
ATOM   5011  CB  VAL A 633     -11.275 -60.316  -8.450
ATOM   5012  CG1 VAL A 633     -10.861 -59.722  -9.794
ATOM   5013  CG2 VAL A 633     -11.759 -59.214  -7.512
ATOM   5014  N   THR A 633     -12.753 -62.843 -10.541
ATOM   5015  CA  THR A 634     -12.397 -63.882 -11.497
ATOM   5016  C   THR A 634     -11.694 -63.323 -12.721
ATOM   5017  O   THR A 634     -11.874 -62.159 -13.076
ATOM   5018  CB  THR A 634     -13.639 -64.663 -11.940
ATOM   5019  OG1 THR A 634     -14.640 -63.749 -12.402
ATOM   5020  CG2 THR A 634     -14.189 -65.473 -10.775
ATOM   5021  N   VAL A 634     -10.894 -64.166 -13.365
ATOM   5022  CA  VAL A 635     -10.145 -63.758 -14.544
ATOM   5023  C   VAL A 635     -10.225 -64.781 -15.675
ATOM   5024  O   VAL A 635     -10.616 -65.931 -15.466
ATOM   5025  CB  VAL A 635      -8.662 -63.536 -14.191
ATOM   5026  CG1 VAL A 635      -8.540 -62.452 -13.133
ATOM   5027  CG2 VAL A 635      -8.050 -64.835 -13.688
ATOM   5028  N   SER A 635      -9.848 -64.348 -16.874
ATOM   5029  CA  SER A 636      -9.857 -65.216 -18.045
ATOM   5030  C   SER A 636      -8.898 -66.389 -17.846
ATOM   5031  O   SER A 636      -7.856 -66.255 -17.205
ATOM   5032  CB  SER A 636      -9.449 -64.419 -19.289
ATOM   5033  OG  SER A 636      -9.231 -65.270 -20.400
ATOM   5034  N   SER A 636      -9.253 -67.543 -18.398
ATOM   5035  CA  SER A 637      -8.408 -68.720 -18.280
ATOM   5036  C   SER A 637      -7.998 -69.203 -19.666
ATOM   5037  O   SER A 637      -6.985 -69.883 -19.822
ATOM   5038  CB  SER A 637      -9.149 -69.830 -17.527
ATOM   5039  OG  SER A 637     -10.395 -70.114 -18.136
ATOM   5040  N   GLU A 637      -8.786 -68.838 -20.671
ATOM   5041  CA  GLU A 638      -8.502 -69.233 -22.046
ATOM   5042  C   GLU A 638      -8.360 -68.014 -22.953
ATOM   5043  O   GLU A 638      -7.810 -66.985 -22.549
ATOM   5044  CB  GLU A 638      -9.612 -70.143 -22.579
ATOM   5045  CG  GLU A 638      -9.801 -71.436 -21.801
ATOM   5046  CD  GLU A 638      -8.526 -72.249 -21.705
ATOM   5047  OE1 GLU A 638      -7.852 -72.427 -22.742
ATOM   5048  OE2 GLU A 638      -8.203 -72.716 -20.595
ATOM   5049  N   ALA A 638      -8.864 -68.134 -24.179
ATOM   5050  CA  ALA A 639      -8.787 -67.051 -25.150
ATOM   5051  C   ALA A 639     -10.032 -66.179 -25.134
ATOM   5052  O   ALA A 639     -10.258 -65.399 -26.057
ATOM   5053  CB  ALA A 639      -8.571 -67.623 -26.552
ATOM   5054  N   GLU A 639     -10.835 -66.306 -24.085
ATOM   5055  CA  GLU A 640     -12.055 -65.519 -23.972
ATOM   5056  C   GLU A 640     -11.836 -64.283 -23.106
ATOM   5057  O   GLU A 640     -11.100 -64.329 -22.121
ATOM   5058  CB  GLU A 640     -13.185 -66.369 -23.377
ATOM   5059  CG  GLU A 640     -13.170 -66.526 -21.850
ATOM   5060  CD  GLU A 640     -11.868 -67.092 -21.307
ATOM   5061  OE1 GLU A 640     -11.164 -67.802 -22.052
ATOM   5062  OE2 GLU A 640     -11.556 -66.840 -20.124
ATOM   5063  N   VAL A 640     -12.467 -63.178 -23.488
ATOM   5064  CA  VAL A 641     -12.354 -61.943 -22.722
ATOM   5065  C   VAL A 641     -13.209 -62.115 -21.474
ATOM   5066  O   VAL A 641     -14.330 -62.613 -21.550
ATOM   5067  CB  VAL A 641     -12.872 -60.729 -23.524
ATOM   5068  CG1 VAL A 641     -12.809 -59.465 -22.670
ATOM   5069  CG2 VAL A 641     -12.045 -60.559 -24.792
ATOM   5070  N   HIS A 641     -12.683 -61.706 -20.327
ATOM   5071  CA  HIS A 642     -13.420 -61.844 -19.083
ATOM   5072  C   HIS A 642     -13.408 -60.531 -18.310
ATOM   5073  O   HIS A 642     -12.396 -59.834 -18.280
ATOM   5074  CB  HIS A 642     -12.793 -62.948 -18.227
ATOM   5075  CG  HIS A 642     -13.618 -63.334 -17.040
ATOM   5076  ND1 HIS A 642     -14.793 -64.046 -17.151
ATOM   5077  CD2 HIS A 642     -13.449 -63.089 -15.719
ATOM   5078  CE1 HIS A 642     -15.313 -64.224 -15.950
ATOM   5079  NE2 HIS A 642     -14.517 -63.653 -15.063
ATOM   5080  N   GLU A 642     -14.539 -60.201 -17.696
ATOM   5081  CA  GLU A 643     -14.661 -58.981 -16.904
ATOM   5082  C   GLU A 643     -15.243 -59.330 -15.540
ATOM   5083  O   GLU A 643     -16.206 -60.091 -15.442
ATOM   5084  CB  GLU A 643     -15.561 -57.965 -17.618
ATOM   5085  CG  GLU A 643     -15.701 -56.606 -16.919
ATOM   5086  CD  GLU A 643     -16.690 -56.620 -15.765
ATOM   5087  OE1 GLU A 643     -17.739 -57.288 -15.889
ATOM   5088  OE2 GLU A 643     -16.432 -55.948 -14.742
ATOM   5089  N   SER A 643     -14.634 -58.784 -14.492
ATOM   5090  CA  SER A 644     -15.075 -59.017 -13.124
ATOM   5091  C   SER A 644     -14.737 -57.782 -12.290
ATOM   5092  O   SER A 644     -13.570 -57.468 -12.090
ATOM   5093  CB  SER A 644     -14.367 -60.241 -12.534
ATOM   5094  OG  SER A 644     -14.799 -60.494 -11.205
ATOM   5095  N   TYR A 644     -15.764 -57.087 -11.816
ATOM   5096  CA  TYR A 645     -15.575 -55.883 -11.010
ATOM   5097  C   TYR A 645     -14.687 -54.827 -11.668
ATOM   5098  O   TYR A 645     -13.913 -54.153 -10.990
ATOM   5099  CB  TYR A 645     -14.986 -56.242  -9.641
ATOM   5100  CG  TYR A 645     -15.941 -56.965  -8.723
ATOM   5101  CD1 TYR A 645     -15.929 -58.358  -8.622
ATOM   5102  CD2 TYR A 645     -16.863 -56.257  -7.954
ATOM   5103  CE1 TYR A 645     -16.812 -59.025  -7.775
ATOM   5104  CE2 TYR A 645     -17.751 -56.916  -7.106
ATOM   5105  CZ  TYR A 645     -17.718 -58.300  -7.021
ATOM   5106  OH  TYR A 645     -18.588 -58.955  -6.180
ATOM   5107  N   GLY A 645     -14.790 -54.676 -12.984
ATOM   5108  CA  GLY A 646     -13.976 -53.675 -13.653
ATOM   5109  C   GLY A 646     -12.567 -54.147 -13.949
ATOM   5110  O   GLY A 646     -11.706 -53.360 -14.347
ATOM   5111  N   VAL A 646     -12.321 -55.435 -13.730
ATOM   5112  CA  VAL A 647     -11.020 -56.024 -14.018
ATOM   5113  C   VAL A 647     -11.228 -56.832 -15.301
ATOM   5114  O   VAL A 647     -11.948 -57.831 -15.304
ATOM   5115  CB  VAL A 647     -10.554 -56.956 -12.876
ATOM   5116  CG1 VAL A 647      -9.185 -57.538 -13.204
ATOM   5117  CG2 VAL A 647     -10.491 -56.179 -11.563
ATOM   5118  N   VAL A 647     -10.609 -56.382 -16.388
ATOM   5119  CA  VAL A 648     -10.755 -57.033 -17.690
ATOM   5120  C   VAL A 648      -9.509 -57.814 -18.072
ATOM   5121  O   VAL A 648      -8.412 -57.260 -18.119
ATOM   5122  CB  VAL A 648     -11.054 -55.987 -18.779
ATOM   5123  CG1 VAL A 648     -11.373 -56.676 -20.101
ATOM   5124  CG2 VAL A 648     -12.210 -55.113 -18.335
ATOM   5125  N   THR A 648      -9.686 -59.103 -18.363
ATOM   5126  CA  THR A 649      -8.557 -59.959 -18.702
ATOM   5127  C   THR A 649      -8.760 -60.861 -19.921
ATOM   5128  O   THR A 649      -9.887 -61.129 -20.339
ATOM   5129  CB  THR A 649      -8.190 -60.858 -17.501
ATOM   5130  OG1 THR A 649      -9.339 -61.623 -17.114
ATOM   5131  CG2 THR A 649      -7.732 -60.008 -16.316
ATOM   5132  N   LEU A 649      -7.638 -61.315 -20.471
ATOM   5133  CA  LEU A 650      -7.584 -62.212 -21.632
ATOM   5134  C   LEU A 650      -6.266 -62.970 -21.496
ATOM   5135  O   LEU A 650      -5.202 -62.439 -21.825
ATOM   5136  CB  LEU A 650      -7.585 -61.412 -22.940
ATOM   5137  CG  LEU A 650      -7.365 -62.212 -24.231
ATOM   5138  CD1 LEU A 650      -8.406 -63.309 -24.354
ATOM   5139  CD2 LEU A 650      -7.440 -61.275 -25.421
ATOM   5140  N   LYS A 650      -6.329 -64.208 -21.012
ATOM   5141  CA  LYS A 651      -5.113 -64.987 -20.793
ATOM   5142  C   LYS A 651      -4.399 -65.480 -22.040
ATOM   5143  O   LYS A 651      -3.172 -65.381 -22.136
ATOM   5144  CB  LYS A 651      -5.398 -66.183 -19.882
ATOM   5145  CG  LYS A 651      -4.136 -66.892 -19.410
ATOM   5146  CD  LYS A 651      -4.434 -67.904 -18.321
ATOM   5147  CE  LYS A 651      -3.156 -68.586 -17.852
ATOM   5148  NZ  LYS A 651      -3.402 -69.550 -16.742
ATOM   5149  N   LYS A 651      -5.156 -66.019 -22.988
ATOM   5150  CA  LYS A 652      -4.566 -66.537 -24.214
ATOM   5151  C   LYS A 652      -4.885 -65.637 -25.401
ATOM   5152  O   LYS A 652      -5.990 -65.667 -25.937
ATOM   5153  CB  LYS A 652      -5.073 -67.958 -24.477
ATOM   5154  CG  LYS A 652      -4.802 -68.926 -23.329
ATOM   5155  CD  LYS A 652      -5.341 -70.315 -23.631
ATOM   5156  CE  LYS A 652      -5.131 -71.259 -22.455
ATOM   5157  NZ  LYS A 652      -3.693 -71.375 -22.081
ATOM   5158  N   VAL A 652      -3.903 -64.837 -25.802
ATOM   5159  CA  VAL A 653      -4.065 -63.920 -26.923
ATOM   5160  C   VAL A 653      -3.977 -64.655 -28.258
ATOM   5161  O   VAL A 653      -3.020 -65.387 -28.514
ATOM   5162  CB  VAL A 653      -2.988 -62.808 -26.888
ATOM   5163  CG1 VAL A 653      -3.156 -61.873 -28.077
ATOM   5164  CG2 VAL A 653      -3.096 -62.029 -25.585
ATOM   5165  N   LYS A 653      -4.987 -64.453 -29.098
ATOM   5166  CA  LYS A 654      -5.052 -65.078 -30.414
ATOM   5167  C   LYS A 654      -4.991 -63.993 -31.490
ATOM   5168  O   LYS A 654      -5.076 -62.807 -31.185
ATOM   5169  CB  LYS A 654      -6.357 -65.871 -30.552
ATOM   5170  CG  LYS A 654      -6.506 -67.010 -29.552
ATOM   5171  CD  LYS A 654      -5.374 -68.013 -29.695
ATOM   5172  CE  LYS A 654      -5.486 -69.129 -28.670
ATOM   5173  NZ  LYS A 654      -4.335 -70.069 -28.760
ATOM   5174  N   PRO A 654      -4.837 -64.387 -32.764
ATOM   5175  CA  PRO A 655      -4.772 -63.403 -33.850
ATOM   5176  C   PRO A 655      -5.951 -62.435 -33.871
ATOM   5177  O   PRO A 655      -5.782 -61.259 -34.193
ATOM   5178  CB  PRO A 655      -4.725 -64.279 -35.100
ATOM   5179  CG  PRO A 655      -3.957 -65.472 -34.625
ATOM   5180  CD  PRO A 655      -4.595 -65.747 -33.279
ATOM   5181  N   GLU A 655      -7.135 -62.931 -33.520
ATOM   5182  CA  GLU A 656      -8.353 -62.120 -33.517
ATOM   5183  C   GLU A 656      -8.560 -61.278 -32.248
ATOM   5184  O   GLU A 656      -9.423 -60.404 -32.219
ATOM   5185  CB  GLU A 656      -9.585 -63.019 -33.709
ATOM   5186  CG  GLU A 656      -9.861 -63.959 -32.538
ATOM   5187  CD  GLU A 656      -9.185 -65.312 -32.678
ATOM   5188  OE1 GLU A 656      -8.025 -65.370 -33.135
ATOM   5189  OE2 GLU A 656      -9.817 -66.326 -32.316
ATOM   5190  N   SER A 656      -7.769 -61.535 -31.210
ATOM   5191  CA  SER A 657      -7.914 -60.817 -29.942
ATOM   5192  C   SER A 657      -7.999 -59.294 -30.055
ATOM   5193  O   SER A 657      -8.807 -58.661 -29.374
ATOM   5194  CB  SER A 657      -6.777 -61.198 -28.991
ATOM   5195  OG  SER A 657      -6.837 -62.577 -28.665
ATOM   5196  N   PHE A 657      -7.175 -58.703 -30.912
ATOM   5197  CA  PHE A 658      -7.188 -57.254 -31.073
ATOM   5198  C   PHE A 658      -7.687 -56.795 -32.438
ATOM   5199  O   PHE A 658      -7.193 -55.805 -32.985
ATOM   5200  CB  PHE A 658      -5.791 -56.696 -30.816
ATOM   5201  CG  PHE A 658      -5.252 -57.038 -29.457
ATOM   5202  CD1 PHE A 658      -4.061 -57.740 -29.325
ATOM   5203  CD2 PHE A 658      -5.948 -56.677 -28.309
ATOM   5204  CE1 PHE A 658      -3.570 -58.081 -28.071
ATOM   5205  CE2 PHE A 658      -5.465 -57.014 -27.046
ATOM   5206  CZ  PHE A 658      -4.274 -57.718 -26.928
ATOM   5207  N   THR A 658      -8.669 -57.512 -32.980
ATOM   5208  CA  THR A 659      -9.248 -57.167 -34.271
ATOM   5209  C   THR A 659     -10.746 -56.905 -34.114
ATOM   5210  O   THR A 659     -11.424 -56.520 -35.068
ATOM   5211  CB  THR A 659      -9.010 -58.288 -35.304
ATOM   5212  OG1 THR A 659      -7.600 -58.474 -35.477
ATOM   5213  CG2 THR A 659      -9.632 -57.927 -36.653
ATOM   5214  N   ASP A 659     -11.261 -57.121 -32.906
ATOM   5215  CA  ASP A 660     -12.671 -56.865 -32.630
ATOM   5216  C   ASP A 660     -12.847 -55.350 -32.665
ATOM   5217  O   ASP A 660     -11.887 -54.608 -32.454
ATOM   5218  CB  ASP A 660     -13.067 -57.387 -31.242
ATOM   5219  CG  ASP A 660     -12.993 -58.901 -31.139
ATOM   5220  OD1 ASP A 660     -13.614 -59.584 -31.980
ATOM   5221  OD2 ASP A 660     -12.323 -59.412 -30.216
ATOM   5222  N   ALA A 660     -14.059 -54.888 -32.942
ATOM   5223  CA  ALA A 661     -14.313 -53.454 -32.980
ATOM   5224  C   ALA A 661     -14.225 -52.906 -31.558
ATOM   5225  O   ALA A 661     -14.556 -53.603 -30.601
ATOM   5226  CB  ALA A 661     -15.690 -53.180 -33.562
ATOM   5227  N   VAL A 661     -13.768 -51.667 -31.418
ATOM   5228  CA  VAL A 662     -13.663 -51.052 -30.099
ATOM   5229  C   VAL A 662     -14.933 -50.265 -29.821
ATOM   5230  O   VAL A 662     -15.053 -49.099 -30.201
ATOM   5231  CB  VAL A 662     -12.454 -50.103 -30.005
ATOM   5232  CG1 VAL A 662     -12.415 -49.441 -28.633
ATOM   5233  CG2 VAL A 662     -11.175 -50.876 -30.247
ATOM   5234  N   LYS A 662     -15.880 -50.921 -29.161
ATOM   5235  CA  LYS A 663     -17.160 -50.315 -28.825
ATOM   5236  C   LYS A 663     -17.249 -50.045 -27.325
ATOM   5237  O   LYS A 663     -17.270 -50.975 -26.520
ATOM   5238  CB  LYS A 663     -18.295 -51.254 -29.252
ATOM   5239  CG  LYS A 663     -19.686 -50.821 -28.816
ATOM   5240  CD  LYS A 663     -20.672 -51.978 -28.923
ATOM   5241  CE  LYS A 663     -22.047 -51.593 -28.399
ATOM   5242  NZ  LYS A 663     -22.923 -52.786 -28.215
ATOM   5243  N   ILE A 663     -17.295 -48.772 -26.951
ATOM   5244  CA  ILE A 664     -17.394 -48.409 -25.541
ATOM   5245  C   ILE A 664     -18.847 -48.543 -25.092
ATOM   5246  O   ILE A 664     -19.593 -47.563 -25.069
ATOM   5247  CB  ILE A 664     -16.923 -46.956 -25.299
ATOM   5248  CG1 ILE A 664     -15.490 -46.784 -25.807
ATOM   5249  CG2 ILE A 664     -16.987 -46.624 -23.808
ATOM   5250  CD1 ILE A 664     -14.974 -45.359 -25.716
ATOM   5251  N   ALA A 664     -19.246 -49.763 -24.744
ATOM   5252  CA  ALA A 665     -20.613 -50.013 -24.302
ATOM   5253  C   ALA A 665     -20.730 -51.259 -23.438
ATOM   5254  O   ALA A 665     -19.840 -52.110 -23.426
ATOM   5255  CB  ALA A 665     -21.531 -50.136 -25.504
ATOM   5256  N   LYS A 665     -21.846 -51.351 -22.723
ATOM   5257  CA  LYS A 666     -22.132 -52.473 -21.839
ATOM   5258  C   LYS A 666     -22.162 -53.772 -22.638
ATOM   5259  O   LYS A 666     -22.874 -53.881 -23.636
ATOM   5260  CB  LYS A 666     -23.488 -52.255 -21.159
ATOM   5261  CG  LYS A 666     -23.801 -53.197 -20.005
ATOM   5262  CD  LYS A 666     -22.965 -52.867 -18.780
ATOM   5263  CE  LYS A 666     -23.451 -53.626 -17.555
ATOM   5264  NZ  LYS A 666     -23.373 -55.099 -17.741
ATOM   5265  N   GLY A 666     -21.381 -54.752 -22.198
ATOM   5266  CA  GLY A 667     -21.351 -56.033 -22.878
ATOM   5267  C   GLY A 667     -20.682 -56.028 -24.241
ATOM   5268  O   GLY A 667     -21.216 -56.586 -25.201
ATOM   5269  N   ALA A 667     -19.518 -55.391 -24.333
ATOM   5270  CA  ALA A 668     -18.775 -55.347 -25.587
ATOM   5271  C   ALA A 668     -18.143 -56.723 -25.763
ATOM   5272  O   ALA A 668     -17.965 -57.453 -24.788
ATOM   5273  CB  ALA A 668     -17.699 -54.272 -25.526
ATOM   5274  N   ALA A 668     -17.798 -57.079 -26.996
ATOM   5275  CA  ALA A 669     -17.217 -58.389 -27.265
ATOM   5276  C   ALA A 669     -15.699 -58.458 -27.136
ATOM   5277  O   ALA A 669     -15.161 -59.415 -26.576
ATOM   5278  CB  ALA A 669     -17.639 -58.862 -28.653
ATOM   5279  N   GLY A 669     -15.013 -57.446 -27.657
ATOM   5280  CA  GLY A 670     -13.562 -57.430 -27.612
ATOM   5281  C   GLY A 670     -12.950 -56.975 -26.300
ATOM   5282  O   GLY A 670     -13.618 -56.372 -25.461
ATOM   5283  N   PHE A 670     -11.666 -57.266 -26.131
ATOM   5284  CA  PHE A 671     -10.950 -56.894 -24.922
ATOM   5285  C   PHE A 671     -10.861 -55.382 -24.729
ATOM   5286  O   PHE A 671     -11.186 -54.869 -23.661
ATOM   5287  CB  PHE A 671      -9.544 -57.495 -24.940
ATOM   5288  CG  PHE A 671      -8.679 -57.034 -23.805
ATOM   5289  CD1 PHE A 671      -7.920 -55.871 -23.916
ATOM   5290  CD2 PHE A 671      -8.657 -57.735 -22.608
ATOM   5291  CE1 PHE A 671      -7.153 -55.414 -22.845
ATOM   5292  CE2 PHE A 671      -7.894 -57.289 -21.529
ATOM   5293  CZ  PHE A 671      -7.141 -56.126 -21.647
ATOM   5294  N   LEU A 671     -10.413 -54.669 -25.759
ATOM   5295  CA  LEU A 672     -10.286 -53.220 -25.657
ATOM   5296  C   LEU A 672     -11.641 -52.564 -25.412
ATOM   5297  O   LEU A 672     -11.749 -51.619 -24.626
ATOM   5298  CB  LEU A 672      -9.622 -52.659 -26.919
ATOM   5299  CG  LEU A 672      -8.149 -53.063 -27.064
ATOM   5300  CD1 LEU A 672      -7.586 -52.557 -28.381
ATOM   5301  CD2 LEU A 672      -7.348 -52.498 -25.892
ATOM   5302  N   GLY A 672     -12.678 -53.078 -26.066
ATOM   5303  CA  GLY A 673     -14.008 -52.529 -25.876
ATOM   5304  C   GLY A 673     -14.465 -52.615 -24.427
ATOM   5305  O   GLY A 673     -14.898 -51.620 -23.847
ATOM   5306  N   GLU A 673     -14.375 -53.801 -23.833
ATOM   5307  CA  GLU A 674     -14.789 -53.973 -22.445
ATOM   5308  C   GLU A 674     -13.880 -53.202 -21.485
ATOM   5309  O   GLU A 674     -14.344 -52.650 -20.494
ATOM   5310  CB  GLU A 674     -14.824 -55.459 -22.076
ATOM   5311  CG  GLU A 674     -16.070 -56.176 -22.591
ATOM   5312  CD  GLU A 674     -16.156 -57.622 -22.136
ATOM   5313  OE1 GLU A 674     -15.987 -57.880 -20.925
ATOM   5314  OE2 GLU A 674     -16.402 -58.500 -22.992
ATOM   5315  N   PHE A 674     -12.586 -53.169 -21.779
ATOM   5316  CA  PHE A 675     -11.642 -52.434 -20.942
ATOM   5317  C   PHE A 675     -11.997 -50.940 -20.988
ATOM   5318  O   PHE A 675     -12.107 -50.286 -19.953
ATOM   5319  CB  PHE A 675     -10.215 -52.648 -21.452
ATOM   5320  CG  PHE A 675      -9.165 -51.898 -20.675
ATOM   5321  CD1 PHE A 675      -8.117 -51.265 -21.338
ATOM   5322  CD2 PHE A 675      -9.213 -51.835 -19.286
ATOM   5323  CE1 PHE A 675      -7.127 -50.573 -20.629
ATOM   5324  CE2 PHE A 675      -8.230 -51.149 -18.566
ATOM   5325  CZ  PHE A 675      -7.185 -50.516 -19.240
ATOM   5326  N   PHE A 675     -12.190 -50.405 -22.192
ATOM   5327  CA  PHE A 676     -12.527 -48.993 -22.340
ATOM   5328  C   PHE A 676     -13.877 -48.663 -21.723
ATOM   5329  O   PHE A 676     -14.087 -47.549 -21.248
ATOM   5330  CB  PHE A 676     -12.519 -48.580 -23.814
ATOM   5331  CG  PHE A 676     -11.138 -48.417 -24.396
ATOM   5332  CD1 PHE A 676     -10.972 -47.899 -25.679
ATOM   5333  CD2 PHE A 676     -10.007 -48.781 -23.668
ATOM   5334  CE1 PHE A 676      -9.703 -47.746 -26.228
ATOM   5335  CE2 PHE A 676      -8.731 -48.632 -24.207
ATOM   5336  CZ  PHE A 676      -8.579 -48.113 -25.492
ATOM   5337  N   TYR A 676     -14.794 -49.626 -21.729
ATOM   5338  CA  TYR A 677     -16.100 -49.392 -21.131
ATOM   5339  C   TYR A 677     -15.919 -49.228 -19.623
ATOM   5340  O   TYR A 677     -16.563 -48.386 -19.001
ATOM   5341  CB  TYR A 677     -17.049 -50.560 -21.395
ATOM   5342  CG  TYR A 677     -18.371 -50.404 -20.682
ATOM   5343  CD1 TYR A 677     -19.277 -49.415 -21.063
ATOM   5344  CD2 TYR A 677     -18.698 -51.213 -19.597
ATOM   5345  CE1 TYR A 677     -20.476 -49.234 -20.379
ATOM   5346  CE2 TYR A 677     -19.893 -51.041 -18.905
ATOM   5347  CZ  TYR A 677     -20.776 -50.051 -19.302
ATOM   5348  OH  TYR A 677     -21.956 -49.881 -18.620
ATOM   5349  N   ALA A 677     -15.044 -50.042 -19.038
ATOM   5350  CA  ALA A 678     -14.787 -49.965 -17.603
ATOM   5351  C   ALA A 678     -14.204 -48.594 -17.275
ATOM   5352  O   ALA A 678     -14.524 -48.006 -16.246
ATOM   5353  CB  ALA A 678     -13.817 -51.062 -17.180
ATOM   5354  N   ILE A 678     -13.345 -48.095 -18.158
ATOM   5355  CA  ILE A 679     -12.725 -46.787 -17.975
ATOM   5356  C   ILE A 679     -13.778 -45.688 -18.098
ATOM   5357  O   ILE A 679     -13.809 -44.748 -17.299
ATOM   5358  CB  ILE A 679     -11.633 -46.530 -19.038
ATOM   5359  CG1 ILE A 679     -10.528 -47.580 -18.915
ATOM   5360  CG2 ILE A 679     -11.055 -45.128 -18.867
ATOM   5361  CD1 ILE A 679      -9.458 -47.456 -19.971
ATOM   5362  N   ALA A 679     -14.641 -45.817 -19.102
ATOM   5363  CA  ALA A 680     -15.696 -44.840 -19.351
ATOM   5364  C   ALA A 680     -16.668 -44.729 -18.182
ATOM   5365  O   ALA A 680     -17.273 -43.674 -17.963
ATOM   5366  CB  ALA A 680     -16.455 -45.207 -20.631
ATOM   5367  N   GLN A 680     -16.826 -45.821 -17.440
ATOM   5368  CA  GLN A 681     -17.718 -45.836 -16.283
ATOM   5369  C   GLN A 681     -17.038 -45.117 -15.117
ATOM   5370  O   GLN A 681     -17.628 -44.954 -14.059
ATOM   5371  CB  GLN A 681     -18.047 -47.279 -15.890
ATOM   5372  CG  GLN A 681     -18.976 -47.977 -16.865
ATOM   5373  CD  GLN A 681     -20.354 -47.341 -16.912
ATOM   5374  OE1 GLN A 681     -20.554 -46.292 -17.526
ATOM   5375  NE2 GLN A 681     -21.314 -47.974 -16.249
ATOM   5376  N   HIS A 681     -15.795 -44.696 -15.337
ATOM   5377  CA  HIS A 682     -15.007 -43.972 -14.334
ATOM   5378  C   HIS A 682     -14.438 -44.854 -13.223
ATOM   5379  O   HIS A 682     -13.221 -44.969 -13.101
ATOM   5380  CB  HIS A 682     -15.854 -42.819 -13.751
ATOM   5381  CG  HIS A 682     -15.153 -41.995 -12.713
ATOM   5382  ND1 HIS A 682     -13.908 -41.431 -12.905
ATOM   5383  CD2 HIS A 682     -15.537 -41.642 -11.465
ATOM   5384  CE1 HIS A 682     -13.556 -40.769 -11.816
ATOM   5385  NE2 HIS A 682     -14.527 -40.882 -10.928
ATOM   5386  N   ARG A 682     -15.311 -45.464 -12.423
ATOM   5387  CA  ARG A 683     -14.870 -46.347 -11.342
ATOM   5388  C   ARG A 683     -15.864 -47.497 -11.189
ATOM   5389  O   ARG A 683     -17.026 -47.379 -11.596
ATOM   5390  CB  ARG A 683     -14.781 -45.599 -10.005
ATOM   5391  CG  ARG A 683     -13.835 -44.397  -9.966
ATOM   5392  CD  ARG A 683     -12.369 -44.788 -10.130
ATOM   5393  NE  ARG A 683     -11.557 -43.592 -10.341
ATOM   5394  CZ  ARG A 683     -10.977 -42.876  -9.382
ATOM   5395  NH1 ARG A 683     -11.088 -43.227  -8.106
ATOM   5396  NH2 ARG A 683     -10.310 -41.774  -9.705
ATOM   5397  N   ASN A 683     -15.414 -48.604 -10.604
ATOM   5398  CA  ASN A 684     -16.294 -49.750 -10.385
ATOM   5399  C   ASN A 684     -16.766 -49.709  -8.938
ATOM   5400  O   ASN A 684     -16.053 -50.130  -8.031
ATOM   5401  CB  ASN A 684     -15.551 -51.060 -10.666
ATOM   5402  CG  ASN A 684     -16.477 -52.260 -10.690
ATOM   5403  OD1 ASN A 684     -16.801 -52.828  -9.649
ATOM   5404  ND2 ASN A 684     -16.923 -52.640 -11.884
ATOM   5405  N   TRP A 684     -17.972 -49.191  -8.730
ATOM   5406  CA  TRP A 685     -18.533 -49.054  -7.390
ATOM   5407  C   TRP A 685     -18.929 -50.370  -6.723
ATOM   5408  O   TRP A 685     -18.960 -50.459  -5.497
ATOM   5409  CB  TRP A 685     -19.739 -48.110  -7.425
ATOM   5410  CG  TRP A 685     -19.462 -46.819  -8.141
ATOM   5411  CD1 TRP A 685     -20.116 -46.334  -9.240
ATOM   5412  CD2 TRP A 685     -18.455 -45.849  -7.813
ATOM   5413  NE1 TRP A 685     -19.580 -45.124  -9.615
ATOM   5414  CE2 TRP A 685     -18.560 -44.803  -8.757
ATOM   5415  CE3 TRP A 685     -17.474 -45.764  -6.814
ATOM   5416  CZ2 TRP A 685     -17.721 -43.681  -8.731
ATOM   5417  CZ3 TRP A 685     -16.638 -44.645  -6.789
ATOM   5418  CH2 TRP A 685     -16.770 -43.621  -7.743
ATOM   5419  N   ASP A 685     -19.233 -51.389  -7.521
ATOM   5420  CA  ASP A 686     -19.615 -52.682  -6.957
ATOM   5421  C   ASP A 686     -18.462 -53.248  -6.154
ATOM   5422  O   ASP A 686     -18.657 -53.975  -5.179
ATOM   5423  CB  ASP A 686     -19.988 -53.674  -8.060
ATOM   5424  CG  ASP A 686     -21.272 -53.302  -8.763
ATOM   5425  OD1 ASP A 686     -22.168 -52.738  -8.099
ATOM   5426  OD2 ASP A 686     -21.392 -53.589  -9.973
ATOM   5427  N   ARG A 686     -17.255 -52.909  -6.583
ATOM   5428  CA  ARG A 687     -16.041 -53.359  -5.925
ATOM   5429  C   ARG A 687     -16.073 -52.890  -4.464
ATOM   5430  O   ARG A 687     -15.699 -53.632  -3.553
ATOM   5431  CB  ARG A 687     -14.839 -52.770  -6.668
ATOM   5432  CG  ARG A 687     -13.536 -53.518  -6.509
ATOM   5433  CD  ARG A 687     -12.413 -52.806  -7.256
ATOM   5434  NE  ARG A 687     -12.457 -52.997  -8.705
ATOM   5435  CZ  ARG A 687     -11.601 -52.433  -9.556
ATOM   5436  NH1 ARG A 687     -10.634 -51.636  -9.104
ATOM   5437  NH2 ARG A 687     -11.695 -52.673 -10.858
ATOM   5438  N   GLU A 687     -16.540 -51.660  -4.250
ATOM   5439  CA  GLU A 688     -16.627 -51.090  -2.910
ATOM   5440  C   GLU A 688     -17.895 -51.537  -2.187
ATOM   5441  O   GLU A 688     -17.863 -51.821  -0.992
ATOM   5442  CB  GLU A 688     -16.580 -49.553  -2.977
ATOM   5443  CG  GLU A 688     -16.947 -48.852  -1.668
ATOM   5444  CD  GLU A 688     -16.563 -47.380  -1.655
ATOM   5445  OE1 GLU A 688     -16.433 -46.790  -2.746
ATOM   5446  OE2 GLU A 688     -16.399 -46.810  -0.554
ATOM   5447  N   LEU A 688     -19.009 -51.596  -2.911
ATOM   5448  CA  LEU A 689     -20.269 -52.016  -2.311
ATOM   5449  C   LEU A 689     -20.157 -53.428  -1.744
ATOM   5450  O   LEU A 689     -20.814 -53.761  -0.758
ATOM   5451  CB  LEU A 689     -21.403 -51.960  -3.337
ATOM   5452  CG  LEU A 689     -21.815 -50.577  -3.855
ATOM   5453  CD1 LEU A 689     -22.940 -50.737  -4.865
ATOM   5454  CD2 LEU A 689     -22.267 -49.690  -2.697
ATOM   5455  N   ASP A 689     -19.320 -54.254  -2.363
ATOM   5456  CA  ASP A 690     -19.132 -55.623  -1.897
ATOM   5457  C   ASP A 690     -17.943 -55.762  -0.949
ATOM   5458  O   ASP A 690     -17.493 -56.870  -0.659
ATOM   5459  CB  ASP A 690     -18.967 -56.577  -3.082
ATOM   5460  CG  ASP A 690     -20.253 -56.755  -3.867
ATOM   5461  OD1 ASP A 690     -21.328 -56.390  -3.346
ATOM   5462  OD2 ASP A 690     -20.189 -57.275  -4.999
ATOM   5463  N   GLY A 690     -17.436 -54.628  -0.477
ATOM   5464  CA  GLY A 691     -16.326 -54.632   0.462
ATOM   5465  C   GLY A 691     -15.024 -55.274   0.027
ATOM   5466  O   GLY A 691     -14.233 -55.688   0.873
ATOM   5467  N   LEU A 691     -14.776 -55.344  -1.277
ATOM   5468  CA  LEU A 692     -13.543 -55.952  -1.765
ATOM   5469  C   LEU A 692     -12.323 -55.064  -1.523
ATOM   5470  O   LEU A 692     -11.221 -55.560  -1.280
ATOM   5471  CB  LEU A 692     -13.661 -56.275  -3.258
ATOM   5472  CG  LEU A 692     -14.818 -57.193  -3.664
ATOM   5473  CD1 LEU A 692     -14.697 -57.521  -5.146
ATOM   5474  CD2 LEU A 692     -14.794 -58.470  -2.832
ATOM   5475  N   HIS A 692     -12.517 -53.752  -1.593
ATOM   5476  CA  HIS A 693     -11.416 -52.821  -1.364
ATOM   5477  C   HIS A 693     -10.896 -52.957   0.070
ATOM   5478  O   HIS A 693      -9.702 -52.811   0.321
ATOM   5479  CB  HIS A 693     -11.881 -51.383  -1.605
ATOM   5480  CG  HIS A 693     -12.908 -50.909  -0.623
ATOM   5481  ND1 HIS A 693     -14.158 -51.482  -0.515
ATOM   5482  CD2 HIS A 693     -12.865 -49.922   0.304
ATOM   5483  CE1 HIS A 693     -14.840 -50.869   0.437
ATOM   5484  NE2 HIS A 693     -14.078 -49.918   0.949
ATOM   5485  N   SER A 693     -11.802 -53.245   1.000
ATOM   5486  CA  SER A 694     -11.462 -53.396   2.415
ATOM   5487  C   SER A 694     -10.556 -54.592   2.691
ATOM   5488  O   SER A 694      -9.930 -54.676   3.749
ATOM   5489  CB  SER A 694     -12.739 -53.548   3.245
ATOM   5490  OG  SER A 694     -13.633 -52.473   3.013
ATOM   5491  N   MET A 694     -10.495 -55.521   1.744
ATOM   5492  CA  MET A 695      -9.678 -56.718   1.898
ATOM   5493  C   MET A 695      -8.263 -56.534   1.364
ATOM   5494  O   MET A 695      -7.403 -57.388   1.574
ATOM   5495  CB  MET A 695     -10.339 -57.892   1.172
ATOM   5496  CG  MET A 695     -11.713 -58.262   1.704
ATOM   5497  SD  MET A 695     -12.592 -59.406   0.606
ATOM   5498  CE  MET A 695     -14.249 -58.756   0.699
ATOM   5499  N   ILE A 695      -8.026 -55.422   0.675
ATOM   5500  CA  ILE A 696      -6.719 -55.151   0.088
ATOM   5501  C   ILE A 696      -5.939 -54.107   0.881
ATOM   5502  O   ILE A 696      -6.526 -53.195   1.466
ATOM   5503  CB  ILE A 696      -6.862 -54.644  -1.376
ATOM   5504  CG1 ILE A 696      -7.726 -55.616  -2.187
ATOM   5505  CG2 ILE A 696      -5.492 -54.504  -2.025
ATOM   5506  CD1 ILE A 696      -7.194 -57.038  -2.229
ATOM   5507  N   ALA A 696      -4.615 -54.254   0.886
ATOM   5508  CA  ALA A 697      -3.720 -53.332   1.581
ATOM   5509  C   ALA A 697      -3.084 -52.392   0.553
ATOM   5510  O   ALA A 697      -2.281 -52.824  -0.273
ATOM   5511  CB  ALA A 697      -2.633 -54.118   2.321
ATOM   5512  N   TYR A 697      -3.435 -51.107   0.615
ATOM   5513  CA  TYR A 698      -2.908 -50.122  -0.330
ATOM   5514  C   TYR A 698      -2.790 -48.723   0.281
ATOM   5515  O   TYR A 698      -1.893 -47.973  -0.152
ATOM   5516  CB  TYR A 698      -3.806 -50.066  -1.570
ATOM   5517  CG  TYR A 698      -5.231 -49.689  -1.249
ATOM   5518  CD1 TYR A 698      -5.627 -48.352  -1.200
ATOM   5519  CD2 TYR A 698      -6.175 -50.667  -0.948
ATOM   5520  CE1 TYR A 698      -6.933 -48.001  -0.858
ATOM   5521  CE2 TYR A 698      -7.478 -50.329  -0.603
ATOM   5522  CZ  TYR A 698      -7.850 -48.998  -0.559
ATOM   5523  OH  TYR A 698      -9.136 -48.669  -0.202
ATOM   5524  OXT TYR A 698      -3.606 -48.386   1.167
TER
REMARK            4bim.pdb
ATOM      1  CA  GLU B   1     -12.111 -20.312 -35.360
ATOM      2  C   GLU B   1     -11.129 -19.217 -34.909
ATOM      3  O   GLU B   1      -9.980 -19.207 -35.370
ATOM      4  CB  GLU B   1     -12.814 -19.910 -36.677
ATOM      5  CG  GLU B   1     -13.787 -18.741 -36.558
ATOM      6  CD  GLU B   1     -14.269 -18.166 -37.875
ATOM      7  OE1 GLU B   1     -13.500 -17.415 -38.517
ATOM      8  OE2 GLU B   1     -15.422 -18.462 -38.259
ATOM      9  N   VAL B   1     -11.595 -18.291 -34.032
ATOM     10  CA  VAL B   2     -10.812 -17.158 -33.537
ATOM     11  C   VAL B   2     -10.143 -17.412 -32.162
ATOM     12  O   VAL B   2     -10.619 -18.236 -31.375
ATOM     13  CB  VAL B   2     -11.617 -15.817 -33.632
ATOM     14  CG1 VAL B   2     -12.632 -15.664 -32.496
ATOM     15  CG2 VAL B   2     -10.698 -14.594 -33.716
ATOM     16  N   ASP B   2      -9.027 -16.703 -31.904
ATOM     17  CA  ASP B   3      -8.231 -16.739 -30.680
ATOM     18  C   ASP B   3      -8.962 -15.918 -29.621
ATOM     19  O   ASP B   3      -9.157 -14.713 -29.809
ATOM     20  CB  ASP B   3      -6.841 -16.124 -30.965
ATOM     21  CG  ASP B   3      -5.733 -16.536 -30.019
ATOM     22  OD1 ASP B   3      -5.718 -16.038 -28.874
ATOM     23  OD2 ASP B   3      -4.836 -17.292 -30.451
ATOM     24  N   ALA B   3      -9.379 -16.567 -28.517
ATOM     25  CA  ALA B   4     -10.098 -15.924 -27.405
ATOM     26  C   ALA B   4      -9.238 -14.917 -26.620
ATOM     27  O   ALA B   4      -9.776 -14.129 -25.852
ATOM     28  CB  ALA B   4     -10.653 -16.979 -26.460
ATOM     29  N   ARG B   4      -7.908 -14.951 -26.821
ATOM     30  CA  ARG B   5      -6.927 -14.107 -26.144
ATOM     31  C   ARG B   5      -6.403 -12.965 -27.037
ATOM     32  O   ARG B   5      -5.448 -12.277 -26.656
ATOM     33  CB  ARG B   5      -5.765 -14.989 -25.670
ATOM     34  CG  ARG B   5      -5.831 -15.398 -24.209
ATOM     35  CD  ARG B   5      -4.637 -16.250 -23.798
ATOM     36  NE  ARG B   5      -3.426 -15.860 -24.518
ATOM     37  CZ  ARG B   5      -2.472 -15.074 -24.034
ATOM     38  NH1 ARG B   5      -2.536 -14.634 -22.785
ATOM     39  NH2 ARG B   5      -1.420 -14.764 -24.778
ATOM     40  N   GLN B   5      -7.048 -12.742 -28.203
ATOM     41  CA  GLN B   6      -6.673 -11.718 -29.191
ATOM     42  C   GLN B   6      -6.475 -10.329 -28.589
ATOM     43  O   GLN B   6      -5.583  -9.591 -29.015
ATOM     44  CB  GLN B   6      -7.703 -11.654 -30.328
ATOM     45  CG  GLN B   6      -7.134 -11.098 -31.630
ATOM     46  CD  GLN B   6      -6.369 -12.125 -32.423
ATOM     47  OE1 GLN B   6      -6.932 -12.970 -33.140
ATOM     48  NE2 GLN B   6      -5.061 -12.031 -32.343
ATOM     49  N   ARG B   6      -7.286  -9.982 -27.591
ATOM     50  CA  ARG B   7      -7.184  -8.684 -26.966
ATOM     51  C   ARG B   7      -5.926  -8.542 -26.093
ATOM     52  O   ARG B   7      -5.479  -7.415 -25.860
ATOM     53  CB  ARG B   7      -8.489  -8.332 -26.220
ATOM     54  CG  ARG B   7      -8.583  -8.882 -24.807
ATOM     55  CD  ARG B   7      -9.995  -9.148 -24.379
ATOM     56  NE  ARG B   7     -10.014 -10.106 -23.272
ATOM     57  CZ  ARG B   7     -10.097 -11.425 -23.437
ATOM     58  NH1 ARG B   7     -10.185 -11.943 -24.658
ATOM     59  NH2 ARG B   7     -10.081 -12.235 -22.387
ATOM     60  N   LEU B   7      -5.344  -9.659 -25.618
ATOM     61  CA  LEU B   8      -4.156  -9.559 -24.758
ATOM     62  C   LEU B   8      -2.881  -9.501 -25.588
ATOM     63  O   LEU B   8      -1.799  -9.413 -25.017
ATOM     64  CB  LEU B   8      -4.053 -10.701 -23.697
ATOM     65  CG  LEU B   8      -5.190 -11.003 -22.678
ATOM     66  CD1 LEU B   8      -5.473  -9.857 -21.718
ATOM     67  CD2 LEU B   8      -6.431 -11.582 -23.346
ATOM     68  N   LYS B   8      -2.989  -9.599 -26.925
ATOM     69  CA  LYS B   9      -1.819  -9.567 -27.811
ATOM     70  C   LYS B   9      -0.992  -8.305 -27.585
ATOM     71  O   LYS B   9       0.207  -8.405 -27.303
ATOM     72  CB  LYS B   9      -2.227  -9.695 -29.282
ATOM     73  CG  LYS B   9      -1.647 -10.932 -29.945
ATOM     74  CD  LYS B   9      -2.519 -12.179 -29.784
ATOM     75  CE  LYS B   9      -1.767 -13.458 -30.095
ATOM     76  NZ  LYS B   9      -1.252 -13.514 -31.500
ATOM     77  N   GLU B   9      -1.668  -7.129 -27.603
ATOM     78  CA  GLU B  10      -1.116  -5.786 -27.414
ATOM     79  C   GLU B  10      -0.098  -5.723 -26.293
ATOM     80  O   GLU B  10       0.871  -4.970 -26.383
ATOM     81  CB  GLU B  10      -2.241  -4.778 -27.121
ATOM     82  CG  GLU B  10      -3.072  -4.371 -28.340
ATOM     83  CD  GLU B  10      -3.945  -3.144 -28.124
ATOM     84  OE1 GLU B  10      -4.846  -3.191 -27.251
ATOM     85  OE2 GLU B  10      -3.713  -2.128 -28.820
ATOM     86  N   VAL B  10      -0.305  -6.532 -25.249
ATOM     87  CA  VAL B  11       0.545  -6.551 -24.064
ATOM     88  C   VAL B  11       1.587  -7.689 -23.977
ATOM     89  O   VAL B  11       2.334  -7.739 -22.987
ATOM     90  CB  VAL B  11      -0.258  -6.316 -22.744
ATOM     91  CG1 VAL B  11      -0.883  -4.927 -22.726
ATOM     92  CG2 VAL B  11      -1.311  -7.392 -22.507
ATOM     93  N   GLU B  11       1.661  -8.585 -24.992
ATOM     94  CA  GLU B  12       2.648  -9.671 -24.950
ATOM     95  C   GLU B  12       4.111  -9.200 -25.184
ATOM     96  O   GLU B  12       4.357  -8.312 -26.008
ATOM     97  CB  GLU B  12       2.265 -10.842 -25.857
ATOM     98  CG  GLU B  12       1.049 -11.631 -25.384
ATOM     99  CD  GLU B  12       0.389 -12.518 -26.431
ATOM    100  OE1 GLU B  12       1.101 -13.092 -27.292
ATOM    101  OE2 GLU B  12      -0.860 -12.611 -26.413
ATOM    102  N   VAL B  12       5.071  -9.736 -24.401
ATOM    103  CA  VAL B  13       6.468  -9.328 -24.535
ATOM    104  C   VAL B  13       7.381 -10.511 -24.862
ATOM    105  O   VAL B  13       7.542 -11.421 -24.044
ATOM    106  CB  VAL B  13       6.985  -8.451 -23.352
ATOM    107  CG1 VAL B  13       8.446  -8.024 -23.553
ATOM    108  CG2 VAL B  13       6.107  -7.217 -23.158
ATOM    109  N   ASP B  13       7.977 -10.480 -26.074
ATOM    110  CA  ASP B  14       8.920 -11.476 -26.583
ATOM    111  C   ASP B  14      10.341 -10.971 -26.262
ATOM    112  O   ASP B  14      10.635  -9.785 -26.474
ATOM    113  CB  ASP B  14       8.716 -11.653 -28.110
ATOM    114  CG  ASP B  14       9.326 -12.903 -28.739
ATOM    115  OD1 ASP B  14       9.377 -13.952 -28.050
ATOM    116  OD2 ASP B  14       9.693 -12.847 -29.948
ATOM    117  N   ASP B  14      11.192 -11.832 -25.663
ATOM    118  CA  ASP B  15      12.569 -11.430 -25.327
ATOM    119  C   ASP B  15      13.580 -12.244 -26.141
ATOM    120  O   ASP B  15      14.796 -12.114 -25.946
ATOM    121  CB  ASP B  15      12.871 -11.557 -23.822
ATOM    122  CG  ASP B  15      11.812 -11.117 -22.824
ATOM    123  OD1 ASP B  15      11.480  -9.911 -22.811
ATOM    124  OD2 ASP B  15      11.466 -11.929 -21.928
ATOM    125  N   ASN B  15      13.066 -13.088 -27.063
ATOM    126  CA  ASN B  16      13.891 -13.890 -27.953
ATOM    127  C   ASN B  16      14.623 -12.974 -28.883
ATOM    128  O   ASN B  16      13.998 -12.079 -29.453
ATOM    129  CB  ASN B  16      13.058 -14.857 -28.772
ATOM    130  CG  ASN B  16      13.944 -15.768 -29.572
ATOM    131  OD1 ASN B  16      14.116 -15.583 -30.775
ATOM    132  ND2 ASN B  16      14.662 -16.662 -28.891
ATOM    133  N   GLY B  16      15.934 -13.190 -29.002
ATOM    134  CA  GLY B  17      16.820 -12.400 -29.849
ATOM    135  C   GLY B  17      17.105 -10.997 -29.349
ATOM    136  O   GLY B  17      17.472 -10.130 -30.142
ATOM    137  N   GLN B  17      16.948 -10.753 -28.034
ATOM    138  CA  GLN B  18      17.147  -9.430 -27.419
ATOM    139  C   GLN B  18      18.181  -9.462 -26.298
ATOM    140  O   GLN B  18      18.223 -10.440 -25.543
ATOM    141  CB  GLN B  18      15.812  -8.891 -26.854
ATOM    142  CG  GLN B  18      14.673  -8.778 -27.868
ATOM    143  CD  GLN B  18      14.680  -7.518 -28.710
ATOM    144  OE1 GLN B  18      15.707  -6.861 -28.952
ATOM    145  NE2 GLN B  18      13.513  -7.177 -29.219
ATOM    146  N   PHE B  18      18.992  -8.393 -26.158
ATOM    147  CA  PHE B  19      19.937  -8.339 -25.044
ATOM    148  C   PHE B  19      19.242  -7.901 -23.759
ATOM    149  O   PHE B  19      18.288  -7.131 -23.826
ATOM    150  CB  PHE B  19      21.107  -7.397 -25.338
ATOM    151  CG  PHE B  19      22.117  -7.952 -26.299
ATOM    152  CD1 PHE B  19      23.132  -8.790 -25.857
ATOM    153  CD2 PHE B  19      22.064  -7.626 -27.645
ATOM    154  CE1 PHE B  19      24.062  -9.301 -26.745
ATOM    155  CE2 PHE B  19      23.010  -8.121 -28.528
ATOM    156  CZ  PHE B  19      24.000  -8.958 -28.073
ATOM    157  N   MET B  19      19.747  -8.372 -22.594
ATOM    158  CA  MET B  20      19.279  -8.047 -21.240
ATOM    159  C   MET B  20      19.266  -6.549 -21.030
ATOM    160  O   MET B  20      20.278  -5.881 -21.276
ATOM    161  CB  MET B  20      20.234  -8.626 -20.182
ATOM    162  CG  MET B  20      19.983 -10.045 -19.825
ATOM    163  SD  MET B  20      18.466 -10.264 -18.907
ATOM    164  CE  MET B  20      18.571 -11.961 -18.636
ATOM    165  N   THR B  20      18.124  -6.012 -20.570
ATOM    166  CA  THR B  21      17.990  -4.577 -20.292
ATOM    167  C   THR B  21      17.473  -4.323 -18.859
ATOM    168  O   THR B  21      16.974  -5.246 -18.208
ATOM    169  CB  THR B  21      17.136  -3.878 -21.382
ATOM    170  OG1 THR B  21      15.846  -4.460 -21.400
ATOM    171  CG2 THR B  21      17.768  -3.927 -22.788
ATOM    172  N   THR B  21      17.599  -3.076 -18.370
ATOM    173  CA  THR B  22      17.035  -2.672 -17.081
ATOM    174  C   THR B  22      15.580  -2.291 -17.346
ATOM    175  O   THR B  22      15.182  -2.178 -18.506
ATOM    176  CB  THR B  22      17.775  -1.465 -16.514
ATOM    177  OG1 THR B  22      17.700  -0.378 -17.439
ATOM    178  CG2 THR B  22      19.219  -1.773 -16.121
ATOM    179  N   ASP B  22      14.786  -2.096 -16.285
ATOM    180  CA  ASP B  23      13.373  -1.702 -16.398
ATOM    181  C   ASP B  23      13.206  -0.325 -17.078
ATOM    182  O   ASP B  23      12.132  -0.034 -17.602
ATOM    183  CB  ASP B  23      12.710  -1.695 -15.018
ATOM    184  CG  ASP B  23      12.427  -3.073 -14.456
ATOM    185  OD1 ASP B  23      11.924  -3.941 -15.222
ATOM    186  OD2 ASP B  23      12.605  -3.259 -13.234
ATOM    187  N   PHE B  23      14.277   0.484 -17.106
ATOM    188  CA  PHE B  24      14.285   1.812 -17.707
ATOM    189  C   PHE B  24      15.108   1.854 -18.990
ATOM    190  O   PHE B  24      15.542   2.931 -19.405
ATOM    191  CB  PHE B  24      14.773   2.867 -16.690
ATOM    192  CG  PHE B  24      16.146   2.604 -16.105
ATOM    193  CD1 PHE B  24      16.301   1.798 -14.984
ATOM    194  CD2 PHE B  24      17.278   3.177 -16.667
ATOM    195  CE1 PHE B  24      17.560   1.562 -14.447
ATOM    196  CE2 PHE B  24      18.540   2.936 -16.130
ATOM    197  CZ  PHE B  24      18.668   2.135 -15.019
ATOM    198  N   GLY B  24      15.305   0.692 -19.609
ATOM    199  CA  GLY B  25      16.043   0.553 -20.853
ATOM    200  C   GLY B  25      17.545   0.585 -20.674
ATOM    201  O   GLY B  25      18.064   0.983 -19.624
ATOM    202  N   GLY B  25      18.246   0.208 -21.731
ATOM    203  CA  GLY B  26      19.697   0.165 -21.717
ATOM    204  C   GLY B  26      20.188  -1.244 -21.485
ATOM    205  O   GLY B  26      19.776  -1.890 -20.522
ATOM    206  N   ASN B  26      21.070  -1.727 -22.377
ATOM    207  CA  ASN B  27      21.657  -3.062 -22.334
ATOM    208  C   ASN B  27      22.576  -3.200 -21.136
ATOM    209  O   ASN B  27      23.325  -2.269 -20.827
ATOM    210  CB  ASN B  27      22.394  -3.374 -23.631
ATOM    211  CG  ASN B  27      21.532  -3.205 -24.856
ATOM    212  OD1 ASN B  27      20.706  -4.065 -25.191
ATOM    213  ND2 ASN B  27      21.660  -2.062 -25.513
ATOM    214  N   ILE B  27      22.475  -4.351 -20.426
ATOM    215  CA  ILE B  28      23.214  -4.654 -19.190
ATOM    216  C   ILE B  28      23.673  -6.116 -19.062
ATOM    217  O   ILE B  28      23.270  -6.972 -19.849
ATOM    218  CB  ILE B  28      22.430  -4.202 -17.915
ATOM    219  CG1 ILE B  28      21.001  -4.787 -17.856
ATOM    220  CG2 ILE B  28      22.438  -2.692 -17.710
ATOM    221  CD1 ILE B  28      20.842  -6.013 -16.991
ATOM    222  N   GLU B  28      24.496  -6.372 -18.025
ATOM    223  CA  GLU B  29      25.091  -7.641 -17.605
ATOM    224  C   GLU B  29      24.671  -7.880 -16.144
ATOM    225  O   GLU B  29      25.283  -7.326 -15.234
ATOM    226  CB  GLU B  29      26.642  -7.508 -17.683
ATOM    227  CG  GLU B  29      27.331  -8.587 -18.477
ATOM    228  CD  GLU B  29      28.608  -9.081 -17.837
ATOM    229  OE1 GLU B  29      29.630  -8.361 -17.900
ATOM    230  OE2 GLU B  29      28.585 -10.200 -17.278
ATOM    231  N   GLU B  29      23.622  -8.660 -15.922
ATOM    232  CA  GLU B  30      23.075  -8.945 -14.587
ATOM    233  C   GLU B  30      23.578 -10.276 -13.949
ATOM    234  O   GLU B  30      22.811 -10.989 -13.267
ATOM    235  CB  GLU B  30      21.522  -8.856 -14.603
ATOM    236  CG  GLU B  30      20.817  -9.563 -15.761
ATOM    237  CD  GLU B  30      20.672 -11.067 -15.645
ATOM    238  OE1 GLU B  30      21.650 -11.794 -15.947
ATOM    239  OE2 GLU B  30      19.561 -11.529 -15.289
ATOM    240  N   GLN B  30      24.865 -10.611 -14.163
ATOM    241  CA  GLN B  31      25.411 -11.874 -13.637
ATOM    242  C   GLN B  31      26.562 -11.729 -12.646
ATOM    243  O   GLN B  31      26.898 -12.700 -11.956
ATOM    244  CB  GLN B  31      25.737 -12.857 -14.771
ATOM    245  CG  GLN B  31      24.487 -13.488 -15.382
ATOM    246  CD  GLN B  31      23.914 -14.588 -14.526
ATOM    247  OE1 GLN B  31      24.620 -15.539 -14.185
ATOM    248  NE2 GLN B  31      22.630 -14.498 -14.178
ATOM    249  N   PHE B  31      27.113 -10.507 -12.533
ATOM    250  CA  PHE B  32      28.207 -10.177 -11.631
ATOM    251  C   PHE B  32      27.941  -8.882 -10.914
ATOM    252  O   PHE B  32      27.508  -7.902 -11.536
ATOM    253  CB  PHE B  32      29.540 -10.102 -12.388
ATOM    254  CG  PHE B  32      30.002 -11.415 -12.973
ATOM    255  CD1 PHE B  32      30.772 -12.298 -12.224
ATOM    256  CD2 PHE B  32      29.632 -11.791 -14.259
ATOM    257  CE1 PHE B  32      31.163 -13.529 -12.748
ATOM    258  CE2 PHE B  32      30.016 -13.033 -14.781
ATOM    259  CZ  PHE B  32      30.789 -13.887 -14.026
ATOM    260  N   SER B  32      28.177  -8.884  -9.591
ATOM    261  CA  SER B  33      28.001  -7.714  -8.723
ATOM    262  C   SER B  33      29.232  -6.814  -8.849
ATOM    263  O   SER B  33      30.332  -7.310  -9.108
ATOM    264  CB  SER B  33      27.808  -8.144  -7.272
ATOM    265  OG  SER B  33      26.525  -8.716  -7.056
ATOM    266  N   LEU B  33      29.053  -5.494  -8.698
ATOM    267  CA  LEU B  34      30.175  -4.560  -8.761
ATOM    268  C   LEU B  34      30.900  -4.586  -7.412
ATOM    269  O   LEU B  34      30.283  -4.358  -6.373
ATOM    270  CB  LEU B  34      29.713  -3.134  -9.155
ATOM    271  CG  LEU B  34      30.820  -2.077  -9.395
ATOM    272  CD1 LEU B  34      31.618  -2.370 -10.643
ATOM    273  CD2 LEU B  34      30.219  -0.708  -9.496
ATOM    274  N   LYS B  34      32.194  -4.924  -7.432
ATOM    275  CA  LYS B  35      32.975  -5.069  -6.209
ATOM    276  C   LYS B  35      34.157  -4.129  -6.129
ATOM    277  O   LYS B  35      34.682  -3.707  -7.155
ATOM    278  CB  LYS B  35      33.431  -6.533  -6.039
ATOM    279  CG  LYS B  35      32.274  -7.515  -5.794
ATOM    280  CD  LYS B  35      32.655  -8.955  -6.057
ATOM    281  CE  LYS B  35      31.527  -9.754  -6.653
ATOM    282  NZ  LYS B  35      31.496  -9.644  -8.134
ATOM    283  N   ALA B  35      34.590  -3.823  -4.898
ATOM    284  CA  ALA B  36      35.756  -2.986  -4.609
ATOM    285  C   ALA B  36      37.006  -3.900  -4.551
ATOM    286  O   ALA B  36      37.476  -4.278  -3.464
ATOM    287  CB  ALA B  36      35.553  -2.263  -3.294
ATOM    288  N   GLY B  36      37.491  -4.284  -5.736
ATOM    289  CA  GLY B  37      38.627  -5.184  -5.893
ATOM    290  C   GLY B  37      38.213  -6.568  -6.340
ATOM    291  O   GLY B  37      37.039  -6.780  -6.662
ATOM    292  N   GLY B  37      39.173  -7.497  -6.345
ATOM    293  CA  GLY B  38      38.990  -8.894  -6.749
ATOM    294  C   GLY B  38      38.129  -9.724  -5.810
ATOM    295  O   GLY B  38      37.193 -10.408  -6.246
ATOM    296  N   ARG B  38      38.466  -9.682  -4.512
ATOM    297  CA  ARG B  39      37.732 -10.357  -3.440
ATOM    298  C   ARG B  39      37.234  -9.247  -2.481
ATOM    299  O   ARG B  39      37.536  -9.251  -1.277
ATOM    300  CB  ARG B  39      38.625 -11.375  -2.712
ATOM    301  CG  ARG B  39      38.853 -12.691  -3.454
ATOM    302  CD  ARG B  39      40.007 -13.503  -2.856
ATOM    303  NE  ARG B  39      39.653 -14.139  -1.576
ATOM    304  CZ  ARG B  39      39.997 -13.679  -0.372
ATOM    305  NH1 ARG B  39      40.717 -12.568  -0.254
ATOM    306  NH2 ARG B  39      39.615 -14.325   0.723
ATOM    307  N   GLY B  39      36.517  -8.277  -3.060
ATOM    308  CA  GLY B  40      35.987  -7.113  -2.359
ATOM    309  C   GLY B  40      34.487  -7.100  -2.134
ATOM    310  O   GLY B  40      33.744  -7.918  -2.690
ATOM    311  N   SER B  40      34.038  -6.141  -1.312
ATOM    312  CA  SER B  41      32.640  -5.913  -0.944
ATOM    313  C   SER B  41      31.846  -5.314  -2.112
ATOM    314  O   SER B  41      32.408  -4.603  -2.951
ATOM    315  CB  SER B  41      32.571  -4.952   0.239
ATOM    316  OG  SER B  41      32.996  -5.548   1.451
ATOM    317  N   THR B  41      30.530  -5.573  -2.132
ATOM    318  CA  THR B  42      29.642  -5.049  -3.166
ATOM    319  C   THR B  42      29.351  -3.569  -2.928
ATOM    320  O   THR B  42      29.157  -3.143  -1.783
ATOM    321  CB  THR B  42      28.393  -5.923  -3.324
ATOM    322  OG1 THR B  42      28.810  -7.268  -3.510
ATOM    323  CG2 THR B  42      27.537  -5.523  -4.510
ATOM    324  N   LEU B  42      29.338  -2.797  -4.022
ATOM    325  CA  LEU B  43      29.097  -1.362  -4.011
ATOM    326  C   LEU B  43      27.631  -1.005  -4.222
ATOM    327  O   LEU B  43      26.943  -1.590  -5.069
ATOM    328  CB  LEU B  43      29.970  -0.650  -5.071
ATOM    329  CG  LEU B  43      31.491  -0.877  -5.013
ATOM    330  CD1 LEU B  43      32.154  -0.346  -6.243
ATOM    331  CD2 LEU B  43      32.119  -0.198  -3.819
ATOM    332  N   LEU B  43      27.176  -0.000  -3.459
ATOM    333  CA  LEU B  44      25.838   0.598  -3.475
ATOM    334  C   LEU B  44      25.577   1.208  -4.849
ATOM    335  O   LEU B  44      24.425   1.263  -5.269
ATOM    336  CB  LEU B  44      25.823   1.724  -2.432
ATOM    337  CG  LEU B  44      24.508   2.258  -1.949
ATOM    338  CD1 LEU B  44      23.882   1.309  -0.909
ATOM    339  CD2 LEU B  44      24.711   3.633  -1.358
ATOM    340  N   GLU B  44      26.652   1.659  -5.551
ATOM    341  CA  GLU B  45      26.569   2.243  -6.884
ATOM    342  C   GLU B  45      26.265   1.193  -8.001
ATOM    343  O   GLU B  45      26.272   1.533  -9.191
ATOM    344  CB  GLU B  45      27.799   3.123  -7.162
ATOM    345  CG  GLU B  45      29.105   2.395  -7.446
ATOM    346  CD  GLU B  45      30.015   3.119  -8.424
ATOM    347  OE1 GLU B  45      30.594   4.160  -8.043
ATOM    348  OE2 GLU B  45      30.134   2.652  -9.580
ATOM    349  N   ASP B  45      25.991  -0.076  -7.607
ATOM    350  CA  ASP B  46      25.636  -1.119  -8.560
ATOM    351  C   ASP B  46      24.123  -1.043  -8.759
ATOM    352  O   ASP B  46      23.351  -1.711  -8.057
ATOM    353  CB  ASP B  46      26.120  -2.507  -8.091
ATOM    354  CG  ASP B  46      25.900  -3.679  -9.053
ATOM    355  OD1 ASP B  46      25.344  -3.456 -10.155
ATOM    356  OD2 ASP B  46      26.295  -4.820  -8.708
ATOM    357  N   PHE B  46      23.701  -0.182  -9.692
ATOM    358  CA  PHE B  47      22.291   0.018 -10.018
ATOM    359  C   PHE B  47      21.658  -1.241 -10.617
ATOM    360  O   PHE B  47      20.480  -1.491 -10.373
ATOM    361  CB  PHE B  47      22.116   1.220 -10.965
ATOM    362  CG  PHE B  47      22.661   1.025 -12.362
ATOM    363  CD1 PHE B  47      24.009   1.191 -12.630
ATOM    364  CD2 PHE B  47      21.820   0.680 -13.412
ATOM    365  CE1 PHE B  47      24.504   0.996 -13.915
ATOM    366  CE2 PHE B  47      22.318   0.501 -14.703
ATOM    367  CZ  PHE B  47      23.653   0.668 -14.944
ATOM    368  N   ILE B  47      22.441  -2.012 -11.393
ATOM    369  CA  ILE B  48      22.027  -3.263 -12.040
ATOM    370  C   ILE B  48      21.520  -4.270 -11.003
ATOM    371  O   ILE B  48      20.387  -4.761 -11.128
ATOM    372  CB  ILE B  48      23.139  -3.849 -12.976
ATOM    373  CG1 ILE B  48      23.408  -2.895 -14.135
ATOM    374  CG2 ILE B  48      22.795  -5.258 -13.492
ATOM    375  CD1 ILE B  48      24.826  -2.898 -14.617
ATOM    376  N   PHE B  48      22.340  -4.547  -9.971
ATOM    377  CA  PHE B  49      21.984  -5.464  -8.894
ATOM    378  C   PHE B  49      20.694  -5.000  -8.197
ATOM    379  O   PHE B  49      19.792  -5.818  -7.992
ATOM    380  CB  PHE B  49      23.137  -5.585  -7.855
ATOM    381  CG  PHE B  49      22.730  -6.291  -6.574
ATOM    382  CD1 PHE B  49      22.784  -7.681  -6.476
ATOM    383  CD2 PHE B  49      22.234  -5.573  -5.489
ATOM    384  CE1 PHE B  49      22.360  -8.337  -5.311
ATOM    385  CE2 PHE B  49      21.803  -6.228  -4.334
ATOM    386  CZ  PHE B  49      21.855  -7.604  -4.258
ATOM    387  N   ARG B  49      20.644  -3.707  -7.778
ATOM    388  CA  ARG B  50      19.509  -3.179  -7.043
ATOM    389  C   ARG B  50      18.224  -3.203  -7.817
ATOM    390  O   ARG B  50      17.222  -3.693  -7.288
ATOM    391  CB  ARG B  50      19.803  -1.812  -6.444
ATOM    392  CG  ARG B  50      20.579  -1.874  -5.124
ATOM    393  CD  ARG B  50      20.871  -0.488  -4.556
ATOM    394  NE  ARG B  50      21.744   0.288  -5.437
ATOM    395  CZ  ARG B  50      21.352   1.303  -6.206
ATOM    396  NH1 ARG B  50      20.082   1.700  -6.200
ATOM    397  NH2 ARG B  50      22.224   1.934  -6.976
ATOM    398  N   GLN B  50      18.235  -2.748  -9.079
ATOM    399  CA  GLN B  51      17.010  -2.768  -9.890
ATOM    400  C   GLN B  51      16.496  -4.182 -10.172
ATOM    401  O   GLN B  51      15.287  -4.363 -10.300
ATOM    402  CB  GLN B  51      17.112  -1.913 -11.166
ATOM    403  CG  GLN B  51      18.090  -2.418 -12.238
ATOM    404  CD  GLN B  51      17.470  -3.378 -13.222
ATOM    405  OE1 GLN B  51      16.405  -3.124 -13.809
ATOM    406  NE2 GLN B  51      18.157  -4.486 -13.444
ATOM    407  N   LYS B  51      17.411  -5.184 -10.237
ATOM    408  CA  LYS B  52      17.078  -6.600 -10.468
ATOM    409  C   LYS B  52      16.494  -7.219  -9.215
ATOM    410  O   LYS B  52      15.469  -7.901  -9.297
ATOM    411  CB  LYS B  52      18.313  -7.393 -10.930
ATOM    412  CG  LYS B  52      18.023  -8.835 -11.294
ATOM    413  CD  LYS B  52      19.271  -9.602 -11.667
ATOM    414  CE  LYS B  52      18.971 -11.075 -11.826
ATOM    415  NZ  LYS B  52      20.188 -11.819 -12.246
ATOM    416  N   LEU B  52      17.143  -6.993  -8.058
ATOM    417  CA  LEU B  53      16.709  -7.514  -6.759
ATOM    418  C   LEU B  53      15.472  -6.802  -6.228
ATOM    419  O   LEU B  53      14.586  -7.466  -5.684
ATOM    420  CB  LEU B  53      17.857  -7.539  -5.743
ATOM    421  CG  LEU B  53      18.711  -8.852  -5.658
ATOM    422  CD1 LEU B  53      17.975 -10.001  -4.918
ATOM    423  CD2 LEU B  53      19.326  -9.287  -7.030
ATOM    424  N   GLN B  53      15.367  -5.464  -6.439
ATOM    425  CA  GLN B  54      14.147  -4.780  -6.007
ATOM    426  C   GLN B  54      12.896  -5.423  -6.655
ATOM    427  O   GLN B  54      11.962  -5.749  -5.934
ATOM    428  CB  GLN B  54      14.167  -3.269  -6.249
ATOM    429  CG  GLN B  54      13.075  -2.558  -5.441
ATOM    430  CD  GLN B  54      12.654  -1.263  -6.065
ATOM    431  OE1 GLN B  54      11.912  -1.258  -7.063
ATOM    432  NE2 GLN B  54      13.055  -0.137  -5.448
ATOM    433  N   HIS B  54      12.929  -5.689  -7.984
ATOM    434  CA  HIS B  55      11.792  -6.284  -8.674
ATOM    435  C   HIS B  55      11.440  -7.608  -8.106
ATOM    436  O   HIS B  55      10.244  -7.883  -7.949
ATOM    437  CB  HIS B  55      11.980  -6.393 -10.188
ATOM    438  CG  HIS B  55      10.656  -6.472 -10.875
ATOM    439  ND1 HIS B  55       9.930  -7.650 -10.914
ATOM    440  CD2 HIS B  55       9.908  -5.494 -11.430
ATOM    441  CE1 HIS B  55       8.797  -7.353 -11.517
ATOM    442  NE2 HIS B  55       8.741  -6.066 -11.846
ATOM    443  N   PHE B  55      12.476  -8.440  -7.816
ATOM    444  CA  PHE B  56      12.318  -9.777  -7.256
ATOM    445  C   PHE B  56      11.745  -9.740  -5.848
ATOM    446  O   PHE B  56      10.844 -10.495  -5.556
ATOM    447  CB  PHE B  56      13.662 -10.518  -7.281
ATOM    448  CG  PHE B  56      13.679 -11.822  -6.535
ATOM    449  CD1 PHE B  56      13.185 -12.976  -7.118
ATOM    450  CD2 PHE B  56      14.199 -11.899  -5.251
ATOM    451  CE1 PHE B  56      13.160 -14.175  -6.419
ATOM    452  CE2 PHE B  56      14.165 -13.103  -4.545
ATOM    453  CZ  PHE B  56      13.641 -14.234  -5.136
ATOM    454  N   ASP B  56      12.237  -8.849  -4.995
ATOM    455  CA  ASP B  57      11.814  -8.705  -3.605
ATOM    456  C   ASP B  57      10.370  -8.290  -3.472
ATOM    457  O   ASP B  57       9.803  -8.417  -2.389
ATOM    458  CB  ASP B  57      12.669  -7.622  -2.934
ATOM    459  CG  ASP B  57      14.159  -7.886  -2.841
ATOM    460  OD1 ASP B  57      14.558  -9.088  -2.797
ATOM    461  OD2 ASP B  57      14.923  -6.907  -2.831
ATOM    462  N   HIS B  57       9.790  -7.734  -4.551
ATOM    463  CA  HIS B  58       8.426  -7.214  -4.609
ATOM    464  C   HIS B  58       7.599  -7.960  -5.676
ATOM    465  O   HIS B  58       6.799  -7.365  -6.389
ATOM    466  CB  HIS B  58       8.481  -5.704  -4.908
ATOM    467  CG  HIS B  58       9.111  -4.894  -3.819
ATOM    468  ND1 HIS B  58       8.356  -4.104  -2.979
ATOM    469  CD2 HIS B  58      10.413  -4.778  -3.477
ATOM    470  CE1 HIS B  58       9.215  -3.537  -2.151
ATOM    471  NE2 HIS B  58      10.466  -3.911  -2.410
ATOM    472  N   GLU B  58       7.805  -9.260  -5.784
ATOM    473  CA  GLU B  59       7.099 -10.072  -6.753
ATOM    474  C   GLU B  59       5.738 -10.511  -6.271
ATOM    475  O   GLU B  59       4.821 -10.598  -7.078
ATOM    476  CB  GLU B  59       7.930 -11.310  -7.090
ATOM    477  CG  GLU B  59       8.874 -11.083  -8.251
ATOM    478  CD  GLU B  59       9.613 -12.306  -8.754
ATOM    479  OE1 GLU B  59       9.122 -13.446  -8.565
ATOM    480  OE2 GLU B  59      10.664 -12.096  -9.398
ATOM    481  N   ARG B  59       5.616 -10.848  -4.966
ATOM    482  CA  ARG B  60       4.377 -11.399  -4.403
ATOM    483  C   ARG B  60       3.305 -10.382  -4.004
ATOM    484  O   ARG B  60       3.600  -9.393  -3.327
ATOM    485  CB  ARG B  60       4.642 -12.361  -3.224
ATOM    486  CG  ARG B  60       5.650 -13.451  -3.436
ATOM    487  CD  ARG B  60       5.265 -14.720  -4.212
ATOM    488  NE  ARG B  60       6.515 -15.430  -4.473
ATOM    489  CZ  ARG B  60       7.306 -15.175  -5.510
ATOM    490  NH1 ARG B  60       6.898 -14.376  -6.486
ATOM    491  NH2 ARG B  60       8.500 -15.747  -5.596
ATOM    492  N   ILE B  60       2.045 -10.685  -4.369
ATOM    493  CA  ILE B  61       0.833  -9.917  -4.009
ATOM    494  C   ILE B  61       0.032 -10.794  -2.991
ATOM    495  O   ILE B  61       0.245 -12.014  -2.973
ATOM    496  CB  ILE B  61      -0.029  -9.537  -5.274
ATOM    497  CG1 ILE B  61      -0.602 -10.778  -6.004
ATOM    498  CG2 ILE B  61       0.758  -8.691  -6.222
ATOM    499  CD1 ILE B  61      -2.060 -10.762  -6.196
ATOM    500  N   PRO B  61      -0.888 -10.257  -2.158
ATOM    501  CA  PRO B  62      -1.631 -11.145  -1.266
ATOM    502  C   PRO B  62      -2.530 -12.119  -2.035
ATOM    503  O   PRO B  62      -3.036 -11.798  -3.117
ATOM    504  CB  PRO B  62      -2.456 -10.181  -0.424
ATOM    505  CG  PRO B  62      -1.816  -8.851  -0.609
ATOM    506  CD  PRO B  62      -1.319  -8.856  -1.992
ATOM    507  N   GLU B  62      -2.701 -13.329  -1.503
ATOM    508  CA  GLU B  63      -3.594 -14.296  -2.133
ATOM    509  C   GLU B  63      -5.041 -13.895  -1.775
ATOM    510  O   GLU B  63      -5.258 -13.133  -0.813
ATOM    511  CB  GLU B  63      -3.301 -15.732  -1.636
ATOM    512  CG  GLU B  63      -3.436 -15.903  -0.130
ATOM    513  CD  GLU B  63      -3.364 -17.303   0.428
ATOM    514  OE1 GLU B  63      -2.379 -18.021   0.142
ATOM    515  OE2 GLU B  63      -4.228 -17.626   1.270
ATOM    516  N   ARG B  63      -6.026 -14.450  -2.528
ATOM    517  CA  ARG B  64      -7.445 -14.229  -2.310
ATOM    518  C   ARG B  64      -7.807 -14.687  -0.885
ATOM    519  O   ARG B  64      -7.333 -15.734  -0.448
ATOM    520  CB  ARG B  64      -8.245 -15.013  -3.355
ATOM    521  CG  ARG B  64      -8.047 -14.546  -4.781
ATOM    522  CD  ARG B  64      -8.379 -15.652  -5.764
ATOM    523  NE  ARG B  64      -8.446 -15.189  -7.155
ATOM    524  CZ  ARG B  64      -7.390 -14.995  -7.946
ATOM    525  NH1 ARG B  64      -6.156 -15.213  -7.496
ATOM    526  NH2 ARG B  64      -7.559 -14.572  -9.192
ATOM    527  N   VAL B  64      -8.587 -13.867  -0.140
ATOM    528  CA  VAL B  65      -8.997 -14.173   1.246
ATOM    529  C   VAL B  65      -9.642 -15.567   1.354
ATOM    530  O   VAL B  65      -9.441 -16.251   2.351
ATOM    531  CB  VAL B  65      -9.774 -13.006   1.919
ATOM    532  CG1 VAL B  65     -11.161 -12.854   1.343
ATOM    533  CG2 VAL B  65      -9.809 -13.141   3.441
ATOM    534  N   VAL B  65     -10.343 -15.994   0.276
ATOM    535  CA  VAL B  66     -10.925 -17.326   0.056
ATOM    536  C   VAL B  66     -10.720 -17.678  -1.412
ATOM    537  O   VAL B  66     -10.610 -16.777  -2.242
ATOM    538  CB  VAL B  66     -12.403 -17.495   0.465
ATOM    539  CG1 VAL B  66     -12.539 -17.531   1.977
ATOM    540  CG2 VAL B  66     -13.296 -16.425  -0.150
ATOM    541  N   HIS B  66     -10.695 -18.965  -1.734
ATOM    542  CA  HIS B  67     -10.471 -19.454  -3.084
ATOM    543  C   HIS B  67      -9.056 -19.074  -3.581
ATOM    544  O   HIS B  67      -8.887 -18.768  -4.758
ATOM    545  CB  HIS B  67     -11.607 -19.018  -4.042
ATOM    546  CG  HIS B  67     -12.952 -19.569  -3.713
ATOM    547  ND1 HIS B  67     -13.574 -20.493  -4.534
ATOM    548  CD2 HIS B  67     -13.756 -19.329  -2.655
ATOM    549  CE1 HIS B  67     -14.736 -20.775  -3.962
ATOM    550  NE2 HIS B  67     -14.894 -20.104  -2.829
ATOM    551  N   ALA B  67      -8.041 -19.134  -2.684
ATOM    552  CA  ALA B  68      -6.636 -18.809  -2.979
ATOM    553  C   ALA B  68      -6.015 -19.781  -3.999
ATOM    554  O   ALA B  68      -5.257 -19.337  -4.868
ATOM    555  CB  ALA B  68      -5.813 -18.791  -1.692
ATOM    556  N   ARG B  68      -6.326 -21.100  -3.881
ATOM    557  CA  ARG B  69      -5.770 -22.141  -4.750
ATOM    558  C   ARG B  69      -6.687 -22.419  -5.916
ATOM    559  O   ARG B  69      -7.809 -22.862  -5.701
ATOM    560  CB  ARG B  69      -5.483 -23.426  -3.957
ATOM    561  CG  ARG B  69      -4.233 -24.187  -4.388
ATOM    562  CD  ARG B  69      -4.416 -24.863  -5.729
ATOM    563  NE  ARG B  69      -3.436 -25.897  -6.053
ATOM    564  CZ  ARG B  69      -2.178 -25.664  -6.396
ATOM    565  NH1 ARG B  69      -1.690 -24.434  -6.358
ATOM    566  NH2 ARG B  69      -1.381 -26.665  -6.726
ATOM    567  N   GLY B  69      -6.200 -22.186  -7.131
ATOM    568  CA  GLY B  70      -6.976 -22.419  -8.347
ATOM    569  C   GLY B  70      -6.258 -22.111  -9.642
ATOM    570  O   GLY B  70      -5.134 -21.603  -9.639
ATOM    571  N   ALA B  70      -6.904 -22.460 -10.772
ATOM    572  CA  ALA B  71      -6.366 -22.252 -12.116
ATOM    573  C   ALA B  71      -7.463 -21.928 -13.117
ATOM    574  O   ALA B  71      -8.581 -22.444 -13.009
ATOM    575  CB  ALA B  71      -5.592 -23.474 -12.558
ATOM    576  N   GLY B  71      -7.134 -21.056 -14.059
ATOM    577  CA  GLY B  72      -8.047 -20.588 -15.082
ATOM    578  C   GLY B  72      -7.661 -20.893 -16.515
ATOM    579  O   GLY B  72      -6.569 -21.387 -16.807
ATOM    580  N   ALA B  72      -8.591 -20.580 -17.424
ATOM    581  CA  ALA B  73      -8.454 -20.758 -18.864
ATOM    582  C   ALA B  73      -9.358 -19.767 -19.586
ATOM    583  O   ALA B  73     -10.441 -19.422 -19.086
ATOM    584  CB  ALA B  73      -8.873 -22.166 -19.239
ATOM    585  N   HIS B  73      -8.917 -19.324 -20.774
ATOM    586  CA  HIS B  74      -9.692 -18.444 -21.647
ATOM    587  C   HIS B  74     -10.648 -19.289 -22.480
ATOM    588  O   HIS B  74     -10.384 -20.471 -22.703
ATOM    589  CB  HIS B  74      -8.761 -17.634 -22.542
ATOM    590  CG  HIS B  74      -8.025 -16.562 -21.795
ATOM    591  ND1 HIS B  74      -8.508 -15.272 -21.734
ATOM    592  CD2 HIS B  74      -6.888 -16.640 -21.065
ATOM    593  CE1 HIS B  74      -7.637 -14.603 -21.005
ATOM    594  NE2 HIS B  74      -6.647 -15.387 -20.581
ATOM    595  N   GLY B  74     -11.765 -18.704 -22.902
ATOM    596  CA  GLY B  75     -12.762 -19.414 -23.699
ATOM    597  C   GLY B  75     -13.671 -18.540 -24.541
ATOM    598  O   GLY B  75     -13.568 -17.307 -24.508
ATOM    599  N   ILE B  75     -14.599 -19.181 -25.287
ATOM    600  CA  ILE B  76     -15.579 -18.499 -26.149
ATOM    601  C   ILE B  76     -17.016 -18.960 -25.834
ATOM    602  O   ILE B  76     -17.315 -20.145 -25.958
ATOM    603  CB  ILE B  76     -15.209 -18.600 -27.661
ATOM    604  CG1 ILE B  76     -13.906 -17.816 -28.000
ATOM    605  CG2 ILE B  76     -16.378 -18.162 -28.560
ATOM    606  CD1 ILE B  76     -13.962 -16.237 -28.040
ATOM    607  N   PHE B  76     -17.905 -18.032 -25.435
ATOM    608  CA  PHE B  77     -19.303 -18.381 -25.154
ATOM    609  C   PHE B  77     -20.170 -18.120 -26.377
ATOM    610  O   PHE B  77     -20.175 -17.005 -26.899
ATOM    611  CB  PHE B  77     -19.866 -17.640 -23.922
ATOM    612  CG  PHE B  77     -21.333 -17.931 -23.660
ATOM    613  CD1 PHE B  77     -21.722 -19.093 -23.006
ATOM    614  CD2 PHE B  77     -22.325 -17.056 -24.096
ATOM    615  CE1 PHE B  77     -23.084 -19.377 -22.798
ATOM    616  CE2 PHE B  77     -23.685 -17.337 -23.884
ATOM    617  CZ  PHE B  77     -24.054 -18.495 -23.234
ATOM    618  N   THR B  77     -20.928 -19.141 -26.810
ATOM    619  CA  THR B  78     -21.815 -19.032 -27.974
ATOM    620  C   THR B  78     -23.264 -19.184 -27.534
ATOM    621  O   THR B  78     -23.572 -20.121 -26.797
ATOM    622  CB  THR B  78     -21.412 -20.023 -29.093
ATOM    623  OG1 THR B  78     -19.992 -19.978 -29.285
ATOM    624  CG2 THR B  78     -22.102 -19.722 -30.418
ATOM    625  N   SER B  78     -24.144 -18.260 -27.971
ATOM    626  CA  SER B  79     -25.555 -18.300 -27.643
ATOM    627  C   SER B  79     -26.298 -19.243 -28.588
ATOM    628  O   SER B  79     -26.015 -19.271 -29.790
ATOM    629  CB  SER B  79     -26.154 -16.902 -27.703
ATOM    630  OG  SER B  79     -27.559 -16.913 -27.481
ATOM    631  N   TYR B  79     -27.236 -20.023 -28.034
ATOM    632  CA  TYR B  80     -28.040 -20.934 -28.836
ATOM    633  C   TYR B  80     -29.192 -20.246 -29.599
ATOM    634  O   TYR B  80     -29.753 -20.836 -30.533
ATOM    635  CB  TYR B  80     -28.504 -22.148 -28.010
ATOM    636  CG  TYR B  80     -27.439 -23.205 -27.764
ATOM    637  CD1 TYR B  80     -26.279 -23.259 -28.539
ATOM    638  CD2 TYR B  80     -27.618 -24.185 -26.795
ATOM    639  CE1 TYR B  80     -25.318 -24.248 -28.340
ATOM    640  CE2 TYR B  80     -26.656 -25.169 -26.575
ATOM    641  CZ  TYR B  80     -25.505 -25.194 -27.349
ATOM    642  OH  TYR B  80     -24.555 -26.162 -27.125
ATOM    643  N   GLY B  80     -29.505 -19.002 -29.233
ATOM    644  CA  GLY B  81     -30.552 -18.233 -29.888
ATOM    645  C   GLY B  81     -30.759 -16.848 -29.320
ATOM    646  O   GLY B  81     -29.963 -16.411 -28.475
ATOM    647  N   ASP B  81     -31.836 -16.151 -29.781
ATOM    648  CA  ASP B  82     -32.232 -14.789 -29.364
ATOM    649  C   ASP B  82     -33.159 -14.839 -28.141
ATOM    650  O   ASP B  82     -34.356 -15.123 -28.286
ATOM    651  CB  ASP B  82     -32.902 -14.028 -30.540
ATOM    652  CG  ASP B  82     -33.141 -12.530 -30.342
ATOM    653  OD1 ASP B  82     -32.909 -12.027 -29.224
ATOM    654  OD2 ASP B  82     -33.535 -11.860 -31.314
ATOM    655  N   TRP B  82     -32.605 -14.556 -26.945
ATOM    656  CA  TRP B  83     -33.358 -14.611 -25.684
ATOM    657  C   TRP B  83     -33.894 -13.239 -25.221
ATOM    658  O   TRP B  83     -34.117 -13.038 -24.019
ATOM    659  CB  TRP B  83     -32.538 -15.319 -24.575
ATOM    660  CG  TRP B  83     -31.971 -16.636 -25.002
ATOM    661  CD1 TRP B  83     -30.697 -16.868 -25.421
ATOM    662  CD2 TRP B  83     -32.666 -17.887 -25.113
ATOM    663  NE1 TRP B  83     -30.553 -18.186 -25.788
ATOM    664  CE2 TRP B  83     -31.745 -18.835 -25.603
ATOM    665  CE3 TRP B  83     -33.981 -18.301 -24.835
ATOM    666  CZ2 TRP B  83     -32.095 -20.171 -25.834
ATOM    667  CZ3 TRP B  83     -34.327 -19.624 -25.062
ATOM    668  CH2 TRP B  83     -33.392 -20.540 -25.562
ATOM    669  N   SER B  83     -34.145 -12.311 -26.173
ATOM    670  CA  SER B  84     -34.647 -10.974 -25.866
ATOM    671  C   SER B  84     -35.992 -11.010 -25.130
ATOM    672  O   SER B  84     -36.261 -10.120 -24.322
ATOM    673  CB  SER B  84     -34.714 -10.110 -27.119
ATOM    674  OG  SER B  84     -35.610 -10.641 -28.080
ATOM    675  N   ASN B  84     -36.793 -12.074 -25.357
ATOM    676  CA  ASN B  85     -38.093 -12.327 -24.724
ATOM    677  C   ASN B  85     -37.958 -12.552 -23.205
ATOM    678  O   ASN B  85     -38.845 -12.160 -22.440
ATOM    679  CB  ASN B  85     -38.769 -13.533 -25.397
ATOM    680  CG  ASN B  85     -37.930 -14.791 -25.386
ATOM    681  OD1 ASN B  85     -36.800 -14.815 -25.887
ATOM    682  ND2 ASN B  85     -38.456 -15.857 -24.779
ATOM    683  N   ILE B  85     -36.845 -13.181 -22.777
ATOM    684  CA  ILE B  86     -36.565 -13.430 -21.364
ATOM    685  C   ILE B  86     -35.596 -12.441 -20.706
ATOM    686  O   ILE B  86     -35.749 -12.159 -19.517
ATOM    687  CB  ILE B  86     -36.305 -14.915 -20.993
ATOM    688  CG1 ILE B  86     -35.215 -15.549 -21.886
ATOM    689  CG2 ILE B  86     -37.614 -15.708 -21.043
ATOM    690  CD1 ILE B  86     -34.333 -16.601 -21.203
ATOM    691  N   THR B  86     -34.635 -11.882 -21.472
ATOM    692  CA  THR B  87     -33.639 -10.935 -20.938
ATOM    693  C   THR B  87     -33.102  -9.879 -21.936
ATOM    694  O   THR B  87     -32.852 -10.182 -23.097
ATOM    695  CB  THR B  87     -32.529 -11.670 -20.171
ATOM    696  OG1 THR B  87     -31.591 -10.715 -19.679
ATOM    697  CG2 THR B  87     -31.829 -12.705 -21.010
ATOM    698  N   ALA B  87     -32.864  -8.659 -21.447
ATOM    699  CA  ALA B  88     -32.319  -7.545 -22.237
ATOM    700  C   ALA B  88     -30.781  -7.612 -22.413
ATOM    701  O   ALA B  88     -30.197  -6.723 -23.049
ATOM    702  CB  ALA B  88     -32.729  -6.209 -21.630
ATOM    703  N   ALA B  88     -30.133  -8.671 -21.870
ATOM    704  CA  ALA B  89     -28.693  -8.936 -21.989
ATOM    705  C   ALA B  89     -28.219  -8.935 -23.463
ATOM    706  O   ALA B  89     -28.968  -9.338 -24.345
ATOM    707  CB  ALA B  89     -28.367 -10.274 -21.349
ATOM    708  N   SER B  89     -27.014  -8.455 -23.716
ATOM    709  CA  SER B  90     -26.455  -8.322 -25.049
ATOM    710  C   SER B  90     -25.848  -9.636 -25.523
ATOM    711  O   SER B  90     -25.968  -9.993 -26.707
ATOM    712  CB  SER B  90     -25.381  -7.244 -25.051
ATOM    713  OG  SER B  90     -25.073  -6.771 -26.350
ATOM    714  N   PHE B  90     -25.155 -10.332 -24.609
ATOM    715  CA  PHE B  91     -24.500 -11.594 -24.928
ATOM    716  C   PHE B  91     -25.485 -12.723 -25.209
ATOM    717  O   PHE B  91     -25.113 -13.715 -25.849
ATOM    718  CB  PHE B  91     -23.463 -11.970 -23.854
ATOM    719  CG  PHE B  91     -24.024 -12.491 -22.552
ATOM    720  CD1 PHE B  91     -24.471 -11.613 -21.566
ATOM    721  CD2 PHE B  91     -24.075 -13.857 -22.297
ATOM    722  CE1 PHE B  91     -24.994 -12.101 -20.372
ATOM    723  CE2 PHE B  91     -24.577 -14.339 -21.095
ATOM    724  CZ  PHE B  91     -25.041 -13.466 -20.144
ATOM    725  N   LEU B  91     -26.727 -12.587 -24.706
ATOM    726  CA  LEU B  92     -27.823 -13.520 -24.964
ATOM    727  C   LEU B  92     -28.775 -12.881 -26.007
ATOM    728  O   LEU B  92     -29.864 -13.411 -26.247
ATOM    729  CB  LEU B  92     -28.590 -13.824 -23.657
ATOM    730  CG  LEU B  92     -27.868 -14.573 -22.543
ATOM    731  CD1 LEU B  92     -28.728 -14.652 -21.312
ATOM    732  CD2 LEU B  92     -27.482 -15.977 -22.968
ATOM    733  N   GLY B  92     -28.351 -11.749 -26.592
ATOM    734  CA  GLY B  93     -29.113 -10.940 -27.543
ATOM    735  C   GLY B  93     -29.235 -11.417 -28.985
ATOM    736  O   GLY B  93     -29.991 -10.818 -29.759
ATOM    737  N   ALA B  93     -28.487 -12.476 -29.378
ATOM    738  CA  ALA B  94     -28.537 -12.976 -30.753
ATOM    739  C   ALA B  94     -28.078 -14.433 -30.877
ATOM    740  O   ALA B  94     -27.344 -14.928 -30.018
ATOM    741  CB  ALA B  94     -27.693 -12.087 -31.658
ATOM    742  N   LYS B  94     -28.489 -15.110 -31.963
ATOM    743  CA  LYS B  95     -28.106 -16.498 -32.233
ATOM    744  C   LYS B  95     -26.686 -16.578 -32.720
ATOM    745  O   LYS B  95     -26.270 -15.800 -33.590
ATOM    746  CB  LYS B  95     -29.049 -17.148 -33.258
ATOM    747  CG  LYS B  95     -28.896 -18.656 -33.311
ATOM    748  CD  LYS B  95     -30.122 -19.326 -33.867
ATOM    749  CE  LYS B  95     -29.957 -20.823 -33.883
ATOM    750  NZ  LYS B  95     -31.173 -21.498 -33.366
ATOM    751  N   ASP B  95     -25.948 -17.543 -32.155
ATOM    752  CA  ASP B  96     -24.532 -17.828 -32.435
ATOM    753  C   ASP B  96     -23.595 -16.639 -32.135
ATOM    754  O   ASP B  96     -22.505 -16.544 -32.705
ATOM    755  CB  ASP B  96     -24.336 -18.437 -33.841
ATOM    756  CG  ASP B  96     -25.153 -19.693 -34.081
ATOM    757  OD1 ASP B  96     -25.041 -20.644 -33.265
ATOM    758  OD2 ASP B  96     -25.900 -19.730 -35.088
ATOM    759  N   LYS B  96     -24.024 -15.748 -31.214
ATOM    760  CA  LYS B  97     -23.227 -14.617 -30.795
ATOM    761  C   LYS B  97     -22.084 -15.140 -29.927
ATOM    762  O   LYS B  97     -22.318 -15.797 -28.914
ATOM    763  CB  LYS B  97     -24.086 -13.570 -30.059
ATOM    764  CG  LYS B  97     -23.315 -12.279 -29.725
ATOM    765  CD  LYS B  97     -24.197 -11.196 -29.180
ATOM    766  CE  LYS B  97     -23.511  -9.847 -29.154
ATOM    767  NZ  LYS B  97     -23.415  -9.175 -30.500
ATOM    768  N   GLN B  97     -20.847 -14.842 -30.350
ATOM    769  CA  GLN B  98     -19.627 -15.270 -29.676
ATOM    770  C   GLN B  98     -19.140 -14.190 -28.709
ATOM    771  O   GLN B  98     -18.804 -13.077 -29.144
ATOM    772  CB  GLN B  98     -18.527 -15.638 -30.686
ATOM    773  CG  GLN B  98     -18.821 -16.872 -31.537
ATOM    774  CD  GLN B  98     -17.616 -17.152 -32.398
ATOM    775  OE1 GLN B  98     -17.123 -16.284 -33.141
ATOM    776  NE2 GLN B  98     -17.100 -18.362 -32.327
ATOM    777  N   THR B  98     -19.136 -14.514 -27.390
ATOM    778  CA  THR B  99     -18.695 -13.617 -26.306
ATOM    779  C   THR B  99     -17.447 -14.205 -25.624
ATOM    780  O   THR B  99     -17.508 -15.343 -25.146
ATOM    781  CB  THR B  99     -19.861 -13.321 -25.332
ATOM    782  OG1 THR B  99     -20.890 -12.648 -26.054
ATOM    783  CG2 THR B  99     -19.447 -12.486 -24.109
ATOM    784  N   PRO B  99     -16.307 -13.470 -25.582
ATOM    785  CA  PRO B 100     -15.101 -14.022 -24.933
ATOM    786  C   PRO B 100     -15.323 -14.254 -23.453
ATOM    787  O   PRO B 100     -16.000 -13.454 -22.801
ATOM    788  CB  PRO B 100     -14.032 -12.949 -25.181
ATOM    789  CG  PRO B 100     -14.566 -12.126 -26.320
ATOM    790  CD  PRO B 100     -16.050 -12.119 -26.118
ATOM    791  N   VAL B 100     -14.802 -15.380 -22.933
ATOM    792  CA  VAL B 101     -14.895 -15.737 -21.509
ATOM    793  C   VAL B 101     -13.535 -16.094 -20.877
ATOM    794  O   VAL B 101     -12.544 -16.265 -21.576
ATOM    795  CB  VAL B 101     -15.993 -16.805 -21.189
ATOM    796  CG1 VAL B 101     -17.406 -16.244 -21.357
ATOM    797  CG2 VAL B 101     -15.804 -18.093 -21.982
ATOM    798  N   PHE B 101     -13.507 -16.194 -19.552
ATOM    799  CA  PHE B 102     -12.348 -16.611 -18.745
ATOM    800  C   PHE B 102     -12.885 -17.200 -17.443
ATOM    801  O   PHE B 102     -13.560 -16.515 -16.674
ATOM    802  CB  PHE B 102     -11.325 -15.480 -18.492
ATOM    803  CG  PHE B 102     -10.148 -15.924 -17.650
ATOM    804  CD1 PHE B 102      -9.030 -16.502 -18.232
ATOM    805  CD2 PHE B 102     -10.165 -15.782 -16.269
ATOM    806  CE1 PHE B 102      -7.944 -16.915 -17.453
ATOM    807  CE2 PHE B 102      -9.092 -16.240 -15.490
ATOM    808  CZ  PHE B 102      -7.994 -16.807 -16.086
ATOM    809  N   VAL B 102     -12.612 -18.480 -17.215
ATOM    810  CA  VAL B 103     -13.098 -19.192 -16.036
ATOM    811  C   VAL B 103     -11.973 -19.553 -15.105
ATOM    812  O   VAL B 103     -10.958 -20.102 -15.545
ATOM    813  CB  VAL B 103     -13.918 -20.446 -16.405
ATOM    814  CG1 VAL B 103     -14.721 -20.953 -15.211
ATOM    815  CG2 VAL B 103     -14.849 -20.159 -17.570
ATOM    816  N   ARG B 103     -12.189 -19.290 -13.809
ATOM    817  CA  ARG B 104     -11.257 -19.686 -12.770
ATOM    818  C   ARG B 104     -11.967 -20.650 -11.796
ATOM    819  O   ARG B 104     -13.031 -20.317 -11.234
ATOM    820  CB  ARG B 104     -10.591 -18.483 -12.058
ATOM    821  CG  ARG B 104      -9.548 -18.936 -11.029
ATOM    822  CD  ARG B 104      -8.769 -17.819 -10.362
ATOM    823  NE  ARG B 104      -7.824 -18.367  -9.385
ATOM    824  CZ  ARG B 104      -8.099 -18.631  -8.106
ATOM    825  NH1 ARG B 104      -9.309 -18.378  -7.615
ATOM    826  NH2 ARG B 104      -7.163 -19.121  -7.306
ATOM    827  N   PHE B 104     -11.399 -21.875 -11.674
ATOM    828  CA  PHE B 105     -11.868 -22.926 -10.760
ATOM    829  C   PHE B 105     -10.890 -22.940  -9.568
ATOM    830  O   PHE B 105      -9.711 -22.615  -9.747
ATOM    831  CB  PHE B 105     -11.943 -24.298 -11.449
ATOM    832  CG  PHE B 105     -12.665 -24.362 -12.773
ATOM    833  CD1 PHE B 105     -14.030 -24.609 -12.832
ATOM    834  CD2 PHE B 105     -11.973 -24.221 -13.964
ATOM    835  CE1 PHE B 105     -14.700 -24.659 -14.058
ATOM    836  CE2 PHE B 105     -12.648 -24.274 -15.195
ATOM    837  CZ  PHE B 105     -14.003 -24.503 -15.231
ATOM    838  N   SER B 105     -11.370 -23.297  -8.360
ATOM    839  CA  SER B 106     -10.606 -23.176  -7.118
ATOM    840  C   SER B 106     -11.179 -23.992  -5.985
ATOM    841  O   SER B 106     -12.247 -24.581  -6.138
ATOM    842  CB  SER B 106     -10.709 -21.718  -6.657
ATOM    843  OG  SER B 106     -12.069 -21.304  -6.724
ATOM    844  N   THR B 106     -10.514 -23.947  -4.804
ATOM    845  CA  THR B 107     -11.073 -24.510  -3.562
ATOM    846  C   THR B 107     -11.556 -23.321  -2.682
ATOM    847  O   THR B 107     -11.955 -22.293  -3.213
ATOM    848  CB  THR B 107     -10.184 -25.575  -2.868
ATOM    849  OG1 THR B 107      -8.818 -25.197  -2.908
ATOM    850  CG2 THR B 107     -10.372 -26.979  -3.434
ATOM    851  N   VAL B 107     -11.573 -23.472  -1.369
ATOM    852  CA  VAL B 108     -12.016 -22.402  -0.477
ATOM    853  C   VAL B 108     -10.990 -22.162   0.671
ATOM    854  O   VAL B 108     -10.319 -21.122   0.677
ATOM    855  CB  VAL B 108     -13.477 -22.625   0.047
ATOM    856  CG1 VAL B 108     -13.947 -21.426   0.872
ATOM    857  CG2 VAL B 108     -14.470 -22.916  -1.087
ATOM    858  N   ALA B 108     -10.862 -23.144   1.619
ATOM    859  CA  ALA B 109      -9.977 -23.109   2.798
ATOM    860  C   ALA B 109      -8.496 -23.172   2.503
ATOM    861  O   ALA B 109      -7.687 -22.723   3.322
ATOM    862  CB  ALA B 109     -10.345 -24.226   3.762
ATOM    863  N   GLY B 109      -8.149 -23.776   1.371
ATOM    864  CA  GLY B 110      -6.763 -23.929   0.945
ATOM    865  C   GLY B 110      -6.075 -22.633   0.583
ATOM    866  O   GLY B 110      -6.691 -21.724   0.002
ATOM    867  N   SER B 110      -4.791 -22.543   0.961
ATOM    868  CA  SER B 111      -3.927 -21.401   0.679
ATOM    869  C   SER B 111      -3.318 -21.559  -0.725
ATOM    870  O   SER B 111      -3.597 -22.560  -1.407
ATOM    871  CB  SER B 111      -2.840 -21.267   1.746
ATOM    872  OG  SER B 111      -3.131 -20.208   2.639
ATOM    873  N   ARG B 111      -2.483 -20.587  -1.147
ATOM    874  CA  ARG B 112      -1.879 -20.575  -2.470
ATOM    875  C   ARG B 112      -1.181 -21.873  -2.877
ATOM    876  O   ARG B 112      -1.322 -22.270  -4.032
ATOM    877  CB  ARG B 112      -0.926 -19.386  -2.619
ATOM    878  CG  ARG B 112      -1.273 -18.431  -3.736
ATOM    879  CD  ARG B 112      -0.157 -17.417  -3.880
ATOM    880  NE  ARG B 112       0.786 -17.773  -4.945
ATOM    881  CZ  ARG B 112       2.105 -17.582  -4.895
ATOM    882  NH1 ARG B 112       2.682 -17.170  -3.774
ATOM    883  NH2 ARG B 112       2.861 -17.856  -5.952
ATOM    884  N   GLY B 112      -0.473 -22.519  -1.950
ATOM    885  CA  GLY B 113       0.246 -23.758  -2.255
ATOM    886  C   GLY B 113      -0.427 -25.069  -1.881
ATOM    887  O   GLY B 113       0.211 -26.134  -1.944
ATOM    888  N   SER B 113      -1.721 -25.008  -1.484
ATOM    889  CA  SER B 114      -2.474 -26.181  -1.057
ATOM    890  C   SER B 114      -2.780 -27.159  -2.204
ATOM    891  O   SER B 114      -2.660 -26.795  -3.378
ATOM    892  CB  SER B 114      -3.715 -25.788  -0.272
ATOM    893  OG  SER B 114      -4.754 -25.407  -1.150
ATOM    894  N   ALA B 114      -3.101 -28.413  -1.846
ATOM    895  CA  ALA B 115      -3.369 -29.496  -2.776
ATOM    896  C   ALA B 115      -4.710 -29.327  -3.501
ATOM    897  O   ALA B 115      -5.699 -28.963  -2.870
ATOM    898  CB  ALA B 115      -3.357 -30.806  -2.014
ATOM    899  N   ASP B 115      -4.756 -29.641  -4.806
ATOM    900  CA  ASP B 116      -5.975 -29.542  -5.613
ATOM    901  C   ASP B 116      -7.047 -30.559  -5.221
ATOM    902  O   ASP B 116      -8.233 -30.276  -5.362
ATOM    903  CB  ASP B 116      -5.650 -29.674  -7.115
ATOM    904  CG  ASP B 116      -5.164 -28.422  -7.830
ATOM    905  OD1 ASP B 116      -5.586 -27.302  -7.440
ATOM    906  OD2 ASP B 116      -4.478 -28.564  -8.859
ATOM    907  N   THR B 116      -6.635 -31.745  -4.769
ATOM    908  CA  THR B 117      -7.541 -32.855  -4.415
ATOM    909  C   THR B 117      -7.701 -32.983  -2.884
ATOM    910  O   THR B 117      -7.292 -33.982  -2.271
ATOM    911  CB  THR B 117      -7.109 -34.174  -5.090
ATOM    912  OG1 THR B 117      -5.799 -34.521  -4.627
ATOM    913  CG2 THR B 117      -7.144 -34.104  -6.610
ATOM    914  N   ALA B 117      -8.253 -31.928  -2.280
ATOM    915  CA  ALA B 118      -8.554 -31.821  -0.859
ATOM    916  C   ALA B 118     -10.083 -31.811  -0.795
ATOM    917  O   ALA B 118     -10.718 -31.633  -1.843
ATOM    918  CB  ALA B 118      -7.973 -30.523  -0.292
ATOM    919  N   ARG B 118     -10.680 -32.072   0.395
ATOM    920  CA  ARG B 119     -12.142 -32.128   0.541
ATOM    921  C   ARG B 119     -12.716 -30.760   0.847
ATOM    922  O   ARG B 119     -12.848 -30.370   2.018
ATOM    923  CB  ARG B 119     -12.570 -33.156   1.597
ATOM    924  CG  ARG B 119     -14.098 -33.285   1.742
ATOM    925  CD  ARG B 119     -14.523 -34.285   2.802
ATOM    926  NE  ARG B 119     -14.199 -35.659   2.423
ATOM    927  CZ  ARG B 119     -14.831 -36.342   1.473
ATOM    928  NH1 ARG B 119     -15.819 -35.777   0.787
ATOM    929  NH2 ARG B 119     -14.472 -37.581   1.189
ATOM    930  N   ASP B 119     -13.081 -30.039  -0.200
ATOM    931  CA  ASP B 120     -13.633 -28.704  -0.036
ATOM    932  C   ASP B 120     -14.738 -28.440  -1.044
ATOM    933  O   ASP B 120     -14.980 -29.247  -1.944
ATOM    934  CB  ASP B 120     -12.501 -27.682  -0.244
ATOM    935  CG  ASP B 120     -12.449 -26.551   0.755
ATOM    936  OD1 ASP B 120     -13.532 -26.155   1.267
ATOM    937  OD2 ASP B 120     -11.334 -26.019   0.987
ATOM    938  N   VAL B 120     -15.386 -27.279  -0.897
ATOM    939  CA  VAL B 121     -16.370 -26.758  -1.839
ATOM    940  C   VAL B 121     -15.495 -26.226  -2.992
ATOM    941  O   VAL B 121     -14.411 -25.681  -2.756
ATOM    942  CB  VAL B 121     -17.196 -25.613  -1.205
ATOM    943  CG1 VAL B 121     -18.191 -25.038  -2.191
ATOM    944  CG2 VAL B 121     -17.908 -26.073   0.052
ATOM    945  N   HIS B 121     -15.901 -26.438  -4.216
ATOM    946  CA  HIS B 122     -15.081 -25.918  -5.289
ATOM    947  C   HIS B 122     -15.707 -24.652  -5.859
ATOM    948  O   HIS B 122     -16.925 -24.466  -5.773
ATOM    949  CB  HIS B 122     -14.804 -27.004  -6.338
ATOM    950  CG  HIS B 122     -13.950 -28.112  -5.811
ATOM    951  ND1 HIS B 122     -12.611 -28.206  -6.144
ATOM    952  CD2 HIS B 122     -14.262 -29.110  -4.956
ATOM    953  CE1 HIS B 122     -12.157 -29.270  -5.501
ATOM    954  NE2 HIS B 122     -13.108 -29.833  -4.757
ATOM    955  N   GLY B 122     -14.853 -23.755  -6.324
ATOM    956  CA  GLY B 123     -15.250 -22.500  -6.952
ATOM    957  C   GLY B 123     -15.300 -22.723  -8.447
ATOM    958  O   GLY B 123     -14.605 -23.614  -8.961
ATOM    959  N   PHE B 123     -16.163 -21.947  -9.143
ATOM    960  CA  PHE B 124     -16.404 -22.012 -10.583
ATOM    961  C   PHE B 124     -16.819 -20.609 -10.966
ATOM    962  O   PHE B 124     -18.005 -20.285 -10.872
ATOM    963  CB  PHE B 124     -17.571 -22.990 -10.845
ATOM    964  CG  PHE B 124     -17.797 -23.507 -12.252
ATOM    965  CD1 PHE B 124     -17.847 -22.638 -13.335
ATOM    966  CD2 PHE B 124     -18.002 -24.862 -12.483
ATOM    967  CE1 PHE B 124     -18.032 -23.123 -14.624
ATOM    968  CE2 PHE B 124     -18.234 -25.338 -13.770
ATOM    969  CZ  PHE B 124     -18.243 -24.464 -14.827
ATOM    970  N   ALA B 124     -15.853 -19.741 -11.312
ATOM    971  CA  ALA B 125     -16.174 -18.349 -11.634
ATOM    972  C   ALA B 125     -15.879 -17.948 -13.096
ATOM    973  O   ALA B 125     -14.725 -18.009 -13.547
ATOM    974  CB  ALA B 125     -15.499 -17.420 -10.658
ATOM    975  N   THR B 125     -16.973 -17.542 -13.825
ATOM    976  CA  THR B 126     -16.996 -17.156 -15.248
ATOM    977  C   THR B 126     -17.099 -15.653 -15.540
ATOM    978  O   THR B 126     -18.090 -15.014 -15.146
ATOM    979  CB  THR B 126     -18.160 -17.829 -15.990
ATOM    980  OG1 THR B 126     -18.346 -19.172 -15.548
ATOM    981  CG2 THR B 126     -17.993 -17.771 -17.498
ATOM    982  N   ARG B 126     -16.130 -15.123 -16.342
ATOM    983  CA  ARG B 127     -16.214 -13.729 -16.791
ATOM    984  C   ARG B 127     -16.709 -13.691 -18.211
ATOM    985  O   ARG B 127     -16.096 -14.310 -19.072
ATOM    986  CB  ARG B 127     -14.874 -12.972 -16.704
ATOM    987  CG  ARG B 127     -15.002 -11.557 -17.266
ATOM    988  CD  ARG B 127     -14.019 -10.599 -16.664
ATOM    989  NE  ARG B 127     -14.352 -10.276 -15.292
ATOM    990  CZ  ARG B 127     -13.507  -9.706 -14.444
ATOM    991  NH1 ARG B 127     -12.277  -9.385 -14.835
ATOM    992  NH2 ARG B 127     -13.874  -9.476 -13.187
ATOM    993  N   PHE B 127     -17.776 -12.937 -18.459
ATOM    994  CA  PHE B 128     -18.334 -12.749 -19.782
ATOM    995  C   PHE B 128     -17.896 -11.377 -20.274
ATOM    996  O   PHE B 128     -18.358 -10.366 -19.745
ATOM    997  CB  PHE B 128     -19.861 -12.815 -19.723
ATOM    998  CG  PHE B 128     -20.442 -14.186 -19.513
ATOM    999  CD1 PHE B 128     -20.633 -14.693 -18.234
ATOM   1000  CD2 PHE B 128     -20.869 -14.947 -20.588
ATOM   1001  CE1 PHE B 128     -21.202 -15.951 -18.041
ATOM   1002  CE2 PHE B 128     -21.457 -16.200 -20.390
ATOM   1003  CZ  PHE B 128     -21.601 -16.698 -19.116
ATOM   1004  N   TYR B 128     -17.027 -11.331 -21.287
ATOM   1005  CA  TYR B 129     -16.559 -10.068 -21.846
ATOM   1006  C   TYR B 129     -17.566  -9.606 -22.902
ATOM   1007  O   TYR B 129     -17.319  -9.664 -24.109
ATOM   1008  CB  TYR B 129     -15.139 -10.215 -22.404
ATOM   1009  CG  TYR B 129     -14.096 -10.565 -21.362
ATOM   1010  CD1 TYR B 129     -13.799 -11.893 -21.061
ATOM   1011  CD2 TYR B 129     -13.402  -9.575 -20.684
ATOM   1012  CE1 TYR B 129     -12.846 -12.222 -20.097
ATOM   1013  CE2 TYR B 129     -12.415  -9.894 -19.746
ATOM   1014  CZ  TYR B 129     -12.112 -11.219 -19.492
ATOM   1015  OH  TYR B 129     -11.152 -11.543 -18.579
ATOM   1016  N   THR B 129     -18.736  -9.156 -22.425
ATOM   1017  CA  THR B 130     -19.863  -8.703 -23.253
ATOM   1018  C   THR B 130     -19.542  -7.395 -23.966
ATOM   1019  O   THR B 130     -18.600  -6.678 -23.599
ATOM   1020  CB  THR B 130     -21.184  -8.642 -22.440
ATOM   1021  OG1 THR B 130     -21.289  -7.402 -21.737
ATOM   1022  CG2 THR B 130     -21.355  -9.814 -21.477
ATOM   1023  N   ASP B 130     -20.279  -7.123 -25.032
ATOM   1024  CA  ASP B 131     -20.079  -5.885 -25.763
ATOM   1025  C   ASP B 131     -20.929  -4.804 -25.072
ATOM   1026  O   ASP B 131     -21.206  -3.747 -25.630
ATOM   1027  CB  ASP B 131     -20.307  -6.063 -27.279
ATOM   1028  CG  ASP B 131     -21.487  -6.913 -27.706
ATOM   1029  OD1 ASP B 131     -21.902  -7.803 -26.920
ATOM   1030  OD2 ASP B 131     -21.975  -6.720 -28.847
ATOM   1031  N   GLU B 131     -21.287  -5.083 -23.796
ATOM   1032  CA  GLU B 132     -22.087  -4.251 -22.908
ATOM   1033  C   GLU B 132     -21.572  -4.216 -21.442
ATOM   1034  O   GLU B 132     -22.316  -3.820 -20.535
ATOM   1035  CB  GLU B 132     -23.566  -4.661 -23.005
ATOM   1036  CG  GLU B 132     -24.244  -4.007 -24.201
ATOM   1037  CD  GLU B 132     -25.747  -3.869 -24.152
ATOM   1038  OE1 GLU B 132     -26.383  -4.501 -23.273
ATOM   1039  OE2 GLU B 132     -26.288  -3.136 -25.013
ATOM   1040  N   GLY B 132     -20.309  -4.611 -21.247
ATOM   1041  CA  GLY B 133     -19.633  -4.638 -19.946
ATOM   1042  C   GLY B 133     -19.241  -6.025 -19.465
ATOM   1043  O   GLY B 133     -19.683  -7.023 -20.029
ATOM   1044  N   ASN B 133     -18.407  -6.111 -18.410
ATOM   1045  CA  ASN B 134     -17.997  -7.415 -17.869
ATOM   1046  C   ASN B 134     -19.065  -8.006 -16.956
ATOM   1047  O   ASN B 134     -19.448  -7.370 -15.983
ATOM   1048  CB  ASN B 134     -16.686  -7.314 -17.101
ATOM   1049  CG  ASN B 134     -15.453  -7.174 -17.938
ATOM   1050  OD1 ASN B 134     -15.419  -7.466 -19.141
ATOM   1051  ND2 ASN B 134     -14.385  -6.762 -17.285
ATOM   1052  N   PHE B 134     -19.531  -9.221 -17.257
ATOM   1053  CA  PHE B 135     -20.572  -9.918 -16.505
ATOM   1054  C   PHE B 135     -20.008 -11.164 -15.846
ATOM   1055  O   PHE B 135     -19.507 -12.060 -16.526
ATOM   1056  CB  PHE B 135     -21.817 -10.202 -17.381
ATOM   1057  CG  PHE B 135     -22.900 -11.018 -16.705
ATOM   1058  CD1 PHE B 135     -23.441 -10.618 -15.484
ATOM   1059  CD2 PHE B 135     -23.368 -12.194 -17.275
ATOM   1060  CE1 PHE B 135     -24.412 -11.393 -14.842
ATOM   1061  CE2 PHE B 135     -24.357 -12.953 -16.640
ATOM   1062  CZ  PHE B 135     -24.868 -12.543 -15.427
ATOM   1063  N   ASP B 135     -20.052 -11.197 -14.495
ATOM   1064  CA  ASP B 136     -19.510 -12.309 -13.716
ATOM   1065  C   ASP B 136     -20.543 -13.179 -13.061
ATOM   1066  O   ASP B 136     -21.462 -12.645 -12.463
ATOM   1067  CB  ASP B 136     -18.494 -11.810 -12.676
ATOM   1068  CG  ASP B 136     -17.221 -11.217 -13.263
ATOM   1069  OD1 ASP B 136     -17.014 -11.354 -14.489
ATOM   1070  OD2 ASP B 136     -16.425 -10.623 -12.486
ATOM   1071  N   ILE B 136     -20.402 -14.511 -13.181
ATOM   1072  CA  ILE B 137     -21.243 -15.484 -12.493
ATOM   1073  C   ILE B 137     -20.263 -16.240 -11.587
ATOM   1074  O   ILE B 137     -19.682 -17.278 -11.976
ATOM   1075  CB  ILE B 137     -22.112 -16.405 -13.380
ATOM   1076  CG1 ILE B 137     -22.913 -15.603 -14.427
ATOM   1077  CG2 ILE B 137     -23.026 -17.278 -12.509
ATOM   1078  CD1 ILE B 137     -23.753 -16.482 -15.485
ATOM   1079  N   VAL B 137     -20.024 -15.645 -10.398
ATOM   1080  CA  VAL B 138     -19.098 -16.147  -9.382
ATOM   1081  C   VAL B 138     -19.850 -17.216  -8.591
ATOM   1082  O   VAL B 138     -20.536 -16.921  -7.612
ATOM   1083  CB  VAL B 138     -18.512 -15.011  -8.499
ATOM   1084  CG1 VAL B 138     -17.263 -15.469  -7.775
ATOM   1085  CG2 VAL B 138     -18.230 -13.760  -9.321
ATOM   1086  N   GLY B 138     -19.767 -18.435  -9.098
ATOM   1087  CA  GLY B 139     -20.440 -19.580  -8.515
ATOM   1088  C   GLY B 139     -19.552 -20.667  -7.966
ATOM   1089  O   GLY B 139     -18.323 -20.558  -8.010
ATOM   1090  N   ASN B 139     -20.190 -21.711  -7.411
ATOM   1091  CA  ASN B 140     -19.533 -22.872  -6.808
ATOM   1092  C   ASN B 140     -20.017 -24.162  -7.471
ATOM   1093  O   ASN B 140     -20.955 -24.098  -8.262
ATOM   1094  CB  ASN B 140     -19.739 -22.882  -5.267
ATOM   1095  CG  ASN B 140     -18.708 -22.067  -4.505
ATOM   1096  OD1 ASN B 140     -17.675 -21.675  -5.041
ATOM   1097  ND2 ASN B 140     -18.934 -21.808  -3.224
ATOM   1098  N   ASN B 140     -19.381 -25.324  -7.190
ATOM   1099  CA  ASN B 141     -19.811 -26.619  -7.755
ATOM   1100  C   ASN B 141     -20.979 -27.289  -6.986
ATOM   1101  O   ASN B 141     -21.423 -28.384  -7.360
ATOM   1102  CB  ASN B 141     -18.633 -27.584  -7.916
ATOM   1103  CG  ASN B 141     -18.149 -28.263  -6.653
ATOM   1104  OD1 ASN B 141     -18.120 -27.669  -5.553
ATOM   1105  ND2 ASN B 141     -17.689 -29.499  -6.801
ATOM   1106  N   ILE B 141     -21.461 -26.622  -5.913
ATOM   1107  CA  ILE B 142     -22.565 -27.029  -5.050
ATOM   1108  C   ILE B 142     -23.644 -25.932  -5.130
ATOM   1109  O   ILE B 142     -23.314 -24.750  -4.981
ATOM   1110  CB  ILE B 142     -22.016 -27.262  -3.628
ATOM   1111  CG1 ILE B 142     -21.173 -28.563  -3.582
ATOM   1112  CG2 ILE B 142     -23.120 -27.269  -2.587
ATOM   1113  CD1 ILE B 142     -19.941 -28.514  -2.710
ATOM   1114  N   PRO B 142     -24.921 -26.305  -5.389
ATOM   1115  CA  PRO B 143     -25.988 -25.296  -5.544
ATOM   1116  C   PRO B 143     -26.386 -24.507  -4.308
ATOM   1117  O   PRO B 143     -27.171 -23.551  -4.408
ATOM   1118  CB  PRO B 143     -27.177 -26.136  -6.028
ATOM   1119  CG  PRO B 143     -26.939 -27.470  -5.464
ATOM   1120  CD  PRO B 143     -25.459 -27.665  -5.596
ATOM   1121  N   VAL B 143     -25.887 -24.915  -3.137
ATOM   1122  CA  VAL B 144     -26.254 -24.314  -1.864
ATOM   1123  C   VAL B 144     -25.049 -23.801  -1.076
ATOM   1124  O   VAL B 144     -23.998 -24.439  -1.063
ATOM   1125  CB  VAL B 144     -27.144 -25.287  -1.017
ATOM   1126  CG1 VAL B 144     -28.525 -25.453  -1.639
ATOM   1127  CG2 VAL B 144     -26.473 -26.648  -0.821
ATOM   1128  N   PHE B 144     -25.210 -22.672  -0.385
ATOM   1129  CA  PHE B 145     -24.127 -22.173   0.456
ATOM   1130  C   PHE B 145     -24.395 -22.483   1.929
ATOM   1131  O   PHE B 145     -25.531 -22.824   2.277
ATOM   1132  CB  PHE B 145     -23.824 -20.690   0.207
ATOM   1133  CG  PHE B 145     -22.406 -20.328   0.590
ATOM   1134  CD1 PHE B 145     -21.323 -20.876  -0.083
ATOM   1135  CD2 PHE B 145     -22.153 -19.453   1.635
ATOM   1136  CE1 PHE B 145     -20.013 -20.559   0.289
ATOM   1137  CE2 PHE B 145     -20.844 -19.114   1.983
ATOM   1138  CZ  PHE B 145     -19.786 -19.679   1.316
ATOM   1139  N   PHE B 145     -23.334 -22.451   2.770
ATOM   1140  CA  PHE B 146     -23.398 -22.757   4.194
ATOM   1141  C   PHE B 146     -24.256 -21.785   4.990
ATOM   1142  O   PHE B 146     -25.079 -22.212   5.792
ATOM   1143  CB  PHE B 146     -22.008 -22.745   4.805
ATOM   1144  CG  PHE B 146     -21.039 -23.839   4.436
ATOM   1145  CD1 PHE B 146     -20.949 -24.991   5.202
ATOM   1146  CD2 PHE B 146     -20.124 -23.660   3.409
ATOM   1147  CE1 PHE B 146     -20.007 -25.976   4.902
ATOM   1148  CE2 PHE B 146     -19.181 -24.645   3.111
ATOM   1149  CZ  PHE B 146     -19.121 -25.790   3.862
ATOM   1150  N   ILE B 146     -24.039 -20.482   4.817
ATOM   1151  CA  ILE B 147     -24.737 -19.452   5.608
ATOM   1152  C   ILE B 147     -25.842 -18.684   4.860
ATOM   1153  O   ILE B 147     -25.894 -18.738   3.629
ATOM   1154  CB  ILE B 147     -23.708 -18.565   6.348
ATOM   1155  CG1 ILE B 147     -22.583 -18.136   5.390
ATOM   1156  CG2 ILE B 147     -23.133 -19.309   7.565
ATOM   1157  CD1 ILE B 147     -22.138 -16.761   5.553
ATOM   1158  N   GLN B 147     -26.753 -18.030   5.600
ATOM   1159  CA  GLN B 148     -27.886 -17.292   5.008
ATOM   1160  C   GLN B 148     -27.686 -15.769   4.949
ATOM   1161  O   GLN B 148     -28.361 -15.092   4.161
ATOM   1162  CB  GLN B 148     -29.198 -17.614   5.734
ATOM   1163  CG  GLN B 148     -29.577 -19.079   5.708
ATOM   1164  CD  GLN B 148     -30.721 -19.385   6.635
ATOM   1165  OE1 GLN B 148     -30.693 -19.080   7.836
ATOM   1166  NE2 GLN B 148     -31.738 -20.029   6.098
ATOM   1167  N   ASP B 148     -26.794 -15.231   5.805
ATOM   1168  CA  ASP B 149     -26.511 -13.807   5.861
ATOM   1169  C   ASP B 149     -25.028 -13.605   5.617
ATOM   1170  O   ASP B 149     -24.206 -14.244   6.278
ATOM   1171  CB  ASP B 149     -26.951 -13.226   7.221
ATOM   1172  CG  ASP B 149     -27.224 -11.738   7.220
ATOM   1173  OD1 ASP B 149     -26.400 -10.984   6.666
ATOM   1174  OD2 ASP B 149     -28.238 -11.322   7.806
ATOM   1175  N   ALA B 149     -24.678 -12.698   4.669
ATOM   1176  CA  ALA B 150     -23.287 -12.386   4.306
ATOM   1177  C   ALA B 150     -22.451 -11.892   5.491
ATOM   1178  O   ALA B 150     -21.245 -12.112   5.481
ATOM   1179  CB  ALA B 150     -23.250 -11.376   3.176
ATOM   1180  N   ILE B 150     -23.095 -11.296   6.525
ATOM   1181  CA  ILE B 151     -22.425 -10.820   7.740
ATOM   1182  C   ILE B 151     -21.739 -11.967   8.490
ATOM   1183  O   ILE B 151     -20.793 -11.730   9.224
ATOM   1184  CB  ILE B 151     -23.374  -9.984   8.662
ATOM   1185  CG1 ILE B 151     -22.608  -9.158   9.696
ATOM   1186  CG2 ILE B 151     -24.466 -10.834   9.308
ATOM   1187  CD1 ILE B 151     -23.408  -8.027  10.267
ATOM   1188  N   ARG B 151     -22.205 -13.197   8.288
ATOM   1189  CA  ARG B 152     -21.655 -14.362   8.969
ATOM   1190  C   ARG B 152     -20.479 -14.971   8.224
ATOM   1191  O   ARG B 152     -19.888 -15.927   8.737
ATOM   1192  CB  ARG B 152     -22.748 -15.417   9.220
ATOM   1193  CG  ARG B 152     -23.835 -14.952  10.175
ATOM   1194  CD  ARG B 152     -25.175 -15.593   9.829
ATOM   1195  NE  ARG B 152     -26.205 -15.216  10.788
ATOM   1196  CZ  ARG B 152     -27.347 -15.858  10.948
ATOM   1197  NH1 ARG B 152     -27.636 -16.912  10.192
ATOM   1198  NH2 ARG B 152     -28.214 -15.458  11.865
ATOM   1199  N   PHE B 152     -20.128 -14.442   7.017
ATOM   1200  CA  PHE B 153     -19.037 -14.988   6.201
ATOM   1201  C   PHE B 153     -17.707 -15.088   6.944
ATOM   1202  O   PHE B 153     -17.106 -16.162   6.897
ATOM   1203  CB  PHE B 153     -18.890 -14.263   4.852
ATOM   1204  CG  PHE B 153     -18.033 -15.012   3.849
ATOM   1205  CD1 PHE B 153     -18.501 -16.161   3.231
ATOM   1206  CD2 PHE B 153     -16.761 -14.567   3.530
ATOM   1207  CE1 PHE B 153     -17.724 -16.830   2.282
ATOM   1208  CE2 PHE B 153     -15.987 -15.236   2.585
ATOM   1209  CZ  PHE B 153     -16.477 -16.355   1.962
ATOM   1210  N   PRO B 153     -17.247 -14.038   7.679
ATOM   1211  CA  PRO B 154     -15.988 -14.175   8.415
ATOM   1212  C   PRO B 154     -16.023 -15.319   9.433
ATOM   1213  O   PRO B 154     -15.041 -16.045   9.566
ATOM   1214  CB  PRO B 154     -15.843 -12.809   9.084
ATOM   1215  CG  PRO B 154     -16.592 -11.889   8.235
ATOM   1216  CD  PRO B 154     -17.791 -12.673   7.848
ATOM   1217  N   ASP B 154     -17.175 -15.517  10.096
ATOM   1218  CA  ASP B 155     -17.358 -16.580  11.081
ATOM   1219  C   ASP B 155     -17.147 -17.964  10.467
ATOM   1220  O   ASP B 155     -16.319 -18.728  10.973
ATOM   1221  CB  ASP B 155     -18.706 -16.434  11.813
ATOM   1222  CG  ASP B 155     -18.939 -15.028  12.372
ATOM   1223  OD1 ASP B 155     -18.315 -14.683  13.399
ATOM   1224  OD2 ASP B 155     -19.700 -14.255  11.747
ATOM   1225  N   LEU B 155     -17.809 -18.241   9.323
ATOM   1226  CA  LEU B 156     -17.682 -19.496   8.583
ATOM   1227  C   LEU B 156     -16.222 -19.763   8.119
ATOM   1228  O   LEU B 156     -15.699 -20.862   8.319
ATOM   1229  CB  LEU B 156     -18.647 -19.461   7.384
ATOM   1230  CG  LEU B 156     -18.426 -20.500   6.257
ATOM   1231  CD1 LEU B 156     -18.823 -21.945   6.711
ATOM   1232  CD2 LEU B 156     -19.149 -20.097   4.976
ATOM   1233  N   ILE B 156     -15.583 -18.759   7.498
ATOM   1234  CA  ILE B 157     -14.222 -18.863   6.983
ATOM   1235  C   ILE B 157     -13.197 -19.038   8.093
ATOM   1236  O   ILE B 157     -12.331 -19.913   7.996
ATOM   1237  CB  ILE B 157     -13.891 -17.716   6.016
ATOM   1238  CG1 ILE B 157     -14.825 -17.716   4.788
ATOM   1239  CG2 ILE B 157     -12.418 -17.684   5.618
ATOM   1240  CD1 ILE B 157     -15.163 -19.035   4.118
ATOM   1241  N   HIS B 157     -13.324 -18.255   9.171
ATOM   1242  CA  HIS B 158     -12.435 -18.347  10.327
ATOM   1243  C   HIS B 158     -12.503 -19.739  10.946
ATOM   1244  O   HIS B 158     -11.459 -20.290  11.316
ATOM   1245  CB  HIS B 158     -12.766 -17.259  11.350
ATOM   1246  CG  HIS B 158     -12.163 -15.927  11.022
ATOM   1247  ND1 HIS B 158     -12.501 -14.801  11.729
ATOM   1248  CD2 HIS B 158     -11.239 -15.596  10.087
ATOM   1249  CE1 HIS B 158     -11.790 -13.815  11.205
ATOM   1250  NE2 HIS B 158     -11.034 -14.244  10.194
ATOM   1251  N   SER B 158     -13.710 -20.329  10.964
ATOM   1252  CA  SER B 159     -13.940 -21.660  11.498
ATOM   1253  C   SER B 159     -13.360 -22.793  10.627
ATOM   1254  O   SER B 159     -12.750 -23.721  11.175
ATOM   1255  CB  SER B 159     -15.422 -21.894  11.748
ATOM   1256  OG  SER B 159     -16.093 -22.348  10.587
ATOM   1257  N   VAL B 159     -13.577 -22.736   9.291
ATOM   1258  CA  VAL B 160     -13.085 -23.777   8.380
ATOM   1259  C   VAL B 160     -11.565 -23.724   8.131
ATOM   1260  O   VAL B 160     -10.924 -24.764   7.981
ATOM   1261  CB  VAL B 160     -13.917 -23.952   7.072
ATOM   1262  CG1 VAL B 160     -15.393 -24.243   7.370
ATOM   1263  CG2 VAL B 160     -13.775 -22.753   6.146
ATOM   1264  N   LYS B 160     -10.997 -22.507   8.092
ATOM   1265  CA  LYS B 161      -9.567 -22.299   7.843
ATOM   1266  C   LYS B 161      -8.661 -22.778   9.005
ATOM   1267  O   LYS B 161      -9.184 -23.072  10.086
ATOM   1268  CB  LYS B 161      -9.298 -20.833   7.470
ATOM   1269  CG  LYS B 161      -9.501 -20.585   5.993
ATOM   1270  CD  LYS B 161      -8.879 -19.292   5.541
ATOM   1271  CE  LYS B 161      -9.130 -19.101   4.076
ATOM   1272  NZ  LYS B 161      -8.234 -19.953   3.246
ATOM   1273  N   PRO B 161      -7.309 -22.873   8.813
ATOM   1274  CA  PRO B 162      -6.443 -23.366   9.901
ATOM   1275  C   PRO B 162      -6.571 -22.624  11.230
ATOM   1276  O   PRO B 162      -6.914 -21.436  11.248
ATOM   1277  CB  PRO B 162      -5.034 -23.259   9.313
ATOM   1278  CG  PRO B 162      -5.158 -22.360   8.157
ATOM   1279  CD  PRO B 162      -6.508 -22.619   7.600
ATOM   1280  N   SER B 162      -6.328 -23.343  12.349
ATOM   1281  CA  SER B 163      -6.419 -22.796  13.692
ATOM   1282  C   SER B 163      -5.523 -21.560  13.824
ATOM   1283  O   SER B 163      -4.436 -21.552  13.252
ATOM   1284  CB  SER B 163      -6.048 -23.853  14.722
ATOM   1285  OG  SER B 163      -6.651 -23.585  15.975
ATOM   1286  N   PRO B 163      -5.966 -20.484  14.513
ATOM   1287  CA  PRO B 164      -5.130 -19.268  14.583
ATOM   1288  C   PRO B 164      -3.821 -19.361  15.377
ATOM   1289  O   PRO B 164      -2.918 -18.530  15.162
ATOM   1290  CB  PRO B 164      -6.084 -18.207  15.148
ATOM   1291  CG  PRO B 164      -7.091 -18.964  15.884
ATOM   1292  CD  PRO B 164      -7.256 -20.289  15.206
ATOM   1293  N   ASP B 164      -3.725 -20.339  16.306
ATOM   1294  CA  ASP B 165      -2.537 -20.521  17.141
ATOM   1295  C   ASP B 165      -1.356 -21.184  16.409
ATOM   1296  O   ASP B 165      -0.229 -20.681  16.489
ATOM   1297  CB  ASP B 165      -2.876 -21.274  18.442
ATOM   1298  CG  ASP B 165      -3.605 -22.605  18.285
ATOM   1299  OD1 ASP B 165      -3.945 -22.972  17.136
ATOM   1300  OD2 ASP B 165      -3.853 -23.269  19.321
ATOM   1301  N   ASN B 165      -1.614 -22.297  15.692
ATOM   1302  CA  ASN B 166      -0.566 -23.039  15.002
ATOM   1303  C   ASN B 166      -0.677 -23.074  13.478
ATOM   1304  O   ASN B 166       0.290 -23.486  12.824
ATOM   1305  CB  ASN B 166      -0.453 -24.465  15.574
ATOM   1306  CG  ASN B 166      -1.644 -25.371  15.372
ATOM   1307  OD1 ASN B 166      -2.727 -24.965  14.958
ATOM   1308  ND2 ASN B 166      -1.457 -26.642  15.662
ATOM   1309  N   GLU B 166      -1.835 -22.664  12.920
ATOM   1310  CA  GLU B 167      -2.132 -22.690  11.482
ATOM   1311  C   GLU B 167      -2.219 -24.116  10.913
ATOM   1312  O   GLU B 167      -1.818 -24.374   9.765
ATOM   1313  CB  GLU B 167      -1.244 -21.739  10.643
ATOM   1314  CG  GLU B 167      -2.042 -20.826   9.723
ATOM   1315  CD  GLU B 167      -1.395 -20.461   8.403
ATOM   1316  OE1 GLU B 167      -1.254 -21.353   7.536
ATOM   1317  OE2 GLU B 167      -1.080 -19.262   8.208
ATOM   1318  N   VAL B 167      -2.803 -25.025  11.724
ATOM   1319  CA  VAL B 168      -3.074 -26.436  11.405
ATOM   1320  C   VAL B 168      -4.614 -26.672  11.544
ATOM   1321  O   VAL B 168      -5.197 -26.247  12.549
ATOM   1322  CB  VAL B 168      -2.247 -27.419  12.287
ATOM   1323  CG1 VAL B 168      -2.529 -28.856  11.922
ATOM   1324  CG2 VAL B 168      -0.757 -27.157  12.162
ATOM   1325  N   PRO B 168      -5.290 -27.275  10.538
ATOM   1326  CA  PRO B 169      -4.765 -27.882   9.306
ATOM   1327  C   PRO B 169      -4.919 -27.076   8.016
ATOM   1328  O   PRO B 169      -5.779 -26.195   7.927
ATOM   1329  CB  PRO B 169      -5.555 -29.188   9.231
ATOM   1330  CG  PRO B 169      -6.900 -28.840   9.840
ATOM   1331  CD  PRO B 169      -6.727 -27.569  10.661
ATOM   1332  N   GLN B 169      -4.107 -27.410   6.996
ATOM   1333  CA  GLN B 170      -4.191 -26.771   5.686
ATOM   1334  C   GLN B 170      -5.230 -27.513   4.824
ATOM   1335  O   GLN B 170      -5.332 -28.747   4.910
ATOM   1336  CB  GLN B 170      -2.808 -26.713   5.000
ATOM   1337  CG  GLN B 170      -2.713 -25.803   3.754
ATOM   1338  CD  GLN B 170      -3.059 -24.363   3.989
ATOM   1339  OE1 GLN B 170      -4.056 -23.845   3.471
ATOM   1340  NE2 GLN B 170      -2.268 -23.694   4.807
ATOM   1341  N   ALA B 170      -6.035 -26.743   4.045
ATOM   1342  CA  ALA B 171      -7.076 -27.232   3.134
ATOM   1343  C   ALA B 171      -7.912 -28.433   3.656
ATOM   1344  O   ALA B 171      -8.141 -29.420   2.934
ATOM   1345  CB  ALA B 171      -6.478 -27.541   1.770
ATOM   1346  N   ALA B 171      -8.382 -28.335   4.914
ATOM   1347  CA  ALA B 172      -9.211 -29.365   5.537
ATOM   1348  C   ALA B 172     -10.210 -28.793   6.527
ATOM   1349  O   ALA B 172      -9.948 -27.754   7.135
ATOM   1350  CB  ALA B 172      -8.334 -30.408   6.220
ATOM   1351  N   THR B 172     -11.336 -29.500   6.704
ATOM   1352  CA  THR B 173     -12.400 -29.146   7.649
ATOM   1353  C   THR B 173     -12.451 -30.136   8.840
ATOM   1354  O   THR B 173     -13.331 -30.023   9.688
ATOM   1355  CB  THR B 173     -13.748 -28.974   6.933
ATOM   1356  OG1 THR B 173     -13.917 -30.010   5.955
ATOM   1357  CG2 THR B 173     -13.887 -27.612   6.286
ATOM   1358  N   ALA B 173     -11.470 -31.072   8.919
ATOM   1359  CA  ALA B 174     -11.370 -32.077   9.976
ATOM   1360  C   ALA B 174     -10.689 -31.523  11.247
ATOM   1361  O   ALA B 174      -9.555 -31.909  11.584
ATOM   1362  CB  ALA B 174     -10.652 -33.310   9.447
ATOM   1363  N   HIS B 174     -11.392 -30.609  11.956
ATOM   1364  CA  HIS B 175     -10.900 -29.967  13.191
ATOM   1365  C   HIS B 175     -12.015 -29.341  14.006
ATOM   1366  O   HIS B 175     -13.045 -28.954  13.449
ATOM   1367  CB  HIS B 175      -9.733 -28.975  12.943
ATOM   1368  CG  HIS B 175     -10.017 -27.906  11.925
ATOM   1369  ND1 HIS B 175     -10.066 -26.568  12.277
ATOM   1370  CD2 HIS B 175     -10.242 -28.013  10.592
ATOM   1371  CE1 HIS B 175     -10.327 -25.914  11.155
ATOM   1372  NE2 HIS B 175     -10.447 -26.745  10.118
ATOM   1373  N   ASP B 175     -11.805 -29.261  15.337
ATOM   1374  CA  ASP B 176     -12.758 -28.757  16.336
ATOM   1375  C   ASP B 176     -13.531 -27.516  15.891
ATOM   1376  O   ASP B 176     -14.757 -27.565  15.870
ATOM   1377  CB  ASP B 176     -12.066 -28.488  17.690
ATOM   1378  CG  ASP B 176     -11.602 -29.701  18.475
ATOM   1379  OD1 ASP B 176     -11.008 -30.625  17.853
ATOM   1380  OD2 ASP B 176     -11.713 -29.674  19.727
ATOM   1381  N   SER B 176     -12.814 -26.427  15.521
ATOM   1382  CA  SER B 177     -13.403 -25.151  15.111
ATOM   1383  C   SER B 177     -14.423 -25.262  13.983
ATOM   1384  O   SER B 177     -15.531 -24.752  14.132
ATOM   1385  CB  SER B 177     -12.316 -24.137  14.776
ATOM   1386  OG  SER B 177     -11.427 -24.588  13.765
ATOM   1387  N   ALA B 177     -14.080 -25.965  12.880
ATOM   1388  CA  ALA B 178     -14.981 -26.164  11.741
ATOM   1389  C   ALA B 178     -16.235 -26.923  12.153
ATOM   1390  O   ALA B 178     -17.336 -26.472  11.862
ATOM   1391  CB  ALA B 178     -14.268 -26.883  10.620
ATOM   1392  N   TRP B 178     -16.075 -28.017  12.913
ATOM   1393  CA  TRP B 179     -17.215 -28.817  13.375
ATOM   1394  C   TRP B 179     -18.024 -28.215  14.514
ATOM   1395  O   TRP B 179     -19.176 -28.614  14.709
ATOM   1396  CB  TRP B 179     -16.846 -30.276  13.606
ATOM   1397  CG  TRP B 179     -16.560 -30.974  12.323
ATOM   1398  CD1 TRP B 179     -15.368 -31.029  11.668
ATOM   1399  CD2 TRP B 179     -17.506 -31.652  11.494
ATOM   1400  NE1 TRP B 179     -15.504 -31.730  10.497
ATOM   1401  CE2 TRP B 179     -16.808 -32.131  10.363
ATOM   1402  CE3 TRP B 179     -18.870 -31.952  11.619
ATOM   1403  CZ2 TRP B 179     -17.432 -32.867   9.351
ATOM   1404  CZ3 TRP B 179     -19.481 -32.698  10.623
ATOM   1405  CH2 TRP B 179     -18.754 -33.151   9.509
ATOM   1406  N   ASP B 179     -17.459 -27.226  15.223
ATOM   1407  CA  ASP B 180     -18.194 -26.501  16.253
ATOM   1408  C   ASP B 180     -19.177 -25.568  15.535
ATOM   1409  O   ASP B 180     -20.333 -25.479  15.945
ATOM   1410  CB  ASP B 180     -17.249 -25.699  17.170
ATOM   1411  CG  ASP B 180     -17.909 -24.855  18.252
ATOM   1412  OD1 ASP B 180     -19.095 -25.136  18.608
ATOM   1413  OD2 ASP B 180     -17.233 -23.950  18.786
ATOM   1414  N   PHE B 180     -18.723 -24.908  14.448
ATOM   1415  CA  PHE B 181     -19.540 -23.979  13.675
ATOM   1416  C   PHE B 181     -20.745 -24.675  13.046
ATOM   1417  O   PHE B 181     -21.849 -24.154  13.169
ATOM   1418  CB  PHE B 181     -18.691 -23.234  12.624
ATOM   1419  CG  PHE B 181     -19.431 -22.151  11.869
ATOM   1420  CD1 PHE B 181     -19.642 -20.898  12.440
ATOM   1421  CD2 PHE B 181     -19.916 -22.380  10.591
ATOM   1422  CE1 PHE B 181     -20.343 -19.895  11.753
ATOM   1423  CE2 PHE B 181     -20.614 -21.373   9.904
ATOM   1424  CZ  PHE B 181     -20.831 -20.145  10.494
ATOM   1425  N   PHE B 181     -20.549 -25.868  12.426
ATOM   1426  CA  PHE B 182     -21.631 -26.624  11.781
ATOM   1427  C   PHE B 182     -22.683 -27.055  12.789
ATOM   1428  O   PHE B 182     -23.880 -26.925  12.513
ATOM   1429  CB  PHE B 182     -21.093 -27.825  11.005
ATOM   1430  CG  PHE B 182     -19.951 -27.571  10.044
ATOM   1431  CD1 PHE B 182     -19.935 -26.440   9.234
ATOM   1432  CD2 PHE B 182     -18.921 -28.493   9.906
ATOM   1433  CE1 PHE B 182     -18.889 -26.224   8.327
ATOM   1434  CE2 PHE B 182     -17.877 -28.269   8.999
ATOM   1435  CZ  PHE B 182     -17.864 -27.139   8.218
ATOM   1436  N   SER B 182     -22.235 -27.517  13.974
ATOM   1437  CA  SER B 183     -23.117 -27.922  15.073
ATOM   1438  C   SER B 183     -23.814 -26.714  15.742
ATOM   1439  O   SER B 183     -24.881 -26.891  16.335
ATOM   1440  CB  SER B 183     -22.335 -28.736  16.106
ATOM   1441  OG  SER B 183     -21.266 -28.010  16.679
ATOM   1442  N   SER B 183     -23.223 -25.496  15.638
ATOM   1443  CA  SER B 184     -23.778 -24.265  16.212
ATOM   1444  C   SER B 184     -24.605 -23.454  15.210
ATOM   1445  O   SER B 184     -25.530 -22.755  15.621
ATOM   1446  CB  SER B 184     -22.682 -23.403  16.822
ATOM   1447  OG  SER B 184     -21.946 -24.129  17.788
ATOM   1448  N   GLN B 184     -24.285 -23.557  13.908
ATOM   1449  CA  GLN B 185     -25.005 -22.899  12.819
ATOM   1450  C   GLN B 185     -25.630 -23.989  11.920
ATOM   1451  O   GLN B 185     -24.990 -24.408  10.946
ATOM   1452  CB  GLN B 185     -24.073 -21.960  12.030
ATOM   1453  CG  GLN B 185     -24.793 -21.037  11.048
ATOM   1454  CD  GLN B 185     -25.591 -19.953  11.734
ATOM   1455  OE1 GLN B 185     -26.801 -20.088  11.974
ATOM   1456  NE2 GLN B 185     -24.928 -18.847  12.054
ATOM   1457  N   PRO B 185     -26.869 -24.469  12.263
ATOM   1458  CA  PRO B 186     -27.496 -25.559  11.486
ATOM   1459  C   PRO B 186     -27.781 -25.285  10.014
ATOM   1460  O   PRO B 186     -28.056 -26.233   9.271
ATOM   1461  CB  PRO B 186     -28.771 -25.868  12.269
ATOM   1462  CG  PRO B 186     -28.528 -25.338  13.630
ATOM   1463  CD  PRO B 186     -27.711 -24.104  13.419
ATOM   1464  N   SER B 186     -27.679 -24.011   9.579
ATOM   1465  CA  SER B 187     -27.830 -23.616   8.178
ATOM   1466  C   SER B 187     -26.732 -24.285   7.335
ATOM   1467  O   SER B 187     -26.985 -24.683   6.199
ATOM   1468  CB  SER B 187     -27.775 -22.093   8.038
ATOM   1469  OG  SER B 187     -26.467 -21.538   8.124
ATOM   1470  N   ALA B 187     -25.526 -24.449   7.931
ATOM   1471  CA  ALA B 188     -24.327 -25.041   7.327
ATOM   1472  C   ALA B 188     -24.440 -26.528   6.993
ATOM   1473  O   ALA B 188     -23.574 -27.067   6.297
ATOM   1474  CB  ALA B 188     -23.126 -24.799   8.225
ATOM   1475  N   LEU B 188     -25.489 -27.199   7.469
ATOM   1476  CA  LEU B 189     -25.675 -28.644   7.267
ATOM   1477  C   LEU B 189     -25.923 -29.133   5.844
ATOM   1478  O   LEU B 189     -25.529 -30.252   5.551
ATOM   1479  CB  LEU B 189     -26.704 -29.238   8.243
ATOM   1480  CG  LEU B 189     -26.342 -29.175   9.740
ATOM   1481  CD1 LEU B 189     -27.578 -29.367  10.592
ATOM   1482  CD2 LEU B 189     -25.248 -30.193  10.116
ATOM   1483  N   HIS B 189     -26.544 -28.329   4.963
ATOM   1484  CA  HIS B 190     -26.799 -28.763   3.585
ATOM   1485  C   HIS B 190     -25.480 -28.855   2.762
ATOM   1486  O   HIS B 190     -25.144 -29.931   2.247
ATOM   1487  CB  HIS B 190     -27.853 -27.862   2.905
ATOM   1488  CG  HIS B 190     -28.467 -28.425   1.648
ATOM   1489  ND1 HIS B 190     -29.568 -27.825   1.059
ATOM   1490  CD2 HIS B 190     -28.116 -29.506   0.902
ATOM   1491  CE1 HIS B 190     -29.834 -28.542  -0.020
ATOM   1492  NE2 HIS B 190     -28.987 -29.561  -0.156
ATOM   1493  N   THR B 190     -24.723 -27.748   2.697
ATOM   1494  CA  THR B 191     -23.457 -27.668   1.993
ATOM   1495  C   THR B 191     -22.484 -28.699   2.547
ATOM   1496  O   THR B 191     -21.728 -29.287   1.763
ATOM   1497  CB  THR B 191     -22.908 -26.235   2.028
ATOM   1498  OG1 THR B 191     -23.980 -25.339   1.750
ATOM   1499  CG2 THR B 191     -21.777 -26.001   1.022
ATOM   1500  N   LEU B 191     -22.530 -28.954   3.881
ATOM   1501  CA  LEU B 192     -21.701 -29.980   4.523
ATOM   1502  C   LEU B 192     -21.950 -31.317   3.832
ATOM   1503  O   LEU B 192     -20.994 -31.922   3.360
ATOM   1504  CB  LEU B 192     -22.056 -30.116   6.004
ATOM   1505  CG  LEU B 192     -20.934 -30.101   7.053
ATOM   1506  CD1 LEU B 192     -21.445 -30.610   8.376
ATOM   1507  CD2 LEU B 192     -19.749 -30.942   6.645
ATOM   1508  N   PHE B 192     -23.237 -31.742   3.704
ATOM   1509  CA  PHE B 193     -23.615 -33.005   3.049
ATOM   1510  C   PHE B 193     -23.092 -33.079   1.615
ATOM   1511  O   PHE B 193     -22.634 -34.136   1.188
ATOM   1512  CB  PHE B 193     -25.140 -33.238   3.117
ATOM   1513  CG  PHE B 193     -25.617 -33.982   4.347
ATOM   1514  CD1 PHE B 193     -25.482 -33.429   5.611
ATOM   1515  CD2 PHE B 193     -26.212 -35.234   4.236
ATOM   1516  CE1 PHE B 193     -25.917 -34.122   6.745
ATOM   1517  CE2 PHE B 193     -26.650 -35.923   5.372
ATOM   1518  CZ  PHE B 193     -26.491 -35.367   6.619
ATOM   1519  N   TRP B 193     -23.109 -31.936   0.899
ATOM   1520  CA  TRP B 194     -22.603 -31.820  -0.467
ATOM   1521  C   TRP B 194     -21.089 -31.943  -0.471
ATOM   1522  O   TRP B 194     -20.551 -32.688  -1.290
ATOM   1523  CB  TRP B 194     -23.029 -30.485  -1.084
ATOM   1524  CG  TRP B 194     -24.417 -30.484  -1.647
ATOM   1525  CD1 TRP B 194     -25.569 -30.159  -0.994
ATOM   1526  CD2 TRP B 194     -24.789 -30.796  -2.993
ATOM   1527  NE1 TRP B 194     -26.645 -30.264  -1.846
ATOM   1528  CE2 TRP B 194     -26.198 -30.666  -3.076
ATOM   1529  CE3 TRP B 194     -24.074 -31.196  -4.131
ATOM   1530  CZ2 TRP B 194     -26.906 -30.918  -4.257
ATOM   1531  CZ3 TRP B 194     -24.779 -31.441  -5.302
ATOM   1532  CH2 TRP B 194     -26.178 -31.295  -5.354
ATOM   1533  N   ALA B 194     -20.400 -31.230   0.463
ATOM   1534  CA  ALA B 195     -18.931 -31.254   0.626
ATOM   1535  C   ALA B 195     -18.437 -32.628   1.060
ATOM   1536  O   ALA B 195     -17.332 -33.020   0.683
ATOM   1537  CB  ALA B 195     -18.500 -30.219   1.641
ATOM   1538  N   MET B 195     -19.254 -33.355   1.853
ATOM   1539  CA  MET B 196     -18.927 -34.684   2.344
ATOM   1540  C   MET B 196     -19.132 -35.726   1.263
ATOM   1541  O   MET B 196     -18.587 -36.822   1.383
ATOM   1542  CB  MET B 196     -19.712 -35.018   3.618
ATOM   1543  CG  MET B 196     -19.308 -34.196   4.811
ATOM   1544  SD  MET B 196     -17.535 -34.295   5.217
ATOM   1545  CE  MET B 196     -17.018 -32.602   4.804
ATOM   1546  N   SER B 196     -19.869 -35.378   0.187
ATOM   1547  CA  SER B 197     -20.119 -36.278  -0.945
ATOM   1548  C   SER B 197     -19.001 -36.144  -2.024
ATOM   1549  O   SER B 197     -17.962 -35.521  -1.766
ATOM   1550  CB  SER B 197     -21.508 -36.029  -1.527
ATOM   1551  OG  SER B 197     -21.542 -34.970  -2.473
ATOM   1552  N   GLY B 197     -19.246 -36.727  -3.205
ATOM   1553  CA  GLY B 198     -18.350 -36.675  -4.357
ATOM   1554  C   GLY B 198     -18.089 -35.261  -4.848
ATOM   1555  O   GLY B 198     -17.023 -34.978  -5.395
ATOM   1556  N   ASN B 198     -19.054 -34.341  -4.602
ATOM   1557  CA  ASN B 199     -18.944 -32.927  -4.959
ATOM   1558  C   ASN B 199     -17.753 -32.258  -4.245
ATOM   1559  O   ASN B 199     -17.181 -31.297  -4.770
ATOM   1560  CB  ASN B 199     -20.250 -32.202  -4.683
ATOM   1561  CG  ASN B 199     -21.237 -32.304  -5.816
ATOM   1562  OD1 ASN B 199     -21.882 -33.346  -6.055
ATOM   1563  ND2 ASN B 199     -21.381 -31.205  -6.533
ATOM   1564  N   GLY B 199     -17.358 -32.819  -3.100
ATOM   1565  CA  GLY B 200     -16.242 -32.334  -2.302
ATOM   1566  C   GLY B 200     -14.879 -32.738  -2.807
ATOM   1567  O   GLY B 200     -13.899 -32.034  -2.562
ATOM   1568  N   ILE B 200     -14.802 -33.890  -3.488
ATOM   1569  CA  ILE B 201     -13.555 -34.427  -4.062
ATOM   1570  C   ILE B 201     -13.751 -34.826  -5.551
ATOM   1571  O   ILE B 201     -13.700 -36.017  -5.866
ATOM   1572  CB  ILE B 201     -12.936 -35.565  -3.174
ATOM   1573  CG1 ILE B 201     -14.032 -36.517  -2.611
ATOM   1574  CG2 ILE B 201     -12.071 -34.985  -2.047
ATOM   1575  CD1 ILE B 201     -13.677 -37.920  -2.568
ATOM   1576  N   PRO B 201     -14.001 -33.863  -6.486
ATOM   1577  CA  PRO B 202     -14.215 -34.238  -7.896
ATOM   1578  C   PRO B 202     -12.954 -34.679  -8.632
ATOM   1579  O   PRO B 202     -11.833 -34.357  -8.200
ATOM   1580  CB  PRO B 202     -14.785 -32.954  -8.507
ATOM   1581  CG  PRO B 202     -14.145 -31.869  -7.730
ATOM   1582  CD  PRO B 202     -14.125 -32.398  -6.323
ATOM   1583  N   ARG B 202     -13.139 -35.405  -9.748
ATOM   1584  CA  ARG B 203     -12.033 -35.917 -10.567
ATOM   1585  C   ARG B 203     -11.241 -34.788 -11.246
ATOM   1586  O   ARG B 203     -10.003 -34.822 -11.272
ATOM   1587  CB  ARG B 203     -12.529 -36.979 -11.574
ATOM   1588  CG  ARG B 203     -11.756 -37.049 -12.884
ATOM   1589  CD  ARG B 203     -10.482 -37.893 -12.753
ATOM   1590  NE  ARG B 203      -9.797 -38.037 -14.039
ATOM   1591  CZ  ARG B 203      -8.889 -37.185 -14.502
ATOM   1592  NH1 ARG B 203      -8.541 -36.126 -13.788
ATOM   1593  NH2 ARG B 203      -8.332 -37.379 -15.687
ATOM   1594  N   SER B 203     -11.970 -33.782 -11.782
ATOM   1595  CA  SER B 204     -11.365 -32.636 -12.467
ATOM   1596  C   SER B 204     -12.305 -31.444 -12.498
ATOM   1597  O   SER B 204     -13.512 -31.583 -12.242
ATOM   1598  CB  SER B 204     -10.979 -33.009 -13.892
ATOM   1599  OG  SER B 204     -12.015 -32.741 -14.821
ATOM   1600  N   TYR B 204     -11.748 -30.269 -12.866
ATOM   1601  CA  TYR B 205     -12.502 -29.019 -13.019
ATOM   1602  C   TYR B 205     -13.520 -29.168 -14.183
ATOM   1603  O   TYR B 205     -14.599 -28.593 -14.130
ATOM   1604  CB  TYR B 205     -11.553 -27.828 -13.288
ATOM   1605  CG  TYR B 205     -10.607 -27.434 -12.172
ATOM   1606  CD1 TYR B 205     -11.005 -27.495 -10.834
ATOM   1607  CD2 TYR B 205      -9.363 -26.869 -12.453
ATOM   1608  CE1 TYR B 205     -10.168 -27.057  -9.810
ATOM   1609  CE2 TYR B 205      -8.520 -26.421 -11.439
ATOM   1610  CZ  TYR B 205      -8.925 -26.516 -10.118
ATOM   1611  OH  TYR B 205      -8.087 -26.112  -9.106
ATOM   1612  N   ARG B 205     -13.161 -29.975 -15.215
ATOM   1613  CA  ARG B 206     -13.951 -30.240 -16.423
ATOM   1614  C   ARG B 206     -15.133 -31.170 -16.152
ATOM   1615  O   ARG B 206     -16.126 -31.104 -16.874
ATOM   1616  CB  ARG B 206     -13.058 -30.834 -17.519
ATOM   1617  CG  ARG B 206     -11.768 -30.059 -17.776
ATOM   1618  CD  ARG B 206     -10.903 -30.696 -18.843
ATOM   1619  NE  ARG B 206     -10.265 -31.922 -18.370
ATOM   1620  CZ  ARG B 206     -10.660 -33.146 -18.696
ATOM   1621  NH1 ARG B 206     -11.698 -33.323 -19.506
ATOM   1622  NH2 ARG B 206     -10.027 -34.205 -18.208
ATOM   1623  N   HIS B 206     -15.012 -32.049 -15.131
ATOM   1624  CA  HIS B 207     -16.041 -33.003 -14.704
ATOM   1625  C   HIS B 207     -16.824 -32.456 -13.492
ATOM   1626  O   HIS B 207     -17.147 -33.197 -12.556
ATOM   1627  CB  HIS B 207     -15.403 -34.361 -14.377
ATOM   1628  CG  HIS B 207     -14.692 -34.975 -15.534
ATOM   1629  ND1 HIS B 207     -13.316 -34.939 -15.632
ATOM   1630  CD2 HIS B 207     -15.196 -35.607 -16.619
ATOM   1631  CE1 HIS B 207     -13.024 -35.547 -16.774
ATOM   1632  NE2 HIS B 207     -14.126 -35.970 -17.401
ATOM   1633  N   MET B 207     -17.133 -31.148 -13.530
ATOM   1634  CA  MET B 208     -17.843 -30.416 -12.486
ATOM   1635  C   MET B 208     -19.032 -29.732 -13.056
ATOM   1636  O   MET B 208     -18.990 -29.229 -14.179
ATOM   1637  CB  MET B 208     -16.964 -29.302 -11.882
ATOM   1638  CG  MET B 208     -15.883 -29.774 -10.951
ATOM   1639  SD  MET B 208     -15.601 -28.551  -9.650
ATOM   1640  CE  MET B 208     -14.857 -27.231 -10.573
ATOM   1641  N   ASP B 208     -20.074 -29.630 -12.237
ATOM   1642  CA  ASP B 209     -21.263 -28.867 -12.548
ATOM   1643  C   ASP B 209     -21.097 -27.582 -11.722
ATOM   1644  O   ASP B 209     -20.589 -27.632 -10.596
ATOM   1645  CB  ASP B 209     -22.519 -29.642 -12.155
ATOM   1646  CG  ASP B 209     -23.488 -29.885 -13.299
ATOM   1647  OD1 ASP B 209     -23.142 -30.659 -14.224
ATOM   1648  OD2 ASP B 209     -24.607 -29.338 -13.249
ATOM   1649  N   GLY B 209     -21.450 -26.442 -12.303
ATOM   1650  CA  GLY B 210     -21.329 -25.154 -11.625
ATOM   1651  C   GLY B 210     -22.689 -24.564 -11.354
ATOM   1652  O   GLY B 210     -23.630 -24.815 -12.112
ATOM   1653  N   PHE B 210     -22.814 -23.805 -10.266
ATOM   1654  CA  PHE B 211     -24.076 -23.201  -9.844
ATOM   1655  C   PHE B 211     -23.873 -21.769  -9.391
ATOM   1656  O   PHE B 211     -22.943 -21.513  -8.644
ATOM   1657  CB  PHE B 211     -24.696 -24.024  -8.696
ATOM   1658  CG  PHE B 211     -24.998 -25.454  -9.047
ATOM   1659  CD1 PHE B 211     -26.160 -25.789  -9.728
ATOM   1660  CD2 PHE B 211     -24.091 -26.463  -8.750
ATOM   1661  CE1 PHE B 211     -26.400 -27.105 -10.107
ATOM   1662  CE2 PHE B 211     -24.339 -27.781  -9.114
ATOM   1663  CZ  PHE B 211     -25.492 -28.090  -9.801
ATOM   1664  N   GLY B 211     -24.750 -20.859  -9.814
ATOM   1665  CA  GLY B 212     -24.699 -19.458  -9.409
ATOM   1666  C   GLY B 212     -25.185 -19.247  -7.978
ATOM   1667  O   GLY B 212     -24.968 -18.164  -7.412
ATOM   1668  N   ILE B 212     -25.858 -20.298  -7.384
ATOM   1669  CA  ILE B 213     -26.394 -20.371  -6.014
ATOM   1670  C   ILE B 213     -27.556 -19.413  -5.771
ATOM   1671  O   ILE B 213     -28.682 -19.864  -5.526
ATOM   1672  CB  ILE B 213     -25.326 -20.334  -4.872
ATOM   1673  CG1 ILE B 213     -24.449 -21.572  -4.910
ATOM   1674  CG2 ILE B 213     -25.955 -20.239  -3.491
ATOM   1675  CD1 ILE B 213     -23.049 -21.322  -5.258
ATOM   1676  N   HIS B 213     -27.290 -18.096  -5.790
ATOM   1677  CA  HIS B 214     -28.343 -17.118  -5.513
ATOM   1678  C   HIS B 214     -29.434 -17.150  -6.544
ATOM   1679  O   HIS B 214     -29.261 -17.701  -7.626
ATOM   1680  CB  HIS B 214     -27.770 -15.698  -5.444
ATOM   1681  CG  HIS B 214     -26.613 -15.584  -4.513
ATOM   1682  ND1 HIS B 214     -26.789 -15.608  -3.137
ATOM   1683  CD2 HIS B 214     -25.293 -15.482  -4.790
ATOM   1684  CE1 HIS B 214     -25.573 -15.493  -2.628
ATOM   1685  NE2 HIS B 214     -24.643 -15.418  -3.586
ATOM   1686  N   THR B 214     -30.565 -16.570  -6.204
ATOM   1687  CA  THR B 215     -31.615 -16.370  -7.169
ATOM   1688  C   THR B 215     -31.337 -14.963  -7.693
ATOM   1689  O   THR B 215     -30.932 -14.089  -6.921
ATOM   1690  CB  THR B 215     -32.991 -16.522  -6.524
ATOM   1691  OG1 THR B 215     -33.015 -17.764  -5.820
ATOM   1692  CG2 THR B 215     -34.132 -16.479  -7.540
ATOM   1693  N   PHE B 215     -31.469 -14.778  -9.009
ATOM   1694  CA  PHE B 216     -31.254 -13.502  -9.673
ATOM   1695  C   PHE B 216     -32.522 -13.117 -10.421
ATOM   1696  O   PHE B 216     -33.508 -13.846 -10.364
ATOM   1697  CB  PHE B 216     -30.054 -13.604 -10.627
ATOM   1698  CG  PHE B 216     -28.708 -13.573  -9.934
ATOM   1699  CD1 PHE B 216     -28.108 -12.369  -9.602
ATOM   1700  CD2 PHE B 216     -28.020 -14.752  -9.665
ATOM   1701  CE1 PHE B 216     -26.865 -12.347  -8.979
ATOM   1702  CE2 PHE B 216     -26.766 -14.726  -9.052
ATOM   1703  CZ  PHE B 216     -26.201 -13.525  -8.716
ATOM   1704  N   ARG B 216     -32.511 -11.971 -11.098
ATOM   1705  CA  ARG B 217     -33.638 -11.519 -11.903
ATOM   1706  C   ARG B 217     -33.155 -11.279 -13.338
ATOM   1707  O   ARG B 217     -31.990 -10.886 -13.557
ATOM   1708  CB  ARG B 217     -34.291 -10.262 -11.309
ATOM   1709  CG  ARG B 217     -35.223 -10.535 -10.124
ATOM   1710  CD  ARG B 217     -35.878  -9.269  -9.610
ATOM   1711  NE  ARG B 217     -36.858  -9.501  -8.542
ATOM   1712  CZ  ARG B 217     -36.606  -9.397  -7.231
ATOM   1713  NH1 ARG B 217     -35.379  -9.116  -6.802
ATOM   1714  NH2 ARG B 217     -37.577  -9.578  -6.345
ATOM   1715  N   LEU B 217     -34.039 -11.579 -14.323
ATOM   1716  CA  LEU B 218     -33.763 -11.359 -15.744
ATOM   1717  C   LEU B 218     -34.751 -10.334 -16.268
ATOM   1718  O   LEU B 218     -35.926 -10.637 -16.457
ATOM   1719  CB  LEU B 218     -33.801 -12.651 -16.566
ATOM   1720  CG  LEU B 218     -32.656 -13.643 -16.372
ATOM   1721  CD1 LEU B 218     -32.863 -14.853 -17.224
ATOM   1722  CD2 LEU B 218     -31.310 -13.041 -16.731
ATOM   1723  N   VAL B 218     -34.284  -9.089 -16.421
ATOM   1724  CA  VAL B 219     -35.114  -7.978 -16.874
ATOM   1725  C   VAL B 219     -35.150  -7.819 -18.409
ATOM   1726  O   VAL B 219     -34.120  -7.880 -19.085
ATOM   1727  CB  VAL B 219     -34.837  -6.662 -16.082
ATOM   1728  CG1 VAL B 219     -33.617  -5.898 -16.591
ATOM   1729  CG2 VAL B 219     -36.069  -5.761 -16.022
ATOM   1730  N   THR B 219     -36.352  -7.670 -18.946
ATOM   1731  CA  THR B 220     -36.570  -7.450 -20.368
ATOM   1732  C   THR B 220     -36.456  -5.933 -20.598
ATOM   1733  O   THR B 220     -36.406  -5.169 -19.624
ATOM   1734  CB  THR B 220     -37.951  -8.025 -20.802
ATOM   1735  OG1 THR B 220     -38.984  -7.349 -20.089
ATOM   1736  CG2 THR B 220     -38.088  -9.535 -20.543
ATOM   1737  N   GLU B 220     -36.451  -5.504 -21.874
ATOM   1738  CA  GLU B 221     -36.354  -4.101 -22.290
ATOM   1739  C   GLU B 221     -37.449  -3.240 -21.647
ATOM   1740  O   GLU B 221     -37.186  -2.107 -21.232
ATOM   1741  CB  GLU B 221     -36.457  -3.995 -23.825
ATOM   1742  CG  GLU B 221     -35.337  -4.684 -24.598
ATOM   1743  CD  GLU B 221     -34.171  -3.814 -25.038
ATOM   1744  OE1 GLU B 221     -33.724  -2.957 -24.241
ATOM   1745  OE2 GLU B 221     -33.659  -4.036 -26.159
ATOM   1746  N   ASP B 221     -38.673  -3.808 -21.568
ATOM   1747  CA  ASP B 222     -39.891  -3.205 -21.031
[truncated: 1,996,194 more chars]
