# Supplementary material for: Catalases in the pathogenesis of Sporothrix schenckii research
Source: PeerJ. 2022 Dec 7;10:e14478. doi: 10.7717/peerj.14478 (PMC9745942; doi:10.7717/peerj.14478)
Supplement: Supplemental Information 3 — Sequences and PDB files used in this study. [file peerj-10-14478-s003.zip › Raw data/Cat1 SS/Ss Cat1.pdb]

ATOM      1  N   MET A   1     -15.924   7.305 -27.886  1.00 26.88           N  
ATOM      2  H   MET A   1     -16.372   6.556 -27.376  1.00 26.88           H  
ATOM      3  H2  MET A   1     -15.726   8.056 -27.240  1.00 26.88           H  
ATOM      4  H3  MET A   1     -16.545   7.638 -28.609  1.00 26.88           H  
ATOM      5  CA  MET A   1     -14.656   6.829 -28.472  1.00 26.88           C  
ATOM      6  HA  MET A   1     -14.836   5.987 -29.140  1.00 26.88           H  
ATOM      7  C   MET A   1     -13.789   6.343 -27.324  1.00 26.88           C  
ATOM      8  CB  MET A   1     -13.931   7.942 -29.259  1.00 26.88           C  
ATOM      9  HB2 MET A   1     -13.758   8.797 -28.606  1.00 26.88           H  
ATOM     10  HB3 MET A   1     -12.961   7.559 -29.576  1.00 26.88           H  
ATOM     11  O   MET A   1     -13.037   7.127 -26.769  1.00 26.88           O  
ATOM     12  CG  MET A   1     -14.672   8.438 -30.504  1.00 26.88           C  
ATOM     13  HG2 MET A   1     -14.872   7.599 -31.170  1.00 26.88           H  
ATOM     14  HG3 MET A   1     -15.621   8.879 -30.199  1.00 26.88           H  
ATOM     15  SD  MET A   1     -13.714   9.683 -31.408  1.00 26.88           S  
ATOM     16  CE  MET A   1     -15.009  10.863 -31.870  1.00 26.88           C  
ATOM     17  HE1 MET A   1     -14.565  11.676 -32.445  1.00 26.88           H  
ATOM     18  HE2 MET A   1     -15.762  10.364 -32.480  1.00 26.88           H  
ATOM     19  HE3 MET A   1     -15.473  11.272 -30.973  1.00 26.88           H  
ATOM     20  N   THR A   2     -13.962   5.100 -26.880  1.00 34.22           N  
ATOM     21  H   THR A   2     -14.586   4.451 -27.337  1.00 34.22           H  
ATOM     22  CA  THR A   2     -12.930   4.444 -26.068  1.00 34.22           C  
ATOM     23  HA  THR A   2     -12.599   5.089 -25.253  1.00 34.22           H  
ATOM     24  C   THR A   2     -11.761   4.200 -27.015  1.00 34.22           C  
ATOM     25  CB  THR A   2     -13.464   3.122 -25.483  1.00 34.22           C  
ATOM     26  HB  THR A   2     -12.636   2.509 -25.125  1.00 34.22           H  
ATOM     27  O   THR A   2     -11.978   3.624 -28.082  1.00 34.22           O  
ATOM     28  CG2 THR A   2     -14.432   3.388 -24.329  1.00 34.22           C  
ATOM     29 HG21 THR A   2     -13.919   3.932 -23.535  1.00 34.22           H  
ATOM     30 HG22 THR A   2     -15.290   3.966 -24.673  1.00 34.22           H  
ATOM     31 HG23 THR A   2     -14.782   2.437 -23.929  1.00 34.22           H  
ATOM     32  OG1 THR A   2     -14.201   2.422 -26.464  1.00 34.22           O  
ATOM     33  HG1 THR A   2     -13.578   1.886 -26.961  1.00 34.22           H  
ATOM     34  N   SER A   3     -10.558   4.692 -26.710  1.00 44.76           N  
ATOM     35  H   SER A   3     -10.400   5.136 -25.817  1.00 44.76           H  
ATOM     36  CA  SER A   3      -9.364   4.185 -27.389  1.00 44.76           C  
ATOM     37  HA  SER A   3      -9.395   4.468 -28.441  1.00 44.76           H  
ATOM     38  C   SER A   3      -9.417   2.658 -27.284  1.00 44.76           C  
ATOM     39  CB  SER A   3      -8.081   4.763 -26.765  1.00 44.76           C  
ATOM     40  HB2 SER A   3      -7.219   4.216 -27.146  1.00 44.76           H  
ATOM     41  HB3 SER A   3      -7.983   5.808 -27.059  1.00 44.76           H  
ATOM     42  O   SER A   3      -9.703   2.126 -26.210  1.00 44.76           O  
ATOM     43  OG  SER A   3      -8.098   4.692 -25.353  1.00 44.76           O  
ATOM     44  HG  SER A   3      -7.211   4.869 -25.030  1.00 44.76           H  
ATOM     45  N   ALA A   4      -9.309   1.957 -28.416  1.00 64.84           N  
ATOM     46  H   ALA A   4      -9.108   2.432 -29.284  1.00 64.84           H  
ATOM     47  CA  ALA A   4      -9.411   0.502 -28.436  1.00 64.84           C  
ATOM     48  HA  ALA A   4     -10.378   0.201 -28.035  1.00 64.84           H  
ATOM     49  C   ALA A   4      -8.306  -0.063 -27.534  1.00 64.84           C  
ATOM     50  CB  ALA A   4      -9.317   0.005 -29.883  1.00 64.84           C  
ATOM     51  HB1 ALA A   4     -10.132   0.422 -30.475  1.00 64.84           H  
ATOM     52  HB2 ALA A   4      -9.398  -1.082 -29.892  1.00 64.84           H  
ATOM     53  HB3 ALA A   4      -8.360   0.290 -30.319  1.00 64.84           H  
ATOM     54  O   ALA A   4      -7.119   0.042 -27.840  1.00 64.84           O  
ATOM     55  N   ASN A   5      -8.695  -0.573 -26.370  1.00 87.23           N  
ATOM     56  H   ASN A   5      -9.685  -0.624 -26.181  1.00 87.23           H  
ATOM     57  CA  ASN A   5      -7.781  -1.162 -25.412  1.00 87.23           C  
ATOM     58  HA  ASN A   5      -6.776  -0.764 -25.556  1.00 87.23           H  
ATOM     59  C   ASN A   5      -7.766  -2.660 -25.696  1.00 87.23           C  
ATOM     60  CB  ASN A   5      -8.246  -0.789 -24.000  1.00 87.23           C  
ATOM     61  HB2 ASN A   5      -9.263  -1.160 -23.879  1.00 87.23           H  
ATOM     62  HB3 ASN A   5      -8.257   0.297 -23.910  1.00 87.23           H  
ATOM     63  O   ASN A   5      -8.722  -3.363 -25.365  1.00 87.23           O  
ATOM     64  CG  ASN A   5      -7.378  -1.379 -22.899  1.00 87.23           C  
ATOM     65  ND2 ASN A   5      -7.082  -0.617 -21.872  1.00 87.23           N  
ATOM     66 HD21 ASN A   5      -7.377   0.349 -21.849  1.00 87.23           H  
ATOM     67 HD22 ASN A   5      -6.531  -1.030 -21.133  1.00 87.23           H  
ATOM     68  OD1 ASN A   5      -6.954  -2.524 -22.947  1.00 87.23           O  
ATOM     69  N   ALA A   6      -6.669  -3.137 -26.287  1.00 93.01           N  
ATOM     70  H   ALA A   6      -5.974  -2.473 -26.598  1.00 93.01           H  
ATOM     71  CA  ALA A   6      -6.531  -4.520 -26.737  1.00 93.01           C  
ATOM     72  HA  ALA A   6      -7.233  -4.689 -27.554  1.00 93.01           H  
ATOM     73  C   ALA A   6      -6.842  -5.550 -25.638  1.00 93.01           C  
ATOM     74  CB  ALA A   6      -5.101  -4.704 -27.261  1.00 93.01           C  
ATOM     75  HB1 ALA A   6      -4.380  -4.545 -26.459  1.00 93.01           H  
ATOM     76  HB2 ALA A   6      -4.986  -5.716 -27.648  1.00 93.01           H  
ATOM     77  HB3 ALA A   6      -4.909  -3.998 -28.069  1.00 93.01           H  
ATOM     78  O   ALA A   6      -7.306  -6.649 -25.941  1.00 93.01           O  
ATOM     79  N   LYS A   7      -6.630  -5.206 -24.356  1.00 96.79           N  
ATOM     80  H   LYS A   7      -6.351  -4.259 -24.143  1.00 96.79           H  
ATOM     81  CA  LYS A   7      -6.978  -6.108 -23.260  1.00 96.79           C  
ATOM     82  HA  LYS A   7      -6.662  -7.097 -23.591  1.00 96.79           H  
ATOM     83  C   LYS A   7      -8.485  -6.203 -23.029  1.00 96.79           C  
ATOM     84  CB  LYS A   7      -6.226  -5.741 -21.966  1.00 96.79           C  
ATOM     85  HB2 LYS A   7      -6.554  -4.762 -21.616  1.00 96.79           H  
ATOM     86  HB3 LYS A   7      -5.158  -5.687 -22.180  1.00 96.79           H  
ATOM     87  O   LYS A   7      -8.979  -7.286 -22.737  1.00 96.79           O  
ATOM     88  CG  LYS A   7      -6.451  -6.766 -20.835  1.00 96.79           C  
ATOM     89  HG2 LYS A   7      -7.495  -6.755 -20.521  1.00 96.79           H  
ATOM     90  HG3 LYS A   7      -5.840  -6.487 -19.977  1.00 96.79           H  
ATOM     91  CD  LYS A   7      -6.068  -8.178 -21.301  1.00 96.79           C  
ATOM     92  HD2 LYS A   7      -5.038  -8.164 -21.659  1.00 96.79           H  
ATOM     93  HD3 LYS A   7      -6.715  -8.479 -22.125  1.00 96.79           H  
ATOM     94  CE  LYS A   7      -6.225  -9.273 -20.262  1.00 96.79           C  
ATOM     95  HE2 LYS A   7      -7.259  -9.295 -19.920  1.00 96.79           H  
ATOM     96  HE3 LYS A   7      -5.573  -9.089 -19.408  1.00 96.79           H  
ATOM     97  NZ  LYS A   7      -5.885 -10.556 -20.913  1.00 96.79           N  
ATOM     98  HZ1 LYS A   7      -6.465 -10.729 -21.722  1.00 96.79           H  
ATOM     99  HZ2 LYS A   7      -4.923 -10.631 -21.212  1.00 96.79           H  
ATOM    100  HZ3 LYS A   7      -6.080 -11.334 -20.299  1.00 96.79           H  
ATOM    101  N   PHE A   8      -9.233  -5.112 -23.167  1.00 95.55           N  
ATOM    102  H   PHE A   8      -8.801  -4.265 -23.506  1.00 95.55           H  
ATOM    103  CA  PHE A   8     -10.692  -5.170 -23.044  1.00 95.55           C  
ATOM    104  HA  PHE A   8     -10.939  -5.811 -22.198  1.00 95.55           H  
ATOM    105  C   PHE A   8     -11.345  -5.843 -24.248  1.00 95.55           C  
ATOM    106  CB  PHE A   8     -11.277  -3.780 -22.772  1.00 95.55           C  
ATOM    107  HB2 PHE A   8     -10.993  -3.115 -23.587  1.00 95.55           H  
ATOM    108  HB3 PHE A   8     -12.364  -3.858 -22.771  1.00 95.55           H  
ATOM    109  O   PHE A   8     -12.292  -6.600 -24.052  1.00 95.55           O  
ATOM    110  CG  PHE A   8     -10.852  -3.180 -21.443  1.00 95.55           C  
ATOM    111  CD1 PHE A   8     -10.875  -3.953 -20.265  1.00 95.55           C  
ATOM    112  HD1 PHE A   8     -11.239  -4.970 -20.277  1.00 95.55           H  
ATOM    113  CD2 PHE A   8     -10.450  -1.835 -21.373  1.00 95.55           C  
ATOM    114  HD2 PHE A   8     -10.522  -1.202 -22.245  1.00 95.55           H  
ATOM    115  CE1 PHE A   8     -10.415  -3.412 -19.054  1.00 95.55           C  
ATOM    116  HE1 PHE A   8     -10.413  -4.016 -18.158  1.00 95.55           H  
ATOM    117  CE2 PHE A   8      -9.973  -1.296 -20.168  1.00 95.55           C  
ATOM    118  HE2 PHE A   8      -9.637  -0.270 -20.125  1.00 95.55           H  
ATOM    119  CZ  PHE A   8      -9.930  -2.095 -19.017  1.00 95.55           C  
ATOM    120  HZ  PHE A   8      -9.561  -1.680 -18.091  1.00 95.55           H  
ATOM    121  N   ASP A   9     -10.794  -5.662 -25.448  1.00 94.83           N  
ATOM    122  H   ASP A   9     -10.081  -4.956 -25.564  1.00 94.83           H  
ATOM    123  CA  ASP A   9     -11.230  -6.414 -26.631  1.00 94.83           C  
ATOM    124  HA  ASP A   9     -12.298  -6.256 -26.780  1.00 94.83           H  
ATOM    125  C   ASP A   9     -10.996  -7.926 -26.438  1.00 94.83           C  
ATOM    126  CB  ASP A   9     -10.484  -5.902 -27.875  1.00 94.83           C  
ATOM    127  HB2 ASP A   9      -9.414  -6.042 -27.728  1.00 94.83           H  
ATOM    128  HB3 ASP A   9     -10.785  -6.508 -28.730  1.00 94.83           H  
ATOM    129  O   ASP A   9     -11.843  -8.752 -26.780  1.00 94.83           O  
ATOM    130  CG  ASP A   9     -10.755  -4.428 -28.215  1.00 94.83           C  
ATOM    131  OD1 ASP A   9     -11.816  -3.899 -27.814  1.00 94.83           O  
ATOM    132  OD2 ASP A   9      -9.884  -3.831 -28.887  1.00 94.83           O  
ATOM    133  N   ASP A  10      -9.870  -8.300 -25.819  1.00 95.55           N  
ATOM    134  H   ASP A  10      -9.176  -7.590 -25.636  1.00 95.55           H  
ATOM    135  CA  ASP A  10      -9.563  -9.681 -25.444  1.00 95.55           C  
ATOM    136  HA  ASP A  10      -9.652 -10.306 -26.333  1.00 95.55           H  
ATOM    137  C   ASP A  10     -10.533 -10.249 -24.392  1.00 95.55           C  
ATOM    138  CB  ASP A  10      -8.105  -9.754 -24.955  1.00 95.55           C  
ATOM    139  HB2 ASP A  10      -7.925  -8.990 -24.199  1.00 95.55           H  
ATOM    140  HB3 ASP A  10      -7.437  -9.563 -25.794  1.00 95.55           H  
ATOM    141  O   ASP A  10     -11.042 -11.363 -24.567  1.00 95.55           O  
ATOM    142  CG  ASP A  10      -7.781 -11.117 -24.359  1.00 95.55           C  
ATOM    143  OD1 ASP A  10      -7.977 -12.118 -25.074  1.00 95.55           O  
ATOM    144  OD2 ASP A  10      -7.409 -11.222 -23.171  1.00 95.55           O  
ATOM    145  N   LEU A  11     -10.790  -9.498 -23.315  1.00 97.05           N  
ATOM    146  H   LEU A  11     -10.316  -8.608 -23.245  1.00 97.05           H  
ATOM    147  CA  LEU A  11     -11.677  -9.899 -22.217  1.00 97.05           C  
ATOM    148  HA  LEU A  11     -11.391 -10.896 -21.881  1.00 97.05           H  
ATOM    149  C   LEU A  11     -13.140 -10.003 -22.657  1.00 97.05           C  
ATOM    150  CB  LEU A  11     -11.547  -8.908 -21.045  1.00 97.05           C  
ATOM    151  HB2 LEU A  11     -12.378  -9.072 -20.360  1.00 97.05           H  
ATOM    152  HB3 LEU A  11     -11.644  -7.895 -21.436  1.00 97.05           H  
ATOM    153  O   LEU A  11     -13.839 -10.898 -22.189  1.00 97.05           O  
ATOM    154  CG  LEU A  11     -10.239  -9.017 -20.238  1.00 97.05           C  
ATOM    155  HG  LEU A  11      -9.378  -8.938 -20.902  1.00 97.05           H  
ATOM    156  CD1 LEU A  11     -10.168  -7.884 -19.215  1.00 97.05           C  
ATOM    157 HD11 LEU A  11     -10.152  -6.927 -19.737  1.00 97.05           H  
ATOM    158 HD12 LEU A  11      -9.253  -7.969 -18.628  1.00 97.05           H  
ATOM    159 HD13 LEU A  11     -11.030  -7.919 -18.549  1.00 97.05           H  
ATOM    160  CD2 LEU A  11     -10.125 -10.343 -19.484  1.00 97.05           C  
ATOM    161 HD21 LEU A  11     -11.015 -10.507 -18.877  1.00 97.05           H  
ATOM    162 HD22 LEU A  11     -10.011 -11.157 -20.199  1.00 97.05           H  
ATOM    163 HD23 LEU A  11      -9.244 -10.331 -18.842  1.00 97.05           H  
ATOM    164  N   ALA A  12     -13.587  -9.166 -23.599  1.00 96.11           N  
ATOM    165  H   ALA A  12     -12.969  -8.437 -23.929  1.00 96.11           H  
ATOM    166  CA  ALA A  12     -14.959  -9.168 -24.109  1.00 96.11           C  
ATOM    167  HA  ALA A  12     -15.633  -8.914 -23.291  1.00 96.11           H  
ATOM    168  C   ALA A  12     -15.402 -10.538 -24.656  1.00 96.11           C  
ATOM    169  CB  ALA A  12     -15.073  -8.085 -25.189  1.00 96.11           C  
ATOM    170  HB1 ALA A  12     -16.094  -8.056 -25.570  1.00 96.11           H  
ATOM    171  HB2 ALA A  12     -14.830  -7.111 -24.765  1.00 96.11           H  
ATOM    172  HB3 ALA A  12     -14.391  -8.299 -26.011  1.00 96.11           H  
ATOM    173  O   ALA A  12     -16.586 -10.857 -24.631  1.00 96.11           O  
ATOM    174  N   ARG A  13     -14.459 -11.389 -25.086  1.00 94.85           N  
ATOM    175  H   ARG A  13     -13.503 -11.063 -25.055  1.00 94.85           H  
ATOM    176  CA  ARG A  13     -14.729 -12.770 -25.534  1.00 94.85           C  
ATOM    177  HA  ARG A  13     -15.532 -12.750 -26.271  1.00 94.85           H  
ATOM    178  C   ARG A  13     -15.210 -13.702 -24.417  1.00 94.85           C  
ATOM    179  CB  ARG A  13     -13.460 -13.360 -26.163  1.00 94.85           C  
ATOM    180  HB2 ARG A  13     -13.688 -14.362 -26.525  1.00 94.85           H  
ATOM    181  HB3 ARG A  13     -12.683 -13.439 -25.402  1.00 94.85           H  
ATOM    182  O   ARG A  13     -15.753 -14.762 -24.709  1.00 94.85           O  
ATOM    183  CG  ARG A  13     -12.943 -12.514 -27.334  1.00 94.85           C  
ATOM    184  HG2 ARG A  13     -13.759 -12.356 -28.039  1.00 94.85           H  
ATOM    185  HG3 ARG A  13     -12.598 -11.542 -26.982  1.00 94.85           H  
ATOM    186  CD  ARG A  13     -11.799 -13.214 -28.067  1.00 94.85           C  
ATOM    187  HD2 ARG A  13     -12.126 -14.218 -28.339  1.00 94.85           H  
ATOM    188  HD3 ARG A  13     -11.605 -12.655 -28.982  1.00 94.85           H  
ATOM    189  NE  ARG A  13     -10.551 -13.278 -27.280  1.00 94.85           N  
ATOM    190  HE  ARG A  13     -10.500 -12.732 -26.432  1.00 94.85           H  
ATOM    191  NH1 ARG A  13      -9.429 -14.629 -28.757  1.00 94.85           N  
ATOM    192 HH11 ARG A  13      -8.574 -15.085 -29.041  1.00 94.85           H  
ATOM    193 HH12 ARG A  13     -10.272 -14.683 -29.311  1.00 94.85           H  
ATOM    194  NH2 ARG A  13      -8.344 -13.856 -27.019  1.00 94.85           N  
ATOM    195 HH21 ARG A  13      -8.271 -13.202 -26.253  1.00 94.85           H  
ATOM    196 HH22 ARG A  13      -7.486 -14.256 -27.372  1.00 94.85           H  
ATOM    197  CZ  ARG A  13      -9.457 -13.912 -27.670  1.00 94.85           C  
ATOM    198  N   ASN A  14     -14.945 -13.344 -23.163  1.00 96.17           N  
ATOM    199  H   ASN A  14     -14.498 -12.449 -23.022  1.00 96.17           H  
ATOM    200  CA  ASN A  14     -15.237 -14.133 -21.968  1.00 96.17           C  
ATOM    201  HA  ASN A  14     -15.734 -15.060 -22.252  1.00 96.17           H  
ATOM    202  C   ASN A  14     -16.206 -13.421 -21.007  1.00 96.17           C  
ATOM    203  CB  ASN A  14     -13.894 -14.465 -21.289  1.00 96.17           C  
ATOM    204  HB2 ASN A  14     -14.091 -14.930 -20.323  1.00 96.17           H  
ATOM    205  HB3 ASN A  14     -13.337 -13.545 -21.111  1.00 96.17           H  
ATOM    206  O   ASN A  14     -16.600 -14.012 -20.005  1.00 96.17           O  
ATOM    207  CG  ASN A  14     -13.040 -15.414 -22.110  1.00 96.17           C  
ATOM    208  ND2 ASN A  14     -13.379 -16.682 -22.099  1.00 96.17           N  
ATOM    209 HD21 ASN A  14     -14.212 -16.960 -21.599  1.00 96.17           H  
ATOM    210 HD22 ASN A  14     -12.870 -17.326 -22.687  1.00 96.17           H  
ATOM    211  OD1 ASN A  14     -12.056 -15.053 -22.751  1.00 96.17           O  
ATOM    212  N   THR A  15     -16.576 -12.171 -21.289  1.00 95.79           N  
ATOM    213  H   THR A  15     -16.208 -11.727 -22.118  1.00 95.79           H  
ATOM    214  CA  THR A  15     -17.499 -11.392 -20.461  1.00 95.79           C  
ATOM    215  HA  THR A  15     -17.367 -11.687 -19.420  1.00 95.79           H  
ATOM    216  C   THR A  15     -18.942 -11.676 -20.863  1.00 95.79           C  
ATOM    217  CB  THR A  15     -17.193  -9.890 -20.549  1.00 95.79           C  
ATOM    218  HB  THR A  15     -17.291  -9.552 -21.580  1.00 95.79           H  
ATOM    219  O   THR A  15     -19.315 -11.520 -22.025  1.00 95.79           O  
ATOM    220  CG2 THR A  15     -18.100  -9.047 -19.653  1.00 95.79           C  
ATOM    221 HG21 THR A  15     -17.794  -8.002 -19.692  1.00 95.79           H  
ATOM    222 HG22 THR A  15     -19.131  -9.107 -20.002  1.00 95.79           H  
ATOM    223 HG23 THR A  15     -18.051  -9.402 -18.624  1.00 95.79           H  
ATOM    224  OG1 THR A  15     -15.881  -9.639 -20.100  1.00 95.79           O  
ATOM    225  HG1 THR A  15     -15.913  -8.830 -19.585  1.00 95.79           H  
ATOM    226  N   HIS A  16     -19.768 -12.041 -19.883  1.00 93.25           N  
ATOM    227  H   HIS A  16     -19.401 -12.127 -18.946  1.00 93.25           H  
ATOM    228  CA  HIS A  16     -21.206 -12.231 -20.048  1.00 93.25           C  
ATOM    229  HA  HIS A  16     -21.471 -12.138 -21.101  1.00 93.25           H  
ATOM    230  C   HIS A  16     -21.964 -11.152 -19.271  1.00 93.25           C  
ATOM    231  CB  HIS A  16     -21.594 -13.642 -19.588  1.00 93.25           C  
ATOM    232  HB2 HIS A  16     -21.322 -13.767 -18.540  1.00 93.25           H  
ATOM    233  HB3 HIS A  16     -22.675 -13.754 -19.667  1.00 93.25           H  
ATOM    234  O   HIS A  16     -21.684 -10.919 -18.097  1.00 93.25           O  
ATOM    235  CG  HIS A  16     -20.938 -14.730 -20.401  1.00 93.25           C  
ATOM    236  CD2 HIS A  16     -19.815 -15.444 -20.073  1.00 93.25           C  
ATOM    237  HD2 HIS A  16     -19.232 -15.330 -19.171  1.00 93.25           H  
ATOM    238  ND1 HIS A  16     -21.345 -15.165 -21.641  1.00 93.25           N  
ATOM    239  HD1 HIS A  16     -22.134 -14.813 -22.163  1.00 93.25           H  
ATOM    240  CE1 HIS A  16     -20.494 -16.121 -22.046  1.00 93.25           C  
ATOM    241  HE1 HIS A  16     -20.555 -16.649 -22.986  1.00 93.25           H  
ATOM    242  NE2 HIS A  16     -19.545 -16.330 -21.123  1.00 93.25           N  
ATOM    243  N   GLU A  17     -22.929 -10.502 -19.919  1.00 92.62           N  
ATOM    244  H   GLU A  17     -23.128 -10.735 -20.882  1.00 92.62           H  
ATOM    245  CA  GLU A  17     -23.791  -9.507 -19.281  1.00 92.62           C  
ATOM    246  HA  GLU A  17     -23.249  -9.050 -18.453  1.00 92.62           H  
ATOM    247  C   GLU A  17     -25.050 -10.176 -18.717  1.00 92.62           C  
ATOM    248  CB  GLU A  17     -24.116  -8.386 -20.278  1.00 92.62           C  
ATOM    249  HB2 GLU A  17     -23.177  -8.010 -20.683  1.00 92.62           H  
ATOM    250  HB3 GLU A  17     -24.711  -8.794 -21.095  1.00 92.62           H  
ATOM    251  O   GLU A  17     -25.755 -10.909 -19.417  1.00 92.62           O  
ATOM    252  CG  GLU A  17     -24.872  -7.219 -19.621  1.00 92.62           C  
ATOM    253  HG2 GLU A  17     -25.831  -7.586 -19.255  1.00 92.62           H  
ATOM    254  HG3 GLU A  17     -24.293  -6.869 -18.766  1.00 92.62           H  
ATOM    255  CD  GLU A  17     -25.125  -6.042 -20.579  1.00 92.62           C  
ATOM    256  OE1 GLU A  17     -25.689  -5.029 -20.109  1.00 92.62           O  
ATOM    257  OE2 GLU A  17     -24.760  -6.149 -21.773  1.00 92.62           O  
ATOM    258  N   ILE A  18     -25.345  -9.910 -17.445  1.00 93.15           N  
ATOM    259  H   ILE A  18     -24.752  -9.269 -16.937  1.00 93.15           H  
ATOM    260  CA  ILE A  18     -26.599 -10.330 -16.817  1.00 93.15           C  
ATOM    261  HA  ILE A  18     -26.839 -11.340 -17.149  1.00 93.15           H  
ATOM    262  C   ILE A  18     -27.701  -9.384 -17.301  1.00 93.15           C  
ATOM    263  CB  ILE A  18     -26.475 -10.346 -15.276  1.00 93.15           C  
ATOM    264  HB  ILE A  18     -26.221  -9.341 -14.939  1.00 93.15           H  
ATOM    265  O   ILE A  18     -27.606  -8.175 -17.106  1.00 93.15           O  
ATOM    266  CG1 ILE A  18     -25.351 -11.312 -14.829  1.00 93.15           C  
ATOM    267 HG12 ILE A  18     -24.418 -11.036 -15.321  1.00 93.15           H  
ATOM    268 HG13 ILE A  18     -25.601 -12.328 -15.135  1.00 93.15           H  
ATOM    269  CG2 ILE A  18     -27.822 -10.746 -14.641  1.00 93.15           C  
ATOM    270 HG21 ILE A  18     -28.103 -11.753 -14.952  1.00 93.15           H  
ATOM    271 HG22 ILE A  18     -28.607 -10.048 -14.933  1.00 93.15           H  
ATOM    272 HG23 ILE A  18     -27.755 -10.711 -13.554  1.00 93.15           H  
ATOM    273  CD1 ILE A  18     -25.073 -11.302 -13.320  1.00 93.15           C  
ATOM    274 HD11 ILE A  18     -24.183 -11.898 -13.116  1.00 93.15           H  
ATOM    275 HD12 ILE A  18     -24.901 -10.281 -12.980  1.00 93.15           H  
ATOM    276 HD13 ILE A  18     -25.910 -11.736 -12.772  1.00 93.15           H  
ATOM    277  N   SER A  19     -28.759  -9.923 -17.908  1.00 94.12           N  
ATOM    278  H   SER A  19     -28.810 -10.927 -18.012  1.00 94.12           H  
ATOM    279  CA  SER A  19     -29.896  -9.129 -18.385  1.00 94.12           C  
ATOM    280  HA  SER A  19     -29.940  -8.202 -17.814  1.00 94.12           H  
ATOM    281  C   SER A  19     -31.223  -9.853 -18.181  1.00 94.12           C  
ATOM    282  CB  SER A  19     -29.716  -8.754 -19.864  1.00 94.12           C  
ATOM    283  HB2 SER A  19     -28.709  -8.371 -20.027  1.00 94.12           H  
ATOM    284  HB3 SER A  19     -30.424  -7.963 -20.111  1.00 94.12           H  
ATOM    285  O   SER A  19     -31.267 -11.081 -18.147  1.00 94.12           O  
ATOM    286  OG  SER A  19     -29.960  -9.861 -20.718  1.00 94.12           O  
ATOM    287  HG  SER A  19     -29.159 -10.390 -20.715  1.00 94.12           H  
ATOM    288  N   GLU A  20     -32.320  -9.094 -18.128  1.00 94.12           N  
ATOM    289  H   GLU A  20     -32.222  -8.089 -18.096  1.00 94.12           H  
ATOM    290  CA  GLU A  20     -33.684  -9.646 -18.070  1.00 94.12           C  
ATOM    291  HA  GLU A  20     -33.769 -10.319 -17.216  1.00 94.12           H  
ATOM    292  C   GLU A  20     -34.058 -10.457 -19.323  1.00 94.12           C  
ATOM    293  CB  GLU A  20     -34.698  -8.503 -17.903  1.00 94.12           C  
ATOM    294  HB2 GLU A  20     -35.701  -8.928 -17.941  1.00 94.12           H  
ATOM    295  HB3 GLU A  20     -34.586  -7.810 -18.737  1.00 94.12           H  
ATOM    296  O   GLU A  20     -34.960 -11.289 -19.284  1.00 94.12           O  
ATOM    297  CG  GLU A  20     -34.549  -7.738 -16.578  1.00 94.12           C  
ATOM    298  HG2 GLU A  20     -33.570  -7.259 -16.554  1.00 94.12           H  
ATOM    299  HG3 GLU A  20     -34.595  -8.456 -15.759  1.00 94.12           H  
ATOM    300  CD  GLU A  20     -35.637  -6.667 -16.378  1.00 94.12           C  
ATOM    301  OE1 GLU A  20     -35.732  -6.157 -15.240  1.00 94.12           O  
ATOM    302  OE2 GLU A  20     -36.356  -6.349 -17.354  1.00 94.12           O  
ATOM    303  N   SER A  21     -33.364 -10.231 -20.444  1.00 93.28           N  
ATOM    304  H   SER A  21     -32.613  -9.557 -20.399  1.00 93.28           H  
ATOM    305  CA  SER A  21     -33.603 -10.949 -21.702  1.00 93.28           C  
ATOM    306  HA  SER A  21     -34.676 -11.112 -21.801  1.00 93.28           H  
ATOM    307  C   SER A  21     -32.944 -12.333 -21.760  1.00 93.28           C  
ATOM    308  CB  SER A  21     -33.163 -10.080 -22.882  1.00 93.28           C  
ATOM    309  HB2 SER A  21     -33.526 -10.532 -23.805  1.00 93.28           H  
ATOM    310  HB3 SER A  21     -33.619  -9.094 -22.787  1.00 93.28           H  
ATOM    311  O   SER A  21     -33.309 -13.152 -22.604  1.00 93.28           O  
ATOM    312  OG  SER A  21     -31.756  -9.936 -22.975  1.00 93.28           O  
ATOM    313  HG  SER A  21     -31.343  -9.848 -22.112  1.00 93.28           H  
ATOM    314  N   ALA A  22     -31.988 -12.609 -20.868  1.00 92.80           N  
ATOM    315  H   ALA A  22     -31.808 -11.944 -20.130  1.00 92.80           H  
ATOM    316  CA  ALA A  22     -31.295 -13.888 -20.788  1.00 92.80           C  
ATOM    317  HA  ALA A  22     -31.311 -14.359 -21.770  1.00 92.80           H  
ATOM    318  C   ALA A  22     -32.004 -14.822 -19.794  1.00 92.80           C  
ATOM    319  CB  ALA A  22     -29.828 -13.636 -20.423  1.00 92.80           C  
ATOM    320  HB1 ALA A  22     -29.767 -13.175 -19.438  1.00 92.80           H  
ATOM    321  HB2 ALA A  22     -29.370 -12.976 -21.160  1.00 92.80           H  
ATOM    322  HB3 ALA A  22     -29.286 -14.582 -20.406  1.00 92.80           H  
ATOM    323  O   ALA A  22     -32.266 -14.461 -18.650  1.00 92.80           O  
ATOM    324  N   THR A  23     -32.309 -16.050 -20.221  1.00 94.49           N  
ATOM    325  H   THR A  23     -32.006 -16.324 -21.145  1.00 94.49           H  
ATOM    326  CA  THR A  23     -32.944 -17.064 -19.361  1.00 94.49           C  
ATOM    327  HA  THR A  23     -33.544 -16.564 -18.600  1.00 94.49           H  
ATOM    328  C   THR A  23     -31.884 -17.910 -18.659  1.00 94.49           C  
ATOM    329  CB  THR A  23     -33.884 -17.955 -20.181  1.00 94.49           C  
ATOM    330  HB  THR A  23     -33.301 -18.491 -20.931  1.00 94.49           H  
ATOM    331  O   THR A  23     -30.938 -18.350 -19.306  1.00 94.49           O  
ATOM    332  CG2 THR A  23     -34.669 -18.959 -19.335  1.00 94.49           C  
ATOM    333 HG21 THR A  23     -35.227 -18.436 -18.559  1.00 94.49           H  
ATOM    334 HG22 THR A  23     -35.367 -19.498 -19.974  1.00 94.49           H  
ATOM    335 HG23 THR A  23     -33.995 -19.681 -18.875  1.00 94.49           H  
ATOM    336  OG1 THR A  23     -34.834 -17.154 -20.841  1.00 94.49           O  
ATOM    337  HG1 THR A  23     -34.449 -16.285 -20.977  1.00 94.49           H  
ATOM    338  N   LEU A  24     -32.069 -18.188 -17.363  1.00 94.61           N  
ATOM    339  H   LEU A  24     -32.869 -17.782 -16.898  1.00 94.61           H  
ATOM    340  CA  LEU A  24     -31.196 -19.065 -16.573  1.00 94.61           C  
ATOM    341  HA  LEU A  24     -30.216 -18.592 -16.506  1.00 94.61           H  
ATOM    342  C   LEU A  24     -31.024 -20.446 -17.231  1.00 94.61           C  
ATOM    343  CB  LEU A  24     -31.791 -19.203 -15.156  1.00 94.61           C  
ATOM    344  HB2 LEU A  24     -31.871 -18.213 -14.708  1.00 94.61           H  
ATOM    345  HB3 LEU A  24     -32.797 -19.610 -15.253  1.00 94.61           H  
ATOM    346  O   LEU A  24     -32.006 -21.071 -17.644  1.00 94.61           O  
ATOM    347  CG  LEU A  24     -30.992 -20.117 -14.204  1.00 94.61           C  
ATOM    348  HG  LEU A  24     -30.856 -21.098 -14.659  1.00 94.61           H  
ATOM    349  CD1 LEU A  24     -29.623 -19.533 -13.855  1.00 94.61           C  
ATOM    350 HD11 LEU A  24     -29.005 -19.460 -14.750  1.00 94.61           H  
ATOM    351 HD12 LEU A  24     -29.731 -18.546 -13.407  1.00 94.61           H  
ATOM    352 HD13 LEU A  24     -29.111 -20.196 -13.157  1.00 94.61           H  
ATOM    353  CD2 LEU A  24     -31.770 -20.317 -12.906  1.00 94.61           C  
ATOM    354 HD21 LEU A  24     -32.753 -20.731 -13.130  1.00 94.61           H  
ATOM    355 HD22 LEU A  24     -31.884 -19.367 -12.384  1.00 94.61           H  
ATOM    356 HD23 LEU A  24     -31.230 -21.028 -12.280  1.00 94.61           H  
ATOM    357  N   THR A  25     -29.787 -20.944 -17.267  1.00 95.22           N  
ATOM    358  H   THR A  25     -29.021 -20.386 -16.920  1.00 95.22           H  
ATOM    359  CA  THR A  25     -29.432 -22.275 -17.779  1.00 95.22           C  
ATOM    360  HA  THR A  25     -30.353 -22.840 -17.923  1.00 95.22           H  
ATOM    361  C   THR A  25     -28.565 -23.052 -16.791  1.00 95.22           C  
ATOM    362  CB  THR A  25     -28.701 -22.200 -19.131  1.00 95.22           C  
ATOM    363  HB  THR A  25     -28.432 -23.211 -19.437  1.00 95.22           H  
ATOM    364  O   THR A  25     -27.948 -22.460 -15.910  1.00 95.22           O  
ATOM    365  CG2 THR A  25     -29.557 -21.590 -20.239  1.00 95.22           C  
ATOM    366 HG21 THR A  25     -30.426 -22.225 -20.415  1.00 95.22           H  
ATOM    367 HG22 THR A  25     -28.972 -21.541 -21.157  1.00 95.22           H  
ATOM    368 HG23 THR A  25     -29.874 -20.584 -19.967  1.00 95.22           H  
ATOM    369  OG1 THR A  25     -27.518 -21.442 -19.035  1.00 95.22           O  
ATOM    370  HG1 THR A  25     -26.870 -21.954 -18.545  1.00 95.22           H  
ATOM    371  N   SER A  26     -28.490 -24.376 -16.947  1.00 95.57           N  
ATOM    372  H   SER A  26     -29.059 -24.809 -17.661  1.00 95.57           H  
ATOM    373  CA  SER A  26     -27.390 -25.183 -16.394  1.00 95.57           C  
ATOM    374  HA  SER A  26     -27.292 -24.990 -15.326  1.00 95.57           H  
ATOM    375  C   SER A  26     -26.042 -24.843 -17.039  1.00 95.57           C  
ATOM    376  CB  SER A  26     -27.678 -26.673 -16.593  1.00 95.57           C  
ATOM    377  HB2 SER A  26     -26.859 -27.256 -16.172  1.00 95.57           H  
ATOM    378  HB3 SER A  26     -28.588 -26.929 -16.052  1.00 95.57           H  
ATOM    379  O   SER A  26     -26.001 -24.181 -18.082  1.00 95.57           O  
ATOM    380  OG  SER A  26     -27.816 -27.012 -17.967  1.00 95.57           O  
ATOM    381  HG  SER A  26     -27.503 -27.915 -18.056  1.00 95.57           H  
ATOM    382  N   ASP A  27     -24.948 -25.369 -16.481  1.00 94.02           N  
ATOM    383  H   ASP A  27     -25.052 -25.856 -15.602  1.00 94.02           H  
ATOM    384  CA  ASP A  27     -23.593 -25.228 -17.045  1.00 94.02           C  
ATOM    385  HA  ASP A  27     -23.351 -24.168 -17.133  1.00 94.02           H  
ATOM    386  C   ASP A  27     -23.475 -25.842 -18.455  1.00 94.02           C  
ATOM    387  CB  ASP A  27     -22.558 -25.893 -16.117  1.00 94.02           C  
ATOM    388  HB2 ASP A  27     -21.635 -26.030 -16.680  1.00 94.02           H  
ATOM    389  HB3 ASP A  27     -22.911 -26.885 -15.833  1.00 94.02           H  
ATOM    390  O   ASP A  27     -22.657 -25.417 -19.270  1.00 94.02           O  
ATOM    391  CG  ASP A  27     -22.195 -25.093 -14.858  1.00 94.02           C  
ATOM    392  OD1 ASP A  27     -22.554 -23.900 -14.763  1.00 94.02           O  
ATOM    393  OD2 ASP A  27     -21.462 -25.661 -14.015  1.00 94.02           O  
ATOM    394  N   TYR A  28     -24.323 -26.825 -18.771  1.00 94.39           N  
ATOM    395  H   TYR A  28     -24.948 -27.131 -18.039  1.00 94.39           H  
ATOM    396  CA  TYR A  28     -24.432 -27.441 -20.098  1.00 94.39           C  
ATOM    397  HA  TYR A  28     -23.497 -27.255 -20.627  1.00 94.39           H  
ATOM    398  C   TYR A  28     -25.527 -26.814 -20.986  1.00 94.39           C  
ATOM    399  CB  TYR A  28     -24.549 -28.963 -19.953  1.00 94.39           C  
ATOM    400  HB2 TYR A  28     -24.541 -29.416 -20.945  1.00 94.39           H  
ATOM    401  HB3 TYR A  28     -23.665 -29.329 -19.431  1.00 94.39           H  
ATOM    402  O   TYR A  28     -25.870 -27.372 -22.029  1.00 94.39           O  
ATOM    403  CG  TYR A  28     -25.779 -29.432 -19.201  1.00 94.39           C  
ATOM    404  CD1 TYR A  28     -25.765 -29.487 -17.795  1.00 94.39           C  
ATOM    405  HD1 TYR A  28     -24.885 -29.193 -17.242  1.00 94.39           H  
ATOM    406  CD2 TYR A  28     -26.932 -29.822 -19.905  1.00 94.39           C  
ATOM    407  HD2 TYR A  28     -26.941 -29.782 -20.984  1.00 94.39           H  
ATOM    408  CE1 TYR A  28     -26.905 -29.908 -17.087  1.00 94.39           C  
ATOM    409  HE1 TYR A  28     -26.879 -29.915 -16.008  1.00 94.39           H  
ATOM    410  CE2 TYR A  28     -28.060 -30.282 -19.198  1.00 94.39           C  
ATOM    411  HE2 TYR A  28     -28.937 -30.633 -19.721  1.00 94.39           H  
ATOM    412  OH  TYR A  28     -29.174 -30.701 -17.125  1.00 94.39           O  
ATOM    413  HH  TYR A  28     -29.078 -30.589 -16.176  1.00 94.39           H  
ATOM    414  CZ  TYR A  28     -28.059 -30.308 -17.790  1.00 94.39           C  
ATOM    415  N   GLY A  29     -26.068 -25.652 -20.600  1.00 95.21           N  
ATOM    416  H   GLY A  29     -25.755 -25.257 -19.725  1.00 95.21           H  
ATOM    417  CA  GLY A  29     -26.894 -24.796 -21.458  1.00 95.21           C  
ATOM    418  HA2 GLY A  29     -26.512 -24.840 -22.478  1.00 95.21           H  
ATOM    419  HA3 GLY A  29     -26.788 -23.769 -21.108  1.00 95.21           H  
ATOM    420  C   GLY A  29     -28.394 -25.113 -21.507  1.00 95.21           C  
ATOM    421  O   GLY A  29     -29.079 -24.612 -22.397  1.00 95.21           O  
ATOM    422  N   VAL A  30     -28.939 -25.918 -20.586  1.00 96.71           N  
ATOM    423  H   VAL A  30     -28.350 -26.270 -19.845  1.00 96.71           H  
ATOM    424  CA  VAL A  30     -30.383 -26.229 -20.553  1.00 96.71           C  
ATOM    425  HA  VAL A  30     -30.776 -26.142 -21.566  1.00 96.71           H  
ATOM    426  C   VAL A  30     -31.139 -25.225 -19.696  1.00 96.71           C  
ATOM    427  CB  VAL A  30     -30.653 -27.675 -20.098  1.00 96.71           C  
ATOM    428  HB  VAL A  30     -30.134 -27.880 -19.161  1.00 96.71           H  
ATOM    429  O   VAL A  30     -30.793 -25.018 -18.536  1.00 96.71           O  
ATOM    430  CG1 VAL A  30     -32.149 -27.967 -19.905  1.00 96.71           C  
ATOM    431 HG11 VAL A  30     -32.538 -27.389 -19.066  1.00 96.71           H  
ATOM    432 HG12 VAL A  30     -32.294 -29.023 -19.678  1.00 96.71           H  
ATOM    433 HG13 VAL A  30     -32.705 -27.713 -20.807  1.00 96.71           H  
ATOM    434  CG2 VAL A  30     -30.148 -28.633 -21.183  1.00 96.71           C  
ATOM    435 HG21 VAL A  30     -30.602 -28.383 -22.142  1.00 96.71           H  
ATOM    436 HG22 VAL A  30     -29.066 -28.548 -21.279  1.00 96.71           H  
ATOM    437 HG23 VAL A  30     -30.418 -29.660 -20.935  1.00 96.71           H  
ATOM    438  N   HIS A  31     -32.197 -24.629 -20.250  1.00 95.58           N  
ATOM    439  H   HIS A  31     -32.399 -24.811 -21.223  1.00 95.58           H  
ATOM    440  CA  HIS A  31     -33.055 -23.681 -19.537  1.00 95.58           C  
ATOM    441  HA  HIS A  31     -32.430 -22.852 -19.205  1.00 95.58           H  
ATOM    442  C   HIS A  31     -33.713 -24.298 -18.297  1.00 95.58           C  
ATOM    443  CB  HIS A  31     -34.125 -23.122 -20.481  1.00 95.58           C  
ATOM    444  HB2 HIS A  31     -34.703 -23.945 -20.902  1.00 95.58           H  
ATOM    445  HB3 HIS A  31     -34.804 -22.492 -19.907  1.00 95.58           H  
ATOM    446  O   HIS A  31     -34.265 -25.399 -18.359  1.00 95.58           O  
ATOM    447  CG  HIS A  31     -33.551 -22.287 -21.592  1.00 95.58           C  
ATOM    448  CD2 HIS A  31     -33.657 -22.520 -22.936  1.00 95.58           C  
ATOM    449  HD2 HIS A  31     -34.180 -23.344 -23.399  1.00 95.58           H  
ATOM    450  ND1 HIS A  31     -32.803 -21.142 -21.435  1.00 95.58           N  
ATOM    451  HD1 HIS A  31     -32.484 -20.749 -20.561  1.00 95.58           H  
ATOM    452  CE1 HIS A  31     -32.468 -20.698 -22.656  1.00 95.58           C  
ATOM    453  HE1 HIS A  31     -31.852 -19.832 -22.852  1.00 95.58           H  
ATOM    454  NE2 HIS A  31     -32.970 -21.504 -23.605  1.00 95.58           N  
ATOM    455  N   GLN A  32     -33.701 -23.557 -17.187  1.00 94.63           N  
ATOM    456  H   GLN A  32     -33.253 -22.652 -17.218  1.00 94.63           H  
ATOM    457  CA  GLN A  32     -34.279 -23.986 -15.912  1.00 94.63           C  
ATOM    458  HA  GLN A  32     -34.525 -25.047 -15.967  1.00 94.63           H  
ATOM    459  C   GLN A  32     -35.567 -23.213 -15.605  1.00 94.63           C  
ATOM    460  CB  GLN A  32     -33.261 -23.815 -14.778  1.00 94.63           C  
ATOM    461  HB2 GLN A  32     -32.998 -22.761 -14.685  1.00 94.63           H  
ATOM    462  HB3 GLN A  32     -33.734 -24.134 -13.849  1.00 94.63           H  
ATOM    463  O   GLN A  32     -35.580 -21.985 -15.625  1.00 94.63           O  
ATOM    464  CG  GLN A  32     -31.974 -24.629 -14.989  1.00 94.63           C  
ATOM    465  HG2 GLN A  32     -31.456 -24.265 -15.877  1.00 94.63           H  
ATOM    466  HG3 GLN A  32     -32.223 -25.679 -15.144  1.00 94.63           H  
ATOM    467  CD  GLN A  32     -31.027 -24.527 -13.796  1.00 94.63           C  
ATOM    468  NE2 GLN A  32     -29.738 -24.677 -13.999  1.00 94.63           N  
ATOM    469 HE21 GLN A  32     -29.357 -24.791 -14.927  1.00 94.63           H  
ATOM    470 HE22 GLN A  32     -29.134 -24.597 -13.194  1.00 94.63           H  
ATOM    471  OE1 GLN A  32     -31.427 -24.300 -12.666  1.00 94.63           O  
ATOM    472  N   ALA A  33     -36.648 -23.931 -15.285  1.00 93.29           N  
ATOM    473  H   ALA A  33     -36.583 -24.938 -15.325  1.00 93.29           H  
ATOM    474  CA  ALA A  33     -37.940 -23.324 -14.945  1.00 93.29           C  
ATOM    475  HA  ALA A  33     -38.039 -22.378 -15.476  1.00 93.29           H  
ATOM    476  C   ALA A  33     -38.099 -23.006 -13.444  1.00 93.29           C  
ATOM    477  CB  ALA A  33     -39.051 -24.258 -15.439  1.00 93.29           C  
ATOM    478  HB1 ALA A  33     -38.950 -24.417 -16.513  1.00 93.29           H  
ATOM    479  HB2 ALA A  33     -40.021 -23.801 -15.242  1.00 93.29           H  
ATOM    480  HB3 ALA A  33     -38.997 -25.216 -14.922  1.00 93.29           H  
ATOM    481  O   ALA A  33     -38.886 -22.137 -13.082  1.00 93.29           O  
ATOM    482  N   ASN A  34     -37.381 -23.714 -12.567  1.00 92.35           N  
ATOM    483  H   ASN A  34     -36.724 -24.396 -12.919  1.00 92.35           H  
ATOM    484  CA  ASN A  34     -37.400 -23.517 -11.116  1.00 92.35           C  
ATOM    485  HA  ASN A  34     -37.644 -22.478 -10.893  1.00 92.35           H  
ATOM    486  C   ASN A  34     -36.004 -23.824 -10.554  1.00 92.35           C  
ATOM    487  CB  ASN A  34     -38.490 -24.424 -10.507  1.00 92.35           C  
ATOM    488  HB2 ASN A  34     -38.250 -25.467 -10.713  1.00 92.35           H  
ATOM    489  HB3 ASN A  34     -39.441 -24.186 -10.983  1.00 92.35           H  
ATOM    490  O   ASN A  34     -35.501 -24.926 -10.752  1.00 92.35           O  
ATOM    491  CG  ASN A  34     -38.658 -24.272  -9.002  1.00 92.35           C  
ATOM    492  ND2 ASN A  34     -39.785 -24.685  -8.470  1.00 92.35           N  
ATOM    493 HD21 ASN A  34     -39.885 -24.550  -7.474  1.00 92.35           H  
ATOM    494 HD22 ASN A  34     -40.513 -25.073  -9.053  1.00 92.35           H  
ATOM    495  OD1 ASN A  34     -37.802 -23.796  -8.274  1.00 92.35           O  
ATOM    496  N   ASN A  35     -35.396 -22.853  -9.870  1.00 93.48           N  
ATOM    497  H   ASN A  35     -35.892 -21.983  -9.740  1.00 93.48           H  
ATOM    498  CA  ASN A  35     -34.050 -22.947  -9.282  1.00 93.48           C  
ATOM    499  HA  ASN A  35     -33.607 -23.909  -9.537  1.00 93.48           H  
ATOM    500  C   ASN A  35     -34.066 -22.863  -7.738  1.00 93.48           C  
ATOM    501  CB  ASN A  35     -33.205 -21.843  -9.934  1.00 93.48           C  
ATOM    502  HB2 ASN A  35     -33.643 -20.875  -9.690  1.00 93.48           H  
ATOM    503  HB3 ASN A  35     -33.233 -21.974 -11.016  1.00 93.48           H  
ATOM    504  O   ASN A  35     -33.015 -22.859  -7.088  1.00 93.48           O  
ATOM    505  CG  ASN A  35     -31.743 -21.840  -9.518  1.00 93.48           C  
ATOM    506  ND2 ASN A  35     -31.141 -20.679  -9.406  1.00 93.48           N  
ATOM    507 HD21 ASN A  35     -31.664 -19.847  -9.638  1.00 93.48           H  
ATOM    508 HD22 ASN A  35     -30.131 -20.691  -9.443  1.00 93.48           H  
ATOM    509  OD1 ASN A  35     -31.098 -22.839  -9.250  1.00 93.48           O  
ATOM    510  N   ASP A  36     -35.259 -22.792  -7.146  1.00 94.82           N  
ATOM    511  H   ASP A  36     -36.086 -22.821  -7.725  1.00 94.82           H  
ATOM    512  CA  ASP A  36     -35.451 -22.617  -5.704  1.00 94.82           C  
ATOM    513  HA  ASP A  36     -34.528 -22.265  -5.245  1.00 94.82           H  
ATOM    514  C   ASP A  36     -35.836 -23.929  -5.012  1.00 94.82           C  
ATOM    515  CB  ASP A  36     -36.526 -21.547  -5.468  1.00 94.82           C  
ATOM    516  HB2 ASP A  36     -36.696 -21.449  -4.396  1.00 94.82           H  
ATOM    517  HB3 ASP A  36     -37.458 -21.873  -5.928  1.00 94.82           H  
ATOM    518  O   ASP A  36     -35.669 -24.078  -3.802  1.00 94.82           O  
ATOM    519  CG  ASP A  36     -36.126 -20.175  -6.020  1.00 94.82           C  
ATOM    520  OD1 ASP A  36     -34.926 -19.830  -5.925  1.00 94.82           O  
ATOM    521  OD2 ASP A  36     -37.032 -19.494  -6.545  1.00 94.82           O  
ATOM    522  N   SER A  37     -36.361 -24.900  -5.765  1.00 93.27           N  
ATOM    523  H   SER A  37     -36.458 -24.725  -6.755  1.00 93.27           H  
ATOM    524  CA  SER A  37     -36.881 -26.159  -5.228  1.00 93.27           C  
ATOM    525  HA  SER A  37     -36.746 -26.187  -4.147  1.00 93.27           H  
ATOM    526  C   SER A  37     -36.178 -27.373  -5.825  1.00 93.27           C  
ATOM    527  CB  SER A  37     -38.382 -26.255  -5.500  1.00 93.27           C  
ATOM    528  HB2 SER A  37     -38.557 -26.226  -6.575  1.00 93.27           H  
ATOM    529  HB3 SER A  37     -38.767 -27.197  -5.108  1.00 93.27           H  
ATOM    530  O   SER A  37     -36.336 -27.663  -7.005  1.00 93.27           O  
ATOM    531  OG  SER A  37     -39.056 -25.179  -4.880  1.00 93.27           O  
ATOM    532  HG  SER A  37     -38.500 -24.402  -4.968  1.00 93.27           H  
ATOM    533  N   TRP A  38     -35.483 -28.140  -4.979  1.00 94.69           N  
ATOM    534  H   TRP A  38     -35.297 -27.779  -4.054  1.00 94.69           H  
ATOM    535  CA  TRP A  38     -35.010 -29.484  -5.334  1.00 94.69           C  
ATOM    536  HA  TRP A  38     -34.367 -29.417  -6.212  1.00 94.69           H  
ATOM    537  C   TRP A  38     -36.210 -30.380  -5.673  1.00 94.69           C  
ATOM    538  CB  TRP A  38     -34.196 -30.062  -4.161  1.00 94.69           C  
ATOM    539  HB2 TRP A  38     -33.547 -29.269  -3.790  1.00 94.69           H  
ATOM    540  HB3 TRP A  38     -34.875 -30.332  -3.352  1.00 94.69           H  
ATOM    541  O   TRP A  38     -37.158 -30.445  -4.872  1.00 94.69           O  
ATOM    542  CG  TRP A  38     -33.315 -31.247  -4.435  1.00 94.69           C  
ATOM    543  CD1 TRP A  38     -33.596 -32.317  -5.214  1.00 94.69           C  
ATOM    544  HD1 TRP A  38     -34.501 -32.483  -5.781  1.00 94.69           H  
ATOM    545  CD2 TRP A  38     -31.948 -31.472  -3.971  1.00 94.69           C  
ATOM    546  CE2 TRP A  38     -31.466 -32.690  -4.539  1.00 94.69           C  
ATOM    547  CE3 TRP A  38     -31.045 -30.738  -3.172  1.00 94.69           C  
ATOM    548  HE3 TRP A  38     -31.354 -29.793  -2.750  1.00 94.69           H  
ATOM    549  NE1 TRP A  38     -32.529 -33.179  -5.252  1.00 94.69           N  
ATOM    550  HE1 TRP A  38     -32.522 -34.004  -5.835  1.00 94.69           H  
ATOM    551  CH2 TRP A  38     -29.283 -32.390  -3.557  1.00 94.69           C  
ATOM    552  HH2 TRP A  38     -28.263 -32.712  -3.412  1.00 94.69           H  
ATOM    553  CZ2 TRP A  38     -30.160 -33.152  -4.346  1.00 94.69           C  
ATOM    554  HZ2 TRP A  38     -29.830 -34.065  -4.819  1.00 94.69           H  
ATOM    555  CZ3 TRP A  38     -29.728 -31.192  -2.969  1.00 94.69           C  
ATOM    556  HZ3 TRP A  38     -29.041 -30.603  -2.380  1.00 94.69           H  
ATOM    557  N   LEU A  39     -36.147 -31.080  -6.813  1.00 95.87           N  
ATOM    558  H   LEU A  39     -35.338 -30.948  -7.404  1.00 95.87           H  
ATOM    559  CA  LEU A  39     -37.100 -32.111  -7.225  1.00 95.87           C  
ATOM    560  HA  LEU A  39     -38.017 -31.612  -7.538  1.00 95.87           H  
ATOM    561  C   LEU A  39     -37.407 -33.072  -6.072  1.00 95.87           C  
ATOM    562  CB  LEU A  39     -36.520 -32.895  -8.413  1.00 95.87           C  
ATOM    563  HB2 LEU A  39     -35.617 -33.385  -8.048  1.00 95.87           H  
ATOM    564  HB3 LEU A  39     -36.243 -32.202  -9.207  1.00 95.87           H  
ATOM    565  O   LEU A  39     -36.518 -33.619  -5.416  1.00 95.87           O  
ATOM    566  CG  LEU A  39     -37.429 -33.993  -8.990  1.00 95.87           C  
ATOM    567  HG  LEU A  39     -37.739 -34.659  -8.185  1.00 95.87           H  
ATOM    568  CD1 LEU A  39     -38.682 -33.409  -9.643  1.00 95.87           C  
ATOM    569 HD11 LEU A  39     -39.267 -34.216 -10.085  1.00 95.87           H  
ATOM    570 HD12 LEU A  39     -38.396 -32.706 -10.425  1.00 95.87           H  
ATOM    571 HD13 LEU A  39     -39.299 -32.902  -8.901  1.00 95.87           H  
ATOM    572  CD2 LEU A  39     -36.664 -34.818 -10.023  1.00 95.87           C  
ATOM    573 HD21 LEU A  39     -35.781 -35.262  -9.564  1.00 95.87           H  
ATOM    574 HD22 LEU A  39     -37.293 -35.626 -10.397  1.00 95.87           H  
ATOM    575 HD23 LEU A  39     -36.351 -34.186 -10.855  1.00 95.87           H  
ATOM    576  N   ARG A  40     -38.692 -33.285  -5.820  1.00 95.32           N  
ATOM    577  H   ARG A  40     -39.381 -32.867  -6.430  1.00 95.32           H  
ATOM    578  CA  ARG A  40     -39.172 -34.093  -4.702  1.00 95.32           C  
ATOM    579  HA  ARG A  40     -38.483 -34.920  -4.529  1.00 95.32           H  
ATOM    580  C   ARG A  40     -40.528 -34.686  -5.015  1.00 95.32           C  
ATOM    581  CB  ARG A  40     -39.197 -33.239  -3.426  1.00 95.32           C  
ATOM    582  HB2 ARG A  40     -38.199 -32.827  -3.277  1.00 95.32           H  
ATOM    583  HB3 ARG A  40     -39.423 -33.874  -2.568  1.00 95.32           H  
ATOM    584  O   ARG A  40     -41.235 -34.221  -5.907  1.00 95.32           O  
ATOM    585  CG  ARG A  40     -40.240 -32.113  -3.487  1.00 95.32           C  
ATOM    586  HG2 ARG A  40     -40.148 -31.553  -4.417  1.00 95.32           H  
ATOM    587  HG3 ARG A  40     -41.226 -32.573  -3.436  1.00 95.32           H  
ATOM    588  CD  ARG A  40     -40.107 -31.147  -2.314  1.00 95.32           C  
ATOM    589  HD2 ARG A  40     -40.270 -31.708  -1.394  1.00 95.32           H  
ATOM    590  HD3 ARG A  40     -40.878 -30.381  -2.400  1.00 95.32           H  
ATOM    591  NE  ARG A  40     -38.780 -30.511  -2.324  1.00 95.32           N  
ATOM    592  HE  ARG A  40     -38.367 -30.352  -3.232  1.00 95.32           H  
ATOM    593  NH1 ARG A  40     -38.381 -30.538  -0.057  1.00 95.32           N  
ATOM    594 HH11 ARG A  40     -39.283 -30.967   0.094  1.00 95.32           H  
ATOM    595 HH12 ARG A  40     -37.745 -30.387   0.714  1.00 95.32           H  
ATOM    596  NH2 ARG A  40     -36.817 -29.805  -1.479  1.00 95.32           N  
ATOM    597 HH21 ARG A  40     -36.183 -29.656  -0.706  1.00 95.32           H  
ATOM    598 HH22 ARG A  40     -36.507 -29.706  -2.435  1.00 95.32           H  
ATOM    599  CZ  ARG A  40     -38.006 -30.287  -1.282  1.00 95.32           C  
ATOM    600  N   ILE A  41     -40.918 -35.662  -4.209  1.00 94.80           N  
ATOM    601  H   ILE A  41     -40.274 -35.972  -3.496  1.00 94.80           H  
ATOM    602  CA  ILE A  41     -42.295 -36.149  -4.199  1.00 94.80           C  
ATOM    603  HA  ILE A  41     -42.622 -36.298  -5.228  1.00 94.80           H  
ATOM    604  C   ILE A  41     -43.185 -35.071  -3.570  1.00 94.80           C  
ATOM    605  CB  ILE A  41     -42.379 -37.500  -3.463  1.00 94.80           C  
ATOM    606  HB  ILE A  41     -42.123 -37.332  -2.417  1.00 94.80           H  
ATOM    607  O   ILE A  41     -42.950 -34.667  -2.429  1.00 94.80           O  
ATOM    608  CG1 ILE A  41     -41.378 -38.547  -4.007  1.00 94.80           C  
ATOM    609 HG12 ILE A  41     -40.363 -38.208  -3.799  1.00 94.80           H  
ATOM    610 HG13 ILE A  41     -41.515 -39.478  -3.457  1.00 94.80           H  
ATOM    611  CG2 ILE A  41     -43.813 -38.051  -3.506  1.00 94.80           C  
ATOM    612 HG21 ILE A  41     -44.159 -38.139  -4.536  1.00 94.80           H  
ATOM    613 HG22 ILE A  41     -43.850 -39.033  -3.034  1.00 94.80           H  
ATOM    614 HG23 ILE A  41     -44.490 -37.389  -2.966  1.00 94.80           H  
ATOM    615  CD1 ILE A  41     -41.494 -38.852  -5.508  1.00 94.80           C  
ATOM    616 HD11 ILE A  41     -40.747 -39.599  -5.780  1.00 94.80           H  
ATOM    617 HD12 ILE A  41     -42.482 -39.250  -5.742  1.00 94.80           H  
ATOM    618 HD13 ILE A  41     -41.314 -37.954  -6.098  1.00 94.80           H  
ATOM    619  N   VAL A  42     -44.195 -34.599  -4.300  1.00 93.67           N  
ATOM    620  H   VAL A  42     -44.332 -34.956  -5.235  1.00 93.67           H  
ATOM    621  CA  VAL A  42     -45.178 -33.624  -3.808  1.00 93.67           C  
ATOM    622  HA  VAL A  42     -45.059 -33.508  -2.731  1.00 93.67           H  
ATOM    623  C   VAL A  42     -46.582 -34.148  -4.062  1.00 93.67           C  
ATOM    624  CB  VAL A  42     -45.015 -32.228  -4.446  1.00 93.67           C  
ATOM    625  HB  VAL A  42     -45.269 -32.277  -5.504  1.00 93.67           H  
ATOM    626  O   VAL A  42     -46.890 -34.617  -5.154  1.00 93.67           O  
ATOM    627  CG1 VAL A  42     -45.927 -31.208  -3.759  1.00 93.67           C  
ATOM    628 HG11 VAL A  42     -46.973 -31.455  -3.939  1.00 93.67           H  
ATOM    629 HG12 VAL A  42     -45.750 -30.213  -4.168  1.00 93.67           H  
ATOM    630 HG13 VAL A  42     -45.744 -31.188  -2.684  1.00 93.67           H  
ATOM    631  CG2 VAL A  42     -43.590 -31.688  -4.317  1.00 93.67           C  
ATOM    632 HG21 VAL A  42     -43.297 -31.675  -3.267  1.00 93.67           H  
ATOM    633 HG22 VAL A  42     -42.915 -32.316  -4.899  1.00 93.67           H  
ATOM    634 HG23 VAL A  42     -43.537 -30.678  -4.722  1.00 93.67           H  
ATOM    635  N   ASP A  43     -47.431 -34.024  -3.050  1.00 93.19           N  
ATOM    636  H   ASP A  43     -47.088 -33.640  -2.181  1.00 93.19           H  
ATOM    637  CA  ASP A  43     -48.870 -34.233  -3.132  1.00 93.19           C  
ATOM    638  HA  ASP A  43     -49.169 -34.475  -4.152  1.00 93.19           H  
ATOM    639  C   ASP A  43     -49.543 -32.915  -2.736  1.00 93.19           C  
ATOM    640  CB  ASP A  43     -49.231 -35.430  -2.250  1.00 93.19           C  
ATOM    641  HB2 ASP A  43     -48.750 -36.319  -2.657  1.00 93.19           H  
ATOM    642  HB3 ASP A  43     -48.824 -35.258  -1.254  1.00 93.19           H  
ATOM    643  O   ASP A  43     -49.798 -32.640  -1.559  1.00 93.19           O  
ATOM    644  CG  ASP A  43     -50.727 -35.702  -2.121  1.00 93.19           C  
ATOM    645  OD1 ASP A  43     -51.548 -34.941  -2.676  1.00 93.19           O  
ATOM    646  OD2 ASP A  43     -51.048 -36.664  -1.387  1.00 93.19           O  
ATOM    647  N   ASN A  44     -49.744 -32.060  -3.743  1.00 90.58           N  
ATOM    648  H   ASN A  44     -49.480 -32.355  -4.672  1.00 90.58           H  
ATOM    649  CA  ASN A  44     -50.342 -30.736  -3.572  1.00 90.58           C  
ATOM    650  HA  ASN A  44     -49.787 -30.184  -2.813  1.00 90.58           H  
ATOM    651  C   ASN A  44     -51.792 -30.821  -3.083  1.00 90.58           C  
ATOM    652  CB  ASN A  44     -50.280 -29.972  -4.908  1.00 90.58           C  
ATOM    653  HB2 ASN A  44     -50.627 -30.617  -5.715  1.00 90.58           H  
ATOM    654  HB3 ASN A  44     -50.952 -29.115  -4.854  1.00 90.58           H  
ATOM    655  O   ASN A  44     -52.244 -29.921  -2.381  1.00 90.58           O  
ATOM    656  CG  ASN A  44     -48.904 -29.423  -5.234  1.00 90.58           C  
ATOM    657  ND2 ASN A  44     -48.570 -29.307  -6.498  1.00 90.58           N  
ATOM    658 HD21 ASN A  44     -49.212 -29.582  -7.227  1.00 90.58           H  
ATOM    659 HD22 ASN A  44     -47.654 -28.922  -6.679  1.00 90.58           H  
ATOM    660  OD1 ASN A  44     -48.119 -29.066  -4.375  1.00 90.58           O  
ATOM    661  N   GLU A  45     -52.512 -31.891  -3.430  1.00 93.09           N  
ATOM    662  H   GLU A  45     -52.060 -32.661  -3.902  1.00 93.09           H  
ATOM    663  CA  GLU A  45     -53.915 -32.072  -3.049  1.00 93.09           C  
ATOM    664  HA  GLU A  45     -54.472 -31.164  -3.281  1.00 93.09           H  
ATOM    665  C   GLU A  45     -54.056 -32.309  -1.541  1.00 93.09           C  
ATOM    666  CB  GLU A  45     -54.534 -33.234  -3.841  1.00 93.09           C  
ATOM    667  HB2 GLU A  45     -53.967 -34.146  -3.650  1.00 93.09           H  
ATOM    668  HB3 GLU A  45     -55.554 -33.380  -3.487  1.00 93.09           H  
ATOM    669  O   GLU A  45     -54.966 -31.766  -0.916  1.00 93.09           O  
ATOM    670  CG  GLU A  45     -54.575 -32.961  -5.355  1.00 93.09           C  
ATOM    671  HG2 GLU A  45     -55.094 -32.016  -5.519  1.00 93.09           H  
ATOM    672  HG3 GLU A  45     -53.556 -32.851  -5.725  1.00 93.09           H  
ATOM    673  CD  GLU A  45     -55.279 -34.067  -6.162  1.00 93.09           C  
ATOM    674  OE1 GLU A  45     -55.469 -33.841  -7.379  1.00 93.09           O  
ATOM    675  OE2 GLU A  45     -55.628 -35.120  -5.580  1.00 93.09           O  
ATOM    676  N   ASN A  46     -53.124 -33.056  -0.937  1.00 94.36           N  
ATOM    677  H   ASN A  46     -52.456 -33.531  -1.528  1.00 94.36           H  
ATOM    678  CA  ASN A  46     -53.128 -33.344   0.501  1.00 94.36           C  
ATOM    679  HA  ASN A  46     -54.108 -33.083   0.901  1.00 94.36           H  
ATOM    680  C   ASN A  46     -52.119 -32.516   1.314  1.00 94.36           C  
ATOM    681  CB  ASN A  46     -52.948 -34.852   0.714  1.00 94.36           C  
ATOM    682  HB2 ASN A  46     -51.974 -35.154   0.328  1.00 94.36           H  
ATOM    683  HB3 ASN A  46     -52.979 -35.076   1.780  1.00 94.36           H  
ATOM    684  O   ASN A  46     -51.944 -32.769   2.509  1.00 94.36           O  
ATOM    685  CG  ASN A  46     -54.055 -35.649   0.050  1.00 94.36           C  
ATOM    686  ND2 ASN A  46     -53.741 -36.520  -0.873  1.00 94.36           N  
ATOM    687 HD21 ASN A  46     -54.499 -36.835  -1.461  1.00 94.36           H  
ATOM    688 HD22 ASN A  46     -52.796 -36.520  -1.230  1.00 94.36           H  
ATOM    689  OD1 ASN A  46     -55.217 -35.526   0.395  1.00 94.36           O  
ATOM    690  N   GLY A  47     -51.425 -31.559   0.690  1.00 93.54           N  
ATOM    691  H   GLY A  47     -51.596 -31.424  -0.296  1.00 93.54           H  
ATOM    692  CA  GLY A  47     -50.420 -30.720   1.349  1.00 93.54           C  
ATOM    693  HA2 GLY A  47     -50.033 -30.008   0.620  1.00 93.54           H  
ATOM    694  HA3 GLY A  47     -50.891 -30.167   2.162  1.00 93.54           H  
ATOM    695  C   GLY A  47     -49.232 -31.506   1.921  1.00 93.54           C  
ATOM    696  O   GLY A  47     -48.709 -31.144   2.975  1.00 93.54           O  
ATOM    697  N   ARG A  48     -48.817 -32.605   1.272  1.00 92.44           N  
ATOM    698  H   ARG A  48     -49.239 -32.793   0.373  1.00 92.44           H  
ATOM    699  CA  ARG A  48     -47.703 -33.458   1.728  1.00 92.44           C  
ATOM    700  HA  ARG A  48     -47.426 -33.154   2.737  1.00 92.44           H  
ATOM    701  C   ARG A  48     -46.466 -33.269   0.854  1.00 92.44           C  
ATOM    702  CB  ARG A  48     -48.118 -34.937   1.785  1.00 92.44           C  
ATOM    703  HB2 ARG A  48     -48.452 -35.251   0.796  1.00 92.44           H  
ATOM    704  HB3 ARG A  48     -47.248 -35.537   2.051  1.00 92.44           H  
ATOM    705  O   ARG A  48     -46.558 -33.162  -0.367  1.00 92.44           O  
ATOM    706  CG  ARG A  48     -49.234 -35.221   2.795  1.00 92.44           C  
ATOM    707  HG2 ARG A  48     -48.869 -35.023   3.803  1.00 92.44           H  
ATOM    708  HG3 ARG A  48     -50.093 -34.581   2.592  1.00 92.44           H  
ATOM    709  CD  ARG A  48     -49.672 -36.682   2.672  1.00 92.44           C  
ATOM    710  HD2 ARG A  48     -50.094 -36.826   1.678  1.00 92.44           H  
ATOM    711  HD3 ARG A  48     -48.800 -37.327   2.782  1.00 92.44           H  
ATOM    712  NE  ARG A  48     -50.669 -37.029   3.700  1.00 92.44           N  
ATOM    713  HE  ARG A  48     -50.814 -36.346   4.430  1.00 92.44           H  
ATOM    714  NH1 ARG A  48     -51.394 -38.977   2.734  1.00 92.44           N  
ATOM    715 HH11 ARG A  48     -50.863 -38.735   1.910  1.00 92.44           H  
ATOM    716 HH12 ARG A  48     -52.052 -39.742   2.688  1.00 92.44           H  
ATOM    717  NH2 ARG A  48     -52.268 -38.316   4.682  1.00 92.44           N  
ATOM    718 HH21 ARG A  48     -52.369 -37.619   5.406  1.00 92.44           H  
ATOM    719 HH22 ARG A  48     -52.889 -39.112   4.646  1.00 92.44           H  
ATOM    720  CZ  ARG A  48     -51.434 -38.104   3.702  1.00 92.44           C  
ATOM    721  N   SER A  49     -45.294 -33.300   1.484  1.00 93.13           N  
ATOM    722  H   SER A  49     -45.285 -33.465   2.480  1.00 93.13           H  
ATOM    723  CA  SER A  49     -43.998 -33.334   0.799  1.00 93.13           C  
ATOM    724  HA  SER A  49     -44.165 -33.438  -0.273  1.00 93.13           H  
ATOM    725  C   SER A  49     -43.193 -34.554   1.242  1.00 93.13           C  
ATOM    726  CB  SER A  49     -43.222 -32.026   0.993  1.00 93.13           C  
ATOM    727  HB2 SER A  49     -43.796 -31.203   0.567  1.00 93.13           H  
ATOM    728  HB3 SER A  49     -42.276 -32.098   0.456  1.00 93.13           H  
ATOM    729  O   SER A  49     -43.216 -34.939   2.411  1.00 93.13           O  
ATOM    730  OG  SER A  49     -42.956 -31.754   2.354  1.00 93.13           O  
ATOM    731  HG  SER A  49     -43.773 -31.491   2.783  1.00 93.13           H  
ATOM    732  N   GLY A  50     -42.531 -35.192   0.282  1.00 93.38           N  
ATOM    733  H   GLY A  50     -42.601 -34.830  -0.658  1.00 93.38           H  
ATOM    734  CA  GLY A  50     -41.635 -36.323   0.485  1.00 93.38           C  
ATOM    735  HA2 GLY A  50     -41.783 -36.753   1.476  1.00 93.38           H  
ATOM    736  HA3 GLY A  50     -41.879 -37.088  -0.252  1.00 93.38           H  
ATOM    737  C   GLY A  50     -40.158 -35.933   0.348  1.00 93.38           C  
ATOM    738  O   GLY A  50     -39.824 -34.743   0.346  1.00 93.38           O  
ATOM    739  N   PRO A  51     -39.258 -36.928   0.245  1.00 94.51           N  
ATOM    740  CA  PRO A  51     -37.823 -36.684   0.167  1.00 94.51           C  
ATOM    741  HA  PRO A  51     -37.508 -36.063   1.006  1.00 94.51           H  
ATOM    742  C   PRO A  51     -37.433 -35.980  -1.139  1.00 94.51           C  
ATOM    743  CB  PRO A  51     -37.172 -38.066   0.286  1.00 94.51           C  
ATOM    744  HB2 PRO A  51     -36.222 -38.125  -0.246  1.00 94.51           H  
ATOM    745  HB3 PRO A  51     -37.033 -38.314   1.338  1.00 94.51           H  
ATOM    746  O   PRO A  51     -38.086 -36.151  -2.173  1.00 94.51           O  
ATOM    747  CG  PRO A  51     -38.221 -38.996  -0.322  1.00 94.51           C  
ATOM    748  HG2 PRO A  51     -38.145 -38.976  -1.409  1.00 94.51           H  
ATOM    749  HG3 PRO A  51     -38.125 -40.016   0.051  1.00 94.51           H  
ATOM    750  CD  PRO A  51     -39.539 -38.354   0.113  1.00 94.51           C  
ATOM    751  HD2 PRO A  51     -40.304 -38.546  -0.639  1.00 94.51           H  
ATOM    752  HD3 PRO A  51     -39.845 -38.756   1.079  1.00 94.51           H  
ATOM    753  N   SER A  52     -36.331 -35.230  -1.089  1.00 95.66           N  
ATOM    754  H   SER A  52     -35.864 -35.101  -0.202  1.00 95.66           H  
ATOM    755  CA  SER A  52     -35.628 -34.763  -2.287  1.00 95.66           C  
ATOM    756  HA  SER A  52     -36.322 -34.214  -2.923  1.00 95.66           H  
ATOM    757  C   SER A  52     -35.073 -35.955  -3.070  1.00 95.66           C  
ATOM    758  CB  SER A  52     -34.466 -33.837  -1.919  1.00 95.66           C  
ATOM    759  HB2 SER A  52     -33.978 -33.505  -2.835  1.00 95.66           H  
ATOM    760  HB3 SER A  52     -33.739 -34.390  -1.325  1.00 95.66           H  
ATOM    761  O   SER A  52     -34.559 -36.906  -2.475  1.00 95.66           O  
ATOM    762  OG  SER A  52     -34.900 -32.703  -1.187  1.00 95.66           O  
ATOM    763  HG  SER A  52     -34.133 -32.129  -1.113  1.00 95.66           H  
ATOM    764  N   LEU A  53     -35.156 -35.908  -4.398  1.00 96.80           N  
ATOM    765  H   LEU A  53     -35.557 -35.087  -4.830  1.00 96.80           H  
ATOM    766  CA  LEU A  53     -34.706 -36.988  -5.272  1.00 96.80           C  
ATOM    767  HA  LEU A  53     -34.693 -37.920  -4.707  1.00 96.80           H  
ATOM    768  C   LEU A  53     -33.276 -36.720  -5.752  1.00 96.80           C  
ATOM    769  CB  LEU A  53     -35.690 -37.177  -6.443  1.00 96.80           C  
ATOM    770  HB2 LEU A  53     -35.370 -38.046  -7.017  1.00 96.80           H  
ATOM    771  HB3 LEU A  53     -35.638 -36.303  -7.092  1.00 96.80           H  
ATOM    772  O   LEU A  53     -33.005 -35.716  -6.406  1.00 96.80           O  
ATOM    773  CG  LEU A  53     -37.159 -37.396  -6.039  1.00 96.80           C  
ATOM    774  HG  LEU A  53     -37.527 -36.501  -5.537  1.00 96.80           H  
ATOM    775  CD1 LEU A  53     -38.031 -37.632  -7.267  1.00 96.80           C  
ATOM    776 HD11 LEU A  53     -37.806 -38.605  -7.703  1.00 96.80           H  
ATOM    777 HD12 LEU A  53     -39.086 -37.593  -6.996  1.00 96.80           H  
ATOM    778 HD13 LEU A  53     -37.829 -36.880  -8.030  1.00 96.80           H  
ATOM    779  CD2 LEU A  53     -37.337 -38.592  -5.100  1.00 96.80           C  
ATOM    780 HD21 LEU A  53     -36.895 -39.481  -5.549  1.00 96.80           H  
ATOM    781 HD22 LEU A  53     -36.866 -38.386  -4.139  1.00 96.80           H  
ATOM    782 HD23 LEU A  53     -38.400 -38.771  -4.933  1.00 96.80           H  
ATOM    783  N   LEU A  54     -32.351 -37.637  -5.460  1.00 95.82           N  
ATOM    784  H   LEU A  54     -32.626 -38.425  -4.891  1.00 95.82           H  
ATOM    785  CA  LEU A  54     -30.941 -37.527  -5.869  1.00 95.82           C  
ATOM    786  HA  LEU A  54     -30.575 -36.556  -5.535  1.00 95.82           H  
ATOM    787  C   LEU A  54     -30.746 -37.580  -7.399  1.00 95.82           C  
ATOM    788  CB  LEU A  54     -30.150 -38.645  -5.160  1.00 95.82           C  
ATOM    789  HB2 LEU A  54     -30.496 -39.603  -5.547  1.00 95.82           H  
ATOM    790  HB3 LEU A  54     -30.381 -38.612  -4.095  1.00 95.82           H  
ATOM    791  O   LEU A  54     -29.672 -37.258  -7.906  1.00 95.82           O  
ATOM    792  CG  LEU A  54     -28.616 -38.577  -5.320  1.00 95.82           C  
ATOM    793  HG  LEU A  54     -28.338 -38.611  -6.374  1.00 95.82           H  
ATOM    794  CD1 LEU A  54     -28.026 -37.316  -4.684  1.00 95.82           C  
ATOM    795 HD11 LEU A  54     -26.940 -37.331  -4.774  1.00 95.82           H  
ATOM    796 HD12 LEU A  54     -28.297 -37.263  -3.630  1.00 95.82           H  
ATOM    797 HD13 LEU A  54     -28.396 -36.427  -5.195  1.00 95.82           H  
ATOM    798  CD2 LEU A  54     -27.977 -39.796  -4.659  1.00 95.82           C  
ATOM    799 HD21 LEU A  54     -28.359 -40.707  -5.120  1.00 95.82           H  
ATOM    800 HD22 LEU A  54     -28.204 -39.807  -3.593  1.00 95.82           H  
ATOM    801 HD23 LEU A  54     -26.896 -39.762  -4.794  1.00 95.82           H  
ATOM    802  N   GLU A  55     -31.768 -37.994  -8.145  1.00 96.39           N  
ATOM    803  H   GLU A  55     -32.643 -38.224  -7.696  1.00 96.39           H  
ATOM    804  CA  GLU A  55     -31.742 -37.977  -9.607  1.00 96.39           C  
ATOM    805  HA  GLU A  55     -30.801 -38.416  -9.938  1.00 96.39           H  
ATOM    806  C   GLU A  55     -31.778 -36.563 -10.198  1.00 96.39           C  
ATOM    807  CB  GLU A  55     -32.865 -38.861 -10.167  1.00 96.39           C  
ATOM    808  HB2 GLU A  55     -32.671 -39.035 -11.225  1.00 96.39           H  
ATOM    809  HB3 GLU A  55     -32.833 -39.822  -9.653  1.00 96.39           H  
ATOM    810  O   GLU A  55     -31.441 -36.424 -11.366  1.00 96.39           O  
ATOM    811  CG  GLU A  55     -34.264 -38.247 -10.013  1.00 96.39           C  
ATOM    812  HG2 GLU A  55     -34.388 -37.922  -8.979  1.00 96.39           H  
ATOM    813  HG3 GLU A  55     -34.344 -37.367 -10.651  1.00 96.39           H  
ATOM    814  CD  GLU A  55     -35.383 -39.233 -10.378  1.00 96.39           C  
ATOM    815  OE1 GLU A  55     -36.499 -39.042  -9.849  1.00 96.39           O  
ATOM    816  OE2 GLU A  55     -35.115 -40.184 -11.146  1.00 96.39           O  
ATOM    817  N   ASP A  56     -32.126 -35.535  -9.410  1.00 96.51           N  
ATOM    818  H   ASP A  56     -32.378 -35.726  -8.450  1.00 96.51           H  
ATOM    819  CA  ASP A  56     -32.151 -34.132  -9.838  1.00 96.51           C  
ATOM    820  HA  ASP A  56     -32.827 -34.045 -10.689  1.00 96.51           H  
ATOM    821  C   ASP A  56     -30.745 -33.636 -10.221  1.00 96.51           C  
ATOM    822  CB  ASP A  56     -32.721 -33.262  -8.714  1.00 96.51           C  
ATOM    823  HB2 ASP A  56     -32.015 -33.241  -7.884  1.00 96.51           H  
ATOM    824  HB3 ASP A  56     -33.629 -33.742  -8.347  1.00 96.51           H  
ATOM    825  O   ASP A  56     -29.906 -33.392  -9.340  1.00 96.51           O  
ATOM    826  CG  ASP A  56     -33.027 -31.819  -9.144  1.00 96.51           C  
ATOM    827  OD1 ASP A  56     -32.449 -31.354 -10.156  1.00 96.51           O  
ATOM    828  OD2 ASP A  56     -33.821 -31.173  -8.423  1.00 96.51           O  
ATOM    829  N   PRO A  57     -30.453 -33.467 -11.522  1.00 95.34           N  
ATOM    830  CA  PRO A  57     -29.137 -33.037 -11.953  1.00 95.34           C  
ATOM    831  HA  PRO A  57     -28.363 -33.587 -11.417  1.00 95.34           H  
ATOM    832  C   PRO A  57     -28.920 -31.539 -11.713  1.00 95.34           C  
ATOM    833  CB  PRO A  57     -29.080 -33.405 -13.435  1.00 95.34           C  
ATOM    834  HB2 PRO A  57     -28.394 -32.768 -13.993  1.00 95.34           H  
ATOM    835  HB3 PRO A  57     -28.793 -34.452 -13.536  1.00 95.34           H  
ATOM    836  O   PRO A  57     -27.783 -31.146 -11.474  1.00 95.34           O  
ATOM    837  CG  PRO A  57     -30.526 -33.229 -13.897  1.00 95.34           C  
ATOM    838  HG2 PRO A  57     -30.707 -32.184 -14.147  1.00 95.34           H  
ATOM    839  HG3 PRO A  57     -30.757 -33.868 -14.750  1.00 95.34           H  
ATOM    840  CD  PRO A  57     -31.348 -33.610 -12.669  1.00 95.34           C  
ATOM    841  HD2 PRO A  57     -32.203 -32.939 -12.575  1.00 95.34           H  
ATOM    842  HD3 PRO A  57     -31.699 -34.636 -12.784  1.00 95.34           H  
ATOM    843  N   PHE A  58     -29.970 -30.709 -11.737  1.00 96.04           N  
ATOM    844  H   PHE A  58     -30.903 -31.097 -11.749  1.00 96.04           H  
ATOM    845  CA  PHE A  58     -29.844 -29.259 -11.554  1.00 96.04           C  
ATOM    846  HA  PHE A  58     -29.025 -28.886 -12.168  1.00 96.04           H  
ATOM    847  C   PHE A  58     -29.502 -28.923 -10.105  1.00 96.04           C  
ATOM    848  CB  PHE A  58     -31.141 -28.550 -11.967  1.00 96.04           C  
ATOM    849  HB2 PHE A  58     -31.957 -28.915 -11.343  1.00 96.04           H  
ATOM    850  HB3 PHE A  58     -31.029 -27.485 -11.759  1.00 96.04           H  
ATOM    851  O   PHE A  58     -28.580 -28.147  -9.845  1.00 96.04           O  
ATOM    852  CG  PHE A  58     -31.522 -28.689 -13.426  1.00 96.04           C  
ATOM    853  CD1 PHE A  58     -30.619 -28.303 -14.436  1.00 96.04           C  
ATOM    854  HD1 PHE A  58     -29.647 -27.913 -14.172  1.00 96.04           H  
ATOM    855  CD2 PHE A  58     -32.801 -29.161 -13.777  1.00 96.04           C  
ATOM    856  HD2 PHE A  58     -33.498 -29.449 -13.003  1.00 96.04           H  
ATOM    857  CE1 PHE A  58     -30.994 -28.397 -15.789  1.00 96.04           C  
ATOM    858  HE1 PHE A  58     -30.314 -28.095 -16.571  1.00 96.04           H  
ATOM    859  CE2 PHE A  58     -33.176 -29.249 -15.129  1.00 96.04           C  
ATOM    860  HE2 PHE A  58     -34.160 -29.606 -15.394  1.00 96.04           H  
ATOM    861  CZ  PHE A  58     -32.270 -28.870 -16.134  1.00 96.04           C  
ATOM    862  HZ  PHE A  58     -32.557 -28.937 -17.173  1.00 96.04           H  
ATOM    863  N   ALA A  59     -30.186 -29.564  -9.152  1.00 96.05           N  
ATOM    864  H   ALA A  59     -30.957 -30.158  -9.422  1.00 96.05           H  
ATOM    865  CA  ALA A  59     -29.866 -29.396  -7.740  1.00 96.05           C  
ATOM    866  HA  ALA A  59     -29.921 -28.335  -7.495  1.00 96.05           H  
ATOM    867  C   ALA A  59     -28.438 -29.867  -7.429  1.00 96.05           C  
ATOM    868  CB  ALA A  59     -30.901 -30.142  -6.901  1.00 96.05           C  
ATOM    869  HB1 ALA A  59     -30.684 -29.971  -5.847  1.00 96.05           H  
ATOM    870  HB2 ALA A  59     -30.862 -31.211  -7.113  1.00 96.05           H  
ATOM    871  HB3 ALA A  59     -31.900 -29.767  -7.124  1.00 96.05           H  
ATOM    872  O   ALA A  59     -27.688 -29.171  -6.744  1.00 96.05           O  
ATOM    873  N   ARG A  60     -28.028 -31.020  -7.975  1.00 95.59           N  
ATOM    874  H   ARG A  60     -28.688 -31.538  -8.538  1.00 95.59           H  
ATOM    875  CA  ARG A  60     -26.667 -31.540  -7.800  1.00 95.59           C  
ATOM    876  HA  ARG A  60     -26.429 -31.569  -6.736  1.00 95.59           H  
ATOM    877  C   ARG A  60     -25.606 -30.645  -8.424  1.00 95.59           C  
ATOM    878  CB  ARG A  60     -26.569 -32.945  -8.381  1.00 95.59           C  
ATOM    879  HB2 ARG A  60     -25.514 -33.195  -8.499  1.00 95.59           H  
ATOM    880  HB3 ARG A  60     -27.042 -32.970  -9.363  1.00 95.59           H  
ATOM    881  O   ARG A  60     -24.608 -30.393  -7.767  1.00 95.59           O  
ATOM    882  CG  ARG A  60     -27.226 -33.969  -7.450  1.00 95.59           C  
ATOM    883  HG2 ARG A  60     -28.248 -33.667  -7.222  1.00 95.59           H  
ATOM    884  HG3 ARG A  60     -26.663 -34.025  -6.519  1.00 95.59           H  
ATOM    885  CD  ARG A  60     -27.259 -35.345  -8.107  1.00 95.59           C  
ATOM    886  HD2 ARG A  60     -27.652 -36.054  -7.378  1.00 95.59           H  
ATOM    887  HD3 ARG A  60     -27.937 -35.303  -8.960  1.00 95.59           H  
ATOM    888  NE  ARG A  60     -25.919 -35.784  -8.536  1.00 95.59           N  
ATOM    889  HE  ARG A  60     -25.144 -35.178  -8.307  1.00 95.59           H  
ATOM    890  NH1 ARG A  60     -26.624 -37.650  -9.647  1.00 95.59           N  
ATOM    891 HH11 ARG A  60     -26.455 -38.427 -10.269  1.00 95.59           H  
ATOM    892 HH12 ARG A  60     -27.560 -37.433  -9.335  1.00 95.59           H  
ATOM    893  NH2 ARG A  60     -24.444 -37.083  -9.655  1.00 95.59           N  
ATOM    894 HH21 ARG A  60     -23.720 -36.428  -9.396  1.00 95.59           H  
ATOM    895 HH22 ARG A  60     -24.237 -37.867 -10.258  1.00 95.59           H  
ATOM    896  CZ  ARG A  60     -25.668 -36.840  -9.279  1.00 95.59           C  
ATOM    897  N   GLU A  61     -25.810 -30.158  -9.647  1.00 95.36           N  
ATOM    898  H   GLU A  61     -26.650 -30.419 -10.142  1.00 95.36           H  
ATOM    899  CA  GLU A  61     -24.879 -29.244 -10.322  1.00 95.36           C  
ATOM    900  HA  GLU A  61     -23.921 -29.744 -10.462  1.00 95.36           H  
ATOM    901  C   GLU A  61     -24.621 -27.996  -9.473  1.00 95.36           C  
ATOM    902  CB  GLU A  61     -25.436 -28.878 -11.708  1.00 95.36           C  
ATOM    903  HB2 GLU A  61     -26.407 -28.398 -11.590  1.00 95.36           H  
ATOM    904  HB3 GLU A  61     -25.574 -29.796 -12.279  1.00 95.36           H  
ATOM    905  O   GLU A  61     -23.468 -27.688  -9.179  1.00 95.36           O  
ATOM    906  CG  GLU A  61     -24.515 -27.947 -12.510  1.00 95.36           C  
ATOM    907  HG2 GLU A  61     -23.550 -28.436 -12.648  1.00 95.36           H  
ATOM    908  HG3 GLU A  61     -24.353 -27.023 -11.955  1.00 95.36           H  
ATOM    909  CD  GLU A  61     -25.143 -27.622 -13.872  1.00 95.36           C  
ATOM    910  OE1 GLU A  61     -25.924 -26.647 -13.958  1.00 95.36           O  
ATOM    911  OE2 GLU A  61     -24.910 -28.381 -14.839  1.00 95.36           O  
ATOM    912  N   LYS A  62     -25.679 -27.335  -8.987  1.00 95.67           N  
ATOM    913  H   LYS A  62     -26.598 -27.644  -9.269  1.00 95.67           H  
ATOM    914  CA  LYS A  62     -25.566 -26.137  -8.141  1.00 95.67           C  
ATOM    915  HA  LYS A  62     -25.031 -25.372  -8.704  1.00 95.67           H  
ATOM    916  C   LYS A  62     -24.754 -26.393  -6.865  1.00 95.67           C  
ATOM    917  CB  LYS A  62     -26.986 -25.641  -7.843  1.00 95.67           C  
ATOM    918  HB2 LYS A  62     -27.523 -25.583  -8.790  1.00 95.67           H  
ATOM    919  HB3 LYS A  62     -27.497 -26.369  -7.214  1.00 95.67           H  
ATOM    920  O   LYS A  62     -23.903 -25.578  -6.514  1.00 95.67           O  
ATOM    921  CG  LYS A  62     -27.042 -24.258  -7.173  1.00 95.67           C  
ATOM    922  HG2 LYS A  62     -26.606 -24.305  -6.175  1.00 95.67           H  
ATOM    923  HG3 LYS A  62     -26.491 -23.538  -7.778  1.00 95.67           H  
ATOM    924  CD  LYS A  62     -28.514 -23.831  -7.081  1.00 95.67           C  
ATOM    925  HD2 LYS A  62     -28.944 -23.882  -8.081  1.00 95.67           H  
ATOM    926  HD3 LYS A  62     -29.049 -24.540  -6.448  1.00 95.67           H  
ATOM    927  CE  LYS A  62     -28.719 -22.415  -6.538  1.00 95.67           C  
ATOM    928  HE2 LYS A  62     -28.376 -22.370  -5.504  1.00 95.67           H  
ATOM    929  HE3 LYS A  62     -28.116 -21.728  -7.132  1.00 95.67           H  
ATOM    930  NZ  LYS A  62     -30.158 -22.045  -6.637  1.00 95.67           N  
ATOM    931  HZ1 LYS A  62     -30.500 -22.204  -7.574  1.00 95.67           H  
ATOM    932  HZ2 LYS A  62     -30.346 -21.083  -6.394  1.00 95.67           H  
ATOM    933  HZ3 LYS A  62     -30.754 -22.638  -6.077  1.00 95.67           H  
ATOM    934  N   ILE A  63     -24.980 -27.533  -6.202  1.00 95.85           N  
ATOM    935  H   ILE A  63     -25.692 -28.154  -6.560  1.00 95.85           H  
ATOM    936  CA  ILE A  63     -24.220 -27.936  -5.008  1.00 95.85           C  
ATOM    937  HA  ILE A  63     -24.141 -27.077  -4.341  1.00 95.85           H  
ATOM    938  C   ILE A  63     -22.774 -28.306  -5.365  1.00 95.85           C  
ATOM    939  CB  ILE A  63     -24.950 -29.065  -4.246  1.00 95.85           C  
ATOM    940  HB  ILE A  63     -25.106 -29.894  -4.936  1.00 95.85           H  
ATOM    941  O   ILE A  63     -21.856 -27.818  -4.722  1.00 95.85           O  
ATOM    942  CG1 ILE A  63     -26.341 -28.629  -3.724  1.00 95.85           C  
ATOM    943 HG12 ILE A  63     -26.819 -29.487  -3.252  1.00 95.85           H  
ATOM    944 HG13 ILE A  63     -26.968 -28.336  -4.567  1.00 95.85           H  
ATOM    945  CG2 ILE A  63     -24.104 -29.596  -3.075  1.00 95.85           C  
ATOM    946 HG21 ILE A  63     -23.750 -28.777  -2.448  1.00 95.85           H  
ATOM    947 HG22 ILE A  63     -24.681 -30.292  -2.466  1.00 95.85           H  
ATOM    948 HG23 ILE A  63     -23.226 -30.124  -3.447  1.00 95.85           H  
ATOM    949  CD1 ILE A  63     -26.353 -27.460  -2.729  1.00 95.85           C  
ATOM    950 HD11 ILE A  63     -27.380 -27.266  -2.420  1.00 95.85           H  
ATOM    951 HD12 ILE A  63     -25.957 -26.558  -3.196  1.00 95.85           H  
ATOM    952 HD13 ILE A  63     -25.763 -27.703  -1.846  1.00 95.85           H  
ATOM    953  N   HIS A  64     -22.537 -29.077  -6.431  1.00 95.77           N  
ATOM    954  H   HIS A  64     -23.323 -29.438  -6.953  1.00 95.77           H  
ATOM    955  CA  HIS A  64     -21.186 -29.414  -6.888  1.00 95.77           C  
ATOM    956  HA  HIS A  64     -20.655 -29.911  -6.076  1.00 95.77           H  
ATOM    957  C   HIS A  64     -20.374 -28.162  -7.243  1.00 95.77           C  
ATOM    958  CB  HIS A  64     -21.256 -30.360  -8.102  1.00 95.77           C  
ATOM    959  HB2 HIS A  64     -20.248 -30.490  -8.494  1.00 95.77           H  
ATOM    960  HB3 HIS A  64     -21.860 -29.896  -8.882  1.00 95.77           H  
ATOM    961  O   HIS A  64     -19.198 -28.070  -6.906  1.00 95.77           O  
ATOM    962  CG  HIS A  64     -21.809 -31.734  -7.805  1.00 95.77           C  
ATOM    963  CD2 HIS A  64     -22.434 -32.578  -8.687  1.00 95.77           C  
ATOM    964  HD2 HIS A  64     -22.628 -32.360  -9.727  1.00 95.77           H  
ATOM    965  ND1 HIS A  64     -21.769 -32.380  -6.593  1.00 95.77           N  
ATOM    966  HD1 HIS A  64     -21.396 -32.001  -5.735  1.00 95.77           H  
ATOM    967  CE1 HIS A  64     -22.355 -33.578  -6.741  1.00 95.77           C  
ATOM    968  HE1 HIS A  64     -22.473 -34.297  -5.943  1.00 95.77           H  
ATOM    969  NE2 HIS A  64     -22.783 -33.759  -8.006  1.00 95.77           N  
ATOM    970  N   ARG A  65     -20.977 -27.165  -7.895  1.00 95.09           N  
ATOM    971  H   ARG A  65     -21.938 -27.281  -8.183  1.00 95.09           H  
ATOM    972  CA  ARG A  65     -20.282 -25.904  -8.182  1.00 95.09           C  
ATOM    973  HA  ARG A  65     -19.321 -26.131  -8.643  1.00 95.09           H  
ATOM    974  C   ARG A  65     -19.904 -25.173  -6.899  1.00 95.09           C  
ATOM    975  CB  ARG A  65     -21.118 -25.033  -9.133  1.00 95.09           C  
ATOM    976  HB2 ARG A  65     -20.661 -24.045  -9.201  1.00 95.09           H  
ATOM    977  HB3 ARG A  65     -22.118 -24.908  -8.718  1.00 95.09           H  
ATOM    978  O   ARG A  65     -18.762 -24.739  -6.802  1.00 95.09           O  
ATOM    979  CG  ARG A  65     -21.240 -25.622 -10.553  1.00 95.09           C  
ATOM    980  HG2 ARG A  65     -21.876 -24.972 -11.154  1.00 95.09           H  
ATOM    981  HG3 ARG A  65     -21.722 -26.598 -10.508  1.00 95.09           H  
ATOM    982  CD  ARG A  65     -19.898 -25.806 -11.270  1.00 95.09           C  
ATOM    983  HD2 ARG A  65     -20.084 -26.326 -12.210  1.00 95.09           H  
ATOM    984  HD3 ARG A  65     -19.243 -26.439 -10.672  1.00 95.09           H  
ATOM    985  NE  ARG A  65     -19.260 -24.510 -11.554  1.00 95.09           N  
ATOM    986  HE  ARG A  65     -19.892 -23.724 -11.610  1.00 95.09           H  
ATOM    987  NH1 ARG A  65     -17.209 -25.322 -12.154  1.00 95.09           N  
ATOM    988 HH11 ARG A  65     -16.258 -25.173 -12.462  1.00 95.09           H  
ATOM    989 HH12 ARG A  65     -17.604 -26.248 -12.070  1.00 95.09           H  
ATOM    990  NH2 ARG A  65     -17.571 -23.116 -12.155  1.00 95.09           N  
ATOM    991 HH21 ARG A  65     -18.211 -22.341 -12.053  1.00 95.09           H  
ATOM    992 HH22 ARG A  65     -16.631 -22.966 -12.492  1.00 95.09           H  
ATOM    993  CZ  ARG A  65     -18.020 -24.322 -11.950  1.00 95.09           C  
ATOM    994  N   PHE A  66     -20.804 -25.103  -5.919  1.00 96.32           N  
ATOM    995  H   PHE A  66     -21.716 -25.512  -6.067  1.00 96.32           H  
ATOM    996  CA  PHE A  66     -20.515 -24.510  -4.612  1.00 96.32           C  
ATOM    997  HA  PHE A  66     -20.140 -23.497  -4.760  1.00 96.32           H  
ATOM    998  C   PHE A  66     -19.423 -25.272  -3.839  1.00 96.32           C  
ATOM    999  CB  PHE A  66     -21.815 -24.422  -3.805  1.00 96.32           C  
ATOM   1000  HB2 PHE A  66     -22.268 -25.412  -3.741  1.00 96.32           H  
ATOM   1001  HB3 PHE A  66     -22.515 -23.773  -4.330  1.00 96.32           H  
ATOM   1002  O   PHE A  66     -18.495 -24.651  -3.338  1.00 96.32           O  
ATOM   1003  CG  PHE A  66     -21.609 -23.888  -2.403  1.00 96.32           C  
ATOM   1004  CD1 PHE A  66     -21.578 -24.773  -1.309  1.00 96.32           C  
ATOM   1005  HD1 PHE A  66     -21.699 -25.835  -1.464  1.00 96.32           H  
ATOM   1006  CD2 PHE A  66     -21.380 -22.514  -2.200  1.00 96.32           C  
ATOM   1007  HD2 PHE A  66     -21.351 -21.839  -3.042  1.00 96.32           H  
ATOM   1008  CE1 PHE A  66     -21.341 -24.282  -0.014  1.00 96.32           C  
ATOM   1009  HE1 PHE A  66     -21.294 -24.973   0.815  1.00 96.32           H  
ATOM   1010  CE2 PHE A  66     -21.141 -22.024  -0.904  1.00 96.32           C  
ATOM   1011  HE2 PHE A  66     -20.932 -20.975  -0.759  1.00 96.32           H  
ATOM   1012  CZ  PHE A  66     -21.126 -22.907   0.190  1.00 96.32           C  
ATOM   1013  HZ  PHE A  66     -20.918 -22.536   1.182  1.00 96.32           H  
ATOM   1014  N   ASP A  67     -19.462 -26.605  -3.799  1.00 97.66           N  
ATOM   1015  H   ASP A  67     -20.286 -27.071  -4.150  1.00 97.66           H  
ATOM   1016  CA  ASP A  67     -18.481 -27.416  -3.061  1.00 97.66           C  
ATOM   1017  HA  ASP A  67     -18.419 -27.049  -2.036  1.00 97.66           H  
ATOM   1018  C   ASP A  67     -17.060 -27.333  -3.663  1.00 97.66           C  
ATOM   1019  CB  ASP A  67     -18.954 -28.882  -3.019  1.00 97.66           C  
ATOM   1020  HB2 ASP A  67     -19.125 -29.225  -4.039  1.00 97.66           H  
ATOM   1021  HB3 ASP A  67     -18.152 -29.490  -2.599  1.00 97.66           H  
ATOM   1022  O   ASP A  67     -16.068 -27.572  -2.972  1.00 97.66           O  
ATOM   1023  CG  ASP A  67     -20.218 -29.144  -2.184  1.00 97.66           C  
ATOM   1024  OD1 ASP A  67     -20.608 -28.273  -1.372  1.00 97.66           O  
ATOM   1025  OD2 ASP A  67     -20.778 -30.254  -2.350  1.00 97.66           O  
ATOM   1026  N   HIS A  68     -16.946 -26.978  -4.950  1.00 95.75           N  
ATOM   1027  H   HIS A  68     -17.808 -26.816  -5.452  1.00 95.75           H  
ATOM   1028  CA  HIS A  68     -15.694 -26.970  -5.717  1.00 95.75           C  
ATOM   1029  HA  HIS A  68     -14.885 -27.285  -5.058  1.00 95.75           H  
ATOM   1030  C   HIS A  68     -15.277 -25.573  -6.237  1.00 95.75           C  
ATOM   1031  CB  HIS A  68     -15.796 -28.018  -6.839  1.00 95.75           C  
ATOM   1032  HB2 HIS A  68     -14.909 -27.950  -7.469  1.00 95.75           H  
ATOM   1033  HB3 HIS A  68     -16.658 -27.790  -7.467  1.00 95.75           H  
ATOM   1034  O   HIS A  68     -14.414 -25.466  -7.109  1.00 95.75           O  
ATOM   1035  CG  HIS A  68     -15.893 -29.449  -6.352  1.00 95.75           C  
ATOM   1036  CD2 HIS A  68     -17.022 -30.193  -6.122  1.00 95.75           C  
ATOM   1037  HD2 HIS A  68     -18.048 -29.870  -6.217  1.00 95.75           H  
ATOM   1038  ND1 HIS A  68     -14.824 -30.269  -6.078  1.00 95.75           N  
ATOM   1039  HD1 HIS A  68     -13.855 -29.987  -6.078  1.00 95.75           H  
ATOM   1040  CE1 HIS A  68     -15.299 -31.468  -5.702  1.00 95.75           C  
ATOM   1041  HE1 HIS A  68     -14.692 -32.308  -5.398  1.00 95.75           H  
ATOM   1042  NE2 HIS A  68     -16.636 -31.479  -5.735  1.00 95.75           N  
ATOM   1043  N   GLU A  69     -15.857 -24.482  -5.726  1.00 94.86           N  
ATOM   1044  H   GLU A  69     -16.604 -24.620  -5.060  1.00 94.86           H  
ATOM   1045  CA  GLU A  69     -15.639 -23.119  -6.250  1.00 94.86           C  
ATOM   1046  HA  GLU A  69     -15.644 -23.176  -7.339  1.00 94.86           H  
ATOM   1047  C   GLU A  69     -14.298 -22.466  -5.845  1.00 94.86           C  
ATOM   1048  CB  GLU A  69     -16.809 -22.206  -5.835  1.00 94.86           C  
ATOM   1049  HB2 GLU A  69     -17.757 -22.615  -6.187  1.00 94.86           H  
ATOM   1050  HB3 GLU A  69     -16.674 -21.233  -6.309  1.00 94.86           H  
ATOM   1051  O   GLU A  69     -13.963 -21.374  -6.321  1.00 94.86           O  
ATOM   1052  CG  GLU A  69     -16.866 -22.016  -4.314  1.00 94.86           C  
ATOM   1053  HG2 GLU A  69     -15.901 -21.601  -4.024  1.00 94.86           H  
ATOM   1054  HG3 GLU A  69     -16.935 -22.976  -3.803  1.00 94.86           H  
ATOM   1055  CD  GLU A  69     -17.953 -21.054  -3.822  1.00 94.86           C  
ATOM   1056  OE1 GLU A  69     -17.844 -20.648  -2.637  1.00 94.86           O  
ATOM   1057  OE2 GLU A  69     -18.628 -20.417  -4.662  1.00 94.86           O  
ATOM   1058  N   ARG A  70     -13.550 -23.051  -4.899  1.00 94.40           N  
ATOM   1059  H   ARG A  70     -13.836 -23.965  -4.581  1.00 94.40           H  
ATOM   1060  CA  ARG A  70     -12.341 -22.437  -4.321  1.00 94.40           C  
ATOM   1061  HA  ARG A  70     -12.282 -21.406  -4.669  1.00 94.40           H  
ATOM   1062  C   ARG A  70     -11.064 -23.093  -4.840  1.00 94.40           C  
ATOM   1063  CB  ARG A  70     -12.402 -22.421  -2.777  1.00 94.40           C  
ATOM   1064  HB2 ARG A  70     -12.432 -23.450  -2.421  1.00 94.40           H  
ATOM   1065  HB3 ARG A  70     -11.490 -21.966  -2.391  1.00 94.40           H  
ATOM   1066  O   ARG A  70     -10.934 -24.310  -4.852  1.00 94.40           O  
ATOM   1067  CG  ARG A  70     -13.615 -21.670  -2.189  1.00 94.40           C  
ATOM   1068  HG2 ARG A  70     -13.593 -21.765  -1.103  1.00 94.40           H  
ATOM   1069  HG3 ARG A  70     -14.527 -22.164  -2.524  1.00 94.40           H  
ATOM   1070  CD  ARG A  70     -13.637 -20.169  -2.546  1.00 94.40           C  
ATOM   1071  HD2 ARG A  70     -13.119 -19.630  -1.752  1.00 94.40           H  
ATOM   1072  HD3 ARG A  70     -13.079 -19.995  -3.466  1.00 94.40           H  
ATOM   1073  NE  ARG A  70     -15.001 -19.616  -2.693  1.00 94.40           N  
ATOM   1074  HE  ARG A  70     -15.676 -19.827  -1.972  1.00 94.40           H  
ATOM   1075  NH1 ARG A  70     -14.960 -19.044  -4.940  1.00 94.40           N  
ATOM   1076 HH11 ARG A  70     -15.500 -18.691  -5.717  1.00 94.40           H  
ATOM   1077 HH12 ARG A  70     -14.324 -19.796  -5.165  1.00 94.40           H  
ATOM   1078  NH2 ARG A  70     -16.700 -18.489  -3.688  1.00 94.40           N  
ATOM   1079 HH21 ARG A  70     -17.235 -18.401  -4.540  1.00 94.40           H  
ATOM   1080 HH22 ARG A  70     -17.289 -18.927  -2.994  1.00 94.40           H  
ATOM   1081  CZ  ARG A  70     -15.532 -19.047  -3.767  1.00 94.40           C  
ATOM   1082  N   ILE A  71     -10.108 -22.248  -5.225  1.00 95.58           N  
ATOM   1083  H   ILE A  71     -10.297 -21.260  -5.139  1.00 95.58           H  
ATOM   1084  CA  ILE A  71      -8.719 -22.628  -5.522  1.00 95.58           C  
ATOM   1085  HA  ILE A  71      -8.706 -23.676  -5.819  1.00 95.58           H  
ATOM   1086  C   ILE A  71      -7.850 -22.480  -4.262  1.00 95.58           C  
ATOM   1087  CB  ILE A  71      -8.152 -21.795  -6.695  1.00 95.58           C  
ATOM   1088  HB  ILE A  71      -7.128 -22.129  -6.868  1.00 95.58           H  
ATOM   1089  O   ILE A  71      -8.249 -21.744  -3.352  1.00 95.58           O  
ATOM   1090  CG1 ILE A  71      -8.099 -20.280  -6.382  1.00 95.58           C  
ATOM   1091 HG12 ILE A  71      -9.110 -19.891  -6.263  1.00 95.58           H  
ATOM   1092 HG13 ILE A  71      -7.562 -20.121  -5.447  1.00 95.58           H  
ATOM   1093  CG2 ILE A  71      -8.950 -22.098  -7.974  1.00 95.58           C  
ATOM   1094 HG21 ILE A  71      -8.998 -23.176  -8.127  1.00 95.58           H  
ATOM   1095 HG22 ILE A  71      -8.452 -21.663  -8.841  1.00 95.58           H  
ATOM   1096 HG23 ILE A  71      -9.965 -21.707  -7.897  1.00 95.58           H  
ATOM   1097  CD1 ILE A  71      -7.378 -19.459  -7.456  1.00 95.58           C  
ATOM   1098 HD11 ILE A  71      -7.951 -19.457  -8.383  1.00 95.58           H  
ATOM   1099 HD12 ILE A  71      -7.271 -18.430  -7.112  1.00 95.58           H  
ATOM   1100 HD13 ILE A  71      -6.386 -19.875  -7.632  1.00 95.58           H  
ATOM   1101  N   PRO A  72      -6.660 -23.108  -4.200  1.00 96.86           N  
ATOM   1102  CA  PRO A  72      -5.734 -22.894  -3.093  1.00 96.86           C  
ATOM   1103  HA  PRO A  72      -6.206 -23.269  -2.185  1.00 96.86           H  
ATOM   1104  C   PRO A  72      -5.388 -21.408  -2.900  1.00 96.86           C  
ATOM   1105  CB  PRO A  72      -4.507 -23.762  -3.395  1.00 96.86           C  
ATOM   1106  HB2 PRO A  72      -4.084 -24.186  -2.484  1.00 96.86           H  
ATOM   1107  HB3 PRO A  72      -3.754 -23.183  -3.929  1.00 96.86           H  
ATOM   1108  O   PRO A  72      -5.110 -20.672  -3.857  1.00 96.86           O  
ATOM   1109  CG  PRO A  72      -5.059 -24.857  -4.306  1.00 96.86           C  
ATOM   1110  HG2 PRO A  72      -4.292 -25.282  -4.953  1.00 96.86           H  
ATOM   1111  HG3 PRO A  72      -5.510 -25.639  -3.695  1.00 96.86           H  
ATOM   1112  CD  PRO A  72      -6.146 -24.132  -5.100  1.00 96.86           C  
ATOM   1113  HD2 PRO A  72      -5.711 -23.661  -5.982  1.00 96.86           H  
ATOM   1114  HD3 PRO A  72      -6.922 -24.838  -5.394  1.00 96.86           H  
ATOM   1115  N   GLU A  73      -5.401 -20.964  -1.643  1.00 96.00           N  
ATOM   1116  H   GLU A  73      -5.632 -21.610  -0.902  1.00 96.00           H  
ATOM   1117  CA  GLU A  73      -4.994 -19.609  -1.270  1.00 96.00           C  
ATOM   1118  HA  GLU A  73      -5.573 -18.913  -1.877  1.00 96.00           H  
ATOM   1119  C   GLU A  73      -3.502 -19.383  -1.585  1.00 96.00           C  
ATOM   1120  CB  GLU A  73      -5.337 -19.349   0.212  1.00 96.00           C  
ATOM   1121  HB2 GLU A  73      -6.392 -19.571   0.371  1.00 96.00           H  
ATOM   1122  HB3 GLU A  73      -4.741 -20.010   0.842  1.00 96.00           H  
ATOM   1123  O   GLU A  73      -2.692 -20.311  -1.566  1.00 96.00           O  
ATOM   1124  CG  GLU A  73      -5.072 -17.892   0.613  1.00 96.00           C  
ATOM   1125  HG2 GLU A  73      -4.002 -17.700   0.540  1.00 96.00           H  
ATOM   1126  HG3 GLU A  73      -5.571 -17.236  -0.100  1.00 96.00           H  
ATOM   1127  CD  GLU A  73      -5.531 -17.529   2.032  1.00 96.00           C  
ATOM   1128  OE1 GLU A  73      -4.668 -17.247   2.889  1.00 96.00           O  
ATOM   1129  OE2 GLU A  73      -6.753 -17.351   2.222  1.00 96.00           O  
ATOM   1130  N   ARG A  74      -3.114 -18.137  -1.889  1.00 97.28           N  
ATOM   1131  H   ARG A  74      -3.791 -17.397  -1.774  1.00 97.28           H  
ATOM   1132  CA  ARG A  74      -1.690 -17.785  -2.001  1.00 97.28           C  
ATOM   1133  HA  ARG A  74      -1.198 -18.498  -2.663  1.00 97.28           H  
ATOM   1134  C   ARG A  74      -1.025 -17.896  -0.626  1.00 97.28           C  
ATOM   1135  CB  ARG A  74      -1.489 -16.363  -2.545  1.00 97.28           C  
ATOM   1136  HB2 ARG A  74      -0.413 -16.208  -2.631  1.00 97.28           H  
ATOM   1137  HB3 ARG A  74      -1.897 -15.643  -1.835  1.00 97.28           H  
ATOM   1138  O   ARG A  74      -1.530 -17.329   0.333  1.00 97.28           O  
ATOM   1139  CG  ARG A  74      -2.081 -16.108  -3.928  1.00 97.28           C  
ATOM   1140  HG2 ARG A  74      -3.146 -16.339  -3.909  1.00 97.28           H  
ATOM   1141  HG3 ARG A  74      -1.568 -16.754  -4.640  1.00 97.28           H  
ATOM   1142  CD  ARG A  74      -1.882 -14.642  -4.344  1.00 97.28           C  
ATOM   1143  HD2 ARG A  74      -0.819 -14.405  -4.290  1.00 97.28           H  
ATOM   1144  HD3 ARG A  74      -2.401 -14.001  -3.632  1.00 97.28           H  
ATOM   1145  NE  ARG A  74      -2.372 -14.370  -5.715  1.00 97.28           N  
ATOM   1146  HE  ARG A  74      -1.677 -14.266  -6.440  1.00 97.28           H  
ATOM   1147  NH1 ARG A  74      -4.607 -14.407  -5.234  1.00 97.28           N  
ATOM   1148 HH11 ARG A  74      -5.591 -14.400  -5.463  1.00 97.28           H  
ATOM   1149 HH12 ARG A  74      -4.408 -14.654  -4.275  1.00 97.28           H  
ATOM   1150  NH2 ARG A  74      -3.942 -14.095  -7.344  1.00 97.28           N  
ATOM   1151 HH21 ARG A  74      -4.910 -14.172  -7.623  1.00 97.28           H  
ATOM   1152 HH22 ARG A  74      -3.278 -13.909  -8.082  1.00 97.28           H  
ATOM   1153  CZ  ARG A  74      -3.636 -14.287  -6.095  1.00 97.28           C  
ATOM   1154  N   VAL A  75       0.146 -18.531  -0.546  1.00 95.62           N  
ATOM   1155  H   VAL A  75       0.471 -19.036  -1.358  1.00 95.62           H  
ATOM   1156  CA  VAL A  75       0.918 -18.651   0.711  1.00 95.62           C  
ATOM   1157  HA  VAL A  75       0.324 -19.206   1.437  1.00 95.62           H  
ATOM   1158  C   VAL A  75       1.219 -17.274   1.325  1.00 95.62           C  
ATOM   1159  CB  VAL A  75       2.229 -19.424   0.454  1.00 95.62           C  
ATOM   1160  HB  VAL A  75       2.814 -18.889  -0.295  1.00 95.62           H  
ATOM   1161  O   VAL A  75       1.105 -17.078   2.535  1.00 95.62           O  
ATOM   1162  CG1 VAL A  75       3.082 -19.562   1.720  1.00 95.62           C  
ATOM   1163 HG11 VAL A  75       3.971 -20.156   1.508  1.00 95.62           H  
ATOM   1164 HG12 VAL A  75       3.411 -18.585   2.075  1.00 95.62           H  
ATOM   1165 HG13 VAL A  75       2.510 -20.054   2.507  1.00 95.62           H  
ATOM   1166  CG2 VAL A  75       1.944 -20.836  -0.077  1.00 95.62           C  
ATOM   1167 HG21 VAL A  75       2.882 -21.373  -0.221  1.00 95.62           H  
ATOM   1168 HG22 VAL A  75       1.427 -20.796  -1.036  1.00 95.62           H  
ATOM   1169 HG23 VAL A  75       1.330 -21.385   0.637  1.00 95.62           H  
ATOM   1170  N   VAL A  76       1.545 -16.305   0.470  1.00 97.06           N  
ATOM   1171  H   VAL A  76       1.569 -16.544  -0.511  1.00 97.06           H  
ATOM   1172  CA  VAL A  76       1.713 -14.881   0.789  1.00 97.06           C  
ATOM   1173  HA  VAL A  76       1.320 -14.676   1.785  1.00 97.06           H  
ATOM   1174  C   VAL A  76       0.917 -14.042  -0.202  1.00 97.06           C  
ATOM   1175  CB  VAL A  76       3.193 -14.460   0.762  1.00 97.06           C  
ATOM   1176  HB  VAL A  76       3.241 -13.375   0.853  1.00 97.06           H  
ATOM   1177  O   VAL A  76       0.613 -14.500  -1.303  1.00 97.06           O  
ATOM   1178  CG1 VAL A  76       3.955 -15.063   1.942  1.00 97.06           C  
ATOM   1179 HG11 VAL A  76       4.990 -14.724   1.904  1.00 97.06           H  
ATOM   1180 HG12 VAL A  76       3.935 -16.152   1.901  1.00 97.06           H  
ATOM   1181 HG13 VAL A  76       3.509 -14.728   2.878  1.00 97.06           H  
ATOM   1182  CG2 VAL A  76       3.908 -14.862  -0.537  1.00 97.06           C  
ATOM   1183 HG21 VAL A  76       3.296 -14.628  -1.408  1.00 97.06           H  
ATOM   1184 HG22 VAL A  76       4.846 -14.311  -0.612  1.00 97.06           H  
ATOM   1185 HG23 VAL A  76       4.122 -15.931  -0.538  1.00 97.06           H  
ATOM   1186  N   HIS A  77       0.588 -12.803   0.148  1.00 97.76           N  
ATOM   1187  H   HIS A  77       0.871 -12.467   1.057  1.00 97.76           H  
ATOM   1188  CA  HIS A  77      -0.200 -11.920  -0.715  1.00 97.76           C  
ATOM   1189  HA  HIS A  77      -0.355 -11.002  -0.148  1.00 97.76           H  
ATOM   1190  C   HIS A  77      -1.633 -12.394  -0.997  1.00 97.76           C  
ATOM   1191  CB  HIS A  77       0.580 -11.530  -1.985  1.00 97.76           C  
ATOM   1192  HB2 HIS A  77       0.716 -12.402  -2.625  1.00 97.76           H  
ATOM   1193  HB3 HIS A  77      -0.013 -10.813  -2.552  1.00 97.76           H  
ATOM   1194  O   HIS A  77      -2.200 -12.063  -2.046  1.00 97.76           O  
ATOM   1195  CG  HIS A  77       1.922 -10.899  -1.736  1.00 97.76           C  
ATOM   1196  CD2 HIS A  77       3.144 -11.503  -1.830  1.00 97.76           C  
ATOM   1197  HD2 HIS A  77       3.322 -12.543  -2.062  1.00 97.76           H  
ATOM   1198  ND1 HIS A  77       2.148  -9.564  -1.517  1.00 97.76           N  
ATOM   1199  HD1 HIS A  77       1.428  -8.871  -1.367  1.00 97.76           H  
ATOM   1200  CE1 HIS A  77       3.477  -9.359  -1.520  1.00 97.76           C  
ATOM   1201  HE1 HIS A  77       3.969  -8.410  -1.371  1.00 97.76           H  
ATOM   1202  NE2 HIS A  77       4.123 -10.522  -1.680  1.00 97.76           N  
ATOM   1203  N   ALA A  78      -2.238 -13.158  -0.082  1.00 97.50           N  
ATOM   1204  H   ALA A  78      -1.727 -13.403   0.754  1.00 97.50           H  
ATOM   1205  CA  ALA A  78      -3.603 -13.669  -0.216  1.00 97.50           C  
ATOM   1206  HA  ALA A  78      -3.692 -14.222  -1.151  1.00 97.50           H  
ATOM   1207  C   ALA A  78      -4.646 -12.541  -0.231  1.00 97.50           C  
ATOM   1208  CB  ALA A  78      -3.861 -14.633   0.940  1.00 97.50           C  
ATOM   1209  HB1 ALA A  78      -4.870 -15.039   0.858  1.00 97.50           H  
ATOM   1210  HB2 ALA A  78      -3.765 -14.119   1.896  1.00 97.50           H  
ATOM   1211  HB3 ALA A  78      -3.145 -15.455   0.917  1.00 97.50           H  
ATOM   1212  O   ALA A  78      -5.509 -12.485  -1.110  1.00 97.50           O  
ATOM   1213  N   ARG A  79      -4.523 -11.596   0.703  1.00 97.27           N  
ATOM   1214  H   ARG A  79      -3.806 -11.724   1.404  1.00 97.27           H  
ATOM   1215  CA  ARG A  79      -5.365 -10.404   0.808  1.00 97.27           C  
ATOM   1216  HA  ARG A  79      -6.401 -10.675   0.604  1.00 97.27           H  
ATOM   1217  C   ARG A  79      -4.912  -9.344  -0.198  1.00 97.27           C  
ATOM   1218  CB  ARG A  79      -5.244  -9.919   2.258  1.00 97.27           C  
ATOM   1219  HB2 ARG A  79      -5.467 -10.740   2.939  1.00 97.27           H  
ATOM   1220  HB3 ARG A  79      -4.203  -9.644   2.433  1.00 97.27           H  
ATOM   1221  O   ARG A  79      -3.989  -8.581   0.068  1.00 97.27           O  
ATOM   1222  CG  ARG A  79      -6.127  -8.728   2.620  1.00 97.27           C  
ATOM   1223  HG2 ARG A  79      -6.115  -7.983   1.824  1.00 97.27           H  
ATOM   1224  HG3 ARG A  79      -5.735  -8.266   3.526  1.00 97.27           H  
ATOM   1225  CD  ARG A  79      -7.546  -9.201   2.899  1.00 97.27           C  
ATOM   1226  HD2 ARG A  79      -7.931  -9.727   2.025  1.00 97.27           H  
ATOM   1227  HD3 ARG A  79      -7.538  -9.884   3.749  1.00 97.27           H  
ATOM   1228  NE  ARG A  79      -8.377  -8.042   3.199  1.00 97.27           N  
ATOM   1229  HE  ARG A  79      -7.904  -7.185   3.448  1.00 97.27           H  
ATOM   1230  NH1 ARG A  79     -10.428  -8.900   2.647  1.00 97.27           N  
ATOM   1231 HH11 ARG A  79     -11.417  -8.708   2.718  1.00 97.27           H  
ATOM   1232 HH12 ARG A  79     -10.064  -9.836   2.744  1.00 97.27           H  
ATOM   1233  NH2 ARG A  79     -10.225  -6.814   3.365  1.00 97.27           N  
ATOM   1234 HH21 ARG A  79      -9.718  -6.100   3.868  1.00 97.27           H  
ATOM   1235 HH22 ARG A  79     -11.225  -6.716   3.254  1.00 97.27           H  
ATOM   1236  CZ  ARG A  79      -9.673  -7.940   3.093  1.00 97.27           C  
ATOM   1237  N   GLY A  80      -5.558  -9.285  -1.361  1.00 96.82           N  
ATOM   1238  H   GLY A  80      -6.277  -9.967  -1.558  1.00 96.82           H  
ATOM   1239  CA  GLY A  80      -5.232  -8.292  -2.388  1.00 96.82           C  
ATOM   1240  HA2 GLY A  80      -4.484  -8.699  -3.069  1.00 96.82           H  
ATOM   1241  HA3 GLY A  80      -4.813  -7.408  -1.907  1.00 96.82           H  
ATOM   1242  C   GLY A  80      -6.421  -7.815  -3.206  1.00 96.82           C  
ATOM   1243  O   GLY A  80      -7.473  -8.438  -3.180  1.00 96.82           O  
ATOM   1244  N   THR A  81      -6.236  -6.714  -3.929  1.00 98.20           N  
ATOM   1245  H   THR A  81      -5.311  -6.309  -3.922  1.00 98.20           H  
ATOM   1246  CA  THR A  81      -7.197  -6.118  -4.870  1.00 98.20           C  
ATOM   1247  HA  THR A  81      -7.927  -6.872  -5.166  1.00 98.20           H  
ATOM   1248  C   THR A  81      -6.453  -5.644  -6.117  1.00 98.20           C  
ATOM   1249  CB  THR A  81      -7.977  -4.965  -4.224  1.00 98.20           C  
ATOM   1250  HB  THR A  81      -8.356  -5.295  -3.257  1.00 98.20           H  
ATOM   1251  O   THR A  81      -5.237  -5.453  -6.061  1.00 98.20           O  
ATOM   1252  CG2 THR A  81      -7.136  -3.704  -4.027  1.00 98.20           C  
ATOM   1253 HG21 THR A  81      -7.696  -2.970  -3.448  1.00 98.20           H  
ATOM   1254 HG22 THR A  81      -6.870  -3.265  -4.988  1.00 98.20           H  
ATOM   1255 HG23 THR A  81      -6.221  -3.956  -3.490  1.00 98.20           H  
ATOM   1256  OG1 THR A  81      -9.072  -4.648  -5.048  1.00 98.20           O  
ATOM   1257  HG1 THR A  81      -9.476  -3.834  -4.740  1.00 98.20           H  
ATOM   1258  N   GLY A  82      -7.141  -5.435  -7.235  1.00 97.99           N  
ATOM   1259  H   GLY A  82      -8.147  -5.517  -7.231  1.00 97.99           H  
ATOM   1260  CA  GLY A  82      -6.509  -4.884  -8.428  1.00 97.99           C  
ATOM   1261  HA2 GLY A  82      -5.681  -4.247  -8.119  1.00 97.99           H  
ATOM   1262  HA3 GLY A  82      -6.113  -5.686  -9.050  1.00 97.99           H  
ATOM   1263  C   GLY A  82      -7.435  -4.017  -9.264  1.00 97.99           C  
ATOM   1264  O   GLY A  82      -8.652  -4.031  -9.090  1.00 97.99           O  
ATOM   1265  N   ALA A  83      -6.831  -3.244 -10.160  1.00 98.73           N  
ATOM   1266  H   ALA A  83      -5.828  -3.313 -10.250  1.00 98.73           H  
ATOM   1267  CA  ALA A  83      -7.533  -2.377 -11.095  1.00 98.73           C  
ATOM   1268  HA  ALA A  83      -8.521  -2.793 -11.294  1.00 98.73           H  
ATOM   1269  C   ALA A  83      -6.786  -2.306 -12.431  1.00 98.73           C  
ATOM   1270  CB  ALA A  83      -7.719  -0.991 -10.467  1.00 98.73           C  
ATOM   1271  HB1 ALA A  83      -8.327  -1.072  -9.566  1.00 98.73           H  
ATOM   1272  HB2 ALA A  83      -6.750  -0.562 -10.213  1.00 98.73           H  
ATOM   1273  HB3 ALA A  83      -8.226  -0.335 -11.174  1.00 98.73           H  
ATOM   1274  O   ALA A  83      -5.564  -2.481 -12.501  1.00 98.73           O  
ATOM   1275  N   PHE A  84      -7.540  -2.044 -13.494  1.00 98.75           N  
ATOM   1276  H   PHE A  84      -8.511  -1.807 -13.347  1.00 98.75           H  
ATOM   1277  CA  PHE A  84      -6.995  -1.816 -14.824  1.00 98.75           C  
ATOM   1278  HA  PHE A  84      -6.116  -2.447 -14.959  1.00 98.75           H  
ATOM   1279  C   PHE A  84      -6.563  -0.364 -14.996  1.00 98.75           C  
ATOM   1280  CB  PHE A  84      -8.015  -2.195 -15.894  1.00 98.75           C  
ATOM   1281  HB2 PHE A  84      -8.919  -1.605 -15.737  1.00 98.75           H  
ATOM   1282  HB3 PHE A  84      -7.607  -1.930 -16.869  1.00 98.75           H  
ATOM   1283  O   PHE A  84      -7.090   0.555 -14.360  1.00 98.75           O  
ATOM   1284  CG  PHE A  84      -8.380  -3.659 -15.918  1.00 98.75           C  
ATOM   1285  CD1 PHE A  84      -7.575  -4.573 -16.625  1.00 98.75           C  
ATOM   1286  HD1 PHE A  84      -6.690  -4.227 -17.139  1.00 98.75           H  
ATOM   1287  CD2 PHE A  84      -9.533  -4.105 -15.248  1.00 98.75           C  
ATOM   1288  HD2 PHE A  84     -10.160  -3.409 -14.711  1.00 98.75           H  
ATOM   1289  CE1 PHE A  84      -7.926  -5.934 -16.663  1.00 98.75           C  
ATOM   1290  HE1 PHE A  84      -7.314  -6.638 -17.208  1.00 98.75           H  
ATOM   1291  CE2 PHE A  84      -9.883  -5.463 -15.294  1.00 98.75           C  
ATOM   1292  HE2 PHE A  84     -10.782  -5.800 -14.800  1.00 98.75           H  
ATOM   1293  CZ  PHE A  84      -9.083  -6.377 -15.998  1.00 98.75           C  
ATOM   1294  HZ  PHE A  84      -9.371  -7.417 -16.036  1.00 98.75           H  
ATOM   1295  N   GLY A  85      -5.616  -0.164 -15.903  1.00 98.12           N  
ATOM   1296  H   GLY A  85      -5.222  -0.959 -16.386  1.00 98.12           H  
ATOM   1297  CA  GLY A  85      -5.087   1.150 -16.202  1.00 98.12           C  
ATOM   1298  HA2 GLY A  85      -4.371   1.403 -15.420  1.00 98.12           H  
ATOM   1299  HA3 GLY A  85      -5.884   1.894 -16.198  1.00 98.12           H  
ATOM   1300  C   GLY A  85      -4.369   1.232 -17.534  1.00 98.12           C  
ATOM   1301  O   GLY A  85      -4.457   0.348 -18.393  1.00 98.12           O  
ATOM   1302  N   THR A  86      -3.625   2.317 -17.692  1.00 98.38           N  
ATOM   1303  H   THR A  86      -3.614   2.992 -16.941  1.00 98.38           H  
ATOM   1304  CA  THR A  86      -2.836   2.606 -18.887  1.00 98.38           C  
ATOM   1305  HA  THR A  86      -2.696   1.692 -19.464  1.00 98.38           H  
ATOM   1306  C   THR A  86      -1.463   3.127 -18.494  1.00 98.38           C  
ATOM   1307  CB  THR A  86      -3.571   3.621 -19.768  1.00 98.38           C  
ATOM   1308  HB  THR A  86      -3.650   4.575 -19.245  1.00 98.38           H  
ATOM   1309  O   THR A  86      -1.358   4.017 -17.652  1.00 98.38           O  
ATOM   1310  CG2 THR A  86      -2.863   3.836 -21.098  1.00 98.38           C  
ATOM   1311 HG21 THR A  86      -2.697   2.876 -21.587  1.00 98.38           H  
ATOM   1312 HG22 THR A  86      -3.488   4.465 -21.731  1.00 98.38           H  
ATOM   1313 HG23 THR A  86      -1.908   4.338 -20.944  1.00 98.38           H  
ATOM   1314  OG1 THR A  86      -4.871   3.145 -20.046  1.00 98.38           O  
ATOM   1315  HG1 THR A  86      -4.871   2.205 -19.849  1.00 98.38           H  
ATOM   1316  N   PHE A  87      -0.424   2.580 -19.119  1.00 98.63           N  
ATOM   1317  H   PHE A  87      -0.606   1.843 -19.786  1.00 98.63           H  
ATOM   1318  CA  PHE A  87       0.962   3.020 -19.003  1.00 98.63           C  
ATOM   1319  HA  PHE A  87       1.067   3.685 -18.146  1.00 98.63           H  
ATOM   1320  C   PHE A  87       1.387   3.794 -20.256  1.00 98.63           C  
ATOM   1321  CB  PHE A  87       1.847   1.794 -18.762  1.00 98.63           C  
ATOM   1322  HB2 PHE A  87       1.560   1.341 -17.813  1.00 98.63           H  
ATOM   1323  HB3 PHE A  87       1.668   1.058 -19.546  1.00 98.63           H  
ATOM   1324  O   PHE A  87       1.053   3.387 -21.375  1.00 98.63           O  
ATOM   1325  CG  PHE A  87       3.325   2.110 -18.722  1.00 98.63           C  
ATOM   1326  CD1 PHE A  87       4.077   2.138 -19.910  1.00 98.63           C  
ATOM   1327  HD1 PHE A  87       3.608   1.941 -20.863  1.00 98.63           H  
ATOM   1328  CD2 PHE A  87       3.953   2.392 -17.495  1.00 98.63           C  
ATOM   1329  HD2 PHE A  87       3.393   2.359 -16.571  1.00 98.63           H  
ATOM   1330  CE1 PHE A  87       5.441   2.461 -19.861  1.00 98.63           C  
ATOM   1331  HE1 PHE A  87       6.006   2.548 -20.778  1.00 98.63           H  
ATOM   1332  CE2 PHE A  87       5.327   2.667 -17.449  1.00 98.63           C  
ATOM   1333  HE2 PHE A  87       5.805   2.856 -16.499  1.00 98.63           H  
ATOM   1334  CZ  PHE A  87       6.077   2.695 -18.634  1.00 98.63           C  
ATOM   1335  HZ  PHE A  87       7.133   2.920 -18.606  1.00 98.63           H  
ATOM   1336  N   ARG A  88       2.126   4.895 -20.073  1.00 98.36           N  
ATOM   1337  H   ARG A  88       2.372   5.147 -19.126  1.00 98.36           H  
ATOM   1338  CA  ARG A  88       2.585   5.788 -21.148  1.00 98.36           C  
ATOM   1339  HA  ARG A  88       2.534   5.273 -22.107  1.00 98.36           H  
ATOM   1340  C   ARG A  88       4.025   6.228 -20.921  1.00 98.36           C  
ATOM   1341  CB  ARG A  88       1.700   7.042 -21.213  1.00 98.36           C  
ATOM   1342  HB2 ARG A  88       1.789   7.593 -20.277  1.00 98.36           H  
ATOM   1343  HB3 ARG A  88       2.062   7.680 -22.019  1.00 98.36           H  
ATOM   1344  O   ARG A  88       4.356   6.715 -19.842  1.00 98.36           O  
ATOM   1345  CG  ARG A  88       0.224   6.722 -21.461  1.00 98.36           C  
ATOM   1346  HG2 ARG A  88       0.131   6.145 -22.381  1.00 98.36           H  
ATOM   1347  HG3 ARG A  88      -0.170   6.140 -20.628  1.00 98.36           H  
ATOM   1348  CD  ARG A  88      -0.574   8.021 -21.572  1.00 98.36           C  
ATOM   1349  HD2 ARG A  88      -0.253   8.558 -22.464  1.00 98.36           H  
ATOM   1350  HD3 ARG A  88      -0.368   8.651 -20.707  1.00 98.36           H  
ATOM   1351  NE  ARG A  88      -2.012   7.747 -21.669  1.00 98.36           N  
ATOM   1352  HE  ARG A  88      -2.399   7.641 -22.595  1.00 98.36           H  
ATOM   1353  NH1 ARG A  88      -2.612   7.836 -19.447  1.00 98.36           N  
ATOM   1354 HH11 ARG A  88      -3.329   7.768 -18.739  1.00 98.36           H  
ATOM   1355 HH12 ARG A  88      -1.691   8.172 -19.204  1.00 98.36           H  
ATOM   1356  NH2 ARG A  88      -4.114   7.300 -21.028  1.00 98.36           N  
ATOM   1357 HH21 ARG A  88      -4.291   7.196 -22.017  1.00 98.36           H  
ATOM   1358 HH22 ARG A  88      -4.847   7.196 -20.342  1.00 98.36           H  
ATOM   1359  CZ  ARG A  88      -2.899   7.629 -20.704  1.00 98.36           C  
ATOM   1360  N   VAL A  89       4.856   6.126 -21.956  1.00 98.44           N  
ATOM   1361  H   VAL A  89       4.497   5.763 -22.827  1.00 98.44           H  
ATOM   1362  CA  VAL A  89       6.193   6.735 -21.975  1.00 98.44           C  
ATOM   1363  HA  VAL A  89       6.631   6.675 -20.978  1.00 98.44           H  
ATOM   1364  C   VAL A  89       6.047   8.209 -22.347  1.00 98.44           C  
ATOM   1365  CB  VAL A  89       7.134   5.996 -22.944  1.00 98.44           C  
ATOM   1366  HB  VAL A  89       6.730   6.058 -23.955  1.00 98.44           H  
ATOM   1367  O   VAL A  89       5.487   8.531 -23.391  1.00 98.44           O  
ATOM   1368  CG1 VAL A  89       8.540   6.606 -22.942  1.00 98.44           C  
ATOM   1369 HG11 VAL A  89       8.514   7.640 -23.285  1.00 98.44           H  
ATOM   1370 HG12 VAL A  89       8.948   6.587 -21.932  1.00 98.44           H  
ATOM   1371 HG13 VAL A  89       9.193   6.038 -23.606  1.00 98.44           H  
ATOM   1372  CG2 VAL A  89       7.270   4.516 -22.564  1.00 98.44           C  
ATOM   1373 HG21 VAL A  89       6.300   4.022 -22.617  1.00 98.44           H  
ATOM   1374 HG22 VAL A  89       7.925   4.019 -23.280  1.00 98.44           H  
ATOM   1375 HG23 VAL A  89       7.681   4.415 -21.560  1.00 98.44           H  
ATOM   1376  N   LEU A  90       6.537   9.101 -21.489  1.00 97.78           N  
ATOM   1377  H   LEU A  90       7.051   8.761 -20.689  1.00 97.78           H  
ATOM   1378  CA  LEU A  90       6.465  10.554 -21.672  1.00 97.78           C  
ATOM   1379  HA  LEU A  90       5.644  10.801 -22.345  1.00 97.78           H  
ATOM   1380  C   LEU A  90       7.743  11.110 -22.310  1.00 97.78           C  
ATOM   1381  CB  LEU A  90       6.214  11.228 -20.311  1.00 97.78           C  
ATOM   1382  HB2 LEU A  90       6.166  12.305 -20.473  1.00 97.78           H  
ATOM   1383  HB3 LEU A  90       7.070  11.031 -19.665  1.00 97.78           H  
ATOM   1384  O   LEU A  90       7.680  12.021 -23.130  1.00 97.78           O  
ATOM   1385  CG  LEU A  90       4.938  10.787 -19.569  1.00 97.78           C  
ATOM   1386  HG  LEU A  90       4.996   9.724 -19.336  1.00 97.78           H  
ATOM   1387  CD1 LEU A  90       4.844  11.560 -18.254  1.00 97.78           C  
ATOM   1388 HD11 LEU A  90       5.715  11.343 -17.635  1.00 97.78           H  
ATOM   1389 HD12 LEU A  90       4.792  12.631 -18.447  1.00 97.78           H  
ATOM   1390 HD13 LEU A  90       3.951  11.259 -17.707  1.00 97.78           H  
ATOM   1391  CD2 LEU A  90       3.670  11.043 -20.387  1.00 97.78           C  
ATOM   1392 HD21 LEU A  90       2.793  10.800 -19.787  1.00 97.78           H  
ATOM   1393 HD22 LEU A  90       3.667  10.411 -21.274  1.00 97.78           H  
ATOM   1394 HD23 LEU A  90       3.621  12.092 -20.682  1.00 97.78           H  
ATOM   1395  N   ASP A  91       8.895  10.545 -21.948  1.00 96.06           N  
ATOM   1396  H   ASP A  91       8.871   9.815 -21.250  1.00 96.06           H  
ATOM   1397  CA  ASP A  91      10.205  10.938 -22.459  1.00 96.06           C  
ATOM   1398  HA  ASP A  91      10.088  11.462 -23.407  1.00 96.06           H  
ATOM   1399  C   ASP A  91      11.068   9.698 -22.702  1.00 96.06           C  
ATOM   1400  CB  ASP A  91      10.883  11.904 -21.472  1.00 96.06           C  
ATOM   1401  HB2 ASP A  91      10.979  11.421 -20.499  1.00 96.06           H  
ATOM   1402  HB3 ASP A  91      10.257  12.788 -21.353  1.00 96.06           H  
ATOM   1403  O   ASP A  91      11.545   9.056 -21.771  1.00 96.06           O  
ATOM   1404  CG  ASP A  91      12.272  12.346 -21.954  1.00 96.06           C  
ATOM   1405  OD1 ASP A  91      12.624  12.039 -23.119  1.00 96.06           O  
ATOM   1406  OD2 ASP A  91      12.995  12.978 -21.156  1.00 96.06           O  
ATOM   1407  N   ASN A  92      11.313   9.346 -23.962  1.00 95.50           N  
ATOM   1408  H   ASN A  92      11.000   9.949 -24.710  1.00 95.50           H  
ATOM   1409  CA  ASN A  92      12.167   8.201 -24.264  1.00 95.50           C  
ATOM   1410  HA  ASN A  92      11.981   7.440 -23.506  1.00 95.50           H  
ATOM   1411  C   ASN A  92      13.669   8.503 -24.183  1.00 95.50           C  
ATOM   1412  CB  ASN A  92      11.762   7.580 -25.597  1.00 95.50           C  
ATOM   1413  HB2 ASN A  92      12.280   6.627 -25.705  1.00 95.50           H  
ATOM   1414  HB3 ASN A  92      10.693   7.370 -25.560  1.00 95.50           H  
ATOM   1415  O   ASN A  92      14.462   7.563 -24.244  1.00 95.50           O  
ATOM   1416  CG  ASN A  92      12.064   8.407 -26.831  1.00 95.50           C  
ATOM   1417  ND2 ASN A  92      11.672   7.892 -27.969  1.00 95.50           N  
ATOM   1418 HD21 ASN A  92      11.150   7.027 -27.945  1.00 95.50           H  
ATOM   1419 HD22 ASN A  92      11.795   8.444 -28.806  1.00 95.50           H  
ATOM   1420  OD1 ASN A  92      12.647   9.480 -26.812  1.00 95.50           O  
ATOM   1421  N   ALA A  93      14.093   9.762 -24.015  1.00 95.65           N  
ATOM   1422  H   ALA A  93      13.419  10.502 -23.885  1.00 95.65           H  
ATOM   1423  CA  ALA A  93      15.510  10.121 -23.958  1.00 95.65           C  
ATOM   1424  HA  ALA A  93      15.987   9.780 -24.877  1.00 95.65           H  
ATOM   1425  C   ALA A  93      16.239   9.446 -22.787  1.00 95.65           C  
ATOM   1426  CB  ALA A  93      15.637  11.645 -23.879  1.00 95.65           C  
ATOM   1427  HB1 ALA A  93      16.687  11.932 -23.936  1.00 95.65           H  
ATOM   1428  HB2 ALA A  93      15.227  12.004 -22.935  1.00 95.65           H  
ATOM   1429  HB3 ALA A  93      15.086  12.110 -24.697  1.00 95.65           H  
ATOM   1430  O   ALA A  93      17.439   9.196 -22.876  1.00 95.65           O  
ATOM   1431  N   VAL A  94      15.513   9.099 -21.720  1.00 93.42           N  
ATOM   1432  H   VAL A  94      14.544   9.384 -21.707  1.00 93.42           H  
ATOM   1433  CA  VAL A  94      16.058   8.408 -20.545  1.00 93.42           C  
ATOM   1434  HA  VAL A  94      16.940   8.953 -20.208  1.00 93.42           H  
ATOM   1435  C   VAL A  94      16.507   6.978 -20.862  1.00 93.42           C  
ATOM   1436  CB  VAL A  94      15.019   8.416 -19.404  1.00 93.42           C  
ATOM   1437  HB  VAL A  94      14.117   7.909 -19.747  1.00 93.42           H  
ATOM   1438  O   VAL A  94      17.509   6.533 -20.295  1.00 93.42           O  
ATOM   1439  CG1 VAL A  94      15.527   7.702 -18.145  1.00 93.42           C  
ATOM   1440 HG11 VAL A  94      14.775   7.771 -17.358  1.00 93.42           H  
ATOM   1441 HG12 VAL A  94      16.456   8.162 -17.808  1.00 93.42           H  
ATOM   1442 HG13 VAL A  94      15.697   6.643 -18.343  1.00 93.42           H  
ATOM   1443  CG2 VAL A  94      14.667   9.859 -19.009  1.00 93.42           C  
ATOM   1444 HG21 VAL A  94      14.008   9.871 -18.141  1.00 93.42           H  
ATOM   1445 HG22 VAL A  94      14.141  10.360 -19.822  1.00 93.42           H  
ATOM   1446 HG23 VAL A  94      15.570  10.422 -18.772  1.00 93.42           H  
ATOM   1447  N   LEU A  95      15.788   6.265 -21.742  1.00 96.18           N  
ATOM   1448  H   LEU A  95      15.026   6.734 -22.210  1.00 96.18           H  
ATOM   1449  CA  LEU A  95      15.935   4.815 -21.939  1.00 96.18           C  
ATOM   1450  HA  LEU A  95      16.803   4.472 -21.377  1.00 96.18           H  
ATOM   1451  C   LEU A  95      16.219   4.357 -23.376  1.00 96.18           C  
ATOM   1452  CB  LEU A  95      14.684   4.096 -21.396  1.00 96.18           C  
ATOM   1453  HB2 LEU A  95      14.690   3.072 -21.767  1.00 96.18           H  
ATOM   1454  HB3 LEU A  95      13.790   4.575 -21.795  1.00 96.18           H  
ATOM   1455  O   LEU A  95      16.645   3.216 -23.548  1.00 96.18           O  
ATOM   1456  CG  LEU A  95      14.578   4.027 -19.863  1.00 96.18           C  
ATOM   1457  HG  LEU A  95      14.385   5.020 -19.455  1.00 96.18           H  
ATOM   1458  CD1 LEU A  95      13.424   3.110 -19.493  1.00 96.18           C  
ATOM   1459 HD11 LEU A  95      12.526   3.462 -20.000  1.00 96.18           H  
ATOM   1460 HD12 LEU A  95      13.264   3.134 -18.415  1.00 96.18           H  
ATOM   1461 HD13 LEU A  95      13.644   2.089 -19.806  1.00 96.18           H  
ATOM   1462  CD2 LEU A  95      15.837   3.441 -19.222  1.00 96.18           C  
ATOM   1463 HD21 LEU A  95      16.272   2.687 -19.878  1.00 96.18           H  
ATOM   1464 HD22 LEU A  95      16.558   4.239 -19.043  1.00 96.18           H  
ATOM   1465 HD23 LEU A  95      15.595   2.951 -18.278  1.00 96.18           H  
ATOM   1466  N   LYS A  96      16.039   5.201 -24.401  1.00 93.53           N  
ATOM   1467  H   LYS A  96      15.662   6.116 -24.202  1.00 93.53           H  
ATOM   1468  CA  LYS A  96      16.214   4.816 -25.818  1.00 93.53           C  
ATOM   1469  HA  LYS A  96      15.490   4.035 -26.054  1.00 93.53           H  
ATOM   1470  C   LYS A  96      17.585   4.202 -26.140  1.00 93.53           C  
ATOM   1471  CB  LYS A  96      15.926   6.022 -26.731  1.00 93.53           C  
ATOM   1472  HB2 LYS A  96      15.935   5.683 -27.767  1.00 93.53           H  
ATOM   1473  HB3 LYS A  96      14.933   6.417 -26.515  1.00 93.53           H  
ATOM   1474  O   LYS A  96      17.670   3.327 -26.993  1.00 93.53           O  
ATOM   1475  CG  LYS A  96      16.980   7.126 -26.562  1.00 93.53           C  
ATOM   1476  HG2 LYS A  96      17.954   6.724 -26.837  1.00 93.53           H  
ATOM   1477  HG3 LYS A  96      17.014   7.450 -25.522  1.00 93.53           H  
ATOM   1478  CD  LYS A  96      16.733   8.337 -27.451  1.00 93.53           C  
ATOM   1479  HD2 LYS A  96      15.808   8.830 -27.152  1.00 93.53           H  
ATOM   1480  HD3 LYS A  96      16.675   8.019 -28.492  1.00 93.53           H  
ATOM   1481  CE  LYS A  96      17.939   9.254 -27.239  1.00 93.53           C  
ATOM   1482  HE2 LYS A  96      18.001   9.506 -26.181  1.00 93.53           H  
ATOM   1483  HE3 LYS A  96      18.848   8.701 -27.476  1.00 93.53           H  
ATOM   1484  NZ  LYS A  96      17.839  10.476 -28.063  1.00 93.53           N  
ATOM   1485  HZ1 LYS A  96      18.004  11.282 -27.478  1.00 93.53           H  
ATOM   1486  HZ2 LYS A  96      16.919  10.536 -28.475  1.00 93.53           H  
ATOM   1487  HZ3 LYS A  96      18.546  10.436 -28.783  1.00 93.53           H  
ATOM   1488  N   ASP A  97      18.633   4.634 -25.436  1.00 95.28           N  
ATOM   1489  H   ASP A  97      18.479   5.394 -24.790  1.00 95.28           H  
ATOM   1490  CA  ASP A  97      20.014   4.168 -25.630  1.00 95.28           C  
ATOM   1491  HA  ASP A  97      20.106   3.749 -26.632  1.00 95.28           H  
ATOM   1492  C   ASP A  97      20.402   3.043 -24.647  1.00 95.28           C  
ATOM   1493  CB  ASP A  97      20.978   5.370 -25.556  1.00 95.28           C  
ATOM   1494  HB2 ASP A  97      20.915   5.809 -24.560  1.00 95.28           H  
ATOM   1495  HB3 ASP A  97      21.998   5.017 -25.706  1.00 95.28           H  
ATOM   1496  O   ASP A  97      21.526   2.546 -24.675  1.00 95.28           O  
ATOM   1497  CG  ASP A  97      20.683   6.450 -26.612  1.00 95.28           C  
ATOM   1498  OD1 ASP A  97      20.436   6.096 -27.786  1.00 95.28           O  
ATOM   1499  OD2 ASP A  97      20.635   7.648 -26.247  1.00 95.28           O  
ATOM   1500  N   LEU A  98      19.473   2.623 -23.777  1.00 96.85           N  
ATOM   1501  H   LEU A  98      18.555   3.040 -23.845  1.00 96.85           H  
ATOM   1502  CA  LEU A  98      19.686   1.614 -22.732  1.00 96.85           C  
ATOM   1503  HA  LEU A  98      20.735   1.316 -22.713  1.00 96.85           H  
ATOM   1504  C   LEU A  98      18.890   0.330 -22.964  1.00 96.85           C  
ATOM   1505  CB  LEU A  98      19.317   2.212 -21.366  1.00 96.85           C  
ATOM   1506  HB2 LEU A  98      18.284   2.558 -21.404  1.00 96.85           H  
ATOM   1507  HB3 LEU A  98      19.376   1.423 -20.616  1.00 96.85           H  
ATOM   1508  O   LEU A  98      19.290  -0.724 -22.480  1.00 96.85           O  
ATOM   1509  CG  LEU A  98      20.221   3.373 -20.923  1.00 96.85           C  
ATOM   1510  HG  LEU A  98      20.208   4.168 -21.668  1.00 96.85           H  
ATOM   1511  CD1 LEU A  98      19.692   3.942 -19.611  1.00 96.85           C  
ATOM   1512 HD11 LEU A  98      18.712   4.384 -19.790  1.00 96.85           H  
ATOM   1513 HD12 LEU A  98      20.392   4.701 -19.262  1.00 96.85           H  
ATOM   1514 HD13 LEU A  98      19.602   3.135 -18.884  1.00 96.85           H  
ATOM   1515  CD2 LEU A  98      21.665   2.932 -20.684  1.00 96.85           C  
ATOM   1516 HD21 LEU A  98      21.703   2.105 -19.975  1.00 96.85           H  
ATOM   1517 HD22 LEU A  98      22.258   3.762 -20.302  1.00 96.85           H  
ATOM   1518 HD23 LEU A  98      22.118   2.612 -21.623  1.00 96.85           H  
ATOM   1519  N   THR A  99      17.769   0.393 -23.684  1.00 96.28           N  
ATOM   1520  H   THR A  99      17.466   1.285 -24.047  1.00 96.28           H  
ATOM   1521  CA  THR A  99      16.916  -0.773 -23.927  1.00 96.28           C  
ATOM   1522  HA  THR A  99      17.533  -1.667 -23.836  1.00 96.28           H  
ATOM   1523  C   THR A  99      16.316  -0.776 -25.325  1.00 96.28           C  
ATOM   1524  CB  THR A  99      15.821  -0.901 -22.861  1.00 96.28           C  
ATOM   1525  HB  THR A  99      16.285  -0.869 -21.876  1.00 96.28           H  
ATOM   1526  O   THR A  99      15.975   0.263 -25.884  1.00 96.28           O  
ATOM   1527  CG2 THR A  99      14.759   0.193 -22.913  1.00 96.28           C  
ATOM   1528 HG21 THR A  99      14.119   0.052 -23.785  1.00 96.28           H  
ATOM   1529 HG22 THR A  99      15.234   1.172 -22.968  1.00 96.28           H  
ATOM   1530 HG23 THR A  99      14.152   0.146 -22.009  1.00 96.28           H  
ATOM   1531  OG1 THR A  99      15.154  -2.132 -23.014  1.00 96.28           O  
ATOM   1532  HG1 THR A  99      15.615  -2.802 -22.503  1.00 96.28           H  
ATOM   1533  N   THR A 100      16.147  -1.976 -25.872  1.00 93.99           N  
ATOM   1534  H   THR A 100      16.505  -2.776 -25.371  1.00 93.99           H  
ATOM   1535  CA  THR A 100      15.361  -2.226 -27.089  1.00 93.99           C  
ATOM   1536  HA  THR A 100      15.388  -1.337 -27.718  1.00 93.99           H  
ATOM   1537  C   THR A 100      13.883  -2.486 -26.802  1.00 93.99           C  
ATOM   1538  CB  THR A 100      15.959  -3.384 -27.899  1.00 93.99           C  
ATOM   1539  HB  THR A 100      15.283  -3.671 -28.703  1.00 93.99           H  
ATOM   1540  O   THR A 100      13.120  -2.648 -27.747  1.00 93.99           O  
ATOM   1541  CG2 THR A 100      17.301  -2.983 -28.500  1.00 93.99           C  
ATOM   1542 HG21 THR A 100      17.147  -2.207 -29.250  1.00 93.99           H  
ATOM   1543 HG22 THR A 100      17.961  -2.606 -27.719  1.00 93.99           H  
ATOM   1544 HG23 THR A 100      17.764  -3.854 -28.966  1.00 93.99           H  
ATOM   1545  OG1 THR A 100      16.217  -4.499 -27.078  1.00 93.99           O  
ATOM   1546  HG1 THR A 100      17.076  -4.367 -26.670  1.00 93.99           H  
ATOM   1547  N   ALA A 101      13.461  -2.493 -25.531  1.00 95.52           N  
ATOM   1548  H   ALA A 101      14.132  -2.332 -24.794  1.00 95.52           H  
ATOM   1549  CA  ALA A 101      12.086  -2.766 -25.129  1.00 95.52           C  
ATOM   1550  HA  ALA A 101      11.760  -3.687 -25.612  1.00 95.52           H  
ATOM   1551  C   ALA A 101      11.156  -1.612 -25.534  1.00 95.52           C  
ATOM   1552  CB  ALA A 101      12.055  -3.004 -23.612  1.00 95.52           C  
ATOM   1553  HB1 ALA A 101      11.060  -3.326 -23.307  1.00 95.52           H  
ATOM   1554  HB2 ALA A 101      12.770  -3.784 -23.353  1.00 95.52           H  
ATOM   1555  HB3 ALA A 101      12.323  -2.093 -23.077  1.00 95.52           H  
ATOM   1556  O   ALA A 101      11.208  -0.545 -24.907  1.00 95.52           O  
ATOM   1557  N   PRO A 102      10.243  -1.795 -26.510  1.00 94.08           N  
ATOM   1558  CA  PRO A 102       9.378  -0.707 -26.948  1.00 94.08           C  
ATOM   1559  HA  PRO A 102       9.999   0.122 -27.290  1.00 94.08           H  
ATOM   1560  C   PRO A 102       8.474  -0.214 -25.816  1.00 94.08           C  
ATOM   1561  CB  PRO A 102       8.600  -1.257 -28.154  1.00 94.08           C  
ATOM   1562  HB2 PRO A 102       7.657  -1.706 -27.841  1.00 94.08           H  
ATOM   1563  HB3 PRO A 102       8.426  -0.489 -28.908  1.00 94.08           H  
ATOM   1564  O   PRO A 102       8.043   0.937 -25.818  1.00 94.08           O  
ATOM   1565  CG  PRO A 102       9.499  -2.373 -28.677  1.00 94.08           C  
ATOM   1566  HG2 PRO A 102       8.944  -3.113 -29.253  1.00 94.08           H  
ATOM   1567  HG3 PRO A 102      10.316  -1.953 -29.266  1.00 94.08           H  
ATOM   1568  CD  PRO A 102      10.041  -2.953 -27.376  1.00 94.08           C  
ATOM   1569  HD2 PRO A 102       9.295  -3.612 -26.931  1.00 94.08           H  
ATOM   1570  HD3 PRO A 102      10.950  -3.522 -27.572  1.00 94.08           H  
ATOM   1571  N   VAL A 103       8.137  -1.073 -24.834  1.00 96.26           N  
ATOM   1572  H   VAL A 103       8.520  -2.007 -24.863  1.00 96.26           H  
ATOM   1573  CA  VAL A 103       7.252  -0.704 -23.701  1.00 96.26           C  
ATOM   1574  HA  VAL A 103       6.338  -0.247 -24.080  1.00 96.26           H  
ATOM   1575  C   VAL A 103       7.870   0.388 -22.841  1.00 96.26           C  
ATOM   1576  CB  VAL A 103       6.808  -1.947 -22.901  1.00 96.26           C  
ATOM   1577  HB  VAL A 103       6.453  -2.682 -23.624  1.00 96.26           H  
ATOM   1578  O   VAL A 103       7.151   1.097 -22.156  1.00 96.26           O  
ATOM   1579  CG1 VAL A 103       7.950  -2.587 -22.111  1.00 96.26           C  
ATOM   1580 HG11 VAL A 103       7.623  -3.549 -21.717  1.00 96.26           H  
ATOM   1581 HG12 VAL A 103       8.227  -1.951 -21.270  1.00 96.26           H  
ATOM   1582 HG13 VAL A 103       8.817  -2.753 -22.750  1.00 96.26           H  
ATOM   1583  CG2 VAL A 103       5.643  -1.653 -21.947  1.00 96.26           C  
ATOM   1584 HG21 VAL A 103       5.290  -2.582 -21.501  1.00 96.26           H  
ATOM   1585 HG22 VAL A 103       5.958  -0.981 -21.149  1.00 96.26           H  
ATOM   1586 HG23 VAL A 103       4.822  -1.193 -22.498  1.00 96.26           H  
ATOM   1587  N   LEU A 104       9.185   0.582 -22.943  1.00 97.34           N  
ATOM   1588  H   LEU A 104       9.708  -0.014 -23.568  1.00 97.34           H  
ATOM   1589  CA  LEU A 104       9.940   1.587 -22.211  1.00 97.34           C  
ATOM   1590  HA  LEU A 104       9.311   2.022 -21.434  1.00 97.34           H  
ATOM   1591  C   LEU A 104      10.408   2.768 -23.079  1.00 97.34           C  
ATOM   1592  CB  LEU A 104      11.127   0.871 -21.546  1.00 97.34           C  
ATOM   1593  HB2 LEU A 104      11.704   1.618 -21.001  1.00 97.34           H  
ATOM   1594  HB3 LEU A 104      11.768   0.461 -22.326  1.00 97.34           H  
ATOM   1595  O   LEU A 104      10.954   3.725 -22.535  1.00 97.34           O  
ATOM   1596  CG  LEU A 104      10.757  -0.262 -20.571  1.00 97.34           C  
ATOM   1597  HG  LEU A 104      10.295  -1.082 -21.121  1.00 97.34           H  
ATOM   1598  CD1 LEU A 104      12.015  -0.807 -19.892  1.00 97.34           C  
ATOM   1599 HD11 LEU A 104      12.689  -1.214 -20.645  1.00 97.34           H  
ATOM   1600 HD12 LEU A 104      12.521  -0.015 -19.340  1.00 97.34           H  
ATOM   1601 HD13 LEU A 104      11.745  -1.607 -19.203  1.00 97.34           H  
ATOM   1602  CD2 LEU A 104       9.802   0.220 -19.483  1.00 97.34           C  
ATOM   1603 HD21 LEU A 104      10.216   1.112 -19.014  1.00 97.34           H  
ATOM   1604 HD22 LEU A 104       8.821   0.439 -19.905  1.00 97.34           H  
ATOM   1605 HD23 LEU A 104       9.690  -0.562 -18.731  1.00 97.34           H  
ATOM   1606  N   THR A 105      10.225   2.722 -24.406  1.00 96.62           N  
ATOM   1607  H   THR A 105       9.772   1.910 -24.800  1.00 96.62           H  
ATOM   1608  CA  THR A 105      10.823   3.700 -25.343  1.00 96.62           C  
ATOM   1609  HA  THR A 105      11.201   4.551 -24.776  1.00 96.62           H  
ATOM   1610  C   THR A 105       9.856   4.292 -26.373  1.00 96.62           C  
ATOM   1611  CB  THR A 105      12.020   3.083 -26.085  1.00 96.62           C  
ATOM   1612  HB  THR A 105      12.428   3.820 -26.777  1.00 96.62           H  
ATOM   1613  O   THR A 105      10.144   5.355 -26.930  1.00 96.62           O  
ATOM   1614  CG2 THR A 105      13.137   2.636 -25.143  1.00 96.62           C  
ATOM   1615 HG21 THR A 105      13.982   2.263 -25.722  1.00 96.62           H  
ATOM   1616 HG22 THR A 105      13.465   3.480 -24.538  1.00 96.62           H  
ATOM   1617 HG23 THR A 105      12.782   1.844 -24.483  1.00 96.62           H  
ATOM   1618  OG1 THR A 105      11.623   1.945 -26.806  1.00 96.62           O  
ATOM   1619  HG1 THR A 105      12.162   1.215 -26.492  1.00 96.62           H  
ATOM   1620  N   ASP A 106       8.710   3.660 -26.629  1.00 95.94           N  
ATOM   1621  H   ASP A 106       8.515   2.783 -26.168  1.00 95.94           H  
ATOM   1622  CA  ASP A 106       7.710   4.157 -27.576  1.00 95.94           C  
ATOM   1623  HA  ASP A 106       8.218   4.665 -28.395  1.00 95.94           H  
ATOM   1624  C   ASP A 106       6.765   5.168 -26.906  1.00 95.94           C  
ATOM   1625  CB  ASP A 106       6.952   2.974 -28.195  1.00 95.94           C  
ATOM   1626  HB2 ASP A 106       7.673   2.293 -28.648  1.00 95.94           H  
ATOM   1627  HB3 ASP A 106       6.423   2.433 -27.410  1.00 95.94           H  
ATOM   1628  O   ASP A 106       5.866   4.797 -26.150  1.00 95.94           O  
ATOM   1629  CG  ASP A 106       5.941   3.397 -29.267  1.00 95.94           C  
ATOM   1630  OD1 ASP A 106       5.829   4.613 -29.566  1.00 95.94           O  
ATOM   1631  OD2 ASP A 106       5.253   2.486 -29.769  1.00 95.94           O  
ATOM   1632  N   THR A 107       6.956   6.454 -27.209  1.00 97.20           N  
ATOM   1633  H   THR A 107       7.694   6.692 -27.856  1.00 97.20           H  
ATOM   1634  CA  THR A 107       6.130   7.565 -26.700  1.00 97.20           C  
ATOM   1635  HA  THR A 107       5.928   7.403 -25.641  1.00 97.20           H  
ATOM   1636  C   THR A 107       4.769   7.684 -27.385  1.00 97.20           C  
ATOM   1637  CB  THR A 107       6.857   8.910 -26.848  1.00 97.20           C  
ATOM   1638  HB  THR A 107       6.187   9.720 -26.561  1.00 97.20           H  
ATOM   1639  O   THR A 107       3.935   8.480 -26.960  1.00 97.20           O  
ATOM   1640  CG2 THR A 107       8.111   9.000 -25.986  1.00 97.20           C  
ATOM   1641 HG21 THR A 107       7.818   8.955 -24.937  1.00 97.20           H  
ATOM   1642 HG22 THR A 107       8.782   8.174 -26.221  1.00 97.20           H  
ATOM   1643 HG23 THR A 107       8.618   9.949 -26.159  1.00 97.20           H  
ATOM   1644  OG1 THR A 107       7.277   9.109 -28.183  1.00 97.20           O  
ATOM   1645  HG1 THR A 107       7.566  10.023 -28.240  1.00 97.20           H  
ATOM   1646  N   THR A 108       4.520   6.922 -28.453  1.00 95.86           N  
ATOM   1647  H   THR A 108       5.216   6.253 -28.750  1.00 95.86           H  
ATOM   1648  CA  THR A 108       3.268   6.998 -29.221  1.00 95.86           C  
ATOM   1649  HA  THR A 108       2.830   7.985 -29.073  1.00 95.86           H  
ATOM   1650  C   THR A 108       2.211   6.001 -28.751  1.00 95.86           C  
ATOM   1651  CB  THR A 108       3.521   6.856 -30.729  1.00 95.86           C  
ATOM   1652  HB  THR A 108       2.595   7.110 -31.244  1.00 95.86           H  
ATOM   1653  O   THR A 108       1.057   6.081 -29.174  1.00 95.86           O  
ATOM   1654  CG2 THR A 108       4.609   7.806 -31.235  1.00 95.86           C  
ATOM   1655 HG21 THR A 108       4.607   7.802 -32.325  1.00 95.86           H  
ATOM   1656 HG22 THR A 108       5.587   7.479 -30.881  1.00 95.86           H  
ATOM   1657 HG23 THR A 108       4.413   8.817 -30.877  1.00 95.86           H  
ATOM   1658  OG1 THR A 108       3.878   5.547 -31.107  1.00 95.86           O  
ATOM   1659  HG1 THR A 108       4.598   5.222 -30.562  1.00 95.86           H  
ATOM   1660  N   ARG A 109       2.583   5.075 -27.858  1.00 93.43           N  
ATOM   1661  H   ARG A 109       3.539   5.101 -27.533  1.00 93.43           H  
ATOM   1662  CA  ARG A 109       1.741   3.958 -27.430  1.00 93.43           C  
ATOM   1663  HA  ARG A 109       0.887   3.901 -28.106  1.00 93.43           H  
ATOM   1664  C   ARG A 109       1.191   4.126 -26.016  1.00 93.43           C  
ATOM   1665  CB  ARG A 109       2.542   2.663 -27.596  1.00 93.43           C  
ATOM   1666  HB2 ARG A 109       3.466   2.748 -27.024  1.00 93.43           H  
ATOM   1667  HB3 ARG A 109       2.799   2.548 -28.650  1.00 93.43           H  
ATOM   1668  O   ARG A 109       1.910   4.428 -25.068  1.00 93.43           O  
ATOM   1669  CG  ARG A 109       1.753   1.427 -27.133  1.00 93.43           C  
ATOM   1670  HG2 ARG A 109       1.607   1.463 -26.053  1.00 93.43           H  
ATOM   1671  HG3 ARG A 109       0.778   1.413 -27.620  1.00 93.43           H  
ATOM   1672  CD  ARG A 109       2.484   0.134 -27.475  1.00 93.43           C  
ATOM   1673  HD2 ARG A 109       1.898  -0.707 -27.105  1.00 93.43           H  
ATOM   1674  HD3 ARG A 109       2.577   0.058 -28.559  1.00 93.43           H  
ATOM   1675  NE  ARG A 109       3.816   0.114 -26.872  1.00 93.43           N  
ATOM   1676  HE  ARG A 109       4.155   0.979 -26.475  1.00 93.43           H  
ATOM   1677  NH1 ARG A 109       4.430  -2.041 -27.454  1.00 93.43           N  
ATOM   1678 HH11 ARG A 109       5.103  -2.795 -27.455  1.00 93.43           H  
ATOM   1679 HH12 ARG A 109       3.612  -2.145 -28.037  1.00 93.43           H  
ATOM   1680  NH2 ARG A 109       5.787  -0.754 -26.352  1.00 93.43           N  
ATOM   1681 HH21 ARG A 109       6.397  -1.559 -26.376  1.00 93.43           H  
ATOM   1682 HH22 ARG A 109       6.132   0.159 -26.090  1.00 93.43           H  
ATOM   1683  CZ  ARG A 109       4.652  -0.891 -26.895  1.00 93.43           C  
ATOM   1684  N   GLU A 110      -0.082   3.776 -25.868  1.00 96.17           N  
ATOM   1685  H   GLU A 110      -0.609   3.555 -26.701  1.00 96.17           H  
ATOM   1686  CA  GLU A 110      -0.727   3.491 -24.587  1.00 96.17           C  
ATOM   1687  HA  GLU A 110      -0.184   3.973 -23.774  1.00 96.17           H  
ATOM   1688  C   GLU A 110      -0.732   1.978 -24.342  1.00 96.17           C  
ATOM   1689  CB  GLU A 110      -2.161   4.038 -24.610  1.00 96.17           C  
ATOM   1690  HB2 GLU A 110      -2.682   3.666 -23.728  1.00 96.17           H  
ATOM   1691  HB3 GLU A 110      -2.684   3.657 -25.487  1.00 96.17           H  
ATOM   1692  O   GLU A 110      -1.342   1.224 -25.100  1.00 96.17           O  
ATOM   1693  CG  GLU A 110      -2.210   5.571 -24.623  1.00 96.17           C  
ATOM   1694  HG2 GLU A 110      -1.907   5.932 -25.606  1.00 96.17           H  
ATOM   1695  HG3 GLU A 110      -1.494   5.948 -23.892  1.00 96.17           H  
ATOM   1696  CD  GLU A 110      -3.600   6.129 -24.279  1.00 96.17           C  
ATOM   1697  OE1 GLU A 110      -3.646   7.270 -23.765  1.00 96.17           O  
ATOM   1698  OE2 GLU A 110      -4.621   5.424 -24.432  1.00 96.17           O  
ATOM   1699  N   THR A 111      -0.047   1.513 -23.297  1.00 97.91           N  
ATOM   1700  H   THR A 111       0.404   2.173 -22.680  1.00 97.91           H  
ATOM   1701  CA  THR A 111       0.004   0.082 -22.961  1.00 97.91           C  
ATOM   1702  HA  THR A 111      -0.187  -0.504 -23.861  1.00 97.91           H  
ATOM   1703  C   THR A 111      -1.056  -0.238 -21.908  1.00 97.91           C  
ATOM   1704  CB  THR A 111       1.401  -0.333 -22.485  1.00 97.91           C  
ATOM   1705  HB  THR A 111       1.669   0.231 -21.592  1.00 97.91           H  
ATOM   1706  O   THR A 111      -1.004   0.343 -20.818  1.00 97.91           O  
ATOM   1707  CG2 THR A 111       1.507  -1.828 -22.188  1.00 97.91           C  
ATOM   1708 HG21 THR A 111       0.882  -2.088 -21.333  1.00 97.91           H  
ATOM   1709 HG22 THR A 111       1.200  -2.409 -23.057  1.00 97.91           H  
ATOM   1710 HG23 THR A 111       2.541  -2.067 -21.938  1.00 97.91           H  
ATOM   1711  OG1 THR A 111       2.334  -0.047 -23.502  1.00 97.91           O  
ATOM   1712  HG1 THR A 111       2.360   0.908 -23.598  1.00 97.91           H  
ATOM   1713  N   PRO A 112      -2.011  -1.151 -22.171  1.00 98.42           N  
ATOM   1714  CA  PRO A 112      -2.932  -1.612 -21.143  1.00 98.42           C  
ATOM   1715  HA  PRO A 112      -3.492  -0.758 -20.763  1.00 98.42           H  
ATOM   1716  C   PRO A 112      -2.172  -2.288 -20.004  1.00 98.42           C  
ATOM   1717  CB  PRO A 112      -3.890  -2.587 -21.832  1.00 98.42           C  
ATOM   1718  HB2 PRO A 112      -3.547  -3.614 -21.708  1.00 98.42           H  
ATOM   1719  HB3 PRO A 112      -4.902  -2.486 -21.440  1.00 98.42           H  
ATOM   1720  O   PRO A 112      -1.274  -3.100 -20.246  1.00 98.42           O  
ATOM   1721  CG  PRO A 112      -3.792  -2.209 -23.310  1.00 98.42           C  
ATOM   1722  HG2 PRO A 112      -4.449  -1.364 -23.520  1.00 98.42           H  
ATOM   1723  HG3 PRO A 112      -4.025  -3.051 -23.962  1.00 98.42           H  
ATOM   1724  CD  PRO A 112      -2.339  -1.765 -23.449  1.00 98.42           C  
ATOM   1725  HD2 PRO A 112      -1.697  -2.631 -23.612  1.00 98.42           H  
ATOM   1726  HD3 PRO A 112      -2.246  -1.061 -24.276  1.00 98.42           H  
ATOM   1727  N   ILE A 113      -2.566  -1.993 -18.766  1.00 98.77           N  
ATOM   1728  H   ILE A 113      -3.300  -1.313 -18.633  1.00 98.77           H  
ATOM   1729  CA  ILE A 113      -1.991  -2.628 -17.579  1.00 98.77           C  
ATOM   1730  HA  ILE A 113      -1.448  -3.513 -17.913  1.00 98.77           H  
ATOM   1731  C   ILE A 113      -3.067  -3.135 -16.623  1.00 98.77           C  
ATOM   1732  CB  ILE A 113      -0.975  -1.717 -16.851  1.00 98.77           C  
ATOM   1733  HB  ILE A 113      -0.584  -2.281 -16.004  1.00 98.77           H  
ATOM   1734  O   ILE A 113      -4.196  -2.641 -16.604  1.00 98.77           O  
ATOM   1735  CG1 ILE A 113      -1.637  -0.436 -16.308  1.00 98.77           C  
ATOM   1736 HG12 ILE A 113      -1.910   0.204 -17.148  1.00 98.77           H  
ATOM   1737 HG13 ILE A 113      -2.539  -0.692 -15.752  1.00 98.77           H  
ATOM   1738  CG2 ILE A 113       0.217  -1.377 -17.758  1.00 98.77           C  
ATOM   1739 HG21 ILE A 113      -0.084  -0.687 -18.547  1.00 98.77           H  
ATOM   1740 HG22 ILE A 113       1.020  -0.931 -17.171  1.00 98.77           H  
ATOM   1741 HG23 ILE A 113       0.604  -2.288 -18.214  1.00 98.77           H  
ATOM   1742  CD1 ILE A 113      -0.737   0.364 -15.368  1.00 98.77           C  
ATOM   1743 HD11 ILE A 113       0.097   0.794 -15.923  1.00 98.77           H  
ATOM   1744 HD12 ILE A 113      -0.349  -0.280 -14.579  1.00 98.77           H  
ATOM   1745 HD13 ILE A 113      -1.323   1.164 -14.915  1.00 98.77           H  
ATOM   1746  N   PHE A 114      -2.687  -4.099 -15.793  1.00 98.88           N  
ATOM   1747  H   PHE A 114      -1.756  -4.473 -15.909  1.00 98.88           H  
ATOM   1748  CA  PHE A 114      -3.415  -4.467 -14.583  1.00 98.88           C  
ATOM   1749  HA  PHE A 114      -4.219  -3.753 -14.405  1.00 98.88           H  
ATOM   1750  C   PHE A 114      -2.462  -4.402 -13.391  1.00 98.88           C  
ATOM   1751  CB  PHE A 114      -4.040  -5.854 -14.750  1.00 98.88           C  
ATOM   1752  HB2 PHE A 114      -4.711  -5.832 -15.609  1.00 98.88           H  
ATOM   1753  HB3 PHE A 114      -3.255  -6.581 -14.956  1.00 98.88           H  
ATOM   1754  O   PHE A 114      -1.379  -4.988 -13.436  1.00 98.88           O  
ATOM   1755  CG  PHE A 114      -4.837  -6.302 -13.544  1.00 98.88           C  
ATOM   1756  CD1 PHE A 114      -4.289  -7.219 -12.627  1.00 98.88           C  
ATOM   1757  HD1 PHE A 114      -3.299  -7.616 -12.796  1.00 98.88           H  
ATOM   1758  CD2 PHE A 114      -6.133  -5.796 -13.336  1.00 98.88           C  
ATOM   1759  HD2 PHE A 114      -6.562  -5.092 -14.033  1.00 98.88           H  
ATOM   1760  CE1 PHE A 114      -5.039  -7.634 -11.512  1.00 98.88           C  
ATOM   1761  HE1 PHE A 114      -4.632  -8.359 -10.823  1.00 98.88           H  
ATOM   1762  CE2 PHE A 114      -6.881  -6.212 -12.223  1.00 98.88           C  
ATOM   1763  HE2 PHE A 114      -7.881  -5.832 -12.076  1.00 98.88           H  
ATOM   1764  CZ  PHE A 114      -6.338  -7.134 -11.314  1.00 98.88           C  
ATOM   1765  HZ  PHE A 114      -6.933  -7.474 -10.479  1.00 98.88           H  
ATOM   1766  N   VAL A 115      -2.855  -3.691 -12.335  1.00 98.88           N  
ATOM   1767  H   VAL A 115      -3.769  -3.262 -12.349  1.00 98.88           H  
ATOM   1768  CA  VAL A 115      -2.052  -3.553 -11.114  1.00 98.88           C  
ATOM   1769  HA  VAL A 115      -1.096  -4.053 -11.268  1.00 98.88           H  
ATOM   1770  C   VAL A 115      -2.759  -4.247  -9.963  1.00 98.88           C  
ATOM   1771  CB  VAL A 115      -1.732  -2.083 -10.786  1.00 98.88           C  
ATOM   1772  HB  VAL A 115      -2.657  -1.531 -10.617  1.00 98.88           H  
ATOM   1773  O   VAL A 115      -3.935  -3.983  -9.718  1.00 98.88           O  
ATOM   1774  CG1 VAL A 115      -0.840  -1.962  -9.543  1.00 98.88           C  
ATOM   1775 HG11 VAL A 115       0.076  -2.537  -9.674  1.00 98.88           H  
ATOM   1776 HG12 VAL A 115      -1.369  -2.322  -8.660  1.00 98.88           H  
ATOM   1777 HG13 VAL A 115      -0.580  -0.916  -9.376  1.00 98.88           H  
ATOM   1778  CG2 VAL A 115      -0.972  -1.451 -11.956  1.00 98.88           C  
ATOM   1779 HG21 VAL A 115      -1.615  -1.392 -12.834  1.00 98.88           H  
ATOM   1780 HG22 VAL A 115      -0.630  -0.450 -11.695  1.00 98.88           H  
ATOM   1781 HG23 VAL A 115      -0.108  -2.071 -12.192  1.00 98.88           H  
ATOM   1782  N   ARG A 116      -2.039  -5.119  -9.249  1.00 98.78           N  
ATOM   1783  H   ARG A 116      -1.072  -5.241  -9.514  1.00 98.78           H  
ATOM   1784  CA  ARG A 116      -2.521  -5.806  -8.045  1.00 98.78           C  
ATOM   1785  HA  ARG A 116      -3.566  -5.535  -7.894  1.00 98.78           H  
ATOM   1786  C   ARG A 116      -1.746  -5.345  -6.815  1.00 98.78           C  
ATOM   1787  CB  ARG A 116      -2.461  -7.328  -8.239  1.00 98.78           C  
ATOM   1788  HB2 ARG A 116      -1.420  -7.632  -8.346  1.00 98.78           H  
ATOM   1789  HB3 ARG A 116      -2.995  -7.583  -9.154  1.00 98.78           H  
ATOM   1790  O   ARG A 116      -0.521  -5.469  -6.760  1.00 98.78           O  
ATOM   1791  CG  ARG A 116      -3.103  -8.094  -7.069  1.00 98.78           C  
ATOM   1792  HG2 ARG A 116      -2.610  -7.826  -6.135  1.00 98.78           H  
ATOM   1793  HG3 ARG A 116      -4.157  -7.827  -7.002  1.00 98.78           H  
ATOM   1794  CD  ARG A 116      -2.977  -9.609  -7.276  1.00 98.78           C  
ATOM   1795  HD2 ARG A 116      -3.466  -9.869  -8.215  1.00 98.78           H  
ATOM   1796  HD3 ARG A 116      -1.924  -9.879  -7.357  1.00 98.78           H  
ATOM   1797  NE  ARG A 116      -3.625 -10.369  -6.191  1.00 98.78           N  
ATOM   1798  HE  ARG A 116      -4.596 -10.603  -6.340  1.00 98.78           H  
ATOM   1799  NH1 ARG A 116      -1.838 -10.577  -4.737  1.00 98.78           N  
ATOM   1800 HH11 ARG A 116      -1.519 -10.863  -3.822  1.00 98.78           H  
ATOM   1801 HH12 ARG A 116      -1.245 -10.017  -5.333  1.00 98.78           H  
ATOM   1802  NH2 ARG A 116      -3.810 -11.413  -4.182  1.00 98.78           N  
ATOM   1803 HH21 ARG A 116      -4.787 -11.615  -4.344  1.00 98.78           H  
ATOM   1804 HH22 ARG A 116      -3.389 -11.680  -3.304  1.00 98.78           H  
ATOM   1805  CZ  ARG A 116      -3.086 -10.776  -5.054  1.00 98.78           C  
ATOM   1806  N   PHE A 117      -2.491  -4.907  -5.807  1.00 98.77           N  
ATOM   1807  H   PHE A 117      -3.492  -4.895  -5.944  1.00 98.77           H  
ATOM   1808  CA  PHE A 117      -2.006  -4.571  -4.474  1.00 98.77           C  
ATOM   1809  HA  PHE A 117      -0.921  -4.483  -4.516  1.00 98.77           H  
ATOM   1810  C   PHE A 117      -2.377  -5.659  -3.469  1.00 98.77           C  
ATOM   1811  CB  PHE A 117      -2.567  -3.221  -4.035  1.00 98.77           C  
ATOM   1812  HB2 PHE A 117      -3.642  -3.314  -3.880  1.00 98.77           H  
ATOM   1813  HB3 PHE A 117      -2.114  -2.950  -3.081  1.00 98.77           H  
ATOM   1814  O   PHE A 117      -3.383  -6.348  -3.643  1.00 98.77           O  
ATOM   1815  CG  PHE A 117      -2.299  -2.110  -5.022  1.00 98.77           C  
ATOM   1816  CD1 PHE A 117      -0.991  -1.628  -5.191  1.00 98.77           C  
ATOM   1817  HD1 PHE A 117      -0.172  -2.063  -4.637  1.00 98.77           H  
ATOM   1818  CD2 PHE A 117      -3.348  -1.580  -5.796  1.00 98.77           C  
ATOM   1819  HD2 PHE A 117      -4.349  -1.972  -5.692  1.00 98.77           H  
ATOM   1820  CE1 PHE A 117      -0.748  -0.582  -6.091  1.00 98.77           C  
ATOM   1821  HE1 PHE A 117       0.257  -0.206  -6.218  1.00 98.77           H  
ATOM   1822  CE2 PHE A 117      -3.097  -0.539  -6.707  1.00 98.77           C  
ATOM   1823  HE2 PHE A 117      -3.902  -0.131  -7.300  1.00 98.77           H  
ATOM   1824  CZ  PHE A 117      -1.796  -0.027  -6.843  1.00 98.77           C  
ATOM   1825  HZ  PHE A 117      -1.593   0.776  -7.536  1.00 98.77           H  
ATOM   1826  N   SER A 118      -1.585  -5.836  -2.412  1.00 98.63           N  
ATOM   1827  H   SER A 118      -0.776  -5.242  -2.299  1.00 98.63           H  
ATOM   1828  CA  SER A 118      -1.878  -6.822  -1.354  1.00 98.63           C  
ATOM   1829  HA  SER A 118      -2.938  -6.768  -1.109  1.00 98.63           H  
ATOM   1830  C   SER A 118      -1.106  -6.545  -0.071  1.00 98.63           C  
ATOM   1831  CB  SER A 118      -1.542  -8.235  -1.854  1.00 98.63           C  
ATOM   1832  HB2 SER A 118      -2.280  -8.532  -2.598  1.00 98.63           H  
ATOM   1833  HB3 SER A 118      -1.577  -8.952  -1.033  1.00 98.63           H  
ATOM   1834  O   SER A 118      -0.079  -5.885  -0.145  1.00 98.63           O  
ATOM   1835  OG  SER A 118      -0.264  -8.245  -2.461  1.00 98.63           O  
ATOM   1836  HG  SER A 118      -0.139  -7.377  -2.852  1.00 98.63           H  
ATOM   1837  N   THR A 119      -1.555  -7.049   1.080  1.00 98.21           N  
ATOM   1838  H   THR A 119      -2.400  -7.601   1.066  1.00 98.21           H  
ATOM   1839  CA  THR A 119      -0.660  -7.281   2.240  1.00 98.21           C  
ATOM   1840  HA  THR A 119       0.028  -6.445   2.357  1.00 98.21           H  
ATOM   1841  C   THR A 119       0.193  -8.534   1.982  1.00 98.21           C  
ATOM   1842  CB  THR A 119      -1.462  -7.406   3.544  1.00 98.21           C  
ATOM   1843  HB  THR A 119      -0.779  -7.577   4.377  1.00 98.21           H  
ATOM   1844  O   THR A 119      -0.017  -9.182   0.961  1.00 98.21           O  
ATOM   1845  CG2 THR A 119      -2.287  -6.154   3.845  1.00 98.21           C  
ATOM   1846 HG21 THR A 119      -3.029  -5.983   3.065  1.00 98.21           H  
ATOM   1847 HG22 THR A 119      -2.799  -6.279   4.800  1.00 98.21           H  
ATOM   1848 HG23 THR A 119      -1.620  -5.296   3.920  1.00 98.21           H  
ATOM   1849  OG1 THR A 119      -2.366  -8.475   3.466  1.00 98.21           O  
ATOM   1850  HG1 THR A 119      -2.571  -8.729   4.369  1.00 98.21           H  
ATOM   1851  N   VAL A 120       1.172  -8.891   2.819  1.00 97.42           N  
ATOM   1852  H   VAL A 120       1.296  -8.381   3.682  1.00 97.42           H  
ATOM   1853  CA  VAL A 120       2.046 -10.065   2.601  1.00 97.42           C  
ATOM   1854  HA  VAL A 120       1.947 -10.404   1.570  1.00 97.42           H  
ATOM   1855  C   VAL A 120       1.652 -11.242   3.484  1.00 97.42           C  
ATOM   1856  CB  VAL A 120       3.537  -9.728   2.809  1.00 97.42           C  
ATOM   1857  HB  VAL A 120       3.710  -9.400   3.834  1.00 97.42           H  
ATOM   1858  O   VAL A 120       1.414 -12.335   2.961  1.00 97.42           O  
ATOM   1859  CG1 VAL A 120       4.447 -10.933   2.530  1.00 97.42           C  
ATOM   1860 HG11 VAL A 120       4.314 -11.273   1.503  1.00 97.42           H  
ATOM   1861 HG12 VAL A 120       4.227 -11.748   3.220  1.00 97.42           H  
ATOM   1862 HG13 VAL A 120       5.487 -10.647   2.680  1.00 97.42           H  
ATOM   1863  CG2 VAL A 120       3.954  -8.616   1.851  1.00 97.42           C  
ATOM   1864 HG21 VAL A 120       3.560  -8.826   0.856  1.00 97.42           H  
ATOM   1865 HG22 VAL A 120       3.526  -7.677   2.201  1.00 97.42           H  
ATOM   1866 HG23 VAL A 120       5.040  -8.532   1.808  1.00 97.42           H  
ATOM   1867  N   LEU A 121       1.597 -11.031   4.801  1.00 96.88           N  
ATOM   1868  H   LEU A 121       1.732 -10.086   5.132  1.00 96.88           H  
ATOM   1869  CA  LEU A 121       1.531 -12.099   5.803  1.00 96.88           C  
ATOM   1870  HA  LEU A 121       2.100 -12.958   5.449  1.00 96.88           H  
ATOM   1871  C   LEU A 121       0.103 -12.595   6.046  1.00 96.88           C  
ATOM   1872  CB  LEU A 121       2.166 -11.592   7.114  1.00 96.88           C  
ATOM   1873  HB2 LEU A 121       1.653 -10.679   7.417  1.00 96.88           H  
ATOM   1874  HB3 LEU A 121       2.005 -12.335   7.895  1.00 96.88           H  
ATOM   1875  O   LEU A 121      -0.102 -13.783   6.302  1.00 96.88           O  
ATOM   1876  CG  LEU A 121       3.677 -11.300   7.031  1.00 96.88           C  
ATOM   1877  HG  LEU A 121       3.870 -10.590   6.227  1.00 96.88           H  
ATOM   1878  CD1 LEU A 121       4.153 -10.675   8.340  1.00 96.88           C  
ATOM   1879 HD11 LEU A 121       3.636  -9.730   8.506  1.00 96.88           H  
ATOM   1880 HD12 LEU A 121       3.950 -11.338   9.181  1.00 96.88           H  
ATOM   1881 HD13 LEU A 121       5.223 -10.474   8.295  1.00 96.88           H  
ATOM   1882  CD2 LEU A 121       4.490 -12.572   6.759  1.00 96.88           C  
ATOM   1883 HD21 LEU A 121       5.553 -12.342   6.819  1.00 96.88           H  
ATOM   1884 HD22 LEU A 121       4.254 -13.327   7.509  1.00 96.88           H  
ATOM   1885 HD23 LEU A 121       4.277 -12.956   5.762  1.00 96.88           H  
ATOM   1886  N   GLY A 122      -0.891 -11.714   5.933  1.00 95.32           N  
ATOM   1887  H   GLY A 122      -0.642 -10.761   5.709  1.00 95.32           H  
ATOM   1888  CA  GLY A 122      -2.289 -12.049   6.206  1.00 95.32           C  
ATOM   1889  HA2 GLY A 122      -2.886 -11.137   6.192  1.00 95.32           H  
ATOM   1890  HA3 GLY A 122      -2.347 -12.481   7.205  1.00 95.32           H  
ATOM   1891  C   GLY A 122      -2.910 -13.041   5.216  1.00 95.32           C  
ATOM   1892  O   GLY A 122      -2.623 -13.017   4.016  1.00 95.32           O  
ATOM   1893  N   SER A 123      -3.794 -13.901   5.729  1.00 96.25           N  
ATOM   1894  H   SER A 123      -3.956 -13.882   6.726  1.00 96.25           H  
ATOM   1895  CA  SER A 123      -4.687 -14.738   4.910  1.00 96.25           C  
ATOM   1896  HA  SER A 123      -4.084 -15.279   4.181  1.00 96.25           H  
ATOM   1897  C   SER A 123      -5.715 -13.896   4.141  1.00 96.25           C  
ATOM   1898  CB  SER A 123      -5.410 -15.766   5.785  1.00 96.25           C  
ATOM   1899  HB2 SER A 123      -6.040 -16.399   5.161  1.00 96.25           H  
ATOM   1900  HB3 SER A 123      -4.675 -16.398   6.284  1.00 96.25           H  
ATOM   1901  O   SER A 123      -5.882 -12.704   4.406  1.00 96.25           O  
ATOM   1902  OG  SER A 123      -6.208 -15.102   6.751  1.00 96.25           O  
ATOM   1903  HG  SER A 123      -5.811 -15.264   7.610  1.00 96.25           H  
ATOM   1904  N   ARG A 124      -6.462 -14.486   3.195  1.00 95.02           N  
ATOM   1905  H   ARG A 124      -6.328 -15.474   3.034  1.00 95.02           H  
ATOM   1906  CA  ARG A 124      -7.429 -13.749   2.346  1.00 95.02           C  
ATOM   1907  HA  ARG A 124      -6.875 -13.023   1.751  1.00 95.02           H  
ATOM   1908  C   ARG A 124      -8.473 -12.947   3.145  1.00 95.02           C  
ATOM   1909  CB  ARG A 124      -8.096 -14.765   1.405  1.00 95.02           C  
ATOM   1910  HB2 ARG A 124      -7.317 -15.258   0.823  1.00 95.02           H  
ATOM   1911  HB3 ARG A 124      -8.608 -15.517   2.005  1.00 95.02           H  
ATOM   1912  O   ARG A 124      -8.984 -11.940   2.640  1.00 95.02           O  
ATOM   1913  CG  ARG A 124      -9.102 -14.156   0.422  1.00 95.02           C  
ATOM   1914  HG2 ARG A 124      -9.927 -13.709   0.976  1.00 95.02           H  
ATOM   1915  HG3 ARG A 124      -8.611 -13.392  -0.180  1.00 95.02           H  
ATOM   1916  CD  ARG A 124      -9.667 -15.247  -0.490  1.00 95.02           C  
ATOM   1917  HD2 ARG A 124     -10.015 -16.072   0.133  1.00 95.02           H  
ATOM   1918  HD3 ARG A 124      -8.873 -15.611  -1.141  1.00 95.02           H  
ATOM   1919  NE  ARG A 124     -10.788 -14.729  -1.298  1.00 95.02           N  
ATOM   1920  HE  ARG A 124     -10.920 -13.728  -1.294  1.00 95.02           H  
ATOM   1921  NH1 ARG A 124     -11.538 -16.747  -2.089  1.00 95.02           N  
ATOM   1922 HH11 ARG A 124     -12.200 -17.288  -2.626  1.00 95.02           H  
ATOM   1923 HH12 ARG A 124     -10.755 -17.194  -1.633  1.00 95.02           H  
ATOM   1924  NH2 ARG A 124     -12.638 -14.880  -2.620  1.00 95.02           N  
ATOM   1925 HH21 ARG A 124     -13.315 -15.444  -3.113  1.00 95.02           H  
ATOM   1926 HH22 ARG A 124     -12.775 -13.882  -2.548  1.00 95.02           H  
ATOM   1927  CZ  ARG A 124     -11.644 -15.452  -1.997  1.00 95.02           C  
ATOM   1928  N   GLY A 125      -8.787 -13.387   4.364  1.00 94.58           N  
ATOM   1929  H   GLY A 125      -8.281 -14.195   4.699  1.00 94.58           H  
ATOM   1930  CA  GLY A 125      -9.750 -12.761   5.275  1.00 94.58           C  
ATOM   1931  HA2 GLY A 125     -10.215 -13.544   5.875  1.00 94.58           H  
ATOM   1932  HA3 GLY A 125     -10.535 -12.273   4.698  1.00 94.58           H  
ATOM   1933  C   GLY A 125      -9.179 -11.723   6.250  1.00 94.58           C  
ATOM   1934  O   GLY A 125      -9.947 -11.197   7.048  1.00 94.58           O  
ATOM   1935  N   SER A 126      -7.873 -11.425   6.225  1.00 97.25           N  
ATOM   1936  H   SER A 126      -7.268 -11.878   5.555  1.00 97.25           H  
ATOM   1937  CA  SER A 126      -7.263 -10.432   7.130  1.00 97.25           C  
ATOM   1938  HA  SER A 126      -7.565 -10.678   8.148  1.00 97.25           H  
ATOM   1939  C   SER A 126      -7.737  -8.995   6.851  1.00 97.25           C  
ATOM   1940  CB  SER A 126      -5.733 -10.533   7.064  1.00 97.25           C  
ATOM   1941  HB2 SER A 126      -5.305  -9.996   7.910  1.00 97.25           H  
ATOM   1942  HB3 SER A 126      -5.439 -11.580   7.138  1.00 97.25           H  
ATOM   1943  O   SER A 126      -8.408  -8.739   5.857  1.00 97.25           O  
ATOM   1944  OG  SER A 126      -5.215  -9.983   5.866  1.00 97.25           O  
ATOM   1945  HG  SER A 126      -5.225  -9.026   5.937  1.00 97.25           H  
ATOM   1946  N   ALA A 127      -7.367  -8.024   7.691  1.00 97.73           N  
ATOM   1947  H   ALA A 127      -6.821  -8.252   8.510  1.00 97.73           H  
ATOM   1948  CA  ALA A 127      -7.661  -6.608   7.440  1.00 97.73           C  
ATOM   1949  HA  ALA A 127      -8.633  -6.540   6.951  1.00 97.73           H  
ATOM   1950  C   ALA A 127      -6.630  -5.946   6.501  1.00 97.73           C  
ATOM   1951  CB  ALA A 127      -7.786  -5.878   8.780  1.00 97.73           C  
ATOM   1952  HB1 ALA A 127      -6.855  -5.951   9.341  1.00 97.73           H  
ATOM   1953  HB2 ALA A 127      -8.014  -4.827   8.602  1.00 97.73           H  
ATOM   1954  HB3 ALA A 127      -8.593  -6.314   9.369  1.00 97.73           H  
ATOM   1955  O   ALA A 127      -5.467  -6.347   6.455  1.00 97.73           O  
ATOM   1956  N   ASP A 128      -7.048  -4.913   5.761  1.00 97.67           N  
ATOM   1957  H   ASP A 128      -8.030  -4.683   5.797  1.00 97.67           H  
ATOM   1958  CA  ASP A 128      -6.211  -4.185   4.795  1.00 97.67           C  
ATOM   1959  HA  ASP A 128      -5.603  -4.903   4.244  1.00 97.67           H  
ATOM   1960  C   ASP A 128      -5.231  -3.186   5.458  1.00 97.67           C  
ATOM   1961  CB  ASP A 128      -7.111  -3.432   3.786  1.00 97.67           C  
ATOM   1962  HB2 ASP A 128      -6.491  -2.689   3.285  1.00 97.67           H  
ATOM   1963  HB3 ASP A 128      -7.880  -2.887   4.334  1.00 97.67           H  
ATOM   1964  O   ASP A 128      -4.255  -2.785   4.814  1.00 97.67           O  
ATOM   1965  CG  ASP A 128      -7.779  -4.272   2.676  1.00 97.67           C  
ATOM   1966  OD1 ASP A 128      -7.470  -5.476   2.501  1.00 97.67           O  
ATOM   1967  OD2 ASP A 128      -8.616  -3.711   1.929  1.00 97.67           O  
ATOM   1968  N   THR A 129      -5.479  -2.754   6.704  1.00 97.90           N  
ATOM   1969  H   THR A 129      -6.308  -3.095   7.169  1.00 97.90           H  
ATOM   1970  CA  THR A 129      -4.741  -1.673   7.403  1.00 97.90           C  
ATOM   1971  HA  THR A 129      -4.163  -1.113   6.668  1.00 97.90           H  
ATOM   1972  C   THR A 129      -3.722  -2.158   8.437  1.00 97.90           C  
ATOM   1973  CB  THR A 129      -5.690  -0.658   8.065  1.00 97.90           C  
ATOM   1974  HB  THR A 129      -5.111   0.108   8.581  1.00 97.90           H  
ATOM   1975  O   THR A 129      -3.103  -1.332   9.099  1.00 97.90           O  
ATOM   1976  CG2 THR A 129      -6.583   0.031   7.034  1.00 97.90           C  
ATOM   1977 HG21 THR A 129      -7.156   0.818   7.524  1.00 97.90           H  
ATOM   1978 HG22 THR A 129      -7.270  -0.689   6.591  1.00 97.90           H  
ATOM   1979 HG23 THR A 129      -5.969   0.486   6.256  1.00 97.90           H  
ATOM   1980  OG1 THR A 129      -6.519  -1.318   8.989  1.00 97.90           O  
ATOM   1981  HG1 THR A 129      -6.311  -0.972   9.860  1.00 97.90           H  
ATOM   1982  N   VAL A 130      -3.499  -3.471   8.556  1.00 97.47           N  
ATOM   1983  H   VAL A 130      -4.030  -4.110   7.982  1.00 97.47           H  
ATOM   1984  CA  VAL A 130      -2.444  -4.027   9.426  1.00 97.47           C  
ATOM   1985  HA  VAL A 130      -2.638  -3.696  10.446  1.00 97.47           H  
ATOM   1986  C   VAL A 130      -1.057  -3.500   9.037  1.00 97.47           C  
ATOM   1987  CB  VAL A 130      -2.440  -5.570   9.427  1.00 97.47           C  
ATOM   1988  HB  VAL A 130      -1.637  -5.905  10.083  1.00 97.47           H  
ATOM   1989  O   VAL A 130      -0.818  -3.186   7.862  1.00 97.47           O  
ATOM   1990  CG1 VAL A 130      -3.760  -6.119   9.981  1.00 97.47           C  
ATOM   1991 HG11 VAL A 130      -4.580  -5.891   9.300  1.00 97.47           H  
ATOM   1992 HG12 VAL A 130      -3.959  -5.681  10.959  1.00 97.47           H  
ATOM   1993 HG13 VAL A 130      -3.675  -7.199  10.099  1.00 97.47           H  
ATOM   1994  CG2 VAL A 130      -2.212  -6.167   8.031  1.00 97.47           C  
ATOM   1995 HG21 VAL A 130      -2.165  -7.253   8.111  1.00 97.47           H  
ATOM   1996 HG22 VAL A 130      -3.016  -5.888   7.350  1.00 97.47           H  
ATOM   1997 HG23 VAL A 130      -1.259  -5.825   7.628  1.00 97.47           H  
ATOM   1998  N   ARG A 131      -0.137  -3.424  10.007  1.00 97.87           N  
ATOM   1999  H   ARG A 131      -0.382  -3.741  10.934  1.00 97.87           H  
ATOM   2000  CA  ARG A 131       1.275  -3.123   9.748  1.00 97.87           C  
ATOM   2001  HA  ARG A 131       1.345  -2.226   9.133  1.00 97.87           H  
ATOM   2002  C   ARG A 131       1.891  -4.281   8.973  1.00 97.87           C  
ATOM   2003  CB  ARG A 131       2.008  -2.863  11.073  1.00 97.87           C  
ATOM   2004  HB2 ARG A 131       1.552  -1.994  11.548  1.00 97.87           H  
ATOM   2005  HB3 ARG A 131       1.895  -3.719  11.738  1.00 97.87           H  
ATOM   2006  O   ARG A 131       2.081  -5.360   9.513  1.00 97.87           O  
ATOM   2007  CG  ARG A 131       3.506  -2.597  10.855  1.00 97.87           C  
ATOM   2008  HG2 ARG A 131       3.626  -1.838  10.082  1.00 97.87           H  
ATOM   2009  HG3 ARG A 131       3.992  -3.512  10.516  1.00 97.87           H  
ATOM   2010  CD  ARG A 131       4.206  -2.141  12.142  1.00 97.87           C  
ATOM   2011  HD2 ARG A 131       4.058  -2.903  12.908  1.00 97.87           H  
ATOM   2012  HD3 ARG A 131       5.279  -2.070  11.964  1.00 97.87           H  
ATOM   2013  NE  ARG A 131       3.691  -0.847  12.640  1.00 97.87           N  
ATOM   2014  HE  ARG A 131       3.176  -0.889  13.507  1.00 97.87           H  
ATOM   2015  NH1 ARG A 131       4.595   0.473  11.005  1.00 97.87           N  
ATOM   2016 HH11 ARG A 131       5.085  -0.338  10.656  1.00 97.87           H  
ATOM   2017 HH12 ARG A 131       4.879   1.374  10.649  1.00 97.87           H  
ATOM   2018  NH2 ARG A 131       3.403   1.412  12.652  1.00 97.87           N  
ATOM   2019 HH21 ARG A 131       3.657   2.318  12.285  1.00 97.87           H  
ATOM   2020 HH22 ARG A 131       2.913   1.335  13.532  1.00 97.87           H  
ATOM   2021  CZ  ARG A 131       3.897   0.340  12.099  1.00 97.87           C  
ATOM   2022  N   ASP A 132       2.140  -4.065   7.688  1.00 97.94           N  
ATOM   2023  H   ASP A 132       2.021  -3.130   7.327  1.00 97.94           H  
ATOM   2024  CA  ASP A 132       2.685  -5.094   6.799  1.00 97.94           C  
ATOM   2025  HA  ASP A 132       3.483  -5.619   7.324  1.00 97.94           H  
ATOM   2026  C   ASP A 132       3.281  -4.437   5.546  1.00 97.94           C  
ATOM   2027  CB  ASP A 132       1.578  -6.120   6.447  1.00 97.94           C  
ATOM   2028  HB2 ASP A 132       1.015  -6.365   7.347  1.00 97.94           H  
ATOM   2029  HB3 ASP A 132       0.880  -5.677   5.736  1.00 97.94           H  
ATOM   2030  O   ASP A 132       2.942  -3.308   5.175  1.00 97.94           O  
ATOM   2031  CG  ASP A 132       2.081  -7.447   5.867  1.00 97.94           C  
ATOM   2032  OD1 ASP A 132       3.304  -7.621   5.689  1.00 97.94           O  
ATOM   2033  OD2 ASP A 132       1.218  -8.284   5.509  1.00 97.94           O  
ATOM   2034  N   VAL A 133       4.132  -5.152   4.828  1.00 97.88           N  
ATOM   2035  H   VAL A 133       4.260  -6.115   5.105  1.00 97.88           H  
ATOM   2036  CA  VAL A 133       4.558  -4.734   3.493  1.00 97.88           C  
ATOM   2037  HA  VAL A 133       4.911  -3.704   3.551  1.00 97.88           H  
ATOM   2038  C   VAL A 133       3.346  -4.773   2.555  1.00 97.88           C  
ATOM   2039  CB  VAL A 133       5.722  -5.609   2.998  1.00 97.88           C  
ATOM   2040  HB  VAL A 133       5.367  -6.631   2.868  1.00 97.88           H  
ATOM   2041  O   VAL A 133       2.428  -5.583   2.722  1.00 97.88           O  
ATOM   2042  CG1 VAL A 133       6.275  -5.122   1.652  1.00 97.88           C  
ATOM   2043 HG11 VAL A 133       7.160  -5.701   1.388  1.00 97.88           H  
ATOM   2044 HG12 VAL A 133       5.534  -5.270   0.866  1.00 97.88           H  
ATOM   2045 HG13 VAL A 133       6.540  -4.067   1.712  1.00 97.88           H  
ATOM   2046  CG2 VAL A 133       6.859  -5.674   4.025  1.00 97.88           C  
ATOM   2047 HG21 VAL A 133       7.725  -6.175   3.592  1.00 97.88           H  
ATOM   2048 HG22 VAL A 133       7.132  -4.677   4.371  1.00 97.88           H  
ATOM   2049 HG23 VAL A 133       6.539  -6.257   4.889  1.00 97.88           H  
ATOM   2050  N   ARG A 134       3.303  -3.886   1.555  1.00 98.57           N  
ATOM   2051  H   ARG A 134       4.055  -3.217   1.469  1.00 98.57           H  
ATOM   2052  CA  ARG A 134       2.318  -3.973   0.475  1.00 98.57           C  
ATOM   2053  HA  ARG A 134       1.575  -4.713   0.774  1.00 98.57           H  
ATOM   2054  C   ARG A 134       2.961  -4.503  -0.797  1.00 98.57           C  
ATOM   2055  CB  ARG A 134       1.568  -2.650   0.253  1.00 98.57           C  
ATOM   2056  HB2 ARG A 134       2.271  -1.892  -0.093  1.00 98.57           H  
ATOM   2057  HB3 ARG A 134       0.834  -2.804  -0.538  1.00 98.57           H  
ATOM   2058  O   ARG A 134       3.871  -3.878  -1.332  1.00 98.57           O  
ATOM   2059  CG  ARG A 134       0.834  -2.108   1.491  1.00 98.57           C  
ATOM   2060  HG2 ARG A 134       0.244  -1.248   1.172  1.00 98.57           H  
ATOM   2061  HG3 ARG A 134       1.562  -1.775   2.230  1.00 98.57           H  
ATOM   2062  CD  ARG A 134      -0.109  -3.133   2.138  1.00 98.57           C  
ATOM   2063  HD2 ARG A 134       0.482  -3.951   2.550  1.00 98.57           H  
ATOM   2064  HD3 ARG A 134      -0.757  -3.560   1.373  1.00 98.57           H  
ATOM   2065  NE  ARG A 134      -0.939  -2.536   3.207  1.00 98.57           N  
ATOM   2066  HE  ARG A 134      -1.736  -1.978   2.938  1.00 98.57           H  
ATOM   2067  NH1 ARG A 134       0.256  -3.267   5.046  1.00 98.57           N  
ATOM   2068 HH11 ARG A 134       1.122  -3.413   4.548  1.00 98.57           H  
ATOM   2069 HH12 ARG A 134       0.312  -3.294   6.054  1.00 98.57           H  
ATOM   2070  NH2 ARG A 134      -1.620  -2.244   5.367  1.00 98.57           N  
ATOM   2071 HH21 ARG A 134      -2.591  -2.163   5.101  1.00 98.57           H  
ATOM   2072 HH22 ARG A 134      -1.398  -2.394   6.341  1.00 98.57           H  
ATOM   2073  CZ  ARG A 134      -0.756  -2.678   4.511  1.00 98.57           C  
ATOM   2074  N   GLY A 135       2.457  -5.625  -1.307  1.00 98.48           N  
ATOM   2075  H   GLY A 135       1.686  -6.047  -0.810  1.00 98.48           H  
ATOM   2076  CA  GLY A 135       2.787  -6.092  -2.652  1.00 98.48           C  
ATOM   2077  HA2 GLY A 135       2.340  -7.070  -2.837  1.00 98.48           H  
ATOM   2078  HA3 GLY A 135       3.868  -6.184  -2.749  1.00 98.48           H  
ATOM   2079  C   GLY A 135       2.268  -5.110  -3.701  1.00 98.48           C  
ATOM   2080  O   GLY A 135       1.150  -4.610  -3.569  1.00 98.48           O  
ATOM   2081  N   PHE A 136       3.070  -4.854  -4.731  1.00 98.70           N  
ATOM   2082  H   PHE A 136       3.973  -5.307  -4.738  1.00 98.70           H  
ATOM   2083  CA  PHE A 136       2.801  -3.919  -5.824  1.00 98.70           C  
ATOM   2084  HA  PHE A 136       1.734  -3.701  -5.869  1.00 98.70           H  
ATOM   2085  C   PHE A 136       3.225  -4.588  -7.137  1.00 98.70           C  
ATOM   2086  CB  PHE A 136       3.562  -2.604  -5.548  1.00 98.70           C  
ATOM   2087  HB2 PHE A 136       4.628  -2.744  -5.729  1.00 98.70           H  
ATOM   2088  HB3 PHE A 136       3.459  -2.384  -4.485  1.00 98.70           H  
ATOM   2089  O   PHE A 136       4.391  -4.532  -7.523  1.00 98.70           O  
ATOM   2090  CG  PHE A 136       3.091  -1.376  -6.316  1.00 98.70           C  
ATOM   2091  CD1 PHE A 136       2.854  -1.404  -7.708  1.00 98.70           C  
ATOM   2092  HD1 PHE A 136       3.030  -2.300  -8.286  1.00 98.70           H  
ATOM   2093  CD2 PHE A 136       2.909  -0.167  -5.616  1.00 98.70           C  
ATOM   2094  HD2 PHE A 136       3.135  -0.110  -4.561  1.00 98.70           H  
ATOM   2095  CE1 PHE A 136       2.381  -0.257  -8.370  1.00 98.70           C  
ATOM   2096  HE1 PHE A 136       2.175  -0.289  -9.430  1.00 98.70           H  
ATOM   2097  CE2 PHE A 136       2.462   0.986  -6.282  1.00 98.70           C  
ATOM   2098  HE2 PHE A 136       2.328   1.906  -5.732  1.00 98.70           H  
ATOM   2099  CZ  PHE A 136       2.172   0.935  -7.654  1.00 98.70           C  
ATOM   2100  HZ  PHE A 136       1.788   1.816  -8.146  1.00 98.70           H  
ATOM   2101  N   ALA A 137       2.296  -5.264  -7.814  1.00 98.72           N  
ATOM   2102  H   ALA A 137       1.347  -5.276  -7.468  1.00 98.72           H  
ATOM   2103  CA  ALA A 137       2.587  -6.005  -9.043  1.00 98.72           C  
ATOM   2104  HA  ALA A 137       3.656  -5.964  -9.251  1.00 98.72           H  
ATOM   2105  C   ALA A 137       1.868  -5.389 -10.247  1.00 98.72           C  
ATOM   2106  CB  ALA A 137       2.224  -7.478  -8.833  1.00 98.72           C  
ATOM   2107  HB1 ALA A 137       2.735  -7.862  -7.949  1.00 98.72           H  
ATOM   2108  HB2 ALA A 137       2.539  -8.055  -9.703  1.00 98.72           H  
ATOM   2109  HB3 ALA A 137       1.147  -7.582  -8.704  1.00 98.72           H  
ATOM   2110  O   ALA A 137       0.660  -5.165 -10.189  1.00 98.72           O  
ATOM   2111  N   ILE A 138       2.601  -5.141 -11.334  1.00 98.86           N  
ATOM   2112  H   ILE A 138       3.586  -5.363 -11.304  1.00 98.86           H  
ATOM   2113  CA  ILE A 138       2.094  -4.556 -12.582  1.00 98.86           C  
ATOM   2114  HA  ILE A 138       1.035  -4.327 -12.468  1.00 98.86           H  
ATOM   2115  C   ILE A 138       2.249  -5.582 -13.704  1.00 98.86           C  
ATOM   2116  CB  ILE A 138       2.832  -3.242 -12.941  1.00 98.86           C  
ATOM   2117  HB  ILE A 138       3.852  -3.496 -13.231  1.00 98.86           H  
ATOM   2118  O   ILE A 138       3.347  -6.082 -13.930  1.00 98.86           O  
ATOM   2119  CG1 ILE A 138       2.935  -2.274 -11.735  1.00 98.86           C  
ATOM   2120 HG12 ILE A 138       1.941  -2.038 -11.356  1.00 98.86           H  
ATOM   2121 HG13 ILE A 138       3.489  -2.765 -10.935  1.00 98.86           H  
ATOM   2122  CG2 ILE A 138       2.147  -2.592 -14.162  1.00 98.86           C  
ATOM   2123 HG21 ILE A 138       2.207  -3.251 -15.029  1.00 98.86           H  
ATOM   2124 HG22 ILE A 138       1.097  -2.378 -13.960  1.00 98.86           H  
ATOM   2125 HG23 ILE A 138       2.649  -1.664 -14.437  1.00 98.86           H  
ATOM   2126  CD1 ILE A 138       3.677  -0.965 -12.036  1.00 98.86           C  
ATOM   2127 HD11 ILE A 138       3.068  -0.319 -12.668  1.00 98.86           H  
ATOM   2128 HD12 ILE A 138       3.882  -0.439 -11.104  1.00 98.86           H  
ATOM   2129 HD13 ILE A 138       4.624  -1.178 -12.533  1.00 98.86           H  
ATOM   2130  N   LYS A 139       1.158  -5.871 -14.415  1.00 98.82           N  
ATOM   2131  H   LYS A 139       0.292  -5.432 -14.139  1.00 98.82           H  
ATOM   2132  CA  LYS A 139       1.138  -6.687 -15.634  1.00 98.82           C  
ATOM   2133  HA  LYS A 139       2.095  -7.193 -15.760  1.00 98.82           H  
ATOM   2134  C   LYS A 139       0.925  -5.771 -16.827  1.00 98.82           C  
ATOM   2135  CB  LYS A 139       0.048  -7.764 -15.518  1.00 98.82           C  
ATOM   2136  HB2 LYS A 139       0.320  -8.417 -14.689  1.00 98.82           H  
ATOM   2137  HB3 LYS A 139      -0.910  -7.294 -15.293  1.00 98.82           H  
ATOM   2138  O   LYS A 139      -0.078  -5.060 -16.869  1.00 98.82           O  
ATOM   2139  CG  LYS A 139      -0.098  -8.611 -16.794  1.00 98.82           C  
ATOM   2140  HG2 LYS A 139      -0.471  -7.980 -17.601  1.00 98.82           H  
ATOM   2141  HG3 LYS A 139       0.879  -8.989 -17.094  1.00 98.82           H  
ATOM   2142  CD  LYS A 139      -1.070  -9.791 -16.626  1.00 98.82           C  
ATOM   2143  HD2 LYS A 139      -1.143 -10.323 -17.575  1.00 98.82           H  
ATOM   2144  HD3 LYS A 139      -2.057  -9.390 -16.395  1.00 98.82           H  
ATOM   2145  CE  LYS A 139      -0.714 -10.789 -15.517  1.00 98.82           C  
ATOM   2146  HE2 LYS A 139      -0.667 -10.264 -14.562  1.00 98.82           H  
ATOM   2147  HE3 LYS A 139      -1.511 -11.529 -15.446  1.00 98.82           H  
ATOM   2148  NZ  LYS A 139       0.571 -11.481 -15.758  1.00 98.82           N  
ATOM   2149  HZ1 LYS A 139       1.351 -10.840 -15.712  1.00 98.82           H  
ATOM   2150  HZ2 LYS A 139       0.739 -12.164 -15.034  1.00 98.82           H  
ATOM   2151  HZ3 LYS A 139       0.603 -11.941 -16.657  1.00 98.82           H  
ATOM   2152  N   PHE A 140       1.841  -5.808 -17.784  1.00 98.73           N  
ATOM   2153  H   PHE A 140       2.633  -6.421 -17.651  1.00 98.73           H  
ATOM   2154  CA  PHE A 140       1.798  -5.043 -19.024  1.00 98.73           C  
ATOM   2155  HA  PHE A 140       1.072  -4.235 -18.934  1.00 98.73           H  
ATOM   2156  C   PHE A 140       1.359  -5.952 -20.172  1.00 98.73           C  
ATOM   2157  CB  PHE A 140       3.174  -4.422 -19.303  1.00 98.73           C  
ATOM   2158  HB2 PHE A 140       3.893  -5.230 -19.436  1.00 98.73           H  
ATOM   2159  HB3 PHE A 140       3.123  -3.881 -20.248  1.00 98.73           H  
ATOM   2160  O   PHE A 140       2.016  -6.949 -20.475  1.00 98.73           O  
ATOM   2161  CG  PHE A 140       3.700  -3.484 -18.231  1.00 98.73           C  
ATOM   2162  CD1 PHE A 140       3.575  -2.092 -18.388  1.00 98.73           C  
ATOM   2163  HD1 PHE A 140       3.092  -1.683 -19.263  1.00 98.73           H  
ATOM   2164  CD2 PHE A 140       4.360  -3.990 -17.094  1.00 98.73           C  
ATOM   2165  HD2 PHE A 140       4.500  -5.054 -16.966  1.00 98.73           H  
ATOM   2166  CE1 PHE A 140       4.101  -1.227 -17.414  1.00 98.73           C  
ATOM   2167  HE1 PHE A 140       4.029  -0.158 -17.550  1.00 98.73           H  
ATOM   2168  CE2 PHE A 140       4.884  -3.124 -16.123  1.00 98.73           C  
ATOM   2169  HE2 PHE A 140       5.412  -3.529 -15.272  1.00 98.73           H  
ATOM   2170  CZ  PHE A 140       4.756  -1.737 -16.282  1.00 98.73           C  
ATOM   2171  HZ  PHE A 140       5.179  -1.064 -15.550  1.00 98.73           H  
ATOM   2172  N   TYR A 141       0.252  -5.600 -20.826  1.00 98.39           N  
ATOM   2173  H   TYR A 141      -0.238  -4.762 -20.547  1.00 98.39           H  
ATOM   2174  CA  TYR A 141      -0.254  -6.330 -21.987  1.00 98.39           C  
ATOM   2175  HA  TYR A 141       0.070  -7.370 -21.930  1.00 98.39           H  
ATOM   2176  C   TYR A 141       0.332  -5.722 -23.261  1.00 98.39           C  
ATOM   2177  CB  TYR A 141      -1.786  -6.324 -21.992  1.00 98.39           C  
ATOM   2178  HB2 TYR A 141      -2.129  -6.911 -22.843  1.00 98.39           H  
ATOM   2179  HB3 TYR A 141      -2.135  -5.303 -22.142  1.00 98.39           H  
ATOM   2180  O   TYR A 141      -0.223  -4.773 -23.816  1.00 98.39           O  
ATOM   2181  CG  TYR A 141      -2.420  -6.879 -20.733  1.00 98.39           C  
ATOM   2182  CD1 TYR A 141      -2.532  -8.268 -20.539  1.00 98.39           C  
ATOM   2183  HD1 TYR A 141      -2.181  -8.950 -21.300  1.00 98.39           H  
ATOM   2184  CD2 TYR A 141      -2.893  -5.995 -19.747  1.00 98.39           C  
ATOM   2185  HD2 TYR A 141      -2.810  -4.929 -19.895  1.00 98.39           H  
ATOM   2186  CE1 TYR A 141      -3.107  -8.767 -19.353  1.00 98.39           C  
ATOM   2187  HE1 TYR A 141      -3.189  -9.830 -19.187  1.00 98.39           H  
ATOM   2188  CE2 TYR A 141      -3.475  -6.483 -18.569  1.00 98.39           C  
ATOM   2189  HE2 TYR A 141      -3.842  -5.792 -17.825  1.00 98.39           H  
ATOM   2190  OH  TYR A 141      -4.201  -8.326 -17.254  1.00 98.39           O  
ATOM   2191  HH  TYR A 141      -4.467  -7.620 -16.661  1.00 98.39           H  
ATOM   2192  CZ  TYR A 141      -3.588  -7.870 -18.373  1.00 98.39           C  
ATOM   2193  N   THR A 142       1.473  -6.247 -23.710  1.00 96.50           N  
ATOM   2194  H   THR A 142       1.888  -7.030 -23.225  1.00 96.50           H  
ATOM   2195  CA  THR A 142       2.213  -5.686 -24.848  1.00 96.50           C  
ATOM   2196  HA  THR A 142       1.798  -4.700 -25.056  1.00 96.50           H  
ATOM   2197  C   THR A 142       2.052  -6.543 -26.115  1.00 96.50           C  
ATOM   2198  CB  THR A 142       3.698  -5.438 -24.520  1.00 96.50           C  
ATOM   2199  HB  THR A 142       4.064  -4.676 -25.209  1.00 96.50           H  
ATOM   2200  O   THR A 142       1.778  -7.744 -26.020  1.00 96.50           O  
ATOM   2201  CG2 THR A 142       3.957  -4.934 -23.100  1.00 96.50           C  
ATOM   2202 HG21 THR A 142       3.713  -5.704 -22.368  1.00 96.50           H  
ATOM   2203 HG22 THR A 142       3.359  -4.041 -22.913  1.00 96.50           H  
ATOM   2204 HG23 THR A 142       5.013  -4.683 -23.002  1.00 96.50           H  
ATOM   2205  OG1 THR A 142       4.467  -6.593 -24.702  1.00 96.50           O  
ATOM   2206  HG1 THR A 142       4.119  -7.293 -24.144  1.00 96.50           H  
ATOM   2207  N   PRO A 143       2.242  -5.970 -27.318  1.00 94.18           N  
ATOM   2208  CA  PRO A 143       2.390  -6.730 -28.560  1.00 94.18           C  
ATOM   2209  HA  PRO A 143       1.468  -7.280 -28.750  1.00 94.18           H  
ATOM   2210  C   PRO A 143       3.569  -7.714 -28.543  1.00 94.18           C  
ATOM   2211  CB  PRO A 143       2.599  -5.680 -29.659  1.00 94.18           C  
ATOM   2212  HB2 PRO A 143       3.664  -5.521 -29.830  1.00 94.18           H  
ATOM   2213  HB3 PRO A 143       2.107  -5.968 -30.588  1.00 94.18           H  
ATOM   2214  O   PRO A 143       3.532  -8.716 -29.253  1.00 94.18           O  
ATOM   2215  CG  PRO A 143       1.999  -4.405 -29.074  1.00 94.18           C  
ATOM   2216  HG2 PRO A 143       2.455  -3.511 -29.498  1.00 94.18           H  
ATOM   2217  HG3 PRO A 143       0.920  -4.402 -29.227  1.00 94.18           H  
ATOM   2218  CD  PRO A 143       2.306  -4.548 -27.589  1.00 94.18           C  
ATOM   2219  HD2 PRO A 143       1.580  -3.981 -27.006  1.00 94.18           H  
ATOM   2220  HD3 PRO A 143       3.322  -4.215 -27.381  1.00 94.18           H  
ATOM   2221  N   GLU A 144       4.597  -7.443 -27.735  1.00 93.67           N  
ATOM   2222  H   GLU A 144       4.589  -6.587 -27.200  1.00 93.67           H  
ATOM   2223  CA  GLU A 144       5.801  -8.268 -27.602  1.00 93.67           C  
ATOM   2224  HA  GLU A 144       6.033  -8.712 -28.570  1.00 93.67           H  
ATOM   2225  C   GLU A 144       5.630  -9.444 -26.616  1.00 93.67           C  
ATOM   2226  CB  GLU A 144       6.988  -7.371 -27.199  1.00 93.67           C  
ATOM   2227  HB2 GLU A 144       6.827  -6.969 -26.199  1.00 93.67           H  
ATOM   2228  HB3 GLU A 144       7.875  -8.002 -27.153  1.00 93.67           H  
ATOM   2229  O   GLU A 144       6.520 -10.283 -26.501  1.00 93.67           O  
ATOM   2230  CG  GLU A 144       7.301  -6.217 -28.178  1.00 93.67           C  
ATOM   2231  HG2 GLU A 144       7.278  -6.609 -29.195  1.00 93.67           H  
ATOM   2232  HG3 GLU A 144       8.324  -5.893 -27.984  1.00 93.67           H  
ATOM   2233  CD  GLU A 144       6.390  -4.970 -28.080  1.00 93.67           C  
ATOM   2234  OE1 GLU A 144       6.341  -4.176 -29.041  1.00 93.67           O  
ATOM   2235  OE2 GLU A 144       5.729  -4.721 -27.047  1.00 93.67           O  
ATOM   2236  N   GLY A 145       4.494  -9.523 -25.914  1.00 95.41           N  
ATOM   2237  H   GLY A 145       3.822  -8.779 -26.038  1.00 95.41           H  
ATOM   2238  CA  GLY A 145       4.225 -10.503 -24.860  1.00 95.41           C  
ATOM   2239  HA2 GLY A 145       5.125 -11.079 -24.648  1.00 95.41           H  
ATOM   2240  HA3 GLY A 145       3.454 -11.196 -25.199  1.00 95.41           H  
ATOM   2241  C   GLY A 145       3.759  -9.857 -23.554  1.00 95.41           C  
ATOM   2242  O   GLY A 145       3.473  -8.660 -23.485  1.00 95.41           O  
ATOM   2243  N   ILE A 146       3.660 -10.653 -22.492  1.00 97.97           N  
ATOM   2244  H   ILE A 146       3.989 -11.605 -22.568  1.00 97.97           H  
ATOM   2245  CA  ILE A 146       3.418 -10.124 -21.147  1.00 97.97           C  
ATOM   2246  HA  ILE A 146       2.804  -9.226 -21.214  1.00 97.97           H  
ATOM   2247  C   ILE A 146       4.754  -9.717 -20.533  1.00 97.97           C  
ATOM   2248  CB  ILE A 146       2.665 -11.148 -20.273  1.00 97.97           C  
ATOM   2249  HB  ILE A 146       3.221 -12.085 -20.290  1.00 97.97           H  
ATOM   2250  O   ILE A 146       5.689 -10.513 -20.506  1.00 97.97           O  
ATOM   2251  CG1 ILE A 146       1.246 -11.442 -20.810  1.00 97.97           C  
ATOM   2252 HG12 ILE A 146       1.328 -11.820 -21.829  1.00 97.97           H  
ATOM   2253 HG13 ILE A 146       0.807 -12.236 -20.206  1.00 97.97           H  
ATOM   2254  CG2 ILE A 146       2.590 -10.688 -18.807  1.00 97.97           C  
ATOM   2255 HG21 ILE A 146       2.251  -9.654 -18.749  1.00 97.97           H  
ATOM   2256 HG22 ILE A 146       1.916 -11.337 -18.247  1.00 97.97           H  
ATOM   2257 HG23 ILE A 146       3.575 -10.752 -18.344  1.00 97.97           H  
ATOM   2258  CD1 ILE A 146       0.274 -10.257 -20.821  1.00 97.97           C  
ATOM   2259 HD11 ILE A 146       0.598  -9.515 -21.550  1.00 97.97           H  
ATOM   2260 HD12 ILE A 146       0.202  -9.800 -19.834  1.00 97.97           H  
ATOM   2261 HD13 ILE A 146      -0.713 -10.626 -21.100  1.00 97.97           H  
ATOM   2262  N   TRP A 147       4.818  -8.504 -19.989  1.00 98.50           N  
ATOM   2263  H   TRP A 147       4.004  -7.909 -20.051  1.00 98.50           H  
ATOM   2264  CA  TRP A 147       5.847  -8.139 -19.018  1.00 98.50           C  
ATOM   2265  HA  TRP A 147       6.588  -8.935 -18.954  1.00 98.50           H  
ATOM   2266  C   TRP A 147       5.189  -8.010 -17.647  1.00 98.50           C  
ATOM   2267  CB  TRP A 147       6.584  -6.869 -19.462  1.00 98.50           C  
ATOM   2268  HB2 TRP A 147       5.852  -6.093 -19.688  1.00 98.50           H  
ATOM   2269  HB3 TRP A 147       7.115  -7.087 -20.388  1.00 98.50           H  
ATOM   2270  O   TRP A 147       4.185  -7.314 -17.515  1.00 98.50           O  
ATOM   2271  CG  TRP A 147       7.575  -6.300 -18.491  1.00 98.50           C  
ATOM   2272  CD1 TRP A 147       8.401  -7.006 -17.686  1.00 98.50           C  
ATOM   2273  HD1 TRP A 147       8.451  -8.084 -17.632  1.00 98.50           H  
ATOM   2274  CD2 TRP A 147       7.852  -4.898 -18.191  1.00 98.50           C  
ATOM   2275  CE2 TRP A 147       8.853  -4.841 -17.174  1.00 98.50           C  
ATOM   2276  CE3 TRP A 147       7.346  -3.667 -18.662  1.00 98.50           C  
ATOM   2277  HE3 TRP A 147       6.572  -3.668 -19.415  1.00 98.50           H  
ATOM   2278  NE1 TRP A 147       9.148  -6.157 -16.904  1.00 98.50           N  
ATOM   2279  HE1 TRP A 147       9.780  -6.486 -16.189  1.00 98.50           H  
ATOM   2280  CH2 TRP A 147       8.790  -2.430 -17.125  1.00 98.50           C  
ATOM   2281  HH2 TRP A 147       9.124  -1.491 -16.711  1.00 98.50           H  
ATOM   2282  CZ2 TRP A 147       9.328  -3.634 -16.646  1.00 98.50           C  
ATOM   2283  HZ2 TRP A 147      10.085  -3.632 -15.876  1.00 98.50           H  
ATOM   2284  CZ3 TRP A 147       7.806  -2.448 -18.132  1.00 98.50           C  
ATOM   2285  HZ3 TRP A 147       7.380  -1.520 -18.484  1.00 98.50           H  
ATOM   2286  N   ASP A 148       5.731  -8.682 -16.635  1.00 98.75           N  
ATOM   2287  H   ASP A 148       6.548  -9.250 -16.807  1.00 98.75           H  
ATOM   2288  CA  ASP A 148       5.302  -8.521 -15.248  1.00 98.75           C  
ATOM   2289  HA  ASP A 148       4.426  -7.874 -15.204  1.00 98.75           H  
ATOM   2290  C   ASP A 148       6.420  -7.855 -14.434  1.00 98.75           C  
ATOM   2291  CB  ASP A 148       4.899  -9.869 -14.633  1.00 98.75           C  
ATOM   2292  HB2 ASP A 148       5.719 -10.567 -14.804  1.00 98.75           H  
ATOM   2293  HB3 ASP A 148       4.783  -9.741 -13.557  1.00 98.75           H  
ATOM   2294  O   ASP A 148       7.518  -8.394 -14.288  1.00 98.75           O  
ATOM   2295  CG  ASP A 148       3.600 -10.474 -15.174  1.00 98.75           C  
ATOM   2296  OD1 ASP A 148       2.651  -9.726 -15.481  1.00 98.75           O  
ATOM   2297  OD2 ASP A 148       3.430 -11.717 -15.155  1.00 98.75           O  
ATOM   2298  N   LEU A 149       6.125  -6.699 -13.839  1.00 98.57           N  
ATOM   2299  H   LEU A 149       5.200  -6.321 -13.983  1.00 98.57           H  
ATOM   2300  CA  LEU A 149       6.979  -6.071 -12.835  1.00 98.57           C  
ATOM   2301  HA  LEU A 149       7.967  -6.530 -12.879  1.00 98.57           H  
ATOM   2302  C   LEU A 149       6.385  -6.337 -11.456  1.00 98.57           C  
ATOM   2303  CB  LEU A 149       7.151  -4.577 -13.136  1.00 98.57           C  
ATOM   2304  HB2 LEU A 149       7.567  -4.463 -14.137  1.00 98.57           H  
ATOM   2305  HB3 LEU A 149       6.169  -4.105 -13.117  1.00 98.57           H  
ATOM   2306  O   LEU A 149       5.400  -5.717 -11.051  1.00 98.57           O  
ATOM   2307  CG  LEU A 149       8.063  -3.859 -12.123  1.00 98.57           C  
ATOM   2308  HG  LEU A 149       7.655  -3.966 -11.118  1.00 98.57           H  
ATOM   2309  CD1 LEU A 149       9.499  -4.392 -12.130  1.00 98.57           C  
ATOM   2310 HD11 LEU A 149      10.121  -3.782 -11.474  1.00 98.57           H  
ATOM   2311 HD12 LEU A 149       9.528  -5.419 -11.764  1.00 98.57           H  
ATOM   2312 HD13 LEU A 149       9.906  -4.358 -13.140  1.00 98.57           H  
ATOM   2313  CD2 LEU A 149       8.104  -2.373 -12.458  1.00 98.57           C  
ATOM   2314 HD21 LEU A 149       8.574  -2.232 -13.431  1.00 98.57           H  
ATOM   2315 HD22 LEU A 149       8.668  -1.839 -11.693  1.00 98.57           H  
ATOM   2316 HD23 LEU A 149       7.089  -1.977 -12.485  1.00 98.57           H  
ATOM   2317  N   VAL A 150       6.984  -7.278 -10.734  1.00 98.18           N  
ATOM   2318  H   VAL A 150       7.777  -7.756 -11.139  1.00 98.18           H  
ATOM   2319  CA  VAL A 150       6.519  -7.672  -9.405  1.00 98.18           C  
ATOM   2320  HA  VAL A 150       5.488  -7.342  -9.279  1.00 98.18           H  
ATOM   2321  C   VAL A 150       7.364  -7.000  -8.335  1.00 98.18           C  
ATOM   2322  CB  VAL A 150       6.528  -9.190  -9.227  1.00 98.18           C  
ATOM   2323  HB  VAL A 150       7.557  -9.545  -9.163  1.00 98.18           H  
ATOM   2324  O   VAL A 150       8.581  -7.181  -8.294  1.00 98.18           O  
ATOM   2325  CG1 VAL A 150       5.810  -9.541  -7.926  1.00 98.18           C  
ATOM   2326 HG11 VAL A 150       4.749  -9.300  -7.997  1.00 98.18           H  
ATOM   2327 HG12 VAL A 150       5.935 -10.611  -7.764  1.00 98.18           H  
ATOM   2328 HG13 VAL A 150       6.243  -9.024  -7.070  1.00 98.18           H  
ATOM   2329  CG2 VAL A 150       5.834  -9.920 -10.382  1.00 98.18           C  
ATOM   2330 HG21 VAL A 150       5.731 -10.981 -10.152  1.00 98.18           H  
ATOM   2331 HG22 VAL A 150       6.421  -9.827 -11.295  1.00 98.18           H  
ATOM   2332 HG23 VAL A 150       4.852  -9.476 -10.546  1.00 98.18           H  
ATOM   2333  N   GLY A 151       6.713  -6.287  -7.427  1.00 97.69           N  
ATOM   2334  H   GLY A 151       5.720  -6.136  -7.532  1.00 97.69           H  
ATOM   2335  CA  GLY A 151       7.380  -5.438  -6.459  1.00 97.69           C  
ATOM   2336  HA2 GLY A 151       8.411  -5.749  -6.290  1.00 97.69           H  
ATOM   2337  HA3 GLY A 151       7.377  -4.443  -6.906  1.00 97.69           H  
ATOM   2338  C   GLY A 151       6.672  -5.323  -5.118  1.00 97.69           C  
ATOM   2339  O   GLY A 151       5.670  -5.992  -4.862  1.00 97.69           O  
ATOM   2340  N   ASN A 152       7.195  -4.426  -4.287  1.00 98.52           N  
ATOM   2341  H   ASN A 152       7.971  -3.879  -4.632  1.00 98.52           H  
ATOM   2342  CA  ASN A 152       6.630  -4.024  -3.001  1.00 98.52           C  
ATOM   2343  HA  ASN A 152       5.607  -4.391  -2.920  1.00 98.52           H  
ATOM   2344  C   ASN A 152       6.588  -2.495  -2.901  1.00 98.52           C  
ATOM   2345  CB  ASN A 152       7.472  -4.621  -1.860  1.00 98.52           C  
ATOM   2346  HB2 ASN A 152       8.525  -4.400  -2.035  1.00 98.52           H  
ATOM   2347  HB3 ASN A 152       7.189  -4.161  -0.914  1.00 98.52           H  
ATOM   2348  O   ASN A 152       7.235  -1.794  -3.675  1.00 98.52           O  
ATOM   2349  CG  ASN A 152       7.285  -6.117  -1.689  1.00 98.52           C  
ATOM   2350  ND2 ASN A 152       8.306  -6.806  -1.239  1.00 98.52           N  
ATOM   2351 HD21 ASN A 152       8.150  -7.795  -1.107  1.00 98.52           H  
ATOM   2352 HD22 ASN A 152       9.174  -6.341  -1.013  1.00 98.52           H  
ATOM   2353  OD1 ASN A 152       6.228  -6.680  -1.912  1.00 98.52           O  
ATOM   2354  N   ASN A 153       5.882  -1.964  -1.908  1.00 98.54           N  
ATOM   2355  H   ASN A 153       5.318  -2.573  -1.332  1.00 98.54           H  
ATOM   2356  CA  ASN A 153       5.927  -0.541  -1.566  1.00 98.54           C  
ATOM   2357  HA  ASN A 153       5.964   0.017  -2.501  1.00 98.54           H  
ATOM   2358  C   ASN A 153       7.187  -0.118  -0.781  1.00 98.54           C  
ATOM   2359  CB  ASN A 153       4.637  -0.160  -0.833  1.00 98.54           C  
ATOM   2360  HB2 ASN A 153       4.548   0.926  -0.857  1.00 98.54           H  
ATOM   2361  HB3 ASN A 153       3.772  -0.577  -1.350  1.00 98.54           H  
ATOM   2362  O   ASN A 153       7.309   1.044  -0.396  1.00 98.54           O  
ATOM   2363  CG  ASN A 153       4.634  -0.616   0.614  1.00 98.54           C  
ATOM   2364  ND2 ASN A 153       4.185   0.234   1.500  1.00 98.54           N  
ATOM   2365 HD21 ASN A 153       4.267   0.024   2.485  1.00 98.54           H  
ATOM   2366 HD22 ASN A 153       3.911   1.167   1.223  1.00 98.54           H  
ATOM   2367  OD1 ASN A 153       5.021  -1.726   0.950  1.00 98.54           O  
ATOM   2368  N   ILE A 154       8.111  -1.054  -0.547  1.00 98.11           N  
ATOM   2369  H   ILE A 154       7.946  -1.971  -0.935  1.00 98.11           H  
ATOM   2370  CA  ILE A 154       9.396  -0.866   0.136  1.00 98.11           C  
ATOM   2371  HA  ILE A 154       9.514   0.190   0.379  1.00 98.11           H  
ATOM   2372  C   ILE A 154      10.517  -1.295  -0.830  1.00 98.11           C  
ATOM   2373  CB  ILE A 154       9.406  -1.665   1.461  1.00 98.11           C  
ATOM   2374  HB  ILE A 154       9.119  -2.693   1.242  1.00 98.11           H  
ATOM   2375  O   ILE A 154      10.361  -2.321  -1.497  1.00 98.11           O  
ATOM   2376  CG1 ILE A 154       8.384  -1.061   2.455  1.00 98.11           C  
ATOM   2377 HG12 ILE A 154       8.726  -0.079   2.782  1.00 98.11           H  
ATOM   2378 HG13 ILE A 154       7.424  -0.927   1.956  1.00 98.11           H  
ATOM   2379  CG2 ILE A 154      10.801  -1.690   2.107  1.00 98.11           C  
ATOM   2380 HG21 ILE A 154      11.520  -2.197   1.464  1.00 98.11           H  
ATOM   2381 HG22 ILE A 154      11.140  -0.679   2.336  1.00 98.11           H  
ATOM   2382 HG23 ILE A 154      10.772  -2.249   3.042  1.00 98.11           H  
ATOM   2383  CD1 ILE A 154       8.118  -1.934   3.685  1.00 98.11           C  
ATOM   2384 HD11 ILE A 154       8.992  -1.988   4.334  1.00 98.11           H  
ATOM   2385 HD12 ILE A 154       7.852  -2.937   3.348  1.00 98.11           H  
ATOM   2386 HD13 ILE A 154       7.288  -1.516   4.254  1.00 98.11           H  
ATOM   2387  N   PRO A 155      11.629  -0.539  -0.938  1.00 98.10           N  
ATOM   2388  CA  PRO A 155      12.659  -0.766  -1.960  1.00 98.10           C  
ATOM   2389  HA  PRO A 155      12.184  -1.009  -2.911  1.00 98.10           H  
ATOM   2390  C   PRO A 155      13.654  -1.893  -1.643  1.00 98.10           C  
ATOM   2391  CB  PRO A 155      13.376   0.581  -2.095  1.00 98.10           C  
ATOM   2392  HB2 PRO A 155      12.831   1.219  -2.791  1.00 98.10           H  
ATOM   2393  HB3 PRO A 155      14.410   0.476  -2.421  1.00 98.10           H  
ATOM   2394  O   PRO A 155      14.490  -2.214  -2.488  1.00 98.10           O  
ATOM   2395  CG  PRO A 155      13.275   1.172  -0.691  1.00 98.10           C  
ATOM   2396  HG2 PRO A 155      14.028   0.725  -0.042  1.00 98.10           H  
ATOM   2397  HG3 PRO A 155      13.367   2.258  -0.699  1.00 98.10           H  
ATOM   2398  CD  PRO A 155      11.890   0.723  -0.245  1.00 98.10           C  
ATOM   2399  HD2 PRO A 155      11.155   1.467  -0.552  1.00 98.10           H  
ATOM   2400  HD3 PRO A 155      11.877   0.612   0.839  1.00 98.10           H  
ATOM   2401  N   VAL A 156      13.586  -2.479  -0.446  1.00 98.56           N  
ATOM   2402  H   VAL A 156      12.833  -2.209   0.171  1.00 98.56           H  
ATOM   2403  CA  VAL A 156      14.481  -3.544   0.032  1.00 98.56           C  
ATOM   2404  HA  VAL A 156      15.085  -3.892  -0.807  1.00 98.56           H  
ATOM   2405  C   VAL A 156      13.695  -4.759   0.518  1.00 98.56           C  
ATOM   2406  CB  VAL A 156      15.461  -3.031   1.110  1.00 98.56           C  
ATOM   2407  HB  VAL A 156      16.104  -3.858   1.412  1.00 98.56           H  
ATOM   2408  O   VAL A 156      12.472  -4.709   0.664  1.00 98.56           O  
ATOM   2409  CG1 VAL A 156      16.360  -1.943   0.526  1.00 98.56           C  
ATOM   2410 HG11 VAL A 156      16.799  -2.301  -0.405  1.00 98.56           H  
ATOM   2411 HG12 VAL A 156      17.158  -1.708   1.231  1.00 98.56           H  
ATOM   2412 HG13 VAL A 156      15.774  -1.046   0.325  1.00 98.56           H  
ATOM   2413  CG2 VAL A 156      14.780  -2.480   2.367  1.00 98.56           C  
ATOM   2414 HG21 VAL A 156      14.197  -3.268   2.843  1.00 98.56           H  
ATOM   2415 HG22 VAL A 156      15.536  -2.141   3.075  1.00 98.56           H  
ATOM   2416 HG23 VAL A 156      14.127  -1.642   2.121  1.00 98.56           H  
ATOM   2417  N   PHE A 157      14.394  -5.868   0.746  1.00 98.40           N  
ATOM   2418  H   PHE A 157      15.382  -5.854   0.537  1.00 98.40           H  
ATOM   2419  CA  PHE A 157      13.825  -7.114   1.254  1.00 98.40           C  
ATOM   2420  HA  PHE A 157      12.788  -6.926   1.533  1.00 98.40           H  
ATOM   2421  C   PHE A 157      14.531  -7.596   2.529  1.00 98.40           C  
ATOM   2422  CB  PHE A 157      13.846  -8.158   0.129  1.00 98.40           C  
ATOM   2423  HB2 PHE A 157      13.682  -7.662  -0.828  1.00 98.40           H  
ATOM   2424  HB3 PHE A 157      14.830  -8.625   0.087  1.00 98.40           H  
ATOM   2425  O   PHE A 157      15.599  -7.102   2.879  1.00 98.40           O  
ATOM   2426  CG  PHE A 157      12.766  -9.207   0.282  1.00 98.40           C  
ATOM   2427  CD1 PHE A 157      13.103 -10.546   0.542  1.00 98.40           C  
ATOM   2428  HD1 PHE A 157      14.141 -10.841   0.575  1.00 98.40           H  
ATOM   2429  CD2 PHE A 157      11.414  -8.824   0.204  1.00 98.40           C  
ATOM   2430  HD2 PHE A 157      11.157  -7.794   0.005  1.00 98.40           H  
ATOM   2431  CE1 PHE A 157      12.089 -11.494   0.759  1.00 98.40           C  
ATOM   2432  HE1 PHE A 157      12.346 -12.518   0.985  1.00 98.40           H  
ATOM   2433  CE2 PHE A 157      10.400  -9.772   0.422  1.00 98.40           C  
ATOM   2434  HE2 PHE A 157       9.362  -9.474   0.401  1.00 98.40           H  
ATOM   2435  CZ  PHE A 157      10.740 -11.102   0.715  1.00 98.40           C  
ATOM   2436  HZ  PHE A 157       9.963 -11.819   0.937  1.00 98.40           H  
ATOM   2437  N   PHE A 158      13.934  -8.566   3.231  1.00 98.22           N  
ATOM   2438  H   PHE A 158      13.050  -8.922   2.898  1.00 98.22           H  
ATOM   2439  CA  PHE A 158      14.448  -9.086   4.510  1.00 98.22           C  
ATOM   2440  HA  PHE A 158      14.711  -8.256   5.165  1.00 98.22           H  
ATOM   2441  C   PHE A 158      15.708  -9.948   4.371  1.00 98.22           C  
ATOM   2442  CB  PHE A 158      13.352  -9.922   5.189  1.00 98.22           C  
ATOM   2443  HB2 PHE A 158      12.994 -10.679   4.491  1.00 98.22           H  
ATOM   2444  HB3 PHE A 158      13.794 -10.450   6.034  1.00 98.22           H  
ATOM   2445  O   PHE A 158      16.453 -10.112   5.330  1.00 98.22           O  
ATOM   2446  CG  PHE A 158      12.175  -9.126   5.715  1.00 98.22           C  
ATOM   2447  CD1 PHE A 158      12.237  -8.564   7.004  1.00 98.22           C  
ATOM   2448  HD1 PHE A 158      13.116  -8.703   7.616  1.00 98.22           H  
ATOM   2449  CD2 PHE A 158      11.018  -8.950   4.931  1.00 98.22           C  
ATOM   2450  HD2 PHE A 158      10.953  -9.396   3.950  1.00 98.22           H  
ATOM   2451  CE1 PHE A 158      11.151  -7.830   7.509  1.00 98.22           C  
ATOM   2452  HE1 PHE A 158      11.201  -7.416   8.506  1.00 98.22           H  
ATOM   2453  CE2 PHE A 158       9.933  -8.211   5.436  1.00 98.22           C  
ATOM   2454  HE2 PHE A 158       9.035  -8.091   4.848  1.00 98.22           H  
ATOM   2455  CZ  PHE A 158       9.999  -7.649   6.724  1.00 98.22           C  
ATOM   2456  HZ  PHE A 158       9.160  -7.097   7.120  1.00 98.22           H  
ATOM   2457  N   ILE A 159      15.920 -10.544   3.198  1.00 98.49           N  
ATOM   2458  H   ILE A 159      15.335 -10.277   2.419  1.00 98.49           H  
ATOM   2459  CA  ILE A 159      16.935 -11.572   2.957  1.00 98.49           C  
ATOM   2460  HA  ILE A 159      17.685 -11.515   3.746  1.00 98.49           H  
ATOM   2461  C   ILE A 159      17.659 -11.313   1.637  1.00 98.49           C  
ATOM   2462  CB  ILE A 159      16.319 -12.994   2.994  1.00 98.49           C  
ATOM   2463  HB  ILE A 159      17.102 -13.705   2.731  1.00 98.49           H  
ATOM   2464  O   ILE A 159      17.101 -10.718   0.715  1.00 98.49           O  
ATOM   2465  CG1 ILE A 159      15.175 -13.137   1.965  1.00 98.49           C  
ATOM   2466 HG12 ILE A 159      15.550 -12.884   0.973  1.00 98.49           H  
ATOM   2467 HG13 ILE A 159      14.377 -12.443   2.228  1.00 98.49           H  
ATOM   2468  CG2 ILE A 159      15.846 -13.337   4.419  1.00 98.49           C  
ATOM   2469 HG21 ILE A 159      14.981 -12.733   4.693  1.00 98.49           H  
ATOM   2470 HG22 ILE A 159      16.647 -13.142   5.132  1.00 98.49           H  
ATOM   2471 HG23 ILE A 159      15.575 -14.390   4.489  1.00 98.49           H  
ATOM   2472  CD1 ILE A 159      14.554 -14.530   1.879  1.00 98.49           C  
ATOM   2473 HD11 ILE A 159      15.326 -15.277   1.695  1.00 98.49           H  
ATOM   2474 HD12 ILE A 159      13.838 -14.553   1.057  1.00 98.49           H  
ATOM   2475 HD13 ILE A 159      14.034 -14.764   2.807  1.00 98.49           H  
ATOM   2476  N   GLN A 160      18.897 -11.799   1.552  1.00 97.93           N  
ATOM   2477  H   GLN A 160      19.295 -12.216   2.381  1.00 97.93           H  
ATOM   2478  CA  GLN A 160      19.769 -11.648   0.380  1.00 97.93           C  
ATOM   2479  HA  GLN A 160      19.546 -10.708  -0.125  1.00 97.93           H  
ATOM   2480  C   GLN A 160      19.599 -12.772  -0.648  1.00 97.93           C  
ATOM   2481  CB  GLN A 160      21.227 -11.616   0.861  1.00 97.93           C  
ATOM   2482  HB2 GLN A 160      21.888 -11.564  -0.004  1.00 97.93           H  
ATOM   2483  HB3 GLN A 160      21.446 -12.532   1.410  1.00 97.93           H  
ATOM   2484  O   GLN A 160      19.851 -12.564  -1.829  1.00 97.93           O  
ATOM   2485  CG  GLN A 160      21.491 -10.401   1.757  1.00 97.93           C  
ATOM   2486  HG2 GLN A 160      21.337  -9.504   1.157  1.00 97.93           H  
ATOM   2487  HG3 GLN A 160      20.787 -10.377   2.589  1.00 97.93           H  
ATOM   2488  CD  GLN A 160      22.888 -10.376   2.346  1.00 97.93           C  
ATOM   2489  NE2 GLN A 160      23.558  -9.248   2.324  1.00 97.93           N  
ATOM   2490 HE21 GLN A 160      24.488  -9.271   2.718  1.00 97.93           H  
ATOM   2491 HE22 GLN A 160      23.230  -8.445   1.808  1.00 97.93           H  
ATOM   2492  OE1 GLN A 160      23.394 -11.368   2.848  1.00 97.93           O  
ATOM   2493  N   ASP A 161      19.190 -13.961  -0.201  1.00 97.55           N  
ATOM   2494  H   ASP A 161      18.923 -14.040   0.770  1.00 97.55           H  
ATOM   2495  CA  ASP A 161      19.107 -15.178  -1.010  1.00 97.55           C  
ATOM   2496  HA  ASP A 161      19.221 -14.926  -2.064  1.00 97.55           H  
ATOM   2497  C   ASP A 161      17.735 -15.830  -0.825  1.00 97.55           C  
ATOM   2498  CB  ASP A 161      20.259 -16.121  -0.620  1.00 97.55           C  
ATOM   2499  HB2 ASP A 161      21.187 -15.549  -0.629  1.00 97.55           H  
ATOM   2500  HB3 ASP A 161      20.101 -16.478   0.398  1.00 97.55           H  
ATOM   2501  O   ASP A 161      17.260 -15.997   0.303  1.00 97.55           O  
ATOM   2502  CG  ASP A 161      20.427 -17.329  -1.552  1.00 97.55           C  
ATOM   2503  OD1 ASP A 161      19.397 -17.927  -1.942  1.00 97.55           O  
ATOM   2504  OD2 ASP A 161      21.595 -17.697  -1.802  1.00 97.55           O  
ATOM   2505  N   ALA A 162      17.102 -16.208  -1.935  1.00 97.81           N  
ATOM   2506  H   ALA A 162      17.607 -16.153  -2.808  1.00 97.81           H  
ATOM   2507  CA  ALA A 162      15.764 -16.782  -1.953  1.00 97.81           C  
ATOM   2508  HA  ALA A 162      15.074 -16.067  -1.505  1.00 97.81           H  
ATOM   2509  C   ALA A 162      15.635 -18.097  -1.168  1.00 97.81           C  
ATOM   2510  CB  ALA A 162      15.374 -16.996  -3.412  1.00 97.81           C  
ATOM   2511  HB1 ALA A 162      14.362 -17.396  -3.465  1.00 97.81           H  
ATOM   2512  HB2 ALA A 162      15.412 -16.052  -3.956  1.00 97.81           H  
ATOM   2513  HB3 ALA A 162      16.068 -17.702  -3.869  1.00 97.81           H  
ATOM   2514  O   ALA A 162      14.525 -18.440  -0.762  1.00 97.81           O  
ATOM   2515  N   ILE A 163      16.729 -18.825  -0.907  1.00 97.31           N  
ATOM   2516  H   ILE A 163      17.618 -18.511  -1.269  1.00 97.31           H  
ATOM   2517  CA  ILE A 163      16.669 -20.066  -0.118  1.00 97.31           C  
ATOM   2518  HA  ILE A 163      15.956 -20.724  -0.616  1.00 97.31           H  
ATOM   2519  C   ILE A 163      16.132 -19.847   1.306  1.00 97.31           C  
ATOM   2520  CB  ILE A 163      18.041 -20.774  -0.115  1.00 97.31           C  
ATOM   2521  HB  ILE A 163      18.402 -20.787  -1.143  1.00 97.31           H  
ATOM   2522  O   ILE A 163      15.522 -20.756   1.858  1.00 97.31           O  
ATOM   2523  CG1 ILE A 163      17.881 -22.241   0.348  1.00 97.31           C  
ATOM   2524 HG12 ILE A 163      17.078 -22.704  -0.226  1.00 97.31           H  
ATOM   2525 HG13 ILE A 163      17.601 -22.269   1.401  1.00 97.31           H  
ATOM   2526  CG2 ILE A 163      19.076 -20.023   0.744  1.00 97.31           C  
ATOM   2527 HG21 ILE A 163      20.077 -20.398   0.532  1.00 97.31           H  
ATOM   2528 HG22 ILE A 163      18.856 -20.145   1.805  1.00 97.31           H  
ATOM   2529 HG23 ILE A 163      19.066 -18.961   0.497  1.00 97.31           H  
ATOM   2530  CD1 ILE A 163      19.141 -23.094   0.164  1.00 97.31           C  
ATOM   2531 HD11 ILE A 163      19.466 -23.053  -0.876  1.00 97.31           H  
ATOM   2532 HD12 ILE A 163      19.940 -22.732   0.812  1.00 97.31           H  
ATOM   2533 HD13 ILE A 163      18.916 -24.127   0.428  1.00 97.31           H  
ATOM   2534  N   LYS A 164      16.306 -18.644   1.874  1.00 97.84           N  
ATOM   2535  H   LYS A 164      16.781 -17.939   1.329  1.00 97.84           H  
ATOM   2536  CA  LYS A 164      15.790 -18.259   3.203  1.00 97.84           C  
ATOM   2537  HA  LYS A 164      15.801 -19.126   3.863  1.00 97.84           H  
ATOM   2538  C   LYS A 164      14.332 -17.786   3.179  1.00 97.84           C  
ATOM   2539  CB  LYS A 164      16.691 -17.171   3.810  1.00 97.84           C  
ATOM   2540  HB2 LYS A 164      16.825 -16.366   3.086  1.00 97.84           H  
ATOM   2541  HB3 LYS A 164      16.199 -16.757   4.691  1.00 97.84           H  
ATOM   2542  O   LYS A 164      13.778 -17.453   4.225  1.00 97.84           O  
ATOM   2543  CG  LYS A 164      18.062 -17.690   4.254  1.00 97.84           C  
ATOM   2544  HG2 LYS A 164      18.578 -18.157   3.415  1.00 97.84           H  
ATOM   2545  HG3 LYS A 164      17.922 -18.427   5.046  1.00 97.84           H  
ATOM   2546  CD  LYS A 164      18.904 -16.521   4.779  1.00 97.84           C  
ATOM   2547  HD2 LYS A 164      18.326 -15.949   5.505  1.00 97.84           H  
ATOM   2548  HD3 LYS A 164      19.159 -15.867   3.945  1.00 97.84           H  
ATOM   2549  CE  LYS A 164      20.178 -17.030   5.456  1.00 97.84           C  
ATOM   2550  HE2 LYS A 164      19.883 -17.526   6.380  1.00 97.84           H  
ATOM   2551  HE3 LYS A 164      20.663 -17.761   4.809  1.00 97.84           H  
ATOM   2552  NZ  LYS A 164      21.098 -15.907   5.753  1.00 97.84           N  
ATOM   2553  HZ1 LYS A 164      21.500 -15.507   4.917  1.00 97.84           H  
ATOM   2554  HZ2 LYS A 164      21.813 -16.136   6.428  1.00 97.84           H  
ATOM   2555  HZ3 LYS A 164      20.587 -15.118   6.123  1.00 97.84           H  
ATOM   2556  N   PHE A 165      13.698 -17.707   2.004  1.00 97.92           N  
ATOM   2557  H   PHE A 165      14.175 -18.017   1.170  1.00 97.92           H  
ATOM   2558  CA  PHE A 165      12.324 -17.212   1.883  1.00 97.92           C  
ATOM   2559  HA  PHE A 165      12.298 -16.205   2.300  1.00 97.92           H  
ATOM   2560  C   PHE A 165      11.312 -18.038   2.698  1.00 97.92           C  
ATOM   2561  CB  PHE A 165      11.918 -17.072   0.411  1.00 97.92           C  
ATOM   2562  HB2 PHE A 165      12.643 -16.433  -0.094  1.00 97.92           H  
ATOM   2563  HB3 PHE A 165      11.945 -18.043  -0.083  1.00 97.92           H  
ATOM   2564  O   PHE A 165      10.500 -17.432   3.395  1.00 97.92           O  
ATOM   2565  CG  PHE A 165      10.538 -16.474   0.229  1.00 97.92           C  
ATOM   2566  CD1 PHE A 165       9.413 -17.313   0.119  1.00 97.92           C  
ATOM   2567  HD1 PHE A 165       9.532 -18.386   0.161  1.00 97.92           H  
ATOM   2568  CD2 PHE A 165      10.373 -15.077   0.189  1.00 97.92           C  
ATOM   2569  HD2 PHE A 165      11.233 -14.431   0.277  1.00 97.92           H  
ATOM   2570  CE1 PHE A 165       8.131 -16.760  -0.032  1.00 97.92           C  
ATOM   2571  HE1 PHE A 165       7.269 -17.407  -0.105  1.00 97.92           H  
ATOM   2572  CE2 PHE A 165       9.089 -14.525   0.030  1.00 97.92           C  
ATOM   2573  HE2 PHE A 165       8.953 -13.455  -0.013  1.00 97.92           H  
ATOM   2574  CZ  PHE A 165       7.970 -15.365  -0.075  1.00 97.92           C  
ATOM   2575  HZ  PHE A 165       6.984 -14.938  -0.181  1.00 97.92           H  
ATOM   2576  N   PRO A 166      11.353 -19.387   2.696  1.00 97.99           N  
ATOM   2577  CA  PRO A 166      10.470 -20.172   3.554  1.00 97.99           C  
ATOM   2578  HA  PRO A 166       9.436 -19.974   3.272  1.00 97.99           H  
ATOM   2579  C   PRO A 166      10.645 -19.837   5.039  1.00 97.99           C  
ATOM   2580  CB  PRO A 166      10.800 -21.640   3.262  1.00 97.99           C  
ATOM   2581  HB2 PRO A 166       9.910 -22.268   3.309  1.00 97.99           H  
ATOM   2582  HB3 PRO A 166      11.557 -22.004   3.957  1.00 97.99           H  
ATOM   2583  O   PRO A 166       9.652 -19.713   5.747  1.00 97.99           O  
ATOM   2584  CG  PRO A 166      11.392 -21.597   1.854  1.00 97.99           C  
ATOM   2585  HG2 PRO A 166      12.052 -22.444   1.664  1.00 97.99           H  
ATOM   2586  HG3 PRO A 166      10.591 -21.553   1.116  1.00 97.99           H  
ATOM   2587  CD  PRO A 166      12.155 -20.279   1.869  1.00 97.99           C  
ATOM   2588  HD2 PRO A 166      13.122 -20.429   2.349  1.00 97.99           H  
ATOM   2589  HD3 PRO A 166      12.289 -19.912   0.851  1.00 97.99           H  
ATOM   2590  N   ASP A 167      11.883 -19.625   5.495  1.00 98.20           N  
ATOM   2591  H   ASP A 167      12.666 -19.723   4.865  1.00 98.20           H  
ATOM   2592  CA  ASP A 167      12.183 -19.358   6.904  1.00 98.20           C  
ATOM   2593  HA  ASP A 167      11.704 -20.125   7.513  1.00 98.20           H  
ATOM   2594  C   ASP A 167      11.638 -18.000   7.364  1.00 98.20           C  
ATOM   2595  CB  ASP A 167      13.696 -19.446   7.151  1.00 98.20           C  
ATOM   2596  HB2 ASP A 167      13.881 -19.305   8.216  1.00 98.20           H  
ATOM   2597  HB3 ASP A 167      14.195 -18.645   6.608  1.00 98.20           H  
ATOM   2598  O   ASP A 167      10.989 -17.929   8.405  1.00 98.20           O  
ATOM   2599  CG  ASP A 167      14.297 -20.789   6.734  1.00 98.20           C  
ATOM   2600  OD1 ASP A 167      13.781 -21.832   7.194  1.00 98.20           O  
ATOM   2601  OD2 ASP A 167      15.260 -20.757   5.934  1.00 98.20           O  
ATOM   2602  N   VAL A 168      11.820 -16.930   6.575  1.00 97.92           N  
ATOM   2603  H   VAL A 168      12.366 -17.041   5.733  1.00 97.92           H  
ATOM   2604  CA  VAL A 168      11.276 -15.604   6.937  1.00 97.92           C  
ATOM   2605  HA  VAL A 168      11.569 -15.409   7.968  1.00 97.92           H  
ATOM   2606  C   VAL A 168       9.744 -15.590   6.916  1.00 97.92           C  
ATOM   2607  CB  VAL A 168      11.875 -14.470   6.080  1.00 97.92           C  
ATOM   2608  HB  VAL A 168      12.961 -14.557   6.122  1.00 97.92           H  
ATOM   2609  O   VAL A 168       9.124 -14.953   7.765  1.00 97.92           O  
ATOM   2610  CG1 VAL A 168      11.476 -14.516   4.604  1.00 97.92           C  
ATOM   2611 HG11 VAL A 168      11.798 -15.475   4.198  1.00 97.92           H  
ATOM   2612 HG12 VAL A 168      10.399 -14.404   4.484  1.00 97.92           H  
ATOM   2613 HG13 VAL A 168      11.983 -13.718   4.061  1.00 97.92           H  
ATOM   2614  CG2 VAL A 168      11.506 -13.090   6.632  1.00 97.92           C  
ATOM   2615 HG21 VAL A 168      12.048 -12.316   6.089  1.00 97.92           H  
ATOM   2616 HG22 VAL A 168      10.435 -12.910   6.539  1.00 97.92           H  
ATOM   2617 HG23 VAL A 168      11.782 -13.036   7.685  1.00 97.92           H  
ATOM   2618  N   ILE A 169       9.112 -16.322   5.988  1.00 97.70           N  
ATOM   2619  H   ILE A 169       9.664 -16.846   5.324  1.00 97.70           H  
ATOM   2620  CA  ILE A 169       7.649 -16.429   5.954  1.00 97.70           C  
ATOM   2621  HA  ILE A 169       7.233 -15.436   6.124  1.00 97.70           H  
ATOM   2622  C   ILE A 169       7.131 -17.275   7.117  1.00 97.70           C  
ATOM   2623  CB  ILE A 169       7.149 -16.922   4.579  1.00 97.70           C  
ATOM   2624  HB  ILE A 169       7.636 -17.872   4.355  1.00 97.70           H  
ATOM   2625  O   ILE A 169       6.158 -16.873   7.742  1.00 97.70           O  
ATOM   2626  CG1 ILE A 169       7.491 -15.934   3.437  1.00 97.70           C  
ATOM   2627 HG12 ILE A 169       6.999 -16.273   2.526  1.00 97.70           H  
ATOM   2628 HG13 ILE A 169       8.564 -15.958   3.247  1.00 97.70           H  
ATOM   2629  CG2 ILE A 169       5.628 -17.174   4.588  1.00 97.70           C  
ATOM   2630 HG21 ILE A 169       5.391 -18.001   5.258  1.00 97.70           H  
ATOM   2631 HG22 ILE A 169       5.289 -17.447   3.588  1.00 97.70           H  
ATOM   2632 HG23 ILE A 169       5.098 -16.283   4.925  1.00 97.70           H  
ATOM   2633  CD1 ILE A 169       7.115 -14.464   3.677  1.00 97.70           C  
ATOM   2634 HD11 ILE A 169       6.072 -14.376   3.981  1.00 97.70           H  
ATOM   2635 HD12 ILE A 169       7.751 -14.035   4.451  1.00 97.70           H  
ATOM   2636 HD13 ILE A 169       7.268 -13.900   2.758  1.00 97.70           H  
ATOM   2637  N   HIS A 170       7.770 -18.397   7.462  1.00 97.72           N  
ATOM   2638  H   HIS A 170       8.565 -18.706   6.921  1.00 97.72           H  
ATOM   2639  CA  HIS A 170       7.400 -19.164   8.657  1.00 97.72           C  
ATOM   2640  HA  HIS A 170       6.345 -19.432   8.601  1.00 97.72           H  
ATOM   2641  C   HIS A 170       7.571 -18.350   9.943  1.00 97.72           C  
ATOM   2642  CB  HIS A 170       8.237 -20.446   8.749  1.00 97.72           C  
ATOM   2643  HB2 HIS A 170       8.066 -20.896   9.727  1.00 97.72           H  
ATOM   2644  HB3 HIS A 170       9.293 -20.186   8.687  1.00 97.72           H  
ATOM   2645  O   HIS A 170       6.735 -18.458  10.833  1.00 97.72           O  
ATOM   2646  CG  HIS A 170       7.932 -21.500   7.715  1.00 97.72           C  
ATOM   2647  CD2 HIS A 170       6.771 -21.681   7.009  1.00 97.72           C  
ATOM   2648  HD2 HIS A 170       5.884 -21.069   7.078  1.00 97.72           H  
ATOM   2649  ND1 HIS A 170       8.789 -22.509   7.346  1.00 97.72           N  
ATOM   2650  HD1 HIS A 170       9.749 -22.599   7.647  1.00 97.72           H  
ATOM   2651  CE1 HIS A 170       8.162 -23.277   6.441  1.00 97.72           C  
ATOM   2652  HE1 HIS A 170       8.599 -24.135   5.953  1.00 97.72           H  
ATOM   2653  NE2 HIS A 170       6.926 -22.814   6.200  1.00 97.72           N  
ATOM   2654  N   ALA A 171       8.614 -17.520  10.030  1.00 97.87           N  
ATOM   2655  H   ALA A 171       9.311 -17.529   9.298  1.00 97.87           H  
ATOM   2656  CA  ALA A 171       8.857 -16.669  11.187  1.00 97.87           C  
ATOM   2657  HA  ALA A 171       8.812 -17.283  12.087  1.00 97.87           H  
ATOM   2658  C   ALA A 171       7.810 -15.555  11.352  1.00 97.87           C  
ATOM   2659  CB  ALA A 171      10.271 -16.092  11.075  1.00 97.87           C  
ATOM   2660  HB1 ALA A 171      10.481 -15.480  11.952  1.00 97.87           H  
ATOM   2661  HB2 ALA A 171      11.000 -16.901  11.025  1.00 97.87           H  
ATOM   2662  HB3 ALA A 171      10.357 -15.471  10.183  1.00 97.87           H  
ATOM   2663  O   ALA A 171       7.496 -15.216  12.484  1.00 97.87           O  
ATOM   2664  N   GLY A 172       7.281 -14.988  10.258  1.00 97.19           N  
ATOM   2665  H   GLY A 172       7.643 -15.269   9.358  1.00 97.19           H  
ATOM   2666  CA  GLY A 172       6.266 -13.920  10.305  1.00 97.19           C  
ATOM   2667  HA2 GLY A 172       6.454 -13.222   9.489  1.00 97.19           H  
ATOM   2668  HA3 GLY A 172       6.352 -13.374  11.245  1.00 97.19           H  
ATOM   2669  C   GLY A 172       4.808 -14.376  10.200  1.00 97.19           C  
ATOM   2670  O   GLY A 172       3.897 -13.569  10.363  1.00 97.19           O  
ATOM   2671  N   LYS A 173       4.556 -15.642   9.864  1.00 97.05           N  
ATOM   2672  H   LYS A 173       5.347 -16.259   9.749  1.00 97.05           H  
ATOM   2673  CA  LYS A 173       3.215 -16.239   9.919  1.00 97.05           C  
ATOM   2674  HA  LYS A 173       2.495 -15.496   9.575  1.00 97.05           H  
ATOM   2675  C   LYS A 173       2.837 -16.557  11.377  1.00 97.05           C  
ATOM   2676  CB  LYS A 173       3.180 -17.480   9.010  1.00 97.05           C  
ATOM   2677  HB2 LYS A 173       2.372 -18.152   9.299  1.00 97.05           H  
ATOM   2678  HB3 LYS A 173       4.105 -18.040   9.150  1.00 97.05           H  
ATOM   2679  O   LYS A 173       3.725 -16.614  12.228  1.00 97.05           O  
ATOM   2680  CG  LYS A 173       3.027 -17.131   7.522  1.00 97.05           C  
ATOM   2681  HG2 LYS A 173       3.284 -18.021   6.947  1.00 97.05           H  
ATOM   2682  HG3 LYS A 173       3.725 -16.339   7.252  1.00 97.05           H  
ATOM   2683  CD  LYS A 173       1.611 -16.689   7.130  1.00 97.05           C  
ATOM   2684  HD2 LYS A 173       1.377 -15.734   7.600  1.00 97.05           H  
ATOM   2685  HD3 LYS A 173       0.894 -17.441   7.457  1.00 97.05           H  
ATOM   2686  CE  LYS A 173       1.566 -16.549   5.604  1.00 97.05           C  
ATOM   2687  HE2 LYS A 173       1.911 -17.482   5.159  1.00 97.05           H  
ATOM   2688  HE3 LYS A 173       2.260 -15.762   5.308  1.00 97.05           H  
ATOM   2689  NZ  LYS A 173       0.208 -16.239   5.104  1.00 97.05           N  
ATOM   2690  HZ1 LYS A 173      -0.073 -15.325   5.432  1.00 97.05           H  
ATOM   2691  HZ2 LYS A 173       0.216 -16.255   4.094  1.00 97.05           H  
ATOM   2692  HZ3 LYS A 173      -0.461 -16.921   5.430  1.00 97.05           H  
ATOM   2693  N   PRO A 174       1.539 -16.800  11.659  1.00 96.82           N  
ATOM   2694  CA  PRO A 174       1.098 -17.151  13.003  1.00 96.82           C  
ATOM   2695  HA  PRO A 174       1.238 -16.288  13.653  1.00 96.82           H  
ATOM   2696  C   PRO A 174       1.875 -18.343  13.564  1.00 96.82           C  
ATOM   2697  CB  PRO A 174      -0.390 -17.470  12.891  1.00 96.82           C  
ATOM   2698  HB2 PRO A 174      -0.547 -18.547  12.830  1.00 96.82           H  
ATOM   2699  HB3 PRO A 174      -0.930 -17.031  13.730  1.00 96.82           H  
ATOM   2700  O   PRO A 174       2.240 -19.262  12.824  1.00 96.82           O  
ATOM   2701  CG  PRO A 174      -0.845 -16.827  11.589  1.00 96.82           C  
ATOM   2702  HG2 PRO A 174      -1.645 -17.398  11.117  1.00 96.82           H  
ATOM   2703  HG3 PRO A 174      -1.170 -15.804  11.776  1.00 96.82           H  
ATOM   2704  CD  PRO A 174       0.412 -16.801  10.733  1.00 96.82           C  
ATOM   2705  HD2 PRO A 174       0.410 -15.912  10.101  1.00 96.82           H  
ATOM   2706  HD3 PRO A 174       0.438 -17.706  10.126  1.00 96.82           H  
ATOM   2707  N   GLU A 175       2.115 -18.346  14.873  1.00 95.81           N  
ATOM   2708  H   GLU A 175       1.747 -17.611  15.460  1.00 95.81           H  
ATOM   2709  CA  GLU A 175       2.943 -19.370  15.492  1.00 95.81           C  
ATOM   2710  HA  GLU A 175       3.891 -19.366  14.955  1.00 95.81           H  
ATOM   2711  C   GLU A 175       2.301 -20.760  15.357  1.00 95.81           C  
ATOM   2712  CB  GLU A 175       3.231 -19.038  16.958  1.00 95.81           C  
ATOM   2713  HB2 GLU A 175       3.855 -19.830  17.372  1.00 95.81           H  
ATOM   2714  HB3 GLU A 175       2.295 -19.007  17.516  1.00 95.81           H  
ATOM   2715  O   GLU A 175       1.097 -20.927  15.564  1.00 95.81           O  
ATOM   2716  CG  GLU A 175       3.965 -17.702  17.110  1.00 95.81           C  
ATOM   2717  HG2 GLU A 175       3.319 -16.879  16.804  1.00 95.81           H  
ATOM   2718  HG3 GLU A 175       4.836 -17.700  16.455  1.00 95.81           H  
ATOM   2719  CD  GLU A 175       4.396 -17.499  18.560  1.00 95.81           C  
ATOM   2720  OE1 GLU A 175       5.630 -17.430  18.763  1.00 95.81           O  
ATOM   2721  OE2 GLU A 175       3.507 -17.485  19.435  1.00 95.81           O  
ATOM   2722  N   PRO A 176       3.083 -21.808  15.045  1.00 96.06           N  
ATOM   2723  CA  PRO A 176       2.522 -23.095  14.631  1.00 96.06           C  
ATOM   2724  HA  PRO A 176       1.821 -22.937  13.811  1.00 96.06           H  
ATOM   2725  C   PRO A 176       1.773 -23.844  15.743  1.00 96.06           C  
ATOM   2726  CB  PRO A 176       3.724 -23.898  14.120  1.00 96.06           C  
ATOM   2727  HB2 PRO A 176       3.624 -24.966  14.312  1.00 96.06           H  
ATOM   2728  HB3 PRO A 176       3.847 -23.719  13.052  1.00 96.06           H  
ATOM   2729  O   PRO A 176       1.061 -24.802  15.459  1.00 96.06           O  
ATOM   2730  CG  PRO A 176       4.911 -23.296  14.873  1.00 96.06           C  
ATOM   2731  HG2 PRO A 176       4.965 -23.715  15.878  1.00 96.06           H  
ATOM   2732  HG3 PRO A 176       5.850 -23.445  14.340  1.00 96.06           H  
ATOM   2733  CD  PRO A 176       4.534 -21.820  14.950  1.00 96.06           C  
ATOM   2734  HD2 PRO A 176       5.000 -21.354  15.819  1.00 96.06           H  
ATOM   2735  HD3 PRO A 176       4.842 -21.311  14.036  1.00 96.06           H  
ATOM   2736  N   HIS A 177       1.951 -23.454  17.008  1.00 95.98           N  
ATOM   2737  H   HIS A 177       2.470 -22.604  17.175  1.00 95.98           H  
ATOM   2738  CA  HIS A 177       1.347 -24.141  18.149  1.00 95.98           C  
ATOM   2739  HA  HIS A 177       1.274 -25.202  17.912  1.00 95.98           H  
ATOM   2740  C   HIS A 177      -0.080 -23.666  18.465  1.00 95.98           C  
ATOM   2741  CB  HIS A 177       2.277 -24.002  19.362  1.00 95.98           C  
ATOM   2742  HB2 HIS A 177       3.299 -24.239  19.067  1.00 95.98           H  
ATOM   2743  HB3 HIS A 177       1.974 -24.740  20.104  1.00 95.98           H  
ATOM   2744  O   HIS A 177      -0.835 -24.402  19.101  1.00 95.98           O  
ATOM   2745  CG  HIS A 177       2.254 -22.643  20.019  1.00 95.98           C  
ATOM   2746  CD2 HIS A 177       1.573 -22.334  21.163  1.00 95.98           C  
ATOM   2747  HD2 HIS A 177       0.950 -23.009  21.732  1.00 95.98           H  
ATOM   2748  ND1 HIS A 177       2.931 -21.502  19.634  1.00 95.98           N  
ATOM   2749  HD1 HIS A 177       3.570 -21.377  18.862  1.00 95.98           H  
ATOM   2750  CE1 HIS A 177       2.667 -20.537  20.533  1.00 95.98           C  
ATOM   2751  HE1 HIS A 177       3.072 -19.536  20.514  1.00 95.98           H  
ATOM   2752  NE2 HIS A 177       1.844 -21.008  21.486  1.00 95.98           N  
ATOM   2753  N   ASN A 178      -0.443 -22.450  18.050  1.00 95.42           N  
ATOM   2754  H   ASN A 178       0.232 -21.881  17.560  1.00 95.42           H  
ATOM   2755  CA  ASN A 178      -1.710 -21.807  18.407  1.00 95.42           C  
ATOM   2756  HA  ASN A 178      -2.439 -22.575  18.662  1.00 95.42           H  
ATOM   2757  C   ASN A 178      -2.346 -20.998  17.257  1.00 95.42           C  
ATOM   2758  CB  ASN A 178      -1.467 -20.941  19.661  1.00 95.42           C  
ATOM   2759  HB2 ASN A 178      -2.414 -20.513  19.987  1.00 95.42           H  
ATOM   2760  HB3 ASN A 178      -1.079 -21.564  20.468  1.00 95.42           H  
ATOM   2761  O   ASN A 178      -3.461 -20.513  17.422  1.00 95.42           O  
ATOM   2762  CG  ASN A 178      -0.497 -19.793  19.421  1.00 95.42           C  
ATOM   2763  ND2 ASN A 178      -0.125 -19.055  20.436  1.00 95.42           N  
ATOM   2764 HD21 ASN A 178      -0.222 -19.400  21.380  1.00 95.42           H  
ATOM   2765 HD22 ASN A 178       0.582 -18.367  20.220  1.00 95.42           H  
ATOM   2766  OD1 ASN A 178      -0.080 -19.529  18.308  1.00 95.42           O  
ATOM   2767  N   GLU A 179      -1.663 -20.873  16.114  1.00 94.68           N  
ATOM   2768  H   GLU A 179      -0.707 -21.200  16.095  1.00 94.68           H  
ATOM   2769  CA  GLU A 179      -2.094 -20.120  14.933  1.00 94.68           C  
ATOM   2770  HA  GLU A 179      -1.235 -20.124  14.263  1.00 94.68           H  
ATOM   2771  C   GLU A 179      -2.388 -18.632  15.219  1.00 94.68           C  
ATOM   2772  CB  GLU A 179      -3.225 -20.873  14.208  1.00 94.68           C  
ATOM   2773  HB2 GLU A 179      -4.176 -20.619  14.677  1.00 94.68           H  
ATOM   2774  HB3 GLU A 179      -3.065 -21.945  14.321  1.00 94.68           H  
ATOM   2775  O   GLU A 179      -3.232 -18.008  14.570  1.00 94.68           O  
ATOM   2776  CG  GLU A 179      -3.285 -20.569  12.701  1.00 94.68           C  
ATOM   2777  HG2 GLU A 179      -3.364 -19.494  12.540  1.00 94.68           H  
ATOM   2778  HG3 GLU A 179      -2.350 -20.897  12.248  1.00 94.68           H  
ATOM   2779  CD  GLU A 179      -4.461 -21.257  11.985  1.00 94.68           C  
ATOM   2780  OE1 GLU A 179      -4.515 -21.128  10.738  1.00 94.68           O  
ATOM   2781  OE2 GLU A 179      -5.306 -21.898  12.652  1.00 94.68           O  
ATOM   2782  N   VAL A 180      -1.665 -18.023  16.169  1.00 95.23           N  
ATOM   2783  H   VAL A 180      -0.987 -18.564  16.685  1.00 95.23           H  
ATOM   2784  CA  VAL A 180      -1.739 -16.580  16.455  1.00 95.23           C  
ATOM   2785  HA  VAL A 180      -2.270 -16.108  15.628  1.00 95.23           H  
ATOM   2786  C   VAL A 180      -0.345 -15.930  16.500  1.00 95.23           C  
ATOM   2787  CB  VAL A 180      -2.556 -16.283  17.732  1.00 95.23           C  
ATOM   2788  HB  VAL A 180      -2.561 -15.205  17.893  1.00 95.23           H  
ATOM   2789  O   VAL A 180       0.635 -16.629  16.744  1.00 95.23           O  
ATOM   2790  CG1 VAL A 180      -4.018 -16.724  17.581  1.00 95.23           C  
ATOM   2791 HG11 VAL A 180      -4.449 -16.268  16.690  1.00 95.23           H  
ATOM   2792 HG12 VAL A 180      -4.590 -16.417  18.456  1.00 95.23           H  
ATOM   2793 HG13 VAL A 180      -4.078 -17.808  17.479  1.00 95.23           H  
ATOM   2794  CG2 VAL A 180      -2.007 -16.918  19.003  1.00 95.23           C  
ATOM   2795 HG21 VAL A 180      -0.929 -16.767  19.067  1.00 95.23           H  
ATOM   2796 HG22 VAL A 180      -2.240 -17.982  18.992  1.00 95.23           H  
ATOM   2797 HG23 VAL A 180      -2.478 -16.465  19.876  1.00 95.23           H  
ATOM   2798  N   PRO A 181      -0.231 -14.610  16.251  1.00 95.65           N  
ATOM   2799  CA  PRO A 181      -1.273 -13.702  15.764  1.00 95.65           C  
ATOM   2800  HA  PRO A 181      -2.231 -13.907  16.242  1.00 95.65           H  
ATOM   2801  C   PRO A 181      -1.467 -13.774  14.237  1.00 95.65           C  
ATOM   2802  CB  PRO A 181      -0.805 -12.320  16.218  1.00 95.65           C  
ATOM   2803  HB2 PRO A 181      -1.227 -11.520  15.610  1.00 95.65           H  
ATOM   2804  HB3 PRO A 181      -1.066 -12.172  17.266  1.00 95.65           H  
ATOM   2805  O   PRO A 181      -0.554 -14.084  13.479  1.00 95.65           O  
ATOM   2806  CG  PRO A 181       0.717 -12.418  16.087  1.00 95.65           C  
ATOM   2807  HG2 PRO A 181       1.010 -12.259  15.049  1.00 95.65           H  
ATOM   2808  HG3 PRO A 181       1.229 -11.713  16.742  1.00 95.65           H  
ATOM   2809  CD  PRO A 181       1.006 -13.869  16.477  1.00 95.65           C  
ATOM   2810  HD2 PRO A 181       1.272 -13.922  17.533  1.00 95.65           H  
ATOM   2811  HD3 PRO A 181       1.817 -14.271  15.871  1.00 95.65           H  
ATOM   2812  N   GLN A 182      -2.674 -13.448  13.759  1.00 94.12           N  
ATOM   2813  H   GLN A 182      -3.391 -13.176  14.417  1.00 94.12           H  
ATOM   2814  CA  GLN A 182      -2.965 -13.337  12.323  1.00 94.12           C  
ATOM   2815  HA  GLN A 182      -2.379 -14.091  11.797  1.00 94.12           H  
ATOM   2816  C   GLN A 182      -2.545 -11.965  11.781  1.00 94.12           C  
ATOM   2817  CB  GLN A 182      -4.451 -13.640  12.055  1.00 94.12           C  
ATOM   2818  HB2 GLN A 182      -4.667 -14.655  12.391  1.00 94.12           H  
ATOM   2819  HB3 GLN A 182      -5.057 -12.956  12.650  1.00 94.12           H  
ATOM   2820  O   GLN A 182      -2.950 -10.935  12.324  1.00 94.12           O  
ATOM   2821  CG  GLN A 182      -4.885 -13.505  10.582  1.00 94.12           C  
ATOM   2822  HG2 GLN A 182      -4.689 -12.494  10.225  1.00 94.12           H  
ATOM   2823  HG3 GLN A 182      -5.963 -13.658  10.533  1.00 94.12           H  
ATOM   2824  CD  GLN A 182      -4.204 -14.503   9.650  1.00 94.12           C  
ATOM   2825  NE2 GLN A 182      -4.884 -15.535   9.203  1.00 94.12           N  
ATOM   2826 HE21 GLN A 182      -4.293 -16.274   8.850  1.00 94.12           H  
ATOM   2827 HE22 GLN A 182      -5.730 -15.788   9.692  1.00 94.12           H  
ATOM   2828  OE1 GLN A 182      -3.054 -14.369   9.277  1.00 94.12           O  
ATOM   2829  N   ALA A 183      -1.828 -11.974  10.651  1.00 94.68           N  
ATOM   2830  H   ALA A 183      -1.567 -12.876  10.281  1.00 94.68           H  
ATOM   2831  CA  ALA A 183      -1.418 -10.788   9.893  1.00 94.68           C  
ATOM   2832  HA  ALA A 183      -0.734 -11.138   9.120  1.00 94.68           H  
ATOM   2833  C   ALA A 183      -0.614  -9.746  10.703  1.00 94.68           C  
ATOM   2834  CB  ALA A 183      -2.651 -10.207   9.182  1.00 94.68           C  
ATOM   2835  HB1 ALA A 183      -2.328  -9.502   8.417  1.00 94.68           H  
ATOM   2836  HB2 ALA A 183      -3.225 -11.007   8.714  1.00 94.68           H  
ATOM   2837  HB3 ALA A 183      -3.282  -9.689   9.904  1.00 94.68           H  
ATOM   2838  O   ALA A 183      -0.759  -8.548  10.461  1.00 94.68           O  
ATOM   2839  N   GLN A 184       0.189 -10.195  11.673  1.00 94.50           N  
ATOM   2840  H   GLN A 184       0.305 -11.190  11.802  1.00 94.50           H  
ATOM   2841  CA  GLN A 184       0.964  -9.347  12.586  1.00 94.50           C  
ATOM   2842  HA  GLN A 184       1.122  -8.363  12.144  1.00 94.50           H  
ATOM   2843  C   GLN A 184       2.334  -9.974  12.863  1.00 94.50           C  
ATOM   2844  CB  GLN A 184       0.204  -9.192  13.911  1.00 94.50           C  
ATOM   2845  HB2 GLN A 184       0.864  -8.745  14.656  1.00 94.50           H  
ATOM   2846  HB3 GLN A 184      -0.082 -10.184  14.261  1.00 94.50           H  
ATOM   2847  O   GLN A 184       2.425 -11.189  12.998  1.00 94.50           O  
ATOM   2848  CG  GLN A 184      -1.048  -8.317  13.791  1.00 94.50           C  
ATOM   2849  HG2 GLN A 184      -0.752  -7.280  13.635  1.00 94.50           H  
ATOM   2850  HG3 GLN A 184      -1.652  -8.630  12.939  1.00 94.50           H  
ATOM   2851  CD  GLN A 184      -1.909  -8.404  15.040  1.00 94.50           C  
ATOM   2852  NE2 GLN A 184      -3.011  -9.120  14.988  1.00 94.50           N  
ATOM   2853 HE21 GLN A 184      -3.522  -9.183  15.857  1.00 94.50           H  
ATOM   2854 HE22 GLN A 184      -3.211  -9.655  14.155  1.00 94.50           H  
ATOM   2855  OE1 GLN A 184      -1.617  -7.843  16.076  1.00 94.50           O  
ATOM   2856  N   SER A 185       3.367  -9.139  12.986  1.00 96.07           N  
ATOM   2857  H   SER A 185       3.226  -8.151  12.834  1.00 96.07           H  
ATOM   2858  CA  SER A 185       4.749  -9.525  13.312  1.00 96.07           C  
ATOM   2859  HA  SER A 185       4.921 -10.556  13.001  1.00 96.07           H  
ATOM   2860  C   SER A 185       5.086  -9.457  14.808  1.00 96.07           C  
ATOM   2861  CB  SER A 185       5.710  -8.623  12.532  1.00 96.07           C  
ATOM   2862  HB2 SER A 185       6.717  -8.732  12.934  1.00 96.07           H  
ATOM   2863  HB3 SER A 185       5.715  -8.930  11.486  1.00 96.07           H  
ATOM   2864  O   SER A 185       6.208  -9.772  15.203  1.00 96.07           O  
ATOM   2865  OG  SER A 185       5.338  -7.258  12.608  1.00 96.07           O  
ATOM   2866  HG  SER A 185       5.357  -6.971  13.525  1.00 96.07           H  
ATOM   2867  N   ALA A 186       4.125  -9.048  15.641  1.00 96.78           N  
ATOM   2868  H   ALA A 186       3.256  -8.741  15.228  1.00 96.78           H  
ATOM   2869  CA  ALA A 186       4.307  -8.762  17.062  1.00 96.78           C  
ATOM   2870  HA  ALA A 186       5.276  -8.281  17.198  1.00 96.78           H  
ATOM   2871  C   ALA A 186       4.313 -10.057  17.895  1.00 96.78           C  
ATOM   2872  CB  ALA A 186       3.226  -7.749  17.474  1.00 96.78           C  
ATOM   2873  HB1 ALA A 186       3.427  -7.382  18.480  1.00 96.78           H  
ATOM   2874  HB2 ALA A 186       2.241  -8.217  17.455  1.00 96.78           H  
ATOM   2875  HB3 ALA A 186       3.231  -6.897  16.794  1.00 96.78           H  
ATOM   2876  O   ALA A 186       3.380 -10.331  18.647  1.00 96.78           O  
ATOM   2877  N   HIS A 187       5.315 -10.910  17.672  1.00 97.72           N  
ATOM   2878  H   HIS A 187       6.004 -10.653  16.979  1.00 97.72           H  
ATOM   2879  CA  HIS A 187       5.517 -12.169  18.389  1.00 97.72           C  
ATOM   2880  HA  HIS A 187       5.294 -12.002  19.443  1.00 97.72           H  
ATOM   2881  C   HIS A 187       6.976 -12.651  18.291  1.00 97.72           C  
ATOM   2882  CB  HIS A 187       4.547 -13.238  17.855  1.00 97.72           C  
ATOM   2883  HB2 HIS A 187       4.648 -14.141  18.457  1.00 97.72           H  
ATOM   2884  HB3 HIS A 187       3.523 -12.887  17.980  1.00 97.72           H  
ATOM   2885  O   HIS A 187       7.745 -12.218  17.425  1.00 97.72           O  
ATOM   2886  CG  HIS A 187       4.761 -13.597  16.407  1.00 97.72           C  
ATOM   2887  CD2 HIS A 187       4.280 -12.927  15.314  1.00 97.72           C  
ATOM   2888  HD2 HIS A 187       3.690 -12.022  15.332  1.00 97.72           H  
ATOM   2889  ND1 HIS A 187       5.429 -14.704  15.945  1.00 97.72           N  
ATOM   2890  HD1 HIS A 187       5.740 -15.472  16.522  1.00 97.72           H  
ATOM   2891  CE1 HIS A 187       5.340 -14.706  14.603  1.00 97.72           C  
ATOM   2892  HE1 HIS A 187       5.671 -15.506  13.957  1.00 97.72           H  
ATOM   2893  NE2 HIS A 187       4.663 -13.634  14.173  1.00 97.72           N  
ATOM   2894  N   ASN A 188       7.354 -13.589  19.165  1.00 97.80           N  
ATOM   2895  H   ASN A 188       6.674 -13.902  19.843  1.00 97.80           H  
ATOM   2896  CA  ASN A 188       8.744 -14.014  19.356  1.00 97.80           C  
ATOM   2897  HA  ASN A 188       9.318 -13.164  19.725  1.00 97.80           H  
ATOM   2898  C   ASN A 188       9.431 -14.510  18.078  1.00 97.80           C  
ATOM   2899  CB  ASN A 188       8.786 -15.135  20.398  1.00 97.80           C  
ATOM   2900  HB2 ASN A 188       9.782 -15.578  20.420  1.00 97.80           H  
ATOM   2901  HB3 ASN A 188       8.082 -15.917  20.113  1.00 97.80           H  
ATOM   2902  O   ASN A 188      10.553 -14.097  17.797  1.00 97.80           O  
ATOM   2903  CG  ASN A 188       8.480 -14.675  21.804  1.00 97.80           C  
ATOM   2904  ND2 ASN A 188       7.965 -15.588  22.575  1.00 97.80           N  
ATOM   2905 HD21 ASN A 188       7.701 -16.495  22.216  1.00 97.80           H  
ATOM   2906 HD22 ASN A 188       7.678 -15.342  23.511  1.00 97.80           H  
ATOM   2907  OD1 ASN A 188       8.707 -13.542  22.198  1.00 97.80           O  
ATOM   2908  N   ASN A 189       8.783 -15.387  17.299  1.00 97.87           N  
ATOM   2909  H   ASN A 189       7.904 -15.749  17.639  1.00 97.87           H  
ATOM   2910  CA  ASN A 189       9.423 -16.024  16.139  1.00 97.87           C  
ATOM   2911  HA  ASN A 189      10.317 -16.545  16.480  1.00 97.87           H  
ATOM   2912  C   ASN A 189       9.883 -15.015  15.077  1.00 97.87           C  
ATOM   2913  CB  ASN A 189       8.465 -17.046  15.505  1.00 97.87           C  
ATOM   2914  HB2 ASN A 189       8.886 -17.388  14.560  1.00 97.87           H  
ATOM   2915  HB3 ASN A 189       7.509 -16.568  15.290  1.00 97.87           H  
ATOM   2916  O   ASN A 189      10.976 -15.169  14.523  1.00 97.87           O  
ATOM   2917  CG  ASN A 189       8.235 -18.275  16.361  1.00 97.87           C  
ATOM   2918  ND2 ASN A 189       7.201 -19.026  16.074  1.00 97.87           N  
ATOM   2919 HD21 ASN A 189       6.956 -19.648  16.831  1.00 97.87           H  
ATOM   2920 HD22 ASN A 189       6.528 -18.689  15.401  1.00 97.87           H  
ATOM   2921  OD1 ASN A 189       8.973 -18.598  17.272  1.00 97.87           O  
ATOM   2922  N   PHE A 190       9.082 -13.980  14.805  1.00 98.18           N  
ATOM   2923  H   PHE A 190       8.207 -13.881  15.300  1.00 98.18           H  
ATOM   2924  CA  PHE A 190       9.446 -12.959  13.827  1.00 98.18           C  
ATOM   2925  HA  PHE A 190       9.681 -13.442  12.878  1.00 98.18           H  
ATOM   2926  C   PHE A 190      10.693 -12.204  14.288  1.00 98.18           C  
ATOM   2927  CB  PHE A 190       8.274 -11.999  13.603  1.00 98.18           C  
ATOM   2928  HB2 PHE A 190       7.408 -12.563  13.257  1.00 98.18           H  
ATOM   2929  HB3 PHE A 190       8.003 -11.541  14.554  1.00 98.18           H  
ATOM   2930  O   PHE A 190      11.675 -12.097  13.550  1.00 98.18           O  
ATOM   2931  CG  PHE A 190       8.588 -10.911  12.593  1.00 98.18           C  
ATOM   2932  CD1 PHE A 190       9.002  -9.638  13.026  1.00 98.18           C  
ATOM   2933  HD1 PHE A 190       9.077  -9.425  14.082  1.00 98.18           H  
ATOM   2934  CD2 PHE A 190       8.490 -11.178  11.216  1.00 98.18           C  
ATOM   2935  HD2 PHE A 190       8.213 -12.167  10.882  1.00 98.18           H  
ATOM   2936  CE1 PHE A 190       9.271  -8.626  12.087  1.00 98.18           C  
ATOM   2937  HE1 PHE A 190       9.559  -7.645  12.434  1.00 98.18           H  
ATOM   2938  CE2 PHE A 190       8.742 -10.164  10.275  1.00 98.18           C  
ATOM   2939  HE2 PHE A 190       8.642 -10.370   9.219  1.00 98.18           H  
ATOM   2940  CZ  PHE A 190       9.130  -8.886  10.712  1.00 98.18           C  
ATOM   2941  HZ  PHE A 190       9.318  -8.100   9.995  1.00 98.18           H  
ATOM   2942  N   TRP A 191      10.686 -11.731  15.534  1.00 98.34           N  
ATOM   2943  H   TRP A 191       9.860 -11.871  16.100  1.00 98.34           H  
ATOM   2944  CA  TRP A 191      11.776 -10.933  16.084  1.00 98.34           C  
ATOM   2945  HA  TRP A 191      12.071 -10.203  15.329  1.00 98.34           H  
ATOM   2946  C   TRP A 191      13.038 -11.751  16.387  1.00 98.34           C  
ATOM   2947  CB  TRP A 191      11.251 -10.147  17.284  1.00 98.34           C  
ATOM   2948  HB2 TRP A 191      12.095  -9.733  17.835  1.00 98.34           H  
ATOM   2949  HB3 TRP A 191      10.710 -10.819  17.951  1.00 98.34           H  
ATOM   2950  O   TRP A 191      14.143 -11.241  16.197  1.00 98.34           O  
ATOM   2951  CG  TRP A 191      10.357  -9.014  16.888  1.00 98.34           C  
ATOM   2952  CD1 TRP A 191       9.011  -8.980  17.006  1.00 98.34           C  
ATOM   2953  HD1 TRP A 191       8.399  -9.768  17.420  1.00 98.34           H  
ATOM   2954  CD2 TRP A 191      10.730  -7.759  16.241  1.00 98.34           C  
ATOM   2955  CE2 TRP A 191       9.546  -6.996  16.019  1.00 98.34           C  
ATOM   2956  CE3 TRP A 191      11.951  -7.204  15.798  1.00 98.34           C  
ATOM   2957  HE3 TRP A 191      12.858  -7.774  15.929  1.00 98.34           H  
ATOM   2958  NE1 TRP A 191       8.528  -7.797  16.484  1.00 98.34           N  
ATOM   2959  HE1 TRP A 191       7.542  -7.592  16.405  1.00 98.34           H  
ATOM   2960  CH2 TRP A 191      10.808  -5.211  14.981  1.00 98.34           C  
ATOM   2961  HH2 TRP A 191      10.840  -4.254  14.482  1.00 98.34           H  
ATOM   2962  CZ2 TRP A 191       9.576  -5.738  15.402  1.00 98.34           C  
ATOM   2963  HZ2 TRP A 191       8.655  -5.198  15.242  1.00 98.34           H  
ATOM   2964  CZ3 TRP A 191      11.994  -5.939  15.182  1.00 98.34           C  
ATOM   2965  HZ3 TRP A 191      12.937  -5.530  14.849  1.00 98.34           H  
ATOM   2966  N   ASP A 192      12.926 -13.031  16.746  1.00 98.11           N  
ATOM   2967  H   ASP A 192      12.012 -13.411  16.947  1.00 98.11           H  
ATOM   2968  CA  ASP A 192      14.094 -13.913  16.852  1.00 98.11           C  
ATOM   2969  HA  ASP A 192      14.823 -13.428  17.501  1.00 98.11           H  
ATOM   2970  C   ASP A 192      14.758 -14.103  15.478  1.00 98.11           C  
ATOM   2971  CB  ASP A 192      13.724 -15.258  17.496  1.00 98.11           C  
ATOM   2972  HB2 ASP A 192      13.153 -15.073  18.406  1.00 98.11           H  
ATOM   2973  HB3 ASP A 192      13.095 -15.826  16.811  1.00 98.11           H  
ATOM   2974  O   ASP A 192      15.977 -13.949  15.352  1.00 98.11           O  
ATOM   2975  CG  ASP A 192      14.976 -16.076  17.868  1.00 98.11           C  
ATOM   2976  OD1 ASP A 192      15.916 -15.509  18.490  1.00 98.11           O  
ATOM   2977  OD2 ASP A 192      15.022 -17.275  17.516  1.00 98.11           O  
ATOM   2978  N   PHE A 193      13.971 -14.305  14.409  1.00 98.40           N  
ATOM   2979  H   PHE A 193      12.976 -14.410  14.548  1.00 98.40           H  
ATOM   2980  CA  PHE A 193      14.512 -14.340  13.048  1.00 98.40           C  
ATOM   2981  HA  PHE A 193      15.254 -15.138  13.008  1.00 98.40           H  
ATOM   2982  C   PHE A 193      15.228 -13.032  12.692  1.00 98.40           C  
ATOM   2983  CB  PHE A 193      13.419 -14.662  12.018  1.00 98.40           C  
ATOM   2984  HB2 PHE A 193      12.658 -13.881  12.034  1.00 98.40           H  
ATOM   2985  HB3 PHE A 193      12.936 -15.592  12.315  1.00 98.40           H  
ATOM   2986  O   PHE A 193      16.352 -13.091  12.185  1.00 98.40           O  
ATOM   2987  CG  PHE A 193      13.934 -14.803  10.591  1.00 98.40           C  
ATOM   2988  CD1 PHE A 193      14.260 -13.667   9.821  1.00 98.40           C  
ATOM   2989  HD1 PHE A 193      14.175 -12.679  10.249  1.00 98.40           H  
ATOM   2990  CD2 PHE A 193      14.119 -16.080  10.032  1.00 98.40           C  
ATOM   2991  HD2 PHE A 193      13.868 -16.962  10.602  1.00 98.40           H  
ATOM   2992  CE1 PHE A 193      14.752 -13.796   8.513  1.00 98.40           C  
ATOM   2993  HE1 PHE A 193      15.011 -12.916   7.943  1.00 98.40           H  
ATOM   2994  CE2 PHE A 193      14.631 -16.211   8.728  1.00 98.40           C  
ATOM   2995  HE2 PHE A 193      14.798 -17.194   8.312  1.00 98.40           H  
ATOM   2996  CZ  PHE A 193      14.944 -15.074   7.967  1.00 98.40           C  
ATOM   2997  HZ  PHE A 193      15.343 -15.186   6.970  1.00 98.40           H  
ATOM   2998  N   MET A 194      14.616 -11.871  12.976  1.00 98.38           N  
ATOM   2999  H   MET A 194      13.691 -11.911  13.380  1.00 98.38           H  
ATOM   3000  CA  MET A 194      15.204 -10.554  12.683  1.00 98.38           C  
ATOM   3001  HA  MET A 194      15.389 -10.483  11.611  1.00 98.38           H  
ATOM   3002  C   MET A 194      16.559 -10.351  13.370  1.00 98.38           C  
ATOM   3003  CB  MET A 194      14.266  -9.406  13.110  1.00 98.38           C  
ATOM   3004  HB2 MET A 194      14.813  -8.470  13.004  1.00 98.38           H  
ATOM   3005  HB3 MET A 194      14.010  -9.515  14.164  1.00 98.38           H  
ATOM   3006  O   MET A 194      17.450  -9.711  12.810  1.00 98.38           O  
ATOM   3007  CG  MET A 194      12.971  -9.262  12.301  1.00 98.38           C  
ATOM   3008  HG2 MET A 194      12.516  -8.307  12.563  1.00 98.38           H  
ATOM   3009  HG3 MET A 194      12.264 -10.035  12.602  1.00 98.38           H  
ATOM   3010  SD  MET A 194      13.178  -9.317  10.500  1.00 98.38           S  
ATOM   3011  CE  MET A 194      12.295 -10.861  10.160  1.00 98.38           C  
ATOM   3012  HE1 MET A 194      11.222 -10.672  10.188  1.00 98.38           H  
ATOM   3013  HE2 MET A 194      12.522 -11.600  10.928  1.00 98.38           H  
ATOM   3014  HE3 MET A 194      12.567 -11.236   9.173  1.00 98.38           H  
ATOM   3015  N   PHE A 195      16.750 -10.903  14.571  1.00 97.63           N  
ATOM   3016  H   PHE A 195      15.980 -11.376  15.020  1.00 97.63           H  
ATOM   3017  CA  PHE A 195      18.048 -10.852  15.236  1.00 97.63           C  
ATOM   3018  HA  PHE A 195      18.457  -9.848  15.117  1.00 97.63           H  
ATOM   3019  C   PHE A 195      19.061 -11.835  14.634  1.00 97.63           C  
ATOM   3020  CB  PHE A 195      17.881 -11.118  16.729  1.00 97.63           C  
ATOM   3021  HB2 PHE A 195      17.210 -10.378  17.165  1.00 97.63           H  
ATOM   3022  HB3 PHE A 195      17.428 -12.098  16.879  1.00 97.63           H  
ATOM   3023  O   PHE A 195      20.215 -11.459  14.385  1.00 97.63           O  
ATOM   3024  CG  PHE A 195      19.213 -11.060  17.444  1.00 97.63           C  
ATOM   3025  CD1 PHE A 195      19.886 -12.248  17.780  1.00 97.63           C  
ATOM   3026  HD1 PHE A 195      19.452 -13.202  17.520  1.00 97.63           H  
ATOM   3027  CD2 PHE A 195      19.791  -9.814  17.752  1.00 97.63           C  
ATOM   3028  HD2 PHE A 195      19.266  -8.903  17.506  1.00 97.63           H  
ATOM   3029  CE1 PHE A 195      21.106 -12.192  18.477  1.00 97.63           C  
ATOM   3030  HE1 PHE A 195      21.606 -13.109  18.752  1.00 97.63           H  
ATOM   3031  CE2 PHE A 195      21.005  -9.757  18.458  1.00 97.63           C  
ATOM   3032  HE2 PHE A 195      21.410  -8.799  18.748  1.00 97.63           H  
ATOM   3033  CZ  PHE A 195      21.657 -10.946  18.829  1.00 97.63           C  
ATOM   3034  HZ  PHE A 195      22.577 -10.898  19.394  1.00 97.63           H  
ATOM   3035  N   MET A 196      18.635 -13.087  14.429  1.00 97.96           N  
ATOM   3036  H   MET A 196      17.674 -13.294  14.664  1.00 97.96           H  
ATOM   3037  CA  MET A 196      19.475 -14.203  13.979  1.00 97.96           C  
ATOM   3038  HA  MET A 196      20.370 -14.239  14.600  1.00 97.96           H  
ATOM   3039  C   MET A 196      19.953 -14.041  12.528  1.00 97.96           C  
ATOM   3040  CB  MET A 196      18.698 -15.519  14.163  1.00 97.96           C  
ATOM   3041  HB2 MET A 196      19.235 -16.329  13.672  1.00 97.96           H  
ATOM   3042  HB3 MET A 196      17.722 -15.428  13.685  1.00 97.96           H  
ATOM   3043  O   MET A 196      21.005 -14.574  12.169  1.00 97.96           O  
ATOM   3044  CG  MET A 196      18.498 -15.878  15.647  1.00 97.96           C  
ATOM   3045  HG2 MET A 196      18.036 -15.034  16.160  1.00 97.96           H  
ATOM   3046  HG3 MET A 196      17.796 -16.709  15.714  1.00 97.96           H  
ATOM   3047  SD  MET A 196      20.009 -16.320  16.560  1.00 97.96           S  
ATOM   3048  CE  MET A 196      20.311 -17.958  15.848  1.00 97.96           C  
ATOM   3049  HE1 MET A 196      20.539 -17.864  14.786  1.00 97.96           H  
ATOM   3050  HE2 MET A 196      21.151 -18.428  16.359  1.00 97.96           H  
ATOM   3051  HE3 MET A 196      19.421 -18.574  15.973  1.00 97.96           H  
ATOM   3052  N   HIS A 197      19.228 -13.262  11.723  1.00 97.60           N  
ATOM   3053  H   HIS A 197      18.349 -12.912  12.078  1.00 97.60           H  
ATOM   3054  CA  HIS A 197      19.553 -12.926  10.339  1.00 97.60           C  
ATOM   3055  HA  HIS A 197      20.389 -13.537   9.997  1.00 97.60           H  
ATOM   3056  C   HIS A 197      19.942 -11.444  10.229  1.00 97.60           C  
ATOM   3057  CB  HIS A 197      18.370 -13.299   9.443  1.00 97.60           C  
ATOM   3058  HB2 HIS A 197      17.463 -12.806   9.792  1.00 97.60           H  
ATOM   3059  HB3 HIS A 197      18.568 -12.960   8.427  1.00 97.60           H  
ATOM   3060  O   HIS A 197      19.083 -10.601   9.965  1.00 97.60           O  
ATOM   3061  CG  HIS A 197      18.163 -14.786   9.425  1.00 97.60           C  
ATOM   3062  CD2 HIS A 197      18.741 -15.665   8.560  1.00 97.60           C  
ATOM   3063  HD2 HIS A 197      19.395 -15.384   7.747  1.00 97.60           H  
ATOM   3064  ND1 HIS A 197      17.439 -15.519  10.330  1.00 97.60           N  
ATOM   3065  HD1 HIS A 197      16.827 -15.126  11.030  1.00 97.60           H  
ATOM   3066  CE1 HIS A 197      17.565 -16.817  10.002  1.00 97.60           C  
ATOM   3067  HE1 HIS A 197      17.063 -17.630  10.505  1.00 97.60           H  
ATOM   3068  NE2 HIS A 197      18.367 -16.961   8.928  1.00 97.60           N  
ATOM   3069  N   PRO A 198      21.227 -11.086  10.449  1.00 96.30           N  
ATOM   3070  CA  PRO A 198      21.671  -9.693  10.485  1.00 96.30           C  
ATOM   3071  HA  PRO A 198      21.212  -9.187  11.334  1.00 96.30           H  
ATOM   3072  C   PRO A 198      21.314  -8.903   9.223  1.00 96.30           C  
ATOM   3073  CB  PRO A 198      23.195  -9.754  10.665  1.00 96.30           C  
ATOM   3074  HB2 PRO A 198      23.462  -9.700  11.720  1.00 96.30           H  
ATOM   3075  HB3 PRO A 198      23.706  -8.964  10.115  1.00 96.30           H  
ATOM   3076  O   PRO A 198      21.087  -7.701   9.319  1.00 96.30           O  
ATOM   3077  CG  PRO A 198      23.572 -11.139  10.150  1.00 96.30           C  
ATOM   3078  HG2 PRO A 198      23.654 -11.119   9.063  1.00 96.30           H  
ATOM   3079  HG3 PRO A 198      24.495 -11.506  10.599  1.00 96.30           H  
ATOM   3080  CD  PRO A 198      22.369 -11.982  10.557  1.00 96.30           C  
ATOM   3081  HD2 PRO A 198      22.472 -12.321  11.588  1.00 96.30           H  
ATOM   3082  HD3 PRO A 198      22.292 -12.834   9.882  1.00 96.30           H  
ATOM   3083  N   GLU A 199      21.227  -9.544   8.060  1.00 97.47           N  
ATOM   3084  H   GLU A 199      21.394 -10.540   8.037  1.00 97.47           H  
ATOM   3085  CA  GLU A 199      20.841  -8.906   6.803  1.00 97.47           C  
ATOM   3086  HA  GLU A 199      21.518  -8.069   6.633  1.00 97.47           H  
ATOM   3087  C   GLU A 199      19.433  -8.286   6.815  1.00 97.47           C  
ATOM   3088  CB  GLU A 199      21.022  -9.898   5.640  1.00 97.47           C  
ATOM   3089  HB2 GLU A 199      22.050 -10.259   5.618  1.00 97.47           H  
ATOM   3090  HB3 GLU A 199      20.869  -9.338   4.717  1.00 97.47           H  
ATOM   3091  O   GLU A 199      19.182  -7.345   6.063  1.00 97.47           O  
ATOM   3092  CG  GLU A 199      20.068 -11.108   5.631  1.00 97.47           C  
ATOM   3093  HG2 GLU A 199      19.089 -10.825   6.016  1.00 97.47           H  
ATOM   3094  HG3 GLU A 199      19.925 -11.395   4.589  1.00 97.47           H  
ATOM   3095  CD  GLU A 199      20.579 -12.343   6.390  1.00 97.47           C  
ATOM   3096  OE1 GLU A 199      20.216 -13.465   5.964  1.00 97.47           O  
ATOM   3097  OE2 GLU A 199      21.337 -12.227   7.379  1.00 97.47           O  
ATOM   3098  N   ALA A 200      18.550  -8.730   7.714  1.00 98.34           N  
ATOM   3099  H   ALA A 200      18.814  -9.489   8.326  1.00 98.34           H  
ATOM   3100  CA  ALA A 200      17.202  -8.190   7.868  1.00 98.34           C  
ATOM   3101  HA  ALA A 200      16.775  -8.049   6.875  1.00 98.34           H  
ATOM   3102  C   ALA A 200      17.167  -6.821   8.575  1.00 98.34           C  
ATOM   3103  CB  ALA A 200      16.355  -9.230   8.608  1.00 98.34           C  
ATOM   3104  HB1 ALA A 200      16.413 -10.192   8.101  1.00 98.34           H  
ATOM   3105  HB2 ALA A 200      16.707  -9.342   9.634  1.00 98.34           H  
ATOM   3106  HB3 ALA A 200      15.316  -8.901   8.622  1.00 98.34           H  
ATOM   3107  O   ALA A 200      16.121  -6.168   8.585  1.00 98.34           O  
ATOM   3108  N   THR A 201      18.300  -6.366   9.133  1.00 98.16           N  
ATOM   3109  H   THR A 201      19.112  -6.964   9.072  1.00 98.16           H  
ATOM   3110  CA  THR A 201      18.389  -5.162   9.981  1.00 98.16           C  
ATOM   3111  HA  THR A 201      17.789  -5.341  10.873  1.00 98.16           H  
ATOM   3112  C   THR A 201      17.821  -3.916   9.313  1.00 98.16           C  
ATOM   3113  CB  THR A 201      19.830  -4.895  10.446  1.00 98.16           C  
ATOM   3114  HB  THR A 201      20.459  -4.736   9.570  1.00 98.16           H  
ATOM   3115  O   THR A 201      17.081  -3.153   9.924  1.00 98.16           O  
ATOM   3116  CG2 THR A 201      19.960  -3.697  11.383  1.00 98.16           C  
ATOM   3117 HG21 THR A 201      19.326  -3.846  12.257  1.00 98.16           H  
ATOM   3118 HG22 THR A 201      19.663  -2.779  10.876  1.00 98.16           H  
ATOM   3119 HG23 THR A 201      20.999  -3.591  11.696  1.00 98.16           H  
ATOM   3120  OG1 THR A 201      20.327  -5.998  11.169  1.00 98.16           O  
ATOM   3121  HG1 THR A 201      20.593  -6.643  10.510  1.00 98.16           H  
ATOM   3122  N   HIS A 202      18.127  -3.717   8.033  1.00 98.59           N  
ATOM   3123  H   HIS A 202      18.717  -4.391   7.565  1.00 98.59           H  
ATOM   3124  CA  HIS A 202      17.601  -2.583   7.284  1.00 98.59           C  
ATOM   3125  HA  HIS A 202      17.758  -1.674   7.865  1.00 98.59           H  
ATOM   3126  C   HIS A 202      16.091  -2.716   7.047  1.00 98.59           C  
ATOM   3127  CB  HIS A 202      18.392  -2.479   5.979  1.00 98.59           C  
ATOM   3128  HB2 HIS A 202      18.236  -3.386   5.394  1.00 98.59           H  
ATOM   3129  HB3 HIS A 202      19.454  -2.419   6.220  1.00 98.59           H  
ATOM   3130  O   HIS A 202      15.345  -1.764   7.257  1.00 98.59           O  
ATOM   3131  CG  HIS A 202      18.059  -1.295   5.113  1.00 98.59           C  
ATOM   3132  CD2 HIS A 202      17.524  -0.089   5.488  1.00 98.59           C  
ATOM   3133  HD2 HIS A 202      17.211   0.197   6.480  1.00 98.59           H  
ATOM   3134  ND1 HIS A 202      18.338  -1.217   3.771  1.00 98.59           N  
ATOM   3135  HD1 HIS A 202      18.716  -1.960   3.202  1.00 98.59           H  
ATOM   3136  CE1 HIS A 202      18.004   0.010   3.347  1.00 98.59           C  
ATOM   3137  HE1 HIS A 202      18.152   0.377   2.342  1.00 98.59           H  
ATOM   3138  NE2 HIS A 202      17.487   0.728   4.353  1.00 98.59           N  
ATOM   3139  N   MET A 203      15.625  -3.902   6.653  1.00 98.57           N  
ATOM   3140  H   MET A 203      16.263  -4.685   6.615  1.00 98.57           H  
ATOM   3141  CA  MET A 203      14.233  -4.123   6.267  1.00 98.57           C  
ATOM   3142  HA  MET A 203      13.956  -3.353   5.547  1.00 98.57           H  
ATOM   3143  C   MET A 203      13.255  -4.011   7.440  1.00 98.57           C  
ATOM   3144  CB  MET A 203      14.113  -5.486   5.581  1.00 98.57           C  
ATOM   3145  HB2 MET A 203      14.407  -6.269   6.280  1.00 98.57           H  
ATOM   3146  HB3 MET A 203      14.785  -5.507   4.723  1.00 98.57           H  
ATOM   3147  O   MET A 203      12.170  -3.459   7.257  1.00 98.57           O  
ATOM   3148  CG  MET A 203      12.685  -5.762   5.100  1.00 98.57           C  
ATOM   3149  HG2 MET A 203      12.017  -5.785   5.961  1.00 98.57           H  
ATOM   3150  HG3 MET A 203      12.659  -6.749   4.637  1.00 98.57           H  
ATOM   3151  SD  MET A 203      12.034  -4.577   3.906  1.00 98.57           S  
ATOM   3152  CE  MET A 203      10.310  -5.110   3.857  1.00 98.57           C  
ATOM   3153  HE1 MET A 203       9.868  -5.007   4.848  1.00 98.57           H  
ATOM   3154  HE2 MET A 203      10.263  -6.152   3.540  1.00 98.57           H  
ATOM   3155  HE3 MET A 203       9.761  -4.493   3.146  1.00 98.57           H  
ATOM   3156  N   PHE A 204      13.605  -4.472   8.647  1.00 98.31           N  
ATOM   3157  H   PHE A 204      14.492  -4.937   8.783  1.00 98.31           H  
ATOM   3158  CA  PHE A 204      12.681  -4.308   9.774  1.00 98.31           C  
ATOM   3159  HA  PHE A 204      11.705  -4.662   9.441  1.00 98.31           H  
ATOM   3160  C   PHE A 204      12.487  -2.830  10.139  1.00 98.31           C  
ATOM   3161  CB  PHE A 204      13.051  -5.191  10.974  1.00 98.31           C  
ATOM   3162  HB2 PHE A 204      12.202  -5.193  11.658  1.00 98.31           H  
ATOM   3163  HB3 PHE A 204      13.168  -6.215  10.620  1.00 98.31           H  
ATOM   3164  O   PHE A 204      11.397  -2.454  10.556  1.00 98.31           O  
ATOM   3165  CG  PHE A 204      14.274  -4.793  11.779  1.00 98.31           C  
ATOM   3166  CD1 PHE A 204      15.340  -5.699  11.919  1.00 98.31           C  
ATOM   3167  HD1 PHE A 204      15.309  -6.654  11.416  1.00 98.31           H  
ATOM   3168  CD2 PHE A 204      14.308  -3.577  12.492  1.00 98.31           C  
ATOM   3169  HD2 PHE A 204      13.462  -2.905  12.491  1.00 98.31           H  
ATOM   3170  CE1 PHE A 204      16.428  -5.385  12.753  1.00 98.31           C  
ATOM   3171  HE1 PHE A 204      17.222  -6.104  12.887  1.00 98.31           H  
ATOM   3172  CE2 PHE A 204      15.432  -3.233  13.256  1.00 98.31           C  
ATOM   3173  HE2 PHE A 204      15.451  -2.302  13.803  1.00 98.31           H  
ATOM   3174  CZ  PHE A 204      16.501  -4.129  13.376  1.00 98.31           C  
ATOM   3175  HZ  PHE A 204      17.349  -3.869  13.993  1.00 98.31           H  
ATOM   3176  N   MET A 205      13.481  -1.961   9.908  1.00 98.75           N  
ATOM   3177  H   MET A 205      14.372  -2.310   9.586  1.00 98.75           H  
ATOM   3178  CA  MET A 205      13.312  -0.514  10.104  1.00 98.75           C  
ATOM   3179  HA  MET A 205      12.936  -0.339  11.112  1.00 98.75           H  
ATOM   3180  C   MET A 205      12.270   0.053   9.133  1.00 98.75           C  
ATOM   3181  CB  MET A 205      14.651   0.225   9.952  1.00 98.75           C  
ATOM   3182  HB2 MET A 205      15.056   0.062   8.953  1.00 98.75           H  
ATOM   3183  HB3 MET A 205      14.471   1.293  10.070  1.00 98.75           H  
ATOM   3184  O   MET A 205      11.422   0.850   9.532  1.00 98.75           O  
ATOM   3185  CG  MET A 205      15.690  -0.209  10.991  1.00 98.75           C  
ATOM   3186  HG2 MET A 205      15.839  -1.286  10.914  1.00 98.75           H  
ATOM   3187  HG3 MET A 205      16.639   0.276  10.761  1.00 98.75           H  
ATOM   3188  SD  MET A 205      15.247   0.171  12.706  1.00 98.75           S  
ATOM   3189  CE  MET A 205      15.569   1.949  12.735  1.00 98.75           C  
ATOM   3190  HE1 MET A 205      14.905   2.469  12.045  1.00 98.75           H  
ATOM   3191  HE2 MET A 205      16.602   2.136  12.443  1.00 98.75           H  
ATOM   3192  HE3 MET A 205      15.413   2.335  13.743  1.00 98.75           H  
ATOM   3193  N   TRP A 206      12.260  -0.415   7.879  1.00 98.58           N  
ATOM   3194  H   TRP A 206      12.980  -1.066   7.602  1.00 98.58           H  
ATOM   3195  CA  TRP A 206      11.204  -0.081   6.919  1.00 98.58           C  
ATOM   3196  HA  TRP A 206      11.117   1.004   6.861  1.00 98.58           H  
ATOM   3197  C   TRP A 206       9.835  -0.620   7.349  1.00 98.58           C  
ATOM   3198  CB  TRP A 206      11.559  -0.601   5.522  1.00 98.58           C  
ATOM   3199  HB2 TRP A 206      11.856  -1.649   5.567  1.00 98.58           H  
ATOM   3200  HB3 TRP A 206      10.659  -0.546   4.910  1.00 98.58           H  
ATOM   3201  O   TRP A 206       8.850   0.114   7.273  1.00 98.58           O  
ATOM   3202  CG  TRP A 206      12.608   0.178   4.804  1.00 98.58           C  
ATOM   3203  CD1 TRP A 206      13.935  -0.060   4.815  1.00 98.58           C  
ATOM   3204  HD1 TRP A 206      14.416  -0.862   5.355  1.00 98.58           H  
ATOM   3205  CD2 TRP A 206      12.426   1.336   3.943  1.00 98.58           C  
ATOM   3206  CE2 TRP A 206      13.700   1.755   3.464  1.00 98.58           C  
ATOM   3207  CE3 TRP A 206      11.300   2.061   3.510  1.00 98.58           C  
ATOM   3208  HE3 TRP A 206      10.323   1.767   3.866  1.00 98.58           H  
ATOM   3209  NE1 TRP A 206      14.586   0.884   4.052  1.00 98.58           N  
ATOM   3210  HE1 TRP A 206      15.593   0.955   4.013  1.00 98.58           H  
ATOM   3211  CH2 TRP A 206      12.717   3.554   2.186  1.00 98.58           C  
ATOM   3212  HH2 TRP A 206      12.820   4.409   1.534  1.00 98.58           H  
ATOM   3213  CZ2 TRP A 206      13.855   2.839   2.592  1.00 98.58           C  
ATOM   3214  HZ2 TRP A 206      14.840   3.122   2.251  1.00 98.58           H  
ATOM   3215  CZ3 TRP A 206      11.448   3.159   2.645  1.00 98.58           C  
ATOM   3216  HZ3 TRP A 206      10.575   3.717   2.340  1.00 98.58           H  
ATOM   3217  N   ALA A 207       9.761  -1.863   7.834  1.00 98.21           N  
ATOM   3218  H   ALA A 207      10.604  -2.419   7.854  1.00 98.21           H  
ATOM   3219  CA  ALA A 207       8.514  -2.474   8.307  1.00 98.21           C  
ATOM   3220  HA  ALA A 207       7.772  -2.402   7.512  1.00 98.21           H  
ATOM   3221  C   ALA A 207       7.925  -1.763   9.546  1.00 98.21           C  
ATOM   3222  CB  ALA A 207       8.777  -3.959   8.582  1.00 98.21           C  
ATOM   3223  HB1 ALA A 207       9.202  -4.435   7.698  1.00 98.21           H  
ATOM   3224  HB2 ALA A 207       9.466  -4.068   9.420  1.00 98.21           H  
ATOM   3225  HB3 ALA A 207       7.839  -4.453   8.837  1.00 98.21           H  
ATOM   3226  O   ALA A 207       6.705  -1.679   9.700  1.00 98.21           O  
ATOM   3227  N   MET A 208       8.779  -1.211  10.412  1.00 98.51           N  
ATOM   3228  H   MET A 208       9.764  -1.400  10.298  1.00 98.51           H  
ATOM   3229  CA  MET A 208       8.361  -0.448  11.596  1.00 98.51           C  
ATOM   3230  HA  MET A 208       7.410  -0.844  11.952  1.00 98.51           H  
ATOM   3231  C   MET A 208       8.091   1.029  11.310  1.00 98.51           C  
ATOM   3232  CB  MET A 208       9.394  -0.621  12.716  1.00 98.51           C  
ATOM   3233  HB2 MET A 208      10.374  -0.289  12.374  1.00 98.51           H  
ATOM   3234  HB3 MET A 208       9.100  -0.011  13.570  1.00 98.51           H  
ATOM   3235  O   MET A 208       7.449   1.706  12.108  1.00 98.51           O  
ATOM   3236  CG  MET A 208       9.477  -2.079  13.173  1.00 98.51           C  
ATOM   3237  HG2 MET A 208      10.151  -2.124  14.028  1.00 98.51           H  
ATOM   3238  HG3 MET A 208       9.898  -2.700  12.383  1.00 98.51           H  
ATOM   3239  SD  MET A 208       7.893  -2.786  13.668  1.00 98.51           S  
ATOM   3240  CE  MET A 208       7.661  -4.111  12.449  1.00 98.51           C  
ATOM   3241  HE1 MET A 208       6.741  -4.648  12.677  1.00 98.51           H  
ATOM   3242  HE2 MET A 208       8.496  -4.809  12.504  1.00 98.51           H  
ATOM   3243  HE3 MET A 208       7.592  -3.691  11.446  1.00 98.51           H  
ATOM   3244  N   SER A 209       8.514   1.531  10.152  1.00 98.40           N  
ATOM   3245  H   SER A 209       9.076   0.944   9.552  1.00 98.40           H  
ATOM   3246  CA  SER A 209       8.159   2.877   9.707  1.00 98.40           C  
ATOM   3247  HA  SER A 209       8.305   3.558  10.545  1.00 98.40           H  
ATOM   3248  C   SER A 209       6.688   2.977   9.281  1.00 98.40           C  
ATOM   3249  CB  SER A 209       9.095   3.329   8.582  1.00 98.40           C  
ATOM   3250  HB2 SER A 209      10.120   3.044   8.817  1.00 98.40           H  
ATOM   3251  HB3 SER A 209       9.054   4.415   8.504  1.00 98.40           H  
ATOM   3252  O   SER A 209       5.990   1.982   9.063  1.00 98.40           O  
ATOM   3253  OG  SER A 209       8.709   2.776   7.338  1.00 98.40           O  
ATOM   3254  HG  SER A 209       8.735   1.819   7.407  1.00 98.40           H  
ATOM   3255  N   ASP A 210       6.221   4.203   9.073  1.00 98.23           N  
ATOM   3256  H   ASP A 210       6.773   4.992   9.379  1.00 98.23           H  
ATOM   3257  CA  ASP A 210       4.880   4.487   8.552  1.00 98.23           C  
ATOM   3258  HA  ASP A 210       4.132   4.086   9.237  1.00 98.23           H  
ATOM   3259  C   ASP A 210       4.615   3.869   7.168  1.00 98.23           C  
ATOM   3260  CB  ASP A 210       4.715   6.006   8.487  1.00 98.23           C  
ATOM   3261  HB2 ASP A 210       3.819   6.231   7.908  1.00 98.23           H  
ATOM   3262  HB3 ASP A 210       5.566   6.443   7.966  1.00 98.23           H  
ATOM   3263  O   ASP A 210       3.466   3.623   6.802  1.00 98.23           O  
ATOM   3264  CG  ASP A 210       4.544   6.671   9.847  1.00 98.23           C  
ATOM   3265  OD1 ASP A 210       4.433   5.955  10.863  1.00 98.23           O  
ATOM   3266  OD2 ASP A 210       4.536   7.922   9.850  1.00 98.23           O  
ATOM   3267  N   ARG A 211       5.669   3.515   6.415  1.00 97.79           N  
ATOM   3268  H   ARG A 211       6.587   3.653   6.813  1.00 97.79           H  
ATOM   3269  CA  ARG A 211       5.554   2.873   5.095  1.00 97.79           C  
ATOM   3270  HA  ARG A 211       4.997   3.540   4.437  1.00 97.79           H  
ATOM   3271  C   ARG A 211       4.759   1.563   5.134  1.00 97.79           C  
ATOM   3272  CB  ARG A 211       6.953   2.606   4.511  1.00 97.79           C  
ATOM   3273  HB2 ARG A 211       7.465   1.884   5.148  1.00 97.79           H  
ATOM   3274  HB3 ARG A 211       6.843   2.145   3.530  1.00 97.79           H  
ATOM   3275  O   ARG A 211       4.205   1.169   4.110  1.00 97.79           O  
ATOM   3276  CG  ARG A 211       7.850   3.845   4.367  1.00 97.79           C  
ATOM   3277  HG2 ARG A 211       8.833   3.511   4.033  1.00 97.79           H  
ATOM   3278  HG3 ARG A 211       7.980   4.333   5.333  1.00 97.79           H  
ATOM   3279  CD  ARG A 211       7.320   4.872   3.364  1.00 97.79           C  
ATOM   3280  HD2 ARG A 211       6.412   5.320   3.767  1.00 97.79           H  
ATOM   3281  HD3 ARG A 211       7.064   4.371   2.430  1.00 97.79           H  
ATOM   3282  NE  ARG A 211       8.322   5.935   3.142  1.00 97.79           N  
ATOM   3283  HE  ARG A 211       8.438   6.614   3.880  1.00 97.79           H  
ATOM   3284  NH1 ARG A 211       9.088   5.271   1.088  1.00 97.79           N  
ATOM   3285 HH11 ARG A 211       9.414   5.610   0.194  1.00 97.79           H  
ATOM   3286 HH12 ARG A 211       8.468   4.474   1.115  1.00 97.79           H  
ATOM   3287  NH2 ARG A 211       9.934   7.086   2.010  1.00 97.79           N  
ATOM   3288 HH21 ARG A 211      10.203   7.596   2.840  1.00 97.79           H  
ATOM   3289 HH22 ARG A 211      10.544   7.173   1.210  1.00 97.79           H  
ATOM   3290  CZ  ARG A 211       9.109   6.092   2.093  1.00 97.79           C  
ATOM   3291  N   ALA A 212       4.685   0.891   6.282  1.00 98.12           N  
ATOM   3292  H   ALA A 212       5.173   1.266   7.083  1.00 98.12           H  
ATOM   3293  CA  ALA A 212       3.931  -0.352   6.455  1.00 98.12           C  
ATOM   3294  HA  ALA A 212       3.930  -0.896   5.510  1.00 98.12           H  
ATOM   3295  C   ALA A 212       2.449  -0.152   6.845  1.00 98.12           C  
ATOM   3296  CB  ALA A 212       4.692  -1.205   7.464  1.00 98.12           C  
ATOM   3297  HB1 ALA A 212       4.726  -0.682   8.419  1.00 98.12           H  
ATOM   3298  HB2 ALA A 212       4.201  -2.170   7.592  1.00 98.12           H  
ATOM   3299  HB3 ALA A 212       5.709  -1.374   7.111  1.00 98.12           H  
ATOM   3300  O   ALA A 212       1.701  -1.127   6.939  1.00 98.12           O  
ATOM   3301  N   ILE A 213       2.006   1.096   7.038  1.00 98.49           N  
ATOM   3302  H   ILE A 213       2.670   1.853   6.959  1.00 98.49           H  
ATOM   3303  CA  ILE A 213       0.611   1.482   7.316  1.00 98.49           C  
ATOM   3304  HA  ILE A 213      -0.037   0.632   7.100  1.00 98.49           H  
ATOM   3305  C   ILE A 213       0.147   2.606   6.365  1.00 98.49           C  
ATOM   3306  CB  ILE A 213       0.408   1.824   8.813  1.00 98.49           C  
ATOM   3307  HB  ILE A 213      -0.594   2.237   8.926  1.00 98.49           H  
ATOM   3308  O   ILE A 213      -0.278   3.674   6.813  1.00 98.49           O  
ATOM   3309  CG1 ILE A 213       1.429   2.864   9.334  1.00 98.49           C  
ATOM   3310 HG12 ILE A 213       1.468   3.713   8.651  1.00 98.49           H  
ATOM   3311 HG13 ILE A 213       2.423   2.418   9.373  1.00 98.49           H  
ATOM   3312  CG2 ILE A 213       0.453   0.535   9.653  1.00 98.49           C  
ATOM   3313 HG21 ILE A 213       0.136   0.741  10.676  1.00 98.49           H  
ATOM   3314 HG22 ILE A 213      -0.229  -0.207   9.238  1.00 98.49           H  
ATOM   3315 HG23 ILE A 213       1.464   0.127   9.669  1.00 98.49           H  
ATOM   3316  CD1 ILE A 213       1.085   3.414  10.722  1.00 98.49           C  
ATOM   3317 HD11 ILE A 213       1.773   4.222  10.969  1.00 98.49           H  
ATOM   3318 HD12 ILE A 213       0.066   3.800  10.727  1.00 98.49           H  
ATOM   3319 HD13 ILE A 213       1.175   2.633  11.477  1.00 98.49           H  
ATOM   3320  N   PRO A 214       0.221   2.402   5.033  1.00 98.45           N  
ATOM   3321  CA  PRO A 214      -0.141   3.439   4.068  1.00 98.45           C  
ATOM   3322  HA  PRO A 214       0.520   4.298   4.184  1.00 98.45           H  
ATOM   3323  C   PRO A 214      -1.596   3.885   4.255  1.00 98.45           C  
ATOM   3324  CB  PRO A 214       0.080   2.811   2.690  1.00 98.45           C  
ATOM   3325  HB2 PRO A 214      -0.609   3.198   1.939  1.00 98.45           H  
ATOM   3326  HB3 PRO A 214       1.112   2.980   2.380  1.00 98.45           H  
ATOM   3327  O   PRO A 214      -2.447   3.086   4.627  1.00 98.45           O  
ATOM   3328  CG  PRO A 214      -0.135   1.321   2.947  1.00 98.45           C  
ATOM   3329  HG2 PRO A 214      -1.200   1.092   2.952  1.00 98.45           H  
ATOM   3330  HG3 PRO A 214       0.395   0.718   2.210  1.00 98.45           H  
ATOM   3331  CD  PRO A 214       0.447   1.134   4.348  1.00 98.45           C  
ATOM   3332  HD2 PRO A 214      -0.050   0.307   4.856  1.00 98.45           H  
ATOM   3333  HD3 PRO A 214       1.518   0.946   4.277  1.00 98.45           H  
ATOM   3334  N   ARG A 215      -1.907   5.147   3.938  1.00 97.93           N  
ATOM   3335  H   ARG A 215      -1.154   5.756   3.652  1.00 97.93           H  
ATOM   3336  CA  ARG A 215      -3.284   5.679   3.971  1.00 97.93           C  
ATOM   3337  HA  ARG A 215      -3.750   5.400   4.916  1.00 97.93           H  
ATOM   3338  C   ARG A 215      -4.162   5.063   2.885  1.00 97.93           C  
ATOM   3339  CB  ARG A 215      -3.220   7.216   3.869  1.00 97.93           C  
ATOM   3340  HB2 ARG A 215      -2.568   7.486   3.038  1.00 97.93           H  
ATOM   3341  HB3 ARG A 215      -2.773   7.609   4.782  1.00 97.93           H  
ATOM   3342  O   ARG A 215      -5.379   4.954   3.042  1.00 97.93           O  
ATOM   3343  CG  ARG A 215      -4.571   7.916   3.635  1.00 97.93           C  
ATOM   3344  HG2 ARG A 215      -4.956   7.619   2.660  1.00 97.93           H  
ATOM   3345  HG3 ARG A 215      -4.399   8.991   3.591  1.00 97.93           H  
ATOM   3346  CD  ARG A 215      -5.628   7.634   4.716  1.00 97.93           C  
ATOM   3347  HD2 ARG A 215      -5.736   6.561   4.874  1.00 97.93           H  
ATOM   3348  HD3 ARG A 215      -5.303   8.080   5.656  1.00 97.93           H  
ATOM   3349  NE  ARG A 215      -6.932   8.204   4.336  1.00 97.93           N  
ATOM   3350  HE  ARG A 215      -7.144   9.133   4.671  1.00 97.93           H  
ATOM   3351  NH1 ARG A 215      -7.646   6.611   2.808  1.00 97.93           N  
ATOM   3352 HH11 ARG A 215      -8.263   6.364   2.047  1.00 97.93           H  
ATOM   3353 HH12 ARG A 215      -6.862   6.013   3.024  1.00 97.93           H  
ATOM   3354  NH2 ARG A 215      -8.831   8.440   3.113  1.00 97.93           N  
ATOM   3355 HH21 ARG A 215      -8.855   9.411   3.390  1.00 97.93           H  
ATOM   3356 HH22 ARG A 215      -9.347   8.159   2.291  1.00 97.93           H  
ATOM   3357  CZ  ARG A 215      -7.789   7.741   3.444  1.00 97.93           C  
ATOM   3358  N   SER A 216      -3.564   4.763   1.741  1.00 98.21           N  
ATOM   3359  H   SER A 216      -2.563   4.889   1.693  1.00 98.21           H  
ATOM   3360  CA  SER A 216      -4.234   4.214   0.569  1.00 98.21           C  
ATOM   3361  HA  SER A 216      -4.960   3.462   0.877  1.00 98.21           H  
ATOM   3362  C   SER A 216      -3.200   3.570  -0.344  1.00 98.21           C  
ATOM   3363  CB  SER A 216      -4.954   5.336  -0.191  1.00 98.21           C  
ATOM   3364  HB2 SER A 216      -4.245   6.132  -0.418  1.00 98.21           H  
ATOM   3365  HB3 SER A 216      -5.756   5.742   0.425  1.00 98.21           H  
ATOM   3366  O   SER A 216      -2.076   4.064  -0.449  1.00 98.21           O  
ATOM   3367  OG  SER A 216      -5.492   4.839  -1.400  1.00 98.21           O  
ATOM   3368  HG  SER A 216      -6.447   4.925  -1.351  1.00 98.21           H  
ATOM   3369  N   TYR A 217      -3.602   2.542  -1.097  1.00 98.66           N  
ATOM   3370  H   TYR A 217      -4.539   2.184  -0.979  1.00 98.66           H  
ATOM   3371  CA  TYR A 217      -2.787   2.036  -2.204  1.00 98.66           C  
ATOM   3372  HA  TYR A 217      -1.841   1.675  -1.801  1.00 98.66           H  
ATOM   3373  C   TYR A 217      -2.428   3.137  -3.212  1.00 98.66           C  
ATOM   3374  CB  TYR A 217      -3.517   0.884  -2.913  1.00 98.66           C  
ATOM   3375  HB2 TYR A 217      -2.916   0.582  -3.770  1.00 98.66           H  
ATOM   3376  HB3 TYR A 217      -4.466   1.257  -3.298  1.00 98.66           H  
ATOM   3377  O   TYR A 217      -1.374   3.065  -3.826  1.00 98.66           O  
ATOM   3378  CG  TYR A 217      -3.769  -0.360  -2.075  1.00 98.66           C  
ATOM   3379  CD1 TYR A 217      -2.766  -0.862  -1.221  1.00 98.66           C  
ATOM   3380  HD1 TYR A 217      -1.822  -0.346  -1.120  1.00 98.66           H  
ATOM   3381  CD2 TYR A 217      -4.999  -1.042  -2.177  1.00 98.66           C  
ATOM   3382  HD2 TYR A 217      -5.780  -0.660  -2.817  1.00 98.66           H  
ATOM   3383  CE1 TYR A 217      -2.977  -2.041  -0.485  1.00 98.66           C  
ATOM   3384  HE1 TYR A 217      -2.197  -2.421   0.158  1.00 98.66           H  
ATOM   3385  CE2 TYR A 217      -5.216  -2.218  -1.433  1.00 98.66           C  
ATOM   3386  HE2 TYR A 217      -6.164  -2.734  -1.477  1.00 98.66           H  
ATOM   3387  OH  TYR A 217      -4.419  -3.866   0.110  1.00 98.66           O  
ATOM   3388  HH  TYR A 217      -3.690  -4.094   0.692  1.00 98.66           H  
ATOM   3389  CZ  TYR A 217      -4.204  -2.725  -0.593  1.00 98.66           C  
ATOM   3390  N   ARG A 218      -3.252   4.186  -3.337  1.00 98.05           N  
ATOM   3391  H   ARG A 218      -4.065   4.201  -2.738  1.00 98.05           H  
ATOM   3392  CA  ARG A 218      -3.055   5.340  -4.232  1.00 98.05           C  
ATOM   3393  HA  ARG A 218      -2.733   4.987  -5.212  1.00 98.05           H  
ATOM   3394  C   ARG A 218      -1.969   6.323  -3.763  1.00 98.05           C  
ATOM   3395  CB  ARG A 218      -4.400   6.076  -4.379  1.00 98.05           C  
ATOM   3396  HB2 ARG A 218      -4.272   6.893  -5.089  1.00 98.05           H  
ATOM   3397  HB3 ARG A 218      -4.671   6.513  -3.418  1.00 98.05           H  
ATOM   3398  O   ARG A 218      -1.618   7.228  -4.513  1.00 98.05           O  
ATOM   3399  CG  ARG A 218      -5.545   5.163  -4.861  1.00 98.05           C  
ATOM   3400  HG2 ARG A 218      -5.242   4.675  -5.787  1.00 98.05           H  
ATOM   3401  HG3 ARG A 218      -5.739   4.381  -4.127  1.00 98.05           H  
ATOM   3402  CD  ARG A 218      -6.853   5.931  -5.093  1.00 98.05           C  
ATOM   3403  HD2 ARG A 218      -7.572   5.252  -5.551  1.00 98.05           H  
ATOM   3404  HD3 ARG A 218      -6.676   6.750  -5.791  1.00 98.05           H  
ATOM   3405  NE  ARG A 218      -7.424   6.432  -3.827  1.00 98.05           N  
ATOM   3406  HE  ARG A 218      -7.579   5.763  -3.086  1.00 98.05           H  
ATOM   3407  NH1 ARG A 218      -7.830   8.620  -4.419  1.00 98.05           N  
ATOM   3408 HH11 ARG A 218      -8.163   9.537  -4.160  1.00 98.05           H  
ATOM   3409 HH12 ARG A 218      -7.574   8.416  -5.375  1.00 98.05           H  
ATOM   3410  NH2 ARG A 218      -8.312   7.890  -2.350  1.00 98.05           N  
ATOM   3411 HH21 ARG A 218      -8.710   8.780  -2.084  1.00 98.05           H  
ATOM   3412 HH22 ARG A 218      -8.398   7.113  -1.711  1.00 98.05           H  
ATOM   3413  CZ  ARG A 218      -7.847   7.650  -3.544  1.00 98.05           C  
ATOM   3414  N   MET A 219      -1.481   6.175  -2.528  1.00 98.21           N  
ATOM   3415  H   MET A 219      -1.799   5.379  -1.993  1.00 98.21           H  
ATOM   3416  CA  MET A 219      -0.575   7.109  -1.837  1.00 98.21           C  
ATOM   3417  HA  MET A 219      -0.221   7.858  -2.545  1.00 98.21           H  
ATOM   3418  C   MET A 219       0.672   6.398  -1.292  1.00 98.21           C  
ATOM   3419  CB  MET A 219      -1.317   7.839  -0.706  1.00 98.21           C  
ATOM   3420  HB2 MET A 219      -0.628   8.517  -0.203  1.00 98.21           H  
ATOM   3421  HB3 MET A 219      -1.666   7.103   0.019  1.00 98.21           H  
ATOM   3422  O   MET A 219       1.206   6.755  -0.245  1.00 98.21           O  
ATOM   3423  CG  MET A 219      -2.507   8.667  -1.186  1.00 98.21           C  
ATOM   3424  HG2 MET A 219      -3.159   8.045  -1.800  1.00 98.21           H  
ATOM   3425  HG3 MET A 219      -2.142   9.495  -1.794  1.00 98.21           H  
ATOM   3426  SD  MET A 219      -3.490   9.320   0.187  1.00 98.21           S  
ATOM   3427  CE  MET A 219      -4.855  10.044  -0.756  1.00 98.21           C  
ATOM   3428  HE1 MET A 219      -5.322   9.277  -1.374  1.00 98.21           H  
ATOM   3429  HE2 MET A 219      -5.598  10.454  -0.073  1.00 98.21           H  
ATOM   3430  HE3 MET A 219      -4.474  10.842  -1.394  1.00 98.21           H  
ATOM   3431  N   MET A 220       1.122   5.348  -1.977  1.00 98.44           N  
ATOM   3432  H   MET A 220       0.641   5.085  -2.825  1.00 98.44           H  
ATOM   3433  CA  MET A 220       2.359   4.642  -1.654  1.00 98.44           C  
ATOM   3434  HA  MET A 220       2.920   5.229  -0.927  1.00 98.44           H  
ATOM   3435  C   MET A 220       3.237   4.513  -2.895  1.00 98.44           C  
ATOM   3436  CB  MET A 220       2.058   3.285  -0.996  1.00 98.44           C  
ATOM   3437  HB2 MET A 220       1.384   3.444  -0.154  1.00 98.44           H  
ATOM   3438  HB3 MET A 220       2.987   2.863  -0.613  1.00 98.44           H  
ATOM   3439  O   MET A 220       2.741   4.444  -4.025  1.00 98.44           O  
ATOM   3440  CG  MET A 220       1.424   2.277  -1.958  1.00 98.44           C  
ATOM   3441  HG2 MET A 220       0.544   2.736  -2.408  1.00 98.44           H  
ATOM   3442  HG3 MET A 220       2.135   2.049  -2.752  1.00 98.44           H  
ATOM   3443  SD  MET A 220       0.919   0.723  -1.181  1.00 98.44           S  
ATOM   3444  CE  MET A 220       0.387  -0.151  -2.673  1.00 98.44           C  
ATOM   3445  HE1 MET A 220       1.236  -0.266  -3.347  1.00 98.44           H  
ATOM   3446  HE2 MET A 220       0.011  -1.138  -2.405  1.00 98.44           H  
ATOM   3447  HE3 MET A 220      -0.393   0.417  -3.179  1.00 98.44           H  
ATOM   3448  N   GLN A 221       4.548   4.473  -2.672  1.00 98.58           N  
ATOM   3449  H   GLN A 221       4.884   4.520  -1.720  1.00 98.58           H  
ATOM   3450  CA  GLN A 221       5.506   4.109  -3.711  1.00 98.58           C  
ATOM   3451  HA  GLN A 221       5.284   4.683  -4.610  1.00 98.58           H  
ATOM   3452  C   GLN A 221       5.370   2.627  -4.085  1.00 98.58           C  
ATOM   3453  CB  GLN A 221       6.934   4.453  -3.260  1.00 98.58           C  
ATOM   3454  HB2 GLN A 221       7.648   4.026  -3.964  1.00 98.58           H  
ATOM   3455  HB3 GLN A 221       7.116   4.026  -2.274  1.00 98.58           H  
ATOM   3456  O   GLN A 221       4.763   1.840  -3.359  1.00 98.58           O  
ATOM   3457  CG  GLN A 221       7.157   5.968  -3.223  1.00 98.58           C  
ATOM   3458  HG2 GLN A 221       7.060   6.370  -4.232  1.00 98.58           H  
ATOM   3459  HG3 GLN A 221       6.392   6.430  -2.598  1.00 98.58           H  
ATOM   3460  CD  GLN A 221       8.522   6.341  -2.664  1.00 98.58           C  
ATOM   3461  NE2 GLN A 221       9.444   6.759  -3.498  1.00 98.58           N  
ATOM   3462 HE21 GLN A 221      10.280   7.149  -3.085  1.00 98.58           H  
ATOM   3463 HE22 GLN A 221       9.241   6.902  -4.477  1.00 98.58           H  
ATOM   3464  OE1 GLN A 221       8.777   6.234  -1.473  1.00 98.58           O  
ATOM   3465  N   GLY A 222       5.949   2.256  -5.222  1.00 98.58           N  
ATOM   3466  H   GLY A 222       6.403   2.973  -5.768  1.00 98.58           H  
ATOM   3467  CA  GLY A 222       6.120   0.876  -5.665  1.00 98.58           C  
ATOM   3468  HA2 GLY A 222       5.386   0.642  -6.437  1.00 98.58           H  
ATOM   3469  HA3 GLY A 222       5.980   0.188  -4.831  1.00 98.58           H  
ATOM   3470  C   GLY A 222       7.512   0.678  -6.253  1.00 98.58           C  
ATOM   3471  O   GLY A 222       7.998   1.534  -6.988  1.00 98.58           O  
ATOM   3472  N   PHE A 223       8.155  -0.443  -5.948  1.00 98.70           N  
ATOM   3473  H   PHE A 223       7.727  -1.080  -5.292  1.00 98.70           H  
ATOM   3474  CA  PHE A 223       9.529  -0.736  -6.348  1.00 98.70           C  
ATOM   3475  HA  PHE A 223       9.850  -0.040  -7.124  1.00 98.70           H  
ATOM   3476  C   PHE A 223       9.639  -2.156  -6.881  1.00 98.70           C  
ATOM   3477  CB  PHE A 223      10.465  -0.585  -5.143  1.00 98.70           C  
ATOM   3478  HB2 PHE A 223      11.489  -0.769  -5.469  1.00 98.70           H  
ATOM   3479  HB3 PHE A 223      10.219  -1.349  -4.405  1.00 98.70           H  
ATOM   3480  O   PHE A 223       9.089  -3.074  -6.280  1.00 98.70           O  
ATOM   3481  CG  PHE A 223      10.412   0.768  -4.471  1.00 98.70           C  
ATOM   3482  CD1 PHE A 223      11.220   1.823  -4.932  1.00 98.70           C  
ATOM   3483  HD1 PHE A 223      11.877   1.681  -5.778  1.00 98.70           H  
ATOM   3484  CD2 PHE A 223       9.565   0.965  -3.365  1.00 98.70           C  
ATOM   3485  HD2 PHE A 223       8.943   0.154  -3.014  1.00 98.70           H  
ATOM   3486  CE1 PHE A 223      11.198   3.060  -4.264  1.00 98.70           C  
ATOM   3487  HE1 PHE A 223      11.842   3.867  -4.580  1.00 98.70           H  
ATOM   3488  CE2 PHE A 223       9.542   2.204  -2.704  1.00 98.70           C  
ATOM   3489  HE2 PHE A 223       8.910   2.349  -1.841  1.00 98.70           H  
ATOM   3490  CZ  PHE A 223      10.368   3.248  -3.149  1.00 98.70           C  
ATOM   3491  HZ  PHE A 223      10.380   4.192  -2.624  1.00 98.70           H  
ATOM   3492  N   GLY A 224      10.429  -2.368  -7.937  1.00 97.49           N  
ATOM   3493  H   GLY A 224      10.852  -1.567  -8.384  1.00 97.49           H  
ATOM   3494  CA  GLY A 224      10.777  -3.722  -8.401  1.00 97.49           C  
ATOM   3495  HA2 GLY A 224       9.864  -4.276  -8.617  1.00 97.49           H  
ATOM   3496  HA3 GLY A 224      11.359  -3.642  -9.318  1.00 97.49           H  
ATOM   3497  C   GLY A 224      11.603  -4.537  -7.388  1.00 97.49           C  
ATOM   3498  O   GLY A 224      11.678  -5.762  -7.505  1.00 97.49           O  
ATOM   3499  N   VAL A 225      12.174  -3.865  -6.374  1.00 97.81           N  
ATOM   3500  H   VAL A 225      12.008  -2.869  -6.359  1.00 97.81           H  
ATOM   3501  CA  VAL A 225      13.068  -4.376  -5.312  1.00 97.81           C  
ATOM   3502  HA  VAL A 225      13.285  -3.544  -4.642  1.00 97.81           H  
ATOM   3503  C   VAL A 225      14.429  -4.837  -5.841  1.00 97.81           C  
ATOM   3504  CB  VAL A 225      12.376  -5.458  -4.449  1.00 97.81           C  
ATOM   3505  HB  VAL A 225      12.142  -6.326  -5.066  1.00 97.81           H  
ATOM   3506  O   VAL A 225      15.468  -4.296  -5.455  1.00 97.81           O  
ATOM   3507  CG1 VAL A 225      13.272  -5.944  -3.306  1.00 97.81           C  
ATOM   3508 HG11 VAL A 225      12.734  -6.677  -2.704  1.00 97.81           H  
ATOM   3509 HG12 VAL A 225      14.171  -6.419  -3.697  1.00 97.81           H  
ATOM   3510 HG13 VAL A 225      13.560  -5.104  -2.674  1.00 97.81           H  
ATOM   3511  CG2 VAL A 225      11.066  -4.945  -3.836  1.00 97.81           C  
ATOM   3512 HG21 VAL A 225      10.352  -4.692  -4.619  1.00 97.81           H  
ATOM   3513 HG22 VAL A 225      11.264  -4.061  -3.230  1.00 97.81           H  
ATOM   3514 HG23 VAL A 225      10.623  -5.717  -3.206  1.00 97.81           H  
ATOM   3515  N   ASN A 226      14.419  -5.814  -6.745  1.00 98.30           N  
ATOM   3516  H   ASN A 226      13.523  -6.143  -7.075  1.00 98.30           H  
ATOM   3517  CA  ASN A 226      15.622  -6.418  -7.297  1.00 98.30           C  
ATOM   3518  HA  ASN A 226      16.350  -6.549  -6.497  1.00 98.30           H  
ATOM   3519  C   ASN A 226      16.282  -5.558  -8.370  1.00 98.30           C  
ATOM   3520  CB  ASN A 226      15.290  -7.794  -7.876  1.00 98.30           C  
ATOM   3521  HB2 ASN A 226      14.503  -7.705  -8.626  1.00 98.30           H  
ATOM   3522  HB3 ASN A 226      16.184  -8.188  -8.359  1.00 98.30           H  
ATOM   3523  O   ASN A 226      15.653  -4.707  -9.005  1.00 98.30           O  
ATOM   3524  CG  ASN A 226      14.864  -8.774  -6.812  1.00 98.30           C  
ATOM   3525  ND2 ASN A 226      15.723  -9.163  -5.915  1.00 98.30           N  
ATOM   3526 HD21 ASN A 226      15.473  -9.897  -5.268  1.00 98.30           H  
ATOM   3527 HD22 ASN A 226      16.695  -8.907  -6.015  1.00 98.30           H  
ATOM   3528  OD1 ASN A 226      13.734  -9.208  -6.771  1.00 98.30           O  
ATOM   3529  N   THR A 227      17.550  -5.863  -8.611  1.00 98.52           N  
ATOM   3530  H   THR A 227      17.988  -6.573  -8.041  1.00 98.52           H  
ATOM   3531  CA  THR A 227      18.305  -5.325  -9.738  1.00 98.52           C  
ATOM   3532  HA  THR A 227      17.998  -4.295  -9.917  1.00 98.52           H  
ATOM   3533  C   THR A 227      18.003  -6.141 -10.994  1.00 98.52           C  
ATOM   3534  CB  THR A 227      19.792  -5.305  -9.381  1.00 98.52           C  
ATOM   3535  HB  THR A 227      20.128  -6.303  -9.098  1.00 98.52           H  
ATOM   3536  O   THR A 227      18.279  -7.335 -11.056  1.00 98.52           O  
ATOM   3537  CG2 THR A 227      20.646  -4.772 -10.526  1.00 98.52           C  
ATOM   3538 HG21 THR A 227      21.681  -4.673 -10.201  1.00 98.52           H  
ATOM   3539 HG22 THR A 227      20.606  -5.473 -11.360  1.00 98.52           H  
ATOM   3540 HG23 THR A 227      20.263  -3.804 -10.850  1.00 98.52           H  
ATOM   3541  OG1 THR A 227      19.918  -4.426  -8.286  1.00 98.52           O  
ATOM   3542  HG1 THR A 227      20.735  -4.613  -7.817  1.00 98.52           H  
ATOM   3543  N   PHE A 228      17.443  -5.508 -12.017  1.00 98.59           N  
ATOM   3544  H   PHE A 228      17.268  -4.518 -11.915  1.00 98.59           H  
ATOM   3545  CA  PHE A 228      17.237  -6.091 -13.345  1.00 98.59           C  
ATOM   3546  HA  PHE A 228      17.305  -7.178 -13.297  1.00 98.59           H  
ATOM   3547  C   PHE A 228      18.327  -5.607 -14.303  1.00 98.59           C  
ATOM   3548  CB  PHE A 228      15.828  -5.736 -13.840  1.00 98.59           C  
ATOM   3549  HB2 PHE A 228      15.699  -4.654 -13.799  1.00 98.59           H  
ATOM   3550  HB3 PHE A 228      15.714  -6.038 -14.881  1.00 98.59           H  
ATOM   3551  O   PHE A 228      19.214  -4.840 -13.918  1.00 98.59           O  
ATOM   3552  CG  PHE A 228      14.718  -6.380 -13.041  1.00 98.59           C  
ATOM   3553  CD1 PHE A 228      14.153  -7.594 -13.472  1.00 98.59           C  
ATOM   3554  HD1 PHE A 228      14.506  -8.065 -14.377  1.00 98.59           H  
ATOM   3555  CD2 PHE A 228      14.252  -5.766 -11.863  1.00 98.59           C  
ATOM   3556  HD2 PHE A 228      14.698  -4.844 -11.519  1.00 98.59           H  
ATOM   3557  CE1 PHE A 228      13.120  -8.189 -12.728  1.00 98.59           C  
ATOM   3558  HE1 PHE A 228      12.679  -9.116 -13.066  1.00 98.59           H  
ATOM   3559  CE2 PHE A 228      13.228  -6.368 -11.113  1.00 98.59           C  
ATOM   3560  HE2 PHE A 228      12.891  -5.909 -10.195  1.00 98.59           H  
ATOM   3561  CZ  PHE A 228      12.661  -7.579 -11.546  1.00 98.59           C  
ATOM   3562  HZ  PHE A 228      11.877  -8.045 -10.968  1.00 98.59           H  
ATOM   3563  N   THR A 229      18.265  -6.032 -15.562  1.00 98.42           N  
ATOM   3564  H   THR A 229      17.531  -6.668 -15.841  1.00 98.42           H  
ATOM   3565  CA  THR A 229      19.149  -5.522 -16.614  1.00 98.42           C  
ATOM   3566  HA  THR A 229      19.701  -4.672 -16.213  1.00 98.42           H  
ATOM   3567  C   THR A 229      18.358  -4.981 -17.800  1.00 98.42           C  
ATOM   3568  CB  THR A 229      20.200  -6.558 -17.041  1.00 98.42           C  
ATOM   3569  HB  THR A 229      20.818  -6.125 -17.829  1.00 98.42           H  
ATOM   3570  O   THR A 229      17.246  -5.426 -18.084  1.00 98.42           O  
ATOM   3571  CG2 THR A 229      21.107  -6.956 -15.876  1.00 98.42           C  
ATOM   3572 HG21 THR A 229      20.517  -7.335 -15.042  1.00 98.42           H  
ATOM   3573 HG22 THR A 229      21.672  -6.085 -15.546  1.00 98.42           H  
ATOM   3574 HG23 THR A 229      21.805  -7.736 -16.183  1.00 98.42           H  
ATOM   3575  OG1 THR A 229      19.619  -7.744 -17.524  1.00 98.42           O  
ATOM   3576  HG1 THR A 229      19.976  -8.470 -17.008  1.00 98.42           H  
ATOM   3577  N   LEU A 230      18.934  -4.000 -18.489  1.00 98.11           N  
ATOM   3578  H   LEU A 230      19.834  -3.668 -18.170  1.00 98.11           H  
ATOM   3579  CA  LEU A 230      18.483  -3.512 -19.789  1.00 98.11           C  
ATOM   3580  HA  LEU A 230      17.596  -4.065 -20.098  1.00 98.11           H  
ATOM   3581  C   LEU A 230      19.576  -3.772 -20.825  1.00 98.11           C  
ATOM   3582  CB  LEU A 230      18.139  -2.015 -19.723  1.00 98.11           C  
ATOM   3583  HB2 LEU A 230      17.842  -1.704 -20.724  1.00 98.11           H  
ATOM   3584  HB3 LEU A 230      19.041  -1.465 -19.456  1.00 98.11           H  
ATOM   3585  O   LEU A 230      20.760  -3.687 -20.493  1.00 98.11           O  
ATOM   3586  CG  LEU A 230      17.016  -1.628 -18.751  1.00 98.11           C  
ATOM   3587  HG  LEU A 230      17.326  -1.907 -17.744  1.00 98.11           H  
ATOM   3588  CD1 LEU A 230      16.805  -0.113 -18.781  1.00 98.11           C  
ATOM   3589 HD11 LEU A 230      17.729   0.390 -18.498  1.00 98.11           H  
ATOM   3590 HD12 LEU A 230      16.515   0.204 -19.783  1.00 98.11           H  
ATOM   3591 HD13 LEU A 230      16.022   0.165 -18.076  1.00 98.11           H  
ATOM   3592  CD2 LEU A 230      15.680  -2.301 -19.075  1.00 98.11           C  
ATOM   3593 HD21 LEU A 230      14.912  -1.946 -18.387  1.00 98.11           H  
ATOM   3594 HD22 LEU A 230      15.770  -3.380 -18.956  1.00 98.11           H  
ATOM   3595 HD23 LEU A 230      15.377  -2.078 -20.098  1.00 98.11           H  
ATOM   3596  N   VAL A 231      19.175  -4.093 -22.058  1.00 95.43           N  
ATOM   3597  H   VAL A 231      18.182  -4.151 -22.234  1.00 95.43           H  
ATOM   3598  CA  VAL A 231      20.097  -4.314 -23.182  1.00 95.43           C  
ATOM   3599  HA  VAL A 231      21.097  -4.011 -22.871  1.00 95.43           H  
ATOM   3600  C   VAL A 231      19.701  -3.441 -24.366  1.00 95.43           C  
ATOM   3601  CB  VAL A 231      20.187  -5.798 -23.586  1.00 95.43           C  
ATOM   3602  HB  VAL A 231      19.215  -6.133 -23.949  1.00 95.43           H  
ATOM   3603  O   VAL A 231      18.574  -3.525 -24.873  1.00 95.43           O  
ATOM   3604  CG1 VAL A 231      21.227  -6.009 -24.695  1.00 95.43           C  
ATOM   3605 HG11 VAL A 231      21.307  -7.069 -24.933  1.00 95.43           H  
ATOM   3606 HG12 VAL A 231      22.200  -5.642 -24.366  1.00 95.43           H  
ATOM   3607 HG13 VAL A 231      20.930  -5.479 -25.600  1.00 95.43           H  
ATOM   3608  CG2 VAL A 231      20.595  -6.684 -22.400  1.00 95.43           C  
ATOM   3609 HG21 VAL A 231      19.836  -6.642 -21.619  1.00 95.43           H  
ATOM   3610 HG22 VAL A 231      20.690  -7.719 -22.727  1.00 95.43           H  
ATOM   3611 HG23 VAL A 231      21.547  -6.344 -21.994  1.00 95.43           H  
ATOM   3612  N   ASN A 232      20.638  -2.605 -24.810  1.00 93.39           N  
ATOM   3613  H   ASN A 232      21.540  -2.618 -24.357  1.00 93.39           H  
ATOM   3614  CA  ASN A 232      20.420  -1.658 -25.899  1.00 93.39           C  
ATOM   3615  HA  ASN A 232      19.381  -1.334 -25.850  1.00 93.39           H  
ATOM   3616  C   ASN A 232      20.615  -2.292 -27.289  1.00 93.39           C  
ATOM   3617  CB  ASN A 232      21.281  -0.406 -25.649  1.00 93.39           C  
ATOM   3618  HB2 ASN A 232      21.193  -0.125 -24.600  1.00 93.39           H  
ATOM   3619  HB3 ASN A 232      20.891   0.422 -26.241  1.00 93.39           H  
ATOM   3620  O   ASN A 232      20.900  -3.482 -27.436  1.00 93.39           O  
ATOM   3621  CG  ASN A 232      22.762  -0.540 -25.963  1.00 93.39           C  
ATOM   3622  ND2 ASN A 232      23.506   0.493 -25.660  1.00 93.39           N  
ATOM   3623 HD21 ASN A 232      24.511   0.446 -25.753  1.00 93.39           H  
ATOM   3624 HD22 ASN A 232      23.091   1.294 -25.204  1.00 93.39           H  
ATOM   3625  OD1 ASN A 232      23.220  -1.520 -26.534  1.00 93.39           O  
ATOM   3626  N   ALA A 233      20.463  -1.483 -28.341  1.00 90.26           N  
ATOM   3627  H   ALA A 233      20.239  -0.511 -28.180  1.00 90.26           H  
ATOM   3628  CA  ALA A 233      20.561  -1.960 -29.719  1.00 90.26           C  
ATOM   3629  HA  ALA A 233      19.925  -2.842 -29.792  1.00 90.26           H  
ATOM   3630  C   ALA A 233      21.976  -2.406 -30.143  1.00 90.26           C  
ATOM   3631  CB  ALA A 233      20.002  -0.878 -30.649  1.00 90.26           C  
ATOM   3632  HB1 ALA A 233      20.620   0.018 -30.593  1.00 90.26           H  
ATOM   3633  HB2 ALA A 233      19.995  -1.246 -31.676  1.00 90.26           H  
ATOM   3634  HB3 ALA A 233      18.981  -0.629 -30.358  1.00 90.26           H  
ATOM   3635  O   ALA A 233      22.110  -3.142 -31.123  1.00 90.26           O  
ATOM   3636  N   ALA A 234      23.015  -1.979 -29.418  1.00 90.64           N  
ATOM   3637  H   ALA A 234      22.834  -1.441 -28.582  1.00 90.64           H  
ATOM   3638  CA  ALA A 234      24.401  -2.401 -29.612  1.00 90.64           C  
ATOM   3639  HA  ALA A 234      24.558  -2.616 -30.669  1.00 90.64           H  
ATOM   3640  C   ALA A 234      24.747  -3.694 -28.846  1.00 90.64           C  
ATOM   3641  CB  ALA A 234      25.320  -1.233 -29.230  1.00 90.64           C  
ATOM   3642  HB1 ALA A 234      26.360  -1.509 -29.405  1.00 90.64           H  
ATOM   3643  HB2 ALA A 234      25.205  -0.988 -28.174  1.00 90.64           H  
ATOM   3644  HB3 ALA A 234      25.081  -0.353 -29.827  1.00 90.64           H  
ATOM   3645  O   ALA A 234      25.841  -4.227 -29.020  1.00 90.64           O  
ATOM   3646  N   GLY A 235      23.819  -4.224 -28.041  1.00 90.45           N  
ATOM   3647  H   GLY A 235      22.950  -3.725 -27.911  1.00 90.45           H  
ATOM   3648  CA  GLY A 235      24.052  -5.392 -27.191  1.00 90.45           C  
ATOM   3649  HA2 GLY A 235      23.090  -5.840 -26.941  1.00 90.45           H  
ATOM   3650  HA3 GLY A 235      24.650  -6.127 -27.730  1.00 90.45           H  
ATOM   3651  C   GLY A 235      24.771  -5.064 -25.881  1.00 90.45           C  
ATOM   3652  O   GLY A 235      25.259  -5.976 -25.220  1.00 90.45           O  
ATOM   3653  N   GLU A 236      24.846  -3.789 -25.501  1.00 93.80           N  
ATOM   3654  H   GLU A 236      24.386  -3.082 -26.058  1.00 93.80           H  
ATOM   3655  CA  GLU A 236      25.461  -3.345 -24.250  1.00 93.80           C  
ATOM   3656  HA  GLU A 236      26.314  -3.984 -24.024  1.00 93.80           H  
ATOM   3657  C   GLU A 236      24.450  -3.454 -23.107  1.00 93.80           C  
ATOM   3658  CB  GLU A 236      25.969  -1.902 -24.374  1.00 93.80           C  
ATOM   3659  HB2 GLU A 236      25.100  -1.259 -24.517  1.00 93.80           H  
ATOM   3660  HB3 GLU A 236      26.449  -1.614 -23.439  1.00 93.80           H  
ATOM   3661  O   GLU A 236      23.275  -3.098 -23.265  1.00 93.80           O  
ATOM   3662  CG  GLU A 236      26.970  -1.704 -25.527  1.00 93.80           C  
ATOM   3663  HG2 GLU A 236      26.581  -2.153 -26.441  1.00 93.80           H  
ATOM   3664  HG3 GLU A 236      27.896  -2.221 -25.273  1.00 93.80           H  
ATOM   3665  CD  GLU A 236      27.257  -0.226 -25.829  1.00 93.80           C  
ATOM   3666  OE1 GLU A 236      28.374   0.057 -26.319  1.00 93.80           O  
ATOM   3667  OE2 GLU A 236      26.336   0.605 -25.645  1.00 93.80           O  
ATOM   3668  N   ARG A 237      24.904  -3.951 -21.952  1.00 96.38           N  
ATOM   3669  H   ARG A 237      25.885  -4.178 -21.873  1.00 96.38           H  
ATOM   3670  CA  ARG A 237      24.071  -4.179 -20.771  1.00 96.38           C  
ATOM   3671  HA  ARG A 237      23.029  -4.205 -21.092  1.00 96.38           H  
ATOM   3672  C   ARG A 237      24.206  -3.034 -19.767  1.00 96.38           C  
ATOM   3673  CB  ARG A 237      24.422  -5.560 -20.196  1.00 96.38           C  
ATOM   3674  HB2 ARG A 237      25.473  -5.567 -19.908  1.00 96.38           H  
ATOM   3675  HB3 ARG A 237      24.280  -6.294 -20.988  1.00 96.38           H  
ATOM   3676  O   ARG A 237      25.252  -2.406 -19.625  1.00 96.38           O  
ATOM   3677  CG  ARG A 237      23.577  -5.990 -18.991  1.00 96.38           C  
ATOM   3678  HG2 ARG A 237      22.525  -5.928 -19.272  1.00 96.38           H  
ATOM   3679  HG3 ARG A 237      23.759  -5.328 -18.145  1.00 96.38           H  
ATOM   3680  CD  ARG A 237      23.889  -7.435 -18.576  1.00 96.38           C  
ATOM   3681  HD2 ARG A 237      23.134  -7.746 -17.853  1.00 96.38           H  
ATOM   3682  HD3 ARG A 237      23.793  -8.076 -19.453  1.00 96.38           H  
ATOM   3683  NE  ARG A 237      25.235  -7.594 -17.984  1.00 96.38           N  
ATOM   3684  HE  ARG A 237      25.984  -7.022 -18.346  1.00 96.38           H  
ATOM   3685  NH1 ARG A 237      24.854  -9.444 -16.662  1.00 96.38           N  
ATOM   3686 HH11 ARG A 237      23.914  -9.521 -17.025  1.00 96.38           H  
ATOM   3687 HH12 ARG A 237      25.195 -10.083 -15.958  1.00 96.38           H  
ATOM   3688  NH2 ARG A 237      26.830  -8.435 -16.605  1.00 96.38           N  
ATOM   3689 HH21 ARG A 237      27.113  -8.939 -15.776  1.00 96.38           H  
ATOM   3690 HH22 ARG A 237      27.475  -7.807 -17.062  1.00 96.38           H  
ATOM   3691  CZ  ARG A 237      25.626  -8.484 -17.087  1.00 96.38           C  
ATOM   3692  N   SER A 238      23.134  -2.755 -19.036  1.00 98.21           N  
ATOM   3693  H   SER A 238      22.271  -3.219 -19.280  1.00 98.21           H  
ATOM   3694  CA  SER A 238      23.141  -1.881 -17.857  1.00 98.21           C  
ATOM   3695  HA  SER A 238      24.150  -1.816 -17.449  1.00 98.21           H  
ATOM   3696  C   SER A 238      22.242  -2.456 -16.768  1.00 98.21           C  
ATOM   3697  CB  SER A 238      22.683  -0.471 -18.230  1.00 98.21           C  
ATOM   3698  HB2 SER A 238      22.578   0.129 -17.326  1.00 98.21           H  
ATOM   3699  HB3 SER A 238      21.720  -0.521 -18.739  1.00 98.21           H  
ATOM   3700  O   SER A 238      21.253  -3.122 -17.071  1.00 98.21           O  
ATOM   3701  OG  SER A 238      23.637   0.143 -19.072  1.00 98.21           O  
ATOM   3702  HG  SER A 238      24.087  -0.536 -19.580  1.00 98.21           H  
ATOM   3703  N   PHE A 239      22.570  -2.197 -15.506  1.00 98.74           N  
ATOM   3704  H   PHE A 239      23.355  -1.589 -15.322  1.00 98.74           H  
ATOM   3705  CA  PHE A 239      21.753  -2.587 -14.359  1.00 98.74           C  
ATOM   3706  HA  PHE A 239      21.261  -3.535 -14.577  1.00 98.74           H  
ATOM   3707  C   PHE A 239      20.677  -1.539 -14.089  1.00 98.74           C  
ATOM   3708  CB  PHE A 239      22.644  -2.791 -13.134  1.00 98.74           C  
ATOM   3709  HB2 PHE A 239      22.016  -3.021 -12.273  1.00 98.74           H  
ATOM   3710  HB3 PHE A 239      23.175  -1.864 -12.918  1.00 98.74           H  
ATOM   3711  O   PHE A 239      20.924  -0.340 -14.228  1.00 98.74           O  
ATOM   3712  CG  PHE A 239      23.640  -3.913 -13.300  1.00 98.74           C  
ATOM   3713  CD1 PHE A 239      23.214  -5.247 -13.157  1.00 98.74           C  
ATOM   3714  HD1 PHE A 239      22.181  -5.464 -12.932  1.00 98.74           H  
ATOM   3715  CD2 PHE A 239      24.982  -3.630 -13.614  1.00 98.74           C  
ATOM   3716  HD2 PHE A 239      25.319  -2.610 -13.727  1.00 98.74           H  
ATOM   3717  CE1 PHE A 239      24.133  -6.299 -13.302  1.00 98.74           C  
ATOM   3718  HE1 PHE A 239      23.824  -7.325 -13.167  1.00 98.74           H  
ATOM   3719  CE2 PHE A 239      25.892  -4.689 -13.773  1.00 98.74           C  
ATOM   3720  HE2 PHE A 239      26.929  -4.499 -14.009  1.00 98.74           H  
ATOM   3721  CZ  PHE A 239      25.472  -6.017 -13.608  1.00 98.74           C  
ATOM   3722  HZ  PHE A 239      26.187  -6.820 -13.704  1.00 98.74           H  
ATOM   3723  N   VAL A 240      19.485  -1.984 -13.689  1.00 98.78           N  
ATOM   3724  H   VAL A 240      19.347  -2.979 -13.589  1.00 98.78           H  
ATOM   3725  CA  VAL A 240      18.334  -1.103 -13.474  1.00 98.78           C  
ATOM   3726  HA  VAL A 240      18.723  -0.100 -13.295  1.00 98.78           H  
ATOM   3727  C   VAL A 240      17.523  -1.490 -12.236  1.00 98.78           C  
ATOM   3728  CB  VAL A 240      17.471  -1.033 -14.753  1.00 98.78           C  
ATOM   3729  HB  VAL A 240      18.130  -0.825 -15.596  1.00 98.78           H  
ATOM   3730  O   VAL A 240      17.285  -2.672 -11.988  1.00 98.78           O  
ATOM   3731  CG1 VAL A 240      16.701  -2.319 -15.059  1.00 98.78           C  
ATOM   3732 HG11 VAL A 240      16.012  -2.540 -14.244  1.00 98.78           H  
ATOM   3733 HG12 VAL A 240      16.104  -2.200 -15.964  1.00 98.78           H  
ATOM   3734 HG13 VAL A 240      17.398  -3.145 -15.199  1.00 98.78           H  
ATOM   3735  CG2 VAL A 240      16.452   0.101 -14.690  1.00 98.78           C  
ATOM   3736 HG21 VAL A 240      15.709  -0.087 -13.915  1.00 98.78           H  
ATOM   3737 HG22 VAL A 240      15.946   0.193 -15.651  1.00 98.78           H  
ATOM   3738 HG23 VAL A 240      16.980   1.031 -14.478  1.00 98.78           H  
ATOM   3739  N   LYS A 241      17.033  -0.489 -11.498  1.00 98.74           N  
ATOM   3740  H   LYS A 241      17.319   0.448 -11.745  1.00 98.74           H  
ATOM   3741  CA  LYS A 241      15.934  -0.631 -10.528  1.00 98.74           C  
ATOM   3742  HA  LYS A 241      15.597  -1.668 -10.523  1.00 98.74           H  
ATOM   3743  C   LYS A 241      14.748   0.227 -10.963  1.00 98.74           C  
ATOM   3744  CB  LYS A 241      16.388  -0.281  -9.097  1.00 98.74           C  
ATOM   3745  HB2 LYS A 241      16.899   0.681  -9.087  1.00 98.74           H  
ATOM   3746  HB3 LYS A 241      15.499  -0.194  -8.472  1.00 98.74           H  
ATOM   3747  O   LYS A 241      14.931   1.365 -11.390  1.00 98.74           O  
ATOM   3748  CG  LYS A 241      17.302  -1.360  -8.492  1.00 98.74           C  
ATOM   3749  HG2 LYS A 241      18.282  -1.320  -8.968  1.00 98.74           H  
ATOM   3750  HG3 LYS A 241      16.864  -2.339  -8.686  1.00 98.74           H  
ATOM   3751  CD  LYS A 241      17.455  -1.195  -6.970  1.00 98.74           C  
ATOM   3752  HD2 LYS A 241      16.462  -1.188  -6.519  1.00 98.74           H  
ATOM   3753  HD3 LYS A 241      17.954  -0.252  -6.748  1.00 98.74           H  
ATOM   3754  CE  LYS A 241      18.264  -2.368  -6.394  1.00 98.74           C  
ATOM   3755  HE2 LYS A 241      17.961  -3.279  -6.909  1.00 98.74           H  
ATOM   3756  HE3 LYS A 241      19.318  -2.213  -6.624  1.00 98.74           H  
ATOM   3757  NZ  LYS A 241      18.062  -2.553  -4.931  1.00 98.74           N  
ATOM   3758  HZ1 LYS A 241      18.647  -3.297  -4.579  1.00 98.74           H  
ATOM   3759  HZ2 LYS A 241      17.109  -2.825  -4.740  1.00 98.74           H  
ATOM   3760  HZ3 LYS A 241      18.293  -1.732  -4.389  1.00 98.74           H  
ATOM   3761  N   PHE A 242      13.534  -0.317 -10.859  1.00 98.66           N  
ATOM   3762  H   PHE A 242      13.471  -1.247 -10.468  1.00 98.66           H  
ATOM   3763  CA  PHE A 242      12.287   0.349 -11.261  1.00 98.66           C  
ATOM   3764  HA  PHE A 242      12.518   1.145 -11.969  1.00 98.66           H  
ATOM   3765  C   PHE A 242      11.567   0.973 -10.063  1.00 98.66           C  
ATOM   3766  CB  PHE A 242      11.357  -0.645 -11.964  1.00 98.66           C  
ATOM   3767  HB2 PHE A 242      11.123  -1.458 -11.277  1.00 98.66           H  
ATOM   3768  HB3 PHE A 242      10.422  -0.134 -12.194  1.00 98.66           H  
ATOM   3769  O   PHE A 242      11.390   0.311  -9.038  1.00 98.66           O  
ATOM   3770  CG  PHE A 242      11.904  -1.222 -13.252  1.00 98.66           C  
ATOM   3771  CD1 PHE A 242      11.837  -0.471 -14.440  1.00 98.66           C  
ATOM   3772  HD1 PHE A 242      11.414   0.523 -14.429  1.00 98.66           H  
ATOM   3773  CD2 PHE A 242      12.468  -2.512 -13.270  1.00 98.66           C  
ATOM   3774  HD2 PHE A 242      12.522  -3.100 -12.366  1.00 98.66           H  
ATOM   3775  CE1 PHE A 242      12.325  -1.010 -15.644  1.00 98.66           C  
ATOM   3776  HE1 PHE A 242      12.272  -0.435 -16.557  1.00 98.66           H  
ATOM   3777  CE2 PHE A 242      12.954  -3.050 -14.474  1.00 98.66           C  
ATOM   3778  HE2 PHE A 242      13.375  -4.044 -14.490  1.00 98.66           H  
ATOM   3779  CZ  PHE A 242      12.882  -2.300 -15.660  1.00 98.66           C  
ATOM   3780  HZ  PHE A 242      13.251  -2.719 -16.585  1.00 98.66           H  
ATOM   3781  N   HIS A 243      11.133   2.225 -10.217  1.00 98.69           N  
ATOM   3782  H   HIS A 243      11.298   2.680 -11.104  1.00 98.69           H  
ATOM   3783  CA  HIS A 243      10.513   3.051  -9.179  1.00 98.69           C  
ATOM   3784  HA  HIS A 243      10.320   2.448  -8.292  1.00 98.69           H  
ATOM   3785  C   HIS A 243       9.177   3.616  -9.679  1.00 98.69           C  
ATOM   3786  CB  HIS A 243      11.463   4.200  -8.781  1.00 98.69           C  
ATOM   3787  HB2 HIS A 243      11.778   4.732  -9.678  1.00 98.69           H  
ATOM   3788  HB3 HIS A 243      10.910   4.903  -8.158  1.00 98.69           H  
ATOM   3789  O   HIS A 243       9.084   4.132 -10.791  1.00 98.69           O  
ATOM   3790  CG  HIS A 243      12.691   3.770  -8.013  1.00 98.69           C  
ATOM   3791  CD2 HIS A 243      13.613   2.832  -8.391  1.00 98.69           C  
ATOM   3792  HD2 HIS A 243      13.626   2.278  -9.318  1.00 98.69           H  
ATOM   3793  ND1 HIS A 243      13.127   4.283  -6.809  1.00 98.69           N  
ATOM   3794  HD1 HIS A 243      12.774   5.097  -6.326  1.00 98.69           H  
ATOM   3795  CE1 HIS A 243      14.250   3.633  -6.457  1.00 98.69           C  
ATOM   3796  HE1 HIS A 243      14.849   3.852  -5.585  1.00 98.69           H  
ATOM   3797  NE2 HIS A 243      14.566   2.720  -7.386  1.00 98.69           N  
ATOM   3798  N   SER A 244       8.148   3.549  -8.839  1.00 98.72           N  
ATOM   3799  H   SER A 244       8.291   3.070  -7.962  1.00 98.72           H  
ATOM   3800  CA  SER A 244       6.831   4.156  -9.048  1.00 98.72           C  
ATOM   3801  HA  SER A 244       6.823   4.713  -9.985  1.00 98.72           H  
ATOM   3802  C   SER A 244       6.534   5.103  -7.891  1.00 98.72           C  
ATOM   3803  CB  SER A 244       5.736   3.087  -9.127  1.00 98.72           C  
ATOM   3804  HB2 SER A 244       5.658   2.567  -8.173  1.00 98.72           H  
ATOM   3805  HB3 SER A 244       4.779   3.560  -9.348  1.00 98.72           H  
ATOM   3806  O   SER A 244       6.454   4.663  -6.745  1.00 98.72           O  
ATOM   3807  OG  SER A 244       6.039   2.150 -10.137  1.00 98.72           O  
ATOM   3808  HG  SER A 244       6.913   1.802  -9.947  1.00 98.72           H  
ATOM   3809  N   THR A 245       6.335   6.389  -8.174  1.00 98.58           N  
ATOM   3810  H   THR A 245       6.416   6.680  -9.138  1.00 98.58           H  
ATOM   3811  CA  THR A 245       6.092   7.420  -7.153  1.00 98.58           C  
ATOM   3812  HA  THR A 245       6.140   6.953  -6.169  1.00 98.58           H  
ATOM   3813  C   THR A 245       4.706   8.035  -7.349  1.00 98.58           C  
ATOM   3814  CB  THR A 245       7.204   8.475  -7.172  1.00 98.58           C  
ATOM   3815  HB  THR A 245       7.291   8.903  -8.170  1.00 98.58           H  
ATOM   3816  O   THR A 245       4.447   8.573  -8.429  1.00 98.58           O  
ATOM   3817  CG2 THR A 245       6.993   9.591  -6.149  1.00 98.58           C  
ATOM   3818 HG21 THR A 245       6.870   9.164  -5.154  1.00 98.58           H  
ATOM   3819 HG22 THR A 245       6.110  10.179  -6.399  1.00 98.58           H  
ATOM   3820 HG23 THR A 245       7.868  10.242  -6.136  1.00 98.58           H  
ATOM   3821  OG1 THR A 245       8.406   7.833  -6.822  1.00 98.58           O  
ATOM   3822  HG1 THR A 245       9.143   8.323  -7.195  1.00 98.58           H  
ATOM   3823  N   PRO A 246       3.801   7.952  -6.353  1.00 98.44           N  
ATOM   3824  CA  PRO A 246       2.415   8.391  -6.496  1.00 98.44           C  
ATOM   3825  HA  PRO A 246       1.952   7.897  -7.350  1.00 98.44           H  
ATOM   3826  C   PRO A 246       2.340   9.908  -6.684  1.00 98.44           C  
ATOM   3827  CB  PRO A 246       1.701   7.950  -5.212  1.00 98.44           C  
ATOM   3828  HB2 PRO A 246       1.311   6.939  -5.331  1.00 98.44           H  
ATOM   3829  HB3 PRO A 246       0.900   8.631  -4.927  1.00 98.44           H  
ATOM   3830  O   PRO A 246       2.985  10.664  -5.962  1.00 98.44           O  
ATOM   3831  CG  PRO A 246       2.827   7.948  -4.181  1.00 98.44           C  
ATOM   3832  HG2 PRO A 246       3.012   8.964  -3.834  1.00 98.44           H  
ATOM   3833  HG3 PRO A 246       2.614   7.291  -3.337  1.00 98.44           H  
ATOM   3834  CD  PRO A 246       4.024   7.469  -4.996  1.00 98.44           C  
ATOM   3835  HD2 PRO A 246       4.048   6.380  -5.012  1.00 98.44           H  
ATOM   3836  HD3 PRO A 246       4.944   7.871  -4.570  1.00 98.44           H  
ATOM   3837  N   VAL A 247       1.507  10.367  -7.618  1.00 98.00           N  
ATOM   3838  H   VAL A 247       1.007   9.696  -8.183  1.00 98.00           H  
ATOM   3839  CA  VAL A 247       1.273  11.806  -7.851  1.00 98.00           C  
ATOM   3840  HA  VAL A 247       2.234  12.313  -7.939  1.00 98.00           H  
ATOM   3841  C   VAL A 247       0.548  12.454  -6.666  1.00 98.00           C  
ATOM   3842  CB  VAL A 247       0.497  12.012  -9.166  1.00 98.00           C  
ATOM   3843  HB  VAL A 247      -0.417  11.418  -9.131  1.00 98.00           H  
ATOM   3844  O   VAL A 247       0.778  13.621  -6.366  1.00 98.00           O  
ATOM   3845  CG1 VAL A 247       0.107  13.474  -9.415  1.00 98.00           C  
ATOM   3846 HG11 VAL A 247      -0.609  13.811  -8.666  1.00 98.00           H  
ATOM   3847 HG12 VAL A 247      -0.359  13.574 -10.396  1.00 98.00           H  
ATOM   3848 HG13 VAL A 247       0.993  14.108  -9.374  1.00 98.00           H  
ATOM   3849  CG2 VAL A 247       1.340  11.550 -10.365  1.00 98.00           C  
ATOM   3850 HG21 VAL A 247       0.786  11.697 -11.292  1.00 98.00           H  
ATOM   3851 HG22 VAL A 247       1.589  10.493 -10.278  1.00 98.00           H  
ATOM   3852 HG23 VAL A 247       2.262  12.130 -10.414  1.00 98.00           H  
ATOM   3853  N   LEU A 248      -0.278  11.684  -5.947  1.00 96.87           N  
ATOM   3854  H   LEU A 248      -0.387  10.720  -6.228  1.00 96.87           H  
ATOM   3855  CA  LEU A 248      -0.949  12.123  -4.715  1.00 96.87           C  
ATOM   3856  HA  LEU A 248      -1.334  13.132  -4.867  1.00 96.87           H  
ATOM   3857  C   LEU A 248      -0.006  12.226  -3.503  1.00 96.87           C  
ATOM   3858  CB  LEU A 248      -2.124  11.176  -4.403  1.00 96.87           C  
ATOM   3859  HB2 LEU A 248      -2.550  11.458  -3.440  1.00 96.87           H  
ATOM   3860  HB3 LEU A 248      -1.732  10.164  -4.303  1.00 96.87           H  
ATOM   3861  O   LEU A 248      -0.452  12.625  -2.432  1.00 96.87           O  
ATOM   3862  CG  LEU A 248      -3.262  11.175  -5.438  1.00 96.87           C  
ATOM   3863  HG  LEU A 248      -2.871  10.868  -6.409  1.00 96.87           H  
ATOM   3864  CD1 LEU A 248      -4.330  10.165  -5.013  1.00 96.87           C  
ATOM   3865 HD11 LEU A 248      -5.107  10.114  -5.775  1.00 96.87           H  
ATOM   3866 HD12 LEU A 248      -4.770  10.471  -4.063  1.00 96.87           H  
ATOM   3867 HD13 LEU A 248      -3.870   9.183  -4.900  1.00 96.87           H  
ATOM   3868  CD2 LEU A 248      -3.932  12.543  -5.581  1.00 96.87           C  
ATOM   3869 HD21 LEU A 248      -4.773  12.476  -6.272  1.00 96.87           H  
ATOM   3870 HD22 LEU A 248      -3.225  13.271  -5.980  1.00 96.87           H  
ATOM   3871 HD23 LEU A 248      -4.294  12.890  -4.613  1.00 96.87           H  
ATOM   3872  N   GLY A 249       1.269  11.869  -3.672  1.00 97.60           N  
ATOM   3873  H   GLY A 249       1.577  11.601  -4.596  1.00 97.60           H  
ATOM   3874  CA  GLY A 249       2.269  11.827  -2.616  1.00 97.60           C  
ATOM   3875  HA2 GLY A 249       3.251  11.856  -3.089  1.00 97.60           H  
ATOM   3876  HA3 GLY A 249       2.177  12.702  -1.973  1.00 97.60           H  
ATOM   3877  C   GLY A 249       2.196  10.582  -1.733  1.00 97.60           C  
ATOM   3878  O   GLY A 249       1.255   9.785  -1.806  1.00 97.60           O  
ATOM   3879  N   VAL A 250       3.236  10.395  -0.922  1.00 98.34           N  
ATOM   3880  H   VAL A 250       3.967  11.092  -0.928  1.00 98.34           H  
ATOM   3881  CA  VAL A 250       3.343   9.294   0.036  1.00 98.34           C  
ATOM   3882  HA  VAL A 250       2.782   8.449  -0.362  1.00 98.34           H  
ATOM   3883  C   VAL A 250       2.712   9.712   1.354  1.00 98.34           C  
ATOM   3884  CB  VAL A 250       4.788   8.810   0.224  1.00 98.34           C  
ATOM   3885  HB  VAL A 250       5.408   9.622   0.604  1.00 98.34           H  
ATOM   3886  O   VAL A 250       3.160  10.654   2.003  1.00 98.34           O  
ATOM   3887  CG1 VAL A 250       4.865   7.613   1.185  1.00 98.34           C  
ATOM   3888 HG11 VAL A 250       5.900   7.284   1.277  1.00 98.34           H  
ATOM   3889 HG12 VAL A 250       4.511   7.902   2.174  1.00 98.34           H  
ATOM   3890 HG13 VAL A 250       4.249   6.792   0.819  1.00 98.34           H  
ATOM   3891  CG2 VAL A 250       5.342   8.324  -1.118  1.00 98.34           C  
ATOM   3892 HG21 VAL A 250       5.301   9.123  -1.858  1.00 98.34           H  
ATOM   3893 HG22 VAL A 250       6.383   8.028  -0.985  1.00 98.34           H  
ATOM   3894 HG23 VAL A 250       4.747   7.484  -1.476  1.00 98.34           H  
ATOM   3895  N   HIS A 251       1.661   8.997   1.745  1.00 98.02           N  
ATOM   3896  H   HIS A 251       1.376   8.210   1.179  1.00 98.02           H  
ATOM   3897  CA  HIS A 251       0.909   9.284   2.957  1.00 98.02           C  
ATOM   3898  HA  HIS A 251       1.523   9.887   3.626  1.00 98.02           H  
ATOM   3899  C   HIS A 251       0.539   8.005   3.696  1.00 98.02           C  
ATOM   3900  CB  HIS A 251      -0.355  10.074   2.612  1.00 98.02           C  
ATOM   3901  HB2 HIS A 251      -0.945   9.508   1.890  1.00 98.02           H  
ATOM   3902  HB3 HIS A 251      -0.959  10.180   3.513  1.00 98.02           H  
ATOM   3903  O   HIS A 251       0.114   7.014   3.096  1.00 98.02           O  
ATOM   3904  CG  HIS A 251      -0.088  11.450   2.064  1.00 98.02           C  
ATOM   3905  CD2 HIS A 251      -0.356  11.892   0.798  1.00 98.02           C  
ATOM   3906  HD2 HIS A 251      -0.774  11.309  -0.010  1.00 98.02           H  
ATOM   3907  ND1 HIS A 251       0.480  12.500   2.749  1.00 98.02           N  
ATOM   3908  HD1 HIS A 251       0.948  12.444   3.642  1.00 98.02           H  
ATOM   3909  CE1 HIS A 251       0.517  13.562   1.931  1.00 98.02           C  
ATOM   3910  HE1 HIS A 251       0.940  14.525   2.179  1.00 98.02           H  
ATOM   3911  NE2 HIS A 251      -0.030  13.250   0.748  1.00 98.02           N  
ATOM   3912  N   SER A 252       0.605   8.082   5.019  1.00 98.26           N  
ATOM   3913  H   SER A 252       0.993   8.916   5.435  1.00 98.26           H  
ATOM   3914  CA  SER A 252       0.354   6.962   5.923  1.00 98.26           C  
ATOM   3915  HA  SER A 252       0.027   6.090   5.357  1.00 98.26           H  
ATOM   3916  C   SER A 252      -0.754   7.297   6.923  1.00 98.26           C  
ATOM   3917  CB  SER A 252       1.663   6.558   6.598  1.00 98.26           C  
ATOM   3918  HB2 SER A 252       1.975   7.347   7.283  1.00 98.26           H  
ATOM   3919  HB3 SER A 252       1.520   5.635   7.160  1.00 98.26           H  
ATOM   3920  O   SER A 252      -1.120   8.467   7.097  1.00 98.26           O  
ATOM   3921  OG  SER A 252       2.660   6.367   5.601  1.00 98.26           O  
ATOM   3922  HG  SER A 252       3.313   7.064   5.695  1.00 98.26           H  
ATOM   3923  N   LEU A 253      -1.331   6.259   7.522  1.00 98.38           N  
ATOM   3924  H   LEU A 253      -0.944   5.345   7.337  1.00 98.38           H  
ATOM   3925  CA  LEU A 253      -2.174   6.369   8.713  1.00 98.38           C  
ATOM   3926  HA  LEU A 253      -2.862   7.209   8.614  1.00 98.38           H  
ATOM   3927  C   LEU A 253      -1.285   6.623   9.938  1.00 98.38           C  
ATOM   3928  CB  LEU A 253      -2.971   5.062   8.897  1.00 98.38           C  
ATOM   3929  HB2 LEU A 253      -3.569   5.132   9.806  1.00 98.38           H  
ATOM   3930  HB3 LEU A 253      -2.253   4.254   9.035  1.00 98.38           H  
ATOM   3931  O   LEU A 253      -0.089   6.345   9.900  1.00 98.38           O  
ATOM   3932  CG  LEU A 253      -3.892   4.696   7.723  1.00 98.38           C  
ATOM   3933  HG  LEU A 253      -3.311   4.707   6.801  1.00 98.38           H  
ATOM   3934  CD1 LEU A 253      -4.445   3.285   7.891  1.00 98.38           C  
ATOM   3935 HD11 LEU A 253      -3.618   2.576   7.926  1.00 98.38           H  
ATOM   3936 HD12 LEU A 253      -5.085   3.032   7.046  1.00 98.38           H  
ATOM   3937 HD13 LEU A 253      -5.011   3.224   8.821  1.00 98.38           H  
ATOM   3938  CD2 LEU A 253      -5.072   5.662   7.593  1.00 98.38           C  
ATOM   3939 HD21 LEU A 253      -5.654   5.652   8.514  1.00 98.38           H  
ATOM   3940 HD22 LEU A 253      -5.717   5.346   6.773  1.00 98.38           H  
ATOM   3941 HD23 LEU A 253      -4.710   6.675   7.418  1.00 98.38           H  
ATOM   3942  N   VAL A 254      -1.877   7.095  11.035  1.00 97.92           N  
ATOM   3943  H   VAL A 254      -2.870   7.277  11.006  1.00 97.92           H  
ATOM   3944  CA  VAL A 254      -1.238   6.987  12.360  1.00 97.92           C  
ATOM   3945  HA  VAL A 254      -0.156   6.985  12.230  1.00 97.92           H  
ATOM   3946  C   VAL A 254      -1.603   5.649  13.006  1.00 97.92           C  
ATOM   3947  CB  VAL A 254      -1.558   8.181  13.273  1.00 97.92           C  
ATOM   3948  HB  VAL A 254      -1.047   8.025  14.222  1.00 97.92           H  
ATOM   3949  O   VAL A 254      -2.592   5.021  12.623  1.00 97.92           O  
ATOM   3950  CG1 VAL A 254      -1.034   9.489  12.669  1.00 97.92           C  
ATOM   3951 HG11 VAL A 254       0.037   9.399  12.483  1.00 97.92           H  
ATOM   3952 HG12 VAL A 254      -1.183  10.303  13.378  1.00 97.92           H  
ATOM   3953 HG13 VAL A 254      -1.547   9.720  11.736  1.00 97.92           H  
ATOM   3954  CG2 VAL A 254      -3.055   8.325  13.565  1.00 97.92           C  
ATOM   3955 HG21 VAL A 254      -3.608   8.557  12.655  1.00 97.92           H  
ATOM   3956 HG22 VAL A 254      -3.445   7.408  14.007  1.00 97.92           H  
ATOM   3957 HG23 VAL A 254      -3.187   9.131  14.287  1.00 97.92           H  
ATOM   3958  N   TRP A 255      -0.819   5.190  13.984  1.00 97.21           N  
ATOM   3959  H   TRP A 255      -0.018   5.737  14.266  1.00 97.21           H  
ATOM   3960  CA  TRP A 255      -0.944   3.816  14.485  1.00 97.21           C  
ATOM   3961  HA  TRP A 255      -0.814   3.155  13.627  1.00 97.21           H  
ATOM   3962  C   TRP A 255      -2.327   3.478  15.065  1.00 97.21           C  
ATOM   3963  CB  TRP A 255       0.171   3.524  15.493  1.00 97.21           C  
ATOM   3964  HB2 TRP A 255       0.097   4.232  16.318  1.00 97.21           H  
ATOM   3965  HB3 TRP A 255       1.135   3.677  15.007  1.00 97.21           H  
ATOM   3966  O   TRP A 255      -2.940   2.495  14.649  1.00 97.21           O  
ATOM   3967  CG  TRP A 255       0.144   2.133  16.048  1.00 97.21           C  
ATOM   3968  CD1 TRP A 255       0.220   1.805  17.360  1.00 97.21           C  
ATOM   3969  HD1 TRP A 255       0.326   2.509  18.172  1.00 97.21           H  
ATOM   3970  CD2 TRP A 255       0.010   0.868  15.325  1.00 97.21           C  
ATOM   3971  CE2 TRP A 255       0.012  -0.190  16.279  1.00 97.21           C  
ATOM   3972  CE3 TRP A 255      -0.112   0.499  13.963  1.00 97.21           C  
ATOM   3973  HE3 TRP A 255      -0.114   1.261  13.197  1.00 97.21           H  
ATOM   3974  NE1 TRP A 255       0.166   0.432  17.497  1.00 97.21           N  
ATOM   3975  HE1 TRP A 255       0.260  -0.056  18.376  1.00 97.21           H  
ATOM   3976  CH2 TRP A 255      -0.254  -1.864  14.549  1.00 97.21           C  
ATOM   3977  HH2 TRP A 255      -0.349  -2.900  14.260  1.00 97.21           H  
ATOM   3978  CZ2 TRP A 255      -0.114  -1.531  15.903  1.00 97.21           C  
ATOM   3979  HZ2 TRP A 255      -0.111  -2.307  16.655  1.00 97.21           H  
ATOM   3980  CZ3 TRP A 255      -0.258  -0.847  13.581  1.00 97.21           C  
ATOM   3981  HZ3 TRP A 255      -0.379  -1.102  12.538  1.00 97.21           H  
ATOM   3982  N   ASP A 256      -2.859   4.323  15.956  1.00 97.51           N  
ATOM   3983  H   ASP A 256      -2.303   5.101  16.279  1.00 97.51           H  
ATOM   3984  CA  ASP A 256      -4.192   4.119  16.546  1.00 97.51           C  
ATOM   3985  HA  ASP A 256      -4.214   3.156  17.057  1.00 97.51           H  
ATOM   3986  C   ASP A 256      -5.302   4.102  15.477  1.00 97.51           C  
ATOM   3987  CB  ASP A 256      -4.455   5.216  17.590  1.00 97.51           C  
ATOM   3988  HB2 ASP A 256      -4.410   6.192  17.106  1.00 97.51           H  
ATOM   3989  HB3 ASP A 256      -3.675   5.179  18.351  1.00 97.51           H  
ATOM   3990  O   ASP A 256      -6.231   3.295  15.535  1.00 97.51           O  
ATOM   3991  CG  ASP A 256      -5.821   5.041  18.265  1.00 97.51           C  
ATOM   3992  OD1 ASP A 256      -6.747   5.824  17.940  1.00 97.51           O  
ATOM   3993  OD2 ASP A 256      -5.977   4.113  19.080  1.00 97.51           O  
ATOM   3994  N   GLU A 257      -5.175   4.939  14.443  1.00 98.03           N  
ATOM   3995  H   GLU A 257      -4.344   5.510  14.396  1.00 98.03           H  
ATOM   3996  CA  GLU A 257      -6.104   4.964  13.311  1.00 98.03           C  
ATOM   3997  HA  GLU A 257      -7.117   5.088  13.694  1.00 98.03           H  
ATOM   3998  C   GLU A 257      -6.066   3.644  12.530  1.00 98.03           C  
ATOM   3999  CB  GLU A 257      -5.771   6.162  12.404  1.00 98.03           C  
ATOM   4000  HB2 GLU A 257      -5.752   7.069  13.007  1.00 98.03           H  
ATOM   4001  HB3 GLU A 257      -4.781   6.023  11.969  1.00 98.03           H  
ATOM   4002  O   GLU A 257      -7.118   3.077  12.234  1.00 98.03           O  
ATOM   4003  CG  GLU A 257      -6.776   6.355  11.262  1.00 98.03           C  
ATOM   4004  HG2 GLU A 257      -6.781   5.464  10.634  1.00 98.03           H  
ATOM   4005  HG3 GLU A 257      -7.773   6.473  11.688  1.00 98.03           H  
ATOM   4006  CD  GLU A 257      -6.453   7.575  10.382  1.00 98.03           C  
ATOM   4007  OE1 GLU A 257      -7.381   8.068   9.701  1.00 98.03           O  
ATOM   4008  OE2 GLU A 257      -5.297   8.063  10.341  1.00 98.03           O  
ATOM   4009  N   ALA A 258      -4.871   3.127  12.231  1.00 98.22           N  
ATOM   4010  H   ALA A 258      -4.047   3.623  12.541  1.00 98.22           H  
ATOM   4011  CA  ALA A 258      -4.690   1.867  11.513  1.00 98.22           C  
ATOM   4012  HA  ALA A 258      -5.230   1.927  10.567  1.00 98.22           H  
ATOM   4013  C   ALA A 258      -5.267   0.666  12.282  1.00 98.22           C  
ATOM   4014  CB  ALA A 258      -3.196   1.691  11.212  1.00 98.22           C  
ATOM   4015  HB1 ALA A 258      -2.638   1.572  12.141  1.00 98.22           H  
ATOM   4016  HB2 ALA A 258      -2.817   2.563  10.681  1.00 98.22           H  
ATOM   4017  HB3 ALA A 258      -3.046   0.805  10.595  1.00 98.22           H  
ATOM   4018  O   ALA A 258      -5.976  -0.157  11.688  1.00 98.22           O  
ATOM   4019  N   LEU A 259      -5.019   0.609  13.598  1.00 96.70           N  
ATOM   4020  H   LEU A 259      -4.415   1.317  13.991  1.00 96.70           H  
ATOM   4021  CA  LEU A 259      -5.559  -0.406  14.506  1.00 96.70           C  
ATOM   4022  HA  LEU A 259      -5.270  -1.396  14.154  1.00 96.70           H  
ATOM   4023  C   LEU A 259      -7.089  -0.380  14.547  1.00 96.70           C  
ATOM   4024  CB  LEU A 259      -5.006  -0.167  15.925  1.00 96.70           C  
ATOM   4025  HB2 LEU A 259      -5.662  -0.668  16.637  1.00 96.70           H  
ATOM   4026  HB3 LEU A 259      -5.048   0.899  16.147  1.00 96.70           H  
ATOM   4027  O   LEU A 259      -7.741  -1.408  14.354  1.00 96.70           O  
ATOM   4028  CG  LEU A 259      -3.576  -0.670  16.178  1.00 96.70           C  
ATOM   4029  HG  LEU A 259      -2.886  -0.211  15.469  1.00 96.70           H  
ATOM   4030  CD1 LEU A 259      -3.180  -0.276  17.602  1.00 96.70           C  
ATOM   4031 HD11 LEU A 259      -3.931  -0.618  18.314  1.00 96.70           H  
ATOM   4032 HD12 LEU A 259      -2.226  -0.734  17.864  1.00 96.70           H  
ATOM   4033 HD13 LEU A 259      -3.082   0.807  17.666  1.00 96.70           H  
ATOM   4034  CD2 LEU A 259      -3.500  -2.195  16.052  1.00 96.70           C  
ATOM   4035 HD21 LEU A 259      -3.592  -2.492  15.007  1.00 96.70           H  
ATOM   4036 HD22 LEU A 259      -2.538  -2.553  16.418  1.00 96.70           H  
ATOM   4037 HD23 LEU A 259      -4.286  -2.663  16.644  1.00 96.70           H  
ATOM   4038  N   LYS A 260      -7.685   0.799  14.755  1.00 97.84           N  
ATOM   4039  H   LYS A 260      -7.102   1.605  14.929  1.00 97.84           H  
ATOM   4040  CA  LYS A 260      -9.144   0.941  14.817  1.00 97.84           C  
ATOM   4041  HA  LYS A 260      -9.537   0.196  15.508  1.00 97.84           H  
ATOM   4042  C   LYS A 260      -9.802   0.660  13.466  1.00 97.84           C  
ATOM   4043  CB  LYS A 260      -9.499   2.335  15.342  1.00 97.84           C  
ATOM   4044  HB2 LYS A 260      -8.945   3.082  14.773  1.00 97.84           H  
ATOM   4045  HB3 LYS A 260     -10.564   2.506  15.190  1.00 97.84           H  
ATOM   4046  O   LYS A 260     -10.835  -0.011  13.434  1.00 97.84           O  
ATOM   4047  CG  LYS A 260      -9.195   2.496  16.842  1.00 97.84           C  
ATOM   4048  HG2 LYS A 260      -9.832   1.823  17.416  1.00 97.84           H  
ATOM   4049  HG3 LYS A 260      -8.151   2.261  17.049  1.00 97.84           H  
ATOM   4050  CD  LYS A 260      -9.477   3.943  17.248  1.00 97.84           C  
ATOM   4051  HD2 LYS A 260     -10.507   4.183  16.982  1.00 97.84           H  
ATOM   4052  HD3 LYS A 260      -8.807   4.591  16.683  1.00 97.84           H  
ATOM   4053  CE  LYS A 260      -9.279   4.207  18.745  1.00 97.84           C  
ATOM   4054  HE2 LYS A 260      -8.308   3.815  19.050  1.00 97.84           H  
ATOM   4055  HE3 LYS A 260     -10.061   3.706  19.315  1.00 97.84           H  
ATOM   4056  NZ  LYS A 260      -9.303   5.663  18.999  1.00 97.84           N  
ATOM   4057  HZ1 LYS A 260      -9.376   5.905  19.976  1.00 97.84           H  
ATOM   4058  HZ2 LYS A 260      -8.409   6.020  18.691  1.00 97.84           H  
ATOM   4059  HZ3 LYS A 260     -10.046   6.108  18.478  1.00 97.84           H  
ATOM   4060  N   LEU A 261      -9.208   1.106  12.354  1.00 97.54           N  
ATOM   4061  H   LEU A 261      -8.371   1.663  12.446  1.00 97.54           H  
ATOM   4062  CA  LEU A 261      -9.704   0.796  11.007  1.00 97.54           C  
ATOM   4063  HA  LEU A 261     -10.736   1.140  10.930  1.00 97.54           H  
ATOM   4064  C   LEU A 261      -9.742  -0.705  10.739  1.00 97.54           C  
ATOM   4065  CB  LEU A 261      -8.851   1.476   9.921  1.00 97.54           C  
ATOM   4066  HB2 LEU A 261      -8.994   0.942   8.982  1.00 97.54           H  
ATOM   4067  HB3 LEU A 261      -7.797   1.393  10.189  1.00 97.54           H  
ATOM   4068  O   LEU A 261     -10.723  -1.174  10.169  1.00 97.54           O  
ATOM   4069  CG  LEU A 261      -9.205   2.947   9.674  1.00 97.54           C  
ATOM   4070  HG  LEU A 261      -9.116   3.480  10.621  1.00 97.54           H  
ATOM   4071  CD1 LEU A 261      -8.227   3.577   8.688  1.00 97.54           C  
ATOM   4072 HD11 LEU A 261      -8.276   3.066   7.726  1.00 97.54           H  
ATOM   4073 HD12 LEU A 261      -8.465   4.632   8.555  1.00 97.54           H  
ATOM   4074 HD13 LEU A 261      -7.219   3.503   9.096  1.00 97.54           H  
ATOM   4075  CD2 LEU A 261     -10.620   3.102   9.099  1.00 97.54           C  
ATOM   4076 HD21 LEU A 261     -11.369   2.867   9.855  1.00 97.54           H  
ATOM   4077 HD22 LEU A 261     -10.747   2.438   8.244  1.00 97.54           H  
ATOM   4078 HD23 LEU A 261     -10.773   4.131   8.774  1.00 97.54           H  
ATOM   4079  N   ALA A 262      -8.746  -1.465  11.201  1.00 96.86           N  
ATOM   4080  H   ALA A 262      -7.968  -1.026  11.673  1.00 96.86           H  
ATOM   4081  CA  ALA A 262      -8.694  -2.907  10.970  1.00 96.86           C  
ATOM   4082  HA  ALA A 262      -8.678  -3.074   9.893  1.00 96.86           H  
ATOM   4083  C   ALA A 262      -9.928  -3.638  11.530  1.00 96.86           C  
ATOM   4084  CB  ALA A 262      -7.395  -3.458  11.573  1.00 96.86           C  
ATOM   4085  HB1 ALA A 262      -7.321  -4.526  11.369  1.00 96.86           H  
ATOM   4086  HB2 ALA A 262      -7.388  -3.312  12.653  1.00 96.86           H  
ATOM   4087  HB3 ALA A 262      -6.531  -2.954  11.141  1.00 96.86           H  
ATOM   4088  O   ALA A 262     -10.381  -4.616  10.937  1.00 96.86           O  
ATOM   4089  N   GLY A 263     -10.494  -3.146  12.640  1.00 96.02           N  
ATOM   4090  H   GLY A 263     -10.042  -2.359  13.084  1.00 96.02           H  
ATOM   4091  CA  GLY A 263     -11.732  -3.670  13.223  1.00 96.02           C  
ATOM   4092  HA2 GLY A 263     -11.697  -3.509  14.301  1.00 96.02           H  
ATOM   4093  HA3 GLY A 263     -11.796  -4.743  13.044  1.00 96.02           H  
ATOM   4094  C   GLY A 263     -13.016  -3.019  12.695  1.00 96.02           C  
ATOM   4095  O   GLY A 263     -14.062  -3.664  12.669  1.00 96.02           O  
ATOM   4096  N   GLN A 264     -12.969  -1.747  12.290  1.00 96.63           N  
ATOM   4097  H   GLN A 264     -12.082  -1.267  12.339  1.00 96.63           H  
ATOM   4098  CA  GLN A 264     -14.154  -0.991  11.864  1.00 96.63           C  
ATOM   4099  HA  GLN A 264     -15.022  -1.345  12.421  1.00 96.63           H  
ATOM   4100  C   GLN A 264     -14.488  -1.171  10.375  1.00 96.63           C  
ATOM   4101  CB  GLN A 264     -13.946   0.492  12.192  1.00 96.63           C  
ATOM   4102  HB2 GLN A 264     -14.761   1.066  11.752  1.00 96.63           H  
ATOM   4103  HB3 GLN A 264     -13.011   0.820  11.736  1.00 96.63           H  
ATOM   4104  O   GLN A 264     -15.664  -1.191  10.016  1.00 96.63           O  
ATOM   4105  CG  GLN A 264     -13.920   0.787  13.705  1.00 96.63           C  
ATOM   4106  HG2 GLN A 264     -13.230   0.113  14.213  1.00 96.63           H  
ATOM   4107  HG3 GLN A 264     -14.914   0.617  14.118  1.00 96.63           H  
ATOM   4108  CD  GLN A 264     -13.498   2.221  14.004  1.00 96.63           C  
ATOM   4109  NE2 GLN A 264     -13.431   2.641  15.247  1.00 96.63           N  
ATOM   4110 HE21 GLN A 264     -13.472   1.981  16.011  1.00 96.63           H  
ATOM   4111 HE22 GLN A 264     -13.081   3.578  15.384  1.00 96.63           H  
ATOM   4112  OE1 GLN A 264     -13.268   3.020  13.121  1.00 96.63           O  
ATOM   4113  N   ASP A 265     -13.473  -1.294   9.518  1.00 96.82           N  
ATOM   4114  H   ASP A 265     -12.532  -1.261   9.884  1.00 96.82           H  
ATOM   4115  CA  ASP A 265     -13.599  -1.616   8.095  1.00 96.82           C  
ATOM   4116  HA  ASP A 265     -14.488  -2.231   7.957  1.00 96.82           H  
ATOM   4117  C   ASP A 265     -12.364  -2.405   7.610  1.00 96.82           C  
ATOM   4118  CB  ASP A 265     -13.818  -0.343   7.259  1.00 96.82           C  
ATOM   4119  HB2 ASP A 265     -12.956   0.319   7.339  1.00 96.82           H  
ATOM   4120  HB3 ASP A 265     -14.694   0.174   7.651  1.00 96.82           H  
ATOM   4121  O   ASP A 265     -11.406  -1.820   7.097  1.00 96.82           O  
ATOM   4122  CG  ASP A 265     -14.112  -0.649   5.786  1.00 96.82           C  
ATOM   4123  OD1 ASP A 265     -14.292  -1.837   5.420  1.00 96.82           O  
ATOM   4124  OD2 ASP A 265     -14.288   0.306   5.001  1.00 96.82           O  
ATOM   4125  N   PRO A 266     -12.359  -3.747   7.728  1.00 97.34           N  
ATOM   4126  CA  PRO A 266     -11.219  -4.565   7.303  1.00 97.34           C  
ATOM   4127  HA  PRO A 266     -10.324  -4.231   7.827  1.00 97.34           H  
ATOM   4128  C   PRO A 266     -10.944  -4.490   5.788  1.00 97.34           C  
ATOM   4129  CB  PRO A 266     -11.564  -5.989   7.756  1.00 97.34           C  
ATOM   4130  HB2 PRO A 266     -11.173  -6.748   7.078  1.00 97.34           H  
ATOM   4131  HB3 PRO A 266     -11.177  -6.150   8.762  1.00 97.34           H  
ATOM   4132  O   PRO A 266      -9.859  -4.867   5.341  1.00 97.34           O  
ATOM   4133  CG  PRO A 266     -13.092  -5.999   7.795  1.00 97.34           C  
ATOM   4134  HG2 PRO A 266     -13.484  -6.161   6.791  1.00 97.34           H  
ATOM   4135  HG3 PRO A 266     -13.476  -6.751   8.485  1.00 97.34           H  
ATOM   4136  CD  PRO A 266     -13.428  -4.584   8.254  1.00 97.34           C  
ATOM   4137  HD2 PRO A 266     -14.404  -4.300   7.861  1.00 97.34           H  
ATOM   4138  HD3 PRO A 266     -13.425  -4.533   9.343  1.00 97.34           H  
ATOM   4139  N   ASP A 267     -11.894  -3.993   4.989  1.00 97.71           N  
ATOM   4140  H   ASP A 267     -12.726  -3.635   5.436  1.00 97.71           H  
ATOM   4141  CA  ASP A 267     -11.824  -3.816   3.532  1.00 97.71           C  
ATOM   4142  HA  ASP A 267     -11.022  -4.432   3.126  1.00 97.71           H  
ATOM   4143  C   ASP A 267     -11.483  -2.369   3.119  1.00 97.71           C  
ATOM   4144  CB  ASP A 267     -13.153  -4.276   2.907  1.00 97.71           C  
ATOM   4145  HB2 ASP A 267     -13.950  -3.659   3.322  1.00 97.71           H  
ATOM   4146  HB3 ASP A 267     -13.136  -4.092   1.832  1.00 97.71           H  
ATOM   4147  O   ASP A 267     -11.784  -1.937   2.004  1.00 97.71           O  
ATOM   4148  CG  ASP A 267     -13.500  -5.752   3.128  1.00 97.71           C  
ATOM   4149  OD1 ASP A 267     -12.747  -6.630   2.638  1.00 97.71           O  
ATOM   4150  OD2 ASP A 267     -14.564  -6.007   3.721  1.00 97.71           O  
ATOM   4151  N   PHE A 268     -10.878  -1.586   4.012  1.00 97.99           N  
ATOM   4152  H   PHE A 268     -10.771  -1.938   4.952  1.00 97.99           H  
ATOM   4153  CA  PHE A 268     -10.686  -0.154   3.805  1.00 97.99           C  
ATOM   4154  HA  PHE A 268     -11.668   0.317   3.757  1.00 97.99           H  
ATOM   4155  C   PHE A 268      -9.930   0.214   2.514  1.00 97.99           C  
ATOM   4156  CB  PHE A 268      -9.951   0.385   5.026  1.00 97.99           C  
ATOM   4157  HB2 PHE A 268      -8.983  -0.109   5.113  1.00 97.99           H  
ATOM   4158  HB3 PHE A 268     -10.525   0.151   5.922  1.00 97.99           H  
ATOM   4159  O   PHE A 268     -10.406   1.039   1.732  1.00 97.99           O  
ATOM   4160  CG  PHE A 268      -9.752   1.874   5.001  1.00 97.99           C  
ATOM   4161  CD1 PHE A 268      -8.496   2.422   4.688  1.00 97.99           C  
ATOM   4162  HD1 PHE A 268      -7.669   1.772   4.444  1.00 97.99           H  
ATOM   4163  CD2 PHE A 268     -10.819   2.705   5.367  1.00 97.99           C  
ATOM   4164  HD2 PHE A 268     -11.778   2.276   5.619  1.00 97.99           H  
ATOM   4165  CE1 PHE A 268      -8.292   3.807   4.771  1.00 97.99           C  
ATOM   4166  HE1 PHE A 268      -7.309   4.215   4.586  1.00 97.99           H  
ATOM   4167  CE2 PHE A 268     -10.597   4.077   5.504  1.00 97.99           C  
ATOM   4168  HE2 PHE A 268     -11.404   4.696   5.869  1.00 97.99           H  
ATOM   4169  CZ  PHE A 268      -9.337   4.634   5.210  1.00 97.99           C  
ATOM   4170  HZ  PHE A 268      -9.154   5.686   5.372  1.00 97.99           H  
ATOM   4171  N   HIS A 269      -8.759  -0.384   2.253  1.00 98.33           N  
ATOM   4172  H   HIS A 269      -8.445  -1.120   2.869  1.00 98.33           H  
ATOM   4173  CA  HIS A 269      -7.918   0.021   1.116  1.00 98.33           C  
ATOM   4174  HA  HIS A 269      -7.861   1.110   1.103  1.00 98.33           H  
ATOM   4175  C   HIS A 269      -8.501  -0.382  -0.238  1.00 98.33           C  
ATOM   4176  CB  HIS A 269      -6.496  -0.539   1.243  1.00 98.33           C  
ATOM   4177  HB2 HIS A 269      -5.970  -0.315   0.315  1.00 98.33           H  
ATOM   4178  HB3 HIS A 269      -6.532  -1.623   1.351  1.00 98.33           H  
ATOM   4179  O   HIS A 269      -8.390   0.378  -1.202  1.00 98.33           O  
ATOM   4180  CG  HIS A 269      -5.671   0.074   2.338  1.00 98.33           C  
ATOM   4181  CD2 HIS A 269      -5.697   1.387   2.716  1.00 98.33           C  
ATOM   4182  HD2 HIS A 269      -6.336   2.162   2.321  1.00 98.33           H  
ATOM   4183  ND1 HIS A 269      -4.689  -0.546   3.080  1.00 98.33           N  
ATOM   4184  HD1 HIS A 269      -4.553  -1.541   3.184  1.00 98.33           H  
ATOM   4185  CE1 HIS A 269      -4.143   0.378   3.890  1.00 98.33           C  
ATOM   4186  HE1 HIS A 269      -3.386   0.200   4.639  1.00 98.33           H  
ATOM   4187  NE2 HIS A 269      -4.742   1.558   3.705  1.00 98.33           N  
ATOM   4188  N   ARG A 270      -9.133  -1.559  -0.334  1.00 97.07           N  
ATOM   4189  H   ARG A 270      -9.169  -2.155   0.481  1.00 97.07           H  
ATOM   4190  CA  ARG A 270      -9.802  -1.966  -1.580  1.00 97.07           C  
ATOM   4191  HA  ARG A 270      -9.113  -1.784  -2.405  1.00 97.07           H  
ATOM   4192  C   ARG A 270     -11.012  -1.092  -1.894  1.00 97.07           C  
ATOM   4193  CB  ARG A 270     -10.156  -3.457  -1.565  1.00 97.07           C  
ATOM   4194  HB2 ARG A 270     -10.507  -3.754  -2.554  1.00 97.07           H  
ATOM   4195  HB3 ARG A 270      -9.250  -4.019  -1.338  1.00 97.07           H  
ATOM   4196  O   ARG A 270     -11.178  -0.727  -3.054  1.00 97.07           O  
ATOM   4197  CG  ARG A 270     -11.252  -3.774  -0.536  1.00 97.07           C  
ATOM   4198  HG2 ARG A 270     -12.204  -3.340  -0.843  1.00 97.07           H  
ATOM   4199  HG3 ARG A 270     -10.936  -3.362   0.422  1.00 97.07           H  
ATOM   4200  CD  ARG A 270     -11.451  -5.257  -0.317  1.00 97.07           C  
ATOM   4201  HD2 ARG A 270     -11.632  -5.733  -1.281  1.00 97.07           H  
ATOM   4202  HD3 ARG A 270     -12.313  -5.422   0.328  1.00 97.07           H  
ATOM   4203  NE  ARG A 270     -10.249  -5.791   0.320  1.00 97.07           N  
ATOM   4204  HE  ARG A 270      -9.646  -5.142   0.805  1.00 97.07           H  
ATOM   4205  NH1 ARG A 270     -10.645  -7.969  -0.198  1.00 97.07           N  
ATOM   4206 HH11 ARG A 270     -10.329  -8.928  -0.225  1.00 97.07           H  
ATOM   4207 HH12 ARG A 270     -11.627  -7.736  -0.222  1.00 97.07           H  
ATOM   4208  NH2 ARG A 270      -8.593  -7.280   0.460  1.00 97.07           N  
ATOM   4209 HH21 ARG A 270      -8.089  -6.578   0.982  1.00 97.07           H  
ATOM   4210 HH22 ARG A 270      -8.241  -8.226   0.429  1.00 97.07           H  
ATOM   4211  CZ  ARG A 270      -9.836  -7.020   0.191  1.00 97.07           C  
ATOM   4212  N   LYS A 271     -11.805  -0.719  -0.882  1.00 96.79           N  
ATOM   4213  H   LYS A 271     -11.597  -1.049   0.050  1.00 96.79           H  
ATOM   4214  CA  LYS A 271     -12.934   0.202  -1.057  1.00 96.79           C  
ATOM   4215  HA  LYS A 271     -13.578  -0.149  -1.862  1.00 96.79           H  
ATOM   4216  C   LYS A 271     -12.439   1.578  -1.481  1.00 96.79           C  
ATOM   4217  CB  LYS A 271     -13.761   0.296   0.228  1.00 96.79           C  
ATOM   4218  HB2 LYS A 271     -13.094   0.472   1.072  1.00 96.79           H  
ATOM   4219  HB3 LYS A 271     -14.436   1.148   0.149  1.00 96.79           H  
ATOM   4220  O   LYS A 271     -12.929   2.094  -2.475  1.00 96.79           O  
ATOM   4221  CG  LYS A 271     -14.605  -0.962   0.476  1.00 96.79           C  
ATOM   4222  HG2 LYS A 271     -13.973  -1.850   0.459  1.00 96.79           H  
ATOM   4223  HG3 LYS A 271     -15.370  -1.049  -0.295  1.00 96.79           H  
ATOM   4224  CD  LYS A 271     -15.260  -0.830   1.851  1.00 96.79           C  
ATOM   4225  HD2 LYS A 271     -15.891   0.058   1.875  1.00 96.79           H  
ATOM   4226  HD3 LYS A 271     -14.465  -0.708   2.587  1.00 96.79           H  
ATOM   4227  CE  LYS A 271     -16.084  -2.061   2.220  1.00 96.79           C  
ATOM   4228  HE2 LYS A 271     -17.005  -2.072   1.637  1.00 96.79           H  
ATOM   4229  HE3 LYS A 271     -15.504  -2.952   1.981  1.00 96.79           H  
ATOM   4230  NZ  LYS A 271     -16.365  -2.036   3.672  1.00 96.79           N  
ATOM   4231  HZ1 LYS A 271     -15.492  -1.984   4.178  1.00 96.79           H  
ATOM   4232  HZ2 LYS A 271     -16.823  -2.876   3.998  1.00 96.79           H  
ATOM   4233  HZ3 LYS A 271     -16.855  -1.198   3.948  1.00 96.79           H  
ATOM   4234  N   ASP A 272     -11.404   2.109  -0.823  1.00 97.83           N  
ATOM   4235  H   ASP A 272     -11.074   1.639   0.007  1.00 97.83           H  
ATOM   4236  CA  ASP A 272     -10.797   3.400  -1.184  1.00 97.83           C  
ATOM   4237  HA  ASP A 272     -11.551   4.179  -1.065  1.00 97.83           H  
ATOM   4238  C   ASP A 272     -10.337   3.438  -2.653  1.00 97.83           C  
ATOM   4239  CB  ASP A 272      -9.632   3.708  -0.225  1.00 97.83           C  
ATOM   4240  HB2 ASP A 272      -8.889   2.914  -0.295  1.00 97.83           H  
ATOM   4241  HB3 ASP A 272     -10.012   3.718   0.797  1.00 97.83           H  
ATOM   4242  O   ASP A 272     -10.628   4.404  -3.357  1.00 97.83           O  
ATOM   4243  CG  ASP A 272      -8.942   5.052  -0.507  1.00 97.83           C  
ATOM   4244  OD1 ASP A 272      -9.228   6.056   0.183  1.00 97.83           O  
ATOM   4245  OD2 ASP A 272      -8.031   5.109  -1.368  1.00 97.83           O  
ATOM   4246  N   LEU A 273      -9.676   2.382  -3.149  1.00 98.19           N  
ATOM   4247  H   LEU A 273      -9.443   1.624  -2.523  1.00 98.19           H  
ATOM   4248  CA  LEU A 273      -9.279   2.296  -4.559  1.00 98.19           C  
ATOM   4249  HA  LEU A 273      -8.719   3.199  -4.802  1.00 98.19           H  
ATOM   4250  C   LEU A 273     -10.496   2.253  -5.497  1.00 98.19           C  
ATOM   4251  CB  LEU A 273      -8.365   1.071  -4.761  1.00 98.19           C  
ATOM   4252  HB2 LEU A 273      -8.907   0.180  -4.442  1.00 98.19           H  
ATOM   4253  HB3 LEU A 273      -7.491   1.179  -4.119  1.00 98.19           H  
ATOM   4254  O   LEU A 273     -10.543   3.004  -6.473  1.00 98.19           O  
ATOM   4255  CG  LEU A 273      -7.899   0.861  -6.219  1.00 98.19           C  
ATOM   4256  HG  LEU A 273      -8.764   0.741  -6.871  1.00 98.19           H  
ATOM   4257  CD1 LEU A 273      -7.049   2.027  -6.730  1.00 98.19           C  
ATOM   4258 HD11 LEU A 273      -6.200   2.194  -6.067  1.00 98.19           H  
ATOM   4259 HD12 LEU A 273      -6.687   1.800  -7.733  1.00 98.19           H  
ATOM   4260 HD13 LEU A 273      -7.660   2.928  -6.791  1.00 98.19           H  
ATOM   4261  CD2 LEU A 273      -7.063  -0.415  -6.311  1.00 98.19           C  
ATOM   4262 HD21 LEU A 273      -6.731  -0.565  -7.338  1.00 98.19           H  
ATOM   4263 HD22 LEU A 273      -6.196  -0.344  -5.653  1.00 98.19           H  
ATOM   4264 HD23 LEU A 273      -7.678  -1.267  -6.022  1.00 98.19           H  
ATOM   4265  N   MET A 274     -11.471   1.388  -5.201  1.00 97.44           N  
ATOM   4266  H   MET A 274     -11.388   0.833  -4.361  1.00 97.44           H  
ATOM   4267  CA  MET A 274     -12.650   1.197  -6.048  1.00 97.44           C  
ATOM   4268  HA  MET A 274     -12.310   0.983  -7.061  1.00 97.44           H  
ATOM   4269  C   MET A 274     -13.521   2.452  -6.124  1.00 97.44           C  
ATOM   4270  CB  MET A 274     -13.489   0.015  -5.543  1.00 97.44           C  
ATOM   4271  HB2 MET A 274     -13.659   0.120  -4.471  1.00 97.44           H  
ATOM   4272  HB3 MET A 274     -14.455   0.038  -6.046  1.00 97.44           H  
ATOM   4273  O   MET A 274     -13.940   2.843  -7.215  1.00 97.44           O  
ATOM   4274  CG  MET A 274     -12.832  -1.339  -5.826  1.00 97.44           C  
ATOM   4275  HG2 MET A 274     -12.744  -1.471  -6.904  1.00 97.44           H  
ATOM   4276  HG3 MET A 274     -11.824  -1.337  -5.410  1.00 97.44           H  
ATOM   4277  SD  MET A 274     -13.725  -2.762  -5.132  1.00 97.44           S  
ATOM   4278  CE  MET A 274     -15.236  -2.729  -6.138  1.00 97.44           C  
ATOM   4279  HE1 MET A 274     -15.800  -1.818  -5.937  1.00 97.44           H  
ATOM   4280  HE2 MET A 274     -14.975  -2.772  -7.196  1.00 97.44           H  
ATOM   4281  HE3 MET A 274     -15.855  -3.590  -5.888  1.00 97.44           H  
ATOM   4282  N   GLU A 275     -13.770   3.094  -4.984  1.00 96.00           N  
ATOM   4283  H   GLU A 275     -13.397   2.709  -4.128  1.00 96.00           H  
ATOM   4284  CA  GLU A 275     -14.551   4.326  -4.874  1.00 96.00           C  
ATOM   4285  HA  GLU A 275     -15.520   4.194  -5.354  1.00 96.00           H  
ATOM   4286  C   GLU A 275     -13.846   5.494  -5.564  1.00 96.00           C  
ATOM   4287  CB  GLU A 275     -14.776   4.673  -3.393  1.00 96.00           C  
ATOM   4288  HB2 GLU A 275     -15.172   5.687  -3.328  1.00 96.00           H  
ATOM   4289  HB3 GLU A 275     -13.816   4.650  -2.878  1.00 96.00           H  
ATOM   4290  O   GLU A 275     -14.497   6.277  -6.253  1.00 96.00           O  
ATOM   4291  CG  GLU A 275     -15.768   3.727  -2.698  1.00 96.00           C  
ATOM   4292  HG2 GLU A 275     -16.752   3.878  -3.143  1.00 96.00           H  
ATOM   4293  HG3 GLU A 275     -15.479   2.694  -2.889  1.00 96.00           H  
ATOM   4294  CD  GLU A 275     -15.860   3.945  -1.174  1.00 96.00           C  
ATOM   4295  OE1 GLU A 275     -16.605   3.164  -0.541  1.00 96.00           O  
ATOM   4296  OE2 GLU A 275     -15.193   4.864  -0.632  1.00 96.00           O  
ATOM   4297  N   ALA A 276     -12.521   5.612  -5.436  1.00 96.52           N  
ATOM   4298  H   ALA A 276     -12.023   4.969  -4.837  1.00 96.52           H  
ATOM   4299  CA  ALA A 276     -11.768   6.659  -6.121  1.00 96.52           C  
ATOM   4300  HA  ALA A 276     -12.170   7.629  -5.827  1.00 96.52           H  
ATOM   4301  C   ALA A 276     -11.902   6.550  -7.645  1.00 96.52           C  
ATOM   4302  CB  ALA A 276     -10.309   6.586  -5.680  1.00 96.52           C  
ATOM   4303  HB1 ALA A 276     -10.257   6.733  -4.601  1.00 96.52           H  
ATOM   4304  HB2 ALA A 276      -9.738   7.366  -6.184  1.00 96.52           H  
ATOM   4305  HB3 ALA A 276      -9.892   5.611  -5.931  1.00 96.52           H  
ATOM   4306  O   ALA A 276     -12.205   7.543  -8.306  1.00 96.52           O  
ATOM   4307  N   ILE A 277     -11.753   5.340  -8.197  1.00 97.43           N  
ATOM   4308  H   ILE A 277     -11.515   4.565  -7.596  1.00 97.43           H  
ATOM   4309  CA  ILE A 277     -11.923   5.095  -9.635  1.00 97.43           C  
ATOM   4310  HA  ILE A 277     -11.313   5.815 -10.180  1.00 97.43           H  
ATOM   4311  C   ILE A 277     -13.375   5.347 -10.063  1.00 97.43           C  
ATOM   4312  CB  ILE A 277     -11.429   3.675  -9.997  1.00 97.43           C  
ATOM   4313  HB  ILE A 277     -11.894   2.962  -9.317  1.00 97.43           H  
ATOM   4314  O   ILE A 277     -13.603   6.018 -11.067  1.00 97.43           O  
ATOM   4315  CG1 ILE A 277      -9.892   3.599  -9.826  1.00 97.43           C  
ATOM   4316 HG12 ILE A 277      -9.414   4.241 -10.566  1.00 97.43           H  
ATOM   4317 HG13 ILE A 277      -9.617   3.972  -8.840  1.00 97.43           H  
ATOM   4318  CG2 ILE A 277     -11.822   3.299 -11.439  1.00 97.43           C  
ATOM   4319 HG21 ILE A 277     -12.906   3.273 -11.550  1.00 97.43           H  
ATOM   4320 HG22 ILE A 277     -11.451   2.302 -11.677  1.00 97.43           H  
ATOM   4321 HG23 ILE A 277     -11.406   4.019 -12.142  1.00 97.43           H  
ATOM   4322  CD1 ILE A 277      -9.311   2.186  -9.950  1.00 97.43           C  
ATOM   4323 HD11 ILE A 277      -8.246   2.216  -9.716  1.00 97.43           H  
ATOM   4324 HD12 ILE A 277      -9.807   1.516  -9.248  1.00 97.43           H  
ATOM   4325 HD13 ILE A 277      -9.424   1.809 -10.967  1.00 97.43           H  
ATOM   4326  N   ALA A 278     -14.361   4.878  -9.292  1.00 95.69           N  
ATOM   4327  H   ALA A 278     -14.125   4.351  -8.464  1.00 95.69           H  
ATOM   4328  CA  ALA A 278     -15.778   5.099  -9.594  1.00 95.69           C  
ATOM   4329  HA  ALA A 278     -15.987   4.710 -10.590  1.00 95.69           H  
ATOM   4330  C   ALA A 278     -16.163   6.591  -9.600  1.00 95.69           C  
ATOM   4331  CB  ALA A 278     -16.617   4.314  -8.580  1.00 95.69           C  
ATOM   4332  HB1 ALA A 278     -17.675   4.433  -8.813  1.00 95.69           H  
ATOM   4333  HB2 ALA A 278     -16.433   4.690  -7.573  1.00 95.69           H  
ATOM   4334  HB3 ALA A 278     -16.360   3.255  -8.622  1.00 95.69           H  
ATOM   4335  O   ALA A 278     -17.011   7.004 -10.388  1.00 95.69           O  
ATOM   4336  N   ASN A 279     -15.506   7.404  -8.768  1.00 92.92           N  
ATOM   4337  H   ASN A 279     -14.867   6.983  -8.109  1.00 92.92           H  
ATOM   4338  CA  ASN A 279     -15.701   8.853  -8.695  1.00 92.92           C  
ATOM   4339  HA  ASN A 279     -16.732   9.076  -8.971  1.00 92.92           H  
ATOM   4340  C   ASN A 279     -14.829   9.651  -9.687  1.00 92.92           C  
ATOM   4341  CB  ASN A 279     -15.499   9.297  -7.236  1.00 92.92           C  
ATOM   4342  HB2 ASN A 279     -14.535   8.940  -6.875  1.00 92.92           H  
ATOM   4343  HB3 ASN A 279     -15.495  10.386  -7.184  1.00 92.92           H  
ATOM   4344  O   ASN A 279     -14.807  10.879  -9.628  1.00 92.92           O  
ATOM   4345  CG  ASN A 279     -16.615   8.822  -6.322  1.00 92.92           C  
ATOM   4346  ND2 ASN A 279     -16.292   8.291  -5.168  1.00 92.92           N  
ATOM   4347 HD21 ASN A 279     -17.061   7.946  -4.613  1.00 92.92           H  
ATOM   4348 HD22 ASN A 279     -15.345   7.962  -5.043  1.00 92.92           H  
ATOM   4349  OD1 ASN A 279     -17.792   8.937  -6.617  1.00 92.92           O  
ATOM   4350  N   GLY A 280     -14.092   8.990 -10.589  1.00 93.65           N  
ATOM   4351  H   GLY A 280     -14.137   7.981 -10.605  1.00 93.65           H  
ATOM   4352  CA  GLY A 280     -13.233   9.655 -11.578  1.00 93.65           C  
ATOM   4353  HA2 GLY A 280     -12.946   8.924 -12.334  1.00 93.65           H  
ATOM   4354  HA3 GLY A 280     -13.797  10.451 -12.065  1.00 93.65           H  
ATOM   4355  C   GLY A 280     -11.948  10.265 -11.004  1.00 93.65           C  
ATOM   4356  O   GLY A 280     -11.280  11.049 -11.678  1.00 93.65           O  
ATOM   4357  N   VAL A 281     -11.579   9.915  -9.769  1.00 94.54           N  
ATOM   4358  H   VAL A 281     -12.141   9.223  -9.293  1.00 94.54           H  
ATOM   4359  CA  VAL A 281     -10.339  10.346  -9.106  1.00 94.54           C  
ATOM   4360  HA  VAL A 281     -10.001  11.269  -9.577  1.00 94.54           H  
ATOM   4361  C   VAL A 281      -9.257   9.292  -9.345  1.00 94.54           C  
ATOM   4362  CB  VAL A 281     -10.555  10.659  -7.612  1.00 94.54           C  
ATOM   4363  HB  VAL A 281     -10.702   9.736  -7.051  1.00 94.54           H  
ATOM   4364  O   VAL A 281      -8.858   8.547  -8.444  1.00 94.54           O  
ATOM   4365  CG1 VAL A 281      -9.330  11.396  -7.051  1.00 94.54           C  
ATOM   4366 HG11 VAL A 281      -9.191  12.342  -7.575  1.00 94.54           H  
ATOM   4367 HG12 VAL A 281      -8.430  10.791  -7.163  1.00 94.54           H  
ATOM   4368 HG13 VAL A 281      -9.484  11.601  -5.992  1.00 94.54           H  
ATOM   4369  CG2 VAL A 281     -11.785  11.548  -7.385  1.00 94.54           C  
ATOM   4370 HG21 VAL A 281     -12.695  10.986  -7.596  1.00 94.54           H  
ATOM   4371 HG22 VAL A 281     -11.748  12.411  -8.051  1.00 94.54           H  
ATOM   4372 HG23 VAL A 281     -11.825  11.889  -6.350  1.00 94.54           H  
ATOM   4373  N   PHE A 282      -8.823   9.188 -10.600  1.00 97.56           N  
ATOM   4374  H   PHE A 282      -9.225   9.800 -11.295  1.00 97.56           H  
ATOM   4375  CA  PHE A 282      -7.902   8.146 -11.050  1.00 97.56           C  
ATOM   4376  HA  PHE A 282      -8.314   7.185 -10.741  1.00 97.56           H  
ATOM   4377  C   PHE A 282      -6.508   8.309 -10.428  1.00 97.56           C  
ATOM   4378  CB  PHE A 282      -7.828   8.146 -12.581  1.00 97.56           C  
ATOM   4379  HB2 PHE A 282      -7.375   9.082 -12.908  1.00 97.56           H  
ATOM   4380  HB3 PHE A 282      -7.169   7.336 -12.892  1.00 97.56           H  
ATOM   4381  O   PHE A 282      -5.869   9.348 -10.621  1.00 97.56           O  
ATOM   4382  CG  PHE A 282      -9.156   7.966 -13.294  1.00 97.56           C  
ATOM   4383  CD1 PHE A 282     -10.145   7.101 -12.783  1.00 97.56           C  
ATOM   4384  HD1 PHE A 282      -9.968   6.531 -11.883  1.00 97.56           H  
ATOM   4385  CD2 PHE A 282      -9.395   8.658 -14.495  1.00 97.56           C  
ATOM   4386  HD2 PHE A 282      -8.629   9.294 -14.914  1.00 97.56           H  
ATOM   4387  CE1 PHE A 282     -11.365   6.943 -13.459  1.00 97.56           C  
ATOM   4388  HE1 PHE A 282     -12.116   6.267 -13.078  1.00 97.56           H  
ATOM   4389  CE2 PHE A 282     -10.620   8.505 -15.166  1.00 97.56           C  
ATOM   4390  HE2 PHE A 282     -10.795   9.036 -16.091  1.00 97.56           H  
ATOM   4391  CZ  PHE A 282     -11.607   7.650 -14.646  1.00 97.56           C  
ATOM   4392  HZ  PHE A 282     -12.543   7.520 -15.168  1.00 97.56           H  
ATOM   4393  N   PRO A 283      -6.004   7.313  -9.675  1.00 97.59           N  
ATOM   4394  CA  PRO A 283      -4.662   7.384  -9.121  1.00 97.59           C  
ATOM   4395  HA  PRO A 283      -4.526   8.335  -8.606  1.00 97.59           H  
ATOM   4396  C   PRO A 283      -3.602   7.255 -10.217  1.00 97.59           C  
ATOM   4397  CB  PRO A 283      -4.593   6.253  -8.106  1.00 97.59           C  
ATOM   4398  HB2 PRO A 283      -5.003   6.626  -7.168  1.00 97.59           H  
ATOM   4399  HB3 PRO A 283      -3.576   5.890  -7.957  1.00 97.59           H  
ATOM   4400  O   PRO A 283      -3.732   6.438 -11.133  1.00 97.59           O  
ATOM   4401  CG  PRO A 283      -5.531   5.202  -8.696  1.00 97.59           C  
ATOM   4402  HG2 PRO A 283      -5.907   4.503  -7.949  1.00 97.59           H  
ATOM   4403  HG3 PRO A 283      -5.009   4.673  -9.494  1.00 97.59           H  
ATOM   4404  CD  PRO A 283      -6.646   6.064  -9.279  1.00 97.59           C  
ATOM   4405  HD2 PRO A 283      -7.108   5.549 -10.121  1.00 97.59           H  
ATOM   4406  HD3 PRO A 283      -7.395   6.268  -8.513  1.00 97.59           H  
ATOM   4407  N   LYS A 284      -2.536   8.049 -10.081  1.00 98.41           N  
ATOM   4408  H   LYS A 284      -2.495   8.649  -9.270  1.00 98.41           H  
ATOM   4409  CA  LYS A 284      -1.409   8.113 -11.015  1.00 98.41           C  
ATOM   4410  HA  LYS A 284      -1.504   7.303 -11.738  1.00 98.41           H  
ATOM   4411  C   LYS A 284      -0.081   7.944 -10.294  1.00 98.41           C  
ATOM   4412  CB  LYS A 284      -1.391   9.445 -11.776  1.00 98.41           C  
ATOM   4413  HB2 LYS A 284      -0.547   9.438 -12.465  1.00 98.41           H  
ATOM   4414  HB3 LYS A 284      -1.244  10.257 -11.063  1.00 98.41           H  
ATOM   4415  O   LYS A 284       0.079   8.422  -9.169  1.00 98.41           O  
ATOM   4416  CG  LYS A 284      -2.667   9.722 -12.569  1.00 98.41           C  
ATOM   4417  HG2 LYS A 284      -2.867   8.883 -13.236  1.00 98.41           H  
ATOM   4418  HG3 LYS A 284      -3.503   9.848 -11.881  1.00 98.41           H  
ATOM   4419  CD  LYS A 284      -2.489  10.998 -13.398  1.00 98.41           C  
ATOM   4420  HD2 LYS A 284      -1.774  10.799 -14.196  1.00 98.41           H  
ATOM   4421  HD3 LYS A 284      -2.097  11.798 -12.770  1.00 98.41           H  
ATOM   4422  CE  LYS A 284      -3.840  11.437 -13.960  1.00 98.41           C  
ATOM   4423  HE2 LYS A 284      -4.560  10.636 -13.792  1.00 98.41           H  
ATOM   4424  HE3 LYS A 284      -4.193  12.311 -13.413  1.00 98.41           H  
ATOM   4425  NZ  LYS A 284      -3.770  11.709 -15.410  1.00 98.41           N  
ATOM   4426  HZ1 LYS A 284      -4.349  11.000 -15.836  1.00 98.41           H  
ATOM   4427  HZ2 LYS A 284      -4.129  12.621 -15.653  1.00 98.41           H  
ATOM   4428  HZ3 LYS A 284      -2.834  11.571 -15.764  1.00 98.41           H  
ATOM   4429  N   TRP A 285       0.890   7.358 -10.985  1.00 98.77           N  
ATOM   4430  H   TRP A 285       0.664   6.994 -11.900  1.00 98.77           H  
ATOM   4431  CA  TRP A 285       2.274   7.250 -10.535  1.00 98.77           C  
ATOM   4432  HA  TRP A 285       2.428   7.887  -9.664  1.00 98.77           H  
ATOM   4433  C   TRP A 285       3.224   7.706 -11.633  1.00 98.77           C  
ATOM   4434  CB  TRP A 285       2.605   5.809 -10.138  1.00 98.77           C  
ATOM   4435  HB2 TRP A 285       3.680   5.733  -9.970  1.00 98.77           H  
ATOM   4436  HB3 TRP A 285       2.357   5.167 -10.982  1.00 98.77           H  
ATOM   4437  O   TRP A 285       3.083   7.301 -12.787  1.00 98.77           O  
ATOM   4438  CG  TRP A 285       1.905   5.288  -8.923  1.00 98.77           C  
ATOM   4439  CD1 TRP A 285       2.462   5.111  -7.703  1.00 98.77           C  
ATOM   4440  HD1 TRP A 285       3.489   5.327  -7.450  1.00 98.77           H  
ATOM   4441  CD2 TRP A 285       0.520   4.844  -8.801  1.00 98.77           C  
ATOM   4442  CE2 TRP A 285       0.312   4.406  -7.461  1.00 98.77           C  
ATOM   4443  CE3 TRP A 285      -0.575   4.746  -9.689  1.00 98.77           C  
ATOM   4444  HE3 TRP A 285      -0.450   5.045 -10.719  1.00 98.77           H  
ATOM   4445  NE1 TRP A 285       1.521   4.609  -6.828  1.00 98.77           N  
ATOM   4446  HE1 TRP A 285       1.720   4.416  -5.857  1.00 98.77           H  
ATOM   4447  CH2 TRP A 285      -1.982   3.787  -7.943  1.00 98.77           C  
ATOM   4448  HH2 TRP A 285      -2.927   3.371  -7.626  1.00 98.77           H  
ATOM   4449  CZ2 TRP A 285      -0.910   3.869  -7.044  1.00 98.77           C  
ATOM   4450  HZ2 TRP A 285      -1.006   3.493  -6.036  1.00 98.77           H  
ATOM   4451  CZ3 TRP A 285      -1.816   4.245  -9.260  1.00 98.77           C  
ATOM   4452  HZ3 TRP A 285      -2.643   4.214  -9.954  1.00 98.77           H  
ATOM   4453  N   ARG A 286       4.237   8.487 -11.251  1.00 98.63           N  
ATOM   4454  H   ARG A 286       4.291   8.725 -10.271  1.00 98.63           H  
ATOM   4455  CA  ARG A 286       5.431   8.703 -12.072  1.00 98.63           C  
ATOM   4456  HA  ARG A 286       5.134   8.902 -13.102  1.00 98.63           H  
ATOM   4457  C   ARG A 286       6.254   7.420 -12.045  1.00 98.63           C  
ATOM   4458  CB  ARG A 286       6.258   9.889 -11.548  1.00 98.63           C  
ATOM   4459  HB2 ARG A 286       6.621   9.648 -10.549  1.00 98.63           H  
ATOM   4460  HB3 ARG A 286       7.119  10.022 -12.204  1.00 98.63           H  
ATOM   4461  O   ARG A 286       6.528   6.898 -10.965  1.00 98.63           O  
ATOM   4462  CG  ARG A 286       5.478  11.215 -11.506  1.00 98.63           C  
ATOM   4463  HG2 ARG A 286       5.113  11.443 -12.507  1.00 98.63           H  
ATOM   4464  HG3 ARG A 286       4.620  11.117 -10.841  1.00 98.63           H  
ATOM   4465  CD  ARG A 286       6.343  12.388 -11.017  1.00 98.63           C  
ATOM   4466  HD2 ARG A 286       5.742  13.297 -11.046  1.00 98.63           H  
ATOM   4467  HD3 ARG A 286       7.186  12.517 -11.697  1.00 98.63           H  
ATOM   4468  NE  ARG A 286       6.845  12.174  -9.646  1.00 98.63           N  
ATOM   4469  HE  ARG A 286       6.698  11.258  -9.246  1.00 98.63           H  
ATOM   4470  NH1 ARG A 286       7.736  14.278  -9.265  1.00 98.63           N  
ATOM   4471 HH11 ARG A 286       7.140  14.743  -9.935  1.00 98.63           H  
ATOM   4472 HH12 ARG A 286       8.219  14.919  -8.652  1.00 98.63           H  
ATOM   4473  NH2 ARG A 286       8.017  12.669  -7.764  1.00 98.63           N  
ATOM   4474 HH21 ARG A 286       7.867  11.734  -7.414  1.00 98.63           H  
ATOM   4475 HH22 ARG A 286       8.502  13.346  -7.192  1.00 98.63           H  
ATOM   4476  CZ  ARG A 286       7.525  13.041  -8.913  1.00 98.63           C  
ATOM   4477  N   PHE A 287       6.657   6.933 -13.207  1.00 98.75           N  
ATOM   4478  H   PHE A 287       6.424   7.444 -14.047  1.00 98.75           H  
ATOM   4479  CA  PHE A 287       7.461   5.730 -13.370  1.00 98.75           C  
ATOM   4480  HA  PHE A 287       7.537   5.218 -12.410  1.00 98.75           H  
ATOM   4481  C   PHE A 287       8.875   6.102 -13.822  1.00 98.75           C  
ATOM   4482  CB  PHE A 287       6.759   4.774 -14.334  1.00 98.75           C  
ATOM   4483  HB2 PHE A 287       5.718   4.671 -14.030  1.00 98.75           H  
ATOM   4484  HB3 PHE A 287       6.762   5.204 -15.336  1.00 98.75           H  
ATOM   4485  O   PHE A 287       9.069   6.884 -14.760  1.00 98.75           O  
ATOM   4486  CG  PHE A 287       7.378   3.392 -14.365  1.00 98.75           C  
ATOM   4487  CD1 PHE A 287       8.288   3.029 -15.375  1.00 98.75           C  
ATOM   4488  HD1 PHE A 287       8.567   3.747 -16.133  1.00 98.75           H  
ATOM   4489  CD2 PHE A 287       7.025   2.457 -13.378  1.00 98.75           C  
ATOM   4490  HD2 PHE A 287       6.333   2.738 -12.598  1.00 98.75           H  
ATOM   4491  CE1 PHE A 287       8.819   1.727 -15.408  1.00 98.75           C  
ATOM   4492  HE1 PHE A 287       9.502   1.435 -16.192  1.00 98.75           H  
ATOM   4493  CE2 PHE A 287       7.561   1.160 -13.404  1.00 98.75           C  
ATOM   4494  HE2 PHE A 287       7.276   0.447 -12.645  1.00 98.75           H  
ATOM   4495  CZ  PHE A 287       8.453   0.792 -14.425  1.00 98.75           C  
ATOM   4496  HZ  PHE A 287       8.858  -0.209 -14.459  1.00 98.75           H  
ATOM   4497  N   GLY A 288       9.870   5.579 -13.116  1.00 98.51           N  
ATOM   4498  H   GLY A 288       9.649   4.926 -12.378  1.00 98.51           H  
ATOM   4499  CA  GLY A 288      11.266   5.946 -13.292  1.00 98.51           C  
ATOM   4500  HA2 GLY A 288      11.430   6.282 -14.316  1.00 98.51           H  
ATOM   4501  HA3 GLY A 288      11.513   6.765 -12.616  1.00 98.51           H  
ATOM   4502  C   GLY A 288      12.223   4.800 -13.026  1.00 98.51           C  
ATOM   4503  O   GLY A 288      11.839   3.727 -12.555  1.00 98.51           O  
ATOM   4504  N   VAL A 289      13.489   5.046 -13.349  1.00 98.69           N  
ATOM   4505  H   VAL A 289      13.715   5.940 -13.761  1.00 98.69           H  
ATOM   4506  CA  VAL A 289      14.571   4.077 -13.182  1.00 98.69           C  
ATOM   4507  HA  VAL A 289      14.226   3.289 -12.513  1.00 98.69           H  
ATOM   4508  C   VAL A 289      15.802   4.697 -12.541  1.00 98.69           C  
ATOM   4509  CB  VAL A 289      14.970   3.421 -14.513  1.00 98.69           C  
ATOM   4510  HB  VAL A 289      15.907   2.891 -14.346  1.00 98.69           H  
ATOM   4511  O   VAL A 289      16.183   5.822 -12.863  1.00 98.69           O  
ATOM   4512  CG1 VAL A 289      13.927   2.394 -14.967  1.00 98.69           C  
ATOM   4513 HG11 VAL A 289      12.944   2.858 -15.057  1.00 98.69           H  
ATOM   4514 HG12 VAL A 289      14.216   1.966 -15.926  1.00 98.69           H  
ATOM   4515 HG13 VAL A 289      13.867   1.597 -14.226  1.00 98.69           H  
ATOM   4516  CG2 VAL A 289      15.225   4.436 -15.635  1.00 98.69           C  
ATOM   4517 HG21 VAL A 289      15.829   5.271 -15.279  1.00 98.69           H  
ATOM   4518 HG22 VAL A 289      14.283   4.822 -16.026  1.00 98.69           H  
ATOM   4519 HG23 VAL A 289      15.782   3.946 -16.433  1.00 98.69           H  
ATOM   4520  N   GLN A 290      16.471   3.922 -11.698  1.00 98.67           N  
ATOM   4521  H   GLN A 290      16.077   3.020 -11.471  1.00 98.67           H  
ATOM   4522  CA  GLN A 290      17.886   4.116 -11.393  1.00 98.67           C  
ATOM   4523  HA  GLN A 290      18.172   5.155 -11.556  1.00 98.67           H  
ATOM   4524  C   GLN A 290      18.698   3.218 -12.323  1.00 98.67           C  
ATOM   4525  CB  GLN A 290      18.167   3.760  -9.937  1.00 98.67           C  
ATOM   4526  HB2 GLN A 290      17.884   2.722  -9.759  1.00 98.67           H  
ATOM   4527  HB3 GLN A 290      19.238   3.863  -9.759  1.00 98.67           H  
ATOM   4528  O   GLN A 290      18.294   2.081 -12.569  1.00 98.67           O  
ATOM   4529  CG  GLN A 290      17.438   4.665  -8.943  1.00 98.67           C  
ATOM   4530  HG2 GLN A 290      17.703   5.706  -9.129  1.00 98.67           H  
ATOM   4531  HG3 GLN A 290      16.361   4.547  -9.068  1.00 98.67           H  
ATOM   4532  CD  GLN A 290      17.787   4.283  -7.511  1.00 98.67           C  
ATOM   4533  NE2 GLN A 290      18.308   5.186  -6.722  1.00 98.67           N  
ATOM   4534 HE21 GLN A 290      18.556   4.906  -5.784  1.00 98.67           H  
ATOM   4535 HE22 GLN A 290      18.618   6.071  -7.095  1.00 98.67           H  
ATOM   4536  OE1 GLN A 290      17.633   3.147  -7.097  1.00 98.67           O  
ATOM   4537  N   VAL A 291      19.821   3.708 -12.852  1.00 98.49           N  
ATOM   4538  H   VAL A 291      20.165   4.604 -12.536  1.00 98.49           H  
ATOM   4539  CA  VAL A 291      20.651   2.953 -13.802  1.00 98.49           C  
ATOM   4540  HA  VAL A 291      20.356   1.904 -13.767  1.00 98.49           H  
ATOM   4541  C   VAL A 291      22.114   3.018 -13.396  1.00 98.49           C  
ATOM   4542  CB  VAL A 291      20.452   3.435 -15.252  1.00 98.49           C  
ATOM   4543  HB  VAL A 291      20.677   4.500 -15.310  1.00 98.49           H  
ATOM   4544  O   VAL A 291      22.633   4.101 -13.141  1.00 98.49           O  
ATOM   4545  CG1 VAL A 291      21.352   2.692 -16.248  1.00 98.49           C  
ATOM   4546 HG11 VAL A 291      22.403   2.870 -16.023  1.00 98.49           H  
ATOM   4547 HG12 VAL A 291      21.154   1.621 -16.201  1.00 98.49           H  
ATOM   4548 HG13 VAL A 291      21.175   3.048 -17.263  1.00 98.49           H  
ATOM   4549  CG2 VAL A 291      18.993   3.212 -15.686  1.00 98.49           C  
ATOM   4550 HG21 VAL A 291      18.317   3.836 -15.102  1.00 98.49           H  
ATOM   4551 HG22 VAL A 291      18.859   3.420 -16.747  1.00 98.49           H  
ATOM   4552 HG23 VAL A 291      18.732   2.167 -15.521  1.00 98.49           H  
ATOM   4553  N   VAL A 292      22.767   1.858 -13.392  1.00 98.45           N  
ATOM   4554  H   VAL A 292      22.251   1.027 -13.644  1.00 98.45           H  
ATOM   4555  CA  VAL A 292      24.211   1.700 -13.190  1.00 98.45           C  
ATOM   4556  HA  VAL A 292      24.680   2.679 -13.092  1.00 98.45           H  
ATOM   4557  C   VAL A 292      24.779   1.020 -14.434  1.00 98.45           C  
ATOM   4558  CB  VAL A 292      24.497   0.908 -11.896  1.00 98.45           C  
ATOM   4559  HB  VAL A 292      23.977  -0.049 -11.938  1.00 98.45           H  
ATOM   4560  O   VAL A 292      24.270  -0.019 -14.863  1.00 98.45           O  
ATOM   4561  CG1 VAL A 292      25.990   0.633 -11.693  1.00 98.45           C  
ATOM   4562 HG11 VAL A 292      26.369  -0.002 -12.494  1.00 98.45           H  
ATOM   4563 HG12 VAL A 292      26.551   1.567 -11.671  1.00 98.45           H  
ATOM   4564 HG13 VAL A 292      26.143   0.097 -10.756  1.00 98.45           H  
ATOM   4565  CG2 VAL A 292      23.995   1.666 -10.660  1.00 98.45           C  
ATOM   4566 HG21 VAL A 292      22.916   1.813 -10.721  1.00 98.45           H  
ATOM   4567 HG22 VAL A 292      24.485   2.637 -10.589  1.00 98.45           H  
ATOM   4568 HG23 VAL A 292      24.205   1.089  -9.760  1.00 98.45           H  
ATOM   4569  N   ALA A 293      25.804   1.613 -15.046  1.00 97.91           N  
ATOM   4570  H   ALA A 293      26.231   2.428 -14.629  1.00 97.91           H  
ATOM   4571  CA  ALA A 293      26.480   1.003 -16.188  1.00 97.91           C  
ATOM   4572  HA  ALA A 293      25.744   0.790 -16.963  1.00 97.91           H  
ATOM   4573  C   ALA A 293      27.138  -0.322 -15.775  1.00 97.91           C  
ATOM   4574  CB  ALA A 293      27.507   1.993 -16.751  1.00 97.91           C  
ATOM   4575  HB1 ALA A 293      26.996   2.869 -17.151  1.00 97.91           H  
ATOM   4576  HB2 ALA A 293      28.080   1.520 -17.549  1.00 97.91           H  
ATOM   4577  HB3 ALA A 293      28.193   2.306 -15.965  1.00 97.91           H  
ATOM   4578  O   ALA A 293      27.584  -0.471 -14.641  1.00 97.91           O  
ATOM   4579  N   GLU A 294      27.241  -1.283 -16.694  1.00 96.62           N  
ATOM   4580  H   GLU A 294      26.848  -1.146 -17.614  1.00 96.62           H  
ATOM   4581  CA  GLU A 294      27.841  -2.589 -16.384  1.00 96.62           C  
ATOM   4582  HA  GLU A 294      27.263  -3.059 -15.588  1.00 96.62           H  
ATOM   4583  C   GLU A 294      29.288  -2.473 -15.873  1.00 96.62           C  
ATOM   4584  CB  GLU A 294      27.744  -3.472 -17.631  1.00 96.62           C  
ATOM   4585  HB2 GLU A 294      26.688  -3.584 -17.876  1.00 96.62           H  
ATOM   4586  HB3 GLU A 294      28.249  -2.971 -18.457  1.00 96.62           H  
ATOM   4587  O   GLU A 294      29.669  -3.162 -14.932  1.00 96.62           O  
ATOM   4588  CG  GLU A 294      28.333  -4.878 -17.454  1.00 96.62           C  
ATOM   4589  HG2 GLU A 294      29.408  -4.806 -17.285  1.00 96.62           H  
ATOM   4590  HG3 GLU A 294      27.872  -5.344 -16.583  1.00 96.62           H  
ATOM   4591  CD  GLU A 294      28.081  -5.751 -18.689  1.00 96.62           C  
ATOM   4592  OE1 GLU A 294      27.980  -6.992 -18.541  1.00 96.62           O  
ATOM   4593  OE2 GLU A 294      27.904  -5.216 -19.797  1.00 96.62           O  
ATOM   4594  N   ALA A 295      30.077  -1.540 -16.417  1.00 97.15           N  
ATOM   4595  H   ALA A 295      29.701  -0.971 -17.162  1.00 97.15           H  
ATOM   4596  CA  ALA A 295      31.442  -1.277 -15.954  1.00 97.15           C  
ATOM   4597  HA  ALA A 295      32.006  -2.208 -15.996  1.00 97.15           H  
ATOM   4598  C   ALA A 295      31.513  -0.773 -14.496  1.00 97.15           C  
ATOM   4599  CB  ALA A 295      32.083  -0.268 -16.915  1.00 97.15           C  
ATOM   4600  HB1 ALA A 295      31.542   0.677 -16.873  1.00 97.15           H  
ATOM   4601  HB2 ALA A 295      33.117  -0.093 -16.619  1.00 97.15           H  
ATOM   4602  HB3 ALA A 295      32.063  -0.658 -17.933  1.00 97.15           H  
ATOM   4603  O   ALA A 295      32.553  -0.914 -13.850  1.00 97.15           O  
ATOM   4604  N   ASP A 296      30.412  -0.224 -13.975  1.00 97.63           N  
ATOM   4605  H   ASP A 296      29.565  -0.216 -14.525  1.00 97.63           H  
ATOM   4606  CA  ASP A 296      30.338   0.373 -12.644  1.00 97.63           C  
ATOM   4607  HA  ASP A 296      31.356   0.619 -12.343  1.00 97.63           H  
ATOM   4608  C   ASP A 296      29.783  -0.583 -11.575  1.00 97.63           C  
ATOM   4609  CB  ASP A 296      29.561   1.698 -12.694  1.00 97.63           C  
ATOM   4610  HB2 ASP A 296      29.426   2.073 -11.679  1.00 97.63           H  
ATOM   4611  HB3 ASP A 296      28.572   1.517 -13.116  1.00 97.63           H  
ATOM   4612  O   ASP A 296      29.693  -0.196 -10.407  1.00 97.63           O  
ATOM   4613  CG  ASP A 296      30.271   2.790 -13.500  1.00 97.63           C  
ATOM   4614  OD1 ASP A 296      31.524   2.819 -13.495  1.00 97.63           O  
ATOM   4615  OD2 ASP A 296      29.542   3.610 -14.101  1.00 97.63           O  
ATOM   4616  N   GLU A 297      29.473  -1.839 -11.929  1.00 95.68           N  
ATOM   4617  H   GLU A 297      29.574  -2.082 -12.904  1.00 95.68           H  
ATOM   4618  CA  GLU A 297      28.879  -2.860 -11.044  1.00 95.68           C  
ATOM   4619  HA  GLU A 297      27.826  -2.628 -10.887  1.00 95.68           H  
ATOM   4620  C   GLU A 297      29.564  -2.941  -9.671  1.00 95.68           C  
ATOM   4621  CB  GLU A 297      28.991  -4.231 -11.737  1.00 95.68           C  
ATOM   4622  HB2 GLU A 297      30.042  -4.507 -11.822  1.00 95.68           H  
ATOM   4623  HB3 GLU A 297      28.584  -4.137 -12.744  1.00 95.68           H  
ATOM   4624  O   GLU A 297      28.922  -3.045  -8.625  1.00 95.68           O  
ATOM   4625  CG  GLU A 297      28.237  -5.344 -10.990  1.00 95.68           C  
ATOM   4626  HG2 GLU A 297      28.633  -5.423  -9.977  1.00 95.68           H  
ATOM   4627  HG3 GLU A 297      27.187  -5.061 -10.910  1.00 95.68           H  
ATOM   4628  CD  GLU A 297      28.324  -6.722 -11.665  1.00 95.68           C  
ATOM   4629  OE1 GLU A 297      28.141  -7.717 -10.929  1.00 95.68           O  
ATOM   4630  OE2 GLU A 297      28.551  -6.791 -12.895  1.00 95.68           O  
ATOM   4631  N   HIS A 298      30.894  -2.859  -9.659  1.00 95.28           N  
ATOM   4632  H   HIS A 298      31.350  -2.769 -10.556  1.00 95.28           H  
ATOM   4633  CA  HIS A 298      31.700  -3.059  -8.459  1.00 95.28           C  
ATOM   4634  HA  HIS A 298      31.058  -3.491  -7.691  1.00 95.28           H  
ATOM   4635  C   HIS A 298      32.257  -1.765  -7.849  1.00 95.28           C  
ATOM   4636  CB  HIS A 298      32.785  -4.095  -8.756  1.00 95.28           C  
ATOM   4637  HB2 HIS A 298      33.360  -4.286  -7.850  1.00 95.28           H  
ATOM   4638  HB3 HIS A 298      33.463  -3.687  -9.506  1.00 95.28           H  
ATOM   4639  O   HIS A 298      33.057  -1.840  -6.911  1.00 95.28           O  
ATOM   4640  CG  HIS A 298      32.250  -5.418  -9.249  1.00 95.28           C  
ATOM   4641  CD2 HIS A 298      32.802  -6.169 -10.249  1.00 95.28           C  
ATOM   4642  HD2 HIS A 298      33.680  -5.916 -10.825  1.00 95.28           H  
ATOM   4643  ND1 HIS A 298      31.131  -6.098  -8.805  1.00 95.28           N  
ATOM   4644  HD1 HIS A 298      30.363  -5.731  -8.262  1.00 95.28           H  
ATOM   4645  CE1 HIS A 298      31.023  -7.229  -9.526  1.00 95.28           C  
ATOM   4646  HE1 HIS A 298      30.187  -7.913  -9.490  1.00 95.28           H  
ATOM   4647  NE2 HIS A 298      32.046  -7.329 -10.389  1.00 95.28           N  
ATOM   4648  N   THR A 299      31.834  -0.591  -8.326  1.00 95.32           N  
ATOM   4649  H   THR A 299      31.140  -0.595  -9.059  1.00 95.32           H  
ATOM   4650  CA  THR A 299      32.364   0.715  -7.878  1.00 95.32           C  
ATOM   4651  HA  THR A 299      33.448   0.641  -7.794  1.00 95.32           H  
ATOM   4652  C   THR A 299      31.848   1.151  -6.505  1.00 95.32           C  
ATOM   4653  CB  THR A 299      32.060   1.820  -8.896  1.00 95.32           C  
ATOM   4654  HB  THR A 299      32.445   2.762  -8.507  1.00 95.32           H  
ATOM   4655  O   THR A 299      32.517   1.908  -5.801  1.00 95.32           O  
ATOM   4656  CG2 THR A 299      32.740   1.556 -10.237  1.00 95.32           C  
ATOM   4657 HG21 THR A 299      32.390   2.280 -10.973  1.00 95.32           H  
ATOM   4658 HG22 THR A 299      32.532   0.546 -10.590  1.00 95.32           H  
ATOM   4659 HG23 THR A 299      33.818   1.671 -10.126  1.00 95.32           H  
ATOM   4660  OG1 THR A 299      30.670   1.957  -9.059  1.00 95.32           O  
ATOM   4661  HG1 THR A 299      30.348   1.305  -9.685  1.00 95.32           H  
ATOM   4662  N   PHE A 300      30.698   0.633  -6.070  1.00 94.16           N  
ATOM   4663  H   PHE A 300      30.151   0.089  -6.723  1.00 94.16           H  
ATOM   4664  CA  PHE A 300      30.141   0.886  -4.741  1.00 94.16           C  
ATOM   4665  HA  PHE A 300      30.204   1.955  -4.541  1.00 94.16           H  
ATOM   4666  C   PHE A 300      30.971   0.149  -3.683  1.00 94.16           C  
ATOM   4667  CB  PHE A 300      28.654   0.498  -4.718  1.00 94.16           C  
ATOM   4668  HB2 PHE A 300      28.263   0.657  -3.713  1.00 94.16           H  
ATOM   4669  HB3 PHE A 300      28.550  -0.563  -4.944  1.00 94.16           H  
ATOM   4670  O   PHE A 300      30.978  -1.080  -3.625  1.00 94.16           O  
ATOM   4671  CG  PHE A 300      27.823   1.297  -5.706  1.00 94.16           C  
ATOM   4672  CD1 PHE A 300      27.158   2.467  -5.292  1.00 94.16           C  
ATOM   4673  HD1 PHE A 300      27.164   2.744  -4.248  1.00 94.16           H  
ATOM   4674  CD2 PHE A 300      27.753   0.899  -7.055  1.00 94.16           C  
ATOM   4675  HD2 PHE A 300      28.237  -0.005  -7.392  1.00 94.16           H  
ATOM   4676  CE1 PHE A 300      26.460   3.256  -6.225  1.00 94.16           C  
ATOM   4677  HE1 PHE A 300      25.942   4.149  -5.908  1.00 94.16           H  
ATOM   4678  CE2 PHE A 300      27.061   1.689  -7.987  1.00 94.16           C  
ATOM   4679  HE2 PHE A 300      27.038   1.396  -9.026  1.00 94.16           H  
ATOM   4680  CZ  PHE A 300      26.423   2.869  -7.576  1.00 94.16           C  
ATOM   4681  HZ  PHE A 300      25.906   3.475  -8.305  1.00 94.16           H  
ATOM   4682  N   ALA A 301      31.737   0.889  -2.877  1.00 89.06           N  
ATOM   4683  H   ALA A 301      31.758   1.889  -3.015  1.00 89.06           H  
ATOM   4684  CA  ALA A 301      32.657   0.306  -1.896  1.00 89.06           C  
ATOM   4685  HA  ALA A 301      33.225  -0.490  -2.377  1.00 89.06           H  
ATOM   4686  C   ALA A 301      31.937  -0.313  -0.684  1.00 89.06           C  
ATOM   4687  CB  ALA A 301      33.636   1.401  -1.456  1.00 89.06           C  
ATOM   4688  HB1 ALA A 301      34.364   0.981  -0.762  1.00 89.06           H  
ATOM   4689  HB2 ALA A 301      34.163   1.799  -2.324  1.00 89.06           H  
ATOM   4690  HB3 ALA A 301      33.096   2.207  -0.960  1.00 89.06           H  
ATOM   4691  O   ALA A 301      32.484  -1.191  -0.020  1.00 89.06           O  
ATOM   4692  N   ASP A 302      30.730   0.164  -0.396  1.00 89.80           N  
ATOM   4693  H   ASP A 302      30.353   0.888  -0.992  1.00 89.80           H  
ATOM   4694  CA  ASP A 302      29.989  -0.045   0.844  1.00 89.80           C  
ATOM   4695  HA  ASP A 302      30.675  -0.429   1.599  1.00 89.80           H  
ATOM   4696  C   ASP A 302      28.864  -1.086   0.746  1.00 89.80           C  
ATOM   4697  CB  ASP A 302      29.492   1.329   1.336  1.00 89.80           C  
ATOM   4698  HB2 ASP A 302      28.897   1.181   2.237  1.00 89.80           H  
ATOM   4699  HB3 ASP A 302      30.363   1.919   1.622  1.00 89.80           H  
ATOM   4700  O   ASP A 302      28.435  -1.602   1.775  1.00 89.80           O  
ATOM   4701  CG  ASP A 302      28.681   2.155   0.313  1.00 89.80           C  
ATOM   4702  OD1 ASP A 302      29.102   2.297  -0.867  1.00 89.80           O  
ATOM   4703  OD2 ASP A 302      27.650   2.727   0.711  1.00 89.80           O  
ATOM   4704  N   PHE A 303      28.422  -1.442  -0.462  1.00 95.00           N  
ATOM   4705  H   PHE A 303      28.817  -0.998  -1.279  1.00 95.00           H  
ATOM   4706  CA  PHE A 303      27.423  -2.487  -0.694  1.00 95.00           C  
ATOM   4707  HA  PHE A 303      27.586  -3.291   0.024  1.00 95.00           H  
ATOM   4708  C   PHE A 303      27.552  -3.092  -2.098  1.00 95.00           C  
ATOM   4709  CB  PHE A 303      26.012  -1.922  -0.458  1.00 95.00           C  
ATOM   4710  HB2 PHE A 303      25.944  -1.539   0.560  1.00 95.00           H  
ATOM   4711  HB3 PHE A 303      25.304  -2.748  -0.533  1.00 95.00           H  
ATOM   4712  O   PHE A 303      28.251  -2.560  -2.962  1.00 95.00           O  
ATOM   4713  CG  PHE A 303      25.581  -0.832  -1.421  1.00 95.00           C  
ATOM   4714  CD1 PHE A 303      25.928   0.506  -1.172  1.00 95.00           C  
ATOM   4715  HD1 PHE A 303      26.480   0.757  -0.278  1.00 95.00           H  
ATOM   4716  CD2 PHE A 303      24.832  -1.149  -2.568  1.00 95.00           C  
ATOM   4717  HD2 PHE A 303      24.543  -2.172  -2.760  1.00 95.00           H  
ATOM   4718  CE1 PHE A 303      25.554   1.519  -2.070  1.00 95.00           C  
ATOM   4719  HE1 PHE A 303      25.828   2.543  -1.861  1.00 95.00           H  
ATOM   4720  CE2 PHE A 303      24.467  -0.141  -3.475  1.00 95.00           C  
ATOM   4721  HE2 PHE A 303      23.924  -0.397  -4.373  1.00 95.00           H  
ATOM   4722  CZ  PHE A 303      24.824   1.195  -3.227  1.00 95.00           C  
ATOM   4723  HZ  PHE A 303      24.542   1.965  -3.929  1.00 95.00           H  
ATOM   4724  N   ASP A 304      26.883  -4.223  -2.317  1.00 97.59           N  
ATOM   4725  H   ASP A 304      26.298  -4.590  -1.581  1.00 97.59           H  
ATOM   4726  CA  ASP A 304      26.743  -4.853  -3.630  1.00 97.59           C  
ATOM   4727  HA  ASP A 304      27.561  -4.534  -4.275  1.00 97.59           H  
ATOM   4728  C   ASP A 304      25.420  -4.428  -4.284  1.00 97.59           C  
ATOM   4729  CB  ASP A 304      26.834  -6.375  -3.471  1.00 97.59           C  
ATOM   4730  HB2 ASP A 304      25.893  -6.767  -3.086  1.00 97.59           H  
ATOM   4731  HB3 ASP A 304      27.617  -6.620  -2.753  1.00 97.59           H  
ATOM   4732  O   ASP A 304      24.375  -4.449  -3.631  1.00 97.59           O  
ATOM   4733  CG  ASP A 304      27.160  -7.035  -4.805  1.00 97.59           C  
ATOM   4734  OD1 ASP A 304      26.332  -6.879  -5.727  1.00 97.59           O  
ATOM   4735  OD2 ASP A 304      28.267  -7.620  -4.891  1.00 97.59           O  
ATOM   4736  N   ILE A 305      25.435  -4.042  -5.563  1.00 97.90           N  
ATOM   4737  H   ILE A 305      26.282  -4.154  -6.102  1.00 97.90           H  
ATOM   4738  CA  ILE A 305      24.214  -3.597  -6.247  1.00 97.90           C  
ATOM   4739  HA  ILE A 305      23.727  -2.875  -5.591  1.00 97.90           H  
ATOM   4740  C   ILE A 305      23.201  -4.732  -6.453  1.00 97.90           C  
ATOM   4741  CB  ILE A 305      24.520  -2.874  -7.575  1.00 97.90           C  
ATOM   4742  HB  ILE A 305      23.567  -2.503  -7.951  1.00 97.90           H  
ATOM   4743  O   ILE A 305      22.034  -4.445  -6.716  1.00 97.90           O  
ATOM   4744  CG1 ILE A 305      25.102  -3.806  -8.659  1.00 97.90           C  
ATOM   4745 HG12 ILE A 305      26.139  -4.050  -8.429  1.00 97.90           H  
ATOM   4746 HG13 ILE A 305      24.535  -4.736  -8.694  1.00 97.90           H  
ATOM   4747  CG2 ILE A 305      25.409  -1.643  -7.334  1.00 97.90           C  
ATOM   4748 HG21 ILE A 305      24.996  -1.032  -6.532  1.00 97.90           H  
ATOM   4749 HG22 ILE A 305      25.455  -1.031  -8.235  1.00 97.90           H  
ATOM   4750 HG23 ILE A 305      26.420  -1.951  -7.068  1.00 97.90           H  
ATOM   4751  CD1 ILE A 305      25.017  -3.182 -10.056  1.00 97.90           C  
ATOM   4752 HD11 ILE A 305      25.687  -2.325 -10.134  1.00 97.90           H  
ATOM   4753 HD12 ILE A 305      23.995  -2.863 -10.262  1.00 97.90           H  
ATOM   4754 HD13 ILE A 305      25.301  -3.926 -10.801  1.00 97.90           H  
ATOM   4755  N   LEU A 306      23.630  -5.991  -6.327  1.00 98.19           N  
ATOM   4756  H   LEU A 306      24.611  -6.142  -6.140  1.00 98.19           H  
ATOM   4757  CA  LEU A 306      22.806  -7.197  -6.422  1.00 98.19           C  
ATOM   4758  HA  LEU A 306      21.943  -6.996  -7.056  1.00 98.19           H  
ATOM   4759  C   LEU A 306      22.243  -7.647  -5.060  1.00 98.19           C  
ATOM   4760  CB  LEU A 306      23.648  -8.308  -7.080  1.00 98.19           C  
ATOM   4761  HB2 LEU A 306      24.442  -8.596  -6.391  1.00 98.19           H  
ATOM   4762  HB3 LEU A 306      23.012  -9.182  -7.226  1.00 98.19           H  
ATOM   4763  O   LEU A 306      21.531  -8.646  -4.987  1.00 98.19           O  
ATOM   4764  CG  LEU A 306      24.293  -7.950  -8.433  1.00 98.19           C  
ATOM   4765  HG  LEU A 306      25.043  -7.172  -8.292  1.00 98.19           H  
ATOM   4766  CD1 LEU A 306      24.981  -9.186  -9.008  1.00 98.19           C  
ATOM   4767 HD11 LEU A 306      25.488  -8.926  -9.938  1.00 98.19           H  
ATOM   4768 HD12 LEU A 306      25.735  -9.537  -8.304  1.00 98.19           H  
ATOM   4769 HD13 LEU A 306      24.255  -9.979  -9.187  1.00 98.19           H  
ATOM   4770  CD2 LEU A 306      23.262  -7.459  -9.449  1.00 98.19           C  
ATOM   4771 HD21 LEU A 306      22.478  -8.210  -9.551  1.00 98.19           H  
ATOM   4772 HD22 LEU A 306      23.753  -7.292 -10.408  1.00 98.19           H  
ATOM   4773 HD23 LEU A 306      22.828  -6.518  -9.113  1.00 98.19           H  
ATOM   4774  N   ASP A 307      22.552  -6.929  -3.974  1.00 98.36           N  
ATOM   4775  H   ASP A 307      23.153  -6.125  -4.083  1.00 98.36           H  
ATOM   4776  CA  ASP A 307      22.001  -7.185  -2.644  1.00 98.36           C  
ATOM   4777  HA  ASP A 307      21.884  -8.261  -2.517  1.00 98.36           H  
ATOM   4778  C   ASP A 307      20.606  -6.546  -2.504  1.00 98.36           C  
ATOM   4779  CB  ASP A 307      23.002  -6.710  -1.571  1.00 98.36           C  
ATOM   4780  HB2 ASP A 307      23.138  -5.632  -1.660  1.00 98.36           H  
ATOM   4781  HB3 ASP A 307      23.964  -7.191  -1.748  1.00 98.36           H  
ATOM   4782  O   ASP A 307      20.458  -5.333  -2.337  1.00 98.36           O  
ATOM   4783  CG  ASP A 307      22.566  -7.025  -0.137  1.00 98.36           C  
ATOM   4784  OD1 ASP A 307      21.399  -7.411   0.082  1.00 98.36           O  
ATOM   4785  OD2 ASP A 307      23.362  -6.839   0.815  1.00 98.36           O  
ATOM   4786  N   ALA A 308      19.559  -7.375  -2.525  1.00 98.16           N  
ATOM   4787  H   ALA A 308      19.728  -8.343  -2.756  1.00 98.16           H  
ATOM   4788  CA  ALA A 308      18.171  -6.933  -2.376  1.00 98.16           C  
ATOM   4789  HA  ALA A 308      17.985  -6.158  -3.119  1.00 98.16           H  
ATOM   4790  C   ALA A 308      17.841  -6.319  -0.996  1.00 98.16           C  
ATOM   4791  CB  ALA A 308      17.257  -8.119  -2.695  1.00 98.16           C  
ATOM   4792  HB1 ALA A 308      17.490  -8.506  -3.686  1.00 98.16           H  
ATOM   4793  HB2 ALA A 308      17.399  -8.909  -1.957  1.00 98.16           H  
ATOM   4794  HB3 ALA A 308      16.218  -7.789  -2.675  1.00 98.16           H  
ATOM   4795  O   ALA A 308      16.785  -5.709  -0.835  1.00 98.16           O  
ATOM   4796  N   THR A 309      18.726  -6.431   0.002  1.00 98.45           N  
ATOM   4797  H   THR A 309      19.587  -6.927  -0.178  1.00 98.45           H  
ATOM   4798  CA  THR A 309      18.591  -5.745   1.304  1.00 98.45           C  
ATOM   4799  HA  THR A 309      17.533  -5.710   1.564  1.00 98.45           H  
ATOM   4800  C   THR A 309      19.078  -4.291   1.255  1.00 98.45           C  
ATOM   4801  CB  THR A 309      19.286  -6.508   2.447  1.00 98.45           C  
ATOM   4802  HB  THR A 309      18.965  -6.072   3.393  1.00 98.45           H  
ATOM   4803  O   THR A 309      19.026  -3.578   2.263  1.00 98.45           O  
ATOM   4804  CG2 THR A 309      18.919  -7.992   2.455  1.00 98.45           C  
ATOM   4805 HG21 THR A 309      19.316  -8.457   3.358  1.00 98.45           H  
ATOM   4806 HG22 THR A 309      19.316  -8.494   1.573  1.00 98.45           H  
ATOM   4807 HG23 THR A 309      17.835  -8.107   2.463  1.00 98.45           H  
ATOM   4808  OG1 THR A 309      20.695  -6.402   2.366  1.00 98.45           O  
ATOM   4809  HG1 THR A 309      20.950  -6.836   1.549  1.00 98.45           H  
ATOM   4810  N   LYS A 310      19.562  -3.833   0.090  1.00 98.31           N  
ATOM   4811  H   LYS A 310      19.603  -4.473  -0.690  1.00 98.31           H  
ATOM   4812  CA  LYS A 310      20.196  -2.527  -0.101  1.00 98.31           C  
ATOM   4813  HA  LYS A 310      20.203  -2.015   0.862  1.00 98.31           H  
ATOM   4814  C   LYS A 310      19.417  -1.635  -1.069  1.00 98.31           C  
ATOM   4815  CB  LYS A 310      21.658  -2.715  -0.552  1.00 98.31           C  
ATOM   4816  HB2 LYS A 310      22.133  -1.740  -0.658  1.00 98.31           H  
ATOM   4817  HB3 LYS A 310      21.666  -3.183  -1.536  1.00 98.31           H  
ATOM   4818  O   LYS A 310      18.987  -2.059  -2.148  1.00 98.31           O  
ATOM   4819  CG  LYS A 310      22.500  -3.584   0.402  1.00 98.31           C  
ATOM   4820  HG2 LYS A 310      23.462  -3.786  -0.071  1.00 98.31           H  
ATOM   4821  HG3 LYS A 310      22.001  -4.542   0.549  1.00 98.31           H  
ATOM   4822  CD  LYS A 310      22.738  -2.936   1.772  1.00 98.31           C  
ATOM   4823  HD2 LYS A 310      21.789  -2.828   2.298  1.00 98.31           H  
ATOM   4824  HD3 LYS A 310      23.160  -1.944   1.607  1.00 98.31           H  
ATOM   4825  CE  LYS A 310      23.725  -3.702   2.659  1.00 98.31           C  
ATOM   4826  HE2 LYS A 310      24.694  -3.743   2.161  1.00 98.31           H  
ATOM   4827  HE3 LYS A 310      23.863  -3.144   3.584  1.00 98.31           H  
ATOM   4828  NZ  LYS A 310      23.281  -5.075   2.981  1.00 98.31           N  
ATOM   4829  HZ1 LYS A 310      23.350  -5.664   2.164  1.00 98.31           H  
ATOM   4830  HZ2 LYS A 310      23.898  -5.463   3.681  1.00 98.31           H  
ATOM   4831  HZ3 LYS A 310      22.312  -5.124   3.261  1.00 98.31           H  
ATOM   4832  N   VAL A 311      19.277  -0.362  -0.706  1.00 98.10           N  
ATOM   4833  H   VAL A 311      19.713  -0.084   0.161  1.00 98.10           H  
ATOM   4834  CA  VAL A 311      18.896   0.698  -1.647  1.00 98.10           C  
ATOM   4835  HA  VAL A 311      18.169   0.295  -2.353  1.00 98.10           H  
ATOM   4836  C   VAL A 311      20.117   1.138  -2.449  1.00 98.10           C  
ATOM   4837  CB  VAL A 311      18.234   1.913  -0.964  1.00 98.10           C  
ATOM   4838  HB  VAL A 311      18.005   2.642  -1.741  1.00 98.10           H  
ATOM   4839  O   VAL A 311      21.252   1.005  -1.987  1.00 98.10           O  
ATOM   4840  CG1 VAL A 311      16.908   1.517  -0.312  1.00 98.10           C  
ATOM   4841 HG11 VAL A 311      16.281   1.007  -1.044  1.00 98.10           H  
ATOM   4842 HG12 VAL A 311      17.083   0.859   0.539  1.00 98.10           H  
ATOM   4843 HG13 VAL A 311      16.391   2.411   0.033  1.00 98.10           H  
ATOM   4844  CG2 VAL A 311      19.116   2.607   0.079  1.00 98.10           C  
ATOM   4845 HG21 VAL A 311      20.070   2.901  -0.359  1.00 98.10           H  
ATOM   4846 HG22 VAL A 311      19.296   1.950   0.930  1.00 98.10           H  
ATOM   4847 HG23 VAL A 311      18.615   3.506   0.437  1.00 98.10           H  
ATOM   4848  N   TRP A 312      19.883   1.692  -3.637  1.00 98.12           N  
ATOM   4849  H   TRP A 312      18.930   1.786  -3.960  1.00 98.12           H  
ATOM   4850  CA  TRP A 312      20.868   2.541  -4.301  1.00 98.12           C  
ATOM   4851  HA  TRP A 312      21.876   2.277  -3.982  1.00 98.12           H  
ATOM   4852  C   TRP A 312      20.547   3.985  -3.896  1.00 98.12           C  
ATOM   4853  CB  TRP A 312      20.813   2.346  -5.817  1.00 98.12           C  
ATOM   4854  HB2 TRP A 312      19.830   2.657  -6.171  1.00 98.12           H  
ATOM   4855  HB3 TRP A 312      21.544   3.014  -6.272  1.00 98.12           H  
ATOM   4856  O   TRP A 312      19.477   4.468  -4.270  1.00 98.12           O  
ATOM   4857  CG  TRP A 312      21.063   0.966  -6.347  1.00 98.12           C  
ATOM   4858  CD1 TRP A 312      21.473  -0.123  -5.652  1.00 98.12           C  
ATOM   4859  HD1 TRP A 312      21.676  -0.143  -4.591  1.00 98.12           H  
ATOM   4860  CD2 TRP A 312      20.915   0.520  -7.726  1.00 98.12           C  
ATOM   4861  CE2 TRP A 312      21.287  -0.850  -7.804  1.00 98.12           C  
ATOM   4862  CE3 TRP A 312      20.504   1.145  -8.920  1.00 98.12           C  
ATOM   4863  HE3 TRP A 312      20.214   2.184  -8.872  1.00 98.12           H  
ATOM   4864  NE1 TRP A 312      21.595  -1.201  -6.508  1.00 98.12           N  
ATOM   4865  HE1 TRP A 312      21.873  -2.129  -6.222  1.00 98.12           H  
ATOM   4866  CH2 TRP A 312      20.867  -0.904 -10.187  1.00 98.12           C  
ATOM   4867  HH2 TRP A 312      20.845  -1.437 -11.126  1.00 98.12           H  
ATOM   4868  CZ2 TRP A 312      21.275  -1.556  -9.012  1.00 98.12           C  
ATOM   4869  HZ2 TRP A 312      21.571  -2.594  -9.036  1.00 98.12           H  
ATOM   4870  CZ3 TRP A 312      20.475   0.443 -10.140  1.00 98.12           C  
ATOM   4871  HZ3 TRP A 312      20.163   0.941 -11.047  1.00 98.12           H  
ATOM   4872  N   PRO A 313      21.393   4.657  -3.095  1.00 97.25           N  
ATOM   4873  CA  PRO A 313      21.106   6.017  -2.638  1.00 97.25           C  
ATOM   4874  HA  PRO A 313      20.229   5.991  -1.991  1.00 97.25           H  
ATOM   4875  C   PRO A 313      20.842   6.970  -3.815  1.00 97.25           C  
ATOM   4876  CB  PRO A 313      22.328   6.419  -1.807  1.00 97.25           C  
ATOM   4877  HB2 PRO A 313      22.063   7.107  -1.004  1.00 97.25           H  
ATOM   4878  HB3 PRO A 313      23.092   6.851  -2.452  1.00 97.25           H  
ATOM   4879  O   PRO A 313      21.607   6.980  -4.783  1.00 97.25           O  
ATOM   4880  CG  PRO A 313      22.844   5.088  -1.269  1.00 97.25           C  
ATOM   4881  HG2 PRO A 313      22.240   4.775  -0.417  1.00 97.25           H  
ATOM   4882  HG3 PRO A 313      23.899   5.138  -1.001  1.00 97.25           H  
ATOM   4883  CD  PRO A 313      22.600   4.154  -2.450  1.00 97.25           C  
ATOM   4884  HD2 PRO A 313      23.435   4.213  -3.149  1.00 97.25           H  
ATOM   4885  HD3 PRO A 313      22.482   3.134  -2.085  1.00 97.25           H  
ATOM   4886  N   GLU A 314      19.747   7.738  -3.762  1.00 97.60           N  
ATOM   4887  H   GLU A 314      19.154   7.696  -2.946  1.00 97.60           H  
ATOM   4888  CA  GLU A 314      19.293   8.571  -4.892  1.00 97.60           C  
ATOM   4889  HA  GLU A 314      19.280   7.952  -5.789  1.00 97.60           H  
ATOM   4890  C   GLU A 314      20.236   9.749  -5.200  1.00 97.60           C  
ATOM   4891  CB  GLU A 314      17.859   9.092  -4.662  1.00 97.60           C  
ATOM   4892  HB2 GLU A 314      17.637   9.776  -5.480  1.00 97.60           H  
ATOM   4893  HB3 GLU A 314      17.816   9.651  -3.727  1.00 97.60           H  
ATOM   4894  O   GLU A 314      20.255  10.254  -6.319  1.00 97.60           O  
ATOM   4895  CG  GLU A 314      16.788   7.982  -4.650  1.00 97.60           C  
ATOM   4896  HG2 GLU A 314      16.989   7.309  -5.483  1.00 97.60           H  
ATOM   4897  HG3 GLU A 314      16.888   7.410  -3.728  1.00 97.60           H  
ATOM   4898  CD  GLU A 314      15.337   8.494  -4.794  1.00 97.60           C  
ATOM   4899  OE1 GLU A 314      14.405   7.686  -4.561  1.00 97.60           O  
ATOM   4900  OE2 GLU A 314      15.137   9.646  -5.243  1.00 97.60           O  
ATOM   4901  N   ASP A 315      21.065  10.159  -4.242  1.00 96.86           N  
ATOM   4902  H   ASP A 315      21.083   9.644  -3.373  1.00 96.86           H  
ATOM   4903  CA  ASP A 315      22.130  11.151  -4.418  1.00 96.86           C  
ATOM   4904  HA  ASP A 315      21.727  12.003  -4.966  1.00 96.86           H  
ATOM   4905  C   ASP A 315      23.327  10.618  -5.227  1.00 96.86           C  
ATOM   4906  CB  ASP A 315      22.579  11.642  -3.030  1.00 96.86           C  
ATOM   4907  HB2 ASP A 315      21.717  12.065  -2.513  1.00 96.86           H  
ATOM   4908  HB3 ASP A 315      23.303  12.444  -3.169  1.00 96.86           H  
ATOM   4909  O   ASP A 315      24.041  11.389  -5.871  1.00 96.86           O  
ATOM   4910  CG  ASP A 315      23.204  10.553  -2.143  1.00 96.86           C  
ATOM   4911  OD1 ASP A 315      22.878   9.358  -2.335  1.00 96.86           O  
ATOM   4912  OD2 ASP A 315      24.021  10.918  -1.276  1.00 96.86           O  
ATOM   4913  N   ARG A 316      23.535   9.296  -5.228  1.00 96.68           N  
ATOM   4914  H   ARG A 316      22.945   8.758  -4.610  1.00 96.68           H  
ATOM   4915  CA  ARG A 316      24.587   8.613  -5.999  1.00 96.68           C  
ATOM   4916  HA  ARG A 316      25.360   9.334  -6.263  1.00 96.68           H  
ATOM   4917  C   ARG A 316      24.064   8.057  -7.319  1.00 96.68           C  
ATOM   4918  CB  ARG A 316      25.209   7.501  -5.143  1.00 96.68           C  
ATOM   4919  HB2 ARG A 316      25.920   6.947  -5.756  1.00 96.68           H  
ATOM   4920  HB3 ARG A 316      24.424   6.816  -4.823  1.00 96.68           H  
ATOM   4921  O   ARG A 316      24.783   8.079  -8.315  1.00 96.68           O  
ATOM   4922  CG  ARG A 316      25.934   8.056  -3.906  1.00 96.68           C  
ATOM   4923  HG2 ARG A 316      26.756   8.700  -4.219  1.00 96.68           H  
ATOM   4924  HG3 ARG A 316      25.242   8.655  -3.314  1.00 96.68           H  
ATOM   4925  CD  ARG A 316      26.469   6.939  -3.002  1.00 96.68           C  
ATOM   4926  HD2 ARG A 316      25.641   6.283  -2.734  1.00 96.68           H  
ATOM   4927  HD3 ARG A 316      26.844   7.401  -2.088  1.00 96.68           H  
ATOM   4928  NE  ARG A 316      27.553   6.157  -3.637  1.00 96.68           N  
ATOM   4929  HE  ARG A 316      27.837   6.447  -4.561  1.00 96.68           H  
ATOM   4930  NH1 ARG A 316      27.901   4.664  -1.911  1.00 96.68           N  
ATOM   4931 HH11 ARG A 316      28.332   3.839  -1.519  1.00 96.68           H  
ATOM   4932 HH12 ARG A 316      27.197   5.115  -1.345  1.00 96.68           H  
ATOM   4933  NH2 ARG A 316      29.131   4.511  -3.744  1.00 96.68           N  
ATOM   4934 HH21 ARG A 316      29.347   4.747  -4.702  1.00 96.68           H  
ATOM   4935 HH22 ARG A 316      29.550   3.723  -3.271  1.00 96.68           H  
ATOM   4936  CZ  ARG A 316      28.186   5.127  -3.097  1.00 96.68           C  
ATOM   4937  N   VAL A 317      22.831   7.550  -7.328  1.00 98.11           N  
ATOM   4938  H   VAL A 317      22.325   7.551  -6.454  1.00 98.11           H
[truncated: 518,409 more chars]
