# Supplementary material for: Catalases in the pathogenesis of Sporothrix schenckii research
Source: PeerJ. 2022 Dec 7;10:e14478. doi: 10.7717/peerj.14478 (PMC9745942; doi:10.7717/peerj.14478)
Supplement: Supplemental Information 3 — Sequences and PDB files used in this study. [file peerj-10-14478-s003.zip › Raw data/Cat1 SS/test_106f0.a3m]

#740	1
>101
MTSANAKFDDLARNTHEISESATLTSDYGVHQANNDSWLRIVDNENGRSGPSLLEDPFAREKIHRFDHERIPERVVHARGTGAFGTFRVLDNAVLKDLTTAPVLTDTTRETPIFVRFSTVLGSRGSADTVRDVRGFAIKFYTPEGIWDLVGNNIPVFFIQDAIKFPDVIHAGKPEPHNEVPQAQSAHNNFWDFMFMHPEATHMFMWAMSDRAIPRSYRMMQGFGVNTFTLVNAAGERSFVKFHSTPVLGVHSLVWDEALKLAGQDPDFHRKDLMEAIANGVFPKWRFGVQVVAEADEHTFADFDILDATKVWPEDRVPVRYFAEFELNRNVDEFFTQTEQAAFCTSHVVPGIGFSDDPLLQGRNFSYFDTQISRLGINWEELPINRPVCPVMNFNRDGALRHAITQGNVNYWPNRYHAHPPASVDGKAAAANVYAEYAAKAAGIKARTLTPKFREHVRQAQLFYNSLSRVEKSHLTSALAFELDHCDDPVVYTRIVQRLAQIDTPLAQAVGDMVGGEAKEAADKDKEGRASTNDGTIAPGLSQFDFLPEKPTVAGRRVALLVGDGFDAAAVDLVKKGLAAEQGVPLLIGTKRSAITEAGAGAGSALRSSPSVTPDHHLEGFRSTMVDAVFVPGGKASIEALVQPKVKGRVLHWLREAFGHLKTIGATGEGIALVQEALHGVPSIQFAAVDAEAVGQLAQSYGVVTAPAPSKDFAKAFFESIAQHRSFDREMDGLSTLVAY
>A0A0C2J5V3	946	0.964	1.439E-302	0	739	740	0	734	735
MTSANAKFDDLARNTHEISESATLTSDYGVHQANNDSWLRIVDNENGRSGPSLLEDPFAREKIHRFDHERIPERVVHARGTGAFGTFRVLDNAGIKDLTTAPVLTDTTRETPIFVRFSTVLGSRGSADTVRDVRGFAIKFYTPEGIWDLVGNNIPVFFIQDAIKFPDVIHAGKPEPHNEVPQAQTAHNNFWDFMFMHPEATHMFMWAMSDRAIPRSYRMMQGFGVNTFTLVNAAGERCFVKFHSTPVLGVHSLVWDEALKLAGQDPDFHRKDLMEAIANGVFPKWRFGVQVVAEADEHTF-DFDILDATKVWPEDRVPVRYFAEFELNRNVDEFFTQTEQAAFCTSHVVPGIGFSDDPLLQGRNFSYFDTQISRLGINWEELPINRPVCPVMNFNRDGALRHAITQGNVNYWPNRYHAHPPASVDGKAAAANVYAEYAAKAAGIKARTLTPKFREHVRQAQLFYNSLSRVEKSHLTSALAFELDHCDDPIVYTRIVQRLAQIDAQLAQAVGDMVGGEAKEAADE--EGRASTNDGTIAPGLSQFDFLPERPTVAGRRVAILVGDGFDAAAVDLVKKGLAAEQGVPLLIGTKRSVITGAGA--GSSLRSSPSVTPDHHVEGFRSTMVDAVFVPGGKASIEALVQPKVKGRVLHWLREAFGHLKTVGATGEGIALLQEALHGVPSIQFSTADAEAGGQLAQSYGVVTAPAPSKDFAKAFFVSIAQHRSFDREMDGLSTLVAY
>A0A2H3IVA4	915	0.571	6.290E-292	1	739	740	16	745	746
-TTENAKIADLQADMIDPAAKPTkgLTTDHGVYISDTDNWLKA---QDGvNTGPSLLEDQIAREKITRFDHERIPERVVHARGAGAHGYFKVYSDAA-AKYTYAPVLTDPSRTTPVFVRFSTVQGSRGSADTVRDVRGFAVKFYTQEGNWDIVGNNIPVFFIQDAIKFPDFVHAVKPEPHNEVPQGQSAHNNFWDFVGLQPESAHMVMWAMSDRAIPRSYRMMQGFGVNTYTLLNSKGERFFVKFHWLPELGVHSLVWDEALKIAGQDPDFHRKDLQEAIENGAYPKWKLAIQTIPEANEHDF-DFDILDATKVWPEELVPLEVVGEMTLNRTVDEYFPETEQVAFCTAHVVPGVGFSDDPLLQGRNFSYFDTQISRLGVNWQELPINRPVCPVLNHNRDGAMRHKITKGTVNYWPNRKEVGPPVP-----TKDGGYAEFMQKINAIKQRVRTPKFQEHYNQAQLFYNSLTDYEKAHVVNAFSFELSHCDDPVVYETYSKLLNNIDFDLAKQVAINVGGVVPEKPARQNHGQATQ-------TLSQLYYAPKEPTIASRRIAILLADGFNLKEVLALRAALKAGGATSWIIGPRRGKVYPAGEQVG----SGEGITADHHYEGQRSTLFDAFIIPSGAKHAQTLAQ---NGRTVHWVREAFGHCKAIGAIGEGVAFLREAVQ-LPGVSFAADL--NSDSVTTSYGVVTTGrydagtaaadtlkiaQGEKGFVSNFAYEVSKHRAFERELDGLTSKVAY
>M2RT55	902	0.550	2.728E-287	1	739	740	16	745	746
-TGQTAKVSDLKNDIVDPYANPTkgLNTDHGVLVADTDSWLKASD---GtHTGPSLLEDQIGREKIHRFDHERIPERVVHARGAGAHGFFKVYDDRA-SKYTYAPVLTDPSRVTPTFVRFSTVQGSRGSADTVRDVRGFATKFYTPEGNWDIVGNNIPVFFIQDAIKFPDFVHAVKPEPHNEVPQGQSAHNNFWDFVGLQPESAHMVMWVMSDRAVPRSLRMMQGFGVNTYSLMNAKGERFFVKFHWIPELGVHSFVWDEALKICGQDPDFHRKDLEEAISSGAYPKWKFGIQVIPEARQDDF-DFDPLDATKIWPEELVPLEIIGEMTLNKTVDEYFPEVEQVAFCTAHVVPGIGFSDDPLLQGRNFSYFDTQITRLGPNWQELPINRPVCPVMNFQRDGAMRHKITKGEVNYWPNRKGIGAPVP-----TTEGGYADFASKVQGIKQRVRGSKFQEHYNQAQLFFNSLTPYEQQHLIDAISFELSHCDDPVVYKTYTQILNNIDFNLAKQVAINVDGVVPDRPGRENHGKST-------PTLSQLYYAPKEPTIKSRRIAILLADGFNLAEVQALRAAFKVGQATTWIIGPRRGKVYP----SGQTVGSGEGLQADHHYEGQRSTLFDAFIIPSGVEHARKLSE---NGRTIHWIREAFGHCKAIGAIGEGVTFLKEAVQ-LPGVQLQANL--ASDTVTNSYGVVTTGvydtgsaaadtlkiaQGQKGFVSNFAYAVSQHRCYERELDGLAAKVAY
>A0A165E6G6	901	0.562	6.999E-287	4	739	740	18	745	746
----NAKIADLQSDIIDPASMPNkgLTTDYGIYVSDTDNWLKV---QDGiNTGPNLLEDQIAREKIHRFDHERIPERIVHARGSGAHGYFKVFDDRA-KKYTHAPVLTDSSRTTPVFARFSTVQGSRGSADTVRDVRGFAVKLYTEEGNWDIVGNNMPIFFIQDAIKFPDFVHAVKPEPHNEVPQGQSAHNNFWDFCGLQPESAHMVMWAMSDRAIPRSFRMMQGFGVNTYKLLNAQGERFFVKFHWLPELGVHSFVWDEALKINGQDPDFHRKDLQEAIENGAFPKWTFAIQTIPESKEHDF-EFDILDATKVWPEELVPLEVIGEMTLNKTVDEFFTETEQVAFCTSHVVPGIGFSDDPLLQGRNFSYFDTQITRLGVNWEELPINRPVCPVLNHNRDGAMRRRITKGEVNYWPNRKEVGAPVPIS-----EGGYADFAQKIVGIKQRVRSKKFQEHFNQAQLFYNSLTPYEKAHLVSAFSFELSHCDDPVVFETYTKLLNNVDFELAKQVAINVGGIVPEKPLRENHGKST-------PTLSQVYYAPKEPTIVSRRIAILVADGFNLAEVEALRAAFKLGQATTWIIGPRRGLVYPAGQVVG----KGAGVWADHHYEGQRSTLFDAVIVPSGAEHAQKLAQ---NGRAIHWVREAFGHCKPIGATGEGVAFIREAVQ-LPGVQFTNNL--NSGSVVSSYGVVTTGKYDagsaatdtlkiaqgeeKGFVSNFAYEISKHRCYEREINGLTSRVAY
>D8PTL6	897	0.586	1.181E-285	0	739	740	11	737	738
MT-ANAKQSDLAQNTVEVSKSTKLTTDHGVPVSDTDNWLKVTDGTHA--GPSLLEDQIAREKIHRFDHERIPERVVHARGAGAHGYFKVFDDRA-KKYTYAGVLTDPSRTTPVFVRFSTVQGSRGSADTVRDVRGFATKFYTDEGNWDIVGNNIPVFFIQDAIKFPDFVHAVKPEPHNEVPQGQSAHNNFWDFVGLQPEASHMVMWAMSDRGIPRSYRMMQGFGVNTYTLLNAAGERHFVKFHWIPELGVHSFVWDEALKIAGQDPDFHRKDLEEAINNGAPAKWTFAIQTIAEKDEHNF-EFDILDATKIWPEELVPLEPIGEMVLNRTVDEYFPETEQVAFCTSHVVPGIGFSDDPLLQGRNFSYFDTQITRLGINWEQLPINRPVCPVMSHSRDGQHQTRITKGQVNYWPNRFQAGPPVPKE-----EGGYAEFAQRISGIKQRARGAKFQEHYNQAQLFYNSLTDFEKAHVLSALSFELSHCDDPLVYESYSRVLSNIDLDLAKNVALNVGGEVPDK-----PGKP--NKGQKSDTLSQTYYLPKEPTIKSRRIAILIADGFSGNEVQAVKAALKSAGALPFLIGPRRGKIYPA----GTTVGAEGGIMADHHFEGQRSTLFDALFIPSGREAADALVS---NGRCIHWVREAFGHLKAIGAIGEGVAVLQRALE-LKELQFSSGDS---TDVTNSYGVVTTGKYTasslisdalkigpseKGIVANFAYEVSQHRNWKRELDGLASKVAF
>A0A2R6NYX8	895	0.569	7.774E-285	6	739	740	18	740	741
------KIADLQRDIA--NESGNYhTTDHGVKVADTDNWLKVSDGTHA--GPSLLEDQIAREKIHRFDHERIPERVVHARGVGAHGYFKVYDDRA-SKYTYAPVLTDPSRSTPTFVRFSTVQGSRGSADTVRDVRGFAVKLYTDEGNWDIVGNNIPVFFIQDSIKFPDIIHAVKPEPKNEVPQGQSAHNNFWDFVGLQPESAHMVMWVMSDRGIPRSLRTMQGFGVNTYTLVNAAGERFFVKFHWIPELGVHSLMWDEALKIGGQDPDFHRKDLEEAIKNGAPAKWEFGIQVIPEANEHDF-DFDILDATKVWPEDLIPVEILGEMVLNRTVDEYFTETEQVAFCTSHIVPGIGFSDDPLLQGRNFSYFDTQITRLGINWQELPINRPVCPVMNNHRDGAQRHRINPSNVNYWPNREQKFPPVPPS-----EGGYQDYAQKVQGIKQRVRGAKFQEHYNQAQLFYNSLTQIERNHLISAISFELSHCDDTVVYESYTKLLNNIDFELAKQVAINVGGVVPDKPARPNHG-KSV------PNLSQLYYKPKQPTIKSRRIAILVADGFDMVQVEGLRAAFKAGGATTWVIGPRRGWIYPDGAIVGSGK---GGVWADHHFEGQRSTTYDAFIIPGGAKHAQALAD---NGRTIHWVREAFGHCKPIGAICEGVAFLREAV-MLPGVEYnTNLESD---KVVNSYGVVTvgtisaanlaadalkIEQDQKGFVSNFAYELSKHRNWDRELDGLVSKVAF
>UPI000444A8B3	895	0.550	1.064E-284	5	739	740	18	746	747
-----AKHADLQRDVVDPSKvtQNVLTTDHGVKVSDTDNWLRA---TNGsNVGPALLEDQIAREKIHRFDHERIPERVVHARGAGAFGYFKV-HDNRASKYTSAPVLTDPSRTTPVFIRFSTVQGSRGSADTVRDVRGFAIKFYTEEGNWDLVGNDIPVFFIQDSIKFPDVVHAVKPEPHNEVPQGQSAHNNFWDFVGLQPESAHMVMWVMSDRGVPRSYRMMQGFGVNTYSLYKMDGELHYVKFHLIPELGVHSLSWDEALKINGQDPDFHRKDLFEAIESGCPAKWKFCIQTIPQSKEHDF-EFDILDATKLWPEELVPLEEIGELVLDRNPQEYFPEVEQVAFCTSHVVPGIGFSDDPLLQGRNFSYFDTQISRLGINWEELPVNRPVCPVLNHQRDGQRRHRITPGQINYSPNRMDVFPP--VPPSADGKGGYHTHPLKVEGIKQRVRTAKFQEHFNQAQLFYNSLAPIEKKHLISAISFELDHCDDPVVYESYTKVLNNIDFDLAKQVAINVGGVIPDKPARQNHGKKSAP-------LSQMYYKPEKPTIASRRIAFLIADGFNLTEFTAVRAAFASAKANCFIIGPRRGEIYPAGVEH----KPGNGIGADHHFEGQRSTLFDALYIPSG-EHVATLAK---NGRTIHWVLEAFGHCKAIGAVGEAVTFLRDAVR-LPGaVELQT-DLKSDG-VVESYGVVTAGSYSaksgasdaikiapgeKGFAANFAFAISQHKNFQRELDGLTDMVAY
>A0A401G7B4	894	0.566	1.457E-284	4	739	740	17	743	744
----NPKVADLHRATIDPSANPTkgLTTDHGVFVSDTDNWLKVTDGE-G-TGPSLLEDQIAREKIHRFDHERIPERVVHARGAGAHGYFKVYDDRA-SKYTYAPVLTDASRTTPVFVRFSTVQGSRGSADTVRDVRGFATKFYTQEGNWDIVGNDIPIFFIQDAIKFPDFVHAVKPEPHNEVPQGQSAHNNFWDFVGLQPESAHMIMWVMSDRGIPRSFRMMQGFGVNTFTLMNSAGERHFVKFHWLPELGVHSLMWDEALKIAGQDPDFHRKDLEEAITSGALPKWKFAIQTIPESREHEF-DFDILDATKIWPEELVPLQVIGEMVLNRTVDEFFPETEQAAFCTSHVVPGIGFSDDPLLQGRNFSYFDTQITRLGVNWQELPINRPVCPVLNNQRDGQMRHKITKGQINYWPNRLEIGRPVP-----TSDGGYADFAQRVAGIKQRVRGAKFQEHYKQAQLFYNSLAPHEKAHIVNAISFELSHCDDSVVYELYSKILNNIDFELAKQVAINVGGVIPEAPARENHGNAT-------PTLSQLYYAPKVPTIVSRRIAILLADGFNLAEVEALRAALKVGGATTWIIGPRRGWVRPSGEKIG----SGTGVWADHHYEGQRSTLFDAFIIPSGAEHAQSLAK---NGRTIHWVREAFGHCKAIGAIGEGVAFLHEAVI-LPGVQLATnMKNDAVT---SSYGVVTTGqydvssaaahkfsigRSEKGFVSNFAYEVSQHRCYERELDGLTAAVAF
>A0A5B1QGF4	894	0.550	1.994E-284	3	739	740	16	743	744
---GTAKDADFKRDIVDVNEGnNYLTTDHGVKVSDTDNWLRVV-NPHGkSVGPNLLEDQLAREKITHFDHERIPERVVHARGAGAFGYFKVYDDRA-SKYTSAPVLTDPSRTTPVFVRFSTVQGSRGSADTVRDVRGFAVKFYTDEGNWDIVGNDIPVFFIQDSVKFPDIIHAVKPEPNNEVPQGQSAHNNFWDFVGLQPESAHMVMWAMSDRGVPRSYRMMQGFGVNTFTLYKPDSELYFVKFHWIPTLGVNSLVWDEALKINGQDPDFHRKDLYEAIENGFYPKWKFCIQVIPQSREHDF-DFDILDATKIWPEELVPLEEIGEMVLDRAPQEFFNQVEQAAFCTSHVVPGIGFSDDPLLQGRNFSYFDTQISRLGVNWEEIPVNRPICPVMNHQRDGKMRHRIQPGSINYWPNRKEVFPPVPVS-----EGGYWSHPTKVEGVKARLRGPKFQEHYNQAQLFYNSLSPIEKQHLIAAISFELDHCDDPIVYKQYTRILNNVDFDLAKQVAINVGGVVPERPGRG-------NDGKKSKSLSQEYYAPKVPTIESRRIAILVADGFNLDEVQAVRALLAAAKALTFVIGPRRGEVYPAGVPH----EKGKGFFVDHHYEGQRSTLFDAVYIPSGK-HAVELAR---NGRVIHYVREAFGHCKAIGGVGEAVPFLRDVVQ-LPGVQFQPDpKSDA---VVSSYGVVTSGSydlksavtdvlklgpDEKGFVSSFAYVISQHRCFKRELDGLTAKVAF
>A0A2H3J458	893	0.565	2.730E-284	3	739	740	17	744	745
---ENAKIADLEKDITDPVSKPTkgLTTDHGVFVSDTDNWLKT---QDGvHTGPSLLTDQIGREKIHRFDHERIPERVVHARGAGAHGYFRIFDSKA-SKYTHAPVLTDASRTTPVFVRFSTVQGSRGSADTVRDVRGFAVKFYTQEGNWDIVGNDIPVFFIQEAMKFPDFVHAVKPEPHNEVPQGQSAHNNFWDYVGLQPESAHMIMWVMSDRGIPRSYRMMQGFGVNTYSLINAKGERHFVKFHFIPELGVHSLVWDEALKLGGQDPDFHRKDLQEAIQNGAYPKWKFAIQTIAEGEEHGF-DFDILDATKVWPEELVPLEIIGEMVLNRTVDEYFPETEQAAFCTSHVVPGIGFSDDPLLQGRNFSYFDTQITRLGVNWEELPINRPICPVLNHQRDGAMRHKITKGDVNYWPNRKGIGKPVPVS-----EGGYAECGQKVQGIKQRVRSAKFQEHYNQAQLFYNSLTDYEKAHLISAISFELSHCDDPVVYETYSKVLNNIDLNLAKQIAENVGGIVPEAPARPNHGK-------SSKSLSQLYYAPKEPTIVSRRIAILIADGFDMAEVEGLRAAFKAGQATTWIIGPRRGKIYPKGQSAASGVH----VWADHHFEGQRSTMYDACIIPSGAEHVQKLAQ---NGRTLHWVREAFGHCKAIGALGEAVVFLREAVQ-LPGIEYAT-DLNN-DNVVTSYGVITVGkydagsfaadtlkisQDEKGFASKFAFEVSKHRCYERELDGLVSKVAY
>A0A165KPS0	892	0.561	9.585E-284	3	739	740	17	742	743
---ETAKIADLQRDIQDPSKRPTksLTTDHGVFVSDTDNWLKA--QSKAHVGPSLLEDQIGREKIHRFDHERIPERVVHARGAAAHGYFKVFES-SASKYTYAPVLTDPSRTTPVFLRFSTVQGSRGSADTVRDVRGFAVKFYTQEGNWDIVGNDIPVFFIQDAIKFPDFVHAVKPEPHNEVPQGQSAHNNFWDYVGLQPEATHMVMWAMSDRGIPRSYRMVQGFGVNTYTLVNAEGQRHFVKFHFMPELGVCSLVWDEALKLCGQDPDFHRKDLNEAIETGAYPKWTFGIQVIPESAQHDF-DFDILDATKIWPEELVPLQVIGELVLNRVVDEYFTETEQVAFCTAHVVPGIGLSDDPLLQGRNFSYFDTQITRLGINWEELPINRPVCPVLNHQRDGASRHKITKGSINYWPNRGGIGGPVP-----EKEGGYYDYPQKVDGVKQRYRGEKFKEHYNQAQLFYNSLTDYEKAHLVSAISFELSHCDDPIVYEAYTKVLNNVDFELTKQVAEKVGGVMPSAPSRPNHGKKSAP-------LSQLYYKPKEPTIKSRRIAILLGDGYDLAEVEGLRAAIKSGSATSWVIGPRRGRVYPKGQKEGDV-----GVWADHHFEGQRSTMYDAVIVPSG-DHVATLAK---MGRAVHWIREAFGHCKAIGALGEGIKFVHDALH-VPQLKFA--HDITSDSVVVSYGVVTAgkydagsiaadvlklEQNAKGFASNFALEVSKHRCYERELDGLVEMVAY
>A0A409Y4N2	892	0.578	9.585E-284	3	739	740	348	1073	1074
---ETAKVKDLSRNIVEPSSSSGLTTDHGVAIPDTDNWLKAMDGEHA--GPSLLEDQIAREKIHRFDHERIPERVVHARGTGAHGYFRVFDDRA-AKWTKAGVLTDPSRTTPIFIRFSTVQGSRGSADTVRDVRGFAIKFYTEEGNWDLVGNNIPVFFIQDAIKFPDIIHAVKPEPHNEVPQGQTAHNNFWDFVGLQPESAHMVMWAMSDRAIPRSFRMMQGFGVNTYTLINNAGQRVFVKFHMTPELGVHSLMWDEALKIAGQDPDFHRKDLEEAIKSGAYPKWTFGIQVIEEKDEHSF-DFDILDATKVWPESLVPVQPIGELVLNRTVDEFFPETEQAAFCTSHVVPGIGFSDDPLLQGRNFSYFDTQITRLGINWEQLPINRPVCPVLNHHRDGAMQHRIHKGQLNYWPNRGSvGHPVPTSNGS------YEEYKQRIVGIKQRARSAKFQEHFNQAQLFYNSLTDHEKAHLISAFSFELSHCDDQQVYETYTKLLNNIDYELAKTVAQNVNGILPDKPARQNHGKKDA-------ALSQTHFIPKTPTIKSRRIAILIADGFNLAEVESVRAALASGLATTWIIGPRRGKIFAHGEKVG-----GAGLVADHHYEGQRSTLFDALYIPSGAEHAKSIAS---NGRAIHWIREAFGHCKAIGAIGDAVPVVREAI-GLPEIRVASSPDS--TEVQSSYGVVTagkydvksavtdaleiATGNTKGFVTNFAYEISQHRCYLRETDGLISRVAY
>B8PJF7	891	0.558	1.312E-283	5	739	740	10	735	736
-----AKIADLQRDIIDPSTKPTkgLTNDHGVFVSDTDNWLKAQD--HGTVGPSLLEDHMAREKIHRFDHERIPERVVHARGVGAHGYFKVYND-SAAKYTYAPVLTDSSRTTPVFARFSTVQGSRGSADTVRDVRGFAVKFYTQEGNWDIVGNDIPVFFIQDAIKFPDFVHAVKPEPHNEVPQGQSAHNNFWDYVGLQPESAHMIMWVMSDRGIPRSLRMMQGFGVNTYMLMNAKGERYFVKFHFLPELGVHSLVWDEALKLAGQDPDFHRKDLEEAITTGAYPKWKFAIQTIPEAREHDF-EFDILDATKVWPEELIPLEIIGEMVLNRTVDEYFPETEQVAFCTSHVVPGIGFSNDPLLQGRNFSYLDTQLTRLGVNWQELPINRPVCPVLNFQRDGQLRHKITKGSINYWPNRQGIGRPVP-----TSEGGYADFPQAVQGIKLRERGHKFQEYFDQAQLFYNSLAPHEKAHVVAAISFELSHCDDPVVYETYSKILNNIDFDLAKQVATNVGGIVPDRPARQNHGKST-------PTLSQLYYAPKEPTIVSRRIAILLADGFSMAEVEGLRAAFKAGQATTWIIGPRRGWIHPKGEGSGSSV----GVWADHHFEGQRSTMYDAFIIPSGPEHAQNLAQ---NGRTVHWIREAFGHCKAIGALGEGVTFLREAVQ-LPGVQFA-HDLRS-NSVTNSYGVVTAgtydagsivadtlriEQDSKGFISTFALAVSKHRCYERELEGLTAKVAY
>A0A550C535	891	0.582	1.796E-283	0	739	740	11	730	731
MT-ANAKVADLSRDTVEVTKSTGLTTDHGVPVSNTDDWLKVSNGQNA--GPSLLEDQIAREKIHRFDHERIPERVVHARGAGAHGYFKVFDDRA-KKYTSAGVLTDPTRTTPTFVRFSTVQGSRGSADTVRDVRGFATKFYTDEGNWDIVGNNIPVFFIQDAIKFPDFVHAVKPEPHNEVPQGQSAHNNFWDFVGLQPEASHMVMWAMSDRGIPRSYRMMQGFGVNTFTLINAAGERYFVKFHWIPELGVHSFVWDEALKIAGQDPDFHRKDLEEAITNGAPPKWTFAIQTIAEKDEHNF-EFDILDATKLWPEELVPLEPIGEMVLNRPVDEYFPETEQVAFCTSHVVPGIGFSDDPLLQGRNFSYFDTQISRLGLNWEQLPINRPVCPVMNHNRDGQHQMRITKGPVNYWPNRFQHGPPVAKE-----QGGYHEFAQRIEGIKQRARGEKFKEHYNQAQLFYNSLAPHEKAHVLSAMSFELSHCDDPLVYESYSRVLNNIDFDLAKNVATN------------KPGR--LNKGQKSDTLSQAYYAPKTPTIASRRIAILIADGFSGNEVQAVRAALKSAGAVPFLIGPRRGKIYPA----GQTVGAGEGIMADHHFEGQRSTLFDALFIPSGREAAESLVS---NGRCIHWVREAFGHLKALGAIGEGVAVLQRALE-LSELQFSSGDS---TDVTSSYGVVTTGKYTassmisdalkigpgeKGILANFSYEVSKHKCWDRELDGLVSKVAF
>A0A5M3N4Y2	890	0.565	4.607E-283	0	739	740	0	725	726
MTPT-SKIADLERDIQEPRTGPSLTTDSGQKVSNTDTWLKVANDKQG--GPALLEDQHGREKIHRFDHERIPERVVHARGAGAHGYFKPFNDAA-AKYTFAPVLTDPARTTPVFIRFSTVQGSRGSADTVRDVRGFAVKFYTEEGNWDIVGNDIPVFFIQDAIKFPDFVHAVKPEPHNEVPQGQSAHNNFWDFVGLQPEATHMVMWVMSDRGIPRSFRMMQGFGVNTYTLQNAKGERHFVKFHFVPELGVHSLVWDEALKICGQDPDFHRKDLHEAIDNGVYPKWTMRIQVIPEADEHKF-DFDILDATKIWPEELVPLIDVGELVLNRTVDEFFTETEQVAFCTSHIVPGIGFSDDPLLQGRNFSYFDTQITRLGINWEELPINRPVCPVMNNQRDGAMRHRIVKGDINYWPNRkdFNRPVP-------PQEGGYLEYAQKVEGIKQRARGPKFQEHYSQAQLFYNSLAPHEQTHLMNAIGFELSHCDDPVVYKSYMDVLQNVDMDLAKSIALKVDGKLPEKTHRPNHGRTSH-------GLSQGDFAPKNPTIASRRIAILIADGFDAAEVKAVKTALTKAKALCFIIGPRRNEIKPA--QD-----IGEKIIADHHFEGQRSTLFDAIYIPSGAEHIKTLSK---NGRVVHWVREAFGHLKPIAAVGEAVNFLRDVVR-LPNVKLFA-PSTGEGEVVSDYGVVTTGqysaptevaaafsmaKQDHSFVGNFAQNISRHRIWEREQDGLTEMVAY
>A0A0C3SD30	890	0.572	4.607E-283	5	739	740	17	739	740
-----AKIADLQRETHKPD--TYYTNDLGVKVPDTDNWLKATDGQ--HTGPSLLEDQFAREKISRFDHERIPERVVHARGAGAHGYFKVFDDRA-KKYTSAAVLTNASRTTPTFVRFSTVQGSRGSADTVRDVRGFAVKFYTDEGNWDIVGNDIPVFFIQDAIKFPDIVHAVKPEPHNEVPQGQSAHNNFWDFVGLQPESAHMIMWVMSDRGIPRSFRMMQGFGVNTYTLVNDAGERFFVKFHWIPELGVHSFVWDEALKICGQDPDFHRKDLEEAITTGAYPTWKFGIQVIPEADEHKF-EFDILDATKVWPEELVPLEIIGEMVLNRTVDEYFPEVEQVAFCTSHVVPGIGFSDDPLLQGRNFSYFDTQISRLGINWQELPINRPVCPVMNYQRDGQMRHKICQGTVNYWPNRKEHFKPVHPD-----NGGYIEYRQSVEGMKARIRGTKFQEHFNQAQLFYNSLTEYEKQHLINAISFELSHCDDPVVYESYTKVLNNIDFELARQVAINVGGVVPEQPTRKNHGQSTR-------TLSQLYYAPKEPTIKSRRIAILVADGFDMAQVEGLRAAIKAGSATSWVIGPRRGWVYPEGAVVGSGK---GGVWADHHYEGQRSTLYDAFIVPGGAKSAQALAE---NGRTIHWIREAFGHCKAIGAIGEGVHFLREAV-MLPGIEYNTNPNSAT--VTSSFGVVTVGkfsttgiaagilmiaANDKDFISSFTHEVSKHRCYERELKGLTKKVAY
>A0A165GFM1	890	0.606	4.607E-283	3	739	740	20	739	740
---EGAKIADLKKDTidvHDPNNR--ITTDFGVKSSNTDDWLKASS---GdKTGPMLLEDFVGREKIHRFDHERIPERVVHARGAAAFGTFKLYESA--EDVTTAGVLTDTSRSTPVFLRFSTVLGSRGSADTVRDVRGFAVKFYTDEGNWDIVGNNIPVFFIQDAIKFPDIIHAGKPEPHNEVPQAQTAHNNFWDFQFLHTETTHMFMWTQSDRAIPRSYRMMQGFGVNTFTLTNKKGERHFVKFHFTPTLGVHSLVWDEALKIAGQDPDFHRKDLWDAIEAGAYPKWRFGIQTIPESKEHDF-DFDILDATKVWPEELVPIRYIGELELNRNPDEYFTQTEQVAFCTSHVVPGIGFSDDPLLQGRNFSYFDTQITRLGVNWEELPINRPVCPYMNHQRDGAMRHRISKGTVNYWPNRFGVGPPATKE-----EGGYLEYPEKIAGLKQRLRSKKFSDHYSQAQLFYNSLAPHEKAHVLSALSFELDHCDDPVVYTRLTERLADIDLELAQGVAEAVGAPVPQKAGTPNHNK-------KSPSLSQTYYNPKEPTIATRRVAILVADGFDPVAYYGVKAALTAAGALPFTIGPRRLPVHAQGED-----KSGKGVSPDHHFEGMRSTLFDSIFIPGG-AHVEKL---RKNGRALHWVREAFGHLKAIGATGEAVALVRDACQ-LPGVQFSSS-----NEVVDSYGVVTAAathpqsfketikmvKGAKDFIDVYTYNIAQHKNYQRELDGLASMVAF
>A0A0D1Y1N6	890	0.623	4.607E-283	3	739	740	37	758	759
---HGAKVGQLAsvtKDAHDPNYR--ITSDFGVKQANTDDWLKV---ANGeKTGPMLLEDHFGREKIHRFDHERIPERVVHARGAGAFGTFKLHESAA--DVTSAGVLTDTSRETPVFLRFSTVLGSRGSADTVRDVRGFAVKFYTKEGNWDIVGNNIPVFFIQDAMKFPDVIHAGKPEPHNEVPQAQTAHNNFWDFQFMHTEATHMFMWAMSDRAIPRSYRMMQGFGVNTFQLINEKGERHFCKFIFTPELGVHSLVWDEALKLAGQDPDFHRKDLWEAIENGAFPRWKFGIQVIPEARENDF-EFDILDATKLWPEELVPIRYIGTLELNRNVDEYFTQTEQVAFCTAHVVPGIGFSDDPLLQGRNFSYFDTQLSRLGINWQELPINKPVCPVMNHNRDGQGRHTITKGTVNYWPNRFGAVPPAS-----KAEGAFEEYPAKVMGIKARLRSKKFQEHFSQAQLFFNSLSEIEKQHTAAALSFELDHCDDPVVYERMCDRLAEIDLGLAQKVAELVGGPIP-------HEQRRANHGKKTKGLSQLEYVPETPTIASRRVAIIIADGYDPIAYHGIKAALKAAQALPFTIAPRRTPIFAAGEDR----SNGKGVVPDHHLEGMRSTMFDSVFIPGGEQSIATL---KKNGRAIHWVREAFGHLKAIGGTGEAVSFIKDACE-LPGVQFS-----ESAGVTESYGVVTAqatkpesfseaisiAKGAKDFVGAYFFAISQHRNWDRELDGLSSMLAY
>V2X667	889	0.567	6.306E-283	6	739	740	16	736	737
------KIADLQRDLIEPSTKSGLTTDHGVAISDTDNWLKAADNTAG---PSLLEDQIAREKIHRFDHERIPERVVHARGAGVHGYFKVFDDRA-SKYTYAPVLTDASRTTPVFVRFSTVQGSRGSADTVRDVRGFAVKMYTEEGNWDIVGNDIPVFFIQDAIKFPDIVHAVKPEPHNEVPQGQSAHNNFWDFVGLQPESAHMVMWVMSDRGIPRSYRMMQGFGVNTYTLLNAAEERHFVKFHFIPELGVHSFTWDEALKICGQDPDFHRKDLEEALTNGAPAKWTFGIQVIPEKDEHNF-DFDILDATKVWPEELVPLQEIGELVLNRPIDEFFPEVEQVAFCTSHVVPGIGFSDDPLLQGRNFSYFDTQITRLGINWEQIPINRPVCPVMNHNRDGSKQHRIHKSNVNYWPNRKGEGHPVPVN-----EGGYAEHKQKVASMKQRVRGSKFQEHYNQAQLFYNSLAPHEKAHLINAISFELDHCNDPVVYKTYTQILNNIDFELAKQVAINVGGVIPEKSARSNHG-------QGTPTLSQQYYLPKTPTIKSRRIAILVADGFSSKEVMAVRAALASASAVNFVIGPRRGKVYP----EGQSIGTGEGIDVDHHYEGMRSTMFDALFIPSGAEHAKTLAK---NGRTVHWVREAFGHCKAIGAIGEGAAFIKHAL-GLSELKFA---PDNTDEVTTSYGVVTTGSygvssaitdalkiapGPKGFASNFACEISKHRCWERETDGLVSMVAF
>N1RCN0	889	0.611	6.306E-283	0	739	740	747	1471	1472
MGHGNDKIDQLKANIVEPSENTRITSDYGVKQNNTDHWLRV--NSEDQTGASLLEDAFGREKIHRFDHERIPERVVHARGAGAHGTFKLFESA--EDVTKAGVFTDTSRETPVFVRFSTVLGSRGSADTVRDVRGFAVKFYTQEGNFDIVGNNIPVFFIQDAMKFPDMVHAGKPEPHNEVPQAQSAHNNFWDFVWGHSEATHMYMWAMSDRAIPRSYRMMQGFGVNTYTLINDKGERRFVKFHFTPELGVHSLVWDEALKLAGQDPDFHRKDLQEAIENGAYPKWKFGIQVLEESQEHDF-DFDILDATKVWPEDQIPVRYIGELELNRVVDEYFTETEQVAFCTSHLVPGVGPSDDPLLQGRNFSYQDTQLSRLGINWEELPINKPVCPVMNFNRDGAMRHTISKGKVNYWPNRYGHQPAATI-----QEGAYVDYQQKIAGIKQRALSKKFKDHFSQAQLFYNSLSEIEKAHVQAAFSFELDHCDEAIVYERLTERLGVVDGELANTIAEMVGGKKPIDA-KPNPGKKAKN-------LSQLDFLPKTPTIKSRRIAIIIADGYDPIAFNAMYGAIKAQSALPFVIGPRRSAIFSANEDS----SSSKGIVPDHHLEGQRSTMFDAIFVPGGQKSIQTLSK---NGRALHYIREAFGHLKAIGGTGEAVDLINKAIQ-LPEVSLSETD---GSGVVDSYGVVTLKnaspdslkeivtvaSDAKGFLEKFVYNISQHRNWQRELDGLSTMVAY
>W9QB99	889	0.612	8.632E-283	0	739	740	13	737	738
MGHGNDKIDQLKANIVEPSENTRITSDYGVKQNNTDHWLRV--NSEDQTGASLLEDAFGREKIHRFDHERIPERVVHARGAGAHGTFKLFESA--EDVTKAGVFTDTSRETPVFVRFSTVLGSRGSADTVRDVRGFAVKFYTQEGNFDIVGNNIPVFFIQDAMKFPDMVHAGKPEPHNEVPQAQSAHNNFWDFVWGHSEATHMYMWAMSDRAIPRSYRMMQGFGVNTYTLINDKGERRFVKFHFTPELGVHSLVWDEALKLAGQDPDFHRKDLQEAIENGAYPKWKFGIQVLEESQEHDF-DFDILDATKVWPEDQIPVRYIGELELNRVVDEYFTETEQVAFCTSHLVPGVGPSDDPLLQGRNFSYQDTQLSRLGINWEELPINKPVCPVMNFNRDGAMRHTISKGKVNYWPNRYGHQPAATI-----QEGAYVDYQQKIAGIKQRTLSKKFKDHFSQAQLFYNSLSEIEKAHVQAAFSFELDHCDEAIVYERLTERLGVVDGELANTIAEMVGGKKPIDA-KPNPGKKAKN-------LSQLDFLPKTPTIKSRRIAIIIADGYDPIAFNAMYGAIKAQSALPFVIGPRRSAIFSANEDS----SSSKGIVPDHHLEGQRSTMFDAIFVPGGQKSIQTLSK---NGRALHYIREAFGHLKAIGGTGEAVDLINKAIQ-LPEVSLSETD---GSGVVDSYGVVTLKnaspdslkeivtvaSDAKGFLEKFVYNISQHRNWQRELDGLSTMVAY
>A0A084QP83	887	0.646	3.031E-282	4	739	740	17	736	737
----GAKISQLSANTVEPSKSTRITSDFGTKQTNTDDWLKVVKDD--HTGPMLLEDPFGREKIHRFDHERIPERVVHARGAGAFGKFRVYESA--EDVTSAGVLTDTSRETPVFVRFSTVLGSRGSADTVRDVRGFAVKFYTQEGNWDIVGNNIPVFFIQDAMKFPDIIHAGKPEPDNEVPQAQTAHNNFWDFVHNHTEATHMYMWAMSDRAIPRSYRMMQGFGVNTYTLVNAQGQRSFVKFHFTPELGVHSLVWDEALKLAGQDPDFHRKDLWEAIENGAYPKWKFGIQVLPESREHEF-DFDILDATKVWPEELVPVRYIGELELNRNVDEYFTQTEQVAFCTSHIVPGIGFSDDPLLQGRNFSYTDTQLTRLGVNWQELPINKPVCPVMNFNRDGAMRHTISKGKVNYWPNRFEAQPPAT-----AAEGGYVDYPAKIEGIKARARSAKFKEHYSQAQLFFNSLSEVEKSHVLSAFGFELDHCDDPVVYERMTQRIAQIDIGLAQSVAEMVGGPKPQKTDKPNHGK-------KAKGLSQMDFLPQKPIITSRRVALIIADGYDSKAFTAMKGALLAGQAVPFVIAPRRSPIFAAGEDR----STSKGVVPDHHLEGQRSTMFDALFIPGGEAAIATLSK---NGRALHYIREAFGHLKTIGATGEAVDLVNKAVQ-LPEVQTS-----ADTDVRESYGVVTLRkiapeslsevvdvaKNDSGFLERFVVSLSSHRNWQRELDGLSTQVAY
>A0A2L2SPQ0	887	0.615	3.031E-282	0	739	740	13	737	738
MGHKNDKIDQLKANMVEPSENTRITSDYGVKQNNTDNWLRVATED--QTGPSLLEDAFGREKIHRFDHERIPERVVHARGAGAHGTFRLFESAA--DVTKAGIFTDTSRETPVFVRFSTVLGSRGSADTVRDVRGFAIKFYTQEGNFDIVGNNIPVFFIQDAMKFPDVIHAGKPEPHNEVPQAQSAHNNFWDFMFEHSEATHMHTWAMSDRTIPRSYRMMQGFGVNTFTLVNEKGERRFVKFHWTPELGVHSLVWDEALKLAGQDPDFHRKDLQEAIENGAFPKWKFGIQVLEESQEHDF-DFDILDATKVWPEDLIPVRYIGELELNRTVDEYFTEVEQVAFCTSHLVPGIGASDDPLLQGRNFSYQDTQLSRLGTNWEELPINKPVCPVMNFNRDGAMRHTISKGKVNYWPNRFSHQPPATAS-----EGAYVDYAAKIAGMKQRTLSKKFKDHFSQAQLFYNSLSEIEKAHIQAAYSFELDHCDEAIVYERLTERLGEIDGDLANTIAEMVGGKKPS-NPRPNPGKKAKN-------LSQLDFVPETPTIKSRRIAILIADGYDPVAFNAMYAAIQAQSALPFVIAPRRSTIFSADEDP----SSSKGLTPGHHLEGQRSTMFDAIFVPGGAKSIETLSK---NGRALHYVREAFGHLKTIGGTGEAVDFINKAIQ-LSEVALSSTD---GSGVVDSYGVVTLKnaspdslkeivtvaSDAKGFLEKFVYNVSCHRNWQRELDGLSTMVAY
>A0A0D0BC39	887	0.578	3.031E-282	4	739	740	17	741	742
----NAKISDLKRDTVEITPSTGLTTDHGVYIPETDNWLRLSDGQ--KHGPSLLEDQIAREKIHRFDHERIPERVVHARGTGAHGYFKAFEGSPASKYTFAPVLTDPSRTTPVFVRFSTVQGSRGSADTVRDVRGFAVKMYTEEGNWDIVGNNIPVFFIQDAIKFPDIIHAVKPEPHNEVPQGQSAHNNFWDFVGLQPESAHMVCWAMSDRGIPRSYRMMQGFGVNTYTLINPAGERFFVKFHWQPELGVHSLVWDEALKLGGQDPDFHRKDLEEAIVNGAPPKWTLAIQTIAEKDEHNF-DFDILDATKVWPAELVPLQEVGELVLNKTVDEFFPETEQAAFCTSHVVPGIGFSDDPLLQGRNFSYFDTQITRLGINWEQLPINRPVCPVMNHHRDGQHQSRIHKSPVNYWPNRKSAGPPVPVE-----KGGYHDFAQKVAGIKQRIRTPKFQEHFNQAQLFVNSLAPHERAHLIAAFSFELSHCDDPVVYETYTKVLNHIDFNLAKDVAANVGGVMPEKPARENHGKKSF-------GLSQLDFAPSKPTIKSRRIAILVADGVDLSGVMVMKAALKAGGAVPFVIAPRRGHIST---------SSGGEnLFADHHFEGQRSTMFDALYIPrGNELFGKTL---RGNGRVVHWIAEAFGHCKTIAGIGEGSKTIAFALsHFVSELSFSSSDSDT---VVTSYGVITAGSYSlksaatdvlniasggdKGFISNFAYEVSKHRCYQRELDGLTSRVAY
>A0A1J7J0D1	887	0.667	4.149E-282	0	739	740	16	735	736
MGSKGDKIADMARDTREPSDNDRLTSDFGVKQSNNDDWLRV---ANGdHTGPSLLEDQFAREKIHRFDHERIPERVVHARGAGAFGTFRVLESAD--DLTFAPVLTDKSRETPVFIRFSTVLGSRGSADTVRDVRGFAVKFYTQEGNWDIVGNDIPVFFIQDAMKFPDVIHAGKPEPHNEVPQAQSAHNNFWDFQYLHPEATHMFMWAMSDRGIPRSYRMMQGFGVNTFTLINAEGKRSFVKFHFTPELGVHSLVWDEALKLAGQDPDFHRKDLFEAIENGVYPKWKFGVQVVKEEDEHNF-EFDILDATKVWPEDLIPVRYFAELELNRNPDEFFTQIEQAAFCTSHVVPGIGFSDDPLLQGRNFSYFDTQLTRLGVNWQELPVNRPVCPVMNFNRDGAMRHRIEKSTVNYWPNRLDAVKPAT-----HAEGGYLEYAAKIEGIKVRARSTKFKEHFNQAQLFWNSMSQVEKNHMINAFAFELDHCSDPIVYKRMVERIADIDLGLAQTVAEMVGGDIPQKA---SHA----NHGKKAPGLSQFEYPPVKPTIASRRVAILIADGYDAVAFNAVRASVLASKAIPMIIAPKRSNITSEGGSH--------SIFPHHHLEGFRSTMVDAVFVPGGKQSIATLSK---NGRAIHWLREAFGHLKTIAATGEGVDLLQIAFQ-LPGIQLS-----SGEEAVESYGVVTqrnikpesfkeavdIAQGAKGFLENFFYSSAQHRNWARELDGLNTMVAY
>A0A5E3WHP1	887	0.586	4.149E-282	6	739	740	12	737	738
------KVNDLSKNTVEATPKTGMTTDHGVPVSNVDDWLKVSNGQNA--GPSLLEDQIARERIHRFDHERIPERVVHARGTGAHGYFRVFDDRA-AKYTHAKVLTDASRTTPVFVRFSTVQGSRGSADTVRDVRGFATKFYTDEGNWDLVGNNIPVFFIQDAIKFPDFVHAVKPEPHNEVPQGQTAHNNFWDFVGLQPEATHMVTWAMSDRGIPRSYRMMQGFGVNTFTLTNAAGERHFVKFHWIPELGVHSFVWDEALKVAGQDPDFHRKDLAEAIENGAPPKWTFAIQVIPEADEHKF-DFDILDATKVWPEEEVPLIEIGEMVLNRMVDEFFAETEQVAFCTAHVVPGIGFSDDPLLQGRNFSYFDTQITRLGVNWEQLPINRPVCPVMNFNRDGQMNHNINKGQVNYWPNRFGAGPPVPPD-----HGGYLEFAQKVAGLKQRVRGEKFKEHYNQAELFVNSLTDYEKAHMISAFAFELDHCDDPLVYESYTKVLSQVNLDLAKTVAEQVGGHLPEDTSslRPTHGKKSAP-------LSQLYYKPKTPTIKSRRIAILIADGFNQLETDALKAALGAGGAVPFLIAPRRGKIYPAGQQKGDA-----GVMADHHFEGQRSTMFDALIIPSGAESAKALLS---SGRCIHWVREAFGHLKTIGAIGEGIEVVARAVKlEVPEISLASL---QDSSVSVSYGVVTTGKYNagsavrdaldivtgaeKGFVSNFAYELSNHKCYARELDGLASKVAF
>A0A4Y9Y521	887	0.568	4.149E-282	3	739	740	17	740	741
---DTAKVADLQRDSIDPSDKPNkgLTTDSGTYVSDTDNWM-------GtHVGPSLLEDQIAREKIHRFDHERIPERVVHARGTGAHGYFKVYDDRA-KKYTTAGVLTDPSRTTPTFARFSTVQGSRGSADTVRDVRGFAIKFYTQEGIWDIVGNNIPVFFIQDAIKFPDFVHAVKPEPHNEVPQGQSAHNNFWDFVGLQPESAHMVMWAMSDRGIPRSFRMMQGFGVNTYTLVNDKGEKFFVKFHWIPELGVHSFVWDEALKICGQDPDFHRKDLEEAIHSGAYPKWKFGIQVIPEANEHDF-DFDILDATKVWPEELVPLEILGEMVLNKTVDEFFPETEQVAFCTAHVVPGIGFSDDPLLQGRNFSYFDTQITRLGVNWEELPINRPVCPVLNHNRDGAMRHKITKGQVNYWPNRLGVGAPVPTN-----QGGYADIATKVQGIKQRIRAPKFQEHFNQAQLFYNSLAPHEKQHLINAMSFELSHCDDPIVFETYTKLAANIDFELAKQVAINVGGIVPEKPARPNHGKATA-------TLSQLYYAPKEPTIASRRIAILVADGFNLAEVEALRAAFKLGQATTFVIGPRRGWVYSAGQIAG----KGTGVWADHHYEGQRSTLFDAFIIPSGAEHAQKLAQ---NGRCIHWVREAFGHLKPIGAIGEGVAFLHEAVQ-LPGVSLMSDLSS--DSVVNSYDVVTAGkydsgtvaadtlkiaQGEKGFVSNFAYAVSKHRCWDRESDGLAAKVAF
>UPI0004407820	887	0.587	5.679E-282	0	739	740	14	737	738
M-STNAKIDDLQKNTVDVqHHEPGLTTDFGVPYPDTDNWLKATD---GtKAGPSLLEDQIAREKIHRFDHERIPERVVHARGAGAFGHFKVFDDRA-SKFTKAGVLTDASRATPVFVRFSTVQGPRGSADTVRDVRGFATKFYTQEGNWDLVGNDIPVFFIQDAIKFPDFVHAVKPEPHNEVPTGQTAHNNFWDFFNLQPETSHMVMWAMSDRGIPRSYRMMQGFGVNTFTLTNAAGENFFVKFHWIPELGVHSFTWDEALKLC----DFHRKDLNEAIENGAPPTWTLGLQIIPEADEDTF-DFDILDATKIWPEDLVPVQPIGEMVLDRTVDEYFPQTEQVAFCTSHVVPGIGFSNDPLLQGRNFSYFDTQISRLGINWEELPINRPVCPVMNFNRDGGMRHRITKGQVNYWPNRFEVVPPVP-----EAKGGFKEHPQKVVGVKMRARGAKFDEHWNQAQLFYNSLSEVEKTHLISAISFELDHCDDPTVYKTAILRLNDIDSELAKQVAINVGGPLPDKPGRQNHGR-------RAPRLSQFEFMPSTPTIKSRRIAILVADGFDLAVVDAMKAALSAAGALPFLIAPRRGEIYP----EGQAFGKGQGVVADHHFEGQRSTMFDALFIPGGAESVKTLAS---NGRAIHWVLEAFGHLKTIGAVGEAVDFLRDAVR-LPGIQFAVQ---SGDSVTVNFGVVTAPkltapssisegfkilKDATDFLGSFAYQVSQHKCFERETAGLASKVAF
>A0A428PQ14	885	0.623	1.994E-281	0	739	740	13	737	738
MGSRSDKIDQLKTTMVQPDEKSRITSDFGTKQSNTDNWLRV--NRDDQTGPMLLEDTFGREKIHRFDHERIPERVVHARGAGAFGTFRLHESA--EDVTHAGILTDTSRETPLFLRFSTVLGSRGSADTVRDVRGFAIKFYTPEGNWDIVGNNIPVFFIQDAIKFPDLIHAGKPEPHNEVPQAQSAHNNFWDFVYMHSEATHMYFWTMSDRAIPRSYRMMQGFGVNTYTLINAKGEKHFVKFHFTPELGVHSLVWDEALKLAGQDPDFHRKDLWEAIENGAYPKWKFGIQTIPESKEHDF-DFDVLDATKVWPEDLVPVRYIGELELNRNVDEYFTQTEQVAFCTSHVVPGIGFSDDPLLQGRNFSYSDTQLSRLGINWQELPINRPVCPVMNFNRDGAMRHTIAKGKVNYWPNRYGYQPAATKE-----EGGYIDYPQKVQGIKERALSAKFKDHTSQAQLFYNSLSEPERAHLRAALSFELDHCDEPIVYERLTQRLGEIDGVLAETVADMVGGKKPEGG-KPNPGTTAKN-------LSQMDFLPETPTIATRRVGIIIADGYDPIAFNAVYGAIKAQNAIPLVIAPRRSAIFSADENP----DSSKGIVPDHHLEGQRSTMFDALFIPGGERSIQTLAK---IGRARYYIREAFGHLKAIGGTGEGVQLIENAIQ-LPEVSLS--EADN-GDVVESYGVVTLRnarpeslkeivsvaKNAKGFLEQFVYAISQHRCWQRELDGLNAMVAY
>A0A6G1H6D5	884	0.620	5.114E-281	1	739	740	13	736	737
-TGQDAKQQDMAHNKKDyMDSKARLTTDFGVKQSNTDDWLKVASED--KTGPMLLEDGHGREKIHRFDHERIPERVVHARGAGAFGTFKL--NESAEDVTNAGVLTDTSRSTPVFVRFSTVLGSRGSADTVRDVRGFAVKFYTEEGNWDIVGNDIPVFFIQDAMKFPDIIHAGKPEPHNEVPQAQTAHNNFWDFQYLHTEATHMFMWAQSDRGIPRSYRMMQGFGVNTYQLVNAKGERHFVKFHFTPTLGVHSFVWDEALKLAGQDPDFHRKDLNEAIENGAYPKWKFGIQVIPESKEQDF-EFDILDATKVWPEEEVPVRYIGELELNRPVDEYFTQTEQVAFCTSHVVPGIGFSDDPLLQGRNFSYFDTQLSRLGINWQELPINRPVCPVMNQNRDGQGRHTIYKGTVNYWPNRFSAVQPATKE-----EGAYVDYAEKVSGMKQRLRSKKFAEHFNQAQLFYNSLSPHEKAHTASALAFELDHCDDPVVYERLCERLTDIDLSLAQQVANLVGAPVPQKAGRPNHGK-------KAKGLSQMDFLPEEPTIVSRRIAIIIADGYDPVAYNGVKTAIKSAGALPFTIAPRRNPIFAAGEDQ----KTGKGVKPDHHLEGMRSTMFDSVFVPGGADSISTL---RQNGRALHWVREAFGHLKAIGATGEAVAFVQDAC-ALPGVQFS-----SAGDVVDSYGVVTASqvkpesfketvkmvKGAKDFLDAYTFAISQHRNWDRELEGLSSMVAY
>A0A4S4KLN0	884	0.595	7.001E-281	4	739	740	2	724	725
----NKKIDDLNTDTVDIQQHhPGLTTDAGLKVSDTDTWLKV---SNGElVGPSLLEDQVAREKIHRFDHERIPERVVHARGAGAFGSFRVFND-NASKYTSAGVLTDSSRSTPVFVRFSTVQGSRGSADTVRDVRGFAVKFYTEEGNWDLVGNNIPVFFIQEAMKFPDFVHAVKPEPHNEVPQGQSAHNNFWDFFNLQPETSHMIMWVMSDRAIPRSYRMMQGFGVNTYTLQNAAGELFFVKFHWLPELGVHSLVWDEALKLAGQDPDFHRKDLNEAIENGAPAKWTLAIQVIPEGDEHKY-DFDILDATKIWPEELIPVQPVGEMVLDRTVDEYFTQTEQVAFCTSHIVPGIGFSDDPLLQGRNFSYFDTQITRLGVNWEELPINRPVCPYMNFNRDGAMRHRITKGSVNYWPNRFEQLPPVEV-----AKGGLKQYPQKVSGVKERVRGAKFQEHYKQAQLFYNSMTDVEKAHLISAISFELDHCDDPTVYTTAVQRLNDIDHELAKQVAINIGGPLPGKSARVNHGKTSR--------LSQFEFKPTTPTIKSRRIAILVSDGFDGATVEAMRTAIKAAGALPFVIGARRGSIYPAGETPG----KGEGIIADHHFEGQRSTMFDALFIPGGSQHVRSLAS---NGRAIHWILEAFGHLKPIGAVGEGVALLRDAAH-LPGVQFA---DGSTGTVISDYGVVTAGsltpsslseglkivKGAADFAGAFAYEISQHRNFAREQAGLSSKVAY
>A0A067TF82	883	0.575	9.583E-281	3	739	740	16	741	742
---ETAKVKDLGRDIVEPSHASVLTTDHGVKVSDTDNWLKAADGEHA--GPSLLEDQVAREKIHRFDHERIPERVVHARGSGAHGFFRVFENRA-TKWTKAPVLTDPSRTTPIFVRFSTVQGSRGSADTVRDVRGFAMKFYTEEGNWDLVGNDIPVFFIQDAIKFPDIIHAVKPEPHNEVPQGQSAHNNFWDFVGLQPESAHMVMWVMSDRGIPRSFRMMQGFGVNTYTLINAEGKRVFVKFHMIPELGVHSLVWDEALKICGQDPDFHRKDLEEAIKSGAYPKWTFGVQVIEEKDEHSF-EFDILDATKVWPESLVPVHPIGEFVLNRIVDEFFPEVEQIAFCTSHVVPGIGFSDDPLLQGRNFSYFDTQITRLGVNWEQIPINRPICPVLNHHRDGSRQHRIHKGSLNYFPNRDNVGHPVPSS-----AGGYDDYKQKIVGMKQRTRGAKFQEHFNQAQLFYNSLSPYEKSHLISAISFELSHCDDQRVYETYTKILNNIDYDLAKLVAQNVNGIIPDKPARQNHGK-------IEPSLSQLQFAPKKPTIATRRIAVLVADGFNKAEVEAVCATLTGEKATTWIIGPRRGKIYA----EGQTFGSGDGLFADHHYEGQRSTLFDAIYIPSGSAHTKSLAT---NGRAVHWIREAFGHCKAIGAIGDAVTLVNATL-SVPEIKFSSSL--DTDEVVSSYGVVTSGKykaksvlgdswhishGATGFVSNFAYEISQHRCFQREMDGLTSRVAY
>A0A4S8TQ91	883	0.601	1.312E-280	2	739	740	17	739	740
--SENAKVlamKDNIRNYQDSNNR--ITTDYGVKQTNTDDWLKVATED--KTGPMLLEDHSSREKIHRFDHERIPERVVHARGAGAFGTFKLYEDA--SDVTSAGVLTDTSRTTPVFVRFSTVLGSRGSADTVRDVRGFAVKFYTEEGNWDIVGNDIPVFFIQDALKFPDVIHSGKPEPHNEIPQAQSAHSNFWDFQYLHSEATHMFLWAMSDRGIPRSYRMMQGFGVNTYTLVNDKGERHLVKFHFTPHLGVHSFVWDEALKLAGQDPDFHRKDLWTAIEGGQYPKWKFGIQTIPEDQADNF-EFDPLDATKIWPEEEFPVRYLGELELNRNVDEYFTQTEQVAFCTGHVVPGIGFSDDPLLQGRNFSYSDTQLSRLGTNWQELPINKPVCPVMNQNRDGAMRHSITKGTVNYWPNRFEATKPAT-----AQEGGYVDYPQKVSGMKTRLRSKKFREHYNQAQLFYNSMSEHEKMHIMNALSFELDHCDDPIVYKRMVERIADIDLDLAKGVAEMVGADIPEVAGRPNHGK-------KSKGLSQEDFPPENLTIATRMVAILIADGYDAVAYNAIKAALAAQGALPFTIAPRRTPIYAAGES----KDSGKGVAPDHNLEGQRSTMYDAIFIPGGADSIATL---RKNGRALHYVREAFGHLKAIGATGEAVKFVQDAC-SLPGVEFS-----ESNNVVDSYGVVTAAqteastfkdaidlvKNAKDFSSAFSYAISQHKNYQRELDGLSSMVAY
>F8NKG5	883	0.561	1.312E-280	4	739	740	17	741	742
----SAKIADLQSDIQEPKSGQALTTDHGVKVSDTDNWLKV---TNGRdNGPSLLEDQIGREKIHRFDHERIPERVVHARGAGAHGYFKVYDDRA-SKYTYAPVLTDSSRSTPVFIRFSTVQGSRGSADTVRDVRGFAIKFFTDEGNWDLVGNDIPVFFIQDAIKFPDLVHAVKPEPHNEVPQGQTAHNNFWDFSGLQPETAHMIMWVMSDRGVPRSFRMMQGFGVNTYTLLNAQGERHFVKFHWIPELGVHSLMWDEALKIAGQDPDFHRKDLNEAIENGAYPKWKLAIQTLPESREHEF-EFDILDATKVWPQELVPLEEIGELVLNRVVDEFFTETEQVAFCTSHIVPGIGFSDDPLLQGRNFSYFDTQISRLGVNWEELPINRPVCPVLNHNRDGKSRHRIVQSSVNYWPNRKDIGRPVKPE-----EGGYAEFAQRVEGIKKRVRGEKFQEHYSQAQLFYNSLAPYEKSHLINAISFELSHCDDPAVYKSYTTVLSNIDFELAKTIAIKVDGVLPEK-----PGRP--NHGHTSKGLSQLEYASKEPTIVSRRIAILIADGFNAVELQAVRAILTSAKAVCYIIGPRRNKIHPSEAQD-----IGEGVTADHHFEGQRSTLFDAIYIPSGEKHIKELAN---NGRAVHWVREAFGHCKPIGAIGEGVDFLRDVVR-LPDVELFAPPRGS-DEVVSSYGVVTtgrysvssaardtlkITQDSKGFAANFAYQISQHRCYQREMDGLVEKVAF
>A0A4S4LZR3	882	0.539	1.796E-280	5	739	740	1025	1748	1749
-----AKSDDFQRDIIDPTKASgnYMTTDHGVKVSDTDNWLKISD---GsHVGPHLLEDHIGREKISHFDHERIPERVVHARGAGAFGYFKVSNT-NAAKYTSAPVLTDPSRTTPVFVRFSTVQGSRGSADTVRDVRGFAVKLYTQEGNWDIVGNDIPVFFIQESIKFPDVIHAVKPEPHNEVPTGQSAHNNFWDFVGLQPESAHMITWVMSDRGIPRSFRMMQGFGVNTYTLYKETGEQYFVKFHWIPELGVHSLMWDEALKICGQDPDFHRKDLAEAIDNGCPPKWKFCIQVIPQSREHDF-DFDILDATKIWPEDLVPLEEIGEMVLDRNPEEFFPQVEQAAFCTSHVVPGIGFSDDPLLQGRNFSYLDTQITRLGTNWQELPVNRPICPVMNHLRDGRLRHHITTGAINYWPNRKEIFPPVAPD-----KGGYHTYPSKVEGMKQRIRGAKFKEHYNQAQLFFNSLEAHERQHLINAISFELDHCDDPVVYEQYTKVLNFIDFDLAKQVAKNVGGIVPDK-------PAKQNHEKKSKPLSQTYYMPKEPTIASRRIAVLVADGFNLVEVQTVRTLLKSAKALTFVIGPRRGEIFPEGVER----EPGKGLKADHHYEGMRSTLFDAVYIPSGV-HASDLSS---NGRAIHWVREAFGHCKAIGAVGEAVNFLNDSVV-LPGVHFADDKSDV---VKNSFGVVTtgkydAKSAAKDalkigpgetgFVANFAFAISQHRCYERELEGLTAKVAY
>A0A179H9F8	882	0.641	2.458E-280	0	739	740	0	723	724
MGSKDAKAENLAHVTVEPTKDTRITSDFGTKQTNTDDWLKV--NSKDKTGPMLLEDNFGREKIHRFDHERIPERVVHARGAGAFGTFRLHESAA--DVTSAGILTDTSRSTPLFVRFSTVLGSRGSADTVRDVRGFAVKMYTEEGNWDIVGNNIPVFFIQDAIKFPDLIHAGKPEPHNEVPQAQSAHNNFWDFMYGHSEATHMYMWTMSDRAIPRSYRMMQGFGVNTYTLINDKGERHFVKFHFTPELGVHSLVWDEALKIAGQDPDFHRKDLMEAIDNGVFPKWKFGIQTIPEAKEHDF-DFDILDATKVWPEDLVPVRYIGELELNRNVDEYFTQTEQIAFCTSHVVPGIGFSDDPLLQGRNFSYFDTQLSRLGINWQELPINKPVCPVMNFNRDGAMRHTISKGKVNYWPNRFEAQPPAT-----KAEGGYVDYPQKVAGIKERARSAKFKDHISQAQLFFNSLNEVEKSHLMAALSFELDHCDEAIVYERLTERLADIDLGLAQSVAEMVGGKKPEKAGKQNHGR-------KAKGLSQADFLPEKPTIASRRIAIIIADGYDSIAFKAMLGALEAAKATPIIIGNRRSPIFAAGEDS----SSSKGVTPDHHLEGQRSTMFDALFIPGGSKSTETLLK---SGRAIHWVREAFGHLKTVAATGEAVALLDKAFQ-LPGVAIS-----SGGEAVESYGVVTlkdakpeglgevvgAAKNAKGFLDKFATSVGQHRCWQRELDGLSAQVAY
>A0A5C3LP54	882	0.581	2.458E-280	5	739	740	18	741	742
-----AKVNDLKSNTVEHTSSSELTTDHGVKVGDTDNWLKVSD---GsSTGPSLLEDQIAREKIHRFDHERIPERVVHARGTGAHGYFKVFDNRA-SKYTCAPVLTDPSRTTPIFVRFSTVQGSKGSADTVRDVRGFAMKFYTDEGIWDLVANDIPVFFIQDAIKFPDFVHAVKPEPHNEVPQGQTAHNNFWDFVGLQPESAHMVMWAMSDRGVPRSYRMMQGFGVNTFTLINSEGQRVFVKFHMIPELGVHSLVWDEALKIAGQDPDFHRKDLNEAIEAGCPPKWTFAIQVIEEKDEHNF-DFDILDATKIWPESLVPVMPIGEFVLNRTVDEFFPEVEQVAFCTSHVVPGIGFSDDPLLQGRNFSYFDTQITRLGINWEQIPINRPICPVMNHNRDGSRQHRITKGSINYWPNRDNIGHPATPE-----TGAYLEAKQKIIGMKQRIRGSKFQEHFNQAQLFYNSLTPVEKLHLIKAISFELDHCDDQRVYEGYTKILNHIDFDLAKTVAQNVNGVIPDSPARPNHGK-------SDPTLSQFYYAPKTPTIATRRIAILIADGFNETEVTAIRAIFASALATTWVIGPRRGKIYAA----GQTLGSGQGLVADHHFEGQRSTMFDALYVPSGMEHAKALVE---NGRAIHWIREAFGHCKAIGAIGEGAAVVQHAL-GLPEVQlFSSPDSD---NVVASYGVVTTGKydftsaatdalkiapGPKGFVANFAFEISKHRCWDREMHGLIEKVAF
>A0A165F2P1	882	0.563	3.364E-280	4	739	740	3	722	723
----SAKLTDLGQDVVDPfsdPSGERLTTDHGVLVSDTDNWLKV---QDGvHVGPSLLEDQIGREKIHRFDHERIPERVVHARGAGAHGHFKV-HNSNASKYTYAPVLTDPSRETPVFVRFSTVQGSRGSADTVRDVRGFAVKFYTNEGNWDIVGNDIPVFFIQDAIKFPDFVHAVKPEPHNEVPQGQSAHNNFWDYVGLQPESAHMVMWVMSDRGIPRSYRMMQGFGVNTYTLLNKEGERSFVKFHFIPKLGVHSLVWDEALKLCGQDPDFHRKDLEEAISTGAYPEWDFAIQVIPEAREHDF-DFDILDATKIWPEELVPLEVIGSLVLNKTVDEYFTEVEQVAFCTSHVVPGIGFSDDPLLVGRNFSYFDTQITRLGINWEELPINRPVCPVMNFQRDGAMRHRITKGSINYWPNRKGIGKPVPAS-----DGGYAEFPQKVEGIKQRMRTEKFQEHYNQAQLFYHSLAPHEQAHLIAAISFELSHCDDPVVYETYSKLLNNIDFELAKQVAQNVGGVLPDK-------PKDIGQVKKSNTLSQLYFTSKEPTIVSRRVAILIQDGFDAKQVKAIRELLKQGQATTWVIGPRRGKIVAEGGGEG--------LGADHHFEGQRSTMFDAIIIPGGAEHAKKLAE---NGRAVHWVREAFGHCKAIGAVGEGVSFVREAFH-LSEVKFA---DEKGGSITVSYGVVTAGKDStlgnrlelkegaPGFVSKFAFELSKHRCYERETDGLTSKIAY
>A0A0B0DQH1	881	0.647	4.605E-280	6	739	740	52	764	765
------KVDDLKNEFKETDKSARLTTDYGVKQTTADDWLRIVSDD--KIGPSLLEDPFARERIMRFDHERIPERVVHARGSGAFGKFKVYESA--SDLTMAPVLTDTSRETPVFVRFSTVLGSRGSADTVRDVRGFAVKFYTEEGNWDLVGNNIPVFFIQDAIKFPDVIHAGKPEPHNEVPQAQSAHNNFWDFQFNHTEATHMFTWAMSDRAIPRSLRMMQGFGVNTYTLINAQGKRHFVKFHWTPELGVHSLVWDEALKLAGQDPDFHRKDLWEAIENGAYPKWKFGIQAIAEEDEHKF-DFDILDATKIWPEDLVPVRYIGEMELNRNPDEFFPQTEQIAFCTSHVVNGIGFSDDPLLQGRNFSYFDTQISRLGVNFQELPINRPVCPVMNFNRDGAMRHTISRGTVNYYPNRFDACPPASLK-----EGGYLEYAEKVAGIKARARSAKFKEHFSQAQLFYNSMSPIEKQHMINAFGFELDHCEDPVVYGRMVQRLADIDLGLAQTIAEMVGGEAPTTTNHPNHGRKTIN-------LSQTEFPPATPTIKSRRVAIIIADGYDNVAYDAAYAAISANQAIPLVIGPRRSKVTAA---------NGSTVQPHHHLEGFRSTMVDAIFIPGGAKAAETLSK---NGRALHWIREAFGHLKAIGATGEAVDLVAKAI-ALPQVTVS-----SEAEVHESYGVVTLKkvkpesftdavkiaKGAAGFLGEFFYAIAQHRNWDRELDGLHSMIAY
>N1RCN0	881	0.610	4.605E-280	0	735	740	13	733	1472
MGHGNDKIDQLKANIVEPSENTRITSDYGVKQNNTDHWLRV--NSEDQTGASLLEDAFGREKIHRFDHERIPERVVHARGAGAHGTFKLFESA--EDVTKAGVFTDTSRETPVFVRFSTVLGSRGSADTVRDVRGFAVKFYTQEGNFDIVGNNIPVFFIQDAMKFPDMVHAGKPEPHNEVPQAQSAHNNFWDFVWGHSEATHMYMWAMSDRAIPRSYRMMQGFGVNTYTLINDKGERRFVKFHFTPELGVHSLVWDEALKLAGQDPDFHRKDLQEAIENGAYPKWKFGIQVLEESQEHDF-DFDILDATKVWPEDQIPVRYIGELELNRVVDEYFTETEQVAFCTSHLVPGVGPSDDPLLQGRNFSYQDTQLSRLGINWEELPINKPVCPVMNFNRDGAMRHTISKGKVNYWPNRYGHQPAATI-----QEGAYVDYQQKIAGIKQRALSKKFKDHFSQAQLFYNSLSEIEKAHVQAAFSFELDHCDEAIVYERLTERLGVVDGELANTIAEMVGGKKPIDA-KPNPGKKAKN-------LSQLDFLPKTPTIKSRRIAIIIADGYDPIAFNAMYGAIKAQSALPFVIGPRRSAIFSANEDS----SSSKGIVPDHHLEGQRSTMFDAIFVPGGQKSIQTLSK---NGRALHYIREAFGHLKAIGGTGEAVDLINKAIQ-LPEVSLSETD---GSGVVDSYGVVTLKnaspdslkeivtvaSDAKGFLEKFVYNISQHRNWQRELDGLST----
>R8BG40	881	0.655	6.304E-280	0	739	740	16	739	740
MGSQGDKLADLQASTKEPTKDTRITSDYGVKQENTDHWLSITNED--HTGPSLLEDPFGREKIHRFDHERIPERVVHARGAGAFGRFTLFESA--EDVTFAPVLTDTSRETPIFVRFSTVLGSRGSADTVRDVRGFAVKFYTQEGNWDIVGNNIPIFFIQDAMKFPDLIHAGKPEPNNEVPQAQTAHNNFWDFVFNHSEATHMYMWAMSDRGIPRSYRMIQGFGVNTFTLVNAKGERSFVKFVWTPVLGVHSLVWDEALKLAGQDPDFHRKDLGEAIDNGAFPKWKFGIQVIPEAREHDF-DFDILDATKVWPEDLVPTRYIGELELNRNVDEYFTQTEQVAFCTSHVVPGIGFSDDPLLQGRNFSYHDTQLSRLGTNWQELPINRPVCPVMNFNRDGAMRHTIHKGTVNYWPNRYSVNPPATRE-----EGAYLDYAQKIAGIKQRTKSKKFKEHFAQAQLFFNSLSPIEQKHVADALSFELDHCEDPVVYERMTQRLTDIDLGLAQTVADMVGGEAPQKASRQ-------NAGQKAKALSQFDFPPEKPSIISRRVAIIIADGYDPVSFGAVKTALAAAQATPIVIGPKRNEIFAA----GQSSQKGKGVIPDHHLEGFRSTMVDAIFVPGGKQSIDTLSK---NGRALHWIREAFGHLKAIGGTGEAVQLLNTAF-ALPAVQIS-----SGSNAVESYGVVTlqsvspssfgeaisIAKGATGFLEQFFFSIAQHRNWDRELDGLSTMVAY
>A8NH39	880	0.565	8.629E-280	3	739	740	16	736	737
---GDAKTRDLQRDTVVPTRNSAMTTDYGAKMSDTDHWLSVSD---GsKVGPALLEDQIAREKIHRFDHERIPERVVHARGTGAHGEFRVFDHRA-SKYTSAPVLTDPSRTTPIFIRFSTVQGSRGSADCVRDVRGFAVKFYTPEGNWDLVANDIPVFFIQDAIKFPDFVHAVKPEPQNEVPQGQSAHNNFWDFVGLQPESAHMVMWTMSDRGIPRSYRMMQGFGVNTFTLINAKGERHFVKFHMTPELGVHSLVWDEALKINGQDPDFHRKDLAEAIHAGCYPKWTFGIQVIPEKDEHNF-DFDILDATKIWPEELVPLQPIGELVLNRTVDEYFPEVEQVAFCTSHVVPGIGFSDDPLLQGRNFSYFDTQISRLGINWEQLPINRPVCPVMNINRDGKMQMRIHKTNLNYFPNRDSIVNPVP-----PAEGGYVEFMEKIVGLKQRVRGAKFQEHYNQAQLFWNSLTPWEKEHTINAFAFELSHCDDQRVYERYTTILNNVDFELAKAVAIKVNGVVPEKPARPNHGRSSAP-------LSQFYYAPKKPIIATRRIAIIVADGFHEAEVLAVRSLLASAKATTWIIGPRRAAVKAAGGGR---------LVADHSLEDQRSTLFDAVYIPSGEEHAKTLIG---NGRAIHWIREAFGHCKAIGAVGEGVSVVNHAL-NLPEVKLFT--APNDDTVLTSYGVVTTGKygvksaatdvlqiepGPKGFVSNFAYEISKHRCFERELDGLTAKVAY
>A0A286UJ52	880	0.582	8.629E-280	4	739	740	11	736	737
----NAKINDLKSDTVDTqHHEPGLTTDHGVPISDTDTWLKASNG--GNIGPHLLEDQMGREKIHRFDHERIPERVVHARGAGAFGHFRVFDN-SANKYTSAGVLTDPTRTTPVFVRFSTVQGSRGSADTVRDVRGFAVKFYTPEGNWDLVGNDIPVFFIQEAMKFPDFVHAVKPEPHNEVPTGQSAHNNFWDYFNLQPETSHMIMWVMSDRGIPRSYRMMQGFGVNTFTLNNLAGEQFFVKFHWIPELGVHSFTWDEALKICGQDPDFHRKDLNEAIQNGAPPKWTLGIQIIPEADEHKF-DFDILDATKIWPEDLVPVQPIGEMVLDRVVDEYFTQTEQVAFCTSHVVPGIGFSNDPLLQGRNFSYFDTQISRLGINWEELPINRPVCPYMNFNRDGAMRHRISKGTVNYWPNRFEQLPPVSVKG-----GGYEHHPDKVSGFKERTRGTKFAEHWTQAQLFYNTLSEVEKDHLISAISFELSHCDDPTVYKTATLRLNDIDHDLAKRVAINIGGPIPDKPGRTNHGRKTIR-------LSQFDFLPKTPTIKSRRIAFLIADGFDLGVVEAVRVAVSASGALPFFIGPRRGDIYPKGQTPG----KGEGLFVDHHFEGQRSTLFDALFIPGGLEHVRTLAS---NGRAIHWVLEAFGHLKAIGAVGEAVDFLREAVR-LPGIQFAPTDQG--ETVTTDFGIVTASiirppsslseglnivKDASDFITAFAYEISQHKCFDRETSGLASRVAF
>A0A4S4MCT7	880	0.571	1.181E-279	1	739	740	16	745	746
-TTESQKIADLQKNIVDPDKVPkghTFTTDHGVPVRDTDNWLRVTD---GvGTGPSLLEDQISREKIHRFDHERIPERVVHARGAGAHGIFKVYDDRA-SKYTSAGVLTDASRETPVFVRFSTVQGSRGSADTVRDARGFAVKFYTNEGNWDIVGNDIPVFFIQDAVKFPDIIHAVKPEPQNEVPQGQSAHNNFWDFVGLQPESAHMVMWVMSDRGIPRSFRMMQGFGVNTYTLVNSKGERHFVKFHWIPELGVHSLMWDEALKINGQDPEFHRKDLQEAINAGAYPKWYFGVQVVSEADEHNF-DFDILDATKVWPEELVPLQIVGEMVLNRTVDEFFPETEQVAFCTSHIVPGIGFSDDPLLQGRNFSYFDTQITRLGINWEELPINRPVCPVMNTHRDGQSRHTIIKSNVNYWPNRNDQFHP-------AEKGGYQEYAQKVQGIKQRVRGAKFQEHYNQAQLFYNSLTAYEKAHLVNAVSFELSHCDDPVVYETYIKLLNNIDFELAKKVAHVVGGIVPKTPVRENPGWST-------PTLSQTYYAPKEPTIKSRRIAILVADGFDLAEVKAIRAALKAGSATTWLIGPRRGLVYPEGVEMGSEK---GGLLADHHWEGQRSTLFDAIVVPSGASHAQRLAD---NGRPIHWVREAFGHCKAIGAIGEGVAFLREAAQ-LPGIEYATNI--NSEAVVSSYGVVTVGRASlssvaadtlkigrgeKGFVAEFALEVSKHRCFDREMHGLTAKVAY
>A0A166HFF7	879	0.572	3.029E-279	6	739	740	12	738	739
------KVNDLARNTVEVAPKTNLTTDHGVPISNTDDWLKVTDGT-G-TGPSLLEDQIGREKIHRFDHERIPERVVHARGAGAHGYFKVFDDKA-AKYSYAKVLTDSSRTTPVFVRFSTVQGSRGSADTVRDVRGFAVKFYTDEGNWDIVGNNIPVFFIQDSIKFPDFVHAVKPEPNNEVPTGQSAHNNFWDYVGLQPEATHMVTWVMSDRGIPRSYRMMQGFGVNTYTLQNAAGERHFVKFHLIPELGVHSFVWDEALKIAGQDPDFHRKDLNEAILNGAPPKWTFAIQVIPEADEHKF-EFDILDATKVWPEELVPLIEIGELVLDRPVDEYFAETEQVAFCTSHVVPGIGFSDDPLLQGRNFSYFDTQISRLGINWQQLPINRPVCPVMNHNRDGKSNHDIHKGTVNYWPNRFEAGAPVPPE-----HGGYVEFAQKVAGIKQRVRGEKFKEHYNQAELFLNSLTQYEKQHVVEAISFELDHCDDPAVYESYTKILAQVNYDFAKTIAENVNGQLPED-----TGSLRKPHGKSSPSLSQLHFKPKTPTIKSRRIAILVADGFNNLEMESVRTMLKAGGAVPFLIAPRRGRIFPAGKKKG----SDEGVMADHHFEGQRSTMFDALYIPSGAESAKTLMS---NGRCIHWVREAFGHLKTIGAIGEGIEVVARAVKAeVPEIALSSIED---NNVKVSYGVIstgkysagsavkdvfnIATGGDKGFVSNFAYELSKHKHYERELDGLASKVAY
>UPI001B3866E4	878	0.652	4.147E-279	0	739	740	17	742	743
MGSNGDKIADLGKNTIEPGKDTHLTSDWGVKQPNADHWLSISNDQ--HTGPSLLEDPFSREKIHRFDHERIPERVVHARGAGAFGKFKVYESA--EDVTFAPVLTDTSRETPVFLRFSTVLGSRGSADTVRDVRGFAIKFYTQEGNWDIVGNNIPVFFIQDAMKFPDLIHAGKPEPNNEVPQAQTAHNNFWDFVYNHSEATHMYMWAMSDRTIPRSYRMMQGFGVNTYTLINKQGKRSFVKFHFTPELGVHSLVWDEALKLAGQDPDFHRKDLNEAIENGAYPKWKFGIQVIPEEDEHKF-EFDILDATKVWPEELVPVRYIGELELNRTVDEYFPQTEQVAFCTGHVVPGIGFSDDPLLQGRNFSYFDTQITRLGVNWEELPINRPVCPVMNFNSDGQKRHTIRKSTINYWPNRFGINPPAS---DVNAEGSYVEYQQKVEGIKQRTKSAKFREHFNQAQLFYNSLSPVEKAHATSAFGFELDHCDDPIVYENLAVRLAEIDLDLAQSVAELVGAKVPET-----PGRP--NHGKKAKGLSQFDFLPESPTIASRRVAILIADGYDSVAFKAVKTAVAAQGALPFIIGTKRSEIFA----EGQTETKGEGVRPDHHLEGFRSTMVDAVFVPGGRASVGTL---KKNGRALHWVREAFGHLKAIGGTGEAVELLQAAFQ-LPGVQVS-----SGAEAVESYGVVTLGqaspesfgetvtiaKEAKSFVDQFFFSISQHRNWDRELDGLSTMVAY
>A0A6A6TR69	878	0.632	7.770E-279	0	739	740	16	741	742
MGSErSKKVQQLAAETKDVHDKSArITTDYGVKQTNTDDWLRVATED--KTGPSLLEDPFAREKIHRFDHERIPERVVHARGSAAFGKFTLFESA--SDVTSAGVLTDTSRETPVFLRFSTVLGSRGSADTVRDVRGFAVKFYTDEGNWDLVGNNIPVFFIQDAMKFPDVIHAGKPEPHNEIPQAQSAHNNFWDFQYMHPEATHMFMWAMSDRTIPRSYRMMQGFGVNTFTLINDKGERSFVKFIFTPELGVHSFVWDEALKIAGQDPDFHRKDLWTAIESGAFPKWKFGIQVIPESKENDF-DFDILDATKVWPEELVPIRYIGQLELNRNPDEFFTQTEQVAFCTSHIVPGIGFSDDPLLQGRNFSYFDTQLSRLGINWQELPINRPVCPVMNHNRDGAMRHTITKGKVNYWPNRFEAAPPAKPE-----EGGYLDYPAKIAGIKARTRSKKFQEHINQAELFYNSMSPPEKAHMTAALGFELDHCDDPVVYERINSRLAEIDLSLAQSVAEMVGGDIPQEQKRPKHN-------QTAKGLSQTEYAPAEPTIATRMVAIIIADGYDAIAYNGIKAALTAAGALPFTIGVRRNKIWAAGED----KNTGKGVVPDHHLEGMRSTMFDSVFVPGGAKSIETLSK---NGRAIHWVREAFGHLKAIGATGEGVKFVRDAC-DLPGMSFSTS-----GDVVDSYGVVTAAkvqpesfkealkmaKGAKDFVDAYTFAISQHKNFDRELEGLSSMVAY
>A0A369JSF6	878	0.571	7.770E-279	5	739	740	117	841	842
-----AKVADLSRDTIDPTPSGPgsiLTTDHGVKVSDTDNWLKVSGD--G-TGPFLLEDQIAREKIHRFDHERIPERVVHARGTGAHGYFKVFDD-SASKYTYAPVLTDPSRTTSVFVRFSTVQGSRGSADTVRDARGFAVKMYTEEGNWDLVGNDIPVFFIQDAIKFPDVIHAVKPEPHNEVPQGQSAHNNFWDFAGLQPESAHMVMWVMSDRGIPRSFRMMQGFGVNTYTLLNADGKRFFVKFHFIPELGVHSLTWDEALKICGQDPDFHRKDLNEALENGNPAKWTFAIQTIPEADEHNF-DFDILDATKLWPEELVPLQPIGELVVNRPVDEFFPETEQVAFCTSHIVPGIGFSDDPLLQGRNFSYFDTQITRLGINWEQIPINRPVCPVMNHQRGGQQQHRIVKGEINYWPNRKNVGPPVPAS-----EGGYAEFQQKVSGIKQRVRGAKFQEHFNQAQLFYNSLAPHEKAHLIAAISFELSHCDDPVVYRSYVtNVLSKIDVDLAQAVARNVGGPVPIESD------VQVNQGKKSAPLSQIYYMPTKPMIKSRRIVILVADGFNAVEVGAVKALLGSAGAVSFIVGPRRGEVFPEG-------SAEVGVMVDHHYEGQRSTMFDALFIPSGKEHAEALMS---NGRTVHWVREAFGHCKTIGAIGEGIAFVQQAL-ALPELSFAPKLDR--DDVTTSYGVVTAGkygvvsaahdaltigAGPKGFVANFAFEMSKHRCWEREMDGLTSKVAF
>A0A6A6JNN7	877	0.628	1.064E-278	6	739	740	330	1049	1050
------KVEQLSSVTKDVhDGNSTITSDYGVKQHNTDEWLKaVTDDKNG---PLLLEDPFAREKIMRFDHERIPERVVHARGAGAFGKFTLQESAA--DVTSAGVLTDTSRETPVFVRFSTVLGSRGSADTVRDVRGFAVKFYTEEGNWDIVGNNIPVFFIQDAIKFPDVIHAGKPEPDCEIPQAQSAHNNFWDFQYMHPEATHMFMWTMSDRAIPRSWRMQQGFGVNTFTLTNDKGERHFCKFIWTPELGVHSLVWDEALKIAGQDPDFHRKDLWQAIDSGSYPKWKFGIQVIPEAKEHDF-DFDILDATKVWPEELVPIRYIGTLELNRNPDEFFSQVEQIAFCTSHVVPGIGFSDDPLLQGRNFSYFDTQISRLGVNFEELPINRPVCPVMNHNRDGSMRHTITKGKVNYWPNRYSAVPPTKPEDGA-----YVDYPAKIAGIKARTQSKKFREHISQAELFYNSLSPHEKLHLTNALGFELDHCDDHVVYERMVDRLAEIDLTLAQSVAEMVGGGVPQKAKRPKHNK-------KAKGLSQVDYAPSTPTIATRMVAIIIADGYDPIAYNGIRAALSAAGALPFTIGVRRNKIWAAGEEKG---SKTGGVQPDHHLEGMRSTLFDSVFIPGGAQSIATL---RKNGRAVHWVREAFGHLKAIGATGEAVQFVREAC-DIPGMQFSTS-----AEVVESYGVVTVAevqphgfkeavnmmKGAKDFLSAYGYAISQHRNYERELDGLNKMVAY
>A0A166V0T6	877	0.576	1.456E-278	0	739	740	11	736	737
MTS-NAKIADLQRDIHEPAKGDGLTSEFGVKIENTDDWLKAQDGTN--VGPSLLEDHFAREKISRFDHERIPERVVHARGTGAHGHFRVYDDRA-SKYTFAPVLTDPSRTTPVFTRFSTVQGGRGSADTVRDVRGFAAKFYTEEGNWDIVGNDIPVFFIQDAVKFPDFVHSVKPEPHNEVPVGQSAHNNFWDFVGLQPESAHMVMWVMSDRGVPRSYRMMQGFGVNTYTLVNAKGERHFVKFHWIPELGVHSLVWDEALKIGGQDPDFHRKDLSEAIENGCPARWRFGIQTIAEANEHDF-DFDILDATKLWPEELVPVEILGEFVLDRVVDEFFAETEQVAFCTSHVVPGIGFSDDPLLQGRNFSYFDTQISRLGINWQELPINRPVCPMMNHNRDGQSRHRITKSTVNYWPNRQGIGRPVPAS-----EGGYHDYAQKVAGIKQRLRTPKFQEHFDQAQLFYNSLHPHEKRHLVAAISFELSHCDDPVVYESYTKVLNHIDFDLAKQVAINVGGIVPDKPARANHGRT-------SAYLSQTHYMPKEPTIASRRIAILIADGFNANDVTAVRAAFASAGAVNFIIGPRRGKV-----NAGSGL--GEGLATDHHFEGQRSTLFDALFIPSGAEHAKTLLG---NGRVIHWVREAFGHCKALGAIGEGVDVLREAIK-LPEVRFCG-AAATSDDVVSSYGVVTTRRysltsaatdtfkigpGTKGFSANLAYEISKHRCWERETDGLVSQIAF
>A0A5M8Q3N1	877	0.626	1.456E-278	0	739	740	14	741	742
MTGaqTNAKLADLARDTHDYSEDKTarITTDFGTKISNTDDWLTVSTDDHA--GPALLEDFHGREKIHRFDHERIPERVVHARGTGAFGHFKLYESA--EDVTSAGVLTDTSRTTPVFVRFSTVLGSRGSADTVRDVRGFAVKFYTEEGNWDVVGNNIPVFFIQDAMKFPDVIHAAKPEPDTEVPQAQSAHNNFWDFNYLHTEATHMLMWAMSDRTIPRSFRMMQGFGVNTYTLQNAKNERHFVKFHFTPELGVHSLVWDEALKLSGQDPDFHRKDLMEAISMGVFPKWKFGIQVLKESDQDNF-DFDILDATKVWPEELVPVRYIGELELNRNIDEFFTQTEQVAFCTSHIVPGIGFSDDPLLQGRNFSYLDTQLSRLGTNWQELPINRPVCPVMNHQRDGQLRHKITPGSINYWPNRKEAVPPAKVS-----EGGYLEYPQKVAGIKHRLKTKKFREHFNQAQLFYNSMSPPEKAHITTALSFELDHCDDPIVYERMVERLTDIDLELAQAVAVAVGGPTPSKAGRSNHGN-------VSKALSQTFVQPEKPSIASRRVAILIADGYDPIAYNGVKAALTAAKAFPFTIGPKRQPIFAADED-----KSGKGVQPDHNLEGMRSTMFDSIFIPGG-SHIETF---KKNGRAIHWVREAFGHLKAIGATGEGVELVRLAC-DLQGMQF---SAAGSQDVVDSYGVVTAGaakpesfketlsmvKGAKDFVDAYTFNIACHRNFDRELDGLNAMVAY
>UPI0004623AC5	877	0.558	1.456E-278	1	739	740	15	743	744
-TGQTAKVADLQNVTFDPSKKPTkgLTTDHGVFVSDTDNWLQA---SNGaHPGPALLEDQISREKIMRFDHERIPERVVHARGVAAHGYFKVY-DARASKYTSAPVLTDASRITSTFVRFSTVQGSRGSADTVRDVRGFATKFYTEEGNWDLVGNNMPVFFIQDAIKFPDLIHAVKPEPHNEVPTGQSAHNNFWDFAGLQPESAHMALWAMSDRGIPRSLRMMQGFGVNTFTLLNARGERFFVKFHWLPELGVHSLMWDEALKIAGQDPDFHRKDLEEAISTGAYPKWQFGIQVIPEARENDF-DFDILDATKVWPEELVPVEIIGEMVLNRTVDEYFPETEQVAFCTAHVVPGIGFSDDPLLQGRNFSYFDTQLSRLGINWQQLPINRPVCPVLNHHRDGAMQHKITKD-LNYWPNRHSVGPPVP-----PAEGGYAEYPQKIQAIKQRLRSPKFQEHYNHAQLFYNSLQDYEKAHVVSALSFELSHCDDPVVYESYTKLLNNIDFDLAKQVAINVGGVVPDKPARANHGYSSSR-------LSQLAFAPKEPTIKSRRIAILLADGFKLAEVEALRAAFKAGSATTWIIGPRRGSVYPDGEQVG----SGKGYSADHHYEGQRSTMFDAIIIPSGAKHAQALAG---SGRTIHWVREAFGHCKAIGALGEGVAFLREVVQ-LPGVQLA--PDQNSDAVTTSYGVVsagkydvgsavadtlTIKQGEKGFVANFAYELSKHRCWERESDGLVAKVAF
>A0A2T2NMI3	876	0.617	1.993E-278	0	739	740	15	740	741
MTGErNQKVADLARDTKDVHDKRYkITSDFGVKQTNTDDWLKVASED--KTGPMLLEDPFAREKIHRFDHERIPERVVHARGAGAHGKFTLFESA--SDVTSAGVLTDTSRETPVFLRFSTVLGSRGSADTVRDVRGFALKFYTQEGNWDIVGNNIPVFFIQDAMKFPDVIHAGKPEPHNEVPQAQSAHNNFWDFQYLHPEATHMFMWAMSDRTIPRSYRMMQGFGVNTFTLINDKGERHFVKFIFTPELGVHSFVWDEALKIAGQDPDFHRKDLWAAIESGAFPKWKFGIQVIPEAKEHDF-EFDILDATKVWPEELVPIRYIGELELNRNVDEYFTQTEQVAFCTGHVVPGIGFSDDPLLQGRNFSYFDTQLSRLGVNWQELPINKPVCPVMNHNRDGAMRHTITKGTVNYWPNRFEAVPPAKPE-----EGGYLDYPEKIAGIKSRMRSKKFREHKSQAELFYNSLSEAEKNHVMNALAFELDHCDDPIVYSRLCDRLSEIDLGLAQSVAEMVGGDIPQEQKRPKHNKT-------AKGLSQLEYMPAEPTIATRMVAIIIADGYDAVAYNGIYAALKAAGALPFTIAPRRSAIYAEGES----KETGKGVIPDHHLEGMRSTLFDSVFVPGGSKSIETLSK---NGRAVHWVREAFGHLKAIGGTGEAVKFIRTAV-DIPGMEFSTS-----GDVVDSYGVVTAAqvkpesfkeaikmaKGAMDFVDAYTFAISQHKNFERELQGLSTMVAY
>A0A165RFY5	876	0.569	1.993E-278	5	739	740	18	743	744
-----AKTKDMQRNIVDPanTERKGQNLDYGPYISDTDNWLKLSDGTNA--GPSLLEDQVAREKIMRFDHERIPERVVHARGAGAHGVFRVYDDRA-SKYTYAPVLTDPSRETPTFVRFSTVQGSRGSADTVRDVRGFATKFYTQEGNWDIVGNNIPVFFIQDAIKFPDFVHAVKPEPHNEVPQGQSAHNNFWDFVGLQPESAHMVMWAMSDRAIPRSLRTMQGFGVNTYTLLNAKGERFFVKFHWTPELGVHSLVWDEALKIAGQDPDFHRKDLEEAINNGVYPKWKFGIQVIPEVNEHDF-EFDILDATKLWPEELVPIEYIGEMTLNRVVDEYFPEVEQVAFCTSHIVPGIGFSDDPLLQGRNFSYFDTQLSRLGVNWQELPINRPVCPVLNNHRDGAMRHKITKGQINYWPNRKGTLPPVPVK-----DGGYAEFAQKVEGIKQRVRGAKFQEHYNQAQLFYNSLAPHEKAHLISAISFELSHCDDPVVYHSYTKILSNIDFDLAKQVAINVGGTIPEAPARPNHGKK---DG----TLSQTHYIPLEPTIKSRRIAILVADGFNGSEVLAMRAALKVGMATTWLIGPRRGKVYPTGQKVG----EGQGMTADHHFEGQRSTLFDALIIPSGAEHVQKLAA---NGRAVHWVREAFGHCKLIGAVSEAVTFISETV-SLPGVQFQSV--PGSDSVVSSYGVVTSGayditnaatepfkiaKGEKGFLANFAFELSKHRCYERELDGLVERVAF
>A0A4E9EDC1	876	0.612	1.993E-278	0	738	740	13	736	1526
MGHKNDKIDQLKANMVEPNENSRITSDYGVKQNNTDHWLRVASED--QTGPSLLEDAFGREKIHRFDHERIPERVVHARGAGAHGTFRLFESAA--DVTKAGLFTDTSRETPVFVRFSTVLGSRGSADTVRDVRGFAIKFYTQEGNFDIPGNNIPVFFIQDAMKFPDVIHAGKPEPNNEVPQAQTAHNNFWDFMFEHPEATHMHTWAMSDRTIPRSYRMMQGFGVNTYTLVNEKGERRFVKFHWTPELGVHSLVWDEALKLAGQDPDFHRKDLQEAIENGAFPKWKFGIQVLDESQEHDF-DFDILDATKVWPEDLIPVRYIGELELNQTVDEYFTQTEQVAFCTSHLVPGIGHSDDPLLQGRNFSYQDTQLSRLGTNWEELPINKPVCPVMNFNRDGAMRHTITKGKVNYWPNRFSHQPPATES-----EGAYVDYAAKIVGMKQRTLSKKFKDHFTQAQLFYNSLSEIEKSHVQAAYSFELDHCDEAIVYERLTERLGEIDGDLANTIAEMVGGK--------KPANPKPNAGKKAKNLSQLDFVPETPTIKSRRIAIIIADGYDPVAFNAMYGAIKAQSALPFVIAPRRAPIFSAAEDS----SSSKGIFPDHHLEGQRSTMFDAIFVPGGAKSIETLSK---NGRALHYIREAFGHLKTIGGTGEAVEFINKAIQ-LSEVALSSTD---GSGVVDSYGVVTLKnaspdtlkeiatvaSDAKGFLEKFVYNVSCHRNWQRELDGLSTMVA-
>Q2H890	876	0.651	2.728E-278	3	739	740	20	736	737
---EGDKLKDLAHNTKDMTDKDRLTTDYGVKQSTADDWLKAASKD--KTGPLLLEDPFARERIMRFDHERIPERVVHARGAGAFGKFRVYDG--IDELTSAPVLTDTSRETPVFVRFSTVLGSRGSMDTARDVRGFAVKFYTEEGNWDLVGNDIPVFFIQDAIKFPDVIHAGKPEPHNEVPQAQSAHNNFWDFQFNHTEATHMFLWTMSDRAIPRSWRMMQGFGVNTFTLINAKGERHFVKFTWTPELGVHSLVWDEALKLGGQDPDFHRKDLWEAIANGVFPKWKFGIQVIPEADEHKF-DFDILDATKVWPEDLVPTRYIGEMELNRNPDEFFTQVEQIAFCTSHVVPGIGFSDDPLLQGRNFSYFDTQISRLGVNFEELPINRPTCPVMNFNRDGALRHTITRGTVNYWPNRFQACPPAS-----AAEGAYVEYAQKVAGIKARIRSAKFQDHFSQAQLFWNSMTPIEKHHIIAAFAFELDHCEDPVVYSRMVNRLADIDLTLAQTVAERVGGDVPTEPGRPNHGR-------RAPALSQIEFPGSSPTIASRRVAILVADGYDAVAYDAAYAALSAAMAVPLVIAQRRSKVVAA---DGKA-----SVQPHHHLEGFRSTMVDAVFIPGGAKAVETLGK---NGRALHWVREAFGHLKTIGATGEAVELVERAI-GLPSVTVSTS-----GEVQESYGVVTIKelrpeslgeavtiaKGARGFMEKFFYGISQHRCWERELAGLNAQVAY
>A0A1Y2EAB0	876	0.603	3.734E-278	0	739	740	13	737	738
MSGEkGAKATQLQPDIQEPGKDDRITTDYGVRQSNTDDTLKIVNDQ--STGPQLLEDSFAREKIHRFDHERIPERVVHARGAGAFGTFKLLESAA--DVTCAAVLNDTTRETPVFVRFSTVQGSRGSADTVRDVRGFAVKFYTQEGNWDIVGNNIPVFFIQDSIKFPDFVHAVKPEPHNEVPQAQSAHNNFWDFVNLHTEATHMYMWAMSDRAIPRSYRMMQGFGVNTFVLINAKGERHFCKFHWTPELGVHSFVWDEALKLAGQDPDFHRKDLNEAIENGAYPKWTLGIQVIPEGQEHDF-DFDILDATKIWPEDLIPVRNIGEMELNKVVDEYFPQTEQVAFCTAHMVPGIAHSNDPLLQGRSFSYFDTQLSRLGINWQELPINRPVCPVMNFNRDGQGRHRITKGPINYYPNRHGIQPPATAN-----EGAYLDYPEKVAGIKARAKSPKFKEHFNQAQLFLNSLSPPERAHITSAFGFELDHCDDPIVYERMSLRLADIDLELAQSVAAMVGGPVPDKASRPNHGK-------KAPKLSQTEFAPTKPTIATRRIAIIIADGYDSVTYNGVKAAITASGALPFTIAPRRHEIFPAGSDN----NPGSGVRADHHLEGMRSTMFDAIFVPGGSKSIETLSK---NGRALHWMREAFGHLKPIGGTGEAVELFKLAF-ALPGIS-ISQDTSA----VESYGVVTqnkvdssgfsemvqIAKEGANFLEKFWFQISQHRCWARELDGLSSQVAY
>J4I9R6	876	0.574	3.734E-278	0	739	740	15	723	1055
MTST-AKVADLQNDTVDPASQTNkgLTTDFGLYVSDTDNWLKA---QDGtHTGPSLLEDQIAREKIQRFDHERIPERVVHARGTGAHGYFKVFDNRA-SKYTYAPVLTDPSRTTPMFVRFSTVQGSRGSADTVRDVRGFATKFYTQEGNWDIVGNNIPVFFIQDAIKFPDFVHAVKPEPHNEVPQGQTAHNNFWDFVGLQPESAHMVMWAMSDRGIPRSFRMMQGFGVNTFTLMNAKNERFFVKFHWLPELGVHSFVWDEALKVCGQDPDFHRKDLEEAIEAGAYPKWKFAIQCIPEANEHDF-DFDILDSTKVWPEELVPLEVIGEMTLDKTVDEFFPETEQAAFCTSHVVPGIGFSDDPLLQGRNFSYFDTQITRLGVNWQELPINRPVCPVMNHNRDGQMRHRITKGQINYWPNRKEVAGPVPVS-----QGGYADFAQKVAGIKQRVRTPKFQEHFNQAQLFYNSLTPYEKAHLINAASFELSHCDDPVVFETYTKLLNNIDFNLAKQVAINVGGIVPDKPARHNHG-------QVTPTLSQLYYAPKEPTIVSRRIAILVADGFNLAEVEGLRAAFKAGQATTWIIGPRRGYVYPAGEVVG----EGSGVWADHHYEGQRSTLFDAFIIPSGAEHAQKLAQ---NGRTIHWVREAFGHCKAIGALGEGIVFLREAVQ-LPGVQFAqNLKSDTVT---TSYGVVTAGkYDSASFAAD-ALKIGQ-----DE-KGFVSNFAY
>A0A420YIS2	875	0.653	5.111E-278	0	739	740	16	735	736
LGSKGDKIADMEKNTRTPTDNDRLTSDFGVRQSNTDDWLRVVSND--HTGPSLLEDPFAREKIHRFDHERIPERVVHARGAGAFGTFRVLESA--EDLTFAPVLTDTSRETPVFIRFSTVLGSRGSADTVRDVRGFAVKFYTQEGNWDIVGNDIPVFFIQDAMKFPDVIHAGKPEPHNEVPQASSGHNNFWDFQFLHPEATHMFMWAMSDRGIPRSYRMMQGFGVNTFTLINKEGKRSFVKFHFTPELGVHSLVWDEALKLAGQDPDFHRKDLWEAIENGVYPKWKFGVQVVKEEDEHKF-DFDILDATKVWPEDLIPVRYFGELELNRNPDEFYTQIEQAAFCTSHIVPGIGFSDDPLLQGRNFSYFDTQLSRLGVNWQELPVNRPVCPVMNFNRDGAMRHTIDKSTVNYWPNRLQAVKPASHE-----EGGYVEYAAKIEGIKARARSSKFKEFHNQAQLFWNSMSQVERNHIANAFAFELDHCSDPVVYKRMAERIAEIDLGLAQQVAEMVGADIPTKAGRENHGK-------KAPGLSQFDFPPVKPTIASRRVAIIIADGYDPVAFNAVRTSVLASKAIPMIIAPKRSTITAEGGKH--------SIFPHHHLEGFRSTMVDAVFVPGGKESIATLSK---NGRAIHWIREAFGHLKTIAATGEGVDLLQLAFQ-LPSIQLSSN-----EEAVESYGVVTqrnvkpenfsetveIAKEAKGFLDKFYYSSAQHRNWARELDGLNAMVAY
>G9P7F1	875	0.633	5.111E-278	0	739	740	13	736	737
MGQKGAKADQLAAHTVEPTKDSRITSDFGTKQTNTDDWLRI--NSKDQIGPSLLEDPFGREKIHRFDHERIPERVVHARGTGAFGTFRLFESA--EDVSHANILTDTSRETPVFLRFSTVLGSRGSADTVRDVRGFAVKFYTQEGNWDIVGNNIPVFFIQDAIKFPDLIHAGKPEPHNEVPQAQSAHNNFWDFVQMHSEATHMYMWTMSDRAIPRSYRMMQGFGVNTYTLTNASGERSFVKFHFTPELGVHSLVWDEALKLAGQDPDFHRKDLMEAIDNGVYPKWKFGIQTIDESNEDDF-DFDILDATKVWPEDLVPIRYIGELELNKNVDEFFTQTEQVAFCTSHVVPGIGFSDDPLLQGRNFSYTDTQLSRLGTNWQELPINKPVCPVMNFNRDGAMRHTISKGKVNYWPNRFEAQPPATQE-----EGGYVDYPEKVIGIKERAKSAKFKEHFSQAQLFFNSLSQIEKSHLIAAFSFELDHCDEPIVYERLVKRLADIDIGLAQSVGKMVGGPVP-------ESKRQPNHGKKAKGLSQLEYLPDEPTIASRRIGIIIADGYDPIAFNAMYGAAKGAKAIPLVISTHRSPTFADGES-----EDGKGITADHHLEGQRSTMFDAIFVPGGKKSIETLSK---NGRALHYIREAFGHLKPIGATGEGVLLVEKALQ-LPEHVVTSSD----HEAVESYGVVTlksaqpegfgevmsAVKGAKGFLDKFAYAIGNHRCWERELDGLNTMVAY
>A0A6A6B717	875	0.626	5.111E-278	4	739	740	21	741	742
----GAKLDQLDqvtRDVHDSNHR--ITSDFGVKQTNTDDWLRIASED--KTGPMTLEDPFAREKIMRFDHERIPERVVHARGSAAFGKFTLFESA--EDVTNAGVLTDTKRETPVFLRFSTVLGSRGSADTVRDVRGFAVKFYTEEGNWDIVGNNIPVFFIQDAIKFPDVIHAGKPEPHNEVPQAQSAHNNFWDFQFMHTEATHMFMWTQSDRAIPRSYRMMQGFGVNTYTLTNAKGERHFVKFHFTPELGVHSFVWDEALKLAGQDPDFHRKDLMEAIENGAYPKWKFGIQVIPESEEHNF-EFDILDATKVWPEELVPIRYIGELELNRNIDEFFTQTEQVAFCTSHVVPGIGFSDDPLLQGRNFSYFDTQLSRLGINWQELPINKPVCPVMNHNRDGAMRHGITKGNVNYWPNRYETVPPAKPS-----EGGYVDYPEKVAGMKVRMRSSKFREHYNQAQLFYNSLSEIEKSHVVAALSFELDHCEDPIVYERMCERLSEIDLSLAQQVAEAVGGEIPQSAKRPNHGK-------KAKGLSQLEYMPKVPTIATRRVAIIIADGYDPVAYNGIKAALTAAQALPFTLAPRRTPIFAAGEDP----KTAKGVKPDHHLEGLRSTMFDSIFVPGGAKAIETL---RKNGRALHWVREAFGHLKAIGAVGEAVSFVKDAC-ALPGITFS-----ESADVVESYGVVTTTqikpesfkeafemaKGAKDFVDAYFYAISQHKNWDRELAGLSAMVAY
>A0A2K0UPR8	875	0.633	6.995E-278	0	739	740	0	722	723
MGHKSAKTDQLAAHTVEPTKDSRITSDFGTKQTNTDDWLRV--NSQDQIGPMLLEDPFGREKIHRFDHERIPERVVHARGTGAFGTFRLFESA--EDVTHANVLTDTSRETPVFVRFSTVLGSRGSADTVRDVRGFAVKFYTQEGNWDIVGNNIPVFFIQDAIKFPDLIHAGKPEPHNEVPQAQSAHNNFWDFVQMHSEATHMFMWTMSDRAIPRSFRMMQGFGVNTFTLTNAAGVRSFVKFHFTPELGVHSLVWDEALKLAGQDPDFHRKDLMEAIDNGVYPKWKFGIQTIEESNEDDF-DFDILDATKVWPEDLVPIRYIGELELNKNVDEFFTQTEQVAFCTGHVVPGIGFSDDPLLQGRNFSYFDTQLSRLGTNWQELPINKPVCPVMNFNRDGAMRHTITKGKVNYWPNRFEAQSPATKE-----EGGYVDYPERVVGIKERAKSVKFKDHFSQAQLFFNSMSEIEKSHMLAAFSFELSHCDEPIVYERLVKRLADIDLGLAQSVGKMVGGAVPDKAGQ-------ANHGKKAKGLSQMEYLPDEPIIASRRIGIIVADGYDPIAFNAIYGAIQGAKAIPLVIGTHRSETFADGEG-----QSSKGIVPDHHLEGQRSTMFDALFVPGGKQAIETLSK---NGRALHYIREAFGHLKPIGATGEGVSLVEKALQ-LPTVVTSSD-----NEAVESYGVVTlksvhperlgelvsAAKNAKGFLDKFVYAISVHRCWEREIDGLSTMVAY
>A0A6A6EDS7	875	0.634	6.995E-278	0	739	740	16	740	741
MSSrHSKKIADLASDTKDVHDKSRrITSDFGVKQTNTDDWLKVASED--KTGPMLLEDPFAREKIHRFDHERIPERVVHARGAGAFGKFTLFESA--SDVSFAGVLTDTSRETPVFVRFSTVLGSRGSADTVRDVRGFAIKFYTDEGNWDIVGNNIPVFFIQDAMKFPDVIHAGKPEPHNEVPQAQTAHNNFWDFQYMHPEATHMFMWTQSDRAIPRSYRMMQGFGVNTFTLINNKGERHFVKFIFTPELGVHSLVWDEALKLAGQDPDFHRKDLWEAIENDGYPKWKFGIQVIPESKENDF-EFDILDATKVWPEELVPIRYIGQLELNCNPDEYFAQTEQIAFCTSHVVPGIGFSDDPLLQGRNFSYFDTQLSRLGINWQELPINRPVCPVLNHNRDGAMRHTITKGTVNYWPNRYEAVPPTSVK-----EGGYVDYPKKIAGFKARMRSKKFREHVNQAQLFYNSLSPPEKAHVQAALGFELDHCDDPVVYKRLCDRLTEIDLSLAQNVAELVGGDVPQQAKRENHGK-------RAKGLSQMDYMPSEPTIATRRVAIIIADGYDAVAYNGIKAALSAAGAIPFTIGSRRNPIFAAGES----KESDKGVTPDHHLEGMRSTMFDSIFVPGG-SHVETL---RKNGRALHWVREAFGHLKAIGATGEAVAFVKDACQ-LPGVQFS-----NSGEVVDSYGVVTAsqvspqsfkevvkmAKGAKDFVDAYTYAISCHRNFDREMDGLSTMVAY
>A0A423WML6	874	0.652	9.575E-278	0	739	740	16	739	740
MGSQGDKLADLQKNTVEPSQDTRLTTDYGVKSSNTDHWLTVGTED--STGPSLLEDPFGREKIHRFDHERIPERVVHARGTGAFGTFRV--NESLADLTHAPVLTDTSRETPVFVRFSTVLGSRGSADTVRDVRGFAIKFYTQEGNWDIVGNNIPVFFIQDAIKFPDFVHAGKPEPDNEVPQAQTAHNNFWDFVFTHSEATHMFMWAMSDRTIPRSYRMMQGFGVNTYTLINAEGKRSFVKFIFTPELGVHSLVWDEALKLAGQDPDFHRKDLGEAIENGVFPKWKFGVQVVSEEDQDNF-EFDILDATKVWPEELVPIRYVGEFELNRTVDEFFPQTEQVAFCTSHLVPGIGHSDDPLLQGRNFSYHDTQLSRLGVNWQELPINRPVCPVMNFNSDGAMRHTIRKSKVNYWPNRFDKNQP--AEPK---EGGYVEYAQKVEGIKQRAKSKKFREHFKQAQLFYNSLSPVEKSHVVSAFGFELDHCDDPIVYERLATRLADIDLDLAQQVAQLVGAKVPQKESSPNHGK-------KSKGLSQLEYPPFKPTIATRRVAIIIADGYDSVAFNGVKAAAGAAGAVPFVIGTKRSEVFSA----GQKIEEGKGVRPDHHLEGFRSTMVDAVFVPGGRESIDTL---KKNGRALHWVREAFGHLKAIGGTGEAVELLQLAFQ-LPGVQLS-----SGTDAVESYGVVTAAqvKPESftdtvaiaasgvSFLEKFFFSIAQHRNFDRELDGLSTQVAY
>A0A6A6RRU3	874	0.616	9.575E-278	0	739	740	15	739	740
MTSArSQKVADLATSTKDVNNDWKATTDYGVKINTHDDWLKAAS---GdRTGPMLLEDHIGREKIHRFDHERIPERVVHARGSGAHGKFTLFESAA--DVTTAGVLTDTSRETPIFIRFSTVLGSRGSADTVRDVRGFAVKFYTDEGNWDIVGNNIPVFFIQDAFKFPDVIHAGKPEPHNEIPQAQSAHNNFWDFQYMHPEATHMFFWTMSDRSIPRSYRMMQGFGVNTFTLTNAKGERNFVKFIWTPELGVHSLVWDEALKIAGQDPDFHRKDLWTAIESGAFPKWKFGIQVIPEGKENDF-DFDILDATKVWPEELVPIRYIGQLELNKNPDEFFTETEQVAFCTGHLVPGIGFSDDPLLQGRNFSYSDTQLSRLGTNWQELPINKPVCPVMNFNRDGAMRHTITKGTVNYWPNRFEKVPASTKE-----EGAYVDFAEKMAGMKARIRSDKFKEHKSQAELFYNSLSAPEKSHLTAALGFELDHCDDPIVYERMTARLADIDLDLAQAVADMVGGEQPKAQTRPKHNKT-------SKGLSQLEYAPEKPTISTRMVALIIADGYDAVAYNGIKAALTAAGALPFTISPRRNKIFAAGED----KSTGKGVVADHHLEGMRSTLFDSVFVPGGAQSIETL---RKNGRAVHWVREAFGHLKAIGATGEAVQFVRDAC-DLPGMEFSTT-----SDVVDSYGVVTAAqvqpnsfkevlsmaKGAKDFVDAYTFAISQHKNFDRETEGLSAMVAY
>A0A4R0S0T2	874	0.560	9.575E-278	4	739	740	17	745	746
----SQKIADLQRNTVDPekfAKDRTFTTDFGVAVSNTDDWLKA-ANSYG-TGPSLLEDHIAREKIHRFDHERIPERVVHARGAAAHGVFKVYDDKA-SKYTSAGVLTDPSRTTPVFVRFSTVQGSRGSADTVRDVRGFATKFYTEEGNWDIVGNDIPIFFIQDAIKFPDIIHAVKPEPKNEVPQGQSAHNNFWDFVGLQPEATHMALWVMSDRGIPRSFRMMQGFGVNTYTLVNASGERFFVKFHWIPELGVHSLMWDEAMKLGGQDPDFHRKDLEEAINTGAYPKWQFGIQVIPEADEHNF-EFDILDATKVWPEELVPLQVIGEMELNRTVDEYFPETEQVAFCTSHIVPGIGFSDDPLLQGRNFSYQDTQITRLGVNWEELPINRPVCPMLNTHRDGAMRHRIVDSNVNYWPNRKEHFRPVPV-----AHGGYNEHPQKVQGVKERMRGKKFQEHFNQATFFLNSLTPAERLHLTNGISFELSHCDDPVVYETYTRLLNNVDFDFAKDVATIVGGIVPKTHARENHGKST-------PTLSQTYYHPKVPTIKSRRIAILVGDGFDLAQVQALRAAFKAGSATTWLIGPNRGPVYPEGVAQGDVKN---GVLADHQYEGQRSTAFDAVVIPAGMKSAQALAR---NGRAVHWVREAFGHCKAIGAIGEGVAFVREAAQ-LPGVEYATnLDSH---DVVSSYGVVTVGkvnlssiaadvlkisQSDKGFVSSFAYEVSQHRCWARELDGLTDKVAY
>K5WNR8	874	0.580	1.311E-277	6	739	740	18	739	740
------KIADLQKDIL--KQENYLSNDHGVLVSDTDNWLKASD---GtHTGPSLLEDQIAREKIHRFDHERIPERVVHARGAGAHGYFKVYSDAA-KKYTYASVLTDPSRTTPTFVRFSTVQGSKGSADTVRDVRGFATKFYTDEGNWDIVGNDIPVFFIQDAIKFPDIIHAVKPEPHNEVPQGQSAHNNFWDFAGLQPETAHMVMWVMSDRGIPRSYRMMQGFGVNTYTLVNASGERFFVKFHWLPELGVHSLVWDEALKIAGQDPDFHRKDLEEAITNGASPKWQFAIQVIPEANEHDF-DFDILDATKVWPEELVPLEVIGEMVLNRNADEFFPEVEQVAFCTSHVVPGIGFSDDPLLQGRNFSYFDTQISRLGINWEELPINRPVCPVMNFNRDGKMRHKIYQGTLNYWPNRAGQFKPVP-----CEEGGYYDYNQKVAGMKARVRGAKFQEHFNQAQLFYNSLTDYEKQHLISAISFELSHCDDPVVYETYTKLLNNIDFNLAKQVAINVGGVVPEEPARANHGKAT-------PTLSQLYYAPKEPTIKSRRIAILVADGFDLALVEGLRAAIKAGMATSWIIGPRRGWVYPDGAEVGSGK---GGVWADHHLEGQRSTLFDAFIVPSGRKSAEALAG---NGRAIHWIREAFGHCKAIGAIGEGVLFLREAV-MLPGVEYNTDL--NSDDVVSSLGVVTVGkvststiaadtlkiaQDKKGFVSSFAHEVSKHRCYERELMGLTTKVAY
>A0A6A6I8Z1	874	0.612	1.311E-277	0	739	740	15	740	741
MTGErTQKVADLTQDTKDVHDKSHrITTDYGVKQNDTDDWLKVVNED--KTGPMLLEDPFAREKIHRFDHERIPERVVHARGAGAHGKFTLFESAA--DVTSAGVLTDTSRETPIFVRFSTVLGSRGSADTVRDVRGFAVKFYTQEGNWDIVGNNIPVFFIQDAMKFPDVIHAGKPEPHNEIPQAQTAHNNFWDFQFMHPEATHMFFWAMSDRGIPRSYRMMQGFGVNTFTLTNDKGERHFVKFIYTPELGVHSFVWDEALKIVGQDPDFHRKDLWTAIESGAYPKWKFGIQVIPESKEHDF-DFDILDATKVWPEELVPIRYIGQLELNRNVDEYFTQTEQVAFCTSHIVPGIGFSDDPLLQGRNFSYFDTQLSRLGVNWQELPINKPVCPVMNFNRDGAMRHTITKGTVNYWPNRFQAVPPASKE-----EGAYIDYPEKIAGIKARMRSKKFKEHKNQAELFYNSLSAPEKSHVLNALGFELDHCDDPIVYERMTTRIAEIDPQLAQDVAEMVGGKMPEQSTRQRHNKT-------AKGLSQLDYAPAEPTIATRMVAIIIADGYDPVAYNGIKGALTAAGALPFTISPRRNKIFAAGEDR----NTGTGVVADHHLEGMRSTLFDSVFIPGGAQSIETL---RKSGRAVHWVREAFGHLKAIGATSEAVQFVRDAC-DLPGMEFSTS-----GEVVDSYGVVTAAqvkpesfkeaikmvKGAKHFIDAYTYAISQHKNFDREMQGLNAMVAY
>A0A0P7ATC6	874	0.642	1.311E-277	2	739	740	18	741	742
--GAHSKHDQLAANMVEPSENTRITSDFGTKQSNTDHWLGV--NSPEKTGPMLLEDGFGREKIHRFDHERIPERVVHARGAGAFGTFRLFESA--EDVTSAGVLTDTSRETPVFLRFSTVLGSRGSADTVRDVRGFAVKFYTEEGNWDMVGNNIPVFFIQDAMKFPDVIHAGKPEPHNEVPQAQSAHNNFWDFIYMHSEATHMFMWTMSDRTIPRSYRMMQGFGVNTYTLVNAKGERHFVKFHFTPELGVHSLVWDEALKLAGQDPDFHRKDLMEAIDSGVFPKWKFGIQTIPESKEHDF-EFDILDATKVWPEDLVPVRYIGELELNRNVDEYFTQTEQVAFCTAHVVPGIGFSDDPLLQGRNFSYFDTQLSRLGTNWQELPINKPVCPVMNFNRDGAMRHTISKGKINYWPNRYETQPPATKE-----EGGYVDYAQKVEGIKQRAKSAKFKEHTSQAELFYNSLSEVEKSHVTAALSFELDHCDEPIVYERMTQRLADINPSLAQSVAEMVGGSKPKKSDRTHHGR-SAN------KLSQMDFLPENPVIATRRIAVIIADGYDPIAFTAVCGALKGLKAVPMIIGPRRSAIFSASEDP----SSDKGIVPDHHLEGQRSTMFDAIFIPGGAKSIETLSK---NGRALHWIQEAFGHLKTIGATGEAVALINKAIQ-LPAVALSTDKDSA---VVESYGVVTLKsaypeslkeitsvvKNGKGFVEKFVYEISQHRCWQRELDGLSTMVAY
>A0A4V1XW98	874	0.621	1.311E-277	0	739	740	16	744	745
MAGGGQesKVAQLEEGkegMQSVTKDDRITSDFGVKQGNTDDWLRISNED--RIGPMLLEDSFAREKIHRFDHERIPERVVHARGAGAFGTFRLFESA--EDVTCAGVLTDTSRETPVFVRFSTVQGSRGSADTVRDVRGFAVKFYTKEGNWDIVGNNIPVFFIQDAMKFPDFVHAVKPEPHNEVPQAQSAHNNFWDFVFLHTEATHMFMWAMSDRAIPRSYRMMQGFGVNTFTLINAKGERHFVKFHWTPELGVHSLVWDEALKIAGQDPDFHRKDLWEAIENGAYPKWKFGIQVIPESRQDDF-EFDILDATKVWPEDQVPVRYIGEMELNRNVDEFFPQTEQVAFCTAHMVPGIAHSDDPLLQGRSFSYFDTQLSRLGINWQELPINRPLCPVMNFNRDGQGRHRITKGTVNYWPNRFEVRPPAGQN-----EGPYPEYPQKVEGVKVRTKSNKFKEHFKQAQLFYNSLTPPEKRHVAAAFAFELDHCEDPIVYERMSQRLADIDLSLAQEVAEMVGGTKPEK-----EGRP--NHGKTAKGLSQSEFPPSKPTIASRRVAIIIADGFDKTAFNSVRAALKASSALPFVIAPRRSEIYPAGVE----KTPGNGVKPDHHLEGMRSTMFDAIFVPGGAESVNVLSK---SGRALHWVREAFGHLKPIAGTGEAVELFSIAF-ALPQIQVSQDD-----KAVESYGVVTIRSVSPDslketvniakegatFLEKFWYQIAQHRNWDRELEGLNIQVAY
>A0A2T4C224	874	0.647	1.794E-277	0	739	740	13	736	737
MGHKEAKADQLAQHMVEPTKDSRITSDFGTKQNSTDDWLRVArDDQ---IGPSLLEDPFAREKIHRFDHERIPERVVHARGTGAFGTFRLYESA--EDVTFAPVLTDTSRETPVFVRFSTVLGSRGSADTVRDVRGFAVKFYTQEGNWDIVGNNIPVFFIQDAMKFPDVIHAAKPEPHNEVPQAQSAHNNFWDFVQMHTEATHMFLWAMSDRAIPRSYRMMQGFGVNTYTLINKAGKRSFVKFHFTPELGVHSLVWDEALKLAGQDPDFHRKDLMEAIDNGVYPKWKFGIQVLDESREHDF-DFDILDATKVWPEDLVPVRYIGELELNKNVDEFFTQTEQAAFCTSHVVPGIGFSDDPLLQGRNFSYFDTQLSRLGVNWQELPINKPVCPVMNFNRDGAMRHTISKGKVNYWPNRFEAQPPAS-----HAEGAYLDYPAKIEGIKQRAKSAKFKEHYSQAQLFFNSLSEVEKNHLLAAFSFELDHCDEPVVYERLVKRLADIDLGLAQSVGKMVGGALPQQAGRPNHGK-------KAKGLSQLEFMPEKPMIASRRVGIIISDGYDPVAFNAMYGALLAAKAVPLVIGTHRSETFPDGE-----TEAGKGVVPDHHLEGQRSTMFDALFIPGGAKAIAELSK---SGRALHYIREAFGHLKPIGATGEGVLLVEKALQ-LPD-RVATSSNH---EAVESYGVVTLKnvhpehlkeivtvaKGASGFLDKFAYAISTHRCWDRELDGLNTMVAY
>A0A024SCK4	873	0.650	2.456E-277	0	739	740	13	736	737
MGQREAKADQLAQHMVEPTKDSRITSDFGTKQNNTDDWLRIArDDQ---LGPSLLEDPFAREKIHRFDHERIPERVVHARGTGAFGTFRLYESA--EDVTFAPVLTDTSRETPVFVRFSTVLGSRGSADTVRDVRGFAVKFYTQEGNWDIVGNNIPVFFIQDAMKFPDVIHAGKPEPHNEVPQAQSAHNNFWDFVQMHSEATHMFMWAMSDRAIPRSYRMMQGFGVNTFTLINKAGKRSFVKFHFTPELGVHSLVWDEALKLAGQDPDFHRKDLMEAIDNGVYPKWKFGIQVLDESQEHDF-DFDILDATKVWPEDLVPVRYIGELELNKNVDEFFTQTEQVAFCTSHVVPGIGFSDDPLLQGRNFSYFDTQLSRLGVNWQELPINKPVCPVMNFNRDGAMRHTISKGKVNYWPNRFEAQPPAT-----HAEGAYVDYPAKVEGIKQRGKSAKFKEHYSQAQLFFNSLSEVEKNHLLAAFSFELDHCDEPVVYERLVKRLADIDLGLAQSVGKMVGGALPQQAGRPNHGK-------KAKGLSQLEFMPAKPMIASRRVGIIISDGYDPVAYNAMYGALTAAKAVPLVIGTRRSEIFPDGE-----TAAGKGVVPDHHLEGQRSTMFDALFIPGGAKAIAELSK---SGRALHYIREAFGHLKPIGATGEGVLLVEKALQ-MPD-RVATSSNH---EAVESYGVVTLKnvhpehlkeivivaKGASGFLDKFAYAISTHRCWDRELDGLNSMVAY
>A0A6A6PUW2	873	0.611	2.456E-277	3	739	740	21	741	742
---EGHKLASMAKDTKDyNNPNARLTTDYGVKQENTDDWLKVVTDD--KTGPSLLEDHAAREKIHRFDHERIPERVIHARGAGAFGTFKLHKS--LEEYTTAGVLTDTSRSTPLFTRFSTVVGSRGSADTVRDVRGFAVKFYTEEGNWDIVGNNMPVFFIQDAIKFPDMVHSAKPEPNNEVPQAQSAHNNFWDFQYLHSEATHMFMWQQSDRGIPRSYRMMQGFGVNTYTLLNAKGERFFVKFHFTPQLGVHSFVWDEALKLAGQDPDFHRKDLEEAITNGSYPKWDFGVQIIPDGQEHDF-EFDILDATKIWPEEQVPVQYVGELELNRMPDEYFTQTEQVAFCTGHVVPGIGFSDDPLLQGRNFSYLDTQLSRLGTNWQELPINKPVCPVMNNNRDGQLRHTITKGTVNYWPNRYEATPPAKKE-----EGAYIDYPQQVAGMKQRLRSKKFQEHFSQAQLFYNSQTEAEKSHIAASFSFELDHCDDPVVYERMSQRLADIDLGLAQSVAEMVGGSVPQKAGRPNHGKTSR--------LSQTQFQPKNPTIETRRVAILIADGFDAVAYNGIVAALKAAKAVPYTIGPRRSAIYAAGEQKG----SSKGVTPDHHLEGMRSTMFDSVFIPGGADSVATL---RKSGRALHWVREAFAHLKAIGAVGEGVDLVRDAA-ALPGVEFSSS-----ESVVDSYGVVTAsrtkpesfkevlkmAKGAADFVDAYFFAISQHKHFERELEGLSTMVAY
>A0A1Q5QB27	873	0.602	2.456E-277	2	739	740	377	1101	1102
--GEDKKVADLLRDTADVHKKTKFTTDYGAPVAETDHWLKPVSDK--SSGPSLLEDQIAREKIHRFDHERIPERVVHARGTGAFGTFTL--KEAIPELSHAGVLNDTTRRTPVFVRFSTVQGSRGSADTVRDVRGFAVKFYTDEGNWDIVGNNIPVFFIQDAIKFPDFVHAVKPEPHNEVPQGQTAHNNFWDFVFLHPEATHMFMWAMSDRAIPRSFRMMQGFGVNTFSLINKEGKRHFVKFHWIPHLGVHSLVWDEALKVAGQDPDFHRKDLMEAIDNKAYPKWDFAIQVIPEERQHDF-DFDPLDATKVWPEELVPLRVIGELELNRNIDEFFPQTEQVAFCTSHIVPGIDFSDDPLLQGRNFSYFDTQISRLGINWEELPINRPVCPVMNHNRDGAMRHKITKGTVNYWPNRFDAIPPTKPE-----EGGFVSFQEKILGIKKRSQGPKFREYHNQAQLFYNSLSEYEKFHVAKAFSFELDHCDDPVVYQRMALRIAEIDLELARKVAVMVGAPTPETAGRQNHGKKSR-------GLSQLDFKPRIPTIASRRIAIIIGDGFDSVAFNGVYTAVKAAGAIPLVIGTKRQPVFADGVDP----QTGKGVTPDHQYDGMRSTMVDATFIPGG-SHIKALAK---NGQIRYWIAESFGHLKALGATGEAVDLVKKVLTDIDALKFASQGSTAVS---ESYGVVTAAgpqkpesfkegwemvKGAKDFLGKFFFEIAQHRNYQRELDGLVQTLAF
>A0A6G1ISW3	873	0.621	3.361E-277	0	739	740	0	725	726
MAGEkNQKIADLATATKDVHDKSWrITSDYGVKQNNTDHWLSVASED--KTGPMLLEDPFGREKIHRFDHERIPERVVHARGAGAHGKFTLLESA--SDVTSAGILTDTSCETPIFVRFSTVLGSRGSADTVRDVRGFAVKFYTQEGNWDIVGNNIPVFFIQDAMKFPDVIHAGKPEPHNEIPQAQSAHNNFWDFQFMHPEATHMFMWAMSDRTIPRSYRMMQGFGVNTFTLMNDKGERHFVKFIWTPELGVHSFVWDEALKIAGQDPDFHRKDLWAAIEAGSYPKWRFGIQVIPESKEHDF-DFDILDATKVWPEELVPIRYIGQLELNRNVDEYFTQTEQVAFCTSHIVPGIGFSNDPLLQGRNFSYQDTQLSRLGVNWEELPINKPVCPVMNFNRDGAMRHTITKGTVNYWPNRFQTVPPAIQE-----EGGYVEYAEKIVGMKARMKSSKFKEHKNQAELFYNSLSAPEKSHVLNALGFELDHCDDPVVYGRMTTRLAEIDLELAQQVAEMVGGEMPQEQTRPKHNKT-------AKGLSQLDYAPEEPTIATRMIAIIIADGYDAIAYNGIKAALTAAGALPFTISPRRNKIFAAGED----KSTGTGVTADHHLEGMRSTLFDSVFVPGGAQSVETL---RKNGRAVHWIREAFGHLKAIGATGEAVMFVKDAC-NLPGMEFSTS-----GETVDSYGVVTTAqvnpqsfkealqmaKGAKDFVDAYTFAISQHKNFDREMQGLNAMVAY
>A0A086TBR7	873	0.625	3.361E-277	0	739	740	16	741	742
MGskGSGAKVAQLEQDMVEPTKDSRITADFGTKQATTDDWLKV--NNEQQTGPMLIEDPFAREKIHRFDHERIPERVVHARGTGAFGTFRLHES--IEELTNAGVLTDTSRETPIFIRFSTVLGSRGSADTVRDVRGFAVKMYTEEGNWDIVGNNIPIFFIQDAMKFPDVIHAAKPEPHNEVPQAQSAHNNFWDFMYMHPEATHMYMWAMSDRGIPRSYRMMQGFGVNAFTLTNAKGERHFVKFTFTPELGVHSLVWDEALKLAGQDPDFHRKDLMEAIEHGAYPKWKFGIQVIPESREHDF-DFDILDATKVWPEDQIPIRYIGELELNRNVDEFFTQTEQIAFCTSHIVPGIGFSDDPLLQGRNFSYFDTQISRLGINWEEIPINKPVCPVMNFNRDGAMRHRISKGKVNYWPNRFEAQPPAS-----KAEGAYQQYPQKVVGIKERARSAKFREHVSQAQLFYNSLSEVEKSHVLAALSFELDHCDEAIVYERLTTRLADIDLNLARSVGEMVGGPRPEKAGRDNHGR-------KAPGLSQMDYLPKTPTIASRRIAILISEGYDSVAFNATYAAIKAASALPFVIGRRRSPIHAEGEDP----SSGKAITPDHHFEGQRSTMFDAIVIPGGKASVASL---SANGRALHYVREAFGHLKPIAATGEAVDFVNKALQ-LPQVTTS-----SGHEAHESYGVVTLReakpehlgdvvtvaKEAKGFLEKFVYAVSQHRCWQRELDGLNMMVAY
>A0A5C3L0H8	872	0.561	4.601E-277	6	739	740	19	736	737
------KLQDLRPHMVVPDGSSQMTTDYGAKISDTDHWLTVSD---GsSVGPALLEDQIAREKIHRFDHERIPERVVHARGAGAHGVFKVFDNRA-SKYTYAPVLTDASRSTPVFVRFSTVQGSRGSADTVRDVRGFAVKFYTPEGNWDLVGNDIPVFFIQDAIKFPDFVHSVKPEPQNEVPQGQSAHNNFWDFVGLQPESAHMVMWVMSDRGIPRSYRMMQGFGVNTFTLLNAGGQRHFVKFHWIPELGVHSLVWDEALKIAGQDPDFHRKDLAEAIHAGCYPKWTLAIQVIANEDEHKF-DFDILDATKVWPEDLVPLQPIGELVLNRVVDEYFPEVEQVAFCTSHLVPGIGTSDDPLLQGRNFSYFDTQISRLGINWEQLPINRPVCPVMNINRDGKMQMKIHKTNLNYFPNRDSIVNPVSSE-----RGGYVEFMEKVVGMKHRVRGAKFQEHYNQAQLFYNSLTPVEKEHLTNAFAFELSHCDDQRVYERYTQLLNHIDFDLAATVAEKVNGISPE---KPAH----QNHGKKSEPLSQFYYAPKTPTIATRRIAILVADGFNEAEVLAVRGLLAMAKATTWIIGPRRAKVKSA---------DGQGLVADHSFEDQRSTMFDAFYIPSGAEHGKTLIG---TGRAIHWIREAFGHCKAIGAVAEGVSVLNHAL-GLPEVKlFYSPDSD---NVMTSYGVVTTGKydftsaaadvvriapGPKGFVSNFAFEVSKHRCFERELDGLTAKVAY
>A0A5C2SIZ0	872	0.568	4.601E-277	1	739	740	15	743	744
-TGQTAKVADLKNSIIDPAKKPTkgMTTDYGIFVSEPDNWLQA---SNGARpGPALLEDQFAREKIMRFDHERIPERVVHARGAGAHGYFKVYDDRA-SKYTYAGVLTDPSRITPTFVRFSTVQGARGSADTVRDVRGFATKFYTAEGNWDIVGNNIPVFFIQDGIKFPDFVHAVKPEPHNEVPQAQSAHNNFWDFVGLQPESAHMVMWTMSDRAIPRSYRMMQGFGVNTFTLLNAKGERHFVKFHWIPELGVHSFVWDEALKIAGQDPDFHRKDLEEAILSGAFPKYYFGIQVIPESKENDF-DFDILDATKIWPEELVPVEIIGEMVLNRTVDEYFPEVEQVAFCTSHVVPGIGFSNDPLLTARNFSYFDTQISRLGINWQQLPINRPVCPVMNHNRDGRSQHRITKD-LNYWPNRRQLAPPVPPT-----EGGYAEYAEKVVGIKQRLRSAKFQEHFKQAQMFYNSLNTYEKAHLVGALSFELSHCDDPVVYQSYTKVLNDIDFNLAKQVAMNVGGTIPQQPARENPGHTGSR-------LSQLEFAPKDPTIKSRRVAILLADGFNLGEVQAIRAALKAGMATSWVIGPRRGPVYPDGEEVG----SGSGYSADHHYEGQRSTMFDAIIIPGGAKHAQALAK---NGRTVHWVREAFGHLKPIGAVGEGVAFLREAVQ-LPGVQFAAIL--ASDNVTSSYGVVTAGkydvssaaadalsikQGEKGFISNFAYELSKHRCFERELDGLAGQVAY
>A0A0B7KFC7	872	0.627	6.298E-277	0	739	740	14	737	738
MATNDAKGSQLNADVVRPSTKTRITTDFGTKQSNTDDWLRV--NNDSQTGPMLLEDGFAREKIHRFDHERIPERVVHARGAGAFGTFRLFESA--QDVSHAGILTDTSRETPVFVRFSTVLGSRGSADTVRDVRGFAVKFYTDEGNWDIVGNNIPVFFIQDAMKFPDVIHAGKPEPHNEVPQAQSAHNNFWDFMYMHSEATHMFMWAMSDRTIPRSYRMMQGFGVNTFTLINAKGDRHFVKFHFTPELGVHSLVWDEALKLAGQDPDFHRKDLMEAIENGAYPRWKFGIQTIPESEEHQF-DFDILDATKVWPEDQIPIRYIGQLELNRNVDEYFTQTEQVAFCTGHIVPGIGFSDDPLLQGRNFSYFDTQLSRLGVNWQELPINKPVCPVMNFNRDGAMRHKISRGKVNYWPNRYEVQPPASKE-----EGGYVDYPQKVAGIKERSKSAKFLDHTSQAQLFFNSLSDVEKSHVRSALSFELDHCDEAIVYERLTQRLADIDLDLAQAVAQMVGGPKPEEPGKPNHGR-------KAPGLSQLGYIPETPTIASRRVGIIIADGYDSVAFKALSTGLKLASAIPMVLGVRRSAIFADGEDR----SESKGVIPDHHLEGQRSTMFDALVIPGGKNSILTLSK---SGRALHYIREAFGHLKPIAATGEAVDLVEKAIQ-LPQIHLSSN-----EEAQESYGVVTLRncepesiqgafniaKNAKGFVEKFFYAISQHRSWDRELSGLDKMVAY
>A0A4V1XKM9	872	0.622	6.298E-277	1	739	740	19	744	745
-GGQGSKVAQLEEGkegMQSVTKDDRITSDFGVKQGNTDDWLRI---TNEDRiGPMLLEDSFAREKIHRFDHERIPERVVHARGAGAFGTFRLFESA--EDVTFAGVLTDTSRETPVFVRFSTVQGSRGSADTVRDVRGFAVKFYTKEGNWDIVGNNIPVFFIQDAIKFPDFVHAVKPEPHNEVPQAQTAHNNFWDFVFLHTEATHIFMWAMSDRAIPRSYRMMQGFGVNTFTLINAKGERHFVKFHWTPELGVHSLVWDEVLKIAGQDPDFHRKDLWEAIENGAYPRWKFGIQVIPESRQDDF-EFDILDATKVWPEDQVPVRYIGEMELNRNVDEYFPQTEQVAFCTAHMVPGIAHSDDPLLQGRSFSYFDTQLSRLGINWQELPINRPVCPVMNFNRDGQGRHRITKGTVNYWPNRFEVRPPAGQN-----EGPYPEYPQKVEGIKVRTKSKKFKEHYNQAQLFYNSLTPPEKRHVAAAFAFELDHCEDPIVYERMSQRLADIDLSLSQEVAEMVGGTKPEK-----EGRP--NHGKTAKGLSQSEFPPSKPTIASRRIAIIIADGFDKTAFNGVKAALNASSALPFVIAPRRSEVYPAGAE----KTPGNGVKPDHHLEGMRSTMFDAVFVPAGAESVNALSK---SGRALHWVREAFGHLKPIAGTGEAVELFSLAF-ALPQIQVSQDD-----KAVESYGVVTIRSVSPDslketvditkegasFLEKFWYQIAQHRNWDRELDGLNTQVAY
>A0A6A6VNU1	872	0.628	8.620E-277	6	739	740	23	741	742
------KTAQFASVTKDVhDGNSTITSDYGVKQSNTDDWLKVAT---GdKNGPLLLEDPFGREKIHRFDHERIPERVVHARGSAAFGKFK-LHEA-IPELSSAGILNDTSRETPVAVRFSTVLGSRGSADTVRDVRGFAVKFYTEEGNWDIVGNNIPVFFIQDAMKFPDVIHAGKPEPDNEIPQAQSAHNNFWDFQYMHPEATHMFMWAMSDRAIPRSYRMMQGFGVNTFTLTNAKGERHFVKFHWTPELGVHSFVWDEALKIAGQDPDFHRKDLWMAIDSGSYPKWKFGIQVIPEGKEDDF-DFDILDATKVWPEDLVPIRYIGEMELNRNPDEFFTQVEQLAFCTSHIVPGIGFSDDPLLQGRNFSYQDTQLSRLGINWEELPVNRPVCPVMNHNRDGAMRHTITKGKVNYWPNRYQAVPPTKPE-----EGGYVDYAAKVAGIKARTQSKKFREHHNQAEMFFNSMAPHEKMHIINALGFELDHCDDQGVYERIVERLSEIDLSLAQQVADMVGGAVPEQQKRPKHNK-------KAKGLSQTEFAPSTPTIATRMVAILIADGYDPVAYNGMKAALSAAGALPFTIGIRRNKVYAAGEEKG----SSGGVTPDHHLEGMRSTMFDSVFVPGGAKSIETL---RKTGRAVHWVREAFGHLKAIGATGEAVEFVRFAC-DLPGLEFS-----ASSAVVESYGVVTAAqvephgfketlnmaKGAKDFLSAYAFAISQHKNYERELDGLASMVAY
>A0A164XMZ3	872	0.574	8.620E-277	6	739	740	19	743	744
------KVAQLSNNfTVNTEASGAhLTTDHGTAVADTDNWLRVTD---GtKHGPSLLEDQIAREKIHRFDHERIPERVVHARqalGAAAHGYFKVYDN-SASKYSYAGVLTDPSRTTPVFLRFSTVAGSAGSADTVRDVRGFAVKFYTQEGNWDIVGNDIPVFFIQDAIKFPDLIHAVKPEPHNGVPQAQSAHNNFWDFAFQQPETSHMLMWTMSDRGIPRSYRMVQGFGVNTFTTVNAEGKRFFVKFHFVPELGVHSLMWDEALKICGQDPDFHRKDLNEAIDNGAYPKWKFGMQIIPEGEEDKF-EFDILDATKVWPEELVPVEFFGELVLNRTVDEYFPETEQVAFCTSHVVPGIGFSDDPLLQGRNFSYFDTQITRLGINWQELPINRPVCPVMNFNRDGQGQHRIHKGTVNYWPNRLQATPPKPV-----AQGGYYDYPQKVGGLKQRARGAKFNEYFNQAQLFYNSLAPIEKMHLIKAISFELDHCDDPQVYISMTKRLAEIDLDLAQQVAENVGGEKPSQAARQNHGKKSKN-------LSQFDLMPENPTIETRRIAILVADGFDFSFVEAMRASILGAKALPFLIGPRRGSIASSDSKLG-------SLPADHHFEGMRSTMFDAVIIPPGEKHVNTLAK---NGRAIHWVREAFGHCKTIGAAGEGVWFLRTAV-NLPGVDFA--NNGSGDAVTSSYGVVTTEKYSftssalepikfatgnGGFLSNFATELSKHRCWARELDGLTEQVAY
>A0A1B7NIX7	871	0.560	1.180E-276	0	739	740	13	742	743
MTST-RKIGDLQRDIQEPRPNDPLTTDHGVKVSDTDNWLRI---TNGsHNGPSLLEDQIGREKIHRFDHERIPERVVHARGAGAHGYFKVFDDRA-SKYTFAPVLTDSSRTTPVFTRFSTVQGSRGSADTVRDVRGFATKFYTEEGNWDIVGNDIPVFFIQDAIKFPDFVHAVKPEPHNEVPQGQTAHNNFWDFVGLQPESAHMVMWAMSDRGVPRSFRMMQGFGVNTFTLLNASGERHFVKFHFIPELGVHSLVWDEALKIGGQDPDFHRKDLNEAIENGAYPKWKFAIQTISQSKEHAF-DFDILDATKIWPQELVPLEEIGELVLNRVVDEFFPETEQVAFCTSHVVPGIGFSDDPLLQGRNFSYFDTQVSRLGINWEELPINRPVCPVLSHNRDGKSRHRIVKSDVNYWPNRKNEGRPVPPE-----EGGYVEYAQRLDGIKKRARGEKFQEHFNQPQLFYNSLAAYEKVHLVNAICFELSHCEDPVVYKSYIDILNNIDFDLAKAVAIKVNGEVPTK-----PGRP--NHGKKSKGLSQLDFLPKEPTIVSRRIAILITDGFNAVEMQAVRAALTSAKAVCYVIGPRRNFIRPMSGQD-----FGRGVFADHHFEGQRSTLFDAIYIPSGEEHAKTLAK---SGRVVHWVREAFGHLKPIAAVGEGVDFLRNVVR-LPGVDlFVPSHNHDSDEVVTSYGVITTGKysissavtdalqiapDTRGFASNFAFQISQHRCYKRESDGLSDQVAF
>A0A6G1I1F9	871	0.598	1.180E-276	1	739	740	18	745	746
-TEHGAKVAQLSACTKDnTHPDWRITTDYGVKQSNTDEWLKVASED--HVGPALLEDAHGREKIMRFDHERIPERVVHARGAGAFGTFKLLESAA--DVTSAGVLTDTSRSTPVFVRFSTVLGSRGSPDTVRDVRGFAVKFYTEEGNWDLVGNNIPVFFIQDAIKFPDVIHAAKPEPQNEIPQAQSAHNNFWDFMYMAPEATHMFLWAMSDRAIPRSYRMMEGFGVNTFTLINEKGERSFVKFHWKPTLGVHSLVWDEAIKINGADPDFHRKDLFMSIENGAYPKWRFGIQVLPESREHDFPDFDILDATKIWPEDEIPIRWIGELELNRNPDEYFPEVEQIAFCTSHVVPGIGFSDDPLLQGRNFSYFDTQISRLGVNFQELPINRPVCPVMNHNRDGKLRHTITKGPANYWPNRFGAVPPAKPS-----EGAYIDYPAKIAGIKARLRSKKFGYHWNQAQLFYNSLTEIEKEHVAAALSFELDHCEDNVVYDRMCERLADIDLALAQKVATMVGGPIPQQAGRPNHGKKTR-------GISQLEKPAETPTIATRRVAIIIADGYDPVAYNGMKAALLAAQALPFTIAPRRSPIFAAGEDR----NTGKGVKPDHHLEGMRSVLFDAIFLPGGTlESIQTL---RSSGRAMHWVREAFGHLKPIGATGGAVALVKEAF-AVTGLAFSE---DASEEAVESYGVVTAGkvspdgfkevvsvaKAGADFCSRFFYAISCHRNFERELKGYASMVAF
>A0A507ALF1	871	0.651	1.615E-276	4	739	740	5	721	722
----GAKLADLQRDMKEPTDKTTLTSDFGVPQTNNDDWLKVYseDKQ----GPFLMEDNFGREKIHRFDHERIPERVVHARGAGAFGRFT-LHT-SIEDLTYAPILTDTSRETPVFVRFSTVLGSRGSADTVRDVRGFAVKMYTQEGNWDIVGNDIPVFFIQDAIKFPDMVHAAKPEPHNEVPQAQSAHNNFWDFQFLHPEATHMFMWAMSDRGIPRSFRMMQGFGVNTFTLVNSKKERSFVKFHFTPELGVHSLVWDEALKLAGQDPDFHRKDLEEAIENGAFPKWKFGVQVIPEAKEHDF-DFDILDATKVWPEDLVPVKYIGELELNRMPDEYFPQTEQVAFCTAHVPPGIGFSDDPLLQGRNFSYFDTQLSRLGVNWQELPINRPVCPVMNFNRDGAMRHAIHKGTTNYWPNRFSKVPPAPEDSK----TSYVDYEEKVAGIKKRARSAKFREHVAQAQLFFNSLSPQERSHLTSALAFELDHCDDEVVYERMAQRLAEIDLGLAQSVAEMVGATVPDKAGRPNHGR-------RAPNLSQMDLLPAKPTIATRRVAILIADGFDSVSYTAVRGAIGALQGTPMVIAPRRSAIKPAGG--------GASVKPDHHLEGFRSTMVDAIFIPGGEQSIKALSS---NGRALHWVREAFGHLKAIGATGEAVSFVRTAV-SLPAVEVSSS-----EEAVESYGVVTLGnpntdslskvvdivKNGKKFTDKFFHAIAMHRNWDRELQGLSTQVAY
>A0A175W3D3	871	0.647	1.615E-276	3	739	740	20	735	736
---EGDKLADLKKETKEMTQKMRLTTDYGVKQTTADDWLKVID-Q-DKAGPLLLEDPFARERITRFDHERIPERVVHARGTGAFGKFRVFESA--EDVTFAPVLTDTSRETPVFVRFSTVLGSRGSADTVRDVRGFAVKFYTQEGNWDIVGNNIPVFFIQDAIKFPDVIHAGKPEPHNEVPQAQSAHNNFWDFQYNHSEATHMFMWAMSDRAIPRSYRMMQGFGVNTFTLINAKGERHFAKFIWTPELGVHSLVWDEALKLGGQDPDFHRKDLWEAIENGAYPKWKFGIQVIPEADEHKF-DFDILDATKIWPEDLVPTRYIGELELNRNPDEFFPQTEQIAFCTSHVVPGIGFSDDPLLQGRNFSYFDTQISRLGVNFQELPINRPVCPVMNFNRDGAMRHTITRGTVNYWPNRFESCPPATRE-----EGGYVEYAQKLVGMKARMRSEKFKDHFSQAQLFWNSMSAVEKNHIINAFMFELDHCEDPVVYSRMVQRLGDIDLGLAQTVGEMVGGDVP------KEGRP--NHGRKAPALSQTEFPGASPTIAGRRVAILVADGYDPVAYGAAYAAITAGLAIPLVIGSKRSTVTAAGGV--------SSVQPHHHLEGFRSTMVDAVFIPGGEESVKTLAK---NGRALHWIREAFGHLKAIGATGEAVDLVNKTV-ALPAVTVS-----DSGDVRDSYGVVTLRdvkpeslneavtiaKGAKGFLESFFWEISQHRNWDREMAGLHSQVAF
>K5UGP0	871	0.571	1.615E-276	6	739	740	18	741	742
------KIADLQRDII--KQENYLTSDLGVKVSDTDNWLKVSD---GKtSGPSLLEDHIAREKIHRFDHERIPERVVHARGAGAHGYFKV-HNDVAKKYTFAPVLTDPSRTTPTFVRFSTVQGSRGSADTVRDVRGFAVKFYTEEGNWDIVGNDIPVFFIQDAMKFPDIVHAVKPEPHNEVPTGQSAHNNFWDFAGLQPESAHMIMWVMSDRGIPRSYRMMQGFGVNTYTLINEKGERFFVKFHWLPELGVHSFVWDEALKICGQDPDFHRKDLEEAITNGAFPKWHFGIQAIPEAREHDF-DFDILDATKVWPEELVPLEIVGEMVLNRTVDEYFPEVEQVAFCTSHVVPGIGFSDDPLLQGRNFSYFDTQVSRLGINWQELPINRPVCPVMNYQRDGKMRHKIHQGTINYWPNRAEQFRPVS-----PKDGGYAEYPEGVAGMKARMRGEKFKEHFNHAQLFYNSLAEYERQHLINAISFELSHCDDPVVYESYIKVLHNVDLNLAKQVKINVGGS--DVDSKEP---ARDNHGKSTPTLSQLYYAPKEPTIKSRRIAILVADGFDLAQVEGLRAAIKAGMATSWIIGPRRGWIYPEDVDVGSKMR---GVWADHHFEGQRSTLFDAFIVPDGRKSAETLAE---NGRTIHWIREAFGHCKAIGAIGEGVSFLREAV-MLPGIEYnTKLDSD---EVVTSFGVVTVGkvststlaadtlkiaEGEKNFVSTFAYEVSKHRCYERELKGLTKKVAY
>A0A6A6QR36	871	0.609	1.615E-276	0	739	740	16	741	742
MPGeHDAKFAQMAANTKDsYDTKARITSDWGTKQTNTDDWLTVSTED--KNGPSLLEDGFAREKIHRFDHERIPERVVHARGAAAFGKFTLFESA--EDVTSAGVLTDTKRETPVALRFSTVLGSRGSADTVRDVRGFAVKFYTEEGNWDIVGNNIPVFFIQDSMKFPDVIHAGKPEPDNEVPQAQTAHNNFWDFQYLHPEATHMFLWTQSDRAIPRSYRMMQGFGVNTYTLINAKGERNFVKFHFTPELGVHSFVWDEALKLAGQDPDFHRKDLEEAISAGAFPKWKFGIQVIPEAQEQDF-EFDILDATKLWPEELIPIRYIGQLELNRMPDEYFTQVEQLAFCTSHIVPGIGLSDDPLLQGRNFSYQDTQLSRLGVNFEELPVNKPVCPVMNNNRDGAMRHTITKGKANYWPNRFEAHPPAT-----AQEGGYVDYPEKVAGIKTRLKSKKFREHFNQAQLFYNSLSPPEKAHIVAALGFELDHCEDPVVYKRMADRLNDIDLDLAQQVAEMVGADVPSEAKRPNHGK-------KAKGLSQLEYMPAEPTIATRRVAIIIAEGYDAIAYNGVKAALTASGAVPFTIGPKRNTIFAAGES----KSSGKGVVPDHHLEGMRSTMFDSIFVPGGADAIATL---RKNGRALHWVREAFGHLKAIGATGEAVAFVRDACQ-LPGVSFSTS-----GEVVDSYGVVTAsqvhpesfkeavkmAKGAKDFVDSYFFAISQHKNFDREMEGFSAMVAY
>A0A067PIQ0	871	0.564	2.211E-276	6	739	740	15	740	741
------KTNDMRRDIVDP-EATSLkgqNTDFGLYISDTDNWLRATDGRN--VGPALLEDQIAREKISHFDHERIPERVVHARGTGAHGVFRAYDDRA-SKYTYAGVLTDPTRETPTFVRFSTVQGSRGSADTVRDVRGFATKFYTGEGNWDIVGNDIPVFFIQDAIKFPDFVHAVKPEPHNEVPQGQSAHNNFWDFVGLQPESAHMVMWVMSDRGIPRSLRMMQGFGVNTYTLMNAAGERHFVKFHWLPELGVHSLVWDEALKICGQDPDFHRKDLEEAITTGAYPKWKFGIQVIPEKDEHTF-DFDILDATKIWPEELVPIEYIGEMTLNRVVDEFFTEVEQVAFCTSHVVPGIGFSDDPLLQGRNFSYFDTQISRLGINWQELPINRPVCPVMSTQRDGKMRHRITKGEINYWPNRKGTHPPVPPD-----QGGYHEFAQKVAGIKQRVRSVKFQEHYNQAQMFYNSLAPHEKKHLVEAISFELSHCEDPVVYESYTKILANIDFDFAKQIAVNVGGVVPDAL-------ARVNKGHTSK-VSQTQYPSMEPTIKTRRIAILVADGFNGAEVLALRAALKAGMATTFLIGPRRGKIYPAGQKIG----SGEGMMADHHFEGQRSTLFDALLIPSGLEHAQTLAT---NGRTVHWIREAFGHCKVIGAIGEGVAFLRDAVV-LPGVEMQG-SAGAGNAVVSSFGVVTTGSYGasgaaaeafkivagekEGFVSNFAYEMSKHRCYERELSGLTAKVAY
>A0A4Z0AAF6	871	0.543	2.211E-276	5	739	740	18	754	755
-----AKANDMQRDMLDPSKGENYhTTSHGVKVANDDSWLKVSDASGKNVGPHLLEDQIAREKITSFDHERIPERVVHARGTGAFGHFKVYDDRA-KKYTSAEVLTDPRRTTPVFVRFSTVQGSRGSADTVRDVRGFAVKFYTEEGNWDIVGNDIPVFFIQEAIKFPDIVHAVKPEPNNEVPQGQSAHNNFWDFVGLQPEcmrpffvpfpslidylAAHMVMWVMSDRGVPRSLRMMQGFGVNTYTLHKLHGELHFVKFHWIPELGVHSLMWDEALKINGQDPDFHRKDLYEAIANGIFPKWKLCIQVIPQSREHEF-DFDILDATKLWPEELVPLEEIGEMVLDRAPEEFFSQVEQAAFCTSHVVPGIGFSDDPLLQGRNFSYQDTQISRLGVNWQELPVNRPICPVLNHQRDGKMRHRITQGSINYWPNRKEQFPPVPPS-----EGGYETYPQKVEGMKQRIRGAKFQEHFNQAQLFYNSLAPYEKQHLVNAISFELDHCDDRGVYEQYTKILNFIDFNLAKQVALSVGGVVPDRPAKPNHGDSSR-------SLSQLYYAPKTPTIKSRRIAILVADGFNLAEVLAIRAALSAAQALTFVIGPRRGEVFSA---------EGRSLAADHHYEGQRSTLFDAVFIPSG-EHAYALAN---NGRAIHWIREAFGHCKTIGAIGEGVYFLRDAAR-LPGIKFQ-DDLDNDA-VVVSYGVVTAgtyslkstardtlkiTSGEKGFAANFAYAVSQHRCYDREMDGLIAKVSF
>A0A2T3A637	870	0.647	3.026E-276	0	739	740	0	723	724
MGSQGDKIADLSKDTIEPTKGCPMTSDHGVKLGNSEHWLSVTNDQ--HTGPSLLEDQFAREKIHRFDHERIPERVVHARGTGAFGKFRVYESA--EDVTFAPVLTDTSRETPVFIRFSTVLGSRGSADTVRDVRGFAVKFYTQEGNWDIVGNNIPVFFIQDAIKFPDVIHAGKPEPHNEVPQAQTAHNNFWDFVFNHTEATHMFMWAMSDRTIPRSYRMMQGFGVNTFTLINAEGKRSFVKFVFTPELGVHSFVWDEALKLAGQDPDFHRKDLEEAIENGAFPKWRFGIQVIAEEDEHKF-EFDILDATKVWPEDQIPVRYIGELELNRTVDEYFPQTEQVAFCTSHVVPGIGFSDDPLLQGRNFSYFDTQISRLGINWEELPINRPVCPVMNFHSDGQKRHTIRKGTVNYWPNRFGVNPPATKE-----EGAYIEYPQKIEGIKQRAKSAKFKEHYKQAMLFYNSLSPVEKSHVQAAFGFELDHCDDPIVYENLATRLADIDIDLAKDVAELVGAKVPEE-------KANPNHGKKAKGLSQFDFPPFQLTIASRRVAIMIADGYDSVAFEAVKAAVAAQSALPFIIGTKRSEVFAA----GQAREKGKGVRPDHHLEGFRSTMVDAVFVPGGRESIDTL---KKNGRAVHWVREAFGHLKAIGGTGEGVELLQMAFQ-LPGLQLSSS-----SDVTESYGVVTLAnvspesftetiniaKGAKTFADQFFTAIAMHRNWDRELDGLSSMVAY
>A0A6A5TS14	870	0.607	4.142E-276	0	739	740	15	740	741
MTGArTQKVADLSTATKDVNDDSWrATTDYGVKINTHDDWLKVANAD--KTGPLLLEDHIGREKIHRFDHERIPERVVHARGSGAHGKFTLFESAA--DVTTAGVLTDTSRETPVFVRFSTVLGSRGSADTVRDVRGFAVKFYTEEGNWDIVGNNIPVFFIQDAFKFPDVIHAAKPEPHNEIPQAQSAHNNFWDFQYMHPEATHMFFWAMSDRAIPRSYRMMQGFGVNTFTLTNDKGERHFVKFIWTPELGVHSFVWDEALKIAGQDPDFHRKDLWTAIETGSYPKWKFGIQVIPEGKEKDF-DFDILDATKVWPEDLVPIRYIGQLELNKNPDEFFPETEQVAFCTGHLVPGIGFSDDPLLQGRNFSYADTQLSRLGINWQELPINKPVCPVMNFNRDGAMRHTITKGTVNYWPNRFQNVPASSKE-----EGAYVDFAEKMAGMKARIRSEKFKEHKNQAELFYNSLSAAEKSHVTAALGFELDHCDDPLVYERISSRLADIDLELAQSVAEMVGAEKPKEQTRPKHNKT-------AKGLSQLDYAPEKPTIATRMVAIIIADGYDAVAYNGIKAALTAAGALPFTISPRRNKIFAAGED----KNTGKGVVADHHLEGMRSTLFDSVFVPGGSQSIETL---RRNGRAVHWVREAFGHLKAIGATGEAVQFVRDAC-DISGMSFSTS-----SDVVDSYGVVTAAqvqpssfketismvKGAKDFVAAYTFAISQHKNFDRELEGLSSMVAY
>A0A167AW51	870	0.623	4.142E-276	0	739	740	16	741	742
MGQANKKNAQLAENMVEPNAKAPMTTDFGTKIENTDDWLRVTNDD--KTGPTLLEDAIAREKIHRFDHERIPERVVHARGAGAFGTFRLFESAA--DVSNAGILTDTSRETPVFLRFSTVLGSRGSADTVRDVRGFAIKFYTEEGNWDLVGNNIPVFFIQDAMKFPDVIHAGKPEPQLEFPQAQSAHDNFWDFQYLHTEATHMFCWAMSDRTIPRSYRMMQGFGVNTYTLTNDKGERHFVKFHFTPELGVHSLVWDEALKLAGQDPDFHRKDLAEAIENGAYPKWKFGIQVLPESREHDF-DFDILDATKVWPEEQIPIRYIGELELNKNPDEYFTQTEQVAFCTSHVVPGIGFSDDPLLQGRNFSYFDTQITRLGINWQELPINKPVCPVMNFNRDGQHRQTISKGNVNYWPNRHEAVPPAN---HSKVSGAYVDFAQKVEGIKQRTKSAKFKEHFSQAQLFFNSLSPIEKTHAINAFAFELDHCEDPIVYERMSQRLADIDLGLAQAVAEMVGGTKPEKAGRPNHGN-------KAKGLSQLEFMPETPTIKSRRVAIIIADGFDPVAFGAAKAAVAASMAIPMVIGTRRSEIFPAGAS----KTAGKGVMPAHHLEGFRSTMVDAIFVPGGEESIKTLTK---NGRAVHWIREAFGHLKAIAATGEAVDFIRTAIT-LPEVTLS-----NDSNVEESYGVITmksfAPeslketveivKNGKGFLEQFFYTIAQHRVWARELDGLSTQLAY
>A0A177CFV8	869	0.597	5.669E-276	0	739	740	16	740	741
MSAKDTKAAQLAANTkdvHDPSYR--ITSDWGTKQSNTDDWLKVATED--KTGPMLLEDGFSREKIQRFDHERIPERVVHARGVGAFGKFTLFESAA--DVTSAKVLTDTSRETPVFVRFSTVLGSRGSADTVRDVRGFAVKHYTEEGNWDIVGNNIPVFFIQDALKFPDVIHAGKPEPHNEIPQAQSAHNNFWDFQYLHPETTHMQFWTMSDRSIPRSLRMMQGFGVNTFTLINDKGERNFVKFHYTPELGVHSLVWDEALKIAGQDPDFHRKDLYTAIESGAYPKWKFGIQCIPEGKEDDF-DFDILDATKVWPEELVPIRYIGELELNRNPDEYFTQTEQVAFATGHLVPGIGFSDDPLLQGRNFSYQDTQLSRLGINWEELPINKPVCPVMNHNRDGAMRHTITKGTVNYWPNRFQSVPPATKE-----EGGYVDFEEKVVGIKTRLRSKKFQEHKNQAELFYNSLSEPEKTHMMNAFAFELDHCDDPIVYERMTQRIAEIDFDLAKSVAEMVGGEPPKESNRPKHNK-------KAKGLSQLDFAPAKPTIATRMIAIMIADGYDAIAYNGIKAALMAAGALPFTIAPRRNKIFAAGED----KSTGKGVVADHHLEGMRSTMFDSVFIPGGAESVATL---RKNGRAIHWVREAFGHLKAIGATGEGVQFVKDAC-DLPGMEFSTS-----GEVVDSYGVVTAsevspqsfkeaiqmAKGAKDFVDAYTFAISQHKNFDRETAGLNAMVAY
>A0A178AJ87	869	0.621	5.669E-276	0	739	740	18	742	743
MTSAkNAKVAQLAADTKDVNDKSWrITSDYGVKQNNTDDWLKVAteDKQ----GPALLEDHFGREKIHRFDHERIPERVVHARGSGAFGKFTLFESAA--DVTSAGVLTDTSRETPVFLRFSTVLGSRGSADTVRDVRGFAVKFYTEEGNWDIVGNNIPVFFIQDSMKFPDVIHAGKPEPDNEMPQAQSAHNNFWDFQYMHPEATHMFFWAMSDRTIPRSYRMMQGFGVNTFTLTNDKGERSFVKFHFTPELGVHSFVWDEALKIAGQDPDFHRKDLWTAIENGAYPKWKFGIQVIPESKEHDF-DFDILDATKVWPEELVPIRYIGQLELNRNPDEFFTQTEQVAFCTGHVVPGIGFSDDPLLQGRNFSYSDTQLSRLGVNWQELPINKPVCPVMNFNRDGAMRHTITKGKVNYWPNRFETVPPAQAN-----EGAYIDFPAKVAGIKARTQSKKFREHKNQAELFYNSMSEPEKMHMTAAFAFELDHCDDPLVYNRICERLCEIDLELAQSVSEMVGGDVPTQQTRPKHNKT-------AKGLSQTEFAPETPTIATRMVAILIADGYDKVAYNGIKAALTAAGALPFTISPRRNNIFADGED-----KSSGGVKADHHLEGMRSTMFDSIFVPGGAKSVETL---RKNGRAVHWVREAFGHLKAIGATGEAVDFVRTAV-DLPGMEFS-----TAGDVVESYGVVTTSqvqpesfkeavnmvKGAKDFVSAYTFAISQHKNFERELAGLSTMVAY
>A0A4Q2DWU5	869	0.559	5.669E-276	3	739	740	20	745	746
---DDAKIKDLERNIVKPTSSSQMTTDYGAKVSDTDHWLSI---SNGsDVGPALLEDQIAREKITRFDHERIPERVVHARGAGAHGYFRVFDDRA-SKYTFAPVLTDASRRTPIFIRFSTVQGSRGSADTVRDVRGFAMKMYTAEGNWDIVSNNIPVFFIQDAIKFPDFVHAVKPEPQNEVPQAQTAHNNFWDFVGLQPESAHMVMWAMSDRAIPRSYRMMQGFGVNTFTLINAKGERHFVKFHYIPELGVHSLVWDEALKLGGQDPDFHRKDLEEAIKAGCPPKWTFAIQVIPEKDEHNF-EFDILDATKVWPTDLVPLEEIGEFVLNKTVDEYFPETEQVAFCTSHIVPGIGFSDDPLLQGRNFSYFDTQISRLGVNWEQLPINRPVCPVFNNNRDGRMQHRIHKSTVNYFPNRENEVNPVP-----PAEGGFTEYMQKVIGLKQRVRGAKFQEHYNQAQMFWNSMTPHEKQHIINAFAFELSHCDDERVYKRYTTLLNQIDFDLATTVARKVNGVAPDKPVRQNPGKK---DGY----LSQLSLAPKSPIIATRRVAILVADGFNEAEVTAVRAMFAIGKATTWIIGPRRSKIFSAGQQIG----TGSGLVADHSFEDQRSTMFDAVYVPSGAEHAKTLLK---TGRAIHWVREAFAHCKAIGAVGEGVHVLHKAI-DVPGVNlFTSPDSD---NVVSSYGVVTTGKydltsaatdvfkiapGPKGFVSNFAYEISKHRCYERELDGLTDAIAY
>A0A0D0BJ79	869	0.558	5.669E-276	0	739	740	14	750	751
MTPT-RKVVDLQRDTVQgVQDKQALTTDHGVKVSDTDNWLKIIGSENDselkKNGPSLLEDQIGREKIHRFDHERIPERVVHARGTGAHGYFRVTNNRA-SKYTSAPVLTDSSRTTPVFVRFSTVQGSRGSADTVRDVRGFAVKFYTEEGNWDIVGNDIPVFFIQDAIKFPDFVHAVKPEPHNDVPQGQSAHNNFWDFVGLQPESAHMVMWVMSDRGVPRSFRMMQGFGVNTFTLLNAAGERHFVKFHFIPELGVHSLLWDEALKINGQDPDFHRKDLSEAIESGAFPKWKFAIQTIPQSREHEF-DFDILDATKFWPQESVPLEEIGELVLNRVVDEFFPETEQVAFCTSHVVPGIGFSDDPLLQGRNFSYFDTQISRLGLNWEELPINRPICPVFSHNRDGKSRHRIVKSEINYWPNRKNIGHPVS-----GEQGGYVEYAESLKGIKQRARGSKFQEHFNQAQLFFNSLAPYEKAHLVSAIGFELSHCDDPVVYESYIDVLNNIDFDLAKAVAVKVNGKVPTK-----PGRP--NDGKRSKGLSQLDFLPKEPTIASRRIAILISDGFNAVEMQAVRTALTSVKAVCYLIGPRRNHIRPMAGQD-----FGPGVFADHHFDSQRSTLFDAIYIPSGEEHVKTLAK---NGRVVHWVREAFGHCKAIAAVGEGVDFLRDVVR-LPEVDLFAPSRGQgSDEVVTSYGVVTTGNysissavtdvlnivpDTRGFASNFAFQISQHRCYERELDGLTEQVAF
>M1WGN3	869	0.608	7.760E-276	0	739	740	0	723	724
MASKSAKEDQLKASMVQPTKDDRITSDFGTKQSNTDHWLTVTTND--KTGPMLLEDSFGREKIHRFDHERIPERVVHARGAGAFGTFRLFESA--QDVTHAGVLTDTSRETPVFLRFSTVLGSRGSADTVRDVRGFALKMYTKEGNWDIVGNNIPVFFIQDAIKFPDLIHAGKPEPDCEIPQAQSAHNNFWDFMYMHSEATHMYMWAMSDRTIPRSYRMMQGFGVNTYTLQNAKGERHFVKFHFTPELGVHSLVWDEALKIAGQDPDFHRKDLMEAIESGVFPKWKFGIQVIPEGKEDDF-EFDILDATKVWPEELVPIRYIGELELNRNVDEYFTETEQVAFCTSHIVPGIGLSDDPLLQGRSFSYLDTQLSRLGVNWQELPINKPVCPVMNFNRDGAMRHTIAKGKVNYWPNRFEVQPAAT-----EKEGGYVDYPQKVQGIKVRGKSEKFKEHFSQAELFYNSMSDVEKSHIKAALSFELDHCEEPIVYERLTKRLADIDLNLAQSVATMVGGPNPSESSRKSHGKKTV-------GLSQLEFMPERAIIASRKVAILIADGYDPIAYTAIVAALKAAQAIPVVLGPRRSPIFAAGED----KASAKGVMPDHHFEGQRSTMFDAVFIPGGKQSVDTLIK---MGRVTHYVREAFGHLKTIGATGEAVDLVNRAVQ-LPEVQLSG-DSES----VLSYGVVTlrnpkpeglkevisAAKNAKHFLDQFVWSMSQHRCWERELDGLAAQVAY
>A0A6A5YYA4	869	0.630	7.760E-276	0	739	740	16	741	742
MTTEkSAKVADLSRDTRDIhSGTHHITSDYGVKQINTDDWLTIANDD--KTGPLLLEDPFAREKIHRFDHERIPERVVHARGAGAFGKFTLFESAA--DVTSAGVLTDTSRETPVFLRFSTVLGSRGSADTVRDVRGFAVKFYTEEGNWDLVGNNIPVFFIQDAMKFPDVIHAGKPEPNNEVPQAQTAHNNFWDFQYLHPEATHMFMWTQSDRSIPRSYRMMQGFGVNTFTLINGKGERSFVKFIFTPDLGVHSFVWDEALKLAGQDPDFHRKDLWEAIDNGAFPTWKFGVQVIPEAEEHNF-EFDILDATKLWPEELVPIRYIGQLELNRNVDEYFTQTEQVAFCTSHIVPGIGFSDDPLLQGRNFSYFDTQLSRLGINWQELPINRPVCPVMNHNRDGAMRHTITKGSVNYWPNRFEAVKPATV-----QEGGYLDYPEKVAGIKARTKAPKFREHFNQAQLFYNSMSEPEKHHIIAALGFELDHCDDPVVYTRMCERLCEIDLSLAQNVAELVGGDVPQQAKRQNHGK-------KAKGLSQLEYMPEKPTIATRRIAIIIADGYDPVAYNGIKAAITAAGALPFTIGVRRNTLFPAGESKG----SGNGVVPDHHLEGMRSTMFDSIFVPGGAQSVETL---RKNGRAVHWVREAFGHLKAIGAVGEAVAFVKDAC-ALPGLSFS-----ESSDVVDSYSVVTAsqtqpnsfkegiqmAKGAKDFVAAYFFAISQHKDFERELKGFSSMVAY
>UPI00029F6C58	869	0.565	7.760E-276	2	739	740	15	741	742
--SDNPKLRDLKNATNDLTNESGLTTDHGVKVPDTDNWLKVSDGQ--HNGPSLLEDQIAREKIHRFDHERIPERVVHARGFGAHGHFRAVNDGA-SKYTFAPVLTDTSRETPIFIRFSTVAGSRGSADTVRDVRGFAMKFYTPEGNWDLVGNDIPVFFIQDAIKFPDIIHAVKPEPHNEIPQAQSAHNNFWDFTGLQPESAHMVCWVMSDRGIPRSYRMMQGFGVNTYTLINKNGERHFVKFHMTPELGVHSLVWDEALKICGEDPDFHRKDLNEAIENGCPPKWTFGIQVIEEKDEHNF-DFDILDATKLWPEELVPVQPIGEFVLDRTVDEFFPETEQVAFCTSHVVPGIGFSDDPLLQGRNFSYFDTQISRLGINWEQLPINRPTCPVLNHHRDGKMNHHINTNNLNYYPNRKDVCHPVP-----TSEGSYMEFKNKTEGMKQRVRGAKFQEHFNQAQLFYNSLAPHEKAHLIDAMSFELSHCDDLDVPRTYTKLLNNIDFDLAKAVATNVNGIIPEKPARPNHGK-------KSAALSQDHFLPKTPTIATRRIAILIADNFNYTDVQAIRASLASAKATTWIIGPRRGDVV-AESQLGGTV--DPKITADHHFEGQRSTLFDAIFVPGG-AHAKSLSK---NGRAIHWVREAFGHCKAIGAIGDGAAFLKHAI-NLPEVEIVSDVSKP--EVVVSYGVVTigkysAGSAAKDvirldpssegFASRFGYEISKHRCWQRELDGLTKQVAY
>A0A1Y2MAU7	869	0.603	1.062E-275	0	739	740	15	739	740
MTGAqSKKVAQLSADTkdvHDPSYR--ITSDYGVKQHDTDHWLAAVseDKQ----GPQLLEDPFGREKIHRFDHERIPERVVHARGAGAFGKFTLFESAA--DVSKAGILTDTSRTTPVFVRFSTVLGSRGSADTVRDVRGFAIKHYTEEGNWDLVGNNIPVFFIQDAMKFPDVIHAGKPEPDSEIPQAQTAHNNHWDFQYLHPETTHMQFWTMSDRAIPRSYRMMQGFGVNTFTLVNDKGERHFVKFHYTPDLGVHSFVWDEALKIAGQDPDFHRKDLWQAIEAGSYPKWKFGIQTIKEGEEDQF-EFDILDATKVWPEELVPIRYIGELELNRNPDEYFTQTEQIAFCTSHVVPGIGFSDDPLLQGRNFSYHDTQLSRLGVNWQELPINKPVCPVMNFNRDGAMRHTITKGKVNYWPNRFEASPPAKPE-----EGAYVDYPAKIEGMKQRMHSKKFREHKNQAELFYNSMSEPEKAHIQAAFAFELDHCDDPVVYKRMVERIVEIDLELAQSVAEMVGADIPQQATRPKHNK-------KAKGLSQMDFLPKTPTIATRMVAILIADGYDKVAYNGIKAALTAQGALPFTISPRRNKIYAEGED-----KSGDGVVADHHLEGQRSTMYDSVFVPGGEKSVATLSK---NGRAIHWVREAFGHLKAIGATGEGVAFVKQCVE-LPGMEFS-----ASTDVQNSYGVVTAAqvspdgfkeavkiaKEAADFVGQYTFAISQHKNFDRELAGLSTMVAY
>W3XH10	869	0.615	1.062E-275	0	739	740	16	740	741
MAGEkGAKTADIERDAVAPSQDTRITTEYGVKQGNTDDWLKA---TNGDtSGPSLIEDHFAREKISRFDHERIPERVVHARGAGAFGTFRLKESA--QDVTLAPVLNDTSRETPVFIRFSTVQGSRGSADTVRDVRGFAVKFYTQEGNWDIVGNNIPVFFIQDAIKFPDFVHAVKPEPHNEVPQGQSAHNNFWDFVNLHTESTHMYMWAMSDRAIPRSYRMMQGFGVNTFTLVNKNGERHFCKFHFTPHLGVHSFVWDEALKLAGQDPDFHRKDLAEAIDNGAFPKWDFGIQVIPESKEHDF-DFDILDATKVWPEDLIPVRNIGELELNRNVDEYFPQTEQVAFCTAHMVPGIGHSDDPLLQGRSFSYFDTQISRLGINWQELPINRPVCPYMNFNRDGQSRHRISKGTVNYWPNRFEVNPPAK-----PQEGAYPEYPQKVSGIKQRTQGKKFREHFNQAQLFLNSLSPPERAHLTSAFGFELDHCDDPIVYERMSMRLADIDLDLAQEVATMVGGPVPEKASRPNHGN-------KAPRISQTEFPAKVPTIASRRVAILVADGYDSIALNGVKAALTASSALPFIIGPRRAEIFPAGSD----KKPGSGIKADHHFEGMRSTMFDAVFVPGGADSIKALST---NGRSLHWLREAFGHLKAVAGSGEAVELFKIAF-GLPNVSVS-----EDHQVVESYGVVTIAnvtpehftetvqiaKEGTQFLEKFWYQISNHRNWDRELDGLSSQVAY
>A0A4Y9YD68	869	0.560	1.062E-275	3	723	740	17	724	1169
---DNAKIADLQRDIQDPSKRPTksLTTDHGVFVSDTDNWLKA--QTKAHVGPSLLEDQIGREKIHRFDHERIPERVVHARGAAAHGYFKVFDN-SASKYTYAPVLSDPSRTTPVFLRFSTVQGSRGSADTVRDVRGFAVKFYTQEGNWDIVGNDIPVFFIQDAIKFPDFVHAVKPEPHNEVPQGQSAHNNFWDYVGLQPEATHMVMWAMSDRGIPRSYRMIQGFGVNTYTLVNAEGKRHFVKFHFMPELGVCSLMWDEALKLCGQDPDFHRKDLNEAIDTGAYPKWTFGIQVIPESAENDF-DFDILDATKIWPEELVPMQVIGELVLNRVVDEYFTETEQVAFCTSHVVPGIGLSDDPLLQGRNFSYFDTQITRLGINWQELPINRPVCPVLNHQRDGALRHRITKGSINYWPNRAAIGGPVP-----TQEGGYYDYPQKVEGVKQRYRGEKFNEHYNQAQLFYNSLTEYEKAHLVSAISFELSHCDDPVVYETYTKVLNNVDFELTKQVAEKVGGVMPSEPARPNHGK-------KSATLSQLYYKPKEPTIKSRRIAILLGDGYDLAEVEGLRAAIKAGSATSWVIGPRRGRVYPKGEKGGDV-----GVWADHHFEGQRSTMFDAVIVPSG-DHAATLAK---MGRAVHWVREAFGHCKAIGALGEGVKFVHDALH-VPHLRFA-HDLHS-NDVVVAYGVVTAgrydagsaaadvlkiEQNAKGFISSF--ALESH----------------
>A0A1Y2X9K7	868	0.623	1.454E-275	0	739	740	15	740	741
MVGGekGRKIADLDTVTQTVSPKDRITSDFGVKMGNVDEWLRVASND--KTGPMLLEDSFARERIHRFDHERIPERVVHARGAGAFGTFRLFESA--EDVTMAGVLTDTSRETPVFVRFSTVQGSRGSADTVRDVRGFAVKFYTQEGNWDIVGNNIPVFFIQDSIKFPDIVHAVKPEPHNEVPQAQSAHNNFWDFVYMHTEATHMFMWTMSDRAIPRSYRMMQGFGVNTFVLVNKKGERHYVKFHWTPELGVHSLVWDEALKIAGQDPDFHRKDLWEAIENGAYPKWKFGIQVIPEAREHDF-DFDILDATKVWPEDLIPVRYIGEMELNRNVDEYFPQTEQVAFCTSHMVPGIAHSDDPLLQGRSFSYFDTQLSRLGINWQELPINKPVCPVMNFNRDGQGRHTITKGQVNYWPNRFEARPPAS-----AQEGAYIEPPFNVQGIKARTKSAKFREHYNQAQLFFNSLSEPEKNHLAAAFSFELDHCDDPVVYERMSQRLADIDLGLAQTVAELVGGPKPEKQTRPNHGKKA------SK-LSQLEFPPAKPTIASRRIAIIIADGFDNTVYSAVKAAVKASSALPFTIGVRRSEVFPAGAS----KTPGSGVKPDHHLEGMRSTMFDAVFVPGGAESIKTLSK---SGRALHWLREAFGHLKAIGGTGEAVELFKLAF-ALPEIQVSTND-----QAVESYGVVtmahvspeslketvTIAKEGAGLLEKFWYQVSQHRNFDRELAGLNSQVAY
>A0A371DUH6	868	0.571	1.454E-275	1	739	740	16	744	745
-TGQTAKVSDLEQAIVDPAKEntKGMTTDFGVHISDPDNWLQV---SNGtSPGPGLLEDHIAREKIMRFDHERIPERVVHARGTGAHGYFKVYDDRA-SKYTYAGVLTDPSRITSTFVRFSTVQGSRGSADTVRDVRGFATKFYTSEGNWDLVGNNIPVFFIQDGIKFPDVVHALKPEPHNEVPQAQTAHNNFWDFVGLQPESAHMVMWTMSDRAIPRSYRMMQGFGVNTFTLMNAKGERFFVKFHWIPELGVHSLVWDEALKIAGQDPDFHRKDLEEAIASGAFPKYFFGIQVIPEAKEHDF-DFDILDSTKLWPEELVPVEIIGEMVLNRTVDEFFPETEQVAFCTAHVVPGIGFSNDPLLNARNFSYFDTQISRLGINWQQVPINRPVCPVLNHNRDGAGQHRITKD-LNYWPNRRNLAPPVPTN-----RGGYAEYKEKVEGMKQRVRSAKFQEHWKQAQMFYNSLSDYEKAHLVGALSFELSHCDDPVVYRTYTSVLNNIDYNLARQVAINVGGEIP------KHPI-RENPGHKASRLSQLEFPAQEPTIKGRRIAILLADGFNYGEVQAIRAALKAGMATTWVIGPRRGPVYPDGEEVG----SGSGYSADHHYEGQRSTLFDAIIIPGGAKHAQALAK---NGRTIHWVREAFGHLKPIGALGEGVAFLREAVQ-LPGVQFASDL--NSDNVTTSYGVVTAGkydagsaaadalsikQGEKGFVSNFAYELSKHRCYEREMDGLAGQVAY
>E9E691	867	0.618	2.724E-275	0	739	740	0	723	724
MTTKTAKADQLEASVVQPTPEDRITADFGTRQSNTDDWLRVSSDKTT--GPMLLEDAFAREKIHRFDHERIPERVVHARGTGAFGTFRLLESA--EDVTHAGVLTDTSRETPVFVRFSTVLGSRGSADTVRDVRGFAVKMYTQEGNWDIVGNNIPVFFIQDAIKFPDLIHAAKPEPDCEVPQAQSAHNNFWDFMYMHPEATHMFMWAMSDRAIPRSFRMMQGFGVNTFTLQNARGERHLVKFHFTPELGVHSLVWDEALKIAGQDPDFHRKDLAEAIDRGVYPRWRFGIQVIRDADADGF-DFDVLDATKLWPQELVPVRYIGELELNRNVDEFFTETEQAAFCTSHVVPGVGFSDDPLLQGRNFSYFDTQISRLGVNWEELPVNRPVCPVMNFNRDGAMRHTIARAKVNYWPNRFAAQPPATAD-----EGGYVDHPEEVGGVKVRAKSHKFRDHVSQAQLFYNSMSDVEKRHMTAAFSFELDHCEEPVVYERLTRRLADIDLGLARSVAAMVGGPSPAQSPRQNHGK-------RAAGLSQLEYVPERVTIASRKVAVLVADGYDSISYGAVVAALRAARAIPVVLGPRRSPIFAAGEDR----HSAKGLMPDHHFEGQRSTLFDAVFIPGGRESVDALAK---MGRVTHYVREAFGHLKTIAATGEAVDLVGKAVQ-LDGVRFSA-DSDA----VLSYGVVTlrhpkpeslrevvqATKNAKHFLDQLFWSVSQHRCWERELDGLAAQVAY
>A0A0G2HR93	867	0.628	3.729E-275	0	739	740	0	723	724
MGSGGDKITDLAKDTKEPTDKTHLTTDYGVKLPDPEHWLSVSSED--RQGPSLIEDPFSREKITRFDHERIPERVVHARGTGAFGTFRLHES--LSDLSFAPVLSDTSRETPVFLRFSTVLGSRGSADTVRDVRGFAVKFYTEEGNWDIVGNNIPVFFIQDAIKFPDIIHAGKPEPHNEVPQAQSAHNNFWDFVFNHTEASHMFMWTMSDRAIPRSYRMMQGFGVNTYTLINAQGKRSFVKFHFTPELGVHSLIWDEALKLAGQDPDFHRKDLMEAIDNGAYPKWKFGVQVVSDEEQDKF-DFDILDATKVWPEDLVPVRYVGELELNRNVDEFFPQTEQVAFCTSHLVPGIGHSDDPLLQGRNFSYHDTQISRLGVNWQELPINRPVCPFMNFNSDGKMRHTIRKSTVNYWPNRFSQNPPAKPN-----EGSYVEYQQKVEGIKQRTKSKKFREHFKQAMLFYNSLAPQEKAHLMSAFGFELDHCDDPIVYENLATRLADIDIDLAKNVAELVGAKVPEQ--KNNP-----NHGKKSKGLSQFDFPPAKPTIVSRRVAIIVADGYDSTAFTAVKTAVASSMATPIIIGTKRNEVFAA----GQEREQGKGIRPDHHLEGYRSTMVDALFVPGGRESIDTL---KKNGRAIHWVREAFGHLKTVGGTGEAVELLQAAFQ-LPGVQLA-----SGAETMESYGVVTLGkvepdsfgesftiaKEGAGFVGKFLYSISQHRNWDRELDGLNTQVAY
>A0A5C6GNM3	867	0.622	3.729E-275	0	739	740	0	723	724
MTSRTAKVDQLSTVAVEPKKESRITADFGTKQSNTDDWLRVSNEK--KTGPMLLEDGFAREKIHRFDHERIPERVVHARGAGAFGTFRLFESA--QDVTNAGVLTDTSRETPVFLRFSTVLGSRGSADTVRDVRGFALKFYTQEGNWDMVGNNIPVFFIQDAIKFPDLIHAAKPEPHCEIPQAQSAHNNFWDFMFMHSEATHMFMWAMSDRAIPRSYRMMQGFGVNTFTLTNDKGERQFVKFHFTPELGVHSLVWDEALKIAGQDPDFHRKDLMEAIESGIFPKWRFGIQTIPEGKEDQF-DFDILDATKIWPEDLVPIRYIGELELNRNVDEYFTETEQVAFCTSHVVPGIGFSDDPLLQGRNFSYFDTQLSRLGINWQELPINKPVCPVMNFNRDGAMRHTIAKGKVNYWPNRFEVQPAAAKE-----EGGYMDHPEPVQGIKVRGKSEKFKEHVSQAQLFYNSMSEVEKSHITAALSFELDHCEEPIVYERLTKRLADIDLDLAKSVATMVGGPNPDSPTRKNHGRT-------APGLSQMDYLPERPNISSRKIAVLIADGYDSMAYKAIVAVLKATRAIPVVLGPRRSPIFAAGED----KSSSKGVTPDHHFEGQRSTLFDAVFIPGGEDSVSTLMK---MGRVTHYVREAFGHLKTIGATGEAVELVKNAIQ-LEDVAM-SRDSDAilsyGVATLRDPRpeglmeVVQATKNAKNFLDKFVYSVSQHRCWERELEGLSTQVAY
>M7SRC9	867	0.608	3.729E-275	4	739	740	6	725	726
----GGKISQLDTISQGVTQDDRITSDFGVRQGNTDDWYRVTTND--KAGPMLLEDGFAREKIHRFDHERIPERVVHARGAGAFGNFRLFESA--EDVTSAGVLTDTSRETPVFVRFSTVQGSRGSADTVRDVRGFAVKFYTQEGNWDIVGNNIPVFFIQDAIKFPDFVHAVKPEPHNEVPQGQSAHNNFWDFVYLHSEATHMYTWAMSDRAIPRSYRMMQGFGVNTFTLINKKGERHFVKFHWTPELGVHSLVWDEALKIAGQDPDFHRKDLWDAIENGAYPKWKFGIQTIPEANQDDF-EFDILDATKVWPEEQVPIRYIGELELNRNVDEYFPQTEQVAFCTGHMVPGIAHSDDPLLQGRSFSYFDTQLSRLGTNWQELPINRPVCPVMNFNRDGQGRHTINKGTVNYWPNRFDARPPAAQT-----EGAYPEYPQKVEGIKARTKSAKFKEHYNQAQLFYNSLSPPEKSHVAAAFAFELDHCEDPIVYERMSQRLADIDLSLAQQVAELVGGTKPEKPTRPNHGK-------KAKGLSQTEYASFKPTIATRRVAIIVADGFDKAALTGVQAALKASGALPFVIAPRRSEVFPAGTD----KTPGNGVKPDHHLEGMRSTMFDAIFVPGGAESANTLSK---SGRALHWIREAFGHLKPIAAAGEATALLRLAI-SLPGVQIS-----QDGNATESYGVVTVGklapeslseavaiaKEGAGFLEKFWYQISQHRNFDRELDGLNSQVGY
>J4HVI5	867	0.550	3.729E-275	6	739	740	20	736	737
------KTADLQKDILDPKaiSAKGLTTDHGVSVSNTDHWLKVHDA--AHTGPSLLTDQIGREKIHRFDHERIPERVVHARGAGAHGYFKIFND-SASKYTHAPVLTDTSRTTPVFVRFSTVQGSRGSADTVRDVRGFAVKFYTQEGNWDIVGNDIPVFFIQEAMKFPDLVHAVKPEPQNEVPQGQSAHNNFWDYVGLQPESAHMVMWVMSDRGIPRSYRMMQGFGVNTYSLMNAKGKRHFVKFHFLPELGVHSLMWDEALKLAGQDPDFHRKDLEEAIQTGAYPKWKFAIQTIAEGREEEF-DFDILDATKIWPEELVPLQEIGELVLNRTVDEYFPETEQVAFCTSHVVPGIGFSDDPLLQGRNFSYFDTQITRLGVNWEELPINRPVCPVLNHQRDGAMRHRITKGNINYWPNREGVGRPVPV-----AEGGYLDPAQTVAGIKQRARGTKFQEHFNQAQLFYNSLAPHEKAHLIAAISFELSHCDDSIVYETYSRVLNNIDFELAKQVATNVGGVIPDKPARSNHGQSTR-------TLSQMYYTPKEATIASRRIAILLADGFDKVEVESLRAVLKTGQATTWVIGPRRGTIR-ANGSR-------EGIWAEHHFEGQRSTMYDALIVPSGAAHAQAL---AVNGRAVHWVREAFGHCKVIGAIGEGVAFLREAVQ-LPGVQLSTDKSS---NALTSYGVVTVGrynagsadvlkiGGEKGFVNVFAFEVSKHRCYEREMDGLASKVAF
>A0A2C6AML9	867	0.641	3.729E-275	0	739	740	13	737	738
MGSHGPKMDQLAHNTVEPSRDTPLTTDFGTRQSNTDDWLRVSTKDTT--GPMLLEDGFAREKIHRFDHERIPERVVHARGAGAFGTFR-LHT-SASDVTHAGVLTDTARETPVFVRFSTVLGSRGSADTVRDVRGFAVKFYTREGNWDLVGNNIPVFFIQDAIKFPDLIHAAKPEPRTEVPQAQTAHNNFWDFAYLHPEATHMFLWAMSDRAIPRSYRMMQGFGVNTFSMTNAAGERSLVKFHLTPELGVHSLVWDEALKLAGQDPDFHRKDLADAIDRGLFPRWRLGIQTVPEAREHDFG-FDLLDATKLWPEDEVPIRYLGELELNRNVDEFFPETEQVAFCTSHVVPGIGFSDDPLLQGRNFSYFDTQISRLGINWQELPINRPLCPVMNFNRDGAMRHTVARGPVNYWPNRFGVQPPASAD-----RGGYVDYPARVAGLKQRTKGAKFKDHFSQAQLFFNSLSEHERAHVRAALAFELDHCDDPIVYERLTQRLTDIDLGLARSVAAMVGGKEPD------EGSARRNPGREADGLSQIDFAPEKATVASRRVAILIADGYDRLAFGAVQRSLEAAHAVPVVIGTRRSAIFAAGDDA----SSSRGVVPDHHLEGQRSTMFDAVFVPGGDEAVATLLA---SGRAIHWVREAFGHLKTVAATGDALALIDKALQ-LPDLSLSSS-----GEAVESYGVVTLRdvepdslkevptivKGARDFLSMFLYSTAQHRCWQRELDGLSSAIAY
>A0A6A5VA71	867	0.624	3.729E-275	0	739	740	15	741	742
MTSAkNQKIADLAIATKDVhHESWRITSDWGTKQSNTDDWLRVASDD--HTGPGLLEDGFAREKIHRFDHERIPERVVHARGTGAHGKFTLFESAA--DVTSAGVLTDTSRETPVFLRFSTVLGSRGSADTVRDVRGFAVKFYTEEGNWDIVGNNIPVFFIQDAMKFPDVIHAAKPEPHNEVPQAQSAHNNFWDFQYLHPEATHMFFWTMSDRAIPRSYRMMQGFGVNTYTLINDKNDRHFVKFIFTPELGVHSLVWDEALKIAGQDPDFHRKDLWTAIESGAYPKWKFGIQVIPEAKEHDF-DFDILDATKVWPEELVPIRYIGQLELNRNVDEFFTQTEQSAFCTSHIVPGIGFSDDPLLQGRNFSYQDTQISRLGVNWEELPINKPVCPVMNHNRDGAMRHTITKGTVNYWPNRFHSVPPAT-----EKEGGYVDYAAKMAGIKSRMRSTKFKEHKNQAELFYNSMSEPEKSHIMNALAFELDHCDDPVVYERMTTRIAEIDVDLAKSVAEMVGGD-PTKLE---QSRPKHN--KKAKGLSQMDYAPEKPTIATRMVAIMIADGYDAVAYNGIKAALTAAGALPFTISPRRNKIFAAGED----KSTGKGVVADHHLEGMRSTLFDSVFVPGGADSIATL---RKNGRAIHWIRESFGHLKAIGATGEAVQFVRDAV-DLPGMTFSTD-----GDVVDSYGVVTAsqvspnsfkeaiqmAKGAKDFVDAYTFAISQHRNFDRETEGLNAMVAY
>A0A4U0WGL5	867	0.620	3.729E-275	6	739	740	25	743	744
------KIDQLASVTKDVhDDSHRITSDFGTKQTNTDDWLRVATED--KIGPSLLEDAFGREKIHRFDHERIPERVVHARGAGAFGTFRLHESA--EDVTSAGILTDTSRETPLFTRFSTVLGSRGSADTVRDVRGFAVKFYTDEGNWDLVGNDIPVFFIQDAMKFPDVVHAAKPEPHNEVPQAQSAHNNFWDFSYLHPESTHMLMWTQSDRGIPRSYRMMQGFGVNTYTLINKNGERSFVKFHFTPDLGVHSFVWDEALKLGGQDPDFHRKDLHEAIDNGSFPKWQFGIQVIPESREDDF-EFDILDATKVWPEEEVPIRYIGEMELNRNVDEYFTQTEQAAFCTSHIVPGIGFSDDPLLQGRNFSYFDTQLSRLGINWQELPINKPVCPVMNHNRDGQGRHTITKGTVNYWPNRFSAVKPAKPE-----EGGYVDFSEKVAGMKVRMRSKKFREHYSQAQLFYNSLSPPEKAHLTGALCFELDHCDDPTVYNRMVERLCDIDLELAQAVAESVRAPIPKKATTPNHGRKAKN-------LSQLEFMPKVPTIETRRVAIIIADGYDPIAYNGIKAALKAAKALPFTIAPRRTPIYAAGED----KSTGKGVTPDHHLEGMRSTMFDSVFVPGGATSIETL---RKNGRALHWVREAFGHLKAIGATGEAVAFVKDAC-ALPGVSFS-----ESSDVVDSYGVVTAskveasgfkeaikmGKGAKGFVDAYAFAISQHKNFDREMQGFSKMVAY
>A0A2H4UZK6	867	0.553	3.729E-275	3	739	740	16	744	745
---DNAKMASLTQFGVECGPSQRMTTDQGLHVADTDNWLKV--GSNSTVGPALLEDHIAREKIMRFDHERIPERVVHARGAGAHGYFKAYDS-SAEQWTKAKVLIDPSRTTPVFVRFSTVQGSRGSADTVRDVRGFAVKFYTEEGNWDIVGNNIPVFFIQDAIKFPDIIHAVKPEPHNEVPTGQSAHNNFWDFVGLQPESAHMIMWVMSDRAIPRSYRMMQGFGVNTYTLLNAAGEKHFVKFHWIPELGVYSLVWDEALKIAGQDPDFHRKDLNEAIQTGAYPKWRLAIQVIPEKDEHNF-DFDILDATKIWPEELVPLHFVGEMVLNKVVDEYFSEVEQVAFCTSNIVPGIGFSDDPLLQGRNFSYLDTQLSRLGVNWQQIPINRPVCPVMNFQRDGQMQMKIHKGTVNYWPNRQEAVQPVAVS-----EGGYDDHVRKISGIAQRTRGPKFNEHYAQAQLFYNSLSPTEQTHLQSALAFELSHCEDPVVYRNYINVLNNIDYELAKYVAVAVGGDVPDTSAKRNQGYKSAR-------LSQVYYAPKEPTIKGRRIAILLADGFDEAEVVAIKALISSASANAFVIGPRRGKVYAAGEKIG---VEGGGIDADHHFEGQRSTMFDALVIPSG-EHVALLMK---SGRAVHWLREAFGHCKAIGAVGQAILLVQQAI-NLPEVQYA-DPTDSSTEVVASYSVVTTAhygvstaiGDAskmtlsigeKGFMERFAYEVSKHRCFKREEDGLTARIAY
>V5FSI9	867	0.601	3.729E-275	6	739	740	24	745	746
------KIVDLARDTDNVnNSKETLRSDHGVAISDTDHWLRVVDNK--HTGPSLLEDQFAREKIHRFDHERIPERVVHARGTGAFGNFKLKES--IEDLSYAGILTDTSRNTPVFVRFSTVQGSKGSADTVRDVRGFAVKFYTDEGNWDIVGNNIPVFFIQDAIKFPDFVHAVKPEPHNEVPQAQTAHNNFWDFVYLHPEATHMFQWAMSDRAIPRSYRMMQGFGVNTFSLVNKEGKRHLVKFHWIPHLGVHSFVWDEALKLAGQDPDFHRKDLMEAIDNKAYPKWDFGIQVIPEEDQDKF-EFDPLDATKIWPEDQFPVRIIGEMELNRNVDEFFPQTEQVAFCTSHIVPGIDFSDDPLLQGRNFSYFDTQISRLGVNWEELPINRPVCPVLNHNRDGAMRHKITAGTVNYWPNRFQAVPPTKPE-----NGGFVSYPERFHGFKQRALSDKFREHHNQAQLFYNSMSEHEKHHMVKAFSFELDHCDDPIVYERMALRLAELDLDLAQKVAENVGAPIPTKA-------LKANHGKTAPRLSQLEFAPKVPTIASRRIAILISDGYDPVAFSGIKSAVKAAGALPFIIGTKRSPIFADGED----KSSSKGVTPDHFYDGMRSTMFDATFIPGGP-HVKTLAK---NGQIRYWISETFGHLKALGATGEAVDFVKETLSVVPGLKVASS---SDTGVIEWYGVVTAHgpqkpesfsetvkilKDAKDFVGQFFYQISQHRNYKRELDGLSTTVPW
>A0A6A6NP92	867	0.602	5.103E-275	1	739	740	15	739	740
-GGENRKLNQMDTVTKDAADTnARITTDYGVKQTTTDDWLKVASED--KTGPALLEDPFGREKIHRFDHERIPERVVHARGAGAFGRFTLFESA--QEYTNAGVLTDTKRETPVFLRFSTVLGSRGSADTVRDVRGFAIKFYTDEGNWDLVGNDIPVFFIQDGMKFPDIIHAGKPEPQLEVPQAQSAHNNFWDFQYLHSEATHMFMWAMSDRGIPRSYRMMQGFGVNTFTLTNAKGERHFVKFHFVPELGVHSFTWDEALKICGQDPDFHRKDLAAAIDAGQYPKWKFGIQVIPEAKQDDF-EFDILDATKIWPEELVPVKYIGELELNKNPDEYFPQTEQIAFCTSHVVPGIGFSDDPLLQIRNFSYFDTQLSRLGTNWEELPINKPVCPVLNHHRDGAMRHTIHKGNVNYWPNRFGGVPPA----NAEKEGGYVDYAEKLVGMKARMRSKKFREHFNQAQLFYNSLSKVEQNHVANALAFELDHCDDPTVYERLCERLTEIDLGLAQTVATMVGAPVPQKALRENHGK-------KAKGLSQFDFMPEQPTIATRMVAIIIADGFDPIAYAGVKGALTGAGAMPFTIGPRRSPIFAAGEDP----KTGKGVKPDHHLEGARSTLFDAIFVPGGADAVATL---RKSGRAVHWVREAFGHLKAIGATGEAVAFVHDAC-AVPGMSFSSK-----GDVVESYGVVTAQkvepesfkeavkmvKGATGFLEQFFLAIAQHKCFERELDGLASQVAF
>A0A0H2SFD0	866	0.567	6.985E-275	4	739	740	14	741	742
----NAKTADMKNELVDVKDQKGMTTDFGLPVSDPDRWLKV---SNGENiGPHLLEDPIAREKIHRFDHERIPERVVHARGSAAFGYFKAFNS-DAEKYTSAGVLTDPSRTTPVFVRFSTVQGSRGSADTVRDVRGFATKFYTQEGNWDLVGNDIPIFFIQEAMKFPDFVHAVKPEPHNEVPTGQSAHNNFWDYFNLQSETSHMVMWAMSDRGIPRSFRMMQGFGVNTFTLTNAAGELFFVKFHWLPELGVHSFTWDEALKICGQDPDFHRKDLNEAIENGAPPKWTLAIQVIPETQEHDF-DFDILDATKIWPEELVPLIPIGEMILNKTVDEYFTQTEQVAFCTSHVVPGIGFSDDPLLQGRNLSYFDTQISRLGINWEELPINRPICPYMNFNRDGKARHRITKGTVNYWPNRFEQIPPVAVE-----NGGYRQHPAKIAGVKERMRGAKFQEHYSQAQLFYNSLADHEKLHLIKAISFELSHCDDPLVYENAIPRLNDIDHDMAVQVAKNVGGPAPSEPNRKNHGKKSKN-------LSQLDFMPKTPTIKSRRIAILIADGFDAAVVEAAKGAFLAAGAVPFVIGPRRGEIMPEGAGQ-------KGVFADHHFEGQRSTMFDAIFIPSGRACAQTLAS---NGRAIHWVLEAFGHLKAIGAVGEAVAFLESACR-LPGISFAQFetvgSAPSGGAITVDFGVVTAPkfsapssisegwkiaKGAADFIGAFAYEISKHKCFERELMGLSDKVAY
>A0A0C9VPM8	866	0.552	6.985E-275	6	739	740	20	742	743
------KVKDMRPDIVDPSKDDVgMTTDFGIKIEDPENWLRVVrDAGRGP-GPALLEDHIGREKIHRFDHERIPERVVHARGTGAHGYFQAFENTGIEKYTLAKVLTDSSRTTPVFVRFSTVQGSRGSADTVRDVRGFATKFYTDEGNWDLVGNNIPVFFIQDGIQFPDFVHAVKPEPHNEVPQGQTAHNNFWDFAFLQSQTTHMLTWIMSDRAIPRSYRMMQGFGVNTYTFLNAAGERCFVKFHWLPELGVHSLMWDEALKIAGQDPDFHRKDLEEAITNGAYPQWTLAVQIIEERNEHAF-DFDILDATKTWPEHQVPMIRVGKMVLNRMVDEFFPETEQVAFCTSHIVPGIGFSDDPLLQARNFSYFDTQISRLGINWEELPINRPVCPVMNFNRDGGMRHKITRSTINYHPNRF-----EQVQPTPKAQGGYASHRTVMTGHKDRLRSEKFQEHYNQAQLFWNSLSPIEKQHAISAFSFELSHCDDPLVYESMSARLAEIDFDLARQVALNVGGPIPERAARVNAGNTTR-------GISQLEFIPAEPTIKSRRIAILIADGVDATQVEALRAAFKSAMATTWLIGPRRGKVYGA----GQTASSSTGLWADHHFEGQRSTMFDAVIIPDGQAHVNLLSK---NGRAIHWVREAFGHCKAIGAIGDAVRFLENVVQ-LPGITYAPSTSDA---VVNSYGVVTTSkvtlageawklvKGDDTFLGKFGLEVSMHRNWQREMDGLISQVAF
>A0A3N2PL54	866	0.636	9.561E-275	6	739	740	27	743	744
------KEDQLNDNIKEVNPESRITSDYGVKQTNTDDWLRITrDDQ---IGPMLLEDPFGREKIHRFDHERIPERVVHARGTGVFGTFK-LHT-PIPEYTKAGILTDTSRETPMFVRFSTVLGSRGSADTVRDVRGFALKFYTDEGNWDIVGNNIPVFFIQDAMKFPDVIHAGKPEPHNEVPQAQSAHNNFWDFQYMHPEATHMFHWTMSDRAIPRSYRMMQGFGVNTFTLQNDKGERFFVKFHYTPTLGVHSLVWDEALKLAGQDPDFHRKDLMEAIDHGMFPKYKFGIQVIPESGEHDF-DFDILDATKVWPEDLIPVRYIGEFELNRNVDEFFTETEQVAFCTSHIVPGIGFSDDPLLQGRNFSYQDTQITRLGVNWEELPINRPVCPVLNHNRDGAMKHTITKGTVNYWPNRHQAVPPATKE-----EGGYVEYAAKVAGLKQRTKSAKFRDHHSQAQLFVNSLTQVERNHMINAFGFELDHCDDPIVYERLTQRLAEVDLSLAQSVAQMVGGPVPEKEGRPNHGRKT-------KGISQFDFVPEKPTIATRRIAILIADGYDAASFNTVKAAIKAAGALPFVIGPRRSEIYPAG-WD---KKPGNGVVPDHHLEGQRSTMFDALYVCGGVDASAALAK---SGRAMHWIREAFGHLKAIAATSEAVDVVEKAI-ALPQVSVSQ------GDVHESYGVVTLRhvrasslkeavdfaKDSKGFLEQFFYGLSQHRCWAREMDGLNTQVAY
>A0A545VXZ1	865	0.619	1.309E-274	0	739	740	0	723	724
MKAAQIKAEQLASNTVEPSQESRMTSDFGTKQSNTDDWLRV---ANGDKiGPSLLEDAFGREKIHRFDHERIPERVVHARGAGAFGTFRLFESA--EDVTHAGVLTDTSRETPLFVRFSTVLGSRGSADTVRDVRGFAIKMYTEEGNWDIVGNNIPIFFIQDAMKFPDLIHAGKPEPDGEIPQAQSAHNNFWDFMFMHSEATHMFMWAMSDRGIPRSYRMMQGFGVNTFTLINAQGKRHFVKFHFTPELGVHSLVWDEALKICGQDPDFHRKDLMEAIENGAYPRWKFGIQTIAEGDEDRF-KFDVLDATKVWPEDLVPIRYIGELELNRNVDEYFTETEQVAFCTSHVVPGIGFSDDPLLQGRNFSYFDTQLSRLGINWEELPINKPVCPMMNFNRDGAMRHRVSKGKFNYWPNRSEVQPP-----AATSEGGYHDYPQKVAGIKVRGKSEKFKEHISQAQLFYNSLSAIEQKHLQAALAFELDHCDDPVVYTRVTKRLAEIHPDLGESIAKMVGGPLPPAPEKKNHGN-------RASGLSQLEYVPKTVTIESRKVAILIADGYDGVAFAAMMGALKGAKAIPVVIGPRRSAIFAAGEDH----ASGKGVVPDHHFEGQRSTLFDALLVPGGENAIKQLTS---KGRAVQYVREAFGHLKTVGATGEGVRLLAKAIQ-LDQVRLsdgaESVSSYGVVSL-QTPGpeslgqVVRAVKNAKTFLDQFVYAVSQHRCWDRELDGLVDLVAY
>A0A4U7B0U1	865	0.611	1.309E-274	1	739	740	20	743	744
-GSAGPKARDIERSTHDFqNSKEKMTTDYGVKVSNTDNWLSVSTED--KTGPQLLEDSSGREKIHRFDHERIPERVVHARGAGAFGKFTVKES--LSDVTNAKVLTDTSKSTETFLRFSTVLGSRGSADTVRDVRGFAIKFYTEEGNWDLVGNDIPVFFIQEAIKFTDLIHAGKPEPHNEIPQAQTAHNNFWDFQFLHEEATHMFMWTNSDRGIPRSYRMLQGFGVNTYTLTNDKGERHFVKFHFTPHLGVHSFVWDEALKLAGQDPDFHRKDLYQAIEAGSFPKWDMHVQLIAEKDEQNF-EFDILDATKVWPVEEVPLRYVGELELNRNPDEYFTQTEQVAFCTSHVPNGIGFSDDPLLQGRNFSYFDTQLSRLGINWQELPVNRPICPVMNNNRDGQGRHRISKGTVNYWPNRFEAVPPAKHS-----EGGYYDYPEKVAGIKARMNSKKFKEHINQAQLFYNSLSPPEKKHLTSSLSFELDHCDDPVVYERICERLTHIDLGLAQAVAEEVGAPIPQK-----EGRP--NHGKTSKLLSQTDFPPKKPTIETRMVAILIADGYDPVAYNGIKAALSAAGAMPFTIAPRRTPIYAAGES----KETGKGVKPDHNLEGQRSTMYDAIFIPGGAASVETL---RKNGRALHYVREAFGHLKAIGATGEGVQLVQDAAQ-LPGVSFSSN-----ADVVDSYGVVTAsqvqpnsfketiqlAKGAKDFVDAFCYAISQHKNFDREMEGLSAMVAY
>UPI001873FC71	865	0.639	1.791E-274	0	739	740	16	740	741
MGEANAKQAQLAENIVEHNTKTQMTTDYGVKIENTDDWLRVTnDEQTG---PMLLEDPIAREKIHRFDHERIPERVVHARGAGAFGTFRLFESA--SDVTNAGVLTDTSRETPVFLRFSTVLGSRGSADTVRDVRGFAIKFYTKEGNWDMVGNNIPVFFIQDAMKFPDVIHAGKPEPQLEFPQAQSAHNNFWDFQYLHTEATHMFMWAMSDRTIPRSYRMMQGFGVNTYTLTNDQGERHFVKFHFTPELGVHSLVWDEALKLAGQDPDFHRKDLAEAIDAGAFPKWKFGIQVLPESREHEF-DFDILDATKVWPEELVPVRYIGELELNRNPDEYFPQTEQVAFCTSHVVPGIGFSDDPLLQGRNFSYFDTQISRLGINWEELPINKPVCPVMNFNRDGAMRHTINKG-INYWPNRFEATPPAN---HSKAAGAYVEFAQKVEGMKKRTKSAKFKEHFAQAQLFFNSLSPVEKAHVISAFSFELDHCEDEIVYERMSQRLADIDLGLAQTVADLVGGKAPEKAGKQNHGKT-------AKGLSQFDFMPETPTIKSRRVAIIIADGYDSAAYTTVRAAVGAAMAVPIIIGTRRSEIFPAGAS----KTPGQGIKPDHHLEGFRSTMVDAIFIPGGADSIKTLSK---NGRALHWVREAFGHLKAIAATGEAVDFVNTAI-NLPSVSVSSD-----SNVEESYGVVTmktvrpeslketvdIVKNGTGFLEKFFYTISQHRVWQRELDELNTQLAY
>N4W1K7	865	0.627	1.791E-274	0	739	740	16	741	742
MGDASKKTAQLASNMVEPSTKADMTTDHGVKIENTDDWLRVTNDE--KTGPSLLEDQIGREKIHRFDHERIPERVVHARGAGAFGKFKLYESA--SDVTNAGVLTDTSRETPLFIRFSTVLGSRGSADTVRDVRGFAIKFYTEEGNWDLVGNNIPVFFIQDSMKFPDVIHAGKPEPQLEFPQAQSAHDNFWDFQYLHTEATHMFCWAMSDRTIPRSYRMMQGFGVNTYTLINDKGERHFVKFHLTPELGVHSFVWDEALKLAGQDPDFHRKDLAEAIENGAYPKWKFGIQVLPESKEHDF-DFDILDATKVWPEELIPVRYIGEVELNKNPDEYFTQTEQIAFCTSHVVPGIGFSDDPLLQGRNFSYFDTQLSRLGVNWQELPINKPVCPVMNFNRDGAMRHTISKGNINYWPNRHEANPPANHSQRA---GAYVDFAQKVEGMKQRTKSAKFKEHFSQAQLFYNSLSEVEKTHATNAFAFELDHCEDPIVYERMSQRLADIDLDLAQAVAEMVGGTVPQKAGRPNHGKT-------AKGLSQLEFQPESPTIKSRRVAIIIADGYDSKAFNTVKAAVAASMAVPMIIGTRRSEIYPAGVE----KTPGNGVKPHHHLEGFRSTMVDAIFVPGGADSYRALVK---NGRAMHWIREAFGHLKAIAATEEGVDFVRAAIT-LPEVSVS-----NDSNLEESYGVITmksvqpqsltetvnIVKNGTGFLEKFFYTISQHRVWARELDGLSTQVAY
>A0A6A6WUH4	865	0.615	1.791E-274	0	739	740	16	741	742
MSGQSSkKTTDLQKNTKDVHDKnWRITSDYGVKQANTDEWLTVTSED--KTGPMLLEDNFGREKIHRFDHERIPERVVHARGSGAFGKFTLFESAA--DVTSAGVLTDTSRETPVFVRFSTVLGSRGSADTVRDVRGFAVKFYTEEGNWDIVGNNIPVFFIQDSMKFPDVIHAGKPEPNNEIPQAQSAHNNFWDFQFLHSETTHMFFWTMSDRAIPRSYRMMQGFGVNTFTLTNDKGERNFVKFIFTPELGVHSFVWDEALKIAGQNPDFHRHDLWTAIENGAYPKWKFGIQTIPESQEHDF-DFDILDATKVWPEELVPIRYIGELELNRNPDEFFTQTEQVAFCTSHIVPGIGFSDDPLLQGRNFSYQDTQLSRLGTNWEELPINKPVCPVMNHNRDGAMRHTITKGTVNYWPNRFEAAPPAT-----AQEGAYIEYPQKVAGIKARTKSPKFREHINQAELFYNSLSAPEQAHLTAALGFELDHCDDPVVYKRICERLSEVDLTLAQSVAEMVGSDVPQASKRQKHNK-------KAKGLSQLEYAPATPTIATRRIAILIADGFDSVAYYGIKAALTAAGALPFTIAPRRNTIYPVGESKG----SGKGVVPDHHLEGMRSTLFDSVFVPGGAQSIQTL---RKNGRATHWIREAFGHLKAIGASGEAVQFVRDAC-DLPGMEFSTS-----GEVVESYGVVTVGqvnaegfkekvemaKGATNFVAAYTYAISMHKNFDRETDGLSTMVAY
>A0A409VN11	865	0.567	1.791E-274	3	739	740	17	742	743
---DNAKVKDLKTNHVNVSSSSGLTTDYGAKVSDTDNWLSVQTDDGGP-GPFLLEDHIAREKIHRFDHERIPERVVHARGTGAHGHFRVFNN-SASKWTSAPVLTDPTRTTPIFIRFSTVQGSRGSADTVRDVRGFAMKFYTEEGNWDLVANDIPVFFIQNAIKFPDFVHAVKPEPHNEVPQAQTAHNNFWDYVGLQPESAHMVMWVMSDRGIPRSYRMMQGFGVNTFTLINAEGKRVFVKFFMTPELGVHSLVWDECLKIAGQDPDFHRKDLQEAIENGVYPKWTFGIQVVEEKDEHSF-DFDILDATKVWPESLVPVHQIGEFTLDRVVDEYFPEVEQVAFCTSHVVPGIGFSDDPLLQGRNFSYFDTQITRLGINWEQTPINRPVCPVMNHNRDGSRQHRINPGPLNYFPNRDNAGHPVPPS-----QGGYIEFKQKVEGIKQRTRTTKFQEHYNQAQLFYNSLSQYEKNHVIAALSFELSHCDDQRVYGGYIKILNNIDFDLAVTVAKNVNGAVPDKPARINHG-------QKDPTLSQIYYAPKTPTIASRRIAVLITDGFNLDEVEAVRVALGSAKATTWVIGPRRGKIHS--EGDNIVL--GAGMVADHHFEGQRSTLFDAIYIPSGAEHAKNLAT---NGRAVHWIREAFGHCKAIGAIGDAAAVVKHVL-SLPEVEFANS---ATDDVVSSYGVVTSGKYSatsaivdvleiapgpKGFVSNFAYEISKHRCYERELDGLTSRIAY
>B2AV34	865	0.657	2.452E-274	3	739	740	19	735	736
---GGDKVADLQKETKEMSDKARLTTDYGVKQTSADDWLKIVNND--KTGPMLLEDPFARERIHRFDHERIPERVVHARGSGAFGKFKLFESA--EDVTFAPILTDTSRETPIFIRFSTVLGSRGSADTVRDVRGFAIKFYTQEGNWDIVANNIPVFFIQDAIKFPDVIHAGKPEPHNEVPQAQTAHNNFWDFQYNHTEATHMFMWAMSDRGIPRSYRMMQGFGVNTFTLINAKGERHFVKFIFTPELGVHSLIWDEALKLAGQDPDFHRKDLWEAIENGVFPKWKFGIQVIPEADEHKF-DFDILDATKIWPEDLVPVRYIGEFELNRNPDEFFPQTEQVAFCTSHIVPGIGFSDDPLLQGRNFSYFDTQLSRLGINWQELPINRPVCPVMNFNRDGAMRHTITKGTVNYWPNRFEKVKPATHE-----EGGYVEYAEKVAGIKARARSAKFKEHFAQAQLFWNSMSAVEKNHIINALGFELDHCEDPVVYERMVTRLADIDLGLAQTVAEMVGGEPPKEASRPNHGR-------KAPGLSQTEFPGSKPTIASRRIAILVADGYDQVAYSAAYAAISAGLAIPLVIGTKRSKIVAAGG-AGSTT-------PHHHLEGFRSTMVDAIFIPGGVDSIRALSK---NGRALHWIREAFGHLKAIGATGEAVDLVNKAI-GLPAVSVS-----ESAEVQDSYGVVTmretkpgslseavdIVKAGAGFMEKFFHNIAQHRCWARELDGLHSQVAY
>A0A6A6HF29	865	0.601	2.452E-274	9	739	740	23	738	739
---------DLERDvknVHDPHWR--ITSDFGVKQSNTDDWLRVATED--QTGPSLLEDHFAREKIHRFDHERIPERVVHARGAAAFGHFKLTESA--SDVTNAAVLTDTSRETPVFLRFSTVLGSRGSADTVRDVRGFAVKFYTQEGNWDIVGNDIPVFFIQDSMKFPDLIHSGKPEPNNEVPQAQTAHNNFWDFVYLHSEATHMYQWAMSDRGIPRSYRMLQGFGVNTYTLMNDKGERHFVKFIFTPELGVHSFVWDEALKLAGQDPDFHRKDLWEAIESGNPARWKFGIQVIPESKEHDF-DFDILDATKIWPEELVPIRYIGELELNRNPDEYFTQTEQVAFCTSHVVPGIGFSDDPLLQGRNFSYLDTQLTRLGVNWQELPINRPVCPYLNHNRDGAMRHTINRGTVNYWPNRFSAVAPAKPE-----EGGYVDYPQKVEGIKTRMRSKKFRDHISQAQLFYNSMSSHEKKHIASALSFELDHCDDPTVYERISQRLADIDLKLAQQVAAQVGAPAP------QHA-SIANHGKTAKGLSQTEFLPAEPTIQTRRVAILIADGFDPVAYSAIVAALKSARAMPFTIGPRRGAVFAKGESR----EHGQGVKPDHHLEGMRSTMFDSVFVPGGADSVETL---RKNGRALHWVREAFGHLKAIGATGEGVQLVRDACQ-LEGVRFS-----EGEDVVSSYGVVTAvktqperlkevfkmARGAANFVDSYFWEISQHRNWDREMDGLAEMVAY
>A0A6A6A8S4	865	0.605	2.452E-274	0	739	740	15	740	741
MTGEkSQKAADLAGvtkDVHDPSYK--MTTDNGVKQTNTDDWLKVVSDD--KTGPALLEDSFGREKIHRFDHERIPERVVHSRGSGAFGKFTLFESAA--DVTSAGVLTDTSRETPVFLRFSTVLGSRGSADTVRDVRGFAIKFYTEEGNWDIVGNNIPVFFIQDAMKFPDVIHAGKPEPDNEIPQAQSAHNNFWDFIFMHSEATHMSFWAMSDRTIPRSYRMMQGFGVNTFTLINDKGERHFVKFIFTPELGVHSFVWDEALKIAGQDPDFHRKDLWTAIENGAYPKWKFGIQVIPEAKEHDF-EFDILDATKVWPEELVPIRYIGELELNRNPDEFFTQTEQVAFCTSHMVPGIGQSNDPLLQGRNFSYQDTQLSRLGVNWQELPINKPVCPVMNFNRDGAMRHTITKGKANYWPNRFEAVPPAKPE-----EGGYVDFPEKIAGIKARLQTKKFREHKNHAELFYNSMSEPEKSHMADAFAFELDHCDDPVVYKRMVERLCEIDLELAQKVADMVGADVPTEQTRPKHN-------QKAKGLSQLEYMPSVPTIATRMVAILIADGYDKIAYNGIKAALTAAGALPFTISPRRNKIYADGEEKGGS----GGVVADHHLEGMRSTMFDSVFVPGGAKSVETL---RKNGRAVHWVREAFGHLKAIGATGEAVDFVKQAV-DLPGMEFSTT-----GDVVESYGVVTSsqvqpesfseavkmAKGATGFLSAYTFAISQHKNFDRELAGLNKLVAY
>M2LVI2	865	0.597	2.452E-274	4	739	740	22	742	743
----GQKLRDMAKDmkdYHDPNAR--LTTDYGVKQTNTDDWLKIV-NEN-HTGPMLLEDHAAREKIHRFDHERIPERVVHARGAGAFGSFRMHKS--LEEYTTAGVLTDTSRTTPVFQRFSTVLGSRGSADTVRDVRGFAVKFYTEEGNWDIVGNNIPVFFIQDAIKFVDVIHAGKPEPHNEVPQAQSAHNNFWDFISLHSEATHMFMWQQSDRAIPRSYRMMEGFGVNTFKLVNKDNKAHFVKFHFRPHLGVHSFVWDEALKLAGQDPDFHRKDLYEAIDNGAFPKWDFGVQLIPEGDEDKF-EFDILDATKVWPEEEVPVQFVGELELNRNVDEYFTQTEQVAFCTGHVVPGIHFSDDPLLQGRNFSYSDTQLTRLGTNWQELPINRPVCPVMNNNRDGQLRHSITKGTVNYWPNRFSATKPAKPE-----EGGYVDYAEKVAGMKQRLRSKKFQEHYKQAQLFYNSMSEPEKMHIMTALAFELDHCDDPTVYNGMVERLTYIDLELAQKVAELVGAPIPQKAALENHGKKSKN-------LSQTEIQPREPTIATRRVAIIIADGYDPVAYNGMVAALKAAGALPYTIGPRRSNVYAAGES----KEAGKGKQPDHHLEGMRSTMFDSIFVPGGADSIATL---RKNGRALHWVREAYAHLKAIGGTGEAVEFIKDAC-ALPGMDFSTS-----AEVVDSYGVVTAAkvmpesfketlkmaKGAKDFVDAYTFEISQHKNFERELKGFPMMVAF
>A0A2V1E836	864	0.623	3.356E-274	4	739	740	20	740	741
----NQKISDLSKDTKDVHDKSWrATTDFGTKLNTHDDWLRVASED--KTGPNLLEDGFAREKIHRFDHERIPERVVHARGSGAHGKFTLFESA--SDVTSAGVLTDTSRETPIFVRFSTVLGSRGSADTVRDVRGFAVKFYTDEGNWDIVGNNIPVFFIQDAMKFPDVIHAGKPEPHNEIPQAQSAHNNFWDFQYMHPEATHMFMWAMSDRAIPRSYRMMQGFGVNTFTLTNDRGERSFVKFVWTPELGVHSFVWDEALKIAGQDPDFHRKDLWTAIENRAYPKWKFGIQVIPEGKENNF-DFDILDATKVWPEDLVPIRYIGQLELNRNPDEFFTQTEQVAFATGHVVPGIGFSDDPLLQGRNFSYQDTQLSRLGINWEELPINRPVCPVMNFNRDGAMRHTITKGTVNYFPNRFHAVPPASKE-----EGAYIDYAEKVAGIKARLRSAKFREHKNQAELFYNSLSPPEKNHLTAALAFELDHCDDPLVYGRMTERLAEIDLNLAQSVAELVGGEQPKEQKRPKHN-------QTAKGLSQTEYAPEKPTIATRMVAIIIADGYDPVAYNGIKAALSAAGALPFTISPRRNKIFAAGED----KNTGKGVVADHHLEGMRSTMFDSVFVPGGAQSVETL---RKNGRAVHWVREAFGHLKAIGATEEAVQFVRDAC-DLPGMLFSTS-----ADVVDSYGVVTAAkmhpqsfkevismaKGAIDFVDAYTYAISQHKNFDRELEGLNAMVAY
>R7Z4D4	864	0.640	4.594E-274	5	739	740	25	744	745
-----AKAADLARDTKDVhDPKNRITSDWGVRESNTDDWLKVASEE--KTGPELLEDPFAREKIHRFDHERIPERVVHARGAGAFGTFRLLESAA--DVTSAGVLTDTSRETPLFLRFSTVLGSRGSADTVRDVRGFALKMYTKEGNWDIVGNNIPVFFIQDAMKFPDVIHAGKPEPHNEVPQAQTAHNNFWDFQFLHTEATHMFMWTQSDRAIPRSYRMMQGFGVNTYTLQNDKGERHFVKFIFTPELGVHSLVWDEALKLAGQDPDFHRKDLMEAIDNGAYPKWRFGIQVIPEHREDDF-EFDILDATKVWPEEEVPIRYIGELELNRNVDEYFTQTEQIAYCTSHIVPGIGFSDDPLLQGRNFSYFDTQLSRLGVNWQELPINRPVCPVMNHNRDGAMRHTIMKGTVNYWPNRFSAVPPAKKE-----EGGYVDYPEKVAGIKARMRSKKFREHYNQAQLFYNSLSAPEKAHVAAALSFELDHCDDPVVYERMCERLLDIDIGLAREVAEKVGAEnIPDMPKRQNHGK-------KAKGLSQMDYMPKEPTIATRRVAIIVGDGYDPVAYNGVKAALTAAQALPFTIGTKRSTIYAAGED----KSTGKGVKPDHHLEGMRSTMFDSVFIPGG-AHVETL---RKNGRALHWVREAFGHLKAIGATGEAVSFVKDAC-ALPGVLFSSS-----GDVVESYGVVTAskvepnsfkeaikmAKGAKDFIDAYTFAISQHRNWDREMEGLSTMVAY
>A0A3N4HW48	864	0.606	4.594E-274	0	739	740	18	750	751
MT-TNAKIQDLQRDTQDtvkaTNDGVGQTTDHGVKIPDADHWLKIVNPETGRIGPALLEDQIAREKIHSFDHERIPERVVHARGTGVHGYFKLTR--AIPEYTTAGVLTDTSRTTPTFVRFSTVLGSRGSADTVRDVRGFATKFYTEEGNWDIVGNNIPVFFIQDAMKFPDVIHAGKPEPHNEVPQAQTAHNNFWDFQFLHTEATHMFMWAMSDRAIPRSYRMMQGFGVNTFTLTNAQGERFFVKFHWIPELGVHSLVWDEALKLAGQDPDFHRKDLLEAIDNGAYPLYRFGIQVIPEAKEHDF-DFDILDATKVWPEDLVPVEIIGEMVLNRAPDEFFPETEQVAFCTSHVVPGIGFSDDPLLQGRNFSYFDTQITRLGKNWQELPINRPVCPVMNFNRDGALRHRISKGTVNYWPNRMGVAPPHPV-----AQGGFIEFQQKMAGIKVRMNGEKFKEHYNQAQLFYNSLSETEKLHVTNAFAFELDHCDDPIVYERMCLRLCDIDYDLARAVAEKVGASIPDAPTRPNHGKTTTR-------LSQFDFPPEKPTIKSRRIAIIIADGFNKASFEVAHKAIKAASAVPFVIGPRRGKIYPEGAED--RKDDSGAVQADHHFEGLRSTMFDALYIPGGLQSSIIL---SASGRAIHYVREAFGHLKTIGAVGEGVDFLKNAVI-LPGVELA--EDLNSSEVKVSYGVVTqrtfGKDDntvgsmvmsTTKFLPSFAAEVAKHRCWEREAKGLHEKVAF
>W4KNZ9	863	0.544	6.288E-274	0	739	740	0	726	727
MSSRTAKIDDLQRNIVQPtdASRNYLTTDHGVKVSDTDNWLKISD---GtHIGPHLLEDQIGREKISHFDHERIPERVVHARGAGAFGYFKLLNDHA-AKYTSAPVLTDTSCTTPVFVRFSTVQGSRGSADTVRDVRGFAIKFYTQEGNWDIVGNNMPVFFIQEAIKFPDFVHAVKPEPNNEVPTGQSAHNNFWDFVGLQPEAAHMVMWVMSDRGTPRSFRMMQGFGVNTYTLFKESGEQYFVKFHFIPELGVHSLMWDEALKVCGQDPDFHRKDLFDAIDSGCPAKWKFCIQVIPQSREHDF-EFDILDATKIWPEELVPLEEIGELVLDRNVDEYFPQVEQAAFCTSHVVPGIGFSDDPLLQGRNFSYLDTQITRLGTNWQELPVNRPICPVLNHQRDGRLRHRITSGSINYWPNRKDLLPPVP-----PKDGGYHTFPAKAEGMKQRIRGAKFQEHFDQAQLFFNSLSAHEQQHLINAISFELDHCDDPVVYEGYIKVLNSINFGLAKKVAMNVGGVIPDK-------PAKQGHGKKSKALSQGYYMPKEPTIATRRIAVLVADNFNLDEVRAVRTVLESLKALTLVIGPRRGEIYPEGAKH----EPGKGLAADHHYEGMRSTLFDAVYIPSGN-HASQLAG---NGRAIHWIREAFGHCKAIGAVGEAVHFLRHSVQ-LPGIDF-VDDDSAVVKC--SYGVVTTghyhakPADTlqigpdkAEFVASFAFAVSQHRCFEREMDGLTAKVAF
>A0A0L6WE15	863	0.554	8.606E-274	4	739	740	2	725	726
----SAKIADLDRDTIDTTTAhSGLTTDFGAKVSNTDNWLKATD---GStSGPSLLEDHIGREKLHRFDHERIPERVVHARGSAAHGYFKVYDD-SASKYTFAPVLTDPSRTTPVFTRFSTVQGARGSADTVRDVRGFAVKMYTQEGNWDIVGNDIPVFFIQDAIKFPDIVHAVKPEPHNEVPQAQSAHNNFWDFVGLQPESAHMIMWVMSDRGVPRSLRMMQGFGVNTYTLINAKGERHFVKFHFIPELGVHSLMWDEALKISGQDPDFHRKDLNEAIENGCPAKWTFAIQTIAEKDEHNF-DFDILDATKIWPEELVPLETIGELVLNRTVDEFFPETEQVAFCTSHVVPGIGFSDDPLLQGRNFSYFDTQITRLGINFQQIPINRPVCPVLNHQRGGQHNDRIHKGTVNYWPNRKNVGPPVHPE-----KGGYAEYAQKVQGLKQRVRGAKFQEHFDQAEFFLNSLAPHEKQHLINAISFELSHCDDPVVYKTYVNnILPNISLDLARAVSEQVGGALPE-----NPSNVRKPHGKKSDRLSQLYYAPKTPTIASRRIAILVADGFNGTEVQVVRKALGGMGATPFLIGPRRGEVKAD---------SGPSVFVDHHFEGQRSTLFDALFIPSGAHSAKTLAT---NGRTIHWVREAFGHCKAIGAIGSGVSIVEHAV-ALPELKLA--DPSGGDDVVSSYGVVTtgkygiasAASDIisiatgpKGFIANFAHEISKHRCWDRELDGLISQVAF
>A0A6A5RBD6	862	0.601	1.612E-273	1	739	740	17	739	740
-GGENKKVAQLAADTKDVhNGDHRITSDYGVKQNDTDHWLSASteDKQ----GPQLLEDPFGREKIHRFDHERIPERVVHARGAGAFGKFKLFESA--SDVSKAGILTDTSRETPIFVRFSTVLGSRGSADTVRDVRGFAIKFYTEEGNWDIVGNNIPVFFIQDAMKFPDVIHAGKPEPDSEMPQAQTAHNNFWDFQYLHPESTHMQFWAMSDRTIPRSYRMMQGFGVNTFTLVNDKGERHFVKFHWTPDLGVHSLVWDEALKLAGQDPDFHRKDLWQAIEAGSYPKWKFGIQTLKEGEEDQF-DFDILDATKVWPEELVPIRYIGEFELNKNPDEYFTQTEQIAFCTSHVVPGVGFSDDPLLQGRNFSYHDTQLSRLGVNWQELPINKPVCPVMNFNRDGAMRHTITKGKVNYWPNRYETVPPAAEE-----EGAYIDYPAKVAGMKQRLHSRKFKEHKNQAELFYNSMSQVEKEHMKAAFSFELDHCDDPVVYKRMVERIVEIDLELAQGVAEMVGADIPQEATRQKHNK-------KAKGLSQMDYLPATPTIATRMVAILIADGYDKVAYNGIKAALTAQGALPFTISPKRNKIYADGED-----KSGDGVIADHHLEGQRSTMYDSVFIPGGEKSVVTLSK---SGRAIHWVREAFGHLKAIGATGEAVAFIKQCVE-LPGMQFSTS-----TDVQNSYGVVTAAkvspdgfkeavqmaKEAADFVGQYTYAISCHKNFERELDGLSVMVAY
>A0A6A7BH00	862	0.613	1.612E-273	0	739	740	15	739	740
MTGFSDKKqADLATVTKDVHDDSWrITSDFGVKQNNTDSWLHAGteDKQ----GPQLLEDHFGREKIHRFDHERIPERVVHARGSGAFGKFTLFESA--SDVTKAGILNDTSRETPVFLRFSTVLGSRGSADTVRDVRGFAVKFYTEEGNWDIVGNNIPVFFIQDAMKFPDVIHAGKPEPDCEMPQAQSAHNNFWDFQYMHPEATHMFMWAMSDRTIPRSYRMMQGFGVNTFTLINDKGERHFVKFHFTPELGVHSLVWDEALKIAGQDPDFHRKDLWQAIENGAYPKWKFGIQVVPEGKEDDF-EFDILDATKVWPEELVPIRYIGQLELNRNPDEFFTQTEQIAFCTSHIVPGIGFSDDPLLQGRNFSYQDTQLSRLGVNWQELPINKPVCPVMNHNRDGAMRHTITKGKVNYWPNRFETVPPAT-----EKEGAYVEYPQKVVGIKTRLNSKKFREHKNQAELFYNSMSAPEQAHMKAALAFELDHCDDPVVYKRMCERIAEINLELAQEVAEMVGGERPTG-----EGRAK--HGKKTKGLSQLDYMPTTPTIATRMVAILIADGYDKVAYNGIKAALTAAGALPFTISPRRNKIFAAGEENGEG-----GVVADHHLEGQRSTMYDSVFIPGGAKSVQTLSK---NGRAVHWVREAFGHLKAIGATGEAVSFVKMAV-DLPGMTFS-----AAGEVIESYGVVTASevkpeswkeavemvKGAAGFLGKYQFAISQHKNFDREMDGLSTMVAY
>A0A1B5L287	862	0.614	1.612E-273	0	739	740	55	779	780
MAARTAKTDQLRTATVEPTQSSRITADFGTKQSNTDDWLRVANDK--ATGPMLLEDVFGREKIHRFDHERIPERVVHARGTGAFGTFRLHESA--EDVTYAGVLTDTSRETPVFLRFSTVLGSRGSADTVRDVRGFALKLYTDEGNWDIVGNNIPVFFIQDAIKFPDLIHAAKPEPDNEVPQAQSAHNNFWDFMYMHSEATHMYMWAMSDRTIPRSFRMMQGFGVNTFTLMNSKGERHFVKFHFTPELGVHSLVWDEALKIAGQDPDFHRKDLMEAIENGVYPRWKFGIQVIPEGKEDDF-DFDILDATKVWPEDLVPIRYIGELELNRNVDEFFPETEQVAFCTSHVVPGIGFSDDPLLQGRNFSYFDTQITRLGINWQELPINKPVCPVMNFNRDGALRHTIAKSKVNYWPNRHGVQPPAAA----GREGGYVDYPEKVGGIKVRGKSEKFREHFSQAQLFYNSMSEVEKNHIKAALSFELDHCEEPIVYERLTQRLADIDFGLAQTVASMVGGPSPSPSARQNHGK-------RAKGLSQLEYMPERVTIASRKVAILIADGYDSIAYNAIFVALKAARAIPVVLGPRRSAIYSAGQD----KSSGKGLVPDHHFEGQRSTLFDGLFIPGGEESVATL---KKMGRVTHYIREAFGHLKTIAATGEAVDLVRHAVQ-LDDVKLS-----GGSDAVESYGVVTlkdakpdslkevihAGKSAKHFLDQLFYSISQHRCWDRELHGLASQVAY
>K2RUJ4	862	0.623	2.207E-273	1	739	740	12	735	736
-GTESKKIQDLHNDTKDYHDSKNrITSDWGVKQTSTDDWLKV--ASEGKTGPALLEDAFGREKIMRFDHERIPERVVHARGSAAFGKFTLFESA--SDVTNAGVLTDTSRETPVFLRFSTVLGSRGSADTVRDVRGFAVKFYTEEGNWDIVGNNIPVFFIQDAIKFPDVIHAGKPEPHNEVPQAQTAHNNFWDFQFLHTEATHMFMWTQSDRSIPRSYRMMQGFGVNTYTLTNDKGERHFVKFHFTPELGVHSFVWDEALKLAGQDPDFHRKDLMEAIDNGAYPKWKFGIQVIPEAEEQNF-EFDILDATKVWPEELVPIRYIGELELNRNVDEFFTQTEQVAFCTSHIVPGIGFSDDPLLQGRNFSYFDTQISRLGVNWQELPINRPVCPVMNNNRDGALRHGIHKGTVNYWPNRYSSCPPAKPE-----EGGYVDYPEKVMGIKARLRSKKFQEHFNQAQLFYNSLSENEKLHTANALAFELDHCDDPVVYERMCERLTEIDIGLAQQVAELVGAPIPQEA-------KRANHGKKAKGLSQFEFMPKEPTIATRRVAIIIADGYDPVAYTGIKTALKAAQALPFTIAPRRTPIFAAGEDR----KTSKGVTPDHHLEGMRSTMFDSIFIPGGAESINTL---KKSGRALHWIREAFGHLKAIGAVGEAAAFVKETI-ALSDIEVS-----TAEETQDSYGVVTAAkvkpesfkevfkmaKGAKDFVDAYFFEISQHRNWDRELKGLNIQVAY
>A0A074WWL6	862	0.583	2.207E-273	3	739	740	18	735	736
---ENAKVAAMSDNIKNYMDSNNrITTDYGVKQTNTDDSLRVASAD--KTGPVLLEDHAGREKIHRFDHERIPERVVHARGAGAFGTFKLFESA--SDVSSAGVLTDTSRTTPVFIRFSTVLGSSGSADTVRDVRGFAVKFYTEEGNWDIVGNDIPVFFIQDALKFPDVIHSGKPEPHS----AQTAHNNFWDFQYLHSEATHMFMWAMSDRGIPRSYRMMQGFGVNTYKLLNSKGESHLVKFHFTPHLGVHSFVWDEALKLAGQDPDFHRKDLWTAIEGGQYPKWDFGIQTIPESQADDF-DFDPLDATKIWPEEDFPVRYIGELELNRNPDEYFTQTEQVAFCTGHVVPGIGFSDDPLLQGRNFSYSDTQLTRLGVNWQELPINKPMCPVMNQNRDGALRHSITKGTVNYWPNRFEATKPATAE-----EGGYVDYPQKVAGMKARLRSKKFSEHYNQAQLFYNSMSEHEKMHIMNALSFELDHCDDPIVYKRMVERLCEIDLDLARGVAEQVGADIPEEA-------RRVNLGKRSKNLSQEDFPPKNLTIATRMVAILIADGYDSVAYNAIKAALAAQGALPFTIAPRRTPIYAAGES----KDSGKGLVPDHNLEGQRSTMYDAIFVPGGADSIATL---RKNGRALHYVREAFGHLKSIGATGEAVAFVKDACQ-LPGVSFS-----EGNDVVDSYGVVTAAqtevgsfkeavtlvKGAKDFATAFSYAISQHKNYQRELDGLANMVAY
>T0JZ11	862	0.648	2.207E-273	3	739	740	17	738	739
---GDAKQAQLAENTVEHGPKAQMTTDFGAKVNNTDDWLRVTTND--KTGPMLLEDPIAREKIHRFDHERIPERVVHARGAGAFGTFRLFESA--GDVTNAGVLTDTSRETPVFLRFSTVLGSRGSADTVRDVRGFAIKFYTKEGNWDMVGNNIPVFFIQDAMKFPDVIHAGKPEPQLEFPQAQSAHDNFWDFQYLHTEATHMFMWAMSDRTIPRSYRMMQGFGVNTYTLTNDKGERHFVKFHFTPELGVHSLVWDEALKLAGQDPDFHRKDLAEAIENGAFPKWKFGIQVLPESKEHDF-DFDILDATKVWPEEIVPIRYIGELELNRNPDEYFTQTEQVAFCTSHVVPGIGFSDDPLLQGRNFSYFDTQISRLGINWEELPINKPVCPVMNMNRDGAMRHTISKG-PNYWPNRFEATPPAN---HSKAANAYVEFAQKVEGMKQRTKSAKFKEHFSQAQLFFNSLSPIEKSHVINAFAFELDHCEDPIVYERMSQRLADIDLGLAQAVADMVGGKAPEQAGKQNHGK-------KAKGLSQLEYLPENPTIKTRRVAIIIADGYDPLAFSTMKSAVAAAQGVPMVIGARRSEIYPAGAS----KTPGQGVKPDHHLEGFRSTMVDAIFVPGGEDSIKTLSK---NGRAQHWIREAFGHLKAIAATGEAVDFVNATI-NVPSIAVSSD-----SNVEESYGVVtmkniqpesfkdvfTIAKNSQGFLEQFFFVISQHRVWARELDELSTQVAY
>A0A179G293	861	0.628	3.021E-273	0	739	740	0	723	724
MASKQDKVNQLEAVAVKPTEKSRITADFGTKQTNTDDWLRVSTDK--SAGPMLLEDAFGREKIHRFDHERIPERVVHARGAGAFGTFRLFESAA--DVTNAGVLTDTSRETPVFLRFSTVLGSRGSADTVRDVRGFALKFYTQEGNWDMVGNNIPVFFIQDAIKFPDLIHAGKPEPHNEIPQAQSAHNNFWDFMFMHSEATHMFMWTMSDRAIPRSYRMMQGFGVNTFTLTNDKGERHFVKFHFTPELGVHSLVWDEALKIAGQDPDFHRKDLMEAIESGIFPKWKFGIQTIPEGKEDQF-EFDILDATKVWPEDLVPIRYIGELELNRNVDEYFTETEQVAFCTSHVVPGIGFSDDPLLQGRNFSYFDTQLSRLGINWQELPINKPVCPVMNFNRDGAMRHTIAKGKVNYWPNRFEAQPAASKE-----EGGYVDYPQKVSGIKVRGKSEKFKEHVSQAQLFYNSLSEVEKSHLTAALSFELDHCEEPIVYERLTKRLADIDVDLAKAVATMVGGPEPGSPAKKNHGR-------KAPGLSQMDYLPERPNISSRKVAILIADGYDSIAYKAMMGTLKATRAIPVVLGPRRSAIFAAGED----KSSSKGVIPDHHFEGQRSTLFDAIFIPGGNDSVATLMK---MGRVTHYVREAFGHLKTIGATGEAVELVRNAIQ-LEDVA-ISKNADA----LMSYGVITlrdpkpeglmevvqATKNAKHFLDKFVYSVSQHRCWERELEGLSTQVAY
>A0A423VTW0	861	0.636	3.021E-273	0	739	740	16	739	740
MGSQGDKIADLQKDTVEPTQDTRITSDYGVKQNNTDHWLSVSTED--RQGPALLEDPFGREKIHRFDHERIPERVVHARGTAAFGKFTLFES--LEDVTHAPVLTDTSRETPVFLRFSTVLGSRGSADTVRDVRGFAVKFYTQEGNWDIVGNNIPVFFIQDAMKFPDFVHAGKPEPDNEVPQAQTAHNNFWDFVFNHTEATHMFMWAMSDRTIPRSYRMMQGFGVNTYTLINAAGKRSFVKFHFTPELGVHSLVWDEALKLAGQDPDFHRKDLGEAIENGCFPKWKFGVQVVSEEDQDSF-EFDILDATKLWPEELVPIRYVGELELNRTVDEFFPQTEQVAFCTSHLVPGIGHSDDPLLQGRNFSYHDTQITRLGVNWQELPINKPVCPVMNFNSDGAMRHTIRKGKINYWPNRFEKNPPAKAE-----EGGYVEYRQKVEGLKQRVKSKKFREHFKQAQLFYNSLSPVEKNHVMSSFGFELDHCDDPIVYESLATRLADIDLDLAQQVAELVGAKVPEK-----EGNP--NHGKKAKGLSQLEYPAFTPTIASRRVALIIADGYDSVAFNSVKTAVAAAGAVPFIIGTKRSEIFSA----GQKKEQGKGVRPDHHLEGFRSTMVDAVFVPGGRESIDTL---KKNGRALHWVREAFGHLKTVGGTGEGVELLQMAFQ-LPGVQLS-----SGSEAIESYGVVTLAQAKPesfsdafkiaasgvSFGEKFFYSISQHRNFDRELDGLSTMVAY
>A0A5C3MVN5	861	0.538	3.021E-273	0	739	740	14	743	744
MTNT-AKIADLQRNIIDPEKTSAkgQNTNFGVYMSDVDNWLKATDGTTT--GPSLLEDHIAREKVSTFDHERIPERIIHARGTGAHGYFKVYSDHA-KKYTHAKVLTDASRETPVFVRFSTVQGPRGSADTVRDVRGFAVKFYTEEGNWDIVGNNIPIFFVQDSMKFPDLVHAVKPEPHNEVPTGQSAHNNFWDYVGLQPEASHMIMWTMSDRGIPRSLRMMQGFGVNTFTLHNDKGERHFVKFIWTPELGVHSFVWDEALKLCGQDPDFHRKDLAEAIEHGSYPKWKFGIQVLPESREHEF-EFDILDATKVWPADLIPIEYIGEMVLNRTVDEYFPEVEQVAFCTSHLVPGIGSSDDPLLLGRNFSYFDTQISRLGINWQELPINRPICPVLNNHRDGKSRHRITKGTINYWPNRKGVLPPVPLE-----QGGYVEYAQKVNGVKQRARGAKFKEHYNQAQLFYNSLAPHEKAHLKNAIGFELDHCDDPVVYQHYTKILNNVDFELAKEIAIKVGGTIPDVPARPNHGKKCA-------LLSQTDFMPEEPTIKTRRIAILVADGFNGPEVLALRAAFKAGGATTWLIGPRRGQVYPAGQKA----EEGEGMLADHHFEAQRSTMFDALIVPSGDEHAATLAK---EGRTVHWVREAFGHCKAIGAIGEGVAFIRDAV-SLPGVELQAT--PNSDSVISSYGVVTVGkydapsspgdlfkiaKSATDFVSNFAFEVSKHRCYERELDGLTSRVAY
>G2PZI7	861	0.655	4.134E-273	3	739	740	20	734	735
---EGDKLKDLAHDTKDTTNKDRLTTDYGVKQGTADDWLKVVSKD--KTGPMLLEDPFARERIMRFDHERIPERVVHARGSGAFGKFRVFESA--EDLTFAPVLTDTSRETPVFVRFSTVVGSRGSADTVRDVRGFAVKFYTDEGNWDIVGNNIPVFFIQDAIKFPDVIHAVKPEPHNEVPQAQTAHNNFWDFEFNHTESTHMFMWAMSDRAIPRSFRMMQGFGVNTFTLINAKGERHFVKFTWTPELGVHSLVWDEALKLAGQDPDFHRKDLWEAIANGVYPKWKFGIQAIPEADEHKF-DFDILDATKVWPEDLVPTRYIGEMELNRNPDEFFTQVEQIAFCTSHIVPGIGFSDDPLLQGRNFSYFDTQISRLGINFQELPINRPICPVMNFNRDGALRHTITRGTVNYWPNRFEVCPPASKE-----EGAYVEYAQKIAGIKARMRSDKFKDHFSQAQLFWNSMSAVEKRHIINAFAFELDHCEDPVVFGRMVQRLADIDLNLAETVAELVGGEAP------KQGRP--NHGRRARALSQTEFPGSAPTIASRRVAILIADGYDHVAYSAAYAALSSALAVPLVVGTKRSKVTAANG------SSTQ---PHHHLEGFRSTMVDAVFIPGGAKSVEALAK---NGRALHWIREAFGHLKTIGATGEAVDLVQGAI-ALPSVSVSSS-----GDAHESYGIVTLKdlrpeslteavtiaKGSAGFMEKFFYGISQHRCWDRELDGLNTLVAY
>A0A7S9C0K9	861	0.634	4.134E-273	6	739	740	20	738	739
------KVADLATDTKNYQDSNNrETSDWGVKKTNTDDWLKVAGD--GKTGPMLLEDHFAREKIMRFDHERIPERVVHARGSAAFGKFTLFESA--SDVTNAAVLTDTSRETPVFLRFSTVLGSRGSADTVRDVRGFAVKFYTEEGNWDVVGNNIPVFFIQDAIKFPDVIHAGKPEPHNEVPQAQSAHNNFWDFQYLHTEATHMFMWTQSDRAIPRSYRMMQGFGVNTYTLTNDKGERHFVKFHFTPELGVHSFVWDEALKIAGQDPDFHRKDLMEAIDMGVYPKWKFGIQVIPEADEDKF-EFDILDATKIWPEELVPIRYIGELELNRNVDEFFTQTEQVAFCTSHVVPGIGFSDDPLLQGRNFSYFDTQLSRLGINWQELPINRPVCPVMNQNRDGAMRHGIHKGTVNYWPNRYGACPPAKAS-----EGGYVEYPEKLIGIKSRLRSKKFQEHFNQAQLFYNSLSEPEKTHVAAALSFELDHCDDPVVYERMSQRLAEIDLSLAQTVAEMVGGQIPQDTPRPNHGK-------KAKGLSQMEYLPKEPTIASRRVAILIADGFDPAAYAGVKAALTAAKAFPFTISTRRSPIFAAGEDR----KTGQGVKPDHHLEGMRSTMFDSIFIPGGADSIATL---RKSGRALHWIREAFGHLKAIGAVSEGAAFVKDAL-SLPEVEVS-----VSGEIQNSYGVVTAAkvtpesfkevfkmaKGAMDFVDAYFFEISQHRNWERESSGLNSQVAY
>A0A5P8I3Y9	861	0.631	4.134E-273	6	739	740	24	741	742
------KISQLDEFCRTVSKDDRITTDSGVKQSTADEWLRV--NRDDKTGPMLLEDSYAREKIHRFDHERIPERVVHARGAGAFGNFRLFESA--EDVTFAPVLTDTSRETPVFVRFSTVQGSRGSADTVRDVRGFAVKFYTQEGNWDIVGNNIPVFFIQDAIKFPDVIHAVKPEPHNEVPQGQSAHNNFWDFVYMHEEATHMYMWAMSDRAIPRSYRMMQGFGVNTFTLINQKGERHFVKFHFTPVLGVHSLVWDEALKIAGQDPDFHRKDLWDAIENGAYPKWKFGIQTIPEANEHDF-DFDILDATKIWPEDLVPVRYIGELELNRNVDEYFPQTEQVAFCTAHMVPGIAHSDDPLLQGRSFSYFDTQLSRLGINWQELPINRPVCPVMNFNRDGQGRHTITKGTVNYWPNRFEVRPPAT-----SQEGAYHDPPQSVGGIKARTKSAKFREHYNQAQLFYNSLSPPEKHHVASAFAFELDHCDDPIVYERMSERLAAIDLELAQTVAEMVGGTKPTKASR-------TNHGKKAKHLSQTEVQPDDPTIASRRVAIIIADGFDKVAYDAVTTTLKASGALPFTIGPRRSEIFPAGAE----KISGSGVKPDHHLEGMRSTLFDAIFVPGGVASIETL---QKSGRAIHWLREAFGHLKAIGATAEAVQLVARAL-ALPAVEMSNDD-----KTVESYGVVTIAnispdslkgavtiaKEGTGFLQQFWYQISQHKNFARELDGLSSQVAY
>A0A409YAM4	861	0.563	4.134E-273	6	739	740	146	863	864
------KVRDLQSNIISTSNASEITTDHGVKISDTDTWLKV-TNSQG-TGPSLLEDQIAREKIHRFDHERIPERVVHARGAGAHGYFKVFDD-SAKKYTFAPVLTDPSRTTPIFIRFSTVQGSRGSADTVRDVRGFAMKFYTEEGNWDLVGNDIPVFFIQDAIKFPDIIHAVKPEPKNEIPQGQSAHNNFWDFVSLQPESAHMVMWVMSDRGIPRSYRMMQGFGVNTYTLINEEGKRVFVKFHMTPELGVWSLMWDEALKIGGQDPDFHRRDLQEAIDNGVYPKWAFGIQVIEEQDEHKF-DFDILDATKIWPENLVPVQPIGEFVLNRMVDEYFPEVEQVAFCTSHVVPGIGFSDDPLLQGRNFSYFDTQITRLGINWEQLPINRPICPVMNHHRDGKMQHRITTG-LNYWPNRDGVGHPVHPS-----NGGFKEYAQRMEGIKQRARGKKFQEHYNQAQLFYNSLSQIEKNHLASAITFELSHCDDHRVYEAYTKLLNNVDFDLAKRVATSVNGVVPDKPAKNN------ND-QTAPHLSQLDFAPKTPIIATRRIAILVAEGFNLTEVLAVRAALAAAKATTWIIGPRRASVQSSGGGKG--------LVADYHYEGQRSTAFDAIYIPSGAEHAKSL---MANGRAIHWVREAFGHCKAIGAIGEGVNFLDAAI-NLPEVQYN--RSADSDEVVSSYGVVTVGKYSpssavtdaltitrgpKGFESNFAYEISQHRCYARELDGLTSKVAF
>A0A179IMA7	860	0.598	1.060E-272	0	739	740	0	725	726
MKAAQAKAEQLRSDTVDPAQESRMTSDFGTKQSNTDDWLRV---ANGdKTGPSLLEDAFGREKIHRFDHERIPERVVHARGAGAHGTFRLFESA--KDVTHAGVLTDTSRETPVFVRFSTVLGSRGSADTVRDVRGFAVKMYTEEGNWDIVGNNIPIFFIQDAMKFPDLIHAGKPEPDNEIPQAQSAHNNFWDFMFMHSEATHMFLWGMSDRGIPRSYRMMQGFGVNTYTLVNAEGKRHFVKFHYTPELGVHSLVWDEALKICGQDPDFHRKDLMEAIENGAFPKWKFGIQTIAEGEEDQF-DFDVLDATKVWPEDLVPIRYIGELELNRNVDEYFTETEQVAFCTSHIVPGVGFSDDPLLQGRNFSYSDTQLSRLGINWQELPINKPVCPMMNFNRDGAMRHRITKGKFNYWPNRGEVQPP-----AATSEGGYHDFPQKVSGVKVRSKSEKFKDHISQAQLFYNSLSTIEKKHLQAALSFELDHCDDPVVYTRVTKRLAEIHPELGDMIAQMVGGDAP------PQPEKQ-NQGKKAPGLSQLEYVPQNVTIESRKVAILIADGYDGIAFAAMMGALKGAGAIPVILGPRRSTIYAAG--DEQHSNSKNGVVPDHHFEGQRSTLFDAIFIPGGENSIKQLTS---KGRAVQYVREAFGHLKTVAATGEGVRMLEKAIQ-LDQIKLS-----DGAESVSSYGVVSLAKPSpeslgqvvkavknaKNFLEQFVYAVSEHRNWDRELDGLVDMVAY
>A0A6P8AQ84	860	0.637	1.060E-272	0	739	740	18	742	743
MHSQGDKISDLARNTVTPDDKGRQTTDAGVRITNPDDWLRVTSND--QIGPSLLEDQIAREKIHRFDHERIPERVVHARGTAAHGKFTLHKS--IEHLTTAGVLTDTSRETPVFLRFSTVLGSRGSADTVRDVRGFAVKFYTPEGNWDIVGNNIPVFFIQDSMKFPDVIHAGKPEPDNEVPQAQSAHNNFWDFMYQHSEATHMFMWAMSDRTIPRSYRMMQGFGVNTYTLINAKGERHFVKFHFTPELGVHSLVWDEALKLAGQDPDFHRKDLMEAIANGAFPRWKFGVQVLPESREHEF-DFDILDATKVWPEDLIPVDYIGTLELNRNIDEFFPETEQVAYCTSHVVPGIGFSDDPLLQGRNFSYFDTQISRLGINWEELPINRPVCPVLSFNRDGQSRHTITKGKVNYWPNRFGVNPPA----DGVKEGGYVEHASKIQGIKARTKSAKFLDHISQAQLFFNSMSDVEKRHMLAAFSFELDHCEEEVVYNNLVSRLTEIDIGLAQQVAEMVGAQIPDKATKE-------NKGIKAKGLSQFDFLPENPTVASRKVAILIADGYDSVQLRAVKAALTAAQAIPLVIAPRRSPIYAAGETKG---SSGAGLKPDHHLEGFRSTMVDAVYVPGGAESVKTLSK---NGRALHYIREAFGHLKAIGASGEGVDLVKLAVT-LPEVTVSS------ADVMESYGVVTVRnvqadslkevvdlaKGGKDFLDQFFHSIAMHRNWAREADGLNSQVAY
>A0A4Y7Q8L8	860	0.594	1.060E-272	1	739	740	18	746	747
-TTANQKLSDLSADTVDVNDSKGLTTDYGIKISDTDTWLKV---TNGNtVGPNLLEDQIAREKIHRFDHERIPERVVHARGTGAHGYFKVFDNRA-SKYTFAPVLTDSSRVTPVFVRFSTVAGSRGSADTVRDVRGFAIKFYAQEGNWDIVGNDIPVFFIQDSIKFPDIIHAVKPEPHNEVPQAQSAHNNFWDFFNLQTETSHMIMWHMSDRAIPRSYRMMQGFGVNTFTLVNTAGEKHFVKFTLVPELGVHSLVWDEALKLAGQDPDFHRKDLQEAIDSGAPPKWTFGIQVIPEANEHDF-DFDILDATKVWPEELVPFQPIGELVLDRNVDEFFPETEQVAFCTSHVVPGIGFSDDPLLQGRNFSYFDTQITRLGVNWQELPINRPVCPVINFNRDGQLRHKITKGKVNYWPNRFDQVQPVP-----AAQGGYVEHPTNVNGVKARMRGQKFAEHFNQAQLFYNSLTESEKLHVVSAFAFELDHCDDPLVYENAVQRINQIDGNLARKVAAQVGGPMPKEPGRDNHGM-------KSASLSQFFYMPKVPTIKSRRIAILVADGFDASVVQTMQATILSASAVPFIIGPRRGNVYPAGE---STDNKEKAIWADHHFEGQRSTMFDAILIPSGPAHAEYL---GRSGRVIHWVREAFGHLKAIGAIGEGVKFLRDDVQ-LPGIKLASVIDSA--DVTVDYGVVTAGklsqpnsatdaiqivKGSTGFAASFFYEVSQHRNFDRELAGLHNKVAF
>A0A1Q8RB10	860	0.616	1.060E-272	0	739	740	16	751	752
MGEKSKKVAQLAEDMVSPGPKDPMTSDFGTKIENTDDWLRVTNND--KIGPSLLEDAFAREKvcfitittyqIHRFDHERIPERVVHARGAGAFGTFRLFESA--SDVTSAGVLTDTSRETPVFLRFSTVLGSRGSADTVRDVRGFAVKFYTEEGNWDLVGNNIPVFFIQDAMKFPDVIHAGKPEPKLEWPQAQSAHDNFWDFQYLHTEATHMFCWAMSDRTIPRSYRMMQGFGVNTYTLINDQGKRSFVKFHFVPELGVHSLVWDEALKLAGQDPDFHRKDLAEAIDNGAYPKWKFGIQVLDESREHDF-DFDILDATKVWPEELVPIRFIGELELNKNPDEYFTQTEQVAFCTSHVVPGIGFSDDPLLQGRNFSYFDTQITRLGINWQELPINKPVCPVMNFNRDGALRHTISKSNINYWPNRHEALPPAN---HSQAAGAYVDFPQKVEGMKLRTKSAKFKEHFNQAQLFFNSLSPVEKMHAINAFSFELDHCEDPVVYERMSQRLADIDLGLAQAVADMVGGTAPEKAGRPNHGKT-------AKGLSQLEFQPETPTIKSRRVAIIIADGYDPVAFGAVRAAVGAAMAIPMIIGTRRSEIFPAGAS----KKAGNGVKPDHHLEGFRSTMVDAIFVPGGEDSIKTLTK---NGRALHWIREAFGHLKVIAATGEAVDFVRAAV-NLPEITLSSD-----SNVEESYGVITLKnikpeslkeavnivKGGTGFLEQFFYTASQHRVWARELDGLSTQVAY
>A0A136IV82	859	0.591	1.451E-272	0	739	740	0	725	726
MAGqAGAKIAQLERDTVTVTKDDRITTDYGVRQGDTDNWLGVSTDD--KQGPMLLEDSAGREKIHRFDHERIPERVVHARGAGAFGTFRLHESA--KDVTCAKVLNDTSRETPIFVRFSTVQGSRGSADTVRDVRGFAVKMYTQEGNWDIVGNNIPIFFIQDSIKFPDLVHAVKPEPHNEVPQAQSAHNNFWDFAYLHSEATHMHTWTMSDRAIPRSYRMMQGFGVNTFILVNAKGERNFCKFVWTPELGVHSFVWDEALKIAGQDPDFHRKDLNEAIESGAYPKWKFGIQVIPEGKEHDF-EFDILDATKVWPEDLIPVRYIGELELNRTVDEYFPQTEQVAFCTSHMVPGITHSDDPLLQGRSFSYQDTQLSRLGINWQELPINKPVCPVRSFNRDGQGRHTISKGTVNYWPNRFDVRPPAAQN-----EEPFIEPPMPVNGVKRRHKSEKFKEHYNQAQLFYNSLSQIEKSHAMAAYAFELDHCDDPIVYERMSQRLADIDLDLAKGVAEMVGGPIPEKASRPNHGKKASN-------LSQFDFMPATPTIATRRIAIIIADGFDKSVFDIVKAAILASSALPFIIAPRRSEIYPAGAN----KTKGQGVVPDHHLEGMRSTMFDALFIPGGAEAIQTLTK---SGRAVHWVREAFGHLKPIAASGEAVTLLNVAI-SLPnSVQVS-----TNSEAVESYGVVsigkiapdsiseivTIAKEGAGFLEKFWYQISQHRNWQRELDGLNTQVAY
>A0A6A5S627	859	0.620	1.451E-272	6	739	740	22	740	741
------KAAQLAAVTKDVHDDKWrLTSDFGVKQTNTDDWLTVSTED--QTGPSLLEDHFAREKIHRFDHERIPERVVHARGSGAFGKFTLFESA--SDVTSAGILTDTSRETPVFVRFSTVLGSRGSADTVRDVRGFAVKFYTEEGNWDIVGNNIPVFFIQDSMKFPDVIHAGKPEPDCEMPQAQSAHNNFWDFQYMHPEATHMFMWAMSDRTIPRSFRMMQGFGVNTYTLVNDKGERSFVKFHFTPSLGVHSFVWDEALKIAGQDPDFHRKDLWQAIESGSYPVWKFGVQTIPESREHDF-DFDILDATKLWPEELVPIRYIGQMELNKNPDEFFTQTEQVAFCTSHIVPGIGFSNDPLLQGRNFSYQDTQLSRLGINWEELPINKPVCPVMNFNRDGAMRHTITKGKVNYWPNRFHAAPPAT-----AQEGGYVEFPEKTAGIKARLKSKKFREHKNQAELFYNSMSENEKTHMMNAFAFELDHCEDEVVYKRICERLAEIDLGLAQSVAEMVGGEMPTEQLRPKHNK-------KAKGLSQTEFMPETPTIATRMVAILIADGYDKVAYNGIKAALTAAGALPFTISPRRNKIYAEGEEKGGS----GGVVADHHLEGQRSTMYDSVFVPGGAKSIETL---RKNGRAVHWVREAFGHLKAIGATGEGVTFVKQAV-DLPGMEFS-----TAGDVVESYGVVTAsqaqpesfkeavqmAKGAKDFLSAYLFSISQHKNYARETAGLNAMVAY
>A0A6G1KZZ9	859	0.589	1.986E-272	1	739	740	20	745	746
-GTESVKINDLAqetKNYHDPNNR--ITTDFGTVQSNTDDWLKL-ANEN-KTGPMLLEDHMAREKIHRFDHERIPERVVHARGSGAFGKFTLHKS--LEEYTTAGVLTDTSRNTPVFLRFSTVLGSRGSADTVRDVRGFAVKFYTEEGNWDIVGNNIPVFFIQDAIKFPDVIHAGKPEPHNEVPQAQTAHNNFWDFQNLHTETTHMFMWTQSDRAIPRSYRMMQGFGVNTFKLVNKQGQSFLVKFHFTPHLGVHSFVWDEALKLAGQDPDFHRKDLWEAIESGAYPKWDFGVQVIPEEDADKF-EFDVLDATKWWPLEEVPVQYVGELELNRNPDEFFTQTEQVAFCTGHIVPGIHFSDDPLLQGRNFSYSDTQLTRLGVNWQELPINRPVCPVMNNNRDGAMKHSIHKGTVNYWPNRFESTPPAKPE---EGRHVYVDHPAKFEGLKQRLRSRKFAEHFSQAQLFYNSLSAAEKNHVADALAFELDHCEDPIVFERMTQRLADIDLELAQTVATLVGGPIPEKQGRPNHGR-------KSKGLSQLDIPPKVPTIVSRRIALIIADGYDKAAYEGIFAAVKAAGALPFTLAPRRTPIYAAGES----KETSQGVKPDHHLEGMRSTMFDSLFIPGGADAIATL---RKSGRALHWVREAFAHLKAIGAVGEAVDLVKDAA-ALPGIEFS--DSE---EVVDSYGVVTAAkttansfkegakilKESKDFVEQYFFEISQHKNFERELKGFNAMVAF
>A0A6A5XXQ1	858	0.604	3.721E-272	0	739	740	0	725	726
MSSGqSAKVADLSkvtKDVFDKNNR--ITSDFGVKQTNTDDWLKVASED--KTGPMLLEDPFAREKIHRFDHERIPERVVHARGSGAFGKFTLFESAA--DVTSAGVLTDTSRETPVFLRFSTVLGSRGSADTVRDVRGFAVKFYTEEGNWDIVGNNIPVFFIQDAMKFPDVIHAGKPEPHNEIPQAQSAHNNFWDFQYMHTEATHMFMWAMSDRTIPRSYRMMQGFGVNTYTLTNDKGERHFVKFIFTPELGVHSFVWDEALKIAGQDPDFHRKDLWTAIESGAFPKWKFGIQVLPESREHDF-DFDILDATKVWPEDEIPIRYIGQLELNRNPDEFFTQTEQVAFCTGHVVPGIGFSDDPLLQGRNFSYSDTQLSRLGINWQELPINKPVCPVMNFNRDGAMRHTITKGTVNYWPNRYETQPPATKE-----EGGYLDYPEKIAGIKARMRSKKFREHYNQAELFYNSLSSHEQSHVLNALGFELDHCDDPLVYTRLTERLSFIDLKLAQDVAEMVGGDIPQEQKRPKHNK-------KAKGLSQTEFPPFEPTIATRQIAIIIADGYDAVAYNAIKAALSAAGALPFTIAPRRNKIYAEGKD----KSTGKGVVPDHHLEGMRSTLFDSVIVPGGAKSVETL---RKNGRAVHWIREAFGHLKAIGAVGDAVQFVRDAV-DLPGMAFS-----ESADVVDSYGVVTAsqvhpqsfketlqiAKGAKEFMDAYAFAISQHKNYEREEKGFSTMVAY
>UPI00044184D2	858	0.571	3.721E-272	6	739	740	20	736	737
------KIADLQKNIQDPtTGDSVQRTDHGVKIKDPDNWLKV---QDGStTGPSLLEDQIAREKIMRFDHERIPERVVHARGAGAHGYFKVYDDRA-SKYTYAPVLTDSSRTTPTFVRFSTVQGSRGSADTVRDVRGFATKFYTEEGNWDIVGNNIPVFFIQDAIKFPDFVHAVKPEPHNEVPQGQSAHNNFWDFVGLQPEATHMVMWAMSDRAIPRSYRMMQGFGVNTYTLLNAKGERFFVKFHWIPELGVHSFVWDEALKVCGQDPDFHRKDLEEAIRSGAFPKWFFGLQVIPEAKEHDF-DFDILDATKIWPEELVPVEIVGEMVLNRCVDEYFPETEQVAFCTSHVVPGIGFSDDPLLQGRNFSYFDTQISRLGVNWQELPINRPVCPVMNINRDGAMRHTINRGQVNYYPNRHQMYNPSSAEQS-----GYHEHATKIVGIKQRVRGAKFQEHYNQAQMFYNSMAPHEKAHMIAAFSFELAHCDDPVVYETYTKLLNNVDFELAKAVATKVGGVVPEKPLRPNPGHKT--------KVSQTTFVPEKPTVAGRRIAILVADGFNLAEVQGIRALIKSCMANSYVIGPRRGKIQAAGGG---------SLQADHHFEDQRSTLFDALIIPSG-EHVQKLAE---LGRAVHWVREAFGHCKAIGAIGEGVLFLRDAVQ-LPSVKLAqSLSSDAVT---TSYGVVTtgkydtssAATDSvkigpseTGFVANFIYQVSLHRCYERELDGLTDKVAY
>J5JQ63	858	0.611	5.093E-272	0	739	740	0	723	724
MKAAQVKAEQLSSNTVEPSQESRITSDFGTKQSNTDDWLRV---ANGdKTGPSLLEDVFAREKIHRFDHERIPERVVHARGAGAFGTFRLFESA--EDVTHAGVLTDTSRETPLFVRFSTVLGSRGSADTVRDVRGFAVKMYTDEGNWDIVGNNIPVFFIQDAMKFPDIIHAGKPEPDGEIPQAQSAHNNFWDFMYMHSEATHMFMWAMSDRAIPRSYRMMQGFGVNTFTLVNAQGKRHFVKFHFTPELGVHSLVWDEALKIGGQDPDFHRKDLMEAIENGAYPKWKFGIQTIPEGEEDKF-EFDVLDATKVWPEDLVPIRYIGELELNRNVDEYFTETEQVAFCTSHIVPGIGFSDDPLLQGRNFSYQDTQLSRLGINWEELPINKPVCPMMNFNRDGAMRHRISKGKFNYWPNRGEVQPP-----AATSEGGYHDHAQQVGGIKVRGKSKKFKEHVSQAQLFYNSLAPIERKHLQAALAFELDHCDDAVVYTRMTKRLAEIDPQLGETVAQMVGGPAP-------PQPAKKNHGKKASGLSQLEYVPKNVTIESRKVAILIADGYDATAFAAMLGALKGAKAIPVIIGPRRSAIYAAGEDHG----SSKGVVPDHHFEGQRSTLFDALFIPGGENAIKQLTS---KGRAVQYVREAFGHLKTVAATGEGVRMLEKAIQ-LDQVRLS-----DGAESVSSYGVVslrkpTPEslgqvvqavKNAKTFLDQFVYAVSEHRCWDRELDGLIDLVAY
>A0A1Y1ZZT9	858	0.607	5.093E-272	0	739	740	16	740	741
MPEQSKKMADVSAVTKDYNDKSNrITSDYGVKQMNTDEWLKVSNED--RSGPMLLEDHHGREKIHRFDHERIPERVVHARGSAAFGKFTLFESA--GDVSSAGVLTDTSRETPVFLRFSTVLGSRGSADTVRDVRGFAVKFYTEEGNWDLVGNNIPVFFIQDAIKFPDVIHAGKPEPNNEVPQAQTAHNNFWDFQYLHPEATHMFMWTQSDRSIPRSYRMMQGFGVNTFTLTNDKGERSFVKFIFTPELGVHSFVWDEALKIAGQDPDFHRKDLWEAIESGAFPKWKFGIQVIPESKEDEF-EFDILDATKLWPEELVPIRYIGELELNRNPDEFFTQTEQVAFCTSHVVPGIGFSDDPLLQGRNFSYLDTQLSRLGVNFQELPINKPVCPVMNNNRDGAMRHTITKGSVNYWPNRFSAVPPAT-----QAEGGYVDYPQKVVGMKARLSSKKFKEHFNQAELFYNSMSEPEKHHIISALGFELDHCDDPIVYERMTERLSDIDLGLAQSVAELVGGKMPQEQRRTQHGQKAKN-------LSQLDFMPATPTIVTRRVALIIADGYDATAYNGVKTALKAAGALPFTIAPRRSAIYAAGES----KDSGKGVVPDHHLEGMRSTMFDSVFVAGGSQAMETL---RKNGRALHWVREAFGHLKAIGATGEAVSFVKDACQ-LPGVSFS-----ENATVVDSYGVVTANqaqtvsfqeavkmvKGATDFLGAYFFAISQHKNFERELKGFSSMVAY
>P78574	858	0.602	5.093E-272	6	739	740	24	749	750
------KLVDLERDTADAHTQQPLTTDHGVRVSNTDQWLRVTNDR--RTGPSLLEDQIAREKIHRFDHERIPERVVHARGTGAFGNFKLKES--IEDLTYAGVLTDTSRNTPVFVRFSTVQGSRGSADTVRDVRGFAVKFYTDEGNWDIVGNNIPVFFIQDAVKFPDFVHAVKPEPHNEVPQAQTAHNNFWDFVYLHPEATHMFMWAMSDRAIPRSYRMMQGFGVNTFALVNKEGKRHFVKFHWIPHLGVHSLVWDEALKLGGQDPDFHRKDLMEAIDNKAYPKWDFAIQVIPEEKQDDF-EFDILDATKIWPEDLVPLRVIGELELNRNVDEFFPQTEQVAFCTSHIVPGIDFTDDPLLQGRNFSYFDTQISRLGINWEELPINRPVCPVLNHNRDGQMRHRITQGTVNYWPNRFEAVPPTGTKGS-GVGGGFTTYPQRVEGIKNRALSDKFREHHNQAQLFYNSMSEHEKLHMKKAFSFELDHCDDPTVYERLAGHrLAEIDLELAQKVAEMVGAPIPAKALKQNHGR-------RAPHLSQTEFIPKNPTIASRRIAIIIGDGYDPVAFTGLKTAIKAASALPFIIGTKRSAIYADGED----KTSSKGIIPDHHYDGQRSTMFDATFIPGGP-HVATL---RQNGQIKYWISETFGHLKALGATGEAVDLVKETLSGTLDVQVASSQSP---EPVEWYGVVTAGgkqkpesfkesvqilKGATDFVGKFFYQISQHRNYQRELDGLASTIAF
>A0A0G4KNV8	858	0.610	5.093E-272	4	739	740	35	753	754
----NPKIAQLEEHSKTPDQDSRLTTDYGVKQNNTDDWLRIASDD--HTGPGLLEDNASREKIHRFDHERIPERVVHARGAGAHGVFRL--KEAIPELTHAGFLTDTSRETPIFVRFSTVLGSRGSADTVRDVRGFAIKFYTQEGNHDIVGNNIPVFFIQDAIKFTDVIHASKPEPDNEVPQAQSAHNNHWDFVALHTEATHMSQWTMSDRSIPRSYRMMQGFGVNTYTLINDKGERHFVKFHWTPELGVHSLVWDEALKLAGQDPDFHRKDLMEAIENGAYPRWKFGIQVLPESREHEF-DFDILDATKVWPEDDVPIRYIGELELNRNVDEYFPETEQVAFATGHAVPGIGFSDDPLLQGRNFSYFDTQLSRLGVNWQELPINKAVCPVMSNNRDGAMRHTITKGKANYWPNRFEANPP-----AAQAEGAYIEYQQKVAGIKARTKSAKFKEHYNQAQLFYNSMSQVEKNHMVAAFSFELDHCDDPIVYERYTQRLADIDLGLAQAVAEQVGGPIPQKAGRPNHGK-------KASGLSQFDYMPSTPTIASRRVAIIIADGYDATAFNAAKAAVTAASALPFVIGTRRSEIYPAGAE----KKPGNGVVPAHHLEGQRSTMFDALFIPGGEESFKTL---RKSGRAMHWIREAFGHLKAIAATGEAVELVNAAI-ALPEIKVSQ------GGVEENYGVITLKdvksdslkekveiaKDGAGFLEQFFYAISQHRAWARELDGLNVQVAY
>A0A2I0S655	858	0.617	5.093E-272	4	739	740	51	775	776
----NAKVADLEKNTKDVfDPQNRITTDYGVRQHNTDDWLKVHSEE--KTGPMLMEDHAAREKINRFDHERIPERVVHARGAGAFGTFT-MHT-SLEKYTTAKVLTDTSRTTPTFLRFSTVLGSRGSADTVRDVRGFAIKHYTPEGNWDVVGNNIPVFFIQDAMKFPDVIHAGKPEPHNEVPQAQSAHNNFWDFQYMHTEATHMFMWTQSDRAIPRSYRMMQGFGVNTYTLDNAKGERFFVKFHWTPHLGVHSFVWDEALKLAGQDPDFHRKDLWEAIENGAYPKWDFGVQVIPEGEEDKF-DFDILDATKIWPEDQVPVQYVGELELNRNPDEYFTQTEQVAFCTGHVPPGIGFSDDPLLQGRNFSYQDTQLSRLGINFQELPINRPIsgCPVLNHNRDGAMRHTITKGTVNYWPNRFEAAPPAAKDEEPAP---YIDYPAKVAGIKARLRSKKFQEHFNQAQLFYNSLSKPEQMHVEAALGFELDHCEDPIVYERMSQRLADIDLTLAQNVAALVGGTVPQKAGRENHGKKTTH-------VSQTEFPGKTPTIETRRVAIIIADGFDNTAYDGIVAAVKAAQALPFTIGPRRSAIYPAGES----KDNSKGVQPDHHLEGMRSTMFDSVFIPGGADSVATL---RKNGRALHWVREAFAHLKAIGAVGEAVDLVRDAC-ALPGVDFSTS-----EAVTDSYGVVTAAkvqsnsfketikiaKGAVDFVDAYFYAISQHKNFDRELQGYPQMVAY
>A0A162IJ95	857	0.603	6.971E-272	0	739	740	0	723	724
MASKTAKTEQLRATMVEPTTKDRITADFGTRQSNTDDWLRVSTDD--RIGPSLLEDAFGREKIHRFDHERIPERVVHARGAGAFGTFRLLESA--EDVTHAGVLTDTSRETPVFLRFSTVLGSRGSADTVRDVRGFALKMYTDEGNWDIVGNNIPVFFIQDAMKFPDLIHAGKPEPDNEIPQAQSAHNNFWDFAYSHSEATHMFMWAMSDRGIPRSFRMMQGFGVNTFTLINAKGEQHFVKFHFTPELGVHSLVWDEALKIAGQDPDFHRKDLHTAIESGAYPKWKFGIQVIPESKQDDF-EFDILDATKVWPEELVPIRYIGELELNRNVDEYFTETEQVAFCTSHVVPGIGFSDDPLLQGRNFSYFDTQISRLGINWQELPINKPVCPVMNFNRDGGMRHTIAKGKINYWPNRFEVQPAAT-----EKEGGYVEHPAQVKGIKTRGKSHKFKEHFNQAQLFYNSMSEIEKSHIKAALSFELDHCDDPIVYERMSKRLADIDLDLAKSVSTMVGGPSPPPSSRPNHGKKT-------KGLSQLEFMPAQATIATRKVAILIADGYDPIAFAAIVAALKMAQAIPVVLGPRRSAIYAANEDR----ASGKGVVPDHHFEGQRSTLFDAIFLPGGKESVATLVK---MGRVTHYIREAFGHLKTIAATGEAVDLIKNAIQ-LDGVQL-SQDSD----VMESYGVVTLRdakpgslrevihvgKSAKHFLDKTFFSISQHRCWDRELDGLSSQVAY
>A0A2P5HT99	857	0.639	6.971E-272	0	739	740	0	723	724
MASRGDKIADLAKDTKEATEKTQQTTDYGVKLPNPEHWLSVSSED--RQGPSLLEDPFSREKITRFDHERIPERVVHARGTGAFGKFKMYES--LEFLTFAPVLTDTSRETPVFLRFSTVLGSRGSADTVRDVRGFAVKFYTEEGNWDIVGNNIPVFFIQDAVKFPDIIHAGKPEPHNEVPQAQTAHNNFWDFVFQHTEATHMYMWAMSDRAIPRSYRMMQGFGVNTYTLINAQGKRSFVKFHFTPELGVHSFVWDEALKLAGQDPDFHRKDLMEAIDNGAYPKWKFGVQVISEEDQDKF-EFDILDATKVWPEDEVPVRYVGELELNRNVDEFFPQTEQVAFCTSHLVPGIGHSDDPLLQGRNFSYHDTQISRLGVNWQELPINRPVCPYMNFNRDGAMRHTIQKGSVNYWPNRFSKNPPAKPE-----EGAYVEYQQKVEGIKQRVKSKKFREHFNQAMLFYNSLTPSEKSHVMNAFGFELDHCDDPIVYESLATRLADIDLDLAKDVAELVGAKVPQK--KENP-----NHGKKAKGLSQFDFPPMKTTIISRRVAIMVADGYDATAFNAVKTAVASSMGVPIIIGTKRSEVFAA----GQKREQGEGVRPDHHLEGYRSTMVDAVFVPGGRESIDTL---KTSGRALHWVREAFGHLKTIGGTGEAVELLQAAIQ-LPGVQMASD-----AESVESYGVVTLGKVAPDsfgesftiakegagFVGKFLYSISLHRNWDRELEGLSTQVAY
>A0A7C8I5J2	857	0.612	6.971E-272	6	739	740	22	740	741
------KVSDLQAEMKEVHDKnARITSDFGVKQTNTDDWLTVASDD--HTGPMLLEDQFGREKIHRFDHERIPERVVHARGAGAFGKFTLFESA--SDVTSAGILTDTSRETPVFLRFSTVLGSRGSADTVRDVRGFAVKFYTQEGNWDLVGNNIPVFFIQDSMKFPDVIHAGKPEPNNEIPQAQSAHNNFWDFQYLHPEASHMFMWTMSDRTIPRSYRMMQGFGVNTFTLINDKAERHFVKFIFTPELGVHSFVWDEALKIAGQDPDFHRKDLWTAIESGAFPKWKFGIQVIPESKEHDF-EFDILDATKVWPEELVPIRYIGTLELNENPPEYFTTTEQVAFCTSHIVPGIGFSDDPLLQGRNFSYFDTQLSRLGINWQELPINRPMCPVMNHNRDGAMRHTITKGTVNYWPNRFSAVPPAKPE-----EGGYLDYPAKVAGIKARTKSKKFREHKNQAELFYNSLSAPEKTHVKSALAFELDHCDDPTVYTRMCERLCEIDLELAQSVAEMVGGDVPQESTRQKHNKT-------AKGLSQLDFAPVEPTIATRMVAIVIADGYDSVAYKAIKAALTAAGALPFTIAPRRNAIYAEGED----KSSGKGVVADHHLEGMRSTLFDSVFIPGGAKSIETLSK---NGRAVHWVREAFGHLKAIGATGEAVQFVRTAC-DLPGMQFS-----TAAEVVESYGVVTAAkvapesfsetvkmaKGAKDFIAAYAFAISQHKNFDRETDGLNAMVAY
>A0A3N4L843	857	0.606	6.971E-272	4	739	740	29	753	754
----NEKILDLYPNTVSFDkGKHTMTTDHGTKINDVDHWLKA----TGPDsqGPSLLEDQIARERIHRFDHERIPERVVHARGTGAHGYFKL--NEPIPELTTAGVLNDTSRATPVFVRFSTVAGSRGSADTVRDVRGFATKFYTDEGIWDIVGNNIPVFFIQDAIKFPDFVHAAKPEPHNEVPQAQTAHNNFWDFQYLHPESTHMFTWAMSDRGIPRSFRMMQGFGVNTFTLLNAEGRRTFVKFHWIPELGVHSLVWDEALKLAGQDPDFHRKDLYEAIENGFYPKWKFGIQTIAEGEEDNF-DFDILDATKVWPEDLVPVREIGEMVLNRNVDEFFAETEQVAFCTSHVVPGVGFSNDPLLQGRNFSYQDTQISRLGVNWEQLPINRPVCPVMNFNRDGAMNHRIHKGKVNYWPNRFEAAPPGNYNGDA---GAYVEHATKMAGIKARVNGPKFKEHYSQAQLFYNSLSEHEKSHVEQALGFELSHCDEPIVYKRMSERLADIDISLAQRVAKMVGGD-PPATTKHP------NHGLKAPRLSQTEF-PGKPTIKSRRIAMLIADGFDMATFTAVRAALKAQQASTFVIAPRRGMIFPAGVDPATGT---GGLMPDHHLEGQRSTMFDAIYINPGTQSTLTL---RENGRAVHWVREAFGHLKAIGALGDAIDFVQQACV-LPGVALA-LDQNSK-DVVTSYGVVTGwNADVKllestkiepsttAFGSAFANEVAKHRCWQRELDGLHAKLAF
>A0A194VML2	857	0.635	1.306E-271	0	739	740	16	739	740
MGSQGDKIADLQKDTIQPSEDTRITSDYGVKQTNTDHWLSVTNED--RTGPSLLEDPFGREKIHRFDHERIPERVVHARGTGAFGKFRVYES--LEDLTHAPVLTDTSRETPIFIRFSTVLGSRGSADTVRDARGFAVKFYTQEGNWDIVGNNIPVFFIQDAMKFPDLIHAGKPEPDNEVPQAQTAHNNFWDFAFNHSEATHMYMWTMSDRAIPRSYRMMQGFGVNTYTLINAQGKRSFVKFIFTPELGVHSLVWDEALKLAGQDPDFHRKDLGEAIENGCFPKWKFGVQVVSEEDQDNF-EFDILDATKVWPEELVPIRYVGELELNRTVDEFFPETEQVAFCTSHLVPGIGHSDDPLLQGRNFSYHDTQITRLGVNWQELPINKPVCPVMNFNSDGAMRHTIRKSKINYWPNRFEKNPPAKPE-----EGGYVEYRQKVEGIKQRTKSKKFREHFKQAQLFYNSLSQVEKNHVLSAFGFELDHCDDPLVYENLATRLADIDLDLAQQVAELVGAKVPQEAGNSNHGK-------KSKGLSQFDYPSFKPTIASRRVAIIIADGYDSVAFESVKAAVGAAGAVPFIIGTKRSEVFSA----GQKKEPGKGIRPYHHLEGFRSTMVDAVFVPGGRESIDTL---KKNGRALHWVREAFGHLKAIGGTGEAVELLNLAFQ-LPGVQLS-----SGSEAVESYGVVTLAQASPDhfsetvtiaasgvsFVEKFFFSISQHRNFARELDGLSTMVAY
>A0A6A6YIQ0	857	0.607	1.306E-271	0	739	740	16	741	742
MPGeHDVKFAQMATSTKDSQDtKARITTDWGTKQINTDDWLAVATED--KVGPSLLEDGFAREKIHRFDHERIPERVVHARGAAAFGKFTLFESA--EDVTSAGVLTDTKRETPVALRFSTVLGSRGSADSVRDVRGFAVKFYTEEGNWDIVGNNIPVFFIQDAMKFPDVIHAGKPEPDNEVPQAQTAHNNFWDFQYLHPEATHMFMWTQSDRAIPRSYRMMQGFGVNTYTLLNAKGERNFVKFIFTPELGVHSFVWDEALKLAGQDPDFHRKDLEEAISAGAFPKWKFGIQVIPEAQEQDF-EFDILDATKLWPEELIPIRYIGQLELNRMPDEYFTQVEQLAFCTSHIVPGIGLSDDPLLQGRNFSYQDTQVSRLGINFEELPVNKPICPVMNNNRDGAMRHTITKGKANYWPNRFEAHPPAT-----AQEGGYVDYPEKVAGIKTRLKSKKFREHFNQAQLFYNSLSPPEKAHIVAALGFELDHCDDPVVYKRMADRLCEIDLDLAQHVAELVGADVPSEAKRPNHGK-------KAKGLSQLELMPAEPTIATRRVAIIIAEGYDAIAYNGVKAALTASGAVPFTIGPKRSTIFAAGES----KSSGKGVVPDHHLEGMRSTMFDSIFVPGGVDAIATL---RKNGRALHWVREAFGHLKAIGATGEAVAFVRDACQ-LPGVSFSSS-----GEVVDSYGVVTAsqvhpesfkeavkmAKGAKDFVDSYFFAISQHKNFDREMEGFSAMVAY
>A0A1V1TEF5	856	0.606	1.787E-271	6	739	740	17	734	735
------KVAQLDSVSQTVSKDDRITTDFGVKQPTADEWLRVSRDD--KTGPMLLEDSYARERIHRFDHERIPERVVHARGAGAFGNFRLFESA--EDVTFAPVLTDTSRETPVFVRFSTVQGSRGSADTVRDVRGFAVKFYTQEGNWDIVGNNIPVFFIQDAIKFPDMVHAVKPEPHNEVPQAQSAHNNFWDFVYMHEEATHMYMWTMSDRAIPRSYRMMQGFGVNTFTLINKNGERHFVKFHFTPELGVHSFVWDEALKLAGQDPDFHRKDLWEAIENGAYPKWKFGIQTIPESKEHDF-DFDILDATKMWPEDIIPVRYIGELELNRNVDEYFPQTEQVAFCTAHLPPGIGVSDDPLLQGRSFSYFDTQLSRLGVNWQELPINKPVCPVMNFNRDGQGRHQITKGTVNYWPNRFEARPPAT-----LQEGAYLDPPQSVQGIKARTKSAKFREHYNQAQLFYNSLSPPEKSHVAAAFAFELDHCEDTIVYERMSQRLADIDLELAQNVAEMVGGTKPTKVTRNNHGKRAKN-------LSQTEVQPNKPTIASRRVAIIIADGFDKVTYDAITTTLKASGALPFTIAPRRSEIFPAG------VEKTPRngVQPDHHLEGMRSTMFDAIFVPGGARSLETL---RKSGRAIHWVREAFGHLKAIGATGEAVQLLSQAFT-LSGVKLS-----NDNKVVESYGVVTIAdvapdslkgtvtiaKEGTGFLQKFWYQIAQHKNFDRELDGLSSQVAY
>A0A168EUQ8	856	0.622	2.446E-271	0	739	740	0	724	725
MTGAQVKAEQLASNTVEPSQDSRLTSDFGTKQSNTDDWLRVASDD--KTGPSLLEDAFAREKIHRFDHERIPERVVHARGAGAFGTFRLLESAA--DVTHAGVLTDTSRQTPVFVRFSTVLGSRGSADTVRDVRGFAVKMYTDEGNWDIVGNNIPVFFIQDAIKFPDLIHAGKPEPTGEIPQAQTAHNNFWDFMFLHPEATHMFMWASSDRAIPRSYRMMQGFGVNTFTLVNEEGKRHFVKFHFTPALGVHSLVWDEALKIAGQDPDFHRKDLMEAIDAGAFPKWRFGIQTIAEGDEDQF-EFDVLDATKVWPEDLVPIRYVGELELNRNVDEYFTETEQVAFCTSHVVPGVGFSDDPLLQGRNFSYFDTQISRLGINWEELPINKPVCPMMNFNRDGAMRHRVSKGKFNYWPNRGEVQPPATV-----REGGYQDFPQAVRGVKVRDKSAKFKEHIAQAQLFYNSLAEIERQHLRAALAFELDHCDDPVVYSRVTSRLAEIDADLGAAVAKMVGGEAPAGRSGGNHGRT-------APGLSQLEYQPETATIESRKVAILIADGYDGAAFTAMLAALKALKAVPVIIAPRRSAVFAAGEDRSSG--GGGGVVPDHHLEGQRSTLFDALLIPGG--HDEQLVS---SGRAVHYVREAFGHLKTVAATGEaGVRLLDRA------IQLQQIKLSEGAECVESYGVVSlrrpgadgigqvvrAVKNAKGFLDQFVYAASQHRCWERELDGLTQLVAY
>A0A6A5WHI2	856	0.602	2.446E-271	6	739	740	22	740	741
------KVADLSAATKDVGDKSHrITTDFGVKQTNTDHWLTVSSED--HTGPTLLEDSHGREKIHRFDHERIPERVVHARGAGAFGKFTLFESAA--DVTNAGVLTDTSRETPVFVRFSTVLGSRGSADTVRDVRGFAIKFYTEEGNWDIVGNNIPVFFIQDAIKFPDVIHAGKPEPNNEVPQAQSAHNNFWDFQYLHPEATHMFFWTMSDRAIPRSYRMMQGFGVNTFTLTNDKGERNFVKFIFTPSLGVNSLVWDEALKLAGQDPDFHRKDLWEAIESNAFPKWKFGIQVIPESKEHDF-EFDILDATKIWTEDLVPIRYIGTLELNRNPDEYFPQTEQVAFCTSHLVPGIGFSDDPLLQGRNFSYLDTQLSRLGVNWQELPINKPVCPVMNHNRDGAMRHTITKGSVNYWPNRFEAVKPATV-----QEGGYVDFPANVAGIKARMKSKKFKEHFNQAELFYNSMSEHEKAHIVAALGFELDHCDDPIVYKRLCERLVLIDPELAEAVADMVGGDSPAKAERQKHNK-------KAKGLSQEDFPPFTPTIATRRIAIIIAEGYDAIAYNGVKAAITAAGALTFTIAPRRNAIFAEGESR----ESGKGVVADHHLEGMRSTMFDSIFIPGGAKSIETL---RKNGRAVHWVREAFGHLKAIGATGEAVQFVRDAC-DVSGMSFS-----TAGEVVDSYGVITSSkvspdgfkkaidyvKGATDFMGAYAFAISQHKNYQRKLDGLSVMVAY
>A0A5M3YSK0	856	0.606	2.446E-271	6	739	740	24	747	748
------KLVDLEPDTVNVHTDQPMTTDHGVRISNTDNWLRAVDNQ--HSGPSMLEDQIAREKIHRFDHERIPERVVHARGTGAFGTFRLKESA--EDVTYAKVLTDTSRSTPVFVRFSTVQGSKGSADTVRDVRGFATKFYTEEGNWDIVGNNIPVFFIQDAIKFPDFVHAVKPEPHNEVPQAQTAHNNFWDFVYLHPEATHMFMWAMSDRAIPRSYRMMQGFGVNTFSLINKEGKRHFVKFHWLPHLGVHSLVWDESLKLAGQDPDFHRKDLMEAIDNKAYPKWDFAIQVIPEEKQDDF-DFDILDATKVWPEDQVPLRVIGEMELNRNVDEFFPQTEQVAFCTSHIVPGIDFSDDPLLQGRNFSYFDTQISRLGVNWEELPINRPVCPFLNYNRDGQMRHRITQGTVNYWPNRFEAVPPA---GENNNNGGFQSYPQTFTGSKRRALSDKFREHHNQAQLFYNSMSPHEKEHIKKAFSFELDHCDDPTVYDRMAGHrLAEIDLPLAQAVAEMVGAPIPQKQ-------LKANHGKKAPGLSQTEFAPKKPTIESRRVAILIGDGYDPVAFSAIKAAVTAAGALPFVIGLKRSAIYA----DGESKETSKGVVPDHQYDGQRSTMFDATFIPGGP-HVSTL---RKNGQIRYWITETFGHLKALGATDEAAELVKETLGAALDVQVATSTQP---EPREWYGVVTAGakrkpesfkegfqmvKDAKDFIGMFFYQISLHRNYQRELDGLSSTVAF
>A0A6A4HEB1	855	0.560	4.583E-271	0	739	740	10	718	719
MTNT-AKIADLSRDTVEPSSSTGHTTDHGVYVADTDNWLRVAD-GHG-TGPSLLEDQVAREKIHRFDHERIPERVVHARGAAAHGFFRAFEGSPAS-------------------KFSTVQGSRGSADTVRDVRGFAVKLYTDEGNWDIVGNNIPVFFIQDAIKFPDFVHAVKPEPHNEVPQGQSAHNNFWDFVGLQPESAHMVCWAMSDRGIPRSYRMMQGFGVNTYTLINSAGERFFVKFHWLPELGVHSLVWDEALKLAGQDPDFHRKDLEEAITNGAPAKWTLAIQTIAEKDEHNF-EFDILDATKVWPTELVPLQEIGEMVLNRTVDEYFPETEQVAFCTSHIVPGIGFSDDPLLQGRNFSYFDTQISRLGINWEQLPINRPVCPVMNHQRDGQHQSRINKCPVNYWPNRKNAAPPVPVE-----KGGYQDFAQKVSGIKQRVRAPKFQEHFNQAQLFVNSLTPYERAHMVGAFSFELSHCDDPVVYESYTKVLNNIDFDLAKEVAANVGGIMPKEPARSNHGKKAF-------GLSQLDFAPQKPTIKSRRVAILIADGFDISGVMVMKAALKAGGAVPFIIAPRRGQISTSNGGEG--------VFADHHFEGQRSTMFDALYLPGGnELYGKTL---RGNGRVVHWIAEAFGHCKTIAGIGEGSQTIAHALsHYVSELSFSSSDSET---VVTSYGVVTAGSYSlksaatdvlniasggdKGFISNFAFEISKHRCYEREMDGLTSKVAY
>A0A0M8MYA1	855	0.616	4.583E-271	0	739	740	12	738	739
MGSPGVKEEQLAADLVEPTKNTRITSDWGVKQTNTDDWLRV----NRPDqiGPALLEDHSSREKIHHFDHERIPERVVHARGTGAFGTFKLSQSA--EDFTSAGILTDTSRDTPVFLRFSTVLGSKGSADTVRDVRGFAVKFYTKEGNWDIVGNNIPVFFIQDAMKFPDLIHAAKPEPHSEVPQAQSAHNNFWDFTNMHSEATHMYMWTMSDRAIPRSYRMMQGFGVNTYTLVNAKGERSFVKFHFTPDLGVHSLVWDEALKLAGQDPDFHRKDLREAIDKGVYPKWRFGIQVLPESREHDF-DFDILDATKVWPEDLVPIRYIGELELNRNVDEHFTQVEQVAFCTGHLVPGIGLSDDPLLQGRNFSYADTQLSRLGINWHELPINKPVCPVMNFHRDGAMRHTTSKGTVNYWPNRFEAQPPATV-----AEGGYKDYPAKVQGIKERAKSAKFKDHFSHAQLFFNSMSAVERAHMLSAFFFELDHCDDPVVYGRETERLADIDLPFAQSVARMVGGPVPQKSGKVNHGR-------KAKGLSQLEFVPDKVTIASRRVGIIVADGYDPVAFNAIVGAVQGAKGFPIVLAPRRSEIFPKGA-IQDRI-PGTGVLPDHHLEGQRSTMLDALFVPGGHESIHALSQ---SGRVLHYIREAFGHLKPIAATGEAVALLDKALQ-MPSKVVVSNDSDA----VESYGVITLRnarpesfgevirvvKNAKGFLDKFMYAISSHRCWERELDGLSTMVAY
>A0A1Y2VLA6	855	0.628	4.583E-271	6	739	740	23	740	741
------KVADLDTVTQTVSPKDRITSDFGVKMGNVDEWLRVVNED--KTGPMLLEDSFSRERIHRFDHERIPERVVHARGAGAFGNFRLYESA--EDVTMAGVLTDTSRETPVFVRFSTVQGSRGSADTVRDVRGFAVKFYTQEGNWDIVGNNIPVFFIQDAIKFPDVIHSVKPEPHNEVPQGQSAHNNFWDFVFMHTEATHMFMWTMSDRAIPRSYRMMQGFGVNTFVLINKKGERHFVKFHFTPELGVHSLVWDEALKIAGQDPDFHRKDLWEAIENGAFPKWKFGIQVIPEGQENNF-DFDILDATKVWPEDLVPVRYIGELELNRNVDEFFTQTEQVAFCTSHMVPGIAHSDDPLLQGRSFSYFDTQLSRLGINWQELPINKPVCPVMNFNRDGQGRHTINKGQVNYWPNRFEARPPAKV-----QEGAYPEPPFNVQGIKARTKSAKFREHYNQAQLFFNSLTEPEKNHLAAAFSFELDHCDDPIVYERMSQRLADIDLGLAQTVAELVGGTKPEKQTRPNHGKKA------SK-ISQTEFPPFKPTIASRRIAIIIADGFDNSAYSAVKAAVLASSALSFTIGTRRSEVFPAGAS----KAPGSGVKPDHHLEGMRSTMFDAVFVPGGAESIRTLAK---NGRALHWIREAFGHLKPLGGTGEAVELFKLAF-ALPEIQVSTND-----QAVESYGVVTmskvAPeslkesvtiaKEGAGFLEKFWYQISQHRNFDRELAGLNMQVAY
>UPI001B399DA7	855	0.604	6.273E-271	1	739	740	17	740	741
-GGQSTKIAQLAADTKDVHDKnWRITSDFGVKQTNTDDWLKVASED--RTGPSLLEDHFAREKIHRFDHERIPERVVHARGSGAFGKFTLFESAA--DVTSAGVLTDTSRETPVFLRFSTVLGSRGSADTVRDVRGFAVKFYTEEGNWDVVGNNIPVFFIQDAMKFPDVIHAGKPEPDCEVPQAQSAHNNFWDFQYMHPEATHMFFWTMSDRSIPRSYRMMQGFGVNTFTLTNDKGERSFVKFIFTPELGVHSFVWDEALKIAGQDPDFHRKDLWMAIDSGAYPKWKFGIQVIPEAKEHDF-DFDILDATKVWPEELVPIRYIGQLELNRNPDEFFTQTEQVAFCTSHIVPGIGFSNDPLLQGRNFSYQDTQLSRLGVNWQELPINKPVCPVMNFNRDGAMRHSITKGKVNYWPNRFETVPPAT-----AQEGGFVEFPEKVVGIKTRLQSKKFREHKNQAELFYNSMSEPEKRHIKDALAFELDHCDDEVVYKRLCERLCEIDLELAQSVAEMVGADIPQEQTRPKHNK-------KAKGLSQLEYMPATPTIATRMVAILIADGYDQVAYNGIKAALTAAGALPFTISPRRNKIYADGEEKGGS----GGVVADHHLEGQRSTMYDSVFVPGGAKSVETL---RKNGRAVHWVREAFGHLKAIGATGEAVAFIRQAV-DLPGMQFS-----TAGDVVDSYGVVTAsqvqpesfketvqmAKGATDFVSAYTWAISQHKNFEREAAGLNAQVAY
>A0A3D8T8P8	855	0.611	6.273E-271	0	739	740	19	742	743
M-SSNKKTADMKMNIVEPTSSTPLTSDFGVKQHDTDNWLSAST---GDRqGPALLEDNFAREKIMKFDHERIPERVVHARGAGAFGTFKLYESAA--DVTSAGVLNDTSRTTPVFLRFSTVLGSRGSADTVRDVRGFAVKFYTDEGNWDIVGNDIPVFFIQDAMKFPDVIHAGKPEPDNEVPTAQSAHNNFWDFQYLHTEATHMFMWAMSDRGIPRSYRMMQGFGVNTFTLVNADGKRSFVKFHFTPTLGVHSFVWDEALKLAGQDPDFHRKDLYTAIDMGAFPTWKFGIQVCPEERQDDF-DFDILDATKVWPEELLPVRYIGEMQLNKNVDEYFTQTEQVAFCTSHVVPGIGFSDDPLLQGRNFSYFDTQLSRLGVNWQELPINRPVCPVMNNHRDGALRHKITPGKYNYWPNRGSVAPPVTKS-----EGAYVDYPEKVVAMKQRLKTVKFQEHFSQAQLFYNSISEVEKSHLTAAISFELDHCDDPVVYERMVERLCDIDLGLAQAVAEQVGGPMPKKQGRPNHGLT-------AKGLSQFDFTPEalglEPTIVSRMVAIIIGDGFNLSEYEAVKGALTAAGAFPFTIGPKRQPVMPAGGGKG--------VSPDHHFEGMRSTMFDSIYIPGG-SHISTL---KKQGRVVHWVREAFGHCKAIGATGEAVELVQMAC-GIEGMQFSTS-----SEVVDSYGVVTASglgasassveeglkmiKGAKSFLDAYAFNISQHRNFQREADGLTAMVAY
>R0J331	854	0.615	8.586E-271	6	739	740	22	739	740
------KMAQLAAVTKDVHDDKWrITSDYGVKQSNTDGWLRVATED--QEGPTLLEDQFAREKIHRFDHERIPERVVHARGSGAFGKFTLFESA--EDVTSAGVLTDTSRETPVFVRFSTVLGSRGSADTVRDVRGFAVKFYTDEGNWDIVGNNIPVFFIQDSMKFPDVIHAGKPEPDCEVPQAQSAHNNFWDFQYMHPEATHMFMWAMSDRTIPRSYRMMQGFGVNTYTLVNAKGERHFVKFHFTPELGVHSFVWDEALKIAGQDPDFHRKDLWMAIESGAYPKWKFGIQVLPESKEHDF-DFDILDATKVWPEELVPIRYIGQLELNKNPDEFFPQTEQVAFCTSHIVPGIGFSNDPLLQGRNFSYQDTQLSRLGVNWEELPINKPVCPVMNFNRDGAMRHTITKGKVNYWPNRFQTVPPAT-----EKEGGYVEFPEKTAGIKTRMQSKKFREHKNQAELFYNSMSENEKMHMRDAFAFELDHCDDAVVYERLCQRLCDIDLGLAQSVAEMVGGEQPTKQTRPKHNKT-------AKGLSQMEYMPEKPTIATRMVAILIADGYDQAAYTGMKAALTAAGALPFTISPRRNKIFAEGEDR-----SGSGVVADHHLEGQRSTLYDSIFVPGGAKSVETLSK---NGRAVHWIREAFGHLKAIGGTGEAVSFIKQAVE-LPGMEFS-----ASGDVVNSYGVVTAskvhaesfkevvsmAKEAKDFASAYMYAISQHKNFERESAGLSQMVAF
>A0A2G5HAN3	854	0.613	8.586E-271	4	739	740	23	747	748
----NAKVADLEKNTKNVfDEQNRITTDYGVRQHTTDDWLKVHSEN--KTGPMLMEDHAAREKINRFDHERIPERVVHARGAGAFGTFKMHKS--LEKYTSAKVLTDTSRTTPTFLRFSTVLGSRGSADTVRDVRGFAIKHYTPEGNWDVVGNNIPVFFIQDAVKFPDAIHAGKPEPHNEVPQAQSAHNNFWDFQFMHTEATHMFMWTQSDRSIPRSYRMMQGFGVNTYTLDNAKGERFFVKFHWTPHLGVHSFVWDEALKLAGQDPDFHRKDLWEAIENGAYPKWDFGVQVIPEGEEDKF-DFDILDATKIWPEDQVPVEYVGELELNRNPDEYFTQTEQVAFCTGHVVPGIGFSDDPLLQGRNFSYQDTQLSRLGINFQELPINRPIsgCPVMNNNRDGAMRHTITKGTVNYWPNRYEAVPPAAKDEQPAP---YIDYPAKVEGIKARLRSKKFQEHFKQAQLFYNSLSKPEQVHLEASLGFELDHCEDPIVYERMSQRLADIDLTLAQNVAALVGGTVPQKAGRENHGKKTIH-------ISQTEFPGKTPTIESRRIAIIIADGFDKTAYNGIVAAVKAAKALPFTIGPRRSAIYAAGES----KDDSKGVQPDHHLEGMRSTMFDSVFVPGGADSVATL---RKNGRALHWVREAFAHLKAIGAVGEAVDFVRDACE-LPGVEFSTSDA-----VTDSYGVVTAAkvqpnsfketismaKGAADFVDAYFYAISQHKNFDRELAGYPPMVAY
>A0A346R8Z6	854	0.616	1.175E-270	0	739	740	0	723	724
MTTKAAKADQLKASMVQPTQNDRITADFGTKQSNTDDWLRISTKD--KTGPMLLEDTFGREKIHRFDHERIPERVVHARGAGAFGTFRLFESA--QDVTHAGVLTDTSRETPVFLRFSTVLGSRGSADTVRDVRGFALKMYTQEGNWDIVGNNIPVFFIQDAIKFPDLIHAGKPEPDNEIPQAQSAHNNFWDFMYMHSEATHMYMWAMSDRTIPRSYRMMQGFGVNTFTLQNAKGERHFVKFHFTPELGVHSLVWDEALKIAGQDPDFHRKDLMEAIESGVFPKWKFGIQVIPEGKEDGF-EFDILDATKVWPEELVPIRYIGELELNRNVDEYFTETEQVAFCTSHIVPGIGFSDDPLLQGRNFSYFDTQLSRLGINWQELPINKPVCPVMNFNRDGAMRHTIAKGKVNYWPNRFEVQPAAT-----EKEGGYVDHPQKVQGIKVRGKSEKFKEHFSQAELFYNSMSDVEKSHIKAALSFELDHCEEPIVYERLTKRLAEINLDLAQSVATMVGGPSPAPSARKAHGN-------KAAGLSQLEYMPERVTVASRKVAILIADGYDPIAYTAVVAALKAAQAVPVVLGPRRSAIFAAGED----KSSAKGFIPDHHFEGQRSTLFDAVFIPGGQGSIDTLIK---MGRVTHYVREAFGHLKTVAATGEAVELVKRAVQ-LDEIQL-STDSEA----VLSYGVATlrhpkpeglkqviqATKNAKHFLDQVLWSISQHRCWERELDGLASLVAY
>A0A2H3CLN8	854	0.562	1.175E-270	6	739	740	19	739	740
------KTKCLESDTLTPSVGSGLTTDHGVKISDTDNWLKVSDGVTG--GPSLLEDQIAREKIHRFDHERIPERVVHARGAGAHGYFRVFDS-SAEKYTFAPVLTDASRKTSVFVRFSTVQGSRGSADTVRDVRGFAIKMYTEEGNWDIVGNDIPVFFIQEAMKFPDFVHAVKPEPHNEVPQGQSAHNNFWDFVGLQPESAHMVMWVMSDRGIPRSFRMMQGFGVNTYTLINAKGERHFVKFHLIPELGVHSLVWDEALKICGQDPDFHRKDLNEAIESGCPAKWTFAIQTIAESDEHNF-EFDILDATKVWPEELVPLQTIGELVLDRIVNEFFPETEQVAFCTSHIVPGIGFSDDPLLQGRNFSYFDTQISRLGLNWEQLPINKPVCPVMNHNRDGKHQSTIIKSNVNYWPNRNAIGQPVP-----PAQGGYAEYPQKVSGIKQRVRGAKFQEHFNQAQLFYNTLAPHERAHLISALSFELSHCDDPVVYETYTNVLNNIDYDLSKIVARNVGGITP-------HSPARENPGKTSPALSQTYYFPKVPTIASRRIAILVADEFDQANVEGMQGAIHELGALPFLIGPRRGRIFPKGG-------KSEGMMVDHHFEGQRSTLFDAVLVPSGVEHAKILSE---NGRTVHWIRESFGHCKAIGAIGDGAHFVRNAL-AVPGVNFSASV--GNDDVVVSYGVVTvgngnsdlystgdfakGKKESKVFASAFALEISKHRCWERETEGLTCQVAF
>B8M4R0	854	0.587	1.175E-270	6	739	740	24	744	745
------KIIDLSRETADVHKKTKFTTDHGVPVSDTDHWLKVVNDKTS--GPSLLEDQIAREKIHRFDHERIPERVVHARGTAAFGNFTL--KEAIPELSYAGILNDTSRKTPVFLRFSTVQGSRGSADTVRDVRGFAVKFYTDEGNWDLIGNNIPVFFIQDAVKFPDFVHAVKPEPHNEVPQAQTAHNNFWDFTFLHPESTHMFMWAMSDRAIPRSYRMMQGFGVNTFTLVNKKGKRHLVKFHFIPHLGVHSLVWDEALKLAGQDPDFHRKDLMEAIDNKAYPKWDFAIQVIPEEKQDDF-EFDPLDATKIWPEELVPLRVIGELELNRNIDEFFSQTEQVAFCTSHIVPGIDFSNDPLLQGRNFSYFDTQLSRLGINWEEIPINRPVCPVMNHNRDGAMRHRITKGTVNYWPNRFDAVPPTKPE-----DGGFVSYHEKIQGIKQRSQGPKFREYHNQAQLFYNSLSDYEKHHVAKAFSFELDHCDDPVVYQRMAMRIAEIDLELAQKVAVMIGAPTPEKAGKQNHGKKAR-------GLSQLDFKPRVPTVASRRIAILIGDGFDSVAFNGVYTAVKAAGALPFVIGTKRQPVFADGVDP----KTGKGVTPDHQYDGMRSTMFDATFVPGGP-HVKSLAK---IGQIRYWIAETFGHLKALGATGEAVDLVKQALVGIDALQFATQGS---ADVVESYGVVTAAgpqkpesfkegwkmvKGATDFLGKFFFEIGEHRNYKRELDRLADTLAF
>G2R9B8	854	0.653	1.608E-270	3	739	740	20	735	736
---EGDKLKDLAHDTKDMTPKDRLTTDYGVKQSTADDWLKAVSPD--QAGPLLLEDPFGRERIMRFDHERIPERVVHARGSGAFGKFKVFES--IEDLTFAPVLTDTTRETPVFVRFSTVLGSRGSADTVRDVRGFAVKFYTQEGNWDIIGNDIPVFFIQDAIKFPDVIHAGKPEPHNEVPQAQSAHNNFWDFQFNHTESTHMFMWTMSDRAIPRSFRMMQGFGVNTYTLINSKGERHFVKFTFTPELGVHSLVWDEALKLAGQDPDFHRKDLWEAIANGVSPKWRFGIQVLPEADEHKF-DFDILDATKVWPEDLVPTRYIGELELNCNPDEFFTQVEQAAFCTSHVVPGIGFSDDPLLQGRNFSYFDTQISRLGVNFQELPVNRPVCPVLNFNRDGALRHTITRGTVNYWPNRYEACPPASRE-----EGAYVEYPQKVAGIKARMRSDKFKDHFSQAQLFYNSMSPVEKLHIHNAFAFELDHCEDPVVYGRMVQRLADIDLGLAQAVADKVGGDVP------REGRP--NHGRRAPALSQHEFPGIKPTIASRRIAILVADGYDQAAFAAAYAAASAALAVPLVIGTNRRKVTAA---DGAG--STQ---PHHHLEGFRSTMVDALFVPGGAQSAATLAR---NGRALHWIREAFGHLKTIGATGEAVELVQNAI-GLPTV--AVSDS---AEVRESYGVVTLKelrpeslreavaiaKGATGFMEKFFYGISQHRCWERELAGLNNQVAY
>A0A223M0M1	854	0.545	1.608E-270	0	739	740	15	761	762
LTGETAKAADLAKDTVDlgNPPRKGITTDHGVYVSDTDNWcvvhyvnpfyirmyalrLKAAD-GNG-TGPSLVEDQIAREKIMRFDHERIPERVVHARGAGAHGYFKVYDNRA-SKYTYAPVLTDPSRITPTFVRFSTVQSSRGGADTVRDVRGFATKFYTEEGNWDIVGNNIPVFFIQDAIKFPDVVHAVKPEPHNEVPQGQSAHNNFWDFAALTPETAHMVTWIMSDRAIPRSFRMMQGFGVNTFTLVNSQGKRFFVKFHWIPELGVHSLLWDEALKINGQDPDFHRKDLEEAITTGAYPKWLFGIQIIPEEKENDF-EFDILDATKLWPENLVPVEIIGEMVLNRTVSEFFSEVEQVAFCTSNVVPGIGFSDDPLLQGRNFSYFDTQITRLGVNWQEIPINRPVCPVLNHHRDGQKRHKITKG-VNYWPNRFEQTGPVS-----AKEGGYVEYPQKVAGVKQRVRGAKFQEHFKQAQMFFNSVSDIERAHLVSAYSFELSHCDDPIVYESYTKLLQSVDFDLAKQVAINVGGAVPEKA---IHP----NPGHKATRISQFEFAPKEPTIKSRRIAILVADGFNLDEVMAMRTLLKAGSATTWIIGPRRGPVYPAGEEVG----KGIGYSADHHWEGQRSTLFDALIIPGGAKHAQALAD---SGRCVHWVREAFGHCKTIGALGEGVVFLREAVK-LPSVRLAADL--NSDDVTSSYGVVTAGqydlgsaaadilsikEGQKGFVSNFAHELSQHRCFRREIEGLTAKVSY
>A0A167XAE4	854	0.702	1.608E-270	0	739	740	0	778	779
MTSRDDKINDMKRNTVELTKEAKLTSDYGVRQGNNDNWLRIVDKD--HTGPSLLEDPYSREKIHRFDHERIPERVVHARGVGAFGTFRVLDS--LGDLTKAAVLTDTSRETPIFVRFSTVLGSRGSADTVRDVRGFAIKFYTAEGNWDLVGNNIPVFFIQDAIKFPDVIHAGKPEPHNEVPQAQTAHNNFWDFMYMHPEATHMFMWAMSDRAIPRSLRMMQGFGVNTFTLINAAGRRCFVKFHYTPVLGVHSLVWDEALKIAGQDPDFHRKDLAEAIANGVFPRWKFGVQVVPEEDEHKF-EFDILDATKVWPEDQVPVRYFAEFELNRNVDEFFPQTEQAAFCTSHIVPGIGHSDDPLLQGRNFSYFDTQISRLGINWEELPINRPVCPVLNFNRDGAMRHTLRPGTVNYWPNRYDAQAPATAE-----EGAYVEYAQKVAGIKARTLSPKFREHIRQAQLFYNSLTPIEKKHLTSALAFELDHCDDPVVYTRVVQRLAEIDGDLAQTTAAMVGGGgddgdegsgsgglaqkvvgavrsgigsAAEGSTSatahtaaagtvgHSHGmepgegpgghgvgadpaalkkaNYGKNHGKTAPGLSQFDFPPDAPTIASRRVAILIGDGFDTAAFDAVKLGLAAEKAVPVIVGTKRRPILGAGAS--------QPTQPDHHVEGFRSTMVDAVFVPGGQASIAALTQPHSKGRVVHWLREAFGHLKALGATGEGVGLLQEALAGVPRLQLSA----SGGSIGQSYGVVTTQKASKEFTKAFFHSIAQHRNFDRELDGLNTLVAY
>A0A0U1LSD2	853	0.606	2.202E-270	6	739	740	24	743	744
------KSADLSQDTADINAKLKLTTDHGVKISNTDHWLKL-ANENT-SGPSLLEDQIAREKIHRFDHERIPERVVHARGTGAFGTFTL--KEAIPELTHAGVLTDTARKTPVFVRFSTVQGSKGSADTVRDVRGFAVKLYTDEGNWDIVGNNIPVFFIQDAVKFPDFVHAVKPEPQNEVPQAQTAHNNFWDFSFLHEEATHMFMWAMSDRAIPRSFRMMEGFGVNTFSLVNKEGKRHLVKFHWIPHLGVHSLVWDEALKIGGQDPDFHRKDLMEAIDNKAYPKWDFAIQVIPEEKQNDF-EFDPLDATKIWPEELVPLRVIGELELNRNVDEFFPQTEQVAFCTSHIVPGIDFSDDPLLQGRNFSYFDTQISRLGINWEELPINRPVCPVMNHNRDGAMRHRITKGSVNYWPNRFDSVPPNKVE-----EGGFESYPEKFTGIKARTQGPKFREHHNQAQLFYNSLSEHEKEHVAKAFSFELDHCDDPVVYQRMVLRISEIDLALAQKVSVFVGAPTPEKAGRQNHGKKSR-------GLSQLDFKPKNPTVESRRIAIIIGDGFDSVAFNGVYAGIKAAGALPFVIGTKRQPIFAEGVDP----QTGKGVTPEHQYDGMRSTMFDATFIPGG-SHIKTLAT---NGQIRHWISESFGHLKAIGATGEAVELVSRVLRDVDGLKFAAQ----GTGVVESYGVVTAAGPQKpesfkegwkmvqnatDFLGKFFYEIGQHRNYKRELDGLAASAAF
>G3JA65	853	0.612	3.013E-270	0	739	740	0	724	725
MKAAQIKAEQLSSNTVEATQESRLTSDFGTKQSNTDDWLRVANDD--KTGPSLLEDAFGREKIHRFDHERIPERVVHARGAGAFGTFRLFESA--EDVTHAGVLTDTSRETPLFVRFSTVLGSRGSADTVRDVRGFAVKMYTDEGNWDLVGNNMPVFFIQDALKFPDLIHAGKPEPDGEIPSAQSAHNNFWDFMFLHSEATHMFMWAMSDRGIPRSYRMMQGFGVNTFTLVNASGKRHFVKFHWTPALGVHSLVWDEALKICGQDPDFHRKDLMEAIASGAFPKWRFGIQTIAEGDEDRF-EFDVLDATKVWPQDLVPIRYIGEMELNRNVDEYFTETEQVAFCTSHVVPGIGFSDDPLLQGRNFSYQDTQLTRLGVNWQELPINKPVCPMMNFNRDGAMRHRISKGKFNYWPNRGGVQPPAAADS----EGGYRDFPQNVAGVKVRGKSAKFKEHISQAQLFYNSLAEIERKHLQAALAFELDHCDDPVVYTRVTRRLAEIDPALGQTVAHMVGGAAPPAPERKNHGN-------KASGLSQLEYVPAKVTIESRKVAILIADGYDGAAFAAMLGALKAAKAVPVIIGPRRAAIFAAGEDH----SSSAGVVPDHHLEGQRSTLFDALFVPGGANAITQLAS---TGRAVQYVREAFGHLKTVAATGEGVRLLHKAIQ-LDQVTLS-----AGAEAVSSYGVVSLERPGPDglgevlqaaknatrFLDQFVYAVSQHRCWERELDGLVDLVAY
>A0A0F8A659	852	0.586	4.124E-270	0	739	740	13	736	737
MGSSDKKDSQLSGYTVEPTKDSRITTDYGVKQTNTEHWLAVTrPDQHG---PQLLEDNTGREKIHKFDHERIPERVVHARGAGAFGTFRLFESAA--DITSAKVFTDTSRETPVFVRFSTVLGSRGSADTVRDVRGFAVKLYTPEGNLDWVGNSIPVFHIQDGMQFPDLAHALKPEPDTEVPQAQTAHNNAWDWLYLRQEATHMVMWSMSDRTIPRSYRMMQGFGVNTFTMTNDQGARSFVKIHFTPELGVHSFVWDEALKLAGQDPDFHRKDLYEAIDNGVFPRWKFGIQVLPESKEHDF-DFDILDPTKLWPEDQVPIRYIGQLELNRNVDNYHACTEQVAFCTSHVVPGIGFSDDPLLQVRNFSYFDTQISRLGINWQELPINRPLCPVLNFNRDGAMRHTIHKGQANYYPNRFEVQPPATKE-----EGGYAEYPQKVEGIKARTKSAKFRDYWTQAQLFYNSMSEHEKSHMKAAFSFELDHCDDPVVYSRITQRLAEIDFSLAQTVAEQVGGDKPKKSERKNHGK-------KAKGLSQTEFLPEQPTIATRRIAIIIADGYDPVAFGAMQGALKAAKAFPFVIGPRRSAIYAAGEDS----SSGKGIVPDHHLEGMRSTMFDALLIPGGEKSISTLSK---NGRAIHWIREAFGHLKPIGATGEAAVLVNQAIQ-LNQISVSSN-----SEATESYGVVTLKdtkpesfkevvsivKGANGFLEQFMYTTSQHKCWRRELDGLSTLVAY
>G0S8D1	852	0.645	4.124E-270	3	739	740	58	775	776
---ESDKLHDLAKVTKDISPDHRLTTDYGVKQTTHDDWLKV--ASSDKTGPLLLEDPLGREKIMRFDHERIPERVVHARGSGAFGKFKLLEP--IPELTMAGVLTDTSRETPVFVRFSTVLGSRGSADTVRDVRGFATKFYTKEGNWDIVGNNIPVFFIQDAIKFPDVIHAGKPEPHNEVPQAQSAHNNFWDFQFNHTEATHMFMWTMSDRAIPRSFRMMQGFGVNTFTLINSKGERHFAKFHWTPELGVHSLVWDEALKISGQDPDFHRKDLWEAIANGVYPKWKFGIQVIPEADENKF-DFDILDATKVWPEDLVPVRYIGEMELNRNPDEFFTQVEQIAFCTSHVVPGIGFSDDPLLQGRNFSYFDTQISRLGVNFQELPINRPVCPVMNFNRDGALRHTITRGTVNYWPNRYGAVPPATLD-----EGGYLEYAERVAGIKARMRSAKFKDHFSQAQLFYNSLSPIEKAHLTNALAFELDHCEDPLVYSRMAQRLADIDFSLAKEVHSRIGGDPPSETNRRP------NHGKKAPNLSQFDFPPSNPTIASRRVAILVGDGYDHYAFSSAYAALTTAQAVPLVVGTKRSRLRAAN-DAGST-------EPHHHLEGLRSTLVDALFIPGGTESIATLAC---SGRALHWIREAFGHLKVIGATGEAVSLVQSAI-GLPEVKVS-----GGGEVVECLGVVTVRevtagslkeavdlvKGGDGFMERFFEGVAAHRCWERESQGLSIRIAY
>A0A139H292	852	0.602	5.645E-270	3	739	740	21	743	744
---ENAKLQDITRDTRDVHDPKFqLTTDYGVKQSNtgPDDWLKVATDD--RIGPQLLEDHMAREKINHFDHERIPERVVHARGAGAFGTVKLHKS--LEQYTSAKTLTDTSRTTPVFVRFSTVLGSRGSADTVRDVRGFAIKHYTPEGNWDVVGNNIPVFFIQDAIKFPDVIHAGKPEPHNEVPQAQSAHNNFWDFQYLHTEATHMFMWTQSDRAIPRSYRMMQGFGVNTFTLINDKQERFFVKFHWTPHLGVHSLVWDEALKLAGQNPDFHRVDLWEAIESGAYPKWDFGVQVIPESEQDNF-EFDILDATKVWPEDIVPVQYVGELELNRNPDEYFPQTEQVAFCTGHLVPGIGFSDDPLLQGRNFSYQDTQLSRLGINFQELPINRPVCPVMSNNRDGQLRHTITKGTVNYWPNRYGAAPP------AKPEESFIDYPQKVIGMKARLRSKKFSEHFNQAQLFYNSLSEPEKQHVASALSFELDHCDDPIVYERMSQRLADIDLSLAQQVAELVGASIPESQGRPNHGK-------KAKGLSQTEFPAKTPTIETRRVAIIIADGYDTTAYSGIVAALKACRALPFTIAPRRTPIYAAGES----KHNSKGVTPDHHLEGMRSTMFDSVFVPGGAASVETL---RKNGRALHWVREAFAHLKAIGAVGEAVDFVRDACQ-LPGVTFSTS-----EAVTNSFGVVTAAkvqptsfketvnmaKGAIDFVDAYLYEISQHRNFERELKGFPQMVAY
>B6Q1X3	852	0.591	5.645E-270	6	739	740	24	744	745
------KLIDLSRDTADVHKKTNFTTDHGVPVSDTDHWLKIVNDKTS--GPSLLEDQIAREKIHRFDHERIPERVVHARGTAAFGNFTL--KEAIPELSHAGILNDTSRKTPIFVRFSTVQGSRGSADTVRDVRGFAVKFYTEEGNWDLVGNNIPVFFIQDAIKFPDFVHAVKPEPHNEVPQAQTAHNNFWDFSFLHPESTHMFMWAMSDRAIPRSFRMMQGFGVNAYTLVDKDGKRHLVKFHFIPHLGVHSLVWDEALKLAGQDPDFHRKDLMEAIDNKAYPKWNFAIQVIPEEKQDDF-EFDPLDATKIWPEDLVPLRVIGELELNRNIDEFFPQTEQVAFCTSHIVPGIDFSDDPLLQGRNFSYFDTQLSRLGINWEELPINRPVCPVMNHNRDGAMRHKITKGTVNYWPNRFDAVPPIKPE-----DGGFVSYPEKIQAIKKRSQGPKFREHHNQAQLFYNSLTEYEQHHVAKAFSFELDHCDDPVVYQRMALRIAEIDLSLAQKVAVMVGAPTPETPGKQNHGKKTR-------GLSQIDFKPRVPTVASRRIAIIIGDGFDSVAFNGVYTAIKAAGALPFVIGTKRQPIFADGVDP----QTGNGVTPEHQYEGVRSTMFDATFIPGGP-HVKTLAR---IGRIRHWITETFGHLKALGATGEAVDFVKQALLGVEAVQFASQSS---TGVVESYGVVTAAgpqkpesfkegwkmiKGATDFLGKFFFEVGEHRNYRRELDGLADTLAF
>A0A425BNJ9	852	0.601	5.645E-270	4	739	740	28	747	748
----NKKVKDLSDRMANPTSNSPITTDFGVKVLDTDHWLSASSNS--TRGPALLEDGIGREKIMRFDHERIPERVVHARGAGAFGHFKLYESAA--DVTHAGVLTDTSRTTPVFVRFSTVLGSRGSADTVRDVRGFAVKFYTEEGNWDIVGNDIPVFFIQDAIKFPDVIHSGKPEPDTEMPQAQTAHNNFWDFQYLHEEATHMFMWAMSDRGVPRSYRMMQGFGVNTFTLTNAEGVRHFVKFHFTPTLGVHSLVWDEALKLAGQDPDFHRKDLYTAIHNGVFPSWKFGIQVCPEDRQNDF-DFDILDATKVWPEDIFPVRYIGELQLNRNVDEFFTQTEQVAFCTAHVVPGVGFSDDPLLQGRNFSYFDTQISRLGVNFQQLPINRPVCPVMNHHRDGALQHKIIPGKFNYWPNRESIVPPATQS-----QHGYVDYPEKISAIKARLDTAKFKEHFNQAQLFWNSMSAIEKKHIINAFSFELDHCDDKVVYERMTQRLADIDLSLAQAVAEKVGGPLPQKAGRPNHGKT-------SKGLSQLEFTPEalglKPTIATRQVAVLIADGFSLTEYEAVKGVLTAAGALPFTIGPKRAAVTPANGGKG--------VIPDHHFEGMRSTMFDAIYVPGG-EHVKTLLK---QGRVIHWIREAFGHCKTIGGTSEAVALIRQAC-AVEGIAFS-----SGSDVVDSYGVVTAAgpgelssvkdglqmiKGAKHFLDAFAYSISQHRNFQRELDGLTDLVAY
>A0A4S2N3A0	852	0.625	5.645E-270	1	739	740	26	753	754
-TTTNDKILDMWPNTSDAQKKENrMTTDHGVKVHDTDHWLKAID-PTGRAGPSLLEDQIAREKIHRFDHERIPERVVHARGTGAHGYFK-LHT-PIPELSSAKILNDTTRNTPMFVRFSTVLGSRGSADTVRDVRGFALKFYTDEGNWDIVGNNIPVFFIQDAIKFPDVIHAGKPEPHNEVPQAQTAHNNFWDFQYLHPEATHMFFWAMSDRAIPRSYRMMQGFGVNTFSLINDKGERHFVKFIWTPELGVHSLVWDEALKLAGQDPDFHRKDLMEAIENRAYPKWKFGIQVISEADQDSF-EFDIFDATKVWPEDLVPVRYIGEFTLDRNVDEFFSETEQVAFCTSHVVPGVGFSDDPLLQGRNFSYFDTQITRLGINWEQLPINRPICPVMNFNRDGALNHRIHKGTVNYWPNRFSATPDAKSSGDPAA---YHEFASTLTGAKLRLNAPKFKEHFNQARLFYNSLSAIEQSHLQQALAFELDHCDDPIVYKRITERLADIDLPLAHTVAQMVGGDIPSSS------TSTTNQGRKAPGLSQLDLLPTTPTIATRRIAILIADGFDLAAFTAIRAALKAEGALTFVIAPRRHMIYPSGvsRDPNSNSDSGKGVMPDHHLEGARSTMFDALFITPGAESALTL---RENGRAVHWVREAFGHLKVIGALGEAVAFLQEAV-LLPGVQLAiEVESK---EVVKSYGVVTAWkwgalQGGEGFVGGFVGEVAKHRCYEREVEGLVKKVAF
>A0A1V6SYN7	852	0.593	7.726E-270	6	735	740	24	740	745
------KTVDLSRDTVDAHTSDPQTTDHGIRIQNPDNWLKVASDR--KTGPSLLEDHIAREKIHRFDHERIPERVVHARGTGAFGNFTLYESA--EDVSHAGILTDTSRNTPVFLRFSTVQGSRGSADTVRDVRGFAVKFYTDEGNWDIVGNNIPVFFIQDSIKFPDFVHAVKPEPHNEVPQAQTAHNNFWDFVYLHPEATHMFMWAMSDRAIPRSYRMMQGFGVNTYSLINKEGKRHFVKFHFIPKLGVHSLVWDEALKLAGQDPDFHRKDLMEAIENGAYPQWDFAIQTIPEEKEHDF-DFDILDATKVWPEELVPLRRIGKLELNRNVDEFFPQTEQVAFCTSHIVPGIDFSDDPLLQGRNFSYFDTQISRLGINWEELPINRPVCPMMNFNRDGAMRHRISKGKVNYWPNRFEALPPAKVE-----DGGFVSYPEKVSGIKNRALSEKFRDHHTQAQTFYNSMSEHEKSHMMKAFTFELDHCDDPIVYERLAGtRLAEIDLELAQRVAELVGAPIPDKQLMPNHGR-------RAKGLSQTEFPPEKPTIESRRIAILIGDGYDQVAFTGMKVAIKAAGALPFVIGTKRSPIYA----QGQSPETSDGVVADHMYDGQRSTMFDATFVPGG-SHITTLSK---NGQLRFWIVESFGHLKAIGATGEACDFIKQVLgKAL-DVRLASP---TSAETVEWYGVVTAAtpkpesfkegfqvaKAAKDFVSQFFYQVSQHRNYQRELDGLSS----
>A0A146HTV9	851	0.631	1.057E-269	4	739	740	13	731	732
----GDKFATMARDTKEVSDKDRLTTDYGVRQGNNDDWLKAVSDL--HTGPMLMEDAYGREKIMRFDHERIPERVVHARGSGAFGTFRLFESAD--DVTFARVLTDTSRETPVAVRFSTVLGSKGSADTVRDVRGFAVKFYTQEGNWDIVGNNIPVFFIQDAMKFPDVIHAGKPEPDNEVPQGQSAHNNFWDFQFLHPEATHMFMWAMSDRAIPRSYRMMQGFGVNTYTMINARNERSFVKFHFTPELGVHSLVWDEALKLAGQDPDFHRKDLWEAIAAGSYPKWRFGIQVIPEADEHKF-DFDILDATKVWPEELVPVRYIGELELNRNPDEFFTQVEQIAFCTNHLVPGIGWSDDPLLQGRNFSYFDTQLSRLGVNWQELPVNRPVCPVMNFNRDGAMRHVITKGKTNYWPNRHGAVPPAKPD-----EHPFINFPEKLVAIKGRLRSAKFREHFSQAQLFFNSMSAIEKQHIVAALGFELDHCDDPVVYARMAQRLADIDLGLAQTVAEMVGAPVPDKATV-THA----NHAKSTTGLSQFEFVPAKPTIATRKIGIIVADGYDGVAVTVLQAAATAAGAIPLVIGTKRSAIKAA---------DGTMtIQPDHHLEGMRSTMVDAVFVPGGAAAAQTL---RKNGRAVHYVREAFGHLKAIAALGEGVDVVQEAVAAVPAVIVA-----QGGEVVEAYGVVTLRkveagslrevvdiaKEGKGFLEKFFFEISQHRNFARELAGLSTQVAY
>A0A2S7PQE2	851	0.588	1.447E-269	4	739	740	22	743	744
----NKKLADMQHNIREPNAKDPLTTDFGAKQSSHDIWLQASTAE--RQGPSLLEDNFAREKITRFDHERIPERVVHARGSGAFGNFKLYESAA--DVTSAGVLTDTSRNTPVFVRFSTVLGSRGSADTVRDVRGFAVKFYTDEGNWDIVGNDIPVFFIQDAIKFPDVIHAAKPEPDNEIPQAQTAHNNFWDFQFLHTEATHMFLWAMSDRGIPRSYRMMQGFGVNTYTLTNAEGVRHFVKFHFTPTLGVHSLVWDEALKIAGQDPDFHRKDLATAIENGAFPTWKFGIQVCPEDRQDEF-DFDILDATKVWPEELLPVRYIGELQLNKNSDEYFTQIEQAAFCTAHVVPGIGFSDDPLLQGRNFSYFDTQISRLGVNWQELPVNRPVCPVMNHHRDGALRHTITKGKINYWPNRYSHVPPAKPE-----EGGYWEYPEKIVAMKQRLHSAKFSEHFNQAQLFWNSVTQLEKNHIIDALAFELDHCDEPIVYERMVERLTDISLDLAQAVAEKVGGPMPSKQGRENHGKT-------AKGLSQFDFTPEalglAPTIVSRMIAIIVADGFNYVEYEAVKGALTAAGALVFTIGPKRQPVKS---------SNGKSVNPDHHFEGMRSTMFDSIYVPGG-DHVSTLLK---QGRVIHWVREAFGHCKAIGATGEGVKLVKYACE-VEGMSFS-----INEEVVDAYGVVTAQgvgegasrmsasealsmvKGAKNFLDAYAYNISQHRNFQRELDGLTSMVAY
>A0A1D9Q1Z2	850	0.601	1.981E-269	0	739	740	19	737	738
M-SSNKKVADMQPEIREPSKNECLTSDFGVKSGNHDKWLSASD---GDRqGPLLLEDNFGREKIMKFDHERIPERVVHARGAGAFGNFKLYESAN--DVTSAGVLTDTSRTTPVFVRFSTVLGSRGSADTVRDVRGFAVKFYTDEGNWDIVGNDIPVFFIQDAFKFPDIIHAGKPEPDNEIPQAQSAHNNFWDFQFLHTEATHMFMWAMSDRGIPRSYRMMQGFGVNTYTLINAEGKRSFVKFHFTPTLGVHSLVWDEALKIAGQDPDFHRKDLWTAIESGSYPKWKFGIQVCEESRQDEF-DFDILDATKVWPEDIIPVRYIGELELNKNVDEFFSQTEQAAFCTAHLVPGIGFSDDPLLQGRNFSYFDTQLSRLGVNWQELPINRPVCPVMNNHRDGQMRHRITKGKINYWPNRDTVIPPAKQS-----EGAYYEYPQKIAAMKQRLSSSKFKEHYNQAQLFWNSVSEVEKSHIINALSFELDHCDDPVVYERMVERLTDIDLYLAQAVAEKAGAPTPTKAGRPNHGKKT-------KGLSQFDFTPealGLPaTIKSRMVAIIIADGFNFLEYEAVKGALTAAGALPFTIGPKRQPINS---------SSVKSVSADHHFEGMRSTLFDAIYIPGG-EHVSTLLK---QGRVIHWIREAFGHCKAIGATGEGVKLVRAACE-VEGMTFSTS-----GEVVDSHGVVTAEgvgkseeglnmvKGAKNFLDAFTYNISQHRNFQREMDGLTSMVAY
>J3NRB4	850	0.633	1.981E-269	0	739	740	18	742	743
MHSQGDKIADLGRNTVTPSAQGRMTSDAGTRMPSADDWLRVVSDQ--HTGPSLLEDQLARERIHRFDHERIPERVVHARGTGVHGRFTLHKS--IEHLTCAKVLTDTSRETPVFVRFSTVLGSRGSADTVRDVRGFAVKFYTPEGNWDIVGNNIPVFFIQDALKFPDVIHAGKPEPDTEVPQAQSAHNNFWDFMYQHSEATHMFMWAMSDRAIPRSYRMMQGFGVNTFTLVNAQGERHFVKFHFTPELGVHSLVWDEALKLAGQDPDFHRKDLMEAIANGAFPKWKFGVQVLPESREHDF-DFDILDATKVWPEDLIPVDYIGTLELNRNIDEFFPETEQVAFCTSHLVPGIGFSDDPLLQGRNFSYQDTQLSRLGTNWEELPINRPVCPVMNFNRDGQMRHTITKGKVNYWPNRFGINPPAS-----AAEGAFVEHATKIEGIKARAKSAKFKDHISQAQMFFNSMSEVERRHMLAAFSFELDHCEEE-VYGNLVKRLTELDLGLAQSVAEMVGAPIPEKAT-----GAQQNRGQKSRGLSQLEFVPSSPTVASRKVAILIADGYDPVAYSAVRAALAATQAIPLTIAPRRSPIYAAGETRGSA----KGVKPDHHLEGFRSTMVDAVFIPGGAASVETLAR---SGRAMHYVREAFGHLKAIGASGEAAGLVETAL-ALPQVVVS-----GGEEPVESYGVVTVGrvrpeslkevvtiaKGATGFMEQFFHSIAMHRNWAREIDGLNTQVAY
>UPI000CE1C620	850	0.574	1.981E-269	6	739	740	24	742	743
------KLASMASDYKDVNDSTArITTDYGVKQTNTDQWLKVGTAD--RTGPMLLEDHAAREKINRFDHERIPERVVHARGAGAFGTFKLHKS--LEAYTTAGIFTDTSRATPLFTRFSTVMGSRGSADTVRDVRGFAVKFYTEEGNFDIVGNNMPIFFIQDAMKFPDLVHAAKPEPHNEVPQAQSAHNNFWDFQYMHTEATHMFMWTQSDRAIPRSYRMMEGFGVNAYKFVNAKGEAFLVKFHFRPHLGVHSFVWDEALKLAGQDPDFHRKDLFEAIEGGCYPKWDFGVQIIPEADQQNY-EFDPEDSTKIWPNDQFPIEFVGELELNRNVDEYFTQTEQIAFCTGHMVPGITHSNDPLLAGRSFSYLDTQVSRLGVNWQELPINRAVCPVMNHNRDGAMRHTITKGTVNYWPNRFSAVPPAQ-----PQEGGYIDYPEKIVGMKMRLQSTKFREHYNQAQLFYNSMSPPEKAHITAALGFELDHCTDPIVYERMSQRLADIDLELAQAVADLVGGPVPEKAGRPNHGKKC------SE-LSQTELQPKAPTIETRRVAILIADGYDPVAYNGVLAALKAAKAFPFTIGPKRNPVFAAGES----KDSGNAVKPDHHFEGMRSTMFDSIFIPGGADSIATL---RKNGRALHWVREAFAHLKAIGATGEAVDLIRDAC-ALPGIEFSTS-----ADVKDSYGVVTAskvqpesfrevlkmAKGAADFLDAYTWNISQHKNFDREMQGFPQMVAY
>UPI00034B4215	850	0.477	2.711E-269	2	728	740	7	695	704
--NENTKNQDLA--TYREDAGESLTTNQGVKVSDTDNSLKV-----GSRGPSLRDDFHFQEKLTHFDRERIPERVVHARGSGAHGYFQPYES--LAEFTKAKFLQDPSVKTPVFTRFSTVVGFRGSADTVRDVRGFSVKFYTEDGNYDLVGNNIPVFFIQDAIKFPDLVHAIKPEPHNEMPQAAAAHDNFWDFISLTPESTHMVMWVLSDRAIPRSYRMMQGFGIHTFRWVNAQGKSRFIKYHWKPLLGVHSLVWDEAQNTAGKDPDFHRRDLWEAIEKGNYPEYELGVQIIEEEDEFKF-DFDILDATKMIPEELVPVRPIGKMVLNRNPDNFFAETEQVAFQPSNVVSGIDFSDDPLLQGRLMSYHDTQLHRLGsPNFTQIPINKPLCPFHNNQRDGRMQTEIHTSRVNYYPNSLGGGYPATTPGS---EGGYVHYPERVEGHKVRERSPSFKEHFQQATLFWNSLSVPEKEHLVAAAHFELGKVEDQGVRERMVERLNHVDHELAKRVAVGIGIPAPTA-------PATENHGQSSSALSQENTTK----IaKGRKVAILAADGVDNSQMMAIKQALKDAGAEAEIVAKFKGKIKSA---------DGQEIEVDKTFLTSASPLFDAVYVPGGAESVKAL---KMNGDALHFIHEAFKHCKAIAATGEGVDLF-TALE-IPGVKLA----DAKSSLKNDQGVVTSrnTADAKAVAAEFIKAIAQHRHWKR-----------
>A0A150V7F8	850	0.600	2.711E-269	6	739	740	24	744	745
------KLSDLSGVMKNVQDRRNrITTDYGVKQTNTDDWLKV---CNGdKTGPMLLEDHMAREKINRFDHERIPERVVHARGAGAFGKFTMHKS--LEQYTTAGVLTDTSRTTPVFVRFSTVLGSRGSADTVRDVRGFAVKFYTDEGNWDIVGNNMPVFFIQDAMKFPDIIHAGKPEPHNEVPQAQTAHNNFWDFQFLHTEATHMFMWAMSDRAIPRSYRMMQGFGVNTFKLINKKGECFFVKFHFTPHLGVHSLVWDEALKLAGQDPDFHRKDLYEAIDNGIYPKWDFGVQIVPEVDQDNF-EFDILDATKWWPLEQVPVQYVGELELNRNVDEYFTQTEQVAFCTGHLVPGIHHSDDPLLQGRNFSYIDTQISRLGVNWQELPVNRPICPVMNHNRDGQSRHTITKGTVNYWPNRFEAVPPHDPKED---SGVYVDFPQKIEGMKARLRSKKFREHFNQAQLFYNSLSPPEKAHITAALGFELDHCDDPIVYERMTQRLADIDLKLAQSVAELVGGPVPEKAGRMNHGKMT-------KGLSQTELGPKNPTIESRRVAIIIADGFDPVAYSGMIGVLKGAKALPFTIAPKRSPIYPAGES----KESGKGVIPDHQLEGQRSTMFDAIFVPGGAESIATL---RKNGRAIHYLREAYAHLKAIGAVGEAVEFVRDAC-ALPGMAFSTS-----SDTVESYGVVTAAkvepesfrevfkmaKGAAHFIDAFMYEISQHKNFEREMKGFPTMVAF
>A0A177D7I9	850	0.617	3.711E-269	6	739	740	22	739	740
------KMAQLAAVTKDVHDDKWrITTDAGVKQSNTDDWLSVAtDNQQG---PSLLEDHAAREKIHRFDHERIPERVVHARGSGAFGKFKLFESA--EDVTSAGILTDTSRETPVFLRFSTVLGSRGSADTVRDVRGFAVKFYTEEGNWDIVGNNIPVFFIQDSMKFPDVIHAGKPEPDCEVPQAQSAHNNFWDFQYMHPEATHMFMWAMSDRTIPRSYRMMQGFGVNTYTLINAKGERSFVKFHFTPQLGVHSFVWDEALKIAGQDPDFHRKDLWMAIDSGAYPKWNFGIQVLPESKEHDF-DFDILDATKVWPEELVPIRYIGELELNQNPDEFFTQTEQVAFCTSHIVPGIGFSNDPLLQGRNFSYQDTQLSRLGINWEELPINKPVCPVMNFNRDGAMRHTITKGKVNYWPNRFQTVPPAT-----EKEGAYIDYPEKTAGIKARMKTSKFREHKNQAELFYNSMSENEKMHMKDAFAFELDHCDDPVVYKRLCERLCEIDLELAQSVAEMVGSDVPTEQTRPKHNK-------KAKGLSQMDFMPEKPTIATRMVAILIADGYDKVAYNGIKAALTAAGALPFTISPRRNKIYADGED-----KSGSGVVADHHLEGQRSTMYDSVFVPGGAKSVETL---RKNGRAVHWIREAFGHLKAIGGTGEAVSFIKQAVE-LPGMEFS-----AAADVVNSYGVVTAGqvhadsfkeavnmaKEAKDFTSAYLYSISQHKNFERESAGLSQMVAF
>E5A273	850	0.602	3.711E-269	0	739	740	15	742	743
MTGFNDKKqADLATVTKDVHDKSWrITSDYGVKQNNTDKWLHAGTDD--KQGPQLLEDQFGREKIHRFDHERIPERVVHARGSGAFGKFTLFESAA--DVSKAGILTDTSRETPVFVRFSTVLGSRGSADTVRDVRGFAVKFYTDEGNWDIVGNNIPVFFIQDAMKFPDVIHAAKPEPDCEMPQAQSAHSNFWDFqkvLYMHAEATHMFMWAMSDRTIPRSYRMMQGFGVNTYTLINDKGERHFVKFHFTPELGVHSLVWDEALKIAGQDPDFHRKDLWQAIENGAYPKWKFGIQVLPESKEDDF-DFDILDATKVWPEELVPIRYIGQLELNRNPDEFFTQTEQIAFCTSHIVPGIGFSDDPLLQGRNFSYQDTQLSRLGINWEELPINKPVCPVMNHNRDGAMRHTITKGKVNYWPNRFETVPPAS-----EKEGAYVEYAQKVAGVKTRLNSKKFREHKNQAELFYNSMSAPEQAHMKAAFAFELDHCEDPIVYKRMCERIAEINLELAQEVAEMVGGEKPTDGGRAKHGKKTR-------GLSQLDYMPSTPTIATRMVAILIADGYDKVAYNGIKAALTAAGALPFTISPRRNKIFAAGEEDGQG-----GVVADHHLEGQRSTMYDSIFVPGGAKSIQTLSK---NGRAVHWIREAFGHLKAIGATGEAVSFIKMAV-DLPGMQFS-----TNSEAVESYGVVTvsemkpeswkegveIAKGAASFLGKYQYAISQHKNFDREMDGLNTMVAY
>UPI00029F7885	850	0.559	3.711E-269	5	739	740	18	745	746
-----AKTSDLKNVTVDCSGDTGLTTDHGVKIPDTDNWLKISD---GeHSGPLLLEDQISREKLHRFDHERIPERVVHARGFGAHGHFKVYDD-SASKFTFAPVLTDSTRNTPILIRFSPAQGSRGSPDTVRDVRGFAMKFYTPEGIWDLVGNDIPVFFIQDAVKFPDFVHALKPEPHNEVPQGQTAHNNFWDFVGLMPESAHMVCWVMSDRGIPRSYRMMQGFGVNTFTLINDQGEQSFVKFHMIPELGVHSLVWDEALKINGEDPDFHRKDLNEAIENGCPPKWTFGIQVIEEKDEHNF-DFDILDATKVWPEELVPVQIIGEFVLDRTVDEVFPELEQVAFCTSHVVPGIGFSDDPLLQGRNFSYFDTQINRLGINWEQLPINRPTCPIFNHNRDGAMNSRINANELNYYPNRENRGHP--IAPNRTSGGGYVDFQEKVQGIKQRVRGAKFQEHFNQAQLFYNSLKPHEKGHLIRAFSFELDHCDDERVYKTYTELLRNIDLDLAKTVAENVGGIAPDSPARPNHGK-------IAPSLSQDYFMPPAPTIATRRVAILIADGFNYIEVQTMRGLLAMAKATCWIIGPRRGEVKS--ESQISGV-EGMTINADHHYEGQRSTLFDAIFVPSGPKHAEALMQ---NGRAIHWIREAFGHCKAISAIGEGVAFLKHAIQ-LPEVDLELNL--DVGKVTTSYGVVTTGKYSvisaaaetftfgpndEGFESSFAYEISKHRCWDRELDGLTERVAF
>A0A0F4GF45	850	0.603	3.711E-269	3	739	740	24	745	746
---EGQKIADLAKDTrdyHDPANR--ITTDYGVKQNNTDDWLKVV-NEN-HTGPSLLEDHASREKINRFDHERIPERVVHARGAGAFGTFK-LHT-SLEQYTSAGVLTDTSRTTPTFVRFSTVLGSRGSGDTVRDVRGFAIKHYTQEGNWDVVGNNIPVFFIQDAIKFPDIIHAGKPEPNNEVPQAQSAHNNFWDFQYMHTEATHMFMWQQSDRAIPRSYRMMQGFGVNTFTLENAKGERHFVKFHWTPKLGVHSFVWDEALKLAGQDPDFHRKDLWEAIESGSYPEWDFGVQVIKEGEENDF-EFDILDATKIWPEDLVPIQNVGVLQLNRNPDEYFTQTEQVAFSTGHVTPGIGFSDDPLLHGRNFSYQDTQLSRIGINFQELPINRPLCPVMNNNRDGQGRHTITKGTVNYWPNRFEAVPPAKAE-----EGAYIEYPQKVEGIKARLKSKKFAEHFSQAQLFYNSMSEPEKMHMTYSFGFELDHCEDPVVYERMSQRLADIDLKMAQSVAELVGGPVPQKAGR-------TNHGKTAKGLSQTEFTPKTPTIETRRVAIIIADGFDSTAYNGIVAALKAQKALPFTIAPRRSPIFAAGESKG----SGKGTQPDHHLEGMRSTMFDAIFVPGGADSVATL---RKNGRALHWVREAFAHLKAIGATGEAVDFIRDA-TELSGMQYSTS-----AAVTESYGVVTAAqiepqsfteavkmvKGAADFAGAFTFAISQHKNFDRELQGYPLMVAY
>A0A395J7P7	849	0.602	5.079E-269	0	739	740	19	737	738
M-SSNKKTADMQPEIREPNTKESLTSDFGVKSGNHDNWLSASD---GDRqGPLLLEDNFGREKIMKFDHERIPERVVHARGAGAFGTFKLYESAD--DVTNAGVLTDTSRTTPVFVRFSTVLGSRGSADTVRDVRGFAVKFYTDEGNWDIVGNDIPVFFIQDAIKFPDVIHAGKPEPDNEIPQAQSAHNNFWDFQFLHTEATHMFMWAMSDRGIPRSYRMMQGFGVNTYTLTNAEGKRSFVKFHFTPTLGVHSLVWDEALKIAGQDPDFHRKDLWTAIESGCYPKWKFGIQICEETRQDEF-DFDILDATKVWPEDILPVRYIGELELNKNVDEYFTQTEQVAFCTAHTVPGVGFSDDPLLQGRNFSYFDTQLSRLGVNWQELPVNRPVCPVMNNHRDGQSRHRITKGKINYWPNRESFIPPSKQS-----EGAYYEYPDKVAGIKQRLNSTKFKEHFSQAQLFWNSVSEIEKSHIINALGFELDHCDDTVVYERMVERLTDIDLGLAQAVAEKAGAPTPTKARRPNHGK-------KAKGLSQFDFTPEalglPPTIASRMVAIIIADGFNFLEYEAVKGALTAAGALPFTIGPKRQPIKSSG---------GKSVSADHHFEGMRSTMFDSIYVPGG-EHVSSLLK---QGRVIHWVREAFGHCKAIGATGEGVKLVKVACE-VDGISFSTD-----SEVVDSYGVVTAGsmgktqeglhmvKGAKSFLDAYTYNISQHRNFQRELDGLTSLVAY
>A0A0C2SYG6	849	0.576	5.079E-269	0	739	740	18	744	745
MTGT-DKIKDLAQNTVEVKPDMHLTTDHGVMVQDTDNWLRASD---GsHTGPSLLEDQIAREKIHRFDHERIPERVVHARGAGAHGYFKVFDN-SASKYTIAPVLTNPARTTPVFVRFSTVQGSRGSADTVRDVRGFAIKFYTQEGIWDLVGNDIPVFFIQDAMKFPDIIHAVKPEPHNEVPQGQSAHNNFWDFVGLQTESAHMVMWVMSDRGIPRSFRMMQGFGVNTYTLLNNKGERHFVKFHLIPELGVHSLVWDEALKISGQDPDFHRKDLNEAIQNGCPPKWTFAIQVIEELRENDF-DFDILDATKIWPEELVPLQAIGELVLDRTVDEFFPEVEQVAFCTSHVVPGIGFSDDPLLQGRNFSYFDTQISRLGVNWEQLPINRPVCPVMNHHRGGKSQHRIIASTVNYWPNRYDAGRPASVHEDA-----YSEYRQKVNGIKQRVRGAKFQEHFNQAELFYNSLAPYEKKHLKSALGFELSHCDDKTVYETYTKILSNIDLELANSVAHRVNGTVTETADRAPHGKST-------PTLSQVHYAPKKPTIATRRIAVLIADGFNLAEVQLIRSLLATAKAMTLLIGPRRGMIYSAGEIIG----SGDVLVADHHFEGQRSTLFDAIMIPSGEEHGKTLVE---HGRAIHWVREAFGHCKVIGAVGEGIPVVKRALE-IPNVKLQDL---TKEGVVTSYGVVTtgvytltsavvdalkIESGSKGFVANFAYELSKHRCYERELEGLTSQVAF
>A0A3N4LU72	849	0.576	5.079E-269	4	739	740	24	760	761
----NVKIKDLQSHIVDVTKSSVtMTSDYGAKLADTDHWLKVV-NPNDPNgqGPALLEDQFGREKLHRFDHERIPERVVHARGVGAHGYFKLYKP--IPEYSMAGMLNDINRITPMFVRMSTVQGSRGSADTVRDVRGFALKFYTKEGNWDIVGNNIPVFFIQDSIKFPDFVHAVKPEPHNEIPQAQTAHNNFWDFVYLHSEASHMVMWAMSDRAIPRSFRMMQGFGVNTFTLLNAQGQRHFVKFVWTPELGVHSLVWDEALKLGGQDPDFHRKDLYEAIEAGSYPKWKFGIQVIPEGQEHEF-DFDILDSTKIWPEDLVPTQYIGEFVLNRNVDEFFTETEQVAFCTSHVVPGVGFSDDPLLQGRNFSYFDTQITRLGINWEELPINRPACPVMNFNRDGAMKHRIHKGKVNYWPNRFSAIPPTPVS-----EGGYSDYMQKVAGVKARLNGPKFKEHFNQARLFYNSLSPIEQIHVQRAFAFELDHCDEPIVYERMCQRLYDINPSLAATVSKMVGGPlEPPESPKPPTVPTKT-TLLKAKALSQLEFPAETPTIATRKVAILLADGFDDTPVKNFKIAITAAGAIPMIIAPRRNNIIPRGG------SSEGGITADHHLEGARSTMFDAVLIPPGPQSIANL---RSHGRAIHWIREAFGHLKAIGALGsDAVRFLGEALGGdvIGKVQISSMD----GKVVSSYGIVTksvysgdeeqewwqkwkIARDEISFVSAFFYEISLHRNWQRDLDGLPNLVAF
>A0A4Y7TRS8	849	0.574	6.952E-269	0	739	740	0	729	730
MLTDNAKIKDLSRDTIHPTPKSQMTTDHGVKMSDTDHWLSV---SNGtDVGPALLEDQIAREKIHRFDHERIPERVVHARGTGAHGYFRVFDDRA-KKYTFAPVLTDSSRTTPVFVRFSTVQGSKGSADTVRDVRGFAVKFYTAEGNWDVVGNNIPVFFIQDAINFPDFVHAVKPEPHNEVPQGQSAHNNFWDFVGFRPEAAHMVMWAMSDRAIPRSLRMMQGFGVNTFTLINEKGERHFVKFHWAPELGVHSLVWDEALKLGGQDPDFHRKDLEEAIKSGCPPKWTLSIQVVAEKDEHNF-DFDILDATKVWPVDEVPLLPIGELCLNRCVDEFFPETEQVAFCTSHVVPGIGFSNDPLLQGRNFSYFDTQISRLGINWEQLPINRPVCPVFNHNRGGAMQHRINKSTVNYHPNRED--EVKTVPPL---EGGYTEFMEKVIGLKQRVRTPKFQEHYNQAQMFYHSLTPYEKQHLINAYCFELSHCDDERVYKRYTDLLNKIDFDLAVTVARKVNGVVPDKPARETYPK---RDSY----LSQAFFAPKEPTIASRRIAILIADGFNEIEVQGVRAMLAGAKANCFLIGPRRSKIYS----EGQAVGSGTGLVADHHFEDQRSTMFDAVYVPSGSEHAKTLMK---TGRAIHWIREAFAHCKSIGAIGEGASVVHKALDTVEHLQFN--LNRGDDSVTSSYGVVTAGtynvnsaaTDTlkiapgeSGFAANFAFEISKHRCFDRELDGLTESVAY
>A0A3N4K1I2	848	0.604	9.514E-269	4	739	740	29	755	756
----NEKIVEMWPNKVSVEKSGNrLTTDSGTKVYDVDHWLKVVDPATGQHGPSLLEDQIARERIHRFDHERIPERVVHARGAGAHGYFKL--HMPIPEFSCAPVLNDTSRSTPIFVRFSTVAGSRGSADTVRDVRGFAVKFYTDEGNWDIVGNNIPVFFIQDAIKFPDFVHSVKPEPHNEVPQAQTAHNNFWDFQYLHSESTHMFTWAMSDRAIPRSFRMMQGFGVNTFTLINAQGERTFVKFVWTPELGVHSLVWDEALKLAGQDPDFHRKDLYESIENGYYPKWRFGIQFVPEKDQDRF-EFDILDATKVWPEDLVPVNYIGELVLNRNVDEFFAETEQVAFCTSHVVPGIGFSDDPLLQGRNFSYFDTQITRLGINWEQLPINRPICPVMNFNRDGALNHRIHKGKVNYWPNRFEAVPPASYKQETDS---YQEYAAKIVGLKQRVNGAKFREHFAQAQLFYNSLAEHEKKHVEAALAFELSHCDEPIVYKRISERLADIDLTLAQNVAKMVGGDIP------REGR--RNHGRKAPGLSQADFPAIKPSIETRRVAMIIADGFDMGTFTAVRTALKAEGAKTWVIAPRRGMIFPTGVDPESGT---GGIMADHHLEGQRSTMFDAVFVCPGAQSTLTL---RENGRAVHWVREAFGHLKPIGALGDAVSFLQQAVV-LPGVNIAAD--PNSDEVITSYGVVTGWKSSvkvlhslkiepsaSAFSSAFAYEISKHRCWERELDGLHTKLAF
>A0A0B2WX83	848	0.614	1.302E-268	0	739	740	0	723	724
MCPETAKVHQLSASAVQPTQNDRITADFGTKQSNTDDWLRVCSDKTT--GPMLLEDAFAREKIHRFDHERIPERVVHARGAGAFGTFRLHESAA--DVTHAGVLTDTSRETPVFLRFSTVLGSRGSADTVRDVRGFALKLYTEEGNWDIVGNNIPVFFIQDAIKFPDLIHAAKPEPDGEIPQAQSAHNNFWDFMYMHSEATHMYMWTMSDRAIPRSYRMMQGFGVNTFTLQNASGERHFVKFHFTPELGVHSLVWDEALKIAGQDPDFHRKDLMEAIESGVYPRWRFGIQVIPEGEQDSF-EFDILDATKVWPQDAVPIRYIGELELNRNVDEFFTETEQVAFCTSHVVPGIGFSDDPLLQGRNFSYFDTQISRLGINWEELPINKPVCPVMNFNRDGAMRHTIARGKVNYWPNRFEVQPPAS-----QQEGGYVDYRQQVEGVKARGKSEKFKEHISQAQLFYNSMSDVEKSHIKAALSFELDHCDDPTVYERLTRRLADIDLDLARSVAAMVGGPSPVPSGRRNHGK-------RAPGLSQLEYVPETATVASRKVAILIADGYDGLSYTAVVAALKAASAIPVVLGPRRSPIFAAG--QEGATAEG--LVPDHHFEGLRSTLFDAIYIPGGKHSADTLAK---TGRVVHYIREAFGHLKTIAATGEAVDLVRHA---IP---LESVLLSAGPDAQSSYGVVTlrdpkpealkevirAARDAKHFLDQLFWSISRHRCWDRELDGLAAQVAY
>A0A0G2G9C1	848	0.589	1.302E-268	2	737	740	37	753	756
--STNAKAKDLSKDTVEVNNGVKHTTDYGIGVSDLDHWLRITNND--RIGPNALEDQIARERIHRFDHERIPERVVHARGAGAHGHFKLFESA--EDVTSAGVLTDTSRETPIFIRFSTVQGSRGSADTVRDVRGFAVKFYTEEGNWDIVGNDIPVFFIQDSIKFPDMVHAVKPEPHNEVPQAQTAHNNFWDFVYLHPEATHMYFWAMSDRGIPRSYRMMQGFGVNTYSLINAKGERHFVKFHFVPELGVHSFTWDEALKLAGQDPDFHRKDLEEAITNGAPPKWKFGIQTIHESSQDDF-EFDILDATKVWPEELVPIRYIGEIELNRCVDEYFPETEQVAFCTSHIVPGIDFSDDPLLQGRNFSYFDTQISRLGINWEELPINRPVCPVMNFNRDGAMRHRITKGKVNYWPNRFDAAAPRKPS-----EGGFVSYPEKIAGIKARATSKKFNEHFNQAQLFWNSMSPIEKKHIIEAFSFELDHCDEPIVYERISARLTEIDLELAQAVAKNVGAPTPEKATRPNHGK-------KAKGLSQLEFMPETPTIKSRRIAILIGPGFDAISYNAIKAAIAAQSALPFTIGPHRQPVKS---------SQGESVQPDHHFNGMRSTMFDAVYIPAG-EHAAELAK---QGLPRFWVREAFGHLKAIGAVGGGIKLVEAALSELDSYQLASSSNP---GVVEWYGVVTADkadessfkekinmvKDAKDFTSAFFFQVSQHKNFARELDGFASMV--
>E9D333	847	0.605	2.439E-268	0	739	740	18	746	747
MT-EDKKIKDLARDTSDVHAPVTLTTDHGTKVSNTDNWLKAVDDH--RTGPSLLEDQIAREKIHRFDHERIPERVVHARGTGAFGHFKVLESAA--DVTSAGVLTDTSRVTPVFVRFSTVQGSRGSADTVRDVRGFAVKFYTDEGNWDLVGNNIPVFFIQDAVKFPDFVHAVKPEPHNEVPQAQTAHNNFWDFVYLHPEATHMFMWAMSDRAIPRSFRMMQGFGVNTFVLVNKDGLRHFVKFHWMPELGVHSLVWDECLKVGGQDPDFHRKDLMEAIDNKAYPKWKLGIQVIPEEKEHDF-EFDILDATKIWPEHLVPIRWVGELELNRNVDEFFPQTEQVAFCTSHIVPGIEFSDDPLLQGRNFSYFDTQISRLGINWEELPVNRPVCPVMNHHRDGQKRHRIMQGTVNYWPNRFEALPPANPN-----EGGFVSYPSKVSGVKARSVSKKFREHIRQAQLFYNSMSDHEKYHIKKAFAFELDHCDDPIVYNRLVERLTEIDLDLAQSVATMVGAPTPQK-----EGRP--NKGEKTTGLSQPELnkqYAGEPTIKSRRIAILVGDGYDQVALISAKGAIKAAGAIPFIIGTKRQAIFADHEDPG----KDKGLIPDHHYDGQRSTLFDATFIPGG-SHIKKL---GGIGQIRHWITESFGHLKPIGATGEAVNLVAQALSAVPEVDLA--DASD-GKVVESYGVVTSSklhepeslaegirilKEASDFLGKFFYQVYESRNYEREMDGLVDKVAF
>A0A1C7MSK0	847	0.534	3.339E-268	0	739	740	400	1095	1096
MTGHTAKVADLQNNIIDPAKKPTkgQTTDHGVFISDPDNWLKVTD---GTRpGPSLLEDQ----------------RVVHARGAGAHGYFKVYDN-SASKYTYAPVLTDPSRITPVFTRFSTVQGSRGSADTVRDVRGFAVKFYTQEGNWDIVGNDIPVFFIQDAIKFPDFVHAVKPEPHNEVPQGQSAHNNFWDFVGLQPESAHMIMWVMSDRGIPRSYRMMQGFGVNTYTLMNAKGERFFVKFHWLPELGVHSLMWDEALKICGQDPDFHRKDLEEAIMNGSPPKWKFAIQTIPEASEDDF-DFDILDATK-------------------TVDEYFPETEQVAFCTSHVVPGIGFSDDPLLQGRNFSYFDTQISRLGVNWQELPINRPLCPVMNNQRDGQMRHKITKGEINYWPNRQQLHAPVSAI-----DGGYAEFPQKVQGIKQRLRSKKFLEHFNQAQLFYNSLTKYEKAHLVSAISFELSHCDDPVVYESYTKILNNIDHNLARQVAINVGGVVPEKPARENHG-------FSSPTLSQLYYSPDEPTIASRRIAILLADGFNLAEVESIRAALKAGGATTWIIGPRRGQVYPA----GQAVGTGKGLWADHHYEGQRSTLFDAFIIPSGAEHAQKLVE---SGRVIHWMREAFGHCKAIGALGEGAVFLREAV-GLPGVQFATnLGSDAVT---SSYGIVTVGrydagstaadtlkiaQGEKGFVSNFAFEVSKHRCYERELDGLTSKVAF
>A0A3E2HNM5	846	0.595	4.570E-268	0	739	740	19	741	742
M-SHNKKVKDMQERMVNPTTSSPITTDNGVKIPDTDHWLSASTND--VRGPALLEDNIAREKIMRFDHERIPERVVHARGTAAFGEFKLYESA--EDVTSAGVLTDTSRTTPVFVRFSTVLGSRGSADTVRDVRGFAVKFYTDEGNWDIVGNDIPVFFIQDAIKFPDVIHAGKPEPDTEIPQAQSAHNNFWDFQYLHEEATHMFMWAMSDRGIPRSFRMMQGFGVNTYTLTNAKGVRHFVKFHFTPTLGVHSLVWDEALKICGQDPDFHRKDLYTAINMGVFPTWKFGIQVCPESRQDDF-DFDILDATKVWPENIFPVRYIGELQLNRNVDEFFTQTEQAAFCTAHVVPGIGFSDDPLLQGRNFSYFDTQISRLGVNFQQLPINRPVCPVMNHHRDGQLQHKITPGKLNYWPNRKSIVPPATQS-----KNPYVEYPEKIAAMKARLDTTKFKEHFNQAQLFWNSMSEVEKTHIINALSFELDHCDDPVVYERMTQRLADIDLSLAQKVAEKVGGPIPQKAGRANHGKT-------SKGLSQLDFTPEalglKPTIATRQVALIIADGFNFTEYEAVKGALTAAGAFCFTIGPKRQPVIPA--------SGGKGVASDHHFEGMRSTLFDALYIPGG-DHIKTLIK---QGRVIHWIREAFGHCKAIGATSEAVSLVKQAC-GVEGMKFS-----NNADVVDSYGVVTAAgpgdlsgirkglemvKEAKYFLDAYAFNISQHRNFKREQDGLTELVAY
>A0A4U0UFC8	846	0.604	4.570E-268	13	739	740	34	744	745
-------------DVHNPNNR--ITTDYGVTQSNTDDWLKLSNND--KTGPSLLEDHMAREKINRFDHERIPERVVHARGAGAFGTFKLHKS--LEQYTTAGVLTDTTRNTPLFLRFSTVLGSRGSGDTVRDVRGFAIKFYTDEGNWDLVGNNMPIFFIQDAIKFPDVIHAGKPEPHNEVPQAQSAHNNFWDFQNLHTEATHMFMWQQSDRAIPRSYRMMQGFGVNTFKMVNKDGEAFLTKFVFTPHLGVHSFVWDEALKLAGQDPDFHRKDLYEAIENGLFPKWDFGVQTIPEADADNF-DFDPLDATKLWPEDQFPVQYVGEFELNRNVDEYFTQTEQVAFCTGHLVPGIHHSDDPLLQGRNFSYMDTQLSRLGINWQELPINRPVCPVMNHNRDGQGRHTITKGTVNYWPNRYGAAPPADPS---EGKHVSVDYPAKIAGMKTRLRSKKFAEHYSQAQLFYNSMSPPERAHIVAALAFELDHCDDPLVIEPMCQRLTDIDLELAQSVADLVGGTVPQKANRENHGKTAKN-------ISQTEVQPKQPTIESRRVAIIIADGYDAVAYHGILGALKAAKALPFTIGPKRNPLYAAGED----KSSGKGVKPDYHLEGMRSTMFDSIFIPGGANSIATL---RKNGRALHWVREAYAHLKAIGGTGEAVELIKDAC-SLPGMEFS-----ASGEVLDSYGVVTAAkimpesfketlqmaKGAKDFVDAYTFAISQHKNFEREMQGFPMMVAY
>M3D9I2	846	0.604	4.570E-268	1	739	740	20	745	746
-GGASAKLTDLQRDsknVFDSSNR--ITTDFGVRQNTTDDWLKVHSED--HTGPMLLEDHAAREKINRFDHERIPERVVHARGSGAFGTFK-LHT-SLEQYTTAKVLTDTSRATPTFVRFSTVLGSRGSADTVRDVRGFSIKHYTPEGNWDVVGNNIPVFFIQDAIKFPDVIHAGKPEPHNEVPQAQSAHNNFWDFQYLHTEATHMFMWHQSDRAIPRSYRMMQGFGVNTFTLDNAKGERFFVKFHWTPHLGVHSFVWDEALKLAGQDPDFHRKDLWEAIASGAFPKWDFGIQVIPEGQEDTY-DFDILDATKIWPEDLVPVQYVGELELNRNPDEFFPQTEQVAFCTGHVVPGIGFSDDPLLQGRNFSYQDTQLSRLGVNFQELPINRPVCPVMNHNRDGAMRHTITKGTVNYWPNRFEATPPAAKNEEPMP---YVDFPAKVAGIKARLRSKKFQEHFNQAQLFYNSLSKPEQMHVEFALSFELDHCEDPIVYERMSQRLADIDLTLAQNVAALVGGTVPDKAGRPNHGQKTIN-------VSQTEFPGKVPTIATRRVAIIIADGFDKTVYNGIVTALKGAGALPFTIAPRRSVIYAAGE----TKDNSKGTQPDHHLEGMRSTMFDSIFLPGGADSVSTL---RKNGRALHWIREAFAHLKAIGAVGEAVDFAKYAC-ALPGMEFS-----ASEAVTNSYGVVTAskvqaesfketvqlAKGAVDFVGAYFYAISQHKNFDRELQGFCQMVAY
>N1PRK9	846	0.604	4.570E-268	6	739	740	36	751	752
------KNDPLYKDYHDPSNR--ITTDYGVKQNTTDDWLKVSTED--KTGPSLLEDHAAREKINRFDHERIPERVVHARGSGAFGTFKLHKS--LEQYTTAGVLTDTSRSTPTFLRFSTVLGSRGSADTVRDVRGFAIKHYTPEGNWDVVGNNIPVFFIQDAIKFPDVIHAGKPEPDNEVPQAQTAHNSFWDFQFLHTEATHMFLWTQSDRGIPRSFRMMQGFGVNTFTLTNAKGERFFVKFHWNPHLGVHSFVWDEALKLAGQDPDFHRKDLWEAIENKAYPKWDFGVQVIPEGEEDKF-EFDILDATKVWPEDLVPVHYVGELELNRNPDEFFPQTEQVAFCTGHVVPGIGFSDDPLLQGRNFSYQDTQISRLGVNFQELPINRPVCPVMNNNRDGALRHTVTKGKANYWPNRFEATPPAPAEEK-----PYLDYPQKVVGMKTRLRSKKFSEHFNQAQLFYNSMSEPEKEHIKFSLAFELDHCEDPVVYDRMSQRLADIDLSLAQSVAELVGGQIPQQQGRPNHGK-------KAKGLSQTEFPGKTPTIETRRIAIVIADGYDKVAYNGIVAAAKACQALPFTIAPRRSPIYAAGE----TKDNSQGVKPDHHLEGMRSTMFDSVFVPGGADSVATL---RKTGRALHWVREAFAHLKAIGAVGEGVDLVRDACQ-LPGMTFS-----ASEEVNDSYGVVTAAkvkpeglgevikmgKDAADFVSKYFYEISKHKNFERELKGFPLLVAY
>A0A0C4DM33	846	0.637	4.570E-268	0	739	740	90	814	815
MHSQGDKIADLGRNTVTPSTEGRMTSDFGTRMSSADDWLRVVSDE--HTGPSLLEDQFARERIHRFDHERIPERVVHARGTGVHGKFTLHKS--IENLTCAKVLTDTSRETPVFVRFSTVLGSRGSADTVRDVRGFAVKFYTPEGNWDIVGNNIPVFFIQDAMKFPDVVHAAKPEPDNEVPQAQTAHNNFWDFMYQHSEATHMFMWAMSDRTIPRSYRMMQGFGVNTFTLINAKGERHFVKFHFTPELGVHSLVWDEALKLAGQDPDFHRKDLMEAIANGAFPKWKFGVQVLPESREHDF-DFDILDATKVWPEDLIPVDYIGTLELNRNIDEFFPETEQVAFCTSHLVPGIGFSDDPLLQGRNFSYQDTQISRLGINWEELPINRPVCPVLNFNRDGKLRHTITKGKANYWPNRFGINPPAS-----AAEGAYVEHATKIEGIRARAKSAKFKDHISQAQLFFNSMSDVERRHMLAAFSFELDHCEEEEVYGNLVRRLTELDLGLAQSVAEMVGAPIPEKATGH------ENRGAKSRGLSQLEFIPENPTVASRKVAILIADGYDPIAYSAVRASLAAAQAIPLTIAPRRSPIYATGETKGSA----KGVKPDHHLEGFRSTMVDAVFVPGGAESVKTLAK---SGRALHYIREAFGHLKAIGASGEGAALVKTAL-SLPEINVS-----DGEGVVESYGVVTVssvkpeslkeavtmAKGAKGFLEQFFHSIAMHRNWAREMDGLNTQVAF
>A0A2T3ZMJ4	846	0.622	8.560E-268	0	739	740	13	737	738
MGQKGAKTDQLAAHTVEPTKNSRITSDFGTKQTNTDDWLRI--NSKDQIGPSLLEDPFGREKVrRRVTMQRLFKRVVHARGTGAFGTFRLFESA--EDVTHANVLTDTSRETPVFVRFSTVLGSRGSADTVRDVRGFAVKFYTQEGNWDIVGNNIPVFFIQDAIKFPDLIHAGKPEPHNEVPQAQSAHNNFWDFVQMHSEATHMFMWTMSDRAIPRSYRMMQGFGVNTFTLTNAAGERSFVKFHFKPELGVHSLVWDEALKLAGQDPDFHRKDLMEAIDNGVYPKWKFGIQVIDESNEDDF-DFDILDATKLWPEDLVPIRYIGELELNKNVDEFFTQTEQVAFCTGHVVPGIGFSDDPLLQGRNFSYFDTQLSRLGVNWQELPINKPVCPVMNFNRDGAMRHTISKGKVNYWPNRFEAQPPATKE-----EGGYVDFPEKVIGIKERAKSAKFKEHFSQAQLFFNSLSQIEKSHLMAAFSFELDHCDEPIVYERLVKRLTDIDIGLAQSVGEMVGGAVPD-----NKGQP--NHGKKAKGLSQLEYLPETPMIASRRIGIIIADGYDPIAFNAMYGAAQGAQAIPLVISTHRSRTFADGES-----KDGKGIIADHHLEGQRSTMFDAIFVPGGKQAIETLSK---NGRALHYIREAFGHLKPIGATGEGVLLVEKALQ-LPE-HIVTSSNH---EAVESYGVVTlksakpegfgevmsAVRGAKGFLDKFAYAIGNHRCWERELDGLNTMVAY
>U4LQC5	846	0.613	8.560E-268	1	739	740	26	749	750
-TTTNEKILDLWPNTKDMTKSGNkMTTDHGVKVQDTDHWLKVVSEK--SQGPNLLEDQIAREKIQRFDHERIPERVVHARGVGAHGYFK-LHEA-IPELSSAGIFNDTSRTTPIFTRFSTVLGSRGSADTVRDVRGFAIKFYTEEGNWDLVGNNIPVFFIQDAIKFPDVIHAGKPEPHNEIPQAQTAHNNFWDFQYLHPETTHMFMWAMSDRAIPRSFRMMQGFGVNTFTLINDKGVRHFVKFVWTPELGVHSLVWDEALKLNGQDPDFHRKDLMEAIENRAFPKWKFGIQVLSEADQDKF-DFDILDATKVWPEDQVPVRYIGELCLNRNIDEFFSETEQVAFCTSHVVPGIGFSDDPLLQGRNFSYFDTQISRLGPNWEQLPINRPVCPVMNFNRDGAMNHTIHKGTVNYWPNRFDQCPHAKFTKDTDA---YREYSAQIIGIKERLNAPKFKEHFNQAQLFYNSLSEHEKMHVQAALAFELDHCDDPVVYKRMVERLADIDLTLAQSVAKMVGGDSPTATNRPNHGK-------KAPHLSQVELKAFTPTIATRRIAILVADGFDLATFTAIRAAFKAQGAITFVIAPRRHMIYPEG--------SSEGVMPDHHFEGQRSTMFDATFVCPGANAILTL---RECGRAIHWIRESFGHLKAIGALGDGCAFLQEAV-NLPGVDIA-IDRES-SQVITSYGVVTGWKAdvgllksaklepsSTAFASAFANEISKHRCYQREIDGLVKKVAF
>A0A6A5K873	845	0.613	1.172E-267	6	739	740	21	738	739
------KMAQLASVTQDVhNDKWRITSDFGVKQNNTDAWLSVVtDDQKG---PQLLEDQFGREKIHRFDHERIPERVVHARGSGAFGKFTLFESA--SDVTSAGVLTDTSRETPVFLRFSTVLGSRGSADTVRDVRGFAVKFYTEEGNWDIVGNNIPVFFIQDAMKFPDVIHAGKPEPDCEVPQAQSAHNNFWDFQFMHPEATHMFMWTMSDRAIPRSYRMMQGFGVNTYTLINDKGERNFVKFIFTPELGVHSFCWDEALKIAGQDPDFHRKDLWMAIESGSYPKWKFGIQVIPESKEHDF-EFDILDATKVWPEELVPIRYIGQLELNRNPDEFFTQTEQVAFCTSHIVPGIGFSNDPLLQGRNFSYQDTQLSRLGINWEELPVNKPVCPVMNFNRDGAMRHTITKGKVNYWPNRFEVGPPAT-----KQEGAYMEFPEKTAGIKARMQTTKFKEHKNQAELFYNSMSENEKLHMKNAFAFELDHCDDPVVYKRLCERLCEIDLELAQSVSEMVGANMPTEQTRPKHNK-------KAKGLSQMDYMPEKPTIATRMVAILIADGYDKVAYNSMKAALTAAGALPFTISPRRNKIFADGED-----KSEAGVVADHHLEGQRSTMYDSVFVPGGAKSIETL---RKSGRAVHWIREAFGHLKAIGGTGEAVAFIKQAV-DLPGMAFS-----TAGDVVNSYGVVTAskvepesfkeavsmAKEAKDFASNYMYAISMHKNFERETAGLSTMVAY
>A0A1W2TLT6	845	0.624	1.172E-267	4	739	740	22	741	742
----GQKIAQLDSVSRTVSNSDRITTDSGVKQTTADEWLRVTrDDQTG---PMLLEDSYAREKIHRFDHERIPERVVHARGAGAFGNFRLFESA--EDVTFAPVLTDTSRETPIFIRFSTVQGSRGSADTVRDVRGFAVKFYTQEGNWDIVGNNIPVFFIQDSIKFPDVIHAVKPEPHNEVPQGQTAHNNFWDFVYLHPEATHMYMWAMSDRAIPRSYRMMQGFGVNTFTLINKQGERRFVKFHFTPELGVHSLVWDEALKLAGQDPDFHRKDLAEAIENGAYPRWKFGIQTIPESKEHDF-DFDILDATKVWPEDLVPVRYIGEIELNRNVDEYFPQTEQVAFCTAHMVPGVGHSDDPLLQGRSFSYFDTQLSRLGINWQELPINKPVCPVMNFNRDGQGRHTITKGTVNYWPNRFEVCPPAT-----LREGGYNDSPQIVNGIKARTKSAKFREHYNQAQLFYNSLSPPEKNHVAAAFAFELDHCDDPIVYGRMSQRLADIDLELAQTVAEMVGGTKPTKATR-------TNHGKRAKNLSQTEIQPSKPTIASRRVAIIIADGFDKTAFDAIAKTLKASSALPFTIAPRRSEIFPGGVE----KKSGNGVQPDHHLEGLRSTMFDAIFVPGGAGSIETL---QKSGRAIHWLREAFGHLKAIGATGEAVQLLVQAF-ALPSVKVSNDnaaveSYGVVTMAKVSPdnlkGVVTIAEEGTSFQQKFWYQISQHRNFGRELDGLNSQLAY
>A0A1V6Q148	845	0.574	1.603E-267	6	738	740	12	723	725
------KFADLKKDTVELNGKQNMTTDYGIKISDPDHWLRVADEQ--KTGPSLLEDQIAREKIMRFDHERIPERVVHARGTGAFGTFKLHESA--EDVTSAGILTDTSRTTPLFLRFSTVQGSKGSADTVRDVRGFAIKMYTSEGNWDIVGNNIPVFFIQDAIKFPDVIHAVKPEPHNEIPQGQSAHNNFWDFQYMHSEVTHMNQWIMSDRAIPRSYRMMQGFGVNTYSLINKEGKRHLVKFHFTPELGVHSLVWDEALKIGGQDPDFHRKDLMDAIDAGQFPRWKFGIQVIPEEKADDF-EFDPLDATKIWPEELVPIRYIGEMELNRNIDEFFPQTEQVAFCTSHIVPGIDFSNDPLLQGRNFSYFDTQISRLGPNWQELPINRPVCPYMNLvNRDGAMKHRITKGTVNYWPNRFETNPPATAE-----QGGFTSYPEKQQGIKQRALSDKFKEHYNQAQLFYNSLSEIEKMHVAKAFSFELDHCDDPVVYKRMTERLAAISLELAQTVATNVGGDTPTKALRE-------NKGLKSKGLSQLEYMPEKPTIATRRIAILLADGFDFNQYTTMKEALQAQNAFVFTIGAQRQGVTSG---------SGQKVVPDHFFTGMRSTLFDAVFVPGGK-HIEALSK---NGVAKHWISESFAHLKAIAGANDAVPFIQRQI-NLPEVEVA----QSGTSLKESYGVVTGHGDAasllkvgkiapdaKGLAEQFIWHISRHRNWARELDGLSDQIA-
>UPI0017DF17A8	845	0.607	1.603E-267	4	739	740	19	739	740
----NPKLADISKDTKDSHDSnARLTTDWGSKVSDTDHWLTVStEDQYG---PALLEDGHAREKIHRFDHERIPERVVHARGAGAFGTFKLYESA--QDVTSAGVLTDTSRTTPVFLRFSTVLGSRGSADTVRDVRGFAVKFYTEEGNWDIVGNDIPVFFIQDAIKFTDLIHAAKPEPDVEVPQAQTAHNNFWDFQYLHSEATHMFMWAMSDRGIPRSYRMMQGFGVNTYTLTNAKGERHFVKFHFTPTLGVHSFVWDEALKLAGQDPDFHRKDLYEAISQGVFPTWKFGIQTLEESQEHDF-DFDILDATKVWPEEMVPIRYIGELELNRNVDEYFTQTEQAAFATGHVVPGIGFSDDPLLQGRNFSYFDTQVSRLGINWEELPINRPVCPVMNQNRDGQKRHTITKGKANYWPNRWESAPPAKPS-----EGGYVDHPEKVAGIKTRLKSQKFKDHISQAQLFWNSQSPPEKMHLISALGFELDHCDDPVVYNRMIERLCDIDIELAQAVAEKAGAPTPTKQGKP-------NAGNQSAGLSITAYNAPKPTIASRRVAILIGDGYDPVAFNGVYAALKAAKAFPFVIGPKRQTVLAEGESKG-----GKGVQPDHHFEGMRSTMFDSIFIPGGP-HIETL---RKQGRVVHWVREAFGHLKAIGATGEAVNLVKTACE-VDGMTFSAAGSH---DVVDSYGVVTAGaakpesfketinmaKGAKDFIDVYTFNISQHKNFDREMDGLSSMVAY
>A0A6A6CU82	845	0.600	1.603E-267	1	739	740	20	743	744
-TVEGVKVADLRRDTkdyHDPKNR--LTTDYGVKQNNTDDWLKVASED--KTGPMLMEDHAAREKINRFDHERNPERVVHARGSGAFGTFKLHKS--LEQYTSAGVLTDTTLSTPTFLRFSTVLGSAGSADTVRDVRGFAIKHYTPEGNWDVVGNNIPVFFIQDAIKFPDVIHAGKPEPHNAVPQAQTAHSNFWDFCWQHTEATHMFMWTQSDRAIPRSYRMMQGFGVNTYTLTNAKGERFFVKFIWTPHLGVHSFVWDEALKLAGQDPDFHRKDLWEAIENKAYPKWDFGVQVIPEGEEDKF-EFDILDATKVWPEDLVPIQYVGELELNRNPDEYFTQTEQVAFCTGHVVPGIGFSDDPLLQGRNFSYQDTQLSRLGINFQELPINRPVCPVMNNNRDGAMRHTITKGTVNYWPNRFDAAPPAAVE-----EQPYIDYPQQVAGMKARLRSKKFREHFNQAQLFYNSLSLPEQMHVQFALAFELDHCEDPIVYERMSQRLADIDIDLAKNVAELVGAQIPEKQGRPNHGK-------KASGLSQTEFPGKTPTIETRRIAIIIADGYDAAAYNGIVAAAKACSALPFTIAPRRTPIYAAGES----KESGKGVKPDHHLEGMRSTMFDSVFVPGGADSIATL---RENGRALHWVREAFAHLKAIGAVGEAVDFVRDACE-LPGVAFSTSDA-----VTDSYGVVTAAkvkpesfretvkmaKGAADFVDAYFYEISQHKNFEREIKGFPLMVAY
>A0A292PZJ2	844	0.592	4.111E-267	4	739	740	29	755	756
----NEKIVEMWPNKVSVEKSGNrLTTDSGTKVHDVDHWLKVVDPSTGHHGPSLVEDQIARERIHRFDHERIPERVVHARGAGAHGYFK-LHT-PIPEFSSAPVLNDTARTTPVFVRFSTVAGSRGSADTVRDVRGFAIKFYTEEGNWDIVGNNIPVFFIQDAIKFPDFVHAAKPEPHNEVPQGQTAHNNFWDFLYLHSESTHMALWAMSDRGIPRSFRMMQGFGVNTFSLINVQGERTFVKFVWTPELGVHSLVWDEALKLGGQDPDFHRKDLYEAIENGHYPKWQFGIQVVAEKDQDKF-EFDILDATKVWPEDQVPVNYIGELVLNRNVDEFFAETEQAAFCTSHIVPGIGFSDDPLLQGRNFSYFDTQITRLGINWEQLPINRPVCPVMNFNRDGALNHRIHKGKVNYWPNRFEAVPPGSHKQEIDS---YQEYAAKIVGLKLRVNGAKFREHIAQAQLFYNSLAEHEKKHVEAALAFELSHCDEPIVYKRMSERLADIDLTLAQNVAKMVGGDIP------KEGR--QNHGRKAPGLSQTNLPAFKPNIEARRVAMIIADGFDMGVFTAVRTALKAERATTWVVAPRRGMIFPTGIDPESGT---GGLMADHHLEGQRSTVFDAIFICPGAQSTLTL---RENGRAVHWVREAFGHLKPIGALGDAVSFLQQAVV-LPGVNIAAD--PNSHEVVTSYGVVTGWKSSvrvlrslniepstSAFSSAFAHEISKHRCWERELDGLHTKLAF
>A0A6A7C444	843	0.608	5.627E-267	1	739	740	16	736	737
-GSEGSKLNDLAKDTKDVkNPEAKITTDFGVKQSNTDNWLRV--ANETQNGPMLLEDHMAREKINRFDHERIPERVVHARGAGAFGRFKLHKS--LEQYTTAGVLTDTSRTTPTFVRFSTVLGSRGSADTVRDVRGFAIKFYTQEGNWDIVGNNIPVFFIQDAIKFPDVIHAGKPEPDTEVPQAQSAHNNFWDFQYLHTEATHMHLWTQSDRAIPRSYRMMQGFGVNTFRLVNAKGESFFVKFHFNPHLGVHSLVWDEALKLAGQDPDFHRKDLYEAIDNGCFPKWDFGVQIIPEADEHKF-DFDVLDATKLWPEELVPVQYVGELELNRNVDEYFPQTEQVAYCTGHLVPGIQHSDDPLLQGRSFSYMDTQLSRLGTNWQELPINRPVCPVMNHNRDGQLRHTITKGSVNYWPNRFEAVPP-----AAPAKDVQVEYPEKVAGMKARMLSKKFKDHYSQAQLFFNSLSEVEKMHMKNSYAFELDHCDDPLVYERMSQRLADIDLKFAQEVAEMVGGKVPEKPGLPNPGTKAKN-------LSQLDLPAKTPTIETRRVAILIADGFDPVSYSGILGALKAAKAVPMTIGPRRSALRAAGEKQ-------ASVMPDHHLEGQRSTMFDAIFVPGGAESIATL---RKSGRAVHWIREAFAHLKAIGAVDEGVELVNHAI-GLDEIKCSTS-----QEVVDSYGVVTAAkatpssfkeafkmvKGAADFVDSFFYEISQHKNFERELKGLPLQVAF
>A0A2C5YRK6	843	0.624	5.627E-267	9	727	740	24	721	1120
---------QLAGNLVEPSANDRLTADFGTRQSNTDDWLRV--NSKDQLGPSLLEDNFGREKIHRFDHERIPERVVHARGAGAFGTFRLFESA--HDVTHAAVLTDTSRETPVFVRFSTVLGSRGSADTVRDVRGFAVKMYTSEGNWDIVGNNIPVFFIQDAMKFPDLIHAGKPEPGLEIPQAQSAHNNFWDFAFLHSEATHMFMWAMSDRGIPRSFRMMQGFGVNTYTLVNAAGERCFVKFHFTPELGVASLVWDEALKLCGQDPDFHRKDLAEAIDNGHFPRWRFGIQTIAESREHEF-DFDILDATKLWPEDKVPIRYIGQLELNRNPDEYFTQTEQVAFCTSHVVPGIGFSDDPLLQGRNFSYFDTQISRIGINWQELPINKPLCPVMNFNRDGAMRHTISKGSVNYWPNRFEAVPPAT-----EKEGGYVDYPAKVMGIKERAKSEKFKEHLSQAQLFYNSMSEHEKAHIQAALSFELDHCDDPIVYERMTQRLADIDFNMAKAVANQVAGKLPDAGKK--------NPGHKASGLSQTDFMPKEPTVVTRRIAIIIADGFDAVAFNAMQASLKAVGATPIVIAPRRSTISAAG--------ETASVMPDHHLEGQRSTMFDALFIPGGEKSVATLMK---SGRAIHWVREAFGHLKTIAATGEAVSLIEKALQ-LDEISMSTS-----GEAVESYGVVTLReakpaslkevlsvvKGASGFLDKFLHSTSQHRNWQ------------
>W9XVG6	843	0.584	7.701E-267	0	738	740	0	723	725
MT-ENKKVADLQKDVKDSHTKQHYTTDYGIKASDLDHWLKPVDEKNNRIGPHALEDQIARERIHRFDHERIPERVVHARGAAAHGTFKLFESA--EDVTSAGVLTDTSRTTPVFVRFSTVQGSRGSADTVRDVRGFAVKFYTDEGNWDIVGNDIPVFFIQESIKFPDLIHAVKPEPDTEVPQGQSAHNNFWDFVYLHPEATHMFFWAMSDRGIPRSYRMMQGFGVNTFGLINAKGERHFCKFHWLPELGVHSLVWDEALKLAGQDPDFHRKDLYEAIDNKAYAKWKFGIQVIAEKDEDKF-DFDILDATKVWPEELVPIRYIGEMELNRNVDEYFTETEQVAFCTSHIVPGIDFTNDPLLQGRNFSYFDTQISRLGINWEELPINRPVCPVMNFNRDGQGRHTITKGKANYWPNRFEANPP-----TGPGNGGFESYPAQVEGMKQRKLAPKWKDYVSQAQLFWNSMSEIEKKHIISAFSFELDHCDDPIVYERLVTRLTEIDLSLAAAVAENSGAPTPTKQ-------ATANPGHKAKGLSQLEYLPAEPTIKSRRIAILIADGYDAASYDAIKAAALAQSAVPFTIATKRQEVKASNG--------TSSAKPDHFLNGMRSTMFDAIFIPGGAESAKTLAG---IGLAKFWVREAFAHLKTIAAVGEGVKLVDVALREAEGVQLA---AEGSSDVVDWYGVVTAQkpdtgssikdnvklvKEATDFTSKFFWNISQHRNWARELDGLADQVP-
>A0A319CVG9	843	0.586	7.701E-267	4	739	740	22	744	745
----NKKAVDLERDTIDVTAKQHLTTDHGVPISNTDQWLRPVDGKHA--GPSLLEDQIAREKIHRFDHERIPERVVHARGTGAFGNFKLLES--CEDVSHAGVLTDTSRNTPVFVRFSTVQGSKGSADTVRDVRGFAIKFYTDEGNWDIVGNNIPVFFIQDAVKFPDFVHAVKPEPHNEVPQGQTAHNNFWDFTYLHPEATHMYMWAMSDRAIPRSYRMMQGFGVNTFSLVNKEGKRHFVKFLWTPHLGVHSFVWDEALKLAGQDPDFHRKDLIEAIENGAYPKWDLAIQTIAEENQDDF-EFDILDATKIWPEDLVPPRTIGVLELNRNVDEFFPQTEQVAFCTSHIVPGIDFSDDPLLQGRNFSYFDTQISRLGINWEELPINRPVCPYLNHNRDGAMRHRTTKGTVNYWPNRFSAGAPAPES------EGFSSYPAPISGPKKRALGPKFAEHHSQAQLFYNSMSAHEKLHMTKAFSFELDHCDDPLVYERLAGkRLAEIDLDLAQKVAEAVGAPIPSKPGLPNHGRRTIR-------LSQTEFPPKSPTIATRRIAILLADGYDPVSFTALKSAIAAAGALPFIISPKRSPIYADGESPQSA----TGVTPDHQYDGQRSTMFDATFIPGGP-HVNAL---RKIGQLRYWIAESFGHLKTIAGAGEAAELIKEALgTGL-DVKVATRQHP---QPVEWYGVVTAGevqkpeslkgtvqilRDARDFVGLFFYQVSQHRCWKRELDGVSAVVAW
>UPI00144A646A	842	0.597	1.054E-266	6	739	740	23	751	752
------KLADLAKDTTDIHAAGSITTDHGTKVENTDEWLKASDSTNS--GPSMLEDQIAREKIHRFDHERIPERVVHARGTGAFGHFKLFESAA--DVTSAAVLTDTSRTTPVFVRFSTVQGSKGSADTVRDVRGFAVKFYTDEGNWDLVGNNIPVFFIQDAIKFPDFVHAVKPEPHNEVPQGQTAHNNFWDFVYLHSEATHMFMWAMSDRAIPRSYRMMQGFGVNTYVFINKEGKRHFVKFHWTPELGVHSLVWDEALKICGQDPDFHRKDLMEAIDNKAYPKWKLGIQVIPEEKEHDF-EFDILDATKIWPEDMVPVRYIGEMELNRNIDEFFPQTEQVAFCTSHIVPGIDFSNDPLLQGRNFSYFDTQISRLGVNWEELPINRPVCPVMNHNRDGQMRHKITQGTVNYWPNRFEACPP-----AAVAEGGFHSFPEKIMSIKQRTLSKKFREHINQAQLFYNSLSPYEKQHVHNALAFELDHCDDPTVYTRVVERLAEIDLGLAKAVAPLVGAETPEMSPRPNKGLKSIN-------LSQAEInenhpqvVTDLPTIKSRRIAILIGDGYDPVAFVSAKTAIKAAGALPFIIGTKRQPIFAA-HQH---KETDKGVTPDHQYDGMRSTMFDATFIPGG-EHIRILGK---IGQIRYWIAESFGHLKAIGATGDAVNLLAQVLgNDVPQLEFA--DSSSAG-VVESYGVVTScklhePesltegirifKDATDFLGKFFYHISLHRNYEREMDGLAATLAW
>A0A232LSP5	842	0.602	1.443E-266	6	739	740	25	748	749
------KLVDLERDTNDVHAKTPFTTDHGVSVSNTDNWLKVVDDN--RSGPSLLEDQIAREKIHRFDHERIPERVVHARGTGAFGNFVLKKSA--EDVTTAGVLTDTTRNTPVFARFSTVQGSKGSADTVRDVRGFAVKFYTDEGNWDIVGNNIPVFFIQESIKFPDFVHAVKPEPHNEIPQGQSAHNNFWDFEYLHPEATHMAMWVVSDRAIPRSYRMMQGFGVNTFILVNGQGKRHFAKFHWIPRLGVHSLVWDEALKLAGEDPDFHRKDLMDAIHHKAYPRWDFGIQVIPEERQDDF-EFDILDSTKIWPEDLVPVRVIGELELNRNVDEFFTQTEQVAFCTSHIVPGIEFSDDPLLQGRNFSYFDTQISRLGVNWEELPINRPICPVLNHNRDGAMRHKITRGTVNYWPNRFDACPPTSVE-----DGGFASARQKVSGRKDRTLSVKFREHHNQAQLFYNSLSDHEKLHVTKALGFELDHCDDPVVYTHMAERLTEIDLQLAQRVAEMVGAPTPQTARRTNHGR-------KAPRVSQMDFMPKTPTVESRRVAIIIGDGYDPVAFTGMVDAIKAAGALPLIIGTKRQPVYAEGEE----KSTSKGVIPDHQYDGQRSTMFDATFIPGGP-HIKTLAQ---NGQIRHWIAETFGHLKTIGATGEAVDLVRQALNEVP-LRYASSDDD---GVVESYGVITCTrhhhfslaktsftkevnilKDATDFIGKFFYQISQHRNYKRELDGLVTGVAF
>A0A317VYD8	842	0.568	1.974E-266	0	738	740	7	721	723
MTT---KQDDLARDTIQLSGVQPMTTDYGIKISDPDHWLRVVDAQ--HNGPSLLEDPIAREKIMRFDHERIPERVVHARGAGAFGTFKL--HKAIPDLSSAGVLNDTERETPVFVRFSTVQGSRGSADTVRDVRGFAVKMYTAEGNWDIVGNNIPVFFIQDAIKFPDVIHSVKPEPHNEIPQGQSAHNNFWDFQYMHSETTHMQQWIMSDRAIPRSYRMMQGFGVNTYCLVNDKGQRHFVKFHFTPELGVHSLVWDEALKIAGQDPDFHRKDLMDAIEAGQYPRWKFGIQVIPEEKKNDF-EFDIQDATKIWPEELVPIQYIGQLELNRNVDEYFPQTEQVAFCTSHIVPGIDFSDDPLLVGRNFSYFDTQISRLGPNWQELPINRPVCPYMSLvNRDGQMRHRITKGKVNYWPNRFDANPPTS-----PAHGGFATHPEKQRGVKARALSDKFSEHFNQAQLFYNSLSPIEKLHVSKAFSFELDHCDEEIVYKRLSERLAVVDLQLAKTVAKNVGGNTPTKAPKE-------NDGKTSKGLSQFDYLSDSAQIATRRVAILIADGFDLNSYGDMKSALQKQNAFVFTIGSQRQGVTS---------ESGEKVIPDHHFPGMRSTLFDATFVPGGK-HVDVLAK---NGIAKHWIAESFAHLKPIAGVNEAVDFIRKQI-GLDAVKYASD-----GHVKESYGVVTAlgaptqqlqvssniDSESKGFVDQFIWQISRHRNWQRELDGLVDEIA-
>UPI0015C3B38B	842	0.643	1.974E-266	5	739	740	7	725	726
-----AKLDQLSRDTVEPTKDAGLTSDFGTKQSNNDDWLRV--NSEDQIGPALLEDPFAREKIHRFDHERIPERVVHARGAGAFGTFRLHKSA--EEFSNAGVLTDTSRETPVFLRFSTVLGSKGSADTVRDVRGFALKFYTEEGNWDLVGNNIPVFFIQDAMKFPDLIHAGKPEPNNDVPQAQTAHNNFWDFVYLHPEATHMYMWTMSDRAIPRSYRMMQGFGVNTYTLTNDRGERHFVKFHFTPELGVHSLVWDEALKLAGQDPDFHRKDLEEAIANGLFPRWRFGIQVIAESAEHDF-DFDVLDATKIWPEDAVPIRYIGELELNRNVDEFFTQTEQVAFCTSHVVPGIGFSDDPLLQGRNFSYFDTQVSRLGINWEELPVNRPVCPVMNFNRDGAMRRTVAKGSVNYWPNRYGAHPPQPAS-----RGGYAEHRQGVAGIKERSRSAKFGDHVSQAQLFYNSLSAVERAHVQAALSFELDRCDDPVVYGRLTQRLADVDVGLARGVGDAVGGPPPSQAGRPNRGAT-------APGLSQMDYVPRVPTVASRRVGILISDGYDRAALDAVVGALRGAKALPLVVGRRRSPTHAAGEERG----SPDAVTPDHHLEGQRSTMFDALVIPGGKASVASLAA---SGRARHYIQEAFGHLKPIAATGEAVDLVAESLQ-LT--QVATSD---GGQPVESYGVVTLRDASvhgfgrvlsvaehaEGFMEKFIYAVSQHRCWDRELDGLSMMVSY
>A0A395I204	841	0.571	2.702E-266	6	738	740	2	716	718
------KQEDLARDTVDLSgdqGSQPMTTDYGIKVADPDHWLRVADAKTT--GPSLLEDPIAREKIMRFDHERIPERVVHARGAGAFGTFTL--HKAIPELTTAGVLTDTSRETPVFVRFSTVQGSKGSADTVRDVRGFAVKLYTSEGNWDIVGNNMPVFFIQDAIKFPDVIHAVKPEPHNEIPQGQSAHNNFWDFQYLHPETTHMQQWVMSDRAIPRSYRMMQGFGVNTFCLVNAQGQRHYVKFHFTPELGVHSLVWDEALKIAGQDPDFHRKDLMDAIDAGQYPRWKFGIQVIPEENMDDF-EFDIQDATKIWPEELVPIDYIGQLELNRNVDEYFTQTEQVAFCTSHIVPGIDFSNDPLLQGRNFSYFDTQLSRLGPNWEELPINRPVCPYMNLvNRDGAMKHRITKGKVNYWPNRYSTNPPAAPE-----QGGFATYPEKQRGVKTRGLSDKFKEHFNQAQLFYNSLSPIEKQHVAKAFSFELDHCDEEIVYKRLSERLAVVDLELAKTVAKNVGGDTPTKAGKPNEGKT-------SKGLSQLEYLSDDAQIATRRVAILIADGFDHESYVRMKEALQKQNAFVFTIGTQRQGVTA---------ESGEKVIPDHHFPGMRSTLFDAVFVPGGK-HIAALTK---NGIAKYWITESFAHLKPIAGINEAVDFIRKQI-NLDAVQHASS-----GEMVESYGVVTGHgspaellqasskisKDSKGLLDRFIWQISRHRNWQRELDGLTDEVA-
>A0A0D2N9Z9	841	0.567	2.702E-266	3	739	740	16	745	746
---ENAKIKDMERDQVKPTAKSEMTTDFGGKISDTDNWLRSSD---GeHVGVSLLEDHIGREKIHRFDHERIPERVVHARGAGAHGHFRAFDNRA-AKWTMAPVLTDPSRTTPIFIRFSTVQGSRGSADTVRDVRGFAMKFYTEEGNWDLVGNDIPVFFIQDAIKFPDIVHAVKPEPHNEVPQGQSAHNNFWDFAGLQPESAHMVMWAMSDRGIPRSYRMIQGFGVNTYTLINAEGKRVFVKFHMTPELGVHSLVWDEALKIAGQDPDFHRKDLEEAIKSGAYPKWTFAIQVIEEKDEHNF-DFDILDATKLWPADLVPIQPIGEFELNRTVDEYFPEVEQVAFCTSHIVPGIGFSDDPLLQGRNFSYFDTQITRLGINWESLPINRPVCPVMNNHRDGSNRHTITKGSINYWPNR--DSVNRPVPPSNNGKGGYEEYHAKQVGIKQRLRTPKFQEHFNQAQLFYNSLAEHERSHLIAAISFELSHCDDERVYTNYTQLLNNIDYDLAKAVAINVNGVVPEKALRPNHGK-------VDPTLSQVFFAPKKATIATRRIAILIADGFNMLEVEAVRAIWAAGQATTWVIGPRRGKI---NAE-GETMGKGAGIVADHHYEGQRSTLFDAIFIPSG-EHAKSLLT---NGRAIHWIREAFGHCKPVGAIGSAVSVVNHAL-AIPEIDLADPK-GSDSTVKSSYGVVTSGKydvksaladtalnispYATSFASKLAYEISLHRCYAREAEGLTSRVAY
>A0A397HCR5	841	0.572	3.698E-266	1	738	740	2	720	722
-TNQTSKTADLQRDTIELDDKQHMTTDYGIKISDPDHWLRVVDEK--HNGPSLLEDQIAREKIMRFDHERIPERVVHARGVGAFGTFRLHKS--ISHLTTAGVLTDTSRETPLFLRFSTVQGSKGSADTVRDVRGFAVKMYTSEGNWDIVGNNIPVFFIQDAIKFPDVIHAVKPEPHNEIPQGQSAHNNFWDFMYMHSETTHMQQWVMSDRAIPRSLRMMQGFGVNTYSLINAEGKRHFVKFHFLPELGVHSLVWDEALKICGQDPDFHRKDLMDAIDAGHFPKWKFGIQVIPEGKQDDF-EFDILDATKIWPEELVPIEYIGEMELNRNIDEFFTQTEQVAFCTSHIVPGIDFSDDPLLQGRNFSYFDTQISRLGPNWQELPINRPVCPYASLvNRDGAMKHRITKGKVNYWPNRYGTNPPAS-----PAQGGFTSYPEKQQGSKGRHFSDKFKEHFNQAQLFYNSLSPIEKMHVAKAFSFELDHCDEEIVYKRLSERLAVVDLELAQKVAKNVGGDSPEKAPKE-------NKGQKSKGLSQLEFMPESAVITTRRIAILIADGFDYASYKSMKDALQKQNAFIFTIGPQRQGVTA---------ETGEKVIPEHHFSGMRSTLFDATYIPGGKKHIAALSK---NGVAKYWITESFAHLKAIAGLNEAVDFIQKQI-GLESVKYAA----GSGEVMQSYGVVTAHgssdehlkisaeisKDSKGFAEQFIWQVSRHRNWQRELDGLVDEVA-
>A0A5N5X3W3	841	0.594	3.698E-266	6	739	740	24	746	747
------KLVDLAPDTHNVQASkQPLTTDHGVRISDTDHWLKPVD---GnHTGPMLLEDQIAREKIHRFDHERIPERVVHARGTAAFGNFKLTQSA--EDVSCAGILTDTSRNTPVFLRFSTVQGSKGSADTVRDVRGFAVKFYTDEGNWDLVGNNIPVFFIQDAIKFPDFVHAVKPEPHNEVPQAQTAHNNFWDFVYMHPEATHMFMWAMSDRAIPRSYRMMQGFGVNTYSLINKEGKRHFVKFHFIPHLGVHSFVWDEALKLAGQDPDFHRKDLMEAIDNNAFPKWDFAIQVIPEEKQDDF-EFDIFDATKVWPEELVPLRVIGELELNRNVDEFFPQTEQVAFCTSHIVPGIDFSDDPLLQGRNFSYFDTQISRLGINWEEIPINRPVCPVLNHNRDGAKRHRITQGTVNYWPNRFEAAPPAPAE-----QGGFVSYPAKVTGSKQRALSPKFREHHNQAQLFYNSLSEHEKLHVKKAFGFELDHCDDPIVYERLAGkRLAEIDLKLAQEVAELVGAPIPDKELRPNHGK-------RSKHLSQTEFpGKGGPTIATRRIAIIIGDGYDPIAFNGLKGAITAAGALPFVIGTKRSPIYADGEP-----KSSKGVVPDHQYDGMRSTMFDATFIPGGP-HVESL---KKNGQIRYWIIETFGHLKALGASGEAAAFIKEALGSSLDVKIATSDSP---QPVEWYGVVTAGkiqkpesfkegvqivKDAKDFISTFFYQISLHRNYKRELDGLASTVAF
>A0A395GJ10	841	0.575	5.061E-266	5	738	740	2	714	716
-----AKQADLARDTVEVSGVQPMTTDYGIKIADPDHWLRVVDGQ--HNGPSLLEDPIAREKIMRFDHERIPERVVHARGAGAFGTFKL--HKAIPELSSAGVLTDTARETPVFVRFSTVQGSRGSADTVRDVRGFAVKMYTSEGNWDIVGNNIPVFFIQDAIKFPDVIHSVKPEPHNEIPQGQSAHNNFWDFQYLHSETTHMQQWIMSDRAIPRSYRMMQGFGVNTYCLVNAQGQRHFVKFHFTPELGVHSLVWDEALKIAGQDPDFHRKDLMDAIEAGQYPRWKFGIQVIPEEKKNDF-EFDIQDATKIWPEELVPIEYIGQLELNRNVDEYFPQTEQVAFCTSHIVPGIDFSDDPLLVGRNFSYFDTQISRLGPNWQELPINRPVCPYMSLvNRDGAMKHRITKGKVNYWPNRYDANPPTSPE-----KGGFATYPEKQQGVKARALSDKFKEHFNQAQLFYNSLSPIEKLHVSKAFSFELDHCDEEVVYKRLSERLAVVDLELAKTVAKNVGGDTPSKAPKD-------NDGKTSKGLSQLEYLSDSAQIATRRVAILIADGFDLDSYQGMKSALQKQNAFVFTIGSQRQGVTS---------ESGEKVIPDHHFPGMRSTLFDAVFVPGGK-HISVLAK---NGIAKFWITESFAHLKPIAGANEAVDFIRK------QINLDAIKYASSGQVTESYGVVTAhgspadllrvsskiDQTSKGFLDQFVWQISRHRNWQRELEGLVDEIA-
>A0A3M7D6Q0	841	0.580	5.061E-266	6	739	740	24	744	745
------KMADMANDMKDVhNPKNRITTDFGVTQNNTDDWLKVANND--KTGPMLLEDHAAREKINSFDHERIPERVVHARGAAAFGNFKLHKS--LEKYTTAGVLTDTSRNTPLVLRFSTVLGSRGSADTVRDVRGFAVKFYTDEGNWDIVGNNIPVFFIQDAMKFPDVIHASKPEPHNEVPQAQSAHNNFWDFQALHTEATHMFMWQQSDRAIPRSYRMMQGFGVNAFKLTNAEGKAFLCKFIFTPRLGVHSFVWDEALKLAGQDPDFHRKDLYEAIDNGLYPKWDFGVQTIPEEEADSF-EFDPLDATKIWPEDRFPVEYCGELELNRNVDEYFTQTEQVAFCTGHLVPGIHHSDDPLLQGRNFSYLDTQLSRLGKNWQELPVNRPVCPVMNHNRDGQLRHTITKGTVNYWPNRYGAAPPADPS---EGKHVYVDYPAKVEGIKARLRSKKFQDHYSQAQLFYNSLSEPEKMHIAAALSFELDHCDDPLVIEPMCQRLTDIDIGLSQQVADLVGGTVPQKANRSNEGKKTKN-------VSQTEIQPKEPTIESRRVAIIIADGYDAVAYNGILGALKGAKALPYTIGPRRSPIYAAGED----KSSGKGVKPDHNLEGMRSTMFDSIFVPGGADSIATL---RKNGRALHWVREAYAHLKAIGATGEAVDFIRDACQ-LEGMEFSTS-----SDVVDSYGVVTAskvqpesfkeslamAKGAKDFIDAYTYEISQHKNFERELKGFPMMVAY
>A0A395H7I5	841	0.591	5.061E-266	4	739	740	22	747	748
----NKKSVDLERDMVDVTTNQRQTTDHGVPISNADQWLRSVDDR--HTGPSLLEDQIAREKIHRFDHERIPERVVHARGTGAFGNFKLLES--CEDVTYAGVLTDTSRNTPVFVRFSTVQGSKGSADTVRDVRGFATKFYTDEGNWDIVGNNIPVFFIQDSMKFPDFVHAVKPEPHNEVPQAQTAHNNFWDFCYLHPEATHMFMWAMSDRAIPRSYRMMQGFGVNTFSLINKEGKRHFVKFIWTPHLGVHSFVWDEALKLAGQDPDFHRKDLMEAIDNGAFPKWDLSIQTIPEEKQDDF-DFDILDATKIWPEDLVPPRTIGVLELNRNVDEFFPQTEQVAFCTSHIVPGIDFSDDPLLQGRNFSYFDTQISRLGINWEELPINRPVCPVLNHNRDGAMRHRITKGSVNYWPNRFEAAKPDDP---APQGGGFESYPAPVTGRKRRALGPKFREHHSQAQLFFNSMSEHEKLHMIKAFSFELDHCDDPIVYERLAGkRLAEIDLELAQKVAEAVGAPIPEKALMANHGRQAIH-------LSQTEFPPKSPTIASRRIAIVIGDGYDPVAFKGVQTAVTAAGALPFVIGTKRSPIYA----DGESKETSQGIIADHQYDGQRSTMFDATFIPGGP-HVQTL---RQNGQIRYWIAETFGHLKPLAGTGEAAELIKEALGSVLDVHVATASQS---QPVEWYGVVTAGgvqkpesfqagvqilTDAKDFVGLFFYQIAQHRNYQRELDGLSSTVAW
>A0A4U0X2W9	840	0.595	6.927E-266	6	739	740	24	740	741
------KAADMAKDTknyHDPNAR--ITTDYGVKQTNTDDWLKIATED--KTGPMLLEDHAAREKIHRFDHERIPERVVHARGAGAFGTFRLHKS--MEKYTHAGILTDTSRSTPTFMRFSTVLGSRGSADTVRDVRG-----YTEEGNWDIVGNNIPVFFIQDAIKFPDVIHAGKPEPNNEVPTAQSAHNNFWDFQYLHPEATHMFMWTQSDRTIPRSYRMMQGFGVNTFCLVNAKGERFFVKFHFTPHLGVHSLVWDEALKLAGQDPDFHRKDLNEAIDNGAFPKWSFGIQAIPEGDEDKF-EFDILDATKLWPEEEVPIEYYGELELNRTVDEYFTQTEQVAFCTGHIVPGIHFSDDPLLQGRNFSYTDTQLTRLGTNWQELPINRPVCPVMNNNRDGMLRHSITKGTVNYWPNRFGAAPPATKE-----EGGYEEYAEKVAGMKQRLRSKKFREHYNQAQLFYNSMSPPEKAHITAALGFELDHCDDPVVYGRMAERLTEIDLELAQSVAELVGAPIPQKAGRPNHGKKT-------KGLSQTEVVApsaKGPTIATRRVALIIADGYDPIAYNGMVATLKAGGALPFTIAPRRSPIFAAGES----KDSGQGVKPDHHLEGMRSTMFDSIFVPGGADSVSTL---RKNGRALHWVREAYAHLKAIGATGEAVDFVKDAC-SLPGMDFSTTL-----EVVDSYGVVTAGqvkpdgfketlemaKGAKDFVDAYTFAISQHKNFERELKGFPMMVAY
>A0A7R7X9W0	840	0.600	6.927E-266	4	738	740	22	744	746
----NKKLVDLEAETVDSTSKQPQSTDHGVGITDPDHWLRVANEQ--QSGPSLLEDQIAREKIHRFDHERIPERVVHARGTGAFGNFTLHES--IEDLTYAGVLTDTSRNTPVFVRFSTVQGSKGSADTVRDVRGFAVKMYTDEGNWDIVGNNIPVFFIQDAIKFPDMVHAVKPEPHNEVPQAQTAHNNFWDFVYLHPEATHMFMWAMSDRAIPRSFRMMQGFGVNTYSLVNKEGKRHFVKFHWTPHLGVHSFVWDEALKLGGQDPDFHRKDLMEAIENKAYPKWDLGIQVIAEEDQDKF-EFDIMDATKIWPEELVPIRTIGELELNRNVDEFFTQTEQVAFCTSHIVPGVDFSDDPLLQGRNFSYFDTQISRLGINWEELPINRPVCPFMNFNRDGAMRHRVSKGNVNYYPNRYEAGPP-----SKPGQQGFVSHPQKITGTKRRDLTPKFKEYHNQAQLFYNSMSEIEKVHMRKAFSFELDHCDDPIVYERLAGHrLAELDLPLAQAVAEMVGAPIPQKALRPNHGKKSVR-------LSQLEFPPKTPGIVSRRIAILIGDGYDKVAFNGIKAAILAAQALPFVIGTKRSAIYADGESKG----SSKGVVPDHQYDGQRSTMFDATFIPGG-SHIKAL-KP--NGQFRYWISESFGHLKAIGATGEGAQFVKEVLGSAVDVKVAGADSKAP---VEWYGVVTAGTPQKpesfsegvkivqnatDFVGKFFYQISQHRHWQRELDGLAASVA-
>A0A022XDY9	840	0.593	6.927E-266	3	739	740	20	750	751
---HDKKLADLAKDTTDIHTAGSITTDHGTKVENTDEWLKASD--SSKSGPSMLEDQIAREKIHRFDHERIPERVVHARGTGAFGHFKLFESAA--DVTSAGVLTDTSRTTPVFARFSTVQGSRGSADTVRDVRGFAVKFYTDEGNWDLVGNNIPVFFIQDAIKFPDFVHAVKPEPHNEVPQGQTAHNNFWDFVFLHPEATHMFMWAMSDRGIPRSYRMMQGFGVNTFVLINKEGKRHFVKFHWTPELGVHSLVWDEALKIGGQDPDFHRKDLMEAIDNKAYPKWKLGIQVIPDDKEHDF-DFDILDATKIWPEDLIPVRYIGEMELNRNIDEFFPQTEQVAFCTGHVVPGIDFSNDPLLQGRNFSYFDTQLSRLGTNWEELPINRPVCPVMNHNRDGQMRHKITQGTVNYWPNRFEACPPAKV------GEGFHSFPEKIMSIKQRTLSKKFREHINQAQLFYNSLTPYEKKHVQNALAFELDHCDDPTVYTRVVKRLAEIDLPLAQAVAPLVGAETPQSSPRPNPGLKTIN-------LSQAEinqthpqTGSGTPTIKSRRVAILIGDGYDPVAFISAKTAIKAAGALPFVVGTKRQPIFAA-HQH---KETDKGVVPDHQYDGARSTLFDATFVPGG-EHIRILSK---IGQIRYWIAESFGHLKAIGATGDAVNLVAQVLgTDVPQLEFA--DSSSAG-VVESYGVVTScklhePesltegikifKEANDFLGKFFYHISRHRNYERELDGLASSLAW
>A0A072P071	840	0.604	9.481E-266	3	737	740	2	723	726
---ENRKISDLLKNTKDAHSQQTTTTDYGIKVHDVDHWVKTVDQGKDRIGPSLLEDQIARERIHRFDHERIPERVVHARGAGAHGTFKLYKSA--EDVTFAPVLTDTSRETPVFLRFSTVQGSRGSADTVRDVRGFAVKFYTDEGNWDIVGNDIPVFFIQESIKFPDLVHAVKPEPHNEVPQGQTAHNNFWDFVYLHPEATHMFFWAMSDRGTPRSYRMMQGFGVNTFSLINAKGERTFCKFIWTPQLGVHSLMWDEALKLAGQDPDFHRKDLYEAISNKAFPKWKFGLQLIPEKDQHNF-DFDILDATKVWPEDLVPIRYIGELELNRNVDEYFPETEQVAFCTSHIVPGIDFTDDPLLQGRNFSYFDTQLSRLGINWQELPINRPVCPVLNFNRDGQGRHTITKGTVNYWPNRFESNPPASHN---KESGGFRSYPAKTDGIKARMLSSKWTDYISQAQLFYNSLATIEKQHITNAFSFELDHCDDPIVYERLVTRLAEVDISLAQAVAEKCGAPTPNKQTR-------TNDGHKSQGLSQLDFLPEKPTIESRRIAILIADGYDSNSYDAIVAAIKAQGALPFTIAPKRQVIKSAGG-GGS--------KPDHFLNGMRSTMFDAVFIPDGDQSAQALIG---IGLARFWVREAFGHLKAIGAVGAGVKLVEEAIKEVrePP-KLA--KSSSGGQILEWYGVVTAHAPPKvgsssteiakdpnDFADVFFAQVAQHRNWKRELDGFADQV--
>A0A0D1Z1B0	840	0.589	9.481E-266	3	737	740	24	744	747
---ENDKVADLKKNIKDSHSKHPQTTDYGIKVADLDHWLKVVDEENNKVGPHLLEDQIARERIHRFDHERIPERVVHARGAGAHGQFKLFES--LEDVTTAGVLTDTSRTTPTFVRFSTVQGSRGSADSVRDVRGFATKFYTKEGNWDIVGNDIPVFFIQESIKFPDLVHAVKPEPDNEVPQAQTAHNNFWDFVFLHKEATHMFFWAMSDRGIPRSYRMMQGFGVNTFALINAKGERTFCKFIWTPELGVHSFVWDEALKLAGQDPDFHRKDLYEAIDNGAYPKWKFGVQLIPEKDEHKF-DFDILDSTKVWPEEQVPIRYVGEMELQRNVDEYFTETEQVAFCTSHIVPGIDFTNDPLLQGRNFSYFDTQLSRLGVNWQELPINRPVCPVLNFNRDGQGRHTITKGKANYWPNRFEANPP---TGH--GGGGFMSYPAKETGMDQRKLAPKWKNYLSQAQLFYNSMSDIEKRHIANAFSFELDHCDDPIVYERLVSRLTEIDLSLAAAVAEKVGAPTPTKQTVE-------NPGFKAKGLSQFDYLPETPTIKSRRIAILIADGFDAVAYGAMKAAVLSQLALPFTISNKRQNVKAA---DG-----TTTVKPDHFLNGQRSTMFDAIFVPGGEQSIKTLVG---NGLARFYVREAFAHLKPIGATGEGVKLVQAALNEVDGAQVATQGSS---DVVDWYGVVTAQkpddessiksglklvKEAKDFTSKFFYNISMHRNWQRELDGLADMV--
>A0A318Z6I0	840	0.581	9.481E-266	4	739	740	22	748	749
----NKKAVDLERDTVDVTTEQRQTTDHGVPISNTDNWLKAVD---GdRTGPSLLEDQIAREKIHRFDHERIPERVVHARGTGAFGNFKLLES--CEDVSYANILNDTSRNTPVFVRFSTVQGSRGSADTVRDVRGFAVKFYTDEGNWDIVGNNIPVFFIQESIKFPDFVHAVKPEPHNEVPQAQTAHNNFWDFCYLHPEATHMFMWAMSDRAIPRSYRMMQGFGVNTYSLINKEGKRHFVKFIWTPHLGVHSFVWDEALKLAGQDPDFHRKDLMEAIDNGAYPKWDLQIQTIPEEKQDDF-EFDILDATKIWPEDLVPPRTIGVLELNRNIDEFFPQTEQVAFCTSHIVPGIDFSDDPLLQGRNFSYFDTQISRLGINWEELPINRPVCPVLNHNRDGAMKHRITKGTVNYWPNRFEAGKP---DGAAPHHGqGFESYPAPVTGRKRRGLSPKFREHHNQAQLFYNSMSEHEKLHMMKAFSFELDHCDDPVVYDRLAGtRLAEIDLGLAQQVAELVGAPIPEKALRPNHGKRTIR-------LSQTEFPPKEPTIASRRIAILIGDGYDPVAFKGVQTAVKAASALPFVIGTKRSPIFA----DGESKETSKGIVADHYYDGMRSTMFDATFIPGGP-HVETL---RKNGQIKYWIAETFGHLKALAGTGEAAQLIKEVIGSVLDVEVATaDKPDP----VEWYGVVTAGspqkpesisetikilKDAKDFVGKFFYQVSQHRNYQRELDGLASTVAF
>S8BST3	840	0.592	9.481E-266	3	739	740	25	751	752
---GNAKIASIKADIVDGhTKSQNMTTDFGVRLPESASnsWLRVVD-DNGREGPMLLEDSIAREKIHRFDHERIPERVVHARGAGAFGYFKLKQSA--SDVTHANVLTDTSRTTPVFVRFSTVLGSRGSADTVRDVRGFAVKFYTQEGNWDIVGNDIPVFFIQDAIKFPDLIHAGKPEPDNEVPQAQSAHNNFWDFAILHSEATHMLMWAMSDRGIPRSYRMMQGFGVNTFTLVNGAGERSFVKFHFKPELGVHSLVWDEALKLSGQDPDFHRKDLEEAIKNGAPAKWDFGIQVIPENQQDAF-EFDILDATKIWPEELIPVRYIGELVLDRSVDEYFTQTEQVAFCTSHVVPGIGFSDDPLLQGRNFSYFDTQITRLGINWEELPINRPVCPYLNINRDGASRHRITKGKVNYWPNRFEGTPPVH---DPKDTTAYREYPEKVVGIKQRLQAPKFKEHFNQATLFWNSMTDIEKLHITKALSFELSHCDDEVVFNRACARLADIDISLAKAVAENVGGTLPTQ--------IRQNNGKKSKFLSQMAFMPEKPTIKSRRVAIILADGYDKTFVTTAKAALTAAGAVPMIIGPRRNYIYAAGETRG---DKGGGIWADHHFEDQRSTMFDALLLPPG-AHVASLAS---NGRVIHWIRESFGHLKPIGAVGASIQLIKKAIQ-LPVVNIA---DESSNQAVDSYGVVTVGgleggvkeiveimKGASDFIGAFAYRISTHRCWERELEGLADQVAF
>A0A1V6PFJ3	839	0.592	1.298E-265	4	734	740	22	739	745
----NKKTVDMSKDTVDVHTSDPQTTDHGVRIENPDNWLRAVDGQ--HTGPSLLEDQIAREKIHRFDHERIPERVVHARGTGAFGNFTLYESA--EDVTKAGVLTDTSRSTPVFVRFSTVQGSRGSADTVRDVRGFAVKFYTDEGIWDIVGNNIPVFFIQDAIKFPDFVHAVKPEPHNEVPQAQTAHNNFWDFVYLHSEATHMFMWTMSDRAIPRSYRMMQGFGVNTYVLVNKQGKRHFVKFHWIPKLGVHSFVWDEALKLAGQDPDFHRKDLMEAIETGSYPKWDFAIQTIPEEKEHDF-DFDILDATKVWPEELVPLRRIGQLELNRNVDEFFPQTEQVAFCTSHIVPGIDFSDDPLLQGRNFSYFDTQISRLGINWEELPINRPVCPMMNHNRDGAMRHRISRGKVNYWPNRFDSLPPAT-----EANGAFTSYPEKMVGLKKRALSDKFRDHHSQAQMFYNSMSPHEKAHMLKAFTFELDHCDEPTVYNRLAGHrLAEIDVKLAQQVAELVGAPVPDKQ-------LKPNPGHRAKGLSQTEFPGEKPTIESRRIAIIIGDGYDSVAFNGMKMAIKAAGGLPFVIGTKRSPIYAEGQSP----ENSKGVVADHMYDGQRSTMFDATFVPGGP-HITTLLK---NGQIRFWIVESFGHLKALGATGEAVDFIKQMLGRVLDVRVASPTSP---EPVEWYGVVTAGttkpesfkegfqiaKAAKDFVGQFFYQISRHRNYQRELDGLS-----
>A0A401KK24	839	0.574	2.431E-265	6	738	740	552	1263	1265
------KHDDLARDTVQLSGVQPMTTDYGIKISDPDHWLRVVDAQ--HNGPSLLEDPIAREKIMRFDHERIPERVVHARGAGAFGIFKL--HQAIPELSSAGVLTDTERETPVFVRFSTVQGSRGSADTVRDVRGFAVKMYTAEGNWDIVGNNIPVFFIQDAIKFPDVIHSVKPEPHNEIPQGQSAHNNFWDFQYMHSETTHMQQWVMSDRAIPRSYRMMQGFGVNTYCLVNAKGQRHFVKFHFTPELGVHSLVWDEALKIAGQDPDFHRKDLMDAIEAGQYPRWKFGIQVIPEEKKDDF-EFDIQDATKIWPEELVPIQYIGQLELNRNVDEYFPQTEQVAFCTSHIVPGIDFSDDPLLVGRNFSYFDTQISRLGPNWQELPINRPVCPYMSLvNRDGQMRHRITKGKVNYWPNRFDANPPTS-----PAHGGFATYPEKQRGVKARALSDKFSEHFNQAQLFYNSLSPIEKLHVSKAFSFELDHCDEEIVYKRLSERLAVVDLQLAKTVAKNVGGNTPTKAPKE-------NDGKTSKGLSQFDYLSDSAQIATRRVAILIADGFDLNSYRDMKSALQKQNAFVFTIGSQRQGVTS---------ESGEKVIPDHHFPGMRSTLFDATFVPGGK-HVSVLAK---NGIAKHWISESFAHLKPIAGVNEAVDFIRK------QINLDAVKYASNGQVKESYGVVTAHgapaellqvssnisRESKGFVDQFIWQISRHRNWQRELDGLVDEIA-
>A0A194XR46	838	0.568	3.327E-265	0	739	740	19	742	743
M-SSNKKLTDMKRNEIEPKSSDRLTTDYGVRQPTHDNWLHAST---GDRqGPALLEDNFGREKIMKFDHERIPERVVHARGAGAFGNFKLYESA--EDVTSAGVLTDTSRSTPVFLRFSTVLGSRGSADTVRDVRGFAVKFYTDEGNWDIVGNDIPVFFIQDAIKFPDVIHAGKPEPDNEIPQAQTAHNNFWDFVYLHSEATHMFMWAMSDRGIPRSYRMMQGFGVNTYTLTNAQGVRHFVKFHFTPTLGVHSLVWDEALKIAGQDPDFHRKDLFTAIESGSFPTWKFGIQVCPESKQDDF-DFDILDATKVWPEELLPIRYIGELQLNKNPDEYFTQIEQAAFCTAHVVPGIGFSDDPLLQGRNFSYFDTQLSRLGVNWQELPVNRPVCPVMNNHRDGQMRHTIQKGKINYYPNRHDIVPAAKPS-----EGAYIDYPEKVVAMKQRLLSIKFSEHFAQAQTFWNSMADYEKAHIINALGFELDHCDEPIVYERMINRLSDISLDLAQAVAEKAGAPTPTKAGRPNHGLKM-------KGLSMTEFTPEalglPPTIATRMIAFIIADGFNLSEYEAVKGALSAAGALCFTIGPKRQPVKS---------SSGKTVAPDHHFEGMRSTMFDSIYVPGG-EHVSTLMK---QGRVIHWVREAFGHCKAIGATGEGVKLVKMACE-VEGMVF---SSGEGGSVTESYGVVTAGgvgkpesvgdalkmvKGAKNFIDAYAFNISQHRNFKREVDGLTSMVAF
>A0A5J5F419	838	0.603	4.553E-265	1	739	740	26	751	752
-TTTNEKILDMWPNKVDQTKSGNrMTTDTGVKIQDTDHWLRVVsDKQEG---PALLEDQIAREKIMRFDHERIPERVIHARGTGAHGYFK-LHT-PIPELSSAGVLNDISRTTPVFVRFSTVLGSRGSADTVRDVRGFAVKFYTDEGNWDIVGNNIPVFFIQDAIKFPDVIHAGKPEPHNEVPQAQSAHNNFWDFQYLHSEATHMFMWTMSDRAIPRSYRMMQGFGVNTYTLINAKGGRSFVKFVWTPELGVHSLVWDEALKLAGQDPDFHRKDLQEAIENRAYPKWKFGIQVVSEADQHKF-EFDILDATKLWPEDLIPVQYIGELCLNRNVDEFFAETEQVAFCTSHVIPGIGFSDDPLLQGRNFSYFDTQISRLGVNWQQLPINRPIaaCPVMNFHRDGQLNHRIHKGTVNYWPNRFENTPHARHTGDTDA---YREFSQNVAGIKERLNAPKFKEHFNQAQLFYNSLSPVEKIHMQAAFAFELDHCDDPIVYKRVCERIAEIDLPLAQAVAKLVGGEIPQKAARQNHGR-------KAPKLSQTEFAPAAPTIASRRIAMIIADGFEMPTFLAVRTALTAEGALTFVIAPRRHMIKPAGSEAG--------IMADHHLEGMRSTMFDAVFICPGAQSTITL---RENGRAVQWVREAFGHLKTIGALGDAVAFLQEAV-MLPGVDLA--IDRSSSEVVSSYGVVTGWkanvgllrslkiEPSKtAFSSAFSYEISKHRCFERELDGLTKKIAF
>A0A2J6SH65	837	0.593	8.528E-265	4	739	740	3	724	725
----NQKSADMAPEIREPSSSVPLTSDFGAKSTNHDIWLSAST---GeRKGPALLEDNFGREKIMKFDHERIPERVVHARGAGAFGTFKLYESAA--DVTSAGVLTDTSRTTPVFVRFSTVLGSRGSADTVRDVRGFAVKFYTEEGNWDIVGNDIPVFFIQDAMKFPDVIHAGKPEPDKEVPQAQSAHNNFWDFQFLHTEATHMFMWAMSDRGIPRSYRMMQGFGVNTYTLTkNDGGERHFVKFHFTPTLGVHSLVWDEALKLAGQDPDFHRKDLYTAIDMGVYPTWKFGIQICPESRQDEF-DFDILDATKVWPEELLPVRYIGELQLNKNVDEYFTQTEQAAFCTAHVVPGIGFSDDPLLQGRNFSYFDTQLSRLGVNWQELPVNRPVCPVMNNHRDGQLQHKITRGSINYWPNRKSVIPPAKPE-----EGGYLDYPEKVVAMKQRLHSVKFSEHFSQAQLFWNSMSEIEKSHIIAALGFELDHCDDPVVYERMVTRLCDISLELAQAVAEKAGSPTPTKTANENHGLT-------AKGLSQLDFTPeamGLPaTIASRMIAIIIGDGFNFAEYEAVKAALSAAGAFVFTIGPKRQPVKS---------STGQSVAPDHHFEGMRSTMFDSLYIPGG-EHVASLMK---EGRVIHWVREAFGHCKAIGATGEGVALVKMACE-IEGMTF---SAGASGEVVDSYGVVTAAgigtpagiteglrmvKGAKTFLEAYAFNISQHRNFKRELDGLTSMVAY
>A0A0D1ZLK7	837	0.590	8.528E-265	3	737	740	23	743	746
---ENKKIADLKKDVKDSHSKQPQTTDYGVKVADLDHWLKVVDEEKNKVGPSLLEDQIARERIHRFDHERIPERVVHARGAGAHGQFKLYES--LEDVTTAKVLTDTSRTTPTFVRFSTVQGSRGSADTVRDVRGFAVKFYTDEGNWDIVGNDIPVFFIQESIKFPDLVHAVKPEPDNEVPQGQTAHNSAWDFMYLHQEATHMFFWAMSDRGIPRSYRMMQGFGVNTFSLINAEGKRTFVKFIWTPELGVHSFVWDEALKLAGQDPDFHRKDLYEAIDNGAYPKWKFGVQLIKEEDEHNF-DFDILDATKVWPEEQVPIRYVGELELNRNVDEYFTETEQVAFCTSHIVPGIDFSNDPLLQGRNFSYFDTQLSRLGINWQELPINRPVCPMMNFNRDGQGRHTITKGKANYWPNRFEANPP---TGH--GKGGFESYPARESGMDLRKLAPKWKDYVSQAQLFYNSMSDIEKRHITNALSFELDHCDDNVVYERIVERLTEIDLSLAAAVAEKCGAPTPTKQ-------TTENPGLKAKGLSQFDYLPEVPTIKSRRVAILIADGFDAVAYGAMKAAVLSQLALPFTISNKRQNVTASDGV--------TSAKPDHFLNGQRSTMFDAIFVPGGEKSIKTLMS---NGLARFYVKEAFAHCKAIGATGEGVELVEAALKEAPGATVAGKGTDA---VVDWYGVVTAqtpddestvkkgikmASEAKDFTGKFFHNIAMHRNWQRELDGLTDMV--
>P55305	836	0.601	1.597E-264	4	739	740	22	743	744
----NKKIVDISHDTVNVHTDQEQRTDFGVAITDPDHWLRV-TNE-THSGPSLLEDHIARERIHRFDHERIPERVVHARGTGAYGNFTLKES--IEDLTYAGVLTDTSRNTPVFVRFSTVQGSRGSADTVRDVRGFAVKFYTDEGNWDIVGNNIPVFFIQDAIKFPDFVHAVKPEPHNEVPQAQTAHNNFWDFVYLHPEATHMFMWAMSDRAIPRSYRMMQGFGVNTFSLVNKEGKRHFVKFHWIPHLGVHSLVWDEALKLAGQDPDFHRKDLMEAIDNKAYPKWDFAIQAIPEEDQDKF-EFDIFDATKVWPEEQVPLRVVGELELNRNIDEFFPETEQVAFCTSHIVPGIDFSDDPLLQGRNFSYQDTQISRLGVNWEEIPINRPVCPFLNHNRDGAKRHRITKGTVNYWPNRFEANPPASDK-------GFKSHPAPITGRKRRDLTPKFKEYHNQAQLFYNSLSEVEKVHVKKAFSFELDHCDDPIVYERLAgQRLAEIDLPLAQAVAEMVGAPIPTKALRDNHGKTSVR-------LSQFDFTPKAPGIISRRIAIIIGDGYDKIAFNGMKAAILAAQALPFVIGTKRSAIYAQGED----KNSSKGVIPDHMYDGMRSTMFDATFIPGG-SHIETL---QKNGQIRYWIAETFGHLKALGAMGEAAQLVKEVLGNVMGVQIAGADS---AEPVEWYGVVTARgpesaeslsegfkvlKDAGDFTSKFFYQISQHRNWQRELDGLASTVAF
>D5G9V6	836	0.598	1.597E-264	2	739	740	27	755	756
--STNEKIVEMWPNKVSVEKSGNrLTTDSGTGVYDVDHWLKVVDPSTGHHGPSLLEDQIARERIHRFDHERIPERVVHARGAGAHGYFN-LHT-PIPEFSSATVLNDTGRSTPIFARMSTVAGSRGSADTVRDVRGFALKFYTEEGNWDIVGNNIPVFFIQDAIKFPDFVHAVKPEPHNEVPQAQTAHNNFWDFMYMHSESTHMSIWAMSDRGIPRSYRMMQGFGVNTFSLINAQGERTFVKFVWTPELGVHSLVWDEALKLAGQDPDFHRKDLYEAIENGYYPKWQFGIQTIAEKDQDKF-EFDILDATKVWPEDLVPINYIGELVLNRNVDEFFAETEQAAFCTSHVVPGIGFSDDPLLQGRNFSYFDTQITRLGINWEQLPINRPVCPIMNFNRDGALNHRIHKGKVNYWPNRFEAVPPASHKQETDS---YQECAAKVAGLKLRVNGAKFREHFAQAQLFYNSLAKHEKKHVEAALAFELSHCDEPIVYKRMSERLADIDLTLAQNVAKMVGGDIP------KEGR--LNHGRKAPGLSQADLPAVKPSIKSRRVAMIVADGFEMGVFTAVRAALKAEGATTWVIAPRRGMIFPAGVHPESGT---GGLLADHHLEGQRSTMFDAIFVCPGTRSTLTL---RENGRAVHWVREAFGHLKPIGVLGDAVSFLQQAVV-LPGVDVAAD--PNSHDVVTSYGVVTGwrcsvgvlrslkiePS-TCAFSSAFAYEISKHRCWARELDGLHTKLAF
>A0A0U5FR40	836	0.599	1.597E-264	4	739	740	44	765	766
----NKKLVDLEADTVNAHTKHPQSTDHGVGISDPDHWLRIANEQ--RSGPSLLEDQIAREKIHRFDHERIPERVVHARGTAAFGNFKLHES--IEELTTAGVLTDTSRNTPVFLRFSTVQGSRGSADTVRDVRGFAVKMYTDEGNWDIVGNNIPVFFIQDAIKFPDFVHAVKPEPHNEVPQAQTAHNNFWDFVYLHPEATHMFMWAMSDRAIPRSYRMMQGFGVNTYSLVNKEGKRHFVKFHFTPHLGVHSLVWDEALKLAGQDPDFHRKDLMEAIDNKAYPKWDFGIQVIAEEDQDKF-DFDILDATKIWPEELVPLRNIGELELNRNIDEFFPQTEQVAFCTSHIVPGIDFSDDPLLQGRNFSYFDTQISRLGINWEELPINRPVCPFLNHNRDGAMRHRITRGSVNYWPNRFEALPP-------AGEKGFVSHPQRITGQKRRDLSPKFKEYHNQAQLFYNSMSEIEKIHMKKAFSFELDHCDDPLVYERLAGtRLAELDLPLAQAVAEMVGAPIPTKALRPNHGKKSVR-------LSQLDFIPKIPGIVSRRVAIIIGDGYDKIAFQGIKAAILASQALPFVIGTKRSAIYAAGESA----SNSKGVIPDHQYDGQRSTMFDATFIPGG-SHVETL---KKNGQIRYWIAETFGHLKALGATGEAAILVKDVLGSMLDVKVAGAGSP---EPVEWYGVVTAKelktpesfsegvkilKDAKDFVGKFFYQISQHRNWARELDGLAATVAF
>A1C954	836	0.574	2.186E-264	4	738	740	3	718	720
----SSKDADLQRDTVEIDDKQHMTTDFGIKISDPDHWLRVVDDKN--NGPSLLEDPIAREKIMRFDHERIPERVVHARGVGAFGTFRLHRG--ISHLTTAGVLTDTSRETPLFVRFSTVQGSKGSADTVRDVRGFAVKMYTDEGNWDIVGNNIPVFFIQDAMKFPDVIHAVKPEPHNEIPQGQSAHNNFWDFMYMHSETTHMQQWVMSDRAIPRSLRMMQGFGVNTYSLINAEGKRHFVKFYFLPELGVHSLVWDEALKICGQDPDFHRKDLMDAIDAGHFPKWKFGIQAIPEEKQHDF-EFDILDATKIWPEELVPIEYIGEMELNRNIDEFFTQTEQVAFCTSHIVPGVDFSDDPLLQGRNFSYFDTQISRLGPNWEELPINRPVCPYASLvNRDGAMRHRITKGKVNYWPNRYGANPPAS-----AAQGGFTSYPEKQQGTKGRHFSAKFKEHYNQAQLFYNSLSPIEKMHVAKAFSFELDHCDEEIVYKRLAERLAVVDLELAQTVAKNVGGDTPEKAPKE-------NKGQKTKGLSQLEYLSDSAVITTRRIAILIADGFDYASYKAMKETLQKQKAFVFTIGPQRQGVTA---------ETGEKVIPEHHFAGMRSTLFDAVFIPGGQKHIAALSK---NGVAKYWITESFAHLKAIAGLNEAVEFIRKQI-NLDSVKYAASS----GGVVQSYGVITtngpanehlkvsanASKDSKGFAEQFIWHISRHRNWQRELDGLVDEVA-
>A0A2V1CW78	836	0.585	2.186E-264	2	739	740	20	740	741
--GTNKKITDMKQNTRDPTKNDLLTTDFGVKEYTHDNWLHAST---GDRqGPALLEDNQGREKIMKFDHERIPERVVHARGAGAFGNFKLYESA--EDVTSAGILTDKSRNTPVFVRFSTVLGSRGSADSVRDVRGFAVKFYTDEGNWDIVGNDIPVFFIQDAMKFPDVIHAGKPEPDTEVPQAQSAHNNFWDFQFLHTEATHMFMWAMSDRGIPRSYRMMQGFGVNTYTLINAEGVRSFVKFHFTPTLGVHSLVWDEALKIAGQDPDFHRKDLYTAIDNGVFPTWRFGIQVCPESRQDEF-DFDILDATKVWPEELLPVRYIGELQLNKNVDEYFTQTEQVAFCTAHQVPGIGFSDDPLLQGRNFSYFDTQLSRLGVNWQELPINRPVCPVMNNHRDGQHRQTITKGKMNYWPNRHSVIPPAT-----AAQGAYIDYPEKIVAMKQRLLSVKFCEHYSQAQTFWNSITPIEKAHLIAALSFELDHCDDPIVYERMITRLTDISLDLAQAVAVKVGAPSPTKAGRPNHGKTM-------KGLSQFDFTPEaqglTPTIATRNIAILVADGFNYVEYETVKGALSAAGAMVFTIGPKRQPVKSSG---------GKSVTPEHHFEGMRSTLFDALYIPGG-EHIVTLSK---QGRVVHWIREAFGHCKAIGATGEAVGLVRTAV-GIEGMVFATGNEEA--AVVDCYGVVTSGgvaggegvlkmvKGAKGFLDAFAFNVSQHRNFQRELEGLTEMVAY
>A0A419F6Z1	835	0.458	2.992E-264	3	729	740	8	699	707
---ENSKQDQLDEVREDP-EREFLTTNQGVRVSHTDNSLKA-----GVRGPTLLEDFHFREKLTHFDHERIPERVVHARGSGAHGYFQVYEP--MTEYTRAAFLQDPGKKTPVFVRFSTVVGFRGSADTVRDVRGFATKFYTEEGNYDLVGNNIPVFFIVDAIKFPDLVHSIKPEQHHQMPQASAAHDTFWDFVGNLPEVTHMMMWLLSDRALPRSFRMMEGFGVNTFRFVNAQGKGRFVKFHWRPLLGVHSLTWDETQKIAGKDPDFNRRDLWEAIEMGDYPEFELGVQLLEEEDEHKF-DFDILDATKIWPEEDVPIRWIGKMTLNRNPENFFAETEQVAFCPANVVPGIDFSNDPLLQGRLFSYLDTQLIRLGgPNFHEIPINRPVAPISNNQREGYHRTTINRGEISYFPNALGDNKPRPA---AVDEGGYEHYMEKVEGQKIRNRSDKFNDHFSQARLFWNSMSDPEKEHIIKALHFELGKVMDPEIRKRVVELFNNVDGDMAVRVADGIGVPPPAQ-------KGPTGGTKKSPNLSQENTV--KDTIKSRKVAVLLAEGYNHDEVMQVKEALKNGGAKAQIISQHLGMVKAA---------DGQEMEVDKSYITTGSIVFDAVYIPGG-QHVDTL---KQQGYALHFVSEAYKHCKPIAANGEGCMLLEAS--SITGVKIA--GADPNGPVVADMGVVTTRNTGKmdEFKQEFTFAIARHRHWDRE----------
>A0A0A2K7L2	835	0.575	4.095E-264	6	738	740	12	723	725
------KHADLQKDTVDVHAKQHMTTDHGVKISNPDQWLRVVDEK--KTGPSLLEDQIAREKIMRFDHERIPERVVHARGTGAFGKFKLYESAA--DVTTAGVLTDTSRETPLFLRFSTVQGSRGSADTVRDVRGFAIKMYTAEGNWDIVGNNIPVFFIQDSIKFPDVIHSVKPEPHNEVPQGQSAHNNFWDFQYMHSEVTHMNQWIMSDRAIPRSFRMMQGFGVNTYSLINKAGKRHFVKFHFTPELGVHSLVWDEALKINGQDPDFHRKDLMEAIEAGHFPRWKFGLQLIPEEKADNF-EFDPLDATKVWPEELVPIRYIGEMELNRNIDEFFPQTEQVAFCTSHIVPGIDFSDDPLLQGRNFSYFDTQISRLGPNWEELPINRPVCPYMSLvNRDGQGRHRITKGTVNYWPNRFEANPPATAE-----QGGFVSYPQKHQGPKKRALSDKFKEHFNQAQVFYNSLSPIEKMHVAKAFSFELDHCDDPIVYKRMTERLSAIDLDLAKTVAKNVGGDTPVKS-------LKENKGIKAKGLSQLEFMPEKPIIATRRIAILLADGFDFNQYTTMKEVLSERGAFVFTIGAQRQGVTA---------ESGQKVIPDHFFSGVRSTLFDAVYVPGGK-HIQALLK---NGVFKHWISESFAHLKAIAGANEAVPFIEKQI-GLPEVEVAQSGS----PLKESYGVVTGHGdavsllkvgivgpDSKGLAEQFIWHISRHRNWARELDGLSDQIA-
>A0A2J6PIC2	835	0.589	5.604E-264	4	739	740	18	739	740
----NKKAADMKSEMKEPTSKDPYTSDFGVKGITHDTWLSAST---GdRTGPALLEDGFGREKIMRFDHERIPERVVHARGTGAFGTFKLYESA--SDVTSAGVLTDTSRTTPVFVRFSTVLGSRGSADTVRDVRGFAVKFYTEEGNWDIVGNDIPVFFIQDAFKFPDVIHSGKPEPDREVPQAQSAHNNFWDFQFLHTEATHMFMWAMSDRGIPRSYRMMQGFGVNTFTLTkNDGGERHFVKFHFTPTLGVHSLVWDEALKLAGQDPDFHRKDLYTAIDMGVYPTWKFGIQVIPESKQDDF-DFDILDATKVWPEELIPVRYIGEMQLNKNVDEYFTQTEQSAFCTAHVVPGIGFSDDPLLQGRNFSYFDTQLSRLGVNWQELPVNRPVCPVINNNRDGALRHTITKGAINYWPNRKSAIPPSSAE-----QGGYLDHPEKVVARKQRLHSAKFSEHFSQAQLFWNSMSEVEKSHIINALGFELDHCDDPLVYERMVTRLCDISLELAQAVAEKAGAPTPEKTGKPNHGKT-------AKGLSQFDFTPeamGLPaTIASRMIAIIIGDGFNFAEYEAVKGALSAAGAFVFTVGPKRQPVKS---------STGQSVAPDHHFEGMRSTMFDSLYIPSG-EHVKVLMK---QGRVIHWVREAFGHCKAIGATGEGVSLVKMACE-LPGMLF---SQGESGEVVDCYGVVTAAgvgrptgvtealkmvKGAKNFLDAYAFNVSQHRNFKRELDGLTSMVAY
>A0A165I411	835	0.554	5.604E-264	6	739	740	19	740	741
------KSAQLLHSTVDPNEAasgKVITTMHGTRVANTDTWLKAADAQFG--GPALLEDHVALEKIHRFDHERIPERVVHARGAGAHGYFRVFDN-SAAQYTAAKVLNDPSRKTPVFVRFSTVQGPRGSADTVRDVRGFAIKFYTEEGNWDLVGNNIPVFFIQEAMKFPDFVHAVKPEPHNEVPTGQSAHDNFWDYYSLETETSHMIQWAMSDRAIPRSYRMMQGFGVNTYTLINDKNERHFVKFHLTPELGVHSLMWDEALKIAGQDPDFHRKDLNEAIDNGAYPAWSFGIQVLPESRQDEF-DFDILDATKLWPEDIVPVKYIGELVLNRTVDEYFPETEQVAFCTSHVVPGIGFSDDPLLQGRMFSYLDTQLSRLGTNWEELPINRPVCPVMNHIRDGQHRQTITKGKVNYWPNRFEHAPPATAE-----QGGYVEHPQKImAAIKQRVRAPKFQEHLNQATMFFNSLSPIEQLHTVNAMAFELSHVEEEQVRTAAIARINQVDHTLAKLVAGKVGVDLPAKPFRENHGLKAKN-------LSQFAFAPKVPSIKSRRIAILVADGFDEPVVMALKAAITASSALAFVVGPRSGLIKNM---TGTG-----GVKADHHYEGQRSTLFDAVVIPPGAAAAAAMAQ---DGRVVHWVREAFGHAKAIGAIGEGVAFVREAL-GVPGLQYASPSAP--DEVVVSYGIVTARAYTttwaaadigigpekKGFFSKFAFELSKHRCFERELDGLTGKVAF
>A0A370TW39	835	0.578	5.604E-264	4	739	740	23	740	741
----NKKVQNMKPETFDPSESDRITSDFGVLQHNTDVWLKAST---GdKQGPALLEDNFAREKIMRFDHERIPERVVHARGSGAFGTFKLYESA--EDVTSAGVLTDTSRTTPVFVRFSTVLGSRGSSDTVRDVRGFAVKLYTEEGNWDIVGNDIPVFFIQDAIKFPDVIHAGKPEPQTEIPQAQSAHNNFWDFQYMHKEATHMFMWAMSDRGIPRSFRMMQGFGVNTFTLINKEGVRSFVKFHWTPTIGVHSLVWDEALKISGQDPDYHRRDLYTAIENGVYPTWKFGIQICPESRADEF-DFDILDATKIWPEEVFPVRYIGEMELNRNVDEFFPQIEQVAFCTAHIVPGIGFSDDPLLQGRNFSYFDTQISRLGVNFQELPVNRPVCPVMNHHRDGALRHRITKGQFNYWPNRGSVVPPGTIS-----EGAYVDYPQKVVAMKQRLNSVKFSEHVNQAQLFWNSMAPHEKLHIIKALSFELSKCEDPIVYERLVERLAEISLELAQAVSDKVGAPKPEQESRPNHGK-------KSAALSQGHFAPEalgyQPTIASRMVAIIVGDGFNFAEYEAVKGALSAANAFCFTIGPRKSEI----------KSSGKSVKPDHHFESMRSTLFDSIYIPGG-EHITTLIK---QGRVLHWIREAFGHCKTIGASGDGVKIVKAAI-GIEGMRFSES---GDGEVVDCYGVVTSAggkisvgnalkmaKGAKSFLDAYAYNISLHRNYQRELDGLTELVAY
>UPI00190B73CB	834	0.583	7.670E-264	6	738	740	12	723	725
------KFADLQKDTIEVNDKQHMTTDNGVKISNPDQWLRIVDEKN--LGPSLLEDQIAREKITRFDHERIPERVVHARGSGAFGTFKLFESA--EDVTTAGILTDTKRETPLFVRFSTVQGSRGSADTVRDVRGFAVKMYTAEGNWDIVGNNIPVFFIQDSIKFPDVIHSVKPEPHNEVPQGQSAHNNFWDFQYLHSEATHMNQWIMSDRAIPRSLRMMQGFGVNTYSLINKAGKRHFVKFHFTPELGVHSLVWDEALKIGGQDPDFHRKDLMEAIEAGHFPRWKFGLQLIPEEKADSF-EFDPLDATKVWPEELVPIRYIGEMELNRNIDEFFPQTEQVAFCTSHIVPGIDFSDDPLLQGRNFSYFDTQISRLGPNWEELPINRPVCPYMNLvNRDGQGRHRITKSKVNYWPNRFSANPPATAE-----QGGFVSYPAKPQGAKKRALSEKFKEHFNQPQVFYNSLSPIEKMHVAKAFSFELDHCDDPVVYKRMSERLTAIDLDLAKTVAKNVGGDAPVKASKE-------NRGMKAKGLSQLEFMPEKPIIATRRIAILIADGFDFNQYTTMKEVLKERGAFVITVGTQRQGVTA---------ESGQKVIPDHFYSGMRSTLFDAVYVPGGK-HIQALSK---NGVFKHWISESFAHLKAIAGANEAVPFIERQI-GLSEVEVA----KSGSPLKESYGVVTGHGdavsllkvgtvapDSKGLAEQFIWHVSQHRNWARELDGLSDQIA-
>A0A1F5L6Q2	834	0.579	1.050E-263	6	738	740	12	723	725
------KFADLQKDTVELNSKQHMSTDYGIKITDPDHWLRVVDEK--KTGPSLLEDQIAREKIMRFDHERIPERVVHARGTGAFGTFKLYESA--EDVTTAGVLTDTSRTTPLFLRFSTVQGSKGSADTVRDVRGFAIKMYTSEGNWDIVGNNIPVFFIQDAIKFPDVIHSVKPEPHNEVPQGQSAHNNFWDFQYMHSEVTHMNQWIMSDRAIPRSYRMMQGFGVNTYSLVNKEGKRHLVKFHFTPELGVHSLVWDEALKIAGQDPDFHRKDLMDAIEAGQFPRWKFGLQLIPEEKADDF-EFDPLDATKVWPEELVPIRYIGELELNRNVDEFFPQTEQAAFCTSHIVPGIEFSDDPLLQGRNFSYFDTQISRLGPNWQELPINRPVCPYMSLvNRDGAMRHRITKGKVNYWPNRFEANPPAT-----PAQGGFTSYPEKQQGAKKRDLSDKFAEHYNQAQVFYNSLSKIEKMHVAKAFSFELDHCDDPVVYKRMTERLAAISLELAQTVATNVGADTPAKA-------LKENKGLKAKGLSQLEYMPEKPTIATRRIAILIADGFDFNQYTTMKETLQAQGAFVFTIGAQRQGVTS---------ESGQKVVSDHFFTGMRSTLFDAVFVPGGK-HVQALSK---NGVAKHWISESFAHLKAIAGANDAVPFIQHQI-NIPEVEVA----QSGTSLKESYGVVTGHGDAasllkvgkvgpdaKGLAEQFIWHISRHRNWARELDGLSDQIA-
>W9XE71	834	0.573	1.050E-263	0	737	740	22	744	747
MT-ENKKVADLQRNIKDSHSKQHNTTDYGIKISDLDHWLKPVDEKNNTIGPHALEDQIARERIMRFDHERIPERVVHARGAAAHGTFKLYESA--EDVTSAPVLTDTSRTTPVFVRFSTVQGSRGSADSVRDVRGFAVKFYTDEGNWDIVGNDIPVFFIQESIKFPDLIHAVKPEPDNEVPQGQTAHNNFWDFVYLHKEATHMFLWAMSDRGIPRSYRMMQGFGVNTFCLINAKGERHFCKFIWTPELGVHSLVWDEALKLAGQDPDFHRKDLYEAIDNKAYPKWKFGLQVIAEKDEHKF-DFDILDSTKVWPEELVPIRYIGEMELNRNVDEYFTETEQVAFCTSHIVPGIDFSNDPLLQGRNFSYFDTQLSRLGINWQELPINRPVCPVMNFNRDGQGRHTITKGKINYWPNRYEANPP---TGH--GGGGFESYPSQDLGMKQRKLAPKWTDYLSQAQLFWNSMTPIEKVHIINAFSFELDHCDDPIVYERLVSRLTEIDLSLATAVAEKAGAPTPTKQ-------TVANPGNKAKGLSQLEYMPETPTIKSRRIAILIADGYDAVSYDAIKAAILGQLALPFTISTKRQEVKASNG-----TSSTK---PDHFLNGQRSTMFDAIFVPGGEQSIKTLMS---LGLARFWVREAFAHLKPIAASGEGVKLVDAA---LSEVEGAKLATAGSTDIVDWYGVVTAQkpdtgsavkdsiklvKDAADFTSKFFWHISQHRNWDRELDGLADQV--
>A0A1V6UKQ3	833	0.576	1.437E-263	5	738	740	11	723	725
-----AKEVDLQKDIVDVHSKQHMTTDHGVKISNPDQWLRIVDEK--KTGPSLLEDQIAREKIMRFDHERIPERVVHARGTGAFGKFKLYESA--EDVTTAGVLTDTSRETPLFLRFSTVQGSKGSADTVRDVRGFAIKMYTAEGNWDIVGNNIPVFFIQDSIKFPDVIHAVKPEPHNEVPQGQSAHNNFWDFQYLHSEVTHMNQWIMSDRAIPRSFRMMQGFGVNTYSLINKAGKRHFVKFHFTPELGVHSLVWDEALKIAGQDPDFHRKDLMEAIEAGHFPRWKFGLQLIPEEKADDF-EFDPLDATKVWPEELVPIRYIGEMELNRNIDEFFPQTEQVAFCTSHIVPGIDFSDDPLLQGRNFSYFDTQISRLGPNWEELPINRPVCPYMSLvNRDGQGRHRITKGKVNYWPNRFEANPPATQE-----QGGFVSYPQKQQGVKKRALSEKFKEHFNQAQVFYNSLSPIEKMHVAKAFSFELDHCDDPIVYKRMTERLAAIDLDLAKKVAQNVGGDTPVKA-------LKENKGIKAKGLSQLEFMPETPVISTRRIAILLADGFDFNQYTTMKEVLSERGAFVFTIGAQRQGVTA---------ESGQKVVPDHFFNGMRSTLFDAVYVPGGK-HIQALSS---NGVAKHWISESFAHLKAIAGANEAVPFIERQI-GLPEVAVA----KSGSPLKESYGVVTGygdavsllkvgtvGPDAKGLAEQFIWHISRHRSWARELDGLSDQIA-
>A0A1E1MSH8	833	0.580	1.437E-263	4	739	740	22	740	741
----NKKITDIKKDTIEPTKNDLLTSDFGVKQNSHDVWLHAST---GDRqGPALLEDNHGREKIMKFDHERIPERVVHARGAGAFGNFKLYESA--EDVTSAGILTDKSRNTPVFVRFSTVLGSRGSADSVRDVRGFAVKFYTEEGNWDIVGNDIPVFFIQDAMKFPDVIHAGKPEPDTEIPQAQSAHNNFWDFQFLHTEATHMFMWAMSDRGIPRSYRMMQGFGVNTYTLINAEGVRSFVKFHFTPTLGVHSLVWDEALKIAGQDPDFHRKDLHAAIESGVFPTWKFGIQVCPESRQDEF-DFDILDATKVWPEESLPVRYIGELQLNKNVDEYFTQTEQVAFCTAHIVPGIGFSDDPLLQGRNFSYFDTQLSRLGVNWQELPINKPVCPVMNNHRDGQHRQTITKGKINYYPNRHSIIPPAT-----AAQGAYVDYPEKVVAMKQRLLSVKFSEHFDQAQTFWNSISAIEKKHLIAALSFELDHCDDPIVYERMVTRLTDISLDLAQAVAEKAGAPTPTKAGRPNHGKT-------LKGLSQFDFTPEalglTPTIATRQIAFLIADGFNYVEYSSVKAALSAAGALVFTIGPKRQPVKS---------SSGKTVTPEHHFEGMRSTLFDATYIPGG-EHIPTLAK---QGRVVHWIREAFGHCKAIGATGEAVGLVRTAV-GIEGMVFAT--GYEEDAVVDCYGVVTSGgvaggdgllkmvKGAKGFLDAFAFNVSQHRNFQRELDGLTEMVAY
>H6BMZ1	833	0.576	1.437E-263	0	737	740	22	744	747
MT-ENKKVADLQKNVKDAHSKQNTTTDYGIKVSDLDHWLKPVDEQNNTIGPHALEDQIARERIMRFDHERIPERVVHARGAAAHGTFRLFESA--EDVTTAGVLTDTSRTTPVFVRFSTVQGSRGSADTVRDVRGFATKFYTEEGNWDIVGNDIPVFFIQESIKFPDLVHAVKPEPDNEVPQAQTAHNNFWDFVYLHKEATHMFFWAMSDRGIPRSYRMMQGFGVNTFSLINAKGERTFCKFIWTPELGVHSFVWDEALKLAGQDPDFHRKDLYEAIDNKAYPKWKLGLQLISEKDEHKF-DFDILDATKVWPEELVPIRYIGEMELNRNVDEYFTETEQVAFCTSHIVPGIDFTNDPLLQGRNFSYFDTQLSRLGINWQELPINRPVCPVLNFNRDGQGRHTITKGKVNYWPNRYEANPP---TGH--GNGGFESFPSRDEGMKQRKLAPKWKDYLSQAQLFWNSMTPIEKRHIINAFSFELDHCDDPVVYERLVSRLTEIDLSLAAAVAEKVGAPTPTKQ-------ATPNPGHKAKGLSQLEYLPVTPTIKSRRVAILIADGYDAAAYDAMKAAVLSQLALPFTMSTKRQEVKASNG-----TSSTK---PDHFLNGQRSTMFDAIFIPGGEQSVKTLMG---IGLARFWVREAFAHLKPIAASGEGVKLVDVALREAEGVKLA---AEGSTDVVDWYGVVTAqkpdtgssvkdsiklAKEATDFTSKFFWHISQHRNWDRELDGLADQV--
>A0A2I1CVW9	833	0.598	1.966E-263	6	739	740	25	745	746
------KTIDLEHDTVEGHTQTPMTTDHGVRVTNPDNWLKAVDDR--QTGPSLLEDQIAREKIHRFDHERIPERVVHARGTGAFGTFRLKESA--EDVTSAGVLTDTSRSTPTFVRFSTVQGSRGSPDTVRDVRGFATKFYTDEGNWDLVGNNIPVFFIQEAIKFPDFVHAVKPEPHNEVPQAQTAHNNFWDFVYMHPEATHMFMWAMSDRAIPRSYRMMQGFGVNTFSLINKAGQRHFVKFHWIPHLGVHSLVWDEALKLAGQDPDFHRKDLMEAIDSKAFPKWDFAIQVIPEEKQHDF-DFDILDATKVWPENLVPLRIIGEMTLDKNIDEFFPQTEQVAFCTSHIVPGIDFSDDPLLQGRNFSYFDTQISRLGINWEEIPVNRPVCPFINHNRDGAKRHRITKGTVNYWPNRYEAVPPASED------TGFVSYPQTVGGSKRRALSEKFREHHNQAQMFYNSMTPHEKAHMQKAFCFELDHCDDPLVYERMAGHrLAEIDLPLAQAVAEMVGAPIPDKQLRP-------NPGHTAPGLSQTDFTPRTSTIESRRIAILIGDGYDPVSFNAIKAAVLAANALPFVIGMKRSAVYADGESP----STSKGVIPDHQYDGQRSTMFDATFVPGG-SHVETL---KKTGQIRYWIAEAFGHCKALGATGEGAELIKLAIGSTLDVQVATADNPAP---KEWYGVVTGGkvekpesfkdgvkilKDAKDLIGMFLYQVSLHRNYQRELDGLSSTVAW
>G4TFC2	832	0.549	3.683E-263	6	739	740	16	733	734
------KVRDLQRDTVDaVKTSTGMTTDHGTAVLDTDNWLKATDGKSGP-GPSLLEDEQARQKIMRFDHERIPERVVHARGAGAHGHFKL--HKAIPEFSYAGVLNDTSRTTPIFIRFSTVQGSRGSADTVRDVRGFAVKFYTDEGNWDIVGNNIPVFFIQDAIKFPDIIHAVKPEPQNEIPTGQSAHPSFYDFISLTPESMHMLMWVMSDRAIPRSYRTMQGFGVNTFTLVNKDGERFFVKFHFDPELGVHSLVWDEALKLSGQDPDFHRRDLEAAIRNGAFPRWTFAIQVIPEAQEHDF-EFDILDATKIWPEELVPKIPIGEIVLDRMPDEYFPETEQVAFCTSHIVPGVGFSDDPLLQGRNFSYFDTQLSRLGVNWQELPINRPICPVMNFHRDGQMRHRITKG-PNYWPNRFGTVPPQA--DAFKTQGFIQDYPQKIHGVKQRLRSIKFNEHFNQAQLFYNSLSKWEKQHLIDALSFEMNKFDEGDIVDKMIDRLAQIDMELATQVASNAGGTAP-KSGKENHGKM-------SKFLSQTAFPPAKPTIKSRKIAILVGDGFDLAAYEGLKAALLSGMAVIMTVGNRKSRVTS---------SSGKAISPDLHFEGDRSTGYDAVVIPGGK-HVEALSK---NGRVIHWIREAFGHCKAIGAFGEAVDLLKVA---LPlqQLQFA--EDNSSDAVVCSYGVVTARaysfpsaladltigEGEKGFVANFSYHVAQHRCYERELDGLVSLVAF
>A0A559M9C5	832	0.586	3.683E-263	0	739	740	19	752	753
M-STNKKTADMKPNMVEPTSSDHLTSDFGVKQNNTDIWLHAST---GDRqGPALLEDNFAREKaspnlqklwIMKFDHERIPERVVHARGAGAFGTFKLYESA--EDVTSAGVLTDTSRTTPVFLRFSTVLGSRGSADTVRDVRGFAVKFYTDEGNWDIVGNDIPVFFIQDAMKFPDVIHAGKPEPDTEIPQAQSAHNNFWDFQYLHSEATHMFMWAMSDRGIPRSYRMMQGFGVNTYTLTNAQGVRHFVKFHFTPTLGVHSLVWDEALKIAGQDPDFHRKDLYSAIDGGVFPTWKFGIQVCPESRQDEF-EFDILDATKVWPEELLPVRYIGELQLNKNVDEYFTQTEQVAFCTAHLVPGIGFSDDPLLQGRNFSYFDTQLSRLGVNWQELPINRPVCPVMNNHRDGQLRHKITKGKINYWPNRESAVQPAS-----QAEGAYIDYPEKVVAIKQRLHSVKFSEHFNQAQLFWNSMSPHEQSHIINALGFEFDHCDDPVVYNRMVERLCDIDMDLAKAVAEKAGSPTPTKQGKPNHG-------LKAKGLSQADFTPEalglPPTIATRMVAIIIGPGFNLAEYEGVKAALSAAGAFVFTIGPKRQPVPSAGGK--------KSVAPDHHFEGMRSTMFDSIYIPGG-EHVAAL---QKQGRVVHWVREAFGHCKAIGATGEAVKLVQTAC-GIEGMAFSTS-----AEVVDSYGVVTAAggletgasgvkealnmvKGAKGFVDAYAYNISQHRNFQRELDGLTSMVAY
>A0A1G8XZH2	831	0.465	9.441E-263	6	729	740	11	699	707
------KQEQLDEFRHDP-EREYLTTNQGVRVSHTDDALKA-----GERGPTLLEDFHFREKLTHFDHERIPERVVHARGSGAHGYFQVYEP--MTEYTKAAFLQDPEKKTPVFVRFSTVVGFRGSADTVRDVRGFATKFYTEEGNYDLVGNNMPIFFIVDAIKFPDLVHAIKPEQHHQMPQASAAHDTFWDFVGNLPEITHMIMWVLSDRALPRSYRMMQGFGVNTFRFINAKGKARFVKFHWRPLLGIHSLVWDEAQKLAGMDPDFNRRDLWEAIEMGDYPEYELGVQMIEEEDEHNF-DFDILDATKIWPEEEVPIRWIGKMVLNRNPDNFFAETEQVAFCPANVVPGIDFSNDPLLQGRLFSYLDTQLIRLGgPNFHEIPINRPLAPVANNQREGYHRMTIDKGAASYFPNSLGDNKPRPA---RVEEGGYAHHQEKIDAKKIRARSEKFNDHFSQAKLFWNSMSDAEKEHIIKAFHFELGKVSDFGVRKRVVDLINNVDGDLAIRIAEGIGVP--------PPAEKGASSGtKKSPNLSQERTVMD--TIKSRKIAILAMEGYNHDEVMQVKKALKDAGAHPQIVSQFLGTVRSA---------DGKEMEVDKSYVTTASVVYDAVYVPGG-RHAETL---KNQGYAIHFVNEAFKHCKPIGAIGEGIELLKAS--GIKGVAF--VDASAGGEAVSEMGVVTCGSQGnvSSFVEQFKTAIARHRHWDRE----------
>A0A2I2GCH5	831	0.570	9.441E-263	6	738	740	3	715	717
------KQADLERDTVEPSGVQHMTTDFGVKISDPDHWLRVGDAN--HNGPPLLEDSLAREKIMRFDHERIPERVVHARGVGAFGTFRMKKS--ISDLTTAGVLTDTSRETPVFTRFSTVQGSKGSADTVRDVRGFAVKMYTSEGNWDIVGNNIPVFFIQDAIKFPDVIHSVKPEPHNEIPQGQSAHNNFWDFQYMHSETTHMQQWIMSDRAIPRSLRMMQGFGVNTYSLVNAEGKRHFVKFHWTPELGVHSLVWDEALKIAGQDPDFHRKDLMDAIDAGQYPRWKFGIQVIPQEKKNDF-EFDIEDATKIWPEELVPIQYVGELELNRNVDEYFPQTEQVAFCTSHIVPGIDFSNDPLLIGRNFSYFDTQISRLGPNWQELPINRPVCPYMSLvNRDGAMKHRITKGKVNYWPNRYETNPPASPS-----QGGFATYPEKQEGVKARQLSDKFKEHYNQAQLFFNSLSPIEKMHVAKAFSFELDHCDEEIVYKRLSERLAVIDLNLAQTVAKNVGGNTPVKA-------TKANDGRTSKGLSQFDYLANGPQIATRRVAILITDGFDHVAYSQMKDTLQKHEAFVFTIGSQRQGVTA---------ESGEKVIPDHHFPGMRSTLFDAVFIPGGK-HVGALAK---NGIAKYWITESFAHLKPVAGINEAVGFIQRQI-NLDSVK----HASSAGQIVESYGVVTGHgnpadllksssnigDDSQGFVDQFIWQISRHRNWQRELDGLIDEVA-
>A0A0B4HA22	831	0.607	9.441E-263	0	739	740	0	716	717
MTTKTAKADQLEASVVEPTPKDRITADFGTKQSNTDDWLRVRSDKTT--GPMLLEDAFAREKIHRFDHERIPERVVHARGAGAFGTFRLLESA--EDVTHAGVLTDTSRETPVFVRFSTVLGSRGSADTVRDVRG---------GQLgrDIVGNNMPVFFIQDAIKFPDLIHAAKPEPHCEIPQAQSAHNNFWDFMYMHPEATHMYMWAMSDRAIPRSFRMMQGFGVNTFTLQNARGERHLVKFHWTPELGVHSLVWDEALKIAGQDPDFHRKDLADAIDAGVYPKWKFGIQVIPDDKADDF-DFDVLDATKVWPQELVPVRYIGELELNRNVDDFFTETEQAAFCTSHVVPGVGFSDDPLLQGRNFSYFDTQISRLGVNWEELPVNRPVCPVMNFNRDGAMRHTIARGKVNCWPNRFEAQPPASRE-----EGGYVDYPQEVRGVKMRAKSDKFKDHVSQAQLFYNSMSDIEKRHVTAALSFELDHCEEPVVYGRLAQRLADIDLGLARAVAAMVGGPSPAQS-------PGQNHGKTAAGLSQLEYVPERVTVASRKVAVLVADGYDAISYGAVVAALKAARAIPLVLGPRRSPIFAAGEDRQSA----KGLVPDHHFEGQRSTLFDAVFIPGGGESVDALAK---MGRVTHYVREAFGHLKTVAATGEAVDLVRKALQ-LDGVRFS-----GDGDAVLSYGLVTlrepkpeslkevvqATKGAKHFLDQLFWSMSQHRCWDRELDGLAAQVAY
>A0A0D2DCS1	831	0.584	9.441E-263	3	738	740	24	745	747
---ENEKIADLKKNVKDSHSKQHQTTDYGIKVADLDHWLKVVDEENDKVGPSLLEDQIARERIHRFDHERIPERVVHARGAGAHGQFKLFES--LEDVTTAGVLTDTSRTTPTFVRFSTVQGSRGSADTVRDVRGFATKFYTKEGNWDIVGNDIPVFFIQESIKFPDLVHAVKPEPDNEVPQGQTAHNSFWDFTYLHKEATHMFLWAMSDRGTPRSYRMMQGFGVNTFSLINAKGERTFVKFIWTPELGVHSLMWDEALKLAGQDPDFHRKDLYEAIDNGAYPKWKFGVQLIAEKDEHNF-DFDILDSTKVWPEDQVPIRYVGEMELNRNVDEYFPETEQVAFCTSHIVPGIDFTNDPLLQGRNFSYFDTQLSRLGINWQELPINRPVCPVLNFNRDGQGRHTITKGKANYWPNRFDANPP---TGH--GGGGFMSFPTKESGMDQRKLAPKWKNYLSQAQLFWNSMTEIEKMHITNALCFELDHCDDSVVYERMVSRLTEIDLSLATAVAEKVGAPTPTKQAVE-------NPGLKAKGLSQFDYLPENPTIKSRRICILIADGFDAVAYGAMKAAVLSQLALPFTISNKRQNVV---ASDG-----TTTVKPDHFLNGQRSTMFDAIFIPGGEQSVKTLVG---NGIARFYVREAFSHLKPIGATGEGVKLVDSALKEVEGAQLATQ---GTSDIVDWYGVVTAQkpddessvksgvkmvKEAKDFTGKFFYHISMHRNWQRELDGLINMVA-
>B8PPU9	830	0.530	1.768E-262	1	739	740	13	707	708
-GTANAKVTDLQSDTIDPASKPNkgLTTDNGVYVSDTDNWLKA---QNGtTTGPSLLEDQIGREKIHRFDHERIPERVVHARGVGAHGYFKVYNDKA-SKYTSAPVLTDPSRSTPIFVRISTVQGSRGSADTVRDVRGFAVKFYTQEGNWDIVGNNIPVFFIQDAIKFPDFVHAVKPEPHNEVPQGQSAHNNFWDFVGLQPEC-----------------------------------ERFFVKFHWLPELGVHSLVWDEALKIAGQDPDFHRKDLQEAIENGAYPKWNFAIQTIPEANEHDF-DFDILDATKVWPEELVPLEVIGEMVLNKTVDEFFPETEQVAFCTSHVVPGIGFSDDPLLQGRNFSYFDTQITRLGVNWEELPINRPVCPVMNHQRDGQMRHKITKGAINYWPNRKAVGAPVP-----TSEGGYADVAQKVAGIKQRVRTPKFQEHYNQAQLFYNSLTDYEKTHLVNAVSFELSHCDDPVVFQTYTKILNNIDFNLAKQVAINVGGTILEKPARENHGKST-------PTLSQLYYAPKEPTIVSRRIAILVADGFNFAEVEGLRAALKLGQATTWIIGPRRGKVYPAGQVVG----TGEGIWADHHHEGQRSTLFDSIIIPSGAEHAQRLAQ---NGRAIHWVREAFGHCKPIGALGEGVAFLREAVQ-LPGVQLASsLKSD---SVTTSYGVVTAGkydagsavadtlkiaQGEKGFISNFAYEVSKHRCYEREAEGLTSKVAY
>A0A1V6NJL2	830	0.580	1.768E-262	6	738	740	12	723	725
------KHADLQKDTVDVHDKQHMTTDHGVKISNPDQWLRVVDEK--KIGPSLLEDQIAREKIMRFDHERIPERVVHARGTGAFGKFKLYESAA--DVTTAGVLTDTSRETPLFLRFSTVQGSKGSADTVRDVRGFAIKMYTAEGNWDLVGNNIPVFFIQDAIKFPDVIHSVKPEPQNEVPQGQSAHNNFWDFQYMHSEVTHMNQWIMSDRAIPRSFRMMQGFGVNTYSLINKAGKRHFVKFHFTPELGVHSLVWDEALKIGGQDPDFHRKDLMEAIEAGHFPRWKFGMQLIPEEKADNF-EFDPLDATKVWPEELVPIRYIGELELNRNVDEFFPQTEQVAFCTSHIVPGIDFSDDPLLQGRNFSYFDTQISRLGPNWEELPINRPVCPYMSLvNRDGQGRHRITKGKVNYWPNRFEANPPATAE-----QGGFVTYPQKQQGAKKRALSDKFKEHFNQAQVFYNSLSAIEKLHVTKAFSFELDHCDDPVVYKRMTERLSAIDLDLAKAVAKNVGGDTPIKSPKE-------NKGTKAKGLSQLEFMPEKPIITTRRIAILLADGFDYNQYTTMKEVLSERGAFVFTIGSQRQGVTA---------ESGQKVIPDHFYSGARSTLFDAVYVPGGK-HIQALLK---NGVFKHWISEAFAHLKAIAGANEAVPFIERQI-GLSEVEVA----KNGSPLKESYGVITGygdavsllkvgtvGPDAKGLAEQFIWHISRHRNWARELDGLSDQVA-
>A0A1E7GCV9	830	0.471	2.420E-262	0	729	740	5	704	712
LVNEKSKDEQLEMFRKDPeSESEFLTTNQGVRVSNTDISLKA-----GERGPTLLEDFHLREKITHFDHERIPERVVHARGSGAHGYFEVYEP--MTEYTSAKFLQDPEKKTPVFVRFSTVIGFRGSADTVRDVRGFAVKFYTEEGNYDLVGNNIPVFFIQDAMKFPDFVHAAKPEQDNQMPQASTAHDTLWDFVTCHPETAHMIMWAMSDRAIPRSYRMMEGFGVNTYRFVNAEGKGRFIKFHWKPLLGIHSLVWDEAQKISGKDPDFHRRDLWEAIEMGDYPEYEFGVQVIEEEDEFKF-DFDILDATKIWPEEEVPVKIIGKLTLNRNPDNFFAETEQVAFCVSNIVPGIDFSNDPLLQGRLFSYLDTQLIRLGgPNFHEIPINRPLAPISNNQREGYHRMTINKGKTSYFPNSVGGNLPRPAS---AEEGGYDNYMEKVEGKKIRERSEKFKDFFSQAKLFWNSMSEPEKEHIIRAFHFEVGKVIDPEIRKAVVELFNNVDGELAIQIAKGVGISA-----SEQKGGSPVT--KESPNVSQERTeYAVKDTIKSRKIAILAADGYDHKDVSQVMQALKGAGAHADIISKYRGMLKS---------SSGEKLEVDKNYLTAASVMYDAVYVPGGKGSIDTL---KMQGDAIHFVNETFRHCKPLGATGEGIELFKVA--NLPDIKFAGQKST--DKVVSDKGVVTVmKGDSSSFNDSFIVAIAKHRHWDRE----------
>A0A2I2G936	829	0.573	3.312E-262	1	739	740	19	743	744
-TSKDKKFVELENDTTSVNKNQPLTTDHGVKISNTDQWLRPANED--HTGPSLLEDQIAREKIHRFDHERIPERVVHARGTAAFGNFRLFESA--EDVSHAGILTDTSRNTPVFLRFSTVQGSKGSADTVRDVRGFAVKFYTEEGNWDIVGNNIPVFFIQDAVKFPDFVHAVKPEPHNEVPQGQTAHNNFWDFVYLHPEATHMYMWAMSDRAIPRSYRMMQGFGVNTYSLINKEGKRHFVKFHFIPHLGVHSFVWDEALKLAGQDPDFHRKDLMEAIDNKAYPKWDFAIQVIPEEKQDDF-EFDILDATKIWPEELVPLRVIGELELNRNVDEFFPQTEQVAFCTSHVVPGIDFSDDPLLQGRNFSYFDTQISRLGINWEEIPINRPVCPVMNHNRDGQKRHRITQGTVNYWPNRFEAAAPVPPE-----KGGFESYPEKIGGPKKRALSAKFREHHNQAQLFYNSMSPHEKEHMKKAFCFELDHCDDPTVYNRLAGHrLAEIDLNLAQQVAEIVGAPVPEKAYRQNHGKRSKN-------LSQTELPAKKPTIASRRIAIIIGDGYDPVAFNGIKAAVTAAGALPFVIGTKRSPIYA----DGETKDTAKGIIADHQYDGQRSTMFDATFIPGGP-HISVL---KANGQIRYWITETFGHLKALGGTGEAANFIKQTLANALDVKVATS-----AEPVNWYGVVTAGspqkpesfregvqiaKDAKDFFGKFFYEISQHRNYQRELDGLSATVPF
>C1GCL8	829	0.586	3.312E-262	0	739	740	18	748	749
MHPGNKKVADLARDTVDVHAPAPFTTDHGTKVSNTDNWLRaASENQTG---PSLLEDQIAREKIHRFDHERIPERVVHARGTGAFGHFKLVESA--EDVTSAGVLTDTSRTTPVFVRFSTVQGSKGSFDTVRDVRGFATKFYTQEGNWDLVGNNIPVFFIQDAIKFPDIIHAVKPEPHNEVPQGQTAHNNFWDFVYLHPEATHMFMWAMSDRAIPRSYRMMQGFGVNTFVLVNRQGKRHFVKFHWMPELGVHSLVPDESFKLGGQDPDYHRKDLMEAIDNKVYPKWKFGIQVIPEEKEHEF-EFDILDATKIWPEDLVPVRYIGEMELNRNVDEFFPQTEQVAFCTSHIVPGIEFSDDPLLQGRNFSYFDTQISRLGVNWEELPINRPVCPVMNHNRDGAMRHKITQGTVNYWPNRFEACPPTKPE-----DGGFVTYPQKItQNIKARMVSNKFREHINQAQLFYNSLSAYEQLHIQNAFCFELDHCDDPAVYNRLVERLTEISLPLAQAVAIKVGAPTPQQAGRPNKGQKTIN-------LSQEYInerQLSVPTIKGRKIAILIGDGYDPIAFASVKAAATAMNALPIIIGTKRQAIFADHEDR----ETGAGVIPDHNYIGQRSTLFDATFIPGG-SHIKEL---SRLGAFRHWIAEQFGHCKAIGATGEAVNLIAQVLNSLPGLNVA---LASSSDVVECYGVVTSSKlhephslterfklfpEAKDFLGKFLYQVSQHRNYQRDMVGLTNQVAF
>Q9UUT2	829	0.582	3.312E-262	0	739	740	18	748	749
MQPGEQKVADLARDTTDVNGCLPFTTDHGVKVSNTDFWLRlASENQTG---PLLLEDQIAREKIHRFDHERIPERVVHARGTGAFGHFKLFESAA--DVTSAGVLTDTSRTTPVFVRFSTVQGSKGSFDTVRDVRGFATKFYTEEGNWDLVGNNIPVFFIQDAVKFPDFVHAVKPEPHNEVPQGQTAHNNFWDFVYMHPEATHMFMWAMSDRAIPRSYRMMQGFGVNTFVLVNKQGKRHFVKFHWMPELGVHSLVPDESFKLGGQDPDFHRKDLMEAIDNKVYPKWKFGIQVLPEEKEHDF-DFDILDPTKIWPESLIPVRYIGEMELNRNVDEFFPQTEQVAFCTAHIVPGIEFSGDPLLQGRNFSYFDTQITRLGVNWEELPINRPVCPVMNHNRDGAMRHKITQGTVNYWPNRFEACPPTKPE-----DGGFVTYPQKVeQSIKARMLSSKFREHINQAQLFYNSLSEYEKLHVNNAFCFELDHCDDPIVYNRLVSRISEIDHALAQAVAVKVGAPTPPRPGRDNPGQTTIN-------LSQKYIndrQLSSPTIKGRRIAILIGDGYDSVAFGTVIAAVSAMGALPFIIGTKRQPIFADDEDR----NHSKGVTPNHNYTSQRSTCFDATFIPGG-SHIKELSQ---LGLIQHWVAEQFGHCKAIGATGEAINLIVQALSNLPDLEVA---SASSGHPVDWYGVVTSSKlhephsltegiklfpEASDFLGKLFYQISQHRNYEREMAGLTDKVPF
>UPI00073F6020	829	0.473	4.533E-262	7	731	740	12	697	702
-------LDPL-RDR---PEDGPLTTNTGTRVADTDNSLRV-----GERGPTLLEDFHFREKITHFDHERIPERVVHARGAGAYGVFRPYES--LAEFTRADFLQDPERETPVFVRFSTVAGSRGSADTVRDVRGFAVKFYTREGNYDLVGNNMPVFFIQDAIKFPDFVHAVKPEPHNEIPQAQSAHDTFWDFVSLQPESTHMLMWLMSDRALPRSYRMMQGFGVHTFRFVNAEGRGTFVKFHWKPVLGTHSLVWEECQTIAGKDPDFNRRDLWEAIEAGDFPEFELGVQLVPEEDEFRF-DFDLLDPTKIIPEETVPVRPVGRMTLNRNPDNFFAETEQVAFHTAHVVPGIDFTNDPLLQGRNFSYLDTQLIRLGgPNFQQLPVNAPVTTVRNNQRDGYGQHRVHPGRAAYSPNSLAGGCPATAS---EAAGAYVHHQERVDGVKIRRRSESFADHYSQATLFWNSMADWEKEHIVAAFRFELGKVGDRRIRERQVDRLNHVDHALATRVAEGIG-VAPPKAP------VTENHGRTSPALSLAESPAE--TIATRRIAVLAADGVDGTDVETLRSALTDGGAIVEVLAPRDGEIRTA---------DGGTLTVDRAMSTMASVLYDAVCVPGGEDSARAL---GEDGLARHYVAEAFKHGKSIAALGAGVEVLRGL--NLPDVRLA----EDGDGVVDDLGVVSGTDDGKAAtvVAAFADAVAYHRHWARDSD--------
>U1GVH2	829	0.590	4.533E-262	6	739	740	23	732	733
------KHADLHRDTVNIHDnKHFSTTDFGTKVATQDDWLRVVND--GRTGPSLLEDQIAREKIHRFDHERIPERVVHARGAGAFGSFRVYESA--EDVTHAKVLTDTSRTTPVFIRFSTVQGSRGSADTVRDVRGFAIKFYTEEGNWDIVGNDIPVFFIQDAMKFPDIVHAVKPEPDREVPQAQSAHNNFWDFQYLHSEATHMFMWAMSDRGVPRSFRMMQGFGVNTFRLINKDGISHFVKFHFTPTLGVHSLVWDEALKLSGQDPDFHRKDLYEAIDEGVYPKWKFGIQTLPDSRQDDF-DFDILDATKIWPEEDVPIRYIGELELNRNIDEFFTQVEQAAFCTSHIVPGIDFSDDPLLQGRNFSYFDTQLSRLGINWQELPINRP------------GRHRITAGKVNYWPNRFEAVPPVPPS-----EGGFNSFPEKIQGIAERLKSKKFSEHINQAQLFYNSLTPPEKYHLENALGFELDHCDEPIVYERICDRLRDIDLELAKNVATLVGAPVPEK-----EGRP--NHGKKSKSLSQTYFMPSEPTIASRRVAILIGDGFDKATVKAMQTSLKAANAFPFVIGVRRSTIYGEGED---KSSSSAGMMPAHHLEGMRSTMFDALFIPGG-SHNQTL---QKNGRAIHWVREAFAHCKAIGAMGEAVELIKTAIGSVDKVKLASV---GEQGVIESYGVVTAGkseasgigemikmlKGAKDFAGAFFYSISCHRHFEREMEGLSSMVAY
>A0A0E3NED0	829	0.462	4.533E-262	0	729	740	26	727	735
MVNENSKDEQLEMFREDP-ERDFLTTNQGVRVSNTDISLKA-----GERGPTLLEDFHFREKLTHFDHERIPERVVHARGSGAHGYFQVYEP--MTEYTSAKFLQDPNKKTPVFVRFSTVVGSRGSADTVRDVRGFAIKFYTEDGNYDLVGNNIPIFFIQDAIKFPDLVHAIKPEQDNEIPQASAAHDTFWDFVTCHPETAHMIMWVLSDRALPRSYRMMQGFGVNTFRFVNSEGKGRFVKFHWRPLLGIHSLVWDETQKIAGKDPDFNRRDLWEAIEMGDYPEYEFGVQILEEEDEFKF-DFDILDPTKIWPEEDVPIKWIGKMTLNRNPDNFFAETEQVAFCPANVVPGIDFSNDPLLQGRLFSYLDTQLIRLaGPNFHEIPINRPLAPIANNQREGYHRTTINKGKASYFPNTVGENLPRPAS---VEEGGYAHYTEKIEGKKIRARSEKFKDFYSQAKLFWNSMSEPEKKHIIEAFHFEVGKVNDKNIRKAVVDMFNNVDGDLAIEIAKGVGVPAP-------EKKGGSPVMKESPNLSQersEHTVKN--TIKTRRIAIIAANGYNHNDVSQVMQALEAGGARAHIISKHQGMLKS---------SSGESIEVDKSYVTTASVFYDAVYIPGGKENVETL---KMQGDAIHFVNEAFRHCKPLGATGEGIELLKAA--NLPDIQFAGKESADKEIpLISDKGVVTAvnGEDRSAFNESFTTAIAKHRHWDRE----------
>A0A1L7WX83	829	0.561	4.533E-262	0	739	740	19	742	743
M-SSNQKVADMQRDVIEPSSKDVLTSDFGTkqPVGAHDVWLHAST---GDRqGPALLEDNFGREKIMKFDHERIPERVVHARGAGAFGNFKLYESAA--DVTSAGVLTDTSRNTPVFLRFSTVLGSRGSADTVRDVRGFAVKFYTEEGNWDIVGNDIPVFFIQDAIKFPDVIHAGKPEPDSEIPQAQSAHNNFWDFQYLHSEATHMFMWAMSDRGIPRSYRMMQGFGVNTYTLTNAEGVRSFVKFHFTPTLGVHSLVWDEALKICGQDPDFHRKDLNSAIENGVYPVWKFGIQVCPESKQDDF-DFDILDATKLWPEELLPIRYIGELELNKNPDEYFTQVEQAAFCTAHIVPGIGFSDDPLLQGRNFSYFDTQVSRLGVNWQELPVNRPVCPVMNNHRDGAMRYTIKKGKTNYYPNRHDIVPTAKSS-----EGAYYEYPEKVVSIKQRLHSVKFSEHFSQAQTFWNSMSPHEQSHIINALGFEMDHCDDPIVYERMIERLTDISLELAQAVAEKAGAPTPTKAGRPNHGKKM-------KGLSMTEFTPealGLPlTIATRMIAIIVGDRFNFVEYEAVKGALSAAGAMVFTIGPKRQPVKSSG---------GKSVSPDHHFEGMRSTLFDSLYIPGG-DHVSSLMK---QGRVIHWIREAFGHCKAIGATGEAVKLVKMAVGEVDGMTF------GDTDVIDSYGVVTASrvggpdsvvegvkmvKGAKKFLDAYAWNISQHRNFQREIDGLTSMVAF
>A0A178ZS58	829	0.585	4.533E-262	3	737	740	24	746	749
---ENKKIADLEKNKKNQQDtKQNTTTDWGAKVSDVDHWLKIADDKSGRIGPSFLEDQVARERIHRFDHERIPERVVHARGAAAHGHFKLFESA--EDVTTAGVLTDTSRTTPIFVRFSTVQGSRGSADTVRDVRGFAVKFYTEEGNWDIVANDIPVFFIQDAIKFPDLIHAVKPEPDNEVPQGQTAHNNFWDFVFLHKEATHMFCWAMSDRGIPRSYRMIQGFGVNTFALINAKGERTYCKFIWTPELGVHSLVWDEALKLAGQDPDFHRKDLWEAIENGAYPKWKFGIQCIKDGEQDKF-DFDILDATKVWPEEQVPIRYIGELELNRNVDEYFAETEQVAFCTSHIVPGIDFSEDPLLQGRNFSYQDTQITRLGVNWEELPINRPVCPVLNFNRDGQLRHTITKGKANYWPNRWEANPPTSHSG----TGGFESYPAQYPGVKARKLTEKWKDYLSQAQLFFNSMSDIEKKHMIEAFSFELDHCDDDVVYERLVTRLAEIDLSLAQAVAKNCGAKTPEKQAVPNHGK-------KAKGLSQFDYMPQEPTIKGRRVAILIADGFDIKAYESMKAAVLAQSAVPWTIGTRRQPIV---ASDGSS-----QVKPDHFLNGQRSTMFDALFIPGGAESANTL---KEIALARFWVKEAFGHLKAIGAVGEGVKFVHAALTEVQNVTLASEGSD---DIVDWYGVVTAQkpdtgssvkdnvkmvKEAKDFTSKFFWNISQHRNFPRELDGYAEQV--
>A0A0C3B4R8	829	0.550	6.203E-262	6	739	740	17	733	734
------KIRDLRQDTYDLPVTEGMTTDHGTAILDTDNWLKATDGTN-P-GPSLLEDQVAREKIMRFDHERIPERVVHARGTGVHGYFKLTK--AIPEYSYAGVLNDTSRTTPVFVRFSTVQGSKGSADTVRDVRGFAIKFYTDEGNWDIVGNNIPVFFIQDAIKFPDIIHAVKPEPHNEIPQGASAHTSFYDFISLQPESTHMLMWVMSDRAIPRSYRTMQGFGVNTYTLINKKGERHFVKFHWDPELGVHSLVWDEAQKLAGQDPDFHRKDLEEALNSGAPAKWTFSVQVLPESKENDF-DFDILDATKIWPEELVPKIPIGELILNRVVDEFFTEVEQVAFCTSHIVPGVGFSDDPLLQGRNFSYFDTQLTRLGPNWEELPINRPVCPVMNFNRDGAMRHKITKG-VNYWPNRFGTAAPQGK--KFHAEGIIAEYPQKIVGIKQRLRSAKFQEHYNQAQLFYNSLHPHEKDHLIKALSFELNKLEEADVVERMIDRLNHVDNDLASQVALNVGGEIPKALAIPNHGK-------KASGISQDDFGSVIPTIKSRKIAILIADGFDLIGYEGIKAALLSGSAVVGTIGIRKSGVKSA---------SGKVTKPDFHFEGDRSTSYDAIIIPGG-EHVKVLAA---NGRVIHWIREAFGHCKPIGAFGEAVDLVKAAL-PLSQLKFA--DDYNSAEAVSSYGVVTARSYSlpsaaadlvikegdTGFIANFSYYVSKHRCWERESDGLCARVAF
>A0A6G1FRG8	829	0.597	6.203E-262	0	739	740	15	734	735
MVGGeqNAKLAQFKVNTKDVtSGNGVITSDYGVKQVNTDDWLKVV-NEN-HTGPALLEDPFAREKIHRFDHERIPERVVHARGSGAFGTFRLLESA--QDVTSAGILTDTSRETPLFIRFSTVLGSRGSADTVRDVRGFAVKFYTQEGNWDIVGNNIPVFFIQDAIKFPDVIHAGKAEPHNEVPQAQTAHNNFWDFQFMHTEATHMFMWTQSDRAIPRSFRMMQGFGVNTYTLINSEGKRHFVKFHFVPEQGVHSLVWDEAQKIGGQDPDFHRKDLWDAIEAGAYPKWRFGIQVIPEANEHEF-DFDILDATKIWPEDLVPVRFIGEIELNRNPDEFFPQTEQIAFCTSHVVPGIGFSDDPLLQGRNFSYFDTQLSRLGVNWQELPINRPICPVLNHNRDGQSRHTITKGTVNYWPNRFSAGPPAEKS----DPTSYVDYPQKVEGIKVRTKSAKFKEHFNQAQLFYNSLSPPEQAHIQSALSFELSHCDDPTVHERLCQRLADIDLGLAQRVAQTVGSPAPQKS---NHP----NHGKKTIHLSQTEF-PGSNTIPARKIALLIANGFDSTVYQTIEKAYKALGALPTPVGPVRTPIQPA---------SGSAVQPIHHLESARSTLFDAVILIGGNESYQATL--SNNGRAVHWVREAFGHCKPVGAIgGAGIAILKTAVGTVQQVQIA-----QGSSVLESFGVVTAGEQATlgdemmkqgSFMTTFTQVLAKHRAWNRETEGLTTMVAY
>A0A178D8R4	829	0.582	6.203E-262	4	737	740	25	746	749
----NKKIADLEKNKKDQQDtKQNTTTDWGAKVSDVDHWLKIADDKSGRIGPSFLEDQVARERIHRFDHERIPERVVHARGAAAHGHFKLFESA--EDVTSAGVLTDTSRTTPIFVRFSTVQGSRGSADTVRDVRGFAVKFYTEEGNWDIVANDIPVFFIQDAIKFPDLVHSLKPEPDNEVPQGQTAHNNFWDFAFLHQEATHMFCWAMSDRGIPRSYRMIQGFGVNTFALINAKGERTYCKFIWTPELGVHSLVWDEALKLAGQDPDFHRKDLWEAIENGAYPKWKFGLQCIKDGDQDKF-DFDILDATKLWPEEQVPIRYIGELELNRNVDEYFAETEQVAFCTSHIVPGIDFSEDPLLQGRNFSYQDTQITRLGVNWEELPINRPVCPVLNFNRDGQLRHTITKGKANYWPNRWEANPPTNHSGS----GGFESYPAQYPGIKARKLTEKWKDYLSQAQLFFNSMSDIEKKHIIEAFSFELDHCDDEIVYERLVTRLAEIDLSLAQAVAKNCGAKTPETQVVPNHGK-------KAKGLSQFDYMPQEPTIKGRRVAILIADGFDLKAYEAMKAAVLAQSAVPWTIGTKRQPLV---ASDGSS-----QVKPDHFLNGQRSTMFDALFIPGGAESINTL---KEIGLARFWVKEAFGHLKAIGAVGEGVKLVHAALT---EVKNVTLSSEVSDGVVDWYGVVTAQkadsgssvkesvkmlKEAKDFTSKFFWNISQHRNYPRELDGYAEQV--
>W7I495	829	0.567	6.203E-262	1	739	740	23	761	762
-TFGNPKVANIKSDIVDGNSQsQKMTTDFGVGISEAAAnsWLRVVDEA-GRQGPMLLEDSISREKIHRFDHERIPERVVHARGAGAFGYFKLKESAA--DVTCAAVLTDTSRTTPVFVRFSTVLGSRGSADTVRDVRGFAVKFYTQEGNWDIVGNDIPVFFIQDAVKFPDLIHAAKPEPDNEVPQAQSAHNNFWDFNILHSEATHMLMWAMSDRGIPRSYRMMQGFGVNTFTFTTAEGQRSFVKFHFKPELGVHSLVWDEALKLCGQDPDFHRKDLEEAIKNGAPAKWDFGIQIITEAQQDEF-EFDILDATKVWPEELVPVRYIGELVLDRCVDEYFSQTEQVAFCTSHVVPGIGFSDDPLLQGRNFSYFDTQISRLGINWQELPINRPVCPYLNMNRDGAMRHRITKGKVNYWPNRFQGTPPvlqSQASDAVAAATTYKEHAQPVIGIKQRLQAPKFKEHINQATLFWNSMSPIEKLHIIKAFSFELSHCDDETVFNNACLRLGQIHTELAEEVASRVGGTSPKE---KRESRKVHS--KKSERLSQMAFQPATPTIKSRRVAILIADGYDKFFVTAAKAALTAAGAVPLIIGPRRNYIYANGEERG---QEGAGIWADHHFEDQRSTMFDGLLLPPG-AHTVTLTS---NGRVVHWIRESFGHLKPIGAVGAAVDVVKHALQ-LPVVHTA---DAASESVVDSYGVVTvgnleasgltelvkITKEADDFMGKFAYRLSMHRCWERELDGLMDRVAF
>A0A2T1C297	828	0.458	8.490E-262	2	729	740	7	692	700
--NDSAKNQDL--DQYRVSAGEDLTTNQGVRVSDTDNSLKI-----GSRGPSLRDDFHFQEKLTHFDRERIPERVVHARGSGAHGYFQAYES--MAEYTKAKFLQDPSVQTPVFVRFSTVVGFRGSADTVRDVRGFAIKFYTEDGNYDMVGNNIPVFFIQDAIKFPDLVHAIKPEPHNEMPQAAAAHDNFWDFISLTPEAMHMIMWVLSDRALPRSFRMMQGFGIHTFRFVNDQGKSRFVKFHWKPMLGVHSMVFDETQKIGGKDPDFNRRDLWESIEKGNFPEYELGVQIIAEEDEYKF-DFDILDPTKLIPEELVPVRPIGKMVLNRNPDNFFAETEQVAFQPSNVVPGIDFSDDPLLQGRLMSYHDTQLHRLGsPNFTELPINKSLCPFHNNQRDGRMQMRIPTSTVNYYPNSLGGGQPAPSE-----TEGYVHYPERVEGQKVRERSPSFKDHFTQATLFFNSLSMPEKEHIVQAAHFELGKVEDKGVRERMVNLFNHVDHELAKKVAMGIGIPAPTQS-------VSENHGKSSAAISQENT---TKTAKGRKVAILAADGVNGEQVMAIKTALQEAGVQAEIVSKFKGMIKSA---------DGQEMMVDKTFLTSASVLFDAIYVPGGAQSSEAL---RMQGDAIHFINEAFKHCKPIAAIAEGVELLKTS--DIKGVKLS--DS----SMQNDGGVVTAKtqSDLNGFAKSFIEAIAQHRFWMRE----------
>A0A2T3AWB0	828	0.582	8.490E-262	4	739	740	22	740	741
----NKKIAEIKHDYRNPKDGALLTSDFGVKNPTHDNWLSATTED--RKGPALLEDNLAREKVMKFDHERIPERVVHARGVGAFGTFKLYESA--EDVTSAGVLTDTSRTTPVFMRFSTVLGSRGSSDTVRDVRGFAIKFYTDEGNWDIVGNDIPVFFIQDAIKFPDVIHAGKPEPDTEIPQAQSAHNNFWDFQFLHSESTHMFMWAMSDRGIPRSLRMMQGFGVNTFTLVNAQGVRSFVKFHFTPTLGVHSLVWDEALKISGQDPDFHRKDLYNAIEKGAYPKWKFGIQVCPESKQDDF-DFDILDATKVWPEDLLPVRYIGELELNRNVDEFFTQTEQVAFCTAHLVPGIGFSDDPLLQGRNFSYFDTQLSRLGVNWQEIPINRPVCPVMNHHRDGQKRHAIQKGKFNYWPNRASVFPPAKAS-----EGGYIDFPEKVVAMKKRMHSAKFSEHFKQPQLFYNSLSDIEKAHLTAALSFELDHCDDPIVYNNMAQRLCDISLDLAQAVAEKTGAPKPTKATTPNHNRKV-------KGLSQFDFSREaqrlPPTIATRTVAIIIADGFNLVEYEAVKTALSAAGAFPVTIGPRRQPVIPS--------SGGKGVTPDHHFEGARSTLFDSVYIPGG-EHVSTL---QKQGRVVHWVREAFGHCKAIGATGDAVKLVQTAC-NIDGMVYST------GDVLDSYGVVTAAgvgkpeslkeglkmmKGAKHFLDAYAYSISQHRNFQRELDGLTSLVAY
>A0A4U0X692	828	0.592	8.490E-262	6	739	740	25	751	752
------KIDQLASVTKDVhDDSHRITSDFGTKQTNTDDWLRVATED--KIGPSLLEDAFGREKIHRFDHERVPERVVHARGAGAFGTSRLHESA--EDVTSAGILTDTSRETPLFTRFSTVLGSRGSADTVRDVRGFAVKLYTEEGIWDVVGNDIPVFFIQDAMKFPDVVHAAKPEPHNEVPQAQSAHNNFWDFSYLHPESTHMLMWTQSDRGIPRSYRMM------------QNGERSFVKFHFTPDLGVHSFVWDEALKLGGQDPDFHRKDLYEAIDNGSFPKWQFGIQVIPESREDDFGkssknseyetldgrrieiaKFDILDATKVWPEEEVPIRYIGEMELNRNVDEYFTQTEQAAFCTSHIVPGIGFSDDPLLQGRNFSYFDTQLSRLGINWQELPINKPVCPVMNHNRDGQGRHTITKGTVNYWPNRFSAVKPAKPE-----EGGYADFPEKVAGMKVRMRSKKFREHYSQAQLFYNSLSPPEKAHLTEALCFELDHCDDPTVYNRMVERLCDIDLELAQAVAESVGAPIPKEATTPNHGRKAKN-------LSQLEFMPKVPTIETRRIAIIVADGYDPIAYNGIKAALKAAKALPFTIAPRRTPIYAAGED----KSTGKGVTPDHHLEGMRSTMFDSVFVPGGATSIETL---RKNGRALHWVREAFGHLKAIGATGEAVALVKDAC-ALPGVSFS-----ESSDVVDSYGVVTASkveasgfkeaikmsKGTKGFVDAYTFAISQHKNFDREMQGFSKMVAY
>UPI001108EEB4	828	0.443	1.162E-261	0	728	740	0	696	705
MTEHnpiNEQSKQKALDSFRQEAGEYLTTNQGVRVNSTNDSLKA-----GSRGPTLIEDFHFREKLAHFDRERIPERVVHARGAGVHGYFQPYES--LAEYTKAKFLQDPSVKTPVFVRFSTVAGFRGSADTARDVRGFAVRFYTEDGNYDIVGNNIPVFFIQDAIKFPDLIHAVKPEPHNEIPQAGTAHDNFWDFISLVPESMHMIMWILSDRTLPRSYRMMQGFGIHTFRFVNEQGKARFVKFHWKPILGVHSIVWDEAQKAGGKDPDFHRRDLGDAIEMGDYPEFELGVQIVEEEDEFKF-DFDILDSTKLIPEELVPVKPIGKMVLNRNPDNYFAETEQVAFQPANVVPGIDFSDDPLLQGRIFSYADTQVHRLGsANYTDLPINRPVCPFHNNQRDGVMQYNIPTSKVNYFPNSLGNGCPMNAPEN---LGGFVSYKEQVEGNKIRERSPSFQDHFSQATLFWNSLSEPEKEHLVKAAHFELGKVMNAAVKERMLELFNSVDHQLVTRIAEGLGLPVPTE--------VKPNHGQKSPALSiqtMLEKMPEK-TIKSRKIAILAADGVNAQELSTLQQALTQEGAQAKIVATHGGKIK---GDDG------QEIPVEMTFDTAASVMFDAVYVPGGAQSIKAL---KQEKEAINFINEAFKHYKTIAATSEGVELLSVA--NIAGVKLSQNGAR------SDKGVVTsSESDLKSIADDFISAIAQHRHWMR-----------
>UPI00069C99F7	828	0.469	1.162E-261	7	732	740	16	703	707
-------LDPL----RDSGADAYLTTNTGIRLHDTDNSLSA-----GERGPTLMEDFHFREKVTHFDHERIPERVVHARGAGAYGHFRPY--ASMAEWTKADFLQDPDRATPVFVRFSTVAGSRGSADTVRDVRGFATKFYTAEGNYDLVGNNMPVFFIQDAIKFPDFVHAVKPEPDNEIPQAASAHNTFWDFVSLQPESMHMVLWTMSDRALPRSYRMMQGFGVHTFRFVNAQGRATFVKFHWRPLLGTHSLTWDECQKIAGQDPDFNRRDLWEAIAAGDFPEWELAVQLVDEKDEFSF-DFDLLDPTKLIPEESVPLRPVGRMTLDRNPANFFAETEQIAFHTAHVVPGIDFTNDPLLQGRNFSYLDTQLIRLGgPNFQQLPVNRPVAPVHNNQRDGYGQHRIHPDRTAYAPNSLSGGCPGVAT---ADTGAYVHFQERVDGVKIRRRSESFGDHYSQATLFWNSMADWEKDHIVAAYRFELGKVDVTEIRERTVEQLNHIDNELATRVAEGLGLTAPAGPAIPNHGR-------SSPALSMAS--GQGGTVVTRKVAILVADGVSEADVAALRDTLTEAGAVPEVLAPRAGEVRAAG--------DGTVVVVDRPIATMASTLYDGVVVPGGEESVRTLAA---MGRAVHYVSEAFAHGKSIGAVGAGVDLLRSL--RLPGVRLA----GDGDGVVDDHGVVTAGTGAgpTEVAQTFTEALAYHRHWDREVDG-------
>A0A317UR35	828	0.574	1.162E-261	4	738	740	1	714	716
----SAKQADLSRDTVELSGAQPMTTDYGIKISDPDHWLRVVDAQ--HNGPSLLEDPIAREKIMRFDHERIPERVVHARGAGAFGTFKL--HKAIPELSSAGVLNDTSRETPVFVRFSTVQGSRGSADTVRDVRGFAIKMYTSEGNWDIVGNNIPVFFIQDAIKFPDVIHSVKPEPHNEIPQGQSAHNNFWDFQYLHSETTHMQQWIMSDRAIPRSYRMMQGFGVNTFCLINAEGKRHYVKFIFTPELGVHSLVWDEALKIAGQDPDFHRKDLMDAIDAGQYPRWKFGIQVIPEERKDDF-EFDIQDATKVWPEELVPIEYIGQLELNRNVDEYFPQTEQVAFCTSHIVPGVDFSDDPLLIGRNFSYFDTQISRLGPNWEELPINRPVCPYMSLvNRDGQARHRITKGKVNYWPNRFDTNPPSS-----PAQGGFATYPEKQQGVKARALSDKFKEHFNQAQLFYNSLSPIEKLHVSKAFSFELDHCDEEIVYKRLSERLAVVDLQLAQAVAKNVGGDTPTK-------TPKENDGKTGKGLSQFDFLSDKAGIATRRVAILIADGFDLESYKSMKSVLQKQNAFVFTIGSQRQGITS---------ESGEKVIPDHHFPGMRSTLFDAVFVPGGK-HVGALAK---NGVAKFWITESFAHLKPIAGVNESVNFIRK------QINLDAIEYASSGQVTESYGVVTAHgtpsellqvssnisKDSKGFIDRFIWQISRHRNWARELEGLVDEVA-
>A0A368T8N5	827	0.457	2.978E-261	4	731	740	11	700	705
----NDKDRQL--DPMRTDSDRQLTTNTGVRVDDTDNSLSV-----GDRGPTLMEDFHFREKITHFDHERIPERVVHARGAGAYGYFHPYES--MSRYTRAAFLSDPAEHTPVFVRFSTVAGSRGSADTVRDVRGFATKFYTREGNFDLVGNNMPVFFIQDGIKFPDFVHAVKPEPHNEIPQAQSAHDTLWDFVGLQPETTHMMMWLMSDRAIPRSFRMMQGFGVHTFRLVNEHGQGTFVKFHWKPLLGTHSLVWDECQKIAGKDPDYNRRDLWEAIERGQYPEWELGFQLVPESDEHSF-DFDLLDPTKIIPEELVPVTPVGRLVLNRNPDNFFAETEQIAFHTANVVPGIDFTNDPLLQARNFSYLDTQLIRLGgPNFQQIPVNRPVAEVHNNQRDGFGQQRVHRGQTSYFPNSLGGGCPYLAS---VEEGAYQHYQERVDGAKIRRRSPSFADHYSQATLFYNSMSPWEKQHLTAAFRFELGKCEHMHVRERVVHNLNHVDHTLAREVATGIGVQPPVEEAVPNHGR-------SSPALSQANTAMD--SIFSRQIAVLVADGVVAGPVLELRQALEKEGALVELLAPTDGSVRGV---------DGDTVEVDRALTTMASVLYDAVVVPGGVNSVETLLG---DGYAVHFVTEAFKHAKPVAGIGEGVDLLARL--PLPGVRLA----DGTNGVVSDRGVVsTRGGASDAFNREFTDLLAHHRVWDRETD--------
>A0A093YF94	827	0.591	2.978E-261	3	739	740	18	739	740
---GNKKVADVKKDIVEQTDKTKLTSDFGVREPDTDNWLSAST--NGRQGPLLLEDNFAREKIMHFDHERIPERVVHARGSGAFGTFKLYES--LEDVTHAKVLTDTSRTTPVFVRFSTVLGSRGSADTVRDVRGFATKFYTEEGNWDLVGNDIPVFFIQDAIKFPDVIHAGKAEPDSEIPQAQSAHNNFWDFQYLHSEATHMFMWAMSDRAIPRSFRMMQGFGVNTFTLTNAAGVRSFVKFHWTPTLGVHSLVWDEALKLAGNDPDFHRRDLWDAIKKGAYPAWKFGVQICPESRQDEF-DFDILDATKVWPEDIFPVRYVGEMQLNRNVDEFFTQTEQIAFCTAHVVPGIGFSDDPLLQGRNFSYFDTQISRLGVNFQELPINRPVCPVMNHHRDGALRHKTTPGNMNYWPNRKSVVPPASE----AKDGGYQDFPEKIAAMKVRLHSAKFKEHFNQAQLFYNSLQPIEKLHIRKALAFELDHCDDPIVYKRLVERLCDIDLGLAKAVAETVGAPIPSKAG---HP----NKGQTSKGLSQLEFSPRaqglKSTIVSRNVAILVADDFDFAEYEAVKAALTAAGAFVATIGPRRGTVKA---------SDGREVQTDHHWEGQRSAAFDAIYIPGG-AHVTALGK---SGRATHWVREAFGHLKAIGATGSAVAFLQKAI-GVEGMAFS-----GSGEVVDCYGVVTSGglgekpqsireglekvKGEMKFVDAFAFNISEHRNFQRELDGINDMVAY
>A0A0F7TEU3	826	0.576	4.076E-261	2	738	740	11	727	729
--SADGKAADMQRDTVELNDKQHMTTDYGIKISDPDHWLRVVNEKNT--GPSLLEDQIAREKIMRFDHERIPERVVHARGTGAFGTFKLFESA--EDVTTAGVLTDTSRETPLFLRFSTVQGSKGSADTVRDVRGFAIKMYTAEGNWDIVGNNIPVFFIQDAIKFPDIIHSVKPEPHNEVPQGQSAHNNFWDFVYMHSETTHMNYWQMSDRAIPRSYRMMQGFGVNTYSLVNKEGKRHLVKFHFTPELGVHSLVWDEALKIAGQDPDFHRKDLMDAIDAGHFPRWKFGLQLIPEEKLDDF-EFDPLDATKVWPEELVPIRYIGQLELNRNIDEFHPQTEQAAFCTSHIVPGIDFSDDPLLQGRNFSYFDTQISRLGPNWEELPINRPVCPYMNLvNRDGAMKHRITKGTVNYWPNRFHANPPADAS-----QGGFQSYPAKLQGIKARALSEKFKEHYNQAQTFYNSLSKIEKLHVAKAFSFELDHCDDPIVYKRMTERIAAVSSELAEMVATNVGGELPSKPPRSNHGKT-------AKGLSQLEYLPEKPIIDTRRIAILLADGFDYNAYVTMKDALSERGAFVFTIGAQRKGVTS---------ESGQTVVPDHFFTGMRSTLFDATFIPGGKHVAEGLAK---NGVAKFWVTESFAHLKPIAGLNEAVPFIQKQI-GLDEVEVASPGTSS----AESYGVVTgygdAPStlkvdnvgpDSKRLAEKFIWHISRHRNWQRELDGLSDQIA-
>S7ZQ39	826	0.564	5.578E-261	2	737	740	11	727	730
--SGDGKVKDLQKDTYELNDKQHMTTDYGVKISDPDHWLRVVNEK--QTGPMLLEDQIGREKIMRFDHERIPERVVHARGTAAFGTFKLFESA--EDVTTAGVLTDTSRETPLFLRFSTVQGSKGSADTVRDVRGFAVKMYTPEGNWDIVGNNIPVFFIQDAIKFPDVVHSVKPEPHNEVPQGQSAHNNFWDFVYMHSETTHMNYWQMSDRAIPRSYRMMQGFGVNTYSLVNKEGKRHLVKFHFTPELGVHSLVWDEALKICGQDPDFHRKDLMEAIEKGHFPRWKFGLQLIPEEKADDF-EFDPLDATKVWPEELVPIRYIGQMELNRNVDEFFPQTEQVAFCTSHIVPGIDFSNDPLLQGRNFSYFDTQISRLGPNWQELPINRPVCPYMNLvNRDGQGKHRITKGTVNYWPNRFGTNPPAE-----PAQGGFTSYPEKIQGTKARLLSEKFKEHYNQAQTFYNSLSQIEKAHVAKAFSFELDHCDDPIVYKRMTERIASISTELAETVANNVGGDLPSKSPRSNHGKT-------AKGLSQLEYMPEKAVIDTRRVAILIADGFDYDAYTTMKDALTERGAFVFTIGAQRKGVTS---------ESGQTVTPDHFFVGMRSTLFDATFVPGGKHVAEGLAK---SGVAKHWIAEAFSHLKAIAGVNEAVPFIKKQI-GLDEVKVAS----PGASVADSYGVVTGYGDasstlkvsgeigpeSKGLGEKFIWHISRHRNWQRELDGLSDQV--
>A0A0S4LUG8	826	0.458	5.578E-261	3	732	740	9	729	734
---DNGKVEHLAEN-KENSANQSLTTNQGLRVNDDQNSLKA-----GERGPSLLEDFHLREKITHFDHERIPERVVHARGAGAHGFFQVYES--MAPYTKAAFLHDPSIRTPVFVRFSTVVGSRGSTDLARDARGFAVKFYTQEGNFDLVGNNIPVFFIQDAVKFPDLVHAVKPEPHHEMPQAAAAHDTFWDFISLMPESMHMVMWVMSDRAIPRSYRMMEGFGVHTFRFVNEKGKSRFVKFHWKPLLGVHSVVWDEAQKISGLDPDFHRRDLWEAIENGDFPEWELGVQLVEEKDEHAF-DFDLLDPTKIIPEELVPVKRIGKLTLDRNPDNFFAETEQVAFHPGHLVPGIEFSDDPLLQGRLFSYLDTQLIRLGgPNFHEIPINRPIAPVHNNQRDGHMRQTINQGRVSYHPNSLGGGCPMQAK---ADMGGFVSFAQRLEGQKARARSEKFFDHFTQAALFWNSQSHAEKAHIVQAFRFELGKVETAAIRTRMLGMLAQVDRTLAGLVAQGLGTEVPariegplnmsipaDGNIKQFQPKPKTPSLDRSPALSMANTIKG---IDTRKIAILAADGVDDAALAGMKKALTAAGAQAKVVAPRLGTVTGV---------KGTQVPIDFSFLTAGSPLFDAVYIPGGEASVEIL---KGDAKALTFVLEAFLHCKTIAATDAGVKLLLAA---HPgQDRRSESHAEAaiqdpTAPLNTDSGIIV-GRGAKivPLAEQFIKAVGQHRHWDRELKG-------
>A0A0F4Z229	826	0.590	7.634E-261	6	737	740	24	748	798
------KLVDLERDTVDVQTQSKFTTDHGVSVSNTDNWLRVLDDQ--HTGPSMLEDQIAREKvaaqIHRFDHERIPERVVHARGTGAFGNFRLKESA--EDVTFAGVLTDTSRNTPVFVRFSTVQGSRGSADTVRDVRGFAVKFYTDEGNWDIVGNNIPVFFVQDAIKFPDFdpVHAVKPEPHNEVPQAQTAHNNFWDFTFLHSEVTHMFMWVMSDRAIPRSFRMMQGFGVNTFALINKEGKRHFCKFHWIPHLGVNSLVWDEAMKLAGQDPDFHRKDLMEAIDNKIYPKWDLAIQVIPEERQDDF-EFDILDATKIWPEDQVPLRVIGELELNRNVDEFFPQTEQVAFCTSHIVPGIDFTDDPLLQGRNFSYFDTQISRLGINWEELPINRPVCPVMNHNRDGKMRHKITKGTVNYWPNRFNACPPVKVE-----EGSFKSYPQRSAGYKDRTVNPKMREHHSQAQLFYNSLSDHEKAHVAKALSFELDHCDDPVVYNRMVLRVAEIDLPLAQKVATMVGAPTPTVAGKQNHGR------RVS-GLSQVEFAPKIPTIASRRIAIIIGDGYDPIAFAGIRRAAAAAGALPIVIGTRRQPIYAQGEDR----SAGKGVIPDHQYDGVRSTLFDATFIPGGP-HVTTLA--TQNGQIRHWIAETFGHLKTLGATGEAVALVKQVLSEAHSMTFAT----EGGGVVESYGVVTCVekqkpesfregfqivKDAVDFAGKFFYQISQHRNYRRELEGLAATV--
>A0A1I3MP46	825	0.466	1.045E-260	4	734	740	18	732	733
----NAKVEDLSKN-LEGTDDGYLSTNQGLPINDNQNSLKA-----GERGPSLLEDFILREKITHFDHERIPERIVHARGSGAHGVFQVYES--MAKYTRAGFLQDPAVETPVFVRFSTVAGSRGSTDLARDVRGFAVKFYTEEGNFDLVGNNMPVFFIQDAMKFPDLIHAVKPEPHNEIPQAASAHDTFWDFISLTPESAHMIMWVMSDRAIPRSLRMMEGFGIHTFRLINQKGVSHFVKFHWKPLLGMHSVLWDEALRISGCDPDFHRRDLWEAIENGDFPEWELGFQIIPEKDEHKY-DFDLLDPTKLVPEDLVPVQRIGKMTLNRNPDNFFAEVEQVAFHPGHLVPGIDFTNDPLLQGRLFSYTDTQLIRLGgPNFHEIPINRPVAPLHNHQRDGHMRQMISPGRVAYEPNSLNGNAPLQAP---AKAGGFVSYAERVDGAKLRAKSPSFSDHFSQAAMFYHSQSPVELKHIVHALRFELGKCDTPHVRERMLFVLSQIDEGLASDVAQGLGIKVPtkidgplnlavgaDAKPGEQQPKKFTGKAFISKALSMLTTVP--GDVKTRKVAALVADGFDDSGLAAMKKSLTAAGAMLKVVGPRGGTLKS---------SSGKEVPVDFALPTTASVLFDAVYVCGGEASTNALSQ---IPKAVEFVEEAFKHCKAIAATGSGIDFLQQTrVDTLPGDK------PAKEKVVsNSGGVVTgADSAASKVAAAFIEVLGQHRVWERE-DAVS-----
>A0A0W8FKE9	825	0.459	1.430E-260	0	729	740	10	705	713
MVNEKSKDEDL-EQFREDSTGQYLTTNQGVRVSHTDDSLKA-----GERGPTLMEDFHFREKLTHFDHERIPERVVHARGSGAHGYFQVYES--MAEYTKAAFLQDPSKKTPVFVRFSTVVGSRGSADTVRDVRGFATKFYTEEGTYDLVGNNMPVFFIQDAIKFPDLVHAIKPEQPNEMPQASAAHDTFWDFVGNLPEITHMIMWVLSDRALPRSYRMMQGFGVHTFRFVNAAGKGRFVKFHWRPLLGVHSLVWDETQKIAGKDPDFNRRDLWEAIEMGDYPEYELGVQIIEEEDEFKF-DFDLLDATKIVPEEDVPIRWIGKMTLNRNPDNFFAETEQVAFHPGNVVPGIDFTNDPLLQGRLFSYLDTQLIRLGgPNFHEIPINRPLAPLHNNQREGYHRMMINRGQTSYFPNALRDNYPRPAP---EEEGGYVHYTEKVEGRKVRARSESFKDHFSQAALFWNSMSDPEKEHIVKAFHFELGKVEDVEVRKRVVDLINNVDGDLAVRIAEGIGV-------SPPATKGGAGVTKKSPNLSQLTTMMD--TIKSRKIAVLLAEGFNHAELMQVTQALKGAGAHPQIISQFHGTVRS---------SDGQEVMVDKSYVTTASVLFDAVYIPGGKQHIETL---KTHGYAIHFINEAFKHCKPIGATGEGVDLLTAA--DLEGVETASP--EADGDVLSRQGVVTIrnPKGIDSFNERYIEAIARHRHWDRE----------
>A0A507R411	824	0.588	1.957E-260	2	739	740	20	743	744
--SGSKKAVDLERDISDIHTKLPLTSDHGVRIPNTDQWLRViGEDKNHSIGPTLLEDQLAREKIHRFDHERIPERVVHARGTGAFGNFRLFQS--CEDVTHAGILTDTSRNTPVFVRFSTVQGSRGSADTVRDVRGFAVKFYTDEGIWDLVGNNIPVFFIQDAIKFPDMVHSLKPEPHNEVPQAQTAHNNFWDFAFLHEEATHMFMWIMSDRAVPRSFRMMQGFGVNTFVLVNKQGKRHFVKFHWIPKLGVHSLVWDEALKLGGQDPDFHRKDLMEAIDNKAYPKWEFAIQLIPEEKEHDF-EFDILDSTKIWPEDLVPLRVIGELELNRNVDEFFTETEQVAFCTSHVVPGIDFSDDPLLIGRNFSYFDTQISRLGINWEELPINRPVCPVLNHNRDGQMRHRITQGTVNYWPNRFDAAPPAGPN-----EGAFDTLQAKVAGVKKRAVGEKFREHISQAQLFWNSMSAHEKLHIIKAFSFELDHCDDPTVYQRLAGtRLPEIDLHLAQKVAEAVGAPIPTQ-------PLKQNHGKRAPHLSQDEFATAKPTIESRKIAIIIGDGYDRVAFMGMKAAVLAAGAVPVIIGLKRSPIYAEG--------DARGVIADHQYDGQRSTMFDATFVPGG-SHVKTLIK---NGQIRHWIAESFGHLKAIGATGEAVQLVETALRDVEGLKVA--GAHESQHV-EWYGVVTAGqqkaesfsegvkivKDAKDFVGKFFYHVSRHKNYERELDGLTMSVAF
>A0A1L9VQY8	824	0.590	1.957E-260	4	739	740	22	746	747
----NKKMVDLQQDTANIHTKLPITTDHGTKMENADNWLKIVDD--GkRTGPSLLEDQIARERIHRFDHERIPERVVHARGTGAFGNFKLKES--IEDLTYAKVLTDTSRNTPVFVRFSTVQGSKGSADTVRDVRGFAVKLYTDEGNWDIVGNNIPVFPIQEAFKFPDFVHAVKPEPQNEVPQAQTAHNNFWDFVYLHPEATHFFMWAMSDRAIPRSFRMMQGFGVNTFSLINAQGKRHFVKFHWIPHLGVHSLVWDEALKLAGQDPDFHRKDLMEAIDNKAYPKWDFAIQAIPEENQDDF-DFDILDASKVWPEELVPLRVVGELELNRNVDEFFPQTEQVAFCTSHIVPGVDFSDDPLLQGRNFSYFDTQISRLGINWEELPINRPVCPVFNFNRDGQMRHRITQGTVNYWPNRFEAAPPAK-----PGEGGFESYPQQTVGIKKRGLSDKFREHHNQAQLFYNSMSPVERFHMKKAFSFELDHCDDPTVYERLAGHrLAEIDLDLAQTVAELVGATIPSKQLRQNHGKKAFH-------LSQTDFTPQKPTIASRRIAILIGDGYDPVAFSAIKTAILAASALPFIIGTRRSAIYAEGEN----KTNSKGVIPDHQYDGQRSTMFDATFIPGG-SHVKQL---QNNNQLRYWVQESFGHLKAIGATGEATDFVRQNLATVDGLQVATP---AKAEPLDWYGVVTARavqkpetfregvriaRDAPDFVGKFFYAVAQHRNFPREMDGFSTQVAF
>A0A3A3A9T9	824	0.595	2.678E-260	6	738	740	24	745	747
------KLVDLERDTANIHTKQALTTDHGVRINDTDHWLRAVDDN--YTGPSLIEDQIAREKIQRFDHERIPERVVHARGTGAFGNFKLTQSA--EDVTHAGVLTDTSRNTPVFVRFSTVQGSKGSFDTARDVRGFATKFYTDEGIWDLVGNNIPVFFIQDAVKFPDFVHSVKPEPQNEIPQAQTAHNNFWDFVFMHEEATHMFMWAMSDRAIPRSYRMMQGFGVNTFVLVNKRGIRHFVKFHWIPRLGVHSLVWDESLKLAGQDPDFHRKDLMEAIDNKVYPKWDFAIQVIPEENQHDF-EFDILDATKIWPEDLVPLRIIGELELNRNVDEFFAQTEQVAFCTSHIVPGIEFSDDPLLQGRNFSYFDTQISRLGVNWEELPINRPVCPVLNHNRDGQMRHRITQGTVNYWPNRFDAVSPAKPEDN----TSFTSYPEKIAGHKRREFSNKFREHISQPQLFYNSLSPPEKLHVKKAFSFELDHCDDPIVYNRLAGHrLAEIDITLAQKVSEMVGAPIPDKALKPNHGKTAYH-------LSNMDFLPKTPTIESRRIAIIIGDGYDPVAFMGMKTAIKAASAIPMIIGTKRSPIYAEGES----KTSSNGVVPDHHYDGQRSTMFDATFIPGGP-HVKQLAA---IGQIRHWISETFGHLKALGATGEAVDLVRGTLGTVLDVKAAGP---NSTEPVEWYGVVTSGgkqspksfqegfkilKGAKDFVGMFFYQISQHRNWQRELDGLDLAVA-
>A0A0D2IYU5	824	0.583	2.678E-260	0	737	740	22	744	747
MT-ETKKVADLQKNLKDQHCQQINTTDWGSKISDLDHWLKIVDEKGNKVGPQLLEDQIARERIHRFDHERIPERVVHARGTAAHGHFKLFESA--EDVTTAGVLTDTSRTTPVFVRFSTVQGSRGSADTVRDVRGFAVKFYTDEGNWDIVGNDIPVFFIQESIKFVDVIHAVKPEPDTEVPQGQTAHNNFWDFVFMHPEATHMFFWAMSDRGIPRSYRMIQGFGVNTWTLINAKGERTFCKFIFTPELGVHSLVWDEALKLAGQDPDFHRKDLYEAIDNNAYPQWKFGLQLIPEKDQHNF-DFDILDSTKVWPEDQVPIRYVGALELNRNVDEFFTETEQVAFCTSHIVPGIDFSDDPLLQGRNFSYQDTQLSRLGTNWEELPINRPVCPVLNFNRDGQGRHTITKGKVNYWPNRYGANPP-----AGQGRGGFESYPARYEGMKERKLAPKWKDYFSQAQLFYNSMTDIEKQHIISALSFELDHCDEPVVYERVVSRLTEIDLSLATAVAEKVGAPTPNKQTRSNPGRQT-------KGLSQLEYMPENPTIKSRRVAILIADGFDAVSYEAMKSALLAESALPFTISTKRQDVKAA---DGAS-----TVKPDHFLNGQRSTMFDAIFVPGGADSIKTL---QSMGLARFWVREAFAHLKPVGGVAEGVQLIQSALNEVQGVKL---SQEESVDIVDWYGVVTAQKPDTgsslkdgvkmlkearDFTGKFFWNISQHRNWARELDGLAGQV--
>V9D667	824	0.577	3.665E-260	3	737	740	24	748	751
---HNKKIADLEKNkknQHD--TKQNTTTDWGAKVSDVDHAVKIVDEKGNHVGPTLLEDEVFRERIHRFDHERIPERVVHARGAGAHGTFKLFES--CEDVTSAGVLTDTSRTTPIFVRFSTVQGSRGSADTVRDVRGFALKFYTDEGNWDIVANDIPVFFIQEAIKFPDLVHSLKPEPDNEVPQGQTAHNNFWDFAFLHKEATHMLFWAMSDRGIPRSYRMIQGFGVNTFVMINAKGERTFVKFIWTPELGVHSLVWDEALKLAGQDPDFHRKDLWEAIENGAYPKWKFGFQAIKDGDQDKF-DFDILDATKVWPEELVPIRYVGELELNRNIDEYFAETEQVAFCTSHIVPGIDFSEDPLLQGRNFSYQDTQLSRLGVNWEELPINRPVCPVLNFNRDGQGRHTISKGKANYWPNRFEANPP---TGQ-GGKGGLESFPATYPGVKARRLTPKWKEYLSQAQLFFNSMSEIEKKHIIEAFSFELDHCDDDIVYERMVTRLAEIDLSLAQAVAQNAGAKSPEVQLQPNHGK-------KAKGLSQFDYMPKEPTIKGRRVAILIADGFDLGAYEAMKAAVFAQSAVPWTIGVKRQAMKSA---DGS-----KEVKADHFINGQRSTMFDALFIPGGAESIKTL---KKMGLARFWVKEAFGHLKAIGAVGEGVDLVHAALTEVENVKLAGAGAGADG-VVNWYGVVTAAdaqagsiikeavkisKDTKDFAGQFFWEMSQHRNFFRELDGYAEQV--
>A0A1E3BKY2	823	0.585	5.016E-260	0	738	740	0	718	720
MTSSDAKVVDLQKDTVEIDNKKHMTTDYGIKISNADNWLRVADEN--HSGPSLLEDQIAREKIMRFDHERIPERVVHARGTGAFGTFRLHKSA--KDYTTAGVLTDTSRETPLFLRFSTVQGSKGSADTVRDVRGFALKMYTPEGNWDIVGNNIPVFFIQDAMKFPDVVHSVKPEPHNEVPQGQSAHNNFWDFAYMHTETSHMQQWIMSDRAIPRSYRMMQGFGVNTFSLVNSEGKRHFVKFIFTPELGVHSLVWDEALKIGGQDPDFHRKDLMDAIDAGQFPKWKFGMQIIPEEKQDDF-EFDILDATKIWPEDLVPIEYFGELELNRNVDEFFPQTEQVAFCTSHVVPGIDFSDDPLLQGRNFSYFDTQISRLGPNWQELPINRPVCPYLSLvNRDGAMKHRITKGTVNYWPNRFEANPPAPES-----QGGFTSYPEQIQGKKARMLSHKFKEHYNQAQLYYNSLSDIEKIHSAKAFSFELDHCDDPTVYKRMSERLTYIDLDLAQTVAKNVGGDKPTKAPKE-------NKGQKAKGLSQLEYFPETPTIATRRIAVLLADGFDYATYTTIKEVLQKQNAFVFTIGAQRQGVQA---------ESGQTVIPDHHFSGMRSTLFDAVFVPGGK-HIEVL---RKNGVAKYWITESFAHLKAIAGLNEAVDFIAKQI-DLDAVKFA---AASKGNVTESYGVVTGHgspgdllkvsdvsKDSKGLAEQFIWHVSRHRNWQRELDGLSDEVA-
>A0A2B7WJP6	823	0.593	5.016E-260	0	739	740	18	748	749
MQPGEQKVADLARDTTDVHGSTPFTTDHGVKVSNTDQWLRlASDHQTG---PSLLEDQIAREKIHRFDHERIPERVVHARGTGAFGHFKLFESA--EDVTSAGVLTDTSRTTPVFVRFSTVQGSKGSFDTVRDVRGFATKFYTEEGNWDLVGNNIPVFFIQDAVKFPDIIHAVKPEPHNEVPQGQTAHNNFWDFMYMHPEATHMFMWAMSDRAIPRSYRMMQGFGVNTFVLVNKQGKRHFAKFHWMPELGVHSLMADETFKLGGQDPDFHRKDLMEAIDNKVYPKWKFGIQVLPEEREHDF-DFDILDSTKIWPESLVPVRYIGEMELNRNVDEFFPQTEQVAFCTSHIVPGIEFSDDPLLQGRNFSYFDTQISRLGINWEELPINRPICPVMNHNRDGAMRHKITQGTVNYWPNRFEACPPTKPE-----DGGFVTYPQKVtQSIKARMLSSKFREHINQAQLFYNSLSDYEKLHVQNAFCFELDHCDDPIVYNRLVERLTEIDLPLAQAVAVRVGAPTPQKALRANPGNKTIN-------LSQKYIndrQLATPTIKGRKIAILIGDGYDSVAFGTVKAAVTAMNALPVVIGTKRQAIFADHED----KDKSKGVVPDHNYIGQRSTLFDATFIPGG-SHIKEL---GQLGAIQHWITEQFGHCKAIGATGEAVNLVAQTLNNLPGLEAA---SATAGHPVEWYGVVTssklhephsLTEGIKmfpearDFLGKFLYQVSQHRNYEREMVGLTDKVPF
>A0A7J9ZT65	823	0.459	6.864E-260	2	731	740	5	695	700
--GRTAKDEQLDRDRVDPRG-ENLTTDQGVRVDDTDNSL-----QAGERGPTLMEDFHFREKITSFDQERIPERVVHARGAGAYGYFEVTDP--LTDFTRADFLCDTSLRTPVFVRFSTVAGSRGSADTVRDVRGFAVKFYTREGNFDLVGNNMPVFFIQDAIKFPDFVHAVKPEPHNEIPQAASAHDTLWDFVQLQPETMHMMMWLMSDRALPRSYRMMQGFGVHTFRLVTADGRATFVKFHWKPKLGTHSLVWDEVQKIAGKDADFNRRDLWDCIEAGAYPEWELGVQLVPEEDEFAY-DVDLLDPTKIIPEERVPVRPVGRLVLDRNPENFFAETEQVAFHLGNVVPGIDFSNDPLLQGRLFSYLDTQLIRLGgPNFPQLPVNRPVAPVANNQRDGYHQTRVHRGETSYAPNSIGNGEPTVA----GPEGGaYVHYQERVDGNKIRKRSESFKDHFSQATLFWNSMADWEREHIVAAFRFELGKVTRPHIREGVLRHLSQVHGDLARRVAEGLGTEAPPSAP---------VHEESSPALSQAN-APRE-DIATRKVAILAADGSDAVSLRTVKQRLSAAGALPEVLAAHAGTVTGAG---------GESIPVDRAMSTMASVLYDAVLVPGGDKAVDTLTS---DGLAVHYVAEAYKHGKAVGALGAGRLLLSAA--GL-------RDvAYAENGVRDDRGVVTqgeAGDASEDFCSTFASAIAAHRHWDRDVD--------
>W2SAF7	823	0.565	6.864E-260	3	737	740	21	742	745
---ENKKIADLQKDIKDAHTSQPQTTDHGVKIHDLDHWLKNVDPKSGRVGSHYLEDQIGRERIHRFDHERIPERVVHARGAAAHGHFKLYESA--SDVTSAGVLTDTSRTTPVFLRFSTVQGSRGSADTVRDVRGFAVKFYTDEGNWDIVGNDIPVFFIQESIKFPDIVHAVKPEPHTEVPQAQSAHSNFWDFVYLNKEATHMYNWTMSDRGIPRSYRMMQGFGVNTFSLLNDKGERHFVKFIFTPELGVHSLVWDEALKIAGQDPDFHRKDLYEAIDNGAPPKWKFGIQVIKDADQDKF-PFDIFDATKVWPQEDVPIRYIGELELNRNVDEYFTETEQVAFCTSHIVPGIDFSPDPLLQGRNFSYFDTQLSRLGINWQELPINRPVCPYMNFNRDGQGRHTITKGSVNYWPNRFDANPPGNHTGAKDS---FQSFAAPESGIKARMLTDKWTDYLSQAQLFYNSLSPIEKLHLTNAFSFELDHCEDPTVYERMVDRLTEIDLSLAQAVAEKCGAPTPTQQKVKNHGKT-------AKGMSQLEFGPFYPTIKSRRIAILIADGYDHASYSAVHAAIKAASALPFTIAPKRQKVKAA---DGSS-----EAQPDHHLNGMRSTMFDAVVVPGGEQAVKTLLG---IGLARFWVREAFGHDKAIAALGHGIQLVEAAIseaQGY---QVA--DYNGNGEaVTEWYGVVTAAKPklsegvveiaqgTKGFLEQFFWLVNGHRCWERELDGYASMV--
>A0A317VF12	822	0.585	1.286E-259	4	732	740	22	740	755
----NKKAVDLERDTVDVTPEQRLTTDHGVSISNTDQWLRPTD---GkHIGPSLLEDQIGREKIHRFDHERIPERVVHARGTGAFGNFKLLET--CEDVSHAGILNDTSRNTPVFVRFSTVQGSKGSADTVRDVRGFAIKFYTDEGNWDLVGNNIPVFFIQDAVKFPDFVHAVKPEPHNEVPQGQTAHNNFWDFTYLHPEATHMYMWAMSDRAIPRSYRMMQGFGVNTFSLINKDGKRHFVKFILTPHLGVHSFVWDEALKLAGQDPDFHRKDLMEAIDNGAFPKWDFSIQTIPEDKQDDF-EFDVLDATKIWPEDLVPPRTIGVLELNRNVDEFFPQTEQVAFCTSHIVPGIDFSDDPLLQGRNFSYFDTQISRLGINWEELPINRPVCPFLNHNRDGAMRHRITKGTVNYWPNRFEAGKPADP---APSGPGLSSYPAPVSGTKQRALAPKFAEHLSQAQLFYNSMSAHEKLHMTKAFSFELDHCDDPVVYHRLAGkRLAEIDLPLAQRVAEAVGAPIPSKALKPNHG---HRAIH----LSQTEFPAKSPTIASRRIAILIADGYDPVAFTALQTAIKSAGALPFVIAPKRSPVYADGESN----QSSDGVTPDHQYDGQRSTMFDATFIPGGP-HVAAL---RKIGQLRYWIAESFGHLKAIAGTGEAAEFIKEALgSGL-DIKVA-DKAHP--HPVEWYGVVTAGgvqkpeslkgtvqivKDARDFVGMFFYQVSNHRNWKRELDG-------
>A0A1L9SH83	822	0.585	1.759E-259	1	738	740	10	727	729
-RSADGKLADLKKDTVELSKDQHMTTDYGIKISDPDHWLRVVNDH--HNGPSLLEDQIAREKIMRFDHERIPERVVHARGTGAFGSFKLFESA--EDVTTAGVLTDTSRTTPVFLRFSTVQGSKGSADTVRDVRGFAVKMYTSEGNWDIVGNNIPVFFIQDAMKFPDFVHAVKPEPHNEIPQGQSAHNNFWDFEYMHTETTHMYQWAMSDRAIPRSYRMMQGFGVNTFSLINAQGKRHFVKFIFTPELGVHSLVWDEALKIAGQDPDFHRKDLMDAIDKGHFPKWKFGLQLIPEEKQHDF-EFDILDATKVWPEELVPIRYIGELELNRNVDEFFPQTEQVAFCTSHIVPGIDFSDDPLLQGRNFSYFDTQLSRLGVNWQELPINRPVCPFMNMNRDGAMRHRITKGTVNYWPNRFEANPPSSV-----AQGGFASYPEKQhQGVKGRYFSEKFKEHFNQAQMFYNSLSNIEKLHVAKAYSFELDHCDDELVYKRMSERLAVIDLGLAQTVAKNVGGDTPTKA-------LKENKGHKAKGLSQFDFLSDKPIIATRRIAFLIGNGFDYAAYSGMKSVLEEHGAFVFTIGPHRQPV-EA--------ESGEKVTPDHHFPGMRSTMFDATFIPGGN-HIAALSK---NGVAKYWITESFAHLKPIAGLGGAVDLIRQQI-NLGEVKVA--DASTDHTTTESYGVITArsnpasfqadhvDANSKGFPEQFIWHVSRHRNWKRELDGLADQIA-
>A0A2T7A5Y5	821	0.598	2.408E-259	23	739	740	49	736	737
-----------------------LTTDSGTKVYDADHWLKVVDPSTGHHGPSLLEDQIAREKIHRFDHERIPERVVHARGAGAHGYFKLYTP--IPEFSSAPVLNDTARSTPVFARFSTVAGSRGSADTVRDVRGFAVKFYTEEGNWDIVGNNIPVFFIQDAIKFPDFVHAAKPEPHNEVPQAQTAHNNFWDFQYLHSEATHMSVWAMSDRAIPRSFRMMQGFGVNTFSLINAQGERTFVKFVWTPELGVHSLVWDEALKLAGQDPDFHRKDLYEAIENGYYPKWRFGIQTVAEKDQDKF-EFDILDATKLWPEDLVPVNYIGEMVLNRNVDEFFAETEQVAFCTSHVVPGIGFSDDPLLQGRNFSYFDTQITRLGVNWEQIPINRPVCPVMNFNRDGALNHRIHKGKVNYWPNRFEAVPPASHKQETDS---YQEYPARVVGLKLRVNGAKFREHFAQAQLFYNSLAEYEKKHVQAALAFELSHCDEPIVYKR------DIDLALAQNVANMVGGDIP------KEGR--QNHGRKAPGLSQTDLPAIRPSIETRRVAMIIADGFDIGVLTAVRAALKAEGATTWVIGPRRGMIFPTGVDPESGT---GGLMADHHLEGQRSTMFDAIF----------------NGRAVHWVREAFGHLKPIGALGDAVSFLQQAVV-LPGVDLAAD--PNSDEVVISYGVVTGWKSSvgilrsldiepstSVFSSAFAHEISKHRCWERELDGLHTKLAF
>A0A7W7W1X3	821	0.464	3.295E-259	2	729	740	8	696	703
--GTNDEKDQQLAQ-HRIDATGELTTSTGTRVDDTDNSLSA-----GGRGPTLMEDFHFREKMTHFDHERIPERVVHARGAGAYGYFQVYES--LSRYTRAHFLNDPSLRTPVFVRFSTVAGSRGSADTVRDVRGFATKFYTREGNYDLVGNNIPVFFIQDGIKFPDFVHSVKPEPHNEIPQAQSAHDTLWDFVQLQPETMHMMMWVMSDRALPRSYRMMQGFGVHTFRFVNADGEGTFVKFHWKPRLGTHSLVWDETQKIGGKDPDYNRRDLWDAIERGQYPEWELGVQIVPESDEHRF-DFDLLDPTKVIPEEEVPVTPIGKMVLNRNPDNFFAETEQIAFHTANVVPGIDFTNDPLLQARNFSYLDTQLIRLGgPNFQQLPVNRPVAEVQDNQRDGYGQHYVHRGQTSYFKNSLAGGCPYLADADRA----YQHYQERVDGAKIRHRSESFQDHYTQATLFYNSLAPWEQEHLAAAFQFELGKVGHHHVREGVVEHLNQVDHDLAVKVATGIGVRSPEQ--------VTTNHGRSSPALSQAAGFPE--TVYSRQVAVLVADGVHAADVTSLRSALAERGALTDVLGPRDGSVR---ADDGS------SFEVDRAMSTVASVLYDAVVVPGGADNAAKL---SADGLALNFVAEAFKHNKPIAAMNDGVDVLEKA--PLPGLQMA----KPGNDVQVDQGVITHRGPNgEALHQTFIEALARHRVWERE----------
>W9VSF1	821	0.575	3.295E-259	3	737	740	24	748	751
---HNKKIADLEKNkknQHD--TKQNTTTDWGAKVSDVDHAVKIVDEKGNHVGPTLLEDEVFRERIHRFDHERIPERVVHARGAGAHGTFKLFES--CEDVTSAGVLTDTSRTTPIFVRFSTVQGSRGSADTVRDVRGFALKFYTDEGNWDIVANDIPVFFIQEAIKFPDLVHSLKPEPDNEVPQGQTAHNNFWDFAFLHKEATHMLFWAMSDRGIPRSYRMIQGFGVNTFVMINAKGERTFVKFIWTPELGVHSLVWDEALKLAGQDPDFHRKDLWEAIENGAYPKWKFGFQAIKDGDQDKF-DFDILDATKVWPEELVPIRYVGELELNRNIDEYFAETEQVAFCTSHIVPGIDFSEDPLLQGRNFSYQDTQLSRLGVNWEELPINRPVCPVLNFNRDGQGRHTISKGKANYWPNRFEANPP---TGQ-GGKGGLESFPATYPGVKARRLTPKWKEYLSQAQLFFNSMSEIEKKHIIEAFSFELDHCDDDIVYERMVTRLAEIDLSLAQAVAQNAGAKSPEVQLQPNHGK-------KAKGLSQFDYMPKEPTIKGRRVAILIADGFDLTAYEAMKAAVFAQSAVPWTIGVKRQAMKSA---DG-----TKEVKADHFINGQRSTMFDALFIPGGAQSIQTL---KKMGLARFWVKEAFGHLKAIAAVGEGVDLVHAALTEVENVKLAGAGAGADG-VVNWYGVITATdasaasiakeavkitKDTKDFAGQFFFEISQHRNFFRELDGYAEQV--
>UPI0017483D97	820	0.463	4.509E-259	5	734	740	7	694	696
-----AKNRQLENDRTD-SEGP-LTTETGVRVEDTDNSLSA-----GERGPTLLEDFHVREKITHFDHERIPERVVHARGAGAYGHFTPYEG--LSDLTAAHFLSDPGVTTPVFVRFSTVAGSRGSADTVRDVRGFAVKFYTEQGNYDLVGNNMPVFFIQDGVKFPDFVHAVKPEPHNEIPQAQSAHDTLWDFVGLQPEATHMMMWLMSDRAIPRSYRTMQGFGVHTFRFVNDRGQGTFVKFHWKPLLGTHSLVWDEAQRIQGKDPDYNRRDLWEAIERGQYPEWELGVQLVPEENEHDF-DFDLLDPTKLIPEEQVPVRPVGRMVLDRNPDNFFAETEQVAFHTANVVPGIDFTNDPLLQARNFSYLDTQLLRLGgSNFQQIPVNRPVAEVSNNQRDGFSQHRVHRGQTSYYPNSLGGGCPALAD-----EGVYRHYTEKVEGAKVRKRAESFKDHYSQARLFYNSLADWERDHLVAAFRFELGKCEELAVRQREVANLVNVDHGLAVAVAEGVGVE-------PPEDPGAAGHGDSSPALSQANTAF--GDLTGRQVAVLVDHGVDGTAAEALRDALVGRGAVVEMLAPLDGAVRTR---------EGGDLPVDRSYTTVSSVLYDAVAVPGGPDSVASLAE---DGEARHFVLEAYKHHKPIAAVGQGTSLLSGG--GLPG-RLSESPLET-ESI---EGVVRSPGADSDLTEEFARLIGLHRHWERPTDAVS-----
>A0A1H2ZQ62	820	0.434	4.509E-259	1	730	740	8	709	716
-GNGDFKLRDLEQNREDGTE-QFLTTNQGVRINDNQNSLKA-----GERGATLLEDFILREKITHFDHERIPERIVHARGAGAHGYFQVYES--MAKYTKAKFLQDPSVKTPVFVRFSTVVGSRGSTDLARDIRGFAVKFYTEEGNYDLVGNNAPVFFIQDAMKFPDLVHSVKPEPHNEIPQAAAAHDTFWDFISLMPESMHAIFWAMSDRAIPRSFRMMEGFGVHTFRFINEEGKSHFVKFHWKPLLGLHSVLWDEATRISGKDPDFHRRDLWDAIEAGAYPEYEFGVQIIAEEDEHKF-EFDLLDPTKIIPEELVPVQRIGKMTLNRNPDNFFAETEQIAFHPGHIVPGIDFTNDPLLQGRLFSYLDTQLSRLGgPNFHEIPINRPIVPIHNNQRDAQMRQMINKGRVSYDPNSLGGGCPFQA---MMADGGFHSYEERMDARKVRARSESFRDHFTQPALFYHSQSEAEKKHMVDAFSFELGKVEMVAIRQRMVNILTQIDMDLANKVAANLGLATQSPEQPINHsfgantdpktvqPTGKRNYLDRSEALSMENTVKN--TIKTRRVAFLAADGVDDDALDAMKKSLTEEGAMVKIIASRHGSIKTA---------SGAEVEVDATWLTTSSVLFDAVYIPGGKTSVDALAE---EMDAVHFVNEAFKHCKAIAGVGEGVEFIKNQ-------TYAGKD-------ETDKAVIFGGT-AKEMAKPFVAAIAQHRNWEREM---------
>A0A093ZBC6	820	0.593	6.171E-259	3	739	740	18	740	741
---GNKKVADIKRDVVEQTDKTKLTSDFGVKEPDTDNWLSAST--NGRQGPLLLEDNFAREKIMHFDHERIPERVVHARGSGAFGTFKLHES--LADVTHAKVLTDTSRTTPVFVRFSTVLGNRGSADTVRDVRGFATKFYTEEGNWDLVGNDIPVFFIQDAIKFPDVIHAGKAEPDSEIPQAQSAHNNFWDFQYLHSEATHMFMWAMSDRAIPRSFRMMQGFGVNTFTLTNAEGVRSFVKFHWTPTLGVHSLVWDEALKLSGNDPDFHRRDLWDAIKKGAYPTWKFGVQICPESRQDEF-DFDILDATKVWPEDIFPVRYVGEMQLNRNVDEFFTQTEQIAFCTAHVVPGIGFSDDPLLQGRNFSYFDTQISRLGVNFQELPINRPVCPVMNHHRDGALRHKTTPGNMNYWPNRKSIVPPASE----AKDGGYQDFPENIAAMKVRLHSAKFKEHFNQAQLFYNSLSPVEKLHIRKALAFELDHCDDPIVYKRLVERLCDIDLGLAKAVAESVGAPIPSKAG---HP----NKGQKSQGLSQLEFSPRaqglKSTIVSRNVAILVADGFDFAEYEAVKVALTAAGAFVATIGPRRGVIKA---------SDGKEAQADHHWEGQRSIAFDALYIPSG-AHMTALGK---SGRAMHWVREAFGHLKTIGATGSAVAFVQKAV-GVEGMVF----SGSAGDVIDCYGVVTSGglgdkphgikegldklKGGMSFVNTFAFNISEHRNFQRELDGINDLVAY
>A0A1L9S9N2	820	0.595	6.171E-259	4	739	740	22	753	754
----NKKNVDLERDTVNVQTKQCQTADHGVNISNPDNWLKGVAPN--RTGASLLEDQIAREKIHRFDHERIPERVVHARGTGAFGNFTLYES--IEELTHAGVLTDTSRNTPVFVRFSTVQGSRGSADTVRDVRGFAVKFYTDEGIWDLVGNNIPVFFVQEAIKFPDFVHAVKPEPHNEVPQGQSAHNNFWDFVYLHPEATHMVMWVMSDRAIPRSFRMMQGFGVNTFVLVNKDGKRHFVKFHWIPKLGVHSLVWDEALKLAGQDPDFHRKDLMEAIDNKVYPKWDLGIQVIPEEKQDDF-EFDILDATKVWPEDLVPLRIIGQLELNRNIDEFFPQTEQVAFCTSHVVPGIDFSDDPLLQGRNFSYFDTQISRLGINWEELPINRPVCPMMNHNRDGAMRHRITQGTVNYWPNRFEALPPATPD-----EGPFTTYPQTTGDaglVKKRSLSDKFREHHSQAQLFFNSMSAHERNHMVKALGFELDHCDDPTVYERLAGHrLVEIDLGLAQKVAEIVGAPIPSKALRPNHGR-------RAPRLSQEEFMPTTPTIEGRRIAILIGDGFDSAAFYGMKAAIKAAGALPVVVGTKRSPIFaEGGASPSSSPISKKGVVPDHQYNGVRSTLFDATFIPGGP-HIQTLIK---NGQFRYWIAETFGHLKTLGGTGEAADLLKHVLGSEVDVKVAAPTDTAP---VEWYGVVTAGgrqraesfgqgfeilRGARDFVSLFFSQIAQHRSWKRELDGLAASVTF
>M1PA30	820	0.446	8.445E-259	0	729	740	4	702	710
MINEKSKEEQL-EKFHEDPEREFLTTNQGVRVNNTDISLKA-----GERGPTLLEDFHFREKLTHFDHERIPERVVHARGSGAHGFFQVYEP--ITEYTSAKFLQDPGKKTPVFVRFSTVVGFRGSADTVRDVRGFAVKFYTEDGNYDLVGNNMPVFFIQDAIKFPDLVHAIKPEQDNQIPQASAAHDTFWDFVSCHHENAHMIMWVLSDRALPRSYRMMEGFGVNTFRFVNAEGKGRFIKFHWKPMLGIHSLVWDETQKIAGKDPDFNRRDLWDAIEMGAYPEFELGVQILEEEDEFKF-DFDILDPTKLWPEEDVPIKWIGKMTLDRNPDNFFAETEQVAFCPANVVPGIDFSNDPLLQGRLFSYLDTQLIRLGgPNFQEIPVNRALAPVANNQREGYNRMTINKGKTSYFPNTVGDGKPRPAS---AEEGGYVHYMEKVEGKIIRSRSEKFKDFFSQAKLFWNSMSKPEKEHIIEAFHFEIGKVKDKKIRQAVVDMFNNVDGDLAVEIAKGVGVSAPA-----QKGGSPVA--KESPNLSQERSERNvKNTIKTRKIAILVADGYDHKDLSQAMQALEAGGAKADIISKFQGMLKS---------SDGQEIEVDKNYRTTESVLYDAVYIPGGKENVETL---KKHGDAIHFVNEAFRHCKPLGATGEGVELFKAA--HLPDIKLAGKSSA--DKVVSDKGVVTArnEGDRSSFNESFTIAIAQHRHWNRE----------
>K1WQP9	820	0.580	8.445E-259	4	739	740	90	806	807
----NKKISDMKKDTIDATSDDLLTTDFGVKQSSHDNWLSAST---GDRqGPQLLEDNHAREK--ACCSSRIPERVVHARGAGAFGSFKLYESA--EDVTSAGVLTDTTRTTPVFVRFSTVLGSRGSADTVRDVRGFAVKFYTEEGNWDIVGNDIPVFFIQDAMKFPDVIHAGKPEPDNEVPQAQSAHNNFWDFQFLHSEATHMFMWAMSDRGIPRSYRMMQGFGVNTYTLINAEGVRSFVKFHFTPTLGVHSLVWDEALKIAGQDPDFHRKDLYTAIDAGTFPSWRFGIQVCPESRQDDF-DFDILDATKVWPEEIFPVRYIGELQLNKNVDEYFPQTEQVAFCTAHVVPGIGFSDDPLLQGRNFSYFDTQLSRLGVNWQEIPINRPVCPVMNNNRDGQHRQTIHKGKMNYWPNRHSVIPPAT-----AAQGAYIDYPEKIVAMKQRLLSVKFSEHFAQAQTFWNSVTPIEQAHIIAALSFELDHCDDPIVYERMATRLADISLDLAQAVAEKVGAPIPTKAGRPNHGLTM-------KGLSQFDFTPEaqglSPTIATRNIAIMVADGFSYTEYIAVKSSLAAAGALMFTIGPKRSPVKS---------QEGKTVTPEHHFEGMRSTLFDALYIPGG-SHVPALAK---QGRVVHWIRESFGHCKAIGATGEAVGLVRTAV-GIEGMNFAT-GNEDDG-VVDCFGVVTAGgvgsgegivkmvKGAKGFLDAFAFNVSQHRCFSRELEGLTAMVAY
>A0A1T4LRE2	819	0.441	1.156E-258	6	730	740	11	702	705
------KAEQLAPHTEDGAD-QFLTTDQGVRINDNQNSLKA-----GERGPSLLEDFIMREKITHFDHERIPERIVHARGAGAHGYFQVYSP--MAEYTKAGFLNDPARRTPVFVRFSTVAGSRGSTDLARDVRGFAVKFYTEEGNYDLVGNNMPVFFIQDAVKFPDFVHAVKPEPHHEMPQAASAHDTFWDFISIMPESMHMIMWVMSDRAIPRSYRMMEGFGVHTFRWINAAGKGCFVKFHWKPLLGVHSVAWEEAQQISGKDPDFHRRDLWNAIESGNFPEYELGVQLIPEEDEHKY-PFDLLDPTKIIPEEIIPVQRIGKMVLDRNPDNFFAETEQVAFHPGHLVPGIDFTNDPLLQGRLFSYLDTQLSRLGsPNFHEIPINRPVAPVHNNQRDGHMRQTINRGGTAYEPNTVSAGCPFQAK---MADGGFHSYTERIDGQKIRGRSKSFFDHFSQATLFYHSQSPAEQRHIINALRFELGKVTNTDIRIRMVGLLSQVDNGLAAAVAEGLGVTVPakpeqpvnrsipaDGDPARYQPQTVRQPVDKSDALSMAHTV--KDTIRTRQIAFLIADGVDSSAITAMKDALLKAGAQVQLVAPRLGAIKAA---------SGSSFEADQSLLTAASVLFDAVYVPGGADSIAVL---QQHPDAIRFVNEAYRHCKPVAVAGDGLQLLRATM--VPP--------------EEAPGVVISGQ-----VKAFIAAIAQHRFWEREL---------
>A0A2I0P5W5	819	0.464	1.156E-258	6	729	740	11	699	707
------KQEQLDEFRADP-EQEYLTTNQGLRVSHTDDSLKA-----GERGPTLLEDFHFREKLTHFDHERIPERIVHARGSGAHGYFQVYES--MAEFTRAAFLQDSGKKTPVFVRFSTVVGFRGSADTVRDVRGFATKFYTEEGNYDIVGNNMPIFFIVDAIKFPDLVHAIKPEQHHQMPQAAAAHDTFWDFVGNLPEITHMIMWVMSDRALPRSYRMMQGFGVNTFRFINAEGKARFVKFHWRPLLGIHSLVWDETQKIAGKDPDFNRRDLWEAIEMEDFPEYEFGVQMIEEADEHNF-EFDILDATKIWPEEDVPLRWIGKMVLNRNPDNFFAETEQVAFCPTNIVPGIDFSNDPLLQGRLFSYLDTQLIRLGgPNFQEIPINRAVAPVANNQREGYHRMTIDKGVASYFPNSLGENKPRPA---RVEEGGYAHYQEKIDARKIRARSEKFNDHFSQAKLFWNSMSDPEKEHIVKAFHFELGNVSDAGVRKRVVDLINNVDGDLAIRIAEGIGVPAPAE--------KGVSSGtKKSPNLSQERTV--KDTIKSRKVAILAMEGYNHDEVMQVKKALKDAGAHPQIVSQFHGKIKSA---------DGKEMEVDKSYVTTTSVVYDAVYVPGG-RHAETL---KNQGYAIHFVNEAFKHCKPIGAMGEGIELLKAS--DIKGVTFA--DAGSGGEAVAKMGVVTCGSQGnvNSFAEQFKTAIARHRHWDRE----------
>A0A1B7P7F4	819	0.580	1.156E-258	0	739	740	18	748	749
MQPGEQKVADLSHDTTNVHGPAPFTTDHGVKVSNTDNWLRlASENQTG---PTLLEDQIAREKIHRFDHERIPERVVHARGTGAFGHFKLFESA--EDVTSARVLTDTSRTTPVFVRFSTVQGSKGSFDTVRDVRGFATKFYTEEGNWDLVGNNIPVFFIQDAVKFPDFVHAVKPEPHNEVPQGQTAHNNFWDFVYLHPEATHMFMWAMSDRAIPRSYRMMQGFGVNTFVLVNKQGKRHFVKFHWMPELGVHSLVPDETFKLGGQDPDFHRKDLMEAIDNNVYPKWKFGIQVLPEEREHDF-DFDILDSTKIWPESLVPVRYIGEMELNRNVDEFFPQTEQIAFCTGHIVPGIEFSDDPLLQGRNFSYFDTQITRLGANWEELPINRPLCPVMNHNRDGAMRHKITQGTVNYWPNRFEACPPTKPE-----DGGFVTYPQKVtQSIKARMLSKKFQEHIDQAQLFYNSLSEYEQLHVQNAFCFELDHCDDPVVYNRLVERLTEIDLALAQAVAVKVGAPTPQKAGRTNKGQKTIN-------LSQQYIndrQLSTPTIKGRKIAILIGDGYDSVAFATVKAAVSAMSGLPVIIGTKRQAIFADHED----KDSGKGVVPDHVYIGQRSTLFDATFIPGG-SHIKEL---GELGAIRHWITEQFGHCKAIGATGEAVNLVAQVLNNLPGLDVAT--ASAGHPV-EWFGLVTSSKihephsltegvklypEVKGFLGKFLYQVSQHRNYQREMAGLTDKVPF
>A0A1L9RTY5	819	0.591	1.156E-258	1	739	740	19	749	750
-TSTNKKMVDLERDTANVHTKQPLTTDHGTRVNNTDQWLRVASDQ--RTGPSLLEDPIAREKIHRFDHERIPERVVHARGTGAFGNFRLLQSA--EDVTHAGILTDTSRNTPVFVRFSTVQGSRGSADTVRDIRGFATKFYTDEGIWDLVGNNLPVFFIQDAVKFPDFVHAVKPEPHNEIPQAQTAHNNFWDFVYLHPEATHMFMWAISDRAIPRSYRMMQGFGVNTFVLVNKQGQRHFVKFHWIPHLGVHSLAWDESLKLAGQDPDFHRKELMEAIDNKMFPKWDFAIQIIPEEKQDDF-EFDILDATKIWPEDLVPLRIIGELELNRNVDEFFPQTEQIAFCTSHIVPGIEFSDDPLLQGRNFSYFDTQITRLGVNWEELPINRPVCPAMNHNRDGQMRHRITQGTVNYWPNRFDANPPATQS-----EGGFTTHPEKVIGFKKRTLSTKFSEHHSQAQLFYNSLSAHEKLHAKNALSFELDHCDDPIVYHRLASHrLAEIDLSLAQHVAERVGAPVPSSPLKENHGR-------KAPHLSQVDFMPLNQTIVSRRVAIIIGDGYDPAAFWGMKTAIKTAGALPFVIGMKRSPLYADGESPT----TSKGVIPDHQFDGQRSTMFDTTFIPGG-SHIPAL---QRNGQIRHWIAETFGHLKALGATGEAADLVRHTLvnssGGSLDVKAASP--EHPEPI-EWYGVVTVGgrqtrgsfgesfkivREATDFVGRFFYQIAQHRNYDRELEGLSLEVAF
>A0A4R4PFY5	818	0.475	2.962E-258	6	731	740	11	709	714
------KQDQLEplRDR---GEDGPLTTNFGTRVDDTDNSLRP-----GDRGPTLLEDFHFREKITHFDHERIPERVVHARGAGAYGHFRPY--ASLAEYTRADFLQDPNRSTPVFVRFSTVAGSRGSADTVRDVRGFATKFYTREGNYDLVGNNFPVFFIQDAIKFPDFVHAVKPEPHNEIPQAQSAHDTFWDFVSLQPESTHMLMWLMSDRALPRSYRMMQGFGVHTFRFVNAEGRGTFVKFHWKPLLGTHCLVWDECQKLAGQDPDFSRRDLWDAIERGDFPEYELGVQLVTENDEFAF-DFDLLDATKIIPEEIVPVRPVGRMVLDRNPDNFFAETEQVAFHTAHVVPGIDFTNDPLLQGRNFSYLDTQLIRLGgPNFEQLPVNRPVATVRNNQRDGYGQHRIHPDHTSYAPNSINGGCPVLASPDA---GAYVHYQERVDGAKIRRRSPSFSDHYSQATLFWNSMADWEKQHIVAAYRFELGKVTRREIRERVVEQLNHVDNDLARRVAEGLGLPAPDQAAIPNHGR-------SSPALSLANpaagvaeAAGDDASIATRRVAILAADGVARSDVLALREAMARGGAVPEVLAPHAGELRTT---------DGGTVTVDHALSTMASTMYDAVCVPGGPDSVRTLAG---DGLALHYVAEAFKHGKGIAAVGSGVSLLGAL--DLPGLRLAADGDG----VVDDHGVVTATdgADLDAVTATLADTIAEHRTWTRDQD--------
>A0A085W6F5	818	0.469	4.054E-258	1	729	740	9	703	709
-TASNGKTESLETFRERP-ENQTFTTDQGIPISHTDDSLKA-----GVRGPTLLEDFHFREKMTRFDHERIPERVVHARGSAAHGYFQVYKP--LEKYTQAKFLNDPSLKTPVFVRFSTVAGSRGSADTVRDVRGFATKFYTPEGNFDLVGNNIPVFFIQDGIKFPDVVHAVKPEPHHEMPQAASAHDSFWDFVSLVPETAHMIMWTMSDRALPRSYRMMEGFGVHTFRLINAQGKSHLVKFHWKPLLGTHALVWDEAQKISGKDPDFHRRDLWEAIESGNFPEYELGLQIVSEEDAQKYG-FDLLDATKLLPEEQVPVQRVGKMVLNRNPDNFFAETEQVAYCVSNVVPGIDFTNDPLMQARLFSYLDTQLTRLGgPNFAEIPINRPVAPVHNHQQDGFHRDTINTGRANYHPNSLGGGCPFMANPQQA----FRHHPERMEGNKVRQRSESFSDHFSQATLFFKSLSRPEQQHLIAALQFELGKVERPEVRERVVNQiLANIDTELATRVALAVGVPAPKAV-KPPKGDKKRNAITTAPSLSMLNT--PKDSIQTRKIAVMVADGFSALEVNAVKKALVAGGAIVELVAPKLGPVKS---------QEGEEAMPEKTFLTASSVLYDAIYAPGGEKSVATI---KQLADAMEFIRDAYRHCKAVGLSGEGTQLLEAA--GL-------HQAPAAQPLDADPGIVqSAKGDMKKFTKNFITAIAAHRNWDRE----------
>A0A1C4EH19	818	0.446	4.054E-258	3	729	740	20	727	735
---ENAKTKDLQSNTSDATDQP-MTTNHGVKISDDQNSLKA-----GDRGPSLLEDFILREKITHFDHERIPERVVHARGSAAHGVFKVYQSQA--ALTKAGFLTNPDIETPVFVRFSTVAGSRGSSDLARDARGFAVKFYTQEGNFDLVGNNIPVFFIQDAIKFPDLIHAVKPEPDNEMPQAASAHDTFWDFISLLPESAHMITWVMSDRAIPRSYRMMEGFGVHTFRLVNAEGVSHFVKFHWKPLLGVHSIAWDEAQIISGKDPDFHRRDLWNAIESGSYPEWELGIQVVPEADEHKF-DFDLLDPTKLIPEELVPVQRIGKMTLNRNPDNFFAETEQVAFHIGHIVPGIDFTNDPLLQGRLFSYTDTQLLRLGgPNFHEIPINRPIAPAHNNQRDGHMRQEINRGKASYHPNSLGGGCPFQ-SGKM--QGGFTSYPERIDAHKVRERSPSFLDHFSQATLFYNSQSEPEKNHIIDAFSFELGKVQSVPIRERMLRILAKVDSGLATHVAYALRLHIPkqsneplnqavpaDAAPGSYEPVVKAPSQATSAALSMAHTV--KDNIRTRQVAILAADGVDATSLLTIKDALTAQGAVVEVIAPRQGYIIAT---------DDQQIPVDKSLLTTASVFYDAVYVPAGTNSVATL---EAEADAIHFLNEAFKHCKAIAADKGALQVIEAT-------YFSrKLPPDNSDETVKSQGIVISDN-LKKLATQFIAAIAQHRFWERE----------
>A0A7Y1IRW7	817	0.473	5.548E-258	1	729	740	21	703	712
-GNTNVKLDSLERFR-DDATDQALRTNQGVKISDNQNTLKA-----GARGPSLLEDFIMREKITHFDHERIPERIVHARGTGAHGYFQTYE--AHTALTKAGFLQDPSKKTPVFVRFSTVQGPRGSGDTVRDVRGFAVKFFTDEGNFDLVGNNMPVFFIQDAIKFPDFVHAVKPEPHNEIPTGGSAHDTFWDFVSLVPESAHMVIWAMSDRAIPKSLRSMQGFGVHTFRLVNAEGKSNFVKFHWRPSAGTCSLVWDEAQKLAGKDTDFHRRDLWESIEVGDYPEWELGVQIIAEEDEHKF-EFDILDPTKLIPEELVPITPLGKMVLNRNPDNFFAETEQVAFCPGHIVPGIDFSNDPLLQGRLFSYTDTQISRLGgPNFHEIPINRPVAPFHNNQRDAQHRSTIHKGRASYEPNSIDGGWPKETPP-AAQDGGFESYPERIDANKIRQRSESFSDHFSQARLFFHSMSKHEQEHIIAAYSFELGKVEREHIRARQVNeILANIDLELAKRVAENLGLPAPKAGT--VEARATTVSQ--SPALSQANLLP--GNIKTRKVAILAANGVDGAAIDALKQALAAEGAHAKLLGPTSAPVKTA---------DGKALPVDASMEGMPSVVFDAVYVPGGAASIKAL---SGDGVALHYVLEAYKHLKAIALHGEAKQLLDVL------------------HLQADEGLLVL-KDAKDF-KAFFAAIGQHRVWARE----------
>UPI00191D1264	817	0.438	5.548E-258	3	729	740	16	723	731
---DNAKTKELAPNT-EESTAQFLTTNHGVKVNDDQNSLKA-----GERGATLLEDFILREKITHFDHERIPERIVHARGSAAHGVFKVYKS--MSSVTRAGFLQDPSKETPVFVRFSTVAGSRGSSDLARDARGFAVKFYTEEGNFDLVGNNIPVFFIQDAIKFPDLIHAVKPEPDNEMPQAASAHDTFWDFISLMPESAHMVMWVMSDRAIPRSYRMMEGFGVHTFRFLNEKNESTFVKFHWKPLLGVHAVAWDEAQNISGKDPDFHRRDLWDAIASGNFPEWELGVQIIPEADEHKF-EFDLLDPTKLVPEELVPVQRIGKLTLNRNPDNFFAETEQVAFHVGHVVPGIDFTNDPLLQGRLFSYTDTQLIRLGgPNFHEIPINRPIAPVHNNQRDGAMRQTINKGKTSYNPNTLGGGCPFQAK---AMEGGFTSYTERIDAKKIRERSPSFFDHFSQARLFFNSQSDPEKNHIVDALRFELGKVQAIAVRERMLVVLANIDKGLANEVAYGLGLSVPkkidgtlnqsipaDANPQTYESVNKESSLLKSDALSMANTI--KDSIATRKVAILAADGVNEKSLNVVKQALTKAGAVVDVIAPKLGIVTG---------EHDAAIPVQQSFLTAASVLYDAVYVPGGTNSVATLAA---EANAVHFLNEAFKHCKAIAGDEAARQVLEATYfsKKLPE--------DNSLETVLREGIVI-HDDAAKLGDQFIKAIAQHRFWERE----------
>A0A2B7XS31	817	0.588	5.548E-258	0	739	740	18	748	749
MHPGDKKVADLARDTTDVHAPAPFTTDHGTKVSNTDQWLRlASENQTG---PSLLEDQIAREKIHRFDHERIPERVVHARGTGAFGHFKLFESAA--DVTSAGVLTDTSRTTPVFVRFSTVQGSKGSFDTVRDVRGFATKFYTPEGNWDLVGNNIPVFFIQDAVKFPDIIHAVKPEPHNEIPQGQTAHNNFWDFVYMHPEATHMFMWAMSDRAIPRSYRMMQGFGVNTFVLVNKEGKRSFAKFHWMPELGVHSLVPDETFKLGGQDPDFHRKDLMDAIDNKVYPKYKFGIQVIPEEKEHDF-EFDILDATKIWPEDLVPVRYIGELELNRNVDEFFPQTEQVAFCTSHIVPGIEFSDDPLLQGRNFSYFDTQITRLGPNWEELPINRPVCPVMNHNRDGAMRHKITQGTVNYWPNRFEACPPTKPE-----EGGFVTYPEKVTDMtKGRMLSKKFREHVNQAQLFYNSLSEYEQLHVQKAFCFELDHCDDPIVYNRLVERLTEIDLPLAKAVAEKVGAPTPEQAGRANRGQKTIN-------LSQKYIndrQLNPPTIKGRKVAILIGDGYDAVAFTSMKTALKAMNAMPIVIGTKRQAIFADHEDS----SKSKGVVPDHNYIGQQSTLFDATFIPGG-SHIKEL---GQLGPFQHWIAEQFGHCKAIGATGEAVNLVAQVLTNLPGLEVA--SASASHPV-EWYGVVTSSKlhepesltqgiklvpEATDFLGKFLYQVGLHRNYQREMVGLVDKVGF
>A0A4R5FEU8	817	0.434	7.592E-258	3	732	740	12	719	724
---DNLKINDLAKNT-ENGQGEFLTTNHGLRINDDQNSLKA-----GERGATLLEDFHFREKITHFDHERIPERIVHARGSAAHGYFELHES--MTKYTKAKFLQTPGKQTPVFVRFSTVAGSRGSSDLARDPRGFAVKFYTEEGNYDLVGNNIPVFFIQDALKFPDLIHAVKPEPHNEMPQAGSAHDTFWDFVSLMPESMHMIMWAMSDRAIPRSLRMMEGFGIHTFRFINENNKSVFVKFHWKPVLGVHSVTWDEAQKISGRDTDYHRRDLWEAIETGNFPEWNFGVQIVAEEDEHKF-DFDLLDPTKIIPEEIVPVQIIGKMTLNRNPDNFFAETEQVAFHPGHIVSGIDFSNDPLLQGRLFSYTDTQLSRLGgPNFHEIPINRPIAPVHNNQRDGIMRQTINAGQSSYNPNTTGNGCPFQAG---TKDGGFVSYNERIDARKVRARSQSFFDHFSQATLFYNSQSEPEKNHIIDALRFELGKLETEAIRVRVVGMLTQVDKTLAAKVAEGLGIPVPkapeqpmnqsipaDGDPMKFQPIKVQPTLQSSAALSMENTV--KDSIKTRQVAILTADGIDEISLNTMREALEAAGAQTKIIAPHLGFIAAA---------TGKQIKVDQSFLTAASVLFDAVYVPDGKQSATAL---KEEPDAIHFINEAYKHCKAIAADGAGADFvyLTAA-----GVKIQNEDKADKNNL--TIGVLL-NRDAK----EFIKAIAQHRFWEREKTG-------
>A0A561I2A7	817	0.446	7.592E-258	3	729	740	23	731	739
---DNAKTLALAADTVDAAPQAYMTTDHGVKINDDENSLKA-----GSRGPSLLEDFILREKITHFDHERIPERVVHARGSAAHGVFRVYESQA--ALTSAGFLQDPAVETPVFVRFSTVAGSRGSTDLARDVRGFAVKFYTQEGNFDLVGNNMPVFFIQDAIKFPDLIHAVKPEPDNEIPQAASAHDTFWDFISLMPESAHMIMWLMSDRAIPRSYRMMEGFGVHTFRLVNAEGVSSFVKFHWKPLLGVHSVAWDEAQNISGKDPDFHRRDLWNAIESGNFPEWELGIQVVPEEDEHKF-EFDLLDPTKIIPEELVPVTPIGKLTLNRNPDNFFAETEQVAFHVGNIVPGIDFTNDPLMQGRLFSYTDTQLIRLGgPNFHEIPINRPIVPVYNNQRDGFMRQTINKGKTSYSPNSLGGGCPFMA-GKM--AGGFTSYPERVEAHKIRERSRSFFDHFSQAKLFFNSQSEPEKNHIADAFSFELGKVQAVHVRERMLRILAKIDGGLAAQVAYALRLHIPkdetdplnksipaDADPAAYQPEEKEGSLAASAALSMANTV--KGNIATRQIAILAADGVDAKSLNTIKKALLDKGAAVEVIAPRQGYVLAEG---------DEQIPVDKSFLTGASVFYDAVYVPGGTNSVATLAA---QPDAVHFLNEAFKHCKAIAADAAAQQVLDAT-------YFSKkLPADAEEETVLRTGIVIHEK-PKQLAELFALAIGQHRFWERE----------
>A0A2B7XVE7	817	0.588	7.592E-258	2	739	740	20	747	748
--SGDKKLTDLARDTADVHAPLPFTTDHGVKVSNTDNWLRLADEKNT--GPSLLEDQIAREKITRFDHERIPERVVHARGTGAFGNFKLFESA--EDVTHAGILTDTSRNTPVFVRFSTVQGSKGSADTVRDVRGFATKFYTDEGIWDLVGNNIPVFFIQDAVKFPDFVHAVKPEPHNEIPQAQTAHNNFWDFEYMHSESTHMFMWAMSDRAIPRSFRMMQGFGVNTFVLVNKEGKRHFVKFHWLPELGVHSLAWDEALKLGGQDPDFHRKDLMEAIDNKAYPKYKFGIQVIPEEKEQDF-EFDILDATKIWPEDLVPVRYIGEMELNRNVDEFFPQTEQVAFCTSHIVPGIEFSDDPLLQGRNFSYFDTQISRLGANWEELPINRPVCPVLNHNRDGAMRHKITQGTVNYWPNRFDACPPTKPE-----QGGFVSYPAKASGIKARMVSNKFREHHKQAQMFYNTLQEHERLHVQNAFAFELDHCDDPTVYNRMVERISEINLELAQAVATKVGAPMPEKSTRPITAEKFKN-------VSQAEInskLAEHPIVKGRRIAILIGDGYDSVAFTAVKTAALALGAIPVVIGTKRSPIHAAHEDP----QAGKGIIPDHQYDGQRSTMFDATFIPGG-RHVKQL---DEIGQFRHWIAESFGHLKPLGAIGEAVNLVAQALSNLPSLELSSTSS---THVVDAYGVVTAGqfhqphsltegvhmvKDAKDFLGKFYYRVGNHRSYDREMSGMPQMVAY
>A0A7K1S3P0	816	0.447	1.039E-257	2	729	740	8	713	718
--NTNTKVEELAQNRLD-SQDQYLTTNQGLRVSDDQNSLKA-----GPRGATLLEDFLLREKITHFDHERIPERIVHARGAAAHGYFQVYEGQ--SELTRAHFLQDPSVKTPVFVRFSTVAGSRGSSDLARDVRGFAVKFYTQEGNFDLVGNNMPVFFIQDAIKFPDFVHAVKPEPNNEIPQAASAHDTFWDFISITPESMHMIMWVMSDRAIPRSYRMMEGFGVHTFRFINAEGKARFVKFHWKPLLGVHSVVWDEAQLISGRDPDFHRRDLWDAIEGGAYPEWELGVQIVEEEDEHKF-DFDLLDSTKLIPEELVPVIRIGKMTLNHNPDNYFAETEQVAFHLGHLVPGLDFTNDPLLQGRLFSYTDTQLSRLGgPNFQEIPINRPIAPVHNGQRDGHMRQTINTGRTSYNPNTLSGGCPFQAGQD---MGGFTSYAERIDGQKVRARSKSFLDHYSQAKLFWNSQSDHEKTHLVKALRFELGKVAVEAIQQRMLIHLAQIDAQLASRVATGLGMDVPcwegvqlnlgvpaDADPADYQPTPTRKDVGRSAALSMAN--PPKVGIKTRQVAILAADGVDATGLTTLKEALSQQGAIIGLVAPHLGKIKT---------SSGEAIKVDASLQTAASVLFDAVYVPGGQASVEAL---KQEPDALRFVHEAFMHCKPLGASGEGVSLLKAAAHG------------GAEALLSSDGVITSEntSSLAELVTGFMDAMEQGRFWSRE----------
>A0A1T4RMX3	816	0.451	1.946E-257	9	728	740	15	698	706
---------DQQLERYRTDSSGPLTTETGVRVEDTDNSLKA-----GERGPTILEDFHLREKITHFDHERIPERVVHARGSGAYGYFQPYES--MSRYTCADFLSDPSQRTPVFVRFSTVAGFRGSADTVRDVRGFATKFYTRHGNFDLVGNNIPVFFIQDGIKFPDFVHAVKPEPHNEIPQAQSAHDNLWDFVGLQPETTHMMMWVMSDRALPRSYRMMQGFGVHTFRFVNADGVGTFVKFHWKPKLGTHSLVWDETQKIAGKDPDYNRRDLWEAIEKGDYPEFELGVQIVPESDEFAF-DFDLLDATKIIPEERVPVTPIGKMVLNRNPDNFFAETEQVAFCTGNIVPGIDFTNDPLLQARNFSYLDTQLIRLGgPNFQQIPVNRPLAEVSNNQRDGYNQRRVHRGRTNYFPNSLGGGCPYISD---DTEGLFRHYQERVDGHKIRKRSDSFQDHYSQATLFYNSLADWEREHMIAAFQFELNKCDEKSVRERVVANLNNVDHEMAVRIAKGIGV-------TPPEREVKPNHGASSPALSQANTAMD--TISTRKIALLAADGVDAKGVTALREAMAAKGATVEVLAPTEGTVTT---------SDGGTLEVDHAINTMASVLYDAVVVPGGVEGAAALAA---DGLAKFYVIEAFKHAKPIAAMGAGVDVIARL--PLPELRLA----GGGDGIVTDQGVVTHRnGDDREFHETFASLLARHRVWDR-----------
>A0A1I0SBI9	816	0.451	1.946E-257	4	729	740	12	705	713
----NAKQENLAPHTEEGVD-QFLTTNQGLRINDNQNSLKA-----GERGATLLEDFILREKITHFDHERIPERIVHARGEAAHGFFQVYES--MSKYTKAGFLQDPGKQTPVFVRFSTVAGSRGSTDLARDVRGFAVKFYTEEGNYDLVGNNMPVFFIQDAMKFPDFIHAVKPEPHNEIPQAASAHDTFWDFVSIAPESMHMIMWAMSDRAIPRSLRMMEGFGVHTFRFINAAGKSSFVKFHWKPLLGVHSVAWDEAQKISGKDPDFHRRDLWNAIESGAYPEWELGVQIVAEKDEHKF-PFDLLDPTKLIPEEVVPVMRIGKMVLNRNPDNFFAETEQVAFHPGHIVPGIDFTNDPLLQGRLFSYTDTQLSRLGsPNFHEIPINRPIAPVHNNQRDGHMRQTINRGETAYEPNTISNGCPYQAK---MKEGGFTSYEERIDAKKIRGRSSSFFDHFSQATLFYNSQSEVERTHIVNALRFELGKVTRTDIRERMVGILTQIDKSLALRVATGLGLPVPsKPETPINHIRP--ADGEVrryepkavkqqvinSPALSMSNTVKN--TVKSRQIAFLTADGVAGKEVAKMKADLLAAGAQVQLIAPHLGKIKTAEGDH---------LEVDQSFLGAASVLFDAVYVPGGKTSADALVK---EPAALHFINEAYKHCKAIAVTGDGLKVLKA---TYLETE------------GNDPGLLI-NKSSKD----FINAIAQHRFWERE----------
>UPI0016076071	816	0.433	1.946E-257	2	732	740	10	714	719
--NENKKTENLAPHT-ENSDEQFLTTNQGVRINDNQNSLKA-----GDRGPTLMEDFIFREKITHFDHERIPERIVHARGAGAHGYFQVYES--MAEYTKAGFLQDPSVQTPVFVRFSTVVGFRGSTDLARDARGFAVKFYTEEGNYDLVGNNIPVFFIQDSIKFPDLVHAVKPEPHHEIPQASAAHDTFWDFISLMPESMHMIMWAMSDRAIPRSYRMMEGFGVHTFRFVNAEGKARFVKFHWKPLLGVHAVAWDEAQKISGKDPDFHRRDLWEAIEAGSYPEWELGVQIVEEEDEHKF-DFDLLDPTKIIPEELVPVKRIGKMVLNRNPDNFFAETEQVAFHPGHVVPGIDFTNDPLLQGRLFSYTDTQLKRLGgPNFHEIPINRPVAPVHNNQRDGHMRQTINKGRTSYEPNSMRGGCPFQAK---MSEGGFASYAERIDAPKVRARSESFMDFYSQATLFYNSQSEAEKTHIMEALRFELGMVEIEAIRERMLSHLKEVDESLAQQVAEGLGLKVPaqpkeplnqsipaDADPESYQPRRRKPMIEKSEALSMANTA--KDSIKTRMVAILAADGVNEDELTQMQKALEAEGAMTKIVAPHLGTIKASG---------GTEFKVEKSFLTGTSVVFDAVYVPGGTQSVDTLLG---VPKAIHFLNEAYLHCKPIAASEEGKKLL-------LATYFTKKVSGESTPV--DAGLLL--EQNP---ESFIKAMAQHRFWEREKEG-------
>A0A1V6SSP0	816	0.578	1.946E-257	0	738	740	17	732	734
MSSE-GKVADMKKDTVEVNGKSHMTTDYGIKISDPDHWLRVANEK--ETGPSLLEDQIAREKIMRFDHERIPERVVHARGTGAFGTFKLFESA--EDVTTAGVLTDTSRETPLFLRFSTVQGSKGSADTVRDVRGFAVKMYTAEGNWDIVGNNIPVFFIQDSIKFPDVIHSVKPEPHNEVPQGQSAHNNFWDFMYMHSEATHMNYWQMSDRAIPRSYRMMQGFGVNTYSLVNKAGKRHFVKFHFTPELGVHSLVWDEALKICGQDPDFHRKDLMSAIDAGQFPRWKFGLQLIPEEKLDDF-EFDPLDATKVWPEELVPIRYIGQLELNRNVDEFFPQTEQAAFCTSHIVPGIDFSNDPLLQGRNFSYFDTQISRLGPNWEELPVNRPVCPYMNLvNRDGSNKHRITKGTVNYWPNRFEANPPAKPE-----EGGFTSYPEKVQGIKQRALSAKFKEHFNQAQVFYNSLSEIEKMHLTKAFSFELDHCDDPVVYKRMSERIASISLDLAKAVATNVGGETPTKQ-------LKPNKGTKAKGLSQLEYMPEKPTIATRRIALLIADGFDYNSYLAMKTNLEAQNAFVFTIGSQRQGVI---ADQG------QKVVPDNFFNGMRSTLFDATFVPGG-SHIEKLSK---NGVAKFWITESFAHLKAIAGVNEAVSFIARQV-GLDDVQTA----KSGQSLTDSYGVVTGYGDashlnvssvgpeSKGLAERFIWHVSRHRNWDRELDGLADQVA-
>A0A7V9TZ71	816	0.457	1.946E-257	1	729	740	37	752	755
-RNNDAKIDDLQKNTED-SAGEFLTTNQGVRVNDNQNSLKA-----GERGATLLEDFILREKITHFDHERIPERVVHARGSAAHGYFQVYES--MAQYTKAGFLQDPAVKTPVFVRFSTVAGSRGSTDLARDVRGFAVKFYTQEGNFDIVGNNIPVFFIQDAMKFPDLVHAVKPEPHNEMPQAASAHDTFWDFISLMPESMHMIMWVMSDRAIPRSLRMMEGFGVHTFRFINERGKARFVKFHWKPLLGLHSVVWDEAQKISGKDPDFHRRDLWEAIENGDFPEWEFGVQIVEEKDEHKFA-FDLLDPTKVIPEEIVPVQRIGKLTLNRNPDNFFAETEQVAFHVGNIVPGIDFTNDPLMQGRLFSYTDTQLIRLGgPNFHEIPINRPVAPVHNNQRDGFMRQTINRGQSAHDPNTTRAGCPFQAG---VDMGGFTSYAERIDAQKIRARSASFFDHFSQATLFFNSQSAPEQQHIIRALTFELGKLETPAIRERMLGLLAQVDKSLANSVAEGLGTRVPakldkplnmsvpaDGDPKKFQPKRATQAIENSPTLSMVDNPnFPKDTIKTRKIAMLLADGFDDDAVAEMTKALLTAGAIPKTIAPRLGVVTSAG---------GEQLKVDFSFLTGSSVLFDAVYIPGGDRSLAAL---KQEADASEFVSEAYKHCKAIAASGAGVGLLAKSL----GEKFS--EANTTGKLVaADEGVVTSRGPvTANFTTEFVQAIAQHRHWERE----------
>D2BF90	815	0.478	2.663E-257	0	728	740	0	682	690
MTADNrtDKDRQLDEARV-GFQDTALTTDQGIRVDDTDNSLKV-----GERGPTLMEDFHFREKITHFDHERIPERVVHARGAGAHGYFEV-HDDSLAAFTAARFLTTPGLRTPVFTRFSTVAGSRGSADTVRDVRGFAVKFYTPEGNFDLVGNNMPVFFIQDGIKFPDFVHAVKPEPHNEIPQASSAHDTLWDFVQLQPETTHMMMWLMSDRALPRSYRMMQGFGVHTFRLVNAEGRGTFVKFHWRPKLGIHSLVWDETQKIAGKDPDFNRRDLWEAIESGDFPEWELGVQLVPEEDEHAF-DFDLLDATKIIPEEQVPVRPVGRLVLDRNPDNFFAETEQIAFHLGNVVPGIDFTNDPLLQARLFSYLDTQLIRLGgPNFPQIPINRPVAEVRNHHRDGYHQMTIPQGQASYHPNSLGGGCPAV-----GGEGAYTHYQERVDGNKIRKRSESFGDHYSQATLFWNSMAGWEKEHIVAAFRFELGKVVHLHIREGVVRNLNQVDHDLAVMVAEGVGVEPPAGAAVPNHG-----HG--SPALSQ-DHDP-VQTVATRKIAILAADGVDAAQVEGVRTALTTEGAVCEVLAARDGAVRGAG---------GEQVPVTRALNTVASVLYDAVVVPGGEASVRALSE---DGDAVHFVSEAFKHGKAIGALGAGAELLEAARIGSP----------------PEPGVVTgAEGDLEGFTSAFAAAAAAHRHPAR-----------
>A0A263DH19	815	0.475	2.663E-257	9	732	740	18	706	710
---------QLDEVRIDPAE-TALTTQQGVRVDHTDDSLTV-----GERGPTLLEDFHAREKVTHFDHERIPERVVHARGAGAYGTFTPFDD-SLAEYTVARFLTDPSVSTPVFVRFSTVAGSRGSADTVRDVRGFATKFYTEQGNYDLVGNNMPVFFIHDGIKFPDFVHAVKPEPHNEIPQAQSAHDTLWDFVSLQPETMHMMMWLMSDRAIPRSYRMMQGFGVHTFRLVNAAGEGTFVKFHWKPVLGVHSLEWDECQKIAGKDPDFNRRDLWESIETGAFPEYELGVQLVPESEEHDF-DFDLLDATKIIPEEQVPVQPVGRMVLDRNPDNFFAETEQVAFHTANVVPGIDFTNDPLLQMRNFSYLDTQLIRLGgPNFAHLPVNRPIAEVSTNQRDGFSQHRIHQGRTAYHKNTLGGGCPAIAD-----EGVFAHYQEKVEGHKIRERAPSFQDYYSQATLFWNSMSDWEREHIVAAFRFELGKCDHMHVREAVVEQLNHIDHGLATQVAEGIGV-------KPPAGEAEPNHGRSSPALSQANTA--KHSIASRKVAVLVADGVDGGPVTALTDALRAQGALPELLGPTDGSVTTA---------AGTDLPVDRALTTMASVLYDAVVVPGGVEGVSAL---SADGYAVHFVAEAVKHAKAVAAIGDGTRLLDRVAVG--AVRVAADGDG----VVVDHGVVSAASGTeqlpAGLLDAFTAAIAEHRAWQRPRAG-------
>UPI0005843C37	815	0.468	2.663E-257	16	728	740	20	700	722
----------------EPGE--YMTTNQGIRVNNTDNSLHA-----GQRGPTLMEDFHLREKMTHFDRERIPERVVHARGSGAHGYFQVYES--LAEYTKAKFLQDPSVKTPVFARFSTVTGFRGSADTVRDVRGFSVKFYTEDGNYDFVGNNIPVFFIQDGIKFPDLVHAIKPEPDNEMPQAAAAHDNFWDFISLMPESMHMIMWVLSDRAIPRSYRMMQGFGVHTFRFVNEQGKARFVKFHWKPLLGVYSLVWDEAQKIAGKDPDFHRRDIWEAIEMGDFPEYELGVQIIEEEDEFKF-DFDILDSTKIIPEELVPVRPIGKMVLNRNPDNFFAETEQVAFQPSHVVSGIDYSNDPLLQARLLSYHDTQIHRLGsANFESLPINRAVCPVHNNDRDGIMQMKINKGKTNYFPNSLGGGCPMMSPES---MGGYAHYMEKVEGHKIRERSDSFSDHFSQATLFWNSLSKPEKEHLVKAAHFELGKVETKEVRQRMVELFNQVDNELAKLVAMGIGVAAPKAVTQ-NHGRT-------SPALSMENN-PNQPekTIKGRRIAILAADGFDGSQLMEIKQALKSGGAQAEVVSKFKGMIKSA---------DGKEVEVNKTFLTAASVMYDAVYIPGGKESIETL---KKEGDVVEFINDTLKHYKAIAATGEAVDLLMMA----PESKaMALEKSQSNGHVTSDNGVIASRnaDNIKNVAQEFVKAIAQHRHWTR-----------
>A0A2I1D6V8	815	0.559	3.644E-257	5	738	740	2	713	715
-----AKQADMKNETVELSNQP-MTTDYGIKVSDPDHWLRVVDEK--RTGPSLLEDPIAREKIMRFDHERIPERVVHARGVGAFGTFKL--HRPIPEYTSAGVLNDTARETPVFVRFSTVQGSKGSADTVRDVRGFAVKMYTAEGNWDIVGNNIPVFFIQDAIKFPDVIHSVKPEPHNEIPQGQSAHNNFWDFQGLHSETAHMQQWIMSDRAIPRSLRMMQGFGVNTYCLVNAKGERVYVKFHWKPELGVHSLVWDEALKICGQDPDFHRKDLMDAIDAGQYPKWKFGIQVLQESQMDDF-EFDIQDATKVWPEDQVPIEYIGELELNRNVDEYFPQTEQVAFCTSHIVPGIDFSNDPLLIGRNFSYFDTQLSRLGPNWEELPINRPMCPYMSLvNRDGAMRHRITKGKVNYWPNRYEANPPTDPS-----QGGFATYPEKQQGVKARGLSDKFKEHYNQAQMYYNSLSPIEKMHTAKAFSFELDHCDDPIVYKRLSERLTFIDLELAKTVAKNVGGDTPTKASKK-------NKGQTAQGLSQTDYEPATAVINTRKVAILIADGFDHASYIGMKTALQDRHAFVVTIGSQRQGVIA---------ESGEKVIPDHHFPGMRSTLFDATFIPGGK-HIATLAK---NGIAKYWVTESFAHLKPIAGVNEAVDFIQRQI-NLGPVKTASS-----GQVVESYGVVTGQgspsdllkasatisKDSKGLADQFIWHISRHRNWQRELEGLIDEVA-
>A0A7V9JVH3	814	0.459	4.987E-257	4	730	740	11	712	719
----NEKIEQLSQD-FEDGTDKFLTTNQGLRINDNQNSLKD-----GERGATLLEDFIMREKITHFDHERIPERIVHARGAGAHGYFQVYKS--MTKYTKAGFLQDPSKKTPVFVRFSTVAGFRGSTDLARDVRGFAVKFYTEEGNYDLVGNNIPVFFIQDAIKFPDLIHSVKPEPHNEIPQAASAHDTFWDFTSLMPESMHMIMWVMSDRAIPRSFRMMEGFGVNTFRFINKEGKAHFVKFHWKPLLGVHSVAWNEAQKISGFDADFHRRDLWEAIENGAYPEWEFGVQIVPEKDEHKF-DFDLLDATKIIPEELVPVQRIGKMVLNRNPDNFFAETEQVAFCPSHIVPGIDFSNDPLLQGRLFSYLDTQILRLGgPNFHEIPINRPLAPLDNNQRDSRMRQMINKGRVSYEPNSLAGGCPFQAMIK---DGGLHTFEERIDGRKIRVRSDSFRDHFTQAALFYNSQAEYEKTHIVNALSFELGKVEVDAIRSRMVYILKQIDDSLAQRVADNLGIEIPakldspinhsypaDANPKNYESKpKKTGGLKKDAALSMANTI--KDTIKTRQIAFLVADGFNAADVKAMKAALEKEGATAKIIGLKSNSAKSA---------NGEKMKVDHALRTVASVLFDAVYIPDGEKSAKALTD---EPDAIEFVNEAFRHCKAIAASGAGVDFIKNE-------TYA-------GRAKDDKAVILSENGAKTAAKDFINAIAQHRNWDRET---------
>A0A1Z4H4W7	814	0.459	6.825E-257	0	728	740	0	692	702
MTEQNHVNENTKNEALEPyrqDAGDKLTTNQGVKVNDTDNSLKA-----GTRGPSIRDDFHFQEKLTHFDRERIPERVVHARGSGAHGYFQPYQS--MAEFTKAKFLKDPSIKTPVFVRFSTVGGSRGSADTVRDVRGFSVKFYTEDGNYDIVGNNIPVFFIQDAIKFPDIVHAIKPEPDHEMPQASTAHPSFWDFISLIPESTHMIMWLLSDRTLPRTLRMMQGFGVHTFRWVNAEGKSRFVKYHWKPLLGVHSNVFDEAQKLAGKDPDFHRRDLWDSIDMGDYPEYELGVQIIEEEDEHKF-DFDILDATKLIPEELVPVRPIGKMVLNRNPDNFFAETEQVAFQPSNVVPGIDFSDDPLLQGRLFSYHDTQLHRLGsPNFVHLPINRPVCPFHNNQQDGRMQMEVKTTRVNYSPNSLGENLPAVSS---AEEGGYVHYPERVEGHKVRERSPSFKEHFSQATLFWNSLSPIEKDHLVAAAHFELGKVGDQGVRDRMVDRFNHVDHELAKRIAQGIGVAAPSAITVQNHG-------QSSEALSQKNT---TKTAKGRKVAILAANGVEAAQIMSIKQALKAAGVVAEVVSQFKGTIKSA---------DGKEIEVDKTFLTGASVMFDAVYVPGGAKSIQAL---QMNGEAVDFIHEAFKHYKAIAASGEGVELLKAAnLQGV-----SRLDSY----VQDDQGIVTTRsADASEIAKSFINAIAQHRHWNR-----------
>UPI0009959243	814	0.453	6.825E-257	0	730	740	9	704	705
IGYEQSKQKQLDDFRVDDSG-QKLTTNQGLRVSDDEHSLKA-----GERGPTIMEDFHFREKMTHFDHERIPERVVHARGYAAHGYFQVYEP--MKEYTKAKFLQDPSVKTPVFVRFSTVAGSRGSGDTVRDARGFATKFYTEEGNYDLVGNNIPVFFIQDAIKFPDLVHSFKPEPHNEMPQASTAHDTFWDFVANNTESAHMIMWAMSDRAIPRSYRMMEGFGVHTFRFVNEEGKARFVKFHWKPVLGVHSLVWDEAQKLAGKDPDFHRRDLWEAIEMGNYPEFELGVQMIEEEDEFNFN-FDILDPTKIWPEEMVPVQIIGKMTLNRNVDNVFAETEQVAFHPGHVVPGIDFSNDPLLQGRLFSYTDTQLTRLGgPNFHEIPINRPVCPFHNHQRDGMHRMTINRGPVAYHKNSLQGNDPSPAS---AEEGGYVHYQEKIDGRKVRRRSESFKDHYSQATLFWNSMSEVEQQHIIKAFRFELGKVKSKDIQQQVVDMFSNVDQYLAEQIAVGIGAK-PPVNAKGSGVTLS------SPALSQENTI-KVP--DTRKVAVLAENGFNDSEVNEVIDALKKAGVTAEIISSHLGMITSA---------DGEQLEVTHTFLTSDSVLFDAVYVAGGQQSVDQL---KGQKEAMNFIGEAFSHYKAIGAVGEGRELLAAA--NIPGIETAAQV--TGKEVYSTSGVVFSRdaENMDAFNEAFIDAIAGHRHWMRKM---------
>A0A1G7RHL2	814	0.456	6.825E-257	3	729	740	11	719	727
---ENKKIEKLSPDIED-STGEIITTNTGVKINDDHNSLKA-----GDRGPTLMEDFIFREKITHFDHERIPERVVHARGSGAHGVFRVYES--MEKYTKAGFLTDPSRETPVFVRFSTVAGSRGSTDLARDVRGFATKFYTEEGIFDLVGNNMPVFFIQDALKFPDLVHAVKPEPHNEIPQAASAHDTFWDFISLMPESTHMVMWLMSDRAIPRSFRMMEGFGVHTFRLVNAANESVFAKFHWKPLLGVHSVAWDEAQKISGKDPDFHRRDLWEAIESGNFPEWELGVQIVAEADEHKF-DFDLLDATKIIPEELVPVQRIGKLTLNRNPDNFFAETEQAAFHIGHIVPGIDFTNDPLLQGRLFSYTDTQLIRLGgPNFQEIPINRPINPVHNNQRDGFMRQTINRGRSSYSPNSLGGGDPAQAK---AAEGGFTSYTEKISAVKIRERSRSFFDHFSQATLFYNSQSDAEKQHLIDAFRFELGKVETVAIRQRMVGILTQVDKDLAAQVAHGLGLEVPETPEKPiNHGvpadadreryepfPPKAPVPDISPALSMANTVKN--SIRTRKIALLAADGVDAASLTTVKEALEAAGAIPEVIAPHLGNILA---------EDNTPIPVVRSFLTAASVLYDAVYVAAGVNSVATL---EADADAVHFLNEAYRHCKAIAAHTGALQVLEA------TYFFKKLPEDTSVESALMEGVIV-SEDMAELSATFIKAIAQHRFWERE----------
>A0A7W5EQG9	814	0.462	6.825E-257	6	730	740	23	726	729
------KLQDMERNTADASG-QFMTTDQGTRINDDQNSLKA-----GDRGATLLEDFILREKITHFDHERIPERIVHARGAGAHGYFEVYES--MAPVTRAAFLQDPGKRTPVFVRFSTVAGFRGSTDLARDVRGFSVKFYTEEGNYDLVGNNIPVFFIQDAIKFPDLIHAVKPEPHNEIPQAASAHDTFWDFVSLMPESMHMIMWAMSDRAIPRSYRMMEGFGVHTFRFVNAKGKASFVKFHWKPKLGVHSVAWDEALKISGNDPDFHRRDLFDAIDHGDFPEWEFGVQIIPEGDEHKF-DFDLLDPTKLIPEEQVPVQRIGRMVLNRNPDNYFAETEQVAFHPGHVVPGIDFSNDPLLQGRLFSYTDTQLSRLGsPNFHEIPINRPIAPVHNHQRDAHMRQTVDKGRVAYEPNTLGGGCPMQATFKDA---GFVSYAERIDAKKVRARSPSFFDHFTQARMFLHSQSTPEYNHIVSALRFELGKVATPAIRQRMLFMLAQVDRELAAAVGVGLGMAVPkkiegllnqsipaDGDPKRFQP-TPARDVPPSPALSMANT--PKDSIETRQIAFLIADGFDSSDIATVRKALLAGGAQVKFVAPHLGQV--AGSQD--------PVEADFSFLTCNSVLFDAIYIPGGRKSVDAL---KKIPDVGVFVTDAWRHCKAIGASGEADELLV----GLP--HGAGTK--GKDPVNDRYGVVRAqGKATTAFAAALVQSIAQHRHWERET---------
>A0A2D3ULE2	814	0.584	6.825E-257	1	739	740	21	734	735
-GSAGPKASDIAGATRDYNdPKARITTDYGVLQSNTDDTLKVVTEN--KTGPHLLEDHAGREKINRFDHERIPERVVHARGAGAFGTFKMHKS--LAEYTSAKVLTDTSRTTETFVRFSTVLGSRGSADT----------HYTTEGNWDVVGNNIPVFFIQDALKFPDLIHSGKPEPHNEVPQAQSAHNNFWDFQYLHTEATHMFMWQQSDRAIPRSYRMMQGFGVNTFTLENDAGKRHFVKFHWTPQLGVHSFVWDEALKLAGQDPDFHRKDLWEAIEAGLYPKWNFGVQVIPEGDEDKF-EFDILDATKIWPEELVPIQYVGELELNRNPDEYFTQTEQVAFCTGHIPPGIGFSDDPLLQGRNFSYQDTQLSRIGINFQELPINRPVCPVMNNNRDGQMRHTIXKGTVNYWPNRFGKCPPAQPS-----EGAYVDYPQKVEGMKARLRSKKFREHYNQAQLFYNSMSKPEQMHIQFALGFELDHCEDPIVYNRMSQRLADIDRPLAQSVAELVGGEVPQTAGRSNHGKT-------SKGLSQTEFEPEIPTIATRRVAIIIADGYDAAAYNGMVAALKAANALPFTIAPRRSPIFAAGES----KASSDGVTPDHHLEGMRSTMFDSIFVPGGADSVATL---RKMGRALHWVREAFAHLKAIGAVGEAVDLVRDA-TELEGMEFSTS-----GTVTDSYGVVTAAktqpdtftesvqvvKGAADFMGSYFYAISMHKNFEREIQGFPLMVAY
>A0A326U4J9	814	0.447	9.339E-257	18	731	740	22	710	715
------------------PEEQYLTTNQGVRIPHTDDSLKA-----GERGPTLMEDFHFREKIMHFDHERIPERVVHARGAGAYGYFQVYEP--MTKYTKASFLQDPGEQTPVFVRFSTVVGSRGSADTVRDVRGFATKFYTKDGVFDLVGNNFPVFFIQDAIKFPDMVHAVKPEPDSEMPQAATAHATAWDFFSLMPEATHMTMWLLSDRAIPRSFRMMEGFGVHTFRFVNEQGKAHFVKFHWKPVLGAHSLVWDEAQKMAGQDPDWLRRDLWEAIEMGDYPEYELGVQIFEESEEFSFA-FDVLDPTKIIPEEVIPVQRIGKMTLNRNPENFFAETEQVAFHPGHVVPGIDFTNDPLLQGRLFSYLDTQLIRLGgPNFAEIPVNRPLAPVHNNQRDGYMRQTINTGKTSYFPNSLGGGCPMLAPESA---HGYVHYAEKVEGQKIRSRSESFMDYFSQATLFWKSLTPPEQEHLVEAAHFELGKVPSKEIRERMVGLYEHVDHELAVRIAEGIGVNIPTNNPRPgVQPPSGKRTVEQSPALS-LENQKN-DSIKSRRVAILAADGVNDSTIQQLKKTLESKGAHVFVIANTLGTIKG---------SSGQEIPVDVNAPTTSSIMFDAVFVPDGREN---LSQLQKQGKARHFIAEAYKHGKAIAAIGDGIDLLKHA--NIPNLTLS--DPTSNGGVVDAAGVVTAQnvADLNVLSDHFAQAIAQHRHWDRQTE--------
>A0A1H6V002	814	0.440	9.339E-257	2	738	740	8	726	728
--GSNQKLEDLDA-FKENGTNEFLTTNQGLKVNDNQNSLKA-----GERGATLLEDFILREKITHFDHERIPERIVHARGTGAHGYFQVYES--LSKYTKAKFLNDPSIKTPVFVRFSTVAGSRGSSDLARDVRGFSVKFYTQEGNYDLVGNNMPVFFIQDAIKFPDLIHAVKPEPHNEIPQAASAHDTFWDFISLMPESTHMIMWAMSDRALPRSLRMMEGFGVHTFRLINESGEAVFVKFHWKPILGVHSVAWDEATKISGKDPDFHRRDLWEAIESGAYPEWELGIQVVEEKDEHNF-PFDLLDPTKIIPEELVPVQRVGKLTLHQNPANFFAETEQVAFHPGHLVPGIDFTNDPLLQGRLFSYTDTQLSRLGsPNFHEIPINRSIPTVHNNQRDGHMRQLINTNQTSYEPNSIGGNFPKQAT---VAEGGFSTYAERIDARKVRARSKSFTDHFSQATLFFNSQSEAEKNHIVDALSFELGKVDREEIRVRMVGILTQVDSTLAAKVADNLGIEVPaepekpmnhsvpaDANPEDYQPTKVDQKLEKSTALSMANTVKN--TIKSRQIAILAADGVEEAALNEMTKALLAEGAVAKIISPKLGYIKGT---------KGAKIKVDMAFLTATSVVFDAVYVPSGPESAKALIN---EPDAIHFINEAYRHCKAIGAEGEGIDVLKAS---YLGKDFAVTPLEMDQQT--AEGIILIFRDGEGGnkEKEFINAVAQHRFWERE---LKSKVP-
>A0A0H1B377	814	0.578	9.339E-257	0	739	740	18	748	749
MQPGEQKIADLARDTADVHGSTPFTTDHGVKVSNTDQWLRLASEH--QTGPTLLEDQIAREKVsAAYPH-VIPERVVHARGTGAFGHFKLFESAA--DVTSAGVLTDTSRTTPVFVRFSTVQGSKGSFDTVRDVRGFATKFYTEEGNWDLVGNNIPVFFIQDAIKFPDIIHAVKPEPHNEIPQGQTAHNNFWDFVYMHPEATHMFMWAMSDRAIPRSFRMMQGFGVNTFVLVNKQGKRHFVKFHWMPELGVHSLIPDESFKLGGQDPDFHRKDLMEAIDNKVYPKWKFGIQVLPEEKEHDF-DFDILDATKIWPESLVPVRYIGEMELNRNVDEFFPQTEQVAFCTSHIVPGIEFSDDPLLQGRNFSYFDTQISRLGINWEELPINRPVCPVMNHNRDGAMRHKITQGTVNYWPNRFEACPPTKPE-----DGGFVTYPEKVtQSIKARMLSSKFSEHINQAQLFYNSLSDYEKLHVQNAFCFELDHCDDPIVYNRLVERLTEIDLPLAQAVAVKVGAPTPQNAPRANAGQKTIN-------LSQKYIndrQLTTPTIKGRKIAILIGDGYDSVAFGTIKAAVTAMNALPVIIGTKRQAIFADHED----KDSGKGVVPDHNYIGQRSTLFDATFIPGG-SHIKEL---GQMGAIQHWITEQFGHCKAIGATGEAVNLVAQVLNNLPGLEVA---SATSGHPVEWYGVVTSSKlhephsltegvkmfpEARDFLGKFLYQVSQHRNYEREMAGLTDKVPF
>A0A1S1NE46	813	0.454	1.278E-256	5	731	740	7	697	702
-----AKQRQLDEYRCS-RDSGYLTTQQGVRVDHTDDALTV-----GERGPTLLEDFHAREKITHFDHERIPERVVHARGSGAYGYFEPYDD-SLAPYTAANFLTTPGKQTPVFVRFSTVAGFRGSADTVRDVRGFATKFYTDQGNYDLVGNNFPVFFIQDGIKFPDFVHAVKPEPHNEIPQAQSAHDTLWDFVSLQPETLHTIMWLMSDRALPRSYRMMQGFGVHTFRFVNADGEGTFVKFHWKPKLGVHSLIWDECQKIAGKDPDFNRRDLWEAIEAGLYPEWELGVQLVPESDEFNFA-FDLLDATKIIPEEQVPVRPVGKMVLNRNPDNFFAETEQVAFCTANVVPGIDFTNDPLLQFRNFSYLDTQLIRLGgPNFAQLPINRPIADVRTNQHDGYGQISIPQGKSSYYKNSVGGGCPAIAD-----EGVFRHYTQKVEGKKIRQRAESFADHYSQARMFWKSMAPVEAEHIVAAYAFELGKVEAPEIRSRVVDQLNLVDHDLAAQVAGKLGLPVPDEQPVD-------DKLAASPALSQLNTATD--SIQSRKVAILAADGVDVQGTEALVAALRQRGAIAEVLAPTAGGTLAGG--------SGGELAVDRAITTMASVLYDAVVVPCGPDAVETLAG---DGYAMHFVTEAYKHLKPVAAFGAGIKLLPKA--GI-GERIA-----DSTDVVDAHGVVTTTAAagdlSDAFFDAFAAALAKHRVWDRQTD--------
>A0A0C3DFG3	813	0.581	1.749E-256	0	739	740	0	725	726
MVS-NKKIHQLEQEYRIPDNSSLLTTDFGVRNPNHDISLsaTVGD----RKGPLLMEDNLGREKIMKFDHERIPERVVHARGTGAFGIFKLYESA--EDVTTAGVLTDTSRTTPVFVRFSTVLGSRGSADTVRDVRGFAVKFYTDEGNWDIVGNDIPVFFIQDAIKFPDVIHAGKPEPDTEVPQGQSAHNNFWDFQYLHSEATHMFMWAMSDRGIPRSFRMMQGFGVNTFTLTNSHGERSFVKFHFTPTLGVHSLVWDEALKISGQDPDFHRKDLYTAIDKGKFPTWKFGIQICPESRQDEF-DFDILDATKVWPEDLIPIRYIGELELNRNVDEFFPQTEQAAFCTAHVVPGIGFSDDPLLQGRNFSYFDTQLSRLGVNWQEIPINRPVCPVLNHHRDGQKRHAITKGKFNYFPNR--GSIIRAAKPS---EGAYFEYPEKIVAMKQRLHSTKFAEHFNQAQLFYNSLSDIEKSHVTAALSFELDHCDDPVVYNNMVTRLSDIDIGLAAAVAEKVGAPPPTKAGRANQGNKI-------KGISQFEFTPeaqGLPaTISTRTVAIIISDGFNRLEYETMKAVLAAAGAFPATIGPRRQAVVPAGGGTG--------IVPDHHFEGMRSTLFDSLYIPGG-EHVETLIK---QGRVIHWVREAFGHCKPIGATGEGVKLIQTAC-NVDGMKFSSEKD---GDVVESYGVVTAGrvgkrpeslkegwqilKDAKNFVDTYAYSISQHRNFKREIEGLTAMVAY
>A0A420I4Z8	813	0.575	1.749E-256	1	739	740	45	765	766
-TSSNKKVKDIEKETVKPSSKNYLTSDFGVKNPSHDVWLSTSTET--RQGPQLLEDGFAREKIMKFDHERIPERVVHARGTGAFGSFKLFESA--SEFTFAKVLTDTSRTTPVFVRFSTVLGSRGSADTVRDVRGFAVKFYTEEGNWDIVGNNIPVFFIQDAMKFPDIIHAGKvePEPDTGVPQAQSAHNNFWDFQFLHSEATHMSMWALSDRTIPRSFRMMQGFGVNTYTLINAAGHRSFVKFHFTPTLGVHSLVWDEALKICGQDPDFHRKDLYTAIEKGVFPTWKFGIQICQESRQDEF-DFDILDATKVWSEELLPIKYIGELELNRNVDEFFTETEQVAFCTQHIVPGIGFSDDPLLQGRNFSYFDTQLFRLGVNWQELPINRPLCPIMNNHRDGQGRHRIHKGKLNYWPNRESVMPPTPSS-----EGAYVDYPEKIDGIKQRLHSEKFSEHFNQAQLFYNSLSKIEKSHLTAAAEFELDHCDEPIVYENMVSRLTSIDLGLAQAVAEKVGAPTPTEATRPNHGR-------KSKGLSQLCFtreaLGLLPTIASRTVAIIIADGFDFDQYLKVKEALIAEKAFVFTIGPKRQHVTA---------SNGENIPPDHHFEAMRSTLFDSLYVPGGK-HIENLIK---QGRVIHWIREAFGHCKAIGATGEGIELIQKSCHTL-NMEFSKDM-----DVIDCFGVVTAKyldtdkrplkmmKGEKTFLNVYAYNISQHRNFDRELYGLTSMIAF
>UPI00136DEED7	812	0.445	2.394E-256	6	729	740	11	701	709
------KTENLAPHTADNADQL-LTTNQGLRINDNQHSLKA-----GERGPSLLEDFILREKITHFDHERIPERVVHARGSGAHGYFQVYEP--MGKYTKAGFLNDPSRKTPVFVRFSTVAGSRGSTDLARDARGFAVKFYTDEGNYDLVGNNIPVFFIQDAMKFPDFVHAVKPEPHHEMPQAASAHDTFWDFISLMPESMHMIMWVMSDRAIPRSYRMMEGFGVHTFRFINEAGQSHFVKFHWKPLLGVHAVAWDEALKISGKDPDFHRRDLWNAIESGAFPEYELGVQIVPEEDEHKF-PFDLLDPTKIIPEEVVPVQRIGRMVLNRNPDNFFAETEQVAFHPGHLVPGIDFSNDPLLQGRLFSYLDTQLSRLGsPNFHEIPINRPVAPLHNNQRDGHMRQTINRGGTSYEPNTLGGGCPFQAK---MADGGFTSHQERVEGHKVRARSRSFFDHFSQAALFYHSQSAPEKTHIVNALRFELGKVTVTDIRIRMLGLLNQVDTSLAAQVAAGLGLEVPATPEQPvNHSIPADGDPEQfqpftvaqqvtaSAALSMAHTVKN--TIKSRQIAFLLANGVAAEEVDKMKTALERQGAVVQLVAPHLGAITTD---------TDKVLEADQSFLTTGSVLFDAVYIPGGAAGTAQL---QTHPDALHFIREACRHCKAIAVTGAGATVLEAA--FIPP--------------ADDPGIIT--DGHP---EAFIAAIAQHRCWDRE----------
>A0A4D4JI86	812	0.469	2.394E-256	9	731	740	17	706	711
---------DQQLESVRVNlENSALTTQQGVRVDHTDDALTV-----GERGPTLLEDFHAREKITHFDHERIPERVVHARGAGAYGEFRPYDDW-LAEYTVAEFLRDPNVTTPVFVRFSTVAGSRGSADTVRDVRGFATKFYTRQGNYDLVGNNMPVFFIQDGIKFPDFVHAVKPEPHNEIPQAQSAHDTFWDFVALQPETMHMVMWLMSDRALPRSYRMMQGFGVHTFRLVNAEGRGTFVKFHWKPLLGVHSLVWDECQKIAGKDPDYNRRDLWDAIEAGQYPEYELGVQLVPEEDEHSF-DFDLLDATKIIPEEEVPVRPVGKMTLNRNPDNFFAETEQVAFHTANVVPGIDFTNDPLLQARNFSYLDTQLIRLGgPNFAQLPVNRPVAPVTHNQRDGYGQHHVHRGRTSYFKNSLGGGCPAVAD-----EGVFRHYQEKVEGHKVRKRSESFKDFYGQATLFWNSMSEVEQEHIVAAFRFELGKVEHKPIRHAVVDHLNNVDHGLARRVAAGIGVPPPERDVRPNHGR-------RSPALSQLNTAMETG--ATRKVAVLVADGVDGEAVRSLVDGLRQQGAVPELLAPADGPVRAA---------DGTELTADRALNTMASVLYDAVVVPRGADSVRTLAH---DGYAKHYLTEAYKHAKPVAAYGDGVELLRRA--GL-----EGVGAPGDGEgVRVEQGVVTAAaTDGTvpgGFVDALATEMAHHRAWQRRTD--------
>A0A3N4PU23	812	0.456	2.394E-256	4	729	740	11	708	716
----NPKTEQLAAHT-EESTGEMLTTNQGLLVNDDQNSLKA-----GNRGPSLLEDFILREKITHFDHERIPERIVHARGSGAHGVFRVYDD-SMARYTRAAFLTDPSVETPVFVRFSTVAGSRGSTDLARDVRGFAVKFYTPEGNFDLVGNNIPVFFIQDAVKFPDLIHAAKPEQDHEMPQAATAHDTFWDFISLMPESAHMIMWAMSDRAIPRSYRMMEGFGVHTFRFVNGKGKGCFVKFHWKPLLGVHSVAWDEAQKISGKDPDFHRRDLWEAIEAGHYPEYEFGVQIVAEEDEHKF-EFDLLDPTKIIPEELVPVRRIGKLTLNRNPDNFFAETEQVAMHPGHIVPGIDFSNDPLLQGRLFSYTDTQLIRLGgPNFHEIPINRSIEPVHNHQRDGFMRQQINKGKANYNPNSLGGGCPFQAK---MADGGFVSYPEKIDAKKVRERSRSFFDHFSQATLFYNSQSEPEKQHIADALSFELGKVVTVAIRQRMLGILTRIDEGLAAKVAGALGMPVPtgpdqpvnhsipaDGNPKDFQPVKVTASVTKSAALSMANTVKN--TIKSRKIAILAADGVNGASLNAMKKALAAGGALGVVIAPHLGNIQPA---------KGEAIPVDQSFLTAASVLFDAVYVPGGENSVAAL---TINADAVHFLNEAYRHCKAIAADADAEEVLNST-------YFGK---------APGPGVIT-GADNAELAQRFTEAIAQHRFWERE----------
>A0A7Y0FDE1	812	0.452	2.394E-256	3	729	740	9	712	718
---DNAKLQDLEKNR-EYSEGQFITTDHGVKINNDHNTLKA-----GERGPSLLEDFIMREKITHFDHERIPERIVHARGSGAHGYFEAYGN--ISQYTKAGFLNDTSVKTPVFVRFSTVAGFRGSTDLARDVRGFAVKFYTQEGNFDLVGNNVPVFFIQDAMKFPDLIHAVKPEPHNEIPQAASAHDTFWDFISLMPESMHMIMWAMSDRAIPRSYRMMEGFGVHTFRLVNTKNESVFVKFHWKPKLGTHAVVWDEALKISGNDPDFHRRDLWEAIENGNYPEWEFGVQIVPEADEHKFN-FDLLDPTKIIPEELVPVTKIGRMVLNRNPDNFFAETEQVAFHPGHLVPGIDFSNDPLLQGRLFSYTDTQLSRLGsPNFHEIPINRPTAPMHNNQRDGHMRQEINVGRTSYSPNSLGGGCPFQAK---MTEGGFVSVNERIDAHKIRERSESFADHFSQAALFFKSQTPTEQNHIISALRFELSKVETPAIRERMVGLLSQVDKNLAKKVGEGLGMEVPkpekpmnhgigaDADPKRHEPKPVDNSYQPSPSLSMINNPTNTPNVESRVVAFLCAEGVSENSVSQLKKVLEAQGASAKIVGPHAGTILTD---------SGKELKVDFAFFSSSSVLFDAVYIPASK-NMAAL---ESNDNVIQFINDAYRHCKVIGADEGTDKLLSKTTIGN---KLADNKEKTL------PGVLM--GSGKDFTNDFITELSKHRIWERE----------
>A0A150PVD8	812	0.492	2.394E-256	5	729	740	16	715	723
-----AKVDSLEPHREDLTG-TVLSTDQGIRIDSTDDSLRA-----GPRGPTLLEDFHLREKITHFDHERIPERVVHARGSAAHGYFQVYES--MAEYTRAAFLQDPSVKTPVFVRFSTVVGSRGSADTVRDVRGFATKFYTPEGNFDLVGNNIPVFFIQDGIKFPDVIHAVKPEPDREIPQASSAHDTFWDFISLMPESTHMAMWVLSDRAIPRSFRMMEGFGVHTFRFVNAQGKSRFVKLHWKPLLGVHAHVWDEAQELAGRDPDYHRRDLWDAIERGDYPEYELGVQIIEEEDEFAF-DFDLLDATKIVPEELVPVRRIGKLTLNRNPDNFFAETEQVAFHTANIVPGIDFTDDPLLHVRNFSYLDTQLLRLGgPNFAQIPINRPLAPVHNQNRDGFMQQRIKQGRAHYLPNSLAGGCPMTASWQA---GAFVHRPERVDGLKVRERSDSFKDHITQSRLFWNSLSVPEKKHLVSAARFELGKVAARHVRERMVARLGEIDADLGRLVAEGVGVAPPAGQPQvPSKGKaAGKRSVDASPALSMENTV--KDTVKSRLVAVLVADGFSGAELAAVRSSLEAAGAHAQVVSTRLGSI---PADDGSA------VEADGTLLTVKSVMFDAVYVPGGRASVEVL---SAMGEAIHFVNEAFKHCKAIGATGEGVALLSSSLvRGV-----ALADAQSAGPLLSDKGVVTLndPAGLAPFGKELLRAIAQHRHWDRE----------
>A0A167XIG8	812	0.572	2.394E-256	6	738	740	12	723	725
------KYADLQKDTVDIQDKQHMTTDHGVRISNPDQWLRVVDEK--KTGSSLIEDQIAREKITRFDHERIPERVVHARGTGAFGKFKLYESA--EDVTTAGVLTDTRRETPLFVRFSTVQGSKGSADTVRDVRGFAIKMYTAEGNWDIVGNNIPVFFIQDAIKFPDVIHSVKPEPQNEVPQAQTAHNNFWDFQYMHSEVTHMNQWIMSDRAIPRSFRMMQGFGVNTFSLINKAGKRHFVKFHFTPELGVHSLVWDEALKIGGQDPDFHRKDLGEAIEAGHFPRWKFGMQLMPEEKVDNF-EFDPLDATKVWPEELVPIRYIGEIELNRNVDEFFPQTEQVAFCTSHIVPGIDFFDDPLLQGRNFSYFDTQISRLGPNWEELPINRPVCPYISLvNRDGQGRHRITKGKVNYWPNRFEADPPATAE-----QGGFVSYPQKQQGAKKRALPDKFKEHFNQAQVFYNSLSPIEKMHVAKAFSFELDHCDDPVVYKRMTERLSAIDLDLAKTVAKNVGGDTPLKSPKE-------NKGKRAKGLSQLEFMPEKPIIATRRVAILLADEFDFNQYTTMKQALNERGAFVFTIGAQRQGVTA---------ESGQRVIPDHFYSGARSTLCDAVYVPGGK-HIQALFK---NGVFKHWISESFAHLKAIAGSDEAVPFVEKQI-GLSEVEVAQSGS----PLKESYGVITGygdavsllkvgtvGPDAKGLAERFIWHISRHRNWARELDGLSDQIA-
>A0A7W0WA69	812	0.462	2.394E-256	5	728	740	19	723	732
-----AKTEALENHREHP-EGTYLTTDQGVRIADNHNSLKA-----GPRGPTLLEDFIFREKMTHFDHERIPERIVHARGSAAHGYFQVYES--LAEYTKAKFLQDPQVQTPVFVRFSTVAGFRGSADTVRDARGFATKFYTEDGNFDLVGNNMPVFFIQDAIKFPDLVHAVKPEPHNEMPQASAAHDNFWDFISLMPESMHMVMWVLSDRALPRSYRMMEGFGVHTFRFINAAGTSRFIKFHWKPLLGMHSLVWDEAQKIAGKDPDFNRRDLWEAIEKGAYPEYELGVQIVEEADADSF-DFDLLDATKIIPEELVPVRKIGKMTLNRNPDNFFAETEQAAFHPGHIVPGIDFSNDPLLQGRLFSYLDTQLIRLGgPNFAEIPINRPVAAVHNNQRDGYMRQTINKGRVNYEPNSLGGGCPMHAP---EAMQGFVSHAETIDAAKVRERSESFNDHFTQATLFWNSQSAVEKEHIVQALQFELGKVEHMHIRQRMIELAANVDQEFAARVAREIGVTefsgdlsYLSESAAPKPGsRRGAAAPGRSPALSMENTV--KDSIKTRKIAILAAAGFDHSALLQIKTALQAAGAQVEIVSKHLGSIKSG---------DGQEVKVDKNFLTTASIMYDAVYVAGGKQSMVTL---QTSGEALHFLNEAFKHCKPIGASDEGIDLLMRT--NITGVELS--GAASQNQVTSDKGVVTVRhqAGDSGFAQSFIDAIAQHRHWDR-----------
>A0A7W1UEG8	812	0.461	2.394E-256	9	732	740	19	735	740
---------DLAANRVE-DADKYLTTNQGLRINDDQNSLKT-----GDRGPSLLEDFHLREKITHFDHERIPERVVHARGSAAHGTFQVYESQA--TLTKATFLQNPSLITPVFVRFSNVVGSRGSSDLARDVRGFAVKFYTEEGNFDLVGNNIPVFFIQDAVKFPDLVHAVKPEPHHEMPQAASAHDTFWDFISLMPESIHMIMWVMSDRGLPRSLRMMEGFGVHTFRFVNEKGKARFVKFHWKPLLGVHSVVWDEAQKISGQDPDFHRRDLWESIENGDYPEWELGVQIVEEKDEHAF-DFDLLDPTKLIPEEQVPVKRIGKLTLNRNPDNFFAETEQVAFHPGHLVPGIDFSNDPLLQGRLFSYTDTQLIRLGgPNFHEIPINRSVAPVHNNQRDGHMRQTINQGRVSYHPNSLGGGCPMQAK---ADMGGFVSFAEKLDAtIKVRARGEKFFDHFSQATLFWNSQSHAEKAHIVQALRFELGKVDTSAIRERMVGMLAHVDKTLAGLVAQGLGLKVPakvdgplnmsvpaDGIIKQFQPKPRTISTERSPALSMATTL--KGDITTRKIAVLAADGFDDAAVSGMKKALDAAGAQAKIVSPRLGVLKG---------KNGANVSIDFSFLTAGSVLFDAVYIPGGPQSIGIL---KGDAKALIFVKEAYLHCKTIAATDEGIDLISAS---HPaSDKMAPSHAQGVEEeewglLLPDEGVIMSRgERISAVAAKFITAIGQHRHWDRELRG-------
>A0A4V2A0E7	812	0.447	2.394E-256	4	729	740	27	733	741
----NDKIENLAPHTAD-SSGEFMTTNTGLKINDDQNSLKA-----GDRGPTLLEDFILREKITHFDHERIPERVVHARGSGAHGVFKVYES--LAPLTKALFLNDPSAETPVFVRFSTVAGSKGSTDLARDVRGFAVRFYTQEGNFDLVGNNMPVFFIQDAIKFPDLIHAVKPEPDNEIPQAASAHDTFWDFISLTPESSHMIMWAMSDRAIPRSYRMMEGFGVHTFRFVNAEGVACFVKFHWKPLLGVHAVAWDEAQNISGKDPDFHRRDLWDAIDSGAFPEWELGVQIVPEEDEFKF-EFDLLDPTKIIPEELVPVQRVGKMTLNRNPDNFFAETEQVAFHLGHIVPGIDFTNDPLLQGRLFSYTDTQLTRLGgPNFQEIPINRPIVPVHNNQRDGFMRQTINKGKISYGPNSIGGNDPRQAKEL---EGGFVTYPERISASKVRARSKSFFDHFSQARLFFNSQSEPEKNHITDALSFELGKVKTVAIRERMLALLAQIDKGLAAEVAYALGMHIPeniaeqlnqnIPADGNPADYASVqveGSLTKSPVLSMANTI--KDTIQTRKIAILAADGVNEVSLTNVKTAIEAAGGVVEVIAPRLGFITAD---------NDKQIHVDESLLGAASVLFDAVYVPGGTNSVATL---EADADAVHFLNEAFKHCKAIAADADAMQVLEATYfsKKLPE--------EYSDETVLTEGIVV-GDDAKKLATQFIKAVAQHRFWERE----------
>A0A2E6QN08	812	0.477	4.482E-256	1	732	740	4	697	701
-TRDDAKLRDMERDRRD--AGEHMTTNQGLMIDDDQNSLTV-----GERGPTLMEDFHLREKITHFDHERIPERVVHARGAAAHGYFQVYES--LAPYTKASLFQDPSKKTPVFVRFSTVVGSRGSVDTPRDVRGFAVKFYTEEGIWDLVGNNIPVFFIQDAIKFPDLIHAVKPEPHNEIPQAQSAHDTFWDFASLTPETTHMLMWVMSDRGIPRSFAMMEGFGVHTFRLVNAEGKAHFVKFHWKPLKGIHSLVWDEAQKVAGKDPDFNRKDMFEAIERGDFLEWELGLQIVPEADEHKF-DFDLLDPTKIIPEELVPVKRVGKMVLDRNPDNYFAETEQAAFHPGHVVPGIDFTNDPLLQGRLFSYIDTQLRRVGPNFAELPINRPINPVRNNQRDAMGRQTVDKGRVAYFPNSLGGGCPAHSPEAMAA---FTSYAEKVDGRKIRVRSKSFGDHFSQAALFWDSMAGWEQDHIVEAFSFELNMVNVMEIRERVVtELLAHVNADLAKRVADNVGVELKGRVKGGKAGEPG-----KSPALSM-----DKPadSIKGRKIAILAGDGVDGAQLEAVKKALEGEGAVTEVIAKTSGTVKTA---------DGGSIPVDRAAPNAPSVIYDAVFVPGGKDSAAAL---KKMGLAVHFIDEAFAHFKPIAALGEGVALLRQA--SLP----DLPEGGDGVEAVK--GVVTGPDGAnvSDFAGSFVAAITKHRHFDRQAEG-------
>W9CWS8	812	0.461	4.482E-256	9	731	740	15	704	709
---------QQQLDAVRVGDDGArMTTDQGIGVEHTDDSLAA-----GERGPTLLEDFHFREKLTRFDHERIPERVVHARGAGAYGYFEAYES--LADVTRAHFLGEDGRRTPVFVRFSTVGGSRGSADTVRDVRGFAVKFYTEEGNFDLVGNNMPVFFIQDGIKFPDFVHAVKPEPHNEIPQASSAHNTLWDFVSLVPESMHMMMWLMSDRALPRSYRMMQGFGVHTFRFVDAAGQGTFVKFHWRPKLGTHSLVWDETQKIAGKDPDFNRRDLWESIENGTFPEWELGVQLVPESDEHAF-DFDLLDATKIIPEERVPVRPVGRLVLNRNPGNFFAETEQVAFCVQNVVPGIDFTNDPLLQARLFSYLDTQLIRLGgPNFAQLPVNRPVAAVHNNSRDGYGQHRIQQSQTSYFPNSISGGCPVLSDPA---HGGYVHYAERVDGNTIRKRSESFKDFYSQATLFWNSMSSWERRHIVDAFSFELGKVDYTQIKERVLGHLAQVDHELAAGVAENLGLPVPPE--------STPNHGRSSPALSQAD----QPSgVATRRIAVLAADGVDEVALRSATAALREQGAILEVLAPHGGMLATV---------SGDALPVDRTLVTMSSVLYDAVFVAPGERGVTALTH---NGEAVHYVGEAYKHAKPIGAVGAGVSLLEIA--SLPGARVA----DQGDAVVSDRGVVTvrdlaGPSVLGDFGSAFATAVAAHRHFDRALE--------
>A0A3A9YXY5	812	0.468	4.482E-256	7	731	740	21	706	711
-------LDPL-RDR---AEDSYLTTNFGTRVDDTDNSLSV-----GERGPTLLEDFHFREKVTHFDHERIPERVVHARGAGAYGTFRPY--ASLAEYTKADFLQDPGRETPVFVRFSTVAGSRGSADTVRDVRGFATKFYTREGNYDLVGNNFPVFFIQDAIKFPDFVHAVKPEPPNEIPQAASAHDTFWDFVSLQPESMHVVLWLMSDRALPRSYRMMQGFGVHTFRFVNAEGRGTFVKFHWRPALGTHSLVWDEAQKIAGKDPDFNRRDLWDAIERGDFPEFELSVQLVPEEDEFAY-DFDLLDPTKIIPEEVVPLRPIGKMVLNKNPDNFFAETEQVAFHTAHVVPGIDFTNDPLLQGRNFSYLDTQLIRLGgPNFEQLPVNRPVAPVRNNQRDGYGQHRIHPGQAAYAPNSLGGGCPALASPDA---GAYTHHQERVDGVKIRKRSESFADHYSQATLFWNSMAGWEKEHIVAGYRFELGKVLSMEVRERTVGRLNHIDHELATRVAEGIGVTPPAE-------PAVANHGRSSPALSQAN--SPTDSIATRRVALLAADGVAESDVAALREVLGRGGAVVEVLAAHDGTVRSA---------EGGEVPVDRAMQTMSSVLYDAVCVPGGEKCARALAE---DGLARFYVTEAFKHGKAVAALGSGVSLLEEL--RLPGVRLA----GDGGRLVDEKGVVTATDPAAAAeaAEAFAVALAYHRHWTRDSD--------
>Q0W6G9	812	0.456	4.482E-256	6	729	740	17	707	715
------KLKDLEEFR-EYPEGQFLTTDQGVRVSETDMSLKA-----GERGPTLLEDFHFREKLTHFDHERIPERIVHARGTGAHGYFECYES--MAEYTMASFLQEAGKKTPVFVRFSTVVGFRGSADTVRDARGFATKFYTEDGNYDLVGNNIPVFFIQDAIKFPDLVHSIKPEPDDEMPQASAAHDTFWDFVASHPENAHMIMWVLSDRGIPRSYRMMQGFGVNTFRFVNKQGKGRFVKFHWIPKLGVHSLVWDEAQKIAGKDPDYHRRDLYEAIEEGHYPEYELGVQIIEEEDEHKF-DFDLLDATKIVPEEQVPLKIIGKLTLTSKPDNFFAEVEQVAFCPANVVPGIDFTNDPLLQGRLFSYLDTQLIRLGgPNFHEIPINRPLAPYHNNQRDGYHRMTINKGKSAYFPNTVGNGDPRPAS---REEHGYVHYTEKVEGKKIRARSDSFKDFFSQATLFWNSMTEPEKEHIVKAFHFEVGKVKSLEIRQRIADMFANVDPELGRMIAEGVSVKVPEA----KAPQKK-SRLDKSPALSQANKVPD--TIESRKVAILAANGVNASHVEQLLKLLKEKGASAKVVSMTQGTLRGSGGG---------EVMVDKSYETTASVLFDAVFVPGGRESVEAL---KSQGSAVHFINEAFRHCKPIAATGEGVELLKAS--SIKGVKLSG---EGEKGLVSDRGVVTAaeTGDFGQFFEAFRKAIAQHRHWDRE----------
>UPI00040070E3	812	0.455	4.482E-256	3	730	740	9	708	715
---GNSKEDKLLAHTEDG-KDQFLTTNQGVRVNDNQNSLKA-----GERGPSLLEDFILREKITHFDHERIPERIVHARGAGAHGVFKLYDS--LSKYTKAGFLTDTARETSVFVRFSTVAGSRGSTDLARDVRGFAVKFYTDEGVFDLVGNNIPVFFIQDAMKFPDLIHAVKPEPHNEIPQAASAHDTFWDFVSLMPESAHMVLWTMSDRAIPRSFRMMEGFGVHTFRLVNEEGKSTFVKFHWKPLLGMHSVAWDEAQKISGRDPDFHRRDLWEAIESGDFPEWELGVQLIDEADEHKF-PFDLLDPTKIVPEELVPVQKVGKLTLNRNPDNFFAETEQVAFHPGHVVPGIDFTNDPLLQGRLFSYTDTQLSRLGsPNFHEIPINRSIAPVHNNQRDGHMRQTINKGVTSYQPNSLGGGCPYQA---MIADGGFSSYPERIDANKVRDRSESFSDHFSQATLFYNSQSAYEQQHIIEAYSFELSKVNYPHIRKRVLGLLSAIDKSLATAVASYLGMEVPEELEKPiNEGIPADADKSKyeprqvkqksatSPALSMANTI--KDSIATRKIAFLLANGADADELTTVKKALEEAGAVVEVIAPRIGDI---------PLSEGTT-TAKHSFLTASSVLFDAVFIPGGKSSIESL---KAEPDALLFVNEAYRHCKAIALSGDAKDFLSAT---------------SLANAKEDPGLIVQQNDLGTLAKHFIKAISQHRVWERET---------
>A0A1L9RE40	812	0.569	4.482E-256	1	738	740	2	719	721
-TTADSKVADLEKETVEVQKGDHQTTDYGIKISDPDHWLRFVD---GsHNGPSLLEDQIAREKIMRFDHERIPERVVHARGTGAFGTFRLFESA--GDVTSAGVLNDTSRETPVFLRFSTVQGSKGSADTVRDVRGFAVKMYTSEGNWDIVGNNIPVFFIQDAIKFPDVVHSVKPEPHNEVPQGQTAHNNFWDFAYLHSEATHMLQWIMSDRAIPRSYRMMQGFGVNTYSLVNVQGKRHFVKFIFTPELGVHSLVWDEALKIGGQDPDFHRKDLMDAIDAGQFPKWKFGLQLIPEEKQDDF-EFDILDATKVWPEELVPIRYIGELELNRNVDEFFPQTEQVAFCTSHVVPGIDFSNDPLLQGRNFSYFDTQISRLGPNWEELPINRPVCPYMSLvNRDGAMRHRITKGKVNYWPNRFEANPPAT-----QAEGGFTSYPEKHQAVKSRDLSSKFKEHFNQAQLFYNSLSDIEKAHVAKAYSFELDHCDENIVYSRISDRLSVVDLNLAQTVAKNVGGKtVPTK-------PAKENKGLKAKGLSQLEYQPKTPTIATRRIAILLADGFDNAAYNGMKQTLQKQNAFVFTIGSQRKGVTA---------ESGEVVIPDHHFPGMRSTLFDATFVPGGK-HIATLSK---NGIAKHWIAESFAHLKPVAGLNEAVPFIAKQI-ALDQVKVASGK-----GVAESYGVVTAlgvsaseavrvskvEKDASGFAEKFIWEVSKHRNWQRELDGLVDEVA-
>A0A7G9BJ44	812	0.450	4.482E-256	4	730	740	10	718	725
----NLKQENLAPHTEDGHD-QFLTTNQGLRINDNQNSLKA-----GERGPSLLEDFILREKITHFDHERIPERIVHARGEGAHGIFQLYKS--MSDYTKAGFLQDTNKQTAVFVRFSTVAGSKGSSDLARDVRGFAVKFYTDEGIFDLVGNNIPVFFIQDAMKFPDLIHAVKPEPHNEIPQAASAHDTFWDFISLMPESTHMIMWAMSDRAIPRSLRMMEGFGVHTFRFINAKGKSTFVKFHWKPLLGVHSVAWDEAQKISGNDPDFHRRDLWEAIEHGDFPEWEFGVQLIPEEDEHKY-PFDLLDPTKIIPEEIVPVQRIGKLTLNRNPDNFFAETEQVAFHPGHLVPGIDFTNDPLLQGRLFSYTDTQLSRLGsPNFHEIPINRSTAPVHNNQRDGHMRQTINKGVTSYQPNSIGGGCPYQA---MIADGGFSSYPEKVDAHKVRDRSVSFSDHFSQATLFYQSQSAPEQQHIIDAFSFELGKVNYPEIRSRMLGILTQVDLSLAKAVANNLGMAVPkkpekpinqgipaDADKKKYEPKKVKPVIDQSPALSMSNTV--KDTIATRKIAFLIAKGVDDISFETVKKSLEKDGAMVEVIAPKLGEVVTA---------KNKSIAVQYSFLTASSVLFDAVYIPGGSESIAAL---KNEPDAIHFINEAYRHCKTIGAAEEATVLLADTYLG--------KSAGNNKQLSSDEtiGVLIHMDDLKAFTSSYARAIAKHRFWERET---------
>A0A017T5K6	811	0.484	6.134E-256	6	729	740	15	713	721
------KDAQLAHHR-ENAGEAYLTTDQGIRVSNTDNSLKL-----GERGPTLLEDFHFREKITRFDHERIPERVVHARGSAAHGYFQVYES--LADLTRAKFLQDPSRKTPVFLRFSTVAGSRGSADTVRDVRGFAVKFYTDEGNFDLVGNNIPVFFIQDGIKFPDVIHAAKPEPDHEMPQAGTAHDSFWDFASLQTETTHMLMWAMSDRAIPRSYRMMEGFGVHTFRLVNAHGRSRFVKFHWKPLLGVHSLVWDEAQKLAGKDSDFHRRDLWEAIEKGNFPEWELGLQIVEEEDAEKLN-FDLLDATKLIPEELVPVRRVGKLTLNRNPDNFFAETEQVAFCVSNLVPGIDVTDDPLMQARLFSYLDTQITRLGgPNFAQIPINKPVAPVDNHQQDGFHQHRIPTRKANYTPNSIGGGCPHLAN---LANGGYVHYPERVEGEKIRKRAETFADHFSQARLFWVSMSAPEKEHIVKAFRFELGKVEREEIRQRMIVNLTEVDAQLAKLVADGIGVDvqtALKTVGRR-PGKPAVAGSSTSPSLSMENTL--KTSVKTRKVAALVADGVSEGELKDVKTALESAGATVEVIGPRLGKLKSA---------EGGAVPVTMALPTTASVMFDAVFIPGGKASVEALLK---DGSAIHFVLEAFKHHKTVGATGEGVDMLRAV--PFPAVTLA--DAKGGQGAVVDQGVVT-SQGAPDlvaFAGAFIQALAQHRHWDRP----------
>A0A352FJY1	811	0.456	6.134E-256	6	729	740	31	740	744
------KGDDLAKDTED-SAGEYLTTNQGVRINDNQNSLKA-----GDRGPTLLEDFILREKITHFDHERIPERVVHARGSAAHGYFQVYES--MAEYTKANFLADPAVKTPVFVRFSTVAGSRGSSDLARDVRGFAVKFYTQDGNYDLVGNNMPVFFIQDAIKFPDLIHAVKPEPHNEIPQAASAHDTFWDFISLMPESMHMIMWVMSDRAIPRSLRMMEGFGVHTFRLINGRGKARFVKFHWKPLLGLHSVVWDEAQKISGKDPDFHRRDLWEAIENGDYPEWELGVQIVEEKDEHKF-EFDLLDPTKLIPEEIVPVRRIGKMTLNRNPDNFFAETEQVAFHTGNIVPGIDFTNDPLLQGRLFSYLDTQLLRLGgPNFHELPINRPIAPSYNNQRDGHMRQTVNRGQTSYEPNSLRGGCPFQAG---ADMGGFTSYAERIDAQKIRERSASFFDHFSQATLFFNSQSEPEQSHIVNALRFELGKVETPHIRERMLFLLSQVDKGLANRVAEGLGITVPSKLDKPmnmsfpadVDPKKFQPKGRPqavddSPRLRMVGN-PNFPNdnIKTRKIAFLIADGFDEKAVSEMKKALLTAGAAVMTVAPRLGMITGA---------NGEQIKADLSFLTGSSVVFDAFYVPGGEESIAAL---QNENESSNFLNEAYRHCKTIAASGAGVQLLKTA--GIIRVSTDTKASRPSVQA----GIVTnADDGAAKIASAFIKGISQHRHWERE----------
>A0A5C3QYT3	811	0.534	6.134E-256	4	739	740	17	769	770
----NAKAKDLDRNTQDPKDVRYggkITNNHGVRLTQTENWLRA---SNGQTiGPLLTEDVNAFEKIHRFDHERIPERVVHARGAGAHGYYRAFDDRA-KKYTFANVLTDSSRTTPVFVRFSTVQGSRGSADTVRDVRGFAVKFYTEEGNWDLVGNNLPVFFIQDAIQFPDLVHAVKPEPHNEVPTGQTAHNNAWDYFFNEKASTHMIMWIMSDRTIPRSYRMMQGFGVNTYTLLNEQGERVFVKFHWIPELGVHSLVWDEALKIAGQDPDFHRKDLEEAIENGAPPKWTLAIQVLPESRQHEF-DFDILDATKIWPVEKVPLEEIGELVLDRKVDEYFPETEQVAFCTSHIVPGIGFSDDPLLQGRNFSYLDTQLSRLGTNWEELPINRPVCPVMNHIRDGQGRHTITKSKVNYYPNRFD--VPKLAAGgddlrrkgetndpngnnidlaKAVEEQAYVDYPAPVAGPtfKTHTRGPKWAEYRSQAQLFYNSLTDYEKSHVIEALSFELDHCDEPIVYERLVTRLNEISNDLAVAVAQNVGGPIPEPAANINY------HNERGTQLSQLDFAPKTPTIKSRRVAILIADGFDATFLKTVKGALMAAGAVPHIMGPRRRPVKS---------SSGSEETPDHHFEGQRSTMFDAILLaPGSEEQAQTLAG---NGRVVHWIRESFAHCKPIAALGTSIAVIKVALGNLPSVRLATDLSS--TDVVNSLGVVTAGrygvegammdiagslgKEDKGFAAQFATAISKHRWYERETQGLVKQVAF
>UPI000C7DF006	811	0.437	8.394E-256	0	730	740	0	675	677
MSNQNKKNEQL--DKFRTDDRGKkMTTNHGTKVSEDEFSLKV-----GERGPTLMEDFHFREKMTHFDHERIPERIVHARGFAAHGEFELYES--MKEYTKAGFLQDPSVKTPVFVRFSTVAGSKGSAEAVRDARGFATKFYTEEGNYDLVGNNIPVFFIQDALKFPDLVHAVKPEPHNEMPQAASAHDTFWDFVANNQESAHMVMWTMSDRAIPRSFRMMEGFGVHTFRFVNDQGEAHFVKFHWKPVLGTHSLVWDEAQKINGKDPDFHRGDLYDSIEAGDYPEYELGVQIIKEDEEFTF-DFDILDPTKIWPEEDVPVKIIGKMTLNRNVDNVFAETEQVAFHPGNVVPGIDFSNDPLLQGRLFSYTDTQLIRLGgPNFHELPINRPVCPFHNNQRDGYSRMTINKGPVSYHKNSLADNTPEPAS---EEEGGFTHYQEKVEGRKVRARSESFKDHFSQATLFWNSMSDAEKQHIIQAFSFELGKVEDPSVKQQVVDMYANVSLELAQAFAKNIGCNVPESGGS--------DVTKSSPALSQEN-SPKKP--DTRTVAVLVADGFNGSEVSSILTALKDQGAEPEIISEKLGTVKAA---------DGTELKADHTFLTGESVLFDSIYAVGGNE-----VSEQFHKDAMYFIKEAYSHCKPIGATHEGKKWLEEA------------------EITSRPGVVHGDNTTK-FVNEFVNALAEHRHWEREL---------
>A0A1I4Z763	811	0.446	8.394E-256	4	729	740	11	710	718
----NKKSQDLDRNR-EYGTDQFLTTNQGVRINDDQNSLKA-----GNRGASLLEDFILREKITHFDHERIPERIVHARGSAAHGYFQVYES--MEKYTKAGFLQDPNRKTPVFVRFSTVAGFKGSTDLARDVRGFAVKFYTEEGNYDLVGNNIPVFFIQDAIKFPDLIHAVKPEPHNEIPQAASAHDTFWDFVSLMPESTHMLMWAMSDRAIPRSLRMMEGFGIHSFRFVNAKGESTFVKFHWKPLLGTHGVTWDEAQKISGNDSDFHRRDLWEAIENGEYPEWEFGVQLIAEEDEHKF-DFDILDPTKLVPEELVPVKRIGKMVLNRNPDNFFAETEQVAFHPGHIVPGIDFTNDPLLQGRLFSYTDTQLKRLGgPNFHEIPINRPIAPMHNNQRDGHMRQEINKGKTSYQPNSLANGCPFQAK---IAEGGFDSYPEKIDAKKVRERSASFRDHFSQATLFFNSQTPVEQQHIIDAFSFELGKVEVKEIRVRMLATLNEVDKKLAKSVADNLGVKVPKPPKQFNHgvpadfnkdryePTKSNPSVKSDKALSMMHTGF--GNISTRHVAFLCADGVDGKSVETMKKALEKKGAMVKILGPNSGEVKTA---------DGKTIPVDQSYRTSASVVFDAFYVPAGK-SQQAL---KKQPKAIHILNEGYKHCKAIAADKES-TLLEET--HYWKI----IDKKN----LQENGVIFSDGKSID-TKAFVEAIGKHRFWDRE----------
>UPI00037FC7A1	811	0.464	8.394E-256	4	732	740	12	719	724
----NKKDEDLQKNT-EISEGQFLTSNQGVRINDDQNSLKA-----GPRGATLLEDFLFREKMTHFDHERIPERIVHARGSAAHGVFRVYES--MSKYTKAGFLNDPSVETPVFVRFSTVAGSRGSTDLARDVRGFAVKFYTEEGNFDLVGNNIPVFFIQDAIKFPDFVHAVKPEPHNEVPQAASAHDTFWDFVSLNTEATHMVMWAMSDRALPRSLRMMEGFGVHTFRFVNAEGTASFVKFHWKPLLGVHAVGWDEAQNISGKDSDFHRKDLYEAIENGDYPEWEFGVQIVPEEDEHKF-EFDLLDPTKIIPEELVPVMRIGKMTLNRNPDNFFAETEQVAFHIGHVVPGIDFTNDPLLQGRLFSYTDTQLSRLGgPNFHEIPINRSIAPVHNNQRDGIHRMTINKGKSSYHPNSVGGGCPFQA-GKMD--GGFSSYAEKIDSRKVRERSASFFDHFSQATLFFNSQSEAEQMHIVDALRFELGKVETVEIRLRMLMVLKQVDVGLASKVAYGLGLTVPETPEIINHAIPADaepkayqpvkveSSLKKSAALSMSN--APKDSIRTRKIAFLVADGVDEASLTTVKQALLAEGAMVEVIAP-RGVLVSANKKD---------IKVDKTLLTTASVLYDAVFVPGGATSVAALLE---EGDAVHFLNEAYKHCKAISAFNDARKLLEET-------YFAKkLPEHNEDKVAMKEGVVI-GSNADELAKHFIKAVAQHRFWEREKKG-------
>A0A2N8HDG1	811	0.430	8.394E-256	6	731	740	61	747	751
------KIKDL--DTMRSNGmGQPLTSNLGVKIADDQNTLKA-----GSRGPSLLEDFHFLEKMAHFDQERIPERVVHARGSGAHGYFQVYKS--LSKYTKAGFLQDPGEKTPVFVRFSNVQGFRGSPDTVRDIRGFATKFYTKEGNYDLVGNDTPVFFIQDAIKFPDFIHAVKPEPHNEMPQGQTAHDSFWDYVSLQPETLHNVMWLMSDRGIPRSYRTIEGFGIHTYKLVNAEGKSTFVRFHWKPAYGKKSLIWDEAQALTGRDPDFHRKDLWQSIEGGDYPEFELGLQLIPEEDADQF-DFDILDATKLIPEALVPVEIVGKMVLDRNPDNFFAETEQVAFCPANTVPGIDFSDDPLLQGRIFSYSDTQRHRLGgANFTEIPINRPVCPFHNNQRDGFHRMQIDTAPANYDPNSIGDNWPRETPPE---DGGFATSPQPVTGVKERLRSPSFAEYYAQPRLFWMSQTPVEQRHIIDAFSFEVGKVTRPYIRERVVDLLTRIDPDLAAGVAKNLGIELTKEQ-LNRELPKPVCGLEKDPTLS-LYAKPD-GNLKGMRVSLLVADGVSLKSVDEICSALNKEGVHPQVLAPHMGSVKT---------EDGEDLHVDGTLSGNPSVLFDAVIVPEGAQSIQTLLM---NGDAKYHLRQAYRHLKAIGLPGDASEMLEAT--DLPQD-------------MDDPGLLT-PKDTKALMKPFITAMKQHRVWAREpraLD--------
>A0A7W1HE29	811	0.456	1.149E-255	1	730	740	10	711	718
-RNNNKKLQELEMNREDGTD-QFLTTNQGLRINDNQNSLKA-----GERGATLLEDFILREKITHFDHERIPERIVHARGSAAHGVFKVYES--MAKYTKAKFLQDPSRETPVFVRFSTVAGSRGSTDLARDVRGFAVKFYTDEGNYDLVGNNIPVFFIQDAIKFPDLVHAVKPEPHNEIPQAASAHDTFWDFISLMPESMHMIMWVMSDRAIPRSFRMMEGFGVHTFRFVNEAGKATFVKFHWKPLLGVHSVAWDEAQKISGKDADFHRRDLWEAIENGDFPEWELGVQLVAEADEHKF-EFDLLDSTKIIPEELVPVQRIGKLTLNRNPDNFFAETEQVAFHLGHVVSGIDFTNDPLLQGRLFSYTDTQLKRLGsPNFHEIPINRTVAPLHNNQRDGHMRQTINQGRVSYEPNTLAGGCPFQA---AMKDGGFHTFEERVDAKKVRARSESFHDHFSQATLFYNSQSPAEQKHIVDALRFELGKVETVAIRERMLGLLKQVDTGLADKVAAGLGLLVPrkaeepmnrsfgaDTNPKSVQPKKVKSSIEKSEALSMENTVKN--SIKTRKIAALIADGFDGDALDAMKKALEAKGAMLKTVAPKLGAIKSA---------NGKEVTADFSFLTAASVLFDAVYVPGGAASIEML---GGEADAYHFVNEAFRHCKAIAATGEGVDFV--------GDTF-------VSRAKDDAGVILGEKAGKV-AGDFIAAIAQHRNWDRET---------
>A0A4R6IG42	811	0.448	1.149E-255	4	729	740	15	721	729
----NAKVDDLSKNTVDPAG-THLTNNHGLRINDDQNSLKA-----GPRGATLLEDFLLREKITHFDHERIPERIVHARGSAAHGVFKVYES--LSEITRADFLNDVAAETPVFVRFSTVAGSRGSTDLARDARGFAVKFYTQAGNFDLVGNNIPVFFIQDAIKFPDLIHAVKPEPDNEMPQAASAHDTFWDFISLMPESAHMIMWVMSDRAIPRSYRMMEGFGVHTFRLINSAGKASFVKFHWKPLLGVHSVAWDEAQNISGKDPDFHRRDLWDAIESGAFPEWELGIQVIPEEDEHKF-EFDLLDPTKLVPEELVPVQRVGKMTLNRNPDNFFAETEQVAFHVGHVVPGIDFTNDPLLQGRLFSYTDTQLLRLGgPNFHEIPINRPVVPVTNNQRDGHMRQTINRGKSSYNPNTIANNEPAQAK---AADGGFVSYSERIDARKVRERSDSFFDHFSQARLFFNSQSDPEKNHIIDALTFELGKVKTLAIRERMLGILAQIDDGIATAVAYGLGMHVPqhpeqftnqsIPADADPEAYRSVqveSSLLKSEALSMANTV--KDSIKTRKVAILAADGVNEKSLNTVKDAIVAQGGVVEVIAPRLGYIVS---------ENDKQIHVDQSFLTAASVLFDAVYVPGGTNSVATI---EAEADAIHFLNEAFKHCKAIAADEQAMQVLEAT-------YFSKkLPPDFSDDSVISEGIVV-SGNAKKLSEQFIVAIAQHRFWERE----------
>A0A0N0NHG1	811	0.554	1.149E-255	0	737	740	18	744	747
MT-QNKKIADLQRDIKDAHTKQNTTTDFGVKIDDLDHWLKNVDEKNGRVGSHYLEDQIGRERIHRFDHERIPERVVHARGAAAHGHFKLFESA--SDVTSAGVLTDTSRTTPVFLRFSTVQGSRGSADTVRDVRGFAVKFYTDEGNWDIVGNDIPVFFIQESIKFPDIVHAVKPEPHNEVPQGQSAHNNFWDFVYLNKESTHMYHWNMSDRGIPRSYRMIQGFGVNTYSLINAEGKRVFVKFIFTPELGVHSLVWDEALKLAGQDPDFHRKDLYEAIENGAFPKWKFGIQVIKDEDQDKF-PFDIFDATKLWPEEDIPIRYIGELELNRNVDEYFTETEQVAFCTSHIVPGIDFSPDPLLQGRNFSYQDTQLSRLGINWEELPINRPVCPYMNFNRDGQGRHTITKGQVNYWPNRFTANPPANHTGAKD---GFKSFPAPEFGVKSRSLpsGPKWSDYLSHAQLFYNSLSPIEKLHMTNAFSFELDHCEDPTVYTRIVDRLTEIDLSLAQAVAEKCGAPTPTEA-------KAKNHGKKAKGLSQLEYMPAEPTIASRRIAILIADGYDHASYSAIVSAIQSQMALPFTIAPKRQPCTASNGKDTAQ--------PTSHFNGMRSTMFDAVIVPnGSPDSIKTLIT---NGLSRFWVREAFGHDKAVAGVGEGVKLVQAAIaeaEGY-----QVVDNAAqGDGVKEWYGVVTGGAKVKlstDFkitqdgqglLEQFFFGVSQHRCWARELDGYASMV--
>A0A2W7B2Q1	810	0.464	2.151E-255	5	728	740	10	692	701
-----AKTECLEQFKVDAGEQ--LTTNQGVVVDNTDNSLKV-----GNRGPSLREDFHFQEKLSHFDRERIPERVVHARGAGAHGYFQVYEP--LTEYSKAEFLQNPSIQTPVFARFSTVAGSRGSGDSVRDVRGFAVKFYTQEGNYDLVGNNIPVFFIQDAIKFPDIVHSIKPEPDNEIPQASTAHPSFWDFISLVPESTHMIMWLLSDRTLPRSFSRMQGFGVHTYRLVNAEGKSRFVKFHWKPLLGVHSLVFDEAQKLAGKDPDFQRRDLWESIEKGNYPEFELGIQIIEEEDEHKF-DFDILDSTKLIPEELVPVRAIGKMVLNRNPDNFFAETEQVAFQPSNVVPGIDFSDDPLLQGRLFSYHDTQLHRLGsPNFAHLPINRPICPFHNNQQDGRMQMEVKTSRVNYSPNALGGGQPAPSE-----IEGYVHYPERVEGHKIRERSQSFGEHFSQATLFWNSLSAVEKKHLVEAAYFELGKVEDQAVREKMVDRLNHVDQGLAKQVAMGIGVAAPAQ-------PITQNHGQSSPALSQNAFAVK--TAKGRKVAILAAEGVEAEQVTAIKQALAEAGAEGLIVSTFLGTIKSA---------TGETLKVDQTFLTSASVMFDGVYVAGGTQSIATL---KENGDAIHFINEAFRHCKAIAATGEGVELLKKS--SITGVTLSER------SLQDDQGVISAktPSSLSAVADSFVEAIAQHRFWNR-----------
>A0A1E5QDY3	810	0.463	2.151E-255	9	729	740	12	696	704
---------DKQLETFRRETGEELTTNQGVSIDDTDNSLKV-----GERGPTLLEDFHFREKMTHFDHERIPERVVHARGSGAHGYFQVYES--MAEYTKAKFLQDPNAKTPVFVRFSTVVGFRGSADTVRDVRGFAAKFYTEEGVYDLVGNNMPVFFIQDAIKFPDLVHSIKPEPHNQIPQASAAHDNFWDFISLMPESMHMIMWVLSDRALPRSYRMMEGFGVHTFRFINEAGKARFVKFHWKPKLGMHSLVWDEVQKLAGKDPDYNRRDLWNAIEMGEYPEFELGVQIIEEEDEHKF-DFDILDPTKIIPEEMVPVKIIGKMVLNRNPDNFFAETEQVAFHPGHVVPGIDFSNDPLLQGRLFSYLDTQLIRLGgPNFAEIPINRSACPVHNNQRDGYSRQTIDKGRTNYSPNSLGGGCP-----MANPENLraFTHYAEKVEGHKIRKRSDSFKDHFSQATLFWNSMSSAEKDHIVSAAHFELGKVQYKEIRQRMVDLFNQIDNELAKRVAKGIGIPEPQPVAQ--------NHGQSSPALSMENTV--KDTVSSRQVAILAADGFDNSQVNAMQQALQNAGAKAMIVSQFSNTITS---------STGEEMEVDKTFLTSASVMFDAIYVPGGSQSIETL---KQQGDAIHFINEAFRHSKAIAATGEGEELLKASqIQGV-------HLNGSQGEVSSDSGVISVqnASNMHAVAQTFIEAIAQHRHWMRQ----------
>A0A1Y1YRN6	810	0.489	2.151E-255	5	738	740	11	707	708
-----HRVDDSQ-------PNHYITTQFGTRINHTDDSLKL-----GERGPTLLEDFHLREKITHFDHERIPERVVHARGAAAHGYFEL--DESIAQYTKAKVLTETSRRTPVFTRFSTVLGSKGSADTVRDVRGFAVRFYTDEGNWDLVGNNIPVFFIQDAIKFPDVIHAGKPEPHNELPQAQTAHDNFWDFISLTPEASHMAMWALSDRTIPRSYRMMQGFGVHSFALVNEAGERHFVKFHWTPTLGTHSLAWDEAQKLGGQDPDFHRRDLWEAIENGVYPEWRFGVQVFTEQQAEEW-DFDYLDATKLIPEELVPVKYIGKMVLNRNPDNYFAETEQVAYCVSNVVPGIDFSNDPLLQGRLFSYLDTQLNRFGgANYNELPINRPVCPVFNNQRDGYMRQTINKSTVNYHPNR--HGCPVLAS---AQEGGYVTYPERNAASKVRARGPKFRDYFSQATLFYNSLSAAEKEHLVKAAKFEMSKVDDVGVRERMIDLLNHIDFDLAREVAPAIGVEEPKA-------PVTQNKGAKSTPLSQEHTA--KDSIKSRKVGILVGHGFDSVQLNAIRAALKAEGAMSFLVGPNKGPIKSENlaEDSESLTGH--TIDANFSWFNSKSTMFDGVFIPGG-SHIQSLSK---SGDAITFVNEAFKHYKPLIATGEGVEFLEKCCQ-LPSVRLSST-----EEALSDQGVVTqrqfSPSSGTTAAKEFVEAMKQHRFWQRPID---SVVA-
>A0A1N6J5Z7	809	0.440	2.944E-255	6	729	740	15	705	710
------KLADLNPDRVD-STGEFMTTDQGLKINDDNNSLKA-----GERGATLLEDFILREKITHFDHERIPERIVHARGSAAHGFFQVYRS--MEKYTKAGFLQDPSVKTPVFVRFSTVAGSRGSTDLARDVRGFAVKFYTEEGNYDLVGNNMPVFFIQDAIKFPDLIHAVKPEPDHEMPQAASAHDTFWDFISLTPESMHMIMWAMSDRAIPRSYRMMEGFGVHTFRFINAKGKSHFVKFHWKPLLGMHAVVWDEAQKISGKDPDFHRRDLYEAIAAGAFPEWEFGVQIVAEEDEHKF-PFDLLDPTKIIPEEIVPVMRIGKMTLNRNPDNFFAETEQVAFHPGHLVPGIDFTNDPLLQGRLFSYTDTQLSRLGsPNFHEIPINRSVNTVHNNQRDGHMRQQINVGKASYHPNTTGGGCPFQAK---MAEGGFTSHEERIDAKKVRGRSKSFMDFFSQATLFFNSQSEPEQDHIVDALRFELGKLETPAIRERMVGLLAKVSTQLAQRVADGLGIKVskPqeplnhnfgaDANPKNfQHSPVPQ-GIEKSPALSMANT--RKDTISTRQIAILAADGVDGVSLNKMKAALEAEGAQAKVIAPHGGVIKNA---------KGADVKVDMTFLTAASVLFDAVFIPGGERSAATLIN---EPDAIHFINEGYKHCKAIAADAQGLDVLKA--------SFVKIKSD---------GVITGEKALE---KAFIKAIAQHRFWTRE----------
>UPI0006896789	809	0.453	2.944E-255	1	731	740	15	710	715
-RGADDKQRQLDAERVS-ADGAYLTTQQGVRVDHTDDSLTV-----GERGPTLLEDFHAREKITHFDHERIPERVVHARGAGAYGYFQPY-DGSLGEYTSAEFLTDPGLRTPVFVRFSTVAGSRGSADTVRDVRGFATKFYTRQGNYDLVANNMPVFFIHDGIKFPDFVHAVKPEPHNEIPQAQSAHDTLWDFVSLQPESMHMMMWLMSDRALPRSYRMMQGFGVHTFRFVDGEGRGTFVKFHWKPVLGTHSLVWDECQKVAGKDPDYNRRDLWEAIEAGQFPEWELGVQLVPESAEFDF-DFDLLDATKIIPEEEVPVRPVGKLVLNRNPDNFFAETEQIAFHTANVVPGIDFTNDPLLQARNFSYLDTQLIRLGgPNFAQIPVNRPVAPVTNDQRDGYHQSRIHRGRTSYTKNSLGGGCPMTAG---ADQGAFRHYQEKVEGHKIRARSESFKDYYSQATLFWNSMSAWERQHIIAAFRFELGKVETVEIRERVVAQINHVDHDLAVQVANGIGVPAPSSEVRPNHGR-------SSPALSQANAV--TGRLETRRVAVLVSDGVDEGAVRLISEELRSRGAVPELLAPADGSVRT---------SDGGSIAVDRAMSTMASVLYDAVYVPAGEESLQNLSS---DGLALHFVAEAFKHGKPLAATGHGVALLGRA--GLVNVRLA----NEGDGTVTDQGVVTdvDNASSPGVSGHFVHALGAHRHWERDSD--------
>A0A3A9VZP9	809	0.460	2.944E-255	4	731	740	6	713	718
----SAKREQLEPSR-DHQDEGPLTTASGTPVDDTDNSLRV-----SERGPTLLEDFHFREKVTHFDHERIPERVVHARGAGAYGRFRPYES--LTEYTKADFLQDPARETPVFVRFSTVAGSRGSADTVRDVRGFATKFYTREGNYDLVGNNFPVFFIQDAVKFPDFVHAVKPEPHHEMPQAASAHDTFWDFCSLQPESMHTVMWLMSDRAIPRSYRMMQGFGVHTFRLVNAAGRGTFVKFHWRPTLGAHSLVWEEAQAIAGKDPDFNRRDLWESIEQGDFPEYELCLQLVPEEDEFRF-DFDLLDATKLIPEETVPLLPVGRMILDRNPDNFFAETEQVAFHTAHVVPGIDFTNDPLLQGRNFSYLDTQLIRLGgPNFQQIPVNRPVSTVTTTQRDGYGQQRIDVGRTSYTPNSLSGGCPALAAPDA---GAYAHHQERVDGATIKKRSDSFADHHGQATLFWNSMADWEKDHIVAAYRFELGKVTFAEVRERTVDQLNHIDHTLATRVAEGIGVP------PPKEP-AVANHGRTSPALSLAN--SPTGSIATRRVAILAADGVDAAHVEALRDALAGGGAIPEVLAARDGEVRSAEGPSGTE-----PVTVDRAMSTMASVLYDAVCVPGGVESVRAL---GDDGSARHYVAEAFKHGKPIAALGEGVELLRAL--ALPGVRLATEgagegedgDGGPGDGVVDERGVVTGAegVDVSTVITAFADAIACHRHWDRDTD--------
>L8GNF3	809	0.503	2.944E-255	2	731	740	29	721	726
--GKDAKSTQLAGHTVeDPQKGNVITTNFGVAVDDTDNSLKA-----GERGPTLLEDFHFREKMTHFDHERIPERVVHARGTAAHGYFEL--DESLEEFTRAQFLCQTGKRTPVFVRFSTVLGSRGSADTVRDVRGFAVKFYTDEGNFDLVGNNIPVFFIQDAIKFPDVIHAGKPEPHHEMPQAQTAHDSFWDFVSLTPETAHMIMWTLSDRAIPRSYRTMQGFGVHSFVLVNKEGQRRFVKFHFIPRLGTHSLVWDEAQKLGGTDPDFHRRDLYEAIEAGAYPEWDLGLQIVDEADEHKF-DFDLLDATKIIPEELVPVRRVGRLVLNRNTDNFFCETEQVAYCTSHLVPGIEASNDPLLQGRQFSYFDTQLTRLGgPNFEEIPINRPVCPVTNNQRDGFMRQKINKGRVNYYPNRF--GCPALADPSRA----YVHAPVEVHGRKLRARGPKFAEHYRQATLFYNSLSWWEKAHLVAAASFELGKVDDVGVRERMIDMFNHIDFELATRVADAIGV-------QPPKAFAGEAHNQQSPALSQANTA--KDSIATRKIAFLVAPGFNNAQLTTVAAGLTAAGAMAMYVGPRKGEVK---GDAGSTT-------CQFSYLTARSVMFDGVVVVGGGQHVAAL---SRSGECKAWINESFKHGKPIAALEEGVDFVQSL--GLPVVKLA----GPGEALVADQGVVTSRqpvADLLDFGKALFNAIAAHRHNEREVD--------
>A0A2K8Z306	809	0.454	4.029E-255	1	729	740	7	711	716
-TNTNDKIEELEKNR-EYSTDEFLTTNQGLRVSDDQNSLKA-----GPRGATLLEDFILREKITHFDHERIPERIVHARGAAAHGYFQAYESQ--GNLTKAKFLQDPSLKTPVFVRFSTVAGSRGSSDLARDVRGFAVKFYTEEGNFDLVGNNIPVFFIQDAIKFPDLIHAVKPEPHNEIPQAASAHNTFWDFISITPESMHMIMWVMSDRSLPRSYRMMEGFGVHTFRFINAEGKSSFVKFHWKPLLGVHSVVWDEAQLISGRDADFHRRDLWDSIKGGAYPEWELGVQIVDEADEHKF-DFDLLDSTKLIPEELVPVQRLGKMVLDRNPDNYFAETEQVAFHLGHVVPGIDFSNDPLLQGRLFSYTDTQLKRLGgPNFHEIPINRPIVPIHNGQRDGHMRQAINVGKTSYSPNTLNGNSPAQAGEK---DGGFSSYPERIDANKVRARSKSFMDHYSQAKLFWNSQSDTEKTHIVKALRFELGKVEAEEIRKRIVIQLSQVDTTLATLVAEGLGLEVPsadgvqlnwgvpaDVDPEEYKSIPAQSNVGSSAALSMAN--PPKVGIKTRQVAILAADGVDATDLEAMKNALSAEGAVIAIIAPRVGMLKT---------STGEMVKIDGSLQTSASVVFDAVYVPGGQASVKSLLQ---EDESIRFIHEAFMHCKPIAATGEGVDLLKAAATG------------GAATLLSSDGVITSDQSSSEVPQKFIEAIGQHRFWSRE----------
>UPI000422A2DB	809	0.458	4.029E-255	2	738	740	10	717	719
--NDNKKIENLAPHTEDGTG-EFLTTNQGLKINDNQNSLKA-----GERGATLLEDFILREKITHFDHERIPERIVHARGSAAHGFFELYKP--LPQYTKAKFLNDTSVKTPVFARFSTVAGSRGSTDLARDVRGFAVKFYTEEGNYDLVGNNIPVFFIQDAIKFPDLIHAVKPEPHNEIPQAASAHDTFWDFVSLMPESMHMIMWAMSDRAIPRSLRMMEGFGIHTFRLINEEGKSHFVKFHWKPLLGVHSVAWDEATKISGKDPDFHRRDLWEAIENGAFPEWEFGIQVIPEEDEHKF-PFDLLDPTKIIPEETVPVQRIGKLTLNRNPDNFFAETEQVAFHPGHLVPGIDFSNDPLLQGRLFSYTDTQLSRLGgPNFHEIPINRPISPMHNNQRDGHMRQQINKGQVSYQPNSIGGGCPFQAK---VAEGGFTSYEERIDARKIRVRSKSFMDHFSQATLFYNSQSEAEKNHIVEALSFELSKVEREEIRKRVLGLLTQVDKNLVAKVADNLGMQAPdkpmepvngsypaDADPKDYEPKAIKQDVDKSEALSMAKTI--KDTIKTRQIAFLANNGVDAAIVD-MKKALESEGAQVKIISLKLGTITDT---------SGAAIKVDQPFYSAASVLFDAVYVPGGEKSVHAL---KGEANAIHFLNEAYRHCKAIAADAEGVELVYA--------SYISINMPADNKNLAKEGVII--DGSPA---DFIKAIAQHRFWDREKE---SKVP-
>A0A1L6LX55	809	0.470	4.029E-255	6	738	740	15	721	723
------KDADLERNRVDTEQKGYLTTEQGVRVEDTDNSLKV-----GDRGPTLLEDFHLREKITHFDHERIPERVVHARGSGAHGYFQVYES--LADLTRAKFLQDPSVKTPVFVRFSTVVGSRGSSDTPRDVRGFATKFYTEEGNYDLVGNNIPVFFIQDGIKFPDIIHSVKPEPDREIPQAASAHDTFWDFASLVPEITHMLMWVLSDRAIPRSYRMMEGFGVHTFRLVNAKGEAHFVKFHWKPLLGVHSLVWDEAQKIYGKDPDFNRRDLWDAIASGNYPEYELGLQIIEEKDEHAFA-FDLLDPTKIVPEELVPVRRVGKMVLNRNPDNFFAETEQVAFCTQNVVSGIDFTDDPLLQVRNFSYLDTQLLRLGgPNFTELPINRAVAQVQNNNRDGLMQHRIFKGRVAYTPNSLAGGCPMAAPEK---LGGFVHYAEKVSGKTIRMRSPSFADHYTQAKLFWDSIAPWEKEHLIAAARFELGKVETEAVRARMVEGFAKVDIDFARAVAEGIGVPppaAPPPAvPAQATPAPGKRSVARSPAVSMANTVKN--SIKTRKIAILVADGVSGAELQSVRAALLADGAVPELVGPRVGSVKTA----EGGLEKTP-----VSFQTTASVLYDAVYVPGGKASADTL---KALGLALHFINEAYKHHKPIGASGEGVEVLKAT--SITGVKIA--DATAQGKPVSDKGVVTVEsgKGIKPFILDLVQAIAVVRHWDRD----TSRIP-
>A0A368VBD0	809	0.465	5.513E-255	0	731	740	0	701	706
MTSqsqSNDKQEQLdQHNRKDPQD-TYLTTDQGVRVDHTDDALTV-----GERGPTLLEDFHFREKVTHFDHERIPERVVHARGSGAYGFFQPYSDW-LSDYTVARFLTDPQKQTPVFTRFSTVQGPRGSNDTVRDVRGFATKFYTDQGNYDLVANNMPVFFIHDGIKFPDFVHAVKPEPHNEIPTGASAHDSLWDFVQLQPETIHMMMWLMSDRAIPRSYRMMQGFGVHTFRFVNAEGKGTFVKFHWKPMLGTHSLVWDETQKIAGKNPDFNRGDLWDAIASGQYPEWELGVQLVDESREFDF-DFDLLDATKIIPEEEVPVQPVGKLTLNRNPDNFFAETEQVAFHTANIVPGIDFTNDPLLQARNFSYLDTQLIRLGgPNFAQLPTNRPVAEVSNNQRDGYGQMRVHQSRTSYFKNSLSGGCPVLAG---TDNGAFAHYQEKVDGAKIRKRSESFQDYYSQATLFWNSMSDWEQEHIVAAYRFELGKVDHMHVREGVVEHLNHVDHDLAVRVARGIGVTPPAEA-------ATTNHGRSSPALSQTNTV--KDTIATRQVAVLVAEGVDAAEVEQIRQGLTERGAIPDVLGLQDGTIHSA---------DAADVRVDRAINTVASVLYDAVIVPGGSESVNAL---SGDGYAVHFVTEAYKHAKPIAACEEGIALLQRA--GVGNIPRAGSDAAAT-----DKGVVTAahTDGSlpADFLEQFATVLAGHRVWERKTD--------
>A0A2S1LTN6	809	0.448	5.513E-255	3	729	740	11	717	721
---ENLKQQDLKRN-KENGDGQFMTTDQGLKINDDQNSLKA-----GERGPSLLEDFILREKITHFDHERIPERIVHARGSAAHGYFQVYKS--MEKYTKAGFLQDPNIKTPVFVRFSTVAGFRGSTDLARDVRGFAVKFYTQEGNYDLVGNNVPVFFIQDAMKFPDLIHAVKPEPHNEIPQAASAHDTFWDFISLMPESMHMIMWAMSDRAIPRSYRMMEGFGVHTFRFINRKNESFFVKFHWKPKLGTHAVVWDEAVKISGADADFHRRDLWEAIDSGMFPEWELGVQIIPEADEHKF-DFDLLDPTKLVPEETVPVTIIGKMVLDRNPDNFFAETEQVAFHPAHLVPGIDLTNDPLLQGRLFSYTDTQLSRLGsPNFHEIPINRPIAPLHNNQRDGHMRQEINTGRVSYHPNSLGGGCPYQAK---IAEGGFHSFNERIDAQKIRDRSESFSDHFSQATLFYNSQTPVEQNHIINALRFELGKVATVAIRKRTVGLLSQIDATLAAKVAESLGfpVEAPkkpmnhgvpaDASKEKYEPKSKKQSVSSSPALSMLKNKTITPTIASRHVGFLCTDGVDGKSLNALKTALEKEGAVAKIVATHNGSIQT---------SEGRELKVDHSFLTSSSVLFDALFIPAGKKSIDAL---KNDPTVFEFLNDAYKHCKVIGADGEGIEILE--LT-----NFYNLLSK-----QESPnnGIILnAKDDSTDFSTNFIDALGRHRIWERE----------
>A0A3E1NHB2	809	0.450	5.513E-255	6	729	740	16	719	727
------KLQDLQANT-ESGQDQFLTTNHGLKINDDQNSLKA-----GDRGPSLLEDFILREKITHFDHERIPERIVHARGSAAHGFFQVYES--MASYTKAGFLQDPSVKTPVFVRFSTVAGSRGSTDLARDVRGFAVKFYTEEGNFDLVGNNMPVFFIQDAVKFPDLIHAVKPEPDNEIPQAASAHDTFWDFISLMPESAHMIMWVMSDRAIPRSLRMMEGFGVHTFRLVNAQNEACFVKFHWKPLLGVHSVAWDEAQKISGKDPDFHRRDLWEAIANGDFPEWELGVQIIPEQDEHKY-PFDLLDPTKLIPEELVPVQRVGKLTLNRNPDNFFAETEQVAFHVGNIVPGIDFTNDPLMQGRLFSYTDTQLIRLGgPNFHEIPINRPVAPVHNNQRDGHMRQTINTGRTSYHPNSLGGGCPFQAK---MAEGGFTSYTERIDAHKVRQRSKSFFDHFSQATLFYNSQSDAEKNHLTDALSFELGKVETVAIRERMLGILFHIDKGLASAVAYNLGLPVPKHETILNHSIPADGDpqafqpvhvkpyLDKSAPLSMANT--SKDSIKTRKVAILAADGVDAAALTTVVNALTAQGAVPEIIAPRLGSITA---------ENKEEIPVRRSLLTVASVLYDAVYVPGGTNSVASIAA---DPDAIHFLNEAWRHCKAIAFDEAARQVLEATyfARKVP----ANPD--AATQLET--GLIL-SANADELAKTFIAAIAMHRFWERE----------
>A4FGF7	808	0.458	7.544E-255	3	730	740	4	695	701
---HRDKNEQLDQVRQDPQG-THLTTQQGVRVDHTDDSL-----QAGERGPTLMEDFHAREKITHFDHERIPERVVHARGAGAYGHFQPYDRK-MADYTVARFLSDPSQRTPVFVRFSTVAGSRGSADTVRDVRGFATKFYTSEGNYDLVGNNMPVFFIQDGIKFPDFVHAVKPEPDNEIPQAQSAHDTFWDFVSLQPESLHMVMWLMSDRALPRSYRMMQGFGVHTFRLVNAEGKGTFVKFHWKPMLGTHSLAWDECQKAAGKDPDFNRRDLWESIEAGQFPEWELGVQLVEEEREFDF-DFDLLDPTKIIPEEQVPVRPVGRLVLDRNPDNFFAETEQVAFHTANVVPGIDFTNDPLLQARNFSYLDTQLIRLGgPNFAQIPVNRPLAEVSNNQRDGHGQQKIHRGRTSYSPNSLAGGCPVVGGGGA-----FSHYQEKVEGHKIRRRSESFQDHYSQATLFWNSMAAWEKEHIVDAFRFELGKVDHHHVREAVVEQINHIDHGMAVAVAEGIGVN-PPAD----EVRP--NHGMSSPALSQANAVMD--SIATRKIAVLVADGVDATEVDQIRRGLSERGAIPEVLGPRDGSVRGA---------DSSEVTVDRAIPTMSSVLYDGVIVPGGEESVRALAS---DGMAVHFVSEAYKHAKPVAASDAGLAMLRRA-----EVS-EARESSGDG-VVNDAGVVTAAATGgalpPNFIAEFASVLAKHRMWERDT---------
>A0A327Q076	808	0.448	7.544E-255	1	729	740	7	713	721
-GNINKKQEDLEPN-KEESSGEFMTTNQGVKVNDDTNSLKV-----GDRGPSLLEDFILREKITHFDHERIPERVVHARGAAAHGYFQVYES--MAKYTKAKFLQDPNVQTPVFVRFSTVAGSRGSTDLARDVRGFAVKFYTEEGNFDLVGNNMPVFFIQDAIKFPDLIHAVKPEPHNEIPQAATAHDTFWDFISLSPESMHMIMWAMSDRAIPRSLRMMEGFGVHTFRFVNEEGVSYFVKFHWKPLLGVHSVAWDEAQKISGKDPDFHRRDLFEAIENGHFPEFEFGVQIVPKDDEHKY-DFDLLDPTKIIPEEIVPVVRIGKMVLNKNPDNFFAETEQVAFHPGHIVPGIDFTNDPLLQGRLFSYTDTQLIRLGgPNFHEIPINRPVVPIHNNQRDGYMRQEINVGKSSYHPNSTGGGCPFQAK---MSEGGFTSYPERVDAHKVRGRSKSFLDFFSQAKLFFNSQSEYEQQHIIRALRFELGKVTIPAIRERMVGLLSHVNSRLAAEVAAGLGVDIDEPLAPVNHMFgADANTVEFqpvekqapidnAPSLSMANTIKN--TIKSRKIAVLIADGVDEAAVAKVKAELAQAEAQAVLIGPRNGSIVT---------STNTNIQADMSLLTTASVLFDAVYIPGGDEHVNALIA---DPDAVHFVNEAYSHCKPIAANGEGITFLQA---TYVGTKLGSNSPEA------TLGLVLSENANSTFIQQFIDAIAQHRFWDRE----------
>A0A084SJN4	808	0.482	1.032E-254	10	728	740	11	693	702
----------LEKNRSDPTG-QRMTTGQGVPVEDTDNSLRI-----GARGPTLLEDFHLREKIMRFDHERIPERVVHARGSAAHGYFQVYES--LAEYTKAKVFQDPSKKTPVFVRFSTVAGSRGSADTVRDVRGFAVKFYTEEGNWDLVGNNIPVFFIQDGIKFPDVVHAAKPEPHHEMPQAATAHDSFWDFVSLVPETAHMIMWIMSDRAIPRSYRMMEGFGVHTFRLVNAQGVSRFVKFHWKPVLGVHSLVWDESQKLAGKDPDFHRRDLWEAIEKGNFPEWELGLQIIEEKDADKLG-IELLDATKLIPEELVPVRRVGKLVLNRNPTNFFAETEQVAFCTAHVVPGIDFTDDPLLQARNFSYLDTQLTRLGgPNFTEIPINRPIAPVHNFHQDGFHRQTIDAGRANYFPNSLGGGCPFMA---AAEKGGYRHFPEKVSGEKVRQRAESFQDHFSQAGLFFRSMSKPEREHLIMALQFELGKVEREEVRKRVVEQiLAKIDAELVTEVAQGLGMTVPTmTAVKGKlekvADTLGLPVIDKSPALSQENQ--KKDSIKTRRIGVLVGDGFDAADLQSTKAAIEQAGGELVIISRRLGTVKG---------SDGQPVKVDKSALTTGSFEYDAVFVPGGAASVAVL---KKDGDSVHFIQEAYRHCKAIGVTKEAAELLRTA-----GVSTPAL------------GVVVGDAGGQDFATKFIAAIAQHRHWAR-----------
>A0A7K1Y814	808	0.445	1.032E-254	3	729	740	13	720	728
---DNDKIKNLAPD-IEFPGGQKMTTNQGVFISDDQNSLKA-----GDRGATLMEDFIFREKMTHFDHERIPERIVHARGSGAHGVFKVYEP--MGDVTRAHFLNDPSLETPVFVRFSTVAGSRGSTDLARDVRGFAVKFYTQEGNFDLVGNNMPVFFIQDAIKFPDLIHAVKPEPDNEMPQAASAHDTFWDFISLMPESTHMIMWLMSDRAIPRSLRMMEGFGVHTFRFINSEGKASFVKFHWKPLLGVHSVAWDEAQNISGKDPDFHRRDLWEAIESGAFPEWELGVQIVPEEDEFKF-DFDLLDSTKIIPEELVPVQRIGKLTLNRNPDNFFAETEQVAFHIGHVVPGIDFTNDPLLQGRLFSYTDTQLIRLGgPNFHEIPINRPVVPIHNNQRDGHMRQAINRGKTSYSPNSLGNNDPAQVK---AADGGFTSYMERIDARKVRQRSASFFDHFSQARLFFNSQSDPEKNHIIDAFTFELGKVKTVAIRKRMLGILSLVDKSLASAVAYGLGLEVPqepekpinksipaDANPDDYQPIHVEGSVKESAALSMADTV--KDTIKSRKIAFLIADGVSEKSVNAVKKALIAEGAVVEIIAPKLGFVVS---------ENDEQIPVDESLLTAASVLYDAVYVPGGTNSVASL---EAEADAVHFLNEAFKHCKAIAADEQAIQVIEATYfsKKLPE--------DFSEENVLAEGIVVSDN-AADLSAKFIKAIAQHRFWERE----------
>UPI000830913A	807	0.453	1.413E-254	1	731	740	4	696	701
-GSDNAKQAQLDGARV-VRDEGYLTTQQGVRVDHTDDSLTV-----GERGPTLLEDFHAREKITHFDHERIPERVVHARGAGAYGYFEPYDD-SLAEFTAAKFLTTPGKQTPVFVRFSTVAGSRGSADTVRDVRGFATKFYTDEGNYDLVGNNMPVFFIQDGIKFPDFVHAVKPEPHNEIPQAASAHDTLWDFVSLQPETLHAIMWLMSDRALPRSYRMMQGFGVHTFRLVTADGKGTFVKFHWTPKLGVHSLLWDECQKVAGNDPDFNRRDLWETIEAGDYPEWELGVQLVPEENEFDF-DFDLLDATKIIPEEQVPVRPVGKMVLNRNPDNFFAETEQVAFHTANVVPGIDFTNDPLLQFRNFSYLDTQLIRLGgPNFAQLPVNRPVADVHTNQYDGYSQQRIHQGRTSYHKNSLGGGCPAIAD-----EGVFRHYTQRVDGETIRKRSESFKNYYSQPALFWRSMSEVEAEHIVAAFAFELGKVETVEIRSAVLAQLNRVDRDLTERVAEHLGLPVPDA-----EPTPETTT---SAALSQLNLATDG--IATRKVAVLAADGVDVKGVEAVRSALTTRGAIVEILAPHGGTITGG---------SGGELAVDRVLNTMASVLYDAVIVPCGPDSVPTLSS---DGYAVHFVAEAYKHAKAVGAFGKGLDLLRTA--GVAE-QLA-----DDTDVTESNGVVTSTAAqddlSDAFVEEFAKSLAQHRAWARKTD--------
>A0A1T5AK15	807	0.448	1.413E-254	4	729	740	36	740	748
----NAKIDDLQGNTESGSG-ETMTTNHGVPINDDQNSLKA-----GERGATLLEDFILREKITHFDHERIPERIVHARGSGAHGVFTCYKSQA--GLTKAHFLGEAGRETPVFVRFSTVAGSRGSTDLARDVRGFAVKFYTQEGNFDLVGNNMPVFFIQDAMKFPDLVHAVKPEPDNEIPQAASAHDTFWDFISMMPESAHMIMWAMSDRAIPRSLRMMEGFGVHTFRLVNAEGKSSFVKFHWKPLLGVHSVAWDEAQKISGKDPDFHRRDLWDAIESGAFPEFEFGIQVVPEEDEFKFG-FDLLDPTKLIPEELVPVQRIGKLTLNRNPDNFFAETEQSAFHVGHVVPGIDFTNDPLLQGRLFSYTDTQLIRLGgPNFHEIPINRPVVPVHNNQRDGFMRQAINKGKTSYGPNSLNDNAPLQAPSA---EGGFVSYNERIDARKIRARSKSFLDHFSQARLFFQSQSDPEKQHMIDALSFELGKVKTVAIRERMLGVLNQIDPDLATPVGLHLGLHVPKDPEQLNFSIPADGKLadyesikgikseiEKSPALSMADTV--KDTIKTRKIAFLTADGVDSKSLNSMKTKLEAEGAVVSVIAPKLAPVVA---------EDSTEIPVDESFLTAASVLFDAVFVPGGTNSSATL---EADPDAIHFLNEAFRHCKAVAVDASARQVIDAT-------YFGKKVSKEqSAKLALKEGVIIGDTSI---GDTFIKMIAMHRFWDRE----------
>UPI00137B3A9D	807	0.434	1.933E-254	5	729	740	9	704	712
-----AKSAELQPDRESPAD-QFMTTNQGVKVNDDNNSLKA-----GERGSTLLEDFILREKITHFDHERIPERIVHARGSAAHGFFELYEP--MGKFTKAGFLNNTNIKTPVFVRFSTVAGSRGSTDLARDVRGFAVKFYTEEGNFDLVGNNMPVFFIQDAMKFPDLVHAVKPEPHNEMPQAASAHDTFWDFISLMPESAHMIMWLMSDRAIPRSYRMMEGFGVHTFRFINEKNEASFVKFHWKPLLGVHSVAWDEAQNISGKDPDYHRRDLWEAIESGNFPQWELGVQIVAEKDEHSF-EFDLLDPTKIIPEEIVPVQRIGKLTLNRNPDNFFAETEQVAFHVGHIVPGIDFTNDPLLQGRLFSYTDTQLIRLGgPNFHEIPINRPVVPVHNNQRDGAMRQQINTGRTSYHPNTLGGGCPFQAK---MKEGGFTSYAERIDSKKIRERSESFLDHFSQATLFFNSQSDEEKEHIVKAFTFELSKVETLAVRERMLGIIAKVDKGLAAAVAYGIGVSVPkkvaqynfsvpaDASPKSYEPVMKKSSLDRSEALSMANT--RKDSIATRKIAFLVADGVNAASVAAMKKALEAAGAVVEIVAPRLGPVVA---------EDGTEINPIKTFTNSSSVFYDALYVPGGTNSVATLAD---DADAVHFLNEAFKHCKAIAADADADQVLEST-------YFI-------NKIEGDDGVIV--GEPKKIAKDFIGAIAQHRFWERE----------
>A0A532E5M1	807	0.439	1.933E-254	4	729	740	9	712	719
----NAKSTDLSAFREDG-EGQYLTTNQGLRINDDQNSLKA-----GERGPSLLEDFHLREKITHFDHERIPERVVHARGSAAHGYFQLYKS--LVPLTKAAFLQDPSVKTPVFVRFSTVVGSRGSSDLARDARGFAVKFYTNEGNYDLVGNNMPVFFIQDALKFPDLVHAVKPEPHHEMPQAAAAHDTFWDFISLMPESMHMIMWVMSDRALPRSYRMMEGFGVHTFRLVNDKGQARFVKFHWKPLLGLHSVLWDEAQKISGKDPDFHRRDLWEAIESGAYPEWEFGIQVVEEKDEHKF-DFDLLDPTKLIPEELVPVQRIGKMTLNRNPGNFFAETEQVAFHPGHLVSGIDFSNDPLLQGRLFSYTDTQLIRLGgPNSHEIPINRPIAPLHNNQRDGHMRQAINEGRTSYQPNSLGGGCPMQAK---AGLGGFVSYAEKMDGAKVRQRSRSFFDHFSQAALFWRSQSEPEQTHIVNAFRFELGKLEVPAIRERMIGMLTRVDQSLAKRVAQGLGLTVPakppaflnesvpaDGNPAQYQPKPADKTADRSPALAMVNSL--KGGIATRKVAILAADGVDDADLNGMKKALLDAGAQPKVVAPRLGILTSA---------KGAQVHIDFSFLTSSSVLFDAVYIPGGNKSVQAL---QEEDEAVAFAKEAYKHCKTIGANGAGTELLSAA--GL--------DAEPGRQT-EDKGLIVGrEGDIRGTASQFISAMARHRHWERE----------
>UPI0018C9D035	807	0.440	1.933E-254	4	730	740	15	722	729
----NDKVAKLA--AHTTSDDGElLTTNHGLRINDDQNSLKA-----GDRGATLLEDFILREKITHFDHERIPERVVHARGSAAHGVFKVYESQ--SAITKAHFLLDPSVETPVFVRFSTVAGSRGSTDLARDVRGFAVKFYTQEGNFDLVGNNMPVFFIQDAIKFPDLVHAVKPEPDNEMPQAASAHDTFWDFISVMPESTHMIMWLMSDRAIPRSYRMMEGFGVHTFRLINEAGESTFVKFHWKPLLGVHSVAWDEAQNISGKDPDYHRRDLWEAIESGAFPEWELGVQLVPEADEFKF-DFDLLDPTKIIPEELVPVQRIGKMTLNRNPENFFAETEQVAFHVGHVVPGIDFTNDPLLQGRLFSYTDTQLIRLGgPNFHEIPINRPVVPVHNNQRDGFMRQTINRGKVSYGPNGIANNQPAQAK---AAEGGFTSYNERIDARKIRRRSKSFFEHFSQARLFFNSQSDPEKNHIIDAFSFELGKVRSVEIRQRMLGIIAQVDKNLAAGVAYNLGLHVPQEPEQPmnlsFPADADPADYQPvdeessimlSDALSMLNTV--KDTIKSRKIAILAADGVNAVSLNTVKDALVSGGATVEVIAPRLGVVIA---------EQDEKIPVDHTFLTAASVFYDAVYVPGGTNSVATL---EAEADAVHFLNEAFKHCKAIAADEDALQVLEAT-------YFSKKLPDDFSDVsVLTEGIVI-SNDTAKLTKQFIAAIAQHRFWEREL---------
>A0A6B3PEI5	807	0.444	1.933E-254	3	729	740	22	729	737
---DNEKTEKLALHTTEDSGQL-MTTNTGTRINDDQNSLKA-----GERGSTLLEDFILREKITHFDHERIPERVVHARGSAAHGVFQVYES--LSAVTKAKFLQDPSKETPVFVRFSTVAGSRGSTDLARDVRGFAVKFYTEEGNFDLVGNNMPVFFIQDAIKFPDLVHAVKPEPDNEMPQAASAHDTFWDFISQMPESAHMIMWLMSDRAIPRSFRMMEGFGVHTFRLINEEGKSSFVKFHWKPLLGVHSVAWDEAQNISGKDPDFHRRDLWDAIEAGAFAEFELGLQIVPEEDEFKF-EFDLLDPTKIIPEELVPVQRVGKLTLNRNPDNFFAETEQVAFHVGHVVPGIDFTNDPLLQGRLFSYTDTQLIRLGgPNFQEIPINRPIVPVHNNQRDGYMRQTINRGKSSYNPNSTGNNDPAQAK---AAEGGFTSYPERIEARKVRARSKSFFDHFSQARLFFNSQSEPEKNHLIDALSFELGKVNDLNIRERMLGILAQIDKGLAAGVAYAIGVSVPQT-PEQPMNRSIPADGDPadfqpvqvessvakSEALSMANTI--KDSIKSRKIAILAADGVDTKSLSTVKEALLAAGAVVEVIAPKQGPV--IGKDD-------EQVMANHSFLTAASVLYDAVFVPGGINSVASL---EAEADAVHFLNEAFKHCKAIAADEEALQVLEAT-------YFSKkLPSDDNDDTVLKEGIVI-SNDAASLAKKFIAAIAQHRFWERE----------
>UPI00064C064F	807	0.470	2.646E-254	1	730	740	5	696	702
-RGGSDGRDDKDRQldAVRTDSEQPLTTETGVRVGDTDNSLRA-----GARGPTLLEDFHAREKITHFDHERIPERVVHARGAGAYGHFRPYEG--LSELTAAHFLSGPDVTTPVFVRFSTVAGSRGSADTVRDVRGFAVKFYTEEGNYDLVGNNMPVFFIQDGIKFPDFVHAVKPEPHNEIPQAQSAHDTLWDFVGLQPETTHMMMWLMSDRAIPRSYRTMQGFGVHTFRFVSAEGRGTFVKFHWRPLLGTHSLVWDEAQRVQGKDPDFNRRDLWEAIERGQYPEWELGVQLVSEEDEHAF-DFDLLDATKIIPEEQVPVRPIGKLTLNRNPDNFFAETEQVAFHTANVVPGIDFTNDPLLQARNFSYLDTQLLRLGgSNFQQIPVNRPVAPVSNNQRDGFAQHRVHRGGTSYHPNSLGGGCPALAHG----EGVHRHYTEKVEGDKIRVRSESFSDHYSQATLFYNSLAEWEREHLVEAFRFELGKCEELEVRQRVVTNLNHVDHRLSVQVAEGIGVE-------PPEREATPNHGRSSPALSQLNTEF--GSVVGRKVAVLVADGVDEAAVDAFREPLIGAGAVVELLAAADGSVRT---SRGGV------VTVDRAYPTVSSVLYDAVVVTGGPDAARTLAG---DGLARHFVLEAYKHHKPVAAVGAGTELLAPP---LPE-ELAGPVDALRVEL----GVVAAPDAGEAGVAEFTRLLGEHRFWDRPT---------
>A0A519MYL9	807	0.448	2.646E-254	4	729	740	11	714	718
----NDKQQDLTLNKSDANGKA-MTTDHGVRINDDNNWLKA-----GERGPSLLEDFIMREKITHFDHERIPERIVHARGSGAHGFFEVTNP--IPQFTKANFLQQAREKTPVFVRFSTVAGSRGSTDLARDVRGFAVKFYTQEGNFDLVGNNIPVFFIQDAAKFPDLIHAVKPEPHNEIPQAASAHDTFWDFISLMPESMHMVMWTMSDRAIPRSYRMMEGFGVHTFRLINDQGESHFVKFHWKPKLGTHAVVWDEAQKISGKNPDFHREDLWEAIDTGNFPEWELGVQVIPDADEHNF-DFDLLDPTKLIPEELVPVTIVGRMVLNRNPDNFFAETEQIAFHPGHIVPGIDFTNDPLLQGRLFSYTDTQLSRLGgPNFHEIPINRPVAPVHNNQRDGIARHEINTGRVSYHPNSLGGGCPYQA---MVAEGGFTSFNERIDAVKVRSRSESFSDHFSQARLFYISQTEVEQKHIIRALRFELGKVKTTAIRVRMLGLLSQIDDSLAQEVAKGLGLPVPpKPETPMNHGVSPDSDpnaqepkpvdtsLAPSDALSMIKNPTISPTIASRKVAILCADGTNEESVAAVKLALLKADAKGCIIAPHMGFITTD---------QGGQVPVDFSFLTSSSVLFDAIYIPGG----SGLVELAENGDVMEFIEDAYKHCKVIAAESEGVELIA-------GTKFASK-----NENADDTGLLlETEPDLAQFAQRFTEAMGAHRIWERE----------
>UPI00141257C1	807	0.440	2.646E-254	9	729	740	15	716	724
---------DLSKN-IENGQDQFLTTNQGVKINDNQNSLKA-----GARGPSLLEDFILREKITHFDHERIPERVVHARGEGAHGYFQVYES--MEKYTKAAFLQDSEIKTPVFVRFSTVAGSRGSTDLARDVRGFAVKFYTEEGIYDLVGNNMPVFFIQDAIKFPDLVHAVKPEPHHEMPQAASAHDTFWDFISLMPESMHMIMWVMSDRAIPRSLRMMEGFGVHTFRFINAAGESHFVKFHWKPLLGVHSVCWDEAQKISGKDPDFHRRDLWEAIDSGNFPEWELGIQIVSEEEEHSF-EFDLLDPTKLIPEELVPVQRIGKLVLNRNPNNFFAETEQVAFHPGHIVPGIDFTNDPLLQGRLFSYTDTQLSRLGsPNFHEIPINRSLAPVHNNQRDGHMRQTINQGKISYEPNTLGGGCPFQ---SKMSQGGFNSYNERIEAHKVRERSPSFFDHFSQATLFFNSQSEHEQNHIVDALSFELGKVETEAIRKRMLKMLWYVDKGLAAKIAYNLGLSIPSNLDSPlNHSYPADADvdsyqpmivkstLEKSEALSMVSTLKN--SILTRKVAILAAEGVDEKALKIMKDALLAQGAVVEVIAPKLGYIIS---------ENNKEIKVDKSFLTSASVLYDAVYVPGGANSVVSL---EAEADAIHFLNEAFKHCKAIAADASALQVLR-------GTYFGSKIPENphqTSQVLE--GVLI-NETSEALADDFIEAISQHRFWQRE----------
>A0A6I4I139	807	0.446	2.646E-254	3	729	740	24	720	728
---DNDKTTSLAPHTADALG-EKMTTNTGLPINDDQNSLKA-----GERGPSLLEDFIFREKMTHFDHERIPERVVHARGSGAHGVFKLYEP--IPELTKAGFLNDAEIETPVFVRFSTVAGSRGSTDLARDVRGFAVRFYTQEGNFDLVGNNMPVFFIQDAIKFPDLVHAVKPEPDNEIPQAASAHDTFWDFISLTPESAHMVMWLMSDRAIPRSYRMMEGFGVHTFRFVNAEGVASFVKFIWKPLLGVHSVAWDEAQNISGKDPDFHRRDLWDAIESGAYPEYELCVQIVPEEDEFKY-DFDLLDATKIIPEELVPVQRIGKMTLNRNPDNFFAETEQIAFHLGHVVPGIDFTNDPLLQGRLFSYTDTQLTRLGgPNFQEIPINRPVVPVHNNQRDGFMRQTINKGKTSYNPNSLSGNDPQQVK---AAEGGFVSYLERIEARKMRAKSKSFFDHFSQARLFFNSQSEPEKNHLIDALTFELGKVKTVMVRERMLGILAQIDKGLAAQVAFGLGLHIPEALPVNQHVPADgdpadyqsiqvEGSLDRSEPLSMANTV--KDSIKSRKIAILAADGVDDASLTTVKEALEAEEAVVEIIAPRL-TITTAG---------GKIIPADHSFLTAASVLFDAVYVPGGTNSVATL---EAEANAVHFLNEAFKHCKSIAAHADAMQVIDAT-------YFSK-------KVQTDEGVIV-GDDNAALADQFIAAIKLHRFWERE----------
>UPI0004BBFE19	807	0.453	2.646E-254	4	731	740	10	722	729
----NPKQEDLKSNKEDGSGQL-LTTNQGLKINDNQNSLKA-----GERGSTLLEDFILREKITHFDHERIPERIVHARGSGAHGYFQVYEP--LAKYTKAGFLNNPDLKTPVFVRFSTVAGSRGSTDLARDVRGFSVKFYTEEGNYDLVGNNMPVFFIQDAIKFPDLVHAVKPEPHNEIPQAASAHDTFWDFISLMPESTHMIMWLMSDRAIPRSYRMMEGFGVHTFRLINENGEAFFVKFHWKPLLGVHSVLWDEATKISGKDPDFHRRDLWEAIENGAFPEWELGLQIVPEADEHRF-DFDLLDPTKIIPEEEVPVLRVGKMVLNRNPDNFFAETEQVAFHPGHLVPGIDFTNDPLLQGRLFSYTDTQLSRLGsPNFHEIPINRSINTVHNNQRDGHMRQMINTGKSSYEPNTLGGGSPAQAK---IAEGGFASYSERIDGRKIRERSKSFMDHFTQAALFYNSQADYEKDHIVDAFSFELGKVEVLDIRKRMVGILTQVDLDLAQRVADNLGIKLPkepeypmnlsfpaDADPKDYQPTKKKDNIGKSEALSMSRTLKN--TIESRQIAILAADGVDLPSLEALKTYLEKVGAVCKIVAPRLGFIKGA---------NSGEMEIDMSLLTGASVLFDAVYVAGGKQSVAAL---KKEADAIRFVNEAYRHCKAIAIAGDATAFMEETCiKG-----TGVVSPENTKNLA-AQGVfVMPIGDSTVGMEpvDFVQAIAQHRFWNR-TD--------
>A0A7V4XDN6	806	0.473	3.621E-254	22	730	740	20	689	696
----------------------YLTTNQGVRINDNQNSLKV-----GSRGPTLLEDFHFREKITHFDHERIPERVVHARGSGAHGYFQVYEP--MAEYTMAKFLQNPDIKTPVFVRFSTVVGSRGSADTVRDARGFATKFYTEDGNYDLVGNNIPVFFIQDAVKFPDLIHAIKPEPDNEMPQAASAHDTFWDFVSLTPETTHMVMWLMSDRGIPRSFRMMEGFGVNTYRLVNEQGKSRFVKFHWKPILGVHSLDWDEAQKLAGKDPDYHRRDLWEAIERGDFPEYEFAVQMVEEADEFKYG-FDILDPTKTWPEDAIPLMRIGKMTLNRNPDNFFAETEQVAFCVQHVVPGIDFSNDPLLQGRTFSYLDTQLIRLGPNFAQLPINQPLAKVSNNQRDGYMRYTIEPGKGAYDPNSVRNGFPKEAP---ADEGGYVSYYEKIDGRKIRERSPSFSDHFSQPSQFWAGLRPWEKEHFVKTLHFELGKVERMEIRQRVVELLKNVNEDLAARVAVGIGV--PAEALPEPVPVAPAGTVEAD---SAA---------KTRMVAILAADGFDPTVVIEVRSALESAGAHPQIVSKFLSPIHAA---------NGEEITVDKSFLTSGSIMFDAVFVPGGKQSIDALSS---DGDALHFVNEAYRHCKPIGAVGEGVDLLIES--DIKGISIA--GPEAAEEVVSDEGVVTArkPSDIHQFDDQFVDAVSHHRYWGREM---------
>UPI0016745C9C	806	0.454	4.955E-254	4	729	740	1	703	708
----NEKLKELDRNRED-STDQFLTTNQGLRVSDDQNSLKA-----GSRGPTLLEDFILREKITHFDHERIPERVVHARGVAAHGIFEAYDSN--TDLSRAHFLQ-PGVKTPVFTRFSTVAGSRGSTDLARDVRGFAVKFYTEEGVFDLVGNNMPVFFIQDAIKFPDLIHAVKPEPNNEIPQAASAHDTFWDFISVTPESMHMIMWVMSDRAIPRSLRMMEGFGVHTFRLINKEGKARFVKFHWKPMLGVHSVVWDEAQLISGRDPDFHRRDLWDAIENGDFAEWELGVQVVEEEDEHKF-DFDLLDSTKLIPEELVPVVPLGKMTLNRNPDNYFAETEQVAFHLGHLVPGIDFTNDPLLQGRLFSYTDTQLKRLGgPNFHEIPINRSVAPVHNNQRDGHMRQEINKGQTSYSPNKIAGGCPFQAGQD---MSGFTSYAERVDGQKIRERSESFVDHYNQAKLFWNSQSDTEKTHIVKALRFELGKVKMEDIRKRMLVQLVQVDQTLANLVAQGLGLDLPsskdvqlnlgvpaDADPAKYQSKPARDDVGSSQALSIESH-PGKQGIKTRQVAVLAADGVKAADLKAMKDALTAEGAMVKLIAPRLGMLKPD---------SGEAMKIDGSLQTEASVLYDAVYVPGGKASADALLQ---ESDAIRFVREAFQHCKPIAASGEGVELLK---------TTASSGAE---KLLESDGVVTSTeTGGSDLPEKFIKAMKQHRFWSRE----------
>A0A5C6XHR1	806	0.476	4.955E-254	1	728	740	9	701	710
-TSETSKREDLERHT---SERgTYLTTNQGLRVDHTDDSLKA-----GERGPTLMEDFHFREKMTHFDHERIPERVVHARGSAAHGYFELYED--LSALTRARFLCDTSMKTPVFVRFSTVVGFRGSADTVRDVRGFATKFFTQEGNYDLVGNNMPVFFIQDAVKFPDLVHSIKPEPHNQMPQASAAHDNFWDFVGLVPESTATLMWVLSDRAIPRSYRMMEGFGVHTFRLVNEAGDASFVKFHWKPKLGTHGLVWDEAQKLAGKDPDFHRRDLWEAIEAGDFPEFELGLQVVPAEDEHRF-DFDLLDPTKFIPEEEVPVRRVGRMVLNRNPDNFFAETEQVAFHPGHVVPGIDFTNDPLLQGRLFSYIDTQLIRLGgPNFSEIPINRPVAPVHNNQRDGYGRQTINRGNTNYYPNSTGGGCPMMAS---ATQGAYVHLSERVDGHKIKNRSDSFRDHFSQATLFWNSLTDAEKDHLVSAAHFELGKVSSMEVRERMVNNFNEVDHDFACRVAAGIGVAAP------KTPNAK-NHGKASPAVSMEATV--KDTITSRKVAVLLADGFAADQLNEMRDALKQEGARVTIVSEVRGTLS---ADDGS------SVEVDKPFVTTASIMFDALYIPGGQEHIDTL---KTRGDALHFINEAFKHYKPIAATAEGVDLLRDA--AITGIDLA--DAQSSDHVKNQHGVISLWecSNLADFTTQWLEAIAQHRHWGR-----------
>A0A1E4V1U9	806	0.471	4.955E-254	4	729	740	23	704	713
----NAKLDQLDAYREDATGQD-LTTNTGTRIADNQNSLKV-----GERGPTLLEDFILREKITHFDHERIPERVVHARGAGAHGFFQAY--APLSELTKADFLNDPSKKTPVFVRFSTVQGPRGSADTVRDVRGFAVKFYTDEGNFDLVGNNMPVFFIQDAIKFPDFVHAVKPEPHNEIPTGQSAHDTFWDFVSLVPESAHMVLWTMSDRAIPVTYRAMEGFGVHTFRMVNAEGKSVFVKFHWKPVSGVFSLVWDEAQKLAGKDPDFHRRQLWEDIEKGDYPQWELGVQVVAEEDEHAF-DFDLLDPTKLIPEELVPVRPIGKLTLNRNPDNFFAETEQVAFHLGHIVPGIDFSNDPLLQGRLFSYTDTQLLRLGgPNFNELPINRPVCPFHNNQRDAPHRQTINRGRASYEPNSIDGGWPKEA-PEAPSKGGFTSYPEAISAQKIRQRSASFGDHFSQAQLFWASMSAHEQAHIINAYSFELSKVERMHIRERQVhEILANIDADLARQVALNIGVKPPaEQAKKGAAAK----AVKPSPALSQMNLL--SGNIKSRKVAVLIANGVNDADIDSLVSRLQAEGASHKLIAPSVAPVTSAG---------GKSLVPDASMEGMPSIAFDALFVPGGKAAVDVLLA---NGTALHYLLEAYKHLKAIALCGDA---------GDLASQL---------RLEMDAGLLS-AADAHGVLDAFVTAMAQHRVWARE----------
>I0JV87	805	0.442	6.780E-254	5	731	740	7	701	706
-----AKQEQLDGVRQDLTD-THLTTQQGVRVDHTDDSLTV-----GERGPTLLEDFHAREKITHFDHERIPERVVHARGAGAYGHFQPYSDW-LADYTVAKFLTDPEVRTPVFVRFSTVAGSRGSADTVRDVRGFATKFYTEQGNYDLVANNFPVFFVQDGIKFPDFVHAVKPQPDNEIPQAASAHNTFWDFVQLNPETLHTVMWLMSDRALPRSYRMMQGFGVHTFRFVNAEGKGTFVKFHWKPALGTHSLVWDECQKIAGKDPDYNRRDLWDAIEAGQYPEYELGVQLVDESREFDF-DFDLLDPTKIIPEEEVPVQPVGKLVLDRNPDNFFAETEQVAFHTANVVPGIDFTNDPLLQARNFSYLDTQLIRLGgPNFAQIPINRPVVEVTNNQRDGYGQQKIHRGRTSYYNNSLSGGSPAPAS---VEEGAFRHYQEKVEGHKIRKRSASFQDHYSQPTLFWNSMADWEKEHIVAAFQFELGKCDEHHIRENVVAHLNHIDHELAVRVAEGIGVAPPREAARPNHGR-------SSPALSQANTVMD--TIATRKIAVLAADGVDGREVEQIRQKMAEHDATAEVLAPRDGTLRS---------SDGSQVDVDVLLNTAASVVYDAVIVPGGEQSVRTLSE---DGYAVHFVAEAYKHAKPVAGSDEGMQLLRRA--GVAeaGETTGSGDGEVHGHL----GVVTAATGGelpEDFFDEFIAALRKHRVWQRRTE--------
>A0A1Q5ZYQ3	805	0.444	6.780E-254	6	729	740	15	717	725
------KLQDLAPD-KEISAGELMTTDQGLKINDDTNSLKA-----GERGATLLEDFILREKITHFDHERIPERIVHARGSGAHGYFQVYES--MAKYTKAGFLQNPAVKTPVFVRFSTVAGFRGSTDMARDVRGFSVKFYTEEGNYDFVGNNIPVFFIQDAIKFPDLIHAAKPEPHNEIPQAATAHDTFWDFISLTPESMHMIMWAMSDRAIPRSLRMMEGFGVHTFRFINAEGKSHFVKFHWKPLLGVHSVAWDEAQKLSGKDADFHRRDLYDAIEAGAFPEWEFGVQIIPQEDELKY-PFDLLDPTKLIPEEIVPVQRIGKMVLNRNVDNFFAETEQVAFHPGHLVPGIDFSNDPLLQGRLFSYTDTQLSRLGsPNFHEIPINRSINPVHNNQRDGHMRQQINVGRSSYHPNTIAGGSPAQAT---KAEGGFSSYEERIDANKIRARSKSFMDFFSQATLFFNSQSEPEQNHLIDALRFELGKVETVAIRERVVGLLSKVSDLLAKRVAEGLGMEVPkpqeplnhnfgaDANPADYQDQPNKQGIEKSAALSMANTV--KDTIKTRQIAILAADGVDATSLKTVKTALEAEGAQTKLIAPRGGFIKD---------NKGGAIKVDMSFLTAASVVFDAVYVPAGAESVTALTD---EPDAIHFINETYRHCKAIAADGEGVALLKQSYVG------AKLKNGKSDAIA---GVITSETSKPDVlAKDFIHAIAQHRFWERE----------
>A0A4Q1DA09	805	0.439	6.780E-254	4	729	740	24	730	738
----NAKTESLAPFTEDP-TNELMTTNHGVKINDDQNTLKA-----GERGPSLLEDFIFREKMTHFDHERIPERIVHARGSGAHGVFKVYESQ--SAITKAAFLQDPTVETPVFVRFSTVAGSRGSTDLARDVRGFAVKFYTTEGNFDLVGNNMPVFFIQDAMKFPDLIHAVKPEPDNEIPQAASAHDTFWDFISLMPESTHMIMWLMSDRAIPRSYRMMEGFGVHTFRLINADGESHFVKFHWKPLLGVHSVAWDEAQNISGKDPDFHRRDLWNAIESGNFPEWELGVQVVPEADEHKF-EFDLLDPTKIIPEELVPVQRIGKLTLNRNPDNFFAETEQIAFHVGHIVPGIDFTNDPLLQGRLFSYTDTQLLRLGgPNFQEIPINRPIVEVHNNQRDGHMRQTINKSKTSYNPNSLGGGCPFQA-GKL--QGGFTSYTERIDAHKIRERSRSFFDHFSQARLFFESQSEPEKEHIAQALSFELGKVQTVAVRERMLHILFHVNKHLAAQVAYALGHHIPkdssapmnqgvpaDGDPEHYVPIIKDSPLAVSAALSMANTV--KDNIRTRQIAILAADGVDEQSLKTVKNALIAEGAVVEVIAPRQGFILS---------ENDEQIPVDKSLLTAASVFYDAVYVPGGTNSAATL---ESEAEAIHFLNEAFKHCKAIAADASAIQVIEAT-------YFAKkLPPDFSRESVLTEGIVV-EKNAKQLASLFIDAIKQHRFWERE----------
>A0A1H4FM91	805	0.456	6.780E-254	3	729	740	70	767	775
---ENAKLIQLSPD-KENGGGEFLTTNQGLKINDNQNSLKA-----GERGATLLEDFILREKITHFDHERIPERIVHARGSGAHGIFELYEP--LPELTKAGFLNDTSIKTPVFVRFSTVAGSRGSTDLARDVRGFAVKFYTQEGNFDLVGNNMPVFFIQDAIKFPDLIHAVKPEPHNEIPQAASAHDTFWDFISLMPESTHMIMWLMSDRAIPRSYRMMEGFGVHTFRLINAEGKSSFVKFHWKPLLGLHSVAWDEAKKISGNDPDFHRRDLWDAIDAGALPEWEFGVQIVSEEDEHKF-DFDILDPTKLIPEELVPVRKIGKMTLNRNPDNFFAETEQVAFHVGHIVPGIDFTNDPLLQGRLFSYTDTQLLRLGgPNFHEIPINRPVAGVHNNQRDGHMRQTINTSRTSYEPNSISANYPKQAT---VAEGGFSSHQERIDARKIRDRSESFFDHFSQATLFYNSQSEPEKNHLVDALRFELGKVDREDIRKRMVGILTLVDGGLAKKVADGLGLDVPkgpelpinhgvpaDADPKKYESKIVKSSLKASAALSMANT--PKDSIKSRIIAILATDGVNSKQLNALKKELQAAGAMAKIVATHNGHIKDD---------KGLVIKVDFTFLTSASVLFDAVYVPGGAASAQAIAA---EADALHFVTEAFKHCKAIGASTEGITVLEASL--IPSGKKGATP----------PGVILDGQPA-----DFIAAVAQHRFWERE----------
>A0A1D2WEA5	805	0.452	9.278E-254	6	730	740	11	697	699
------KIEDLEEFR-EYPEGKGLTTDQGVKVNHTDDSLKA-----GKRGPTLMEDFHFREKITHFDHERIPERIVHARGAGAHGYFECYES--MSEYTMAKFLQEPGKKTPVFVRFSTVAGFRGSADTARDVRGFATKFYTEDGNYDIVGNNIPIFFIQDAIKFPDLIHSVKPEPDNEIPQASTAHDTFYDFVVSAPETTHMIMWALSDRAIPRSYRMMEGFSVNTFRFVNSEGKGRFIKFIWKPLLGVHSLVWDESMKLGGEDPDYHRRDLYDAIDNGDYPEYELYVQMIEEEDEHNF-DFDILDPTKHWPEELIPPKKIGKLVLNRKPDNFFAEVEQVAFCPGNVVPGIDFSNDPLLQGRLFSYIDTQLIRLGgPNFHEIPINRPLAPVHNNQRDGYHRHTINTGKTSYFPNTLGDNCPKPVP---KEDGGYVHYMEKVEGKKIRDRSDKFKDFYSQARSFYNSMSEPEKQHIISAFHFEVGKVESKEVRQKMVDQFANVDKGLAVAIAKGVGVSPPsDGADSSNADN--------FPSFSMENTVKN--TVKTRKVAILAENGFNYDELVNVKDALKDAGANSEIISMYLGMIKAD---------NGQEIEVDRNYISTASTQFDAVYVPGGKESVDTL---KKRGDVIHFVNEAFKHCKAIAAVSEGVDLLTKSdITGFSISK---------GEITSDKGVVTTidNTQIKNFAKSFIDAIAMHRHWNRET---------
>UPI00190D49C5	805	0.465	9.278E-254	2	731	740	3	701	706
--HHGDKQEQLDGVRKDV-EDTYLTTQQGVRVDHTDDSLTV-----GERGPTLLEDFHAREKITHFDHERIPERVVHARGAGAYGYFQPYDGW-LADYTVAKFLTDPQEQTPVFIRFSTVAGSRGSADTVRDVRGFATKFYTSQGNYDLVGNNMPVFFIHDGIKFPDFVHAVKPEPDNEIPQAQSAHDTLWDFVSLQPETLHMMMWLMSDRAIPRSYRMMQGFGVHTFRLVDAQGRGTFVKFHWKPMLGTHSLVWDECQKAGGKDPDFNRRDLWEAIETGQYPEWELGVQLVDESSEHDF-DFDLLDATKIIPEEEVPVRPVGKLVLNRNPDNFFAETEQVAFHTANVVPGIDFTNDPLLQARNFSYLDTQLIRLGgPNFAHIPVNRPVAEVSNNQRDGFQQQRIHRGRTSYTKNSLSGGCPVIAG---TDEGAFHHYQEKVEGQKIRKRSESFKDYYSQATLFWNSMASWEKAHIIAAFRFELGKVDHHHVREAAVEQLNHVDHELAVQVAEGIGV-------TPPESAVTTNHGRSSPALSQSNSV--TGTIATRKVAVLVGDGVDPTEVDQIRRGLSERGAVAEVLGLRDG---TARGSDG------DDVRVDRAISTMASVVYDAVIVPGGSESARAL---SADGYAVHFVAEAYKHAKPVAASDEGLAVLQRA--GINDVRQA--GASGGDGVVADRGVVTAAATGgalpEGFLAEFANALAGHRVWDRDTD--------
>A0A4E0PYB4	805	0.459	9.278E-254	3	729	740	7	699	707
---ENSKNEQL-EQFNEDKERELLTTNQGLRVDDTDISLKA-----GERGPTLLEDFHFREKLTHFDHERIPERVVHARGSGAHGYFQVYEP--LTEYTFAKFLQDPEKKTPVFVRFSTVVGFRGSADTVRDVRGFATKFYTEEGNYDIVGNNIPVFFIQDAMKFPDLVHAIKPEQDNQIPQASAAHDTFWDFVAQHPENAHMIMWLLSDRGIPRSYRMMQGFGVNTFRFVNAEGKGRFIKFHWRPILGIHSLVWDEAQKLAGKDSDFNRRDLWEAIETGNYPEFEMGVQLIEEEDELNF-DFDILDPTKIWPEEEVPVKWIGKMTLNRNPDNFFAETEQVAFCPANIVPGIDFSNDPLLQGRLFSYLDTQLIRLGgPNFQEIPINRPLAPVSNNQREGYNRMTINKGKGSYFPNTVAKGLPRPASSE---EGGYVHYMEKVEGRKIRARSEKFKDFYSQAKLFWNSMSEPEKMHIVKAFHFEIGKVKDRSIRQGIVDMFNNVDGDLAIEIAKGVGADAPKTKGGSPVTKKSRN---VSQELSE---HTRKDTVMTRKIAILAATGYNHSEVESVKKALIDAGAQTEIISKFRGMLKS---------SQGKEMEVDKNYEAAESVMYDAIYIPGGQESISSL---KMHGDAVHFINEAFRHCKPIGATGDGVDLLASS--DVTGVEFA----GDGTDVVSDKGIVTVRDPMDgGFNESFIAAIAQHRHWDRE----------
>A0A7W1TI13	805	0.474	9.278E-254	9	730	740	25	711	715
---------QLDAARVEPGE--HLTTNHGTRISDNQNSLRA-----GARGPTLLEDFVFREKITHFDHERIPERVVHARGSGAHGFFQVYES--MAPYTKAAFLQDPAVKTPVFVRFSTVAGFRGSADTARDVRGWATRFYTADGNFDLVGNNIPVFFIQDAIKFPDLIHAVKPEPHNEIPQASSAHDTFYDFISLVPESMHMMMWVMSDRAIPRSLRMMEGFGIHTFRFVNDQGKSTFVKFHWKPLLGVHGLAWDEAQKIAGKDPDFHRRDLWEAIENGDYPEYEFGVQLLAEEDEFKF-DFDILDATKIWPEDLVPAQRIGKLTLNRNPDNFFAETEQVAFHPGHVVPGIDFSNDPLLQGRLFSYIDTQITRIGQNFAELPINKPVAPVHNNQRDGKMRYEINKGRVAYEPNSLGGGCPMQSPEN---LRGYVSYPAQVEGPKVRVRSETFGDHFSQATLFWNSMSTVEQEHIAEALQFELGKVQVIAIRERMIALLARINRDLAVQVAYGIGV----AATFDSPPPTDPSNIRKAPGLSMLDTV--KDTIKTRRIAILAMDGVDLAELTEIQAALKAAGARSQIVSKFLSPIKS---------SDGKDIVPDATFITsGGSIMYDAVIVPGGAENADAL---KRQGDAVHFLNEAYKHGKAIGATGAGANLLAATQIPTPAAE-ASLQATAAH--TPEP----SAADVQAVIKQFIAAVAQHRDWNRlkEL---------
>A0A4P6JHX7	805	0.440	9.278E-254	2	729	740	7	708	715
--NENSKKQSL--DTVrENAEKQYLTTNQGVRIPHTDDSLKA-----GERGPTLLEDFHLREKIMHFDHERIPERVVHARGAGAYGYFQVYES--MAEYTRASFLQNPAEKTPVFVRFSTVVGSRGSADTVRDVRGFATKFYTSDGVFDLVGNNFPIFFIQDAIKFPDLVHAVKPEPDNEMPQAATAHDTAWDFFSLLPEATHMTMWLLSDRALPRSFRMMEGFGVHTFRFINAQGRARFVKFHWKPALGAHSMTWDETQKMAGQDPDWLRRDLWEAIEMGDYPEYELGVQLFEESDEFAF-PFDILDATKIIPEELVPVRRIGKLTLNRNPDNFFAETEQVAFHPGHVVSGIDFTNDPLLQGRLFSYLDTQLIRLGgPNFAEIPVNRPLAPVHNNQRDGYMRQTINTEKASYFPNSLSQGCPMLAPESA---HGYVHYSEKINAPTVRTRSDSFKDYFSQATLFWKSLSPAEQDHLVAAAHFELGKVESRAIRERMVGLYAHVDHDLARRIAEGIGVNIPQDNPRPgVLPPQGRRSVERSAALSLENSAKN--SIKSRRIAILAADGVDEGTIQNIKKALEERGAHTTLIAPRLGTIKG---------KSGQELAVDQSSPTTSSIMYDAVFIPNGQQGIDQLLK---QGSARHFVAEAYKHGKAIAAIGEGIELLKQV--DIPNLSLSGTSSN--GTLVNAAGVITAQK-TSDFqalAEQFAQAIAQHRHWTRQ----------
>A0A1Y2R8F4	805	0.431	9.278E-254	4	730	740	11	713	720
----NAKQTDLSAN-KETGLNEFMTTDQGLKINDDQNSLKA-----GERGATLLEDFILREKITHFDHERIPERIVHARGAAAHGYFQVYEP--MAKYTKAGFLNDPKKKTPVFVRFSTVAGSRGSTDLARDVRGFSVKFYTEEGNYDLVGNNIPVFFIQDAMKFPDLVHAVKPEPNNEIPQAASAHDTFWDFISLMPESMHMIMWAMSDRAIPRSYRMMEGFGVHTFRFINDQGKSFFVKFHWKPLLGVHSVAWDEATIISGKDPDFHRRDLFDAIEAGAFPEWEFGVQIIDEKDEHKF-PFDLLDPTKLIPEELVPVQRIGKMVLNRNPDNYFAETEQVAFHPGHLVPGIDFSNDPLLQGRLFSYTDTQLSRLGsPNFHEIPINRSLNTVHNNQRDGHMRQQINVDRTSYSPNTLGGGCPFQAK---AAEGGFTSHAERIDAKKIRARSQSFFDHFSQATLFYNSQSEAEKNHLTDALRFELSKVETVSIRVRMLGLLNQVDKTLAKNVADELGLPVPNKPEQPiNHSIPADgNPAKFQPklvdqgiessaALSMANT--NKDSIQTRKIAVLTADGVNGNSIQQMKKALTEKGAVVEIIAPRLGEIKND---------KGAAIKVDKNLRTVASVLYDAVYVPGGKKSVAALMN---EADAIHFVDQAYKHCKAIAVDIDAENFMAKTSVG-----------QLLEEKKELPGLVY-PKKNKSLAGDFIKAIAQHRFWERET---------
>L8LN69	805	0.473	1.270E-253	5	730	740	10	687	689
-----AKTESLEEFQVEAGEQ--LTTNQGVVVEDTDNSLKT-----GNRGPSLREDFHFQEKLSHFDRERIPERVVHARGSAAHGYFQAYES--LAKFTKAHFLQDPSIQTPVFARFSTVGGSRGSADSVRDVRGFSVKFYTQEGNYDLVGNNIPVFFIQDAIKFPDVVHSIKPEPHNEIPQASTAHSNFWDFISLVPESTHMILWLLSDRTLPRSFSRMQGFGVHTYRLVNAEGKFRFVKFHWKPLLGVHSLVFDEAQKLAGKDPDFHRRDLWESIEQGNYPEFELGVQIIEAEDEHKF-DFDILDSTKLIPEELVPVLPIGKMVLNRNPDNFFAETEQVAFAPSNVVPGIDFSDDPLLQGRLFSYHDTQQHRLGsPNFANLPINQPVCPFHNNQQDGRMQMQVKTSRVNYFPNSLGQDQPAPSE-----TEGYVHHSERVQGHKIRERSPSFGEHFSQATLFWNSLSAVEKEHVVEAAHFEIGKVEDQGVRERMVERLNHVDHELAKLVAMGVGVAAPKEV-------ATQNHGQSSPALSQESLAVK--TVKGRKVAILAADGVDAEQVTTIKQALMDAGAQAQIVSKFLGMIKSA---------DGQEFKVDKTFLTSASLMFDAVYVPGGALSVETL---KANGDALEFINEAFRHYKAIAATGEGVELLKKT---------------SAESLQHDQGVITAKTSShqSKFAKSFIEAIAQHRFWMRTL---------
>A0A3A3ABL4	805	0.577	1.270E-253	6	738	740	7	699	701
------KQADLQKDTVEINSAQPLTTDYGIKVNNTDNWLRA---------------------IMRFDHERIPERVVHARGTAAFGTFKLHKS--LSDLTTAGVLIDTSRETPVFVRFSTVQGSKGSADTVRDVRGFAVKMYTSEGNWDIVGNNIPVFFIQDAMKFPDVIHAVKPEPQTEVPQAQTAHNNFWDFMYLHTESTHMQQWAMSDRAIPRSFRMMQGFGVNTFSLVNANGKRHFVKFIWTPELGVHSLVWDEALKIGGQDPDFHRKDLMEAIDNGVYPKWKFGIQVVPEEKQDKFA-FDILDATKVWPEDQVPIQYVGEMELNRNVDEFFTQTEQVAFCTSHIVPGIDFTDDPLLQGRNFSYFDTQLSRLGPNWEELPINRPVCPFMNMNRDGAMRHRITKGNVNYWPNRFQANPPAPLS-----QGGFISYPATQQGIKDRQVSDKFKEHFNQAQLFYNSLSDIEKLHVSKAYSFELDHCDDPTVYKRMTERLSYIDLPLAQKVAKNVGGDTPKK-------PAKDNHGQKAKGLSQLEFQPSTPTIASRRIAILIADGFDHSAFSAMKDALQKQKAFVFPIGTHRQPVTA---------ETGEKVTPAHHLPGMRSTLFDATFVPGGK-HIESLSK---NGIAKHWITESFAHLKAVGSVNEAVDFIHLQI-NLDKVKVASID---GSKVQDSYGVVTafgspdelmkvqnAGESAKGFAERFVCRVSKHRCWERELEGLVDGVP-
>UPI00041AA076	805	0.478	1.270E-253	3	730	740	13	699	704
---HNAKTESLLPD--HCGEGEALTTDQGVRISDNQNSLRA-----GARGPTLLEDFILREKITHFDHERIPERVVHARGEGAHGHFQVY--APQSELSCAAFLQDPAERTPVFVRFSTVAGSRGSADTVRDVRGFAVKFYTREGVFDLVGNNIPVFFIQDAIKFPDLIHAVKPEPHHEMPQAASAHDTFWDFVSLMPESTHMLMWVMSDRAIPRSLRMMEGFGVHTFRLVDAAGRARFVKFHWKPLLGMHALVWDEAQAIAGRDADFHRRDLWEAIEQGDFPEWELGVQVVEEDEAEQLG-FDLLDATKLIPENRVPVRRIGKLTLDRNPDNFFAETEQVAFHPGHIVPGIDFSADPLLQGRLFSYLDTQLSRLGgPNFHEIPINRPICPFHNNQRDGIARHGIVAGRVAYEPNSLAGGLPREVP---AADGGFVSVPEPLASPKIRVRSASFGEHFAQARLFWLSQSAVEQDHIVAAFSFELGKVETVAIRERMVATLARVDADLAGRVAGNLGLPAPSGVDEvDCP-------LPPSPELSMM--GSGDGSIRTRKIAFLVADGVDGDEVAALRAQLEGAGARVKLIAPRLGKVTAA---------AGPALPVDATFALMPSVTFDAVCVPGGEASLDALCA---EGQAVRYLREAYRHFKTVAATGQGLRLLDAA--GIP----CTGPAGA------PPGVVCqaGGATLEQVGEDFIAAIAQHRHWQRaEL---------
>A0A2T1LV83	804	0.435	1.737E-253	2	738	740	9	712	714
--NEDSKIKDMEPFRQEVGE--YMTTNQGVGVSDTDNSLKA-----GERGPSLLEDFHHLEKMSHFDRERIPERVVHARGAGAHGYFQVYES--MAKYTKAKFLQDPSVKTPVFVRFSNVGGSRGSADTVRDVRGFSIKFYTEEGNYDFVGNNIPVFFIQDGIKFPDIIHAVKPEPNNEIPQASSAHDNFWDFISLVPESMHMIMWFLSDRTLAKSYRMIQGFGVHTFRFVNEEGKARFVKLHWKPLLGVHSFVFDEAQKLSGKDPDYHRRDLWEMIEMGHYPEYELGVQIIEEEDENKFG-FDILDSTKFIPEELVPVIPVGKMVLNRNPDNYFAETEQSAFHPGRVVPGIDFTDDPLLQSRVFSYHDTQLYRLGANFAHLPINRPVCPVHNNQQDGFMQTNIKQGRTNYYPNSLGGGCPMM-----TPEGMsaFSHYSESVQGNKVRKRAESFKkDYFSQATLFWNSLTDIEKDHLVKAAHFELGKVQTKAIRERMVELFNQVDHELAKLVAKGIGVAAPTKA-------VTENHGQSSPAVSMEKMKeKMEKSAKTRQVAILAADGVNSSQVMEIKEILKQAGVLPQVVSEFKGTIKGA---------DGQEIEVNQTFLTAASVMFDAVYVPGGKQSVEMLVN---KDDAIEFVHEAFKHCKPIAATGEGVELLKGA--HLKGVNFD--QAGSNGKAKADQGIVTSqdGSDMQSIGQKFIEAIAKGRFWTREqME--KKMVP-
>A0A0Q5TML7	804	0.438	1.737E-253	3	729	740	13	720	728
---DNDKIENLAPHTIE-DEGTLLTTNHGVRINDDQNSLKA-----GERGATLLEDFIFREKMTHFDHERIPERIVHARGSAAHGVFKVYES--MANVTRAHFLSDPSLETPVFVRFSTVAGSRGSTDLARDVRGFAVKFYTQEGNFDLVGNNMPVFFIQDAIKFPDLVHAVKPEPDNEIPQAASAHDTFWDFISLMPESAHMIMWTMSDRAIPRSYRMMEGFGVHTFRFVNAEGVSHFVKFHWKPLLGVHSVAWDEAQKISGKDPDFHRRDLWDAIESGNFPEWELGVQIVPEEDEFKF-EFDLLDPTKIIPEELVPVQRIGKLTLNRNPDNFFAETEQVAYHIGHVVPGIDFTNDPLLQGRLFSYTDTQLLRLGgPNFHEIPINRPIVPVHNNQRDGFMRQTINRGKSSYGPNTIGNNYPAQAK---ASEGGFTSYPERVDARKVRARSRSFFDHFSQARLFFNSQSEPEKDHLIDALSFELGKVTSPEIRTRMLGILSLIDKALAAEVAFALRLPVPedpelpvnrsipaDADPADYDSIMAEGSLKSSAALSMANTV--KDTIATRKIAFLAADGVDEKSLMTVKNALEGAGAVVEIVAPRHSYLIA---------ENDTQITVDHTFLTAASVLFDAIYVPGGTNSVATI---EADADAVHFLNEAFRHCKAIAADAGAIQVLEAT-------YFSKkLPADFSDATVIKEGLVVL-DDAEALADKFILAISQHRFWERE----------
>A0A2U1FEM5	804	0.472	2.378E-253	2	729	740	17	693	702
--NHNPKTDALENFRSDATG-QALRTNHGVKVSDNQNTLKA-----GARGPSLLEDFIMREKITHFDHERIPERIVHARGCAAHGYFESYAD--HGDLTKASFLRGKGKQTPVFVRFSTVQGPRGSGDTVRDVRGFAVKFYTDEGNFDLVGNNMPVFFIQDAIKFPDFVHAVKPEPHNEIPTGGSAHDTFWDFVSLVPESAHMVIWAMSDRAIPKSLRSMEGFGIHTFRLINTEGKAVFVKFHWKPAQGVCSLVWDEAQKLAGKDTDFHRRDLWEAIEMGDYPEWELGVQVVPEEDEHKF-DFDLLDPTKIIPEELVPVTLLGKMVLNRNPDNFFAETEQVAFCPGHIVPGIDFSNDPLLQGRLFSYTDTQISRLGgPNFHEIPINRPLAPNHNGQRDAMHRMTIDKGRASYEPNSIDGGWPKETPP-AAQGGGFETYQERVEAHKVRERSESFGDHFSQARLFFNSMSEPEKEHIIAAYSFELGKVDRVHIRERQVNeILANIDANLAARVAKNLGLPAPAAGTKGKQ--ASLNE---SPALSQQNLLP--GNIKSRKVALLVADGSEGKAVDIVRKALAAEGAHAKVLGPTSAPVKTA---------EGNTLEVDASMEGLPSVAFDAIWVIGGDAAVQALSQ---DGVAKHFVLEAYKHLKAIGACPGAKALID----GL--------------QLDVDEGLVI-GDPAK-----FIKAIGQHRVWARE----------
>A0A1M3BDC2	804	0.454	2.378E-253	0	729	740	0	704	707
MSNDNKKIEDLEKNT-ECSKDQFLTTNQGLRINNNQNSLKA-----GKRGPTLLEDFILREKITHFDHERIPERIVHARGAAAHGLFQLYKP--LKEYTKARFLNDTSKPTPVFVRFSTVAGSRGSTDLARDVRGFAVKFYTEEGNFDLVGNNMPVFFIQDAVKFPDLIHAVKPEPHNEIPQAASAHDTFWDFISVMPESMHMIMWVMSDRAIPRSYRMMEGFGIHTFRLINEQGQAVFVKFHWKPVLGVHSVVWDEAQKISGKNPDFHRQDLYEAIENGAYPEWELGIQIVPEKDEHTF-DFDLLDPTKIIPEELVPVLPIGKLTLNRNPDNFFAETEQVAFHPGHIVPGIDFTNDPLLQGRLFSYTDTQLSRLGsPNFHEIPINRPIAPVHNNQRDGHMRQTINKGKVAYDPNTMASGCPFQA---MMKDGGFVTYTEKVDGAKIRERSPSFLDHFSQATLFYNSQSDVEKMHIIKALSFELGKVEIEDIRKRTLSLLNQIDNNLAKKVADALGLKVPekpeypinhsfgaDEDPNIHQPTKKKQTLIKSEALSMANT--RKDSIATRQIAILIANGVDENNIEKMKEALIAKGAIVKIIAPTLGLVT---GKRG------GSIKPDQSFAIFSSVLFDAIYVPGGSEAIKILL-AENEANPIYFLDEAYKHCKPIALDKEAIELFKATYiyHTI-----AQNDYEKMGIIVD--G--T--------PEDFIKAIKQHRFWIRE----------
>A0A1T4RR57	804	0.443	2.378E-253	4	729	740	9	707	715
----NSKTEQLQQFT-ENSADQLMTTDQGVKINDDQNSLTA-----GPRGATLLEDFILREKITHFDHERIPERIVHARGSGAHGVFKLYEP--LSKYTKAAFLNDTETETPVFVRFSTVAGSRGSTDLARDVRGFAVKFYTQEGNFDLVGNNMPVFFIQDAMKFPDLVHAVKPEPDNEMPQAASAHDTFWDFISLMPESAHMIMWLMSDRAIPRSYRMMEGFGVHSFRLVNASGESFFVKFHWKPLLGVHSVAWDEAQKISGKDPDFHRRDLWEAIAAGQFPEWELGLQIVPEADEHQF-PFDLLDPTKIIPEEMVPVQRIGKLTLNRNPDNFFAETEQVAFHVGNIVPGIDFSNDPLLQGRLFSYLDTQLIRLGgPNFHEIPVNRPVCPVHNHHRDGFMRQTINKGRVSYSPNSIGGGCPFQAG---MAQGGFTSYAERIDAKKVRERSPSFHDHFSQAKLFFNSQSDEEKNHITDALSFELGKVQIMAIRERMLSILYQIDHGLAAGVAYNIGAHIPdypeqlnqsfgadtDPASVQPHPVRDVTQPARSEALSMANTIKN--TIRTRKIAFLVADGFEMSSLQEMKNALEAEGGIINVIAPRLGPITG---------ENGEELIAARSFLTDASVFYDAVYIPGGINCAATL---EAEPDALHFVNEAWKHCKAIAAHPDARQFLDAT--------------YFRNKVELDNGILT--GATADISEAFVMLIAQHRIWERE----------
>A0A5M6CQR9	804	0.431	2.378E-253	3	729	740	8	715	723
---ENEKTNNLKPHTEEASG-QFMTTNHGVKINDDQNSLKA-----GERGPTLLEDFILREKITHFDHERIPERIVHARGSAAHGVFKVYES--MSSFTKAHFLQDPSVETPVFVRFSTVAGSRGSTDLARDVRGFAVKFYTQEGNFDLVGNNMPVFFIQDAMKFPDLVHAVKPEPDNEIPQAASAHDTFWDFISLMPESAHMIMWLMSDRSLPRSYRMMEGFGVHTFRFVNENNEACFVKFHWKPLLGVHSVAWDEAQNISGKDPDYHRRDLWEAIESGAFPEWELGVQIVPEADEHKF-DFDLLDPTKLIPEELVPVQRIGKLTLNRNPDNFFAETEQVAFHIGHIVPGIDFTNDPLLQGRLFSYTDTQLIRLGgPNFHEIPINRPVVDVHNNQRDGHMRQTINKGKVSYNPNSMGGGCPFQAG---AKDGGFISVPERVDAHKIRGRSKSFFDHFSQAKLFFNSQSLAEQNHIIDALSFELGKVQTVAIRERMLGILSMVDKGLAAAVAYALRVPVPqtpeqpinhsfpaDADPADYQPIEIEGSLTSSEALSMANTI--KDSIKTRKIAILAADGVDENSLQAVKAALEAEGGVVEVIAPRQGYILSA---------NDTEIPVHQSFLTAASVLYDAVYLPGGTNSVASV---EAEADAIHFLNEAFKHCKAIAADEGAVQVLEA------TYFFKKLPDEFSEDTVLKEGLIV-SNDSAKLADLFVKAIAQHRFWDRE----------
>A0A5E4HVZ7	804	0.444	2.378E-253	16	728	740	36	732	733
----------------EFAAEEFLTTNHGTRINDNQNSLKA-----GERGPTLLEDFLFREKITHFDHERIPERVVHARGTAAHGYFQVYES--MAKYTKAKFLTDPSERTPVFVRFSTVAGFRGSSDLARDVRGFAVKFYTKEGNYDLVGNNMPVFFIQDAIKFPDFVHAVKPEPHNEIPQAASAHDTFWDFISLAPESMHMIMWVMSDRAIPRSFRMIEGFGVHTFRFINEDGKSVFVKFHWKPLLGVHSVVWEEAQMISGKDPDFHRRDLWEAIEKGAFPEWELGVQIVPEEDEHKY-EFDLLDPTKIIPEELVPVQRIGKMTLNRNPDNFFAETEQVAFHPGNIVPGIDFTNDPLLQGRLFSYIDTQLSRLGgPNFHEIPINRPIAPVHNNQRDGHMRQTINRGNTSYQPNTIEDGYPIQAK---AAEGGFTSYTERIEANKIRGRSRSFFDHFSQAALFYNSQSDVEKKHLTDALSFELGKVERVEIRQRMVGLLTQVDETLATNVANALGLPVPrQPEYPMNHIIPADGDpkeyqpikvkqsIKKSGALSMANTIKN--TIKTRQIAILTADGVDEASISQMKSALESAGAQTAIIAPKLGYIKSA---------TGKEIKVDQSFLTASSVLFDAVYVPGGTKSSAFL---KENAQALQFVYEAYKHYKAIAMDDESVGLLKASYPGnkLLSDTLQETDLAAKGIIVN----VHAKGAT---SKDFIKAIAQHRFWNR-----------
>A0A7K1Y0H1	804	0.460	2.378E-253	4	729	740	36	741	749
----NDKTDDLAGNT-ESGAGERMTTNHGVGINDDQNSLKA-----GDRGATLLEDFILREKITHFDHERIPERIVHARGAGAHGVFKVYEP--MSAVTRAQFLNDTSVETPVFVRFSTVAGSRGSSDLARDVRGFAVKFYTQEGNFDLVGNNMPVFFIQDAMKFPDLIHAVKPEPDNEIPQAASAHDTFWDFISLMPESTHMILWAMSDRAIPRSYRMMEGFGVHTFRFVNAEGKASFVKFHWKPLLGVHSVAWDEAQKISGKDPDFHRRDLWDAIESGAFPEWEFGVQIVPEEDEFKF-DFDLLDPTKLIPEELVPVQRIGKLTLNRNPDNFFAETEQVAFHVGHVVPGIDFSNDPLMQGRLFSYTDTQLIRLGgPNFHEIPINRPVVPVHNNQRDGFMRQTINRGKTSYGPNSLSDNAPLQVK---AADGGFTSYAERVDARKIRARSKSFLEHFSQARLFFQSQSDAEKAHIIDAFRFELGKVKTVAIRERMLGILAQVDKDLATPVALGLGLSLPETPVQLNHsvpadadpaDYASVNeesAVSVSTALSMAGTI--KDSIKTRKIAFLTADGVNAGSLTTVKNALEAEGAVVEIIAPRLGVIEP---------EDGAAITVDQSFLTAASVLYDAVYVPGGINSSATL---EADADAVHFLNEAFRHCKAIAADESAIQVIDAT-------YFAKkIPSEFTNETALTEGVYI-GGDAAELAAIFSKMIALHRFWERE----------
>UPI0010669E2A	803	0.447	3.253E-253	3	729	740	13	720	728
---DNKKLENLEPD-KEQSAGELMTTNQGVKVNDDQNSLR-----SGERGATLMEDFILREKITHFDHERIPERIVHARGSGAHGVFKLYEP--LSEYTKAHFLNDTSTETPVFVRFSTVAGSRGSTDLARDVRGFAVKFYTQEGNFDLVGNNMPVFFIQDAVKFPDLIHAVKPEPDNEIPQAASAHDTFWDFISLMPESAHMIMWLMSDRAIPRSYRMMEGFGVHTFRFINDKGESHFVKFHWKPLLGVHSVAWDEAQNISGKDPDFHRRDLWDAIESGAFPEWELGVQIVPEADEFKF-DFDLLDSTKIIPEELVPVRRVGKLTLNRNPDNFFAETEQAAFHIGHVVPGIDFTNDPLLQGRLFSYTDTQLIRLGgPNFHEIPINRPIVPIHNNQRDGYMRQQINKGKSSYNPNSLGNGDPAQAK---VAEGGFSSYQERIDAKKVRARSKSFFDHFSQARLFFNSQSDPEKNHMIDAFSFELGKVKTVAVRQRMIGILSLIDKGLASEVAYALGLPVPQEPEQPiNHSIPadgnPADYQPIqvesslarSEALSMKNTI--KDSIVSRKIAFLVADGVDEQAVNTVKESLMSEGAVIHVIAPRLNAVIGQG---------GEEVPVDESFLTAASVLYDAVYVPGGTNSVATL---EAEANAVHFLNEAFKHCKAIAADEQALQVLEAT-------YFANkLPSEFSEETALMEGIVV-DADQKKLAKQFIKAVAMHRFWERE----------
>UPI000F03BBA3	803	0.475	3.253E-253	2	730	740	98	784	790
--GFNANSGELPRVQAD-SAGQGLTTNQGVPVGDNQSSLKA-----GLRGPALLKDFILREKITHFDHERIPERIVHARGSAAHGFFEAYED--LSEITRAAPFAAAGKQTPVFVRFSTVAGERGSKDTARDARGFAVKFYTDQGNWDLVGNNIPVFFIQDAMKFPDLVHAVKPEPHHGMPQAASAHDTFWDFISLSPEAAHMIMWVMSDRGIPRSYRMMQGFGVNTFRFVNARGESHFVKFHWSPLLGTHSQVWDEAVKVSGADPDYHRRDLWEAIEAGAYPEWELGVQVVSEAQAEAFS-FDILDPTKLIPEELVPVRPVGRMVLNRNPDNFFAETEQVAFCAAHVIPGIDFSNDPLLAGRIHSYVDTQISRLGgANFHEIPINSPLAPVHNNQRDGMHRQTINRGRVAYEPNSLAGGCPFQ-----TGEMGFVPFPEPVQGDEVRGKPEKFAEHYNQATLFFNSQAPFEQQHIIDALRFELSKVTVPAVRTRMLAQLRNISEKLAQGVADGLGAPLPEPLPK-ALVTPVKPEVELSPALSLLA-RPGDGSIKTRQIAILVANGIDEASVKTVADGLIAEDAVVRLVGPRVGAFTGA---------AGGEVVADASLENQPSPLFDAVYVPNGQAAIEAL---KADGRALEFLRDAFRHGKTIASAGGGSALLQQA--NI----------DIGSSV---PGVIVAKAADKGLVKSFVEAVAKHRHPERET---------
>A0A1Z4R7U8	803	0.454	4.452E-253	15	729	740	21	700	705
---------------FRQQPGEFITTNEGVKVTSTNDSLKA-----GSRGPTLLEDFHFTEKNAHFNRERIPERVVHARGVGAHGYFQVYES--LSELTKAKFLQDPTVKTPVFTRISTVAGFRGSPDPVRDVRGFAVKFYTEDGNYDLVGNNIPVFFIQDAIKFPDLVHALKPEPHNEMPQASTAHDNFWDFISLMPESMHMIMWILSNRTIPRSYRMMQGFGVHTFRFVNEQGKARFVKFHWKPLLGVHSVVWDEMQQLGGKDPDFHRRDLSAAIEMGDYPEYELGVQIIEEEDESKF-DFDILDATKLIPEELVPVKPIGKMVLNRNPDNFFAETEQVAFQPTNVVPGIDFSDDPLLQGRIFSYPDTQRHRLGtANFENLPINKPVCPVHNDQRDGFSQYNIPTSKVNYFPNSLGGGCPMAAPEN---MGGFAHYMEKMQGQKVRERSQSFSDHFSQATLFWNSLSAVEKEHLVKAAQFELGKVMHKEVKERVVGLFNHVEHEFAKRVAMGLGLPTPTK-----EVIP--NHGKSSPALS-IENQP-KNSIKTRQIAVLANDGLNSQELMRVKQVLEAEGAKAKIVSKFGGTIKSV---------DGQEIEVDGTLLTTASVLFDAVYIPGGEKSVASL---QSDDDAIHFVNEAFKHCKAIAATGEGVDLL--MVSNIKDVNIA----DSQQKFASDQGVVTSRnaGDVEKTAKEFVSAIAQHRHWIRE----------
>A0A1I1JAH1	803	0.445	4.452E-253	9	730	740	13	705	712
---------DLDKDT-RSSTDQFLTTNQGVRIQDNQNTLKA-----GDRGPSLLEDFIFREKMFHFDHERIPERVVHARGAGAHGYFQPYQS--MAAVTKAGFLADPDKQTPVFVRFSTVVGSRGSTDLARDVRGFAVKFYTDEGIFDLVGNNIPVFFIQDAMKFPDLVHSIKPEPHNEIPQATAAHNTFWDFISLMPESMHMILWAMSDRAIPRSYRMMEGFGVHTFRFVNADGKGTFVKFHWKPMLGVHAVAWDEAQKISGVDPDFHRRDLWEAIESGVFPEWELGVQLVAEEDEHNF-PFDLLDPTKIIPEEMVPVQRIGKMVLNRNPDNFFAETEQVAFHPGHIVPGIDFTNDPLLQGRLFSYLDTQLSRLGsPNFHELPINRPVAPVHNNQRDGHMRHTINRGTTSYQPNSLGGGCPYQA---MLSEGGFSSYPERIDAHKVRDRSASFSDHFSQASLFYHSQSPAEQQHIIDAFSFELGKVTYPHIHERMVGLLTQVDEDLARAVAANLGVAVPhepekpmnagvptDADPEKYEPKAAKPPIDKSAALSMENTAKN--TIASRKIAFLVADGVSLSDVKHMKSAIKAENATVELVASRLGAITT---------SDEESLSADKTFMTTASVLYDAIYVPGGEKSVITLAA---HADAIHFINEAYRHCKALCFSNDTAPLISKTFIDVQGDS----------------GVIT-GGNMQETSRRFIQAIAGHRFWQREL---------
>A0A1H6C0D7	803	0.461	4.452E-253	6	730	740	14	706	712
------KDNQLEQYRVDDSG-QKLTTNQGLRVSEDEHSLKA-----GVRGPTLMEDFHFREKMTHFDHERIPERIVHARGFGAHGYFQVYEP--MTEYTKAKFLQDPSVKTPVFVRFSTVAGSRGSADTVRDVRGFATKFYTEEGNYDLVGNNMPVFFIQDAMKFPDFVHAVKPEPHNEIPQAQSAHDTFWDFVTSNTETAHMVMWAMSDRSLPRSFRMMEGFGVHTFRFVNEQGKGHFVKFHWKPLLGVHSLVWDEVQKLAGKDPDFNRRDLWNAIETGNYPEFEFGVQIIKEEDEFMF-DFDILDPTKIWPEEQVPVKIIGKMTLNRNTDNFFAETEQIAFHPGHVVPGIDFTNDPLLQGRLFSYTDTQLSRLGgPNFHEIPINRPVAPVHNNQRDGMHRMTINRGPVSYHKNSLASNSPEPASEK---EGGYAHYAEKVEGRKIQARSDSFKDHFSQATLFWNSMSDVEKQHIVNAFRFELGKVKTKEIRQRAVDMFSQVSVDLATRIAAGIGAKAP-------EGAADNGVALSSPALSQMNTV--KTPL-TRKVAVLAGNGFRGKEVSGMLQALKAAGLVPEVVSVQLGTIVCDGGNP---------LEVDHSLLTADSVLFDAVYIAGGRQSADELLA---DSKSADFVKEAFQHYKTIGAVGEGAELLAAA--GIAGSSEAGNaqaAAPAAPEI--QPGVLTAEcaDEAAGFSRDFAAAVAQHRHWNRSL---------
>UPI000395EFAD	803	0.461	4.452E-253	17	731	740	37	717	722
-----------------PGES--LTTNQGLLISDNQNSLRA-----GERGPTLLEDHILREKIMHFDHERIPERVVHARGAGAHGVFEVYES--MSALTKAGFLQDPGVKTPVFVRFSTVAGSRGSIDTARDVRGFSVRFYTTEGNFDLVGNNMPVFFVQDAIKFPDLIHAVKPEPHNEIPQASSAHDTFWDFISMVPETSHTLMWLMSDRAIPRSYAMMEGFGVHTFRFIDAAGSASFVKFHWKPLLGVHSLVWDEAVKLAGKDADFHRRDLWDAINEGHYPEWELGVQIVAEADEHMF-DFDLLDATKLIPESLVPVQLIGKLTLNRNPDNYFAETEQVAFHPGHLVPGIDFSNDPLLQGRLFSYTDTQLSRLGsPNFHEIPINRPIAAVANNQRDGHMRQDIIKGRVSYEPNTLGGGCPMQRP---WEQGGFVSHAEPLQGEKVRARSASFSDHFSQPGLFWRSQADWEQAHIVDAFCFELGKVSVPVIRERMLANLTQVDASLAQRVADGLGMVVP-PSPAGAESLPRTDKPETDAALSMATT--RIGSIVGRKVAVLVANDVDGTTIESLRVALRAAGATLKVIAPHLGEIRSG---------AGKTLTVDHSLSTVGSVQFDAVYVPGGAKSVDALCK---NAQALLFVKEAYKHGKPIAATDDGAMLIDKAArsTGNPGAAF------------QGPGVITASGKMAngDFVESLLAAIGKHRMTERPdLD--------
>A0A5C7YST3	803	0.457	6.092E-253	4	731	740	5	695	700
----NPKQQQLDDVRVD-AATGYLTTQQGVRVDHTDDALSA-----GDRGPTLLEDFHAREKITHFDHERIPERVVHARGAGAYGYFEPYDSW-LAEYTAAKFLTTPGTQTPVFVRFSTVAGSRGSADTVRDVRGFATKFYTAQGNYDLVGNNFPVFFIQDGIKFPDFVHAVKPEPHNEIPQAASAHDTLWDFVGLQPETLHTIMWLMSDRALPRSYRMMQGFGVHTFRLVNASGEGTFVKFHWKPRLGVHSLLWEECQTIAGKDPDFNRRDLWDSIESGQYPEWELGVQLVPESDEFAY-PFDLLDATKIIPEETVPVRPVGRMVLNRNPDNFFAETEQVAFHTANVVPGIDFTNDPLLQFRNFSYLDTQLIRLGgPNFAQLPVNRPVAEVHNNQRDGYGQQTIPKGKTSYFKNSLGGGCPALADED-----VFRHYTQRIDGQAMRQRAESFKDHYSQARLFWKSMSEVEARHIVAAFAFELGKVDaTAGIRERVVEQLNIVDNDLAARVAAKLGLPAPAEVPVE-------LDLPASPALSQLNTATD--TIESRKIALLADNGVDVAAVEQFVAAMRDRGAIVEVLAPIGGG-TLRGADGG-------ELPVDRGMTTMSSVLYDAVVVPGGTESVQSLAA---DGYAVHFVTEAYKHLKPVAAQGGGRELLRAA--GV----FERLSDSA--EVAAERGVVTTAAEElpAEFIESFVAALAQHRVWDRETD--------
>UPI00131C8029	803	0.469	6.092E-253	6	731	740	9	697	702
------KDEQLDRARV-PADEGYLTTQQGVRVDHTDDALTA-----GERGPTLLEDFHAREKITHFDHERIPERVVHARGAGAYGFFEPYDD-SLARYTTAEFLTDPQVRVPVFVRFSTVAGSRGSADTVRDVRGFATKFYTRQGNYDLVGNNMPVFFIQDGIKFPDFVHAVKPEPPNEIPQAQSAHDTFWDFVSLQPESLHMVLWLMSDRALPRSYRMMQGFGVHTFRLVNAEGRGTFVKFHWKPVLGTHSLLWDECQKVAGKDPDFNRRDLWDCIEAGHFPEWELGVQLVEESEEFAF-DFDLLDPTKIIPEEQVPVQPVGRMVLDRNPDNFFAETEQIAFHTANVVPGIDFTNDPLLQARNFSYLDTQLIRLGgPNFAQLPVNRPVADVHHNQRDGYGQQAIHKGQTSYFKNSLGGGCPALADSGA-----FAHYAEKVEGHKIRKRSESFQDHYSQATLFWNSMSEVEAEHIVAAFRFELGKVVEREVRARVVDRLNHIDHRLAGRVAEGIGVSAPAAEVTPNHGR-------SSPALSQLN-QPNL-TIDTRKIAVLVADGVDATGARRLADALRERGAEVEFLAPHEGEL-TAG--------HGDPLVPDRQLNTMASVLYDAVAIPCGPDSVRAL---SGDGYAVHFVAEAYKHAKAIAASGSGRELLRKA--GV-----AERIAD-GTEVVTEQGVVTtgaAENTIPDeYVDSFAAEIANHRAWDRQTD--------
>UPI00161E7984	803	0.460	6.092E-253	3	731	740	4	699	704
---HGDKQEQLDGVRQDPDG-TYLTTQQGVRVDHTDDSLSA-----GARGPTLLEDFHAREKITHFDHERIPERVVHARGAGAYGYFEAYDDR-LADYTAAKFLTDPSRRTPVFVRFSTVAGSRGSADTVRDVRGFATKFYTAEGNYDLVGNNMPVFFIQDGIKFPDFVHAVKPEPHNEIPQAQSAHDTLWDFVSLQPETMHMIMWLMSDRALPRSYRMMQGFGVHTFRFVNAEGTGTFVKFHWKPRLGTHSLVWEECQQVQGKDPDFNRRDLWDAIEAGNGPEWELGVQLVDESKEHDF-DFDLLDATKIIPEEEVPVRPVGRMVLDRNPDNFFAETEQVAFHTANVVPGIDFTNDPLLQARNFSYLDTQLIRLGgPNFAHIPVNRPVAEVSTNQRDGFQQQRIHQGQTSYSNNSLGGGCPVIAG---AGNGAFQHYQEKVEGAKIRQRSESFQNHYQQATLFWNSMAPWERDHIIAAFRFELGKVEHHHVREAAVEQINRVDHDLAIAVAEGVGVTPPPAA-------AGPNHGKHSPALSQSHSVTD--TIATRTVAVLVSDGVDQAEVAQIREALAQRGATAEVLGSRDGSVRGA---------DDSDVPVDRAINTMSSALYDGVIVPGGSGSVRAL---SADGYAVHFVAEAFKHAKPVAASDEGLAMLQRA--GVDKVR----HAGEGDGVVSDKGVVTAAatgGALPDgFMAEFAAVLAGHRVWNRDTE--------
>UPI00178AC22F	803	0.472	6.092E-253	2	731	740	19	721	726
--GANSKDEQLEAVRVDV-EGTDLTTQQGVRIDHTDDSLTV-----GERGPTLLEDFHAREKITHFDHERIPERVVHARGSGAHGYFEAYES--MAEYTVADFLQEPGRRTPVFVRFSTVAGSRGSADTVRDVRGFATKFFTRTGTYDLVANNFPVFFIQDGIKFPDFVHAVKPEPHNEMPQAASAHDTFWDFVSLQPEAMHMVMWLMSDRAIPRSFRMMEGFGVHTFRFVNAEGRGTFVKFHWKPMLGIHSLVWDEAQKAAGKDPDFNRRDLWEAIESGHFPEWELGVQLVPESDEFSF-DFDLLDPTKIIPEEQVPVRRIGKLVLNRNPDNFFAETEQVAFHTANIVPGIDFSNDPLLQARNFSYLDTQLIRLGgPNFAQLPINRPIAPVHNNQRDGFGQMRIYRSQSSYSPNSVAGNYPRVPDGAEGAgsdPSVFSHYQERVDGVKIRKRSESFKDFYSQATLFWNSMTAPEKKHIVAAFQFELGKCTRPEIRERAVEQINHIDHDLAGMVASGIGVTPPEREIVPNHGR-------SSPALSQ--VLDRTAPIDSRRVALLAGDGVDPVHVDAIVENLGGMGVVVEVLAPHDGAL---------ATQNGNAVRADRRIATMSSVLYDAVVVPGGADSARALAG---DGDAVHFLAEAFKHGKTVGAVAEGLDVLGVAPIG--EVRMAT----SAEDLISDRGVVTqvrGPnkNRLEDFCRMFAEAMRQHRHWDRETD--------
>A0A543CJQ9	802	0.456	8.337E-253	0	730	740	0	690	696
MAGDdrTAKDRQLDADRVDPDD-SVLTTDQGIPIGETDNSLRA-----GERGPTLMEDFHFREKITHFDHERIPERVVHARGAGAYGYFEPYDD-VLAGVTAAEFLTTPGTRTPVFVRFSTVAGSRGSADTVRDVRGFATKFYTAQGNFDLVGNNMPVFFIQDGIKFPDFVHAVKPEPHREIPQASSAHDTLWDFVQLQPETTHMMMWLMSDRALPRSYRMMQGFGVHTFRFVDGDGAGTFVKFHWKPKLGTHSLVWDETQKIAGKDPDFNRRDLWDAIEGGDLPEWELGVQLVSEADEHKF-DFDLLDATKIIPEEEVPVQPVGRMVLDRNPDNFFAETEQVAFHTANVVPGIDFTNDPLLQARLFSYLDTQLIRLGgPNFAQLPVNRPLNEVRNHHRDGYHQTTVHQGKAAYHPNTVGGGCPALAPD------GYVHYQERVDGSKIRKRSESFADHYSQATLFWNSMADWEKDHIVAAFRFELGKVGEMAIREGVLRNLANVDHELATRVAAGVG-VAP------PEKPASRAGDRRSPALSQ-DNSP-KDSVATRQIAILAADGVDAGHIRSVTEALTGAGAKWEVLAAVDGSVQAA---------SGDDVAVTRALTTVASVLYDAVVIPGGEQSVQNLAG---DGDAVHFVSEAFKHGKAVGALGEGVSLLETA--RITAVR------HSDGDAVSDQGVVTAGTATGEFTEALVEAIAAHRHPERDL---------
>A0A1M6YAS5	802	0.431	8.337E-253	5	729	740	11	703	711
-----QKDEQLTRHTEDGAE-QFLTTNQGVRINDNQNSLKA-----GERGATLMEDFIFREKMTHFDHERIPERVVHARGEAAHGYFQVYES--MAEYTKAGFLTDPSRITPVFVRFSTVAGSRGSTDLARDVRGFAVKFYTEEGNYDLVGNNIPVFFIQDAMKFPDFVHAVKPEPQNEIPQAASAHDTFWDYVSISPESTHMVLWVMSDRAIPRSLRMMEGFGVHTFRFVNEAGKGTFVKFHWKPLLGVHSVAWDEAQKISGKDPDFHRRDLWEAIESGNYPEWELGVQLVPEEDEHKF-PFDLLDPTKIIPEEVVPVQRIGKMVLNRNPDNFFAETEQVAFHPGHLVPGIDFTNDPLLQGRLFSYNDTQLIRLGgPNFAEIPINRPIAPVHNNQRDGFMRQTINRSPASYEPNTVAGGCPYQA---MMKQGGFTSYQERVDAHKVRGRSESFFDHFSQAALFFNSQSEPEKLHIINAFRFELGKVSRKEIRQRMLGILSQVDTYLAEKVAEGLGMPVPevlekpinrvrpaDAGPDEYEPKSVPQQVGASAALSMANTV--KDSIKTRKIAFLVAEGVDVADVSAMKGALVSAGAVVQVIAMHLGEVSGA---------DGQALAVDQSFLTAASVLFDAVYVPGGADSATKLST---IPAAIHFVNEAYKHCKAVCIHKDAIAFLRKT--ALPADTPAA-------------GLLTGND-----ADAFIQAIAQHRFWERE----------
>UPI00168B473B	802	0.423	8.337E-253	1	730	740	5	710	715
-TSANHQ-DDKQRD-FSLNKSdgtnKFMTTDHGVRINDDNNWLKA-----GERGPSLLEDFIMREKITHFDHERIPERIVHARGSGAHGFFEVTNP--IPQFTKAGFLQKAGQKTPVFTRFSTVAGSRGSTDLARDVRGFAVKFYTQEGNFDLVGNNIPVFFIQDAAKFPDLVHAVKPEPHNEIPQASSAHDTFWDFISLMPESMHMIMWTMSDRAIPRSYRMMEGFGVHTFRLINEQGESHFVKFHWKPKLGTHAVVWDEAQKISGKNPDFHREDLWEAIDTGHFPEWELGVQIVPQADEFKF-DFDLLDPTKIIPEELVPVTIVGRMVLNRNPDNFFAETEQIAFHPGHIVPGIDFTNDPLLQGRLFSYTDTQLLRLGgPNFHEIPINRAIAPVHNNQRDGFMRQEINVGRVSYHPNSLGGGCPYQAK---ISQGGFSSFNERVEAVKVRARSESFSDHFSQARLFYNSQTEVEKSHIVRALRFELGKVDTTAIRLRMLGLLSKIDENLARQVGKGLGLPVPDKLERPinegvraegsdaQQPSEKQISYEPSDALSMINNPTVKPSIETRKVAVICADGSSGENITDLKITLLKNGAKAFIVAPHLGFLATD---------DGGELPIDFSFLTSSSVLFDAVFIPDGGAQSQ-LAS---DPDVVEFVQDAYKHCKVIGAMGASAALLD-----------SLTKNKA---IEDDPGLISGDGGTAS-IERFIEAMSDHRIWERET---------
>A0A0E9NAC3	802	0.554	8.337E-253	4	738	740	30	748	750
----NAKIKQLGQYTVTP-ESTRdncMTTNTGVKVSNTDDWLKVIS-DNG-TGPHILEDFHAREKIHHFDHERIPERVVHARGAGAHGVFRLFESAA--DVTCAKVLTDTSRETPMFVRFSTVLGSRGSADTVRDVRGFAIRFYTDEGNWDIVGNNIPVFFIQDSIKFPDVIHSGKPEPSTEVPQAQSAHNNFWDFMGLQPETSHMFMWAMSDRGIPRSYRMMQGFGVNTFALINEQGERTFVKFVWTPELGVHSLVWDEALKICGQDPDFHRKDLYAAIDNGAYPKWKFGIQCIKEADADNF-DFDILDSTKLWPEQLVPVRYIGEFELNRNVTEYFPETEQVAFCTSHIVPGIDFTDDPLLQGRNFSYLDTQLNRFGSfNFNELPINRPLAPTLNNQRDGFMRHTITEGKVNYWPNRYSSIKPTPASGG---SGGFETYRQEVNGFKQRKRGPKFYEHLNQATQFYNSMRPHEKRHMTNSFVFELSKCDDPQVYTTMIERLNMVSFELACTVATQVG-VAPPE--KPFKTEYPTAAIQ---GVSQAE-LTGNGSIEGRRVAILIADGFDLGQVTEMRTALAAQKAVTFIVGERRGPIKAAGQEESSKYEEG--LGADFSWESGRSTLFDAIYVPGGAGH---ILKMKQSGRVTHWVREAFEHLKPICATGEGVDFIQQAVV-LPGVDLA--LSEQSTEVVNSYGVITSRnvglTNVGDVAKQFSQEMSQHRNWAREDAGLNLKVA-
>A0A5N6A1X5	802	0.467	1.141E-252	9	731	740	7	694	699
---------DKQRQldpLRDRPEDGPLSTDFGTRVEDTDNSLKA-----GERGPTLLEDFHFREKLTRFDHERIPERVVHARGAGAYGHFRPYES--LAEYTRADFLQDPDRATPVFVRFSTVAGSRGSADTVRDVRGFATKFYTREGNYDLVGNNFPVFFVQDAIKFPDFVHAVKPEPDNEIPQAASAHDTLWDFVSLQPETLHTVMWLMSDRALPRSYRMMQGFGVHTFRFVNAEGRGTFVKFHWRPLLGTHSLVWDECQQIAGADPDFNRRDLWDAIESGAFPEFELSVQLVPEDDEFAF-DFDLLDPTKIIPEEVVPLRPIGRMTLDRNPENFFAETEQVAFHTAHVVPGIDFTNDPLLQGRNFSYLDTQLIRLGgPNFQQLPVNRPLATVRNNHRDGYGQHRIHPGQTAYSPNSLGGGCPALSDWD---SGAYRHSQVRVDGEKIRRRSPSFDDHYSQPQLFWNSMAPWEKAHIVAAFRFELGKVNAPEVRARTVEQLNHIDHELAVAVATGIGVNPPAEAVAENPGRT-------SPALSMAVGQP--GSIATRKVAILVADGVSGTEVTAVREALAGGGAVPEVLAAHDGEVASA---------EGGTVRVDRAMATMSSVLYDAVCVPGGEASTLEL---SRDGLALRYVAQAFKHGKAIAALGSGIGLLREL--GLPGIRLA----DEGEPAVDNLGVVTGTDPG-SVLPAFADVIAQHRVWERDSD--------
>UPI0009954B8A	802	0.460	1.141E-252	3	732	740	13	709	714
---ENKKNEQLEDYRVDNHDSK-LTTNQGVRVSSTVDSLKA-----GDRGPTLMEDFHFREKMTHFDHERIPERVVHARGFGAHGYFQVYES--MSEWTKAKFLQDPAVKTPVFVRFSTVVGSRGSADTVRDVRGFATKFYTEDGNYDLVGNNMPVFFIQDAIKFPDVVHAIKPEPNNEIPQASAAHDTFWDFVVNNTETAHMIMWVLSDRGIPRSFRMMEGFGVHSFRFVNEQGKARFVKFHWKPLLGVHSLTWDEAQKLAGKDPDFHRRDLWDAINNGEHPEFEFGVQILEEEDEFKF-DFDILDPTKIWPEELVPVKIIGKMTLNRNQDNFFAETEQVAFHTGHVVPGIDFSNDPLLQGRLFSYTDTQLLRLGgPNFHEIPINRPIAPIHNNQRDGFHRMTINRGNVSYTKNSLQGNMP-----EADKENGFVHYAEKVEGHKVRSRSESFNDHYSQATLFWNSMSDAEKQHIIKAFHFEVGSVKDKQIKERVVEMFNNVDGQLAKEIAKGIGVAPPSAAPSSTETKSTAA----SPALSQQNTVMG---ARTRKVAILAYDGFALDEVQQVQSALNAGGLHTDVISKNLGNITSA---------DGQELEVNKNYATTSAIMYDAVYVAGGAQSISNLMK---HKEAKDFINDAFAHAKTIGATNEGVDLLAST--DMMNISLA--GADTQNELHTDMGIVTIrkPKDFSAFSEAFINGIAQHRHWIREnQDG-------
>A0A656T3F8	802	0.476	1.141E-252	2	729	740	21	705	714
--NHNAKLDQLE--TFRSDATgEALSTNQGVKIADNQNTLRA-----GERGPSLLEDFIMREKLTHFDHERIPERIVHARGSAAHGVFVSYDD--HSALTKASFLAGKGKETPVFVRFSTVQGSRGSADTVRDVRGFATKFYTDEGIFDLVGNNMPVFFIQDAIKFPDFVHAVKPEPHNEIPQGQSAHDSFWDFVSLTPESAHMVIWAMSDRGIPRSLRAMEGFGVHTFRLINAEGVSRFVKFHWKPVAGAFSLVWDETLKLAGKDPDFNRRDLWESIEMGDYFEWELGVQVVEEADEHKF-DFDLLDPTKIIPEELVPVQKLGKMTLNRNPDNFFAETEQAAFHIGHIVPGIDFTNDPLLQGRLFSYTDTQLLRLGgPNFHELPINRSIAPVHNNQRDAFHRQTINKGRANYEPNSIDSGWPKETPP-AASGGGFESYPERMEGHKVRARSPSFGDHFSQATLFWNSMSAPEKEHIIGAYSFELGKVERVFIRERQVNeILANIDLELARRVAENIGVTPPTA----PTVSLKQPNPASSPALSLMNHL--SGNIKSRKVAILIANGVDGKAIEAFKQKLADEGAIAKLIGPSPAPVKAA---------DGTMLTPDAAMDGMPSIAFDAVFVPGGAQSVQAMAK---NGVAKHYLLEAYKHLKPIAVLGEARQLL-TAL-NLPED--AGLVAGDDGDVA---RVFT----------AFAQALAQHRIWARE----------
>A0A7W1GGY7	802	0.444	1.141E-252	2	730	740	10	711	718
--SGDAKSKDLEMNREDGID-QFLTTNQGLRINDNQNSLKA-----GERGATLLEDFILREKITHFDHERIPERIVHARGAAAHGVFQVYES--MAKYTKAKFLCDPSRKTPVFVRFSTVAGSRGSSDLARDVRGFAVKFYTDEGNYDLVGNNIPIFFIQDAVKFPDLIHAVKPEPHNEIPQAASAHDTFWDFISLMPESMHMMMWAMSDRAIPRSFRMMEGFGIHTFRFINEKNEACFVKFHWKPLLGVHSVAWDEATRISGKDPDFHRRDLWEAIDDGAFPEWEFGVQIVPEEDEHKF-EFDLLDPTKIIPEELVPVQRIGKMTLNRNPDNFFAETEQVAFHPGHLVAGIDFTNDPLLQGRLFSYTDTQLSRLGsPNFHEIPINRSVAPVHNNQRDAHMRQTINKGRVSYEPNSMGGGCPFQA---MMKDGGFHTHEERIDAKKVRARSESFRDHFSQATLFFNSQSEAEKNHIVDAFSFELSKVDTVEIRKRMVGILTQVDMTLATKVADKLGLEVPaTPEEPINHsfgadtdpqsvqPTKVKSSVEKSEALSMANTV--KDTIKTRKIAFLAADGVDGDALNSMKDRLEKAGAKTKLIAPKLGKITS---------SAGKEIAVDESFLIATSVVYDAVFVPGGKQSVDRL---KEEMDAIHFVNEAFKHCKAIAATGEAVDFI-----GL---TFA-------GKAQKDTAVILSNNGANDAAENFIKAIAEHRNWARET---------
>UPI00129B3F4A	802	0.443	1.141E-252	5	729	740	14	713	721
-----AKAADLMKNTVS-DEGTFLTSNQGVKVNDDQNSLKA-----GERGATLMEDFLFREKMTHFDHERIPERIVHARGAGAHGFFQVYES--LGNITKAGFLTDPSRTTPVFVRFSTVAGSRGSTDLARDVRGFAVKFYTEEGNFDLVGNNMPVFFIQDAIKFPDLVHAVKPEPHNEIPQAASAHDTFWDFISLMPESTHMIMWLMSDRAIPRSYRMMEGFGVHTFRLVNEKGQSSFVKFHWKPLLGVHSVAWDEAQKISGKDPDFHRRDLWQAIEAGQFPEWELGLQVVPEKDEHKF-EFDLLDPTKIIPEELVPVQRIGKLTLNRNPDNFFAETEQVAFHVGHVVPGIDFTNDPLMQGRLFSYTDTQLIRLGgPNFHEIPINRPVAPVHNNQRDGFMRQTINPGRVSYQPNSLGGGCPFQAK---MADGGFSSYSERIDAKKVRERSRSFFDHFSQATLFYNSQSEPEKAHMVDAFSFELGKVQTVAVRERMLLTLSKVQKDLASKVAYKLGLKVPkgkvinegipaDADPRKYAPIEAKPSLEQSDALSMANTI--KGNIATRMIAILAADGVNESNITKMQAALTAAGAVTKTVAPRLGFLQGT---------QGGQVEVQESFLTAASVMFDAVYIPGGDNSVATLAE---TPDAVHFLNEAYRHCKAIAIEGDCEQVLAKTYFGQKlEINDAATD-----------GIVT-GKNSASIVNDFIAAIGQHRFWERE----------
>A0A532C4X0	802	0.433	1.141E-252	4	730	740	9	721	727
----NPKSTDLCAFR-ETGEGQYLTTNQGLRINDDQNSLKA-----GERGPSLLEDFHLREKMTHFDHERIPERVVHARGSAAHGYFQVYKS--LAPLTKAVFLQDPSIKTPVFVRFSTVVGSRGSSDLARDARGFAVKFYTQEGNYDLVGNNVPVFFIQDALKFPDLVHAVKPEPHHEMPQAAAAHDTFWDFISLMPESMHMIMWVMSDRALPRSYRMMEGFGVHTFRLINDKGQARFVKFHWKPLLGLHSVVWDEAQKISGKDPDFHRRDLWDAIEHGAYPEWEFGIQVVEEKDEQKFG-FDLLDPTKLIPEELVPVQRVGKMILNRNPDNFFSETEQVAFHPGHLVSGIDFSNDPLLQGRLFSYTDTQLIRLGgPNFHEIPINRPVAPVHNNQRDGHMRQAINDGRTSYQPNSLGGGCPMQAK---ADLGGFVSYAEKMVGAKVRQRSRSFFDHFSQASLFWHSQSEPEQAHIVRAFRFELGKLEVPAIRERMIGMLAQVDSSLAKRVAQGLGLNVPtksptllnesvpaDGNPAEYQPKPNKSSANRSPALSMANSV--KGGIKTRKVAILAGDGVNDADLTGMKKALIAAGAQAKIVAPRLGKLTSD---------KGADIHIDFSFLTSSSVLFDAVYIPGGDKSIQAL---QQEDDAIEFVKEAYKHCKTIAATGAGGRFVRMTC---LGRDLAGGSEHEGVQNTEDEGLIIGkENDTRGVASKFIDAMAHHRHWAREL---------
>A0A7U5Y360	801	0.445	1.561E-252	9	731	740	114	799	804
---------PLDRVRADSSERE-LTTNQGVPVADNQNSLKA-----GLRGPTLMEDFILREKITHFDHERIPERVVHARGSAAHGYFESYQD--LSALTRASLFAAPGKKTPVFVRFSTVAGERGSTDTARDVRGFAVKFYTEEGNWDLVGNNIPVFFIQDAMKFPDLVHAVKPEPHNGMPQAASAHDTFWDFASLMPESMHMLMWAMSDRAIPRSYRTMQGFGVHTFRLVNAAGDSVFVKFHWTPLQGTHSLVWDEAVKISGADPDFHRRDLWEAIEAGEFPEYELAIQVFTEQQAESF-PFDVLDATKIVPEELVPLQPIGKMVLNRNPDNFFAETEQVAFCTAHIVPGIDFTNDPLLQGRIHSYLDTQISRLGgPNFHEIPINAPVAQVHNNQRDGMHRQTINRGRVAYEPNSLGGGCPFQA----GRMKGFTSFPQPITEDKVRGKPELFADHYSQARLFWQSQTPVEKNHIIGGFRFELTRVQVPAIRERMLSMLVNVDETLAAAVADGLGMDVPPP--QPLATTRPLPEYPPSPALSLLA-RPGQTGIHTRRVAILVANGSDVEGARAIYASLLADGAVPRIVGSKLGKV--AGC-------HGGTLDVEITLEAGPSVIYDAMIVPAGEQAAQAL---SMDANALEFVRLQYRHCKPIMVVDAGAQLLAKA--DIP----ANLPDGS-----PDPGIIGAePADVSAALAAFKTVLAGHRVWQRETD--------
>A0A2G5P751	801	0.478	2.136E-252	8	731	740	5	702	707
--------DPKQRQLDTVRENAAdghLTTAQGVLVDDTENALTV-----GDRGPTLLEDFQAREKITHFDHERIPERVVHARGAGAYGYFEPYDDR-LAEHTAAKFLTTPGRRTPVFVRFSTVAGSRGSADTVRDIRGFATKFYTEEGNYDLVGNNAPVFFIQDGIKFPDFVHAVKPEPHNEIPQAASAHDTLWDFVSLQPETLHAIMWAMSDRALPRSYRMMQGFGVHTFRLVNDAGKGVFVKFHWTPKLGVHSLLWDECQKVAGNDPDFHRRDLWDAIAAGDFPEWELGVQLVAEEDEFDF-PFDLLDATKIIPEELAPVLPVGRMVLDRNPDNFFAETEQVAFHTANLVPGIDFTNDPLLQFRNFSYLDTQLIRLGgPNFAHLPVNRPVAPTNSNQRDGYSQHAIHRGATAYHPNTVGGGCP-----AIAGEGVYRHYTEKVEGQKIRRRSPSFADHYSQARLFWQSMSAAEADHIVAAFSFELGKVaADSGIRERTVAELAKVSRCLAERVANRLGLPAPEGSEAFAE-----NSLAPSSALSQTAYVPD--TIATRRIAILAADGVDAVGLARVADALRERGAVTEVLSIRHGGVITG--------RDGEEVTVDRGIATMASVLYDAVLVPGGAESVDQLAC---DGQTAHFVTEAFKHLKTIGAFGDGRRLLQIA--GV-GSHLA--DDETDDGVVTDDGVISCAADDSDipaeFAEQFAAALARHRAWDRTVD--------
>A0A345T3L2	801	0.464	2.136E-252	1	729	740	8	704	709
-GSGAGREDEKDRQleEFRDPPKPSLTTDQGVRVDDTDNALRA-----GDRGPTLLEDFHFREKVTHFDHERIPERVVHARGSGAYGFFEPY--ASLAEYTCADFLQEAGRRTPVFVRFSTVQGPRGSADTVRDVRGFATKFYTRHGNYDLVGNNFPVFFIQDAIKFPDFVHAVKMEPQNEMPTGASAHDTFWDFCGLQPETTHMLMWLMSDRAIPRSFRMMQGFGVHTFRFVNAEGRGTLVKFHWKPRLGVASLVWDEAQIAAGRDPDFNRRDLWEAIAAGDYPEWELGVQLVPEEDEFAF-DFDLLDSTKIIPEEQVPVRPIGRMVLDRNPQNFFAETEQVAFHTANIVPGIDFTNDPLLQGRNFSYLDTQLIRLGgPNFSQLPVNRPVAEVSSNHRDGYGQQVIQSG-TSYFPNSLGGGCPAHAGAGADlAAGVFTHYQRRVDGDAIRRRSDSFQDHYSQATLFWNSMSDWERQHIVAAFRFELGKVENVPVRERMVENLNHVDHGLATAVAEGIGVT---------PPAKPAGGGHnaASPALSQANLLAGDP--ATRKVAVLAADGVDAGQVAAVREGLAARGVRVEVLAPRDGSVRAA---DGSA------FAVDRALPTMASVLYDAVVVAGGDESAAAL---SAEPDALRFVTEAYRHGKPVGGLGAGVRLL-----G-PG---ADRGASPSGEVASERGVVTAGGDAScagRFAEAFAEALAQHRFPDRP----------
>A0A7V8W2M7	801	0.431	2.136E-252	3	729	740	8	715	723
---DNDKVKDLQQNT-TNADGQFLTTNTGLRINDDQNSLKA-----GERGPTLLEDFILREKITHFDHERIPERVVHARGSAAHGVFQVYEN--MSRYTKAQFLQDPAVKTPVFVRFSTVAGSRGSSDMARDVRGFAVKFYTQEGNFDLVGNNMPVFFIQDATKFPDLIHAVKPEPHNEIPQAASAHDTFYDFISNVPESAHMLMWVMSDRALPRSLRMMEGFGVHTFRFVDARGKSNFVKFHWKPLLGVHSVAWDEAQNISGKDSDFHRRDLFESIERGDFPEWEFGVQIVPEKDEHKY-DFDLLDPTKLIPEELVPVIKIGKMTLNRNPDNFFAETEQVAFHIGHIVPGIDFTNDPLLQGRLFSYTDTQLTRLGgPNFQEIPINRPINPVVNNQRDGHMRQTINQGKVSYGPNAIAGGCPFQAG---ASQGGFVSFPERIDAVKIRERSKSFFDHFSQAKLFFNSQSEPEKTHLTNALCFELGKVESVEIKQRMLNYLNQIDNGLAAGVAYSLGLHIPkslaiplnqsipaDGDPKKYRSIVREGSLDKSAALSMVNT--KKDSIKTRKIAILAADGVNENNLMSMIKTLTQNGAIADVIAPRLGFISGDG---------NTKIPIYKSFLTTASVLYDAVYVPGGTNSVATL---EAEADAVHFLNEAFKHCKAIAADAQAMQVLKA---TYFGRKLPEDDTDDTAMM---EGVVI-NNNIKTLSKQFVSAIAQHRFWERE----------
>A0A4U1H0E3	801	0.467	2.923E-252	6	729	740	14	717	725
------KNRDLDPQRENPTAGTYLTTDQGIRVESTDNSLKV-----GARGPTLLEDFHFREKLTRFDHERIPERVVHARGSGAHGYFQVYES--LADLTKAKFLQDPSVKTPVFVRFSTVAGSRGSADTVRDVRGFATKFYTEEGNFDLVGNNIPVFFIQDGIKFPDVIHAVKPDPDSEMPQASSAHDTFWDFISLMPESMHMIMWHLSDRAIPRSFRMMEGFGVHTFRLVNAEGKSRFVKFHWKPLLGVHSLVWDEALKIAGKDPDFHRRDLWKAIETGAYPEYELGLQIVEEDQADDFA-FDLLDSTKIIPEELVPVRRVGKLTLNRNPDNFFAETEQIAFCIQNVVPGIDFTDDPLLHARLFSYLDTQLTRLGgPNFVQIPINRPVARVDNNQQDGFHQHRIPRGRVNYSPNSLGGGCPMAA-GAA----GFVHYPAQLNAPKVRLRSESFGDHYSQATLFWESMSMPEKEHIVKAAVFELGKVATKAIRERMIEHFGRVDADFARMVAAGLGMhahaglGTTVKNAAHavaQKLSAK-RSVEKSPALSQENT--PKPGIRTRRIAILAENGVSEAELSAVRAALAAEGAETHVISTTLGTVKTA---------EGGQVEVDFSSIHVGSILYDAVYVPGGTASVEAM---KKMGDPIHFLNESYRHHKPIGATGEGVELIAAS--QIKGVTVA--GAQAAGKLFSEKGVVTvrGASDLKPFITAFIEAITQHRHWDRP----------
>A0A4Q5RRI4	801	0.445	2.923E-252	3	729	740	16	724	732
---ENKKTESLQPHTSD-SAGQFLTTNQGLKVNDDQNSLKA-----GERGPSLLEDFILREKITHFDHERIPERVVHARGSGAHGVFKVNED--LSRYTKAKFLTDTNAETPVFVRFSTVAGSRGSTDLARDVRGFAVKFYTEEGNFDLVGNNIPVFFIQDAIKFPDLVHAVKPEPHNEIPQAASAHDTFWDFIGQTPESAHMIMWAMSDRAIPRSYRMMEGFGVHTFRLVNAEDKSVFVKFHWKPVLGVHAVAWDEAQNISGKDPDFHRRDLWEAIENGDFPQWQLGLQIVPEEDEHKF-EFDLLDPTKIIPEELVPVILVGTMTLNRNPDNFFAETEQIAFHLGHVVPGIDFSNDPLLQGRLFSYTDTQLIRLGgPNFHEIPINRPISPIHNNQRDGYMRQTINRGKTAHSPNGMAGNSPAQAK---KSEGGFTSYPERIDARKIRNRSQSFFDHFSQAKLFFNSQSEPEKNHIIDALSFELGKVETLFIRERILFMLSQIDENLAAEVAYAIGMHVPkslttplnqvvpaDADPEEYRSIVKEGSLPKSNALSMANTA--KDSIRTRKIAILACDGVNENSLQTVKNAIIAEGGMVDIIAPRYGFIAGMNAD--------TPIPVSKSLLTSASVFYDAVYVPGGTNSVATL---EADADAVHFLNEAFKHCKAIAADVDAIQVLKATYFGrkLPE--------YNDDDTVLQEGIII-GSDIEKLSKQFIAAIKQHRFWERE----------
>UPI001061D6B2	801	0.448	2.923E-252	2	731	740	111	803	808
--GENPTVDPLDRVRVD-STGQRLTTNQGVTISDNQNSLKA-----GLRGPALLKDFILREKITHFDHERIPERIVHARGSGAHGFFECYEP--LTDLTIAAPFQAAGKRTPVFVRFSTVAGERGSKDTARDVRGFAVKFYTDQGNWDLVGNNIPVFFIQDAMKFPDLVHAVKPEPHHQMPQAASAHDTFWDFVSLMPESTHMLLWQMSDRAIPRSYRTMQGFGVHTFRLVNAKGRAVFVKFHWTPVLGTHSLVWDEAVKISGADPDYHRRDLWEAIEAGQYPEYELGLQVFTEEQAEDFS-FDVLDATKIVPEELVPVRPVGRLVLDRNPDNFFAETEQVAFCTAHVVPGIDFTNDPLLAGRIHSYVDTQLTRLGgPNFHEIPINAPIAPVHNNQRDGFHRQAINRGRVSYEPNSLAGGCPVQA-GAA----GFIAFPEPVEANEVRGKPEKFAEHYNQARLFFDSQTPIEQAHIIAAFRFELSKVTVPAIRERVVSMLANVSDALASGVAQGLGMDVPAPMPPL-LAKAPKPEVVSSDALSLLA-RPGDGSIRTRQIALVVADGVDGEAVSALQAGLLAEGAVPRLVGPRIGPVRTA---------DGSTLDADASLENEPAFLFDAIVLPDGAAAVDTLLA---NGRTLEGLKDQYRHCKTILALGDARRLIDAA--GLP---TELPDGT------PDPGLLLMDSGDADAaLEAFVEAVAMHRHWDRETD--------
>UPI000B801B1E	800	0.446	4.000E-252	1	729	740	9	686	688
-GADNKKNQQLDAFRV-NNKGKKLTTNQGLKVSEDEHSLKA-----GVRGPTLMEDFHFREKMTHFDHERIPERIVHARGYAAHGEFEVYES--MKEYTKAGFLQDPSVKTPVFVRFSTVAGSRGSGDTVRDVRGFATKFYTEEGNYDLVGNNIPVFFIQDAVKFPDLVHSFKPEQHNEIPQASTAHDTFWDFIANNTESAHMMMWAMSDRAIPRSYRMMEGFGVHTFRFVNEKGEGRFVKFHWKPKLGVHSLVWDEAQRLAGKNPDFHRQDLYEAIENGDYPEWELGVQMIEEKDEFNFN-FDVLDPTKVWPEELVPVKIVGKMTLNKNPDNYFAETEQVAFHPGHVVPGIDFTNDPLLQGRLFSYTDTQLSRLGgPNFHEIPINRPVCPFHNNQREGMHRMTINKGPVAYHKNSLDNNDPAPAT---EEEGGYVHYQEKVEGRKVRQRSESFKDHYSQAKLFWNSMSDVEKQHIIKAFRFELGKVKSKSVQQQVVEVISHVDTALAKQVAAGIGVTAP-------EGIEPSDETMSSPALSQVNTV-KIP--ATRKVAILAEDGFNGEEVKGLQDALKNAGIASEIISETLAPI------SG---SQGEEFQVDQTLLTSDSVLYDAVYVAGGADSVSTL---KGIKEATTFVNEAYSHYKAVGASAEGTELLAAA-----GVETSSG----------ANGVVILQGGNSD---EFIQAVAQHRHWARQ----------
>UPI00194F2740	800	0.470	4.000E-252	0	731	740	0	689	694
MT--DDKYRQLDAHRLDPKAAP-YTTDQGIRIGETDNSLRA-----GERGPTLMEDFHFREKLTHFDHERIPERVVHARGSGAYGRFQVYES--LAEYTTAEFLCDPTLETSVFVRFSTVAGSRGSADTVRDVRGFATKFYTRQGNFDLVGNNIPVFFIQDGIKFPDFVHAVKPEPQNEMPQASSAHDTLWDFVGLQPEITHMIMWLMSDRALPRSFRMMQGFGVHTFRLVNAEGRSTFVKFHWKPKLGVHSLVWDETQKIAGMDPDFNRRDLWESIEAGDFPEYELGLQLIAEEDEAAF-DFDLLDPTKIIPEERVPVRPVGRMVLDRNPDNFFAETEQVAFCVGNLVPGIDVTDDPLLQARMFSYLDTQLIRLGgPNFTQLPVNRPVVEARNDHRDGYHQSVIPQGKASYHPNTLSGGCPALSNGLA-----YTHYPEHVEGVKTRTRSDSFSDHYGQATLFWNSMADWEKRHIVSAFRFELGKVTYPHIREKVVENLNHVDHDMAVQVAEGIGVEPPAKEVVENHGR-------SSPALSQ-DRQPTAG-ADTRKVAILAADGVHGAEVDVIKDALRAVGAKCDVLGPREGELTGA---------DGDSVHVDHALPTVASVLYDAVLVPGGPFSVRTLSE---DGQAVHFVTEAYKHCKAVGALGEGVRLLDTAHVGVW-------RAGSREGTVSDQGVVTHLGPvSDEFVEAFVAAVAVHRHWGRDPD--------
>UPI0008305E08	800	0.473	4.000E-252	5	728	740	12	694	702
-----AKDRDL--DAARTASTGPLTTDTGVRVEDTDNSLRV-----GERGPTLMEDFHFREKITHFDHERIPERVVHARGAGAYGYFEPYDS--WSRYTRADFLAEPGRRTPVFVRFSTVAGSRGSADTVRDVRGFATKFYTREGNFDLVGNNMPVFFIQDGIKFPDFVHAVKPEPHNEIPQAQSAHDTLWDFVGLQPETSHMIMWLMSDRALPRSYRMMQGFGVHTFRLVDAEGRGTFVKFHWKPKLGTHSLVWDECQKIQGKDPDFNRRDLWDAIEAGAFPEWELGFQLVPEEDEHRF-DFDLLDATKIIPEEEVPVTPVGRMVLDRNPDDFFAETEQIAFHTANVVPGIDFTNDPLLQARNFSYLDTQLIRLGgPNFQQIPVNRPVAEVSHNQRDGYGQHRVHRGRTSYHPNSLGGGCPALADAD-----VYRHYQERVDGHKIRRRSPSFADHYSQARLFYNSLADWEKEHLRAAFRFELGKCTDMGVRERAVANFAHVDHELAVHIAEGIGVapPAPADGAAD-HDR-------SSPALSQATTVLD--TVATRQVAVLVSDGVDLDGLRPLVDALVGQGALVELLAATDGTVRAA---------DGSEVRVDRAVGTVASVVYDAVVVPGGTAPAALAA----DGTALHFVTEAFKHHKAVAALGEGVDLLARL--PLPELRTAT---GAVP--VDDQGVVTArPGAGPEFADAFIARLAAHRAWDR-----------
>A0A1Q4RT97	800	0.457	4.000E-252	1	729	740	4	694	706
-TNEQSKNQDLEQFRKEPGE--LLTTNEGVKVNNTNDSLKA-----GTRGPTLLEDFHLLEKNAHFNRERIPERVVHARGVGAHGYFEPYES--LSELTKAKFLQDPSVKTPVFVRFSTVAGFRGSADAVRDVRGFAVKFYTEDGNYDLVGNNIPVFFIQDAMKFPDLIHAVKPEPHNEMPQASSAHDNFWDFVSLMPESMHMIMWLLSDRTIPRSYRMMQGFGVHTFRFVNEQGKARFVKFHWKPLLGIHSMVFDEIQTLGGKDPDFHRRDLLESIEMGDFPEYELGVQIIEEEDEFNF-DFDILDSTKIIPEELVPIKPIGKMVLNRVPDNFFAETEQVAFQPTNVVPGIDFSDDPLLQGRIFAYPDTQRHRLGTgNFENIPINRPVCPVHNDQRDGFSQYNIYTSKVNYFPNSLGGGCPMASPEN---LGAFVHYAEKLGGRKVRERSESFSDHFSHATLFLNSMSKAEKEHVIKAAHFELGKVMNKEVKERVVGLFNHVDHEFATLVAAGLGLETP-----PKEVIP--NHGKSSAALSMEN-QP-KDSIKTRKIAVLAADGVDAEQLKVVKQALEAEGANSMIVSKFGGKIKST---------DGKEIDVERTFLTSASVMFDAIYIPGGAQSIAAL---KSDNDVSEFIYSAFKHCKAIAATGEGVDLIAAA--NIKDIKLA--DAE---KSVSDKGVITSlnASNVKQVAQDFVKAIAQHRHWVRE----------
>UPI000F8E307E	800	0.475	4.000E-252	16	735	740	33	718	719
----------------EPGE--ILTTNQGLLISDNQNSLRG-----GARGPTLLEDHILREKIMHFDHERIPERVVHARGSGAHGVFEVYES--MSRYTKADFLQDPGTKTPVFVRFSTVVGSRGSADTARDVRGFAVKFYTDEGNFDLVGNNIPVFFIQDAVKFPDLVHAIKPEPHHEIPQASSAHDTFWDFISLMPESAHMIMWLMSDRAIPRSYAMMEGFGVHTFRFINDLGESSFVKFHWKPVLGVHSLVWDEAVKLAGKDPDFHRRDLWESINRGQYPEWELGVQIVTEEDEGQF-DFDLLDATKLIPELMVPVQIVGKLTLNRNPDNFFAETEQVAFHPGNIVPGIDFSNDPLLQGRLFSYTDTQLSRLGsPNFHEIPINCPIASVDNNQRDGHMRQTIVKGRVSYEPNSLGSGYPMQQP---EEYGGFASYPQALEGEKIRVRSNSFADHFSQAALFWRSQSAREKDHIVSAFCFELGKVEVDAVRERVVSMLTQIDKFLAYRVAEGLGMAVPPPA-GGAKSVLSDDQLDIDPSLSMSDT--RKDSIIGRKVAVLIADGVDEASIDTVSKALAAKGATVKLIAPRLGEIKSR---------KHEFIKVNRSLPTVGSVMFDAVFIPGGQQSSENLCA---DADAVMFVKEAYKHGKAIAANNDGTLLLEKAA------RSAGLEHGAF----KGPGVITSSSQAvdDEFAENFIAAIAMHRFFERsDMDAIAS----
>F0SCD5	800	0.433	4.000E-252	1	729	740	12	719	727
-TSNNIKLEQLENHKVDaTNEQ--MTTDQGVKINDDQHSLKA-----GERGATLLEDFIFREKITHFDHERIPERVVHARGSGAHGVFKLYES--MAKYTKAKFLNDTTIETPVFVRFSTVAGSRGSTDLSRDVRGFAVKFYTQEGNFDLVGNNMPIFFIQDAMKFPDLVHAVKPEPDNEIPQAASAHDTFWDFISLMPESTHMIMWLMSDRAIPRSYRMMEGFGVHTFRFINEEGKATFVKFHWKPVLGVHSVAWDEAQNISGKDPDFHRRDLWDAIEAGQFPEFELGVQIVPEEDEGKF-EFDLLDPTKIIPEEIVPVQIIGKMTLNRNPDNFFAETEQVAFHVGHIVPGIDFTNDPLMQGRLFSYTDTQLIRLGgPNFHEIPINRPVVPVRNNQRDGFMRQTIDKLRTSYNPNSLGENYPLQVPEK---DGGFTSYAERIDARKVRARSKSFQDHFSQARLFFRSQSAPEQAHIIDAFSFELGKVRDVNIRKRMVGVLSMVDKKLAASVAYALGIPvekpekpinkgIPADAGDEYEPFKAESSLPKSAALSMANTVKN--TIKSRKIAFLVADGVDEQSVNVVRIALENEGAMVEIVAPKLGAVIS---------KNNESIAVDHSLLTMASVLYDAVYVPGGQNSVATLAA---EANAVHFLNEAFKHCKAIAVDTQALPIISAT-------YFGPKKMDTkSEKLELYEGVIV-NDKPKNLVADFIKAIAQHRFWERE----------
>A0A1G7MW29	800	0.459	4.000E-252	3	730	740	20	726	729
---DNPKRADLARDTVDATG-ATMTTDQGTRIADDQNSLKA-----GERGATLLEDFILREKITHFDHERIPERIVHARGAAAHGYFEAYDS--LAPVTRASFLSQKGKRTPVFVRFSTVAGSRGSTDLARDVRGFSVKFYTEEGNYDLVGNNIPVFFIQDAIKFPDLIHAVKPEPHNEIPQAASAHDTFWDFISLMPESMHMIMWAMSDRAIPRSYRMMEGFGVHTFRFVNAAGKSTFVKFHWKPKLGLHSVAWDEALKISGNDPDFHRRDLADAITAGDFPEWELGVQLVDEKDEHKF-DFDLLDPTKLIPEEVVPVRLIGRMVLDRNPDNYFAETEQVAFHPGHVVPGIDFSNDPLLQGRLFSYTDTQLSRLGsPNFHELPINRAVVPVRNHQRDAHMRHTIDKGRVAYEPNSLGGGCPFQASWK---DGGFTSVNERIDARKVRARSETFLDHFTQARMFLHSQSEAEYNHIVSALRFELGKVQEPTVRQRMLFMLAQVDTDLAASVAQALGIPVPkksdgplnrsvpaDADPKKYQP-TPARDVPVSPALSMR-HRPG-DTLATRKVAVLLADGFAADDVAAVRKALEKNGVQVKFVAPQLGSI----------RSNGDAVEADFSFLTSNSVLFDAIYVPGGRGSVDLL---KRVPDVADFIKDSWRHCKAIAASGEGAELLV----GLPgGVAVGEKK-----DVRSEHGVVvTGGKASDGFAKGFVQALAAGRHWERET---------
>A0A7L5E977	800	0.448	4.000E-252	4	729	740	12	721	729
----NKKIDNLASHT-ESGTGEFMTTNTGLYINDDNNTLKA-----GERGPSLLEDFHYREKMTHFDHERIPERVVHARGAAAHGYFEAYDS-SFSKYTKAKFLTDPSRKTPVFLRFSTVAGSRGSTDLARDVRGFAIKFYTEEGNFDMVGNNIPVFFIQDAIKFPDLIHAVKPEPHNEIPQAASAHDTFWDWVSLSPESMHMIMWVMSDRAIPRSYRMMQGFGVHTFRFINEEGKSTFVKFHFKPKLGVHSVAWDEAQKISGKDPDFHRRDLHEAIEAGAFPEWEFGVQLIPEEDELKYN-FDLLDATKIIPEELVPVQPIGRLVLNRNPDNYFAETEQVAYHLGHVVPGIDFSNDPLLQGRLFSYTDTQLKRLGsPNFQEIPINRPINTVHNNQRDGHMRQQINKGKAAYHPNTMGGGYPEQA---MASNGGYVSYPERVEGPKIRKRAKSFMDFFSQATLFYNSQSEAEKTHIMDALRFELGKVDMMDIRERVLVLLNKVDKTLAKGVAEGLGMEVPepkyplnhsygaDANPDDYQPDTRKPMVDKSDALSMAN--SPKDSIETRQIAFLAADGVDADSISTMKKALEDEKAVVRVIAPHAGFIKD---------SKGNQIMVDKSFLAFSSVLVDAVYIPGGEKSVAML---KDEPDAIHFINEAYRHCKAIAADAEGTELVKA---TYVNAKLKNGKPETGAPA--TAGVLFGeDKGTDKLAKEFIHAIAQHRFWERE----------
>UPI00131D377B	800	0.441	5.474E-252	3	729	740	10	710	718
---ENNKITKLADD-KENGSGEFLTTNQGLKINDNQNSLKA-----GERGATLLEDFILREKITHFDHERIPERIVHARGSGAHGVFELYESQA--EFTKAGFLNDTAVKTPVFVRFSTVAGSRGSGDLARDARGFSVKFYTQEGNYDLVGNNIPVFFIQDAIKFPDLIHAVKPEPHNEIPQAASAHDTFWDFISLMPESAHMIMWVMSDRGIPRSYRMMEGFGVHTFRLINAEGKSSFVKFHWKPLLGVHSVAWDEAKKINGNDPDFHRRDLWDAIESGAFPEWELGLQIVPEEDEHKF-DFDLLDSTKLIPEELVPIKRVGKMTLNRNPDNFFAETEQVAFHLGHIVPGIDFTNDPLLQGRLFSYTDTQLLRLGgPNFHEIPINRPISPVHNNQRDGHMRQTINTSRTSYEPNSISGNDPKQAT---IAEGGFNSYHERIDARKIRDRSESFFDHFSQATLFFNSQSEPEKNHIVDALRFELGKVEREDIRKRMVGILTLIDASLAIRVADGLGLEVPAQPERPiNHGVPADADKEKyeskiikpskksiniSPALSMANTIKN--TAKSRMIAILATDGVNAAQLNALKKALIAAGAVPKIIATHNGYIKDD---------KGLAIKVDFTFLTAASVLFDALYVPGGAASVNSLLA---EADAIHFVTEAFKHCKAIGADAEGADVLKAAI--IP-----------LNKNEKAPaGVII-NGKSAD----FITAVAGHRFWERE----------
>A0A502DQM3	800	0.455	5.474E-252	4	728	740	19	716	725
----NSKQQQLAGFTQE--GAAPLTTNQGLHIPDNHNSLKA-----GVRGPTLLEDFILREKITHFDHERIPERAVHARGSAAHGYFQVYKS--MSQFTCADFLQDPAQKTPVFVRFSTVAGERGSADTVRDVRGFSVKFYTQQGNYDLVGNNIPVFFIQDAMKFPDLVHAVKPEPHHAMPQAASAHDTFWDFVSLMPESTHMLMWAMSDRAIPRSYRMMEGFGVHTFRFINSRGESHFVKFHWKPKLGIHGLAWDEAQKIAGKDADFHRRDLWEAIENGDFPEWELGVQMIPQDKEHSLG-FDLLDPTKLIPEELVPVQKIGRLVLDRNPDNFFAETEQVAFHPGHVVPGIDFSNDPLLQGRLFSYTDTQISRLGgANFHELPINRAVCPFHNFQRDGMHRQTIARGQVAYEPNTLGNGSEYRVDGE---SGGFQSFPEELEPPKVRRRSASFDDHFTQARLFFNSQSAAEKDHIVAAFRFELSKLEVPAIRQRMVDNLAHVDEKLARRVAEPLGIGVPDA--KAAAGRPGFRDhrmastLEESAALRMVDT--GDGSIKTRKIAILVADGVDSASLKPIREALESAGATCKVVGPRLGTVASA---------SKRQIDVDATYATMPSIMFDAVLVPAGKDGAIALSQ---NGEALHFVLEAFKHCKAVCTVGEGVQLLSSL--GVKA------DGPVPAGVVVAPTPVTNLGDNTAAieiAQRFVAAIAKHRHWDR-----------
>A0A4R5DPN5	800	0.438	5.474E-252	3	729	740	12	719	727
---ENDKTVTLAPHT-EIASDQLMTTNTGTRINDDQNSLKA-----GDRGPSLLEDFIFREKMTHFDHERIPERVVHARGSGAHGIFKVYEP--MASLTKAGFLNDTEIETPVFVRFSTVAGSRGSSDLARDARGFAVKFYTQEGNFDLVGNNIPVFFIQDAIKFPDLIHAVKPEPDSEMPQAASAHDTFWDFISLMPESAHMIMWVMSDRALPRSYRMMEGFGVHTFRFINEEGVSSFVKFHWKPLLGVHSVAWDEAQNISGKDPDFHRRDLWDAIESGNFPEWELGVQIIPEEDEFKF-EFDLLDSTKLIPEELVPVQRIGKLTLNRNPDNFHAETEQVAFHLGHVVPGIDFTNDPLLQGRLFSYTDTQLLRLGgPNFQEIPINRPIVSVHNNQRDGHMRQTINKGKVSYSPNSLGGGSPAQAK---ASEGGFTSYAERIDAGKVRARSKSFFDHFSQARLFFNSQSDPEKNHIVDALSFELGKVKTVAIRERMLGILSLIDKGLAAEVAFALRISVPqDPALPVNHSIPADGDpadydsvmvegsLKSSDALSMANTI--KDTVETRKIAFLAADGVDEVSLKTVKAALEAEGAVVEVIAPRLNYIISA---------NDEEIYVSHSFLTASSVLYDAVYVPGGTNSVATI---EAEADAIHFLNEAFKHCKAIAADESAAQVLEAT-------YFSKkIPSDFSEETVLREGIVV-GGDAETLADKFIIAIAQHRFWERE----------
>A0A1W1HPJ7	800	0.446	5.474E-252	3	729	740	8	723	731
---ENEKTAALDSAR-EKSGDHFLTTDQGLRINDDQNSLKA-----GARGPTLLEDFILREKITHFDHERIPERVVHARGAAAHGYFQVYKS--LASLTRAKFLQDPQVKTPVFVRFSTVAGSRGSSDLARDARGFAVKFYTEEGNYDLVGNNIPVFFIQDAVKFPDLVHAVKPEPHHEMPQAASAHDTFWDFISLMPESMHMIMWVMSDRAIPRSFRMMEGFGVHTFRFVNAKGVGRFVKFHWKPLLGVHSLLWDEAQKISGLDPDFHRRDLWEAIEAGQYPEWELGVQIVEEKDEQKF-DFDLLDPTKLIPEELVPVVRIGKMTLDRNPDNFFAETEQVAFHPGHLVPGIDFTNDPLLQGRLFSYTDTQLIRLGgPNFHEIPINRPLAPLHNNQRDGHMRQTINSGPVSYQPNTLGGGCPMQAK---ADMGGFLSYAERLPGSKVRERSKSFFDHFSQAALFWRSQSEPEQEHLVQALQFELGKVENLPIRERMVGMLSQIDKGLAGRVAEGLGMPvkriegllnlsIPaDGDPKDFQPKRAVTSLDKSAALSM-VLAPKEG-IQTRKVAILVADGVDGEAVKGMQMALVAAGGQGKIVATRSGSLKAA---------NGSELKIDFSLLTTGSVLFDAVYIPGGEQSVSALLR---TPKARMFVQDAYLHCKAIAATGKGVAFFEAAVgAAYPE---AEHGSKTRQtpkDWSQDSGIVLAPDSSpKQIAARFIKAIEMHRHWARE----------
>A0A495W174	799	0.480	7.491E-252	2	729	740	6	701	705
--SHDRKQEQLDAYRVDPAG-TRLTTDQGVLVDHTDDYLTV-----GERGPTLLEDFHAREKITRFDHERIPERVVHARGAGAYGFFQAYDT-SLAEFTCARFLTDPALRTPVFVRFSTVAGSRGSADTVRDVRGFATKFYTEQGNYDLVANNMPVFFIQDGIKFPDFVHAVKPEPHNEIPQAQSAHDTFWDFVSLQPESLHMVMWLMSDRALPRSYRMMQGFGVHTFRLVNADGRGTFVKFHWKPALGTHSLLWEECQQLAGADPDFNRRDLWEAIESGQYPEWELGVQLVPESDEFAF-DFDLLDATKIIPEEQVPVRPVGRLVLDRNPQNFFAETEQVAFHTANIVPGIDFTNDPLLQARNFSYLDTQLIRLGgPNFAQIPVNRPVTPVTNNNRDGYHQTQIPAGRTAYTKNSLGGGCPAIAG---DFPEVFKHYQEKVEGHKIRRRAASFQDFYSQATLFWNSMSEVEREHIVDAFRFELGKCADTGVRERVVERLNAVDHGLARLVAQGIGVTPPEQEVTPNHGR-------SSPALSQL--LAPTDSIATRKVAALVADGVDAVGLGRVADALRERGAVVELIGPVDGAV--ADADGG-------QVPVDRGINTVASGFFDAVLVPCGPDVVRAL---SGDGRVARFVNEAFRHGKAIAAFGGGVDVLGAA--GLRGVRVAATD---ETSVVAEHGVVTTAAAAgdlgDDFGAAFASEIALHRAWDRP----------
>A0A4Q6FTZ5	799	0.454	7.491E-252	4	731	740	18	706	711
----NAGNLPLDRVRADSSDR-VLTTNHGVPVGDNQHSLKA-----GLRGPALLEDFILREKITHFDHERIPERIVHARGSAAHGYFECYDS--MKKYTRASLFSEKGKRTPVFLRFSTVVGERGSPDTARDVRGFAVKFYTEEGNWDLVGNNIPVFFIQDAMKFPDLIHAAKPEPNNAIPQAATAHDTFWDFVSLMPESTHMLMWAMSDRGIPRSYRMMEGFGVHTFRLINERGDSSFVKFHWRPKAGVHSLDWDEAVKISGADPDFHRRDLWEAIETGNFPEWELFFQVFTEAQAERFS-FDVLDATKLIPEELVPLIPVGKMVLNRNPDNFFAETEQVAFCTAHVVPGIDFSNDPLLAGRIHSYVDTQISRLGgPNFHEIPINASIAQVHNNQRDGMHRQTINRGRVSYEPNSLGGGCPFQ-----AGASGFTSFREPLEGHKVRGSSEKFAEHYNQAKLFYNSQTPIEKAHILRAFRFELTKVQVPAIRERVVATLLNVDKKLAQDLAADLGLDLPDPLPR-AIAKVPKPELEKAPSLSLFSF-PGDGKIATRKVAILVAHGTDGDAAEAIHQGLLDAGAVPRYIGARLGAVKTR---------SGDAIDVEGTFETMPSVLFDAIAIPGGQKAIDTLSQ---LGHALDFVKEQYRHAKPILGLAEGVALIEEA---LPSRALA----------KKDEGLIMDRKTStSDGLKRFTKAMSRHRIPEREVD--------
>A0A142X6N5	799	0.440	7.491E-252	4	733	740	16	721	725
----SAKIEDLEGD-VEVGTGERLTSNQGVPINDDHNSLKA-----GDRGPTLLEDFLLREKITHFDHERIPERVVHARGSGAHGYFELSES--LSDYSRAAFLQEPGKRTPVFVRFSTVAGSRGSSDLARDVRGFAIKFYTEEGNFDLVGNNMPVFFIQDAMKFPDLIHAVKPEPHNEIPQAASAHDTFWDFISLTPESAHMIMWVMSDRAIPRSLRMMEGFGVHTFRLVNADGKSHFVKWHLKPALGLKSVLWDEALRISGADPDFHRRDLWEAIETGNFPEWEVGIQIVPEEDERKF-DFDLLDPTKIIPEELVPVTPIGKLVLDRNPDNFFAEVEQVAFHIGHVVPGIDFTNDPLLQGRLFSYTDTQLIRLGgPNFHEIPINRPIAPLHNNQRDGVMRQMINRGRTAYDPNTLADGAPRQAT---AAEGGFTSYPERIAAAKVRARSPSFTDHFTQAAMFFHSQSEIEQRHIVNALRFELGKCESEAVRTRMVYVLSQIDDGLANDVATGLGLKVPkkidgplnanvgaDTDPRRLQPKKFTGTPHDSPPLSI--VRSAKPGMETAKVAILVADGFEAADVQALRQAIESAGGMAKIVAPHGGTVASA---------EGDALPVDFSLPTVASVLFDAVCVAGGENTVAVL---GADNRAVEFVEEAFKHCKAIAAVGTGVEFLN-------GTRVQKGIEGG------DPAVVTGsEGAAKKVAKGFVEQASQHRNWDRELQTL------
>A0A3E1NXH2	799	0.435	7.491E-252	2	738	740	21	725	727
--SETAKTIDLQPQTIDATD-QTMNTNQGTLINDDMNTLKA-----GDRGPSLLEDFIFREKMTHFDHERIPERVVHARGVGAHGVFRVYESQA--DLTKAGFLNDPSRETPVFVRFSTVAGNRGSTDLARDVRGFAVKFYTQEGNFDLVGNNMPVFFIQDAMKFPDLIHAAKPEPDNEIPQAATAHDTFWDFISLMPESTHMIMWAMSDRAIPRSLRMMEGFGVHTFRFINEAGQSHFVKFHWKPLLGVHSVAWNEALKISGMDPDFHRRDLWNAIESGNYPEWELGIQVVAEADEHKF-DFDLLDPTKIIPEESVPVQRIGRLTLNRNTDNYFAETEQVAFHVGNIVPGIDFTDDPLMQGRLFSYTDTQLIRLGgPNFHEIPINRPIVPVYNNQRDGFMRQTINKGKANYSPNSLGGGCPYQAMIK---NGGFNSFPERVDANKVRQRSRSFMDHFSQAKLFWYSQSDYEKNHIIDALSFELGKVQSKVVRERMLRTLAHVNDRLASAVAFALGLPVPegpvvnegrpaDGNPKHYESIVREPDVKFSAALSMANTI--KDNILTRQIAVLASNGVSATSLNTVKKQLSGAGAIVEVIAPRQGFIQTA---------EGDAIEVDKSFLTTASVLYDAVYVPGGANSVIAL---EQEPDAIHFLNEAWRHCKAIAFDADAEPILKAT--------------YFGQQAAPTEGLII-NNDANLLADQFIQAVQQHRFWDRE---LTRKVP-
>A0A2L0ETA9	799	0.461	7.491E-252	1	729	740	12	725	733
-TEASLKIESLEPHRVDPRD-ATLSTEQGVRVDSTDDSLRA-----GSRGPTLLEDFHLREKMTHFDHERIPERVVHARGSAAHGYFQVYES--MAEYTRAGFLQDPSVRTPVFVRFSTATGSRGSADTVRDVRGFATKFYTAEGNFDLVGNNIAVFFIQDGIKFPDVIHALKPEPDREIPQASSAHDTFWDFISLTPESTHMILWLLSDRAVPRSFRMMEGFGVHTFRLVNAQGKSRFVKFHWKPLLGVHSLLLEEARRLAGLDPDFHRRDLWDAIERGDYPEYELGVQIIEEEDEHTF-DFDLLDATKIVPEELVPVRRIGKMTLNRNPDNFFSETEQSAFHLGNVVPGIDFTADPLLQARLFSYLDTQVHRLGsPNFPQIPINRPLVPVRNQHQEGFMQQRIKVGRAHhYLPNSLAGGCPMVAPPE---GGAFVHVPEQIAGVKARARSETFKDHITQARLFWNSLSAPEKRHLAVAARFELGNVASREIRERMVARLGEVDGELGRRVAAGVGVPPPsggQPPVKGQPVKaaVGRRSVDVSPALSMENTV--KDTVRSRRVAVLAADGFAGAELAAVRAALEGAGAHVQVVSTSLGPIV---GDDGTA------VEAERTLLTAESVLFDAVFVPGGRASVDAL---SVMGDAVHFVNEAFKHCKAIGATSEGVDLLSSSLlQGVAvaGAQAPGPPQGA-APLLSDKGVVTSRDPAalAAFSDELLRAIARHRHWERE----------
>A0A543NGJ5	799	0.460	1.025E-251	8	728	740	12	699	707
--------DDKDRQldSARTDSNTALTTNTGVPVEDTDNSLRA-----GERGPTLLEDFHLREKITHFDHERIPERVVHARGAGAYGYFQVYES--LSHYTRADFLSDPALVTPVFVRFSTVQGSRGSADTVRDVRGFATKFYTREGNYDLVGNNMPVFFIQDGIKFPDFVHAVKPEPHNEMPQGATAHDTLWDFVGLQPETMHMMMWAMSDRALPRSFRMMQGFGVHTFRLVNQRGEGTLVKFHWRPTLGTHSLVWDESQKIAGKDPDFHRRDLWEAIERGQYPEYELGMQLVPERSEHDF-DFDLLDPTKIIPEEEIPVTPVGRMVLNRNPENFFAETEQVAFHTAHVVPGIDFTNDPLLQARNFSYLDTQLIRLGgPNFQQLPVNRPVAPVSNNQRDGFSQHHVHRGQANYFPNSLGGGCPYLAN---VDDGAYQHYQERVDGAKIRKRSDSFADHYSQATLFYNSLSEWERQHVLAAFRFELGKCEHMHVRQRVVERLNNVDHDLAVQVATGIGADPPSEEAVGNHGR-------SSPALSQANTVRD--TVYSRQIALLAADGVDANDVRRFREVMAERGAVVEVLAARDGEVRSA---------DGASVQVDRQNTTVSSVLYDAVAVPGGPDCATAL---QGDGTAAFFITEAFKHAKPIVAMNDGVDVLANV--PLPRLRLAAPDTD---EVVQDQGVVTHRgADAQGLYRTFADVLAGHRAWER-----------
>A0A7Y9C4R0	799	0.438	1.025E-251	6	731	740	13	715	718
------KQKDLLQNKSD-AANKFMTTDQGVRINDDNNSLKA-----GERGPSLLEDFILREKITHFDHERIPERIVHARGSGAHGYFEVTNP--IPQFTKAGFLSQAGKRTPVFTRFSTVAGSRGSTDLARDVRGFSVKFYTDEGIYDLVGNNIPVFFIQDAAKFPDLVHAVKPEPHNEIPQAASAHDTFWDFISLMPESMHMIMWTMSDRAIPRSYRMMEGFGVHTFRLINEQGESHFVKFHWKPKLGTHAVVWDEAQKISGKNPDFHRQDLWEAIEMGHFPEWEFGVQVIPAEDEDKF-DFDLLDPTKLVPEEIVPVTVIGKMVLNRNPDNFFAETEQIAFHPGHVVPGIDFSNDPLLQGRLFSYTDTQLSRLGsPNFHEIPINRTISTMHNNQRDGHMRQEINIGRVSYHPNSLGGGCPYQAK---IAEGGFSSFNERIDAHKVRERSDSFSDHFSQAKLFFDSQTDVEKLHIVRALRFELGKVETTAIRVRMLGLLSQVDGDLAAEVAKGLGLEVPaKPETPMNHG-VSADDdhqkhepafrrqaVESSDALSMIKNPTVAPTISSRKVAFVCADGVSEEQVATLKSALLAEGAKACIIAPHLGFIDTD---------KGGQLPVDFTFLTASSVLFDAVYVPGG-LGLNVLSE---NDDVLDFVNEAYKHCKVIGAEAEGIELM-------SGTRFA-QKAES-----SDEGLVFGDSDKGSFTENFIAAVSQHRIWAREaLE--------
>A0A1V2I2H7	799	0.474	1.025E-251	1	731	740	14	713	718
-RGADPKQDQLDRDARVSHEASRLTTDQGVRVDHTDDSLSA-----GSRGPTLMEDFHLREKITRFDHERIPERVVHARGAGAYGYF-VTSD-SLADVTRAHFLGDVGRRTPVFVRFSTVAGSRGSADTVRDVRGFATKFYTEEGNFDLVGNNMPVFFIQDXIKFPDFVHAVKPEPHNEIPQASSAHNTLWDFVGNVPESMHMMMWLMSDRALPRSYRTMQGFGVHTFRLVAADGRGTFVKFHWRPALGTHSLVWDETQKIAGKDPDFNRRDLWEAIETGQYPEYELCVQLVREEDEHAF-DFDLLDATKIIPEEQVPLRVVGRMVLDRNPDNFFAETEQVAFHLGNVVPGIDFTNDPLLQARLFSYLDTQLIRLGgPNFSQLPVNRPVVPVHNDQRDGYXQHRIDVGRTSYFPNSISGGCPALAS---AGEGAYTHYAERVDGQKIRERSESFKDFYSQATLFWNSMSGWERHHIVAAFQFELGKVDYPVIQQRVLEHLAHVDHDLATGVAAGLGLEPPAVQA--------TNHGRSSPALSQAN---QPRTSRGRKIAVLSADGAEGPTLRRLRELLGGQGIVTEVIAPHGGTITTA---------SGEDLPVDRNLVTMASVLYDAVLVADGTAATDALIA---NGEAIHYVSEAFKHGKAVGAFGEGIRLLQRA--DLPG---ARVGAPGDGPVVD-LGVVTLAgsgsvplgSELEAFAGTFSQAVAAHRHFDRQVD--------
>A0A3D8YEZ5	799	0.439	1.025E-251	3	729	740	15	722	730
---ENDKIKDLTRN-MEDSSGEVMNTNTGLRINDDQNSLKA-----GERGASLLEDFILREKITHFDHERIPERVVHARGSGAHGVFKVYES--LDKYTKAQFLNDTEIETPVFVRFSTVAGSRGSTDLARDARGFAVKFYTQEGNFDLVGNNMPVFFIQDAMKFPDLIHAVKPEPDNEMPQAASAHDTFWDFISVMPESAHMIMWAMSDRGIPRSYRMMEGFGVHTFRLINAEGESHFVKFHWKPLLGVHAVAWDEAQKISGKDPDFHRRDLWDAIESGNYPEWELGLQIVPESDEFKF-DFDLLDPTKIIPEELVPVQRVGKLTLNRNPENFFAETEQSAFHIGHIVPGIDFTNDPLLQGRLFSYTDTQLIRLGgPNFQEIPINRPIVPVHNNQRDGFMRQTINRGKVAYGPNKLDNNSPRQAK---ASEGGFTSYPERIDARKIRARSKSFLDHFSQARLFLNSQSEPEKNHMIDAFSFELGKVNSVEIRTRMLGILSLIDKKLASEVAFALRLPVPedpelpvnlsfpaDADPADYDPIMKDGKVVISDALSMANT--PKDSIATRKIAFLIADGVNAKSVNTVKSALESQGAVVEMIAPRQNYVIA---------ESDEQIPVQHSFLTAASVLFDAVYVPSGTNSVAAI---EAEADAVHFLNEAFKHCKPIAADLGAIQVLEAT-------YFArKLPEDFSEESVLLDGIVV-NEDTGKLASLFAKAIAQHRFWDRE----------
>A0A135LY24	799	0.572	1.025E-251	6	738	740	12	717	1545
------KKADLQKDTIDIHSKQHMTTDHGVKISNPDQWLRVVDEK--KTGPSLLEDQIAREKIMRFDHERIPERVVHARGTGAFGKFKLFESA--EDVTTAGVLTDTSRETPLFVRFSTVQGSKGSADTVRDVRGFAIKMYTAEGNWDIVGNNIPVFFIQDSIKFPDVIHAVKPEPHNEVPQAQSAHNNFWDFQYMHSEVTHMNQWIMSDRAIPRSFRMMQGFGVNTYSLINKAGKRHFVKFHFTPELGVHSLVWDEALKIGGQDPDFHRKDLMEAIEAGHFPRWKFGIQLIPEEKVDDF-EFDPLDATKVWPEELVPIRYIGELELNRNIDEFFPQTEQVAFCTSHIVPGIDFSDDPLLQGRNFSYFDTQISRLGPNWEELPINRPVCPYMSLvNRDGQGRHRITKGKVNYWPNRFEANPPATQE-----QGGFVSYPQKQQGAKKRALSEKFKEHFNQAQVFYNSLSPIEKMHVAKAFSFELDHCDDPIVYKRMTERLSAIDLDLAKKVAKNVGGDTPVKSPKE-------NKGIKAKGLSQLEFMPKTPIITTRRVAILLADDFDFNQYTTMKEVLTDRGAFVFTIGAQRQGVTA---------ESGQKVIPDHFFNGARSTLFDAVYVPGGK-HIQALLS---NGVAKHWISESFAHLKAIAGANEAVPFIERQI-GLSEVEVA----KSGSPLKESYGVVTGYGDAvsllKvvGFYTHSIALIADAFHYLNDLVGfIIALVA-
>A0A1X2ESL5	799	0.451	1.403E-251	4	731	740	10	701	706
----NPKQDQLDENRVD-RATGYLTTQQGVRVDHTDDALTV-----GERGPTLLEDFHAREKITHFDHERIPERVVHARGAGAYGFFEPYDD-SLAEYTAAKFLTTPGLQTPVFVRFSTVAGSRGSADTVRDVRGFATKFYTEQGNYDLVGNNFPVFFIQDGIKFPDFVHAVKPEPHNEIPQAASAHDTLWDFVSLQPETLHAIMWLMSDRALPRSYRMMQGFGVHTFRFVNASGKGVFVKFHWKPRLGVHSLLWEECQKIAGTDPDYNRRDLWDSIESGQYPEWELGVQLVDESDEFNF-PFDLLDSTKIIPEEMVPVRPVGRMVLNRNPDNFFAETEQVAFHTANVVPGIDFTNDPLLQFRNFSYLDTQLIRLGgPNFAQLPVNRPIAEVRNNQHDGYSQHTIPRGKTSYFKNSLGGGCPALADED-----VFRHYTQKVDGHTIRQRAESFKDFYSQARLFWKSMSPVEARHIVAAFAFELGKVhESTGIRPRVVEQLNLVDNDLATQVAAKLGLPAPSAVSIE-------LDLPESPALSQLNLV--SGGIETRKIALLADNGVDVAAVEQFRAAMDERGATVEVLAPAGGGTLQ-GA-------SGGELAVDRGMTTMASVLYDAVVVPGGAESVSGL---TGDGYAVHFVREAYKHLKVVAAFGDGCEMLRTA--GV-GEQVS-----ESGDVTAERGVVTTAatgEVSADFVDAVVDALALHRVWDRETD--------
>A0A6B9ZL68	799	0.448	1.403E-251	3	729	740	12	719	727
---ENKKIAELAPNTED-SNGEYINTNTGVRINDDHNSLKA-----GERGATLMEDFIFREKMTHFDHERIPERVVHARGSGAHGVFKVYESQ--EKYTKAGFLTDTSRETPVFVRFSTVAGSRGSTDLARDVRGFAVKFYTEEGIFDLVGNNMPVFFIQDAVKFPDLVHAVKPEPHNEIPQAASAHDTFWDFISLMPESTHMIMWLMSDRAIPRSYRMMEGFGVHTFRFVNANEESCFVKFHWKPLLGVHSVAWDEAQKISGKDPDFHRRDLWEAIESGNYPEWELGVQIVPEADEHKF-DFDLLDSTKIIPEELVPVQRIGKMTLNRNPDNFFAETEQVAFHIGHVVPGIDFTNDPLLQGRLFSYTDTQLIRLGgPNFQEIPINRPIIPVHNNQRDGYMRQTINRGRTSYSPNSLGGNYPVQ---STVAEGGFRSYTEKIDARKIRERSRSFFDHFTQAALFYNSQSTPEKQHIVDALRFELGKVDTIAIRQRMIGILTQVDRDLAAQVAYGLGLEVPAEPEKPinkgvpadpTHDYEPLPPQEPVPdislALSMANTV--KGSIATRKIAFLAADGVDAASVAAVKSALEAAGAIVEIVAPHLGEIVAA---------DKSVIAVHKSFLTAASVFYDALYVPAGVTSAATL---EADADAVHFLNEAYRHCKAIAAHADARQVLEAT-------YFANkLPEDLSEESAMMEGVVV-QDDVMKLSEIFITAIGQHRFWERE----------
>UPI0018B008EA	799	0.463	1.403E-251	2	732	740	23	725	729
--GGDAKTAQL--DAHRLNKlDTELTTDQGIRVEDTDNWLRA-----GPRGPALLEDFHGREKIMRFDHERIPERVVHARGSGAHGYFQPY-DGSLARYTAARFLTDPGTRTPVFVRFSTVQGSRGSTDTPRDVRGFAVKFYTDQGNYDFVGNNMPVFFIQDGIKFPDVVHAVKPEPHNEIPQAASAHDTFWDFVTLQPETMHHVIWLMSDRALPRSFRTMQGFGVHTFRLVADDGTRTFVKFHWTPLAGVHSLVWDEAQKISGKDPDFNRRDLWESIEAGVYPEYELGVQLIAESDEFAFDDIDLLDATKIIPEEVVPVIPVGRMVLDRNPDNFFAETEQVAFCLQNVVPGIDFTDDPLLQSRLFSYLDTQLTRLGgPNFAQIPINRPLAPVRNHQQDGFHQDDIPLGQANYHPNSLGGGCPVVPG---AGGGAFVHTPEHVDGIKERKRSETFSDHYSQATLFWNSMAAWEKEHIVAAYRFELGKVEHLHIRERMVEHLNQIDHQLAVAVAAGIGVPSPAAGP--------ANHGRMSPALSQAS-LPGSTGIVGRKVAVLVADGVD-AGVETVRDALVLDGAVVELLGLVDGPVT---ASTGGA------LQVTRAMNTVASVLYDAVVVADGDAAVDKLVN---DGCAVHFVAEAYKHGKAIGVLGVGDRLVQAA--RLPvyeaSDRVAGPPSKPAAGALD--GVVfLAPGKVADntFLAELSAAIAAHRHYDRPVDG-------
>UPI000A1CB0E5	798	0.446	1.919E-251	0	729	740	0	674	677
MSNENRKNEQLE--QFRTDDRDKkMTTNQGTKVSEDEFSLKA-----GERGPTLMEDFHFREKMTHFDHERIPERIVHARGFAAHGEFQPYES--MKDYTKADFLQDPSKTTPVFVRFSTVQGSKGSAETVRDARGFATKFYTEEGNFDLVGNNIPVFFIQDAIKFPDLVHALKPEPHNEMPQGATAHDTFWDFIANNQESAHMVMWAMSDRAIPRSFRMMEGFGVHTFRFVNDKGEAHFIKWHWKPVLGTHSLVWDEAQKISGKDPDFHRGDLYDAIEKGDFPEFELGVQIIKEEDEFNF-DFDILDPTKIWPEEDVPVKKIGKMTLNRNVDNVFAETEQVAFHPGHVVPGIDFTNDPLLQGRLFSYTDTQLIRLGgPNFHELPINRPVCPFHNNQRDGYNRMTINKGPVAYHKNSMADNTPATSSPE---EGGFEHYQEKVEGRKVRKRSDSFKDHFSQATLFWNSMSDPEKEHIKEAFSFELGKLSSEDIQQQVVNMFANVSLELAQEVAENVGVEVP------NEGGS--NVTKASPALSQENTnkLPH-----TRKVGVIVAEGFNGQEVTSVIEALKKAEVEPEIISNKLGTVKGT---------DGEELKADHTFLTGESVLFDALYAAGSK-SMDK----KFQQDALYFLKEAFAHYKPIGATHEGVDLLKKA------------------EIEDGLGVVI-NDDLKSYVKEFVAAIAEHRHWDRE----------
>A0A1I1T575	798	0.454	1.919E-251	2	729	740	10	684	686
[truncated: 13,231,871 more chars]
