# Supplementary material for: Catalases in the pathogenesis of Sporothrix schenckii research
Source: PeerJ. 2022 Dec 7;10:e14478. doi: 10.7717/peerj.14478 (PMC9745942; doi:10.7717/peerj.14478)
Supplement: Supplemental Information 3 — Sequences and PDB files used in this study. [file peerj-10-14478-s003.zip › Raw data/Cat1 SS/test_106f0_relaxed_rank_2_model_5.pdb]

ATOM      1  N   MET A   1      21.162 -26.575  -2.225  1.00 43.03           N  
ATOM      2  H   MET A   1      21.567 -25.699  -2.524  1.00 43.03           H  
ATOM      3  H2  MET A   1      21.281 -27.267  -2.950  1.00 43.03           H  
ATOM      4  H3  MET A   1      21.633 -26.877  -1.384  1.00 43.03           H  
ATOM      5  CA  MET A   1      19.730 -26.391  -1.923  1.00 43.03           C  
ATOM      6  HA  MET A   1      19.199 -26.017  -2.798  1.00 43.03           H  
ATOM      7  C   MET A   1      19.646 -25.356  -0.819  1.00 43.03           C  
ATOM      8  CB  MET A   1      19.075 -27.708  -1.468  1.00 43.03           C  
ATOM      9  HB2 MET A   1      19.590 -28.083  -0.584  1.00 43.03           H  
ATOM     10  HB3 MET A   1      18.039 -27.506  -1.196  1.00 43.03           H  
ATOM     11  O   MET A   1      20.175 -25.614   0.254  1.00 43.03           O  
ATOM     12  CG  MET A   1      19.087 -28.806  -2.539  1.00 43.03           C  
ATOM     13  HG2 MET A   1      18.530 -28.473  -3.414  1.00 43.03           H  
ATOM     14  HG3 MET A   1      20.117 -29.008  -2.833  1.00 43.03           H  
ATOM     15  SD  MET A   1      18.363 -30.351  -1.935  1.00 43.03           S  
ATOM     16  CE  MET A   1      19.012 -31.534  -3.144  1.00 43.03           C  
ATOM     17  HE1 MET A   1      20.101 -31.544  -3.107  1.00 43.03           H  
ATOM     18  HE2 MET A   1      18.680 -31.252  -4.143  1.00 43.03           H  
ATOM     19  HE3 MET A   1      18.634 -32.529  -2.912  1.00 43.03           H  
ATOM     20  N   THR A   2      19.107 -24.167  -1.082  1.00 48.42           N  
ATOM     21  H   THR A   2      18.671 -23.968  -1.971  1.00 48.42           H  
ATOM     22  CA  THR A   2      18.718 -23.254   0.003  1.00 48.42           C  
ATOM     23  HA  THR A   2      19.557 -23.089   0.679  1.00 48.42           H  
ATOM     24  C   THR A   2      17.596 -23.917   0.782  1.00 48.42           C  
ATOM     25  CB  THR A   2      18.237 -21.896  -0.538  1.00 48.42           C  
ATOM     26  HB  THR A   2      17.553 -21.432   0.172  1.00 48.42           H  
ATOM     27  O   THR A   2      16.617 -24.353   0.181  1.00 48.42           O  
ATOM     28  CG2 THR A   2      19.435 -20.967  -0.719  1.00 48.42           C  
ATOM     29 HG21 THR A   2      20.290 -21.517  -1.114  1.00 48.42           H  
ATOM     30 HG22 THR A   2      19.716 -20.563   0.253  1.00 48.42           H  
ATOM     31 HG23 THR A   2      19.168 -20.133  -1.367  1.00 48.42           H  
ATOM     32  OG1 THR A   2      17.572 -22.058  -1.777  1.00 48.42           O  
ATOM     33  HG1 THR A   2      16.644 -22.189  -1.570  1.00 48.42           H  
ATOM     34  N   SER A   3      17.750 -24.044   2.097  1.00 60.81           N  
ATOM     35  H   SER A   3      18.564 -23.655   2.550  1.00 60.81           H  
ATOM     36  CA  SER A   3      16.600 -24.324   2.951  1.00 60.81           C  
ATOM     37  HA  SER A   3      16.057 -25.184   2.559  1.00 60.81           H  
ATOM     38  C   SER A   3      15.675 -23.102   2.915  1.00 60.81           C  
ATOM     39  CB  SER A   3      17.063 -24.645   4.384  1.00 60.81           C  
ATOM     40  HB2 SER A   3      17.772 -25.472   4.359  1.00 60.81           H  
ATOM     41  HB3 SER A   3      16.202 -24.935   4.986  1.00 60.81           H  
ATOM     42  O   SER A   3      16.148 -21.973   2.744  1.00 60.81           O  
ATOM     43  OG  SER A   3      17.675 -23.507   4.962  1.00 60.81           O  
ATOM     44  HG  SER A   3      18.077 -23.706   5.811  1.00 60.81           H  
ATOM     45  N   ALA A   4      14.377 -23.294   3.156  1.00 65.38           N  
ATOM     46  H   ALA A   4      13.997 -24.230   3.182  1.00 65.38           H  
ATOM     47  CA  ALA A   4      13.448 -22.186   3.405  1.00 65.38           C  
ATOM     48  HA  ALA A   4      13.356 -21.588   2.499  1.00 65.38           H  
ATOM     49  C   ALA A   4      13.918 -21.255   4.547  1.00 65.38           C  
ATOM     50  CB  ALA A   4      12.084 -22.795   3.733  1.00 65.38           C  
ATOM     51  HB1 ALA A   4      11.760 -23.420   2.901  1.00 65.38           H  
ATOM     52  HB2 ALA A   4      12.137 -23.396   4.641  1.00 65.38           H  
ATOM     53  HB3 ALA A   4      11.351 -22.001   3.875  1.00 65.38           H  
ATOM     54  O   ALA A   4      13.491 -20.107   4.640  1.00 65.38           O  
ATOM     55  N   ASN A   5      14.848 -21.731   5.382  1.00 84.95           N  
ATOM     56  H   ASN A   5      15.186 -22.668   5.216  1.00 84.95           H  
ATOM     57  CA  ASN A   5      15.387 -21.020   6.533  1.00 84.95           C  
ATOM     58  HA  ASN A   5      14.667 -20.257   6.828  1.00 84.95           H  
ATOM     59  C   ASN A   5      16.697 -20.271   6.265  1.00 84.95           C  
ATOM     60  CB  ASN A   5      15.522 -22.006   7.702  1.00 84.95           C  
ATOM     61  HB2 ASN A   5      16.016 -21.514   8.540  1.00 84.95           H  
ATOM     62  HB3 ASN A   5      16.146 -22.849   7.403  1.00 84.95           H  
ATOM     63  O   ASN A   5      17.155 -19.575   7.163  1.00 84.95           O  
ATOM     64  CG  ASN A   5      14.179 -22.506   8.197  1.00 84.95           C  
ATOM     65  ND2 ASN A   5      14.161 -23.625   8.878  1.00 84.95           N  
ATOM     66 HD21 ASN A   5      15.030 -24.064   9.146  1.00 84.95           H  
ATOM     67 HD22 ASN A   5      13.258 -23.911   9.230  1.00 84.95           H  
ATOM     68  OD1 ASN A   5      13.136 -21.911   7.992  1.00 84.95           O  
ATOM     69  N   ALA A   6      17.279 -20.331   5.060  1.00 91.88           N  
ATOM     70  H   ALA A   6      16.871 -20.930   4.356  1.00 91.88           H  
ATOM     71  CA  ALA A   6      18.604 -19.754   4.799  1.00 91.88           C  
ATOM     72  HA  ALA A   6      19.336 -20.300   5.393  1.00 91.88           H  
ATOM     73  C   ALA A   6      18.709 -18.271   5.196  1.00 91.88           C  
ATOM     74  CB  ALA A   6      18.933 -19.941   3.312  1.00 91.88           C  
ATOM     75  HB1 ALA A   6      19.931 -19.555   3.109  1.00 91.88           H  
ATOM     76  HB2 ALA A   6      18.209 -19.410   2.695  1.00 91.88           H  
ATOM     77  HB3 ALA A   6      18.904 -21.002   3.064  1.00 91.88           H  
ATOM     78  O   ALA A   6      19.736 -17.833   5.716  1.00 91.88           O  
ATOM     79  N   LYS A   7      17.632 -17.492   5.000  1.00 96.21           N  
ATOM     80  H   LYS A   7      16.802 -17.906   4.599  1.00 96.21           H  
ATOM     81  CA  LYS A   7      17.623 -16.094   5.435  1.00 96.21           C  
ATOM     82  HA  LYS A   7      18.599 -15.705   5.144  1.00 96.21           H  
ATOM     83  C   LYS A   7      17.556 -15.942   6.955  1.00 96.21           C  
ATOM     84  CB  LYS A   7      16.518 -15.284   4.727  1.00 96.21           C  
ATOM     85  HB2 LYS A   7      15.541 -15.668   5.020  1.00 96.21           H  
ATOM     86  HB3 LYS A   7      16.623 -15.408   3.649  1.00 96.21           H  
ATOM     87  O   LYS A   7      18.204 -15.058   7.503  1.00 96.21           O  
ATOM     88  CG  LYS A   7      16.579 -13.776   5.056  1.00 96.21           C  
ATOM     89  HG2 LYS A   7      15.825 -13.253   4.468  1.00 96.21           H  
ATOM     90  HG3 LYS A   7      16.355 -13.616   6.111  1.00 96.21           H  
ATOM     91  CD  LYS A   7      17.967 -13.207   4.731  1.00 96.21           C  
ATOM     92  HD2 LYS A   7      18.724 -13.725   5.320  1.00 96.21           H  
ATOM     93  HD3 LYS A   7      18.180 -13.371   3.675  1.00 96.21           H  
ATOM     94  CE  LYS A   7      18.167 -11.743   5.067  1.00 96.21           C  
ATOM     95  HE2 LYS A   7      17.525 -11.123   4.440  1.00 96.21           H  
ATOM     96  HE3 LYS A   7      17.910 -11.577   6.113  1.00 96.21           H  
ATOM     97  NZ  LYS A   7      19.596 -11.425   4.845  1.00 96.21           N  
ATOM     98  HZ1 LYS A   7      19.793 -10.474   5.121  1.00 96.21           H  
ATOM     99  HZ2 LYS A   7      20.210 -11.977   5.427  1.00 96.21           H  
ATOM    100  HZ3 LYS A   7      19.895 -11.523   3.886  1.00 96.21           H  
ATOM    101  N   PHE A   8      16.810 -16.795   7.645  1.00 94.84           N  
ATOM    102  H   PHE A   8      16.402 -17.584   7.163  1.00 94.84           H  
ATOM    103  CA  PHE A   8      16.720 -16.760   9.104  1.00 94.84           C  
ATOM    104  HA  PHE A   8      16.580 -15.726   9.420  1.00 94.84           H  
ATOM    105  C   PHE A   8      18.003 -17.246   9.771  1.00 94.84           C  
ATOM    106  CB  PHE A   8      15.504 -17.563   9.564  1.00 94.84           C  
ATOM    107  HB2 PHE A   8      15.592 -18.592   9.216  1.00 94.84           H  
ATOM    108  HB3 PHE A   8      15.489 -17.582  10.653  1.00 94.84           H  
ATOM    109  O   PHE A   8      18.423 -16.649  10.756  1.00 94.84           O  
ATOM    110  CG  PHE A   8      14.203 -16.959   9.081  1.00 94.84           C  
ATOM    111  CD1 PHE A   8      13.810 -15.688   9.542  1.00 94.84           C  
ATOM    112  HD1 PHE A   8      14.419 -15.152  10.255  1.00 94.84           H  
ATOM    113  CD2 PHE A   8      13.403 -17.644   8.147  1.00 94.84           C  
ATOM    114  HD2 PHE A   8      13.689 -18.623   7.792  1.00 94.84           H  
ATOM    115  CE1 PHE A   8      12.623 -15.104   9.070  1.00 94.84           C  
ATOM    116  HE1 PHE A   8      12.326 -14.124   9.413  1.00 94.84           H  
ATOM    117  CE2 PHE A   8      12.219 -17.059   7.672  1.00 94.84           C  
ATOM    118  HE2 PHE A   8      11.609 -17.584   6.952  1.00 94.84           H  
ATOM    119  CZ  PHE A   8      11.834 -15.789   8.131  1.00 94.84           C  
ATOM    120  HZ  PHE A   8      10.921 -15.343   7.767  1.00 94.84           H  
ATOM    121  N   ASP A   9      18.670 -18.242   9.190  1.00 94.99           N  
ATOM    122  H   ASP A   9      18.224 -18.759   8.446  1.00 94.99           H  
ATOM    123  CA  ASP A   9      19.997 -18.680   9.626  1.00 94.99           C  
ATOM    124  HA  ASP A   9      19.950 -18.972  10.675  1.00 94.99           H  
ATOM    125  C   ASP A   9      21.018 -17.531   9.493  1.00 94.99           C  
ATOM    126  CB  ASP A   9      20.435 -19.903   8.795  1.00 94.99           C  
ATOM    127  HB2 ASP A   9      20.479 -19.616   7.745  1.00 94.99           H  
ATOM    128  HB3 ASP A   9      21.442 -20.183   9.104  1.00 94.99           H  
ATOM    129  O   ASP A   9      21.858 -17.323  10.371  1.00 94.99           O  
ATOM    130  CG  ASP A   9      19.532 -21.142   8.934  1.00 94.99           C  
ATOM    131  OD1 ASP A   9      18.835 -21.269   9.965  1.00 94.99           O  
ATOM    132  OD2 ASP A   9      19.552 -21.976   7.997  1.00 94.99           O  
ATOM    133  N   ASP A  10      20.918 -16.727   8.425  1.00 95.54           N  
ATOM    134  H   ASP A  10      20.256 -16.977   7.704  1.00 95.54           H  
ATOM    135  CA  ASP A  10      21.729 -15.517   8.256  1.00 95.54           C  
ATOM    136  HA  ASP A  10      22.773 -15.788   8.408  1.00 95.54           H  
ATOM    137  C   ASP A  10      21.397 -14.426   9.291  1.00 95.54           C  
ATOM    138  CB  ASP A  10      21.593 -14.983   6.820  1.00 95.54           C  
ATOM    139  HB2 ASP A  10      22.022 -15.706   6.126  1.00 95.54           H  
ATOM    140  HB3 ASP A  10      20.541 -14.855   6.567  1.00 95.54           H  
ATOM    141  O   ASP A  10      22.320 -13.853   9.880  1.00 95.54           O  
ATOM    142  CG  ASP A  10      22.312 -13.643   6.657  1.00 95.54           C  
ATOM    143  OD1 ASP A  10      21.642 -12.618   6.399  1.00 95.54           O  
ATOM    144  OD2 ASP A  10      23.550 -13.599   6.859  1.00 95.54           O  
ATOM    145  N   LEU A  11      20.106 -14.154   9.519  1.00 97.19           N  
ATOM    146  H   LEU A  11      19.420 -14.670   8.986  1.00 97.19           H  
ATOM    147  CA  LEU A  11      19.627 -13.140  10.466  1.00 97.19           C  
ATOM    148  HA  LEU A  11      20.133 -12.198  10.258  1.00 97.19           H  
ATOM    149  C   LEU A  11      19.956 -13.490  11.921  1.00 97.19           C  
ATOM    150  CB  LEU A  11      18.105 -12.949  10.311  1.00 97.19           C  
ATOM    151  HB2 LEU A  11      17.738 -12.389  11.171  1.00 97.19           H  
ATOM    152  HB3 LEU A  11      17.631 -13.930  10.341  1.00 97.19           H  
ATOM    153  O   LEU A  11      20.274 -12.586  12.688  1.00 97.19           O  
ATOM    154  CG  LEU A  11      17.655 -12.208   9.038  1.00 97.19           C  
ATOM    155  HG  LEU A  11      18.071 -12.690   8.153  1.00 97.19           H  
ATOM    156  CD1 LEU A  11      16.129 -12.238   8.934  1.00 97.19           C  
ATOM    157 HD11 LEU A  11      15.787 -13.272   8.881  1.00 97.19           H  
ATOM    158 HD12 LEU A  11      15.804 -11.722   8.031  1.00 97.19           H  
ATOM    159 HD13 LEU A  11      15.681 -11.760   9.805  1.00 97.19           H  
ATOM    160  CD2 LEU A  11      18.108 -10.748   9.021  1.00 97.19           C  
ATOM    161 HD21 LEU A  11      19.193 -10.710   8.924  1.00 97.19           H  
ATOM    162 HD22 LEU A  11      17.669 -10.232   8.168  1.00 97.19           H  
ATOM    163 HD23 LEU A  11      17.803 -10.250   9.942  1.00 97.19           H  
ATOM    164  N   ALA A  12      19.953 -14.775  12.287  1.00 96.31           N  
ATOM    165  H   ALA A  12      19.651 -15.461  11.610  1.00 96.31           H  
ATOM    166  CA  ALA A  12      20.166 -15.240  13.659  1.00 96.31           C  
ATOM    167  HA  ALA A  12      19.353 -14.869  14.282  1.00 96.31           H  
ATOM    168  C   ALA A  12      21.483 -14.736  14.275  1.00 96.31           C  
ATOM    169  CB  ALA A  12      20.122 -16.773  13.654  1.00 96.31           C  
ATOM    170  HB1 ALA A  12      20.902 -17.171  13.005  1.00 96.31           H  
ATOM    171  HB2 ALA A  12      20.271 -17.146  14.667  1.00 96.31           H  
ATOM    172  HB3 ALA A  12      19.151 -17.114  13.296  1.00 96.31           H  
ATOM    173  O   ALA A  12      21.559 -14.506  15.477  1.00 96.31           O  
ATOM    174  N   ARG A  13      22.514 -14.491  13.456  1.00 94.78           N  
ATOM    175  H   ARG A  13      22.359 -14.653  12.471  1.00 94.78           H  
ATOM    176  CA  ARG A  13      23.809 -13.942  13.904  1.00 94.78           C  
ATOM    177  HA  ARG A  13      24.141 -14.499  14.780  1.00 94.78           H  
ATOM    178  C   ARG A  13      23.739 -12.478  14.353  1.00 94.78           C  
ATOM    179  CB  ARG A  13      24.840 -14.094  12.779  1.00 94.78           C  
ATOM    180  HB2 ARG A  13      24.508 -13.514  11.917  1.00 94.78           H  
ATOM    181  HB3 ARG A  13      25.793 -13.690  13.119  1.00 94.78           H  
ATOM    182  O   ARG A  13      24.695 -11.980  14.939  1.00 94.78           O  
ATOM    183  CG  ARG A  13      25.041 -15.560  12.368  1.00 94.78           C  
ATOM    184  HG2 ARG A  13      24.112 -15.984  11.988  1.00 94.78           H  
ATOM    185  HG3 ARG A  13      25.352 -16.133  13.242  1.00 94.78           H  
ATOM    186  CD  ARG A  13      26.118 -15.684  11.290  1.00 94.78           C  
ATOM    187  HD2 ARG A  13      27.020 -15.186  11.647  1.00 94.78           H  
ATOM    188  HD3 ARG A  13      26.337 -16.742  11.149  1.00 94.78           H  
ATOM    189  NE  ARG A  13      25.679 -15.113   9.999  1.00 94.78           N  
ATOM    190  HE  ARG A  13      24.684 -15.017   9.855  1.00 94.78           H  
ATOM    191  NH1 ARG A  13      27.764 -14.773   9.113  1.00 94.78           N  
ATOM    192 HH11 ARG A  13      28.345 -14.473   8.343  1.00 94.78           H  
ATOM    193 HH12 ARG A  13      28.158 -15.074   9.992  1.00 94.78           H  
ATOM    194  NH2 ARG A  13      25.979 -14.342   7.863  1.00 94.78           N  
ATOM    195 HH21 ARG A  13      24.986 -14.236   7.713  1.00 94.78           H  
ATOM    196 HH22 ARG A  13      26.574 -14.087   7.088  1.00 94.78           H  
ATOM    197  CZ  ARG A  13      26.463 -14.747   9.001  1.00 94.78           C  
ATOM    198  N   ASN A  14      22.647 -11.788  14.034  1.00 96.33           N  
ATOM    199  H   ASN A  14      21.912 -12.281  13.549  1.00 96.33           H  
ATOM    200  CA  ASN A  14      22.379 -10.391  14.368  1.00 96.33           C  
ATOM    201  HA  ASN A  14      23.217  -9.985  14.935  1.00 96.33           H  
ATOM    202  C   ASN A  14      21.147 -10.233  15.281  1.00 96.33           C  
ATOM    203  CB  ASN A  14      22.230  -9.605  13.049  1.00 96.33           C  
ATOM    204  HB2 ASN A  14      21.923  -8.584  13.277  1.00 96.33           H  
ATOM    205  HB3 ASN A  14      21.450 -10.062  12.440  1.00 96.33           H  
ATOM    206  O   ASN A  14      20.749  -9.105  15.562  1.00 96.33           O  
ATOM    207  CG  ASN A  14      23.514  -9.543  12.244  1.00 96.33           C  
ATOM    208  ND2 ASN A  14      24.475  -8.779  12.707  1.00 96.33           N  
ATOM    209 HD21 ASN A  14      25.363  -8.773  12.225  1.00 96.33           H  
ATOM    210 HD22 ASN A  14      24.348  -8.316  13.596  1.00 96.33           H  
ATOM    211  OD1 ASN A  14      23.675 -10.141  11.184  1.00 96.33           O  
ATOM    212  N   THR A  15      20.535 -11.335  15.723  1.00 95.98           N  
ATOM    213  H   THR A  15      20.920 -12.239  15.490  1.00 95.98           H  
ATOM    214  CA  THR A  15      19.345 -11.321  16.579  1.00 95.98           C  
ATOM    215  HA  THR A  15      18.844 -10.358  16.476  1.00 95.98           H  
ATOM    216  C   THR A  15      19.744 -11.495  18.040  1.00 95.98           C  
ATOM    217  CB  THR A  15      18.344 -12.405  16.152  1.00 95.98           C  
ATOM    218  HB  THR A  15      18.814 -13.385  16.233  1.00 95.98           H  
ATOM    219  O   THR A  15      20.475 -12.420  18.388  1.00 95.98           O  
ATOM    220  CG2 THR A  15      17.059 -12.386  16.979  1.00 95.98           C  
ATOM    221 HG21 THR A  15      17.272 -12.682  18.006  1.00 95.98           H  
ATOM    222 HG22 THR A  15      16.616 -11.390  16.978  1.00 95.98           H  
ATOM    223 HG23 THR A  15      16.346 -13.098  16.564  1.00 95.98           H  
ATOM    224  OG1 THR A  15      17.943 -12.197  14.816  1.00 95.98           O  
ATOM    225  HG1 THR A  15      17.231 -11.554  14.834  1.00 95.98           H  
ATOM    226  N   HIS A  16      19.221 -10.624  18.901  1.00 93.34           N  
ATOM    227  H   HIS A  16      18.596  -9.909  18.556  1.00 93.34           H  
ATOM    228  CA  HIS A  16      19.404 -10.685  20.348  1.00 93.34           C  
ATOM    229  HA  HIS A  16      20.026 -11.542  20.605  1.00 93.34           H  
ATOM    230  C   HIS A  16      18.049 -10.865  21.035  1.00 93.34           C  
ATOM    231  CB  HIS A  16      20.121  -9.418  20.833  1.00 93.34           C  
ATOM    232  HB2 HIS A  16      20.209  -9.456  21.919  1.00 93.34           H  
ATOM    233  HB3 HIS A  16      19.521  -8.545  20.578  1.00 93.34           H  
ATOM    234  O   HIS A  16      17.082 -10.189  20.689  1.00 93.34           O  
ATOM    235  CG  HIS A  16      21.500  -9.258  20.246  1.00 93.34           C  
ATOM    236  CD2 HIS A  16      21.857  -8.474  19.180  1.00 93.34           C  
ATOM    237  HD2 HIS A  16      21.194  -7.846  18.604  1.00 93.34           H  
ATOM    238  ND1 HIS A  16      22.636  -9.909  20.667  1.00 93.34           N  
ATOM    239  HD1 HIS A  16      22.692 -10.571  21.428  1.00 93.34           H  
ATOM    240  CE1 HIS A  16      23.652  -9.523  19.879  1.00 93.34           C  
ATOM    241  HE1 HIS A  16      24.672  -9.869  19.968  1.00 93.34           H  
ATOM    242  NE2 HIS A  16      23.229  -8.648  18.956  1.00 93.34           N  
ATOM    243  N   GLU A  17      17.984 -11.766  22.012  1.00 92.44           N  
ATOM    244  H   GLU A  17      18.813 -12.282  22.270  1.00 92.44           H  
ATOM    245  CA  GLU A  17      16.781 -12.006  22.808  1.00 92.44           C  
ATOM    246  HA  GLU A  17      15.904 -11.742  22.216  1.00 92.44           H  
ATOM    247  C   GLU A  17      16.789 -11.134  24.070  1.00 92.44           C  
ATOM    248  CB  GLU A  17      16.677 -13.502  23.136  1.00 92.44           C  
ATOM    249  HB2 GLU A  17      16.739 -14.061  22.202  1.00 92.44           H  
ATOM    250  HB3 GLU A  17      17.516 -13.787  23.770  1.00 92.44           H  
ATOM    251  O   GLU A  17      17.777 -11.089  24.807  1.00 92.44           O  
ATOM    252  CG  GLU A  17      15.357 -13.863  23.837  1.00 92.44           C  
ATOM    253  HG2 GLU A  17      14.529 -13.531  23.212  1.00 92.44           H  
ATOM    254  HG3 GLU A  17      15.305 -13.326  24.784  1.00 92.44           H  
ATOM    255  CD  GLU A  17      15.213 -15.369  24.119  1.00 92.44           C  
ATOM    256  OE1 GLU A  17      14.149 -15.750  24.655  1.00 92.44           O  
ATOM    257  OE2 GLU A  17      16.158 -16.131  23.812  1.00 92.44           O  
ATOM    258  N   ILE A  18      15.670 -10.458  24.338  1.00 92.94           N  
ATOM    259  H   ILE A  18      14.879 -10.574  23.721  1.00 92.94           H  
ATOM    260  CA  ILE A  18      15.450  -9.760  25.608  1.00 92.94           C  
ATOM    261  HA  ILE A  18      16.386  -9.306  25.931  1.00 92.94           H  
ATOM    262  C   ILE A  18      15.030 -10.805  26.644  1.00 92.94           C  
ATOM    263  CB  ILE A  18      14.399  -8.637  25.457  1.00 92.94           C  
ATOM    264  HB  ILE A  18      13.463  -9.081  25.117  1.00 92.94           H  
ATOM    265  O   ILE A  18      14.009 -11.465  26.476  1.00 92.94           O  
ATOM    266  CG1 ILE A  18      14.857  -7.597  24.406  1.00 92.94           C  
ATOM    267 HG12 ILE A  18      15.774  -7.116  24.747  1.00 92.94           H  
ATOM    268 HG13 ILE A  18      15.076  -8.104  23.466  1.00 92.94           H  
ATOM    269  CG2 ILE A  18      14.150  -7.960  26.820  1.00 92.94           C  
ATOM    270 HG21 ILE A  18      13.377  -7.197  26.731  1.00 92.94           H  
ATOM    271 HG22 ILE A  18      13.795  -8.688  27.550  1.00 92.94           H  
ATOM    272 HG23 ILE A  18      15.069  -7.502  27.187  1.00 92.94           H  
ATOM    273  CD1 ILE A  18      13.815  -6.515  24.095  1.00 92.94           C  
ATOM    274 HD11 ILE A  18      13.674  -5.857  24.952  1.00 92.94           H  
ATOM    275 HD12 ILE A  18      14.164  -5.914  23.255  1.00 92.94           H  
ATOM    276 HD13 ILE A  18      12.866  -6.980  23.826  1.00 92.94           H  
ATOM    277  N   SER A  19      15.798 -10.945  27.725  1.00 94.27           N  
ATOM    278  H   SER A  19      16.607 -10.350  27.837  1.00 94.27           H  
ATOM    279  CA  SER A  19      15.521 -11.919  28.786  1.00 94.27           C  
ATOM    280  HA  SER A  19      14.451 -12.121  28.812  1.00 94.27           H  
ATOM    281  C   SER A  19      15.924 -11.393  30.162  1.00 94.27           C  
ATOM    282  CB  SER A  19      16.243 -13.244  28.500  1.00 94.27           C  
ATOM    283  HB2 SER A  19      15.916 -13.990  29.225  1.00 94.27           H  
ATOM    284  HB3 SER A  19      15.978 -13.597  27.503  1.00 94.27           H  
ATOM    285  O   SER A  19      16.778 -10.516  30.274  1.00 94.27           O  
ATOM    286  OG  SER A  19      17.650 -13.095  28.598  1.00 94.27           O  
ATOM    287  HG  SER A  19      17.939 -12.708  27.768  1.00 94.27           H  
ATOM    288  N   GLU A  20      15.358 -11.973  31.223  1.00 93.50           N  
ATOM    289  H   GLU A  20      14.628 -12.656  31.080  1.00 93.50           H  
ATOM    290  CA  GLU A  20      15.723 -11.640  32.610  1.00 93.50           C  
ATOM    291  HA  GLU A  20      15.591 -10.570  32.772  1.00 93.50           H  
ATOM    292  C   GLU A  20      17.191 -11.966  32.937  1.00 93.50           C  
ATOM    293  CB  GLU A  20      14.815 -12.403  33.587  1.00 93.50           C  
ATOM    294  HB2 GLU A  20      15.173 -12.215  34.600  1.00 93.50           H  
ATOM    295  HB3 GLU A  20      14.897 -13.471  33.385  1.00 93.50           H  
ATOM    296  O   GLU A  20      17.799 -11.323  33.790  1.00 93.50           O  
ATOM    297  CG  GLU A  20      13.339 -11.978  33.512  1.00 93.50           C  
ATOM    298  HG2 GLU A  20      13.284 -10.897  33.640  1.00 93.50           H  
ATOM    299  HG3 GLU A  20      12.951 -12.222  32.523  1.00 93.50           H  
ATOM    300  CD  GLU A  20      12.462 -12.660  34.579  1.00 93.50           C  
ATOM    301  OE1 GLU A  20      11.301 -12.218  34.732  1.00 93.50           O  
ATOM    302  OE2 GLU A  20      12.940 -13.618  35.231  1.00 93.50           O  
ATOM    303  N   SER A  21      17.785 -12.949  32.252  1.00 91.64           N  
ATOM    304  H   SER A  21      17.241 -13.449  31.564  1.00 91.64           H  
ATOM    305  CA  SER A  21      19.189 -13.338  32.435  1.00 91.64           C  
ATOM    306  HA  SER A  21      19.426 -13.286  33.497  1.00 91.64           H  
ATOM    307  C   SER A  21      20.195 -12.427  31.722  1.00 91.64           C  
ATOM    308  CB  SER A  21      19.393 -14.787  31.984  1.00 91.64           C  
ATOM    309  HB2 SER A  21      18.925 -15.448  32.714  1.00 91.64           H  
ATOM    310  HB3 SER A  21      20.459 -15.014  31.956  1.00 91.64           H  
ATOM    311  O   SER A  21      21.389 -12.505  32.012  1.00 91.64           O  
ATOM    312  OG  SER A  21      18.819 -15.051  30.715  1.00 91.64           O  
ATOM    313  HG  SER A  21      18.903 -14.299  30.124  1.00 91.64           H  
ATOM    314  N   ALA A  22      19.745 -11.587  30.785  1.00 90.68           N  
ATOM    315  H   ALA A  22      18.748 -11.499  30.647  1.00 90.68           H  
ATOM    316  CA  ALA A  22      20.599 -10.681  30.025  1.00 90.68           C  
ATOM    317  HA  ALA A  22      21.618 -11.069  30.009  1.00 90.68           H  
ATOM    318  C   ALA A  22      20.631  -9.296  30.690  1.00 90.68           C  
ATOM    319  CB  ALA A  22      20.104 -10.644  28.574  1.00 90.68           C  
ATOM    320  HB1 ALA A  22      20.728  -9.966  27.992  1.00 90.68           H  
ATOM    321  HB2 ALA A  22      20.157 -11.641  28.136  1.00 90.68           H  
ATOM    322  HB3 ALA A  22      19.074 -10.289  28.541  1.00 90.68           H  
ATOM    323  O   ALA A  22      19.707  -8.497  30.553  1.00 90.68           O  
ATOM    324  N   THR A  23      21.699  -9.004  31.435  1.00 93.64           N  
ATOM    325  H   THR A  23      22.451  -9.673  31.507  1.00 93.64           H  
ATOM    326  CA  THR A  23      21.848  -7.730  32.152  1.00 93.64           C  
ATOM    327  HA  THR A  23      20.886  -7.489  32.604  1.00 93.64           H  
ATOM    328  C   THR A  23      22.206  -6.574  31.214  1.00 93.64           C  
ATOM    329  CB  THR A  23      22.877  -7.842  33.286  1.00 93.64           C  
ATOM    330  HB  THR A  23      23.082  -6.851  33.690  1.00 93.64           H  
ATOM    331  O   THR A  23      22.964  -6.740  30.260  1.00 93.64           O  
ATOM    332  CG2 THR A  23      22.391  -8.745  34.418  1.00 93.64           C  
ATOM    333 HG21 THR A  23      23.126  -8.761  35.222  1.00 93.64           H  
ATOM    334 HG22 THR A  23      22.233  -9.759  34.052  1.00 93.64           H  
ATOM    335 HG23 THR A  23      21.449  -8.362  34.811  1.00 93.64           H  
ATOM    336  OG1 THR A  23      24.071  -8.416  32.821  1.00 93.64           O  
ATOM    337  HG1 THR A  23      24.646  -8.556  33.577  1.00 93.64           H  
ATOM    338  N   LEU A  24      21.687  -5.377  31.511  1.00 94.14           N  
ATOM    339  H   LEU A  24      21.058  -5.310  32.299  1.00 94.14           H  
ATOM    340  CA  LEU A  24      21.920  -4.160  30.727  1.00 94.14           C  
ATOM    341  HA  LEU A  24      21.548  -4.338  29.718  1.00 94.14           H  
ATOM    342  C   LEU A  24      23.416  -3.811  30.636  1.00 94.14           C  
ATOM    343  CB  LEU A  24      21.120  -3.006  31.365  1.00 94.14           C  
ATOM    344  HB2 LEU A  24      21.470  -2.880  32.390  1.00 94.14           H  
ATOM    345  HB3 LEU A  24      20.067  -3.283  31.401  1.00 94.14           H  
ATOM    346  O   LEU A  24      24.118  -3.784  31.653  1.00 94.14           O  
ATOM    347  CG  LEU A  24      21.252  -1.650  30.642  1.00 94.14           C  
ATOM    348  HG  LEU A  24      22.303  -1.378  30.551  1.00 94.14           H  
ATOM    349  CD1 LEU A  24      20.618  -1.676  29.250  1.00 94.14           C  
ATOM    350 HD11 LEU A  24      19.570  -1.967  29.313  1.00 94.14           H  
ATOM    351 HD12 LEU A  24      21.152  -2.376  28.607  1.00 94.14           H  
ATOM    352 HD13 LEU A  24      20.697  -0.688  28.795  1.00 94.14           H  
ATOM    353  CD2 LEU A  24      20.560  -0.561  31.459  1.00 94.14           C  
ATOM    354 HD21 LEU A  24      20.994  -0.525  32.458  1.00 94.14           H  
ATOM    355 HD22 LEU A  24      19.492  -0.766  31.532  1.00 94.14           H  
ATOM    356 HD23 LEU A  24      20.724   0.401  30.974  1.00 94.14           H  
ATOM    357  N   THR A  25      23.878  -3.469  29.433  1.00 95.03           N  
ATOM    358  H   THR A  25      23.260  -3.524  28.636  1.00 95.03           H  
ATOM    359  CA  THR A  25      25.240  -2.991  29.161  1.00 95.03           C  
ATOM    360  HA  THR A  25      25.725  -2.798  30.118  1.00 95.03           H  
ATOM    361  C   THR A  25      25.236  -1.679  28.378  1.00 95.03           C  
ATOM    362  CB  THR A  25      26.083  -4.031  28.402  1.00 95.03           C  
ATOM    363  HB  THR A  25      27.079  -3.620  28.242  1.00 95.03           H  
ATOM    364  O   THR A  25      24.235  -1.330  27.760  1.00 95.03           O  
ATOM    365  CG2 THR A  25      26.234  -5.341  29.173  1.00 95.03           C  
ATOM    366 HG21 THR A  25      26.682  -5.142  30.147  1.00 95.03           H  
ATOM    367 HG22 THR A  25      25.265  -5.822  29.300  1.00 95.03           H  
ATOM    368 HG23 THR A  25      26.889  -6.011  28.616  1.00 95.03           H  
ATOM    369  OG1 THR A  25      25.521  -4.335  27.147  1.00 95.03           O  
ATOM    370  HG1 THR A  25      25.649  -3.582  26.566  1.00 95.03           H  
ATOM    371  N   SER A  26      26.352  -0.946  28.386  1.00 95.86           N  
ATOM    372  H   SER A  26      27.124  -1.244  28.964  1.00 95.86           H  
ATOM    373  CA  SER A  26      26.633   0.079  27.369  1.00 95.86           C  
ATOM    374  HA  SER A  26      25.778   0.749  27.280  1.00 95.86           H  
ATOM    375  C   SER A  26      26.873  -0.530  25.986  1.00 95.86           C  
ATOM    376  CB  SER A  26      27.855   0.914  27.762  1.00 95.86           C  
ATOM    377  HB2 SER A  26      27.644   1.423  28.702  1.00 95.86           H  
ATOM    378  HB3 SER A  26      28.021   1.679  27.003  1.00 95.86           H  
ATOM    379  O   SER A  26      27.095  -1.740  25.866  1.00 95.86           O  
ATOM    380  OG  SER A  26      29.031   0.123  27.885  1.00 95.86           O  
ATOM    381  HG  SER A  26      29.761   0.702  27.651  1.00 95.86           H  
ATOM    382  N   ASP A  27      26.930   0.318  24.958  1.00 94.82           N  
ATOM    383  H   ASP A  27      26.660   1.277  25.127  1.00 94.82           H  
ATOM    384  CA  ASP A  27      27.263  -0.072  23.578  1.00 94.82           C  
ATOM    385  HA  ASP A  27      26.545  -0.817  23.234  1.00 94.82           H  
ATOM    386  C   ASP A  27      28.669  -0.693  23.456  1.00 94.82           C  
ATOM    387  CB  ASP A  27      27.181   1.155  22.653  1.00 94.82           C  
ATOM    388  HB2 ASP A  27      27.736   1.981  23.097  1.00 94.82           H  
ATOM    389  HB3 ASP A  27      27.676   0.906  21.714  1.00 94.82           H  
ATOM    390  O   ASP A  27      28.948  -1.466  22.540  1.00 94.82           O  
ATOM    391  CG  ASP A  27      25.763   1.617  22.295  1.00 94.82           C  
ATOM    392  OD1 ASP A  27      24.788   0.890  22.584  1.00 94.82           O  
ATOM    393  OD2 ASP A  27      25.669   2.669  21.619  1.00 94.82           O  
ATOM    394  N   TYR A  28      29.565  -0.388  24.399  1.00 95.41           N  
ATOM    395  H   TYR A  28      29.265   0.270  25.105  1.00 95.41           H  
ATOM    396  CA  TYR A  28      30.908  -0.974  24.502  1.00 95.41           C  
ATOM    397  HA  TYR A  28      31.150  -1.422  23.538  1.00 95.41           H  
ATOM    398  C   TYR A  28      30.998  -2.135  25.513  1.00 95.41           C  
ATOM    399  CB  TYR A  28      31.940   0.137  24.729  1.00 95.41           C  
ATOM    400  HB2 TYR A  28      31.914   0.809  23.870  1.00 95.41           H  
ATOM    401  HB3 TYR A  28      32.938  -0.301  24.758  1.00 95.41           H  
ATOM    402  O   TYR A  28      32.097  -2.555  25.878  1.00 95.41           O  
ATOM    403  CG  TYR A  28      31.717   0.957  25.983  1.00 95.41           C  
ATOM    404  CD1 TYR A  28      30.852   2.068  25.952  1.00 95.41           C  
ATOM    405  HD1 TYR A  28      30.325   2.336  25.049  1.00 95.41           H  
ATOM    406  CD2 TYR A  28      32.369   0.610  27.181  1.00 95.41           C  
ATOM    407  HD2 TYR A  28      33.026  -0.247  27.201  1.00 95.41           H  
ATOM    408  CE1 TYR A  28      30.642   2.833  27.112  1.00 95.41           C  
ATOM    409  HE1 TYR A  28      29.955   3.666  27.087  1.00 95.41           H  
ATOM    410  CE2 TYR A  28      32.171   1.386  28.340  1.00 95.41           C  
ATOM    411  HE2 TYR A  28      32.694   1.144  29.253  1.00 95.41           H  
ATOM    412  OH  TYR A  28      31.088   3.232  29.431  1.00 95.41           O  
ATOM    413  HH  TYR A  28      31.514   2.862  30.207  1.00 95.41           H  
ATOM    414  CZ  TYR A  28      31.304   2.499  28.309  1.00 95.41           C  
ATOM    415  N   GLY A  29      29.855  -2.675  25.954  1.00 95.31           N  
ATOM    416  H   GLY A  29      28.989  -2.262  25.638  1.00 95.31           H  
ATOM    417  CA  GLY A  29      29.760  -3.953  26.666  1.00 95.31           C  
ATOM    418  HA2 GLY A  29      28.770  -4.368  26.481  1.00 95.31           H  
ATOM    419  HA3 GLY A  29      30.495  -4.646  26.257  1.00 95.31           H  
ATOM    420  C   GLY A  29      29.957  -3.902  28.184  1.00 95.31           C  
ATOM    421  O   GLY A  29      30.208  -4.941  28.792  1.00 95.31           O  
ATOM    422  N   VAL A  30      29.858  -2.731  28.824  1.00 96.86           N  
ATOM    423  H   VAL A  30      29.616  -1.908  28.291  1.00 96.86           H  
ATOM    424  CA  VAL A  30      30.011  -2.606  30.287  1.00 96.86           C  
ATOM    425  HA  VAL A  30      30.596  -3.451  30.650  1.00 96.86           H  
ATOM    426  C   VAL A  30      28.660  -2.667  30.986  1.00 96.86           C  
ATOM    427  CB  VAL A  30      30.784  -1.331  30.670  1.00 96.86           C  
ATOM    428  HB  VAL A  30      30.333  -0.460  30.196  1.00 96.86           H  
ATOM    429  O   VAL A  30      27.767  -1.892  30.659  1.00 96.86           O  
ATOM    430  CG1 VAL A  30      30.822  -1.092  32.186  1.00 96.86           C  
ATOM    431 HG11 VAL A  30      29.820  -0.874  32.557  1.00 96.86           H  
ATOM    432 HG12 VAL A  30      31.215  -1.969  32.700  1.00 96.86           H  
ATOM    433 HG13 VAL A  30      31.453  -0.231  32.410  1.00 96.86           H  
ATOM    434  CG2 VAL A  30      32.236  -1.470  30.197  1.00 96.86           C  
ATOM    435 HG21 VAL A  30      32.829  -0.621  30.536  1.00 96.86           H  
ATOM    436 HG22 VAL A  30      32.267  -1.526  29.109  1.00 96.86           H  
ATOM    437 HG23 VAL A  30      32.675  -2.381  30.604  1.00 96.86           H  
ATOM    438  N   HIS A  31      28.525  -3.546  31.982  1.00 95.51           N  
ATOM    439  H   HIS A  31      29.283  -4.187  32.170  1.00 95.51           H  
ATOM    440  CA  HIS A  31      27.313  -3.650  32.796  1.00 95.51           C  
ATOM    441  HA  HIS A  31      26.484  -3.895  32.131  1.00 95.51           H  
ATOM    442  C   HIS A  31      26.972  -2.337  33.505  1.00 95.51           C  
ATOM    443  CB  HIS A  31      27.446  -4.777  33.825  1.00 95.51           C  
ATOM    444  HB2 HIS A  31      28.346  -4.623  34.420  1.00 95.51           H  
ATOM    445  HB3 HIS A  31      26.588  -4.742  34.496  1.00 95.51           H  
ATOM    446  O   HIS A  31      27.826  -1.725  34.150  1.00 95.51           O  
ATOM    447  CG  HIS A  31      27.479  -6.140  33.195  1.00 95.51           C  
ATOM    448  CD2 HIS A  31      28.507  -7.041  33.244  1.00 95.51           C  
ATOM    449  HD2 HIS A  31      29.449  -6.904  33.753  1.00 95.51           H  
ATOM    450  ND1 HIS A  31      26.478  -6.707  32.440  1.00 95.51           N  
ATOM    451  HD1 HIS A  31      25.601  -6.287  32.166  1.00 95.51           H  
ATOM    452  CE1 HIS A  31      26.899  -7.915  32.035  1.00 95.51           C  
ATOM    453  HE1 HIS A  31      26.333  -8.583  31.403  1.00 95.51           H  
ATOM    454  NE2 HIS A  31      28.125  -8.171  32.518  1.00 95.51           N  
ATOM    455  N   GLN A  32      25.702  -1.944  33.427  1.00 94.84           N  
ATOM    456  H   GLN A  32      25.050  -2.513  32.906  1.00 94.84           H  
ATOM    457  CA  GLN A  32      25.191  -0.736  34.068  1.00 94.84           C  
ATOM    458  HA  GLN A  32      26.027  -0.095  34.349  1.00 94.84           H  
ATOM    459  C   GLN A  32      24.414  -1.092  35.338  1.00 94.84           C  
ATOM    460  CB  GLN A  32      24.321   0.063  33.090  1.00 94.84           C  
ATOM    461  HB2 GLN A  32      23.966   0.953  33.610  1.00 94.84           H  
ATOM    462  HB3 GLN A  32      23.458  -0.534  32.798  1.00 94.84           H  
ATOM    463  O   GLN A  32      23.485  -1.894  35.303  1.00 94.84           O  
ATOM    464  CG  GLN A  32      25.090   0.488  31.828  1.00 94.84           C  
ATOM    465  HG2 GLN A  32      25.328  -0.395  31.234  1.00 94.84           H  
ATOM    466  HG3 GLN A  32      26.024   0.968  32.120  1.00 94.84           H  
ATOM    467  CD  GLN A  32      24.299   1.468  30.967  1.00 94.84           C  
ATOM    468  NE2 GLN A  32      24.426   1.417  29.660  1.00 94.84           N  
ATOM    469 HE21 GLN A  32      24.972   0.704  29.197  1.00 94.84           H  
ATOM    470 HE22 GLN A  32      23.912   2.100  29.122  1.00 94.84           H  
ATOM    471  OE1 GLN A  32      23.551   2.299  31.454  1.00 94.84           O  
ATOM    472  N   ALA A  33      24.780  -0.477  36.465  1.00 93.24           N  
ATOM    473  H   ALA A  33      25.579   0.141  36.438  1.00 93.24           H  
ATOM    474  CA  ALA A  33      24.097  -0.692  37.744  1.00 93.24           C  
ATOM    475  HA  ALA A  33      23.750  -1.724  37.793  1.00 93.24           H  
ATOM    476  C   ALA A  33      22.857   0.204  37.930  1.00 93.24           C  
ATOM    477  CB  ALA A  33      25.114  -0.480  38.870  1.00 93.24           C  
ATOM    478  HB1 ALA A  33      25.474   0.549  38.863  1.00 93.24           H  
ATOM    479  HB2 ALA A  33      24.639  -0.684  39.830  1.00 93.24           H  
ATOM    480  HB3 ALA A  33      25.956  -1.161  38.742  1.00 93.24           H  
ATOM    481  O   ALA A  33      21.982  -0.118  38.729  1.00 93.24           O  
ATOM    482  N   ASN A  34      22.792   1.339  37.227  1.00 92.12           N  
ATOM    483  H   ASN A  34      23.525   1.540  36.563  1.00 92.12           H  
ATOM    484  CA  ASN A  34      21.695   2.302  37.294  1.00 92.12           C  
ATOM    485  HA  ASN A  34      20.763   1.780  37.512  1.00 92.12           H  
ATOM    486  C   ASN A  34      21.559   3.007  35.935  1.00 92.12           C  
ATOM    487  CB  ASN A  34      21.990   3.296  38.436  1.00 92.12           C  
ATOM    488  HB2 ASN A  34      22.124   2.735  39.361  1.00 92.12           H  
ATOM    489  HB3 ASN A  34      22.912   3.836  38.219  1.00 92.12           H  
ATOM    490  O   ASN A  34      22.538   3.555  35.441  1.00 92.12           O  
ATOM    491  CG  ASN A  34      20.887   4.318  38.658  1.00 92.12           C  
ATOM    492  ND2 ASN A  34      20.880   4.985  39.785  1.00 92.12           N  
ATOM    493 HD21 ASN A  34      20.086   5.597  39.910  1.00 92.12           H  
ATOM    494 HD22 ASN A  34      21.584   4.813  40.488  1.00 92.12           H  
ATOM    495  OD1 ASN A  34      20.010   4.542  37.846  1.00 92.12           O  
ATOM    496  N   ASN A  35      20.356   2.988  35.357  1.00 92.26           N  
ATOM    497  H   ASN A  35      19.600   2.541  35.856  1.00 92.26           H  
ATOM    498  CA  ASN A  35      20.021   3.626  34.076  1.00 92.26           C  
ATOM    499  HA  ASN A  35      20.905   4.120  33.674  1.00 92.26           H  
ATOM    500  C   ASN A  35      18.929   4.714  34.217  1.00 92.26           C  
ATOM    501  CB  ASN A  35      19.616   2.501  33.113  1.00 92.26           C  
ATOM    502  HB2 ASN A  35      20.419   1.765  33.081  1.00 92.26           H  
ATOM    503  HB3 ASN A  35      18.716   2.019  33.495  1.00 92.26           H  
ATOM    504  O   ASN A  35      18.453   5.274  33.223  1.00 92.26           O  
ATOM    505  CG  ASN A  35      19.369   2.961  31.688  1.00 92.26           C  
ATOM    506  ND2 ASN A  35      18.432   2.355  30.996  1.00 92.26           N  
ATOM    507 HD21 ASN A  35      17.958   1.574  31.425  1.00 92.26           H  
ATOM    508 HD22 ASN A  35      18.506   2.432  29.991  1.00 92.26           H  
ATOM    509  OD1 ASN A  35      19.958   3.879  31.151  1.00 92.26           O  
ATOM    510  N   ASP A  36      18.516   5.001  35.451  1.00 94.94           N  
ATOM    511  H   ASP A  36      18.962   4.537  36.229  1.00 94.94           H  
ATOM    512  CA  ASP A  36      17.422   5.921  35.773  1.00 94.94           C  
ATOM    513  HA  ASP A  36      16.779   6.048  34.901  1.00 94.94           H  
ATOM    514  C   ASP A  36      17.938   7.309  36.172  1.00 94.94           C  
ATOM    515  CB  ASP A  36      16.569   5.313  36.897  1.00 94.94           C  
ATOM    516  HB2 ASP A  36      17.190   5.181  37.783  1.00 94.94           H  
ATOM    517  HB3 ASP A  36      15.770   6.011  37.147  1.00 94.94           H  
ATOM    518  O   ASP A  36      17.252   8.314  35.976  1.00 94.94           O  
ATOM    519  CG  ASP A  36      15.935   3.974  36.507  1.00 94.94           C  
ATOM    520  OD1 ASP A  36      15.523   3.837  35.332  1.00 94.94           O  
ATOM    521  OD2 ASP A  36      15.877   3.094  37.393  1.00 94.94           O  
ATOM    522  N   SER A  37      19.166   7.384  36.697  1.00 93.57           N  
ATOM    523  H   SER A  37      19.675   6.520  36.815  1.00 93.57           H  
ATOM    524  CA  SER A  37      19.751   8.617  37.231  1.00 93.57           C  
ATOM    525  HA  SER A  37      19.047   9.439  37.103  1.00 93.57           H  
ATOM    526  C   SER A  37      21.054   8.989  36.536  1.00 93.57           C  
ATOM    527  CB  SER A  37      20.013   8.479  38.732  1.00 93.57           C  
ATOM    528  HB2 SER A  37      20.660   7.619  38.907  1.00 93.57           H  
ATOM    529  HB3 SER A  37      20.517   9.376  39.091  1.00 93.57           H  
ATOM    530  O   SER A  37      22.024   8.240  36.585  1.00 93.57           O  
ATOM    531  OG  SER A  37      18.798   8.316  39.439  1.00 93.57           O  
ATOM    532  HG  SER A  37      18.985   8.185  40.372  1.00 93.57           H  
ATOM    533  N   TRP A  38      21.108  10.208  35.991  1.00 95.64           N  
ATOM    534  H   TRP A  38      20.251  10.739  35.939  1.00 95.64           H  
ATOM    535  CA  TRP A  38      22.369  10.846  35.599  1.00 95.64           C  
ATOM    536  HA  TRP A  38      22.895  10.198  34.899  1.00 95.64           H  
ATOM    537  C   TRP A  38      23.252  11.043  36.839  1.00 95.64           C  
ATOM    538  CB  TRP A  38      22.068  12.193  34.917  1.00 95.64           C  
ATOM    539  HB2 TRP A  38      21.199  12.054  34.274  1.00 95.64           H  
ATOM    540  HB3 TRP A  38      21.797  12.928  35.675  1.00 95.64           H  
ATOM    541  O   TRP A  38      22.757  11.523  37.866  1.00 95.64           O  
ATOM    542  CG  TRP A  38      23.153  12.773  34.057  1.00 95.64           C  
ATOM    543  CD1 TRP A  38      24.447  12.954  34.399  1.00 95.64           C  
ATOM    544  HD1 TRP A  38      24.895  12.692  35.346  1.00 95.64           H  
ATOM    545  CD2 TRP A  38      23.080  13.169  32.653  1.00 95.64           C  
ATOM    546  CE2 TRP A  38      24.386  13.545  32.214  1.00 95.64           C  
ATOM    547  CE3 TRP A  38      22.050  13.192  31.690  1.00 95.64           C  
ATOM    548  HE3 TRP A  38      21.053  12.883  31.966  1.00 95.64           H  
ATOM    549  NE1 TRP A  38      25.170  13.429  33.332  1.00 95.64           N  
ATOM    550  HE1 TRP A  38      26.177  13.505  33.355  1.00 95.64           H  
ATOM    551  CH2 TRP A  38      23.624  13.893  29.952  1.00 95.64           C  
ATOM    552  HH2 TRP A  38      23.817  14.139  28.918  1.00 95.64           H  
ATOM    553  CZ2 TRP A  38      24.668  13.901  30.891  1.00 95.64           C  
ATOM    554  HZ2 TRP A  38      25.678  14.147  30.597  1.00 95.64           H  
ATOM    555  CZ3 TRP A  38      22.322  13.548  30.356  1.00 95.64           C  
ATOM    556  HZ3 TRP A  38      21.524  13.534  29.628  1.00 95.64           H  
ATOM    557  N   LEU A  39      24.549  10.740  36.739  1.00 96.27           N  
ATOM    558  H   LEU A  39      24.867  10.293  35.891  1.00 96.27           H  
ATOM    559  CA  LEU A  39      25.542  11.031  37.773  1.00 96.27           C  
ATOM    560  HA  LEU A  39      25.312  10.404  38.634  1.00 96.27           H  
ATOM    561  C   LEU A  39      25.507  12.508  38.197  1.00 96.27           C  
ATOM    562  CB  LEU A  39      26.937  10.673  37.246  1.00 96.27           C  
ATOM    563  HB2 LEU A  39      27.155  11.372  36.438  1.00 96.27           H  
ATOM    564  HB3 LEU A  39      26.929   9.660  36.845  1.00 96.27           H  
ATOM    565  O   LEU A  39      25.599  13.427  37.380  1.00 96.27           O  
ATOM    566  CG  LEU A  39      28.070  10.807  38.274  1.00 96.27           C  
ATOM    567  HG  LEU A  39      28.057  11.815  38.690  1.00 96.27           H  
ATOM    568  CD1 LEU A  39      27.931   9.814  39.427  1.00 96.27           C  
ATOM    569 HD11 LEU A  39      28.799   9.894  40.081  1.00 96.27           H  
ATOM    570 HD12 LEU A  39      27.038  10.032  40.013  1.00 96.27           H  
ATOM    571 HD13 LEU A  39      27.872   8.799  39.034  1.00 96.27           H  
ATOM    572  CD2 LEU A  39      29.414  10.587  37.582  1.00 96.27           C  
ATOM    573 HD21 LEU A  39      29.468   9.578  37.174  1.00 96.27           H  
ATOM    574 HD22 LEU A  39      30.230  10.735  38.290  1.00 96.27           H  
ATOM    575 HD23 LEU A  39      29.533  11.304  36.770  1.00 96.27           H  
ATOM    576  N   ARG A  40      25.391  12.750  39.499  1.00 95.55           N  
ATOM    577  H   ARG A  40      25.381  11.963  40.132  1.00 95.55           H  
ATOM    578  CA  ARG A  40      25.236  14.088  40.077  1.00 95.55           C  
ATOM    579  HA  ARG A  40      25.635  14.840  39.396  1.00 95.55           H  
ATOM    580  C   ARG A  40      26.009  14.197  41.377  1.00 95.55           C  
ATOM    581  CB  ARG A  40      23.743  14.369  40.326  1.00 95.55           C  
ATOM    582  HB2 ARG A  40      23.309  13.509  40.836  1.00 95.55           H  
ATOM    583  HB3 ARG A  40      23.634  15.235  40.980  1.00 95.55           H  
ATOM    584  O   ARG A  40      26.268  13.202  42.049  1.00 95.55           O  
ATOM    585  CG  ARG A  40      22.965  14.654  39.036  1.00 95.55           C  
ATOM    586  HG2 ARG A  40      23.194  15.666  38.705  1.00 95.55           H  
ATOM    587  HG3 ARG A  40      23.244  13.951  38.250  1.00 95.55           H  
ATOM    588  CD  ARG A  40      21.460  14.552  39.265  1.00 95.55           C  
ATOM    589  HD2 ARG A  40      21.250  13.605  39.762  1.00 95.55           H  
ATOM    590  HD3 ARG A  40      21.132  15.358  39.921  1.00 95.55           H  
ATOM    591  NE  ARG A  40      20.724  14.566  37.990  1.00 95.55           N  
ATOM    592  HE  ARG A  40      20.588  13.660  37.564  1.00 95.55           H  
ATOM    593  NH1 ARG A  40      20.475  16.839  37.761  1.00 95.55           N  
ATOM    594 HH11 ARG A  40      21.066  16.967  38.570  1.00 95.55           H  
ATOM    595 HH12 ARG A  40      20.177  17.628  37.206  1.00 95.55           H  
ATOM    596  NH2 ARG A  40      19.544  15.455  36.265  1.00 95.55           N  
ATOM    597 HH21 ARG A  40      19.341  14.521  35.938  1.00 95.55           H  
ATOM    598 HH22 ARG A  40      19.207  16.260  35.755  1.00 95.55           H  
ATOM    599  CZ  ARG A  40      20.258  15.619  37.345  1.00 95.55           C  
ATOM    600  N   ILE A  41      26.288  15.434  41.769  1.00 95.08           N  
ATOM    601  H   ILE A  41      26.033  16.191  41.151  1.00 95.08           H  
ATOM    602  CA  ILE A  41      26.688  15.741  43.144  1.00 95.08           C  
ATOM    603  HA  ILE A  41      27.425  15.009  43.473  1.00 95.08           H  
ATOM    604  C   ILE A  41      25.442  15.611  44.023  1.00 95.08           C  
ATOM    605  CB  ILE A  41      27.323  17.146  43.232  1.00 95.08           C  
ATOM    606  HB  ILE A  41      26.595  17.878  42.882  1.00 95.08           H  
ATOM    607  O   ILE A  41      24.451  16.296  43.774  1.00 95.08           O  
ATOM    608  CG1 ILE A  41      28.567  17.220  42.320  1.00 95.08           C  
ATOM    609 HG12 ILE A  41      29.325  16.523  42.679  1.00 95.08           H  
ATOM    610 HG13 ILE A  41      28.284  16.917  41.312  1.00 95.08           H  
ATOM    611  CG2 ILE A  41      27.686  17.481  44.691  1.00 95.08           C  
ATOM    612 HG21 ILE A  41      28.100  18.487  44.760  1.00 95.08           H  
ATOM    613 HG22 ILE A  41      28.420  16.768  45.067  1.00 95.08           H  
ATOM    614 HG23 ILE A  41      26.802  17.449  45.327  1.00 95.08           H  
ATOM    615  CD1 ILE A  41      29.189  18.615  42.201  1.00 95.08           C  
ATOM    616 HD11 ILE A  41      29.974  18.593  41.446  1.00 95.08           H  
ATOM    617 HD12 ILE A  41      29.631  18.920  43.150  1.00 95.08           H  
ATOM    618 HD13 ILE A  41      28.430  19.337  41.900  1.00 95.08           H  
ATOM    619  N   VAL A  42      25.476  14.751  45.039  1.00 93.88           N  
ATOM    620  H   VAL A  42      26.310  14.204  45.197  1.00 93.88           H  
ATOM    621  CA  VAL A  42      24.362  14.569  45.979  1.00 93.88           C  
ATOM    622  HA  VAL A  42      23.625  15.356  45.818  1.00 93.88           H  
ATOM    623  C   VAL A  42      24.873  14.713  47.404  1.00 93.88           C  
ATOM    624  CB  VAL A  42      23.636  13.223  45.779  1.00 93.88           C  
ATOM    625  HB  VAL A  42      24.303  12.406  46.053  1.00 93.88           H  
ATOM    626  O   VAL A  42      25.891  14.132  47.771  1.00 93.88           O  
ATOM    627  CG1 VAL A  42      22.378  13.152  46.653  1.00 93.88           C  
ATOM    628 HG11 VAL A  42      22.647  13.178  47.709  1.00 93.88           H  
ATOM    629 HG12 VAL A  42      21.849  12.217  46.470  1.00 93.88           H  
ATOM    630 HG13 VAL A  42      21.712  13.986  46.431  1.00 93.88           H  
ATOM    631  CG2 VAL A  42      23.191  13.021  44.324  1.00 93.88           C  
ATOM    632 HG21 VAL A  42      24.062  12.945  43.673  1.00 93.88           H  
ATOM    633 HG22 VAL A  42      22.625  12.094  44.235  1.00 93.88           H  
ATOM    634 HG23 VAL A  42      22.568  13.856  44.003  1.00 93.88           H  
ATOM    635  N   ASP A  43      24.138  15.478  48.203  1.00 93.75           N  
ATOM    636  H   ASP A  43      23.317  15.920  47.815  1.00 93.75           H  
ATOM    637  CA  ASP A  43      24.318  15.601  49.643  1.00 93.75           C  
ATOM    638  HA  ASP A  43      25.136  14.965  49.984  1.00 93.75           H  
ATOM    639  C   ASP A  43      23.028  15.113  50.309  1.00 93.75           C  
ATOM    640  CB  ASP A  43      24.701  17.047  49.963  1.00 93.75           C  
ATOM    641  HB2 ASP A  43      25.673  17.255  49.515  1.00 93.75           H  
ATOM    642  HB3 ASP A  43      23.974  17.709  49.491  1.00 93.75           H  
ATOM    643  O   ASP A  43      22.054  15.856  50.465  1.00 93.75           O  
ATOM    644  CG  ASP A  43      24.768  17.388  51.449  1.00 93.75           C  
ATOM    645  OD1 ASP A  43      24.480  16.520  52.302  1.00 93.75           O  
ATOM    646  OD2 ASP A  43      25.049  18.577  51.725  1.00 93.75           O  
ATOM    647  N   ASN A  44      23.015  13.818  50.632  1.00 91.92           N  
ATOM    648  H   ASN A  44      23.845  13.276  50.442  1.00 91.92           H  
ATOM    649  CA  ASN A  44      21.864  13.150  51.237  1.00 91.92           C  
ATOM    650  HA  ASN A  44      20.979  13.333  50.627  1.00 91.92           H  
ATOM    651  C   ASN A  44      21.553  13.686  52.639  1.00 91.92           C  
ATOM    652  CB  ASN A  44      22.135  11.636  51.299  1.00 91.92           C  
ATOM    653  HB2 ASN A  44      23.121  11.459  51.729  1.00 91.92           H  
ATOM    654  HB3 ASN A  44      21.398  11.173  51.955  1.00 91.92           H  
ATOM    655  O   ASN A  44      20.391  13.694  53.033  1.00 91.92           O  
ATOM    656  CG  ASN A  44      22.022  10.942  49.955  1.00 91.92           C  
ATOM    657  ND2 ASN A  44      22.742   9.863  49.757  1.00 91.92           N  
ATOM    658 HD21 ASN A  44      23.359   9.516  50.477  1.00 91.92           H  
ATOM    659 HD22 ASN A  44      22.639   9.426  48.853  1.00 91.92           H  
ATOM    660  OD1 ASN A  44      21.281  11.334  49.074  1.00 91.92           O  
ATOM    661  N   GLU A  45      22.564  14.143  53.383  1.00 92.92           N  
ATOM    662  H   GLU A  45      23.479  14.247  52.968  1.00 92.92           H  
ATOM    663  CA  GLU A  45      22.389  14.631  54.754  1.00 92.92           C  
ATOM    664  HA  GLU A  45      21.807  13.909  55.327  1.00 92.92           H  
ATOM    665  C   GLU A  45      21.614  15.950  54.777  1.00 92.92           C  
ATOM    666  CB  GLU A  45      23.752  14.811  55.438  1.00 92.92           C  
ATOM    667  HB2 GLU A  45      23.580  15.242  56.425  1.00 92.92           H  
ATOM    668  HB3 GLU A  45      24.361  15.506  54.859  1.00 92.92           H  
ATOM    669  O   GLU A  45      20.725  16.133  55.607  1.00 92.92           O  
ATOM    670  CG  GLU A  45      24.509  13.485  55.609  1.00 92.92           C  
ATOM    671  HG2 GLU A  45      24.743  13.079  54.625  1.00 92.92           H  
ATOM    672  HG3 GLU A  45      23.854  12.777  56.117  1.00 92.92           H  
ATOM    673  CD  GLU A  45      25.813  13.627  56.415  1.00 92.92           C  
ATOM    674  OE1 GLU A  45      26.394  12.565  56.737  1.00 92.92           O  
ATOM    675  OE2 GLU A  45      26.225  14.772  56.712  1.00 92.92           O  
ATOM    676  N   ASN A  46      21.897  16.843  53.824  1.00 93.14           N  
ATOM    677  H   ASN A  46      22.682  16.650  53.219  1.00 93.14           H  
ATOM    678  CA  ASN A  46      21.194  18.122  53.696  1.00 93.14           C  
ATOM    679  HA  ASN A  46      20.715  18.347  54.648  1.00 93.14           H  
ATOM    680  C   ASN A  46      20.060  18.102  52.657  1.00 93.14           C  
ATOM    681  CB  ASN A  46      22.219  19.233  53.435  1.00 93.14           C  
ATOM    682  HB2 ASN A  46      21.702  20.189  53.344  1.00 93.14           H  
ATOM    683  HB3 ASN A  46      22.738  19.030  52.499  1.00 93.14           H  
ATOM    684  O   ASN A  46      19.474  19.151  52.377  1.00 93.14           O  
ATOM    685  CG  ASN A  46      23.209  19.358  54.578  1.00 93.14           C  
ATOM    686  ND2 ASN A  46      24.484  19.223  54.325  1.00 93.14           N  
ATOM    687 HD21 ASN A  46      25.074  19.057  55.128  1.00 93.14           H  
ATOM    688 HD22 ASN A  46      24.757  18.862  53.422  1.00 93.14           H  
ATOM    689  OD1 ASN A  46      22.843  19.632  55.707  1.00 93.14           O  
ATOM    690  N   GLY A  47      19.765  16.944  52.057  1.00 92.47           N  
ATOM    691  H   GLY A  47      20.294  16.128  52.328  1.00 92.47           H  
ATOM    692  CA  GLY A  47      18.733  16.793  51.029  1.00 92.47           C  
ATOM    693  HA2 GLY A  47      17.766  17.073  51.446  1.00 92.47           H  
ATOM    694  HA3 GLY A  47      18.694  15.745  50.731  1.00 92.47           H  
ATOM    695  C   GLY A  47      18.983  17.635  49.772  1.00 92.47           C  
ATOM    696  O   GLY A  47      18.033  18.136  49.168  1.00 92.47           O  
ATOM    697  N   ARG A  48      20.248  17.846  49.382  1.00 92.65           N  
ATOM    698  H   ARG A  48      20.970  17.330  49.865  1.00 92.65           H  
ATOM    699  CA  ARG A  48      20.616  18.684  48.228  1.00 92.65           C  
ATOM    700  HA  ARG A  48      19.741  19.263  47.932  1.00 92.65           H  
ATOM    701  C   ARG A  48      21.016  17.830  47.031  1.00 92.65           C  
ATOM    702  CB  ARG A  48      21.723  19.684  48.586  1.00 92.65           C  
ATOM    703  HB2 ARG A  48      22.604  19.136  48.921  1.00 92.65           H  
ATOM    704  HB3 ARG A  48      21.996  20.242  47.691  1.00 92.65           H  
ATOM    705  O   ARG A  48      21.846  16.932  47.137  1.00 92.65           O  
ATOM    706  CG  ARG A  48      21.311  20.677  49.677  1.00 92.65           C  
ATOM    707  HG2 ARG A  48      20.502  21.306  49.306  1.00 92.65           H  
ATOM    708  HG3 ARG A  48      20.972  20.139  50.562  1.00 92.65           H  
ATOM    709  CD  ARG A  48      22.514  21.538  50.065  1.00 92.65           C  
ATOM    710  HD2 ARG A  48      23.270  20.885  50.501  1.00 92.65           H  
ATOM    711  HD3 ARG A  48      22.923  22.005  49.169  1.00 92.65           H  
ATOM    712  NE  ARG A  48      22.127  22.582  51.029  1.00 92.65           N  
ATOM    713  HE  ARG A  48      21.137  22.704  51.184  1.00 92.65           H  
ATOM    714  NH1 ARG A  48      24.248  23.126  51.706  1.00 92.65           N  
ATOM    715 HH11 ARG A  48      24.585  22.311  51.213  1.00 92.65           H  
ATOM    716 HH12 ARG A  48      24.868  23.603  52.344  1.00 92.65           H  
ATOM    717  NH2 ARG A  48      22.498  24.225  52.556  1.00 92.65           N  
ATOM    718 HH21 ARG A  48      23.137  24.736  53.149  1.00 92.65           H  
ATOM    719 HH22 ARG A  48      21.500  24.329  52.671  1.00 92.65           H  
ATOM    720  CZ  ARG A  48      22.958  23.307  51.754  1.00 92.65           C  
ATOM    721  N   SER A  49      20.467  18.176  45.870  1.00 91.90           N  
ATOM    722  H   SER A  49      19.813  18.946  45.866  1.00 91.90           H  
ATOM    723  CA  SER A  49      20.872  17.635  44.570  1.00 91.90           C  
ATOM    724  HA  SER A  49      21.570  16.808  44.707  1.00 91.90           H  
ATOM    725  C   SER A  49      21.569  18.721  43.757  1.00 91.90           C  
ATOM    726  CB  SER A  49      19.661  17.094  43.812  1.00 91.90           C  
ATOM    727  HB2 SER A  49      18.902  17.871  43.724  1.00 91.90           H  
ATOM    728  HB3 SER A  49      19.968  16.785  42.813  1.00 91.90           H  
ATOM    729  O   SER A  49      21.021  19.804  43.557  1.00 91.90           O  
ATOM    730  OG  SER A  49      19.128  15.979  44.493  1.00 91.90           O  
ATOM    731  HG  SER A  49      19.000  16.198  45.419  1.00 91.90           H  
ATOM    732  N   GLY A  50      22.789  18.437  43.319  1.00 93.70           N  
ATOM    733  H   GLY A  50      23.172  17.529  43.540  1.00 93.70           H  
ATOM    734  CA  GLY A  50      23.624  19.315  42.511  1.00 93.70           C  
ATOM    735  HA2 GLY A  50      23.393  20.357  42.732  1.00 93.70           H  
ATOM    736  HA3 GLY A  50      24.661  19.130  42.793  1.00 93.70           H  
ATOM    737  C   GLY A  50      23.471  19.092  40.999  1.00 93.70           C  
ATOM    738  O   GLY A  50      22.534  18.423  40.542  1.00 93.70           O  
ATOM    739  N   PRO A  51      24.385  19.666  40.195  1.00 94.82           N  
ATOM    740  CA  PRO A  51      24.345  19.550  38.741  1.00 94.82           C  
ATOM    741  HA  PRO A  51      23.368  19.865  38.374  1.00 94.82           H  
ATOM    742  C   PRO A  51      24.609  18.113  38.269  1.00 94.82           C  
ATOM    743  CB  PRO A  51      25.413  20.522  38.229  1.00 94.82           C  
ATOM    744  HB2 PRO A  51      24.978  21.515  38.116  1.00 94.82           H  
ATOM    745  HB3 PRO A  51      25.858  20.194  37.289  1.00 94.82           H  
ATOM    746  O   PRO A  51      25.309  17.346  38.933  1.00 94.82           O  
ATOM    747  CG  PRO A  51      26.438  20.541  39.363  1.00 94.82           C  
ATOM    748  HG2 PRO A  51      27.090  19.672  39.284  1.00 94.82           H  
ATOM    749  HG3 PRO A  51      27.023  21.461  39.367  1.00 94.82           H  
ATOM    750  CD  PRO A  51      25.565  20.418  40.611  1.00 94.82           C  
ATOM    751  HD2 PRO A  51      26.118  19.901  41.395  1.00 94.82           H  
ATOM    752  HD3 PRO A  51      25.262  21.409  40.950  1.00 94.82           H  
ATOM    753  N   SER A  52      24.070  17.777  37.092  1.00 96.23           N  
ATOM    754  H   SER A  52      23.512  18.461  36.601  1.00 96.23           H  
ATOM    755  CA  SER A  52      24.490  16.597  36.326  1.00 96.23           C  
ATOM    756  HA  SER A  52      24.392  15.692  36.927  1.00 96.23           H  
ATOM    757  C   SER A  52      25.945  16.737  35.901  1.00 96.23           C  
ATOM    758  CB  SER A  52      23.667  16.429  35.050  1.00 96.23           C  
ATOM    759  HB2 SER A  52      23.769  17.319  34.430  1.00 96.23           H  
ATOM    760  HB3 SER A  52      24.060  15.580  34.490  1.00 96.23           H  
ATOM    761  O   SER A  52      26.352  17.803  35.436  1.00 96.23           O  
ATOM    762  OG  SER A  52      22.304  16.202  35.321  1.00 96.23           O  
ATOM    763  HG  SER A  52      21.975  15.700  34.571  1.00 96.23           H  
ATOM    764  N   LEU A  53      26.715  15.661  36.022  1.00 97.02           N  
ATOM    765  H   LEU A  53      26.321  14.813  36.403  1.00 97.02           H  
ATOM    766  CA  LEU A  53      28.120  15.642  35.640  1.00 97.02           C  
ATOM    767  HA  LEU A  53      28.513  16.658  35.677  1.00 97.02           H  
ATOM    768  C   LEU A  53      28.255  15.153  34.199  1.00 97.02           C  
ATOM    769  CB  LEU A  53      28.930  14.804  36.647  1.00 97.02           C  
ATOM    770  HB2 LEU A  53      28.630  13.759  36.567  1.00 97.02           H  
ATOM    771  HB3 LEU A  53      29.984  14.882  36.381  1.00 97.02           H  
ATOM    772  O   LEU A  53      27.863  14.038  33.865  1.00 97.02           O  
ATOM    773  CG  LEU A  53      28.783  15.251  38.114  1.00 97.02           C  
ATOM    774  HG  LEU A  53      27.748  15.118  38.432  1.00 97.02           H  
ATOM    775  CD1 LEU A  53      29.663  14.425  39.048  1.00 97.02           C  
ATOM    776 HD11 LEU A  53      30.703  14.733  38.948  1.00 97.02           H  
ATOM    777 HD12 LEU A  53      29.608  13.367  38.791  1.00 97.02           H  
ATOM    778 HD13 LEU A  53      29.349  14.566  40.082  1.00 97.02           H  
ATOM    779  CD2 LEU A  53      29.170  16.723  38.292  1.00 97.02           C  
ATOM    780 HD21 LEU A  53      29.232  16.966  39.353  1.00 97.02           H  
ATOM    781 HD22 LEU A  53      30.147  16.899  37.841  1.00 97.02           H  
ATOM    782 HD23 LEU A  53      28.421  17.366  37.830  1.00 97.02           H  
ATOM    783  N   LEU A  54      28.837  15.983  33.331  1.00 96.22           N  
ATOM    784  H   LEU A  54      29.109  16.900  33.657  1.00 96.22           H  
ATOM    785  CA  LEU A  54      29.081  15.636  31.923  1.00 96.22           C  
ATOM    786  HA  LEU A  54      28.138  15.291  31.500  1.00 96.22           H  
ATOM    787  C   LEU A  54      30.096  14.485  31.759  1.00 96.22           C  
ATOM    788  CB  LEU A  54      29.542  16.911  31.190  1.00 96.22           C  
ATOM    789  HB2 LEU A  54      28.866  17.727  31.447  1.00 96.22           H  
ATOM    790  HB3 LEU A  54      30.535  17.172  31.557  1.00 96.22           H  
ATOM    791  O   LEU A  54      30.242  13.938  30.666  1.00 96.22           O  
ATOM    792  CG  LEU A  54      29.598  16.805  29.651  1.00 96.22           C  
ATOM    793  HG  LEU A  54      30.229  15.972  29.341  1.00 96.22           H  
ATOM    794  CD1 LEU A  54      28.207  16.636  29.034  1.00 96.22           C  
ATOM    795 HD11 LEU A  54      27.581  17.493  29.281  1.00 96.22           H  
ATOM    796 HD12 LEU A  54      27.727  15.732  29.408  1.00 96.22           H  
ATOM    797 HD13 LEU A  54      28.292  16.558  27.950  1.00 96.22           H  
ATOM    798  CD2 LEU A  54      30.223  18.073  29.072  1.00 96.22           C  
ATOM    799 HD21 LEU A  54      30.274  17.995  27.986  1.00 96.22           H  
ATOM    800 HD22 LEU A  54      29.623  18.943  29.341  1.00 96.22           H  
ATOM    801 HD23 LEU A  54      31.233  18.196  29.463  1.00 96.22           H  
ATOM    802  N   GLU A  55      30.799  14.127  32.836  1.00 96.84           N  
ATOM    803  H   GLU A  55      30.621  14.595  33.713  1.00 96.84           H  
ATOM    804  CA  GLU A  55      31.697  12.974  32.869  1.00 96.84           C  
ATOM    805  HA  GLU A  55      32.350  13.024  31.998  1.00 96.84           H  
ATOM    806  C   GLU A  55      30.960  11.635  32.773  1.00 96.84           C  
ATOM    807  CB  GLU A  55      32.596  13.033  34.116  1.00 96.84           C  
ATOM    808  HB2 GLU A  55      33.452  12.378  33.953  1.00 96.84           H  
ATOM    809  HB3 GLU A  55      32.971  14.050  34.230  1.00 96.84           H  
ATOM    810  O   GLU A  55      31.608  10.653  32.443  1.00 96.84           O  
ATOM    811  CG  GLU A  55      31.890  12.602  35.410  1.00 96.84           C  
ATOM    812  HG2 GLU A  55      30.946  13.140  35.494  1.00 96.84           H  
ATOM    813  HG3 GLU A  55      31.661  11.538  35.363  1.00 96.84           H  
ATOM    814  CD  GLU A  55      32.775  12.868  36.631  1.00 96.84           C  
ATOM    815  OE1 GLU A  55      32.381  13.729  37.449  1.00 96.84           O  
ATOM    816  OE2 GLU A  55      33.855  12.245  36.716  1.00 96.84           O  
ATOM    817  N   ASP A  56      29.642  11.597  33.017  1.00 97.01           N  
ATOM    818  H   ASP A  56      29.174  12.454  33.276  1.00 97.01           H  
ATOM    819  CA  ASP A  56      28.812  10.394  32.910  1.00 97.01           C  
ATOM    820  HA  ASP A  56      29.252   9.611  33.528  1.00 97.01           H  
ATOM    821  C   ASP A  56      28.703   9.918  31.451  1.00 97.01           C  
ATOM    822  CB  ASP A  56      27.419  10.692  33.471  1.00 97.01           C  
ATOM    823  HB2 ASP A  56      26.910  11.404  32.821  1.00 97.01           H  
ATOM    824  HB3 ASP A  56      27.546  11.175  34.440  1.00 97.01           H  
ATOM    825  O   ASP A  56      27.967  10.519  30.654  1.00 97.01           O  
ATOM    826  CG  ASP A  56      26.538   9.447  33.631  1.00 97.01           C  
ATOM    827  OD1 ASP A  56      26.855   8.396  33.024  1.00 97.01           O  
ATOM    828  OD2 ASP A  56      25.526   9.578  34.354  1.00 97.01           O  
ATOM    829  N   PRO A  57      29.416   8.846  31.064  1.00 95.37           N  
ATOM    830  CA  PRO A  57      29.380   8.375  29.693  1.00 95.37           C  
ATOM    831  HA  PRO A  57      29.448   9.214  28.999  1.00 95.37           H  
ATOM    832  C   PRO A  57      28.090   7.602  29.394  1.00 95.37           C  
ATOM    833  CB  PRO A  57      30.629   7.507  29.555  1.00 95.37           C  
ATOM    834  HB2 PRO A  57      31.490   8.143  29.347  1.00 95.37           H  
ATOM    835  HB3 PRO A  57      30.520   6.747  28.782  1.00 95.37           H  
ATOM    836  O   PRO A  57      27.632   7.651  28.258  1.00 95.37           O  
ATOM    837  CG  PRO A  57      30.781   6.887  30.944  1.00 95.37           C  
ATOM    838  HG2 PRO A  57      30.173   5.985  31.012  1.00 95.37           H  
ATOM    839  HG3 PRO A  57      31.823   6.658  31.168  1.00 95.37           H  
ATOM    840  CD  PRO A  57      30.223   7.950  31.889  1.00 95.37           C  
ATOM    841  HD2 PRO A  57      31.057   8.463  32.368  1.00 95.37           H  
ATOM    842  HD3 PRO A  57      29.606   7.477  32.652  1.00 95.37           H  
ATOM    843  N   PHE A  58      27.476   6.942  30.385  1.00 95.90           N  
ATOM    844  H   PHE A  58      27.798   7.076  31.333  1.00 95.90           H  
ATOM    845  CA  PHE A  58      26.270   6.130  30.191  1.00 95.90           C  
ATOM    846  HA  PHE A  58      26.413   5.467  29.337  1.00 95.90           H  
ATOM    847  C   PHE A  58      25.061   7.012  29.891  1.00 95.90           C  
ATOM    848  CB  PHE A  58      25.996   5.282  31.441  1.00 95.90           C  
ATOM    849  HB2 PHE A  58      25.072   4.727  31.281  1.00 95.90           H  
ATOM    850  HB3 PHE A  58      25.828   5.944  32.291  1.00 95.90           H  
ATOM    851  O   PHE A  58      24.321   6.763  28.937  1.00 95.90           O  
ATOM    852  CG  PHE A  58      27.079   4.282  31.792  1.00 95.90           C  
ATOM    853  CD1 PHE A  58      27.367   3.220  30.915  1.00 95.90           C  
ATOM    854  HD1 PHE A  58      26.830   3.134  29.982  1.00 95.90           H  
ATOM    855  CD2 PHE A  58      27.772   4.390  33.011  1.00 95.90           C  
ATOM    856  HD2 PHE A  58      27.549   5.204  33.684  1.00 95.90           H  
ATOM    857  CE1 PHE A  58      28.335   2.260  31.265  1.00 95.90           C  
ATOM    858  HE1 PHE A  58      28.548   1.431  30.607  1.00 95.90           H  
ATOM    859  CE2 PHE A  58      28.740   3.431  33.359  1.00 95.90           C  
ATOM    860  HE2 PHE A  58      29.262   3.511  34.301  1.00 95.90           H  
ATOM    861  CZ  PHE A  58      29.017   2.364  32.488  1.00 95.90           C  
ATOM    862  HZ  PHE A  58      29.748   1.618  32.763  1.00 95.90           H  
ATOM    863  N   ALA A  59      24.896   8.095  30.656  1.00 96.14           N  
ATOM    864  H   ALA A  59      25.501   8.227  31.454  1.00 96.14           H  
ATOM    865  CA  ALA A  59      23.821   9.045  30.405  1.00 96.14           C  
ATOM    866  HA  ALA A  59      22.875   8.503  30.394  1.00 96.14           H  
ATOM    867  C   ALA A  59      23.979   9.726  29.038  1.00 96.14           C  
ATOM    868  CB  ALA A  59      23.781  10.058  31.545  1.00 96.14           C  
ATOM    869  HB1 ALA A  59      23.658   9.537  32.495  1.00 96.14           H  
ATOM    870  HB2 ALA A  59      22.926  10.716  31.394  1.00 96.14           H  
ATOM    871  HB3 ALA A  59      24.701  10.643  31.569  1.00 96.14           H  
ATOM    872  O   ALA A  59      23.011   9.853  28.288  1.00 96.14           O  
ATOM    873  N   ARG A  60      25.207  10.115  28.674  1.00 96.12           N  
ATOM    874  H   ARG A  60      25.965   9.962  29.324  1.00 96.12           H  
ATOM    875  CA  ARG A  60      25.488  10.705  27.359  1.00 96.12           C  
ATOM    876  HA  ARG A  60      24.798  11.529  27.181  1.00 96.12           H  
ATOM    877  C   ARG A  60      25.258   9.728  26.216  1.00 96.12           C  
ATOM    878  CB  ARG A  60      26.921  11.220  27.313  1.00 96.12           C  
ATOM    879  HB2 ARG A  60      27.599  10.452  27.683  1.00 96.12           H  
ATOM    880  HB3 ARG A  60      27.167  11.426  26.271  1.00 96.12           H  
ATOM    881  O   ARG A  60      24.672  10.131  25.223  1.00 96.12           O  
ATOM    882  CG  ARG A  60      27.082  12.503  28.136  1.00 96.12           C  
ATOM    883  HG2 ARG A  60      26.809  12.319  29.175  1.00 96.12           H  
ATOM    884  HG3 ARG A  60      26.432  13.282  27.736  1.00 96.12           H  
ATOM    885  CD  ARG A  60      28.534  12.966  28.076  1.00 96.12           C  
ATOM    886  HD2 ARG A  60      28.642  13.855  28.697  1.00 96.12           H  
ATOM    887  HD3 ARG A  60      29.164  12.181  28.495  1.00 96.12           H  
ATOM    888  NE  ARG A  60      28.939  13.268  26.690  1.00 96.12           N  
ATOM    889  HE  ARG A  60      28.217  13.200  25.986  1.00 96.12           H  
ATOM    890  NH1 ARG A  60      31.121  13.733  27.159  1.00 96.12           N  
ATOM    891 HH11 ARG A  60      30.898  13.610  28.137  1.00 96.12           H  
ATOM    892 HH12 ARG A  60      32.072  13.910  26.869  1.00 96.12           H  
ATOM    893  NH2 ARG A  60      30.414  13.708  25.024  1.00 96.12           N  
ATOM    894 HH21 ARG A  60      31.349  13.926  24.713  1.00 96.12           H  
ATOM    895 HH22 ARG A  60      29.651  13.671  24.363  1.00 96.12           H  
ATOM    896  CZ  ARG A  60      30.158  13.565  26.296  1.00 96.12           C  
ATOM    897  N   GLU A  61      25.692   8.476  26.344  1.00 96.03           N  
ATOM    898  H   GLU A  61      26.190   8.215  27.184  1.00 96.03           H  
ATOM    899  CA  GLU A  61      25.460   7.430  25.344  1.00 96.03           C  
ATOM    900  HA  GLU A  61      25.938   7.715  24.406  1.00 96.03           H  
ATOM    901  C   GLU A  61      23.964   7.276  25.059  1.00 96.03           C  
ATOM    902  CB  GLU A  61      26.093   6.112  25.821  1.00 96.03           C  
ATOM    903  HB2 GLU A  61      25.645   5.819  26.771  1.00 96.03           H  
ATOM    904  HB3 GLU A  61      27.157   6.281  25.981  1.00 96.03           H  
ATOM    905  O   GLU A  61      23.551   7.430  23.912  1.00 96.03           O  
ATOM    906  CG  GLU A  61      25.934   4.959  24.821  1.00 96.03           C  
ATOM    907  HG2 GLU A  61      24.875   4.763  24.654  1.00 96.03           H  
ATOM    908  HG3 GLU A  61      26.383   5.249  23.871  1.00 96.03           H  
ATOM    909  CD  GLU A  61      26.617   3.695  25.363  1.00 96.03           C  
ATOM    910  OE1 GLU A  61      25.930   2.859  25.990  1.00 96.03           O  
ATOM    911  OE2 GLU A  61      27.856   3.574  25.218  1.00 96.03           O  
ATOM    912  N   LYS A  62      23.139   7.096  26.098  1.00 96.10           N  
ATOM    913  H   LYS A  62      23.553   6.985  27.012  1.00 96.10           H  
ATOM    914  CA  LYS A  62      21.678   6.980  25.966  1.00 96.10           C  
ATOM    915  HA  LYS A  62      21.454   6.089  25.381  1.00 96.10           H  
ATOM    916  C   LYS A  62      21.057   8.166  25.221  1.00 96.10           C  
ATOM    917  CB  LYS A  62      21.092   6.821  27.373  1.00 96.10           C  
ATOM    918  HB2 LYS A  62      21.612   5.995  27.858  1.00 96.10           H  
ATOM    919  HB3 LYS A  62      21.289   7.725  27.950  1.00 96.10           H  
ATOM    920  O   LYS A  62      20.218   7.962  24.345  1.00 96.10           O  
ATOM    921  CG  LYS A  62      19.582   6.530  27.391  1.00 96.10           C  
ATOM    922  HG2 LYS A  62      19.025   7.382  27.003  1.00 96.10           H  
ATOM    923  HG3 LYS A  62      19.375   5.649  26.784  1.00 96.10           H  
ATOM    924  CD  LYS A  62      19.175   6.261  28.844  1.00 96.10           C  
ATOM    925  HD2 LYS A  62      19.834   5.484  29.232  1.00 96.10           H  
ATOM    926  HD3 LYS A  62      19.337   7.163  29.433  1.00 96.10           H  
ATOM    927  CE  LYS A  62      17.726   5.796  29.014  1.00 96.10           C  
ATOM    928  HE2 LYS A  62      17.052   6.610  28.747  1.00 96.10           H  
ATOM    929  HE3 LYS A  62      17.550   4.964  28.333  1.00 96.10           H  
ATOM    930  NZ  LYS A  62      17.508   5.359  30.420  1.00 96.10           N  
ATOM    931  HZ1 LYS A  62      16.602   4.941  30.577  1.00 96.10           H  
ATOM    932  HZ2 LYS A  62      17.639   6.106  31.087  1.00 96.10           H  
ATOM    933  HZ3 LYS A  62      18.216   4.693  30.694  1.00 96.10           H  
ATOM    934  N   ILE A  63      21.488   9.390  25.539  1.00 96.74           N  
ATOM    935  H   ILE A  63      22.183   9.472  26.267  1.00 96.74           H  
ATOM    936  CA  ILE A  63      21.020  10.606  24.859  1.00 96.74           C  
ATOM    937  HA  ILE A  63      19.934  10.565  24.783  1.00 96.74           H  
ATOM    938  C   ILE A  63      21.522  10.668  23.413  1.00 96.74           C  
ATOM    939  CB  ILE A  63      21.398  11.864  25.669  1.00 96.74           C  
ATOM    940  HB  ILE A  63      22.472  11.841  25.853  1.00 96.74           H  
ATOM    941  O   ILE A  63      20.718  10.876  22.515  1.00 96.74           O  
ATOM    942  CG1 ILE A  63      20.693  11.909  27.045  1.00 96.74           C  
ATOM    943 HG12 ILE A  63      21.043  12.796  27.574  1.00 96.74           H  
ATOM    944 HG13 ILE A  63      20.988  11.041  27.634  1.00 96.74           H  
ATOM    945  CG2 ILE A  63      21.094  13.157  24.895  1.00 96.74           C  
ATOM    946 HG21 ILE A  63      21.775  13.258  24.050  1.00 96.74           H  
ATOM    947 HG22 ILE A  63      21.223  14.031  25.532  1.00 96.74           H  
ATOM    948 HG23 ILE A  63      20.079  13.146  24.498  1.00 96.74           H  
ATOM    949  CD1 ILE A  63      19.159  11.938  27.023  1.00 96.74           C  
ATOM    950 HD11 ILE A  63      18.800  12.797  26.456  1.00 96.74           H  
ATOM    951 HD12 ILE A  63      18.766  11.021  26.585  1.00 96.74           H  
ATOM    952 HD13 ILE A  63      18.790  12.017  28.045  1.00 96.74           H  
ATOM    953  N   HIS A  64      22.804  10.405  23.147  1.00 97.39           N  
ATOM    954  H   HIS A  64      23.432  10.201  23.911  1.00 97.39           H  
ATOM    955  CA  HIS A  64      23.332  10.404  21.781  1.00 97.39           C  
ATOM    956  HA  HIS A  64      23.159  11.382  21.332  1.00 97.39           H  
ATOM    957  C   HIS A  64      22.634   9.358  20.899  1.00 97.39           C  
ATOM    958  CB  HIS A  64      24.835  10.105  21.781  1.00 97.39           C  
ATOM    959  HB2 HIS A  64      25.168  10.065  20.744  1.00 97.39           H  
ATOM    960  HB3 HIS A  64      24.986   9.113  22.208  1.00 97.39           H  
ATOM    961  O   HIS A  64      22.375   9.618  19.726  1.00 97.39           O  
ATOM    962  CG  HIS A  64      25.749  11.064  22.504  1.00 97.39           C  
ATOM    963  CD2 HIS A  64      25.554  12.382  22.839  1.00 97.39           C  
ATOM    964  HD2 HIS A  64      24.662  12.958  22.642  1.00 97.39           H  
ATOM    965  ND1 HIS A  64      27.010  10.725  22.922  1.00 97.39           N  
ATOM    966  HD1 HIS A  64      27.413   9.802  22.845  1.00 97.39           H  
ATOM    967  CE1 HIS A  64      27.567  11.797  23.491  1.00 97.39           C  
ATOM    968  HE1 HIS A  64      28.557  11.799  23.924  1.00 97.39           H  
ATOM    969  NE2 HIS A  64      26.727  12.843  23.477  1.00 97.39           N  
ATOM    970  N   ARG A  65      22.318   8.172  21.439  1.00 96.19           N  
ATOM    971  H   ARG A  65      22.581   7.996  22.398  1.00 96.19           H  
ATOM    972  CA  ARG A  65      21.552   7.155  20.708  1.00 96.19           C  
ATOM    973  HA  ARG A  65      22.042   6.959  19.754  1.00 96.19           H  
ATOM    974  C   ARG A  65      20.183   7.694  20.314  1.00 96.19           C  
ATOM    975  CB  ARG A  65      21.448   5.852  21.521  1.00 96.19           C  
ATOM    976  HB2 ARG A  65      21.058   6.077  22.514  1.00 96.19           H  
ATOM    977  HB3 ARG A  65      20.731   5.193  21.032  1.00 96.19           H  
ATOM    978  O   ARG A  65      19.860   7.650  19.131  1.00 96.19           O  
ATOM    979  CG  ARG A  65      22.782   5.097  21.676  1.00 96.19           C  
ATOM    980  HG2 ARG A  65      22.604   4.167  22.215  1.00 96.19           H  
ATOM    981  HG3 ARG A  65      23.480   5.689  22.269  1.00 96.19           H  
ATOM    982  CD  ARG A  65      23.473   4.781  20.350  1.00 96.19           C  
ATOM    983  HD2 ARG A  65      23.700   5.706  19.820  1.00 96.19           H  
ATOM    984  HD3 ARG A  65      24.424   4.297  20.575  1.00 96.19           H  
ATOM    985  NE  ARG A  65      22.653   3.896  19.508  1.00 96.19           N  
ATOM    986  HE  ARG A  65      21.751   3.634  19.880  1.00 96.19           H  
ATOM    987  NH1 ARG A  65      24.236   3.544  17.902  1.00 96.19           N  
ATOM    988 HH11 ARG A  65      24.560   3.048  17.085  1.00 96.19           H  
ATOM    989 HH12 ARG A  65      24.890   3.974  18.541  1.00 96.19           H  
ATOM    990  NH2 ARG A  65      22.232   2.561  17.719  1.00 96.19           N  
ATOM    991 HH21 ARG A  65      22.547   2.093  16.881  1.00 96.19           H  
ATOM    992 HH22 ARG A  65      21.325   2.357  18.114  1.00 96.19           H  
ATOM    993  CZ  ARG A  65      23.041   3.340  18.381  1.00 96.19           C  
ATOM    994  N   PHE A  66      19.454   8.282  21.260  1.00 97.41           N  
ATOM    995  H   PHE A  66      19.810   8.303  22.205  1.00 97.41           H  
ATOM    996  CA  PHE A  66      18.163   8.915  20.992  1.00 97.41           C  
ATOM    997  HA  PHE A  66      17.486   8.168  20.577  1.00 97.41           H  
ATOM    998  C   PHE A  66      18.262  10.056  19.960  1.00 97.41           C  
ATOM    999  CB  PHE A  66      17.579   9.401  22.322  1.00 97.41           C  
ATOM   1000  HB2 PHE A  66      18.298  10.049  22.823  1.00 97.41           H  
ATOM   1001  HB3 PHE A  66      17.409   8.538  22.967  1.00 97.41           H  
ATOM   1002  O   PHE A  66      17.497  10.085  18.995  1.00 97.41           O  
ATOM   1003  CG  PHE A  66      16.278  10.153  22.158  1.00 97.41           C  
ATOM   1004  CD1 PHE A  66      16.267  11.560  22.198  1.00 97.41           C  
ATOM   1005  HD1 PHE A  66      17.187  12.107  22.347  1.00 97.41           H  
ATOM   1006  CD2 PHE A  66      15.088   9.448  21.906  1.00 97.41           C  
ATOM   1007  HD2 PHE A  66      15.108   8.370  21.837  1.00 97.41           H  
ATOM   1008  CE1 PHE A  66      15.064  12.259  22.003  1.00 97.41           C  
ATOM   1009  HE1 PHE A  66      15.071  13.339  22.015  1.00 97.41           H  
ATOM   1010  CE2 PHE A  66      13.883  10.147  21.715  1.00 97.41           C  
ATOM   1011  HE2 PHE A  66      12.974   9.601  21.514  1.00 97.41           H  
ATOM   1012  CZ  PHE A  66      13.871  11.553  21.766  1.00 97.41           C  
ATOM   1013  HZ  PHE A  66      12.950  12.094  21.605  1.00 97.41           H  
ATOM   1014  N   ASP A  67      19.239  10.953  20.107  1.00 98.37           N  
ATOM   1015  H   ASP A  67      19.791  10.915  20.952  1.00 98.37           H  
ATOM   1016  CA  ASP A  67      19.426  12.121  19.236  1.00 98.37           C  
ATOM   1017  HA  ASP A  67      18.498  12.692  19.210  1.00 98.37           H  
ATOM   1018  C   ASP A  67      19.770  11.732  17.781  1.00 98.37           C  
ATOM   1019  CB  ASP A  67      20.535  13.023  19.815  1.00 98.37           C  
ATOM   1020  HB2 ASP A  67      21.437  12.427  19.953  1.00 98.37           H  
ATOM   1021  HB3 ASP A  67      20.763  13.795  19.080  1.00 98.37           H  
ATOM   1022  O   ASP A  67      19.458  12.472  16.845  1.00 98.37           O  
ATOM   1023  CG  ASP A  67      20.190  13.731  21.136  1.00 98.37           C  
ATOM   1024  OD1 ASP A  67      18.996  13.773  21.516  1.00 98.37           O  
ATOM   1025  OD2 ASP A  67      21.138  14.281  21.745  1.00 98.37           O  
ATOM   1026  N   HIS A  68      20.383  10.561  17.568  1.00 96.25           N  
ATOM   1027  H   HIS A  68      20.630  10.021  18.386  1.00 96.25           H  
ATOM   1028  CA  HIS A  68      20.860  10.083  16.261  1.00 96.25           C  
ATOM   1029  HA  HIS A  68      20.662  10.859  15.522  1.00 96.25           H  
ATOM   1030  C   HIS A  68      20.120   8.836  15.735  1.00 96.25           C  
ATOM   1031  CB  HIS A  68      22.384   9.901  16.317  1.00 96.25           C  
ATOM   1032  HB2 HIS A  68      22.734   9.512  15.361  1.00 96.25           H  
ATOM   1033  HB3 HIS A  68      22.630   9.169  17.086  1.00 96.25           H  
ATOM   1034  O   HIS A  68      20.579   8.173  14.806  1.00 96.25           O  
ATOM   1035  CG  HIS A  68      23.128  11.187  16.589  1.00 96.25           C  
ATOM   1036  CD2 HIS A  68      23.846  11.513  17.709  1.00 96.25           C  
ATOM   1037  HD2 HIS A  68      24.004  10.882  18.571  1.00 96.25           H  
ATOM   1038  ND1 HIS A  68      23.209  12.264  15.738  1.00 96.25           N  
ATOM   1039  HD1 HIS A  68      22.686  12.373  14.881  1.00 96.25           H  
ATOM   1040  CE1 HIS A  68      23.950  13.212  16.333  1.00 96.25           C  
ATOM   1041  HE1 HIS A  68      24.146  14.193  15.926  1.00 96.25           H  
ATOM   1042  NE2 HIS A  68      24.381  12.793  17.531  1.00 96.25           N  
ATOM   1043  N   GLU A  69      18.955   8.510  16.294  1.00 95.60           N  
ATOM   1044  H   GLU A  69      18.679   9.033  17.113  1.00 95.60           H  
ATOM   1045  CA  GLU A  69      18.176   7.306  15.963  1.00 95.60           C  
ATOM   1046  HA  GLU A  69      18.838   6.441  15.959  1.00 95.60           H  
ATOM   1047  C   GLU A  69      17.463   7.357  14.594  1.00 95.60           C  
ATOM   1048  CB  GLU A  69      17.113   7.131  17.059  1.00 95.60           C  
ATOM   1049  HB2 GLU A  69      17.026   8.047  17.643  1.00 95.60           H  
ATOM   1050  HB3 GLU A  69      16.143   6.986  16.583  1.00 95.60           H  
ATOM   1051  O   GLU A  69      16.991   6.333  14.083  1.00 95.60           O  
ATOM   1052  CG  GLU A  69      17.341   5.956  18.011  1.00 95.60           C  
ATOM   1053  HG2 GLU A  69      17.184   5.033  17.453  1.00 95.60           H  
ATOM   1054  HG3 GLU A  69      18.367   5.937  18.378  1.00 95.60           H  
ATOM   1055  CD  GLU A  69      16.341   6.016  19.173  1.00 95.60           C  
ATOM   1056  OE1 GLU A  69      16.744   5.728  20.318  1.00 95.60           O  
ATOM   1057  OE2 GLU A  69      15.147   6.295  18.878  1.00 95.60           O  
ATOM   1058  N   ARG A  70      17.266   8.550  14.020  1.00 95.37           N  
ATOM   1059  H   ARG A  70      17.729   9.345  14.438  1.00 95.37           H  
ATOM   1060  CA  ARG A  70      16.461   8.748  12.803  1.00 95.37           C  
ATOM   1061  HA  ARG A  70      15.836   7.868  12.652  1.00 95.37           H  
ATOM   1062  C   ARG A  70      17.351   8.838  11.565  1.00 95.37           C  
ATOM   1063  CB  ARG A  70      15.536   9.973  12.945  1.00 95.37           C  
ATOM   1064  HB2 ARG A  70      16.154  10.865  13.044  1.00 95.37           H  
ATOM   1065  HB3 ARG A  70      14.944  10.079  12.036  1.00 95.37           H  
ATOM   1066  O   ARG A  70      18.271   9.643  11.509  1.00 95.37           O  
ATOM   1067  CG  ARG A  70      14.586   9.908  14.156  1.00 95.37           C  
ATOM   1068  HG2 ARG A  70      15.178   9.834  15.068  1.00 95.37           H  
ATOM   1069  HG3 ARG A  70      14.033  10.846  14.211  1.00 95.37           H  
ATOM   1070  CD  ARG A  70      13.573   8.750  14.091  1.00 95.37           C  
ATOM   1071  HD2 ARG A  70      12.589   9.173  13.894  1.00 95.37           H  
ATOM   1072  HD3 ARG A  70      13.812   8.093  13.255  1.00 95.37           H  
ATOM   1073  NE  ARG A  70      13.519   7.983  15.357  1.00 95.37           N  
ATOM   1074  HE  ARG A  70      13.303   8.501  16.198  1.00 95.37           H  
ATOM   1075  NH1 ARG A  70      14.171   5.909  14.587  1.00 95.37           N  
ATOM   1076 HH11 ARG A  70      14.449   4.982  14.874  1.00 95.37           H  
ATOM   1077 HH12 ARG A  70      14.833   6.341  13.958  1.00 95.37           H  
ATOM   1078  NH2 ARG A  70      13.564   6.141  16.703  1.00 95.37           N  
ATOM   1079 HH21 ARG A  70      13.765   6.679  17.534  1.00 95.37           H  
ATOM   1080 HH22 ARG A  70      13.851   5.188  16.877  1.00 95.37           H  
ATOM   1081  CZ  ARG A  70      13.741   6.691  15.539  1.00 95.37           C  
ATOM   1082  N   ILE A  71      17.018   8.035  10.556  1.00 95.96           N  
ATOM   1083  H   ILE A  71      16.227   7.420  10.682  1.00 95.96           H  
ATOM   1084  CA  ILE A  71      17.564   8.138   9.196  1.00 95.96           C  
ATOM   1085  HA  ILE A  71      18.526   8.648   9.249  1.00 95.96           H  
ATOM   1086  C   ILE A  71      16.629   8.986   8.322  1.00 95.96           C  
ATOM   1087  CB  ILE A  71      17.809   6.740   8.582  1.00 95.96           C  
ATOM   1088  HB  ILE A  71      18.252   6.883   7.597  1.00 95.96           H  
ATOM   1089  O   ILE A  71      15.450   9.123   8.674  1.00 95.96           O  
ATOM   1090  CG1 ILE A  71      16.501   5.936   8.390  1.00 95.96           C  
ATOM   1091 HG12 ILE A  71      15.790   6.532   7.817  1.00 95.96           H  
ATOM   1092 HG13 ILE A  71      16.054   5.718   9.360  1.00 95.96           H  
ATOM   1093  CG2 ILE A  71      18.838   5.978   9.434  1.00 95.96           C  
ATOM   1094 HG21 ILE A  71      19.716   6.604   9.593  1.00 95.96           H  
ATOM   1095 HG22 ILE A  71      19.166   5.079   8.912  1.00 95.96           H  
ATOM   1096 HG23 ILE A  71      18.419   5.708  10.403  1.00 95.96           H  
ATOM   1097  CD1 ILE A  71      16.698   4.620   7.630  1.00 95.96           C  
ATOM   1098 HD11 ILE A  71      17.201   4.813   6.682  1.00 95.96           H  
ATOM   1099 HD12 ILE A  71      15.725   4.173   7.427  1.00 95.96           H  
ATOM   1100 HD13 ILE A  71      17.286   3.920   8.223  1.00 95.96           H  
ATOM   1101  N   PRO A  72      17.096   9.515   7.176  1.00 97.46           N  
ATOM   1102  CA  PRO A  72      16.220  10.199   6.234  1.00 97.46           C  
ATOM   1103  HA  PRO A  72      15.851  11.104   6.717  1.00 97.46           H  
ATOM   1104  C   PRO A  72      15.022   9.328   5.816  1.00 97.46           C  
ATOM   1105  CB  PRO A  72      17.109  10.604   5.054  1.00 97.46           C  
ATOM   1106  HB2 PRO A  72      17.107   9.828   4.288  1.00 97.46           H  
ATOM   1107  HB3 PRO A  72      16.796  11.556   4.624  1.00 97.46           H  
ATOM   1108  O   PRO A  72      15.165   8.149   5.461  1.00 97.46           O  
ATOM   1109  CG  PRO A  72      18.503  10.696   5.675  1.00 97.46           C  
ATOM   1110  HG2 PRO A  72      19.288  10.533   4.936  1.00 97.46           H  
ATOM   1111  HG3 PRO A  72      18.626  11.665   6.159  1.00 97.46           H  
ATOM   1112  CD  PRO A  72      18.483   9.594   6.733  1.00 97.46           C  
ATOM   1113  HD2 PRO A  72      18.782   8.648   6.283  1.00 97.46           H  
ATOM   1114  HD3 PRO A  72      19.157   9.854   7.550  1.00 97.46           H  
ATOM   1115  N   GLU A  73      13.826   9.918   5.864  1.00 96.49           N  
ATOM   1116  H   GLU A  73      13.775  10.885   6.151  1.00 96.49           H  
ATOM   1117  CA  GLU A  73      12.600   9.283   5.380  1.00 96.49           C  
ATOM   1118  HA  GLU A  73      12.502   8.322   5.885  1.00 96.49           H  
ATOM   1119  C   GLU A  73      12.705   9.017   3.867  1.00 96.49           C  
ATOM   1120  CB  GLU A  73      11.368  10.141   5.748  1.00 96.49           C  
ATOM   1121  HB2 GLU A  73      11.380  10.327   6.823  1.00 96.49           H  
ATOM   1122  HB3 GLU A  73      11.424  11.097   5.228  1.00 96.49           H  
ATOM   1123  O   GLU A  73      13.377   9.738   3.128  1.00 96.49           O  
ATOM   1124  CG  GLU A  73      10.047   9.444   5.387  1.00 96.49           C  
ATOM   1125  HG2 GLU A  73      10.043   8.455   5.846  1.00 96.49           H  
ATOM   1126  HG3 GLU A  73      10.008   9.298   4.307  1.00 96.49           H  
ATOM   1127  CD  GLU A  73       8.780  10.206   5.809  1.00 96.49           C  
ATOM   1128  OE1 GLU A  73       8.164  10.893   4.968  1.00 96.49           O  
ATOM   1129  OE2 GLU A  73       8.315   9.969   6.945  1.00 96.49           O  
ATOM   1130  N   ARG A  74      12.038   7.964   3.381  1.00 96.97           N  
ATOM   1131  H   ARG A  74      11.422   7.469   4.010  1.00 96.97           H  
ATOM   1132  CA  ARG A  74      11.906   7.747   1.936  1.00 96.97           C  
ATOM   1133  HA  ARG A  74      12.895   7.797   1.482  1.00 96.97           H  
ATOM   1134  C   ARG A  74      11.051   8.860   1.321  1.00 96.97           C  
ATOM   1135  CB  ARG A  74      11.269   6.387   1.627  1.00 96.97           C  
ATOM   1136  HB2 ARG A  74      11.245   6.289   0.541  1.00 96.97           H  
ATOM   1137  HB3 ARG A  74      10.246   6.378   2.003  1.00 96.97           H  
ATOM   1138  O   ARG A  74       9.955   9.117   1.801  1.00 96.97           O  
ATOM   1139  CG  ARG A  74      12.020   5.171   2.171  1.00 96.97           C  
ATOM   1140  HG2 ARG A  74      12.124   5.254   3.253  1.00 96.97           H  
ATOM   1141  HG3 ARG A  74      13.007   5.130   1.710  1.00 96.97           H  
ATOM   1142  CD  ARG A  74      11.241   3.894   1.821  1.00 96.97           C  
ATOM   1143  HD2 ARG A  74      10.256   3.937   2.286  1.00 96.97           H  
ATOM   1144  HD3 ARG A  74      11.092   3.863   0.742  1.00 96.97           H  
ATOM   1145  NE  ARG A  74      11.945   2.665   2.244  1.00 96.97           N  
ATOM   1146  HE  ARG A  74      12.418   2.135   1.527  1.00 96.97           H  
ATOM   1147  NH1 ARG A  74      11.467   2.808   4.475  1.00 96.97           N  
ATOM   1148 HH11 ARG A  74      11.084   3.733   4.337  1.00 96.97           H  
ATOM   1149 HH12 ARG A  74      11.584   2.555   5.446  1.00 96.97           H  
ATOM   1150  NH2 ARG A  74      12.658   1.074   3.706  1.00 96.97           N  
ATOM   1151 HH21 ARG A  74      12.846   0.815   4.664  1.00 96.97           H  
ATOM   1152 HH22 ARG A  74      13.078   0.493   2.995  1.00 96.97           H  
ATOM   1153  CZ  ARG A  74      12.023   2.185   3.473  1.00 96.97           C  
ATOM   1154  N   VAL A  75      11.500   9.443   0.210  1.00 95.25           N  
ATOM   1155  H   VAL A  75      12.444   9.240  -0.085  1.00 95.25           H  
ATOM   1156  CA  VAL A  75      10.747  10.486  -0.522  1.00 95.25           C  
ATOM   1157  HA  VAL A  75      10.622  11.353   0.127  1.00 95.25           H  
ATOM   1158  C   VAL A  75       9.341  10.002  -0.911  1.00 95.25           C  
ATOM   1159  CB  VAL A  75      11.538  10.921  -1.774  1.00 95.25           C  
ATOM   1160  HB  VAL A  75      11.705  10.049  -2.406  1.00 95.25           H  
ATOM   1161  O   VAL A  75       8.352  10.719  -0.753  1.00 95.25           O  
ATOM   1162  CG1 VAL A  75      10.795  11.976  -2.600  1.00 95.25           C  
ATOM   1163 HG11 VAL A  75      11.391  12.256  -3.468  1.00 95.25           H  
ATOM   1164 HG12 VAL A  75       9.842  11.588  -2.961  1.00 95.25           H  
ATOM   1165 HG13 VAL A  75      10.612  12.865  -1.996  1.00 95.25           H  
ATOM   1166  CG2 VAL A  75      12.904  11.506  -1.385  1.00 95.25           C  
ATOM   1167 HG21 VAL A  75      13.434  11.834  -2.280  1.00 95.25           H  
ATOM   1168 HG22 VAL A  75      12.768  12.362  -0.725  1.00 95.25           H  
ATOM   1169 HG23 VAL A  75      13.521  10.762  -0.880  1.00 95.25           H  
ATOM   1170  N   VAL A  76       9.247   8.750  -1.358  1.00 97.35           N  
ATOM   1171  H   VAL A  76      10.100   8.212  -1.409  1.00 97.35           H  
ATOM   1172  CA  VAL A  76       8.003   8.020  -1.632  1.00 97.35           C  
ATOM   1173  HA  VAL A  76       7.154   8.570  -1.226  1.00 97.35           H  
ATOM   1174  C   VAL A  76       8.042   6.665  -0.937  1.00 97.35           C  
ATOM   1175  CB  VAL A  76       7.770   7.831  -3.141  1.00 97.35           C  
ATOM   1176  HB  VAL A  76       6.926   7.155  -3.277  1.00 97.35           H  
ATOM   1177  O   VAL A  76       9.116   6.164  -0.603  1.00 97.35           O  
ATOM   1178  CG1 VAL A  76       7.419   9.159  -3.808  1.00 97.35           C  
ATOM   1179 HG11 VAL A  76       6.512   9.567  -3.363  1.00 97.35           H  
ATOM   1180 HG12 VAL A  76       8.233   9.875  -3.695  1.00 97.35           H  
ATOM   1181 HG13 VAL A  76       7.244   8.983  -4.869  1.00 97.35           H  
ATOM   1182  CG2 VAL A  76       8.985   7.225  -3.860  1.00 97.35           C  
ATOM   1183 HG21 VAL A  76       9.769   7.973  -3.977  1.00 97.35           H  
ATOM   1184 HG22 VAL A  76       8.676   6.875  -4.845  1.00 97.35           H  
ATOM   1185 HG23 VAL A  76       9.385   6.380  -3.300  1.00 97.35           H  
ATOM   1186  N   HIS A  77       6.887   6.040  -0.730  1.00 97.91           N  
ATOM   1187  H   HIS A  77       6.036   6.489  -1.036  1.00 97.91           H  
ATOM   1188  CA  HIS A  77       6.794   4.738  -0.065  1.00 97.91           C  
ATOM   1189  HA  HIS A  77       5.731   4.505   0.005  1.00 97.91           H  
ATOM   1190  C   HIS A  77       7.258   4.724   1.399  1.00 97.91           C  
ATOM   1191  CB  HIS A  77       7.421   3.629  -0.928  1.00 97.91           C  
ATOM   1192  HB2 HIS A  77       8.497   3.780  -1.013  1.00 97.91           H  
ATOM   1193  HB3 HIS A  77       7.274   2.671  -0.429  1.00 97.91           H  
ATOM   1194  O   HIS A  77       7.684   3.679   1.908  1.00 97.91           O  
ATOM   1195  CG  HIS A  77       6.835   3.506  -2.307  1.00 97.91           C  
ATOM   1196  CD2 HIS A  77       7.394   3.932  -3.479  1.00 97.91           C  
ATOM   1197  HD2 HIS A  77       8.331   4.461  -3.580  1.00 97.91           H  
ATOM   1198  ND1 HIS A  77       5.698   2.813  -2.633  1.00 97.91           N  
ATOM   1199  HD1 HIS A  77       5.057   2.406  -1.966  1.00 97.91           H  
ATOM   1200  CE1 HIS A  77       5.601   2.774  -3.973  1.00 97.91           C  
ATOM   1201  HE1 HIS A  77       4.817   2.290  -4.536  1.00 97.91           H  
ATOM   1202  NE2 HIS A  77       6.601   3.472  -4.529  1.00 97.91           N  
ATOM   1203  N   ALA A  78       7.179   5.861   2.099  1.00 97.73           N  
ATOM   1204  H   ALA A  78       6.832   6.688   1.633  1.00 97.73           H  
ATOM   1205  CA  ALA A  78       7.559   5.979   3.507  1.00 97.73           C  
ATOM   1206  HA  ALA A  78       8.570   5.593   3.639  1.00 97.73           H  
ATOM   1207  C   ALA A  78       6.626   5.177   4.426  1.00 97.73           C  
ATOM   1208  CB  ALA A  78       7.559   7.458   3.890  1.00 97.73           C  
ATOM   1209  HB1 ALA A  78       7.861   7.568   4.932  1.00 97.73           H  
ATOM   1210  HB2 ALA A  78       8.255   8.010   3.259  1.00 97.73           H  
ATOM   1211  HB3 ALA A  78       6.564   7.885   3.763  1.00 97.73           H  
ATOM   1212  O   ALA A  78       7.086   4.436   5.298  1.00 97.73           O  
ATOM   1213  N   ARG A  79       5.312   5.263   4.194  1.00 97.80           N  
ATOM   1214  H   ARG A  79       5.000   5.906   3.480  1.00 97.80           H  
ATOM   1215  CA  ARG A  79       4.293   4.503   4.922  1.00 97.80           C  
ATOM   1216  HA  ARG A  79       4.577   4.455   5.973  1.00 97.80           H  
ATOM   1217  C   ARG A  79       4.198   3.078   4.378  1.00 97.80           C  
ATOM   1218  CB  ARG A  79       2.971   5.269   4.793  1.00 97.80           C  
ATOM   1219  HB2 ARG A  79       3.130   6.307   5.085  1.00 97.80           H  
ATOM   1220  HB3 ARG A  79       2.693   5.278   3.739  1.00 97.80           H  
ATOM   1221  O   ARG A  79       3.397   2.788   3.497  1.00 97.80           O  
ATOM   1222  CG  ARG A  79       1.803   4.703   5.606  1.00 97.80           C  
ATOM   1223  HG2 ARG A  79       1.719   3.626   5.457  1.00 97.80           H  
ATOM   1224  HG3 ARG A  79       0.879   5.168   5.263  1.00 97.80           H  
ATOM   1225  CD  ARG A  79       1.992   5.029   7.086  1.00 97.80           C  
ATOM   1226  HD2 ARG A  79       1.973   6.112   7.207  1.00 97.80           H  
ATOM   1227  HD3 ARG A  79       2.957   4.655   7.430  1.00 97.80           H  
ATOM   1228  NE  ARG A  79       0.921   4.437   7.886  1.00 97.80           N  
ATOM   1229  HE  ARG A  79       0.172   3.975   7.389  1.00 97.80           H  
ATOM   1230  NH1 ARG A  79       1.703   5.007   9.974  1.00 97.80           N  
ATOM   1231 HH11 ARG A  79       2.416   5.584   9.553  1.00 97.80           H  
ATOM   1232 HH12 ARG A  79       1.440   5.113  10.944  1.00 97.80           H  
ATOM   1233  NH2 ARG A  79      -0.258   3.989   9.740  1.00 97.80           N  
ATOM   1234 HH21 ARG A  79      -1.071   3.751   9.190  1.00 97.80           H  
ATOM   1235 HH22 ARG A  79      -0.263   3.759  10.723  1.00 97.80           H  
ATOM   1236  CZ  ARG A  79       0.791   4.497   9.192  1.00 97.80           C  
ATOM   1237  N   GLY A  80       5.026   2.178   4.904  1.00 97.45           N  
ATOM   1238  H   GLY A  80       5.705   2.486   5.584  1.00 97.45           H  
ATOM   1239  CA  GLY A  80       5.033   0.774   4.489  1.00 97.45           C  
ATOM   1240  HA2 GLY A  80       4.082   0.537   4.010  1.00 97.45           H  
ATOM   1241  HA3 GLY A  80       5.832   0.607   3.767  1.00 97.45           H  
ATOM   1242  C   GLY A  80       5.200  -0.219   5.625  1.00 97.45           C  
ATOM   1243  O   GLY A  80       5.622   0.151   6.713  1.00 97.45           O  
ATOM   1244  N   THR A  81       4.872  -1.477   5.350  1.00 98.50           N  
ATOM   1245  H   THR A  81       4.599  -1.684   4.400  1.00 98.50           H  
ATOM   1246  CA  THR A  81       5.067  -2.636   6.232  1.00 98.50           C  
ATOM   1247  HA  THR A  81       5.811  -2.391   6.990  1.00 98.50           H  
ATOM   1248  C   THR A  81       5.585  -3.810   5.406  1.00 98.50           C  
ATOM   1249  CB  THR A  81       3.775  -3.006   6.971  1.00 98.50           C  
ATOM   1250  HB  THR A  81       3.344  -2.103   7.404  1.00 98.50           H  
ATOM   1251  O   THR A  81       5.412  -3.818   4.185  1.00 98.50           O  
ATOM   1252  CG2 THR A  81       2.733  -3.670   6.071  1.00 98.50           C  
ATOM   1253 HG21 THR A  81       1.800  -3.804   6.618  1.00 98.50           H  
ATOM   1254 HG22 THR A  81       3.085  -4.644   5.732  1.00 98.50           H  
ATOM   1255 HG23 THR A  81       2.549  -3.041   5.199  1.00 98.50           H  
ATOM   1256  OG1 THR A  81       4.096  -3.891   8.015  1.00 98.50           O  
ATOM   1257  HG1 THR A  81       3.304  -4.357   8.292  1.00 98.50           H  
ATOM   1258  N   GLY A  82       6.208  -4.803   6.031  1.00 98.24           N  
ATOM   1259  H   GLY A  82       6.255  -4.812   7.040  1.00 98.24           H  
ATOM   1260  CA  GLY A  82       6.664  -5.991   5.322  1.00 98.24           C  
ATOM   1261  HA2 GLY A  82       7.700  -5.868   5.006  1.00 98.24           H  
ATOM   1262  HA3 GLY A  82       6.048  -6.128   4.433  1.00 98.24           H  
ATOM   1263  C   GLY A  82       6.541  -7.268   6.134  1.00 98.24           C  
ATOM   1264  O   GLY A  82       6.330  -7.237   7.345  1.00 98.24           O  
ATOM   1265  N   ALA A  83       6.653  -8.390   5.434  1.00 98.78           N  
ATOM   1266  H   ALA A  83       6.843  -8.319   4.445  1.00 98.78           H  
ATOM   1267  CA  ALA A  83       6.628  -9.724   6.013  1.00 98.78           C  
ATOM   1268  HA  ALA A  83       7.011  -9.680   7.032  1.00 98.78           H  
ATOM   1269  C   ALA A  83       7.532 -10.670   5.217  1.00 98.78           C  
ATOM   1270  CB  ALA A  83       5.183 -10.231   6.064  1.00 98.78           C  
ATOM   1271  HB1 ALA A  83       4.583  -9.579   6.700  1.00 98.78           H  
ATOM   1272  HB2 ALA A  83       4.758 -10.253   5.061  1.00 98.78           H  
ATOM   1273  HB3 ALA A  83       5.168 -11.238   6.480  1.00 98.78           H  
ATOM   1274  O   ALA A  83       7.772 -10.481   4.019  1.00 98.78           O  
ATOM   1275  N   PHE A  84       8.022 -11.699   5.898  1.00 98.81           N  
ATOM   1276  H   PHE A  84       7.698 -11.848   6.843  1.00 98.81           H  
ATOM   1277  CA  PHE A  84       8.778 -12.777   5.283  1.00 98.81           C  
ATOM   1278  HA  PHE A  84       9.385 -12.371   4.473  1.00 98.81           H  
ATOM   1279  C   PHE A  84       7.846 -13.830   4.691  1.00 98.81           C  
ATOM   1280  CB  PHE A  84       9.718 -13.412   6.305  1.00 98.81           C  
ATOM   1281  HB2 PHE A  84       9.123 -13.782   7.140  1.00 98.81           H  
ATOM   1282  HB3 PHE A  84      10.210 -14.266   5.840  1.00 98.81           H  
ATOM   1283  O   PHE A  84       6.702 -14.008   5.125  1.00 98.81           O  
ATOM   1284  CG  PHE A  84      10.785 -12.483   6.836  1.00 98.81           C  
ATOM   1285  CD1 PHE A  84      11.958 -12.266   6.090  1.00 98.81           C  
ATOM   1286  HD1 PHE A  84      12.087 -12.752   5.134  1.00 98.81           H  
ATOM   1287  CD2 PHE A  84      10.610 -11.847   8.079  1.00 98.81           C  
ATOM   1288  HD2 PHE A  84       9.715 -12.012   8.660  1.00 98.81           H  
ATOM   1289  CE1 PHE A  84      12.956 -11.409   6.585  1.00 98.81           C  
ATOM   1290  HE1 PHE A  84      13.853 -11.236   6.008  1.00 98.81           H  
ATOM   1291  CE2 PHE A  84      11.615 -11.001   8.576  1.00 98.81           C  
ATOM   1292  HE2 PHE A  84      11.492 -10.531   9.541  1.00 98.81           H  
ATOM   1293  CZ  PHE A  84      12.785 -10.780   7.831  1.00 98.81           C  
ATOM   1294  HZ  PHE A  84      13.553 -10.131   8.225  1.00 98.81           H  
ATOM   1295  N   GLY A  85       8.367 -14.558   3.713  1.00 98.30           N  
ATOM   1296  H   GLY A  85       9.308 -14.363   3.402  1.00 98.30           H  
ATOM   1297  CA  GLY A  85       7.643 -15.628   3.058  1.00 98.30           C  
ATOM   1298  HA2 GLY A  85       6.952 -15.177   2.346  1.00 98.30           H  
ATOM   1299  HA3 GLY A  85       7.070 -16.200   3.787  1.00 98.30           H  
ATOM   1300  C   GLY A  85       8.537 -16.587   2.296  1.00 98.30           C  
ATOM   1301  O   GLY A  85       9.767 -16.545   2.383  1.00 98.30           O  
ATOM   1302  N   THR A  86       7.887 -17.429   1.501  1.00 98.45           N  
ATOM   1303  H   THR A  86       6.883 -17.335   1.445  1.00 98.45           H  
ATOM   1304  CA  THR A  86       8.537 -18.394   0.611  1.00 98.45           C  
ATOM   1305  HA  THR A  86       9.599 -18.158   0.541  1.00 98.45           H  
ATOM   1306  C   THR A  86       7.956 -18.295  -0.792  1.00 98.45           C  
ATOM   1307  CB  THR A  86       8.423 -19.830   1.148  1.00 98.45           C  
ATOM   1308  HB  THR A  86       8.843 -20.517   0.413  1.00 98.45           H  
ATOM   1309  O   THR A  86       6.751 -18.108  -0.955  1.00 98.45           O  
ATOM   1310  CG2 THR A  86       9.183 -20.006   2.462  1.00 98.45           C  
ATOM   1311 HG21 THR A  86       8.755 -19.380   3.245  1.00 98.45           H  
ATOM   1312 HG22 THR A  86      10.230 -19.736   2.320  1.00 98.45           H  
ATOM   1313 HG23 THR A  86       9.131 -21.051   2.768  1.00 98.45           H  
ATOM   1314  OG1 THR A  86       7.078 -20.183   1.388  1.00 98.45           O  
ATOM   1315  HG1 THR A  86       6.667 -19.462   1.870  1.00 98.45           H  
ATOM   1316  N   PHE A  87       8.818 -18.411  -1.799  1.00 98.65           N  
ATOM   1317  H   PHE A  87       9.798 -18.504  -1.575  1.00 98.65           H  
ATOM   1318  CA  PHE A  87       8.462 -18.496  -3.213  1.00 98.65           C  
ATOM   1319  HA  PHE A  87       7.393 -18.321  -3.336  1.00 98.65           H  
ATOM   1320  C   PHE A  87       8.776 -19.896  -3.745  1.00 98.65           C  
ATOM   1321  CB  PHE A  87       9.215 -17.411  -3.991  1.00 98.65           C  
ATOM   1322  HB2 PHE A  87       8.905 -16.436  -3.614  1.00 98.65           H  
ATOM   1323  HB3 PHE A  87      10.284 -17.510  -3.803  1.00 98.65           H  
ATOM   1324  O   PHE A  87       9.836 -20.451  -3.435  1.00 98.65           O  
ATOM   1325  CG  PHE A  87       8.980 -17.454  -5.487  1.00 98.65           C  
ATOM   1326  CD1 PHE A  87       9.737 -18.318  -6.302  1.00 98.65           C  
ATOM   1327  HD1 PHE A  87      10.485 -18.966  -5.871  1.00 98.65           H  
ATOM   1328  CD2 PHE A  87       8.000 -16.632  -6.072  1.00 98.65           C  
ATOM   1329  HD2 PHE A  87       7.424 -15.951  -5.463  1.00 98.65           H  
ATOM   1330  CE1 PHE A  87       9.493 -18.363  -7.684  1.00 98.65           C  
ATOM   1331  HE1 PHE A  87      10.025 -19.072  -8.302  1.00 98.65           H  
ATOM   1332  CE2 PHE A  87       7.801 -16.642  -7.461  1.00 98.65           C  
ATOM   1333  HE2 PHE A  87       7.070 -15.980  -7.902  1.00 98.65           H  
ATOM   1334  CZ  PHE A  87       8.552 -17.505  -8.271  1.00 98.65           C  
ATOM   1335  HZ  PHE A  87       8.393 -17.527  -9.339  1.00 98.65           H  
ATOM   1336  N   ARG A  88       7.871 -20.452  -4.556  1.00 98.29           N  
ATOM   1337  H   ARG A  88       7.043 -19.918  -4.777  1.00 98.29           H  
ATOM   1338  CA  ARG A  88       7.990 -21.793  -5.142  1.00 98.29           C  
ATOM   1339  HA  ARG A  88       9.028 -22.124  -5.108  1.00 98.29           H  
ATOM   1340  C   ARG A  88       7.539 -21.814  -6.595  1.00 98.29           C  
ATOM   1341  CB  ARG A  88       7.127 -22.785  -4.354  1.00 98.29           C  
ATOM   1342  HB2 ARG A  88       7.061 -23.713  -4.922  1.00 98.29           H  
ATOM   1343  HB3 ARG A  88       6.119 -22.382  -4.246  1.00 98.29           H  
ATOM   1344  O   ARG A  88       6.457 -21.327  -6.916  1.00 98.29           O  
ATOM   1345  CG  ARG A  88       7.708 -23.110  -2.976  1.00 98.29           C  
ATOM   1346  HG2 ARG A  88       7.738 -22.222  -2.344  1.00 98.29           H  
ATOM   1347  HG3 ARG A  88       8.723 -23.480  -3.121  1.00 98.29           H  
ATOM   1348  CD  ARG A  88       6.864 -24.201  -2.306  1.00 98.29           C  
ATOM   1349  HD2 ARG A  88       7.423 -24.627  -1.473  1.00 98.29           H  
ATOM   1350  HD3 ARG A  88       6.701 -25.014  -3.014  1.00 98.29           H  
ATOM   1351  NE  ARG A  88       5.558 -23.691  -1.846  1.00 98.29           N  
ATOM   1352  HE  ARG A  88       4.836 -23.567  -2.540  1.00 98.29           H  
ATOM   1353  NH1 ARG A  88       6.037 -23.383   0.397  1.00 98.29           N  
ATOM   1354 HH11 ARG A  88       6.876 -23.941   0.337  1.00 98.29           H  
ATOM   1355 HH12 ARG A  88       5.823 -22.940   1.279  1.00 98.29           H  
ATOM   1356  NH2 ARG A  88       4.061 -22.750  -0.463  1.00 98.29           N  
ATOM   1357 HH21 ARG A  88       3.450 -22.658  -1.262  1.00 98.29           H  
ATOM   1358 HH22 ARG A  88       3.796 -22.371   0.435  1.00 98.29           H  
ATOM   1359  CZ  ARG A  88       5.239 -23.283  -0.632  1.00 98.29           C  
ATOM   1360  N   VAL A  89       8.328 -22.461  -7.449  1.00 98.26           N  
ATOM   1361  H   VAL A  89       9.180 -22.870  -7.093  1.00 98.26           H  
ATOM   1362  CA  VAL A  89       7.924 -22.807  -8.818  1.00 98.26           C  
ATOM   1363  HA  VAL A  89       7.307 -22.005  -9.223  1.00 98.26           H  
ATOM   1364  C   VAL A  89       7.085 -24.082  -8.774  1.00 98.26           C  
ATOM   1365  CB  VAL A  89       9.147 -22.966  -9.740  1.00 98.26           C  
ATOM   1366  HB  VAL A  89       9.784 -23.767  -9.365  1.00 98.26           H  
ATOM   1367  O   VAL A  89       7.539 -25.104  -8.266  1.00 98.26           O  
ATOM   1368  CG1 VAL A  89       8.728 -23.302 -11.176  1.00 98.26           C  
ATOM   1369 HG11 VAL A  89       8.055 -22.532 -11.554  1.00 98.26           H  
ATOM   1370 HG12 VAL A  89       9.608 -23.358 -11.817  1.00 98.26           H  
ATOM   1371 HG13 VAL A  89       8.207 -24.258 -11.213  1.00 98.26           H  
ATOM   1372  CG2 VAL A  89       9.974 -21.676  -9.786  1.00 98.26           C  
ATOM   1373 HG21 VAL A  89      10.349 -21.428  -8.793  1.00 98.26           H  
ATOM   1374 HG22 VAL A  89      10.841 -21.828 -10.430  1.00 98.26           H  
ATOM   1375 HG23 VAL A  89       9.374 -20.850 -10.168  1.00 98.26           H  
ATOM   1376  N   LEU A  90       5.864 -24.018  -9.304  1.00 97.46           N  
ATOM   1377  H   LEU A  90       5.594 -23.166  -9.775  1.00 97.46           H  
ATOM   1378  CA  LEU A  90       4.920 -25.138  -9.346  1.00 97.46           C  
ATOM   1379  HA  LEU A  90       5.144 -25.841  -8.543  1.00 97.46           H  
ATOM   1380  C   LEU A  90       5.029 -25.921 -10.659  1.00 97.46           C  
ATOM   1381  CB  LEU A  90       3.487 -24.604  -9.159  1.00 97.46           C  
ATOM   1382  HB2 LEU A  90       2.803 -25.451  -9.210  1.00 97.46           H  
ATOM   1383  HB3 LEU A  90       3.252 -23.942  -9.993  1.00 97.46           H  
ATOM   1384  O   LEU A  90       4.944 -27.146 -10.660  1.00 97.46           O  
ATOM   1385  CG  LEU A  90       3.227 -23.842  -7.846  1.00 97.46           C  
ATOM   1386  HG  LEU A  90       3.852 -22.950  -7.809  1.00 97.46           H  
ATOM   1387  CD1 LEU A  90       1.763 -23.401  -7.810  1.00 97.46           C  
ATOM   1388 HD11 LEU A  90       1.555 -22.746  -8.656  1.00 97.46           H  
ATOM   1389 HD12 LEU A  90       1.565 -22.853  -6.889  1.00 97.46           H  
ATOM   1390 HD13 LEU A  90       1.107 -24.270  -7.850  1.00 97.46           H  
ATOM   1391  CD2 LEU A  90       3.516 -24.700  -6.613  1.00 97.46           C  
ATOM   1392 HD21 LEU A  90       3.212 -24.166  -5.712  1.00 97.46           H  
ATOM   1393 HD22 LEU A  90       4.585 -24.905  -6.546  1.00 97.46           H  
ATOM   1394 HD23 LEU A  90       2.965 -25.638  -6.672  1.00 97.46           H  
ATOM   1395  N   ASP A  91       5.243 -25.211 -11.766  1.00 94.23           N  
ATOM   1396  H   ASP A  91       5.283 -24.204 -11.690  1.00 94.23           H  
ATOM   1397  CA  ASP A  91       5.418 -25.781 -13.099  1.00 94.23           C  
ATOM   1398  HA  ASP A  91       5.768 -26.810 -13.018  1.00 94.23           H  
ATOM   1399  C   ASP A  91       6.466 -24.970 -13.865  1.00 94.23           C  
ATOM   1400  CB  ASP A  91       4.073 -25.793 -13.846  1.00 94.23           C  
ATOM   1401  HB2 ASP A  91       3.682 -24.777 -13.899  1.00 94.23           H  
ATOM   1402  HB3 ASP A  91       3.363 -26.401 -13.284  1.00 94.23           H  
ATOM   1403  O   ASP A  91       6.270 -23.794 -14.149  1.00 94.23           O  
ATOM   1404  CG  ASP A  91       4.188 -26.360 -15.267  1.00 94.23           C  
ATOM   1405  OD1 ASP A  91       5.276 -26.874 -15.622  1.00 94.23           O  
ATOM   1406  OD2 ASP A  91       3.192 -26.267 -16.015  1.00 94.23           O  
ATOM   1407  N   ASN A  92       7.592 -25.581 -14.229  1.00 93.66           N  
ATOM   1408  H   ASN A  92       7.666 -26.579 -14.094  1.00 93.66           H  
ATOM   1409  CA  ASN A  92       8.626 -24.878 -14.985  1.00 93.66           C  
ATOM   1410  HA  ASN A  92       8.598 -23.828 -14.694  1.00 93.66           H  
ATOM   1411  C   ASN A  92       8.405 -24.889 -16.503  1.00 93.66           C  
ATOM   1412  CB  ASN A  92      10.007 -25.391 -14.575  1.00 93.66           C  
ATOM   1413  HB2 ASN A  92      10.764 -24.737 -15.006  1.00 93.66           H  
ATOM   1414  HB3 ASN A  92      10.091 -25.322 -13.490  1.00 93.66           H  
ATOM   1415  O   ASN A  92       9.154 -24.217 -17.214  1.00 93.66           O  
ATOM   1416  CG  ASN A  92      10.329 -26.810 -15.003  1.00 93.66           C  
ATOM   1417  ND2 ASN A  92      11.452 -27.301 -14.543  1.00 93.66           N  
ATOM   1418 HD21 ASN A  92      11.661 -28.268 -14.746  1.00 93.66           H  
ATOM   1419 HD22 ASN A  92      12.005 -26.728 -13.922  1.00 93.66           H  
ATOM   1420  OD1 ASN A  92       9.624 -27.479 -15.744  1.00 93.66           O  
ATOM   1421  N   ALA A  93       7.395 -25.593 -17.027  1.00 94.50           N  
ATOM   1422  H   ALA A  93       6.771 -26.093 -16.410  1.00 94.50           H  
ATOM   1423  CA  ALA A  93       7.150 -25.701 -18.466  1.00 94.50           C  
ATOM   1424  HA  ALA A  93       8.027 -26.151 -18.931  1.00 94.50           H  
ATOM   1425  C   ALA A  93       6.927 -24.337 -19.137  1.00 94.50           C  
ATOM   1426  CB  ALA A  93       5.948 -26.623 -18.692  1.00 94.50           C  
ATOM   1427  HB1 ALA A  93       6.127 -27.591 -18.224  1.00 94.50           H  
ATOM   1428  HB2 ALA A  93       5.054 -26.185 -18.248  1.00 94.50           H  
ATOM   1429  HB3 ALA A  93       5.780 -26.761 -19.760  1.00 94.50           H  
ATOM   1430  O   ALA A  93       7.250 -24.170 -20.310  1.00 94.50           O  
ATOM   1431  N   VAL A  94       6.430 -23.351 -18.383  1.00 91.00           N  
ATOM   1432  H   VAL A  94       6.156 -23.587 -17.440  1.00 91.00           H  
ATOM   1433  CA  VAL A  94       6.200 -21.981 -18.858  1.00 91.00           C  
ATOM   1434  HA  VAL A  94       5.631 -22.028 -19.787  1.00 91.00           H  
ATOM   1435  C   VAL A  94       7.506 -21.238 -19.167  1.00 91.00           C  
ATOM   1436  CB  VAL A  94       5.370 -21.202 -17.816  1.00 91.00           C  
ATOM   1437  HB  VAL A  94       5.919 -21.185 -16.874  1.00 91.00           H  
ATOM   1438  O   VAL A  94       7.525 -20.435 -20.102  1.00 91.00           O  
ATOM   1439  CG1 VAL A  94       5.094 -19.754 -18.239  1.00 91.00           C  
ATOM   1440 HG11 VAL A  94       4.489 -19.264 -17.476  1.00 91.00           H  
ATOM   1441 HG12 VAL A  94       4.568 -19.745 -19.194  1.00 91.00           H  
ATOM   1442 HG13 VAL A  94       6.023 -19.192 -18.330  1.00 91.00           H  
ATOM   1443  CG2 VAL A  94       4.009 -21.878 -17.586  1.00 91.00           C  
ATOM   1444 HG21 VAL A  94       3.405 -21.289 -16.896  1.00 91.00           H  
ATOM   1445 HG22 VAL A  94       3.471 -21.982 -18.528  1.00 91.00           H  
ATOM   1446 HG23 VAL A  94       4.141 -22.864 -17.141  1.00 91.00           H  
ATOM   1447  N   LEU A  95       8.574 -21.479 -18.393  1.00 95.45           N  
ATOM   1448  H   LEU A  95       8.495 -22.213 -17.704  1.00 95.45           H  
ATOM   1449  CA  LEU A  95       9.780 -20.637 -18.374  1.00 95.45           C  
ATOM   1450  HA  LEU A  95       9.719 -19.914 -19.187  1.00 95.45           H  
ATOM   1451  C   LEU A  95      11.108 -21.364 -18.615  1.00 95.45           C  
ATOM   1452  CB  LEU A  95       9.847 -19.873 -17.038  1.00 95.45           C  
ATOM   1453  HB2 LEU A  95      10.847 -19.452 -16.934  1.00 95.45           H  
ATOM   1454  HB3 LEU A  95       9.709 -20.574 -16.214  1.00 95.45           H  
ATOM   1455  O   LEU A  95      12.097 -20.694 -18.909  1.00 95.45           O  
ATOM   1456  CG  LEU A  95       8.845 -18.717 -16.889  1.00 95.45           C  
ATOM   1457  HG  LEU A  95       7.831 -19.108 -16.800  1.00 95.45           H  
ATOM   1458  CD1 LEU A  95       9.185 -17.937 -15.628  1.00 95.45           C  
ATOM   1459 HD11 LEU A  95      10.149 -17.440 -15.743  1.00 95.45           H  
ATOM   1460 HD12 LEU A  95       9.239 -18.631 -14.789  1.00 95.45           H  
ATOM   1461 HD13 LEU A  95       8.412 -17.194 -15.433  1.00 95.45           H  
ATOM   1462  CD2 LEU A  95       8.920 -17.737 -18.062  1.00 95.45           C  
ATOM   1463 HD21 LEU A  95       8.268 -18.079 -18.866  1.00 95.45           H  
ATOM   1464 HD22 LEU A  95       8.621 -16.738 -17.744  1.00 95.45           H  
ATOM   1465 HD23 LEU A  95       9.946 -17.666 -18.422  1.00 95.45           H  
ATOM   1466  N   LYS A  96      11.157 -22.699 -18.538  1.00 92.51           N  
ATOM   1467  H   LYS A  96      10.318 -23.190 -18.265  1.00 92.51           H  
ATOM   1468  CA  LYS A  96      12.401 -23.483 -18.681  1.00 92.51           C  
ATOM   1469  HA  LYS A  96      13.084 -23.192 -17.883  1.00 92.51           H  
ATOM   1470  C   LYS A  96      13.169 -23.213 -19.984  1.00 92.51           C  
ATOM   1471  CB  LYS A  96      12.091 -24.982 -18.522  1.00 92.51           C  
ATOM   1472  HB2 LYS A  96      11.576 -25.152 -17.576  1.00 92.51           H  
ATOM   1473  HB3 LYS A  96      13.033 -25.530 -18.496  1.00 92.51           H  
ATOM   1474  O   LYS A  96      14.390 -23.301 -19.994  1.00 92.51           O  
ATOM   1475  CG  LYS A  96      11.240 -25.512 -19.684  1.00 92.51           C  
ATOM   1476  HG2 LYS A  96      11.798 -25.386 -20.611  1.00 92.51           H  
ATOM   1477  HG3 LYS A  96      10.309 -24.948 -19.752  1.00 92.51           H  
ATOM   1478  CD  LYS A  96      10.913 -26.994 -19.553  1.00 92.51           C  
ATOM   1479  HD2 LYS A  96      11.835 -27.563 -19.442  1.00 92.51           H  
ATOM   1480  HD3 LYS A  96      10.265 -27.152 -18.690  1.00 92.51           H  
ATOM   1481  CE  LYS A  96      10.205 -27.381 -20.852  1.00 92.51           C  
ATOM   1482  HE2 LYS A  96      10.868 -27.162 -21.689  1.00 92.51           H  
ATOM   1483  HE3 LYS A  96       9.331 -26.741 -20.977  1.00 92.51           H  
ATOM   1484  NZ  LYS A  96       9.814 -28.805 -20.845  1.00 92.51           N  
ATOM   1485  HZ1 LYS A  96       9.341 -29.013 -21.713  1.00 92.51           H  
ATOM   1486  HZ2 LYS A  96       9.194 -28.981 -20.067  1.00 92.51           H  
ATOM   1487  HZ3 LYS A  96      10.642 -29.377 -20.765  1.00 92.51           H  
ATOM   1488  N   ASP A  97      12.456 -22.853 -21.054  1.00 94.50           N  
ATOM   1489  H   ASP A  97      11.450 -22.858 -20.965  1.00 94.50           H  
ATOM   1490  CA  ASP A  97      13.025 -22.571 -22.380  1.00 94.50           C  
ATOM   1491  HA  ASP A  97      14.021 -23.010 -22.435  1.00 94.50           H  
ATOM   1492  C   ASP A  97      13.201 -21.058 -22.643  1.00 94.50           C  
ATOM   1493  CB  ASP A  97      12.170 -23.266 -23.460  1.00 94.50           C  
ATOM   1494  HB2 ASP A  97      11.166 -22.843 -23.439  1.00 94.50           H  
ATOM   1495  HB3 ASP A  97      12.601 -23.062 -24.440  1.00 94.50           H  
ATOM   1496  O   ASP A  97      13.634 -20.655 -23.722  1.00 94.50           O  
ATOM   1497  CG  ASP A  97      12.089 -24.793 -23.279  1.00 94.50           C  
ATOM   1498  OD1 ASP A  97      13.136 -25.426 -23.018  1.00 94.50           O  
ATOM   1499  OD2 ASP A  97      10.966 -25.347 -23.343  1.00 94.50           O  
ATOM   1500  N   LEU A  98      12.879 -20.207 -21.659  1.00 96.42           N  
ATOM   1501  H   LEU A  98      12.581 -20.607 -20.780  1.00 96.42           H  
ATOM   1502  CA  LEU A  98      12.903 -18.742 -21.768  1.00 96.42           C  
ATOM   1503  HA  LEU A  98      13.174 -18.451 -22.783  1.00 96.42           H  
ATOM   1504  C   LEU A  98      13.937 -18.075 -20.859  1.00 96.42           C  
ATOM   1505  CB  LEU A  98      11.506 -18.184 -21.453  1.00 96.42           C  
ATOM   1506  HB2 LEU A  98      11.568 -17.096 -21.421  1.00 96.42           H  
ATOM   1507  HB3 LEU A  98      11.209 -18.529 -20.463  1.00 96.42           H  
ATOM   1508  O   LEU A  98      14.370 -16.967 -21.155  1.00 96.42           O  
ATOM   1509  CG  LEU A  98      10.424 -18.576 -22.472  1.00 96.42           C  
ATOM   1510  HG  LEU A  98      10.352 -19.661 -22.545  1.00 96.42           H  
ATOM   1511  CD1 LEU A  98       9.078 -18.039 -21.994  1.00 96.42           C  
ATOM   1512 HD11 LEU A  98       9.160 -16.964 -21.837  1.00 96.42           H  
ATOM   1513 HD12 LEU A  98       8.327 -18.265 -22.751  1.00 96.42           H  
ATOM   1514 HD13 LEU A  98       8.824 -18.525 -21.051  1.00 96.42           H  
ATOM   1515  CD2 LEU A  98      10.687 -17.993 -23.861  1.00 96.42           C  
ATOM   1516 HD21 LEU A  98      11.591 -18.431 -24.284  1.00 96.42           H  
ATOM   1517 HD22 LEU A  98      10.810 -16.912 -23.808  1.00 96.42           H  
ATOM   1518 HD23 LEU A  98       9.863 -18.230 -24.534  1.00 96.42           H  
ATOM   1519  N   THR A  99      14.334 -18.715 -19.758  1.00 96.23           N  
ATOM   1520  H   THR A  99      13.939 -19.619 -19.540  1.00 96.23           H  
ATOM   1521  CA  THR A  99      15.289 -18.136 -18.806  1.00 96.23           C  
ATOM   1522  HA  THR A  99      15.905 -17.412 -19.339  1.00 96.23           H  
ATOM   1523  C   THR A  99      16.219 -19.184 -18.212  1.00 96.23           C  
ATOM   1524  CB  THR A  99      14.567 -17.348 -17.705  1.00 96.23           C  
ATOM   1525  HB  THR A  99      13.913 -16.613 -18.174  1.00 96.23           H  
ATOM   1526  O   THR A  99      15.814 -20.318 -17.966  1.00 96.23           O  
ATOM   1527  CG2 THR A  99      13.716 -18.203 -16.771  1.00 96.23           C  
ATOM   1528 HG21 THR A  99      14.359 -18.817 -16.141  1.00 96.23           H  
ATOM   1529 HG22 THR A  99      13.110 -17.553 -16.140  1.00 96.23           H  
ATOM   1530 HG23 THR A  99      13.055 -18.846 -17.352  1.00 96.23           H  
ATOM   1531  OG1 THR A  99      15.506 -16.676 -16.900  1.00 96.23           O  
ATOM   1532  HG1 THR A  99      15.724 -15.834 -17.308  1.00 96.23           H  
ATOM   1533  N   THR A 100      17.466 -18.799 -17.940  1.00 93.63           N  
ATOM   1534  H   THR A 100      17.783 -17.897 -18.266  1.00 93.63           H  
ATOM   1535  CA  THR A 100      18.392 -19.591 -17.116  1.00 93.63           C  
ATOM   1536  HA  THR A 100      18.169 -20.648 -17.262  1.00 93.63           H  
ATOM   1537  C   THR A 100      18.242 -19.338 -15.617  1.00 93.63           C  
ATOM   1538  CB  THR A 100      19.854 -19.373 -17.527  1.00 93.63           C  
ATOM   1539  HB  THR A 100      20.503 -19.944 -16.862  1.00 93.63           H  
ATOM   1540  O   THR A 100      18.928 -20.000 -14.844  1.00 93.63           O  
ATOM   1541  CG2 THR A 100      20.112 -19.829 -18.959  1.00 93.63           C  
ATOM   1542 HG21 THR A 100      21.179 -19.764 -19.174  1.00 93.63           H  
ATOM   1543 HG22 THR A 100      19.573 -19.181 -19.650  1.00 93.63           H  
ATOM   1544 HG23 THR A 100      19.780 -20.859 -19.085  1.00 93.63           H  
ATOM   1545  OG1 THR A 100      20.196 -18.011 -17.449  1.00 93.63           O  
ATOM   1546  HG1 THR A 100      21.147 -17.953 -17.333  1.00 93.63           H  
ATOM   1547  N   ALA A 101      17.356 -18.426 -15.192  1.00 95.83           N  
ATOM   1548  H   ALA A 101      16.813 -17.922 -15.879  1.00 95.83           H  
ATOM   1549  CA  ALA A 101      17.178 -18.048 -13.794  1.00 95.83           C  
ATOM   1550  HA  ALA A 101      18.147 -17.749 -13.395  1.00 95.83           H  
ATOM   1551  C   ALA A 101      16.616 -19.214 -12.962  1.00 95.83           C  
ATOM   1552  CB  ALA A 101      16.268 -16.817 -13.729  1.00 95.83           C  
ATOM   1553  HB1 ALA A 101      16.689 -16.031 -14.357  1.00 95.83           H  
ATOM   1554  HB2 ALA A 101      15.271 -17.064 -14.096  1.00 95.83           H  
ATOM   1555  HB3 ALA A 101      16.201 -16.454 -12.704  1.00 95.83           H  
ATOM   1556  O   ALA A 101      15.436 -19.562 -13.111  1.00 95.83           O  
ATOM   1557  N   PRO A 102      17.395 -19.808 -12.035  1.00 94.31           N  
ATOM   1558  CA  PRO A 102      16.933 -20.978 -11.291  1.00 94.31           C  
ATOM   1559  HA  PRO A 102      16.628 -21.749 -11.998  1.00 94.31           H  
ATOM   1560  C   PRO A 102      15.764 -20.670 -10.353  1.00 94.31           C  
ATOM   1561  CB  PRO A 102      18.157 -21.478 -10.532  1.00 94.31           C  
ATOM   1562  HB2 PRO A 102      18.194 -20.991  -9.557  1.00 94.31           H  
ATOM   1563  HB3 PRO A 102      18.151 -22.564 -10.439  1.00 94.31           H  
ATOM   1564  O   PRO A 102      14.889 -21.510 -10.173  1.00 94.31           O  
ATOM   1565  CG  PRO A 102      19.332 -20.980 -11.368  1.00 94.31           C  
ATOM   1566  HG2 PRO A 102      19.467 -21.612 -12.246  1.00 94.31           H  
ATOM   1567  HG3 PRO A 102      20.254 -20.912 -10.790  1.00 94.31           H  
ATOM   1568  CD  PRO A 102      18.822 -19.608 -11.786  1.00 94.31           C  
ATOM   1569  HD2 PRO A 102      19.380 -19.255 -12.653  1.00 94.31           H  
ATOM   1570  HD3 PRO A 102      18.952 -18.902 -10.965  1.00 94.31           H  
ATOM   1571  N   VAL A 103      15.689 -19.445  -9.816  1.00 95.88           N  
ATOM   1572  H   VAL A 103      16.442 -18.799 -10.000  1.00 95.88           H  
ATOM   1573  CA  VAL A 103      14.537 -18.976  -9.021  1.00 95.88           C  
ATOM   1574  HA  VAL A 103      14.420 -19.652  -8.174  1.00 95.88           H  
ATOM   1575  C   VAL A 103      13.217 -19.041  -9.802  1.00 95.88           C  
ATOM   1576  CB  VAL A 103      14.805 -17.564  -8.454  1.00 95.88           C  
ATOM   1577  HB  VAL A 103      15.779 -17.595  -7.966  1.00 95.88           H  
ATOM   1578  O   VAL A 103      12.166 -19.130  -9.187  1.00 95.88           O  
ATOM   1579  CG1 VAL A 103      14.863 -16.477  -9.534  1.00 95.88           C  
ATOM   1580 HG11 VAL A 103      13.866 -16.290  -9.933  1.00 95.88           H  
ATOM   1581 HG12 VAL A 103      15.534 -16.769 -10.342  1.00 95.88           H  
ATOM   1582 HG13 VAL A 103      15.234 -15.550  -9.096  1.00 95.88           H  
ATOM   1583  CG2 VAL A 103      13.784 -17.140  -7.391  1.00 95.88           C  
ATOM   1584 HG21 VAL A 103      12.804 -16.979  -7.841  1.00 95.88           H  
ATOM   1585 HG22 VAL A 103      13.697 -17.918  -6.633  1.00 95.88           H  
ATOM   1586 HG23 VAL A 103      14.108 -16.213  -6.917  1.00 95.88           H  
ATOM   1587  N   LEU A 104      13.252 -19.050 -11.141  1.00 97.02           N  
ATOM   1588  H   LEU A 104      14.153 -19.019 -11.598  1.00 97.02           H  
ATOM   1589  CA  LEU A 104      12.068 -19.120 -12.004  1.00 97.02           C  
ATOM   1590  HA  LEU A 104      11.176 -18.915 -11.412  1.00 97.02           H  
ATOM   1591  C   LEU A 104      11.833 -20.500 -12.640  1.00 97.02           C  
ATOM   1592  CB  LEU A 104      12.185 -18.044 -13.100  1.00 97.02           C  
ATOM   1593  HB2 LEU A 104      13.046 -18.276 -13.727  1.00 97.02           H  
ATOM   1594  HB3 LEU A 104      11.296 -18.108 -13.727  1.00 97.02           H  
ATOM   1595  O   LEU A 104      10.802 -20.703 -13.277  1.00 97.02           O  
ATOM   1596  CG  LEU A 104      12.317 -16.593 -12.607  1.00 97.02           C  
ATOM   1597  HG  LEU A 104      13.271 -16.466 -12.095  1.00 97.02           H  
ATOM   1598  CD1 LEU A 104      12.286 -15.633 -13.798  1.00 97.02           C  
ATOM   1599 HD11 LEU A 104      13.136 -15.830 -14.451  1.00 97.02           H  
ATOM   1600 HD12 LEU A 104      11.360 -15.756 -14.360  1.00 97.02           H  
ATOM   1601 HD13 LEU A 104      12.355 -14.604 -13.446  1.00 97.02           H  
ATOM   1602  CD2 LEU A 104      11.181 -16.206 -11.666  1.00 97.02           C  
ATOM   1603 HD21 LEU A 104      10.229 -16.397 -12.162  1.00 97.02           H  
ATOM   1604 HD22 LEU A 104      11.242 -16.771 -10.737  1.00 97.02           H  
ATOM   1605 HD23 LEU A 104      11.256 -15.144 -11.432  1.00 97.02           H  
ATOM   1606  N   THR A 105      12.772 -21.441 -12.509  1.00 96.07           N  
ATOM   1607  H   THR A 105      13.586 -21.226 -11.951  1.00 96.07           H  
ATOM   1608  CA  THR A 105      12.761 -22.706 -13.272  1.00 96.07           C  
ATOM   1609  HA  THR A 105      11.785 -22.838 -13.739  1.00 96.07           H  
ATOM   1610  C   THR A 105      12.982 -23.961 -12.428  1.00 96.07           C  
ATOM   1611  CB  THR A 105      13.807 -22.669 -14.398  1.00 96.07           C  
ATOM   1612  HB  THR A 105      13.850 -23.648 -14.874  1.00 96.07           H  
ATOM   1613  O   THR A 105      12.603 -25.057 -12.852  1.00 96.07           O  
ATOM   1614  CG2 THR A 105      13.466 -21.630 -15.464  1.00 96.07           C  
ATOM   1615 HG21 THR A 105      12.481 -21.843 -15.880  1.00 96.07           H  
ATOM   1616 HG22 THR A 105      14.206 -21.669 -16.264  1.00 96.07           H  
ATOM   1617 HG23 THR A 105      13.457 -20.630 -15.032  1.00 96.07           H  
ATOM   1618  OG1 THR A 105      15.079 -22.348 -13.889  1.00 96.07           O  
ATOM   1619  HG1 THR A 105      15.140 -21.390 -13.853  1.00 96.07           H  
ATOM   1620  N   ASP A 106      13.561 -23.835 -11.234  1.00 95.04           N  
ATOM   1621  H   ASP A 106      13.837 -22.919 -10.910  1.00 95.04           H  
ATOM   1622  CA  ASP A 106      13.850 -24.962 -10.353  1.00 95.04           C  
ATOM   1623  HA  ASP A 106      14.005 -25.853 -10.961  1.00 95.04           H  
ATOM   1624  C   ASP A 106      12.669 -25.236  -9.412  1.00 95.04           C  
ATOM   1625  CB  ASP A 106      15.167 -24.708  -9.605  1.00 95.04           C  
ATOM   1626  HB2 ASP A 106      15.029 -23.895  -8.892  1.00 95.04           H  
ATOM   1627  HB3 ASP A 106      15.926 -24.406 -10.327  1.00 95.04           H  
ATOM   1628  O   ASP A 106      12.472 -24.558  -8.403  1.00 95.04           O  
ATOM   1629  CG  ASP A 106      15.682 -25.944  -8.863  1.00 95.04           C  
ATOM   1630  OD1 ASP A 106      14.899 -26.897  -8.639  1.00 95.04           O  
ATOM   1631  OD2 ASP A 106      16.876 -25.925  -8.478  1.00 95.04           O  
ATOM   1632  N   THR A 107      11.899 -26.276  -9.728  1.00 96.34           N  
ATOM   1633  H   THR A 107      12.118 -26.796 -10.566  1.00 96.34           H  
ATOM   1634  CA  THR A 107      10.734 -26.731  -8.950  1.00 96.34           C  
ATOM   1635  HA  THR A 107      10.099 -25.876  -8.714  1.00 96.34           H  
ATOM   1636  C   THR A 107      11.100 -27.383  -7.615  1.00 96.34           C  
ATOM   1637  CB  THR A 107       9.905 -27.733  -9.767  1.00 96.34           C  
ATOM   1638  HB  THR A 107       9.084 -28.111  -9.158  1.00 96.34           H  
ATOM   1639  O   THR A 107      10.213 -27.745  -6.848  1.00 96.34           O  
ATOM   1640  CG2 THR A 107       9.309 -27.123 -11.033  1.00 96.34           C  
ATOM   1641 HG21 THR A 107      10.088 -26.664 -11.643  1.00 96.34           H  
ATOM   1642 HG22 THR A 107       8.568 -26.378 -10.746  1.00 96.34           H  
ATOM   1643 HG23 THR A 107       8.807 -27.900 -11.609  1.00 96.34           H  
ATOM   1644  OG1 THR A 107      10.717 -28.820 -10.165  1.00 96.34           O  
ATOM   1645  HG1 THR A 107      10.698 -29.450  -9.440  1.00 96.34           H  
ATOM   1646  N   THR A 108      12.388 -27.599  -7.329  1.00 94.80           N  
ATOM   1647  H   THR A 108      13.091 -27.292  -7.986  1.00 94.80           H  
ATOM   1648  CA  THR A 108      12.843 -28.233  -6.080  1.00 94.80           C  
ATOM   1649  HA  THR A 108      12.032 -28.843  -5.681  1.00 94.80           H  
ATOM   1650  C   THR A 108      13.186 -27.223  -4.988  1.00 94.80           C  
ATOM   1651  CB  THR A 108      14.030 -29.179  -6.319  1.00 94.80           C  
ATOM   1652  HB  THR A 108      14.191 -29.753  -5.406  1.00 94.80           H  
ATOM   1653  O   THR A 108      13.434 -27.616  -3.847  1.00 94.80           O  
ATOM   1654  CG2 THR A 108      13.768 -30.164  -7.459  1.00 94.80           C  
ATOM   1655 HG21 THR A 108      13.697 -29.630  -8.406  1.00 94.80           H  
ATOM   1656 HG22 THR A 108      12.840 -30.704  -7.270  1.00 94.80           H  
ATOM   1657 HG23 THR A 108      14.591 -30.877  -7.513  1.00 94.80           H  
ATOM   1658  OG1 THR A 108      15.230 -28.500  -6.606  1.00 94.80           O  
ATOM   1659  HG1 THR A 108      15.111 -27.973  -7.400  1.00 94.80           H  
ATOM   1660  N   ARG A 109      13.222 -25.924  -5.316  1.00 92.44           N  
ATOM   1661  H   ARG A 109      12.944 -25.662  -6.251  1.00 92.44           H  
ATOM   1662  CA  ARG A 109      13.622 -24.859  -4.390  1.00 92.44           C  
ATOM   1663  HA  ARG A 109      14.239 -25.296  -3.605  1.00 92.44           H  
ATOM   1664  C   ARG A 109      12.415 -24.220  -3.711  1.00 92.44           C  
ATOM   1665  CB  ARG A 109      14.446 -23.791  -5.126  1.00 92.44           C  
ATOM   1666  HB2 ARG A 109      13.853 -23.400  -5.952  1.00 92.44           H  
ATOM   1667  HB3 ARG A 109      14.655 -22.971  -4.438  1.00 92.44           H  
ATOM   1668  O   ARG A 109      11.435 -23.868  -4.359  1.00 92.44           O  
ATOM   1669  CG  ARG A 109      15.775 -24.330  -5.670  1.00 92.44           C  
ATOM   1670  HG2 ARG A 109      15.564 -25.137  -6.372  1.00 92.44           H  
ATOM   1671  HG3 ARG A 109      16.377 -24.729  -4.854  1.00 92.44           H  
ATOM   1672  CD  ARG A 109      16.549 -23.209  -6.378  1.00 92.44           C  
ATOM   1673  HD2 ARG A 109      16.880 -22.490  -5.629  1.00 92.44           H  
ATOM   1674  HD3 ARG A 109      15.879 -22.703  -7.072  1.00 92.44           H  
ATOM   1675  NE  ARG A 109      17.699 -23.732  -7.135  1.00 92.44           N  
ATOM   1676  HE  ARG A 109      17.563 -24.647  -7.540  1.00 92.44           H  
ATOM   1677  NH1 ARG A 109      18.940 -21.808  -7.264  1.00 92.44           N  
ATOM   1678 HH11 ARG A 109      19.737 -21.306  -7.628  1.00 92.44           H  
ATOM   1679 HH12 ARG A 109      18.230 -21.271  -6.786  1.00 92.44           H  
ATOM   1680  NH2 ARG A 109      19.637 -23.615  -8.327  1.00 92.44           N  
ATOM   1681 HH21 ARG A 109      19.426 -24.518  -8.726  1.00 92.44           H  
ATOM   1682 HH22 ARG A 109      20.363 -23.012  -8.689  1.00 92.44           H  
ATOM   1683  CZ  ARG A 109      18.746 -23.056  -7.566  1.00 92.44           C  
ATOM   1684  N   GLU A 110      12.567 -23.958  -2.417  1.00 95.32           N  
ATOM   1685  H   GLU A 110      13.374 -24.332  -1.938  1.00 95.32           H  
ATOM   1686  CA  GLU A 110      11.818 -22.911  -1.725  1.00 95.32           C  
ATOM   1687  HA  GLU A 110      10.972 -22.589  -2.332  1.00 95.32           H  
ATOM   1688  C   GLU A 110      12.753 -21.719  -1.526  1.00 95.32           C  
ATOM   1689  CB  GLU A 110      11.265 -23.405  -0.382  1.00 95.32           C  
ATOM   1690  HB2 GLU A 110      12.090 -23.690   0.271  1.00 95.32           H  
ATOM   1691  HB3 GLU A 110      10.727 -22.577   0.081  1.00 95.32           H  
ATOM   1692  O   GLU A 110      13.766 -21.814  -0.827  1.00 95.32           O  
ATOM   1693  CG  GLU A 110      10.309 -24.593  -0.535  1.00 95.32           C  
ATOM   1694  HG2 GLU A 110      10.884 -25.491  -0.762  1.00 95.32           H  
ATOM   1695  HG3 GLU A 110       9.641 -24.403  -1.375  1.00 95.32           H  
ATOM   1696  CD  GLU A 110       9.484 -24.822   0.736  1.00 95.32           C  
ATOM   1697  OE1 GLU A 110       8.249 -24.987   0.615  1.00 95.32           O  
ATOM   1698  OE2 GLU A 110      10.080 -24.802   1.832  1.00 95.32           O  
ATOM   1699  N   THR A 111      12.452 -20.600  -2.177  1.00 97.96           N  
ATOM   1700  H   THR A 111      11.623 -20.577  -2.753  1.00 97.96           H  
ATOM   1701  CA  THR A 111      13.263 -19.386  -2.072  1.00 97.96           C  
ATOM   1702  HA  THR A 111      14.291 -19.665  -1.841  1.00 97.96           H  
ATOM   1703  C   THR A 111      12.713 -18.509  -0.951  1.00 97.96           C  
ATOM   1704  CB  THR A 111      13.312 -18.641  -3.411  1.00 97.96           C  
ATOM   1705  HB  THR A 111      12.301 -18.411  -3.747  1.00 97.96           H  
ATOM   1706  O   THR A 111      11.552 -18.101  -1.034  1.00 97.96           O  
ATOM   1707  CG2 THR A 111      14.133 -17.354  -3.347  1.00 97.96           C  
ATOM   1708 HG21 THR A 111      15.123 -17.549  -2.935  1.00 97.96           H  
ATOM   1709 HG22 THR A 111      13.619 -16.619  -2.727  1.00 97.96           H  
ATOM   1710 HG23 THR A 111      14.227 -16.939  -4.350  1.00 97.96           H  
ATOM   1711  OG1 THR A 111      13.943 -19.462  -4.367  1.00 97.96           O  
ATOM   1712  HG1 THR A 111      14.839 -19.624  -4.062  1.00 97.96           H  
ATOM   1713  N   PRO A 112      13.505 -18.183   0.089  1.00 98.56           N  
ATOM   1714  CA  PRO A 112      13.092 -17.207   1.087  1.00 98.56           C  
ATOM   1715  HA  PRO A 112      12.167 -17.545   1.554  1.00 98.56           H  
ATOM   1716  C   PRO A 112      12.875 -15.847   0.422  1.00 98.56           C  
ATOM   1717  CB  PRO A 112      14.206 -17.160   2.141  1.00 98.56           C  
ATOM   1718  HB2 PRO A 112      13.797 -17.127   3.151  1.00 98.56           H  
ATOM   1719  HB3 PRO A 112      14.856 -16.302   1.972  1.00 98.56           H  
ATOM   1720  O   PRO A 112      13.694 -15.415  -0.398  1.00 98.56           O  
ATOM   1721  CG  PRO A 112      15.000 -18.444   1.904  1.00 98.56           C  
ATOM   1722  HG2 PRO A 112      16.050 -18.327   2.173  1.00 98.56           H  
ATOM   1723  HG3 PRO A 112      14.550 -19.264   2.463  1.00 98.56           H  
ATOM   1724  CD  PRO A 112      14.823 -18.707   0.414  1.00 98.56           C  
ATOM   1725  HD2 PRO A 112      15.580 -18.164  -0.153  1.00 98.56           H  
ATOM   1726  HD3 PRO A 112      14.897 -19.777   0.223  1.00 98.56           H  
ATOM   1727  N   ILE A 113      11.801 -15.159   0.801  1.00 98.73           N  
ATOM   1728  H   ILE A 113      11.165 -15.577   1.465  1.00 98.73           H  
ATOM   1729  CA  ILE A 113      11.496 -13.813   0.315  1.00 98.73           C  
ATOM   1730  HA  ILE A 113      12.401 -13.424  -0.151  1.00 98.73           H  
ATOM   1731  C   ILE A 113      11.166 -12.856   1.458  1.00 98.73           C  
ATOM   1732  CB  ILE A 113      10.385 -13.805  -0.765  1.00 98.73           C  
ATOM   1733  HB  ILE A 113      10.259 -12.773  -1.093  1.00 98.73           H  
ATOM   1734  O   ILE A 113      10.724 -13.267   2.533  1.00 98.73           O  
ATOM   1735  CG1 ILE A 113       9.032 -14.299  -0.217  1.00 98.73           C  
ATOM   1736 HG12 ILE A 113       8.790 -13.767   0.703  1.00 98.73           H  
ATOM   1737 HG13 ILE A 113       9.108 -15.364   0.002  1.00 98.73           H  
ATOM   1738  CG2 ILE A 113      10.801 -14.625  -1.997  1.00 98.73           C  
ATOM   1739 HG21 ILE A 113      10.127 -14.419  -2.829  1.00 98.73           H  
ATOM   1740 HG22 ILE A 113      11.808 -14.345  -2.305  1.00 98.73           H  
ATOM   1741 HG23 ILE A 113      10.782 -15.691  -1.772  1.00 98.73           H  
ATOM   1742  CD1 ILE A 113       7.862 -14.096  -1.181  1.00 98.73           C  
ATOM   1743 HD11 ILE A 113       7.828 -13.061  -1.521  1.00 98.73           H  
ATOM   1744 HD12 ILE A 113       7.967 -14.754  -2.044  1.00 98.73           H  
ATOM   1745 HD13 ILE A 113       6.932 -14.331  -0.664  1.00 98.73           H  
ATOM   1746  N   PHE A 114      11.336 -11.565   1.195  1.00 98.86           N  
ATOM   1747  H   PHE A 114      11.747 -11.319   0.306  1.00 98.86           H  
ATOM   1748  CA  PHE A 114      10.754 -10.491   1.993  1.00 98.86           C  
ATOM   1749  HA  PHE A 114      10.084 -10.913   2.742  1.00 98.86           H  
ATOM   1750  C   PHE A 114       9.921  -9.589   1.083  1.00 98.86           C  
ATOM   1751  CB  PHE A 114      11.856  -9.724   2.731  1.00 98.86           C  
ATOM   1752  HB2 PHE A 114      12.548  -9.295   2.006  1.00 98.86           H  
ATOM   1753  HB3 PHE A 114      12.416 -10.424   3.351  1.00 98.86           H  
ATOM   1754  O   PHE A 114      10.417  -9.113   0.059  1.00 98.86           O  
ATOM   1755  CG  PHE A 114      11.317  -8.633   3.630  1.00 98.86           C  
ATOM   1756  CD1 PHE A 114      11.393  -7.284   3.240  1.00 98.86           C  
ATOM   1757  HD1 PHE A 114      11.873  -7.028   2.307  1.00 98.86           H  
ATOM   1758  CD2 PHE A 114      10.727  -8.971   4.860  1.00 98.86           C  
ATOM   1759  HD2 PHE A 114      10.666 -10.004   5.169  1.00 98.86           H  
ATOM   1760  CE1 PHE A 114      10.873  -6.277   4.073  1.00 98.86           C  
ATOM   1761  HE1 PHE A 114      10.949  -5.239   3.785  1.00 98.86           H  
ATOM   1762  CE2 PHE A 114      10.218  -7.967   5.697  1.00 98.86           C  
ATOM   1763  HE2 PHE A 114       9.775  -8.233   6.646  1.00 98.86           H  
ATOM   1764  CZ  PHE A 114      10.290  -6.620   5.306  1.00 98.86           C  
ATOM   1765  HZ  PHE A 114       9.920  -5.851   5.968  1.00 98.86           H  
ATOM   1766  N   VAL A 115       8.658  -9.363   1.444  1.00 98.90           N  
ATOM   1767  H   VAL A 115       8.324  -9.754   2.313  1.00 98.90           H  
ATOM   1768  CA  VAL A 115       7.740  -8.511   0.680  1.00 98.90           C  
ATOM   1769  HA  VAL A 115       8.241  -8.196  -0.236  1.00 98.90           H  
ATOM   1770  C   VAL A 115       7.419  -7.265   1.483  1.00 98.90           C  
ATOM   1771  CB  VAL A 115       6.463  -9.254   0.250  1.00 98.90           C  
ATOM   1772  HB  VAL A 115       5.927  -9.606   1.132  1.00 98.90           H  
ATOM   1773  O   VAL A 115       7.049  -7.361   2.652  1.00 98.90           O  
ATOM   1774  CG1 VAL A 115       5.530  -8.362  -0.580  1.00 98.90           C  
ATOM   1775 HG11 VAL A 115       6.054  -7.967  -1.450  1.00 98.90           H  
ATOM   1776 HG12 VAL A 115       5.156  -7.535   0.024  1.00 98.90           H  
ATOM   1777 HG13 VAL A 115       4.673  -8.943  -0.922  1.00 98.90           H  
ATOM   1778  CG2 VAL A 115       6.839 -10.449  -0.628  1.00 98.90           C  
ATOM   1779 HG21 VAL A 115       7.455 -10.096  -1.456  1.00 98.90           H  
ATOM   1780 HG22 VAL A 115       7.406 -11.179  -0.049  1.00 98.90           H  
ATOM   1781 HG23 VAL A 115       5.947 -10.928  -1.031  1.00 98.90           H  
ATOM   1782  N   ARG A 116       7.538  -6.095   0.849  1.00 98.82           N  
ATOM   1783  H   ARG A 116       7.819  -6.123  -0.121  1.00 98.82           H  
ATOM   1784  CA  ARG A 116       7.181  -4.801   1.435  1.00 98.82           C  
ATOM   1785  HA  ARG A 116       6.822  -4.973   2.450  1.00 98.82           H  
ATOM   1786  C   ARG A 116       6.044  -4.153   0.655  1.00 98.82           C  
ATOM   1787  CB  ARG A 116       8.425  -3.907   1.533  1.00 98.82           C  
ATOM   1788  HB2 ARG A 116       9.208  -4.463   2.049  1.00 98.82           H  
ATOM   1789  HB3 ARG A 116       8.772  -3.663   0.529  1.00 98.82           H  
ATOM   1790  O   ARG A 116       6.158  -3.915  -0.548  1.00 98.82           O  
ATOM   1791  CG  ARG A 116       8.152  -2.613   2.315  1.00 98.82           C  
ATOM   1792  HG2 ARG A 116       7.374  -2.036   1.815  1.00 98.82           H  
ATOM   1793  HG3 ARG A 116       7.817  -2.864   3.321  1.00 98.82           H  
ATOM   1794  CD  ARG A 116       9.427  -1.766   2.409  1.00 98.82           C  
ATOM   1795  HD2 ARG A 116      10.197  -2.354   2.909  1.00 98.82           H  
ATOM   1796  HD3 ARG A 116       9.782  -1.531   1.405  1.00 98.82           H  
ATOM   1797  NE  ARG A 116       9.212  -0.527   3.180  1.00 98.82           N  
ATOM   1798  HE  ARG A 116       9.477  -0.564   4.154  1.00 98.82           H  
ATOM   1799  NH1 ARG A 116       8.402   0.825   1.489  1.00 98.82           N  
ATOM   1800 HH11 ARG A 116       8.024   1.725   1.231  1.00 98.82           H  
ATOM   1801 HH12 ARG A 116       8.421   0.064   0.826  1.00 98.82           H  
ATOM   1802  NH2 ARG A 116       8.581   1.630   3.538  1.00 98.82           N  
ATOM   1803 HH21 ARG A 116       8.195   2.486   3.166  1.00 98.82           H  
ATOM   1804 HH22 ARG A 116       8.828   1.574   4.516  1.00 98.82           H  
ATOM   1805  CZ  ARG A 116       8.737   0.623   2.732  1.00 98.82           C  
ATOM   1806  N   PHE A 117       4.993  -3.800   1.385  1.00 98.87           N  
ATOM   1807  H   PHE A 117       5.027  -3.997   2.375  1.00 98.87           H  
ATOM   1808  CA  PHE A 117       3.854  -3.025   0.908  1.00 98.87           C  
ATOM   1809  HA  PHE A 117       3.884  -3.008  -0.182  1.00 98.87           H  
ATOM   1810  C   PHE A 117       3.920  -1.591   1.425  1.00 98.87           C  
ATOM   1811  CB  PHE A 117       2.547  -3.692   1.328  1.00 98.87           C  
ATOM   1812  HB2 PHE A 117       1.719  -3.148   0.874  1.00 98.87           H  
ATOM   1813  HB3 PHE A 117       2.442  -3.618   2.411  1.00 98.87           H  
ATOM   1814  O   PHE A 117       4.493  -1.340   2.486  1.00 98.87           O  
ATOM   1815  CG  PHE A 117       2.448  -5.141   0.912  1.00 98.87           C  
ATOM   1816  CD1 PHE A 117       2.371  -5.472  -0.450  1.00 98.87           C  
ATOM   1817  HD1 PHE A 117       2.406  -4.700  -1.204  1.00 98.87           H  
ATOM   1818  CD2 PHE A 117       2.467  -6.159   1.882  1.00 98.87           C  
ATOM   1819  HD2 PHE A 117       2.566  -5.908   2.927  1.00 98.87           H  
ATOM   1820  CE1 PHE A 117       2.251  -6.815  -0.831  1.00 98.87           C  
ATOM   1821  HE1 PHE A 117       2.194  -7.071  -1.879  1.00 98.87           H  
ATOM   1822  CE2 PHE A 117       2.352  -7.506   1.494  1.00 98.87           C  
ATOM   1823  HE2 PHE A 117       2.359  -8.287   2.240  1.00 98.87           H  
ATOM   1824  CZ  PHE A 117       2.225  -7.833   0.134  1.00 98.87           C  
ATOM   1825  HZ  PHE A 117       2.131  -8.864  -0.173  1.00 98.87           H  
ATOM   1826  N   SER A 118       3.348  -0.633   0.697  1.00 98.72           N  
ATOM   1827  H   SER A 118       2.866  -0.883  -0.155  1.00 98.72           H  
ATOM   1828  CA  SER A 118       3.316   0.777   1.126  1.00 98.72           C  
ATOM   1829  HA  SER A 118       3.046   0.816   2.182  1.00 98.72           H  
ATOM   1830  C   SER A 118       2.279   1.593   0.367  1.00 98.72           C  
ATOM   1831  CB  SER A 118       4.698   1.411   0.917  1.00 98.72           C  
ATOM   1832  HB2 SER A 118       4.659   2.487   1.089  1.00 98.72           H  
ATOM   1833  HB3 SER A 118       5.400   0.978   1.629  1.00 98.72           H  
ATOM   1834  O   SER A 118       1.927   1.195  -0.734  1.00 98.72           O  
ATOM   1835  OG  SER A 118       5.158   1.133  -0.389  1.00 98.72           O  
ATOM   1836  HG  SER A 118       4.800   0.275  -0.626  1.00 98.72           H  
ATOM   1837  N   THR A 119       1.840   2.736   0.896  1.00 98.48           N  
ATOM   1838  H   THR A 119       2.178   3.008   1.808  1.00 98.48           H  
ATOM   1839  CA  THR A 119       1.302   3.828   0.053  1.00 98.48           C  
ATOM   1840  HA  THR A 119       0.634   3.418  -0.704  1.00 98.48           H  
ATOM   1841  C   THR A 119       2.460   4.515  -0.690  1.00 98.48           C  
ATOM   1842  CB  THR A 119       0.489   4.835   0.882  1.00 98.48           C  
ATOM   1843  HB  THR A 119       0.048   5.578   0.217  1.00 98.48           H  
ATOM   1844  O   THR A 119       3.614   4.221  -0.387  1.00 98.48           O  
ATOM   1845  CG2 THR A 119      -0.641   4.172   1.671  1.00 98.48           C  
ATOM   1846 HG21 THR A 119      -1.292   3.635   0.982  1.00 98.48           H  
ATOM   1847 HG22 THR A 119      -0.242   3.481   2.414  1.00 98.48           H  
ATOM   1848 HG23 THR A 119      -1.229   4.937   2.177  1.00 98.48           H  
ATOM   1849  OG1 THR A 119       1.299   5.490   1.821  1.00 98.48           O  
ATOM   1850  HG1 THR A 119       0.743   6.154   2.237  1.00 98.48           H  
ATOM   1851  N   VAL A 120       2.220   5.379  -1.678  1.00 97.70           N  
ATOM   1852  H   VAL A 120       1.268   5.660  -1.866  1.00 97.70           H  
ATOM   1853  CA  VAL A 120       3.288   6.069  -2.433  1.00 97.70           C  
ATOM   1854  HA  VAL A 120       4.221   5.513  -2.334  1.00 97.70           H  
ATOM   1855  C   VAL A 120       3.543   7.465  -1.884  1.00 97.70           C  
ATOM   1856  CB  VAL A 120       2.974   6.153  -3.941  1.00 97.70           C  
ATOM   1857  HB  VAL A 120       2.064   6.729  -4.103  1.00 97.70           H  
ATOM   1858  O   VAL A 120       4.685   7.796  -1.553  1.00 97.70           O  
ATOM   1859  CG1 VAL A 120       4.114   6.816  -4.727  1.00 97.70           C  
ATOM   1860 HG11 VAL A 120       4.262   7.844  -4.397  1.00 97.70           H  
ATOM   1861 HG12 VAL A 120       3.858   6.844  -5.786  1.00 97.70           H  
ATOM   1862 HG13 VAL A 120       5.037   6.251  -4.598  1.00 97.70           H  
ATOM   1863  CG2 VAL A 120       2.783   4.750  -4.509  1.00 97.70           C  
ATOM   1864 HG21 VAL A 120       1.830   4.359  -4.154  1.00 97.70           H  
ATOM   1865 HG22 VAL A 120       3.577   4.096  -4.147  1.00 97.70           H  
ATOM   1866 HG23 VAL A 120       2.790   4.773  -5.598  1.00 97.70           H  
ATOM   1867  N   LEU A 121       2.491   8.279  -1.791  1.00 97.35           N  
ATOM   1868  H   LEU A 121       1.582   7.899  -2.016  1.00 97.35           H  
ATOM   1869  CA  LEU A 121       2.578   9.716  -1.532  1.00 97.35           C  
ATOM   1870  HA  LEU A 121       3.482  10.111  -1.995  1.00 97.35           H  
ATOM   1871  C   LEU A 121       2.671  10.034  -0.041  1.00 97.35           C  
ATOM   1872  CB  LEU A 121       1.355  10.405  -2.165  1.00 97.35           C  
ATOM   1873  HB2 LEU A 121       1.364  11.462  -1.899  1.00 97.35           H  
ATOM   1874  HB3 LEU A 121       0.451   9.966  -1.741  1.00 97.35           H  
ATOM   1875  O   LEU A 121       3.267  11.040   0.340  1.00 97.35           O  
ATOM   1876  CG  LEU A 121       1.281  10.291  -3.700  1.00 97.35           C  
ATOM   1877  HG  LEU A 121       1.327   9.242  -3.995  1.00 97.35           H  
ATOM   1878  CD1 LEU A 121      -0.048  10.858  -4.192  1.00 97.35           C  
ATOM   1879 HD11 LEU A 121      -0.178  11.887  -3.857  1.00 97.35           H  
ATOM   1880 HD12 LEU A 121      -0.093  10.827  -5.280  1.00 97.35           H  
ATOM   1881 HD13 LEU A 121      -0.868  10.257  -3.800  1.00 97.35           H  
ATOM   1882  CD2 LEU A 121       2.436  11.033  -4.383  1.00 97.35           C  
ATOM   1883 HD21 LEU A 121       2.294  11.007  -5.463  1.00 97.35           H  
ATOM   1884 HD22 LEU A 121       3.388  10.556  -4.150  1.00 97.35           H  
ATOM   1885 HD23 LEU A 121       2.449  12.073  -4.059  1.00 97.35           H  
ATOM   1886  N   GLY A 122       2.134   9.171   0.817  1.00 96.04           N  
ATOM   1887  H   GLY A 122       1.663   8.363   0.437  1.00 96.04           H  
ATOM   1888  CA  GLY A 122       2.089   9.421   2.252  1.00 96.04           C  
ATOM   1889  HA2 GLY A 122       1.434   8.682   2.714  1.00 96.04           H  
ATOM   1890  HA3 GLY A 122       1.652  10.407   2.410  1.00 96.04           H  
ATOM   1891  C   GLY A 122       3.453   9.374   2.951  1.00 96.04           C  
ATOM   1892  O   GLY A 122       4.238   8.441   2.756  1.00 96.04           O  
ATOM   1893  N   SER A 123       3.712  10.347   3.830  1.00 96.73           N  
ATOM   1894  H   SER A 123       3.096  11.147   3.850  1.00 96.73           H  
ATOM   1895  CA  SER A 123       4.830  10.300   4.795  1.00 96.73           C  
ATOM   1896  HA  SER A 123       5.763  10.146   4.253  1.00 96.73           H  
ATOM   1897  C   SER A 123       4.664   9.147   5.794  1.00 96.73           C  
ATOM   1898  CB  SER A 123       4.941  11.623   5.555  1.00 96.73           C  
ATOM   1899  HB2 SER A 123       5.758  11.572   6.275  1.00 96.73           H  
ATOM   1900  HB3 SER A 123       4.010  11.815   6.089  1.00 96.73           H  
ATOM   1901  O   SER A 123       3.574   8.581   5.921  1.00 96.73           O  
ATOM   1902  OG  SER A 123       5.194  12.673   4.649  1.00 96.73           O  
ATOM   1903  HG  SER A 123       6.148  12.749   4.578  1.00 96.73           H  
ATOM   1904  N   ARG A 124       5.705   8.791   6.562  1.00 95.57           N  
ATOM   1905  H   ARG A 124       6.560   9.322   6.483  1.00 95.57           H  
ATOM   1906  CA  ARG A 124       5.698   7.624   7.478  1.00 95.57           C  
ATOM   1907  HA  ARG A 124       5.610   6.717   6.879  1.00 95.57           H  
ATOM   1908  C   ARG A 124       4.522   7.611   8.468  1.00 95.57           C  
ATOM   1909  CB  ARG A 124       7.051   7.602   8.210  1.00 95.57           C  
ATOM   1910  HB2 ARG A 124       7.842   7.542   7.462  1.00 95.57           H  
ATOM   1911  HB3 ARG A 124       7.163   8.535   8.763  1.00 95.57           H  
ATOM   1912  O   ARG A 124       4.053   6.533   8.846  1.00 95.57           O  
ATOM   1913  CG  ARG A 124       7.245   6.436   9.183  1.00 95.57           C  
ATOM   1914  HG2 ARG A 124       6.494   6.491   9.972  1.00 95.57           H  
ATOM   1915  HG3 ARG A 124       7.144   5.491   8.650  1.00 95.57           H  
ATOM   1916  CD  ARG A 124       8.635   6.524   9.821  1.00 95.57           C  
ATOM   1917  HD2 ARG A 124       9.389   6.358   9.051  1.00 95.57           H  
ATOM   1918  HD3 ARG A 124       8.766   7.527  10.229  1.00 95.57           H  
ATOM   1919  NE  ARG A 124       8.790   5.529  10.900  1.00 95.57           N  
ATOM   1920  HE  ARG A 124       8.055   4.843  10.990  1.00 95.57           H  
ATOM   1921  NH1 ARG A 124      10.800   6.282  11.713  1.00 95.57           N  
ATOM   1922 HH11 ARG A 124      11.561   6.211  12.374  1.00 95.57           H  
ATOM   1923 HH12 ARG A 124      10.827   6.961  10.966  1.00 95.57           H  
ATOM   1924  NH2 ARG A 124       9.784   4.558  12.704  1.00 95.57           N  
ATOM   1925 HH21 ARG A 124       9.010   3.915  12.787  1.00 95.57           H  
ATOM   1926 HH22 ARG A 124      10.534   4.528  13.380  1.00 95.57           H  
ATOM   1927  CZ  ARG A 124       9.788   5.461  11.763  1.00 95.57           C  
ATOM   1928  N   GLY A 125       4.041   8.788   8.871  1.00 94.87           N  
ATOM   1929  H   GLY A 125       4.497   9.613   8.511  1.00 94.87           H  
ATOM   1930  CA  GLY A 125       2.908   8.974   9.788  1.00 94.87           C  
ATOM   1931  HA2 GLY A 125       2.893   8.162  10.516  1.00 94.87           H  
ATOM   1932  HA3 GLY A 125       3.058   9.904  10.336  1.00 94.87           H  
ATOM   1933  C   GLY A 125       1.513   9.047   9.148  1.00 94.87           C  
ATOM   1934  O   GLY A 125       0.549   9.210   9.885  1.00 94.87           O  
ATOM   1935  N   SER A 126       1.387   8.952   7.819  1.00 97.31           N  
ATOM   1936  H   SER A 126       2.218   8.804   7.265  1.00 97.31           H  
ATOM   1937  CA  SER A 126       0.089   8.991   7.106  1.00 97.31           C  
ATOM   1938  HA  SER A 126      -0.464   9.865   7.449  1.00 97.31           H  
ATOM   1939  C   SER A 126      -0.795   7.763   7.394  1.00 97.31           C  
ATOM   1940  CB  SER A 126       0.324   9.152   5.599  1.00 97.31           C  
ATOM   1941  HB2 SER A 126      -0.635   9.200   5.083  1.00 97.31           H  
ATOM   1942  HB3 SER A 126       0.862  10.081   5.411  1.00 97.31           H  
ATOM   1943  O   SER A 126      -0.374   6.859   8.105  1.00 97.31           O  
ATOM   1944  OG  SER A 126       1.072   8.067   5.091  1.00 97.31           O  
ATOM   1945  HG  SER A 126       1.995   8.212   5.312  1.00 97.31           H  
ATOM   1946  N   ALA A 127      -2.021   7.706   6.865  1.00 98.13           N  
ATOM   1947  H   ALA A 127      -2.332   8.447   6.254  1.00 98.13           H  
ATOM   1948  CA  ALA A 127      -2.918   6.558   7.042  1.00 98.13           C  
ATOM   1949  HA  ALA A 127      -2.675   6.067   7.984  1.00 98.13           H  
ATOM   1950  C   ALA A 127      -2.765   5.504   5.928  1.00 98.13           C  
ATOM   1951  CB  ALA A 127      -4.357   7.062   7.165  1.00 98.13           C  
ATOM   1952  HB1 ALA A 127      -4.446   7.730   8.021  1.00 98.13           H  
ATOM   1953  HB2 ALA A 127      -5.025   6.213   7.310  1.00 98.13           H  
ATOM   1954  HB3 ALA A 127      -4.651   7.598   6.262  1.00 98.13           H  
ATOM   1955  O   ALA A 127      -2.470   5.826   4.779  1.00 98.13           O  
ATOM   1956  N   ASP A 128      -3.012   4.232   6.253  1.00 98.30           N  
ATOM   1957  H   ASP A 128      -3.215   4.022   7.220  1.00 98.30           H  
ATOM   1958  CA  ASP A 128      -2.866   3.108   5.318  1.00 98.30           C  
ATOM   1959  HA  ASP A 128      -1.942   3.239   4.754  1.00 98.30           H  
ATOM   1960  C   ASP A 128      -4.010   3.013   4.278  1.00 98.30           C  
ATOM   1961  CB  ASP A 128      -2.765   1.789   6.114  1.00 98.30           C  
ATOM   1962  HB2 ASP A 128      -2.913   0.971   5.409  1.00 98.30           H  
ATOM   1963  HB3 ASP A 128      -3.581   1.743   6.835  1.00 98.30           H  
ATOM   1964  O   ASP A 128      -3.836   2.352   3.248  1.00 98.30           O  
ATOM   1965  CG  ASP A 128      -1.432   1.515   6.840  1.00 98.30           C  
ATOM   1966  OD1 ASP A 128      -0.421   2.236   6.655  1.00 98.30           O  
ATOM   1967  OD2 ASP A 128      -1.352   0.498   7.568  1.00 98.30           O  
ATOM   1968  N   THR A 129      -5.176   3.627   4.530  1.00 98.23           N  
ATOM   1969  H   THR A 129      -5.267   4.134   5.399  1.00 98.23           H  
ATOM   1970  CA  THR A 129      -6.418   3.478   3.733  1.00 98.23           C  
ATOM   1971  HA  THR A 129      -6.314   2.611   3.080  1.00 98.23           H  
ATOM   1972  C   THR A 129      -6.730   4.650   2.801  1.00 98.23           C  
ATOM   1973  CB  THR A 129      -7.642   3.203   4.624  1.00 98.23           C  
ATOM   1974  HB  THR A 129      -8.540   3.130   4.011  1.00 98.23           H  
ATOM   1975  O   THR A 129      -7.771   4.640   2.152  1.00 98.23           O  
ATOM   1976  CG2 THR A 129      -7.482   1.893   5.393  1.00 98.23           C  
ATOM   1977 HG21 THR A 129      -8.397   1.688   5.948  1.00 98.23           H  
ATOM   1978 HG22 THR A 129      -6.647   1.963   6.090  1.00 98.23           H  
ATOM   1979 HG23 THR A 129      -7.312   1.074   4.694  1.00 98.23           H  
ATOM   1980  OG1 THR A 129      -7.797   4.245   5.556  1.00 98.23           O  
ATOM   1981  HG1 THR A 129      -8.619   4.696   5.349  1.00 98.23           H  
ATOM   1982  N   VAL A 130      -5.840   5.639   2.686  1.00 97.69           N  
ATOM   1983  H   VAL A 130      -4.994   5.600   3.237  1.00 97.69           H  
ATOM   1984  CA  VAL A 130      -5.993   6.744   1.721  1.00 97.69           C  
ATOM   1985  HA  VAL A 130      -6.933   7.253   1.934  1.00 97.69           H  
ATOM   1986  C   VAL A 130      -6.073   6.236   0.275  1.00 97.69           C  
ATOM   1987  CB  VAL A 130      -4.860   7.776   1.852  1.00 97.69           C  
ATOM   1988  HB  VAL A 130      -5.039   8.561   1.118  1.00 97.69           H  
ATOM   1989  O   VAL A 130      -5.536   5.165  -0.040  1.00 97.69           O  
ATOM   1990  CG1 VAL A 130      -4.868   8.419   3.243  1.00 97.69           C  
ATOM   1991 HG11 VAL A 130      -4.573   7.690   3.998  1.00 97.69           H  
ATOM   1992 HG12 VAL A 130      -5.864   8.802   3.467  1.00 97.69           H  
ATOM   1993 HG13 VAL A 130      -4.169   9.255   3.255  1.00 97.69           H  
ATOM   1994  CG2 VAL A 130      -3.479   7.159   1.595  1.00 97.69           C  
ATOM   1995 HG21 VAL A 130      -2.720   7.937   1.678  1.00 97.69           H  
ATOM   1996 HG22 VAL A 130      -3.429   6.757   0.583  1.00 97.69           H  
ATOM   1997 HG23 VAL A 130      -3.262   6.369   2.314  1.00 97.69           H  
ATOM   1998  N   ARG A 131      -6.715   7.006  -0.612  1.00 98.15           N  
ATOM   1999  H   ARG A 131      -7.080   7.898  -0.309  1.00 98.15           H  
ATOM   2000  CA  ARG A 131      -6.729   6.728  -2.053  1.00 98.15           C  
ATOM   2001  HA  ARG A 131      -6.959   5.674  -2.210  1.00 98.15           H  
ATOM   2002  C   ARG A 131      -5.344   6.998  -2.630  1.00 98.15           C  
ATOM   2003  CB  ARG A 131      -7.816   7.566  -2.740  1.00 98.15           C  
ATOM   2004  HB2 ARG A 131      -8.776   7.313  -2.289  1.00 98.15           H  
ATOM   2005  HB3 ARG A 131      -7.627   8.628  -2.584  1.00 98.15           H  
ATOM   2006  O   ARG A 131      -4.936   8.140  -2.772  1.00 98.15           O  
ATOM   2007  CG  ARG A 131      -7.874   7.280  -4.250  1.00 98.15           C  
ATOM   2008  HG2 ARG A 131      -6.965   7.647  -4.726  1.00 98.15           H  
ATOM   2009  HG3 ARG A 131      -7.938   6.204  -4.407  1.00 98.15           H  
ATOM   2010  CD  ARG A 131      -9.071   7.965  -4.920  1.00 98.15           C  
ATOM   2011  HD2 ARG A 131      -9.003   9.039  -4.747  1.00 98.15           H  
ATOM   2012  HD3 ARG A 131      -9.017   7.808  -5.997  1.00 98.15           H  
ATOM   2013  NE  ARG A 131     -10.363   7.470  -4.400  1.00 98.15           N  
ATOM   2014  HE  ARG A 131     -10.875   8.126  -3.827  1.00 98.15           H  
ATOM   2015  NH1 ARG A 131     -10.342   5.411  -5.412  1.00 98.15           N  
ATOM   2016 HH11 ARG A 131      -9.494   5.677  -5.893  1.00 98.15           H  
ATOM   2017 HH12 ARG A 131     -10.829   4.589  -5.741  1.00 98.15           H  
ATOM   2018  NH2 ARG A 131     -12.092   6.014  -4.157  1.00 98.15           N  
ATOM   2019 HH21 ARG A 131     -12.555   5.162  -4.441  1.00 98.15           H  
ATOM   2020 HH22 ARG A 131     -12.581   6.713  -3.617  1.00 98.15           H  
ATOM   2021  CZ  ARG A 131     -10.923   6.301  -4.656  1.00 98.15           C  
ATOM   2022  N   ASP A 132      -4.612   5.930  -2.915  1.00 98.21           N  
ATOM   2023  H   ASP A 132      -5.049   5.021  -2.850  1.00 98.21           H  
ATOM   2024  CA  ASP A 132      -3.236   6.007  -3.411  1.00 98.21           C  
ATOM   2025  HA  ASP A 132      -3.170   6.812  -4.142  1.00 98.21           H  
ATOM   2026  C   ASP A 132      -2.860   4.690  -4.107  1.00 98.21           C  
ATOM   2027  CB  ASP A 132      -2.283   6.339  -2.236  1.00 98.21           C  
ATOM   2028  HB2 ASP A 132      -2.196   5.473  -1.581  1.00 98.21           H  
ATOM   2029  HB3 ASP A 132      -2.713   7.150  -1.649  1.00 98.21           H  
ATOM   2030  O   ASP A 132      -3.479   3.642  -3.908  1.00 98.21           O  
ATOM   2031  CG  ASP A 132      -0.872   6.787  -2.644  1.00 98.21           C  
ATOM   2032  OD1 ASP A 132      -0.575   6.893  -3.852  1.00 98.21           O  
ATOM   2033  OD2 ASP A 132      -0.032   6.961  -1.729  1.00 98.21           O  
ATOM   2034  N   VAL A 133      -1.796   4.695  -4.889  1.00 98.24           N  
ATOM   2035  H   VAL A 133      -1.259   5.550  -4.913  1.00 98.24           H  
ATOM   2036  CA  VAL A 133      -1.177   3.462  -5.371  1.00 98.24           C  
ATOM   2037  HA  VAL A 133      -1.949   2.832  -5.813  1.00 98.24           H  
ATOM   2038  C   VAL A 133      -0.567   2.716  -4.178  1.00 98.24           C  
ATOM   2039  CB  VAL A 133      -0.141   3.786  -6.457  1.00 98.24           C  
ATOM   2040  HB  VAL A 133       0.659   4.379  -6.013  1.00 98.24           H  
ATOM   2041  O   VAL A 133      -0.155   3.322  -3.184  1.00 98.24           O  
ATOM   2042  CG1 VAL A 133       0.479   2.524  -7.071  1.00 98.24           C  
ATOM   2043 HG11 VAL A 133       1.096   2.011  -6.333  1.00 98.24           H  
ATOM   2044 HG12 VAL A 133      -0.304   1.854  -7.426  1.00 98.24           H  
ATOM   2045 HG13 VAL A 133       1.120   2.800  -7.908  1.00 98.24           H  
ATOM   2046  CG2 VAL A 133      -0.735   4.650  -7.574  1.00 98.24           C  
ATOM   2047 HG21 VAL A 133       0.021   4.817  -8.342  1.00 98.24           H  
ATOM   2048 HG22 VAL A 133      -1.017   5.627  -7.182  1.00 98.24           H  
ATOM   2049 HG23 VAL A 133      -1.619   4.181  -8.005  1.00 98.24           H  
ATOM   2050  N   ARG A 134      -0.503   1.383  -4.244  1.00 98.62           N  
ATOM   2051  H   ARG A 134      -0.876   0.920  -5.061  1.00 98.62           H  
ATOM   2052  CA  ARG A 134       0.270   0.588  -3.288  1.00 98.62           C  
ATOM   2053  HA  ARG A 134       0.573   1.262  -2.487  1.00 98.62           H  
ATOM   2054  C   ARG A 134       1.557   0.083  -3.920  1.00 98.62           C  
ATOM   2055  CB  ARG A 134      -0.555  -0.536  -2.642  1.00 98.62           C  
ATOM   2056  HB2 ARG A 134       0.080  -1.057  -1.925  1.00 98.62           H  
ATOM   2057  HB3 ARG A 134      -0.845  -1.257  -3.407  1.00 98.62           H  
ATOM   2058  O   ARG A 134       1.520  -0.628  -4.919  1.00 98.62           O  
ATOM   2059  CG  ARG A 134      -1.820  -0.061  -1.909  1.00 98.62           C  
ATOM   2060  HG2 ARG A 134      -2.254  -0.925  -1.405  1.00 98.62           H  
ATOM   2061  HG3 ARG A 134      -2.541   0.318  -2.633  1.00 98.62           H  
ATOM   2062  CD  ARG A 134      -1.538   1.022  -0.858  1.00 98.62           C  
ATOM   2063  HD2 ARG A 134      -1.171   1.921  -1.355  1.00 98.62           H  
ATOM   2064  HD3 ARG A 134      -0.749   0.679  -0.189  1.00 98.62           H  
ATOM   2065  NE  ARG A 134      -2.735   1.360  -0.064  1.00 98.62           N  
ATOM   2066  HE  ARG A 134      -2.927   0.808   0.760  1.00 98.62           H  
ATOM   2067  NH1 ARG A 134      -3.467   3.188  -1.267  1.00 98.62           N  
ATOM   2068 HH11 ARG A 134      -4.191   3.884  -1.374  1.00 98.62           H  
ATOM   2069 HH12 ARG A 134      -2.915   2.991  -2.089  1.00 98.62           H  
ATOM   2070  NH2 ARG A 134      -4.481   2.676   0.578  1.00 98.62           N  
ATOM   2071 HH21 ARG A 134      -5.026   3.501   0.374  1.00 98.62           H  
ATOM   2072 HH22 ARG A 134      -4.394   2.380   1.539  1.00 98.62           H  
ATOM   2073  CZ  ARG A 134      -3.543   2.388  -0.264  1.00 98.62           C  
ATOM   2074  N   GLY A 135       2.693   0.409  -3.307  1.00 98.63           N  
ATOM   2075  H   GLY A 135       2.614   0.966  -2.468  1.00 98.63           H  
ATOM   2076  CA  GLY A 135       3.965  -0.230  -3.629  1.00 98.63           C  
ATOM   2077  HA2 GLY A 135       4.164  -0.126  -4.695  1.00 98.63           H  
ATOM   2078  HA3 GLY A 135       4.780   0.240  -3.077  1.00 98.63           H  
ATOM   2079  C   GLY A 135       3.923  -1.710  -3.262  1.00 98.63           C  
ATOM   2080  O   GLY A 135       3.416  -2.064  -2.198  1.00 98.63           O  
ATOM   2081  N   PHE A 136       4.466  -2.552  -4.135  1.00 98.81           N  
ATOM   2082  H   PHE A 136       4.843  -2.157  -4.985  1.00 98.81           H  
ATOM   2083  CA  PHE A 136       4.539  -4.004  -4.009  1.00 98.81           C  
ATOM   2084  HA  PHE A 136       4.360  -4.295  -2.974  1.00 98.81           H  
ATOM   2085  C   PHE A 136       5.956  -4.435  -4.408  1.00 98.81           C  
ATOM   2086  CB  PHE A 136       3.446  -4.636  -4.895  1.00 98.81           C  
ATOM   2087  HB2 PHE A 136       2.542  -4.039  -4.779  1.00 98.81           H  
ATOM   2088  HB3 PHE A 136       3.730  -4.565  -5.945  1.00 98.81           H  
ATOM   2089  O   PHE A 136       6.262  -4.592  -5.590  1.00 98.81           O  
ATOM   2090  CG  PHE A 136       3.087  -6.081  -4.579  1.00 98.81           C  
ATOM   2091  CD1 PHE A 136       4.073  -7.078  -4.409  1.00 98.81           C  
ATOM   2092  HD1 PHE A 136       5.122  -6.854  -4.532  1.00 98.81           H  
ATOM   2093  CD2 PHE A 136       1.728  -6.435  -4.467  1.00 98.81           C  
ATOM   2094  HD2 PHE A 136       0.959  -5.696  -4.637  1.00 98.81           H  
ATOM   2095  CE1 PHE A 136       3.700  -8.391  -4.064  1.00 98.81           C  
ATOM   2096  HE1 PHE A 136       4.455  -9.144  -3.894  1.00 98.81           H  
ATOM   2097  CE2 PHE A 136       1.355  -7.752  -4.155  1.00 98.81           C  
ATOM   2098  HE2 PHE A 136       0.310  -8.008  -4.066  1.00 98.81           H  
ATOM   2099  CZ  PHE A 136       2.341  -8.724  -3.927  1.00 98.81           C  
ATOM   2100  HZ  PHE A 136       2.040  -9.718  -3.631  1.00 98.81           H  
ATOM   2101  N   ALA A 137       6.843  -4.588  -3.425  1.00 98.77           N  
ATOM   2102  H   ALA A 137       6.547  -4.447  -2.469  1.00 98.77           H  
ATOM   2103  CA  ALA A 137       8.243  -4.938  -3.658  1.00 98.77           C  
ATOM   2104  HA  ALA A 137       8.434  -5.000  -4.729  1.00 98.77           H  
ATOM   2105  C   ALA A 137       8.576  -6.303  -3.053  1.00 98.77           C  
ATOM   2106  CB  ALA A 137       9.129  -3.824  -3.094  1.00 98.77           C  
ATOM   2107  HB1 ALA A 137       8.801  -2.859  -3.480  1.00 98.77           H  
ATOM   2108  HB2 ALA A 137       9.064  -3.814  -2.006  1.00 98.77           H  
ATOM   2109  HB3 ALA A 137      10.164  -3.999  -3.389  1.00 98.77           H  
ATOM   2110  O   ALA A 137       8.270  -6.541  -1.886  1.00 98.77           O  
ATOM   2111  N   ILE A 138       9.219  -7.175  -3.828  1.00 98.87           N  
ATOM   2112  H   ILE A 138       9.433  -6.903  -4.777  1.00 98.87           H  
ATOM   2113  CA  ILE A 138       9.627  -8.523  -3.421  1.00 98.87           C  
ATOM   2114  HA  ILE A 138       9.341  -8.688  -2.382  1.00 98.87           H  
ATOM   2115  C   ILE A 138      11.147  -8.629  -3.525  1.00 98.87           C  
ATOM   2116  CB  ILE A 138       8.950  -9.616  -4.284  1.00 98.87           C  
ATOM   2117  HB  ILE A 138       9.387  -9.576  -5.282  1.00 98.87           H  
ATOM   2118  O   ILE A 138      11.714  -8.336  -4.574  1.00 98.87           O  
ATOM   2119  CG1 ILE A 138       7.429  -9.382  -4.452  1.00 98.87           C  
ATOM   2120 HG12 ILE A 138       6.945  -9.331  -3.476  1.00 98.87           H  
ATOM   2121 HG13 ILE A 138       7.272  -8.426  -4.952  1.00 98.87           H  
ATOM   2122  CG2 ILE A 138       9.276 -11.002  -3.685  1.00 98.87           C  
ATOM   2123 HG21 ILE A 138       8.948 -11.073  -2.648  1.00 98.87           H  
ATOM   2124 HG22 ILE A 138       8.800 -11.795  -4.261  1.00 98.87           H  
ATOM   2125 HG23 ILE A 138      10.350 -11.188  -3.720  1.00 98.87           H  
ATOM   2126  CD1 ILE A 138       6.722 -10.443  -5.306  1.00 98.87           C  
ATOM   2127 HD11 ILE A 138       5.724 -10.095  -5.574  1.00 98.87           H  
ATOM   2128 HD12 ILE A 138       7.285 -10.621  -6.222  1.00 98.87           H  
ATOM   2129 HD13 ILE A 138       6.623 -11.375  -4.750  1.00 98.87           H  
ATOM   2130  N   LYS A 139      11.793  -9.074  -2.447  1.00 98.83           N  
ATOM   2131  H   LYS A 139      11.246  -9.259  -1.619  1.00 98.83           H  
ATOM   2132  CA  LYS A 139      13.219  -9.399  -2.390  1.00 98.83           C  
ATOM   2133  HA  LYS A 139      13.716  -9.067  -3.302  1.00 98.83           H  
ATOM   2134  C   LYS A 139      13.366 -10.905  -2.290  1.00 98.83           C  
ATOM   2135  CB  LYS A 139      13.866  -8.670  -1.204  1.00 98.83           C  
ATOM   2136  HB2 LYS A 139      13.794  -7.601  -1.401  1.00 98.83           H  
ATOM   2137  HB3 LYS A 139      13.314  -8.895  -0.291  1.00 98.83           H  
ATOM   2138  O   LYS A 139      12.836 -11.502  -1.355  1.00 98.83           O  
ATOM   2139  CG  LYS A 139      15.344  -9.041  -0.998  1.00 98.83           C  
ATOM   2140  HG2 LYS A 139      15.889  -8.923  -1.935  1.00 98.83           H  
ATOM   2141  HG3 LYS A 139      15.413 -10.088  -0.703  1.00 98.83           H  
ATOM   2142  CD  LYS A 139      16.015  -8.193   0.094  1.00 98.83           C  
ATOM   2143  HD2 LYS A 139      15.494  -8.381   1.033  1.00 98.83           H  
ATOM   2144  HD3 LYS A 139      17.048  -8.520   0.208  1.00 98.83           H  
ATOM   2145  CE  LYS A 139      15.987  -6.678  -0.142  1.00 98.83           C  
ATOM   2146  HE2 LYS A 139      14.952  -6.342  -0.205  1.00 98.83           H  
ATOM   2147  HE3 LYS A 139      16.443  -6.180   0.714  1.00 98.83           H  
ATOM   2148  NZ  LYS A 139      16.704  -6.284  -1.373  1.00 98.83           N  
ATOM   2149  HZ1 LYS A 139      16.240  -6.630  -2.201  1.00 98.83           H  
ATOM   2150  HZ2 LYS A 139      17.658  -6.617  -1.395  1.00 98.83           H  
ATOM   2151  HZ3 LYS A 139      16.709  -5.279  -1.471  1.00 98.83           H  
ATOM   2152  N   PHE A 140      14.093 -11.498  -3.223  1.00 98.74           N  
ATOM   2153  H   PHE A 140      14.478 -10.917  -3.954  1.00 98.74           H  
ATOM   2154  CA  PHE A 140      14.375 -12.925  -3.290  1.00 98.74           C  
ATOM   2155  HA  PHE A 140      13.693 -13.465  -2.633  1.00 98.74           H  
ATOM   2156  C   PHE A 140      15.800 -13.190  -2.812  1.00 98.74           C  
ATOM   2157  CB  PHE A 140      14.165 -13.430  -4.722  1.00 98.74           C  
ATOM   2158  HB2 PHE A 140      14.868 -12.912  -5.373  1.00 98.74           H  
ATOM   2159  HB3 PHE A 140      14.419 -14.490  -4.756  1.00 98.74           H  
ATOM   2160  O   PHE A 140      16.765 -12.673  -3.379  1.00 98.74           O  
ATOM   2161  CG  PHE A 140      12.766 -13.244  -5.281  1.00 98.74           C  
ATOM   2162  CD1 PHE A 140      11.861 -14.319  -5.285  1.00 98.74           C  
ATOM   2163  HD1 PHE A 140      12.146 -15.277  -4.876  1.00 98.74           H  
ATOM   2164  CD2 PHE A 140      12.375 -12.013  -5.844  1.00 98.74           C  
ATOM   2165  HD2 PHE A 140      13.062 -11.181  -5.884  1.00 98.74           H  
ATOM   2166  CE1 PHE A 140      10.583 -14.155  -5.842  1.00 98.74           C  
ATOM   2167  HE1 PHE A 140       9.899 -14.991  -5.866  1.00 98.74           H  
ATOM   2168  CE2 PHE A 140      11.097 -11.854  -6.402  1.00 98.74           C  
ATOM   2169  HE2 PHE A 140      10.824 -10.913  -6.857  1.00 98.74           H  
ATOM   2170  CZ  PHE A 140      10.196 -12.928  -6.402  1.00 98.74           C  
ATOM   2171  HZ  PHE A 140       9.219 -12.819  -6.850  1.00 98.74           H  
ATOM   2172  N   TYR A 141      15.937 -14.022  -1.781  1.00 98.38           N  
ATOM   2173  H   TYR A 141      15.110 -14.419  -1.359  1.00 98.38           H  
ATOM   2174  CA  TYR A 141      17.233 -14.436  -1.249  1.00 98.38           C  
ATOM   2175  HA  TYR A 141      17.977 -13.671  -1.469  1.00 98.38           H  
ATOM   2176  C   TYR A 141      17.674 -15.735  -1.930  1.00 98.38           C  
ATOM   2177  CB  TYR A 141      17.143 -14.571   0.276  1.00 98.38           C  
ATOM   2178  HB2 TYR A 141      16.448 -15.375   0.520  1.00 98.38           H  
ATOM   2179  HB3 TYR A 141      18.122 -14.866   0.653  1.00 98.38           H  
ATOM   2180  O   TYR A 141      17.318 -16.829  -1.490  1.00 98.38           O  
ATOM   2181  CG  TYR A 141      16.708 -13.309   0.996  1.00 98.38           C  
ATOM   2182  CD1 TYR A 141      17.625 -12.267   1.226  1.00 98.38           C  
ATOM   2183  HD1 TYR A 141      18.648 -12.370   0.896  1.00 98.38           H  
ATOM   2184  CD2 TYR A 141      15.380 -13.180   1.440  1.00 98.38           C  
ATOM   2185  HD2 TYR A 141      14.669 -13.975   1.271  1.00 98.38           H  
ATOM   2186  CE1 TYR A 141      17.214 -11.099   1.897  1.00 98.38           C  
ATOM   2187  HE1 TYR A 141      17.919 -10.299   2.067  1.00 98.38           H  
ATOM   2188  CE2 TYR A 141      14.964 -12.021   2.113  1.00 98.38           C  
ATOM   2189  HE2 TYR A 141      13.947 -11.928   2.466  1.00 98.38           H  
ATOM   2190  OH  TYR A 141      15.480  -9.899   3.061  1.00 98.38           O  
ATOM   2191  HH  TYR A 141      16.197  -9.281   3.218  1.00 98.38           H  
ATOM   2192  CZ  TYR A 141      15.881 -10.982   2.351  1.00 98.38           C  
ATOM   2193  N   THR A 142      18.428 -15.624  -3.025  1.00 96.53           N  
ATOM   2194  H   THR A 142      18.716 -14.709  -3.340  1.00 96.53           H  
ATOM   2195  CA  THR A 142      18.813 -16.777  -3.856  1.00 96.53           C  
ATOM   2196  HA  THR A 142      18.181 -17.618  -3.570  1.00 96.53           H  
ATOM   2197  C   THR A 142      20.274 -17.196  -3.628  1.00 96.53           C  
ATOM   2198  CB  THR A 142      18.531 -16.540  -5.353  1.00 96.53           C  
ATOM   2199  HB  THR A 142      18.489 -17.511  -5.847  1.00 96.53           H  
ATOM   2200  O   THR A 142      21.082 -16.384  -3.165  1.00 96.53           O  
ATOM   2201  CG2 THR A 142      17.212 -15.818  -5.636  1.00 96.53           C  
ATOM   2202 HG21 THR A 142      17.245 -14.794  -5.264  1.00 96.53           H  
ATOM   2203 HG22 THR A 142      17.047 -15.789  -6.713  1.00 96.53           H  
ATOM   2204 HG23 THR A 142      16.390 -16.357  -5.165  1.00 96.53           H  
ATOM   2205  OG1 THR A 142      19.557 -15.804  -5.957  1.00 96.53           O  
ATOM   2206  HG1 THR A 142      19.659 -14.971  -5.489  1.00 96.53           H  
ATOM   2207  N   PRO A 143      20.654 -18.448  -3.957  1.00 94.19           N  
ATOM   2208  CA  PRO A 143      22.061 -18.857  -4.023  1.00 94.19           C  
ATOM   2209  HA  PRO A 143      22.500 -18.787  -3.028  1.00 94.19           H  
ATOM   2210  C   PRO A 143      22.909 -18.039  -5.006  1.00 94.19           C  
ATOM   2211  CB  PRO A 143      22.047 -20.318  -4.485  1.00 94.19           C  
ATOM   2212  HB2 PRO A 143      22.199 -20.373  -5.563  1.00 94.19           H  
ATOM   2213  HB3 PRO A 143      22.809 -20.905  -3.973  1.00 94.19           H  
ATOM   2214  O   PRO A 143      24.121 -17.951  -4.830  1.00 94.19           O  
ATOM   2215  CG  PRO A 143      20.644 -20.816  -4.168  1.00 94.19           C  
ATOM   2216  HG2 PRO A 143      20.322 -21.583  -4.872  1.00 94.19           H  
ATOM   2217  HG3 PRO A 143      20.632 -21.214  -3.153  1.00 94.19           H  
ATOM   2218  CD  PRO A 143      19.772 -19.568  -4.257  1.00 94.19           C  
ATOM   2219  HD2 PRO A 143      18.951 -19.638  -3.543  1.00 94.19           H  
ATOM   2220  HD3 PRO A 143      19.371 -19.470  -5.266  1.00 94.19           H  
ATOM   2221  N   GLU A 144      22.282 -17.481  -6.042  1.00 94.27           N  
ATOM   2222  H   GLU A 144      21.303 -17.687  -6.181  1.00 94.27           H  
ATOM   2223  CA  GLU A 144      22.926 -16.729  -7.119  1.00 94.27           C  
ATOM   2224  HA  GLU A 144      23.944 -17.095  -7.250  1.00 94.27           H  
ATOM   2225  C   GLU A 144      23.046 -15.220  -6.815  1.00 94.27           C  
ATOM   2226  CB  GLU A 144      22.161 -16.985  -8.435  1.00 94.27           C  
ATOM   2227  HB2 GLU A 144      21.147 -16.593  -8.356  1.00 94.27           H  
ATOM   2228  HB3 GLU A 144      22.663 -16.421  -9.221  1.00 94.27           H  
ATOM   2229  O   GLU A 144      23.669 -14.487  -7.580  1.00 94.27           O  
ATOM   2230  CG  GLU A 144      22.116 -18.463  -8.895  1.00 94.27           C  
ATOM   2231  HG2 GLU A 144      21.856 -18.467  -9.954  1.00 94.27           H  
ATOM   2232  HG3 GLU A 144      23.118 -18.883  -8.808  1.00 94.27           H  
ATOM   2233  CD  GLU A 144      21.107 -19.377  -8.160  1.00 94.27           C  
ATOM   2234  OE1 GLU A 144      21.177 -20.625  -8.296  1.00 94.27           O  
ATOM   2235  OE2 GLU A 144      20.222 -18.889  -7.423  1.00 94.27           O  
ATOM   2236  N   GLY A 145      22.472 -14.749  -5.701  1.00 95.88           N  
ATOM   2237  H   GLY A 145      21.968 -15.408  -5.125  1.00 95.88           H  
ATOM   2238  CA  GLY A 145      22.443 -13.340  -5.308  1.00 95.88           C  
ATOM   2239  HA2 GLY A 145      23.143 -13.181  -4.488  1.00 95.88           H  
ATOM   2240  HA3 GLY A 145      22.759 -12.717  -6.145  1.00 95.88           H  
ATOM   2241  C   GLY A 145      21.058 -12.865  -4.865  1.00 95.88           C  
ATOM   2242  O   GLY A 145      20.154 -13.657  -4.591  1.00 95.88           O  
ATOM   2243  N   ILE A 146      20.884 -11.548  -4.775  1.00 98.05           N  
ATOM   2244  H   ILE A 146      21.622 -10.944  -5.107  1.00 98.05           H  
ATOM   2245  CA  ILE A 146      19.571 -10.939  -4.547  1.00 98.05           C  
ATOM   2246  HA  ILE A 146      18.930 -11.641  -4.013  1.00 98.05           H  
ATOM   2247  C   ILE A 146      18.917 -10.662  -5.896  1.00 98.05           C  
ATOM   2248  CB  ILE A 146      19.684  -9.658  -3.693  1.00 98.05           C  
ATOM   2249  HB  ILE A 146      20.407  -8.996  -4.170  1.00 98.05           H  
ATOM   2250  O   ILE A 146      19.533 -10.056  -6.769  1.00 98.05           O  
ATOM   2251  CG1 ILE A 146      20.198  -9.953  -2.267  1.00 98.05           C  
ATOM   2252 HG12 ILE A 146      21.168 -10.445  -2.339  1.00 98.05           H  
ATOM   2253 HG13 ILE A 146      20.353  -9.004  -1.754  1.00 98.05           H  
ATOM   2254  CG2 ILE A 146      18.347  -8.899  -3.624  1.00 98.05           C  
ATOM   2255 HG21 ILE A 146      18.408  -8.096  -2.889  1.00 98.05           H  
ATOM   2256 HG22 ILE A 146      17.534  -9.578  -3.367  1.00 98.05           H  
ATOM   2257 HG23 ILE A 146      18.120  -8.447  -4.589  1.00 98.05           H  
ATOM   2258  CD1 ILE A 146      19.289 -10.826  -1.395  1.00 98.05           C  
ATOM   2259 HD11 ILE A 146      18.282 -10.413  -1.341  1.00 98.05           H  
ATOM   2260 HD12 ILE A 146      19.253 -11.841  -1.790  1.00 98.05           H  
ATOM   2261 HD13 ILE A 146      19.702 -10.848  -0.386  1.00 98.05           H  
ATOM   2262  N   TRP A 147      17.651 -11.044  -6.027  1.00 98.57           N  
ATOM   2263  H   TRP A 147      17.216 -11.532  -5.256  1.00 98.57           H  
ATOM   2264  CA  TRP A 147      16.770 -10.487  -7.047  1.00 98.57           C  
ATOM   2265  HA  TRP A 147      17.342  -9.840  -7.713  1.00 98.57           H  
ATOM   2266  C   TRP A 147      15.717  -9.625  -6.357  1.00 98.57           C  
ATOM   2267  CB  TRP A 147      16.176 -11.608  -7.906  1.00 98.57           C  
ATOM   2268  HB2 TRP A 147      15.759 -12.376  -7.255  1.00 98.57           H  
ATOM   2269  HB3 TRP A 147      16.984 -12.071  -8.471  1.00 98.57           H  
ATOM   2270  O   TRP A 147      15.079 -10.082  -5.413  1.00 98.57           O  
ATOM   2271  CG  TRP A 147      15.116 -11.202  -8.880  1.00 98.57           C  
ATOM   2272  CD1 TRP A 147      15.096 -10.063  -9.611  1.00 98.57           C  
ATOM   2273  HD1 TRP A 147      15.845  -9.285  -9.581  1.00 98.57           H  
ATOM   2274  CD2 TRP A 147      13.895 -11.919  -9.237  1.00 98.57           C  
ATOM   2275  CE2 TRP A 147      13.175 -11.137 -10.190  1.00 98.57           C  
ATOM   2276  CE3 TRP A 147      13.316 -13.144  -8.841  1.00 98.57           C  
ATOM   2277  HE3 TRP A 147      13.820 -13.753  -8.105  1.00 98.57           H  
ATOM   2278  NE1 TRP A 147      13.953 -10.017 -10.377  1.00 98.57           N  
ATOM   2279  HE1 TRP A 147      13.718  -9.227 -10.962  1.00 98.57           H  
ATOM   2280  CH2 TRP A 147      11.389 -12.759 -10.294  1.00 98.57           C  
ATOM   2281  HH2 TRP A 147      10.432 -13.080 -10.676  1.00 98.57           H  
ATOM   2282  CZ2 TRP A 147      11.945 -11.544 -10.723  1.00 98.57           C  
ATOM   2283  HZ2 TRP A 147      11.429 -10.927 -11.444  1.00 98.57           H  
ATOM   2284  CZ3 TRP A 147      12.074 -13.557  -9.358  1.00 98.57           C  
ATOM   2285  HZ3 TRP A 147      11.636 -14.483  -9.017  1.00 98.57           H  
ATOM   2286  N   ASP A 148      15.542  -8.384  -6.804  1.00 98.81           N  
ATOM   2287  H   ASP A 148      16.114  -8.055  -7.569  1.00 98.81           H  
ATOM   2288  CA  ASP A 148      14.468  -7.508  -6.342  1.00 98.81           C  
ATOM   2289  HA  ASP A 148      13.926  -7.986  -5.526  1.00 98.81           H  
ATOM   2290  C   ASP A 148      13.475  -7.255  -7.483  1.00 98.81           C  
ATOM   2291  CB  ASP A 148      15.034  -6.188  -5.799  1.00 98.81           C  
ATOM   2292  HB2 ASP A 148      15.719  -5.792  -6.548  1.00 98.81           H  
ATOM   2293  HB3 ASP A 148      14.213  -5.480  -5.679  1.00 98.81           H  
ATOM   2294  O   ASP A 148      13.807  -6.648  -8.503  1.00 98.81           O  
ATOM   2295  CG  ASP A 148      15.757  -6.289  -4.453  1.00 98.81           C  
ATOM   2296  OD1 ASP A 148      15.386  -7.130  -3.609  1.00 98.81           O  
ATOM   2297  OD2 ASP A 148      16.615  -5.429  -4.136  1.00 98.81           O  
ATOM   2298  N   LEU A 149      12.221  -7.665  -7.289  1.00 98.64           N  
ATOM   2299  H   LEU A 149      12.010  -8.123  -6.414  1.00 98.64           H  
ATOM   2300  CA  LEU A 149      11.108  -7.296  -8.158  1.00 98.64           C  
ATOM   2301  HA  LEU A 149      11.507  -6.931  -9.104  1.00 98.64           H  
ATOM   2302  C   LEU A 149      10.323  -6.168  -7.495  1.00 98.64           C  
ATOM   2303  CB  LEU A 149      10.243  -8.526  -8.461  1.00 98.64           C  
ATOM   2304  HB2 LEU A 149       9.857  -8.918  -7.519  1.00 98.64           H  
ATOM   2305  HB3 LEU A 149      10.866  -9.293  -8.922  1.00 98.64           H  
ATOM   2306  O   LEU A 149       9.571  -6.384  -6.545  1.00 98.64           O  
ATOM   2307  CG  LEU A 149       9.052  -8.215  -9.385  1.00 98.64           C  
ATOM   2308  HG  LEU A 149       8.419  -7.454  -8.929  1.00 98.64           H  
ATOM   2309  CD1 LEU A 149       9.486  -7.727 -10.771  1.00 98.64           C  
ATOM   2310 HD11 LEU A 149       8.610  -7.615 -11.410  1.00 98.64           H  
ATOM   2311 HD12 LEU A 149       9.978  -6.757 -10.698  1.00 98.64           H  
ATOM   2312 HD13 LEU A 149      10.170  -8.445 -11.222  1.00 98.64           H  
ATOM   2313  CD2 LEU A 149       8.214  -9.477  -9.561  1.00 98.64           C  
ATOM   2314 HD21 LEU A 149       7.315  -9.244 -10.132  1.00 98.64           H  
ATOM   2315 HD22 LEU A 149       8.798 -10.237 -10.080  1.00 98.64           H  
ATOM   2316 HD23 LEU A 149       7.917  -9.856  -8.583  1.00 98.64           H  
ATOM   2317  N   VAL A 150      10.514  -4.949  -7.991  1.00 98.26           N  
ATOM   2318  H   VAL A 150      11.158  -4.846  -8.762  1.00 98.26           H  
ATOM   2319  CA  VAL A 150       9.926  -3.745  -7.397  1.00 98.26           C  
ATOM   2320  HA  VAL A 150       9.468  -4.007  -6.443  1.00 98.26           H  
ATOM   2321  C   VAL A 150       8.833  -3.206  -8.303  1.00 98.26           C  
ATOM   2322  CB  VAL A 150      10.992  -2.669  -7.111  1.00 98.26           C  
ATOM   2323  HB  VAL A 150      11.272  -2.168  -8.038  1.00 98.26           H  
ATOM   2324  O   VAL A 150       9.111  -2.817  -9.437  1.00 98.26           O  
ATOM   2325  CG1 VAL A 150      10.423  -1.624  -6.142  1.00 98.26           C  
ATOM   2326 HG11 VAL A 150      10.085  -2.115  -5.230  1.00 98.26           H  
ATOM   2327 HG12 VAL A 150      11.191  -0.901  -5.866  1.00 98.26           H  
ATOM   2328 HG13 VAL A 150       9.583  -1.098  -6.595  1.00 98.26           H  
ATOM   2329  CG2 VAL A 150      12.263  -3.263  -6.495  1.00 98.26           C  
ATOM   2330 HG21 VAL A 150      11.991  -3.914  -5.664  1.00 98.26           H  
ATOM   2331 HG22 VAL A 150      12.802  -3.851  -7.237  1.00 98.26           H  
ATOM   2332 HG23 VAL A 150      12.927  -2.469  -6.153  1.00 98.26           H  
ATOM   2333  N   GLY A 151       7.610  -3.093  -7.801  1.00 97.92           N  
ATOM   2334  H   GLY A 151       7.386  -3.484  -6.897  1.00 97.92           H  
ATOM   2335  CA  GLY A 151       6.524  -2.495  -8.565  1.00 97.92           C  
ATOM   2336  HA2 GLY A 151       6.877  -1.604  -9.085  1.00 97.92           H  
ATOM   2337  HA3 GLY A 151       6.210  -3.207  -9.328  1.00 97.92           H  
ATOM   2338  C   GLY A 151       5.345  -2.073  -7.702  1.00 97.92           C  
ATOM   2339  O   GLY A 151       5.543  -1.642  -6.566  1.00 97.92           O  
ATOM   2340  N   ASN A 152       4.136  -2.150  -8.257  1.00 98.70           N  
ATOM   2341  H   ASN A 152       4.047  -2.643  -9.134  1.00 98.70           H  
ATOM   2342  CA  ASN A 152       2.918  -1.584  -7.675  1.00 98.70           C  
ATOM   2343  HA  ASN A 152       3.083  -1.369  -6.619  1.00 98.70           H  
ATOM   2344  C   ASN A 152       1.745  -2.562  -7.767  1.00 98.70           C  
ATOM   2345  CB  ASN A 152       2.575  -0.271  -8.403  1.00 98.70           C  
ATOM   2346  HB2 ASN A 152       1.589   0.075  -8.093  1.00 98.70           H  
ATOM   2347  HB3 ASN A 152       2.539  -0.456  -9.477  1.00 98.70           H  
ATOM   2348  O   ASN A 152       1.784  -3.531  -8.518  1.00 98.70           O  
ATOM   2349  CG  ASN A 152       3.543   0.860  -8.118  1.00 98.70           C  
ATOM   2350  ND2 ASN A 152       3.710   1.764  -9.054  1.00 98.70           N  
ATOM   2351 HD21 ASN A 152       4.337   2.525  -8.836  1.00 98.70           H  
ATOM   2352 HD22 ASN A 152       3.196   1.696  -9.921  1.00 98.70           H  
ATOM   2353  OD1 ASN A 152       4.137   0.972  -7.059  1.00 98.70           O  
ATOM   2354  N   ASN A 153       0.660  -2.273  -7.056  1.00 98.69           N  
ATOM   2355  H   ASN A 153       0.694  -1.489  -6.419  1.00 98.69           H  
ATOM   2356  CA  ASN A 153      -0.612  -2.980  -7.203  1.00 98.69           C  
ATOM   2357  HA  ASN A 153      -0.381  -4.038  -7.327  1.00 98.69           H  
ATOM   2358  C   ASN A 153      -1.424  -2.578  -8.451  1.00 98.69           C  
ATOM   2359  CB  ASN A 153      -1.430  -2.807  -5.918  1.00 98.69           C  
ATOM   2360  HB2 ASN A 153      -0.800  -2.972  -5.044  1.00 98.69           H  
ATOM   2361  HB3 ASN A 153      -2.212  -3.566  -5.916  1.00 98.69           H  
ATOM   2362  O   ASN A 153      -2.528  -3.081  -8.650  1.00 98.69           O  
ATOM   2363  CG  ASN A 153      -2.080  -1.438  -5.829  1.00 98.69           C  
ATOM   2364  ND2 ASN A 153      -3.306  -1.391  -5.373  1.00 98.69           N  
ATOM   2365 HD21 ASN A 153      -3.818  -0.521  -5.408  1.00 98.69           H  
ATOM   2366 HD22 ASN A 153      -3.797  -2.242  -5.138  1.00 98.69           H  
ATOM   2367  OD1 ASN A 153      -1.498  -0.416  -6.158  1.00 98.69           O  
ATOM   2368  N   ILE A 154      -0.888  -1.674  -9.273  1.00 98.53           N  
ATOM   2369  H   ILE A 154       0.037  -1.338  -9.048  1.00 98.53           H  
ATOM   2370  CA  ILE A 154      -1.457  -1.189 -10.536  1.00 98.53           C  
ATOM   2371  HA  ILE A 154      -2.368  -1.746 -10.751  1.00 98.53           H  
ATOM   2372  C   ILE A 154      -0.427  -1.457 -11.650  1.00 98.53           C  
ATOM   2373  CB  ILE A 154      -1.832   0.307 -10.395  1.00 98.53           C  
ATOM   2374  HB  ILE A 154      -0.980   0.837  -9.969  1.00 98.53           H  
ATOM   2375  O   ILE A 154       0.764  -1.239 -11.415  1.00 98.53           O  
ATOM   2376  CG1 ILE A 154      -3.045   0.456  -9.445  1.00 98.53           C  
ATOM   2377 HG12 ILE A 154      -2.893  -0.151  -8.552  1.00 98.53           H  
ATOM   2378 HG13 ILE A 154      -3.940   0.083  -9.943  1.00 98.53           H  
ATOM   2379  CG2 ILE A 154      -2.162   0.948 -11.752  1.00 98.53           C  
ATOM   2380 HG21 ILE A 154      -2.425   1.997 -11.617  1.00 98.53           H  
ATOM   2381 HG22 ILE A 154      -3.014   0.453 -12.219  1.00 98.53           H  
ATOM   2382 HG23 ILE A 154      -1.297   0.928 -12.415  1.00 98.53           H  
ATOM   2383  CD1 ILE A 154      -3.307   1.886  -8.961  1.00 98.53           C  
ATOM   2384 HD11 ILE A 154      -4.173   1.888  -8.299  1.00 98.53           H  
ATOM   2385 HD12 ILE A 154      -3.505   2.563  -9.792  1.00 98.53           H  
ATOM   2386 HD13 ILE A 154      -2.438   2.229  -8.399  1.00 98.53           H  
ATOM   2387  N   PRO A 155      -0.841  -1.941 -12.840  1.00 98.38           N  
ATOM   2388  CA  PRO A 155       0.086  -2.432 -13.868  1.00 98.38           C  
ATOM   2389  HA  PRO A 155       0.892  -2.996 -13.399  1.00 98.38           H  
ATOM   2390  C   PRO A 155       0.733  -1.341 -14.733  1.00 98.38           C  
ATOM   2391  CB  PRO A 155      -0.753  -3.385 -14.724  1.00 98.38           C  
ATOM   2392  HB2 PRO A 155      -0.772  -4.373 -14.265  1.00 98.38           H  
ATOM   2393  HB3 PRO A 155      -0.389  -3.461 -15.748  1.00 98.38           H  
ATOM   2394  O   PRO A 155       1.589  -1.656 -15.558  1.00 98.38           O  
ATOM   2395  CG  PRO A 155      -2.150  -2.775 -14.653  1.00 98.38           C  
ATOM   2396  HG2 PRO A 155      -2.927  -3.511 -14.860  1.00 98.38           H  
ATOM   2397  HG3 PRO A 155      -2.227  -1.930 -15.337  1.00 98.38           H  
ATOM   2398  CD  PRO A 155      -2.215  -2.273 -13.216  1.00 98.38           C  
ATOM   2399  HD2 PRO A 155      -2.589  -3.070 -12.574  1.00 98.38           H  
ATOM   2400  HD3 PRO A 155      -2.880  -1.411 -13.164  1.00 98.38           H  
ATOM   2401  N   VAL A 156       0.325  -0.082 -14.568  1.00 98.59           N  
ATOM   2402  H   VAL A 156      -0.333   0.112 -13.825  1.00 98.59           H  
ATOM   2403  CA  VAL A 156       0.815   1.069 -15.337  1.00 98.59           C  
ATOM   2404  HA  VAL A 156       1.671   0.747 -15.929  1.00 98.59           H  
ATOM   2405  C   VAL A 156       1.333   2.174 -14.423  1.00 98.59           C  
ATOM   2406  CB  VAL A 156      -0.244   1.595 -16.328  1.00 98.59           C  
ATOM   2407  HB  VAL A 156       0.180   2.441 -16.870  1.00 98.59           H  
ATOM   2408  O   VAL A 156       1.115   2.152 -13.211  1.00 98.59           O  
ATOM   2409  CG1 VAL A 156      -0.570   0.511 -17.354  1.00 98.59           C  
ATOM   2410 HG11 VAL A 156      -1.128  -0.294 -16.876  1.00 98.59           H  
ATOM   2411 HG12 VAL A 156       0.358   0.111 -17.762  1.00 98.59           H  
ATOM   2412 HG13 VAL A 156      -1.159   0.938 -18.166  1.00 98.59           H  
ATOM   2413  CG2 VAL A 156      -1.548   2.059 -15.672  1.00 98.59           C  
ATOM   2414 HG21 VAL A 156      -2.016   1.246 -15.119  1.00 98.59           H  
ATOM   2415 HG22 VAL A 156      -1.341   2.888 -14.995  1.00 98.59           H  
ATOM   2416 HG23 VAL A 156      -2.239   2.410 -16.438  1.00 98.59           H  
ATOM   2417  N   PHE A 157       2.050   3.131 -15.004  1.00 98.48           N  
ATOM   2418  H   PHE A 157       2.256   3.035 -15.988  1.00 98.48           H  
ATOM   2419  CA  PHE A 157       2.596   4.289 -14.307  1.00 98.48           C  
ATOM   2420  HA  PHE A 157       2.220   4.276 -13.284  1.00 98.48           H  
ATOM   2421  C   PHE A 157       2.116   5.612 -14.916  1.00 98.48           C  
ATOM   2422  CB  PHE A 157       4.127   4.168 -14.266  1.00 98.48           C  
ATOM   2423  HB2 PHE A 157       4.543   4.515 -15.212  1.00 98.48           H  
ATOM   2424  HB3 PHE A 157       4.402   3.119 -14.153  1.00 98.48           H  
ATOM   2425  O   PHE A 157       1.576   5.636 -16.018  1.00 98.48           O  
ATOM   2426  CG  PHE A 157       4.737   4.923 -13.107  1.00 98.48           C  
ATOM   2427  CD1 PHE A 157       5.606   6.003 -13.334  1.00 98.48           C  
ATOM   2428  HD1 PHE A 157       5.896   6.260 -14.342  1.00 98.48           H  
ATOM   2429  CD2 PHE A 157       4.386   4.568 -11.791  1.00 98.48           C  
ATOM   2430  HD2 PHE A 157       3.724   3.734 -11.616  1.00 98.48           H  
ATOM   2431  CE1 PHE A 157       6.086   6.753 -12.246  1.00 98.48           C  
ATOM   2432  HE1 PHE A 157       6.735   7.600 -12.414  1.00 98.48           H  
ATOM   2433  CE2 PHE A 157       4.856   5.327 -10.706  1.00 98.48           C  
ATOM   2434  HE2 PHE A 157       4.547   5.087  -9.699  1.00 98.48           H  
ATOM   2435  CZ  PHE A 157       5.686   6.434 -10.939  1.00 98.48           C  
ATOM   2436  HZ  PHE A 157       5.988   7.062 -10.114  1.00 98.48           H  
ATOM   2437  N   PHE A 158       2.304   6.720 -14.193  1.00 98.49           N  
ATOM   2438  H   PHE A 158       2.742   6.633 -13.287  1.00 98.49           H  
ATOM   2439  CA  PHE A 158       1.844   8.055 -14.610  1.00 98.49           C  
ATOM   2440  HA  PHE A 158       0.816   7.998 -14.966  1.00 98.49           H  
ATOM   2441  C   PHE A 158       2.667   8.664 -15.748  1.00 98.49           C  
ATOM   2442  CB  PHE A 158       1.900   9.002 -13.405  1.00 98.49           C  
ATOM   2443  HB2 PHE A 158       2.886   8.939 -12.944  1.00 98.49           H  
ATOM   2444  HB3 PHE A 158       1.778  10.024 -13.765  1.00 98.49           H  
ATOM   2445  O   PHE A 158       2.182   9.526 -16.470  1.00 98.49           O  
ATOM   2446  CG  PHE A 158       0.834   8.764 -12.357  1.00 98.49           C  
ATOM   2447  CD1 PHE A 158      -0.445   9.322 -12.534  1.00 98.49           C  
ATOM   2448  HD1 PHE A 158      -0.663   9.910 -13.413  1.00 98.49           H  
ATOM   2449  CD2 PHE A 158       1.112   8.009 -11.201  1.00 98.49           C  
ATOM   2450  HD2 PHE A 158       2.097   7.594 -11.046  1.00 98.49           H  
ATOM   2451  CE1 PHE A 158      -1.442   9.134 -11.563  1.00 98.49           C  
ATOM   2452  HE1 PHE A 158      -2.414   9.585 -11.697  1.00 98.49           H  
ATOM   2453  CE2 PHE A 158       0.111   7.816 -10.231  1.00 98.49           C  
ATOM   2454  HE2 PHE A 158       0.326   7.258  -9.332  1.00 98.49           H  
ATOM   2455  CZ  PHE A 158      -1.164   8.381 -10.410  1.00 98.49           C  
ATOM   2456  HZ  PHE A 158      -1.924   8.254  -9.654  1.00 98.49           H  
ATOM   2457  N   ILE A 159       3.926   8.253 -15.878  1.00 98.57           N  
ATOM   2458  H   ILE A 159       4.233   7.472 -15.316  1.00 98.57           H  
ATOM   2459  CA  ILE A 159       4.901   8.854 -16.789  1.00 98.57           C  
ATOM   2460  HA  ILE A 159       4.369   9.464 -17.519  1.00 98.57           H  
ATOM   2461  C   ILE A 159       5.633   7.767 -17.568  1.00 98.57           C  
ATOM   2462  CB  ILE A 159       5.891   9.777 -16.041  1.00 98.57           C  
ATOM   2463  HB  ILE A 159       6.620  10.144 -16.763  1.00 98.57           H  
ATOM   2464  O   ILE A 159       5.796   6.643 -17.092  1.00 98.57           O  
ATOM   2465  CG1 ILE A 159       6.645   8.994 -14.948  1.00 98.57           C  
ATOM   2466 HG12 ILE A 159       5.920   8.654 -14.209  1.00 98.57           H  
ATOM   2467 HG13 ILE A 159       7.136   8.127 -15.391  1.00 98.57           H  
ATOM   2468  CG2 ILE A 159       5.152  10.999 -15.464  1.00 98.57           C  
ATOM   2469 HG21 ILE A 159       4.481  10.699 -14.659  1.00 98.57           H  
ATOM   2470 HG22 ILE A 159       4.563  11.479 -16.246  1.00 98.57           H  
ATOM   2471 HG23 ILE A 159       5.861  11.729 -15.074  1.00 98.57           H  
ATOM   2472  CD1 ILE A 159       7.715   9.789 -14.213  1.00 98.57           C  
ATOM   2473 HD11 ILE A 159       8.251   9.127 -13.533  1.00 98.57           H  
ATOM   2474 HD12 ILE A 159       8.423  10.215 -14.924  1.00 98.57           H  
ATOM   2475 HD13 ILE A 159       7.245  10.588 -13.639  1.00 98.57           H  
ATOM   2476  N   GLN A 160       6.099   8.136 -18.758  1.00 98.12           N  
ATOM   2477  H   GLN A 160       5.866   9.059 -19.094  1.00 98.12           H  
ATOM   2478  CA  GLN A 160       6.852   7.247 -19.644  1.00 98.12           C  
ATOM   2479  HA  GLN A 160       6.492   6.225 -19.532  1.00 98.12           H  
ATOM   2480  C   GLN A 160       8.345   7.240 -19.316  1.00 98.12           C  
ATOM   2481  CB  GLN A 160       6.623   7.694 -21.095  1.00 98.12           C  
ATOM   2482  HB2 GLN A 160       7.248   7.097 -21.759  1.00 98.12           H  
ATOM   2483  HB3 GLN A 160       6.899   8.743 -21.202  1.00 98.12           H  
ATOM   2484  O   GLN A 160       8.976   6.195 -19.362  1.00 98.12           O  
ATOM   2485  CG  GLN A 160       5.155   7.496 -21.487  1.00 98.12           C  
ATOM   2486  HG2 GLN A 160       4.941   6.428 -21.442  1.00 98.12           H  
ATOM   2487  HG3 GLN A 160       4.499   8.007 -20.781  1.00 98.12           H  
ATOM   2488  CD  GLN A 160       4.810   8.012 -22.869  1.00 98.12           C  
ATOM   2489  NE2 GLN A 160       3.957   7.325 -23.593  1.00 98.12           N  
ATOM   2490 HE21 GLN A 160       3.705   6.380 -23.341  1.00 98.12           H  
ATOM   2491 HE22 GLN A 160       3.766   7.685 -24.517  1.00 98.12           H  
ATOM   2492  OE1 GLN A 160       5.285   9.043 -23.319  1.00 98.12           O  
ATOM   2493  N   ASP A 161       8.910   8.397 -18.971  1.00 97.98           N  
ATOM   2494  H   ASP A 161       8.320   9.210 -18.863  1.00 97.98           H  
ATOM   2495  CA  ASP A 161      10.348   8.584 -18.776  1.00 97.98           C  
ATOM   2496  HA  ASP A 161      10.866   7.641 -18.951  1.00 97.98           H  
ATOM   2497  C   ASP A 161      10.638   9.019 -17.337  1.00 97.98           C  
ATOM   2498  CB  ASP A 161      10.860   9.594 -19.814  1.00 97.98           C  
ATOM   2499  HB2 ASP A 161      10.472   9.309 -20.792  1.00 97.98           H  
ATOM   2500  HB3 ASP A 161      10.468  10.584 -19.579  1.00 97.98           H  
ATOM   2501  O   ASP A 161       9.993   9.932 -16.812  1.00 97.98           O  
ATOM   2502  CG  ASP A 161      12.388   9.664 -19.900  1.00 97.98           C  
ATOM   2503  OD1 ASP A 161      13.037   9.728 -18.830  1.00 97.98           O  
ATOM   2504  OD2 ASP A 161      12.889   9.717 -21.044  1.00 97.98           O  
ATOM   2505  N   ALA A 162      11.623   8.378 -16.707  1.00 98.01           N  
ATOM   2506  H   ALA A 162      12.184   7.731 -17.243  1.00 98.01           H  
ATOM   2507  CA  ALA A 162      12.000   8.622 -15.320  1.00 98.01           C  
ATOM   2508  HA  ALA A 162      11.148   8.388 -14.682  1.00 98.01           H  
ATOM   2509  C   ALA A 162      12.409  10.074 -15.028  1.00 98.01           C  
ATOM   2510  CB  ALA A 162      13.149   7.677 -14.978  1.00 98.01           C  
ATOM   2511  HB1 ALA A 162      12.845   6.641 -15.127  1.00 98.01           H  
ATOM   2512  HB2 ALA A 162      13.437   7.816 -13.936  1.00 98.01           H  
ATOM   2513  HB3 ALA A 162      14.000   7.898 -15.622  1.00 98.01           H  
ATOM   2514  O   ALA A 162      12.316  10.500 -13.877  1.00 98.01           O  
ATOM   2515  N   ILE A 163      12.815  10.858 -16.035  1.00 97.66           N  
ATOM   2516  H   ILE A 163      12.885  10.461 -16.961  1.00 97.66           H  
ATOM   2517  CA  ILE A 163      13.151  12.275 -15.834  1.00 97.66           C  
ATOM   2518  HA  ILE A 163      13.938  12.311 -15.080  1.00 97.66           H  
ATOM   2519  C   ILE A 163      11.977  13.096 -15.275  1.00 97.66           C  
ATOM   2520  CB  ILE A 163      13.715  12.886 -17.134  1.00 97.66           C  
ATOM   2521  HB  ILE A 163      14.465  12.195 -17.520  1.00 97.66           H  
ATOM   2522  O   ILE A 163      12.216  14.059 -14.555  1.00 97.66           O  
ATOM   2523  CG1 ILE A 163      14.422  14.225 -16.825  1.00 97.66           C  
ATOM   2524 HG12 ILE A 163      13.688  14.970 -16.517  1.00 97.66           H  
ATOM   2525 HG13 ILE A 163      15.117  14.073 -15.999  1.00 97.66           H  
ATOM   2526  CG2 ILE A 163      12.627  13.058 -18.211  1.00 97.66           C  
ATOM   2527 HG21 ILE A 163      13.091  13.254 -19.178  1.00 97.66           H  
ATOM   2528 HG22 ILE A 163      11.959  13.880 -17.954  1.00 97.66           H  
ATOM   2529 HG23 ILE A 163      12.046  12.141 -18.306  1.00 97.66           H  
ATOM   2530  CD1 ILE A 163      15.215  14.795 -18.005  1.00 97.66           C  
ATOM   2531 HD11 ILE A 163      14.542  15.068 -18.818  1.00 97.66           H  
ATOM   2532 HD12 ILE A 163      15.750  15.688 -17.681  1.00 97.66           H  
ATOM   2533 HD13 ILE A 163      15.935  14.057 -18.359  1.00 97.66           H  
ATOM   2534  N   LYS A 164      10.725  12.695 -15.545  1.00 98.26           N  
ATOM   2535  H   LYS A 164      10.610  11.861 -16.104  1.00 98.26           H  
ATOM   2536  CA  LYS A 164       9.514  13.358 -15.023  1.00 98.26           C  
ATOM   2537  HA  LYS A 164       9.714  14.423 -14.904  1.00 98.26           H  
ATOM   2538  C   LYS A 164       9.099  12.865 -13.632  1.00 98.26           C  
ATOM   2539  CB  LYS A 164       8.349  13.202 -16.013  1.00 98.26           C  
ATOM   2540  HB2 LYS A 164       7.467  13.674 -15.580  1.00 98.26           H  
ATOM   2541  HB3 LYS A 164       8.134  12.143 -16.156  1.00 98.26           H  
ATOM   2542  O   LYS A 164       8.093  13.325 -13.095  1.00 98.26           O  
ATOM   2543  CG  LYS A 164       8.611  13.845 -17.379  1.00 98.26           C  
ATOM   2544  HG2 LYS A 164       8.924  14.880 -17.240  1.00 98.26           H  
ATOM   2545  HG3 LYS A 164       9.396  13.296 -17.899  1.00 98.26           H  
ATOM   2546  CD  LYS A 164       7.322  13.810 -18.207  1.00 98.26           C  
ATOM   2547  HD2 LYS A 164       6.565  14.403 -17.695  1.00 98.26           H  
ATOM   2548  HD3 LYS A 164       6.967  12.782 -18.288  1.00 98.26           H  
ATOM   2549  CE  LYS A 164       7.563  14.377 -19.606  1.00 98.26           C  
ATOM   2550  HE2 LYS A 164       7.991  15.375 -19.511  1.00 98.26           H  
ATOM   2551  HE3 LYS A 164       8.281  13.733 -20.114  1.00 98.26           H  
ATOM   2552  NZ  LYS A 164       6.295  14.433 -20.370  1.00 98.26           N  
ATOM   2553  HZ1 LYS A 164       6.423  14.567 -21.363  1.00 98.26           H  
ATOM   2554  HZ2 LYS A 164       5.686  15.150 -20.002  1.00 98.26           H  
ATOM   2555  HZ3 LYS A 164       5.760  13.588 -20.237  1.00 98.26           H  
ATOM   2556  N   PHE A 165       9.825  11.907 -13.045  1.00 98.22           N  
ATOM   2557  H   PHE A 165      10.658  11.575 -13.509  1.00 98.22           H  
ATOM   2558  CA  PHE A 165       9.470  11.335 -11.743  1.00 98.22           C  
ATOM   2559  HA  PHE A 165       8.451  10.954 -11.814  1.00 98.22           H  
ATOM   2560  C   PHE A 165       9.449  12.383 -10.620  1.00 98.22           C  
ATOM   2561  CB  PHE A 165      10.353  10.126 -11.411  1.00 98.22           C  
ATOM   2562  HB2 PHE A 165      10.335   9.436 -12.255  1.00 98.22           H  
ATOM   2563  HB3 PHE A 165      11.388  10.437 -11.273  1.00 98.22           H  
ATOM   2564  O   PHE A 165       8.480  12.398  -9.863  1.00 98.22           O  
ATOM   2565  CG  PHE A 165       9.901   9.379 -10.172  1.00 98.22           C  
ATOM   2566  CD1 PHE A 165      10.383   9.750  -8.902  1.00 98.22           C  
ATOM   2567  HD1 PHE A 165      11.072  10.576  -8.806  1.00 98.22           H  
ATOM   2568  CD2 PHE A 165       8.997   8.307 -10.287  1.00 98.22           C  
ATOM   2569  HD2 PHE A 165       8.641   8.008 -11.261  1.00 98.22           H  
ATOM   2570  CE1 PHE A 165       9.955   9.060  -7.754  1.00 98.22           C  
ATOM   2571  HE1 PHE A 165      10.315   9.360  -6.781  1.00 98.22           H  
ATOM   2572  CE2 PHE A 165       8.579   7.611  -9.139  1.00 98.22           C  
ATOM   2573  HE2 PHE A 165       7.912   6.766  -9.225  1.00 98.22           H  
ATOM   2574  CZ  PHE A 165       9.046   7.996  -7.874  1.00 98.22           C  
ATOM   2575  HZ  PHE A 165       8.706   7.471  -6.994  1.00 98.22           H  
ATOM   2576  N   PRO A 166      10.433  13.299 -10.508  1.00 98.22           N  
ATOM   2577  CA  PRO A 166      10.356  14.373  -9.522  1.00 98.22           C  
ATOM   2578  HA  PRO A 166      10.339  13.935  -8.524  1.00 98.22           H  
ATOM   2579  C   PRO A 166       9.105  15.239  -9.699  1.00 98.22           C  
ATOM   2580  CB  PRO A 166      11.641  15.189  -9.694  1.00 98.22           C  
ATOM   2581  HB2 PRO A 166      11.479  16.012 -10.391  1.00 98.22           H  
ATOM   2582  HB3 PRO A 166      12.005  15.569  -8.740  1.00 98.22           H  
ATOM   2583  O   PRO A 166       8.454  15.562  -8.712  1.00 98.22           O  
ATOM   2584  CG  PRO A 166      12.615  14.189 -10.316  1.00 98.22           C  
ATOM   2585  HG2 PRO A 166      13.404  14.687 -10.879  1.00 98.22           H  
ATOM   2586  HG3 PRO A 166      13.033  13.546  -9.542  1.00 98.22           H  
ATOM   2587  CD  PRO A 166      11.700  13.377 -11.223  1.00 98.22           C  
ATOM   2588  HD2 PRO A 166      11.547  13.920 -12.156  1.00 98.22           H  
ATOM   2589  HD3 PRO A 166      12.142  12.400 -11.421  1.00 98.22           H  
ATOM   2590  N   ASP A 167       8.730  15.556 -10.941  1.00 98.53           N  
ATOM   2591  H   ASP A 167       9.301  15.258 -11.719  1.00 98.53           H  
ATOM   2592  CA  ASP A 167       7.604  16.444 -11.232  1.00 98.53           C  
ATOM   2593  HA  ASP A 167       7.718  17.354 -10.643  1.00 98.53           H  
ATOM   2594  C   ASP A 167       6.259  15.815 -10.849  1.00 98.53           C  
ATOM   2595  CB  ASP A 167       7.609  16.846 -12.714  1.00 98.53           C  
ATOM   2596  HB2 ASP A 167       7.415  15.964 -13.324  1.00 98.53           H  
ATOM   2597  HB3 ASP A 167       6.805  17.563 -12.876  1.00 98.53           H  
ATOM   2598  O   ASP A 167       5.455  16.463 -10.182  1.00 98.53           O  
ATOM   2599  CG  ASP A 167       8.916  17.495 -13.171  1.00 98.53           C  
ATOM   2600  OD1 ASP A 167       9.441  18.351 -12.423  1.00 98.53           O  
ATOM   2601  OD2 ASP A 167       9.388  17.111 -14.265  1.00 98.53           O  
ATOM   2602  N   VAL A 168       6.026  14.538 -11.188  1.00 98.35           N  
ATOM   2603  H   VAL A 168       6.716  14.054 -11.744  1.00 98.35           H  
ATOM   2604  CA  VAL A 168       4.775  13.857 -10.802  1.00 98.35           C  
ATOM   2605  HA  VAL A 168       3.952  14.511 -11.087  1.00 98.35           H  
ATOM   2606  C   VAL A 168       4.673  13.669  -9.287  1.00 98.35           C  
ATOM   2607  CB  VAL A 168       4.575  12.528 -11.557  1.00 98.35           C  
ATOM   2608  HB  VAL A 168       4.685  12.727 -12.623  1.00 98.35           H  
ATOM   2609  O   VAL A 168       3.589  13.798  -8.720  1.00 98.35           O  
ATOM   2610  CG1 VAL A 168       5.583  11.434 -11.194  1.00 98.35           C  
ATOM   2611 HG11 VAL A 168       6.584  11.819 -11.385  1.00 98.35           H  
ATOM   2612 HG12 VAL A 168       5.489  11.147 -10.147  1.00 98.35           H  
ATOM   2613 HG13 VAL A 168       5.416  10.559 -11.823  1.00 98.35           H  
ATOM   2614  CG2 VAL A 168       3.166  11.972 -11.336  1.00 98.35           C  
ATOM   2615 HG21 VAL A 168       2.430  12.738 -11.581  1.00 98.35           H  
ATOM   2616 HG22 VAL A 168       3.006  11.112 -11.985  1.00 98.35           H  
ATOM   2617 HG23 VAL A 168       3.027  11.669 -10.298  1.00 98.35           H  
ATOM   2618  N   ILE A 169       5.795  13.408  -8.605  1.00 98.09           N  
ATOM   2619  H   ILE A 169       6.666  13.333  -9.110  1.00 98.09           H  
ATOM   2620  CA  ILE A 169       5.798  13.293  -7.144  1.00 98.09           C  
ATOM   2621  HA  ILE A 169       4.933  12.700  -6.848  1.00 98.09           H  
ATOM   2622  C   ILE A 169       5.580  14.655  -6.487  1.00 98.09           C  
ATOM   2623  CB  ILE A 169       7.065  12.572  -6.641  1.00 98.09           C  
ATOM   2624  HB  ILE A 169       7.939  13.092  -7.034  1.00 98.09           H  
ATOM   2625  O   ILE A 169       4.792  14.731  -5.553  1.00 98.09           O  
ATOM   2626  CG1 ILE A 169       7.131  11.102  -7.122  1.00 98.09           C  
ATOM   2627 HG12 ILE A 169       7.974  10.615  -6.630  1.00 98.09           H  
ATOM   2628 HG13 ILE A 169       7.332  11.078  -8.193  1.00 98.09           H  
ATOM   2629  CG2 ILE A 169       7.164  12.606  -5.102  1.00 98.09           C  
ATOM   2630 HG21 ILE A 169       7.297  13.632  -4.760  1.00 98.09           H  
ATOM   2631 HG22 ILE A 169       6.256  12.199  -4.656  1.00 98.09           H  
ATOM   2632 HG23 ILE A 169       8.029  12.032  -4.772  1.00 98.09           H  
ATOM   2633  CD1 ILE A 169       5.874  10.251  -6.891  1.00 98.09           C  
ATOM   2634 HD11 ILE A 169       6.095   9.211  -7.133  1.00 98.09           H  
ATOM   2635 HD12 ILE A 169       5.547  10.315  -5.853  1.00 98.09           H  
ATOM   2636 HD13 ILE A 169       5.067  10.587  -7.542  1.00 98.09           H  
ATOM   2637  N   HIS A 170       6.203  15.733  -6.967  1.00 98.09           N  
ATOM   2638  H   HIS A 170       6.853  15.635  -7.734  1.00 98.09           H  
ATOM   2639  CA  HIS A 170       5.923  17.081  -6.462  1.00 98.09           C  
ATOM   2640  HA  HIS A 170       6.070  17.100  -5.382  1.00 98.09           H  
ATOM   2641  C   HIS A 170       4.472  17.503  -6.707  1.00 98.09           C  
ATOM   2642  CB  HIS A 170       6.869  18.098  -7.111  1.00 98.09           C  
ATOM   2643  HB2 HIS A 170       6.800  18.005  -8.195  1.00 98.09           H  
ATOM   2644  HB3 HIS A 170       6.531  19.099  -6.843  1.00 98.09           H  
ATOM   2645  O   HIS A 170       3.891  18.163  -5.853  1.00 98.09           O  
ATOM   2646  CG  HIS A 170       8.316  17.990  -6.703  1.00 98.09           C  
ATOM   2647  CD2 HIS A 170       8.833  17.427  -5.565  1.00 98.09           C  
ATOM   2648  HD2 HIS A 170       8.267  16.953  -4.777  1.00 98.09           H  
ATOM   2649  ND1 HIS A 170       9.374  18.494  -7.419  1.00 98.09           N  
ATOM   2650  HD1 HIS A 170       9.314  18.898  -8.343  1.00 98.09           H  
ATOM   2651  CE1 HIS A 170      10.499  18.243  -6.732  1.00 98.09           C  
ATOM   2652  HE1 HIS A 170      11.494  18.500  -7.063  1.00 98.09           H  
ATOM   2653  NE2 HIS A 170      10.224  17.592  -5.591  1.00 98.09           N  
ATOM   2654  N   ALA A 171       3.882  17.103  -7.836  1.00 98.09           N  
ATOM   2655  H   ALA A 171       4.433  16.635  -8.541  1.00 98.09           H  
ATOM   2656  CA  ALA A 171       2.490  17.398  -8.146  1.00 98.09           C  
ATOM   2657  HA  ALA A 171       2.323  18.467  -8.010  1.00 98.09           H  
ATOM   2658  C   ALA A 171       1.499  16.668  -7.226  1.00 98.09           C  
ATOM   2659  CB  ALA A 171       2.237  17.061  -9.617  1.00 98.09           C  
ATOM   2660  HB1 ALA A 171       2.910  17.638 -10.251  1.00 98.09           H  
ATOM   2661  HB2 ALA A 171       1.208  17.315  -9.868  1.00 98.09           H  
ATOM   2662  HB3 ALA A 171       2.394  15.997  -9.795  1.00 98.09           H  
ATOM   2663  O   ALA A 171       0.471  17.246  -6.907  1.00 98.09           O  
ATOM   2664  N   GLY A 172       1.785  15.426  -6.811  1.00 97.54           N  
ATOM   2665  H   GLY A 172       2.617  14.986  -7.176  1.00 97.54           H  
ATOM   2666  CA  GLY A 172       0.904  14.646  -5.922  1.00 97.54           C  
ATOM   2667  HA2 GLY A 172      -0.126  14.982  -6.040  1.00 97.54           H  
ATOM   2668  HA3 GLY A 172       0.954  13.596  -6.211  1.00 97.54           H  
ATOM   2669  C   GLY A 172       1.218  14.732  -4.427  1.00 97.54           C  
ATOM   2670  O   GLY A 172       0.438  14.266  -3.603  1.00 97.54           O  
ATOM   2671  N   LYS A 173       2.381  15.263  -4.049  1.00 97.28           N  
ATOM   2672  H   LYS A 173       2.983  15.631  -4.772  1.00 97.28           H  
ATOM   2673  CA  LYS A 173       2.715  15.559  -2.650  1.00 97.28           C  
ATOM   2674  HA  LYS A 173       2.348  14.740  -2.032  1.00 97.28           H  
ATOM   2675  C   LYS A 173       1.969  16.820  -2.183  1.00 97.28           C  
ATOM   2676  CB  LYS A 173       4.241  15.691  -2.518  1.00 97.28           C  
ATOM   2677  HB2 LYS A 173       4.617  16.250  -3.375  1.00 97.28           H  
ATOM   2678  HB3 LYS A 173       4.511  16.274  -1.638  1.00 97.28           H  
ATOM   2679  O   LYS A 173       1.508  17.593  -3.023  1.00 97.28           O  
ATOM   2680  CG  LYS A 173       4.952  14.330  -2.453  1.00 97.28           C  
ATOM   2681  HG2 LYS A 173       4.565  13.669  -3.228  1.00 97.28           H  
ATOM   2682  HG3 LYS A 173       6.010  14.504  -2.649  1.00 97.28           H  
ATOM   2683  CD  LYS A 173       4.818  13.633  -1.093  1.00 97.28           C  
ATOM   2684  HD2 LYS A 173       5.130  14.321  -0.307  1.00 97.28           H  
ATOM   2685  HD3 LYS A 173       3.783  13.334  -0.926  1.00 97.28           H  
ATOM   2686  CE  LYS A 173       5.732  12.404  -1.102  1.00 97.28           C  
ATOM   2687  HE2 LYS A 173       5.333  11.675  -1.808  1.00 97.28           H  
ATOM   2688  HE3 LYS A 173       6.716  12.709  -1.459  1.00 97.28           H  
ATOM   2689  NZ  LYS A 173       5.869  11.798   0.240  1.00 97.28           N  
ATOM   2690  HZ1 LYS A 173       6.581  11.083   0.210  1.00 97.28           H  
ATOM   2691  HZ2 LYS A 173       4.981  11.408   0.521  1.00 97.28           H  
ATOM   2692  HZ3 LYS A 173       6.139  12.494   0.920  1.00 97.28           H  
ATOM   2693  N   PRO A 174       1.888  17.047  -0.855  1.00 97.20           N  
ATOM   2694  CA  PRO A 174       1.236  18.234  -0.319  1.00 97.20           C  
ATOM   2695  HA  PRO A 174       0.166  18.160  -0.509  1.00 97.20           H  
ATOM   2696  C   PRO A 174       1.780  19.519  -0.946  1.00 97.20           C  
ATOM   2697  CB  PRO A 174       1.491  18.207   1.184  1.00 97.20           C  
ATOM   2698  HB2 PRO A 174       2.321  18.865   1.444  1.00 97.20           H  
ATOM   2699  HB3 PRO A 174       0.577  18.469   1.717  1.00 97.20           H  
ATOM   2700  O   PRO A 174       2.978  19.622  -1.231  1.00 97.20           O  
ATOM   2701  CG  PRO A 174       1.874  16.775   1.516  1.00 97.20           C  
ATOM   2702  HG2 PRO A 174       2.593  16.728   2.333  1.00 97.20           H  
ATOM   2703  HG3 PRO A 174       0.976  16.209   1.767  1.00 97.20           H  
ATOM   2704  CD  PRO A 174       2.453  16.236   0.218  1.00 97.20           C  
ATOM   2705  HD2 PRO A 174       2.192  15.183   0.106  1.00 97.20           H  
ATOM   2706  HD3 PRO A 174       3.535  16.364   0.247  1.00 97.20           H  
ATOM   2707  N   GLU A 175       0.913  20.506  -1.150  1.00 96.37           N  
ATOM   2708  H   GLU A 175      -0.046  20.410  -0.849  1.00 96.37           H  
ATOM   2709  CA  GLU A 175       1.286  21.714  -1.874  1.00 96.37           C  
ATOM   2710  HA  GLU A 175       1.704  21.382  -2.824  1.00 96.37           H  
ATOM   2711  C   GLU A 175       2.363  22.506  -1.116  1.00 96.37           C  
ATOM   2712  CB  GLU A 175       0.060  22.581  -2.180  1.00 96.37           C  
ATOM   2713  HB2 GLU A 175      -0.390  22.921  -1.247  1.00 96.37           H  
ATOM   2714  HB3 GLU A 175       0.384  23.454  -2.746  1.00 96.37           H  
ATOM   2715  O   GLU A 175       2.310  22.648   0.108  1.00 96.37           O  
ATOM   2716  CG  GLU A 175      -0.982  21.816  -3.003  1.00 96.37           C  
ATOM   2717  HG2 GLU A 175      -0.493  21.395  -3.882  1.00 96.37           H  
ATOM   2718  HG3 GLU A 175      -1.381  20.985  -2.422  1.00 96.37           H  
ATOM   2719  CD  GLU A 175      -2.135  22.721  -3.427  1.00 96.37           C  
ATOM   2720  OE1 GLU A 175      -2.415  22.718  -4.649  1.00 96.37           O  
ATOM   2721  OE2 GLU A 175      -2.680  23.417  -2.544  1.00 96.37           O  
ATOM   2722  N   PRO A 176       3.360  23.075  -1.814  1.00 96.60           N  
ATOM   2723  CA  PRO A 176       4.576  23.567  -1.162  1.00 96.60           C  
ATOM   2724  HA  PRO A 176       4.997  22.777  -0.540  1.00 96.60           H  
ATOM   2725  C   PRO A 176       4.363  24.798  -0.270  1.00 96.60           C  
ATOM   2726  CB  PRO A 176       5.540  23.871  -2.315  1.00 96.60           C  
ATOM   2727  HB2 PRO A 176       6.136  22.983  -2.526  1.00 96.60           H  
ATOM   2728  HB3 PRO A 176       6.191  24.718  -2.101  1.00 96.60           H  
ATOM   2729  O   PRO A 176       5.236  25.139   0.523  1.00 96.60           O  
ATOM   2730  CG  PRO A 176       4.615  24.152  -3.500  1.00 96.60           C  
ATOM   2731  HG2 PRO A 176       4.242  25.174  -3.445  1.00 96.60           H  
ATOM   2732  HG3 PRO A 176       5.109  23.969  -4.454  1.00 96.60           H  
ATOM   2733  CD  PRO A 176       3.471  23.172  -3.261  1.00 96.60           C  
ATOM   2734  HD2 PRO A 176       3.727  22.196  -3.672  1.00 96.60           H  
ATOM   2735  HD3 PRO A 176       2.552  23.546  -3.713  1.00 96.60           H  
ATOM   2736  N   HIS A 177       3.237  25.498  -0.414  1.00 96.46           N  
ATOM   2737  H   HIS A 177       2.512  25.113  -1.002  1.00 96.46           H  
ATOM   2738  CA  HIS A 177       2.954  26.726   0.327  1.00 96.46           C  
ATOM   2739  HA  HIS A 177       3.895  27.240   0.522  1.00 96.46           H  
ATOM   2740  C   HIS A 177       2.301  26.474   1.695  1.00 96.46           C  
ATOM   2741  CB  HIS A 177       2.098  27.642  -0.555  1.00 96.46           C  
ATOM   2742  HB2 HIS A 177       2.070  28.630  -0.093  1.00 96.46           H  
ATOM   2743  HB3 HIS A 177       2.571  27.751  -1.531  1.00 96.46           H  
ATOM   2744  O   HIS A 177       2.344  27.355   2.553  1.00 96.46           O  
ATOM   2745  CG  HIS A 177       0.678  27.169  -0.747  1.00 96.46           C  
ATOM   2746  CD2 HIS A 177      -0.418  27.689  -0.116  1.00 96.46           C  
ATOM   2747  HD2 HIS A 177      -0.413  28.487   0.611  1.00 96.46           H  
ATOM   2748  ND1 HIS A 177       0.223  26.182  -1.598  1.00 96.46           N  
ATOM   2749  HD1 HIS A 177       0.748  25.635  -2.265  1.00 96.46           H  
ATOM   2750  CE1 HIS A 177      -1.116  26.121  -1.484  1.00 96.46           C  
ATOM   2751  HE1 HIS A 177      -1.766  25.472  -2.053  1.00 96.46           H  
ATOM   2752  NE2 HIS A 177      -1.546  27.028  -0.592  1.00 96.46           N  
ATOM   2753  N   ASN A 178       1.686  25.305   1.892  1.00 95.66           N  
ATOM   2754  H   ASN A 178       1.678  24.627   1.143  1.00 95.66           H  
ATOM   2755  CA  ASN A 178       0.874  24.992   3.070  1.00 95.66           C  
ATOM   2756  HA  ASN A 178       1.162  25.653   3.887  1.00 95.66           H  
ATOM   2757  C   ASN A 178       1.078  23.559   3.607  1.00 95.66           C  
ATOM   2758  CB  ASN A 178      -0.600  25.284   2.713  1.00 95.66           C  
ATOM   2759  HB2 ASN A 178      -1.219  25.122   3.596  1.00 95.66           H  
ATOM   2760  HB3 ASN A 178      -0.701  26.328   2.414  1.00 95.66           H  
ATOM   2761  O   ASN A 178       0.595  23.261   4.696  1.00 95.66           O  
ATOM   2762  CG  ASN A 178      -1.141  24.404   1.595  1.00 95.66           C  
ATOM   2763  ND2 ASN A 178      -2.310  24.680   1.074  1.00 95.66           N  
ATOM   2764 HD21 ASN A 178      -2.719  25.596   1.182  1.00 95.66           H  
ATOM   2765 HD22 ASN A 178      -2.573  24.108   0.284  1.00 95.66           H  
ATOM   2766  OD1 ASN A 178      -0.526  23.435   1.193  1.00 95.66           O  
ATOM   2767  N   GLU A 179       1.792  22.700   2.873  1.00 95.21           N  
ATOM   2768  H   GLU A 179       2.060  22.985   1.942  1.00 95.21           H  
ATOM   2769  CA  GLU A 179       2.014  21.285   3.184  1.00 95.21           C  
ATOM   2770  HA  GLU A 179       2.503  20.878   2.299  1.00 95.21           H  
ATOM   2771  C   GLU A 179       0.709  20.476   3.345  1.00 95.21           C  
ATOM   2772  CB  GLU A 179       3.016  21.141   4.345  1.00 95.21           C  
ATOM   2773  HB2 GLU A 179       3.734  21.960   4.293  1.00 95.21           H  
ATOM   2774  HB3 GLU A 179       2.481  21.216   5.291  1.00 95.21           H  
ATOM   2775  O   GLU A 179       0.639  19.518   4.119  1.00 95.21           O  
ATOM   2776  CG  GLU A 179       3.810  19.823   4.295  1.00 95.21           C  
ATOM   2777  HG2 GLU A 179       4.402  19.812   3.380  1.00 95.21           H  
ATOM   2778  HG3 GLU A 179       3.122  18.980   4.249  1.00 95.21           H  
ATOM   2779  CD  GLU A 179       4.747  19.629   5.502  1.00 95.21           C  
ATOM   2780  OE1 GLU A 179       5.318  18.516   5.604  1.00 95.21           O  
ATOM   2781  OE2 GLU A 179       4.912  20.568   6.315  1.00 95.21           O  
ATOM   2782  N   VAL A 180      -0.338  20.822   2.583  1.00 95.64           N  
ATOM   2783  H   VAL A 180      -0.247  21.616   1.964  1.00 95.64           H  
ATOM   2784  CA  VAL A 180      -1.604  20.069   2.532  1.00 95.64           C  
ATOM   2785  HA  VAL A 180      -1.426  19.103   3.004  1.00 95.64           H  
ATOM   2786  C   VAL A 180      -2.051  19.776   1.090  1.00 95.64           C  
ATOM   2787  CB  VAL A 180      -2.725  20.759   3.339  1.00 95.64           C  
ATOM   2788  HB  VAL A 180      -3.622  20.144   3.267  1.00 95.64           H  
ATOM   2789  O   VAL A 180      -1.673  20.511   0.181  1.00 95.64           O  
ATOM   2790  CG1 VAL A 180      -2.369  20.866   4.827  1.00 95.64           C  
ATOM   2791 HG11 VAL A 180      -3.218  21.263   5.383  1.00 95.64           H  
ATOM   2792 HG12 VAL A 180      -2.112  19.880   5.215  1.00 95.64           H  
ATOM   2793 HG13 VAL A 180      -1.513  21.526   4.966  1.00 95.64           H  
ATOM   2794  CG2 VAL A 180      -3.103  22.153   2.854  1.00 95.64           C  
ATOM   2795 HG21 VAL A 180      -2.339  22.857   3.185  1.00 95.64           H  
ATOM   2796 HG22 VAL A 180      -4.058  22.448   3.290  1.00 95.64           H  
ATOM   2797 HG23 VAL A 180      -3.195  22.168   1.768  1.00 95.64           H  
ATOM   2798  N   PRO A 181      -2.849  18.715   0.857  1.00 95.34           N  
ATOM   2799  CA  PRO A 181      -3.217  17.653   1.798  1.00 95.34           C  
ATOM   2800  HA  PRO A 181      -3.408  18.057   2.793  1.00 95.34           H  
ATOM   2801  C   PRO A 181      -2.140  16.555   1.916  1.00 95.34           C  
ATOM   2802  CB  PRO A 181      -4.536  17.110   1.248  1.00 95.34           C  
ATOM   2803  HB2 PRO A 181      -5.355  17.757   1.561  1.00 95.34           H  
ATOM   2804  HB3 PRO A 181      -4.724  16.084   1.566  1.00 95.34           H  
ATOM   2805  O   PRO A 181      -1.401  16.267   0.981  1.00 95.34           O  
ATOM   2806  CG  PRO A 181      -4.349  17.230  -0.266  1.00 95.34           C  
ATOM   2807  HG2 PRO A 181      -3.766  16.385  -0.633  1.00 95.34           H  
ATOM   2808  HG3 PRO A 181      -5.302  17.295  -0.791  1.00 95.34           H  
ATOM   2809  CD  PRO A 181      -3.528  18.511  -0.418  1.00 95.34           C  
ATOM   2810  HD2 PRO A 181      -2.806  18.408  -1.228  1.00 95.34           H  
ATOM   2811  HD3 PRO A 181      -4.190  19.354  -0.615  1.00 95.34           H  
ATOM   2812  N   GLN A 182      -2.063  15.891   3.077  1.00 94.17           N  
ATOM   2813  H   GLN A 182      -2.704  16.143   3.816  1.00 94.17           H  
ATOM   2814  CA  GLN A 182      -1.186  14.729   3.275  1.00 94.17           C  
ATOM   2815  HA  GLN A 182      -0.255  14.900   2.735  1.00 94.17           H  
ATOM   2816  C   GLN A 182      -1.816  13.460   2.691  1.00 94.17           C  
ATOM   2817  CB  GLN A 182      -0.816  14.582   4.763  1.00 94.17           C  
ATOM   2818  HB2 GLN A 182      -0.252  15.462   5.070  1.00 94.17           H  
ATOM   2819  HB3 GLN A 182      -1.736  14.553   5.347  1.00 94.17           H  
ATOM   2820  O   GLN A 182      -2.922  13.076   3.078  1.00 94.17           O  
ATOM   2821  CG  GLN A 182       0.002  13.322   5.108  1.00 94.17           C  
ATOM   2822  HG2 GLN A 182      -0.572  12.432   4.852  1.00 94.17           H  
ATOM   2823  HG3 GLN A 182       0.152  13.305   6.188  1.00 94.17           H  
ATOM   2824  CD  GLN A 182       1.371  13.237   4.434  1.00 94.17           C  
ATOM   2825  NE2 GLN A 182       2.409  13.782   5.025  1.00 94.17           N  
ATOM   2826 HE21 GLN A 182       2.286  14.434   5.787  1.00 94.17           H  
ATOM   2827 HE22 GLN A 182       3.308  13.701   4.572  1.00 94.17           H  
ATOM   2828  OE1 GLN A 182       1.546  12.609   3.404  1.00 94.17           O  
ATOM   2829  N   ALA A 183      -1.048  12.774   1.839  1.00 93.96           N  
ATOM   2830  H   ALA A 183      -0.155  13.178   1.595  1.00 93.96           H  
ATOM   2831  CA  ALA A 183      -1.370  11.473   1.254  1.00 93.96           C  
ATOM   2832  HA  ALA A 183      -0.576  11.256   0.539  1.00 93.96           H  
ATOM   2833  C   ALA A 183      -2.677  11.439   0.432  1.00 93.96           C  
ATOM   2834  CB  ALA A 183      -1.287  10.408   2.359  1.00 93.96           C  
ATOM   2835  HB1 ALA A 183      -0.437  10.607   3.012  1.00 93.96           H  
ATOM   2836  HB2 ALA A 183      -1.159   9.427   1.901  1.00 93.96           H  
ATOM   2837  HB3 ALA A 183      -2.199  10.424   2.955  1.00 93.96           H  
ATOM   2838  O   ALA A 183      -3.364  10.419   0.426  1.00 93.96           O  
ATOM   2839  N   GLN A 184      -3.034  12.548  -0.224  1.00 94.40           N  
ATOM   2840  H   GLN A 184      -2.409  13.342  -0.228  1.00 94.40           H  
ATOM   2841  CA  GLN A 184      -4.253  12.698  -1.028  1.00 94.40           C  
ATOM   2842  HA  GLN A 184      -4.625  11.720  -1.332  1.00 94.40           H  
ATOM   2843  C   GLN A 184      -3.953  13.510  -2.293  1.00 94.40           C  
ATOM   2844  CB  GLN A 184      -5.336  13.420  -0.211  1.00 94.40           C  
ATOM   2845  HB2 GLN A 184      -6.184  13.643  -0.858  1.00 94.40           H  
ATOM   2846  HB3 GLN A 184      -4.927  14.364   0.148  1.00 94.40           H  
ATOM   2847  O   GLN A 184      -3.133  14.419  -2.244  1.00 94.40           O  
ATOM   2848  CG  GLN A 184      -5.841  12.604   0.985  1.00 94.40           C  
ATOM   2849  HG2 GLN A 184      -4.999  12.235   1.571  1.00 94.40           H  
ATOM   2850  HG3 GLN A 184      -6.408  11.744   0.627  1.00 94.40           H  
ATOM   2851  CD  GLN A 184      -6.726  13.435   1.901  1.00 94.40           C  
ATOM   2852  NE2 GLN A 184      -6.314  13.668   3.127  1.00 94.40           N  
ATOM   2853 HE21 GLN A 184      -5.386  13.377   3.400  1.00 94.40           H  
ATOM   2854 HE22 GLN A 184      -6.922  14.258   3.677  1.00 94.40           H  
ATOM   2855  OE1 GLN A 184      -7.794  13.894   1.546  1.00 94.40           O  
ATOM   2856  N   SER A 185      -4.645  13.207  -3.392  1.00 96.36           N  
ATOM   2857  H   SER A 185      -5.293  12.432  -3.374  1.00 96.36           H  
ATOM   2858  CA  SER A 185      -4.516  13.883  -4.693  1.00 96.36           C  
ATOM   2859  HA  SER A 185      -3.539  14.362  -4.753  1.00 96.36           H  
ATOM   2860  C   SER A 185      -5.553  14.990  -4.937  1.00 96.36           C  
ATOM   2861  CB  SER A 185      -4.596  12.838  -5.810  1.00 96.36           C  
ATOM   2862  HB2 SER A 185      -3.653  12.293  -5.856  1.00 96.36           H  
ATOM   2863  HB3 SER A 185      -4.757  13.340  -6.765  1.00 96.36           H  
ATOM   2864  O   SER A 185      -5.568  15.593  -6.008  1.00 96.36           O  
ATOM   2865  OG  SER A 185      -5.651  11.916  -5.606  1.00 96.36           O  
ATOM   2866  HG  SER A 185      -6.477  12.398  -5.514  1.00 96.36           H  
ATOM   2867  N   ALA A 186      -6.418  15.261  -3.956  1.00 97.01           N  
ATOM   2868  H   ALA A 186      -6.388  14.665  -3.141  1.00 97.01           H  
ATOM   2869  CA  ALA A 186      -7.584  16.134  -4.080  1.00 97.01           C  
ATOM   2870  HA  ALA A 186      -8.018  15.992  -5.070  1.00 97.01           H  
ATOM   2871  C   ALA A 186      -7.194  17.620  -3.962  1.00 97.01           C  
ATOM   2872  CB  ALA A 186      -8.625  15.669  -3.049  1.00 97.01           C  
ATOM   2873  HB1 ALA A 186      -9.566  16.194  -3.208  1.00 97.01           H  
ATOM   2874  HB2 ALA A 186      -8.810  14.601  -3.161  1.00 97.01           H  
ATOM   2875  HB3 ALA A 186      -8.270  15.868  -2.038  1.00 97.01           H  
ATOM   2876  O   ALA A 186      -7.565  18.299  -3.007  1.00 97.01           O  
ATOM   2877  N   HIS A 187      -6.351  18.095  -4.881  1.00 97.90           N  
ATOM   2878  H   HIS A 187      -6.036  17.462  -5.603  1.00 97.90           H  
ATOM   2879  CA  HIS A 187      -5.859  19.472  -4.939  1.00 97.90           C  
ATOM   2880  HA  HIS A 187      -6.681  20.144  -4.691  1.00 97.90           H  
ATOM   2881  C   HIS A 187      -5.361  19.836  -6.350  1.00 97.90           C  
ATOM   2882  CB  HIS A 187      -4.746  19.665  -3.896  1.00 97.90           C  
ATOM   2883  HB2 HIS A 187      -4.464  20.717  -3.872  1.00 97.90           H  
ATOM   2884  HB3 HIS A 187      -5.131  19.415  -2.908  1.00 97.90           H  
ATOM   2885  O   HIS A 187      -5.072  18.964  -7.177  1.00 97.90           O  
ATOM   2886  CG  HIS A 187      -3.513  18.841  -4.161  1.00 97.90           C  
ATOM   2887  CD2 HIS A 187      -3.297  17.537  -3.808  1.00 97.90           C  
ATOM   2888  HD2 HIS A 187      -3.997  16.893  -3.296  1.00 97.90           H  
ATOM   2889  ND1 HIS A 187      -2.369  19.297  -4.766  1.00 97.90           N  
ATOM   2890  HD1 HIS A 187      -2.184  20.268  -4.975  1.00 97.90           H  
ATOM   2891  CE1 HIS A 187      -1.476  18.291  -4.758  1.00 97.90           C  
ATOM   2892  HE1 HIS A 187      -0.441  18.374  -5.056  1.00 97.90           H  
ATOM   2893  NE2 HIS A 187      -2.003  17.194  -4.199  1.00 97.90           N  
ATOM   2894  N   ASN A 188      -5.224  21.137  -6.624  1.00 97.83           N  
ATOM   2895  H   ASN A 188      -5.437  21.802  -5.894  1.00 97.83           H  
ATOM   2896  CA  ASN A 188      -4.975  21.658  -7.972  1.00 97.83           C  
ATOM   2897  HA  ASN A 188      -5.817  21.391  -8.611  1.00 97.83           H  
ATOM   2898  C   ASN A 188      -3.706  21.108  -8.629  1.00 97.83           C  
ATOM   2899  CB  ASN A 188      -4.853  23.183  -7.910  1.00 97.83           C  
ATOM   2900  HB2 ASN A 188      -4.130  23.452  -7.141  1.00 97.83           H  
ATOM   2901  HB3 ASN A 188      -4.480  23.557  -8.863  1.00 97.83           H  
ATOM   2902  O   ASN A 188      -3.744  20.734  -9.799  1.00 97.83           O  
ATOM   2903  CG  ASN A 188      -6.156  23.893  -7.639  1.00 97.83           C  
ATOM   2904  ND2 ASN A 188      -6.025  25.081  -7.127  1.00 97.83           N  
ATOM   2905 HD21 ASN A 188      -5.122  25.428  -6.837  1.00 97.83           H  
ATOM   2906 HD22 ASN A 188      -6.855  25.528  -6.763  1.00 97.83           H  
ATOM   2907  OD1 ASN A 188      -7.249  23.410  -7.894  1.00 97.83           O  
ATOM   2908  N   ASN A 189      -2.581  21.063  -7.904  1.00 98.23           N  
ATOM   2909  H   ASN A 189      -2.605  21.469  -6.979  1.00 98.23           H  
ATOM   2910  CA  ASN A 189      -1.288  20.702  -8.499  1.00 98.23           C  
ATOM   2911  HA  ASN A 189      -1.065  21.408  -9.300  1.00 98.23           H  
ATOM   2912  C   ASN A 189      -1.289  19.305  -9.130  1.00 98.23           C  
ATOM   2913  CB  ASN A 189      -0.178  20.784  -7.440  1.00 98.23           C  
ATOM   2914  HB2 ASN A 189      -0.461  20.201  -6.564  1.00 98.23           H  
ATOM   2915  HB3 ASN A 189       0.732  20.345  -7.849  1.00 98.23           H  
ATOM   2916  O   ASN A 189      -0.742  19.126 -10.222  1.00 98.23           O  
ATOM   2917  CG  ASN A 189       0.163  22.195  -7.011  1.00 98.23           C  
ATOM   2918  ND2 ASN A 189       0.927  22.329  -5.955  1.00 98.23           N  
ATOM   2919 HD21 ASN A 189       1.140  21.510  -5.404  1.00 98.23           H  
ATOM   2920 HD22 ASN A 189       0.962  23.275  -5.602  1.00 98.23           H  
ATOM   2921  OD1 ASN A 189      -0.194  23.187  -7.618  1.00 98.23           O  
ATOM   2922  N   PHE A 190      -1.910  18.323  -8.467  1.00 98.45           N  
ATOM   2923  H   PHE A 190      -2.365  18.524  -7.588  1.00 98.45           H  
ATOM   2924  CA  PHE A 190      -1.966  16.960  -8.986  1.00 98.45           C  
ATOM   2925  HA  PHE A 190      -0.952  16.614  -9.188  1.00 98.45           H  
ATOM   2926  C   PHE A 190      -2.741  16.928 -10.301  1.00 98.45           C  
ATOM   2927  CB  PHE A 190      -2.600  16.025  -7.950  1.00 98.45           C  
ATOM   2928  HB2 PHE A 190      -2.008  16.049  -7.035  1.00 98.45           H  
ATOM   2929  HB3 PHE A 190      -3.597  16.387  -7.700  1.00 98.45           H  
ATOM   2930  O   PHE A 190      -2.248  16.427 -11.314  1.00 98.45           O  
ATOM   2931  CG  PHE A 190      -2.694  14.591  -8.437  1.00 98.45           C  
ATOM   2932  CD1 PHE A 190      -3.906  14.095  -8.948  1.00 98.45           C  
ATOM   2933  HD1 PHE A 190      -4.778  14.732  -8.979  1.00 98.45           H  
ATOM   2934  CD2 PHE A 190      -1.563  13.757  -8.402  1.00 98.45           C  
ATOM   2935  HD2 PHE A 190      -0.619  14.150  -8.053  1.00 98.45           H  
ATOM   2936  CE1 PHE A 190      -4.000  12.758  -9.373  1.00 98.45           C  
ATOM   2937  HE1 PHE A 190      -4.946  12.382  -9.736  1.00 98.45           H  
ATOM   2938  CE2 PHE A 190      -1.656  12.415  -8.811  1.00 98.45           C  
ATOM   2939  HE2 PHE A 190      -0.790  11.773  -8.760  1.00 98.45           H  
ATOM   2940  CZ  PHE A 190      -2.877  11.915  -9.297  1.00 98.45           C  
ATOM   2941  HZ  PHE A 190      -2.956  10.885  -9.609  1.00 98.45           H  
ATOM   2942  N   TRP A 191      -3.933  17.520 -10.306  1.00 98.59           N  
ATOM   2943  H   TRP A 191      -4.267  17.941  -9.451  1.00 98.59           H  
ATOM   2944  CA  TRP A 191      -4.830  17.486 -11.453  1.00 98.59           C  
ATOM   2945  HA  TRP A 191      -4.829  16.471 -11.851  1.00 98.59           H  
ATOM   2946  C   TRP A 191      -4.377  18.391 -12.607  1.00 98.59           C  
ATOM   2947  CB  TRP A 191      -6.247  17.770 -10.960  1.00 98.59           C  
ATOM   2948  HB2 TRP A 191      -6.241  18.668 -10.343  1.00 98.59           H  
ATOM   2949  HB3 TRP A 191      -6.895  17.951 -11.818  1.00 98.59           H  
ATOM   2950  O   TRP A 191      -4.551  18.015 -13.767  1.00 98.59           O  
ATOM   2951  CG  TRP A 191      -6.828  16.641 -10.168  1.00 98.59           C  
ATOM   2952  CD1 TRP A 191      -7.008  16.621  -8.828  1.00 98.59           C  
ATOM   2953  HD1 TRP A 191      -6.766  17.430  -8.155  1.00 98.59           H  
ATOM   2954  CD2 TRP A 191      -7.260  15.331 -10.643  1.00 98.59           C  
ATOM   2955  CE2 TRP A 191      -7.717  14.571  -9.525  1.00 98.59           C  
ATOM   2956  CE3 TRP A 191      -7.288  14.702 -11.907  1.00 98.59           C  
ATOM   2957  HE3 TRP A 191      -6.929  15.248 -12.767  1.00 98.59           H  
ATOM   2958  NE1 TRP A 191      -7.527  15.402  -8.443  1.00 98.59           N  
ATOM   2959  HE1 TRP A 191      -7.675  15.150  -7.477  1.00 98.59           H  
ATOM   2960  CH2 TRP A 191      -8.212  12.667 -10.931  1.00 98.59           C  
ATOM   2961  HH2 TRP A 191      -8.562  11.652 -11.044  1.00 98.59           H  
ATOM   2962  CZ2 TRP A 191      -8.187  13.259  -9.657  1.00 98.59           C  
ATOM   2963  HZ2 TRP A 191      -8.515  12.715  -8.784  1.00 98.59           H  
ATOM   2964  CZ3 TRP A 191      -7.767  13.386 -12.055  1.00 98.59           C  
ATOM   2965  HZ3 TRP A 191      -7.786  12.923 -13.030  1.00 98.59           H  
ATOM   2966  N   ASP A 192      -3.699  19.512 -12.344  1.00 98.55           N  
ATOM   2967  H   ASP A 192      -3.610  19.826 -11.389  1.00 98.55           H  
ATOM   2968  CA  ASP A 192      -3.059  20.291 -13.412  1.00 98.55           C  
ATOM   2969  HA  ASP A 192      -3.811  20.497 -14.173  1.00 98.55           H  
ATOM   2970  C   ASP A 192      -1.940  19.478 -14.083  1.00 98.55           C  
ATOM   2971  CB  ASP A 192      -2.545  21.644 -12.897  1.00 98.55           C  
ATOM   2972  HB2 ASP A 192      -3.334  22.138 -12.330  1.00 98.55           H  
ATOM   2973  HB3 ASP A 192      -1.701  21.480 -12.228  1.00 98.55           H  
ATOM   2974  O   ASP A 192      -1.892  19.391 -15.314  1.00 98.55           O  
ATOM   2975  CG  ASP A 192      -2.129  22.565 -14.061  1.00 98.55           C  
ATOM   2976  OD1 ASP A 192      -2.947  22.777 -14.999  1.00 98.55           O  
ATOM   2977  OD2 ASP A 192      -0.974  23.046 -14.047  1.00 98.55           O  
ATOM   2978  N   PHE A 193      -1.106  18.769 -13.305  1.00 98.66           N  
ATOM   2979  H   PHE A 193      -1.186  18.849 -12.302  1.00 98.66           H  
ATOM   2980  CA  PHE A 193      -0.104  17.861 -13.873  1.00 98.66           C  
ATOM   2981  HA  PHE A 193       0.536  18.446 -14.532  1.00 98.66           H  
ATOM   2982  C   PHE A 193      -0.756  16.765 -14.721  1.00 98.66           C  
ATOM   2983  CB  PHE A 193       0.782  17.246 -12.780  1.00 98.66           C  
ATOM   2984  HB2 PHE A 193       0.168  16.653 -12.102  1.00 98.66           H  
ATOM   2985  HB3 PHE A 193       1.216  18.060 -12.200  1.00 98.66           H  
ATOM   2986  O   PHE A 193      -0.303  16.539 -15.847  1.00 98.66           O  
ATOM   2987  CG  PHE A 193       1.904  16.363 -13.313  1.00 98.66           C  
ATOM   2988  CD1 PHE A 193       1.642  15.056 -13.773  1.00 98.66           C  
ATOM   2989  HD1 PHE A 193       0.630  14.678 -13.782  1.00 98.66           H  
ATOM   2990  CD2 PHE A 193       3.217  16.859 -13.386  1.00 98.66           C  
ATOM   2991  HD2 PHE A 193       3.440  17.857 -13.038  1.00 98.66           H  
ATOM   2992  CE1 PHE A 193       2.670  14.246 -14.282  1.00 98.66           C  
ATOM   2993  HE1 PHE A 193       2.448  13.253 -14.643  1.00 98.66           H  
ATOM   2994  CE2 PHE A 193       4.243  16.059 -13.921  1.00 98.66           C  
ATOM   2995  HE2 PHE A 193       5.242  16.457 -14.013  1.00 98.66           H  
ATOM   2996  CZ  PHE A 193       3.975  14.753 -14.361  1.00 98.66           C  
ATOM   2997  HZ  PHE A 193       4.771  14.151 -14.775  1.00 98.66           H  
ATOM   2998  N   MET A 194      -1.811  16.109 -14.214  1.00 98.55           N  
ATOM   2999  H   MET A 194      -2.108  16.347 -13.278  1.00 98.55           H  
ATOM   3000  CA  MET A 194      -2.525  15.042 -14.931  1.00 98.55           C  
ATOM   3001  HA  MET A 194      -1.833  14.223 -15.128  1.00 98.55           H  
ATOM   3002  C   MET A 194      -3.050  15.513 -16.290  1.00 98.55           C  
ATOM   3003  CB  MET A 194      -3.720  14.515 -14.111  1.00 98.55           C  
ATOM   3004  HB2 MET A 194      -4.362  15.348 -13.823  1.00 98.55           H  
ATOM   3005  HB3 MET A 194      -4.308  13.865 -14.759  1.00 98.55           H  
ATOM   3006  O   MET A 194      -3.026  14.759 -17.264  1.00 98.55           O  
ATOM   3007  CG  MET A 194      -3.379  13.702 -12.856  1.00 98.55           C  
ATOM   3008  HG2 MET A 194      -4.296  13.225 -12.510  1.00 98.55           H  
ATOM   3009  HG3 MET A 194      -3.056  14.368 -12.056  1.00 98.55           H  
ATOM   3010  SD  MET A 194      -2.127  12.414 -13.091  1.00 98.55           S  
ATOM   3011  CE  MET A 194      -0.750  13.168 -12.192  1.00 98.55           C  
ATOM   3012  HE1 MET A 194       0.194  12.758 -12.550  1.00 98.55           H  
ATOM   3013  HE2 MET A 194      -0.851  12.950 -11.129  1.00 98.55           H  
ATOM   3014  HE3 MET A 194      -0.775  14.251 -12.313  1.00 98.55           H  
ATOM   3015  N   PHE A 195      -3.506  16.763 -16.388  1.00 97.86           N  
ATOM   3016  H   PHE A 195      -3.552  17.335 -15.557  1.00 97.86           H  
ATOM   3017  CA  PHE A 195      -3.938  17.318 -17.665  1.00 97.86           C  
ATOM   3018  HA  PHE A 195      -4.553  16.575 -18.172  1.00 97.86           H  
ATOM   3019  C   PHE A 195      -2.764  17.656 -18.593  1.00 97.86           C  
ATOM   3020  CB  PHE A 195      -4.792  18.559 -17.428  1.00 97.86           C  
ATOM   3021  HB2 PHE A 195      -5.644  18.308 -16.796  1.00 97.86           H  
ATOM   3022  HB3 PHE A 195      -4.208  19.313 -16.901  1.00 97.86           H  
ATOM   3023  O   PHE A 195      -2.798  17.317 -19.785  1.00 97.86           O  
ATOM   3024  CG  PHE A 195      -5.293  19.123 -18.736  1.00 97.86           C  
ATOM   3025  CD1 PHE A 195      -4.650  20.229 -19.321  1.00 97.86           C  
ATOM   3026  HD1 PHE A 195      -3.791  20.668 -18.836  1.00 97.86           H  
ATOM   3027  CD2 PHE A 195      -6.392  18.526 -19.380  1.00 97.86           C  
ATOM   3028  HD2 PHE A 195      -6.892  17.685 -18.924  1.00 97.86           H  
ATOM   3029  CE1 PHE A 195      -5.147  20.779 -20.515  1.00 97.86           C  
ATOM   3030  HE1 PHE A 195      -4.665  21.645 -20.945  1.00 97.86           H  
ATOM   3031  CE2 PHE A 195      -6.892  19.080 -20.572  1.00 97.86           C  
ATOM   3032  HE2 PHE A 195      -7.776  18.658 -21.028  1.00 97.86           H  
ATOM   3033  CZ  PHE A 195      -6.278  20.213 -21.132  1.00 97.86           C  
ATOM   3034  HZ  PHE A 195      -6.686  20.652 -22.031  1.00 97.86           H  
ATOM   3035  N   MET A 196      -1.745  18.332 -18.051  1.00 98.19           N  
ATOM   3036  H   MET A 196      -1.811  18.567 -17.071  1.00 98.19           H  
ATOM   3037  CA  MET A 196      -0.575  18.829 -18.785  1.00 98.19           C  
ATOM   3038  HA  MET A 196      -0.922  19.379 -19.660  1.00 98.19           H  
ATOM   3039  C   MET A 196       0.331  17.706 -19.309  1.00 98.19           C  
ATOM   3040  CB  MET A 196       0.215  19.791 -17.881  1.00 98.19           C  
ATOM   3041  HB2 MET A 196       0.400  19.311 -16.920  1.00 98.19           H  
ATOM   3042  HB3 MET A 196       1.181  20.008 -18.335  1.00 98.19           H  
ATOM   3043  O   MET A 196       1.096  17.931 -20.250  1.00 98.19           O  
ATOM   3044  CG  MET A 196      -0.533  21.115 -17.647  1.00 98.19           C  
ATOM   3045  HG2 MET A 196      -1.520  20.899 -17.239  1.00 98.19           H  
ATOM   3046  HG3 MET A 196       0.002  21.690 -16.891  1.00 98.19           H  
ATOM   3047  SD  MET A 196      -0.760  22.161 -19.121  1.00 98.19           S  
ATOM   3048  CE  MET A 196       0.949  22.709 -19.364  1.00 98.19           C  
ATOM   3049  HE1 MET A 196       0.987  23.435 -20.177  1.00 98.19           H  
ATOM   3050  HE2 MET A 196       1.581  21.856 -19.611  1.00 98.19           H  
ATOM   3051  HE3 MET A 196       1.312  23.174 -18.447  1.00 98.19           H  
ATOM   3052  N   HIS A 197       0.203  16.502 -18.749  1.00 97.95           N  
ATOM   3053  H   HIS A 197      -0.390  16.431 -17.935  1.00 97.95           H  
ATOM   3054  CA  HIS A 197       0.925  15.292 -19.133  1.00 97.95           C  
ATOM   3055  HA  HIS A 197       1.647  15.514 -19.918  1.00 97.95           H  
ATOM   3056  C   HIS A 197      -0.056  14.242 -19.663  1.00 97.95           C  
ATOM   3057  CB  HIS A 197       1.721  14.791 -17.925  1.00 97.95           C  
ATOM   3058  HB2 HIS A 197       1.055  14.622 -17.079  1.00 97.95           H  
ATOM   3059  HB3 HIS A 197       2.199  13.843 -18.173  1.00 97.95           H  
ATOM   3060  O   HIS A 197      -0.522  13.394 -18.901  1.00 97.95           O  
ATOM   3061  CG  HIS A 197       2.777  15.783 -17.541  1.00 97.95           C  
ATOM   3062  CD2 HIS A 197       4.059  15.792 -17.992  1.00 97.95           C  
ATOM   3063  HD2 HIS A 197       4.478  15.033 -18.635  1.00 97.95           H  
ATOM   3064  ND1 HIS A 197       2.607  16.895 -16.759  1.00 97.95           N  
ATOM   3065  HD1 HIS A 197       1.779  17.092 -16.216  1.00 97.95           H  
ATOM   3066  CE1 HIS A 197       3.774  17.561 -16.737  1.00 97.95           C  
ATOM   3067  HE1 HIS A 197       3.961  18.456 -16.162  1.00 97.95           H  
ATOM   3068  NE2 HIS A 197       4.696  16.932 -17.495  1.00 97.95           N  
ATOM   3069  N   PRO A 198      -0.398  14.275 -20.968  1.00 96.78           N  
ATOM   3070  CA  PRO A 198      -1.359  13.352 -21.560  1.00 96.78           C  
ATOM   3071  HA  PRO A 198      -2.350  13.592 -21.175  1.00 96.78           H  
ATOM   3072  C   PRO A 198      -1.070  11.879 -21.264  1.00 96.78           C  
ATOM   3073  CB  PRO A 198      -1.288  13.615 -23.066  1.00 96.78           C  
ATOM   3074  HB2 PRO A 198      -0.532  12.969 -23.512  1.00 96.78           H  
ATOM   3075  HB3 PRO A 198      -2.249  13.461 -23.557  1.00 96.78           H  
ATOM   3076  O   PRO A 198      -2.011  11.104 -21.128  1.00 96.78           O  
ATOM   3077  CG  PRO A 198      -0.801  15.057 -23.180  1.00 96.78           C  
ATOM   3078  HG2 PRO A 198      -1.634  15.756 -23.099  1.00 96.78           H  
ATOM   3079  HG3 PRO A 198      -0.254  15.225 -24.108  1.00 96.78           H  
ATOM   3080  CD  PRO A 198       0.106  15.206 -21.966  1.00 96.78           C  
ATOM   3081  HD2 PRO A 198       1.129  14.936 -22.227  1.00 96.78           H  
ATOM   3082  HD3 PRO A 198       0.060  16.236 -21.613  1.00 96.78           H  
ATOM   3083  N   GLU A 199       0.197  11.490 -21.122  1.00 97.68           N  
ATOM   3084  H   GLU A 199       0.929  12.181 -21.198  1.00 97.68           H  
ATOM   3085  CA  GLU A 199       0.606  10.128 -20.785  1.00 97.68           C  
ATOM   3086  HA  GLU A 199       0.183   9.457 -21.532  1.00 97.68           H  
ATOM   3087  C   GLU A 199       0.054   9.605 -19.451  1.00 97.68           C  
ATOM   3088  CB  GLU A 199       2.139  10.014 -20.858  1.00 97.68           C  
ATOM   3089  HB2 GLU A 199       2.382   8.957 -20.750  1.00 97.68           H  
ATOM   3090  HB3 GLU A 199       2.484  10.310 -21.848  1.00 97.68           H  
ATOM   3091  O   GLU A 199      -0.117   8.396 -19.303  1.00 97.68           O  
ATOM   3092  CG  GLU A 199       2.931  10.798 -19.796  1.00 97.68           C  
ATOM   3093  HG2 GLU A 199       2.381  10.835 -18.856  1.00 97.68           H  
ATOM   3094  HG3 GLU A 199       3.848  10.239 -19.608  1.00 97.68           H  
ATOM   3095  CD  GLU A 199       3.330  12.223 -20.211  1.00 97.68           C  
ATOM   3096  OE1 GLU A 199       4.431  12.656 -19.795  1.00 97.68           O  
ATOM   3097  OE2 GLU A 199       2.587  12.903 -20.955  1.00 97.68           O  
ATOM   3098  N   ALA A 200      -0.317  10.497 -18.530  1.00 98.44           N  
ATOM   3099  H   ALA A 200      -0.178  11.480 -18.718  1.00 98.44           H  
ATOM   3100  CA  ALA A 200      -0.910  10.144 -17.247  1.00 98.44           C  
ATOM   3101  HA  ALA A 200      -0.356   9.302 -16.831  1.00 98.44           H  
ATOM   3102  C   ALA A 200      -2.383   9.712 -17.352  1.00 98.44           C  
ATOM   3103  CB  ALA A 200      -0.740  11.341 -16.309  1.00 98.44           C  
ATOM   3104  HB1 ALA A 200       0.311  11.623 -16.245  1.00 98.44           H  
ATOM   3105  HB2 ALA A 200      -1.323  12.189 -16.668  1.00 98.44           H  
ATOM   3106  HB3 ALA A 200      -1.095  11.066 -15.315  1.00 98.44           H  
ATOM   3107  O   ALA A 200      -2.924   9.166 -16.389  1.00 98.44           O  
ATOM   3108  N   THR A 201      -3.025   9.913 -18.513  1.00 98.38           N  
ATOM   3109  H   THR A 201      -2.502  10.357 -19.254  1.00 98.38           H  
ATOM   3110  CA  THR A 201      -4.473   9.707 -18.711  1.00 98.38           C  
ATOM   3111  HA  THR A 201      -5.002  10.410 -18.068  1.00 98.38           H  
ATOM   3112  C   THR A 201      -4.938   8.316 -18.305  1.00 98.38           C  
ATOM   3113  CB  THR A 201      -4.904  10.001 -20.156  1.00 98.38           C  
ATOM   3114  HB  THR A 201      -4.392   9.310 -20.825  1.00 98.38           H  
ATOM   3115  O   THR A 201      -5.938   8.160 -17.611  1.00 98.38           O  
ATOM   3116  CG2 THR A 201      -6.411   9.886 -20.374  1.00 98.38           C  
ATOM   3117 HG21 THR A 201      -6.749   8.869 -20.178  1.00 98.38           H  
ATOM   3118 HG22 THR A 201      -6.650  10.129 -21.410  1.00 98.38           H  
ATOM   3119 HG23 THR A 201      -6.931  10.572 -19.706  1.00 98.38           H  
ATOM   3120  OG1 THR A 201      -4.560  11.320 -20.514  1.00 98.38           O  
ATOM   3121  HG1 THR A 201      -3.620  11.295 -20.705  1.00 98.38           H  
ATOM   3122  N   HIS A 202      -4.193   7.287 -18.699  1.00 98.53           N  
ATOM   3123  H   HIS A 202      -3.362   7.470 -19.243  1.00 98.53           H  
ATOM   3124  CA  HIS A 202      -4.524   5.918 -18.330  1.00 98.53           C  
ATOM   3125  HA  HIS A 202      -5.571   5.732 -18.567  1.00 98.53           H  
ATOM   3126  C   HIS A 202      -4.354   5.691 -16.824  1.00 98.53           C  
ATOM   3127  CB  HIS A 202      -3.651   4.985 -19.170  1.00 98.53           C  
ATOM   3128  HB2 HIS A 202      -3.790   5.234 -20.222  1.00 98.53           H  
ATOM   3129  HB3 HIS A 202      -2.603   5.157 -18.924  1.00 98.53           H  
ATOM   3130  O   HIS A 202      -5.242   5.143 -16.176  1.00 98.53           O  
ATOM   3131  CG  HIS A 202      -3.939   3.517 -19.014  1.00 98.53           C  
ATOM   3132  CD2 HIS A 202      -5.091   2.913 -18.580  1.00 98.53           C  
ATOM   3133  HD2 HIS A 202      -5.988   3.406 -18.234  1.00 98.53           H  
ATOM   3134  ND1 HIS A 202      -3.067   2.519 -19.367  1.00 98.53           N  
ATOM   3135  HD1 HIS A 202      -2.115   2.651 -19.678  1.00 98.53           H  
ATOM   3136  CE1 HIS A 202      -3.677   1.342 -19.171  1.00 98.53           C  
ATOM   3137  HE1 HIS A 202      -3.244   0.378 -19.393  1.00 98.53           H  
ATOM   3138  NE2 HIS A 202      -4.908   1.529 -18.677  1.00 98.53           N  
ATOM   3139  N   MET A 203      -3.245   6.154 -16.248  1.00 98.62           N  
ATOM   3140  H   MET A 203      -2.603   6.704 -16.800  1.00 98.62           H  
ATOM   3141  CA  MET A 203      -2.913   5.895 -14.850  1.00 98.62           C  
ATOM   3142  HA  MET A 203      -3.017   4.825 -14.673  1.00 98.62           H  
ATOM   3143  C   MET A 203      -3.844   6.602 -13.861  1.00 98.62           C  
ATOM   3144  CB  MET A 203      -1.454   6.280 -14.606  1.00 98.62           C  
ATOM   3145  HB2 MET A 203      -0.827   5.699 -15.283  1.00 98.62           H  
ATOM   3146  HB3 MET A 203      -1.321   7.341 -14.816  1.00 98.62           H  
ATOM   3147  O   MET A 203      -4.196   5.998 -12.848  1.00 98.62           O  
ATOM   3148  CG  MET A 203      -1.027   5.999 -13.165  1.00 98.62           C  
ATOM   3149  HG2 MET A 203      -1.625   6.616 -12.493  1.00 98.62           H  
ATOM   3150  HG3 MET A 203       0.016   6.290 -13.041  1.00 98.62           H  
ATOM   3151  SD  MET A 203      -1.188   4.281 -12.646  1.00 98.62           S  
ATOM   3152  CE  MET A 203      -0.991   4.495 -10.869  1.00 98.62           C  
ATOM   3153  HE1 MET A 203      -1.788   5.135 -10.490  1.00 98.62           H  
ATOM   3154  HE2 MET A 203      -1.037   3.523 -10.379  1.00 98.62           H  
ATOM   3155  HE3 MET A 203      -0.025   4.958 -10.669  1.00 98.62           H  
ATOM   3156  N   PHE A 204      -4.292   7.836 -14.123  1.00 98.27           N  
ATOM   3157  H   PHE A 204      -3.986   8.330 -14.949  1.00 98.27           H  
ATOM   3158  CA  PHE A 204      -5.224   8.475 -13.188  1.00 98.27           C  
ATOM   3159  HA  PHE A 204      -4.799   8.366 -12.190  1.00 98.27           H  
ATOM   3160  C   PHE A 204      -6.575   7.748 -13.147  1.00 98.27           C  
ATOM   3161  CB  PHE A 204      -5.349   9.987 -13.417  1.00 98.27           C  
ATOM   3162  HB2 PHE A 204      -4.345  10.412 -13.428  1.00 98.27           H  
ATOM   3163  HB3 PHE A 204      -5.858  10.414 -12.553  1.00 98.27           H  
ATOM   3164  O   PHE A 204      -7.205   7.715 -12.096  1.00 98.27           O  
ATOM   3165  CG  PHE A 204      -6.101  10.445 -14.653  1.00 98.27           C  
ATOM   3166  CD1 PHE A 204      -5.465  11.290 -15.579  1.00 98.27           C  
ATOM   3167  HD1 PHE A 204      -4.431  11.569 -15.436  1.00 98.27           H  
ATOM   3168  CD2 PHE A 204      -7.466  10.138 -14.828  1.00 98.27           C  
ATOM   3169  HD2 PHE A 204      -8.018   9.588 -14.080  1.00 98.27           H  
ATOM   3170  CE1 PHE A 204      -6.185  11.812 -16.668  1.00 98.27           C  
ATOM   3171  HE1 PHE A 204      -5.698  12.490 -17.353  1.00 98.27           H  
ATOM   3172  CE2 PHE A 204      -8.154  10.579 -15.967  1.00 98.27           C  
ATOM   3173  HE2 PHE A 204      -9.196  10.330 -16.100  1.00 98.27           H  
ATOM   3174  CZ  PHE A 204      -7.512  11.410 -16.892  1.00 98.27           C  
ATOM   3175  HZ  PHE A 204      -8.065  11.779 -17.743  1.00 98.27           H  
ATOM   3176  N   MET A 205      -7.000   7.090 -14.236  1.00 98.80           N  
ATOM   3177  H   MET A 205      -6.471   7.164 -15.093  1.00 98.80           H  
ATOM   3178  CA  MET A 205      -8.209   6.255 -14.212  1.00 98.80           C  
ATOM   3179  HA  MET A 205      -9.038   6.849 -13.828  1.00 98.80           H  
ATOM   3180  C   MET A 205      -8.034   5.066 -13.262  1.00 98.80           C  
ATOM   3181  CB  MET A 205      -8.571   5.767 -15.622  1.00 98.80           C  
ATOM   3182  HB2 MET A 205      -9.420   5.087 -15.546  1.00 98.80           H  
ATOM   3183  HB3 MET A 205      -7.737   5.209 -16.050  1.00 98.80           H  
ATOM   3184  O   MET A 205      -8.935   4.758 -12.484  1.00 98.80           O  
ATOM   3185  CG  MET A 205      -8.946   6.912 -16.565  1.00 98.80           C  
ATOM   3186  HG2 MET A 205      -8.113   7.613 -16.620  1.00 98.80           H  
ATOM   3187  HG3 MET A 205      -9.103   6.500 -17.562  1.00 98.80           H  
ATOM   3188  SD  MET A 205     -10.426   7.842 -16.082  1.00 98.80           S  
ATOM   3189  CE  MET A 205     -11.702   6.615 -16.450  1.00 98.80           C  
ATOM   3190  HE1 MET A 205     -11.567   5.728 -15.831  1.00 98.80           H  
ATOM   3191  HE2 MET A 205     -12.688   7.038 -16.254  1.00 98.80           H  
ATOM   3192  HE3 MET A 205     -11.642   6.330 -17.501  1.00 98.80           H  
ATOM   3193  N   TRP A 206      -6.851   4.442 -13.249  1.00 98.75           N  
ATOM   3194  H   TRP A 206      -6.143   4.732 -13.908  1.00 98.75           H  
ATOM   3195  CA  TRP A 206      -6.518   3.413 -12.260  1.00 98.75           C  
ATOM   3196  HA  TRP A 206      -7.290   2.643 -12.282  1.00 98.75           H  
ATOM   3197  C   TRP A 206      -6.471   3.970 -10.834  1.00 98.75           C  
ATOM   3198  CB  TRP A 206      -5.181   2.752 -12.600  1.00 98.75           C  
ATOM   3199  HB2 TRP A 206      -4.859   2.188 -11.725  1.00 98.75           H  
ATOM   3200  HB3 TRP A 206      -4.420   3.508 -12.795  1.00 98.75           H  
ATOM   3201  O   TRP A 206      -7.000   3.334  -9.923  1.00 98.75           O  
ATOM   3202  CG  TRP A 206      -5.222   1.792 -13.739  1.00 98.75           C  
ATOM   3203  CD1 TRP A 206      -4.974   2.075 -15.033  1.00 98.75           C  
ATOM   3204  HD1 TRP A 206      -4.709   3.051 -15.414  1.00 98.75           H  
ATOM   3205  CD2 TRP A 206      -5.510   0.367 -13.695  1.00 98.75           C  
ATOM   3206  CE2 TRP A 206      -5.400  -0.157 -15.016  1.00 98.75           C  
ATOM   3207  CE3 TRP A 206      -5.835  -0.537 -12.664  1.00 98.75           C  
ATOM   3208  HE3 TRP A 206      -5.950  -0.161 -11.658  1.00 98.75           H  
ATOM   3209  NE1 TRP A 206      -5.108   0.937 -15.797  1.00 98.75           N  
ATOM   3210  HE1 TRP A 206      -5.053   0.943 -16.805  1.00 98.75           H  
ATOM   3211  CH2 TRP A 206      -5.914  -2.392 -14.257  1.00 98.75           C  
ATOM   3212  HH2 TRP A 206      -6.091  -3.437 -14.465  1.00 98.75           H  
ATOM   3213  CZ2 TRP A 206      -5.579  -1.514 -15.301  1.00 98.75           C  
ATOM   3214  HZ2 TRP A 206      -5.475  -1.870 -16.315  1.00 98.75           H  
ATOM   3215  CZ3 TRP A 206      -6.042  -1.899 -12.945  1.00 98.75           C  
ATOM   3216  HZ3 TRP A 206      -6.329  -2.575 -12.153  1.00 98.75           H  
ATOM   3217  N   ALA A 207      -5.884   5.151 -10.629  1.00 98.31           N  
ATOM   3218  H   ALA A 207      -5.447   5.612 -11.414  1.00 98.31           H  
ATOM   3219  CA  ALA A 207      -5.812   5.798  -9.316  1.00 98.31           C  
ATOM   3220  HA  ALA A 207      -5.356   5.102  -8.612  1.00 98.31           H  
ATOM   3221  C   ALA A 207      -7.201   6.170  -8.758  1.00 98.31           C  
ATOM   3222  CB  ALA A 207      -4.905   7.027  -9.429  1.00 98.31           C  
ATOM   3223  HB1 ALA A 207      -5.376   7.783 -10.058  1.00 98.31           H  
ATOM   3224  HB2 ALA A 207      -4.745   7.453  -8.438  1.00 98.31           H  
ATOM   3225  HB3 ALA A 207      -3.943   6.744  -9.856  1.00 98.31           H  
ATOM   3226  O   ALA A 207      -7.419   6.135  -7.547  1.00 98.31           O  
ATOM   3227  N   MET A 208      -8.158   6.483  -9.632  1.00 98.64           N  
ATOM   3228  H   MET A 208      -7.901   6.608 -10.601  1.00 98.64           H  
ATOM   3229  CA  MET A 208      -9.545   6.768  -9.250  1.00 98.64           C  
ATOM   3230  HA  MET A 208      -9.553   7.210  -8.254  1.00 98.64           H  
ATOM   3231  C   MET A 208     -10.415   5.516  -9.136  1.00 98.64           C  
ATOM   3232  CB  MET A 208     -10.145   7.786 -10.223  1.00 98.64           C  
ATOM   3233  HB2 MET A 208     -11.192   7.954  -9.969  1.00 98.64           H  
ATOM   3234  HB3 MET A 208     -10.090   7.406 -11.243  1.00 98.64           H  
ATOM   3235  O   MET A 208     -11.511   5.573  -8.585  1.00 98.64           O  
ATOM   3236  CG  MET A 208      -9.406   9.123 -10.135  1.00 98.64           C  
ATOM   3237  HG2 MET A 208      -9.905   9.824 -10.803  1.00 98.64           H  
ATOM   3238  HG3 MET A 208      -8.377   9.014 -10.478  1.00 98.64           H  
ATOM   3239  SD  MET A 208      -9.381   9.842  -8.481  1.00 98.64           S  
ATOM   3240  CE  MET A 208      -7.621   9.755  -8.044  1.00 98.64           C  
ATOM   3241  HE1 MET A 208      -7.292   8.717  -7.997  1.00 98.64           H  
ATOM   3242  HE2 MET A 208      -7.030  10.297  -8.783  1.00 98.64           H  
ATOM   3243  HE3 MET A 208      -7.473  10.219  -7.069  1.00 98.64           H  
ATOM   3244  N   SER A 209      -9.922   4.365  -9.591  1.00 98.54           N  
ATOM   3245  H   SER A 209      -9.022   4.379 -10.049  1.00 98.54           H  
ATOM   3246  CA  SER A 209     -10.598   3.089  -9.388  1.00 98.54           C  
ATOM   3247  HA  SER A 209     -11.658   3.233  -9.597  1.00 98.54           H  
ATOM   3248  C   SER A 209     -10.477   2.596  -7.943  1.00 98.54           C  
ATOM   3249  CB  SER A 209     -10.078   2.038 -10.376  1.00 98.54           C  
ATOM   3250  HB2 SER A 209     -10.820   1.245 -10.469  1.00 98.54           H  
ATOM   3251  HB3 SER A 209      -9.940   2.492 -11.357  1.00 98.54           H  
ATOM   3252  O   SER A 209      -9.662   3.062  -7.139  1.00 98.54           O  
ATOM   3253  OG  SER A 209      -8.862   1.464  -9.930  1.00 98.54           O  
ATOM   3254  HG  SER A 209      -8.208   2.165  -9.884  1.00 98.54           H  
ATOM   3255  N   ASP A 210     -11.242   1.560  -7.628  1.00 98.39           N  
ATOM   3256  H   ASP A 210     -11.981   1.294  -8.265  1.00 98.39           H  
ATOM   3257  CA  ASP A 210     -11.185   0.865  -6.345  1.00 98.39           C  
ATOM   3258  HA  ASP A 210     -11.423   1.563  -5.543  1.00 98.39           H  
ATOM   3259  C   ASP A 210      -9.808   0.258  -6.039  1.00 98.39           C  
ATOM   3260  CB  ASP A 210     -12.245  -0.235  -6.368  1.00 98.39           C  
ATOM   3261  HB2 ASP A 210     -12.122  -0.830  -7.273  1.00 98.39           H  
ATOM   3262  HB3 ASP A 210     -12.090  -0.894  -5.513  1.00 98.39           H  
ATOM   3263  O   ASP A 210      -9.484   0.015  -4.875  1.00 98.39           O  
ATOM   3264  CG  ASP A 210     -13.672   0.293  -6.290  1.00 98.39           C  
ATOM   3265  OD1 ASP A 210     -13.858   1.511  -6.097  1.00 98.39           O  
ATOM   3266  OD2 ASP A 210     -14.580  -0.552  -6.442  1.00 98.39           O  
ATOM   3267  N   ARG A 211      -8.945   0.056  -7.047  1.00 98.13           N  
ATOM   3268  H   ARG A 211      -9.233   0.343  -7.971  1.00 98.13           H  
ATOM   3269  CA  ARG A 211      -7.576  -0.459  -6.852  1.00 98.13           C  
ATOM   3270  HA  ARG A 211      -7.636  -1.413  -6.329  1.00 98.13           H  
ATOM   3271  C   ARG A 211      -6.723   0.438  -5.958  1.00 98.13           C  
ATOM   3272  CB  ARG A 211      -6.871  -0.642  -8.208  1.00 98.13           C  
ATOM   3273  HB2 ARG A 211      -5.850  -0.983  -8.039  1.00 98.13           H  
ATOM   3274  HB3 ARG A 211      -6.810   0.325  -8.709  1.00 98.13           H  
ATOM   3275  O   ARG A 211      -5.754  -0.047  -5.377  1.00 98.13           O  
ATOM   3276  CG  ARG A 211      -7.569  -1.638  -9.141  1.00 98.13           C  
ATOM   3277  HG2 ARG A 211      -8.613  -1.353  -9.271  1.00 98.13           H  
ATOM   3278  HG3 ARG A 211      -7.088  -1.596 -10.118  1.00 98.13           H  
ATOM   3279  CD  ARG A 211      -7.488  -3.076  -8.618  1.00 98.13           C  
ATOM   3280  HD2 ARG A 211      -7.860  -3.114  -7.594  1.00 98.13           H  
ATOM   3281  HD3 ARG A 211      -6.451  -3.411  -8.618  1.00 98.13           H  
ATOM   3282  NE  ARG A 211      -8.335  -3.953  -9.436  1.00 98.13           N  
ATOM   3283  HE  ARG A 211      -9.324  -3.941  -9.230  1.00 98.13           H  
ATOM   3284  NH1 ARG A 211      -6.750  -4.754 -10.894  1.00 98.13           N  
ATOM   3285 HH11 ARG A 211      -6.015  -4.338 -10.341  1.00 98.13           H  
ATOM   3286 HH12 ARG A 211      -6.509  -5.519 -11.509  1.00 98.13           H  
ATOM   3287  NH2 ARG A 211      -8.851  -5.242 -11.226  1.00 98.13           N  
ATOM   3288 HH21 ARG A 211      -8.590  -5.602 -12.132  1.00 98.13           H  
ATOM   3289 HH22 ARG A 211      -9.836  -5.078 -11.075  1.00 98.13           H  
ATOM   3290  CZ  ARG A 211      -7.977  -4.640 -10.503  1.00 98.13           C  
ATOM   3291  N   ALA A 212      -7.072   1.715  -5.824  1.00 98.39           N  
ATOM   3292  H   ALA A 212      -7.866   2.054  -6.348  1.00 98.39           H  
ATOM   3293  CA  ALA A 212      -6.358   2.664  -4.974  1.00 98.39           C  
ATOM   3294  HA  ALA A 212      -5.303   2.392  -4.965  1.00 98.39           H  
ATOM   3295  C   ALA A 212      -6.827   2.674  -3.504  1.00 98.39           C  
ATOM   3296  CB  ALA A 212      -6.474   4.031  -5.636  1.00 98.39           C  
ATOM   3297  HB1 ALA A 212      -6.056   3.986  -6.642  1.00 98.39           H  
ATOM   3298  HB2 ALA A 212      -7.523   4.318  -5.696  1.00 98.39           H  
ATOM   3299  HB3 ALA A 212      -5.924   4.777  -5.063  1.00 98.39           H  
ATOM   3300  O   ALA A 212      -6.207   3.325  -2.661  1.00 98.39           O  
ATOM   3301  N   ILE A 213      -7.892   1.933  -3.177  1.00 98.65           N  
ATOM   3302  H   ILE A 213      -8.363   1.430  -3.916  1.00 98.65           H  
ATOM   3303  CA  ILE A 213      -8.417   1.745  -1.815  1.00 98.65           C  
ATOM   3304  HA  ILE A 213      -7.674   2.098  -1.099  1.00 98.65           H  
ATOM   3305  C   ILE A 213      -8.607   0.247  -1.503  1.00 98.65           C  
ATOM   3306  CB  ILE A 213      -9.692   2.591  -1.581  1.00 98.65           C  
ATOM   3307  HB  ILE A 213     -10.106   2.306  -0.614  1.00 98.65           H  
ATOM   3308  O   ILE A 213      -9.714  -0.188  -1.176  1.00 98.65           O  
ATOM   3309  CG1 ILE A 213     -10.773   2.363  -2.666  1.00 98.65           C  
ATOM   3310 HG12 ILE A 213     -10.443   2.789  -3.613  1.00 98.65           H  
ATOM   3311 HG13 ILE A 213     -10.927   1.294  -2.816  1.00 98.65           H  
ATOM   3312  CG2 ILE A 213      -9.314   4.079  -1.484  1.00 98.65           C  
ATOM   3313 HG21 ILE A 213      -8.503   4.214  -0.768  1.00 98.65           H  
ATOM   3314 HG22 ILE A 213     -10.166   4.662  -1.134  1.00 98.65           H  
ATOM   3315 HG23 ILE A 213      -9.002   4.456  -2.458  1.00 98.65           H  
ATOM   3316  CD1 ILE A 213     -12.130   2.972  -2.299  1.00 98.65           C  
ATOM   3317 HD11 ILE A 213     -12.453   2.601  -1.327  1.00 98.65           H  
ATOM   3318 HD12 ILE A 213     -12.867   2.691  -3.051  1.00 98.65           H  
ATOM   3319 HD13 ILE A 213     -12.064   4.059  -2.259  1.00 98.65           H  
ATOM   3320  N   PRO A 214      -7.547  -0.581  -1.620  1.00 98.63           N  
ATOM   3321  CA  PRO A 214      -7.660  -2.019  -1.382  1.00 98.63           C  
ATOM   3322  HA  PRO A 214      -8.343  -2.464  -2.105  1.00 98.63           H  
ATOM   3323  C   PRO A 214      -8.169  -2.294   0.037  1.00 98.63           C  
ATOM   3324  CB  PRO A 214      -6.253  -2.583  -1.598  1.00 98.63           C  
ATOM   3325  HB2 PRO A 214      -6.128  -2.842  -2.649  1.00 98.63           H  
ATOM   3326  HB3 PRO A 214      -6.050  -3.449  -0.968  1.00 98.63           H  
ATOM   3327  O   PRO A 214      -7.870  -1.543   0.956  1.00 98.63           O  
ATOM   3328  CG  PRO A 214      -5.344  -1.403  -1.256  1.00 98.63           C  
ATOM   3329  HG2 PRO A 214      -5.207  -1.339  -0.176  1.00 98.63           H  
ATOM   3330  HG3 PRO A 214      -4.387  -1.487  -1.771  1.00 98.63           H  
ATOM   3331  CD  PRO A 214      -6.144  -0.200  -1.752  1.00 98.63           C  
ATOM   3332  HD2 PRO A 214      -5.915  -0.016  -2.801  1.00 98.63           H  
ATOM   3333  HD3 PRO A 214      -5.908   0.680  -1.154  1.00 98.63           H  
ATOM   3334  N   ARG A 215      -8.903  -3.394   0.239  1.00 98.06           N  
ATOM   3335  H   ARG A 215      -9.126  -3.961  -0.567  1.00 98.06           H  
ATOM   3336  CA  ARG A 215      -9.386  -3.821   1.567  1.00 98.06           C  
ATOM   3337  HA  ARG A 215      -9.814  -2.963   2.088  1.00 98.06           H  
ATOM   3338  C   ARG A 215      -8.244  -4.306   2.454  1.00 98.06           C  
ATOM   3339  CB  ARG A 215     -10.473  -4.897   1.369  1.00 98.06           C  
ATOM   3340  HB2 ARG A 215     -10.108  -5.632   0.650  1.00 98.06           H  
ATOM   3341  HB3 ARG A 215     -11.356  -4.425   0.939  1.00 98.06           H  
ATOM   3342  O   ARG A 215      -8.325  -4.252   3.681  1.00 98.06           O  
ATOM   3343  CG  ARG A 215     -10.889  -5.674   2.630  1.00 98.06           C  
ATOM   3344  HG2 ARG A 215     -11.653  -6.398   2.347  1.00 98.06           H  
ATOM   3345  HG3 ARG A 215     -10.034  -6.245   2.990  1.00 98.06           H  
ATOM   3346  CD  ARG A 215     -11.445  -4.805   3.770  1.00 98.06           C  
ATOM   3347  HD2 ARG A 215     -12.387  -4.362   3.450  1.00 98.06           H  
ATOM   3348  HD3 ARG A 215     -10.754  -3.994   4.002  1.00 98.06           H  
ATOM   3349  NE  ARG A 215     -11.673  -5.613   4.985  1.00 98.06           N  
ATOM   3350  HE  ARG A 215     -12.595  -5.996   5.140  1.00 98.06           H  
ATOM   3351  NH1 ARG A 215      -9.493  -5.754   5.764  1.00 98.06           N  
ATOM   3352 HH11 ARG A 215      -8.833  -6.171   6.404  1.00 98.06           H  
ATOM   3353 HH12 ARG A 215      -9.164  -5.123   5.048  1.00 98.06           H  
ATOM   3354  NH2 ARG A 215     -11.122  -6.801   6.833  1.00 98.06           N  
ATOM   3355 HH21 ARG A 215     -10.420  -7.179   7.453  1.00 98.06           H  
ATOM   3356 HH22 ARG A 215     -12.046  -7.209   6.838  1.00 98.06           H  
ATOM   3357  CZ  ARG A 215     -10.766  -6.032   5.850  1.00 98.06           C  
ATOM   3358  N   SER A 216      -7.225  -4.883   1.836  1.00 98.59           N  
ATOM   3359  H   SER A 216      -7.238  -4.895   0.826  1.00 98.59           H  
ATOM   3360  CA  SER A 216      -6.084  -5.486   2.505  1.00 98.59           C  
ATOM   3361  HA  SER A 216      -5.771  -4.862   3.342  1.00 98.59           H  
ATOM   3362  C   SER A 216      -4.936  -5.622   1.515  1.00 98.59           C  
ATOM   3363  CB  SER A 216      -6.481  -6.872   3.021  1.00 98.59           C  
ATOM   3364  HB2 SER A 216      -7.214  -6.776   3.822  1.00 98.59           H  
ATOM   3365  HB3 SER A 216      -6.917  -7.452   2.207  1.00 98.59           H  
ATOM   3366  O   SER A 216      -5.163  -5.909   0.338  1.00 98.59           O  
ATOM   3367  OG  SER A 216      -5.339  -7.541   3.499  1.00 98.59           O  
ATOM   3368  HG  SER A 216      -5.393  -7.565   4.457  1.00 98.59           H  
ATOM   3369  N   TYR A 217      -3.694  -5.539   2.002  1.00 98.81           N  
ATOM   3370  H   TYR A 217      -3.563  -5.312   2.977  1.00 98.81           H  
ATOM   3371  CA  TYR A 217      -2.531  -5.932   1.205  1.00 98.81           C  
ATOM   3372  HA  TYR A 217      -2.494  -5.308   0.312  1.00 98.81           H  
ATOM   3373  C   TYR A 217      -2.628  -7.379   0.704  1.00 98.81           C  
ATOM   3374  CB  TYR A 217      -1.241  -5.741   2.018  1.00 98.81           C  
ATOM   3375  HB2 TYR A 217      -1.302  -6.350   2.920  1.00 98.81           H  
ATOM   3376  HB3 TYR A 217      -0.409  -6.119   1.425  1.00 98.81           H  
ATOM   3377  O   TYR A 217      -2.082  -7.687  -0.345  1.00 98.81           O  
ATOM   3378  CG  TYR A 217      -0.910  -4.307   2.399  1.00 98.81           C  
ATOM   3379  CD1 TYR A 217      -1.067  -3.268   1.459  1.00 98.81           C  
ATOM   3380  HD1 TYR A 217      -1.450  -3.472   0.470  1.00 98.81           H  
ATOM   3381  CD2 TYR A 217      -0.414  -4.010   3.686  1.00 98.81           C  
ATOM   3382  HD2 TYR A 217      -0.299  -4.798   4.415  1.00 98.81           H  
ATOM   3383  CE1 TYR A 217      -0.727  -1.948   1.794  1.00 98.81           C  
ATOM   3384  HE1 TYR A 217      -0.846  -1.153   1.072  1.00 98.81           H  
ATOM   3385  CE2 TYR A 217      -0.088  -2.681   4.030  1.00 98.81           C  
ATOM   3386  HE2 TYR A 217       0.257  -2.449   5.027  1.00 98.81           H  
ATOM   3387  OH  TYR A 217       0.054  -0.360   3.392  1.00 98.81           O  
ATOM   3388  HH  TYR A 217       0.267  -0.240   4.320  1.00 98.81           H  
ATOM   3389  CZ  TYR A 217      -0.241  -1.649   3.079  1.00 98.81           C  
ATOM   3390  N   ARG A 218      -3.366  -8.251   1.402  1.00 98.43           N  
ATOM   3391  H   ARG A 218      -3.851  -7.897   2.214  1.00 98.43           H  
ATOM   3392  CA  ARG A 218      -3.578  -9.668   1.059  1.00 98.43           C  
ATOM   3393  HA  ARG A 218      -2.625 -10.120   0.782  1.00 98.43           H  
ATOM   3394  C   ARG A 218      -4.517  -9.885  -0.136  1.00 98.43           C  
ATOM   3395  CB  ARG A 218      -4.149 -10.394   2.291  1.00 98.43           C  
ATOM   3396  HB2 ARG A 218      -4.160 -11.464   2.084  1.00 98.43           H  
ATOM   3397  HB3 ARG A 218      -5.178 -10.072   2.448  1.00 98.43           H  
ATOM   3398  O   ARG A 218      -4.599 -10.998  -0.641  1.00 98.43           O  
ATOM   3399  CG  ARG A 218      -3.351 -10.158   3.585  1.00 98.43           C  
ATOM   3400  HG2 ARG A 218      -3.344  -9.104   3.866  1.00 98.43           H  
ATOM   3401  HG3 ARG A 218      -2.314 -10.449   3.413  1.00 98.43           H  
ATOM   3402  CD  ARG A 218      -3.927 -10.967   4.752  1.00 98.43           C  
ATOM   3403  HD2 ARG A 218      -3.192 -10.957   5.557  1.00 98.43           H  
ATOM   3404  HD3 ARG A 218      -4.075 -11.996   4.426  1.00 98.43           H  
ATOM   3405  NE  ARG A 218      -5.185 -10.411   5.276  1.00 98.43           N  
ATOM   3406  HE  ARG A 218      -5.209  -9.418   5.458  1.00 98.43           H  
ATOM   3407  NH1 ARG A 218      -6.305 -12.381   5.676  1.00 98.43           N  
ATOM   3408 HH11 ARG A 218      -7.144 -12.856   5.978  1.00 98.43           H  
ATOM   3409 HH12 ARG A 218      -5.502 -12.906   5.361  1.00 98.43           H  
ATOM   3410  NH2 ARG A 218      -7.238 -10.424   6.238  1.00 98.43           N  
ATOM   3411 HH21 ARG A 218      -8.004 -10.901   6.692  1.00 98.43           H  
ATOM   3412 HH22 ARG A 218      -7.135  -9.437   6.428  1.00 98.43           H  
ATOM   3413  CZ  ARG A 218      -6.235 -11.075   5.720  1.00 98.43           C  
ATOM   3414  N   MET A 219      -5.249  -8.846  -0.543  1.00 98.45           N  
ATOM   3415  H   MET A 219      -5.083  -7.955  -0.096  1.00 98.45           H  
ATOM   3416  CA  MET A 219      -6.340  -8.895  -1.526  1.00 98.45           C  
ATOM   3417  HA  MET A 219      -6.380  -9.887  -1.976  1.00 98.45           H  
ATOM   3418  C   MET A 219      -6.107  -7.904  -2.674  1.00 98.45           C  
ATOM   3419  CB  MET A 219      -7.692  -8.635  -0.841  1.00 98.45           C  
ATOM   3420  HB2 MET A 219      -7.689  -7.626  -0.428  1.00 98.45           H  
ATOM   3421  HB3 MET A 219      -8.485  -8.700  -1.585  1.00 98.45           H  
ATOM   3422  O   MET A 219      -7.043  -7.321  -3.215  1.00 98.45           O  
ATOM   3423  CG  MET A 219      -8.019  -9.626   0.277  1.00 98.45           C  
ATOM   3424  HG2 MET A 219      -7.189  -9.661   0.982  1.00 98.45           H  
ATOM   3425  HG3 MET A 219      -8.147 -10.617  -0.158  1.00 98.45           H  
ATOM   3426  SD  MET A 219      -9.514  -9.180   1.199  1.00 98.45           S  
ATOM   3427  CE  MET A 219      -9.408 -10.409   2.523  1.00 98.45           C  
ATOM   3428  HE1 MET A 219      -9.507 -11.409   2.101  1.00 98.45           H  
ATOM   3429  HE2 MET A 219     -10.205 -10.239   3.247  1.00 98.45           H  
ATOM   3430  HE3 MET A 219      -8.446 -10.322   3.028  1.00 98.45           H  
ATOM   3431  N   MET A 220      -4.843  -7.664  -3.027  1.00 98.63           N  
ATOM   3432  H   MET A 220      -4.106  -8.152  -2.539  1.00 98.63           H  
ATOM   3433  CA  MET A 220      -4.467  -6.838  -4.172  1.00 98.63           C  
ATOM   3434  HA  MET A 220      -5.359  -6.636  -4.764  1.00 98.63           H  
ATOM   3435  C   MET A 220      -3.497  -7.589  -5.079  1.00 98.63           C  
ATOM   3436  CB  MET A 220      -3.922  -5.475  -3.713  1.00 98.63           C  
ATOM   3437  HB2 MET A 220      -3.826  -4.824  -4.581  1.00 98.63           H  
ATOM   3438  HB3 MET A 220      -4.640  -5.022  -3.029  1.00 98.63           H  
ATOM   3439  O   MET A 220      -2.697  -8.413  -4.621  1.00 98.63           O  
ATOM   3440  CG  MET A 220      -2.562  -5.566  -3.018  1.00 98.63           C  
ATOM   3441  HG2 MET A 220      -2.638  -6.281  -2.199  1.00 98.63           H  
ATOM   3442  HG3 MET A 220      -1.822  -5.936  -3.729  1.00 98.63           H  
ATOM   3443  SD  MET A 220      -1.971  -3.992  -2.346  1.00 98.63           S  
ATOM   3444  CE  MET A 220      -0.345  -4.544  -1.778  1.00 98.63           C  
ATOM   3445  HE1 MET A 220       0.176  -3.714  -1.301  1.00 98.63           H  
ATOM   3446  HE2 MET A 220       0.240  -4.889  -2.631  1.00 98.63           H  
ATOM   3447  HE3 MET A 220      -0.459  -5.364  -1.069  1.00 98.63           H  
ATOM   3448  N   GLN A 221      -3.570  -7.294  -6.374  1.00 98.67           N  
ATOM   3449  H   GLN A 221      -4.238  -6.600  -6.680  1.00 98.67           H  
ATOM   3450  CA  GLN A 221      -2.550  -7.718  -7.327  1.00 98.67           C  
ATOM   3451  HA  GLN A 221      -2.365  -8.784  -7.196  1.00 98.67           H  
ATOM   3452  C   GLN A 221      -1.221  -7.004  -7.057  1.00 98.67           C  
ATOM   3453  CB  GLN A 221      -3.040  -7.485  -8.764  1.00 98.67           C  
ATOM   3454  HB2 GLN A 221      -3.425  -6.470  -8.857  1.00 98.67           H  
ATOM   3455  HB3 GLN A 221      -2.205  -7.605  -9.455  1.00 98.67           H  
ATOM   3456  O   GLN A 221      -1.167  -6.001  -6.347  1.00 98.67           O  
ATOM   3457  CG  GLN A 221      -4.123  -8.497  -9.157  1.00 98.67           C  
ATOM   3458  HG2 GLN A 221      -3.694  -9.499  -9.146  1.00 98.67           H  
ATOM   3459  HG3 GLN A 221      -4.935  -8.466  -8.431  1.00 98.67           H  
ATOM   3460  CD  GLN A 221      -4.698  -8.215 -10.538  1.00 98.67           C  
ATOM   3461  NE2 GLN A 221      -4.474  -9.078 -11.500  1.00 98.67           N  
ATOM   3462 HE21 GLN A 221      -4.033  -9.971 -11.332  1.00 98.67           H  
ATOM   3463 HE22 GLN A 221      -4.990  -8.929 -12.356  1.00 98.67           H  
ATOM   3464  OE1 GLN A 221      -5.337  -7.199 -10.765  1.00 98.67           O  
ATOM   3465  N   GLY A 222      -0.149  -7.535  -7.636  1.00 98.68           N  
ATOM   3466  H   GLY A 222      -0.286  -8.368  -8.192  1.00 98.68           H  
ATOM   3467  CA  GLY A 222       1.165  -6.909  -7.701  1.00 98.68           C  
ATOM   3468  HA2 GLY A 222       1.096  -5.849  -7.455  1.00 98.68           H  
ATOM   3469  HA3 GLY A 222       1.842  -7.390  -6.994  1.00 98.68           H  
ATOM   3470  C   GLY A 222       1.744  -7.066  -9.099  1.00 98.68           C  
ATOM   3471  O   GLY A 222       1.635  -8.134  -9.696  1.00 98.68           O  
ATOM   3472  N   PHE A 223       2.366  -6.020  -9.622  1.00 98.80           N  
ATOM   3473  H   PHE A 223       2.381  -5.155  -9.102  1.00 98.80           H  
ATOM   3474  CA  PHE A 223       2.906  -5.980 -10.975  1.00 98.80           C  
ATOM   3475  HA  PHE A 223       2.920  -6.982 -11.404  1.00 98.80           H  
ATOM   3476  C   PHE A 223       4.325  -5.438 -10.944  1.00 98.80           C  
ATOM   3477  CB  PHE A 223       2.030  -5.085 -11.858  1.00 98.80           C  
ATOM   3478  HB2 PHE A 223       2.422  -5.103 -12.875  1.00 98.80           H  
ATOM   3479  HB3 PHE A 223       2.099  -4.058 -11.501  1.00 98.80           H  
ATOM   3480  O   PHE A 223       4.594  -4.474 -10.233  1.00 98.80           O  
ATOM   3481  CG  PHE A 223       0.573  -5.489 -11.894  1.00 98.80           C  
ATOM   3482  CD1 PHE A 223       0.129  -6.463 -12.807  1.00 98.80           C  
ATOM   3483  HD1 PHE A 223       0.824  -6.936 -13.484  1.00 98.80           H  
ATOM   3484  CD2 PHE A 223      -0.343  -4.881 -11.017  1.00 98.80           C  
ATOM   3485  HD2 PHE A 223       0.001  -4.139 -10.312  1.00 98.80           H  
ATOM   3486  CE1 PHE A 223      -1.236  -6.796 -12.864  1.00 98.80           C  
ATOM   3487  HE1 PHE A 223      -1.594  -7.513 -13.588  1.00 98.80           H  
ATOM   3488  CE2 PHE A 223      -1.705  -5.222 -11.073  1.00 98.80           C  
ATOM   3489  HE2 PHE A 223      -2.419  -4.742 -10.420  1.00 98.80           H  
ATOM   3490  CZ  PHE A 223      -2.152  -6.168 -12.007  1.00 98.80           C  
ATOM   3491  HZ  PHE A 223      -3.204  -6.405 -12.081  1.00 98.80           H  
ATOM   3492  N   GLY A 224       5.211  -5.988 -11.776  1.00 97.70           N  
ATOM   3493  H   GLY A 224       4.928  -6.797 -12.310  1.00 97.70           H  
ATOM   3494  CA  GLY A 224       6.535  -5.396 -12.008  1.00 97.70           C  
ATOM   3495  HA2 GLY A 224       7.057  -5.289 -11.057  1.00 97.70           H  
ATOM   3496  HA3 GLY A 224       7.113  -6.062 -12.649  1.00 97.70           H  
ATOM   3497  C   GLY A 224       6.483  -4.018 -12.687  1.00 97.70           C  
ATOM   3498  O   GLY A 224       7.460  -3.273 -12.613  1.00 97.70           O  
ATOM   3499  N   VAL A 225       5.336  -3.673 -13.298  1.00 98.10           N  
ATOM   3500  H   VAL A 225       4.593  -4.356 -13.253  1.00 98.10           H  
ATOM   3501  CA  VAL A 225       5.037  -2.465 -14.099  1.00 98.10           C  
ATOM   3502  HA  VAL A 225       3.997  -2.534 -14.418  1.00 98.10           H  
ATOM   3503  C   VAL A 225       5.853  -2.388 -15.391  1.00 98.10           C  
ATOM   3504  CB  VAL A 225       5.148  -1.173 -13.255  1.00 98.10           C  
ATOM   3505  HB  VAL A 225       6.165  -1.067 -12.877  1.00 98.10           H  
ATOM   3506  O   VAL A 225       5.292  -2.398 -16.490  1.00 98.10           O  
ATOM   3507  CG1 VAL A 225       4.828   0.082 -14.071  1.00 98.10           C  
ATOM   3508 HG11 VAL A 225       4.866   0.960 -13.426  1.00 98.10           H  
ATOM   3509 HG12 VAL A 225       5.558   0.217 -14.870  1.00 98.10           H  
ATOM   3510 HG13 VAL A 225       3.833   0.003 -14.509  1.00 98.10           H  
ATOM   3511  CG2 VAL A 225       4.195  -1.210 -12.053  1.00 98.10           C  
ATOM   3512 HG21 VAL A 225       3.169  -1.323 -12.402  1.00 98.10           H  
ATOM   3513 HG22 VAL A 225       4.277  -0.283 -11.485  1.00 98.10           H  
ATOM   3514 HG23 VAL A 225       4.444  -2.042 -11.394  1.00 98.10           H  
ATOM   3515  N   ASN A 226       7.174  -2.347 -15.254  1.00 98.52           N  
ATOM   3516  H   ASN A 226       7.551  -2.419 -14.320  1.00 98.52           H  
ATOM   3517  CA  ASN A 226       8.107  -2.242 -16.362  1.00 98.52           C  
ATOM   3518  HA  ASN A 226       7.732  -1.501 -17.068  1.00 98.52           H  
ATOM   3519  C   ASN A 226       8.263  -3.554 -17.125  1.00 98.52           C  
ATOM   3520  CB  ASN A 226       9.464  -1.771 -15.838  1.00 98.52           C  
ATOM   3521  HB2 ASN A 226       9.824  -2.449 -15.064  1.00 98.52           H  
ATOM   3522  HB3 ASN A 226      10.172  -1.784 -16.667  1.00 98.52           H  
ATOM   3523  O   ASN A 226       8.040  -4.648 -16.596  1.00 98.52           O  
ATOM   3524  CG  ASN A 226       9.393  -0.367 -15.289  1.00 98.52           C  
ATOM   3525  ND2 ASN A 226       9.257   0.632 -16.114  1.00 98.52           N  
ATOM   3526 HD21 ASN A 226       9.228   1.577 -15.758  1.00 98.52           H  
ATOM   3527 HD22 ASN A 226       9.238   0.468 -17.110  1.00 98.52           H  
ATOM   3528  OD1 ASN A 226       9.449  -0.146 -14.096  1.00 98.52           O  
ATOM   3529  N   THR A 227       8.726  -3.419 -18.361  1.00 98.64           N  
ATOM   3530  H   THR A 227       8.886  -2.486 -18.713  1.00 98.64           H  
ATOM   3531  CA  THR A 227       9.122  -4.553 -19.191  1.00 98.64           C  
ATOM   3532  HA  THR A 227       8.482  -5.405 -18.960  1.00 98.64           H  
ATOM   3533  C   THR A 227      10.563  -4.940 -18.873  1.00 98.64           C  
ATOM   3534  CB  THR A 227       8.906  -4.213 -20.667  1.00 98.64           C  
ATOM   3535  HB  THR A 227       9.461  -3.314 -20.934  1.00 98.64           H  
ATOM   3536  O   THR A 227      11.483  -4.143 -19.025  1.00 98.64           O  
ATOM   3537  CG2 THR A 227       9.302  -5.367 -21.581  1.00 98.64           C  
ATOM   3538 HG21 THR A 227      10.379  -5.524 -21.522  1.00 98.64           H  
ATOM   3539 HG22 THR A 227       8.787  -6.276 -21.270  1.00 98.64           H  
ATOM   3540 HG23 THR A 227       9.040  -5.128 -22.612  1.00 98.64           H  
ATOM   3541  OG1 THR A 227       7.523  -3.991 -20.820  1.00 98.64           O  
ATOM   3542  HG1 THR A 227       7.368  -3.481 -21.619  1.00 98.64           H  
ATOM   3543  N   PHE A 228      10.781  -6.175 -18.441  1.00 98.66           N  
ATOM   3544  H   PHE A 228       9.984  -6.792 -18.365  1.00 98.66           H  
ATOM   3545  CA  PHE A 228      12.106  -6.762 -18.234  1.00 98.66           C  
ATOM   3546  HA  PHE A 228      12.865  -5.981 -18.191  1.00 98.66           H  
ATOM   3547  C   PHE A 228      12.456  -7.675 -19.409  1.00 98.66           C  
ATOM   3548  CB  PHE A 228      12.125  -7.503 -16.891  1.00 98.66           C  
ATOM   3549  HB2 PHE A 228      13.054  -8.066 -16.790  1.00 98.66           H  
ATOM   3550  HB3 PHE A 228      11.305  -8.221 -16.869  1.00 98.66           H  
ATOM   3551  O   PHE A 228      11.678  -7.817 -20.357  1.00 98.66           O  
ATOM   3552  CG  PHE A 228      11.992  -6.596 -15.690  1.00 98.66           C  
ATOM   3553  CD1 PHE A 228      13.142  -6.163 -15.004  1.00 98.66           C  
ATOM   3554  HD1 PHE A 228      14.121  -6.483 -15.329  1.00 98.66           H  
ATOM   3555  CD2 PHE A 228      10.718  -6.180 -15.260  1.00 98.66           C  
ATOM   3556  HD2 PHE A 228       9.835  -6.497 -15.795  1.00 98.66           H  
ATOM   3557  CE1 PHE A 228      13.015  -5.318 -13.888  1.00 98.66           C  
ATOM   3558  HE1 PHE A 228      13.898  -4.995 -13.356  1.00 98.66           H  
ATOM   3559  CE2 PHE A 228      10.592  -5.325 -14.153  1.00 98.66           C  
ATOM   3560  HE2 PHE A 228       9.615  -4.985 -13.843  1.00 98.66           H  
ATOM   3561  CZ  PHE A 228      11.742  -4.895 -13.466  1.00 98.66           C  
ATOM   3562  HZ  PHE A 228      11.648  -4.235 -12.617  1.00 98.66           H  
ATOM   3563  N   THR A 229      13.620  -8.316 -19.352  1.00 98.35           N  
ATOM   3564  H   THR A 229      14.234  -8.167 -18.564  1.00 98.35           H  
ATOM   3565  CA  THR A 229      14.001  -9.349 -20.317  1.00 98.35           C  
ATOM   3566  HA  THR A 229      13.139  -9.556 -20.951  1.00 98.35           H  
ATOM   3567  C   THR A 229      14.334 -10.666 -19.627  1.00 98.35           C  
ATOM   3568  CB  THR A 229      15.125  -8.883 -21.254  1.00 98.35           C  
ATOM   3569  HB  THR A 229      15.371  -9.694 -21.939  1.00 98.35           H  
ATOM   3570  O   THR A 229      14.771 -10.692 -18.477  1.00 98.35           O  
ATOM   3571  CG2 THR A 229      14.704  -7.662 -22.075  1.00 98.35           C  
ATOM   3572 HG21 THR A 229      13.873  -7.936 -22.725  1.00 98.35           H  
ATOM   3573 HG22 THR A 229      14.389  -6.850 -21.420  1.00 98.35           H  
ATOM   3574 HG23 THR A 229      15.533  -7.309 -22.688  1.00 98.35           H  
ATOM   3575  OG1 THR A 229      16.287  -8.515 -20.553  1.00 98.35           O  
ATOM   3576  HG1 THR A 229      16.478  -7.601 -20.775  1.00 98.35           H  
ATOM   3577  N   LEU A 230      14.108 -11.768 -20.337  1.00 98.04           N  
ATOM   3578  H   LEU A 230      13.719 -11.655 -21.263  1.00 98.04           H  
ATOM   3579  CA  LEU A 230      14.585 -13.102 -19.993  1.00 98.04           C  
ATOM   3580  HA  LEU A 230      15.115 -13.064 -19.041  1.00 98.04           H  
ATOM   3581  C   LEU A 230      15.574 -13.566 -21.061  1.00 98.04           C  
ATOM   3582  CB  LEU A 230      13.416 -14.092 -19.875  1.00 98.04           C  
ATOM   3583  HB2 LEU A 230      13.837 -15.069 -19.642  1.00 98.04           H  
ATOM   3584  HB3 LEU A 230      12.924 -14.163 -20.845  1.00 98.04           H  
ATOM   3585  O   LEU A 230      15.391 -13.248 -22.238  1.00 98.04           O  
ATOM   3586  CG  LEU A 230      12.363 -13.759 -18.811  1.00 98.04           C  
ATOM   3587  HG  LEU A 230      11.912 -12.801 -19.067  1.00 98.04           H  
ATOM   3588  CD1 LEU A 230      11.262 -14.821 -18.825  1.00 98.04           C  
ATOM   3589 HD11 LEU A 230      10.500 -14.576 -18.085  1.00 98.04           H  
ATOM   3590 HD12 LEU A 230      10.799 -14.851 -19.812  1.00 98.04           H  
ATOM   3591 HD13 LEU A 230      11.685 -15.799 -18.596  1.00 98.04           H  
ATOM   3592  CD2 LEU A 230      12.940 -13.683 -17.394  1.00 98.04           C  
ATOM   3593 HD21 LEU A 230      13.649 -12.857 -17.327  1.00 98.04           H  
ATOM   3594 HD22 LEU A 230      13.449 -14.612 -17.137  1.00 98.04           H  
ATOM   3595 HD23 LEU A 230      12.139 -13.504 -16.677  1.00 98.04           H  
ATOM   3596  N   VAL A 231      16.603 -14.307 -20.649  1.00 94.86           N  
ATOM   3597  H   VAL A 231      16.681 -14.506 -19.662  1.00 94.86           H  
ATOM   3598  CA  VAL A 231      17.592 -14.908 -21.554  1.00 94.86           C  
ATOM   3599  HA  VAL A 231      17.246 -14.780 -22.580  1.00 94.86           H  
ATOM   3600  C   VAL A 231      17.695 -16.400 -21.278  1.00 94.86           C  
ATOM   3601  CB  VAL A 231      18.969 -14.227 -21.450  1.00 94.86           C  
ATOM   3602  HB  VAL A 231      19.371 -14.373 -20.448  1.00 94.86           H  
ATOM   3603  O   VAL A 231      17.984 -16.808 -20.150  1.00 94.86           O  
ATOM   3604  CG1 VAL A 231      19.955 -14.815 -22.470  1.00 94.86           C  
ATOM   3605 HG11 VAL A 231      19.549 -14.722 -23.477  1.00 94.86           H  
ATOM   3606 HG12 VAL A 231      20.140 -15.866 -22.251  1.00 94.86           H  
ATOM   3607 HG13 VAL A 231      20.906 -14.285 -22.414  1.00 94.86           H  
ATOM   3608  CG2 VAL A 231      18.875 -12.718 -21.718  1.00 94.86           C  
ATOM   3609 HG21 VAL A 231      19.869 -12.274 -21.663  1.00 94.86           H  
ATOM   3610 HG22 VAL A 231      18.451 -12.542 -22.707  1.00 94.86           H  
ATOM   3611 HG23 VAL A 231      18.247 -12.239 -20.967  1.00 94.86           H  
ATOM   3612  N   ASN A 232      17.457 -17.217 -22.303  1.00 92.93           N  
ATOM   3613  H   ASN A 232      17.242 -16.805 -23.200  1.00 92.93           H  
ATOM   3614  CA  ASN A 232      17.491 -18.672 -22.187  1.00 92.93           C  
ATOM   3615  HA  ASN A 232      17.155 -18.931 -21.183  1.00 92.93           H  
ATOM   3616  C   ASN A 232      18.916 -19.246 -22.327  1.00 92.93           C  
ATOM   3617  CB  ASN A 232      16.464 -19.278 -23.163  1.00 92.93           C  
ATOM   3618  HB2 ASN A 232      15.533 -18.717 -23.086  1.00 92.93           H  
ATOM   3619  HB3 ASN A 232      16.250 -20.306 -22.870  1.00 92.93           H  
ATOM   3620  O   ASN A 232      19.890 -18.534 -22.571  1.00 92.93           O  
ATOM   3621  CG  ASN A 232      16.868 -19.289 -24.627  1.00 92.93           C  
ATOM   3622  ND2 ASN A 232      15.961 -19.713 -25.472  1.00 92.93           N  
ATOM   3623 HD21 ASN A 232      16.134 -19.669 -26.466  1.00 92.93           H  
ATOM   3624 HD22 ASN A 232      15.045 -19.976 -25.137  1.00 92.93           H  
ATOM   3625  OD1 ASN A 232      17.997 -18.993 -24.992  1.00 92.93           O  
ATOM   3626  N   ALA A 233      19.049 -20.570 -22.202  1.00 88.99           N  
ATOM   3627  H   ALA A 233      18.226 -21.120 -22.000  1.00 88.99           H  
ATOM   3628  CA  ALA A 233      20.342 -21.257 -22.293  1.00 88.99           C  
ATOM   3629  HA  ALA A 233      21.032 -20.779 -21.598  1.00 88.99           H  
ATOM   3630  C   ALA A 233      21.001 -21.189 -23.690  1.00 88.99           C  
ATOM   3631  CB  ALA A 233      20.136 -22.709 -21.849  1.00 88.99           C  
ATOM   3632  HB1 ALA A 233      21.095 -23.228 -21.845  1.00 88.99           H  
ATOM   3633  HB2 ALA A 233      19.458 -23.218 -22.535  1.00 88.99           H  
ATOM   3634  HB3 ALA A 233      19.718 -22.736 -20.843  1.00 88.99           H  
ATOM   3635  O   ALA A 233      22.204 -21.429 -23.813  1.00 88.99           O  
ATOM   3636  N   ALA A 234      20.236 -20.874 -24.741  1.00 89.12           N  
ATOM   3637  H   ALA A 234      19.275 -20.608 -24.582  1.00 89.12           H  
ATOM   3638  CA  ALA A 234      20.753 -20.644 -26.088  1.00 89.12           C  
ATOM   3639  HA  ALA A 234      21.612 -21.297 -26.248  1.00 89.12           H  
ATOM   3640  C   ALA A 234      21.257 -19.203 -26.296  1.00 89.12           C  
ATOM   3641  CB  ALA A 234      19.674 -21.040 -27.105  1.00 89.12           C  
ATOM   3642  HB1 ALA A 234      18.799 -20.399 -27.000  1.00 89.12           H  
ATOM   3643  HB2 ALA A 234      20.060 -20.924 -28.118  1.00 89.12           H  
ATOM   3644  HB3 ALA A 234      19.373 -22.076 -26.952  1.00 89.12           H  
ATOM   3645  O   ALA A 234      21.880 -18.925 -27.321  1.00 89.12           O  
ATOM   3646  N   GLY A 235      21.044 -18.313 -25.320  1.00 88.45           N  
ATOM   3647  H   GLY A 235      20.518 -18.602 -24.508  1.00 88.45           H  
ATOM   3648  CA  GLY A 235      21.358 -16.892 -25.430  1.00 88.45           C  
ATOM   3649  HA2 GLY A 235      21.430 -16.473 -24.426  1.00 88.45           H  
ATOM   3650  HA3 GLY A 235      22.314 -16.759 -25.935  1.00 88.45           H  
ATOM   3651  C   GLY A 235      20.297 -16.098 -26.191  1.00 88.45           C  
ATOM   3652  O   GLY A 235      20.607 -15.023 -26.687  1.00 88.45           O  
ATOM   3653  N   GLU A 236      19.072 -16.613 -26.311  1.00 92.42           N  
ATOM   3654  H   GLU A 236      18.864 -17.493 -25.863  1.00 92.42           H  
ATOM   3655  CA  GLU A 236      17.954 -15.925 -26.962  1.00 92.42           C  
ATOM   3656  HA  GLU A 236      18.340 -15.259 -27.734  1.00 92.42           H  
ATOM   3657  C   GLU A 236      17.186 -15.086 -25.938  1.00 92.42           C  
ATOM   3658  CB  GLU A 236      17.009 -16.928 -27.636  1.00 92.42           C  
ATOM   3659  HB2 GLU A 236      16.203 -16.383 -28.127  1.00 92.42           H  
ATOM   3660  HB3 GLU A 236      16.566 -17.545 -26.854  1.00 92.42           H  
ATOM   3661  O   GLU A 236      16.956 -15.530 -24.807  1.00 92.42           O  
ATOM   3662  CG  GLU A 236      17.710 -17.816 -28.680  1.00 92.42           C  
ATOM   3663  HG2 GLU A 236      17.985 -17.195 -29.532  1.00 92.42           H  
ATOM   3664  HG3 GLU A 236      18.628 -18.229 -28.262  1.00 92.42           H  
ATOM   3665  CD  GLU A 236      16.842 -18.995 -29.141  1.00 92.42           C  
ATOM   3666  OE1 GLU A 236      16.956 -19.367 -30.332  1.00 92.42           O  
ATOM   3667  OE2 GLU A 236      16.131 -19.573 -28.285  1.00 92.42           O  
ATOM   3668  N   ARG A 237      16.786 -13.874 -26.336  1.00 95.69           N  
ATOM   3669  H   ARG A 237      16.964 -13.594 -27.290  1.00 95.69           H  
ATOM   3670  CA  ARG A 237      16.110 -12.906 -25.470  1.00 95.69           C  
ATOM   3671  HA  ARG A 237      16.282 -13.208 -24.437  1.00 95.69           H  
ATOM   3672  C   ARG A 237      14.598 -12.904 -25.693  1.00 95.69           C  
ATOM   3673  CB  ARG A 237      16.768 -11.532 -25.668  1.00 95.69           C  
ATOM   3674  HB2 ARG A 237      17.835 -11.641 -25.474  1.00 95.69           H  
ATOM   3675  HB3 ARG A 237      16.638 -11.217 -26.703  1.00 95.69           H  
ATOM   3676  O   ARG A 237      14.096 -13.126 -26.792  1.00 95.69           O  
ATOM   3677  CG  ARG A 237      16.224 -10.440 -24.738  1.00 95.69           C  
ATOM   3678  HG2 ARG A 237      16.269 -10.808 -23.713  1.00 95.69           H  
ATOM   3679  HG3 ARG A 237      15.188 -10.212 -24.987  1.00 95.69           H  
ATOM   3680  CD  ARG A 237      17.055  -9.154 -24.827  1.00 95.69           C  
ATOM   3681  HD2 ARG A 237      16.736  -8.497 -24.018  1.00 95.69           H  
ATOM   3682  HD3 ARG A 237      18.102  -9.406 -24.658  1.00 95.69           H  
ATOM   3683  NE  ARG A 237      16.909  -8.448 -26.120  1.00 95.69           N  
ATOM   3684  HE  ARG A 237      16.725  -8.993 -26.950  1.00 95.69           H  
ATOM   3685  NH1 ARG A 237      17.515  -6.334 -25.439  1.00 95.69           N  
ATOM   3686 HH11 ARG A 237      17.717  -6.686 -24.514  1.00 95.69           H  
ATOM   3687 HH12 ARG A 237      17.583  -5.349 -25.648  1.00 95.69           H  
ATOM   3688  NH2 ARG A 237      16.827  -6.658 -27.520  1.00 95.69           N  
ATOM   3689 HH21 ARG A 237      16.741  -5.666 -27.689  1.00 95.69           H  
ATOM   3690 HH22 ARG A 237      16.638  -7.320 -28.258  1.00 95.69           H  
ATOM   3691  CZ  ARG A 237      17.081  -7.158 -26.351  1.00 95.69           C  
ATOM   3692  N   SER A 238      13.845 -12.624 -24.637  1.00 98.04           N  
ATOM   3693  H   SER A 238      14.307 -12.563 -23.740  1.00 98.04           H  
ATOM   3694  CA  SER A 238      12.408 -12.327 -24.695  1.00 98.04           C  
ATOM   3695  HA  SER A 238      12.139 -11.984 -25.694  1.00 98.04           H  
ATOM   3696  C   SER A 238      12.055 -11.213 -23.715  1.00 98.04           C  
ATOM   3697  CB  SER A 238      11.591 -13.581 -24.381  1.00 98.04           C  
ATOM   3698  HB2 SER A 238      11.908 -13.995 -23.424  1.00 98.04           H  
ATOM   3699  HB3 SER A 238      10.534 -13.320 -24.326  1.00 98.04           H  
ATOM   3700  O   SER A 238      12.718 -11.061 -22.691  1.00 98.04           O  
ATOM   3701  OG  SER A 238      11.770 -14.543 -25.400  1.00 98.04           O  
ATOM   3702  HG  SER A 238      12.637 -14.421 -25.793  1.00 98.04           H  
ATOM   3703  N   PHE A 239      11.012 -10.443 -24.007  1.00 98.71           N  
ATOM   3704  H   PHE A 239      10.471 -10.653 -24.833  1.00 98.71           H  
ATOM   3705  CA  PHE A 239      10.472  -9.428 -23.105  1.00 98.71           C  
ATOM   3706  HA  PHE A 239      11.288  -8.985 -22.534  1.00 98.71           H  
ATOM   3707  C   PHE A 239       9.482 -10.052 -22.125  1.00 98.71           C  
ATOM   3708  CB  PHE A 239       9.808  -8.318 -23.918  1.00 98.71           C  
ATOM   3709  HB2 PHE A 239       9.345  -7.604 -23.237  1.00 98.71           H  
ATOM   3710  HB3 PHE A 239       9.015  -8.750 -24.530  1.00 98.71           H  
ATOM   3711  O   PHE A 239       8.737 -10.963 -22.491  1.00 98.71           O  
ATOM   3712  CG  PHE A 239      10.776  -7.574 -24.806  1.00 98.71           C  
ATOM   3713  CD1 PHE A 239      11.643  -6.618 -24.244  1.00 98.71           C  
ATOM   3714  HD1 PHE A 239      11.610  -6.414 -23.184  1.00 98.71           H  
ATOM   3715  CD2 PHE A 239      10.834  -7.854 -26.184  1.00 98.71           C  
ATOM   3716  HD2 PHE A 239      10.178  -8.591 -26.624  1.00 98.71           H  
ATOM   3717  CE1 PHE A 239      12.551  -5.923 -25.061  1.00 98.71           C  
ATOM   3718  HE1 PHE A 239      13.204  -5.171 -24.645  1.00 98.71           H  
ATOM   3719  CE2 PHE A 239      11.752  -7.164 -26.992  1.00 98.71           C  
ATOM   3720  HE2 PHE A 239      11.816  -7.364 -28.052  1.00 98.71           H  
ATOM   3721  CZ  PHE A 239      12.600  -6.194 -26.436  1.00 98.71           C  
ATOM   3722  HZ  PHE A 239      13.284  -5.654 -27.073  1.00 98.71           H  
ATOM   3723  N   VAL A 240       9.451  -9.557 -20.886  1.00 98.80           N  
ATOM   3724  H   VAL A 240      10.087  -8.811 -20.646  1.00 98.80           H  
ATOM   3725  CA  VAL A 240       8.595 -10.104 -19.828  1.00 98.80           C  
ATOM   3726  HA  VAL A 240       7.763 -10.613 -20.315  1.00 98.80           H  
ATOM   3727  C   VAL A 240       7.989  -9.019 -18.939  1.00 98.80           C  
ATOM   3728  CB  VAL A 240       9.358 -11.172 -19.013  1.00 98.80           C  
ATOM   3729  HB  VAL A 240       9.773 -11.896 -19.715  1.00 98.80           H  
ATOM   3730  O   VAL A 240       8.667  -8.064 -18.559  1.00 98.80           O  
ATOM   3731  CG1 VAL A 240      10.507 -10.605 -18.176  1.00 98.80           C  
ATOM   3732 HG11 VAL A 240      10.109  -9.904 -17.442  1.00 98.80           H  
ATOM   3733 HG12 VAL A 240      11.007 -11.402 -17.626  1.00 98.80           H  
ATOM   3734 HG13 VAL A 240      11.232 -10.110 -18.822  1.00 98.80           H  
ATOM   3735  CG2 VAL A 240       8.440 -11.938 -18.062  1.00 98.80           C  
ATOM   3736 HG21 VAL A 240       8.071 -11.289 -17.267  1.00 98.80           H  
ATOM   3737 HG22 VAL A 240       8.987 -12.765 -17.609  1.00 98.80           H  
ATOM   3738 HG23 VAL A 240       7.599 -12.337 -18.629  1.00 98.80           H  
ATOM   3739  N   LYS A 241       6.726  -9.209 -18.543  1.00 98.79           N  
ATOM   3740  H   LYS A 241       6.231  -9.993 -18.944  1.00 98.79           H  
ATOM   3741  CA  LYS A 241       6.094  -8.519 -17.407  1.00 98.79           C  
ATOM   3742  HA  LYS A 241       6.821  -7.846 -16.952  1.00 98.79           H  
ATOM   3743  C   LYS A 241       5.692  -9.538 -16.342  1.00 98.79           C  
ATOM   3744  CB  LYS A 241       4.892  -7.670 -17.862  1.00 98.79           C  
ATOM   3745  HB2 LYS A 241       4.330  -7.369 -16.977  1.00 98.79           H  
ATOM   3746  HB3 LYS A 241       4.230  -8.261 -18.495  1.00 98.79           H  
ATOM   3747  O   LYS A 241       5.169 -10.603 -16.665  1.00 98.79           O  
ATOM   3748  CG  LYS A 241       5.331  -6.401 -18.611  1.00 98.79           C  
ATOM   3749  HG2 LYS A 241       5.746  -6.673 -19.581  1.00 98.79           H  
ATOM   3750  HG3 LYS A 241       6.108  -5.904 -18.030  1.00 98.79           H  
ATOM   3751  CD  LYS A 241       4.167  -5.415 -18.801  1.00 98.79           C  
ATOM   3752  HD2 LYS A 241       3.741  -5.184 -17.825  1.00 98.79           H  
ATOM   3753  HD3 LYS A 241       3.399  -5.864 -19.430  1.00 98.79           H  
ATOM   3754  CE  LYS A 241       4.691  -4.123 -19.447  1.00 98.79           C  
ATOM   3755  HE2 LYS A 241       5.649  -3.877 -18.990  1.00 98.79           H  
ATOM   3756  HE3 LYS A 241       4.887  -4.312 -20.503  1.00 98.79           H  
ATOM   3757  NZ  LYS A 241       3.769  -2.969 -19.276  1.00 98.79           N  
ATOM   3758  HZ1 LYS A 241       2.843  -3.137 -19.641  1.00 98.79           H  
ATOM   3759  HZ2 LYS A 241       4.123  -2.152 -19.754  1.00 98.79           H  
ATOM   3760  HZ3 LYS A 241       3.702  -2.717 -18.301  1.00 98.79           H  
ATOM   3761  N   PHE A 242       5.938  -9.211 -15.073  1.00 98.79           N  
ATOM   3762  H   PHE A 242       6.343  -8.303 -14.894  1.00 98.79           H  
ATOM   3763  CA  PHE A 242       5.665 -10.083 -13.922  1.00 98.79           C  
ATOM   3764  HA  PHE A 242       5.576 -11.114 -14.264  1.00 98.79           H  
ATOM   3765  C   PHE A 242       4.360  -9.703 -13.219  1.00 98.79           C  
ATOM   3766  CB  PHE A 242       6.826 -10.021 -12.926  1.00 98.79           C  
ATOM   3767  HB2 PHE A 242       6.934  -8.995 -12.574  1.00 98.79           H  
ATOM   3768  HB3 PHE A 242       6.571 -10.636 -12.063  1.00 98.79           H  
ATOM   3769  O   PHE A 242       4.131  -8.523 -12.942  1.00 98.79           O  
ATOM   3770  CG  PHE A 242       8.153 -10.503 -13.472  1.00 98.79           C  
ATOM   3771  CD1 PHE A 242       8.424 -11.882 -13.541  1.00 98.79           C  
ATOM   3772  HD1 PHE A 242       7.678 -12.596 -13.226  1.00 98.79           H  
ATOM   3773  CD2 PHE A 242       9.124  -9.577 -13.899  1.00 98.79           C  
ATOM   3774  HD2 PHE A 242       8.929  -8.516 -13.850  1.00 98.79           H  
ATOM   3775  CE1 PHE A 242       9.665 -12.335 -14.023  1.00 98.79           C  
ATOM   3776  HE1 PHE A 242       9.876 -13.393 -14.072  1.00 98.79           H  
ATOM   3777  CE2 PHE A 242      10.364 -10.030 -14.380  1.00 98.79           C  
ATOM   3778  HE2 PHE A 242      11.114  -9.320 -14.694  1.00 98.79           H  
ATOM   3779  CZ  PHE A 242      10.636 -11.408 -14.441  1.00 98.79           C  
ATOM   3780  HZ  PHE A 242      11.593 -11.752 -14.805  1.00 98.79           H  
ATOM   3781  N   HIS A 243       3.533 -10.704 -12.918  1.00 98.77           N  
ATOM   3782  H   HIS A 243       3.812 -11.643 -13.164  1.00 98.77           H  
ATOM   3783  CA  HIS A 243       2.187 -10.559 -12.362  1.00 98.77           C  
ATOM   3784  HA  HIS A 243       2.013  -9.520 -12.080  1.00 98.77           H  
ATOM   3785  C   HIS A 243       2.031 -11.428 -11.109  1.00 98.77           C  
ATOM   3786  CB  HIS A 243       1.135 -10.947 -13.421  1.00 98.77           C  
ATOM   3787  HB2 HIS A 243       1.388 -11.921 -13.841  1.00 98.77           H  
ATOM   3788  HB3 HIS A 243       0.168 -11.043 -12.927  1.00 98.77           H  
ATOM   3789  O   HIS A 243       2.332 -12.619 -11.118  1.00 98.77           O  
ATOM   3790  CG  HIS A 243       0.978  -9.954 -14.549  1.00 98.77           C  
ATOM   3791  CD2 HIS A 243       1.966  -9.467 -15.361  1.00 98.77           C  
ATOM   3792  HD2 HIS A 243       3.009  -9.748 -15.350  1.00 98.77           H  
ATOM   3793  ND1 HIS A 243      -0.203  -9.394 -14.991  1.00 98.77           N  
ATOM   3794  HD1 HIS A 243      -1.143  -9.660 -14.733  1.00 98.77           H  
ATOM   3795  CE1 HIS A 243       0.082  -8.566 -16.011  1.00 98.77           C  
ATOM   3796  HE1 HIS A 243      -0.648  -8.028 -16.598  1.00 98.77           H  
ATOM   3797  NE2 HIS A 243       1.402  -8.559 -16.247  1.00 98.77           N  
ATOM   3798  N   SER A 244       1.510 -10.839 -10.038  1.00 98.81           N  
ATOM   3799  H   SER A 244       1.316  -9.850 -10.101  1.00 98.81           H  
ATOM   3800  CA  SER A 244       1.136 -11.502  -8.786  1.00 98.81           C  
ATOM   3801  HA  SER A 244       1.377 -12.563  -8.838  1.00 98.81           H  
ATOM   3802  C   SER A 244      -0.363 -11.330  -8.577  1.00 98.81           C  
ATOM   3803  CB  SER A 244       1.897 -10.906  -7.598  1.00 98.81           C  
ATOM   3804  HB2 SER A 244       1.645 -11.455  -6.691  1.00 98.81           H  
ATOM   3805  HB3 SER A 244       1.616  -9.861  -7.465  1.00 98.81           H  
ATOM   3806  O   SER A 244      -0.859 -10.207  -8.533  1.00 98.81           O  
ATOM   3807  OG  SER A 244       3.285 -10.987  -7.827  1.00 98.81           O  
ATOM   3808  HG  SER A 244       3.473 -10.508  -8.638  1.00 98.81           H  
ATOM   3809  N   THR A 245      -1.109 -12.425  -8.466  1.00 98.70           N  
ATOM   3810  H   THR A 245      -0.647 -13.322  -8.511  1.00 98.70           H  
ATOM   3811  CA  THR A 245      -2.574 -12.407  -8.317  1.00 98.70           C  
ATOM   3812  HA  THR A 245      -2.918 -11.373  -8.303  1.00 98.70           H  
ATOM   3813  C   THR A 245      -2.982 -13.082  -7.010  1.00 98.70           C  
ATOM   3814  CB  THR A 245      -3.237 -13.068  -9.524  1.00 98.70           C  
ATOM   3815  HB  THR A 245      -2.888 -14.096  -9.617  1.00 98.70           H  
ATOM   3816  O   THR A 245      -2.638 -14.251  -6.824  1.00 98.70           O  
ATOM   3817  CG2 THR A 245      -4.763 -13.049  -9.473  1.00 98.70           C  
ATOM   3818 HG21 THR A 245      -5.125 -12.025  -9.380  1.00 98.70           H  
ATOM   3819 HG22 THR A 245      -5.156 -13.474 -10.397  1.00 98.70           H  
ATOM   3820 HG23 THR A 245      -5.127 -13.638  -8.631  1.00 98.70           H  
ATOM   3821  OG1 THR A 245      -2.842 -12.333 -10.660  1.00 98.70           O  
ATOM   3822  HG1 THR A 245      -2.018 -11.892 -10.442  1.00 98.70           H  
ATOM   3823  N   PRO A 246      -3.671 -12.375  -6.094  1.00 98.57           N  
ATOM   3824  CA  PRO A 246      -3.985 -12.894  -4.766  1.00 98.57           C  
ATOM   3825  HA  PRO A 246      -3.074 -13.217  -4.263  1.00 98.57           H  
ATOM   3826  C   PRO A 246      -4.957 -14.070  -4.862  1.00 98.57           C  
ATOM   3827  CB  PRO A 246      -4.595 -11.718  -3.994  1.00 98.57           C  
ATOM   3828  HB2 PRO A 246      -3.805 -11.145  -3.509  1.00 98.57           H  
ATOM   3829  HB3 PRO A 246      -5.333 -12.041  -3.259  1.00 98.57           H  
ATOM   3830  O   PRO A 246      -5.955 -14.005  -5.575  1.00 98.57           O  
ATOM   3831  CG  PRO A 246      -5.230 -10.877  -5.099  1.00 98.57           C  
ATOM   3832  HG2 PRO A 246      -5.346  -9.833  -4.810  1.00 98.57           H  
ATOM   3833  HG3 PRO A 246      -6.193 -11.304  -5.382  1.00 98.57           H  
ATOM   3834  CD  PRO A 246      -4.253 -11.048  -6.256  1.00 98.57           C  
ATOM   3835  HD2 PRO A 246      -4.786 -10.951  -7.202  1.00 98.57           H  
ATOM   3836  HD3 PRO A 246      -3.461 -10.303  -6.181  1.00 98.57           H  
ATOM   3837  N   VAL A 247      -4.702 -15.135  -4.101  1.00 98.33           N  
ATOM   3838  H   VAL A 247      -3.863 -15.132  -3.539  1.00 98.33           H  
ATOM   3839  CA  VAL A 247      -5.606 -16.299  -4.023  1.00 98.33           C  
ATOM   3840  HA  VAL A 247      -5.844 -16.633  -5.033  1.00 98.33           H  
ATOM   3841  C   VAL A 247      -6.936 -15.924  -3.360  1.00 98.33           C  
ATOM   3842  CB  VAL A 247      -4.919 -17.460  -3.277  1.00 98.33           C  
ATOM   3843  HB  VAL A 247      -4.586 -17.105  -2.302  1.00 98.33           H  
ATOM   3844  O   VAL A 247      -7.977 -16.478  -3.699  1.00 98.33           O  
ATOM   3845  CG1 VAL A 247      -5.844 -18.664  -3.057  1.00 98.33           C  
ATOM   3846 HG11 VAL A 247      -6.265 -18.990  -4.008  1.00 98.33           H  
ATOM   3847 HG12 VAL A 247      -5.287 -19.487  -2.611  1.00 98.33           H  
ATOM   3848 HG13 VAL A 247      -6.657 -18.401  -2.380  1.00 98.33           H  
ATOM   3849  CG2 VAL A 247      -3.697 -17.956  -4.066  1.00 98.33           C  
ATOM   3850 HG21 VAL A 247      -2.973 -17.152  -4.197  1.00 98.33           H  
ATOM   3851 HG22 VAL A 247      -3.211 -18.771  -3.529  1.00 98.33           H  
ATOM   3852 HG23 VAL A 247      -4.010 -18.316  -5.046  1.00 98.33           H  
ATOM   3853  N   LEU A 248      -6.913 -14.937  -2.457  1.00 97.30           N  
ATOM   3854  H   LEU A 248      -6.023 -14.501  -2.262  1.00 97.30           H  
ATOM   3855  CA  LEU A 248      -8.104 -14.383  -1.805  1.00 97.30           C  
ATOM   3856  HA  LEU A 248      -8.760 -15.203  -1.514  1.00 97.30           H  
ATOM   3857  C   LEU A 248      -8.950 -13.490  -2.725  1.00 97.30           C  
ATOM   3858  CB  LEU A 248      -7.679 -13.601  -0.547  1.00 97.30           C  
ATOM   3859  HB2 LEU A 248      -7.000 -12.804  -0.849  1.00 97.30           H  
ATOM   3860  HB3 LEU A 248      -8.564 -13.134  -0.116  1.00 97.30           H  
ATOM   3861  O   LEU A 248      -9.985 -12.997  -2.288  1.00 97.30           O  
ATOM   3862  CG  LEU A 248      -7.008 -14.446   0.548  1.00 97.30           C  
ATOM   3863  HG  LEU A 248      -6.097 -14.897   0.154  1.00 97.30           H  
ATOM   3864  CD1 LEU A 248      -6.624 -13.537   1.716  1.00 97.30           C  
ATOM   3865 HD11 LEU A 248      -7.521 -13.108   2.164  1.00 97.30           H  
ATOM   3866 HD12 LEU A 248      -5.984 -12.735   1.349  1.00 97.30           H  
ATOM   3867 HD13 LEU A 248      -6.083 -14.115   2.465  1.00 97.30           H  
ATOM   3868  CD2 LEU A 248      -7.922 -15.553   1.078  1.00 97.30           C  
ATOM   3869 HD21 LEU A 248      -8.115 -16.287   0.296  1.00 97.30           H  
ATOM   3870 HD22 LEU A 248      -8.868 -15.131   1.416  1.00 97.30           H  
ATOM   3871 HD23 LEU A 248      -7.440 -16.065   1.911  1.00 97.30           H  
ATOM   3872  N   GLY A 249      -8.515 -13.284  -3.968  1.00 98.00           N  
ATOM   3873  H   GLY A 249      -7.682 -13.764  -4.278  1.00 98.00           H  
ATOM   3874  CA  GLY A 249      -9.139 -12.376  -4.917  1.00 98.00           C  
ATOM   3875  HA2 GLY A 249     -10.222 -12.499  -4.902  1.00 98.00           H  
ATOM   3876  HA3 GLY A 249      -8.778 -12.641  -5.910  1.00 98.00           H  
ATOM   3877  C   GLY A 249      -8.817 -10.903  -4.669  1.00 98.00           C  
ATOM   3878  O   GLY A 249      -8.174 -10.534  -3.680  1.00 98.00           O  
ATOM   3879  N   VAL A 250      -9.219 -10.062  -5.621  1.00 98.53           N  
ATOM   3880  H   VAL A 250      -9.752 -10.443  -6.390  1.00 98.53           H  
ATOM   3881  CA  VAL A 250      -9.026  -8.611  -5.557  1.00 98.53           C  
ATOM   3882  HA  VAL A 250      -8.168  -8.418  -4.914  1.00 98.53           H  
ATOM   3883  C   VAL A 250     -10.248  -7.964  -4.925  1.00 98.53           C  
ATOM   3884  CB  VAL A 250      -8.690  -7.993  -6.921  1.00 98.53           C  
ATOM   3885  HB  VAL A 250      -9.512  -8.154  -7.619  1.00 98.53           H  
ATOM   3886  O   VAL A 250     -11.357  -8.060  -5.447  1.00 98.53           O  
ATOM   3887  CG1 VAL A 250      -8.413  -6.488  -6.793  1.00 98.53           C  
ATOM   3888 HG11 VAL A 250      -8.116  -6.091  -7.764  1.00 98.53           H  
ATOM   3889 HG12 VAL A 250      -7.619  -6.309  -6.067  1.00 98.53           H  
ATOM   3890 HG13 VAL A 250      -9.311  -5.965  -6.464  1.00 98.53           H  
ATOM   3891  CG2 VAL A 250      -7.410  -8.620  -7.485  1.00 98.53           C  
ATOM   3892 HG21 VAL A 250      -6.573  -8.406  -6.821  1.00 98.53           H  
ATOM   3893 HG22 VAL A 250      -7.522  -9.701  -7.571  1.00 98.53           H  
ATOM   3894 HG23 VAL A 250      -7.223  -8.214  -8.479  1.00 98.53           H  
ATOM   3895  N   HIS A 251     -10.036  -7.301  -3.790  1.00 98.33           N  
ATOM   3896  H   HIS A 251      -9.090  -7.226  -3.444  1.00 98.33           H  
ATOM   3897  CA  HIS A 251     -11.104  -6.685  -3.015  1.00 98.33           C  
ATOM   3898  HA  HIS A 251     -11.975  -6.540  -3.654  1.00 98.33           H  
ATOM   3899  C   HIS A 251     -10.694  -5.316  -2.479  1.00 98.33           C  
ATOM   3900  CB  HIS A 251     -11.498  -7.604  -1.853  1.00 98.33           C  
ATOM   3901  HB2 HIS A 251     -10.619  -7.793  -1.236  1.00 98.33           H  
ATOM   3902  HB3 HIS A 251     -12.225  -7.082  -1.230  1.00 98.33           H  
ATOM   3903  O   HIS A 251      -9.593  -5.139  -1.949  1.00 98.33           O  
ATOM   3904  CG  HIS A 251     -12.107  -8.920  -2.263  1.00 98.33           C  
ATOM   3905  CD2 HIS A 251     -11.711 -10.165  -1.856  1.00 98.33           C  
ATOM   3906  HD2 HIS A 251     -10.873 -10.392  -1.213  1.00 98.33           H  
ATOM   3907  ND1 HIS A 251     -13.185  -9.094  -3.102  1.00 98.33           N  
ATOM   3908  HD1 HIS A 251     -13.565  -8.397  -3.726  1.00 98.33           H  
ATOM   3909  CE1 HIS A 251     -13.447 -10.408  -3.178  1.00 98.33           C  
ATOM   3910  HE1 HIS A 251     -14.208 -10.855  -3.800  1.00 98.33           H  
ATOM   3911  NE2 HIS A 251     -12.596 -11.097  -2.403  1.00 98.33           N  
ATOM   3912  N   SER A 252     -11.639  -4.383  -2.520  1.00 98.41           N  
ATOM   3913  H   SER A 252     -12.483  -4.583  -3.037  1.00 98.41           H  
ATOM   3914  CA  SER A 252     -11.454  -3.000  -2.086  1.00 98.41           C  
ATOM   3915  HA  SER A 252     -10.465  -2.878  -1.644  1.00 98.41           H  
ATOM   3916  C   SER A 252     -12.460  -2.568  -1.024  1.00 98.41           C  
ATOM   3917  CB  SER A 252     -11.482  -2.087  -3.301  1.00 98.41           C  
ATOM   3918  HB2 SER A 252     -12.377  -2.288  -3.890  1.00 98.41           H  
ATOM   3919  HB3 SER A 252     -11.481  -1.043  -2.986  1.00 98.41           H  
ATOM   3920  O   SER A 252     -13.476  -3.231  -0.795  1.00 98.41           O  
ATOM   3921  OG  SER A 252     -10.315  -2.350  -4.057  1.00 98.41           O  
ATOM   3922  HG  SER A 252     -10.025  -1.506  -4.411  1.00 98.41           H  
ATOM   3923  N   LEU A 253     -12.133  -1.478  -0.333  1.00 98.50           N  
ATOM   3924  H   LEU A 253     -11.298  -0.986  -0.617  1.00 98.50           H  
ATOM   3925  CA  LEU A 253     -13.057  -0.733   0.520  1.00 98.50           C  
ATOM   3926  HA  LEU A 253     -13.635  -1.418   1.141  1.00 98.50           H  
ATOM   3927  C   LEU A 253     -14.039   0.059  -0.355  1.00 98.50           C  
ATOM   3928  CB  LEU A 253     -12.252   0.229   1.417  1.00 98.50           C  
ATOM   3929  HB2 LEU A 253     -12.941   0.789   2.050  1.00 98.50           H  
ATOM   3930  HB3 LEU A 253     -11.746   0.943   0.767  1.00 98.50           H  
ATOM   3931  O   LEU A 253     -13.771   0.291  -1.533  1.00 98.50           O  
ATOM   3932  CG  LEU A 253     -11.196  -0.444   2.308  1.00 98.50           C  
ATOM   3933  HG  LEU A 253     -10.542  -1.055   1.685  1.00 98.50           H  
ATOM   3934  CD1 LEU A 253     -10.318   0.599   2.991  1.00 98.50           C  
ATOM   3935 HD11 LEU A 253      -9.574   0.106   3.617  1.00 98.50           H  
ATOM   3936 HD12 LEU A 253      -9.800   1.186   2.232  1.00 98.50           H  
ATOM   3937 HD13 LEU A 253     -10.939   1.257   3.600  1.00 98.50           H  
ATOM   3938  CD2 LEU A 253     -11.831  -1.320   3.389  1.00 98.50           C  
ATOM   3939 HD21 LEU A 253     -11.049  -1.753   4.013  1.00 98.50           H  
ATOM   3940 HD22 LEU A 253     -12.482  -0.713   4.018  1.00 98.50           H  
ATOM   3941 HD23 LEU A 253     -12.422  -2.111   2.926  1.00 98.50           H  
ATOM   3942  N   VAL A 254     -15.135   0.530   0.238  1.00 98.01           N  
ATOM   3943  H   VAL A 254     -15.281   0.318   1.215  1.00 98.01           H  
ATOM   3944  CA  VAL A 254     -15.915   1.638  -0.342  1.00 98.01           C  
ATOM   3945  HA  VAL A 254     -15.785   1.634  -1.425  1.00 98.01           H  
ATOM   3946  C   VAL A 254     -15.371   2.976   0.163  1.00 98.01           C  
ATOM   3947  CB  VAL A 254     -17.423   1.499  -0.088  1.00 98.01           C  
ATOM   3948  HB  VAL A 254     -17.922   2.353  -0.547  1.00 98.01           H  
ATOM   3949  O   VAL A 254     -14.697   3.026   1.195  1.00 98.01           O  
ATOM   3950  CG1 VAL A 254     -17.981   0.229  -0.740  1.00 98.01           C  
ATOM   3951 HG11 VAL A 254     -19.060   0.184  -0.592  1.00 98.01           H  
ATOM   3952 HG12 VAL A 254     -17.790   0.257  -1.813  1.00 98.01           H  
ATOM   3953 HG13 VAL A 254     -17.520  -0.662  -0.312  1.00 98.01           H  
ATOM   3954  CG2 VAL A 254     -17.778   1.499   1.402  1.00 98.01           C  
ATOM   3955 HG21 VAL A 254     -18.864   1.528   1.488  1.00 98.01           H  
ATOM   3956 HG22 VAL A 254     -17.379   2.389   1.890  1.00 98.01           H  
ATOM   3957 HG23 VAL A 254     -17.393   0.606   1.893  1.00 98.01           H  
ATOM   3958  N   TRP A 255     -15.647   4.074  -0.544  1.00 97.22           N  
ATOM   3959  H   TRP A 255     -16.206   3.989  -1.381  1.00 97.22           H  
ATOM   3960  CA  TRP A 255     -14.954   5.339  -0.280  1.00 97.22           C  
ATOM   3961  HA  TRP A 255     -13.888   5.127  -0.359  1.00 97.22           H  
ATOM   3962  C   TRP A 255     -15.164   5.892   1.139  1.00 97.22           C  
ATOM   3963  CB  TRP A 255     -15.318   6.377  -1.347  1.00 97.22           C  
ATOM   3964  HB2 TRP A 255     -15.067   5.976  -2.329  1.00 97.22           H  
ATOM   3965  HB3 TRP A 255     -16.395   6.547  -1.322  1.00 97.22           H  
ATOM   3966  O   TRP A 255     -14.188   6.187   1.829  1.00 97.22           O  
ATOM   3967  CG  TRP A 255     -14.620   7.694  -1.189  1.00 97.22           C  
ATOM   3968  CD1 TRP A 255     -15.206   8.912  -1.269  1.00 97.22           C  
ATOM   3969  HD1 TRP A 255     -16.252   9.089  -1.474  1.00 97.22           H  
ATOM   3970  CD2 TRP A 255     -13.208   7.949  -0.897  1.00 97.22           C  
ATOM   3971  CE2 TRP A 255     -13.019   9.360  -0.816  1.00 97.22           C  
ATOM   3972  CE3 TRP A 255     -12.061   7.142  -0.698  1.00 97.22           C  
ATOM   3973  HE3 TRP A 255     -12.138   6.066  -0.757  1.00 97.22           H  
ATOM   3974  NE1 TRP A 255     -14.260   9.898  -1.068  1.00 97.22           N  
ATOM   3975  HE1 TRP A 255     -14.448  10.888  -1.125  1.00 97.22           H  
ATOM   3976  CH2 TRP A 255     -10.660   9.101  -0.326  1.00 97.22           C  
ATOM   3977  HH2 TRP A 255      -9.698   9.543  -0.115  1.00 97.22           H  
ATOM   3978  CZ2 TRP A 255     -11.770   9.929  -0.544  1.00 97.22           C  
ATOM   3979  HZ2 TRP A 255     -11.659  11.003  -0.496  1.00 97.22           H  
ATOM   3980  CZ3 TRP A 255     -10.809   7.707  -0.397  1.00 97.22           C  
ATOM   3981  HZ3 TRP A 255      -9.956   7.069  -0.222  1.00 97.22           H  
ATOM   3982  N   ASP A 256     -16.412   5.953   1.612  1.00 97.85           N  
ATOM   3983  H   ASP A 256     -17.177   5.724   0.995  1.00 97.85           H  
ATOM   3984  CA  ASP A 256     -16.721   6.425   2.972  1.00 97.85           C  
ATOM   3985  HA  ASP A 256     -16.349   7.443   3.090  1.00 97.85           H  
ATOM   3986  C   ASP A 256     -16.048   5.559   4.057  1.00 97.85           C  
ATOM   3987  CB  ASP A 256     -18.246   6.452   3.157  1.00 97.85           C  
ATOM   3988  HB2 ASP A 256     -18.645   5.450   3.001  1.00 97.85           H  
ATOM   3989  HB3 ASP A 256     -18.686   7.113   2.410  1.00 97.85           H  
ATOM   3990  O   ASP A 256     -15.532   6.071   5.050  1.00 97.85           O  
ATOM   3991  CG  ASP A 256     -18.635   6.946   4.555  1.00 97.85           C  
ATOM   3992  OD1 ASP A 256     -19.073   6.102   5.374  1.00 97.85           O  
ATOM   3993  OD2 ASP A 256     -18.474   8.147   4.837  1.00 97.85           O  
ATOM   3994  N   GLU A 257     -15.973   4.242   3.841  1.00 98.36           N  
ATOM   3995  H   GLU A 257     -16.324   3.885   2.963  1.00 98.36           H  
ATOM   3996  CA  GLU A 257     -15.277   3.317   4.740  1.00 98.36           C  
ATOM   3997  HA  GLU A 257     -15.675   3.442   5.747  1.00 98.36           H  
ATOM   3998  C   GLU A 257     -13.774   3.621   4.799  1.00 98.36           C  
ATOM   3999  CB  GLU A 257     -15.530   1.870   4.284  1.00 98.36           C  
ATOM   4000  HB2 GLU A 257     -15.095   1.721   3.296  1.00 98.36           H  
ATOM   4001  HB3 GLU A 257     -16.605   1.704   4.208  1.00 98.36           H  
ATOM   4002  O   GLU A 257     -13.201   3.688   5.887  1.00 98.36           O  
ATOM   4003  CG  GLU A 257     -14.936   0.823   5.235  1.00 98.36           C  
ATOM   4004  HG2 GLU A 257     -15.341   0.985   6.234  1.00 98.36           H  
ATOM   4005  HG3 GLU A 257     -13.855   0.955   5.283  1.00 98.36           H  
ATOM   4006  CD  GLU A 257     -15.230  -0.622   4.797  1.00 98.36           C  
ATOM   4007  OE1 GLU A 257     -15.163  -1.523   5.664  1.00 98.36           O  
ATOM   4008  OE2 GLU A 257     -15.525  -0.899   3.609  1.00 98.36           O  
ATOM   4009  N   ALA A 258     -13.142   3.843   3.643  1.00 98.46           N  
ATOM   4010  H   ALA A 258     -13.684   3.810   2.792  1.00 98.46           H  
ATOM   4011  CA  ALA A 258     -11.720   4.161   3.542  1.00 98.46           C  
ATOM   4012  HA  ALA A 258     -11.151   3.373   4.034  1.00 98.46           H  
ATOM   4013  C   ALA A 258     -11.363   5.479   4.250  1.00 98.46           C  
ATOM   4014  CB  ALA A 258     -11.342   4.184   2.056  1.00 98.46           C  
ATOM   4015  HB1 ALA A 258     -11.859   5.000   1.549  1.00 98.46           H  
ATOM   4016  HB2 ALA A 258     -11.620   3.241   1.584  1.00 98.46           H  
ATOM   4017  HB3 ALA A 258     -10.267   4.331   1.949  1.00 98.46           H  
ATOM   4018  O   ALA A 258     -10.383   5.522   5.007  1.00 98.46           O  
ATOM   4019  N   LEU A 259     -12.190   6.515   4.062  1.00 97.05           N  
ATOM   4020  H   LEU A 259     -12.953   6.392   3.411  1.00 97.05           H  
ATOM   4021  CA  LEU A 259     -12.066   7.811   4.734  1.00 97.05           C  
ATOM   4022  HA  LEU A 259     -11.080   8.229   4.534  1.00 97.05           H  
ATOM   4023  C   LEU A 259     -12.193   7.683   6.254  1.00 97.05           C  
ATOM   4024  CB  LEU A 259     -13.158   8.760   4.205  1.00 97.05           C  
ATOM   4025  HB2 LEU A 259     -13.287   9.573   4.919  1.00 97.05           H  
ATOM   4026  HB3 LEU A 259     -14.104   8.220   4.159  1.00 97.05           H  
ATOM   4027  O   LEU A 259     -11.348   8.181   7.000  1.00 97.05           O  
ATOM   4028  CG  LEU A 259     -12.876   9.385   2.829  1.00 97.05           C  
ATOM   4029  HG  LEU A 259     -12.690   8.602   2.094  1.00 97.05           H  
ATOM   4030  CD1 LEU A 259     -14.104  10.192   2.408  1.00 97.05           C  
ATOM   4031 HD11 LEU A 259     -13.894  10.736   1.487  1.00 97.05           H  
ATOM   4032 HD12 LEU A 259     -14.942   9.518   2.233  1.00 97.05           H  
ATOM   4033 HD13 LEU A 259     -14.370  10.913   3.182  1.00 97.05           H  
ATOM   4034  CD2 LEU A 259     -11.669  10.326   2.892  1.00 97.05           C  
ATOM   4035 HD21 LEU A 259     -11.590  10.893   1.964  1.00 97.05           H  
ATOM   4036 HD22 LEU A 259     -10.749   9.754   3.014  1.00 97.05           H  
ATOM   4037 HD23 LEU A 259     -11.780  11.032   3.715  1.00 97.05           H  
ATOM   4038  N   LYS A 260     -13.223   6.980   6.736  1.00 98.17           N  
ATOM   4039  H   LYS A 260     -13.901   6.617   6.082  1.00 98.17           H  
ATOM   4040  CA  LYS A 260     -13.444   6.796   8.176  1.00 98.17           C  
ATOM   4041  HA  LYS A 260     -13.392   7.771   8.660  1.00 98.17           H  
ATOM   4042  C   LYS A 260     -12.346   5.946   8.816  1.00 98.17           C  
ATOM   4043  CB  LYS A 260     -14.841   6.209   8.405  1.00 98.17           C  
ATOM   4044  HB2 LYS A 260     -14.976   5.343   7.758  1.00 98.17           H  
ATOM   4045  HB3 LYS A 260     -14.920   5.882   9.442  1.00 98.17           H  
ATOM   4046  O   LYS A 260     -11.874   6.297   9.899  1.00 98.17           O  
ATOM   4047  CG  LYS A 260     -15.956   7.238   8.136  1.00 98.17           C  
ATOM   4048  HG2 LYS A 260     -15.884   8.045   8.865  1.00 98.17           H  
ATOM   4049  HG3 LYS A 260     -15.853   7.658   7.136  1.00 98.17           H  
ATOM   4050  CD  LYS A 260     -17.324   6.561   8.256  1.00 98.17           C  
ATOM   4051  HD2 LYS A 260     -17.385   6.098   9.241  1.00 98.17           H  
ATOM   4052  HD3 LYS A 260     -17.391   5.785   7.493  1.00 98.17           H  
ATOM   4053  CE  LYS A 260     -18.502   7.534   8.082  1.00 98.17           C  
ATOM   4054  HE2 LYS A 260     -18.351   8.109   7.168  1.00 98.17           H  
ATOM   4055  HE3 LYS A 260     -18.536   8.220   8.928  1.00 98.17           H  
ATOM   4056  NZ  LYS A 260     -19.783   6.797   7.967  1.00 98.17           N  
ATOM   4057  HZ1 LYS A 260     -19.848   6.083   8.679  1.00 98.17           H  
ATOM   4058  HZ2 LYS A 260     -20.602   7.387   8.001  1.00 98.17           H  
ATOM   4059  HZ3 LYS A 260     -19.793   6.376   7.049  1.00 98.17           H  
ATOM   4060  N   LEU A 261     -11.885   4.882   8.152  1.00 98.06           N  
ATOM   4061  H   LEU A 261     -12.320   4.639   7.273  1.00 98.06           H  
ATOM   4062  CA  LEU A 261     -10.753   4.076   8.626  1.00 98.06           C  
ATOM   4063  HA  LEU A 261     -10.982   3.706   9.625  1.00 98.06           H  
ATOM   4064  C   LEU A 261      -9.476   4.904   8.766  1.00 98.06           C  
ATOM   4065  CB  LEU A 261     -10.491   2.885   7.686  1.00 98.06           C  
ATOM   4066  HB2 LEU A 261     -10.563   3.226   6.653  1.00 98.06           H  
ATOM   4067  HB3 LEU A 261      -9.471   2.534   7.847  1.00 98.06           H  
ATOM   4068  O   LEU A 261      -8.765   4.724   9.750  1.00 98.06           O  
ATOM   4069  CG  LEU A 261     -11.435   1.696   7.904  1.00 98.06           C  
ATOM   4070  HG  LEU A 261     -12.463   2.052   7.849  1.00 98.06           H  
ATOM   4071  CD1 LEU A 261     -11.235   0.651   6.809  1.00 98.06           C  
ATOM   4072 HD11 LEU A 261     -11.429   1.110   5.839  1.00 98.06           H  
ATOM   4073 HD12 LEU A 261     -11.942  -0.167   6.948  1.00 98.06           H  
ATOM   4074 HD13 LEU A 261     -10.218   0.261   6.837  1.00 98.06           H  
ATOM   4075  CD2 LEU A 261     -11.192   1.013   9.257  1.00 98.06           C  
ATOM   4076 HD21 LEU A 261     -10.138   0.755   9.358  1.00 98.06           H  
ATOM   4077 HD22 LEU A 261     -11.487   1.670  10.076  1.00 98.06           H  
ATOM   4078 HD23 LEU A 261     -11.785   0.101   9.317  1.00 98.06           H  
ATOM   4079  N   ALA A 262      -9.222   5.852   7.859  1.00 97.07           N  
ATOM   4080  H   ALA A 262      -9.845   5.963   7.072  1.00 97.07           H  
ATOM   4081  CA  ALA A 262      -8.015   6.673   7.908  1.00 97.07           C  
ATOM   4082  HA  ALA A 262      -7.157   6.003   7.856  1.00 97.07           H  
ATOM   4083  C   ALA A 262      -7.892   7.470   9.221  1.00 97.07           C  
ATOM   4084  CB  ALA A 262      -7.989   7.597   6.684  1.00 97.07           C  
ATOM   4085  HB1 ALA A 262      -8.824   8.297   6.719  1.00 97.07           H  
ATOM   4086  HB2 ALA A 262      -7.061   8.168   6.675  1.00 97.07           H  
ATOM   4087  HB3 ALA A 262      -8.052   7.011   5.767  1.00 97.07           H  
ATOM   4088  O   ALA A 262      -6.781   7.685   9.703  1.00 97.07           O  
ATOM   4089  N   GLY A 263      -9.022   7.869   9.819  1.00 96.26           N  
ATOM   4090  H   GLY A 263      -9.892   7.684   9.341  1.00 96.26           H  
ATOM   4091  CA  GLY A 263      -9.058   8.525  11.129  1.00 96.26           C  
ATOM   4092  HA2 GLY A 263      -8.138   9.089  11.287  1.00 96.26           H  
ATOM   4093  HA3 GLY A 263      -9.889   9.230  11.134  1.00 96.26           H  
ATOM   4094  C   GLY A 263      -9.246   7.573  12.316  1.00 96.26           C  
ATOM   4095  O   GLY A 263      -8.729   7.836  13.399  1.00 96.26           O  
ATOM   4096  N   GLN A 264      -9.994   6.480  12.144  1.00 96.89           N  
ATOM   4097  H   GLN A 264     -10.394   6.315  11.231  1.00 96.89           H  
ATOM   4098  CA  GLN A 264     -10.340   5.562  13.236  1.00 96.89           C  
ATOM   4099  HA  GLN A 264     -10.491   6.136  14.150  1.00 96.89           H  
ATOM   4100  C   GLN A 264      -9.234   4.537  13.538  1.00 96.89           C  
ATOM   4101  CB  GLN A 264     -11.650   4.844  12.892  1.00 96.89           C  
ATOM   4102  HB2 GLN A 264     -11.832   4.075  13.644  1.00 96.89           H  
ATOM   4103  HB3 GLN A 264     -11.533   4.358  11.924  1.00 96.89           H  
ATOM   4104  O   GLN A 264      -9.028   4.192  14.700  1.00 96.89           O  
ATOM   4105  CG  GLN A 264     -12.884   5.765  12.874  1.00 96.89           C  
ATOM   4106  HG2 GLN A 264     -12.689   6.652  12.272  1.00 96.89           H  
ATOM   4107  HG3 GLN A 264     -13.097   6.092  13.891  1.00 96.89           H  
ATOM   4108  CD  GLN A 264     -14.116   5.063  12.309  1.00 96.89           C  
ATOM   4109  NE2 GLN A 264     -15.281   5.671  12.333  1.00 96.89           N  
ATOM   4110 HE21 GLN A 264     -15.325   6.663  12.518  1.00 96.89           H  
ATOM   4111 HE22 GLN A 264     -16.036   5.196  11.859  1.00 96.89           H  
ATOM   4112  OE1 GLN A 264     -14.074   3.932  11.869  1.00 96.89           O  
ATOM   4113  N   ASP A 265      -8.538   4.049  12.509  1.00 97.21           N  
ATOM   4114  H   ASP A 265      -8.756   4.386  11.582  1.00 97.21           H  
ATOM   4115  CA  ASP A 265      -7.369   3.173  12.616  1.00 97.21           C  
ATOM   4116  HA  ASP A 265      -6.847   3.404  13.545  1.00 97.21           H  
ATOM   4117  C   ASP A 265      -6.408   3.415  11.432  1.00 97.21           C  
ATOM   4118  CB  ASP A 265      -7.791   1.694  12.710  1.00 97.21           C  
ATOM   4119  HB2 ASP A 265      -8.464   1.582  13.560  1.00 97.21           H  
ATOM   4120  HB3 ASP A 265      -8.320   1.393  11.806  1.00 97.21           H  
ATOM   4121  O   ASP A 265      -6.432   2.675  10.444  1.00 97.21           O  
ATOM   4122  CG  ASP A 265      -6.599   0.759  12.958  1.00 97.21           C  
ATOM   4123  OD1 ASP A 265      -5.481   1.250  13.256  1.00 97.21           O  
ATOM   4124  OD2 ASP A 265      -6.792  -0.476  12.972  1.00 97.21           O  
ATOM   4125  N   PRO A 266      -5.524   4.430  11.504  1.00 97.56           N  
ATOM   4126  CA  PRO A 266      -4.594   4.746  10.414  1.00 97.56           C  
ATOM   4127  HA  PRO A 266      -5.163   4.963   9.510  1.00 97.56           H  
ATOM   4128  C   PRO A 266      -3.605   3.606  10.096  1.00 97.56           C  
ATOM   4129  CB  PRO A 266      -3.864   6.017  10.868  1.00 97.56           C  
ATOM   4130  HB2 PRO A 266      -2.828   6.046  10.533  1.00 97.56           H  
ATOM   4131  HB3 PRO A 266      -4.398   6.893  10.500  1.00 97.56           H  
ATOM   4132  O   PRO A 266      -2.949   3.631   9.052  1.00 97.56           O  
ATOM   4133  CG  PRO A 266      -3.961   5.972  12.392  1.00 97.56           C  
ATOM   4134  HG2 PRO A 266      -3.895   6.966  12.833  1.00 97.56           H  
ATOM   4135  HG3 PRO A 266      -3.183   5.320  12.790  1.00 97.56           H  
ATOM   4136  CD  PRO A 266      -5.329   5.339  12.625  1.00 97.56           C  
ATOM   4137  HD2 PRO A 266      -5.329   4.819  13.583  1.00 97.56           H  
ATOM   4138  HD3 PRO A 266      -6.103   6.106  12.607  1.00 97.56           H  
ATOM   4139  N   ASP A 267      -3.490   2.602  10.970  1.00 98.22           N  
ATOM   4140  H   ASP A 267      -4.112   2.617  11.766  1.00 98.22           H  
ATOM   4141  CA  ASP A 267      -2.632   1.417  10.851  1.00 98.22           C  
ATOM   4142  HA  ASP A 267      -1.848   1.610  10.118  1.00 98.22           H  
ATOM   4143  C   ASP A 267      -3.404   0.168  10.366  1.00 98.22           C  
ATOM   4144  CB  ASP A 267      -1.966   1.153  12.211  1.00 98.22           C  
ATOM   4145  HB2 ASP A 267      -2.757   0.962  12.937  1.00 98.22           H  
ATOM   4146  HB3 ASP A 267      -1.358   0.250  12.155  1.00 98.22           H  
ATOM   4147  O   ASP A 267      -2.973  -0.968  10.586  1.00 98.22           O  
ATOM   4148  CG  ASP A 267      -1.085   2.291  12.730  1.00 98.22           C  
ATOM   4149  OD1 ASP A 267      -0.126   2.680  12.022  1.00 98.22           O  
ATOM   4150  OD2 ASP A 267      -1.326   2.719  13.875  1.00 98.22           O  
ATOM   4151  N   PHE A 268      -4.568   0.343   9.737  1.00 98.48           N  
ATOM   4152  H   PHE A 268      -4.950   1.278   9.707  1.00 98.48           H  
ATOM   4153  CA  PHE A 268      -5.472  -0.760   9.410  1.00 98.48           C  
ATOM   4154  HA  PHE A 268      -5.802  -1.211  10.347  1.00 98.48           H  
ATOM   4155  C   PHE A 268      -4.826  -1.880   8.569  1.00 98.48           C  
ATOM   4156  CB  PHE A 268      -6.703  -0.178   8.709  1.00 98.48           C  
ATOM   4157  HB2 PHE A 268      -6.386   0.364   7.818  1.00 98.48           H  
ATOM   4158  HB3 PHE A 268      -7.187   0.536   9.376  1.00 98.48           H  
ATOM   4159  O   PHE A 268      -4.866  -3.048   8.961  1.00 98.48           O  
ATOM   4160  CG  PHE A 268      -7.734  -1.213   8.329  1.00 98.48           C  
ATOM   4161  CD1 PHE A 268      -7.908  -1.579   6.982  1.00 98.48           C  
ATOM   4162  HD1 PHE A 268      -7.317  -1.112   6.208  1.00 98.48           H  
ATOM   4163  CD2 PHE A 268      -8.536  -1.794   9.328  1.00 98.48           C  
ATOM   4164  HD2 PHE A 268      -8.404  -1.500  10.359  1.00 98.48           H  
ATOM   4165  CE1 PHE A 268      -8.898  -2.510   6.633  1.00 98.48           C  
ATOM   4166  HE1 PHE A 268      -9.064  -2.744   5.592  1.00 98.48           H  
ATOM   4167  CE2 PHE A 268      -9.525  -2.728   8.978  1.00 98.48           C  
ATOM   4168  HE2 PHE A 268     -10.162  -3.155   9.738  1.00 98.48           H  
ATOM   4169  CZ  PHE A 268      -9.714  -3.075   7.630  1.00 98.48           C  
ATOM   4170  HZ  PHE A 268     -10.516  -3.745   7.361  1.00 98.48           H  
ATOM   4171  N   HIS A 269      -4.187  -1.561   7.434  1.00 98.65           N  
ATOM   4172  H   HIS A 269      -4.129  -0.588   7.170  1.00 98.65           H  
ATOM   4173  CA  HIS A 269      -3.638  -2.593   6.538  1.00 98.65           C  
ATOM   4174  HA  HIS A 269      -4.409  -3.343   6.365  1.00 98.65           H  
ATOM   4175  C   HIS A 269      -2.445  -3.340   7.131  1.00 98.65           C  
ATOM   4176  CB  HIS A 269      -3.221  -1.997   5.188  1.00 98.65           C  
ATOM   4177  HB2 HIS A 269      -2.736  -2.786   4.613  1.00 98.65           H  
ATOM   4178  HB3 HIS A 269      -2.493  -1.201   5.345  1.00 98.65           H  
ATOM   4179  O   HIS A 269      -2.313  -4.550   6.931  1.00 98.65           O  
ATOM   4180  CG  HIS A 269      -4.357  -1.506   4.341  1.00 98.65           C  
ATOM   4181  CD2 HIS A 269      -5.603  -2.064   4.275  1.00 98.65           C  
ATOM   4182  HD2 HIS A 269      -5.969  -2.907   4.841  1.00 98.65           H  
ATOM   4183  ND1 HIS A 269      -4.322  -0.468   3.436  1.00 98.65           N  
ATOM   4184  HD1 HIS A 269      -3.611   0.245   3.360  1.00 98.65           H  
ATOM   4185  CE1 HIS A 269      -5.526  -0.401   2.845  1.00 98.65           C  
ATOM   4186  HE1 HIS A 269      -5.838   0.336   2.120  1.00 98.65           H  
ATOM   4187  NE2 HIS A 269      -6.332  -1.343   3.344  1.00 98.65           N  
ATOM   4188  N   ARG A 270      -1.563  -2.646   7.861  1.00 98.21           N  
ATOM   4189  H   ARG A 270      -1.707  -1.653   7.977  1.00 98.21           H  
ATOM   4190  CA  ARG A 270      -0.419  -3.302   8.515  1.00 98.21           C  
ATOM   4191  HA  ARG A 270       0.045  -3.966   7.786  1.00 98.21           H  
ATOM   4192  C   ARG A 270      -0.850  -4.228   9.648  1.00 98.21           C  
ATOM   4193  CB  ARG A 270       0.623  -2.273   8.971  1.00 98.21           C  
ATOM   4194  HB2 ARG A 270       0.916  -1.680   8.104  1.00 98.21           H  
ATOM   4195  HB3 ARG A 270       1.504  -2.795   9.344  1.00 98.21           H  
ATOM   4196  O   ARG A 270      -0.264  -5.299   9.782  1.00 98.21           O  
ATOM   4197  CG  ARG A 270       0.084  -1.353  10.078  1.00 98.21           C  
ATOM   4198  HG2 ARG A 270      -0.844  -0.908   9.719  1.00 98.21           H  
ATOM   4199  HG3 ARG A 270      -0.098  -1.920  10.991  1.00 98.21           H  
ATOM   4200  CD  ARG A 270       1.011  -0.198  10.399  1.00 98.21           C  
ATOM   4201  HD2 ARG A 270       0.636   0.345  11.267  1.00 98.21           H  
ATOM   4202  HD3 ARG A 270       2.000  -0.594  10.633  1.00 98.21           H  
ATOM   4203  NE  ARG A 270       1.061   0.702   9.246  1.00 98.21           N  
ATOM   4204  HE  ARG A 270       0.291   0.663   8.594  1.00 98.21           H  
ATOM   4205  NH1 ARG A 270       2.993   1.765   9.813  1.00 98.21           N  
ATOM   4206 HH11 ARG A 270       2.770   1.552  10.774  1.00 98.21           H  
ATOM   4207 HH12 ARG A 270       3.762   2.375   9.572  1.00 98.21           H  
ATOM   4208  NH2 ARG A 270       2.174   1.896   7.721  1.00 98.21           N  
ATOM   4209 HH21 ARG A 270       2.918   2.527   7.460  1.00 98.21           H  
ATOM   4210 HH22 ARG A 270       1.322   1.870   7.179  1.00 98.21           H  
ATOM   4211  CZ  ARG A 270       2.080   1.457   8.935  1.00 98.21           C  
ATOM   4212  N   LYS A 271      -1.881  -3.852  10.413  1.00 98.06           N  
ATOM   4213  H   LYS A 271      -2.308  -2.952  10.245  1.00 98.06           H  
ATOM   4214  CA  LYS A 271      -2.467  -4.719  11.442  1.00 98.06           C  
ATOM   4215  HA  LYS A 271      -1.680  -5.118  12.083  1.00 98.06           H  
ATOM   4216  C   LYS A 271      -3.150  -5.924  10.810  1.00 98.06           C  
ATOM   4217  CB  LYS A 271      -3.452  -3.926  12.307  1.00 98.06           C  
ATOM   4218  HB2 LYS A 271      -4.035  -4.624  12.908  1.00 98.06           H  
ATOM   4219  HB3 LYS A 271      -4.137  -3.380  11.659  1.00 98.06           H  
ATOM   4220  O   LYS A 271      -2.890  -7.040  11.240  1.00 98.06           O  
ATOM   4221  CG  LYS A 271      -2.739  -2.953  13.257  1.00 98.06           C  
ATOM   4222  HG2 LYS A 271      -2.186  -3.516  14.009  1.00 98.06           H  
ATOM   4223  HG3 LYS A 271      -2.044  -2.324  12.700  1.00 98.06           H  
ATOM   4224  CD  LYS A 271      -3.786  -2.066  13.933  1.00 98.06           C  
ATOM   4225  HD2 LYS A 271      -4.329  -1.531  13.154  1.00 98.06           H  
ATOM   4226  HD3 LYS A 271      -4.493  -2.683  14.488  1.00 98.06           H  
ATOM   4227  CE  LYS A 271      -3.138  -1.048  14.870  1.00 98.06           C  
ATOM   4228  HE2 LYS A 271      -2.296  -0.589  14.351  1.00 98.06           H  
ATOM   4229  HE3 LYS A 271      -2.765  -1.556  15.759  1.00 98.06           H  
ATOM   4230  NZ  LYS A 271      -4.120   0.000  15.223  1.00 98.06           N  
ATOM   4231  HZ1 LYS A 271      -4.498   0.401  14.377  1.00 98.06           H  
ATOM   4232  HZ2 LYS A 271      -3.702   0.771  15.723  1.00 98.06           H  
ATOM   4233  HZ3 LYS A 271      -4.927  -0.374  15.702  1.00 98.06           H  
ATOM   4234  N   ASP A 272      -3.928  -5.722   9.745  1.00 98.48           N  
ATOM   4235  H   ASP A 272      -4.136  -4.772   9.472  1.00 98.48           H  
ATOM   4236  CA  ASP A 272      -4.580  -6.814   9.010  1.00 98.48           C  
ATOM   4237  HA  ASP A 272      -5.253  -7.338   9.689  1.00 98.48           H  
ATOM   4238  C   ASP A 272      -3.570  -7.855   8.493  1.00 98.48           C  
ATOM   4239  CB  ASP A 272      -5.426  -6.224   7.871  1.00 98.48           C  
ATOM   4240  HB2 ASP A 272      -6.205  -5.589   8.296  1.00 98.48           H  
ATOM   4241  HB3 ASP A 272      -4.794  -5.600   7.239  1.00 98.48           H  
ATOM   4242  O   ASP A 272      -3.779  -9.052   8.686  1.00 98.48           O  
ATOM   4243  CG  ASP A 272      -6.080  -7.303   7.003  1.00 98.48           C  
ATOM   4244  OD1 ASP A 272      -7.230  -7.720   7.260  1.00 98.48           O  
ATOM   4245  OD2 ASP A 272      -5.463  -7.720   6.000  1.00 98.48           O  
ATOM   4246  N   LEU A 273      -2.445  -7.423   7.906  1.00 98.68           N  
ATOM   4247  H   LEU A 273      -2.343  -6.431   7.743  1.00 98.68           H  
ATOM   4248  CA  LEU A 273      -1.385  -8.338   7.466  1.00 98.68           C  
ATOM   4249  HA  LEU A 273      -1.840  -9.089   6.820  1.00 98.68           H  
ATOM   4250  C   LEU A 273      -0.746  -9.085   8.647  1.00 98.68           C  
ATOM   4251  CB  LEU A 273      -0.329  -7.554   6.663  1.00 98.68           C  
ATOM   4252  HB2 LEU A 273      -0.819  -7.086   5.808  1.00 98.68           H  
ATOM   4253  HB3 LEU A 273       0.069  -6.762   7.297  1.00 98.68           H  
ATOM   4254  O   LEU A 273      -0.618 -10.309   8.606  1.00 98.68           O  
ATOM   4255  CG  LEU A 273       0.850  -8.417   6.162  1.00 98.68           C  
ATOM   4256  HG  LEU A 273       1.352  -8.888   7.007  1.00 98.68           H  
ATOM   4257  CD1 LEU A 273       0.391  -9.501   5.187  1.00 98.68           C  
ATOM   4258 HD11 LEU A 273       1.260 -10.034   4.801  1.00 98.68           H  
ATOM   4259 HD12 LEU A 273      -0.240 -10.217   5.713  1.00 98.68           H  
ATOM   4260 HD13 LEU A 273      -0.161  -9.056   4.359  1.00 98.68           H  
ATOM   4261  CD2 LEU A 273       1.868  -7.531   5.447  1.00 98.68           C  
ATOM   4262 HD21 LEU A 273       2.696  -8.139   5.082  1.00 98.68           H  
ATOM   4263 HD22 LEU A 273       2.264  -6.802   6.154  1.00 98.68           H  
ATOM   4264 HD23 LEU A 273       1.394  -7.021   4.609  1.00 98.68           H  
ATOM   4265  N   MET A 274      -0.360  -8.346   9.692  1.00 98.30           N  
ATOM   4266  H   MET A 274      -0.529  -7.351   9.666  1.00 98.30           H  
ATOM   4267  CA  MET A 274       0.319  -8.896  10.865  1.00 98.30           C  
ATOM   4268  HA  MET A 274       1.237  -9.386  10.540  1.00 98.30           H  
ATOM   4269  C   MET A 274      -0.543  -9.936  11.585  1.00 98.30           C  
ATOM   4270  CB  MET A 274       0.676  -7.740  11.809  1.00 98.30           C  
ATOM   4271  HB2 MET A 274      -0.241  -7.219  12.084  1.00 98.30           H  
ATOM   4272  HB3 MET A 274       1.324  -7.037  11.285  1.00 98.30           H  
ATOM   4273  O   MET A 274      -0.062 -11.020  11.917  1.00 98.30           O  
ATOM   4274  CG  MET A 274       1.392  -8.201  13.085  1.00 98.30           C  
ATOM   4275  HG2 MET A 274       0.816  -8.990  13.569  1.00 98.30           H  
ATOM   4276  HG3 MET A 274       2.362  -8.613  12.805  1.00 98.30           H  
ATOM   4277  SD  MET A 274       1.655  -6.882  14.301  1.00 98.30           S  
ATOM   4278  CE  MET A 274      -0.049  -6.612  14.868  1.00 98.30           C  
ATOM   4279  HE1 MET A 274      -0.663  -6.226  14.054  1.00 98.30           H  
ATOM   4280  HE2 MET A 274      -0.472  -7.551  15.223  1.00 98.30           H  
ATOM   4281  HE3 MET A 274      -0.047  -5.890  15.685  1.00 98.30           H  
ATOM   4282  N   GLU A 275      -1.814  -9.615  11.814  1.00 97.64           N  
ATOM   4283  H   GLU A 275      -2.146  -8.709  11.515  1.00 97.64           H  
ATOM   4284  CA  GLU A 275      -2.760 -10.493  12.494  1.00 97.64           C  
ATOM   4285  HA  GLU A 275      -2.329 -10.848  13.430  1.00 97.64           H  
ATOM   4286  C   GLU A 275      -3.108 -11.719  11.654  1.00 97.64           C  
ATOM   4287  CB  GLU A 275      -4.046  -9.733  12.804  1.00 97.64           C  
ATOM   4288  HB2 GLU A 275      -4.797 -10.460  13.114  1.00 97.64           H  
ATOM   4289  HB3 GLU A 275      -4.401  -9.244  11.896  1.00 97.64           H  
ATOM   4290  O   GLU A 275      -3.196 -12.817  12.196  1.00 97.64           O  
ATOM   4291  CG  GLU A 275      -3.889  -8.697  13.926  1.00 97.64           C  
ATOM   4292  HG2 GLU A 275      -3.074  -8.012  13.691  1.00 97.64           H  
ATOM   4293  HG3 GLU A 275      -3.643  -9.211  14.855  1.00 97.64           H  
ATOM   4294  CD  GLU A 275      -5.192  -7.914  14.100  1.00 97.64           C  
ATOM   4295  OE1 GLU A 275      -5.143  -6.714  14.453  1.00 97.64           O  
ATOM   4296  OE2 GLU A 275      -6.270  -8.482  13.798  1.00 97.64           O  
ATOM   4297  N   ALA A 276      -3.268 -11.569  10.335  1.00 98.30           N  
ATOM   4298  H   ALA A 276      -3.211 -10.647   9.927  1.00 98.30           H  
ATOM   4299  CA  ALA A 276      -3.517 -12.709   9.457  1.00 98.30           C  
ATOM   4300  HA  ALA A 276      -4.429 -13.210   9.780  1.00 98.30           H  
ATOM   4301  C   ALA A 276      -2.376 -13.733   9.534  1.00 98.30           C  
ATOM   4302  CB  ALA A 276      -3.715 -12.200   8.031  1.00 98.30           C  
ATOM   4303  HB1 ALA A 276      -3.910 -13.044   7.369  1.00 98.30           H  
ATOM   4304  HB2 ALA A 276      -4.563 -11.516   8.008  1.00 98.30           H  
ATOM   4305  HB3 ALA A 276      -2.819 -11.677   7.698  1.00 98.30           H  
ATOM   4306  O   ALA A 276      -2.632 -14.926   9.694  1.00 98.30           O  
ATOM   4307  N   ILE A 277      -1.124 -13.264   9.499  1.00 98.51           N  
ATOM   4308  H   ILE A 277      -0.986 -12.271   9.371  1.00 98.51           H  
ATOM   4309  CA  ILE A 277       0.055 -14.123   9.648  1.00 98.51           C  
ATOM   4310  HA  ILE A 277      -0.041 -14.959   8.955  1.00 98.51           H  
ATOM   4311  C   ILE A 277       0.112 -14.734  11.054  1.00 98.51           C  
ATOM   4312  CB  ILE A 277       1.336 -13.341   9.280  1.00 98.51           C  
ATOM   4313  HB  ILE A 277       1.347 -12.407   9.843  1.00 98.51           H  
ATOM   4314  O   ILE A 277       0.314 -15.938  11.183  1.00 98.51           O  
ATOM   4315  CG1 ILE A 277       1.328 -13.013   7.768  1.00 98.51           C  
ATOM   4316 HG12 ILE A 277       1.400 -13.940   7.200  1.00 98.51           H  
ATOM   4317 HG13 ILE A 277       0.384 -12.538   7.501  1.00 98.51           H  
ATOM   4318  CG2 ILE A 277       2.600 -14.142   9.644  1.00 98.51           C  
ATOM   4319 HG21 ILE A 277       2.652 -14.319  10.718  1.00 98.51           H  
ATOM   4320 HG22 ILE A 277       3.490 -13.578   9.366  1.00 98.51           H  
ATOM   4321 HG23 ILE A 277       2.600 -15.099   9.122  1.00 98.51           H  
ATOM   4322  CD1 ILE A 277       2.450 -12.070   7.319  1.00 98.51           C  
ATOM   4323 HD11 ILE A 277       3.420 -12.558   7.412  1.00 98.51           H  
ATOM   4324 HD12 ILE A 277       2.433 -11.159   7.917  1.00 98.51           H  
ATOM   4325 HD13 ILE A 277       2.299 -11.810   6.272  1.00 98.51           H  
ATOM   4326  N   ALA A 278      -0.122 -13.945  12.108  1.00 97.46           N  
ATOM   4327  H   ALA A 278      -0.309 -12.965  11.952  1.00 97.46           H  
ATOM   4328  CA  ALA A 278      -0.119 -14.445  13.486  1.00 97.46           C  
ATOM   4329  HA  ALA A 278       0.850 -14.902  13.689  1.00 97.46           H  
ATOM   4330  C   ALA A 278      -1.190 -15.526  13.734  1.00 97.46           C  
ATOM   4331  CB  ALA A 278      -0.303 -13.254  14.433  1.00 97.46           C  
ATOM   4332  HB1 ALA A 278       0.480 -12.515  14.264  1.00 97.46           H  
ATOM   4333  HB2 ALA A 278      -1.278 -12.796  14.268  1.00 97.46           H  
ATOM   4334  HB3 ALA A 278      -0.248 -13.601  15.465  1.00 97.46           H  
ATOM   4335  O   ALA A 278      -0.962 -16.453  14.507  1.00 97.46           O  
ATOM   4336  N   ASN A 279      -2.328 -15.437  13.042  1.00 96.01           N  
ATOM   4337  H   ASN A 279      -2.469 -14.612  12.477  1.00 96.01           H  
ATOM   4338  CA  ASN A 279      -3.428 -16.400  13.123  1.00 96.01           C  
ATOM   4339  HA  ASN A 279      -3.430 -16.840  14.120  1.00 96.01           H  
ATOM   4340  C   ASN A 279      -3.287 -17.586  12.144  1.00 96.01           C  
ATOM   4341  CB  ASN A 279      -4.752 -15.637  12.938  1.00 96.01           C  
ATOM   4342  HB2 ASN A 279      -5.577 -16.347  12.883  1.00 96.01           H  
ATOM   4343  HB3 ASN A 279      -4.720 -15.082  12.000  1.00 96.01           H  
ATOM   4344  O   ASN A 279      -4.209 -18.394  12.031  1.00 96.01           O  
ATOM   4345  CG  ASN A 279      -5.058 -14.691  14.088  1.00 96.01           C  
ATOM   4346  ND2 ASN A 279      -5.733 -13.597  13.824  1.00 96.01           N  
ATOM   4347 HD21 ASN A 279      -5.865 -12.965  14.601  1.00 96.01           H  
ATOM   4348 HD22 ASN A 279      -5.878 -13.323  12.863  1.00 96.01           H  
ATOM   4349  OD1 ASN A 279      -4.732 -14.925  15.239  1.00 96.01           O  
ATOM   4350  N   GLY A 280      -2.171 -17.699  11.414  1.00 96.71           N  
ATOM   4351  H   GLY A 280      -1.438 -17.017  11.541  1.00 96.71           H  
ATOM   4352  CA  GLY A 280      -1.937 -18.788  10.456  1.00 96.71           C  
ATOM   4353  HA2 GLY A 280      -0.887 -18.775  10.167  1.00 96.71           H  
ATOM   4354  HA3 GLY A 280      -2.149 -19.742  10.939  1.00 96.71           H  
ATOM   4355  C   GLY A 280      -2.776 -18.710   9.174  1.00 96.71           C  
ATOM   4356  O   GLY A 280      -2.863 -19.687   8.432  1.00 96.71           O  
ATOM   4357  N   VAL A 281      -3.399 -17.562   8.890  1.00 97.04           N  
ATOM   4358  H   VAL A 281      -3.224 -16.777   9.502  1.00 97.04           H  
ATOM   4359  CA  VAL A 281      -4.167 -17.301   7.661  1.00 97.04           C  
ATOM   4360  HA  VAL A 281      -4.475 -18.257   7.236  1.00 97.04           H  
ATOM   4361  C   VAL A 281      -3.241 -16.630   6.647  1.00 97.04           C  
ATOM   4362  CB  VAL A 281      -5.456 -16.498   7.938  1.00 97.04           C  
ATOM   4363  HB  VAL A 281      -5.206 -15.479   8.231  1.00 97.04           H  
ATOM   4364  O   VAL A 281      -3.362 -15.440   6.339  1.00 97.04           O  
ATOM   4365  CG1 VAL A 281      -6.349 -16.460   6.687  1.00 97.04           C  
ATOM   4366 HG11 VAL A 281      -6.616 -17.475   6.392  1.00 97.04           H  
ATOM   4367 HG12 VAL A 281      -7.261 -15.903   6.900  1.00 97.04           H  
ATOM   4368 HG13 VAL A 281      -5.833 -15.975   5.859  1.00 97.04           H  
ATOM   4369  CG2 VAL A 281      -6.283 -17.133   9.062  1.00 97.04           C  
ATOM   4370 HG21 VAL A 281      -5.743 -17.076  10.007  1.00 97.04           H  
ATOM   4371 HG22 VAL A 281      -7.232 -16.609   9.180  1.00 97.04           H  
ATOM   4372 HG23 VAL A 281      -6.478 -18.180   8.829  1.00 97.04           H  
ATOM   4373  N   PHE A 282      -2.250 -17.392   6.182  1.00 98.40           N  
ATOM   4374  H   PHE A 282      -2.181 -18.343   6.517  1.00 98.40           H  
ATOM   4375  CA  PHE A 282      -1.152 -16.864   5.379  1.00 98.40           C  
ATOM   4376  HA  PHE A 282      -0.714 -16.048   5.953  1.00 98.40           H  
ATOM   4377  C   PHE A 282      -1.620 -16.326   4.016  1.00 98.40           C  
ATOM   4378  CB  PHE A 282      -0.053 -17.918   5.219  1.00 98.40           C  
ATOM   4379  HB2 PHE A 282       0.752 -17.480   4.629  1.00 98.40           H  
ATOM   4380  HB3 PHE A 282      -0.458 -18.760   4.658  1.00 98.40           H  
ATOM   4381  O   PHE A 282      -2.289 -17.045   3.266  1.00 98.40           O  
ATOM   4382  CG  PHE A 282       0.547 -18.424   6.520  1.00 98.40           C  
ATOM   4383  CD1 PHE A 282       0.802 -17.544   7.592  1.00 98.40           C  
ATOM   4384  HD1 PHE A 282       0.603 -16.487   7.496  1.00 98.40           H  
ATOM   4385  CD2 PHE A 282       0.883 -19.784   6.650  1.00 98.40           C  
ATOM   4386  HD2 PHE A 282       0.736 -20.460   5.821  1.00 98.40           H  
ATOM   4387  CE1 PHE A 282       1.371 -18.023   8.782  1.00 98.40           C  
ATOM   4388  HE1 PHE A 282       1.594 -17.345   9.593  1.00 98.40           H  
ATOM   4389  CE2 PHE A 282       1.440 -20.264   7.847  1.00 98.40           C  
ATOM   4390  HE2 PHE A 282       1.703 -21.307   7.936  1.00 98.40           H  
ATOM   4391  CZ  PHE A 282       1.683 -19.384   8.914  1.00 98.40           C  
ATOM   4392  HZ  PHE A 282       2.134 -19.747   9.826  1.00 98.40           H  
ATOM   4393  N   PRO A 283      -1.274 -15.075   3.661  1.00 98.23           N  
ATOM   4394  CA  PRO A 283      -1.580 -14.510   2.352  1.00 98.23           C  
ATOM   4395  HA  PRO A 283      -2.652 -14.587   2.170  1.00 98.23           H  
ATOM   4396  C   PRO A 283      -0.799 -15.236   1.252  1.00 98.23           C  
ATOM   4397  CB  PRO A 283      -1.166 -13.038   2.433  1.00 98.23           C  
ATOM   4398  HB2 PRO A 283      -1.880 -12.378   1.941  1.00 98.23           H  
ATOM   4399  HB3 PRO A 283      -0.168 -12.914   2.012  1.00 98.23           H  
ATOM   4400  O   PRO A 283       0.404 -15.459   1.404  1.00 98.23           O  
ATOM   4401  CG  PRO A 283      -1.043 -12.759   3.923  1.00 98.23           C  
ATOM   4402  HG2 PRO A 283      -2.021 -12.550   4.355  1.00 98.23           H  
ATOM   4403  HG3 PRO A 283      -0.323 -11.969   4.137  1.00 98.23           H  
ATOM   4404  CD  PRO A 283      -0.602 -14.085   4.484  1.00 98.23           C  
ATOM   4405  HD2 PRO A 283      -0.889 -14.129   5.535  1.00 98.23           H  
ATOM   4406  HD3 PRO A 283       0.477 -14.179   4.363  1.00 98.23           H  
ATOM   4407  N   LYS A 284      -1.467 -15.558   0.137  1.00 98.55           N  
ATOM   4408  H   LYS A 284      -2.441 -15.298   0.073  1.00 98.55           H  
ATOM   4409  CA  LYS A 284      -0.872 -16.247  -1.017  1.00 98.55           C  
ATOM   4410  HA  LYS A 284       0.211 -16.269  -0.894  1.00 98.55           H  
ATOM   4411  C   LYS A 284      -1.170 -15.532  -2.325  1.00 98.55           C  
ATOM   4412  CB  LYS A 284      -1.373 -17.693  -1.132  1.00 98.55           C  
ATOM   4413  HB2 LYS A 284      -0.906 -18.152  -2.004  1.00 98.55           H  
ATOM   4414  HB3 LYS A 284      -2.452 -17.686  -1.283  1.00 98.55           H  
ATOM   4415  O   LYS A 284      -2.285 -15.043  -2.523  1.00 98.55           O  
ATOM   4416  CG  LYS A 284      -1.053 -18.545   0.093  1.00 98.55           C  
ATOM   4417  HG2 LYS A 284       0.015 -18.479   0.304  1.00 98.55           H  
ATOM   4418  HG3 LYS A 284      -1.618 -18.175   0.949  1.00 98.55           H  
ATOM   4419  CD  LYS A 284      -1.423 -20.006  -0.173  1.00 98.55           C  
ATOM   4420  HD2 LYS A 284      -0.718 -20.413  -0.898  1.00 98.55           H  
ATOM   4421  HD3 LYS A 284      -2.433 -20.077  -0.579  1.00 98.55           H  
ATOM   4422  CE  LYS A 284      -1.360 -20.772   1.145  1.00 98.55           C  
ATOM   4423  HE2 LYS A 284      -2.358 -20.868   1.573  1.00 98.55           H  
ATOM   4424  HE3 LYS A 284      -0.770 -20.179   1.844  1.00 98.55           H  
ATOM   4425  NZ  LYS A 284      -0.707 -22.087   0.984  1.00 98.55           N  
ATOM   4426  HZ1 LYS A 284      -0.251 -22.147   0.086  1.00 98.55           H  
ATOM   4427  HZ2 LYS A 284      -1.330 -22.867   1.143  1.00 98.55           H  
ATOM   4428  HZ3 LYS A 284       0.047 -22.085   1.657  1.00 98.55           H  
ATOM   4429  N   TRP A 285      -0.216 -15.577  -3.248  1.00 98.84           N  
ATOM   4430  H   TRP A 285       0.665 -16.005  -3.001  1.00 98.84           H  
ATOM   4431  CA  TRP A 285      -0.378 -15.097  -4.618  1.00 98.84           C  
ATOM   4432  HA  TRP A 285      -1.431 -14.883  -4.802  1.00 98.84           H  
ATOM   4433  C   TRP A 285       0.069 -16.154  -5.615  1.00 98.84           C  
ATOM   4434  CB  TRP A 285       0.419 -13.811  -4.853  1.00 98.84           C  
ATOM   4435  HB2 TRP A 285       0.396 -13.574  -5.916  1.00 98.84           H  
ATOM   4436  HB3 TRP A 285       1.456 -14.009  -4.581  1.00 98.84           H  
ATOM   4437  O   TRP A 285       1.127 -16.760  -5.454  1.00 98.84           O  
ATOM   4438  CG  TRP A 285      -0.049 -12.611  -4.097  1.00 98.84           C  
ATOM   4439  CD1 TRP A 285      -0.730 -11.560  -4.607  1.00 98.84           C  
ATOM   4440  HD1 TRP A 285      -1.024 -11.450  -5.641  1.00 98.84           H  
ATOM   4441  CD2 TRP A 285       0.139 -12.317  -2.683  1.00 98.84           C  
ATOM   4442  CE2 TRP A 285      -0.478 -11.065  -2.402  1.00 98.84           C  
ATOM   4443  CE3 TRP A 285       0.789 -12.973  -1.616  1.00 98.84           C  
ATOM   4444  HE3 TRP A 285       1.300 -13.907  -1.797  1.00 98.84           H  
ATOM   4445  NE1 TRP A 285      -1.004 -10.650  -3.608  1.00 98.84           N  
ATOM   4446  HE1 TRP A 285      -1.525  -9.799  -3.762  1.00 98.84           H  
ATOM   4447  CH2 TRP A 285       0.207 -11.168  -0.082  1.00 98.84           C  
ATOM   4448  HH2 TRP A 285       0.252 -10.724   0.902  1.00 98.84           H  
ATOM   4449  CZ2 TRP A 285      -0.439 -10.494  -1.128  1.00 98.84           C  
ATOM   4450  HZ2 TRP A 285      -0.879  -9.520  -0.970  1.00 98.84           H  
ATOM   4451  CZ3 TRP A 285       0.818 -12.408  -0.333  1.00 98.84           C  
ATOM   4452  HZ3 TRP A 285       1.326 -12.941   0.457  1.00 98.84           H  
ATOM   4453  N   ARG A 286      -0.700 -16.302  -6.695  1.00 98.65           N  
ATOM   4454  H   ARG A 286      -1.531 -15.731  -6.753  1.00 98.65           H  
ATOM   4455  CA  ARG A 286      -0.220 -16.936  -7.923  1.00 98.65           C  
ATOM   4456  HA  ARG A 286       0.334 -17.840  -7.671  1.00 98.65           H  
ATOM   4457  C   ARG A 286       0.727 -15.971  -8.622  1.00 98.65           C  
ATOM   4458  CB  ARG A 286      -1.383 -17.298  -8.853  1.00 98.65           C  
ATOM   4459  HB2 ARG A 286      -1.900 -16.385  -9.151  1.00 98.65           H  
ATOM   4460  HB3 ARG A 286      -0.972 -17.772  -9.744  1.00 98.65           H  
ATOM   4461  O   ARG A 286       0.387 -14.801  -8.799  1.00 98.65           O  
ATOM   4462  CG  ARG A 286      -2.385 -18.263  -8.207  1.00 98.65           C  
ATOM   4463  HG2 ARG A 286      -1.850 -19.139  -7.839  1.00 98.65           H  
ATOM   4464  HG3 ARG A 286      -2.881 -17.780  -7.365  1.00 98.65           H  
ATOM   4465  CD  ARG A 286      -3.442 -18.725  -9.215  1.00 98.65           C  
ATOM   4466  HD2 ARG A 286      -4.065 -19.473  -8.723  1.00 98.65           H  
ATOM   4467  HD3 ARG A 286      -2.945 -19.198 -10.062  1.00 98.65           H  
ATOM   4468  NE  ARG A 286      -4.299 -17.621  -9.699  1.00 98.65           N  
ATOM   4469  HE  ARG A 286      -4.041 -16.677  -9.451  1.00 98.65           H  
ATOM   4470  NH1 ARG A 286      -5.831 -18.951 -10.753  1.00 98.65           N  
ATOM   4471 HH11 ARG A 286      -6.819 -19.158 -10.762  1.00 98.65           H  
ATOM   4472 HH12 ARG A 286      -5.297 -19.763 -10.477  1.00 98.65           H  
ATOM   4473  NH2 ARG A 286      -6.166 -16.752 -10.695  1.00 98.65           N  
ATOM   4474 HH21 ARG A 286      -5.892 -15.804 -10.477  1.00 98.65           H  
ATOM   4475 HH22 ARG A 286      -7.007 -16.922 -11.227  1.00 98.65           H  
ATOM   4476  CZ  ARG A 286      -5.423 -17.774 -10.382  1.00 98.65           C  
ATOM   4477  N   PHE A 287       1.881 -16.464  -9.038  1.00 98.80           N  
ATOM   4478  H   PHE A 287       2.069 -17.444  -8.884  1.00 98.80           H  
ATOM   4479  CA  PHE A 287       2.899 -15.700  -9.740  1.00 98.80           C  
ATOM   4480  HA  PHE A 287       2.621 -14.647  -9.739  1.00 98.80           H  
ATOM   4481  C   PHE A 287       2.997 -16.163 -11.195  1.00 98.80           C  
ATOM   4482  CB  PHE A 287       4.223 -15.811  -8.988  1.00 98.80           C  
ATOM   4483  HB2 PHE A 287       4.047 -15.602  -7.933  1.00 98.80           H  
ATOM   4484  HB3 PHE A 287       4.597 -16.832  -9.059  1.00 98.80           H  
ATOM   4485  O   PHE A 287       3.076 -17.360 -11.491  1.00 98.80           O  
ATOM   4486  CG  PHE A 287       5.268 -14.842  -9.495  1.00 98.80           C  
ATOM   4487  CD1 PHE A 287       6.222 -15.247 -10.445  1.00 98.80           C  
ATOM   4488  HD1 PHE A 287       6.204 -16.258 -10.823  1.00 98.80           H  
ATOM   4489  CD2 PHE A 287       5.289 -13.527  -9.003  1.00 98.80           C  
ATOM   4490  HD2 PHE A 287       4.547 -13.210  -8.284  1.00 98.80           H  
ATOM   4491  CE1 PHE A 287       7.207 -14.342 -10.881  1.00 98.80           C  
ATOM   4492  HE1 PHE A 287       7.953 -14.650 -11.598  1.00 98.80           H  
ATOM   4493  CE2 PHE A 287       6.271 -12.623  -9.436  1.00 98.80           C  
ATOM   4494  HE2 PHE A 287       6.286 -11.618  -9.041  1.00 98.80           H  
ATOM   4495  CZ  PHE A 287       7.235 -13.033 -10.371  1.00 98.80           C  
ATOM   4496  HZ  PHE A 287       8.002 -12.345 -10.695  1.00 98.80           H  
ATOM   4497  N   GLY A 288       2.939 -15.203 -12.110  1.00 98.51           N  
ATOM   4498  H   GLY A 288       2.903 -14.242 -11.800  1.00 98.51           H  
ATOM   4499  CA  GLY A 288       2.863 -15.444 -13.540  1.00 98.51           C  
ATOM   4500  HA2 GLY A 288       3.323 -16.404 -13.773  1.00 98.51           H  
ATOM   4501  HA3 GLY A 288       1.819 -15.474 -13.850  1.00 98.51           H  
ATOM   4502  C   GLY A 288       3.579 -14.384 -14.358  1.00 98.51           C  
ATOM   4503  O   GLY A 288       4.023 -13.356 -13.843  1.00 98.51           O  
ATOM   4504  N   VAL A 289       3.694 -14.663 -15.652  1.00 98.69           N  
ATOM   4505  H   VAL A 289       3.328 -15.543 -15.988  1.00 98.69           H  
ATOM   4506  CA  VAL A 289       4.356 -13.784 -16.614  1.00 98.69           C  
ATOM   4507  HA  VAL A 289       4.468 -12.797 -16.164  1.00 98.69           H  
ATOM   4508  C   VAL A 289       3.536 -13.605 -17.881  1.00 98.69           C  
ATOM   4509  CB  VAL A 289       5.758 -14.289 -16.991  1.00 98.69           C  
ATOM   4510  HB  VAL A 289       6.101 -13.696 -17.839  1.00 98.69           H  
ATOM   4511  O   VAL A 289       2.933 -14.553 -18.382  1.00 98.69           O  
ATOM   4512  CG1 VAL A 289       6.757 -14.086 -15.848  1.00 98.69           C  
ATOM   4513 HG11 VAL A 289       6.838 -13.020 -15.635  1.00 98.69           H  
ATOM   4514 HG12 VAL A 289       6.420 -14.600 -14.948  1.00 98.69           H  
ATOM   4515 HG13 VAL A 289       7.737 -14.463 -16.138  1.00 98.69           H  
ATOM   4516  CG2 VAL A 289       5.772 -15.758 -17.436  1.00 98.69           C  
ATOM   4517 HG21 VAL A 289       5.696 -16.420 -16.574  1.00 98.69           H  
ATOM   4518 HG22 VAL A 289       4.951 -15.971 -18.120  1.00 98.69           H  
ATOM   4519 HG23 VAL A 289       6.702 -15.951 -17.971  1.00 98.69           H  
ATOM   4520  N   GLN A 290       3.600 -12.408 -18.446  1.00 98.67           N  
ATOM   4521  H   GLN A 290       4.097 -11.678 -17.955  1.00 98.67           H  
ATOM   4522  CA  GLN A 290       3.336 -12.183 -19.863  1.00 98.67           C  
ATOM   4523  HA  GLN A 290       2.721 -12.985 -20.270  1.00 98.67           H  
ATOM   4524  C   GLN A 290       4.680 -12.157 -20.590  1.00 98.67           C  
ATOM   4525  CB  GLN A 290       2.593 -10.864 -20.055  1.00 98.67           C  
ATOM   4526  HB2 GLN A 290       2.433 -10.723 -21.124  1.00 98.67           H  
ATOM   4527  HB3 GLN A 290       3.210 -10.047 -19.682  1.00 98.67           H  
ATOM   4528  O   GLN A 290       5.632 -11.566 -20.079  1.00 98.67           O  
ATOM   4529  CG  GLN A 290       1.224 -10.816 -19.372  1.00 98.67           C  
ATOM   4530  HG2 GLN A 290       1.350 -10.921 -18.295  1.00 98.67           H  
ATOM   4531  HG3 GLN A 290       0.602 -11.634 -19.737  1.00 98.67           H  
ATOM   4532  CD  GLN A 290       0.536  -9.481 -19.636  1.00 98.67           C  
ATOM   4533  NE2 GLN A 290      -0.624  -9.469 -20.238  1.00 98.67           N  
ATOM   4534 HE21 GLN A 290      -1.006 -10.315 -20.636  1.00 98.67           H  
ATOM   4535 HE22 GLN A 290      -1.060  -8.576 -20.419  1.00 98.67           H  
ATOM   4536  OE1 GLN A 290       1.059  -8.420 -19.341  1.00 98.67           O  
ATOM   4537  N   VAL A 291       4.783 -12.798 -21.756  1.00 98.52           N  
ATOM   4538  H   VAL A 291       3.951 -13.174 -22.187  1.00 98.52           H  
ATOM   4539  CA  VAL A 291       6.039 -12.876 -22.520  1.00 98.52           C  
ATOM   4540  HA  VAL A 291       6.739 -12.145 -22.118  1.00 98.52           H  
ATOM   4541  C   VAL A 291       5.788 -12.507 -23.973  1.00 98.52           C  
ATOM   4542  CB  VAL A 291       6.706 -14.262 -22.403  1.00 98.52           C  
ATOM   4543  HB  VAL A 291       6.007 -15.024 -22.750  1.00 98.52           H  
ATOM   4544  O   VAL A 291       4.851 -13.017 -24.582  1.00 98.52           O  
ATOM   4545  CG1 VAL A 291       7.992 -14.371 -23.234  1.00 98.52           C  
ATOM   4546 HG11 VAL A 291       8.413 -15.373 -23.157  1.00 98.52           H  
ATOM   4547 HG12 VAL A 291       8.725 -13.643 -22.886  1.00 98.52           H  
ATOM   4548 HG13 VAL A 291       7.788 -14.193 -24.290  1.00 98.52           H  
ATOM   4549  CG2 VAL A 291       7.076 -14.561 -20.941  1.00 98.52           C  
ATOM   4550 HG21 VAL A 291       7.634 -15.494 -20.863  1.00 98.52           H  
ATOM   4551 HG22 VAL A 291       6.180 -14.618 -20.323  1.00 98.52           H  
ATOM   4552 HG23 VAL A 291       7.709 -13.759 -20.562  1.00 98.52           H  
ATOM   4553  N   VAL A 292       6.657 -11.660 -24.520  1.00 98.48           N  
ATOM   4554  H   VAL A 292       7.415 -11.326 -23.941  1.00 98.48           H  
ATOM   4555  CA  VAL A 292       6.694 -11.283 -25.937  1.00 98.48           C  
ATOM   4556  HA  VAL A 292       5.940 -11.844 -26.489  1.00 98.48           H  
ATOM   4557  C   VAL A 292       8.067 -11.665 -26.484  1.00 98.48           C  
ATOM   4558  CB  VAL A 292       6.387  -9.780 -26.110  1.00 98.48           C  
ATOM   4559  HB  VAL A 292       7.079  -9.198 -25.500  1.00 98.48           H  
ATOM   4560  O   VAL A 292       9.090 -11.321 -25.886  1.00 98.48           O  
ATOM   4561  CG1 VAL A 292       6.524  -9.315 -27.562  1.00 98.48           C  
ATOM   4562 HG11 VAL A 292       5.866  -9.894 -28.210  1.00 98.48           H  
ATOM   4563 HG12 VAL A 292       7.555  -9.421 -27.899  1.00 98.48           H  
ATOM   4564 HG13 VAL A 292       6.268  -8.258 -27.637  1.00 98.48           H  
ATOM   4565  CG2 VAL A 292       4.959  -9.453 -25.651  1.00 98.48           C  
ATOM   4566 HG21 VAL A 292       4.238 -10.029 -26.231  1.00 98.48           H  
ATOM   4567 HG22 VAL A 292       4.761  -8.389 -25.782  1.00 98.48           H  
ATOM   4568 HG23 VAL A 292       4.840  -9.690 -24.594  1.00 98.48           H  
ATOM   4569  N   ALA A 293       8.109 -12.403 -27.593  1.00 97.19           N  
ATOM   4570  H   ALA A 293       7.255 -12.607 -28.093  1.00 97.19           H  
ATOM   4571  CA  ALA A 293       9.372 -12.761 -28.231  1.00 97.19           C  
ATOM   4572  HA  ALA A 293      10.010 -13.251 -27.495  1.00 97.19           H  
ATOM   4573  C   ALA A 293      10.093 -11.499 -28.730  1.00 97.19           C  
ATOM   4574  CB  ALA A 293       9.098 -13.747 -29.371  1.00 97.19           C  
ATOM   4575  HB1 ALA A 293      10.038 -14.056 -29.828  1.00 97.19           H  
ATOM   4576  HB2 ALA A 293       8.586 -14.629 -28.985  1.00 97.19           H  
ATOM   4577  HB3 ALA A 293       8.474 -13.275 -30.130  1.00 97.19           H  
ATOM   4578  O   ALA A 293       9.450 -10.534 -29.135  1.00 97.19           O  
ATOM   4579  N   GLU A 294      11.428 -11.498 -28.749  1.00 95.46           N  
ATOM   4580  H   GLU A 294      11.937 -12.295 -28.393  1.00 95.46           H  
ATOM   4581  CA  GLU A 294      12.198 -10.332 -29.212  1.00 95.46           C  
ATOM   4582  HA  GLU A 294      11.966  -9.482 -28.571  1.00 95.46           H  
ATOM   4583  C   GLU A 294      11.835  -9.918 -30.650  1.00 95.46           C  
ATOM   4584  CB  GLU A 294      13.691 -10.651 -29.066  1.00 95.46           C  
ATOM   4585  HB2 GLU A 294      13.889 -10.854 -28.014  1.00 95.46           H  
ATOM   4586  HB3 GLU A 294      13.918 -11.544 -29.647  1.00 95.46           H  
ATOM   4587  O   GLU A 294      11.721  -8.732 -30.945  1.00 95.46           O  
ATOM   4588  CG  GLU A 294      14.615  -9.509 -29.507  1.00 95.46           C  
ATOM   4589  HG2 GLU A 294      14.493  -9.332 -30.576  1.00 95.46           H  
ATOM   4590  HG3 GLU A 294      14.333  -8.604 -28.969  1.00 95.46           H  
ATOM   4591  CD  GLU A 294      16.088  -9.828 -29.225  1.00 95.46           C  
ATOM   4592  OE1 GLU A 294      16.863  -8.889 -28.940  1.00 95.46           O  
ATOM   4593  OE2 GLU A 294      16.486 -11.005 -29.215  1.00 95.46           O  
ATOM   4594  N   ALA A 295      11.558 -10.884 -31.532  1.00 96.04           N  
ATOM   4595  H   ALA A 295      11.628 -11.844 -31.226  1.00 96.04           H  
ATOM   4596  CA  ALA A 295      11.114 -10.615 -32.902  1.00 96.04           C  
ATOM   4597  HA  ALA A 295      11.849  -9.968 -33.381  1.00 96.04           H  
ATOM   4598  C   ALA A 295       9.754  -9.890 -32.984  1.00 96.04           C  
ATOM   4599  CB  ALA A 295      11.070 -11.950 -33.654  1.00 96.04           C  
ATOM   4600  HB1 ALA A 295      12.048 -12.431 -33.621  1.00 96.04           H  
ATOM   4601  HB2 ALA A 295      10.324 -12.605 -33.203  1.00 96.04           H  
ATOM   4602  HB3 ALA A 295      10.794 -11.771 -34.694  1.00 96.04           H  
ATOM   4603  O   ALA A 295       9.470  -9.235 -33.989  1.00 96.04           O  
ATOM   4604  N   ASP A 296       8.937  -9.977 -31.931  1.00 96.91           N  
ATOM   4605  H   ASP A 296       9.261 -10.456 -31.102  1.00 96.91           H  
ATOM   4606  CA  ASP A 296       7.589  -9.416 -31.880  1.00 96.91           C  
ATOM   4607  HA  ASP A 296       7.251  -9.290 -32.909  1.00 96.91           H  
ATOM   4608  C   ASP A 296       7.530  -8.028 -31.223  1.00 96.91           C  
ATOM   4609  CB  ASP A 296       6.619 -10.404 -31.213  1.00 96.91           C  
ATOM   4610  HB2 ASP A 296       5.648  -9.926 -31.087  1.00 96.91           H  
ATOM   4611  HB3 ASP A 296       6.996 -10.659 -30.222  1.00 96.91           H  
ATOM   4612  O   ASP A 296       6.448  -7.441 -31.156  1.00 96.91           O  
ATOM   4613  CG  ASP A 296       6.401 -11.686 -32.021  1.00 96.91           C  
ATOM   4614  OD1 ASP A 296       6.422 -11.615 -33.271  1.00 96.91           O  
ATOM   4615  OD2 ASP A 296       6.193 -12.732 -31.368  1.00 96.91           O  
ATOM   4616  N   GLU A 297       8.669  -7.463 -30.795  1.00 94.73           N  
ATOM   4617  H   GLU A 297       9.517  -8.003 -30.884  1.00 94.73           H  
ATOM   4618  CA  GLU A 297       8.770  -6.168 -30.092  1.00 94.73           C  
ATOM   4619  HA  GLU A 297       8.437  -6.293 -29.062  1.00 94.73           H  
ATOM   4620  C   GLU A 297       7.927  -5.062 -30.742  1.00 94.73           C  
ATOM   4621  CB  GLU A 297      10.245  -5.725 -30.092  1.00 94.73           C  
ATOM   4622  HB2 GLU A 297      10.853  -6.556 -29.735  1.00 94.73           H  
ATOM   4623  HB3 GLU A 297      10.553  -5.497 -31.112  1.00 94.73           H  
ATOM   4624  O   GLU A 297       7.265  -4.264 -30.077  1.00 94.73           O  
ATOM   4625  CG  GLU A 297      10.495  -4.495 -29.203  1.00 94.73           C  
ATOM   4626  HG2 GLU A 297       9.867  -3.673 -29.548  1.00 94.73           H  
ATOM   4627  HG3 GLU A 297      10.194  -4.733 -28.182  1.00 94.73           H  
ATOM   4628  CD  GLU A 297      11.957  -4.025 -29.188  1.00 94.73           C  
ATOM   4629  OE1 GLU A 297      12.154  -2.814 -28.942  1.00 94.73           O  
ATOM   4630  OE2 GLU A 297      12.868  -4.856 -29.408  1.00 94.73           O  
ATOM   4631  N   HIS A 298       7.922  -5.022 -32.075  1.00 93.53           N  
ATOM   4632  H   HIS A 298       8.484  -5.712 -32.551  1.00 93.53           H  
ATOM   4633  CA  HIS A 298       7.282  -3.959 -32.840  1.00 93.53           C  
ATOM   4634  HA  HIS A 298       7.032  -3.156 -32.148  1.00 93.53           H  
ATOM   4635  C   HIS A 298       5.954  -4.359 -33.500  1.00 93.53           C  
ATOM   4636  CB  HIS A 298       8.292  -3.381 -33.831  1.00 93.53           C  
ATOM   4637  HB2 HIS A 298       8.562  -4.155 -34.549  1.00 93.53           H  
ATOM   4638  HB3 HIS A 298       7.831  -2.559 -34.379  1.00 93.53           H  
ATOM   4639  O   HIS A 298       5.388  -3.539 -34.228  1.00 93.53           O  
ATOM   4640  CG  HIS A 298       9.550  -2.855 -33.183  1.00 93.53           C  
ATOM   4641  CD2 HIS A 298      10.809  -2.965 -33.705  1.00 93.53           C  
ATOM   4642  HD2 HIS A 298      11.071  -3.447 -34.636  1.00 93.53           H  
ATOM   4643  ND1 HIS A 298       9.672  -2.191 -31.976  1.00 93.53           N  
ATOM   4644  HD1 HIS A 298       9.009  -2.178 -31.214  1.00 93.53           H  
ATOM   4645  CE1 HIS A 298      10.974  -1.910 -31.790  1.00 93.53           C  
ATOM   4646  HE1 HIS A 298      11.399  -1.497 -30.887  1.00 93.53           H  
ATOM   4647  NE2 HIS A 298      11.695  -2.330 -32.841  1.00 93.53           N  
ATOM   4648  N   THR A 299       5.429  -5.557 -33.231  1.00 94.85           N  
ATOM   4649  H   THR A 299       5.910  -6.152 -32.572  1.00 94.85           H  
ATOM   4650  CA  THR A 299       4.190  -6.072 -33.853  1.00 94.85           C  
ATOM   4651  HA  THR A 299       4.231  -5.883 -34.926  1.00 94.85           H  
ATOM   4652  C   THR A 299       2.920  -5.395 -33.334  1.00 94.85           C  
ATOM   4653  CB  THR A 299       4.054  -7.586 -33.654  1.00 94.85           C  
ATOM   4654  HB  THR A 299       3.105  -7.905 -34.084  1.00 94.85           H  
ATOM   4655  O   THR A 299       1.934  -5.277 -34.062  1.00 94.85           O  
ATOM   4656  CG2 THR A 299       5.167  -8.354 -34.359  1.00 94.85           C  
ATOM   4657 HG21 THR A 299       5.030  -8.285 -35.438  1.00 94.85           H  
ATOM   4658 HG22 THR A 299       5.123  -9.405 -34.072  1.00 94.85           H  
ATOM   4659 HG23 THR A 299       6.146  -7.947 -34.106  1.00 94.85           H  
ATOM   4660  OG1 THR A 299       4.028  -7.893 -32.281  1.00 94.85           O  
ATOM   4661  HG1 THR A 299       4.921  -7.915 -31.930  1.00 94.85           H  
ATOM   4662  N   PHE A 300       2.947  -4.879 -32.104  1.00 92.95           N  
ATOM   4663  H   PHE A 300       3.745  -5.094 -31.524  1.00 92.95           H  
ATOM   4664  CA  PHE A 300       1.858  -4.097 -31.519  1.00 92.95           C  
ATOM   4665  HA  PHE A 300       0.917  -4.607 -31.724  1.00 92.95           H  
ATOM   4666  C   PHE A 300       1.813  -2.712 -32.180  1.00 92.95           C  
ATOM   4667  CB  PHE A 300       2.034  -4.036 -29.992  1.00 92.95           C  
ATOM   4668  HB2 PHE A 300       2.958  -3.508 -29.755  1.00 92.95           H  
ATOM   4669  HB3 PHE A 300       1.213  -3.461 -29.565  1.00 92.95           H  
ATOM   4670  O   PHE A 300       2.685  -1.873 -31.957  1.00 92.95           O  
ATOM   4671  CG  PHE A 300       2.076  -5.408 -29.338  1.00 92.95           C  
ATOM   4672  CD1 PHE A 300       0.899  -5.994 -28.835  1.00 92.95           C  
ATOM   4673  HD1 PHE A 300      -0.014  -5.417 -28.817  1.00 92.95           H  
ATOM   4674  CD2 PHE A 300       3.288  -6.122 -29.263  1.00 92.95           C  
ATOM   4675  HD2 PHE A 300       4.208  -5.686 -29.622  1.00 92.95           H  
ATOM   4676  CE1 PHE A 300       0.917  -7.300 -28.313  1.00 92.95           C  
ATOM   4677  HE1 PHE A 300       0.017  -7.746 -27.918  1.00 92.95           H  
ATOM   4678  CE2 PHE A 300       3.308  -7.424 -28.739  1.00 92.95           C  
ATOM   4679  HE2 PHE A 300       4.234  -7.979 -28.719  1.00 92.95           H  
ATOM   4680  CZ  PHE A 300       2.124  -8.019 -28.275  1.00 92.95           C  
ATOM   4681  HZ  PHE A 300       2.148  -9.025 -27.883  1.00 92.95           H  
ATOM   4682  N   ALA A 301       0.843  -2.482 -33.068  1.00 88.20           N  
ATOM   4683  H   ALA A 301       0.204  -3.233 -33.289  1.00 88.20           H  
ATOM   4684  CA  ALA A 301       0.738  -1.232 -33.829  1.00 88.20           C  
ATOM   4685  HA  ALA A 301       1.726  -0.961 -34.199  1.00 88.20           H  
ATOM   4686  C   ALA A 301       0.226  -0.048 -32.986  1.00 88.20           C  
ATOM   4687  CB  ALA A 301      -0.174  -1.486 -35.035  1.00 88.20           C  
ATOM   4688  HB1 ALA A 301       0.231  -2.295 -35.642  1.00 88.20           H  
ATOM   4689  HB2 ALA A 301      -1.175  -1.755 -34.696  1.00 88.20           H  
ATOM   4690  HB3 ALA A 301      -0.236  -0.583 -35.642  1.00 88.20           H  
ATOM   4691  O   ALA A 301       0.478   1.108 -33.319  1.00 88.20           O  
ATOM   4692  N   ASP A 302      -0.503  -0.348 -31.916  1.00 88.66           N  
ATOM   4693  H   ASP A 302      -0.647  -1.325 -31.702  1.00 88.66           H  
ATOM   4694  CA  ASP A 302      -1.294   0.575 -31.108  1.00 88.66           C  
ATOM   4695  HA  ASP A 302      -1.505   1.465 -31.701  1.00 88.66           H  
ATOM   4696  C   ASP A 302      -0.587   1.074 -29.839  1.00 88.66           C  
ATOM   4697  CB  ASP A 302      -2.643  -0.103 -30.798  1.00 88.66           C  
ATOM   4698  HB2 ASP A 302      -3.225   0.556 -30.153  1.00 88.66           H  
ATOM   4699  HB3 ASP A 302      -3.194  -0.204 -31.733  1.00 88.66           H  
ATOM   4700  O   ASP A 302      -0.961   2.122 -29.318  1.00 88.66           O  
ATOM   4701  CG  ASP A 302      -2.546  -1.500 -30.153  1.00 88.66           C  
ATOM   4702  OD1 ASP A 302      -1.774  -2.370 -30.638  1.00 88.66           O  
ATOM   4703  OD2 ASP A 302      -3.306  -1.769 -29.205  1.00 88.66           O  
ATOM   4704  N   PHE A 303       0.450   0.380 -29.369  1.00 93.99           N  
ATOM   4705  H   PHE A 303       0.728  -0.467 -29.844  1.00 93.99           H  
ATOM   4706  CA  PHE A 303       1.278   0.808 -28.241  1.00 93.99           C  
ATOM   4707  HA  PHE A 303       1.358   1.895 -28.262  1.00 93.99           H  
ATOM   4708  C   PHE A 303       2.702   0.247 -28.345  1.00 93.99           C  
ATOM   4709  CB  PHE A 303       0.613   0.410 -26.912  1.00 93.99           C  
ATOM   4710  HB2 PHE A 303      -0.376   0.866 -26.859  1.00 93.99           H  
ATOM   4711  HB3 PHE A 303       1.200   0.834 -26.097  1.00 93.99           H  
ATOM   4712  O   PHE A 303       2.977  -0.661 -29.131  1.00 93.99           O  
ATOM   4713  CG  PHE A 303       0.478  -1.082 -26.674  1.00 93.99           C  
ATOM   4714  CD1 PHE A 303      -0.644  -1.774 -27.159  1.00 93.99           C  
ATOM   4715  HD1 PHE A 303      -1.419  -1.235 -27.684  1.00 93.99           H  
ATOM   4716  CD2 PHE A 303       1.470  -1.784 -25.966  1.00 93.99           C  
ATOM   4717  HD2 PHE A 303       2.330  -1.259 -25.576  1.00 93.99           H  
ATOM   4718  CE1 PHE A 303      -0.768  -3.159 -26.956  1.00 93.99           C  
ATOM   4719  HE1 PHE A 303      -1.638  -3.677 -27.333  1.00 93.99           H  
ATOM   4720  CE2 PHE A 303       1.357  -3.171 -25.777  1.00 93.99           C  
ATOM   4721  HE2 PHE A 303       2.142  -3.710 -25.268  1.00 93.99           H  
ATOM   4722  CZ  PHE A 303       0.236  -3.861 -26.267  1.00 93.99           C  
ATOM   4723  HZ  PHE A 303       0.155  -4.928 -26.119  1.00 93.99           H  
ATOM   4724  N   ASP A 304       3.614   0.806 -27.552  1.00 97.48           N  
ATOM   4725  H   ASP A 304       3.323   1.521 -26.901  1.00 97.48           H  
ATOM   4726  CA  ASP A 304       4.969   0.285 -27.385  1.00 97.48           C  
ATOM   4727  HA  ASP A 304       5.241  -0.300 -28.263  1.00 97.48           H  
ATOM   4728  C   ASP A 304       5.033  -0.632 -26.158  1.00 97.48           C  
ATOM   4729  CB  ASP A 304       5.957   1.450 -27.276  1.00 97.48           C  
ATOM   4730  HB2 ASP A 304       5.941   1.863 -26.267  1.00 97.48           H  
ATOM   4731  HB3 ASP A 304       5.671   2.244 -27.967  1.00 97.48           H  
ATOM   4732  O   ASP A 304       4.532  -0.274 -25.090  1.00 97.48           O  
ATOM   4733  CG  ASP A 304       7.362   0.975 -27.616  1.00 97.48           C  
ATOM   4734  OD1 ASP A 304       7.865   0.123 -26.852  1.00 97.48           O  
ATOM   4735  OD2 ASP A 304       7.867   1.414 -28.678  1.00 97.48           O  
ATOM   4736  N   ILE A 305       5.642  -1.814 -26.282  1.00 97.90           N  
ATOM   4737  H   ILE A 305       6.140  -2.026 -27.135  1.00 97.90           H  
ATOM   4738  CA  ILE A 305       5.728  -2.753 -25.159  1.00 97.90           C  
ATOM   4739  HA  ILE A 305       4.728  -2.835 -24.733  1.00 97.90           H  
ATOM   4740  C   ILE A 305       6.633  -2.236 -24.032  1.00 97.90           C  
ATOM   4741  CB  ILE A 305       6.151  -4.166 -25.611  1.00 97.90           C  
ATOM   4742  HB  ILE A 305       6.104  -4.802 -24.728  1.00 97.90           H  
ATOM   4743  O   ILE A 305       6.527  -2.733 -22.912  1.00 97.90           O  
ATOM   4744  CG1 ILE A 305       7.598  -4.223 -26.143  1.00 97.90           C  
ATOM   4745 HG12 ILE A 305       7.653  -3.780 -27.138  1.00 97.90           H  
ATOM   4746 HG13 ILE A 305       8.260  -3.662 -25.485  1.00 97.90           H  
ATOM   4747  CG2 ILE A 305       5.145  -4.737 -26.626  1.00 97.90           C  
ATOM   4748 HG21 ILE A 305       5.217  -4.205 -27.575  1.00 97.90           H  
ATOM   4749 HG22 ILE A 305       4.130  -4.648 -26.239  1.00 97.90           H  
ATOM   4750 HG23 ILE A 305       5.347  -5.794 -26.800  1.00 97.90           H  
ATOM   4751  CD1 ILE A 305       8.133  -5.656 -26.188  1.00 97.90           C  
ATOM   4752 HD11 ILE A 305       7.603  -6.241 -26.940  1.00 97.90           H  
ATOM   4753 HD12 ILE A 305       8.017  -6.129 -25.213  1.00 97.90           H  
ATOM   4754 HD13 ILE A 305       9.194  -5.633 -26.437  1.00 97.90           H  
ATOM   4755  N   LEU A 306       7.493  -1.253 -24.314  1.00 98.19           N  
ATOM   4756  H   LEU A 306       7.534  -0.911 -25.264  1.00 98.19           H  
ATOM   4757  CA  LEU A 306       8.387  -0.595 -23.360  1.00 98.19           C  
ATOM   4758  HA  LEU A 306       8.614  -1.282 -22.545  1.00 98.19           H  
ATOM   4759  C   LEU A 306       7.754   0.647 -22.708  1.00 98.19           C  
ATOM   4760  CB  LEU A 306       9.703  -0.243 -24.081  1.00 98.19           C  
ATOM   4761  HB2 LEU A 306       9.503   0.544 -24.807  1.00 98.19           H  
ATOM   4762  HB3 LEU A 306      10.397   0.160 -23.344  1.00 98.19           H  
ATOM   4763  O   LEU A 306       8.389   1.303 -21.887  1.00 98.19           O  
ATOM   4764  CG  LEU A 306      10.403  -1.402 -24.815  1.00 98.19           C  
ATOM   4765  HG  LEU A 306       9.796  -1.723 -25.662  1.00 98.19           H  
ATOM   4766  CD1 LEU A 306      11.757  -0.932 -25.341  1.00 98.19           C  
ATOM   4767 HD11 LEU A 306      12.225  -1.729 -25.919  1.00 98.19           H  
ATOM   4768 HD12 LEU A 306      12.406  -0.637 -24.517  1.00 98.19           H  
ATOM   4769 HD13 LEU A 306      11.608  -0.081 -26.006  1.00 98.19           H  
ATOM   4770  CD2 LEU A 306      10.638  -2.601 -23.896  1.00 98.19           C  
ATOM   4771 HD21 LEU A 306      11.214  -3.357 -24.430  1.00 98.19           H  
ATOM   4772 HD22 LEU A 306      11.176  -2.267 -23.010  1.00 98.19           H  
ATOM   4773 HD23 LEU A 306       9.682  -3.036 -23.603  1.00 98.19           H  
ATOM   4774  N   ASP A 307       6.511   0.991 -23.062  1.00 98.42           N  
ATOM   4775  H   ASP A 307       6.029   0.428 -23.748  1.00 98.42           H  
ATOM   4776  CA  ASP A 307       5.774   2.095 -22.451  1.00 98.42           C  
ATOM   4777  HA  ASP A 307       6.476   2.899 -22.229  1.00 98.42           H  
ATOM   4778  C   ASP A 307       5.141   1.654 -21.118  1.00 98.42           C  
ATOM   4779  CB  ASP A 307       4.755   2.657 -23.461  1.00 98.42           C  
ATOM   4780  HB2 ASP A 307       5.280   2.919 -24.379  1.00 98.42           H  
ATOM   4781  HB3 ASP A 307       4.017   1.889 -23.695  1.00 98.42           H  
ATOM   4782  O   ASP A 307       4.134   0.943 -21.078  1.00 98.42           O  
ATOM   4783  CG  ASP A 307       4.022   3.905 -22.966  1.00 98.42           C  
ATOM   4784  OD1 ASP A 307       4.100   4.234 -21.764  1.00 98.42           O  
ATOM   4785  OD2 ASP A 307       3.299   4.561 -23.755  1.00 98.42           O  
ATOM   4786  N   ALA A 308       5.712   2.116 -20.003  1.00 98.18           N  
ATOM   4787  H   ALA A 308       6.590   2.609 -20.091  1.00 98.18           H  
ATOM   4788  CA  ALA A 308       5.217   1.832 -18.655  1.00 98.18           C  
ATOM   4789  HA  ALA A 308       5.146   0.750 -18.543  1.00 98.18           H  
ATOM   4790  C   ALA A 308       3.815   2.410 -18.362  1.00 98.18           C  
ATOM   4791  CB  ALA A 308       6.253   2.345 -17.651  1.00 98.18           C  
ATOM   4792  HB1 ALA A 308       7.220   1.887 -17.855  1.00 98.18           H  
ATOM   4793  HB2 ALA A 308       5.940   2.081 -16.641  1.00 98.18           H  
ATOM   4794  HB3 ALA A 308       6.344   3.428 -17.727  1.00 98.18           H  
ATOM   4795  O   ALA A 308       3.188   2.025 -17.378  1.00 98.18           O  
ATOM   4796  N   THR A 309       3.284   3.299 -19.208  1.00 98.45           N  
ATOM   4797  H   THR A 309       3.828   3.575 -20.014  1.00 98.45           H  
ATOM   4798  CA  THR A 309       1.896   3.793 -19.116  1.00 98.45           C  
ATOM   4799  HA  THR A 309       1.625   3.855 -18.062  1.00 98.45           H  
ATOM   4800  C   THR A 309       0.890   2.838 -19.769  1.00 98.45           C  
ATOM   4801  CB  THR A 309       1.740   5.218 -19.677  1.00 98.45           C  
ATOM   4802  HB  THR A 309       0.765   5.601 -19.374  1.00 98.45           H  
ATOM   4803  O   THR A 309      -0.310   3.129 -19.814  1.00 98.45           O  
ATOM   4804  CG2 THR A 309       2.816   6.165 -19.147  1.00 98.45           C  
ATOM   4805 HG21 THR A 309       2.854   6.119 -18.058  1.00 98.45           H  
ATOM   4806 HG22 THR A 309       3.797   5.892 -19.536  1.00 98.45           H  
ATOM   4807 HG23 THR A 309       2.569   7.187 -19.433  1.00 98.45           H  
ATOM   4808  OG1 THR A 309       1.807   5.231 -21.090  1.00 98.45           O  
ATOM   4809  HG1 THR A 309       2.686   4.917 -21.316  1.00 98.45           H  
ATOM   4810  N   LYS A 310       1.357   1.694 -20.293  1.00 98.14           N  
ATOM   4811  H   LYS A 310       2.352   1.524 -20.254  1.00 98.14           H  
ATOM   4812  CA  LYS A 310       0.558   0.737 -21.061  1.00 98.14           C  
ATOM   4813  HA  LYS A 310      -0.472   1.095 -21.065  1.00 98.14           H  
ATOM   4814  C   LYS A 310       0.534  -0.655 -20.428  1.00 98.14           C  
ATOM   4815  CB  LYS A 310       1.052   0.682 -22.520  1.00 98.14           C  
ATOM   4816  HB2 LYS A 310       2.061   0.270 -22.534  1.00 98.14           H  
ATOM   4817  HB3 LYS A 310       0.419   0.003 -23.091  1.00 98.14           H  
ATOM   4818  O   LYS A 310       1.556  -1.193 -19.990  1.00 98.14           O  
ATOM   4819  CG  LYS A 310       1.085   2.049 -23.229  1.00 98.14           C  
ATOM   4820  HG2 LYS A 310       1.558   1.924 -24.203  1.00 98.14           H  
ATOM   4821  HG3 LYS A 310       1.703   2.732 -22.646  1.00 98.14           H  
ATOM   4822  CD  LYS A 310      -0.299   2.683 -23.424  1.00 98.14           C  
ATOM   4823  HD2 LYS A 310      -0.745   2.908 -22.454  1.00 98.14           H  
ATOM   4824  HD3 LYS A 310      -0.935   1.963 -23.939  1.00 98.14           H  
ATOM   4825  CE  LYS A 310      -0.267   3.959 -24.274  1.00 98.14           C  
ATOM   4826  HE2 LYS A 310      -1.288   4.323 -24.388  1.00 98.14           H  
ATOM   4827  HE3 LYS A 310       0.101   3.712 -25.270  1.00 98.14           H  
ATOM   4828  NZ  LYS A 310       0.572   5.031 -23.695  1.00 98.14           N  
ATOM   4829  HZ1 LYS A 310       0.441   5.879 -24.228  1.00 98.14           H  
ATOM   4830  HZ2 LYS A 310       0.410   5.177 -22.708  1.00 98.14           H  
ATOM   4831  HZ3 LYS A 310       1.550   4.786 -23.762  1.00 98.14           H  
ATOM   4832  N   VAL A 311      -0.643  -1.273 -20.432  1.00 98.18           N  
ATOM   4833  H   VAL A 311      -1.410  -0.788 -20.876  1.00 98.18           H  
ATOM   4834  CA  VAL A 311      -0.799  -2.715 -20.202  1.00 98.18           C  
ATOM   4835  HA  VAL A 311      -0.058  -3.035 -19.470  1.00 98.18           H  
ATOM   4836  C   VAL A 311      -0.526  -3.478 -21.494  1.00 98.18           C  
ATOM   4837  CB  VAL A 311      -2.183  -3.093 -19.637  1.00 98.18           C  
ATOM   4838  HB  VAL A 311      -2.202  -4.175 -19.503  1.00 98.18           H  
ATOM   4839  O   VAL A 311      -0.658  -2.929 -22.590  1.00 98.18           O  
ATOM   4840  CG1 VAL A 311      -2.402  -2.463 -18.262  1.00 98.18           C  
ATOM   4841 HG11 VAL A 311      -1.548  -2.683 -17.620  1.00 98.18           H  
ATOM   4842 HG12 VAL A 311      -2.523  -1.384 -18.352  1.00 98.18           H  
ATOM   4843 HG13 VAL A 311      -3.302  -2.880 -17.809  1.00 98.18           H  
ATOM   4844  CG2 VAL A 311      -3.356  -2.716 -20.550  1.00 98.18           C  
ATOM   4845 HG21 VAL A 311      -3.240  -3.176 -21.532  1.00 98.18           H  
ATOM   4846 HG22 VAL A 311      -3.424  -1.634 -20.664  1.00 98.18           H  
ATOM   4847 HG23 VAL A 311      -4.287  -3.077 -20.114  1.00 98.18           H  
ATOM   4848  N   TRP A 312      -0.183  -4.758 -21.366  1.00 98.17           N  
ATOM   4849  H   TRP A 312      -0.094  -5.158 -20.443  1.00 98.17           H  
ATOM   4850  CA  TRP A 312      -0.329  -5.711 -22.462  1.00 98.17           C  
ATOM   4851  HA  TRP A 312      -0.318  -5.196 -23.423  1.00 98.17           H  
ATOM   4852  C   TRP A 312      -1.678  -6.408 -22.252  1.00 98.17           C  
ATOM   4853  CB  TRP A 312       0.841  -6.698 -22.470  1.00 98.17           C  
ATOM   4854  HB2 TRP A 312       0.705  -7.378 -23.311  1.00 98.17           H  
ATOM   4855  HB3 TRP A 312       0.798  -7.297 -21.560  1.00 98.17           H  
ATOM   4856  O   TRP A 312      -1.809  -7.129 -21.263  1.00 98.17           O  
ATOM   4857  CG  TRP A 312       2.224  -6.123 -22.561  1.00 98.17           C  
ATOM   4858  CD1 TRP A 312       2.569  -4.839 -22.826  1.00 98.17           C  
ATOM   4859  HD1 TRP A 312       1.872  -4.036 -23.013  1.00 98.17           H  
ATOM   4860  CD2 TRP A 312       3.481  -6.836 -22.379  1.00 98.17           C  
ATOM   4861  CE2 TRP A 312       4.556  -5.925 -22.570  1.00 98.17           C  
ATOM   4862  CE3 TRP A 312       3.816  -8.168 -22.077  1.00 98.17           C  
ATOM   4863  HE3 TRP A 312       3.005  -8.868 -21.935  1.00 98.17           H  
ATOM   4864  NE1 TRP A 312       3.946  -4.716 -22.819  1.00 98.17           N  
ATOM   4865  HE1 TRP A 312       4.443  -3.852 -22.984  1.00 98.17           H  
ATOM   4866  CH2 TRP A 312       6.197  -7.661 -22.184  1.00 98.17           C  
ATOM   4867  HH2 TRP A 312       7.226  -7.984 -22.114  1.00 98.17           H  
ATOM   4868  CZ2 TRP A 312       5.895  -6.323 -22.481  1.00 98.17           C  
ATOM   4869  HZ2 TRP A 312       6.685  -5.605 -22.642  1.00 98.17           H  
ATOM   4870  CZ3 TRP A 312       5.158  -8.582 -21.975  1.00 98.17           C  
ATOM   4871  HZ3 TRP A 312       5.393  -9.613 -21.754  1.00 98.17           H  
ATOM   4872  N   PRO A 313      -2.695  -6.158 -23.097  1.00 97.38           N  
ATOM   4873  CA  PRO A 313      -4.009  -6.775 -22.921  1.00 97.38           C  
ATOM   4874  HA  PRO A 313      -4.456  -6.392 -22.004  1.00 97.38           H  
ATOM   4875  C   PRO A 313      -3.905  -8.305 -22.837  1.00 97.38           C  
ATOM   4876  CB  PRO A 313      -4.834  -6.298 -24.119  1.00 97.38           C  
ATOM   4877  HB2 PRO A 313      -4.686  -6.969 -24.965  1.00 97.38           H  
ATOM   4878  HB3 PRO A 313      -5.893  -6.211 -23.875  1.00 97.38           H  
ATOM   4879  O   PRO A 313      -3.196  -8.919 -23.640  1.00 97.38           O  
ATOM   4880  CG  PRO A 313      -4.213  -4.945 -24.456  1.00 97.38           C  
ATOM   4881  HG2 PRO A 313      -4.584  -4.186 -23.767  1.00 97.38           H  
ATOM   4882  HG3 PRO A 313      -4.401  -4.656 -25.490  1.00 97.38           H  
ATOM   4883  CD  PRO A 313      -2.731  -5.199 -24.195  1.00 97.38           C  
ATOM   4884  HD2 PRO A 313      -2.241  -4.260 -23.941  1.00 97.38           H  
ATOM   4885  HD3 PRO A 313      -2.270  -5.643 -25.078  1.00 97.38           H  
ATOM   4886  N   GLU A 314      -4.560  -8.921 -21.848  1.00 97.66           N  
ATOM   4887  H   GLU A 314      -5.127  -8.377 -21.213  1.00 97.66           H  
ATOM   4888  CA  GLU A 314      -4.383 -10.352 -21.545  1.00 97.66           C  
ATOM   4889  HA  GLU A 314      -3.315 -10.565 -21.499  1.00 97.66           H  
ATOM   4890  C   GLU A 314      -4.959 -11.281 -22.627  1.00 97.66           C  
ATOM   4891  CB  GLU A 314      -4.987 -10.708 -20.175  1.00 97.66           C  
ATOM   4892  HB2 GLU A 314      -4.902 -11.789 -20.062  1.00 97.66           H  
ATOM   4893  HB3 GLU A 314      -6.044 -10.442 -20.158  1.00 97.66           H  
ATOM   4894  O   GLU A 314      -4.526 -12.422 -22.764  1.00 97.66           O  
ATOM   4895  CG  GLU A 314      -4.265 -10.034 -18.993  1.00 97.66           C  
ATOM   4896  HG2 GLU A 314      -4.492  -8.968 -19.004  1.00 97.66           H  
ATOM   4897  HG3 GLU A 314      -3.191 -10.148 -19.140  1.00 97.66           H  
ATOM   4898  CD  GLU A 314      -4.629 -10.628 -17.616  1.00 97.66           C  
ATOM   4899  OE1 GLU A 314      -4.187 -10.043 -16.597  1.00 97.66           O  
ATOM   4900  OE2 GLU A 314      -5.261 -11.708 -17.571  1.00 97.66           O  
ATOM   4901  N   ASP A 315      -5.883 -10.787 -23.447  1.00 97.01           N  
ATOM   4902  H   ASP A 315      -6.132  -9.812 -23.356  1.00 97.01           H  
ATOM   4903  CA  ASP A 315      -6.391 -11.468 -24.641  1.00 97.01           C  
ATOM   4904  HA  ASP A 315      -6.620 -12.502 -24.381  1.00 97.01           H  
ATOM   4905  C   ASP A 315      -5.371 -11.506 -25.794  1.00 97.01           C  
ATOM   4906  CB  ASP A 315      -7.697 -10.785 -25.081  1.00 97.01           C  
ATOM   4907  HB2 ASP A 315      -8.114 -11.351 -25.914  1.00 97.01           H  
ATOM   4908  HB3 ASP A 315      -8.414 -10.835 -24.261  1.00 97.01           H  
ATOM   4909  O   ASP A 315      -5.449 -12.371 -26.667  1.00 97.01           O  
ATOM   4910  CG  ASP A 315      -7.533  -9.317 -25.508  1.00 97.01           C  
ATOM   4911  OD1 ASP A 315      -6.591  -8.647 -25.021  1.00 97.01           O  
ATOM   4912  OD2 ASP A 315      -8.354  -8.866 -26.331  1.00 97.01           O  
ATOM   4913  N   ARG A 316      -4.388 -10.597 -25.787  1.00 96.55           N  
ATOM   4914  H   ARG A 316      -4.438  -9.893 -25.064  1.00 96.55           H  
ATOM   4915  CA  ARG A 316      -3.287 -10.547 -26.763  1.00 96.55           C  
ATOM   4916  HA  ARG A 316      -3.572 -11.117 -27.647  1.00 96.55           H  
ATOM   4917  C   ARG A 316      -2.015 -11.200 -26.240  1.00 96.55           C  
ATOM   4918  CB  ARG A 316      -3.021  -9.094 -27.172  1.00 96.55           C  
ATOM   4919  HB2 ARG A 316      -2.163  -9.081 -27.845  1.00 96.55           H  
ATOM   4920  HB3 ARG A 316      -2.775  -8.505 -26.289  1.00 96.55           H  
ATOM   4921  O   ARG A 316      -1.307 -11.847 -27.007  1.00 96.55           O  
ATOM   4922  CG  ARG A 316      -4.232  -8.469 -27.880  1.00 96.55           C  
ATOM   4923  HG2 ARG A 316      -4.498  -9.066 -28.753  1.00 96.55           H  
ATOM   4924  HG3 ARG A 316      -5.085  -8.454 -27.203  1.00 96.55           H  
ATOM   4925  CD  ARG A 316      -3.947  -7.029 -28.313  1.00 96.55           C  
ATOM   4926  HD2 ARG A 316      -4.877  -6.606 -28.691  1.00 96.55           H  
ATOM   4927  HD3 ARG A 316      -3.643  -6.457 -27.436  1.00 96.55           H  
ATOM   4928  NE  ARG A 316      -2.907  -6.948 -29.361  1.00 96.55           N  
ATOM   4929  HE  ARG A 316      -2.504  -7.819 -29.675  1.00 96.55           H  
ATOM   4930  NH1 ARG A 316      -2.961  -4.669 -29.592  1.00 96.55           N  
ATOM   4931 HH11 ARG A 316      -2.589  -3.801 -29.948  1.00 96.55           H  
ATOM   4932 HH12 ARG A 316      -3.704  -4.586 -28.913  1.00 96.55           H  
ATOM   4933  NH2 ARG A 316      -1.567  -5.833 -30.848  1.00 96.55           N  
ATOM   4934 HH21 ARG A 316      -1.304  -4.926 -31.205  1.00 96.55           H  
ATOM   4935 HH22 ARG A 316      -1.085  -6.682 -31.105  1.00 96.55           H  
ATOM   4936  CZ  ARG A 316      -2.488  -5.831 -29.929  1.00 96.55           C  
ATOM   4937  N   VAL A 317      -1.715 -11.023 -24.955  1.00 98.18           N  
ATOM   4938  H   VAL A 317      -2.342 -10.452 -24.407  1.00 98.18           H
[truncated: 518,409 more chars]
