# Supplementary material for: Catalases in the pathogenesis of Sporothrix schenckii research
Source: PeerJ. 2022 Dec 7;10:e14478. doi: 10.7717/peerj.14478 (PMC9745942; doi:10.7717/peerj.14478)
Supplement: Supplemental Information 3 — Sequences and PDB files used in this study. [file peerj-10-14478-s003.zip › Raw data/Cat1 SS/test_106f0_relaxed_rank_3_model_4.pdb]

ATOM      1  N   MET A   1      -7.729  32.308  -2.616  1.00 27.36           N  
ATOM      2  H   MET A   1      -7.063  32.234  -1.860  1.00 27.36           H  
ATOM      3  H2  MET A   1      -8.257  33.163  -2.520  1.00 27.36           H  
ATOM      4  H3  MET A   1      -8.354  31.516  -2.568  1.00 27.36           H  
ATOM      5  CA  MET A   1      -6.996  32.293  -3.897  1.00 27.36           C  
ATOM      6  HA  MET A   1      -7.689  32.315  -4.738  1.00 27.36           H  
ATOM      7  C   MET A   1      -6.239  30.980  -3.935  1.00 27.36           C  
ATOM      8  CB  MET A   1      -6.023  33.485  -4.016  1.00 27.36           C  
ATOM      9  HB2 MET A   1      -5.316  33.466  -3.187  1.00 27.36           H  
ATOM     10  HB3 MET A   1      -5.461  33.379  -4.944  1.00 27.36           H  
ATOM     11  O   MET A   1      -5.180  30.895  -3.333  1.00 27.36           O  
ATOM     12  CG  MET A   1      -6.708  34.856  -4.022  1.00 27.36           C  
ATOM     13  HG2 MET A   1      -7.424  34.903  -4.842  1.00 27.36           H  
ATOM     14  HG3 MET A   1      -7.243  34.988  -3.082  1.00 27.36           H  
ATOM     15  SD  MET A   1      -5.523  36.214  -4.207  1.00 27.36           S  
ATOM     16  CE  MET A   1      -6.204  37.438  -3.057  1.00 27.36           C  
ATOM     17  HE1 MET A   1      -7.219  37.700  -3.357  1.00 27.36           H  
ATOM     18  HE2 MET A   1      -6.213  37.030  -2.046  1.00 27.36           H  
ATOM     19  HE3 MET A   1      -5.583  38.333  -3.075  1.00 27.36           H  
ATOM     20  N   THR A   2      -6.828  29.924  -4.494  1.00 38.60           N  
ATOM     21  H   THR A   2      -7.689  30.011  -5.014  1.00 38.60           H  
ATOM     22  CA  THR A   2      -6.060  28.714  -4.816  1.00 38.60           C  
ATOM     23  HA  THR A   2      -5.559  28.324  -3.930  1.00 38.60           H  
ATOM     24  C   THR A   2      -5.004  29.132  -5.833  1.00 38.60           C  
ATOM     25  CB  THR A   2      -6.987  27.627  -5.392  1.00 38.60           C  
ATOM     26  HB  THR A   2      -6.397  26.846  -5.872  1.00 38.60           H  
ATOM     27  O   THR A   2      -5.345  29.833  -6.789  1.00 38.60           O  
ATOM     28  CG2 THR A   2      -7.850  27.008  -4.291  1.00 38.60           C  
ATOM     29 HG21 THR A   2      -8.482  27.765  -3.826  1.00 38.60           H  
ATOM     30 HG22 THR A   2      -8.484  26.236  -4.726  1.00 38.60           H  
ATOM     31 HG23 THR A   2      -7.211  26.549  -3.536  1.00 38.60           H  
ATOM     32  OG1 THR A   2      -7.881  28.204  -6.321  1.00 38.60           O  
ATOM     33  HG1 THR A   2      -7.421  28.255  -7.162  1.00 38.60           H  
ATOM     34  N   SER A   3      -3.732  28.805  -5.605  1.00 47.66           N  
ATOM     35  H   SER A   3      -3.493  28.193  -4.837  1.00 47.66           H  
ATOM     36  CA  SER A   3      -2.712  28.926  -6.648  1.00 47.66           C  
ATOM     37  HA  SER A   3      -2.532  29.981  -6.857  1.00 47.66           H  
ATOM     38  C   SER A   3      -3.266  28.261  -7.913  1.00 47.66           C  
ATOM     39  CB  SER A   3      -1.388  28.283  -6.189  1.00 47.66           C  
ATOM     40  HB2 SER A   3      -0.749  28.104  -7.054  1.00 47.66           H  
ATOM     41  HB3 SER A   3      -0.875  28.970  -5.516  1.00 47.66           H  
ATOM     42  O   SER A   3      -3.855  27.180  -7.839  1.00 47.66           O  
ATOM     43  OG  SER A   3      -1.609  27.064  -5.498  1.00 47.66           O  
ATOM     44  HG  SER A   3      -0.773  26.636  -5.301  1.00 47.66           H  
ATOM     45  N   ALA A   4      -3.195  28.949  -9.056  1.00 67.92           N  
ATOM     46  H   ALA A   4      -2.724  29.842  -9.075  1.00 67.92           H  
ATOM     47  CA  ALA A   4      -3.628  28.373 -10.323  1.00 67.92           C  
ATOM     48  HA  ALA A   4      -4.691  28.138 -10.269  1.00 67.92           H  
ATOM     49  C   ALA A   4      -2.842  27.072 -10.541  1.00 67.92           C  
ATOM     50  CB  ALA A   4      -3.411  29.391 -11.448  1.00 67.92           C  
ATOM     51  HB1 ALA A   4      -2.354  29.643 -11.529  1.00 67.92           H  
ATOM     52  HB2 ALA A   4      -3.992  30.292 -11.253  1.00 67.92           H  
ATOM     53  HB3 ALA A   4      -3.742  28.957 -12.392  1.00 67.92           H  
ATOM     54  O   ALA A   4      -1.611  27.081 -10.547  1.00 67.92           O  
ATOM     55  N   ASN A   5      -3.548  25.947 -10.631  1.00 87.16           N  
ATOM     56  H   ASN A   5      -4.554  26.016 -10.677  1.00 87.16           H  
ATOM     57  CA  ASN A   5      -2.945  24.635 -10.799  1.00 87.16           C  
ATOM     58  HA  ASN A   5      -1.872  24.690 -10.616  1.00 87.16           H  
ATOM     59  C   ASN A   5      -3.162  24.220 -12.251  1.00 87.16           C  
ATOM     60  CB  ASN A   5      -3.538  23.672  -9.763  1.00 87.16           C  
ATOM     61  HB2 ASN A   5      -3.316  24.061  -8.769  1.00 87.16           H  
ATOM     62  HB3 ASN A   5      -4.620  23.667  -9.892  1.00 87.16           H  
ATOM     63  O   ASN A   5      -4.270  23.844 -12.638  1.00 87.16           O  
ATOM     64  CG  ASN A   5      -3.001  22.249  -9.876  1.00 87.16           C  
ATOM     65  ND2 ASN A   5      -2.780  21.586  -8.764  1.00 87.16           N  
ATOM     66 HD21 ASN A   5      -2.900  22.034  -7.867  1.00 87.16           H  
ATOM     67 HD22 ASN A   5      -2.435  20.641  -8.850  1.00 87.16           H  
ATOM     68  OD1 ASN A   5      -2.779  21.712 -10.951  1.00 87.16           O  
ATOM     69  N   ALA A   6      -2.080  24.261 -13.030  1.00 91.89           N  
ATOM     70  H   ALA A   6      -1.230  24.637 -12.635  1.00 91.89           H  
ATOM     71  CA  ALA A   6      -2.111  24.045 -14.472  1.00 91.89           C  
ATOM     72  HA  ALA A   6      -2.677  24.855 -14.932  1.00 91.89           H  
ATOM     73  C   ALA A   6      -2.781  22.724 -14.879  1.00 91.89           C  
ATOM     74  CB  ALA A   6      -0.665  24.094 -14.983  1.00 91.89           C  
ATOM     75  HB1 ALA A   6      -0.661  23.981 -16.067  1.00 91.89           H  
ATOM     76  HB2 ALA A   6      -0.078  23.290 -14.539  1.00 91.89           H  
ATOM     77  HB3 ALA A   6      -0.216  25.055 -14.732  1.00 91.89           H  
ATOM     78  O   ALA A   6      -3.378  22.647 -15.952  1.00 91.89           O  
ATOM     79  N   LYS A   7      -2.725  21.685 -14.029  1.00 96.47           N  
ATOM     80  H   LYS A   7      -2.322  21.821 -13.112  1.00 96.47           H  
ATOM     81  CA  LYS A   7      -3.393  20.421 -14.336  1.00 96.47           C  
ATOM     82  HA  LYS A   7      -3.195  20.239 -15.393  1.00 96.47           H  
ATOM     83  C   LYS A   7      -4.909  20.516 -14.202  1.00 96.47           C  
ATOM     84  CB  LYS A   7      -2.820  19.259 -13.503  1.00 96.47           C  
ATOM     85  HB2 LYS A   7      -1.739  19.226 -13.636  1.00 96.47           H  
ATOM     86  HB3 LYS A   7      -3.029  19.430 -12.447  1.00 96.47           H  
ATOM     87  O   LYS A   7      -5.624  19.942 -15.015  1.00 96.47           O  
ATOM     88  CG  LYS A   7      -3.411  17.893 -13.909  1.00 96.47           C  
ATOM     89  HG2 LYS A   7      -2.918  17.109 -13.333  1.00 96.47           H  
ATOM     90  HG3 LYS A   7      -4.476  17.860 -13.678  1.00 96.47           H  
ATOM     91  CD  LYS A   7      -3.201  17.636 -15.406  1.00 96.47           C  
ATOM     92  HD2 LYS A   7      -3.729  18.391 -15.989  1.00 96.47           H  
ATOM     93  HD3 LYS A   7      -2.137  17.707 -15.631  1.00 96.47           H  
ATOM     94  CE  LYS A   7      -3.735  16.310 -15.912  1.00 96.47           C  
ATOM     95  HE2 LYS A   7      -4.805  16.257 -15.713  1.00 96.47           H  
ATOM     96  HE3 LYS A   7      -3.240  15.478 -15.411  1.00 96.47           H  
ATOM     97  NZ  LYS A   7      -3.495  16.265 -17.370  1.00 96.47           N  
ATOM     98  HZ1 LYS A   7      -3.932  15.450 -17.775  1.00 96.47           H  
ATOM     99  HZ2 LYS A   7      -3.936  17.041 -17.843  1.00 96.47           H  
ATOM    100  HZ3 LYS A   7      -2.519  16.258 -17.632  1.00 96.47           H  
ATOM    101  N   PHE A   8      -5.420  21.237 -13.211  1.00 95.05           N  
ATOM    102  H   PHE A   8      -4.797  21.773 -12.624  1.00 95.05           H  
ATOM    103  CA  PHE A   8      -6.865  21.425 -13.079  1.00 95.05           C  
ATOM    104  HA  PHE A   8      -7.353  20.467 -13.262  1.00 95.05           H  
ATOM    105  C   PHE A   8      -7.420  22.370 -14.140  1.00 95.05           C  
ATOM    106  CB  PHE A   8      -7.226  21.869 -11.662  1.00 95.05           C  
ATOM    107  HB2 PHE A   8      -6.651  22.759 -11.406  1.00 95.05           H  
ATOM    108  HB3 PHE A   8      -8.282  22.137 -11.640  1.00 95.05           H  
ATOM    109  O   PHE A   8      -8.500  22.102 -14.657  1.00 95.05           O  
ATOM    110  CG  PHE A   8      -7.000  20.779 -10.635  1.00 95.05           C  
ATOM    111  CD1 PHE A   8      -7.651  19.537 -10.766  1.00 95.05           C  
ATOM    112  HD1 PHE A   8      -8.337  19.360 -11.581  1.00 95.05           H  
ATOM    113  CD2 PHE A   8      -6.136  20.994  -9.548  1.00 95.05           C  
ATOM    114  HD2 PHE A   8      -5.677  21.961  -9.406  1.00 95.05           H  
ATOM    115  CE1 PHE A   8      -7.402  18.510  -9.840  1.00 95.05           C  
ATOM    116  HE1 PHE A   8      -7.889  17.553  -9.949  1.00 95.05           H  
ATOM    117  CE2 PHE A   8      -5.875  19.968  -8.628  1.00 95.05           C  
ATOM    118  HE2 PHE A   8      -5.200  20.133  -7.801  1.00 95.05           H  
ATOM    119  CZ  PHE A   8      -6.501  18.725  -8.786  1.00 95.05           C  
ATOM    120  HZ  PHE A   8      -6.319  17.937  -8.069  1.00 95.05           H  
ATOM    121  N   ASP A   9      -6.658  23.390 -14.534  1.00 94.11           N  
ATOM    122  H   ASP A   9      -5.829  23.621 -14.007  1.00 94.11           H  
ATOM    123  CA  ASP A   9      -7.014  24.235 -15.679  1.00 94.11           C  
ATOM    124  HA  ASP A   9      -7.999  24.670 -15.507  1.00 94.11           H  
ATOM    125  C   ASP A   9      -7.081  23.403 -16.977  1.00 94.11           C  
ATOM    126  CB  ASP A   9      -5.995  25.381 -15.813  1.00 94.11           C  
ATOM    127  HB2 ASP A   9      -6.253  25.970 -16.693  1.00 94.11           H  
ATOM    128  HB3 ASP A   9      -5.005  24.955 -15.977  1.00 94.11           H  
ATOM    129  O   ASP A   9      -7.991  23.564 -17.790  1.00 94.11           O  
ATOM    130  CG  ASP A   9      -5.937  26.328 -14.605  1.00 94.11           C  
ATOM    131  OD1 ASP A   9      -6.932  26.411 -13.850  1.00 94.11           O  
ATOM    132  OD2 ASP A   9      -4.878  26.977 -14.442  1.00 94.11           O  
ATOM    133  N   ASP A  10      -6.155  22.450 -17.148  1.00 95.30           N  
ATOM    134  H   ASP A  10      -5.388  22.418 -16.492  1.00 95.30           H  
ATOM    135  CA  ASP A  10      -6.158  21.491 -18.256  1.00 95.30           C  
ATOM    136  HA  ASP A  10      -6.207  22.049 -19.190  1.00 95.30           H  
ATOM    137  C   ASP A  10      -7.373  20.546 -18.231  1.00 95.30           C  
ATOM    138  CB  ASP A  10      -4.837  20.698 -18.240  1.00 95.30           C  
ATOM    139  HB2 ASP A  10      -4.649  20.300 -17.243  1.00 95.30           H  
ATOM    140  HB3 ASP A  10      -4.017  21.369 -18.495  1.00 95.30           H  
ATOM    141  O   ASP A  10      -8.011  20.347 -19.271  1.00 95.30           O  
ATOM    142  CG  ASP A  10      -4.855  19.540 -19.231  1.00 95.30           C  
ATOM    143  OD1 ASP A  10      -5.070  19.813 -20.427  1.00 95.30           O  
ATOM    144  OD2 ASP A  10      -4.726  18.359 -18.843  1.00 95.30           O  
ATOM    145  N   LEU A  11      -7.693  19.977 -17.063  1.00 96.83           N  
ATOM    146  H   LEU A  11      -7.100  20.181 -16.271  1.00 96.83           H  
ATOM    147  CA  LEU A  11      -8.817  19.056 -16.867  1.00 96.83           C  
ATOM    148  HA  LEU A  11      -8.775  18.282 -17.634  1.00 96.83           H  
ATOM    149  C   LEU A  11     -10.174  19.747 -17.031  1.00 96.83           C  
ATOM    150  CB  LEU A  11      -8.727  18.402 -15.475  1.00 96.83           C  
ATOM    151  HB2 LEU A  11      -9.682  17.923 -15.259  1.00 96.83           H  
ATOM    152  HB3 LEU A  11      -8.585  19.188 -14.734  1.00 96.83           H  
ATOM    153  O   LEU A  11     -11.081  19.140 -17.593  1.00 96.83           O  
ATOM    154  CG  LEU A  11      -7.620  17.345 -15.313  1.00 96.83           C  
ATOM    155  HG  LEU A  11      -6.652  17.763 -15.589  1.00 96.83           H  
ATOM    156  CD1 LEU A  11      -7.551  16.890 -13.854  1.00 96.83           C  
ATOM    157 HD11 LEU A  11      -6.765  16.144 -13.733  1.00 96.83           H  
ATOM    158 HD12 LEU A  11      -8.505  16.463 -13.546  1.00 96.83           H  
ATOM    159 HD13 LEU A  11      -7.316  17.744 -13.218  1.00 96.83           H  
ATOM    160  CD2 LEU A  11      -7.856  16.112 -16.184  1.00 96.83           C  
ATOM    161 HD21 LEU A  11      -7.122  15.341 -15.947  1.00 96.83           H  
ATOM    162 HD22 LEU A  11      -7.733  16.387 -17.232  1.00 96.83           H  
ATOM    163 HD23 LEU A  11      -8.860  15.720 -16.018  1.00 96.83           H  
ATOM    164  N   ALA A  12     -10.300  21.016 -16.630  1.00 95.56           N  
ATOM    165  H   ALA A  12      -9.520  21.451 -16.158  1.00 95.56           H  
ATOM    166  CA  ALA A  12     -11.544  21.785 -16.724  1.00 95.56           C  
ATOM    167  HA  ALA A  12     -12.297  21.304 -16.100  1.00 95.56           H  
ATOM    168  C   ALA A  12     -12.107  21.847 -18.155  1.00 95.56           C  
ATOM    169  CB  ALA A  12     -11.280  23.193 -16.176  1.00 95.56           C  
ATOM    170  HB1 ALA A  12     -10.949  23.132 -15.139  1.00 95.56           H  
ATOM    171  HB2 ALA A  12     -12.200  23.777 -16.216  1.00 95.56           H  
ATOM    172  HB3 ALA A  12     -10.513  23.691 -16.769  1.00 95.56           H  
ATOM    173  O   ALA A  12     -13.315  21.953 -18.340  1.00 95.56           O  
ATOM    174  N   ARG A  13     -11.252  21.703 -19.178  1.00 94.74           N  
ATOM    175  H   ARG A  13     -10.276  21.594 -18.940  1.00 94.74           H  
ATOM    176  CA  ARG A  13     -11.655  21.624 -20.596  1.00 94.74           C  
ATOM    177  HA  ARG A  13     -12.278  22.486 -20.834  1.00 94.74           H  
ATOM    178  C   ARG A  13     -12.496  20.390 -20.931  1.00 94.74           C  
ATOM    179  CB  ARG A  13     -10.402  21.622 -21.483  1.00 94.74           C  
ATOM    180  HB2 ARG A  13     -10.718  21.627 -22.526  1.00 94.74           H  
ATOM    181  HB3 ARG A  13      -9.833  20.710 -21.302  1.00 94.74           H  
ATOM    182  O   ARG A  13     -13.146  20.365 -21.971  1.00 94.74           O  
ATOM    183  CG  ARG A  13      -9.507  22.841 -21.228  1.00 94.74           C  
ATOM    184  HG2 ARG A  13      -9.068  22.789 -20.231  1.00 94.74           H  
ATOM    185  HG3 ARG A  13     -10.115  23.744 -21.291  1.00 94.74           H  
ATOM    186  CD  ARG A  13      -8.385  22.943 -22.260  1.00 94.74           C  
ATOM    187  HD2 ARG A  13      -8.831  22.927 -23.254  1.00 94.74           H  
ATOM    188  HD3 ARG A  13      -7.893  23.905 -22.115  1.00 94.74           H  
ATOM    189  NE  ARG A  13      -7.370  21.875 -22.138  1.00 94.74           N  
ATOM    190  HE  ARG A  13      -7.386  21.301 -21.307  1.00 94.74           H  
ATOM    191  NH1 ARG A  13      -6.279  22.403 -24.086  1.00 94.74           N  
ATOM    192 HH11 ARG A  13      -5.509  22.252 -24.722  1.00 94.74           H  
ATOM    193 HH12 ARG A  13      -6.978  23.113 -24.257  1.00 94.74           H  
ATOM    194  NH2 ARG A  13      -5.436  20.839 -22.816  1.00 94.74           N  
ATOM    195 HH21 ARG A  13      -4.629  20.787 -23.422  1.00 94.74           H  
ATOM    196 HH22 ARG A  13      -5.371  20.394 -21.911  1.00 94.74           H  
ATOM    197  CZ  ARG A  13      -6.380  21.698 -22.996  1.00 94.74           C  
ATOM    198  N   ASN A  14     -12.419  19.358 -20.097  1.00 95.95           N  
ATOM    199  H   ASN A  14     -11.863  19.477 -19.262  1.00 95.95           H  
ATOM    200  CA  ASN A  14     -13.059  18.059 -20.275  1.00 95.95           C  
ATOM    201  HA  ASN A  14     -13.670  18.074 -21.178  1.00 95.95           H  
ATOM    202  C   ASN A  14     -14.027  17.719 -19.126  1.00 95.95           C  
ATOM    203  CB  ASN A  14     -11.944  17.008 -20.436  1.00 95.95           C  
ATOM    204  HB2 ASN A  14     -11.280  17.050 -19.572  1.00 95.95           H  
ATOM    205  HB3 ASN A  14     -12.392  16.015 -20.465  1.00 95.95           H  
ATOM    206  O   ASN A  14     -14.585  16.624 -19.115  1.00 95.95           O  
ATOM    207  CG  ASN A  14     -11.128  17.203 -21.702  1.00 95.95           C  
ATOM    208  ND2 ASN A  14     -11.681  16.826 -22.831  1.00 95.95           N  
ATOM    209 HD21 ASN A  14     -11.192  17.007 -23.696  1.00 95.95           H  
ATOM    210 HD22 ASN A  14     -12.629  16.477 -22.818  1.00 95.95           H  
ATOM    211  OD1 ASN A  14      -9.990  17.667 -21.708  1.00 95.95           O  
ATOM    212  N   THR A  15     -14.221  18.630 -18.169  1.00 95.38           N  
ATOM    213  H   THR A  15     -13.755  19.523 -18.239  1.00 95.38           H  
ATOM    214  CA  THR A  15     -15.126  18.431 -17.033  1.00 95.38           C  
ATOM    215  HA  THR A  15     -15.191  17.364 -16.819  1.00 95.38           H  
ATOM    216  C   THR A  15     -16.520  18.941 -17.376  1.00 95.38           C  
ATOM    217  CB  THR A  15     -14.594  19.114 -15.766  1.00 95.38           C  
ATOM    218  HB  THR A  15     -14.507  20.188 -15.931  1.00 95.38           H  
ATOM    219  O   THR A  15     -16.688  20.083 -17.801  1.00 95.38           O  
ATOM    220  CG2 THR A  15     -15.477  18.861 -14.544  1.00 95.38           C  
ATOM    221 HG21 THR A  15     -16.450  19.334 -14.681  1.00 95.38           H  
ATOM    222 HG22 THR A  15     -15.019  19.297 -13.656  1.00 95.38           H  
ATOM    223 HG23 THR A  15     -15.617  17.791 -14.392  1.00 95.38           H  
ATOM    224  OG1 THR A  15     -13.329  18.591 -15.428  1.00 95.38           O  
ATOM    225  HG1 THR A  15     -13.274  18.604 -14.470  1.00 95.38           H  
ATOM    226  N   HIS A  16     -17.528  18.102 -17.145  1.00 92.50           N  
ATOM    227  H   HIS A  16     -17.323  17.188 -16.766  1.00 92.50           H  
ATOM    228  CA  HIS A  16     -18.937  18.450 -17.295  1.00 92.50           C  
ATOM    229  HA  HIS A  16     -19.029  19.464 -17.685  1.00 92.50           H  
ATOM    230  C   HIS A  16     -19.625  18.403 -15.929  1.00 92.50           C  
ATOM    231  CB  HIS A  16     -19.598  17.496 -18.298  1.00 92.50           C  
ATOM    232  HB2 HIS A  16     -20.665  17.716 -18.340  1.00 92.50           H  
ATOM    233  HB3 HIS A  16     -19.483  16.470 -17.951  1.00 92.50           H  
ATOM    234  O   HIS A  16     -19.517  17.409 -15.214  1.00 92.50           O  
ATOM    235  CG  HIS A  16     -19.030  17.612 -19.691  1.00 92.50           C  
ATOM    236  CD2 HIS A  16     -18.001  16.883 -20.227  1.00 92.50           C  
ATOM    237  HD2 HIS A  16     -17.440  16.110 -19.724  1.00 92.50           H  
ATOM    238  ND1 HIS A  16     -19.444  18.499 -20.656  1.00 92.50           N  
ATOM    239  HD1 HIS A  16     -20.186  19.177 -20.558  1.00 92.50           H  
ATOM    240  CE1 HIS A  16     -18.688  18.306 -21.749  1.00 92.50           C  
ATOM    241  HE1 HIS A  16     -18.781  18.858 -22.673  1.00 92.50           H  
ATOM    242  NE2 HIS A  16     -17.794  17.330 -21.539  1.00 92.50           N  
ATOM    243  N   GLU A  17     -20.340  19.469 -15.572  1.00 91.69           N  
ATOM    244  H   GLU A  17     -20.398  20.262 -16.193  1.00 91.69           H  
ATOM    245  CA  GLU A  17     -21.117  19.526 -14.333  1.00 91.69           C  
ATOM    246  HA  GLU A  17     -20.648  18.884 -13.588  1.00 91.69           H  
ATOM    247  C   GLU A  17     -22.540  19.012 -14.565  1.00 91.69           C  
ATOM    248  CB  GLU A  17     -21.135  20.949 -13.757  1.00 91.69           C  
ATOM    249  HB2 GLU A  17     -21.818  20.964 -12.908  1.00 91.69           H  
ATOM    250  HB3 GLU A  17     -21.504  21.639 -14.515  1.00 91.69           H  
ATOM    251  O   GLU A  17     -23.221  19.420 -15.508  1.00 91.69           O  
ATOM    252  CG  GLU A  17     -19.744  21.400 -13.276  1.00 91.69           C  
ATOM    253  HG2 GLU A  17     -19.372  20.666 -12.561  1.00 91.69           H  
ATOM    254  HG3 GLU A  17     -19.063  21.415 -14.127  1.00 91.69           H  
ATOM    255  CD  GLU A  17     -19.746  22.789 -12.614  1.00 91.69           C  
ATOM    256  OE1 GLU A  17     -18.667  23.182 -12.115  1.00 91.69           O  
ATOM    257  OE2 GLU A  17     -20.804  23.460 -12.615  1.00 91.69           O  
ATOM    258  N   ILE A  18     -23.003  18.126 -13.682  1.00 91.69           N  
ATOM    259  H   ILE A  18     -22.404  17.851 -12.917  1.00 91.69           H  
ATOM    260  CA  ILE A  18     -24.401  17.692 -13.651  1.00 91.69           C  
ATOM    261  HA  ILE A  18     -24.759  17.581 -14.675  1.00 91.69           H  
ATOM    262  C   ILE A  18     -25.219  18.791 -12.968  1.00 91.69           C  
ATOM    263  CB  ILE A  18     -24.547  16.327 -12.939  1.00 91.69           C  
ATOM    264  HB  ILE A  18     -24.174  16.429 -11.920  1.00 91.69           H  
ATOM    265  O   ILE A  18     -24.900  19.195 -11.850  1.00 91.69           O  
ATOM    266  CG1 ILE A  18     -23.713  15.241 -13.661  1.00 91.69           C  
ATOM    267 HG12 ILE A  18     -24.103  15.094 -14.668  1.00 91.69           H  
ATOM    268 HG13 ILE A  18     -22.680  15.575 -13.749  1.00 91.69           H  
ATOM    269  CG2 ILE A  18     -26.032  15.917 -12.872  1.00 91.69           C  
ATOM    270 HG21 ILE A  18     -26.144  14.975 -12.334  1.00 91.69           H  
ATOM    271 HG22 ILE A  18     -26.439  15.807 -13.877  1.00 91.69           H  
ATOM    272 HG23 ILE A  18     -26.613  16.662 -12.329  1.00 91.69           H  
ATOM    273  CD1 ILE A  18     -23.680  13.888 -12.937  1.00 91.69           C  
ATOM    274 HD11 ILE A  18     -23.367  14.028 -11.902  1.00 91.69           H  
ATOM    275 HD12 ILE A  18     -22.965  13.234 -13.436  1.00 91.69           H  
ATOM    276 HD13 ILE A  18     -24.659  13.412 -12.965  1.00 91.69           H  
ATOM    277  N   SER A  19     -26.288  19.256 -13.613  1.00 93.42           N  
ATOM    278  H   SER A  19     -26.502  18.911 -14.538  1.00 93.42           H  
ATOM    279  CA  SER A  19     -27.168  20.289 -13.063  1.00 93.42           C  
ATOM    280  HA  SER A  19     -27.084  20.279 -11.976  1.00 93.42           H  
ATOM    281  C   SER A  19     -28.634  20.040 -13.411  1.00 93.42           C  
ATOM    282  CB  SER A  19     -26.724  21.673 -13.552  1.00 93.42           C  
ATOM    283  HB2 SER A  19     -25.641  21.765 -13.465  1.00 93.42           H  
ATOM    284  HB3 SER A  19     -27.190  22.435 -12.927  1.00 93.42           H  
ATOM    285  O   SER A  19     -28.952  19.378 -14.396  1.00 93.42           O  
ATOM    286  OG  SER A  19     -27.122  21.881 -14.894  1.00 93.42           O  
ATOM    287  HG  SER A  19     -26.883  22.772 -15.162  1.00 93.42           H  
ATOM    288  N   GLU A  20     -29.541  20.622 -12.623  1.00 93.70           N  
ATOM    289  H   GLU A  20     -29.233  21.095 -11.785  1.00 93.70           H  
ATOM    290  CA  GLU A  20     -30.989  20.578 -12.887  1.00 93.70           C  
ATOM    291  HA  GLU A  20     -31.298  19.546 -13.053  1.00 93.70           H  
ATOM    292  C   GLU A  20     -31.397  21.378 -14.137  1.00 93.70           C  
ATOM    293  CB  GLU A  20     -31.750  21.137 -11.674  1.00 93.70           C  
ATOM    294  HB2 GLU A  20     -32.814  21.149 -11.911  1.00 93.70           H  
ATOM    295  HB3 GLU A  20     -31.423  22.162 -11.503  1.00 93.70           H  
ATOM    296  O   GLU A  20     -32.481  21.176 -14.679  1.00 93.70           O  
ATOM    297  CG  GLU A  20     -31.552  20.317 -10.389  1.00 93.70           C  
ATOM    298  HG2 GLU A  20     -30.495  20.325 -10.121  1.00 93.70           H  
ATOM    299  HG3 GLU A  20     -31.844  19.286 -10.587  1.00 93.70           H  
ATOM    300  CD  GLU A  20     -32.367  20.860  -9.201  1.00 93.70           C  
ATOM    301  OE1 GLU A  20     -32.454  20.132  -8.187  1.00 93.70           O  
ATOM    302  OE2 GLU A  20     -32.883  21.999  -9.295  1.00 93.70           O  
ATOM    303  N   SER A  21     -30.545  22.301 -14.598  1.00 91.91           N  
ATOM    304  H   SER A  21     -29.644  22.386 -14.150  1.00 91.91           H  
ATOM    305  CA  SER A  21     -30.786  23.106 -15.800  1.00 91.91           C  
ATOM    306  HA  SER A  21     -31.861  23.253 -15.909  1.00 91.91           H  
ATOM    307  C   SER A  21     -30.309  22.433 -17.089  1.00 91.91           C  
ATOM    308  CB  SER A  21     -30.146  24.487 -15.644  1.00 91.91           C  
ATOM    309  HB2 SER A  21     -30.610  24.996 -14.799  1.00 91.91           H  
ATOM    310  HB3 SER A  21     -30.332  25.070 -16.545  1.00 91.91           H  
ATOM    311  O   SER A  21     -30.691  22.867 -18.178  1.00 91.91           O  
ATOM    312  OG  SER A  21     -28.747  24.399 -15.419  1.00 91.91           O  
ATOM    313  HG  SER A  21     -28.391  25.289 -15.372  1.00 91.91           H  
ATOM    314  N   ALA A  22     -29.489  21.384 -16.989  1.00 91.77           N  
ATOM    315  H   ALA A  22     -29.236  21.050 -16.070  1.00 91.77           H  
ATOM    316  CA  ALA A  22     -29.064  20.583 -18.126  1.00 91.77           C  
ATOM    317  HA  ALA A  22     -28.922  21.244 -18.981  1.00 91.77           H  
ATOM    318  C   ALA A  22     -30.143  19.552 -18.493  1.00 91.77           C  
ATOM    319  CB  ALA A  22     -27.712  19.938 -17.808  1.00 91.77           C  
ATOM    320  HB1 ALA A  22     -27.364  19.362 -18.665  1.00 91.77           H  
ATOM    321  HB2 ALA A  22     -26.977  20.709 -17.574  1.00 91.77           H  
ATOM    322  HB3 ALA A  22     -27.813  19.274 -16.950  1.00 91.77           H  
ATOM    323  O   ALA A  22     -30.769  18.936 -17.633  1.00 91.77           O  
ATOM    324  N   THR A  23     -30.357  19.344 -19.791  1.00 93.93           N  
ATOM    325  H   THR A  23     -29.740  19.783 -20.459  1.00 93.93           H  
ATOM    326  CA  THR A  23     -31.306  18.347 -20.307  1.00 93.93           C  
ATOM    327  HA  THR A  23     -31.903  17.953 -19.484  1.00 93.93           H  
ATOM    328  C   THR A  23     -30.550  17.174 -20.913  1.00 93.93           C  
ATOM    329  CB  THR A  23     -32.281  18.949 -21.326  1.00 93.93           C  
ATOM    330  HB  THR A  23     -32.795  18.146 -21.855  1.00 93.93           H  
ATOM    331  O   THR A  23     -29.521  17.363 -21.558  1.00 93.93           O  
ATOM    332  CG2 THR A  23     -33.318  19.855 -20.670  1.00 93.93           C  
ATOM    333 HG21 THR A  23     -33.979  20.269 -21.432  1.00 93.93           H  
ATOM    334 HG22 THR A  23     -32.831  20.667 -20.129  1.00 93.93           H  
ATOM    335 HG23 THR A  23     -33.914  19.274 -19.966  1.00 93.93           H  
ATOM    336  OG1 THR A  23     -31.598  19.755 -22.249  1.00 93.93           O  
ATOM    337  HG1 THR A  23     -31.444  20.596 -21.812  1.00 93.93           H  
ATOM    338  N   LEU A  24     -31.062  15.958 -20.713  1.00 94.05           N  
ATOM    339  H   LEU A  24     -31.906  15.867 -20.165  1.00 94.05           H  
ATOM    340  CA  LEU A  24     -30.466  14.741 -21.261  1.00 94.05           C  
ATOM    341  HA  LEU A  24     -29.451  14.656 -20.870  1.00 94.05           H  
ATOM    342  C   LEU A  24     -30.394  14.807 -22.794  1.00 94.05           C  
ATOM    343  CB  LEU A  24     -31.295  13.533 -20.792  1.00 94.05           C  
ATOM    344  HB2 LEU A  24     -31.327  13.523 -19.702  1.00 94.05           H  
ATOM    345  HB3 LEU A  24     -32.314  13.659 -21.158  1.00 94.05           H  
ATOM    346  O   LEU A  24     -31.384  15.139 -23.452  1.00 94.05           O  
ATOM    347  CG  LEU A  24     -30.763  12.175 -21.288  1.00 94.05           C  
ATOM    348  HG  LEU A  24     -30.656  12.191 -22.373  1.00 94.05           H  
ATOM    349  CD1 LEU A  24     -29.419  11.817 -20.654  1.00 94.05           C  
ATOM    350 HD11 LEU A  24     -29.495  11.820 -19.567  1.00 94.05           H  
ATOM    351 HD12 LEU A  24     -29.108  10.830 -20.995  1.00 94.05           H  
ATOM    352 HD13 LEU A  24     -28.654  12.527 -20.967  1.00 94.05           H  
ATOM    353  CD2 LEU A  24     -31.765  11.081 -20.939  1.00 94.05           C  
ATOM    354 HD21 LEU A  24     -31.866  10.991 -19.858  1.00 94.05           H  
ATOM    355 HD22 LEU A  24     -32.730  11.325 -21.382  1.00 94.05           H  
ATOM    356 HD23 LEU A  24     -31.420  10.139 -21.365  1.00 94.05           H  
ATOM    357  N   THR A  25     -29.247  14.430 -23.359  1.00 94.94           N  
ATOM    358  H   THR A  25     -28.466  14.173 -22.771  1.00 94.94           H  
ATOM    359  CA  THR A  25     -29.029  14.327 -24.806  1.00 94.94           C  
ATOM    360  HA  THR A  25     -29.987  14.472 -25.305  1.00 94.94           H  
ATOM    361  C   THR A  25     -28.516  12.946 -25.199  1.00 94.94           C  
ATOM    362  CB  THR A  25     -28.062  15.400 -25.335  1.00 94.94           C  
ATOM    363  HB  THR A  25     -27.997  15.301 -26.418  1.00 94.94           H  
ATOM    364  O   THR A  25     -28.008  12.209 -24.360  1.00 94.94           O  
ATOM    365  CG2 THR A  25     -28.530  16.819 -25.019  1.00 94.94           C  
ATOM    366 HG21 THR A  25     -28.518  16.993 -23.943  1.00 94.94           H  
ATOM    367 HG22 THR A  25     -29.537  16.962 -25.411  1.00 94.94           H  
ATOM    368 HG23 THR A  25     -27.861  17.532 -25.500  1.00 94.94           H  
ATOM    369  OG1 THR A  25     -26.768  15.246 -24.801  1.00 94.94           O  
ATOM    370  HG1 THR A  25     -26.356  14.488 -25.221  1.00 94.94           H  
ATOM    371  N   SER A  26     -28.626  12.587 -26.478  1.00 94.91           N  
ATOM    372  H   SER A  26     -29.117  13.197 -27.116  1.00 94.91           H  
ATOM    373  CA  SER A  26     -27.771  11.551 -27.066  1.00 94.91           C  
ATOM    374  HA  SER A  26     -27.830  10.647 -26.460  1.00 94.91           H  
ATOM    375  C   SER A  26     -26.305  11.978 -27.104  1.00 94.91           C  
ATOM    376  CB  SER A  26     -28.218  11.209 -28.487  1.00 94.91           C  
ATOM    377  HB2 SER A  26     -27.568  10.429 -28.885  1.00 94.91           H  
ATOM    378  HB3 SER A  26     -29.229  10.804 -28.442  1.00 94.91           H  
ATOM    379  O   SER A  26     -25.986  13.162 -26.943  1.00 94.91           O  
ATOM    380  OG  SER A  26     -28.165  12.333 -29.358  1.00 94.91           O  
ATOM    381  HG  SER A  26     -28.014  11.986 -30.240  1.00 94.91           H  
ATOM    382  N   ASP A  27     -25.421  11.036 -27.420  1.00 92.72           N  
ATOM    383  H   ASP A  27     -25.750  10.081 -27.443  1.00 92.72           H  
ATOM    384  CA  ASP A  27     -23.988  11.286 -27.626  1.00 92.72           C  
ATOM    385  HA  ASP A  27     -23.547  11.674 -26.708  1.00 92.72           H  
ATOM    386  C   ASP A  27     -23.694  12.280 -28.758  1.00 92.72           C  
ATOM    387  CB  ASP A  27     -23.308   9.973 -28.002  1.00 92.72           C  
ATOM    388  HB2 ASP A  27     -22.300  10.189 -28.356  1.00 92.72           H  
ATOM    389  HB3 ASP A  27     -23.850   9.507 -28.825  1.00 92.72           H  
ATOM    390  O   ASP A  27     -22.648  12.926 -28.784  1.00 92.72           O  
ATOM    391  CG  ASP A  27     -23.174   8.989 -26.854  1.00 92.72           C  
ATOM    392  OD1 ASP A  27     -23.174   9.393 -25.675  1.00 92.72           O  
ATOM    393  OD2 ASP A  27     -22.874   7.827 -27.198  1.00 92.72           O  
ATOM    394  N   TYR A  28     -24.620  12.405 -29.709  1.00 93.80           N  
ATOM    395  H   TYR A  28     -25.439  11.821 -29.621  1.00 93.80           H  
ATOM    396  CA  TYR A  28     -24.553  13.362 -30.815  1.00 93.80           C  
ATOM    397  HA  TYR A  28     -23.522  13.707 -30.900  1.00 93.80           H  
ATOM    398  C   TYR A  28     -25.381  14.636 -30.558  1.00 93.80           C  
ATOM    399  CB  TYR A  28     -24.877  12.647 -32.131  1.00 93.80           C  
ATOM    400  HB2 TYR A  28     -24.774  13.354 -32.955  1.00 93.80           H  
ATOM    401  HB3 TYR A  28     -24.134  11.865 -32.289  1.00 93.80           H  
ATOM    402  O   TYR A  28     -25.618  15.416 -31.481  1.00 93.80           O  
ATOM    403  CG  TYR A  28     -26.254  12.018 -32.182  1.00 93.80           C  
ATOM    404  CD1 TYR A  28     -26.461  10.727 -31.656  1.00 93.80           C  
ATOM    405  HD1 TYR A  28     -25.649  10.177 -31.203  1.00 93.80           H  
ATOM    406  CD2 TYR A  28     -27.330  12.722 -32.753  1.00 93.80           C  
ATOM    407  HD2 TYR A  28     -27.170  13.713 -33.152  1.00 93.80           H  
ATOM    408  CE1 TYR A  28     -27.741  10.146 -31.686  1.00 93.80           C  
ATOM    409  HE1 TYR A  28     -27.884   9.170 -31.247  1.00 93.80           H  
ATOM    410  CE2 TYR A  28     -28.605  12.128 -32.810  1.00 93.80           C  
ATOM    411  HE2 TYR A  28     -29.435  12.641 -33.271  1.00 93.80           H  
ATOM    412  OH  TYR A  28     -30.061  10.306 -32.275  1.00 93.80           O  
ATOM    413  HH  TYR A  28     -30.084   9.481 -31.784  1.00 93.80           H  
ATOM    414  CZ  TYR A  28     -28.817  10.846 -32.266  1.00 93.80           C  
ATOM    415  N   GLY A  29     -25.801  14.869 -29.309  1.00 94.85           N  
ATOM    416  H   GLY A  29     -25.597  14.172 -28.607  1.00 94.85           H  
ATOM    417  CA  GLY A  29     -26.315  16.156 -28.830  1.00 94.85           C  
ATOM    418  HA2 GLY A  29     -26.102  16.227 -27.763  1.00 94.85           H  
ATOM    419  HA3 GLY A  29     -25.780  16.963 -29.331  1.00 94.85           H  
ATOM    420  C   GLY A  29     -27.814  16.402 -29.015  1.00 94.85           C  
ATOM    421  O   GLY A  29     -28.251  17.544 -28.892  1.00 94.85           O  
ATOM    422  N   VAL A  30     -28.624  15.377 -29.304  1.00 96.40           N  
ATOM    423  H   VAL A  30     -28.233  14.447 -29.351  1.00 96.40           H  
ATOM    424  CA  VAL A  30     -30.082  15.541 -29.462  1.00 96.40           C  
ATOM    425  HA  VAL A  30     -30.284  16.566 -29.775  1.00 96.40           H  
ATOM    426  C   VAL A  30     -30.797  15.324 -28.137  1.00 96.40           C  
ATOM    427  CB  VAL A  30     -30.649  14.624 -30.559  1.00 96.40           C  
ATOM    428  HB  VAL A  30     -30.382  13.586 -30.359  1.00 96.40           H  
ATOM    429  O   VAL A  30     -30.635  14.278 -27.517  1.00 96.40           O  
ATOM    430  CG1 VAL A  30     -32.177  14.726 -30.668  1.00 96.40           C  
ATOM    431 HG11 VAL A  30     -32.530  14.107 -31.493  1.00 96.40           H  
ATOM    432 HG12 VAL A  30     -32.647  14.364 -29.753  1.00 96.40           H  
ATOM    433 HG13 VAL A  30     -32.477  15.759 -30.841  1.00 96.40           H  
ATOM    434  CG2 VAL A  30     -30.075  15.043 -31.917  1.00 96.40           C  
ATOM    435 HG21 VAL A  30     -30.536  14.461 -32.715  1.00 96.40           H  
ATOM    436 HG22 VAL A  30     -30.274  16.100 -32.096  1.00 96.40           H  
ATOM    437 HG23 VAL A  30     -28.997  14.885 -31.928  1.00 96.40           H  
ATOM    438  N   HIS A  31     -31.624  16.286 -27.723  1.00 95.68           N  
ATOM    439  H   HIS A  31     -31.670  17.146 -28.251  1.00 95.68           H  
ATOM    440  CA  HIS A  31     -32.425  16.181 -26.503  1.00 95.68           C  
ATOM    441  HA  HIS A  31     -31.741  16.062 -25.663  1.00 95.68           H  
ATOM    442  C   HIS A  31     -33.365  14.970 -26.524  1.00 95.68           C  
ATOM    443  CB  HIS A  31     -33.225  17.469 -26.279  1.00 95.68           C  
ATOM    444  HB2 HIS A  31     -33.858  17.341 -25.400  1.00 95.68           H  
ATOM    445  HB3 HIS A  31     -33.872  17.648 -27.137  1.00 95.68           H  
ATOM    446  O   HIS A  31     -34.103  14.758 -27.489  1.00 95.68           O  
ATOM    447  CG  HIS A  31     -32.348  18.668 -26.048  1.00 95.68           C  
ATOM    448  CD2 HIS A  31     -32.263  19.789 -26.829  1.00 95.68           C  
ATOM    449  HD2 HIS A  31     -32.825  19.978 -27.732  1.00 95.68           H  
ATOM    450  ND1 HIS A  31     -31.466  18.834 -25.009  1.00 95.68           N  
ATOM    451  HD1 HIS A  31     -31.325  18.225 -24.216  1.00 95.68           H  
ATOM    452  CE1 HIS A  31     -30.862  20.022 -25.160  1.00 95.68           C  
ATOM    453  HE1 HIS A  31     -30.127  20.428 -24.481  1.00 95.68           H  
ATOM    454  NE2 HIS A  31     -31.322  20.648 -26.255  1.00 95.68           N  
ATOM    455  N   GLN A  32     -33.371  14.208 -25.430  1.00 94.12           N  
ATOM    456  H   GLN A  32     -32.764  14.462 -24.664  1.00 94.12           H  
ATOM    457  CA  GLN A  32     -34.220  13.030 -25.265  1.00 94.12           C  
ATOM    458  HA  GLN A  32     -34.562  12.693 -26.243  1.00 94.12           H  
ATOM    459  C   GLN A  32     -35.449  13.369 -24.414  1.00 94.12           C  
ATOM    460  CB  GLN A  32     -33.424  11.878 -24.639  1.00 94.12           C  
ATOM    461  HB2 GLN A  32     -33.076  12.174 -23.649  1.00 94.12           H  
ATOM    462  HB3 GLN A  32     -34.098  11.029 -24.526  1.00 94.12           H  
ATOM    463  O   GLN A  32     -35.323  13.853 -23.292  1.00 94.12           O  
ATOM    464  CG  GLN A  32     -32.213  11.450 -25.484  1.00 94.12           C  
ATOM    465  HG2 GLN A  32     -32.537  11.243 -26.504  1.00 94.12           H  
ATOM    466  HG3 GLN A  32     -31.487  12.262 -25.512  1.00 94.12           H  
ATOM    467  CD  GLN A  32     -31.536  10.199 -24.931  1.00 94.12           C  
ATOM    468  NE2 GLN A  32     -30.247  10.035 -25.123  1.00 94.12           N  
ATOM    469 HE21 GLN A  32     -29.830   9.193 -24.754  1.00 94.12           H  
ATOM    470 HE22 GLN A  32     -29.668  10.749 -25.542  1.00 94.12           H  
ATOM    471  OE1 GLN A  32     -32.152   9.347 -24.313  1.00 94.12           O  
ATOM    472  N   ALA A  33     -36.647  13.086 -24.930  1.00 93.95           N  
ATOM    473  H   ALA A  33     -36.693  12.734 -25.876  1.00 93.95           H  
ATOM    474  CA  ALA A  33     -37.898  13.321 -24.201  1.00 93.95           C  
ATOM    475  HA  ALA A  33     -37.793  14.227 -23.604  1.00 93.95           H  
ATOM    476  C   ALA A  33     -38.262  12.184 -23.224  1.00 93.95           C  
ATOM    477  CB  ALA A  33     -39.012  13.559 -25.228  1.00 93.95           C  
ATOM    478  HB1 ALA A  33     -39.156  12.668 -25.839  1.00 93.95           H  
ATOM    479  HB2 ALA A  33     -39.942  13.787 -24.706  1.00 93.95           H  
ATOM    480  HB3 ALA A  33     -38.752  14.402 -25.868  1.00 93.95           H  
ATOM    481  O   ALA A  33     -39.020  12.405 -22.283  1.00 93.95           O  
ATOM    482  N   ASN A  34     -37.759  10.966 -23.455  1.00 92.52           N  
ATOM    483  H   ASN A  34     -37.117  10.847 -24.225  1.00 92.52           H  
ATOM    484  CA  ASN A  34     -38.024   9.781 -22.636  1.00 92.52           C  
ATOM    485  HA  ASN A  34     -38.187  10.085 -21.602  1.00 92.52           H  
ATOM    486  C   ASN A  34     -36.807   8.842 -22.685  1.00 92.52           C  
ATOM    487  CB  ASN A  34     -39.305   9.104 -23.166  1.00 92.52           C  
ATOM    488  HB2 ASN A  34     -40.111   9.839 -23.159  1.00 92.52           H  
ATOM    489  HB3 ASN A  34     -39.144   8.777 -24.193  1.00 92.52           H  
ATOM    490  O   ASN A  34     -36.392   8.449 -23.770  1.00 92.52           O  
ATOM    491  CG  ASN A  34     -39.756   7.899 -22.354  1.00 92.52           C  
ATOM    492  ND2 ASN A  34     -41.019   7.552 -22.431  1.00 92.52           N  
ATOM    493 HD21 ASN A  34     -41.306   6.769 -21.862  1.00 92.52           H  
ATOM    494 HD22 ASN A  34     -41.660   8.089 -22.999  1.00 92.52           H  
ATOM    495  OD1 ASN A  34     -39.007   7.243 -21.651  1.00 92.52           O  
ATOM    496  N   ASN A  35     -36.260   8.487 -21.519  1.00 93.11           N  
ATOM    497  H   ASN A  35     -36.683   8.834 -20.670  1.00 93.11           H  
ATOM    498  CA  ASN A  35     -35.079   7.620 -21.369  1.00 93.11           C  
ATOM    499  HA  ASN A  35     -34.639   7.433 -22.349  1.00 93.11           H  
ATOM    500  C   ASN A  35     -35.406   6.243 -20.748  1.00 93.11           C  
ATOM    501  CB  ASN A  35     -34.063   8.398 -20.522  1.00 93.11           C  
ATOM    502  HB2 ASN A  35     -34.467   8.525 -19.518  1.00 93.11           H  
ATOM    503  HB3 ASN A  35     -33.922   9.384 -20.966  1.00 93.11           H  
ATOM    504  O   ASN A  35     -34.519   5.406 -20.547  1.00 93.11           O  
ATOM    505  CG  ASN A  35     -32.697   7.738 -20.427  1.00 93.11           C  
ATOM    506  ND2 ASN A  35     -32.012   7.901 -19.320  1.00 93.11           N  
ATOM    507 HD21 ASN A  35     -31.020   7.722 -19.376  1.00 93.11           H  
ATOM    508 HD22 ASN A  35     -32.401   8.480 -18.590  1.00 93.11           H  
ATOM    509  OD1 ASN A  35     -32.210   7.037 -21.296  1.00 93.11           O  
ATOM    510  N   ASP A  36     -36.677   6.009 -20.425  1.00 94.51           N  
ATOM    511  H   ASP A  36     -37.363   6.719 -20.635  1.00 94.51           H  
ATOM    512  CA  ASP A  36     -37.132   4.833 -19.679  1.00 94.51           C  
ATOM    513  HA  ASP A  36     -36.282   4.335 -19.212  1.00 94.51           H  
ATOM    514  C   ASP A  36     -37.827   3.809 -20.581  1.00 94.51           C  
ATOM    515  CB  ASP A  36     -38.076   5.290 -18.558  1.00 94.51           C  
ATOM    516  HB2 ASP A  36     -38.945   5.777 -19.001  1.00 94.51           H  
ATOM    517  HB3 ASP A  36     -38.424   4.415 -18.009  1.00 94.51           H  
ATOM    518  O   ASP A  36     -37.968   2.639 -20.223  1.00 94.51           O  
ATOM    519  CG  ASP A  36     -37.395   6.242 -17.570  1.00 94.51           C  
ATOM    520  OD1 ASP A  36     -36.219   5.984 -17.227  1.00 94.51           O  
ATOM    521  OD2 ASP A  36     -38.059   7.228 -17.187  1.00 94.51           O  
ATOM    522  N   SER A  37     -38.287   4.232 -21.762  1.00 92.89           N  
ATOM    523  H   SER A  37     -38.127   5.198 -22.010  1.00 92.89           H  
ATOM    524  CA  SER A  37     -39.091   3.404 -22.661  1.00 92.89           C  
ATOM    525  HA  SER A  37     -39.178   2.395 -22.256  1.00 92.89           H  
ATOM    526  C   SER A  37     -38.486   3.300 -24.053  1.00 92.89           C  
ATOM    527  CB  SER A  37     -40.506   3.973 -22.765  1.00 92.89           C  
ATOM    528  HB2 SER A  37     -41.094   3.370 -23.456  1.00 92.89           H  
ATOM    529  HB3 SER A  37     -40.459   4.995 -23.140  1.00 92.89           H  
ATOM    530  O   SER A  37     -38.423   4.284 -24.778  1.00 92.89           O  
ATOM    531  OG  SER A  37     -41.120   3.957 -21.492  1.00 92.89           O  
ATOM    532  HG  SER A  37     -40.469   4.263 -20.855  1.00 92.89           H  
ATOM    533  N   TRP A  38     -38.155   2.073 -24.463  1.00 94.48           N  
ATOM    534  H   TRP A  38     -38.064   1.343 -23.771  1.00 94.48           H  
ATOM    535  CA  TRP A  38     -37.899   1.754 -25.871  1.00 94.48           C  
ATOM    536  HA  TRP A  38     -37.089   2.385 -26.238  1.00 94.48           H  
ATOM    537  C   TRP A  38     -39.154   2.031 -26.708  1.00 94.48           C  
ATOM    538  CB  TRP A  38     -37.483   0.279 -25.991  1.00 94.48           C  
ATOM    539  HB2 TRP A  38     -36.838   0.045 -25.144  1.00 94.48           H  
ATOM    540  HB3 TRP A  38     -38.365  -0.357 -25.910  1.00 94.48           H  
ATOM    541  O   TRP A  38     -40.244   1.563 -26.335  1.00 94.48           O  
ATOM    542  CG  TRP A  38     -36.727  -0.112 -27.225  1.00 94.48           C  
ATOM    543  CD1 TRP A  38     -37.002   0.241 -28.502  1.00 94.48           C  
ATOM    544  HD1 TRP A  38     -37.810   0.876 -28.834  1.00 94.48           H  
ATOM    545  CD2 TRP A  38     -35.497  -0.894 -27.308  1.00 94.48           C  
ATOM    546  CE2 TRP A  38     -35.081  -0.952 -28.673  1.00 94.48           C  
ATOM    547  CE3 TRP A  38     -34.663  -1.519 -26.358  1.00 94.48           C  
ATOM    548  HE3 TRP A  38     -34.923  -1.479 -25.311  1.00 94.48           H  
ATOM    549  NE1 TRP A  38     -36.059  -0.275 -29.355  1.00 94.48           N  
ATOM    550  HE1 TRP A  38     -36.060  -0.077 -30.345  1.00 94.48           H  
ATOM    551  CH2 TRP A  38     -33.084  -2.180 -28.106  1.00 94.48           C  
ATOM    552  HH2 TRP A  38     -32.157  -2.655 -28.389  1.00 94.48           H  
ATOM    553  CZ2 TRP A  38     -33.898  -1.579 -29.079  1.00 94.48           C  
ATOM    554  HZ2 TRP A  38     -33.613  -1.578 -30.120  1.00 94.48           H  
ATOM    555  CZ3 TRP A  38     -33.470  -2.154 -26.753  1.00 94.48           C  
ATOM    556  HZ3 TRP A  38     -32.833  -2.610 -26.010  1.00 94.48           H  
ATOM    557  N   LEU A  39     -38.995   2.726 -27.836  1.00 95.83           N  
ATOM    558  H   LEU A  39     -38.082   3.115 -28.024  1.00 95.83           H  
ATOM    559  CA  LEU A  39     -40.016   2.907 -28.865  1.00 95.83           C  
ATOM    560  HA  LEU A  39     -40.772   3.585 -28.468  1.00 95.83           H  
ATOM    561  C   LEU A  39     -40.665   1.571 -29.240  1.00 95.83           C  
ATOM    562  CB  LEU A  39     -39.368   3.537 -30.108  1.00 95.83           C  
ATOM    563  HB2 LEU A  39     -38.808   4.426 -29.817  1.00 95.83           H  
ATOM    564  HB3 LEU A  39     -38.674   2.799 -30.508  1.00 95.83           H  
ATOM    565  O   LEU A  39     -39.999   0.590 -29.570  1.00 95.83           O  
ATOM    566  CG  LEU A  39     -40.340   3.904 -31.239  1.00 95.83           C  
ATOM    567  HG  LEU A  39     -40.926   3.024 -31.504  1.00 95.83           H  
ATOM    568  CD1 LEU A  39     -41.302   5.018 -30.828  1.00 95.83           C  
ATOM    569 HD11 LEU A  39     -41.961   4.679 -30.028  1.00 95.83           H  
ATOM    570 HD12 LEU A  39     -41.916   5.299 -31.684  1.00 95.83           H  
ATOM    571 HD13 LEU A  39     -40.738   5.889 -30.495  1.00 95.83           H  
ATOM    572  CD2 LEU A  39     -39.552   4.353 -32.468  1.00 95.83           C  
ATOM    573 HD21 LEU A  39     -40.233   4.568 -33.292  1.00 95.83           H  
ATOM    574 HD22 LEU A  39     -38.875   3.559 -32.784  1.00 95.83           H  
ATOM    575 HD23 LEU A  39     -38.969   5.244 -32.239  1.00 95.83           H  
ATOM    576  N   ARG A  40     -41.991   1.531 -29.201  1.00 95.00           N  
ATOM    577  H   ARG A  40     -42.494   2.379 -28.980  1.00 95.00           H  
ATOM    578  CA  ARG A  40     -42.776   0.333 -29.498  1.00 95.00           C  
ATOM    579  HA  ARG A  40     -42.268  -0.252 -30.265  1.00 95.00           H  
ATOM    580  C   ARG A  40     -44.137   0.719 -30.044  1.00 95.00           C  
ATOM    581  CB  ARG A  40     -42.872  -0.546 -28.240  1.00 95.00           C  
ATOM    582  HB2 ARG A  40     -41.865  -0.708 -27.856  1.00 95.00           H  
ATOM    583  HB3 ARG A  40     -43.281  -1.519 -28.510  1.00 95.00           H  
ATOM    584  O   ARG A  40     -44.590   1.848 -29.870  1.00 95.00           O  
ATOM    585  CG  ARG A  40     -43.764   0.059 -27.148  1.00 95.00           C  
ATOM    586  HG2 ARG A  40     -43.556   1.122 -27.022  1.00 95.00           H  
ATOM    587  HG3 ARG A  40     -44.803  -0.070 -27.451  1.00 95.00           H  
ATOM    588  CD  ARG A  40     -43.568  -0.649 -25.810  1.00 95.00           C  
ATOM    589  HD2 ARG A  40     -43.668  -1.724 -25.958  1.00 95.00           H  
ATOM    590  HD3 ARG A  40     -44.351  -0.311 -25.131  1.00 95.00           H  
ATOM    591  NE  ARG A  40     -42.244  -0.340 -25.246  1.00 95.00           N  
ATOM    592  HE  ARG A  40     -41.586   0.121 -25.859  1.00 95.00           H  
ATOM    593  NH1 ARG A  40     -42.658  -0.973 -23.082  1.00 95.00           N  
ATOM    594 HH11 ARG A  40     -43.591  -1.245 -23.359  1.00 95.00           H  
ATOM    595 HH12 ARG A  40     -42.354  -1.044 -22.122  1.00 95.00           H  
ATOM    596  NH2 ARG A  40     -40.649  -0.166 -23.670  1.00 95.00           N  
ATOM    597 HH21 ARG A  40     -40.092   0.283 -24.383  1.00 95.00           H  
ATOM    598 HH22 ARG A  40     -40.331  -0.236 -22.714  1.00 95.00           H  
ATOM    599  CZ  ARG A  40     -41.859  -0.503 -24.000  1.00 95.00           C  
ATOM    600  N   ILE A  41     -44.814  -0.251 -30.641  1.00 92.94           N  
ATOM    601  H   ILE A  41     -44.368  -1.154 -30.724  1.00 92.94           H  
ATOM    602  CA  ILE A  41     -46.231  -0.114 -30.983  1.00 92.94           C  
ATOM    603  HA  ILE A  41     -46.391   0.854 -31.457  1.00 92.94           H  
ATOM    604  C   ILE A  41     -47.030  -0.155 -29.674  1.00 92.94           C  
ATOM    605  CB  ILE A  41     -46.649  -1.217 -31.979  1.00 92.94           C  
ATOM    606  HB  ILE A  41     -46.451  -2.185 -31.520  1.00 92.94           H  
ATOM    607  O   ILE A  41     -46.935  -1.132 -28.932  1.00 92.94           O  
ATOM    608  CG1 ILE A  41     -45.817  -1.120 -33.281  1.00 92.94           C  
ATOM    609 HG12 ILE A  41     -44.757  -1.044 -33.036  1.00 92.94           H  
ATOM    610 HG13 ILE A  41     -46.095  -0.217 -33.826  1.00 92.94           H  
ATOM    611  CG2 ILE A  41     -48.154  -1.122 -32.287  1.00 92.94           C  
ATOM    612 HG21 ILE A  41     -48.455  -1.915 -32.972  1.00 92.94           H  
ATOM    613 HG22 ILE A  41     -48.387  -0.156 -32.736  1.00 92.94           H  
ATOM    614 HG23 ILE A  41     -48.743  -1.238 -31.377  1.00 92.94           H  
ATOM    615  CD1 ILE A  41     -45.963  -2.330 -34.210  1.00 92.94           C  
ATOM    616 HD11 ILE A  41     -46.979  -2.397 -34.600  1.00 92.94           H  
ATOM    617 HD12 ILE A  41     -45.277  -2.221 -35.051  1.00 92.94           H  
ATOM    618 HD13 ILE A  41     -45.715  -3.245 -33.671  1.00 92.94           H  
ATOM    619  N   VAL A  42     -47.809   0.885 -29.382  1.00 92.52           N  
ATOM    620  H   VAL A  42     -47.844   1.668 -30.020  1.00 92.52           H  
ATOM    621  CA  VAL A  42     -48.699   0.940 -28.212  1.00 92.52           C  
ATOM    622  HA  VAL A  42     -48.687  -0.027 -27.710  1.00 92.52           H  
ATOM    623  C   VAL A  42     -50.139   1.175 -28.646  1.00 92.52           C  
ATOM    624  CB  VAL A  42     -48.265   1.986 -27.162  1.00 92.52           C  
ATOM    625  HB  VAL A  42     -49.029   2.019 -26.386  1.00 92.52           H  
ATOM    626  O   VAL A  42     -50.412   2.021 -29.493  1.00 92.52           O  
ATOM    627  CG1 VAL A  42     -46.949   1.578 -26.494  1.00 92.52           C  
ATOM    628 HG11 VAL A  42     -46.133   1.693 -27.207  1.00 92.52           H  
ATOM    629 HG12 VAL A  42     -47.008   0.544 -26.154  1.00 92.52           H  
ATOM    630 HG13 VAL A  42     -46.762   2.224 -25.636  1.00 92.52           H  
ATOM    631  CG2 VAL A  42     -48.086   3.404 -27.723  1.00 92.52           C  
ATOM    632 HG21 VAL A  42     -47.307   3.421 -28.485  1.00 92.52           H  
ATOM    633 HG22 VAL A  42     -49.022   3.757 -28.156  1.00 92.52           H  
ATOM    634 HG23 VAL A  42     -47.807   4.082 -26.916  1.00 92.52           H  
ATOM    635  N   ASP A  43     -51.053   0.428 -28.038  1.00 91.64           N  
ATOM    636  H   ASP A  43     -50.745  -0.282 -27.390  1.00 91.64           H  
ATOM    637  CA  ASP A  43     -52.496   0.632 -28.124  1.00 91.64           C  
ATOM    638  HA  ASP A  43     -52.724   1.526 -28.705  1.00 91.64           H  
ATOM    639  C   ASP A  43     -53.007   0.848 -26.697  1.00 91.64           C  
ATOM    640  CB  ASP A  43     -53.125  -0.560 -28.848  1.00 91.64           C  
ATOM    641  HB2 ASP A  43     -52.796  -1.472 -28.350  1.00 91.64           H  
ATOM    642  HB3 ASP A  43     -52.748  -0.584 -29.871  1.00 91.64           H  
ATOM    643  O   ASP A  43     -53.321  -0.096 -25.965  1.00 91.64           O  
ATOM    644  CG  ASP A  43     -54.653  -0.554 -28.889  1.00 91.64           C  
ATOM    645  OD1 ASP A  43     -55.289   0.357 -28.318  1.00 91.64           O  
ATOM    646  OD2 ASP A  43     -55.195  -1.531 -29.459  1.00 91.64           O  
ATOM    647  N   ASN A  44     -53.010   2.118 -26.288  1.00 89.20           N  
ATOM    648  H   ASN A  44     -52.706   2.826 -26.941  1.00 89.20           H  
ATOM    649  CA  ASN A  44     -53.424   2.529 -24.948  1.00 89.20           C  
ATOM    650  HA  ASN A  44     -52.878   1.942 -24.210  1.00 89.20           H  
ATOM    651  C   ASN A  44     -54.917   2.273 -24.700  1.00 89.20           C  
ATOM    652  CB  ASN A  44     -53.094   4.020 -24.754  1.00 89.20           C  
ATOM    653  HB2 ASN A  44     -53.511   4.594 -25.581  1.00 89.20           H  
ATOM    654  HB3 ASN A  44     -53.565   4.367 -23.834  1.00 89.20           H  
ATOM    655  O   ASN A  44     -55.306   2.059 -23.556  1.00 89.20           O  
ATOM    656  CG  ASN A  44     -51.607   4.304 -24.627  1.00 89.20           C  
ATOM    657  ND2 ASN A  44     -51.182   5.497 -24.972  1.00 89.20           N  
ATOM    658 HD21 ASN A  44     -51.826   6.194 -25.316  1.00 89.20           H  
ATOM    659 HD22 ASN A  44     -50.189   5.656 -24.873  1.00 89.20           H  
ATOM    660  OD1 ASN A  44     -50.809   3.484 -24.212  1.00 89.20           O  
ATOM    661  N   GLU A  45     -55.745   2.277 -25.749  1.00 91.88           N  
ATOM    662  H   GLU A  45     -55.362   2.326 -26.682  1.00 91.88           H  
ATOM    663  CA  GLU A  45     -57.194   2.087 -25.631  1.00 91.88           C  
ATOM    664  HA  GLU A  45     -57.580   2.717 -24.830  1.00 91.88           H  
ATOM    665  C   GLU A  45     -57.538   0.640 -25.270  1.00 91.88           C  
ATOM    666  CB  GLU A  45     -57.890   2.487 -26.942  1.00 91.88           C  
ATOM    667  HB2 GLU A  45     -57.489   1.891 -27.761  1.00 91.88           H  
ATOM    668  HB3 GLU A  45     -58.953   2.267 -26.842  1.00 91.88           H  
ATOM    669  O   GLU A  45     -58.398   0.403 -24.422  1.00 91.88           O  
ATOM    670  CG  GLU A  45     -57.729   3.981 -27.267  1.00 91.88           C  
ATOM    671  HG2 GLU A  45     -58.089   4.559 -26.416  1.00 91.88           H  
ATOM    672  HG3 GLU A  45     -56.671   4.205 -27.400  1.00 91.88           H  
ATOM    673  CD  GLU A  45     -58.489   4.420 -28.532  1.00 91.88           C  
ATOM    674  OE1 GLU A  45     -58.518   5.648 -28.773  1.00 91.88           O  
ATOM    675  OE2 GLU A  45     -59.039   3.550 -29.247  1.00 91.88           O  
ATOM    676  N   ASN A  46     -56.827  -0.330 -25.856  1.00 93.09           N  
ATOM    677  H   ASN A  46     -56.190  -0.061 -26.592  1.00 93.09           H  
ATOM    678  CA  ASN A  46     -57.033  -1.755 -25.579  1.00 93.09           C  
ATOM    679  HA  ASN A  46     -58.000  -1.872 -25.089  1.00 93.09           H  
ATOM    680  C   ASN A  46     -56.002  -2.355 -24.609  1.00 93.09           C  
ATOM    681  CB  ASN A  46     -57.107  -2.525 -26.903  1.00 93.09           C  
ATOM    682  HB2 ASN A  46     -56.145  -2.458 -27.410  1.00 93.09           H  
ATOM    683  HB3 ASN A  46     -57.314  -3.575 -26.698  1.00 93.09           H  
ATOM    684  O   ASN A  46     -55.998  -3.570 -24.398  1.00 93.09           O  
ATOM    685  CG  ASN A  46     -58.219  -2.007 -27.795  1.00 93.09           C  
ATOM    686  ND2 ASN A  46     -57.909  -1.537 -28.976  1.00 93.09           N  
ATOM    687 HD21 ASN A  46     -58.615  -0.971 -29.424  1.00 93.09           H  
ATOM    688 HD22 ASN A  46     -56.933  -1.375 -29.181  1.00 93.09           H  
ATOM    689  OD1 ASN A  46     -59.387  -2.064 -27.451  1.00 93.09           O  
ATOM    690  N   GLY A  47     -55.109  -1.536 -24.044  1.00 92.45           N  
ATOM    691  H   GLY A  47     -55.151  -0.557 -24.288  1.00 92.45           H  
ATOM    692  CA  GLY A  47     -54.064  -1.978 -23.116  1.00 92.45           C  
ATOM    693  HA2 GLY A  47     -53.508  -1.102 -22.782  1.00 92.45           H  
ATOM    694  HA3 GLY A  47     -54.529  -2.448 -22.250  1.00 92.45           H  
ATOM    695  C   GLY A  47     -53.067  -2.968 -23.731  1.00 92.45           C  
ATOM    696  O   GLY A  47     -52.583  -3.859 -23.033  1.00 92.45           O  
ATOM    697  N   ARG A  48     -52.780  -2.863 -25.037  1.00 90.87           N  
ATOM    698  H   ARG A  48     -53.131  -2.048 -25.519  1.00 90.87           H  
ATOM    699  CA  ARG A  48     -51.859  -3.771 -25.745  1.00 90.87           C  
ATOM    700  HA  ARG A  48     -51.681  -4.640 -25.111  1.00 90.87           H  
ATOM    701  C   ARG A  48     -50.505  -3.103 -25.979  1.00 90.87           C  
ATOM    702  CB  ARG A  48     -52.468  -4.281 -27.062  1.00 90.87           C  
ATOM    703  HB2 ARG A  48     -52.654  -3.434 -27.722  1.00 90.87           H  
ATOM    704  HB3 ARG A  48     -51.742  -4.930 -27.552  1.00 90.87           H  
ATOM    705  O   ARG A  48     -50.429  -1.967 -26.439  1.00 90.87           O  
ATOM    706  CG  ARG A  48     -53.777  -5.061 -26.883  1.00 90.87           C  
ATOM    707  HG2 ARG A  48     -54.495  -4.460 -26.325  1.00 90.87           H  
ATOM    708  HG3 ARG A  48     -53.576  -5.982 -26.335  1.00 90.87           H  
ATOM    709  CD  ARG A  48     -54.375  -5.382 -28.255  1.00 90.87           C  
ATOM    710  HD2 ARG A  48     -54.627  -4.441 -28.743  1.00 90.87           H  
ATOM    711  HD3 ARG A  48     -53.628  -5.902 -28.856  1.00 90.87           H  
ATOM    712  NE  ARG A  48     -55.580  -6.222 -28.132  1.00 90.87           N  
ATOM    713  HE  ARG A  48     -55.814  -6.533 -27.200  1.00 90.87           H  
ATOM    714  NH1 ARG A  48     -56.251  -6.057 -30.317  1.00 90.87           N  
ATOM    715 HH11 ARG A  48     -56.945  -6.208 -31.035  1.00 90.87           H  
ATOM    716 HH12 ARG A  48     -55.547  -5.345 -30.449  1.00 90.87           H  
ATOM    717  NH2 ARG A  48     -57.444  -7.288 -28.885  1.00 90.87           N  
ATOM    718 HH21 ARG A  48     -58.113  -7.459 -29.622  1.00 90.87           H  
ATOM    719 HH22 ARG A  48     -57.632  -7.601 -27.943  1.00 90.87           H  
ATOM    720  CZ  ARG A  48     -56.415  -6.521 -29.110  1.00 90.87           C  
ATOM    721  N   SER A  49     -49.432  -3.853 -25.731  1.00 91.26           N  
ATOM    722  H   SER A  49     -49.577  -4.785 -25.372  1.00 91.26           H  
ATOM    723  CA  SER A  49     -48.063  -3.484 -26.109  1.00 91.26           C  
ATOM    724  HA  SER A  49     -48.047  -2.461 -26.487  1.00 91.26           H  
ATOM    725  C   SER A  49     -47.573  -4.415 -27.213  1.00 91.26           C  
ATOM    726  CB  SER A  49     -47.127  -3.539 -24.898  1.00 91.26           C  
ATOM    727  HB2 SER A  49     -47.058  -4.564 -24.532  1.00 91.26           H  
ATOM    728  HB3 SER A  49     -47.534  -2.910 -24.106  1.00 91.26           H  
ATOM    729  O   SER A  49     -47.642  -5.636 -27.075  1.00 91.26           O  
ATOM    730  OG  SER A  49     -45.833  -3.067 -25.236  1.00 91.26           O  
ATOM    731  HG  SER A  49     -45.442  -3.648 -25.893  1.00 91.26           H  
ATOM    732  N   GLY A  50     -47.075  -3.836 -28.300  1.00 93.07           N  
ATOM    733  H   GLY A  50     -47.062  -2.826 -28.335  1.00 93.07           H  
ATOM    734  CA  GLY A  50     -46.388  -4.538 -29.378  1.00 93.07           C  
ATOM    735  HA2 GLY A  50     -46.569  -4.000 -30.308  1.00 93.07           H  
ATOM    736  HA3 GLY A  50     -46.793  -5.544 -29.484  1.00 93.07           H  
ATOM    737  C   GLY A  50     -44.873  -4.646 -29.147  1.00 93.07           C  
ATOM    738  O   GLY A  50     -44.386  -4.309 -28.062  1.00 93.07           O  
ATOM    739  N   PRO A  51     -44.124  -5.128 -30.158  1.00 93.17           N  
ATOM    740  CA  PRO A  51     -42.675  -5.287 -30.075  1.00 93.17           C  
ATOM    741  HA  PRO A  51     -42.418  -5.868 -29.189  1.00 93.17           H  
ATOM    742  C   PRO A  51     -41.946  -3.939 -30.008  1.00 93.17           C  
ATOM    743  CB  PRO A  51     -42.284  -6.075 -31.331  1.00 93.17           C  
ATOM    744  HB2 PRO A  51     -42.366  -7.143 -31.130  1.00 93.17           H  
ATOM    745  HB3 PRO A  51     -41.279  -5.831 -31.677  1.00 93.17           H  
ATOM    746  O   PRO A  51     -42.419  -2.934 -30.548  1.00 93.17           O  
ATOM    747  CG  PRO A  51     -43.348  -5.662 -32.348  1.00 93.17           C  
ATOM    748  HG2 PRO A  51     -43.483  -6.414 -33.125  1.00 93.17           H  
ATOM    749  HG3 PRO A  51     -43.084  -4.700 -32.787  1.00 93.17           H  
ATOM    750  CD  PRO A  51     -44.599  -5.507 -31.484  1.00 93.17           C  
ATOM    751  HD2 PRO A  51     -45.248  -4.743 -31.912  1.00 93.17           H  
ATOM    752  HD3 PRO A  51     -45.124  -6.460 -31.423  1.00 93.17           H  
ATOM    753  N   SER A  52     -40.764  -3.946 -29.389  1.00 95.12           N  
ATOM    754  H   SER A  52     -40.457  -4.788 -28.922  1.00 95.12           H  
ATOM    755  CA  SER A  52     -39.803  -2.842 -29.461  1.00 95.12           C  
ATOM    756  HA  SER A  52     -40.297  -1.918 -29.160  1.00 95.12           H  
ATOM    757  C   SER A  52     -39.280  -2.680 -30.888  1.00 95.12           C  
ATOM    758  CB  SER A  52     -38.621  -3.083 -28.520  1.00 95.12           C  
ATOM    759  HB2 SER A  52     -37.933  -2.240 -28.591  1.00 95.12           H  
ATOM    760  HB3 SER A  52     -38.093  -3.987 -28.823  1.00 95.12           H  
ATOM    761  O   SER A  52     -38.968  -3.669 -31.557  1.00 95.12           O  
ATOM    762  OG  SER A  52     -39.058  -3.221 -27.180  1.00 95.12           O  
ATOM    763  HG  SER A  52     -38.275  -3.222 -26.625  1.00 95.12           H  
ATOM    764  N   LEU A  53     -39.177  -1.439 -31.360  1.00 96.08           N  
ATOM    765  H   LEU A  53     -39.408  -0.669 -30.749  1.00 96.08           H  
ATOM    766  CA  LEU A  53     -38.751  -1.127 -32.721  1.00 96.08           C  
ATOM    767  HA  LEU A  53     -38.993  -1.972 -33.365  1.00 96.08           H  
ATOM    768  C   LEU A  53     -37.236  -0.928 -32.773  1.00 96.08           C  
ATOM    769  CB  LEU A  53     -39.511   0.098 -33.263  1.00 96.08           C  
ATOM    770  HB2 LEU A  53     -39.202   0.981 -32.703  1.00 96.08           H  
ATOM    771  HB3 LEU A  53     -39.225   0.240 -34.305  1.00 96.08           H  
ATOM    772  O   LEU A  53     -36.680  -0.084 -32.075  1.00 96.08           O  
ATOM    773  CG  LEU A  53     -41.046  -0.002 -33.203  1.00 96.08           C  
ATOM    774  HG  LEU A  53     -41.358  -0.023 -32.159  1.00 96.08           H  
ATOM    775  CD1 LEU A  53     -41.702   1.208 -33.861  1.00 96.08           C  
ATOM    776 HD11 LEU A  53     -42.766   1.234 -33.628  1.00 96.08           H  
ATOM    777 HD12 LEU A  53     -41.233   2.131 -33.519  1.00 96.08           H  
ATOM    778 HD13 LEU A  53     -41.574   1.159 -34.942  1.00 96.08           H  
ATOM    779  CD2 LEU A  53     -41.579  -1.256 -33.901  1.00 96.08           C  
ATOM    780 HD21 LEU A  53     -41.283  -2.146 -33.346  1.00 96.08           H  
ATOM    781 HD22 LEU A  53     -42.668  -1.221 -33.940  1.00 96.08           H  
ATOM    782 HD23 LEU A  53     -41.190  -1.303 -34.918  1.00 96.08           H  
ATOM    783  N   LEU A  54     -36.561  -1.670 -33.650  1.00 94.78           N  
ATOM    784  H   LEU A  54     -37.070  -2.368 -34.174  1.00 94.78           H  
ATOM    785  CA  LEU A  54     -35.111  -1.557 -33.858  1.00 94.78           C  
ATOM    786  HA  LEU A  54     -34.623  -1.686 -32.892  1.00 94.78           H  
ATOM    787  C   LEU A  54     -34.685  -0.178 -34.404  1.00 94.78           C  
ATOM    788  CB  LEU A  54     -34.687  -2.692 -34.809  1.00 94.78           C  
ATOM    789  HB2 LEU A  54     -35.057  -3.637 -34.412  1.00 94.78           H  
ATOM    790  HB3 LEU A  54     -35.168  -2.523 -35.773  1.00 94.78           H  
ATOM    791  O   LEU A  54     -33.507   0.173 -34.357  1.00 94.78           O  
ATOM    792  CG  LEU A  54     -33.168  -2.828 -35.042  1.00 94.78           C  
ATOM    793  HG  LEU A  54     -32.753  -1.898 -35.429  1.00 94.78           H  
ATOM    794  CD1 LEU A  54     -32.423  -3.220 -33.764  1.00 94.78           C  
ATOM    795 HD11 LEU A  54     -32.557  -2.458 -32.996  1.00 94.78           H  
ATOM    796 HD12 LEU A  54     -31.357  -3.316 -33.973  1.00 94.78           H  
ATOM    797 HD13 LEU A  54     -32.800  -4.170 -33.387  1.00 94.78           H  
ATOM    798  CD2 LEU A  54     -32.907  -3.901 -36.097  1.00 94.78           C  
ATOM    799 HD21 LEU A  54     -31.835  -3.988 -36.276  1.00 94.78           H  
ATOM    800 HD22 LEU A  54     -33.397  -3.626 -37.030  1.00 94.78           H  
ATOM    801 HD23 LEU A  54     -33.292  -4.863 -35.757  1.00 94.78           H  
ATOM    802  N   GLU A  55     -35.623   0.603 -34.940  1.00 96.14           N  
ATOM    803  H   GLU A  55     -36.586   0.298 -34.929  1.00 96.14           H  
ATOM    804  CA  GLU A  55     -35.338   1.943 -35.454  1.00 96.14           C  
ATOM    805  HA  GLU A  55     -34.457   1.882 -36.093  1.00 96.14           H  
ATOM    806  C   GLU A  55     -34.995   2.954 -34.357  1.00 96.14           C  
ATOM    807  CB  GLU A  55     -36.494   2.433 -36.337  1.00 96.14           C  
ATOM    808  HB2 GLU A  55     -36.755   1.641 -37.040  1.00 96.14           H  
ATOM    809  HB3 GLU A  55     -36.148   3.291 -36.913  1.00 96.14           H  
ATOM    810  O   GLU A  55     -34.387   3.964 -34.683  1.00 96.14           O  
ATOM    811  CG  GLU A  55     -37.744   2.839 -35.545  1.00 96.14           C  
ATOM    812  HG2 GLU A  55     -38.007   2.033 -34.860  1.00 96.14           H  
ATOM    813  HG3 GLU A  55     -37.527   3.727 -34.951  1.00 96.14           H  
ATOM    814  CD  GLU A  55     -38.911   3.138 -36.489  1.00 96.14           C  
ATOM    815  OE1 GLU A  55     -39.942   2.440 -36.362  1.00 96.14           O  
ATOM    816  OE2 GLU A  55     -38.752   4.029 -37.351  1.00 96.14           O  
ATOM    817  N   ASP A  56     -35.325   2.673 -33.089  1.00 96.33           N  
ATOM    818  H   ASP A  56     -35.796   1.801 -32.893  1.00 96.33           H  
ATOM    819  CA  ASP A  56     -35.034   3.547 -31.948  1.00 96.33           C  
ATOM    820  HA  ASP A  56     -35.515   4.510 -32.122  1.00 96.33           H  
ATOM    821  C   ASP A  56     -33.518   3.737 -31.759  1.00 96.33           C  
ATOM    822  CB  ASP A  56     -35.649   2.954 -30.678  1.00 96.33           C  
ATOM    823  HB2 ASP A  56     -35.107   2.051 -30.399  1.00 96.33           H  
ATOM    824  HB3 ASP A  56     -36.671   2.653 -30.908  1.00 96.33           H  
ATOM    825  O   ASP A  56     -32.827   2.824 -31.282  1.00 96.33           O  
ATOM    826  CG  ASP A  56     -35.647   3.929 -29.493  1.00 96.33           C  
ATOM    827  OD1 ASP A  56     -34.788   4.842 -29.461  1.00 96.33           O  
ATOM    828  OD2 ASP A  56     -36.500   3.725 -28.601  1.00 96.33           O  
ATOM    829  N   PRO A  57     -32.964   4.907 -32.120  1.00 94.87           N  
ATOM    830  CA  PRO A  57     -31.535   5.132 -32.013  1.00 94.87           C  
ATOM    831  HA  PRO A  57     -30.985   4.265 -32.379  1.00 94.87           H  
ATOM    832  C   PRO A  57     -31.114   5.396 -30.565  1.00 94.87           C  
ATOM    833  CB  PRO A  57     -31.265   6.323 -32.930  1.00 94.87           C  
ATOM    834  HB2 PRO A  57     -30.388   6.892 -32.619  1.00 94.87           H  
ATOM    835  HB3 PRO A  57     -31.146   5.970 -33.954  1.00 94.87           H  
ATOM    836  O   PRO A  57     -30.008   5.013 -30.199  1.00 94.87           O  
ATOM    837  CG  PRO A  57     -32.546   7.151 -32.825  1.00 94.87           C  
ATOM    838  HG2 PRO A  57     -32.488   7.810 -31.960  1.00 94.87           H  
ATOM    839  HG3 PRO A  57     -32.724   7.731 -33.731  1.00 94.87           H  
ATOM    840  CD  PRO A  57     -33.641   6.110 -32.600  1.00 94.87           C  
ATOM    841  HD2 PRO A  57     -34.164   5.938 -33.541  1.00 94.87           H  
ATOM    842  HD3 PRO A  57     -34.347   6.474 -31.855  1.00 94.87           H  
ATOM    843  N   PHE A  58     -31.976   5.994 -29.733  1.00 95.77           N  
ATOM    844  H   PHE A  58     -32.933   6.120 -30.028  1.00 95.77           H  
ATOM    845  CA  PHE A  58     -31.650   6.320 -28.342  1.00 95.77           C  
ATOM    846  HA  PHE A  58     -30.672   6.801 -28.303  1.00 95.77           H  
ATOM    847  C   PHE A  58     -31.561   5.054 -27.494  1.00 95.77           C  
ATOM    848  CB  PHE A  58     -32.700   7.276 -27.757  1.00 95.77           C  
ATOM    849  HB2 PHE A  58     -32.445   7.467 -26.714  1.00 95.77           H  
ATOM    850  HB3 PHE A  58     -33.670   6.778 -27.765  1.00 95.77           H  
ATOM    851  O   PHE A  58     -30.600   4.873 -26.746  1.00 95.77           O  
ATOM    852  CG  PHE A  58     -32.821   8.619 -28.451  1.00 95.77           C  
ATOM    853  CD1 PHE A  58     -31.687   9.435 -28.631  1.00 95.77           C  
ATOM    854  HD1 PHE A  58     -30.721   9.103 -28.281  1.00 95.77           H  
ATOM    855  CD2 PHE A  58     -34.082   9.073 -28.881  1.00 95.77           C  
ATOM    856  HD2 PHE A  58     -34.954   8.451 -28.737  1.00 95.77           H  
ATOM    857  CE1 PHE A  58     -31.819  10.694 -29.248  1.00 95.77           C  
ATOM    858  HE1 PHE A  58     -30.963  11.336 -29.396  1.00 95.77           H  
ATOM    859  CE2 PHE A  58     -34.212  10.335 -29.485  1.00 95.77           C  
ATOM    860  HE2 PHE A  58     -35.182  10.682 -29.809  1.00 95.77           H  
ATOM    861  CZ  PHE A  58     -33.079  11.144 -29.669  1.00 95.77           C  
ATOM    862  HZ  PHE A  58     -33.180  12.113 -30.134  1.00 95.77           H  
ATOM    863  N   ALA A  59     -32.513   4.132 -27.666  1.00 95.65           N  
ATOM    864  H   ALA A  59     -33.302   4.349 -28.258  1.00 95.65           H  
ATOM    865  CA  ALA A  59     -32.457   2.843 -26.988  1.00 95.65           C  
ATOM    866  HA  ALA A  59     -32.388   3.020 -25.915  1.00 95.65           H  
ATOM    867  C   ALA A  59     -31.214   2.043 -27.408  1.00 95.65           C  
ATOM    868  CB  ALA A  59     -33.749   2.074 -27.267  1.00 95.65           C  
ATOM    869  HB1 ALA A  59     -33.737   1.146 -26.694  1.00 95.65           H  
ATOM    870  HB2 ALA A  59     -34.608   2.670 -26.960  1.00 95.65           H  
ATOM    871  HB3 ALA A  59     -33.830   1.843 -28.329  1.00 95.65           H  
ATOM    872  O   ALA A  59     -30.505   1.505 -26.558  1.00 95.65           O  
ATOM    873  N   ARG A  60     -30.900   2.004 -28.709  1.00 95.21           N  
ATOM    874  H   ARG A  60     -31.509   2.482 -29.357  1.00 95.21           H  
ATOM    875  CA  ARG A  60     -29.707   1.307 -29.216  1.00 95.21           C  
ATOM    876  HA  ARG A  60     -29.703   0.289 -28.825  1.00 95.21           H  
ATOM    877  C   ARG A  60     -28.402   1.929 -28.736  1.00 95.21           C  
ATOM    878  CB  ARG A  60     -29.738   1.270 -30.742  1.00 95.21           C  
ATOM    879  HB2 ARG A  60     -28.749   0.989 -31.105  1.00 95.21           H  
ATOM    880  HB3 ARG A  60     -29.979   2.260 -31.127  1.00 95.21           H  
ATOM    881  O   ARG A  60     -27.487   1.174 -28.430  1.00 95.21           O  
ATOM    882  CG  ARG A  60     -30.761   0.245 -31.242  1.00 95.21           C  
ATOM    883  HG2 ARG A  60     -30.443  -0.757 -30.954  1.00 95.21           H  
ATOM    884  HG3 ARG A  60     -31.735   0.439 -30.793  1.00 95.21           H  
ATOM    885  CD  ARG A  60     -30.907   0.321 -32.759  1.00 95.21           C  
ATOM    886  HD2 ARG A  60     -31.630  -0.439 -33.057  1.00 95.21           H  
ATOM    887  HD3 ARG A  60     -31.307   1.302 -33.013  1.00 95.21           H  
ATOM    888  NE  ARG A  60     -29.635   0.069 -33.465  1.00 95.21           N  
ATOM    889  HE  ARG A  60     -28.900  -0.370 -32.928  1.00 95.21           H  
ATOM    890  NH1 ARG A  60     -30.281   0.976 -35.460  1.00 95.21           N  
ATOM    891 HH11 ARG A  60     -30.088   1.290 -36.400  1.00 95.21           H  
ATOM    892 HH12 ARG A  60     -31.201   1.102 -35.062  1.00 95.21           H  
ATOM    893  NH2 ARG A  60     -28.195   0.190 -35.221  1.00 95.21           N  
ATOM    894 HH21 ARG A  60     -27.992   0.485 -36.166  1.00 95.21           H  
ATOM    895 HH22 ARG A  60     -27.471  -0.222 -34.650  1.00 95.21           H  
ATOM    896  CZ  ARG A  60     -29.375   0.413 -34.710  1.00 95.21           C  
ATOM    897  N   GLU A  61     -28.316   3.257 -28.688  1.00 94.75           N  
ATOM    898  H   GLU A  61     -29.101   3.805 -29.007  1.00 94.75           H  
ATOM    899  CA  GLU A  61     -27.160   3.992 -28.162  1.00 94.75           C  
ATOM    900  HA  GLU A  61     -26.263   3.723 -28.720  1.00 94.75           H  
ATOM    901  C   GLU A  61     -26.879   3.612 -26.710  1.00 94.75           C  
ATOM    902  CB  GLU A  61     -27.381   5.501 -28.343  1.00 94.75           C  
ATOM    903  HB2 GLU A  61     -27.555   5.699 -29.401  1.00 94.75           H  
ATOM    904  HB3 GLU A  61     -28.267   5.808 -27.786  1.00 94.75           H  
ATOM    905  O   GLU A  61     -25.789   3.140 -26.392  1.00 94.75           O  
ATOM    906  CG  GLU A  61     -26.189   6.351 -27.888  1.00 94.75           C  
ATOM    907  HG2 GLU A  61     -25.993   6.170 -26.831  1.00 94.75           H  
ATOM    908  HG3 GLU A  61     -25.306   6.059 -28.457  1.00 94.75           H  
ATOM    909  CD  GLU A  61     -26.488   7.838 -28.114  1.00 94.75           C  
ATOM    910  OE1 GLU A  61     -26.892   8.527 -27.152  1.00 94.75           O  
ATOM    911  OE2 GLU A  61     -26.391   8.306 -29.272  1.00 94.75           O  
ATOM    912  N   LYS A  62     -27.897   3.706 -25.849  1.00 94.93           N  
ATOM    913  H   LYS A  62     -28.764   4.100 -26.184  1.00 94.93           H  
ATOM    914  CA  LYS A  62     -27.785   3.351 -24.431  1.00 94.93           C  
ATOM    915  HA  LYS A  62     -27.037   4.000 -23.975  1.00 94.93           H  
ATOM    916  C   LYS A  62     -27.304   1.910 -24.225  1.00 94.93           C  
ATOM    917  CB  LYS A  62     -29.148   3.616 -23.783  1.00 94.93           C  
ATOM    918  HB2 LYS A  62     -29.884   2.922 -24.188  1.00 94.93           H  
ATOM    919  HB3 LYS A  62     -29.454   4.627 -24.052  1.00 94.93           H  
ATOM    920  O   LYS A  62     -26.448   1.675 -23.375  1.00 94.93           O  
ATOM    921  CG  LYS A  62     -29.131   3.506 -22.251  1.00 94.93           C  
ATOM    922  HG2 LYS A  62     -28.953   2.474 -21.950  1.00 94.93           H  
ATOM    923  HG3 LYS A  62     -28.343   4.144 -21.849  1.00 94.93           H  
ATOM    924  CD  LYS A  62     -30.490   3.979 -21.722  1.00 94.93           C  
ATOM    925  HD2 LYS A  62     -31.272   3.328 -22.113  1.00 94.93           H  
ATOM    926  HD3 LYS A  62     -30.669   4.987 -22.095  1.00 94.93           H  
ATOM    927  CE  LYS A  62     -30.565   4.003 -20.194  1.00 94.93           C  
ATOM    928  HE2 LYS A  62     -29.713   4.567 -19.817  1.00 94.93           H  
ATOM    929  HE3 LYS A  62     -30.502   2.983 -19.814  1.00 94.93           H  
ATOM    930  NZ  LYS A  62     -31.833   4.652 -19.767  1.00 94.93           N  
ATOM    931  HZ1 LYS A  62     -32.656   4.172 -20.101  1.00 94.93           H  
ATOM    932  HZ2 LYS A  62     -31.920   5.560 -20.200  1.00 94.93           H  
ATOM    933  HZ3 LYS A  62     -31.911   4.768 -18.766  1.00 94.93           H  
ATOM    934  N   ILE A  63     -27.823   0.962 -25.012  1.00 95.45           N  
ATOM    935  H   ILE A  63     -28.527   1.241 -25.681  1.00 95.45           H  
ATOM    936  CA  ILE A  63     -27.438  -0.455 -24.929  1.00 95.45           C  
ATOM    937  HA  ILE A  63     -27.410  -0.743 -23.878  1.00 95.45           H  
ATOM    938  C   ILE A  63     -26.016  -0.687 -25.444  1.00 95.45           C  
ATOM    939  CB  ILE A  63     -28.473  -1.354 -25.642  1.00 95.45           C  
ATOM    940  HB  ILE A  63     -28.596  -0.986 -26.661  1.00 95.45           H  
ATOM    941  O   ILE A  63     -25.201  -1.236 -24.712  1.00 95.45           O  
ATOM    942  CG1 ILE A  63     -29.861  -1.303 -24.960  1.00 95.45           C  
ATOM    943 HG12 ILE A  63     -30.561  -1.882 -25.562  1.00 95.45           H  
ATOM    944 HG13 ILE A  63     -30.222  -0.275 -24.944  1.00 95.45           H  
ATOM    945  CG2 ILE A  63     -27.996  -2.815 -25.737  1.00 95.45           C  
ATOM    946 HG21 ILE A  63     -28.792  -3.458 -26.111  1.00 95.45           H  
ATOM    947 HG22 ILE A  63     -27.665  -3.178 -24.764  1.00 95.45           H  
ATOM    948 HG23 ILE A  63     -27.150  -2.898 -26.419  1.00 95.45           H  
ATOM    949  CD1 ILE A  63     -29.926  -1.817 -23.516  1.00 95.45           C  
ATOM    950 HD11 ILE A  63     -30.954  -1.752 -23.161  1.00 95.45           H  
ATOM    951 HD12 ILE A  63     -29.298  -1.209 -22.865  1.00 95.45           H  
ATOM    952 HD13 ILE A  63     -29.607  -2.858 -23.465  1.00 95.45           H  
ATOM    953  N   HIS A  64     -25.665  -0.228 -26.651  1.00 95.09           N  
ATOM    954  H   HIS A  64     -26.323   0.291 -27.213  1.00 95.09           H  
ATOM    955  CA  HIS A  64     -24.322  -0.505 -27.168  1.00 95.09           C  
ATOM    956  HA  HIS A  64     -24.141  -1.572 -27.032  1.00 95.09           H  
ATOM    957  C   HIS A  64     -23.233   0.221 -26.371  1.00 95.09           C  
ATOM    958  CB  HIS A  64     -24.226  -0.234 -28.675  1.00 95.09           C  
ATOM    959  HB2 HIS A  64     -25.031  -0.777 -29.169  1.00 95.09           H  
ATOM    960  HB3 HIS A  64     -23.289  -0.659 -29.031  1.00 95.09           H  
ATOM    961  O   HIS A  64     -22.107  -0.264 -26.292  1.00 95.09           O  
ATOM    962  CG  HIS A  64     -24.270   1.212 -29.120  1.00 95.09           C  
ATOM    963  CD2 HIS A  64     -23.474   2.251 -28.714  1.00 95.09           C  
ATOM    964  HD2 HIS A  64     -22.681   2.211 -27.982  1.00 95.09           H  
ATOM    965  ND1 HIS A  64     -25.030   1.689 -30.160  1.00 95.09           N  
ATOM    966  HD1 HIS A  64     -25.811   1.197 -30.569  1.00 95.09           H  
ATOM    967  CE1 HIS A  64     -24.705   2.974 -30.372  1.00 95.09           C  
ATOM    968  HE1 HIS A  64     -25.181   3.634 -31.082  1.00 95.09           H  
ATOM    969  NE2 HIS A  64     -23.772   3.364 -29.499  1.00 95.09           N  
ATOM    970  N   ARG A  65     -23.534   1.377 -25.758  1.00 94.45           N  
ATOM    971  H   ARG A  65     -24.450   1.782 -25.893  1.00 94.45           H  
ATOM    972  CA  ARG A  65     -22.576   2.053 -24.877  1.00 94.45           C  
ATOM    973  HA  ARG A  65     -21.619   2.131 -25.394  1.00 94.45           H  
ATOM    974  C   ARG A  65     -22.267   1.197 -23.667  1.00 94.45           C  
ATOM    975  CB  ARG A  65     -23.085   3.440 -24.457  1.00 94.45           C  
ATOM    976  HB2 ARG A  65     -22.555   3.759 -23.560  1.00 94.45           H  
ATOM    977  HB3 ARG A  65     -24.146   3.385 -24.210  1.00 94.45           H  
ATOM    978  O   ARG A  65     -21.092   1.007 -23.381  1.00 94.45           O  
ATOM    979  CG  ARG A  65     -22.866   4.502 -25.538  1.00 94.45           C  
ATOM    980  HG2 ARG A  65     -23.385   4.221 -26.454  1.00 94.45           H  
ATOM    981  HG3 ARG A  65     -23.285   5.444 -25.183  1.00 94.45           H  
ATOM    982  CD  ARG A  65     -21.372   4.691 -25.831  1.00 94.45           C  
ATOM    983  HD2 ARG A  65     -20.978   3.814 -26.345  1.00 94.45           H  
ATOM    984  HD3 ARG A  65     -20.842   4.840 -24.891  1.00 94.45           H  
ATOM    985  NE  ARG A  65     -21.188   5.855 -26.686  1.00 94.45           N  
ATOM    986  HE  ARG A  65     -22.028   6.373 -26.900  1.00 94.45           H  
ATOM    987  NH1 ARG A  65     -18.904   5.987 -26.762  1.00 94.45           N  
ATOM    988 HH11 ARG A  65     -18.866   5.140 -26.215  1.00 94.45           H  
ATOM    989 HH12 ARG A  65     -18.073   6.494 -27.032  1.00 94.45           H  
ATOM    990  NH2 ARG A  65     -20.190   7.566 -27.716  1.00 94.45           N  
ATOM    991 HH21 ARG A  65     -21.142   7.901 -27.764  1.00 94.45           H  
ATOM    992 HH22 ARG A  65     -19.407   8.180 -27.891  1.00 94.45           H  
ATOM    993  CZ  ARG A  65     -20.086   6.457 -27.054  1.00 94.45           C  
ATOM    994  N   PHE A  66     -23.295   0.636 -23.038  1.00 95.79           N  
ATOM    995  H   PHE A  66     -24.229   0.824 -23.372  1.00 95.79           H  
ATOM    996  CA  PHE A  66     -23.134  -0.323 -21.953  1.00 95.79           C  
ATOM    997  HA  PHE A  66     -22.560   0.138 -21.150  1.00 95.79           H  
ATOM    998  C   PHE A  66     -22.354  -1.573 -22.399  1.00 95.79           C  
ATOM    999  CB  PHE A  66     -24.527  -0.667 -21.413  1.00 95.79           C  
ATOM   1000  HB2 PHE A  66     -24.961   0.226 -20.964  1.00 95.79           H  
ATOM   1001  HB3 PHE A  66     -25.178  -0.969 -22.233  1.00 95.79           H  
ATOM   1002  O   PHE A  66     -21.397  -1.961 -21.734  1.00 95.79           O  
ATOM   1003  CG  PHE A  66     -24.509  -1.772 -20.386  1.00 95.79           C  
ATOM   1004  CD1 PHE A  66     -24.876  -3.080 -20.751  1.00 95.79           C  
ATOM   1005  HD1 PHE A  66     -25.166  -3.302 -21.767  1.00 95.79           H  
ATOM   1006  CD2 PHE A  66     -24.065  -1.502 -19.079  1.00 95.79           C  
ATOM   1007  HD2 PHE A  66     -23.729  -0.511 -18.815  1.00 95.79           H  
ATOM   1008  CE1 PHE A  66     -24.821  -4.114 -19.801  1.00 95.79           C  
ATOM   1009  HE1 PHE A  66     -25.081  -5.120 -20.097  1.00 95.79           H  
ATOM   1010  CE2 PHE A  66     -24.012  -2.537 -18.130  1.00 95.79           C  
ATOM   1011  HE2 PHE A  66     -23.644  -2.329 -17.136  1.00 95.79           H  
ATOM   1012  CZ  PHE A  66     -24.395  -3.842 -18.489  1.00 95.79           C  
ATOM   1013  HZ  PHE A  66     -24.334  -4.642 -17.766  1.00 95.79           H  
ATOM   1014  N   ASP A  67     -22.678  -2.146 -23.561  1.00 97.32           N  
ATOM   1015  H   ASP A  67     -23.523  -1.842 -24.023  1.00 97.32           H  
ATOM   1016  CA  ASP A  67     -22.012  -3.353 -24.076  1.00 97.32           C  
ATOM   1017  HA  ASP A  67     -22.078  -4.132 -23.316  1.00 97.32           H  
ATOM   1018  C   ASP A  67     -20.510  -3.141 -24.382  1.00 97.32           C  
ATOM   1019  CB  ASP A  67     -22.742  -3.853 -25.337  1.00 97.32           C  
ATOM   1020  HB2 ASP A  67     -22.181  -4.693 -25.746  1.00 97.32           H  
ATOM   1021  HB3 ASP A  67     -22.732  -3.061 -26.085  1.00 97.32           H  
ATOM   1022  O   ASP A  67     -19.733  -4.098 -24.386  1.00 97.32           O  
ATOM   1023  CG  ASP A  67     -24.189  -4.328 -25.117  1.00 97.32           C  
ATOM   1024  OD1 ASP A  67     -24.559  -4.644 -23.963  1.00 97.32           O  
ATOM   1025  OD2 ASP A  67     -24.915  -4.416 -26.136  1.00 97.32           O  
ATOM   1026  N   HIS A  68     -20.079  -1.893 -24.618  1.00 94.75           N  
ATOM   1027  H   HIS A  68     -20.781  -1.166 -24.623  1.00 94.75           H  
ATOM   1028  CA  HIS A  68     -18.712  -1.529 -25.019  1.00 94.75           C  
ATOM   1029  HA  HIS A  68     -18.113  -2.438 -25.057  1.00 94.75           H  
ATOM   1030  C   HIS A  68     -17.976  -0.603 -24.024  1.00 94.75           C  
ATOM   1031  CB  HIS A  68     -18.745  -0.947 -26.445  1.00 94.75           C  
ATOM   1032  HB2 HIS A  68     -17.740  -0.632 -26.725  1.00 94.75           H  
ATOM   1033  HB3 HIS A  68     -19.384  -0.064 -26.453  1.00 94.75           H  
ATOM   1034  O   HIS A  68     -16.940  -0.035 -24.365  1.00 94.75           O  
ATOM   1035  CG  HIS A  68     -19.222  -1.920 -27.498  1.00 94.75           C  
ATOM   1036  CD2 HIS A  68     -20.342  -1.816 -28.279  1.00 94.75           C  
ATOM   1037  HD2 HIS A  68     -21.050  -1.001 -28.266  1.00 94.75           H  
ATOM   1038  ND1 HIS A  68     -18.582  -3.076 -27.877  1.00 94.75           N  
ATOM   1039  HD1 HIS A  68     -17.792  -3.487 -27.401  1.00 94.75           H  
ATOM   1040  CE1 HIS A  68     -19.305  -3.655 -28.848  1.00 94.75           C  
ATOM   1041  HE1 HIS A  68     -19.077  -4.607 -29.306  1.00 94.75           H  
ATOM   1042  NE2 HIS A  68     -20.382  -2.915 -29.144  1.00 94.75           N  
ATOM   1043  N   GLU A  69     -18.467  -0.431 -22.791  1.00 94.46           N  
ATOM   1044  H   GLU A  69     -19.356  -0.860 -22.578  1.00 94.46           H  
ATOM   1045  CA  GLU A  69     -17.949   0.581 -21.847  1.00 94.46           C  
ATOM   1046  HA  GLU A  69     -17.778   1.501 -22.406  1.00 94.46           H  
ATOM   1047  C   GLU A  69     -16.609   0.225 -21.168  1.00 94.46           C  
ATOM   1048  CB  GLU A  69     -19.010   0.893 -20.773  1.00 94.46           C  
ATOM   1049  HB2 GLU A  69     -19.955   1.159 -21.248  1.00 94.46           H  
ATOM   1050  HB3 GLU A  69     -18.678   1.757 -20.198  1.00 94.46           H  
ATOM   1051  O   GLU A  69     -16.005   1.063 -20.492  1.00 94.46           O  
ATOM   1052  CG  GLU A  69     -19.242  -0.279 -19.806  1.00 94.46           C  
ATOM   1053  HG2 GLU A  69     -19.436  -1.194 -20.365  1.00 94.46           H  
ATOM   1054  HG3 GLU A  69     -18.318  -0.436 -19.249  1.00 94.46           H  
ATOM   1055  CD  GLU A  69     -20.361  -0.051 -18.780  1.00 94.46           C  
ATOM   1056  OE1 GLU A  69     -20.483  -0.929 -17.887  1.00 94.46           O  
ATOM   1057  OE2 GLU A  69     -20.955   1.045 -18.737  1.00 94.46           O  
ATOM   1058  N   ARG A  70     -16.155  -1.032 -21.261  1.00 93.52           N  
ATOM   1059  H   ARG A  70     -16.641  -1.651 -21.894  1.00 93.52           H  
ATOM   1060  CA  ARG A  70     -14.988  -1.531 -20.513  1.00 93.52           C  
ATOM   1061  HA  ARG A  70     -14.757  -0.813 -19.727  1.00 93.52           H  
ATOM   1062  C   ARG A  70     -13.734  -1.595 -21.380  1.00 93.52           C  
ATOM   1063  CB  ARG A  70     -15.289  -2.891 -19.854  1.00 93.52           C  
ATOM   1064  HB2 ARG A  70     -14.407  -3.216 -19.303  1.00 93.52           H  
ATOM   1065  HB3 ARG A  70     -15.476  -3.626 -20.638  1.00 93.52           H  
ATOM   1066  O   ARG A  70     -13.763  -2.083 -22.503  1.00 93.52           O  
ATOM   1067  CG  ARG A  70     -16.495  -2.891 -18.896  1.00 93.52           C  
ATOM   1068  HG2 ARG A  70     -17.402  -2.674 -19.460  1.00 93.52           H  
ATOM   1069  HG3 ARG A  70     -16.598  -3.889 -18.469  1.00 93.52           H  
ATOM   1070  CD  ARG A  70     -16.343  -1.872 -17.759  1.00 93.52           C  
ATOM   1071  HD2 ARG A  70     -15.453  -2.118 -17.180  1.00 93.52           H  
ATOM   1072  HD3 ARG A  70     -16.217  -0.884 -18.202  1.00 93.52           H  
ATOM   1073  NE  ARG A  70     -17.529  -1.859 -16.881  1.00 93.52           N  
ATOM   1074  HE  ARG A  70     -18.178  -2.627 -16.972  1.00 93.52           H  
ATOM   1075  NH1 ARG A  70     -17.474   0.367 -16.280  1.00 93.52           N  
ATOM   1076 HH11 ARG A  70     -18.041   1.156 -16.001  1.00 93.52           H  
ATOM   1077 HH12 ARG A  70     -16.794   0.538 -17.007  1.00 93.52           H  
ATOM   1078  NH2 ARG A  70     -19.149  -0.931 -15.607  1.00 93.52           N  
ATOM   1079 HH21 ARG A  70     -19.525  -0.102 -15.169  1.00 93.52           H  
ATOM   1080 HH22 ARG A  70     -19.848  -1.332 -16.217  1.00 93.52           H  
ATOM   1081  CZ  ARG A  70     -18.034  -0.810 -16.252  1.00 93.52           C  
ATOM   1082  N   ILE A  71     -12.616  -1.171 -20.796  1.00 95.01           N  
ATOM   1083  H   ILE A  71     -12.686  -0.807 -19.856  1.00 95.01           H  
ATOM   1084  CA  ILE A  71     -11.266  -1.413 -21.316  1.00 95.01           C  
ATOM   1085  HA  ILE A  71     -11.338  -1.574 -22.392  1.00 95.01           H  
ATOM   1086  C   ILE A  71     -10.674  -2.684 -20.687  1.00 95.01           C  
ATOM   1087  CB  ILE A  71     -10.347  -0.192 -21.090  1.00 95.01           C  
ATOM   1088  HB  ILE A  71      -9.371  -0.434 -21.510  1.00 95.01           H  
ATOM   1089  O   ILE A  71     -11.129  -3.086 -19.610  1.00 95.01           O  
ATOM   1090  CG1 ILE A  71     -10.139   0.129 -19.591  1.00 95.01           C  
ATOM   1091 HG12 ILE A  71      -9.781  -0.763 -19.077  1.00 95.01           H  
ATOM   1092 HG13 ILE A  71     -11.085   0.426 -19.139  1.00 95.01           H  
ATOM   1093  CG2 ILE A  71     -10.895   1.013 -21.875  1.00 95.01           C  
ATOM   1094 HG21 ILE A  71     -10.165   1.823 -21.878  1.00 95.01           H  
ATOM   1095 HG22 ILE A  71     -11.067   0.724 -22.912  1.00 95.01           H  
ATOM   1096 HG23 ILE A  71     -11.834   1.363 -21.447  1.00 95.01           H  
ATOM   1097  CD1 ILE A  71      -9.107   1.235 -19.347  1.00 95.01           C  
ATOM   1098 HD11 ILE A  71      -8.179   0.995 -19.866  1.00 95.01           H  
ATOM   1099 HD12 ILE A  71      -8.903   1.310 -18.279  1.00 95.01           H  
ATOM   1100 HD13 ILE A  71      -9.488   2.195 -19.696  1.00 95.01           H  
ATOM   1101  N   PRO A  72      -9.643  -3.297 -21.298  1.00 96.89           N  
ATOM   1102  CA  PRO A  72      -8.916  -4.393 -20.671  1.00 96.89           C  
ATOM   1103  HA  PRO A  72      -9.601  -5.235 -20.572  1.00 96.89           H  
ATOM   1104  C   PRO A  72      -8.369  -4.020 -19.284  1.00 96.89           C  
ATOM   1105  CB  PRO A  72      -7.808  -4.776 -21.658  1.00 96.89           C  
ATOM   1106  HB2 PRO A  72      -7.602  -5.846 -21.635  1.00 96.89           H  
ATOM   1107  HB3 PRO A  72      -6.900  -4.211 -21.448  1.00 96.89           H  
ATOM   1108  O   PRO A  72      -7.797  -2.943 -19.070  1.00 96.89           O  
ATOM   1109  CG  PRO A  72      -8.374  -4.336 -23.008  1.00 96.89           C  
ATOM   1110  HG2 PRO A  72      -9.057  -5.097 -23.386  1.00 96.89           H  
ATOM   1111  HG3 PRO A  72      -7.585  -4.134 -23.733  1.00 96.89           H  
ATOM   1112  CD  PRO A  72      -9.157  -3.074 -22.654  1.00 96.89           C  
ATOM   1113  HD2 PRO A  72      -9.974  -2.937 -23.363  1.00 96.89           H  
ATOM   1114  HD3 PRO A  72      -8.493  -2.210 -22.672  1.00 96.89           H  
ATOM   1115  N   GLU A  73      -8.536  -4.936 -18.331  1.00 95.54           N  
ATOM   1116  H   GLU A  73      -8.991  -5.806 -18.570  1.00 95.54           H  
ATOM   1117  CA  GLU A  73      -7.968  -4.810 -16.990  1.00 95.54           C  
ATOM   1118  HA  GLU A  73      -8.273  -3.844 -16.588  1.00 95.54           H  
ATOM   1119  C   GLU A  73      -6.428  -4.834 -17.047  1.00 95.54           C  
ATOM   1120  CB  GLU A  73      -8.549  -5.910 -16.079  1.00 95.54           C  
ATOM   1121  HB2 GLU A  73      -9.637  -5.852 -16.113  1.00 95.54           H  
ATOM   1122  HB3 GLU A  73      -8.239  -6.890 -16.443  1.00 95.54           H  
ATOM   1123  O   GLU A  73      -5.826  -5.445 -17.931  1.00 95.54           O  
ATOM   1124  CG  GLU A  73      -8.091  -5.738 -14.627  1.00 95.54           C  
ATOM   1125  HG2 GLU A  73      -7.012  -5.884 -14.580  1.00 95.54           H  
ATOM   1126  HG3 GLU A  73      -8.300  -4.716 -14.313  1.00 95.54           H  
ATOM   1127  CD  GLU A  73      -8.754  -6.707 -13.643  1.00 95.54           C  
ATOM   1128  OE1 GLU A  73      -8.025  -7.456 -12.963  1.00 95.54           O  
ATOM   1129  OE2 GLU A  73      -9.974  -6.574 -13.409  1.00 95.54           O  
ATOM   1130  N   ARG A  74      -5.763  -4.164 -16.096  1.00 96.57           N  
ATOM   1131  H   ARG A  74      -6.302  -3.775 -15.335  1.00 96.57           H  
ATOM   1132  CA  ARG A  74      -4.305  -4.283 -15.951  1.00 96.57           C  
ATOM   1133  HA  ARG A  74      -3.845  -4.128 -16.927  1.00 96.57           H  
ATOM   1134  C   ARG A  74      -3.936  -5.697 -15.486  1.00 96.57           C  
ATOM   1135  CB  ARG A  74      -3.745  -3.258 -14.955  1.00 96.57           C  
ATOM   1136  HB2 ARG A  74      -2.662  -3.383 -14.958  1.00 96.57           H  
ATOM   1137  HB3 ARG A  74      -4.128  -3.483 -13.960  1.00 96.57           H  
ATOM   1138  O   ARG A  74      -4.500  -6.179 -14.513  1.00 96.57           O  
ATOM   1139  CG  ARG A  74      -4.018  -1.791 -15.281  1.00 96.57           C  
ATOM   1140  HG2 ARG A  74      -5.094  -1.633 -15.363  1.00 96.57           H  
ATOM   1141  HG3 ARG A  74      -3.538  -1.551 -16.230  1.00 96.57           H  
ATOM   1142  CD  ARG A  74      -3.442  -0.882 -14.182  1.00 96.57           C  
ATOM   1143  HD2 ARG A  74      -3.921  -1.120 -13.232  1.00 96.57           H  
ATOM   1144  HD3 ARG A  74      -2.378  -1.096 -14.076  1.00 96.57           H  
ATOM   1145  NE  ARG A  74      -3.617   0.555 -14.490  1.00 96.57           N  
ATOM   1146  HE  ARG A  74      -2.806   1.062 -14.816  1.00 96.57           H  
ATOM   1147  NH1 ARG A  74      -5.863   0.663 -14.069  1.00 96.57           N  
ATOM   1148 HH11 ARG A  74      -6.773   1.099 -14.100  1.00 96.57           H  
ATOM   1149 HH12 ARG A  74      -5.885  -0.335 -13.911  1.00 96.57           H  
ATOM   1150  NH2 ARG A  74      -4.793   2.487 -14.785  1.00 96.57           N  
ATOM   1151 HH21 ARG A  74      -3.984   3.043 -15.023  1.00 96.57           H  
ATOM   1152 HH22 ARG A  74      -5.691   2.944 -14.855  1.00 96.57           H  
ATOM   1153  CZ  ARG A  74      -4.751   1.233 -14.446  1.00 96.57           C  
ATOM   1154  N   VAL A  75      -2.925  -6.314 -16.102  1.00 94.75           N  
ATOM   1155  H   VAL A  75      -2.554  -5.894 -16.942  1.00 94.75           H  
ATOM   1156  CA  VAL A  75      -2.411  -7.646 -15.702  1.00 94.75           C  
ATOM   1157  HA  VAL A  75      -3.205  -8.382 -15.822  1.00 94.75           H  
ATOM   1158  C   VAL A  75      -1.985  -7.671 -14.225  1.00 94.75           C  
ATOM   1159  CB  VAL A  75      -1.225  -8.046 -16.606  1.00 94.75           C  
ATOM   1160  HB  VAL A  75      -0.448  -7.286 -16.524  1.00 94.75           H  
ATOM   1161  O   VAL A  75      -2.284  -8.610 -13.485  1.00 94.75           O  
ATOM   1162  CG1 VAL A  75      -0.616  -9.396 -16.212  1.00 94.75           C  
ATOM   1163 HG11 VAL A  75       0.180  -9.663 -16.907  1.00 94.75           H  
ATOM   1164 HG12 VAL A  75      -1.379 -10.174 -16.236  1.00 94.75           H  
ATOM   1165 HG13 VAL A  75      -0.184  -9.351 -15.212  1.00 94.75           H  
ATOM   1166  CG2 VAL A  75      -1.657  -8.136 -18.077  1.00 94.75           C  
ATOM   1167 HG21 VAL A  75      -0.811  -8.441 -18.692  1.00 94.75           H  
ATOM   1168 HG22 VAL A  75      -2.454  -8.871 -18.187  1.00 94.75           H  
ATOM   1169 HG23 VAL A  75      -2.008  -7.170 -18.441  1.00 94.75           H  
ATOM   1170  N   VAL A  76      -1.330  -6.595 -13.790  1.00 96.39           N  
ATOM   1171  H   VAL A  76      -1.169  -5.852 -14.455  1.00 96.39           H  
ATOM   1172  CA  VAL A  76      -0.958  -6.305 -12.400  1.00 96.39           C  
ATOM   1173  HA  VAL A  76      -1.449  -7.013 -11.733  1.00 96.39           H  
ATOM   1174  C   VAL A  76      -1.443  -4.911 -12.027  1.00 96.39           C  
ATOM   1175  CB  VAL A  76       0.562  -6.412 -12.178  1.00 96.39           C  
ATOM   1176  HB  VAL A  76       0.789  -6.040 -11.179  1.00 96.39           H  
ATOM   1177  O   VAL A  76      -1.657  -4.069 -12.899  1.00 96.39           O  
ATOM   1178  CG1 VAL A  76       1.022  -7.868 -12.253  1.00 96.39           C  
ATOM   1179 HG11 VAL A  76       0.507  -8.456 -11.493  1.00 96.39           H  
ATOM   1180 HG12 VAL A  76       2.094  -7.912 -12.064  1.00 96.39           H  
ATOM   1181 HG13 VAL A  76       0.815  -8.290 -13.236  1.00 96.39           H  
ATOM   1182  CG2 VAL A  76       1.377  -5.593 -13.190  1.00 96.39           C  
ATOM   1183 HG21 VAL A  76       1.384  -6.088 -14.161  1.00 96.39           H  
ATOM   1184 HG22 VAL A  76       2.402  -5.499 -12.831  1.00 96.39           H  
ATOM   1185 HG23 VAL A  76       0.955  -4.595 -13.311  1.00 96.39           H  
ATOM   1186  N   HIS A  77      -1.597  -4.628 -10.739  1.00 97.42           N  
ATOM   1187  H   HIS A  77      -1.395  -5.351 -10.063  1.00 97.42           H  
ATOM   1188  CA  HIS A  77      -2.042  -3.319 -10.258  1.00 97.42           C  
ATOM   1189  HA  HIS A  77      -2.098  -3.395  -9.172  1.00 97.42           H  
ATOM   1190  C   HIS A  77      -3.468  -2.924 -10.655  1.00 97.42           C  
ATOM   1191  CB  HIS A  77      -1.005  -2.229 -10.576  1.00 97.42           C  
ATOM   1192  HB2 HIS A  77      -1.315  -1.295 -10.107  1.00 97.42           H  
ATOM   1193  HB3 HIS A  77      -0.975  -2.041 -11.649  1.00 97.42           H  
ATOM   1194  O   HIS A  77      -3.785  -1.732 -10.693  1.00 97.42           O  
ATOM   1195  CG  HIS A  77       0.386  -2.530 -10.099  1.00 97.42           C  
ATOM   1196  CD2 HIS A  77       1.465  -2.846 -10.875  1.00 97.42           C  
ATOM   1197  HD2 HIS A  77       1.464  -2.965 -11.949  1.00 97.42           H  
ATOM   1198  ND1 HIS A  77       0.837  -2.382  -8.812  1.00 97.42           N  
ATOM   1199  HD1 HIS A  77       0.254  -2.190  -8.010  1.00 97.42           H  
ATOM   1200  CE1 HIS A  77       2.170  -2.548  -8.823  1.00 97.42           C  
ATOM   1201  HE1 HIS A  77       2.819  -2.463  -7.964  1.00 97.42           H  
ATOM   1202  NE2 HIS A  77       2.592  -2.871 -10.054  1.00 97.42           N  
ATOM   1203  N   ALA A  78      -4.350  -3.886 -10.937  1.00 97.12           N  
ATOM   1204  H   ALA A  78      -4.044  -4.848 -10.904  1.00 97.12           H  
ATOM   1205  CA  ALA A  78      -5.744  -3.621 -11.295  1.00 97.12           C  
ATOM   1206  HA  ALA A  78      -5.777  -2.943 -12.148  1.00 97.12           H  
ATOM   1207  C   ALA A  78      -6.521  -2.977 -10.140  1.00 97.12           C  
ATOM   1208  CB  ALA A  78      -6.389  -4.943 -11.702  1.00 97.12           C  
ATOM   1209  HB1 ALA A  78      -6.357  -5.656 -10.879  1.00 97.12           H  
ATOM   1210  HB2 ALA A  78      -5.859  -5.374 -12.551  1.00 97.12           H  
ATOM   1211  HB3 ALA A  78      -7.428  -4.771 -11.982  1.00 97.12           H  
ATOM   1212  O   ALA A  78      -7.217  -1.973 -10.316  1.00 97.12           O  
ATOM   1213  N   ARG A  79      -6.351  -3.510  -8.930  1.00 97.10           N  
ATOM   1214  H   ARG A  79      -5.793  -4.348  -8.853  1.00 97.10           H  
ATOM   1215  CA  ARG A  79      -6.976  -2.989  -7.719  1.00 97.10           C  
ATOM   1216  HA  ARG A  79      -7.986  -2.666  -7.970  1.00 97.10           H  
ATOM   1217  C   ARG A  79      -6.183  -1.801  -7.169  1.00 97.10           C  
ATOM   1218  CB  ARG A  79      -7.066  -4.155  -6.727  1.00 97.10           C  
ATOM   1219  HB2 ARG A  79      -6.055  -4.505  -6.520  1.00 97.10           H  
ATOM   1220  HB3 ARG A  79      -7.600  -4.987  -7.185  1.00 97.10           H  
ATOM   1221  O   ARG A  79      -5.204  -1.974  -6.456  1.00 97.10           O  
ATOM   1222  CG  ARG A  79      -7.742  -3.802  -5.405  1.00 97.10           C  
ATOM   1223  HG2 ARG A  79      -7.365  -2.854  -5.023  1.00 97.10           H  
ATOM   1224  HG3 ARG A  79      -7.518  -4.574  -4.668  1.00 97.10           H  
ATOM   1225  CD  ARG A  79      -9.252  -3.741  -5.600  1.00 97.10           C  
ATOM   1226  HD2 ARG A  79      -9.633  -4.756  -5.709  1.00 97.10           H  
ATOM   1227  HD3 ARG A  79      -9.507  -3.209  -6.517  1.00 97.10           H  
ATOM   1228  NE  ARG A  79      -9.841  -3.072  -4.450  1.00 97.10           N  
ATOM   1229  HE  ARG A  79      -9.226  -2.840  -3.683  1.00 97.10           H  
ATOM   1230  NH1 ARG A  79     -12.102  -3.046  -4.974  1.00 97.10           N  
ATOM   1231 HH11 ARG A  79     -11.983  -3.770  -5.668  1.00 97.10           H  
ATOM   1232 HH12 ARG A  79     -13.001  -2.826  -4.570  1.00 97.10           H  
ATOM   1233  NH2 ARG A  79     -11.314  -2.151  -3.120  1.00 97.10           N  
ATOM   1234 HH21 ARG A  79     -12.274  -1.986  -2.853  1.00 97.10           H  
ATOM   1235 HH22 ARG A  79     -10.555  -2.014  -2.468  1.00 97.10           H  
ATOM   1236  CZ  ARG A  79     -11.090  -2.789  -4.201  1.00 97.10           C  
ATOM   1237  N   GLY A  80      -6.626  -0.577  -7.456  1.00 95.85           N  
ATOM   1238  H   GLY A  80      -7.357  -0.469  -8.144  1.00 95.85           H  
ATOM   1239  CA  GLY A  80      -6.000   0.634  -6.919  1.00 95.85           C  
ATOM   1240  HA2 GLY A  80      -5.133   0.870  -7.536  1.00 95.85           H  
ATOM   1241  HA3 GLY A  80      -5.665   0.455  -5.897  1.00 95.85           H  
ATOM   1242  C   GLY A  80      -6.894   1.866  -6.892  1.00 95.85           C  
ATOM   1243  O   GLY A  80      -8.005   1.822  -7.400  1.00 95.85           O  
ATOM   1244  N   THR A  81      -6.404   2.956  -6.308  1.00 97.82           N  
ATOM   1245  H   THR A  81      -5.449   2.919  -5.983  1.00 97.82           H  
ATOM   1246  CA  THR A  81      -7.028   4.289  -6.339  1.00 97.82           C  
ATOM   1247  HA  THR A  81      -7.709   4.340  -7.189  1.00 97.82           H  
ATOM   1248  C   THR A  81      -5.958   5.358  -6.522  1.00 97.82           C  
ATOM   1249  CB  THR A  81      -7.872   4.571  -5.091  1.00 97.82           C  
ATOM   1250  HB  THR A  81      -8.551   3.731  -4.947  1.00 97.82           H  
ATOM   1251  O   THR A  81      -4.776   5.080  -6.311  1.00 97.82           O  
ATOM   1252  CG2 THR A  81      -7.042   4.797  -3.828  1.00 97.82           C  
ATOM   1253 HG21 THR A  81      -6.366   5.642  -3.960  1.00 97.82           H  
ATOM   1254 HG22 THR A  81      -6.448   3.907  -3.619  1.00 97.82           H  
ATOM   1255 HG23 THR A  81      -7.697   5.012  -2.985  1.00 97.82           H  
ATOM   1256  OG1 THR A  81      -8.665   5.708  -5.309  1.00 97.82           O  
ATOM   1257  HG1 THR A  81      -8.945   6.066  -4.463  1.00 97.82           H  
ATOM   1258  N   GLY A  82      -6.343   6.576  -6.884  1.00 97.87           N  
ATOM   1259  H   GLY A  82      -7.329   6.782  -6.964  1.00 97.87           H  
ATOM   1260  CA  GLY A  82      -5.421   7.701  -6.901  1.00 97.87           C  
ATOM   1261  HA2 GLY A  82      -5.031   7.856  -7.907  1.00 97.87           H  
ATOM   1262  HA3 GLY A  82      -4.585   7.478  -6.238  1.00 97.87           H  
ATOM   1263  C   GLY A  82      -6.036   8.994  -6.396  1.00 97.87           C  
ATOM   1264  O   GLY A  82      -7.248   9.106  -6.225  1.00 97.87           O  
ATOM   1265  N   ALA A  83      -5.165   9.959  -6.134  1.00 98.65           N  
ATOM   1266  H   ALA A  83      -4.188   9.782  -6.318  1.00 98.65           H  
ATOM   1267  CA  ALA A  83      -5.533  11.303  -5.720  1.00 98.65           C  
ATOM   1268  HA  ALA A  83      -6.518  11.544  -6.119  1.00 98.65           H  
ATOM   1269  C   ALA A  83      -4.541  12.320  -6.290  1.00 98.65           C  
ATOM   1270  CB  ALA A  83      -5.608  11.366  -4.190  1.00 98.65           C  
ATOM   1271  HB1 ALA A  83      -5.859  12.380  -3.879  1.00 98.65           H  
ATOM   1272  HB2 ALA A  83      -6.379  10.686  -3.829  1.00 98.65           H  
ATOM   1273  HB3 ALA A  83      -4.647  11.089  -3.757  1.00 98.65           H  
ATOM   1274  O   ALA A  83      -3.384  12.003  -6.591  1.00 98.65           O  
ATOM   1275  N   PHE A  84      -5.011  13.552  -6.434  1.00 98.73           N  
ATOM   1276  H   PHE A  84      -5.932  13.760  -6.077  1.00 98.73           H  
ATOM   1277  CA  PHE A  84      -4.190  14.676  -6.850  1.00 98.73           C  
ATOM   1278  HA  PHE A  84      -3.421  14.323  -7.536  1.00 98.73           H  
ATOM   1279  C   PHE A  84      -3.501  15.323  -5.655  1.00 98.73           C  
ATOM   1280  CB  PHE A  84      -5.042  15.703  -7.583  1.00 98.73           C  
ATOM   1281  HB2 PHE A  84      -5.833  16.032  -6.909  1.00 98.73           H  
ATOM   1282  HB3 PHE A  84      -4.422  16.567  -7.822  1.00 98.73           H  
ATOM   1283  O   PHE A  84      -3.969  15.256  -4.514  1.00 98.73           O  
ATOM   1284  CG  PHE A  84      -5.669  15.201  -8.861  1.00 98.73           C  
ATOM   1285  CD1 PHE A  84      -4.935  15.223 -10.062  1.00 98.73           C  
ATOM   1286  HD1 PHE A  84      -3.919  15.590 -10.067  1.00 98.73           H  
ATOM   1287  CD2 PHE A  84      -6.992  14.728  -8.850  1.00 98.73           C  
ATOM   1288  HD2 PHE A  84      -7.564  14.713  -7.933  1.00 98.73           H  
ATOM   1289  CE1 PHE A  84      -5.528  14.771 -11.254  1.00 98.73           C  
ATOM   1290  HE1 PHE A  84      -4.971  14.792 -12.180  1.00 98.73           H  
ATOM   1291  CE2 PHE A  84      -7.582  14.286 -10.042  1.00 98.73           C  
ATOM   1292  HE2 PHE A  84      -8.608  13.948 -10.034  1.00 98.73           H  
ATOM   1293  CZ  PHE A  84      -6.854  14.304 -11.243  1.00 98.73           C  
ATOM   1294  HZ  PHE A  84      -7.326  13.972 -12.156  1.00 98.73           H  
ATOM   1295  N   GLY A  85      -2.397  15.996  -5.948  1.00 98.10           N  
ATOM   1296  H   GLY A  85      -2.068  16.009  -6.903  1.00 98.10           H  
ATOM   1297  CA  GLY A  85      -1.614  16.694  -4.952  1.00 98.10           C  
ATOM   1298  HA2 GLY A  85      -1.013  15.950  -4.429  1.00 98.10           H  
ATOM   1299  HA3 GLY A  85      -2.261  17.196  -4.233  1.00 98.10           H  
ATOM   1300  C   GLY A  85      -0.666  17.717  -5.545  1.00 98.10           C  
ATOM   1301  O   GLY A  85      -0.713  18.035  -6.740  1.00 98.10           O  
ATOM   1302  N   THR A  86       0.233  18.195  -4.697  1.00 98.20           N  
ATOM   1303  H   THR A  86       0.200  17.887  -3.736  1.00 98.20           H  
ATOM   1304  CA  THR A  86       1.325  19.089  -5.077  1.00 98.20           C  
ATOM   1305  HA  THR A  86       1.395  19.122  -6.165  1.00 98.20           H  
ATOM   1306  C   THR A  86       2.654  18.557  -4.562  1.00 98.20           C  
ATOM   1307  CB  THR A  86       1.086  20.528  -4.595  1.00 98.20           C  
ATOM   1308  HB  THR A  86       1.963  21.129  -4.836  1.00 98.20           H  
ATOM   1309  O   THR A  86       2.742  18.010  -3.463  1.00 98.20           O  
ATOM   1310  CG2 THR A  86      -0.136  21.157  -5.265  1.00 98.20           C  
ATOM   1311 HG21 THR A  86      -0.026  21.103  -6.348  1.00 98.20           H  
ATOM   1312 HG22 THR A  86      -0.211  22.204  -4.973  1.00 98.20           H  
ATOM   1313 HG23 THR A  86      -1.044  20.632  -4.968  1.00 98.20           H  
ATOM   1314  OG1 THR A  86       0.860  20.583  -3.207  1.00 98.20           O  
ATOM   1315  HG1 THR A  86       0.835  21.509  -2.956  1.00 98.20           H  
ATOM   1316  N   PHE A  87       3.693  18.716  -5.376  1.00 98.57           N  
ATOM   1317  H   PHE A  87       3.523  19.113  -6.289  1.00 98.57           H  
ATOM   1318  CA  PHE A  87       5.083  18.437  -5.037  1.00 98.57           C  
ATOM   1319  HA  PHE A  87       5.136  17.933  -4.072  1.00 98.57           H  
ATOM   1320  C   PHE A  87       5.860  19.751  -4.929  1.00 98.57           C  
ATOM   1321  CB  PHE A  87       5.679  17.505  -6.095  1.00 98.57           C  
ATOM   1322  HB2 PHE A  87       5.545  17.944  -7.083  1.00 98.57           H  
ATOM   1323  HB3 PHE A  87       5.128  16.564  -6.076  1.00 98.57           H  
ATOM   1324  O   PHE A  87       5.716  20.629  -5.790  1.00 98.57           O  
ATOM   1325  CG  PHE A  87       7.149  17.211  -5.886  1.00 98.57           C  
ATOM   1326  CD1 PHE A  87       8.129  18.083  -6.394  1.00 98.57           C  
ATOM   1327  HD1 PHE A  87       7.847  18.976  -6.931  1.00 98.57           H  
ATOM   1328  CD2 PHE A  87       7.541  16.065  -5.171  1.00 98.57           C  
ATOM   1329  HD2 PHE A  87       6.800  15.376  -4.791  1.00 98.57           H  
ATOM   1330  CE1 PHE A  87       9.488  17.809  -6.170  1.00 98.57           C  
ATOM   1331  HE1 PHE A  87      10.242  18.508  -6.500  1.00 98.57           H  
ATOM   1332  CE2 PHE A  87       8.901  15.769  -4.997  1.00 98.57           C  
ATOM   1333  HE2 PHE A  87       9.192  14.869  -4.478  1.00 98.57           H  
ATOM   1334  CZ  PHE A  87       9.878  16.639  -5.502  1.00 98.57           C  
ATOM   1335  HZ  PHE A  87      10.926  16.423  -5.359  1.00 98.57           H  
ATOM   1336  N   ARG A  88       6.690  19.879  -3.890  1.00 98.21           N  
ATOM   1337  H   ARG A  88       6.767  19.104  -3.247  1.00 98.21           H  
ATOM   1338  CA  ARG A  88       7.498  21.072  -3.611  1.00 98.21           C  
ATOM   1339  HA  ARG A  88       7.548  21.705  -4.498  1.00 98.21           H  
ATOM   1340  C   ARG A  88       8.922  20.707  -3.223  1.00 98.21           C  
ATOM   1341  CB  ARG A  88       6.872  21.877  -2.467  1.00 98.21           C  
ATOM   1342  HB2 ARG A  88       6.708  21.225  -1.609  1.00 98.21           H  
ATOM   1343  HB3 ARG A  88       7.578  22.654  -2.173  1.00 98.21           H  
ATOM   1344  O   ARG A  88       9.131  19.890  -2.328  1.00 98.21           O  
ATOM   1345  CG  ARG A  88       5.556  22.549  -2.870  1.00 98.21           C  
ATOM   1346  HG2 ARG A  88       4.778  21.805  -3.040  1.00 98.21           H  
ATOM   1347  HG3 ARG A  88       5.725  23.107  -3.791  1.00 98.21           H  
ATOM   1348  CD  ARG A  88       5.116  23.526  -1.775  1.00 98.21           C  
ATOM   1349  HD2 ARG A  88       5.947  24.188  -1.531  1.00 98.21           H  
ATOM   1350  HD3 ARG A  88       4.319  24.155  -2.170  1.00 98.21           H  
ATOM   1351  NE  ARG A  88       4.675  22.830  -0.550  1.00 98.21           N  
ATOM   1352  HE  ARG A  88       5.336  22.216  -0.097  1.00 98.21           H  
ATOM   1353  NH1 ARG A  88       2.519  23.662  -0.406  1.00 98.21           N  
ATOM   1354 HH11 ARG A  88       1.616  23.671   0.044  1.00 98.21           H  
ATOM   1355 HH12 ARG A  88       2.614  24.170  -1.274  1.00 98.21           H  
ATOM   1356  NH2 ARG A  88       3.294  22.221   1.121  1.00 98.21           N  
ATOM   1357 HH21 ARG A  88       2.367  22.147   1.514  1.00 98.21           H  
ATOM   1358 HH22 ARG A  88       4.042  21.652   1.491  1.00 98.21           H  
ATOM   1359  CZ  ARG A  88       3.499  22.918   0.039  1.00 98.21           C  
ATOM   1360  N   VAL A  89       9.890  21.381  -3.839  1.00 98.28           N  
ATOM   1361  H   VAL A  89       9.632  22.070  -4.530  1.00 98.28           H  
ATOM   1362  CA  VAL A  89      11.295  21.351  -3.412  1.00 98.28           C  
ATOM   1363  HA  VAL A  89      11.550  20.346  -3.077  1.00 98.28           H  
ATOM   1364  C   VAL A  89      11.461  22.310  -2.235  1.00 98.28           C  
ATOM   1365  CB  VAL A  89      12.237  21.714  -4.573  1.00 98.28           C  
ATOM   1366  HB  VAL A  89      12.015  22.727  -4.910  1.00 98.28           H  
ATOM   1367  O   VAL A  89      11.138  23.490  -2.345  1.00 98.28           O  
ATOM   1368  CG1 VAL A  89      13.709  21.656  -4.148  1.00 98.28           C  
ATOM   1369 HG11 VAL A  89      13.913  22.381  -3.360  1.00 98.28           H  
ATOM   1370 HG12 VAL A  89      14.349  21.883  -5.000  1.00 98.28           H  
ATOM   1371 HG13 VAL A  89      13.950  20.661  -3.774  1.00 98.28           H  
ATOM   1372  CG2 VAL A  89      12.053  20.756  -5.756  1.00 98.28           C  
ATOM   1373 HG21 VAL A  89      12.293  19.734  -5.461  1.00 98.28           H  
ATOM   1374 HG22 VAL A  89      12.707  21.065  -6.572  1.00 98.28           H  
ATOM   1375 HG23 VAL A  89      11.030  20.800  -6.130  1.00 98.28           H  
ATOM   1376  N   LEU A  90      11.952  21.799  -1.109  1.00 97.52           N  
ATOM   1377  H   LEU A  90      12.260  20.837  -1.117  1.00 97.52           H  
ATOM   1378  CA  LEU A  90      12.173  22.563   0.123  1.00 97.52           C  
ATOM   1379  HA  LEU A  90      11.540  23.451   0.127  1.00 97.52           H  
ATOM   1380  C   LEU A  90      13.621  23.051   0.233  1.00 97.52           C  
ATOM   1381  CB  LEU A  90      11.813  21.686   1.336  1.00 97.52           C  
ATOM   1382  HB2 LEU A  90      12.489  20.831   1.356  1.00 97.52           H  
ATOM   1383  HB3 LEU A  90      11.994  22.269   2.238  1.00 97.52           H  
ATOM   1384  O   LEU A  90      13.865  24.162   0.696  1.00 97.52           O  
ATOM   1385  CG  LEU A  90      10.366  21.160   1.374  1.00 97.52           C  
ATOM   1386  HG  LEU A  90      10.180  20.526   0.507  1.00 97.52           H  
ATOM   1387  CD1 LEU A  90      10.187  20.311   2.632  1.00 97.52           C  
ATOM   1388 HD11 LEU A  90       9.169  19.925   2.680  1.00 97.52           H  
ATOM   1389 HD12 LEU A  90      10.876  19.466   2.608  1.00 97.52           H  
ATOM   1390 HD13 LEU A  90      10.376  20.911   3.522  1.00 97.52           H  
ATOM   1391  CD2 LEU A  90       9.336  22.292   1.386  1.00 97.52           C  
ATOM   1392 HD21 LEU A  90       9.545  22.977   2.208  1.00 97.52           H  
ATOM   1393 HD22 LEU A  90       8.336  21.877   1.513  1.00 97.52           H  
ATOM   1394 HD23 LEU A  90       9.369  22.832   0.440  1.00 97.52           H  
ATOM   1395  N   ASP A  91      14.570  22.230  -0.216  1.00 95.88           N  
ATOM   1396  H   ASP A  91      14.295  21.321  -0.560  1.00 95.88           H  
ATOM   1397  CA  ASP A  91      15.997  22.535  -0.205  1.00 95.88           C  
ATOM   1398  HA  ASP A  91      16.140  23.614  -0.143  1.00 95.88           H  
ATOM   1399  C   ASP A  91      16.656  22.043  -1.496  1.00 95.88           C  
ATOM   1400  CB  ASP A  91      16.660  21.907   1.032  1.00 95.88           C  
ATOM   1401  HB2 ASP A  91      16.508  20.828   1.018  1.00 95.88           H  
ATOM   1402  HB3 ASP A  91      16.187  22.307   1.929  1.00 95.88           H  
ATOM   1403  O   ASP A  91      16.890  20.852  -1.685  1.00 95.88           O  
ATOM   1404  CG  ASP A  91      18.164  22.206   1.092  1.00 95.88           C  
ATOM   1405  OD1 ASP A  91      18.641  23.036   0.279  1.00 95.88           O  
ATOM   1406  OD2 ASP A  91      18.844  21.600   1.946  1.00 95.88           O  
ATOM   1407  N   ASN A  92      16.993  22.959  -2.401  1.00 95.05           N  
ATOM   1408  H   ASN A  92      16.875  23.937  -2.177  1.00 95.05           H  
ATOM   1409  CA  ASN A  92      17.671  22.578  -3.636  1.00 95.05           C  
ATOM   1410  HA  ASN A  92      17.251  21.627  -3.964  1.00 95.05           H  
ATOM   1411  C   ASN A  92      19.174  22.336  -3.472  1.00 95.05           C  
ATOM   1412  CB  ASN A  92      17.370  23.588  -4.739  1.00 95.05           C  
ATOM   1413  HB2 ASN A  92      17.709  23.169  -5.687  1.00 95.05           H  
ATOM   1414  HB3 ASN A  92      16.288  23.710  -4.803  1.00 95.05           H  
ATOM   1415  O   ASN A  92      19.785  21.803  -4.399  1.00 95.05           O  
ATOM   1416  CG  ASN A  92      18.020  24.951  -4.590  1.00 95.05           C  
ATOM   1417  ND2 ASN A  92      17.726  25.824  -5.519  1.00 95.05           N  
ATOM   1418 HD21 ASN A  92      18.099  26.758  -5.430  1.00 95.05           H  
ATOM   1419 HD22 ASN A  92      17.066  25.553  -6.235  1.00 95.05           H  
ATOM   1420  OD1 ASN A  92      18.785  25.254  -3.688  1.00 95.05           O  
ATOM   1421  N   ALA A  93      19.788  22.680  -2.334  1.00 94.23           N  
ATOM   1422  H   ALA A  93      19.243  23.018  -1.553  1.00 94.23           H  
ATOM   1423  CA  ALA A  93      21.223  22.494  -2.130  1.00 94.23           C  
ATOM   1424  HA  ALA A  93      21.753  23.027  -2.919  1.00 94.23           H  
ATOM   1425  C   ALA A  93      21.626  21.017  -2.223  1.00 94.23           C  
ATOM   1426  CB  ALA A  93      21.623  23.097  -0.780  1.00 94.23           C  
ATOM   1427  HB1 ALA A  93      21.288  24.133  -0.718  1.00 94.23           H  
ATOM   1428  HB2 ALA A  93      21.163  22.531   0.030  1.00 94.23           H  
ATOM   1429  HB3 ALA A  93      22.706  23.054  -0.663  1.00 94.23           H  
ATOM   1430  O   ALA A  93      22.751  20.717  -2.613  1.00 94.23           O  
ATOM   1431  N   VAL A  94      20.691  20.109  -1.933  1.00 91.79           N  
ATOM   1432  H   VAL A  94      19.812  20.451  -1.572  1.00 91.79           H  
ATOM   1433  CA  VAL A  94      20.878  18.659  -2.036  1.00 91.79           C  
ATOM   1434  HA  VAL A  94      21.775  18.387  -1.479  1.00 91.79           H  
ATOM   1435  C   VAL A  94      21.084  18.195  -3.483  1.00 91.79           C  
ATOM   1436  CB  VAL A  94      19.671  17.934  -1.406  1.00 91.79           C  
ATOM   1437  HB  VAL A  94      18.773  18.204  -1.962  1.00 91.79           H  
ATOM   1438  O   VAL A  94      21.860  17.267  -3.704  1.00 91.79           O  
ATOM   1439  CG1 VAL A  94      19.827  16.409  -1.446  1.00 91.79           C  
ATOM   1440 HG11 VAL A  94      20.763  16.121  -0.967  1.00 91.79           H  
ATOM   1441 HG12 VAL A  94      19.824  16.053  -2.477  1.00 91.79           H  
ATOM   1442 HG13 VAL A  94      18.988  15.938  -0.934  1.00 91.79           H  
ATOM   1443  CG2 VAL A  94      19.479  18.338   0.064  1.00 91.79           C  
ATOM   1444 HG21 VAL A  94      19.226  19.395   0.142  1.00 91.79           H  
ATOM   1445 HG22 VAL A  94      18.657  17.777   0.508  1.00 91.79           H  
ATOM   1446 HG23 VAL A  94      20.390  18.150   0.633  1.00 91.79           H  
ATOM   1447  N   LEU A  95      20.400  18.810  -4.460  1.00 95.77           N  
ATOM   1448  H   LEU A  95      19.837  19.609  -4.207  1.00 95.77           H  
ATOM   1449  CA  LEU A  95      20.314  18.299  -5.838  1.00 95.77           C  
ATOM   1450  HA  LEU A  95      20.957  17.424  -5.936  1.00 95.77           H  
ATOM   1451  C   LEU A  95      20.800  19.249  -6.933  1.00 95.77           C  
ATOM   1452  CB  LEU A  95      18.869  17.875  -6.146  1.00 95.77           C  
ATOM   1453  HB2 LEU A  95      18.810  17.636  -7.207  1.00 95.77           H  
ATOM   1454  HB3 LEU A  95      18.199  18.715  -5.963  1.00 95.77           H  
ATOM   1455  O   LEU A  95      21.055  18.781  -8.041  1.00 95.77           O  
ATOM   1456  CG  LEU A  95      18.363  16.656  -5.367  1.00 95.77           C  
ATOM   1457  HG  LEU A  95      18.197  16.917  -4.322  1.00 95.77           H  
ATOM   1458  CD1 LEU A  95      17.055  16.200  -5.989  1.00 95.77           C  
ATOM   1459 HD11 LEU A  95      16.344  17.025  -5.942  1.00 95.77           H  
ATOM   1460 HD12 LEU A  95      17.216  15.905  -7.026  1.00 95.77           H  
ATOM   1461 HD13 LEU A  95      16.664  15.346  -5.436  1.00 95.77           H  
ATOM   1462  CD2 LEU A  95      19.304  15.461  -5.452  1.00 95.77           C  
ATOM   1463 HD21 LEU A  95      19.615  15.289  -6.482  1.00 95.77           H  
ATOM   1464 HD22 LEU A  95      18.774  14.583  -5.082  1.00 95.77           H  
ATOM   1465 HD23 LEU A  95      20.173  15.627  -4.815  1.00 95.77           H  
ATOM   1466  N   LYS A  96      20.955  20.549  -6.663  1.00 92.84           N  
ATOM   1467  H   LYS A  96      20.706  20.875  -5.740  1.00 92.84           H  
ATOM   1468  CA  LYS A  96      21.338  21.550  -7.677  1.00 92.84           C  
ATOM   1469  HA  LYS A  96      20.570  21.571  -8.450  1.00 92.84           H  
ATOM   1470  C   LYS A  96      22.643  21.216  -8.416  1.00 92.84           C  
ATOM   1471  CB  LYS A  96      21.407  22.944  -7.031  1.00 92.84           C  
ATOM   1472  HB2 LYS A  96      21.561  23.684  -7.816  1.00 92.84           H  
ATOM   1473  HB3 LYS A  96      20.462  23.167  -6.536  1.00 92.84           H  
ATOM   1474  O   LYS A  96      22.778  21.550  -9.586  1.00 92.84           O  
ATOM   1475  CG  LYS A  96      22.562  23.040  -6.025  1.00 92.84           C  
ATOM   1476  HG2 LYS A  96      23.500  22.863  -6.550  1.00 92.84           H  
ATOM   1477  HG3 LYS A  96      22.446  22.281  -5.251  1.00 92.84           H  
ATOM   1478  CD  LYS A  96      22.674  24.407  -5.366  1.00 92.84           C  
ATOM   1479  HD2 LYS A  96      22.762  25.177  -6.133  1.00 92.84           H  
ATOM   1480  HD3 LYS A  96      21.799  24.590  -4.742  1.00 92.84           H  
ATOM   1481  CE  LYS A  96      23.951  24.346  -4.526  1.00 92.84           C  
ATOM   1482  HE2 LYS A  96      24.787  24.107  -5.182  1.00 92.84           H  
ATOM   1483  HE3 LYS A  96      23.868  23.518  -3.822  1.00 92.84           H  
ATOM   1484  NZ  LYS A  96      24.187  25.618  -3.814  1.00 92.84           N  
ATOM   1485  HZ1 LYS A  96      23.410  25.810  -3.197  1.00 92.84           H  
ATOM   1486  HZ2 LYS A  96      25.037  25.526  -3.276  1.00 92.84           H  
ATOM   1487  HZ3 LYS A  96      24.295  26.361  -4.489  1.00 92.84           H  
ATOM   1488  N   ASP A  97      23.571  20.531  -7.743  1.00 94.49           N  
ATOM   1489  H   ASP A  97      23.395  20.339  -6.767  1.00 94.49           H  
ATOM   1490  CA  ASP A  97      24.873  20.136  -8.296  1.00 94.49           C  
ATOM   1491  HA  ASP A  97      25.121  20.804  -9.121  1.00 94.49           H  
ATOM   1492  C   ASP A  97      24.854  18.706  -8.884  1.00 94.49           C  
ATOM   1493  CB  ASP A  97      25.963  20.324  -7.222  1.00 94.49           C  
ATOM   1494  HB2 ASP A  97      25.748  19.662  -6.384  1.00 94.49           H  
ATOM   1495  HB3 ASP A  97      26.927  20.033  -7.642  1.00 94.49           H  
ATOM   1496  O   ASP A  97      25.857  18.239  -9.418  1.00 94.49           O  
ATOM   1497  CG  ASP A  97      26.079  21.774  -6.714  1.00 94.49           C  
ATOM   1498  OD1 ASP A  97      25.980  22.716  -7.532  1.00 94.49           O  
ATOM   1499  OD2 ASP A  97      26.209  21.971  -5.484  1.00 94.49           O  
ATOM   1500  N   LEU A  98      23.712  18.010  -8.809  1.00 96.38           N  
ATOM   1501  H   LEU A  98      22.914  18.476  -8.401  1.00 96.38           H  
ATOM   1502  CA  LEU A  98      23.520  16.631  -9.281  1.00 96.38           C  
ATOM   1503  HA  LEU A  98      24.477  16.211  -9.590  1.00 96.38           H  
ATOM   1504  C   LEU A  98      22.601  16.530 -10.501  1.00 96.38           C  
ATOM   1505  CB  LEU A  98      22.945  15.774  -8.138  1.00 96.38           C  
ATOM   1506  HB2 LEU A  98      22.005  16.218  -7.810  1.00 96.38           H  
ATOM   1507  HB3 LEU A  98      22.719  14.784  -8.535  1.00 96.38           H  
ATOM   1508  O   LEU A  98      22.709  15.568 -11.256  1.00 96.38           O  
ATOM   1509  CG  LEU A  98      23.870  15.605  -6.922  1.00 96.38           C  
ATOM   1510  HG  LEU A  98      24.127  16.581  -6.510  1.00 96.38           H  
ATOM   1511  CD1 LEU A  98      23.134  14.807  -5.849  1.00 96.38           C  
ATOM   1512 HD11 LEU A  98      22.265  15.376  -5.519  1.00 96.38           H  
ATOM   1513 HD12 LEU A  98      23.788  14.651  -4.991  1.00 96.38           H  
ATOM   1514 HD13 LEU A  98      22.809  13.849  -6.255  1.00 96.38           H  
ATOM   1515  CD2 LEU A  98      25.155  14.852  -7.269  1.00 96.38           C  
ATOM   1516 HD21 LEU A  98      24.923  13.892  -7.728  1.00 96.38           H  
ATOM   1517 HD22 LEU A  98      25.751  14.690  -6.370  1.00 96.38           H  
ATOM   1518 HD23 LEU A  98      25.755  15.441  -7.963  1.00 96.38           H  
ATOM   1519  N   THR A  99      21.687  17.483 -10.702  1.00 96.15           N  
ATOM   1520  H   THR A  99      21.618  18.244 -10.042  1.00 96.15           H  
ATOM   1521  CA  THR A  99      20.709  17.430 -11.795  1.00 96.15           C  
ATOM   1522  HA  THR A  99      21.135  16.828 -12.598  1.00 96.15           H  
ATOM   1523  C   THR A  99      20.384  18.804 -12.366  1.00 96.15           C  
ATOM   1524  CB  THR A  99      19.427  16.709 -11.362  1.00 96.15           C  
ATOM   1525  HB  THR A  99      19.695  15.743 -10.934  1.00 96.15           H  
ATOM   1526  O   THR A  99      20.331  19.795 -11.642  1.00 96.15           O  
ATOM   1527  CG2 THR A  99      18.595  17.458 -10.327  1.00 96.15           C  
ATOM   1528 HG21 THR A  99      18.120  18.326 -10.785  1.00 96.15           H  
ATOM   1529 HG22 THR A  99      19.231  17.788  -9.505  1.00 96.15           H  
ATOM   1530 HG23 THR A  99      17.828  16.793  -9.931  1.00 96.15           H  
ATOM   1531  OG1 THR A  99      18.594  16.494 -12.476  1.00 96.15           O  
ATOM   1532  HG1 THR A  99      18.862  15.681 -12.911  1.00 96.15           H  
ATOM   1533  N   THR A 100      20.102  18.854 -13.666  1.00 93.61           N  
ATOM   1534  H   THR A 100      20.266  18.032 -14.229  1.00 93.61           H  
ATOM   1535  CA  THR A 100      19.484  20.014 -14.326  1.00 93.61           C  
ATOM   1536  HA  THR A 100      19.783  20.920 -13.799  1.00 93.61           H  
ATOM   1537  C   THR A 100      17.955  19.993 -14.287  1.00 93.61           C  
ATOM   1538  CB  THR A 100      19.964  20.145 -15.777  1.00 93.61           C  
ATOM   1539  HB  THR A 100      19.448  20.972 -16.265  1.00 93.61           H  
ATOM   1540  O   THR A 100      17.338  20.924 -14.796  1.00 93.61           O  
ATOM   1541  CG2 THR A 100      21.466  20.402 -15.849  1.00 93.61           C  
ATOM   1542 HG21 THR A 100      21.754  20.607 -16.880  1.00 93.61           H  
ATOM   1543 HG22 THR A 100      22.005  19.524 -15.494  1.00 93.61           H  
ATOM   1544 HG23 THR A 100      21.722  21.262 -15.230  1.00 93.61           H  
ATOM   1545  OG1 THR A 100      19.719  18.952 -16.483  1.00 93.61           O  
ATOM   1546  HG1 THR A 100      20.313  18.935 -17.237  1.00 93.61           H  
ATOM   1547  N   ALA A 101      17.331  18.973 -13.685  1.00 95.57           N  
ATOM   1548  H   ALA A 101      17.888  18.233 -13.282  1.00 95.57           H  
ATOM   1549  CA  ALA A 101      15.880  18.817 -13.649  1.00 95.57           C  
ATOM   1550  HA  ALA A 101      15.505  18.919 -14.668  1.00 95.57           H  
ATOM   1551  C   ALA A 101      15.214  19.873 -12.746  1.00 95.57           C  
ATOM   1552  CB  ALA A 101      15.550  17.391 -13.194  1.00 95.57           C  
ATOM   1553  HB1 ALA A 101      15.870  17.239 -12.163  1.00 95.57           H  
ATOM   1554  HB2 ALA A 101      14.477  17.213 -13.275  1.00 95.57           H  
ATOM   1555  HB3 ALA A 101      16.073  16.682 -13.835  1.00 95.57           H  
ATOM   1556  O   ALA A 101      15.348  19.801 -11.515  1.00 95.57           O  
ATOM   1557  N   PRO A 102      14.421  20.817 -13.293  1.00 94.42           N  
ATOM   1558  CA  PRO A 102      13.799  21.862 -12.479  1.00 94.42           C  
ATOM   1559  HA  PRO A 102      14.575  22.385 -11.921  1.00 94.42           H  
ATOM   1560  C   PRO A 102      12.768  21.307 -11.492  1.00 94.42           C  
ATOM   1561  CB  PRO A 102      13.184  22.847 -13.474  1.00 94.42           C  
ATOM   1562  HB2 PRO A 102      12.153  22.564 -13.686  1.00 94.42           H  
ATOM   1563  HB3 PRO A 102      13.240  23.875 -13.115  1.00 94.42           H  
ATOM   1564  O   PRO A 102      12.599  21.849 -10.406  1.00 94.42           O  
ATOM   1565  CG  PRO A 102      14.011  22.637 -14.739  1.00 94.42           C  
ATOM   1566  HG2 PRO A 102      14.971  23.145 -14.651  1.00 94.42           H  
ATOM   1567  HG3 PRO A 102      13.479  22.956 -15.636  1.00 94.42           H  
ATOM   1568  CD  PRO A 102      14.216  21.127 -14.705  1.00 94.42           C  
ATOM   1569  HD2 PRO A 102      13.314  20.626 -15.058  1.00 94.42           H  
ATOM   1570  HD3 PRO A 102      15.054  20.852 -15.345  1.00 94.42           H  
ATOM   1571  N   VAL A 103      12.131  20.169 -11.804  1.00 96.28           N  
ATOM   1572  H   VAL A 103      12.323  19.750 -12.703  1.00 96.28           H  
ATOM   1573  CA  VAL A 103      11.192  19.498 -10.882  1.00 96.28           C  
ATOM   1574  HA  VAL A 103      10.443  20.229 -10.577  1.00 96.28           H  
ATOM   1575  C   VAL A 103      11.868  19.063  -9.585  1.00 96.28           C  
ATOM   1576  CB  VAL A 103      10.461  18.330 -11.582  1.00 96.28           C  
ATOM   1577  HB  VAL A 103      10.085  18.708 -12.532  1.00 96.28           H  
ATOM   1578  O   VAL A 103      11.188  18.908  -8.583  1.00 96.28           O  
ATOM   1579  CG1 VAL A 103      11.366  17.139 -11.900  1.00 96.28           C  
ATOM   1580 HG11 VAL A 103      12.280  17.469 -12.393  1.00 96.28           H  
ATOM   1581 HG12 VAL A 103      10.844  16.452 -12.566  1.00 96.28           H  
ATOM   1582 HG13 VAL A 103      11.614  16.601 -10.985  1.00 96.28           H  
ATOM   1583  CG2 VAL A 103       9.244  17.841 -10.788  1.00 96.28           C  
ATOM   1584 HG21 VAL A 103       9.559  17.342  -9.871  1.00 96.28           H  
ATOM   1585 HG22 VAL A 103       8.604  18.684 -10.527  1.00 96.28           H  
ATOM   1586 HG23 VAL A 103       8.673  17.132 -11.387  1.00 96.28           H  
ATOM   1587  N   LEU A 104      13.196  18.926  -9.581  1.00 97.34           N  
ATOM   1588  H   LEU A 104      13.699  19.117 -10.436  1.00 97.34           H  
ATOM   1589  CA  LEU A 104      13.989  18.520  -8.426  1.00 97.34           C  
ATOM   1590  HA  LEU A 104      13.330  18.141  -7.645  1.00 97.34           H  
ATOM   1591  C   LEU A 104      14.782  19.669  -7.780  1.00 97.34           C  
ATOM   1592  CB  LEU A 104      14.926  17.386  -8.878  1.00 97.34           C  
ATOM   1593  HB2 LEU A 104      15.607  17.777  -9.634  1.00 97.34           H  
ATOM   1594  HB3 LEU A 104      15.528  17.089  -8.019  1.00 97.34           H  
ATOM   1595  O   LEU A 104      15.351  19.478  -6.708  1.00 97.34           O  
ATOM   1596  CG  LEU A 104      14.239  16.129  -9.440  1.00 97.34           C  
ATOM   1597  HG  LEU A 104      13.752  16.375 -10.384  1.00 97.34           H  
ATOM   1598  CD1 LEU A 104      15.275  15.039  -9.714  1.00 97.34           C  
ATOM   1599 HD11 LEU A 104      15.809  14.783  -8.799  1.00 97.34           H  
ATOM   1600 HD12 LEU A 104      14.782  14.148 -10.104  1.00 97.34           H  
ATOM   1601 HD13 LEU A 104      15.986  15.390 -10.462  1.00 97.34           H  
ATOM   1602  CD2 LEU A 104      13.207  15.557  -8.472  1.00 97.34           C  
ATOM   1603 HD21 LEU A 104      12.370  16.246  -8.352  1.00 97.34           H  
ATOM   1604 HD22 LEU A 104      12.826  14.616  -8.868  1.00 97.34           H  
ATOM   1605 HD23 LEU A 104      13.687  15.376  -7.510  1.00 97.34           H  
ATOM   1606  N   THR A 105      14.846  20.847  -8.410  1.00 96.31           N  
ATOM   1607  H   THR A 105      14.327  20.956  -9.269  1.00 96.31           H  
ATOM   1608  CA  THR A 105      15.762  21.937  -8.008  1.00 96.31           C  
ATOM   1609  HA  THR A 105      16.183  21.711  -7.029  1.00 96.31           H  
ATOM   1610  C   THR A 105      15.101  23.312  -7.867  1.00 96.31           C  
ATOM   1611  CB  THR A 105      16.935  22.047  -8.995  1.00 96.31           C  
ATOM   1612  HB  THR A 105      17.547  22.910  -8.730  1.00 96.31           H  
ATOM   1613  O   THR A 105      15.656  24.186  -7.196  1.00 96.31           O  
ATOM   1614  CG2 THR A 105      17.824  20.805  -8.998  1.00 96.31           C  
ATOM   1615 HG21 THR A 105      18.215  20.629  -7.996  1.00 96.31           H  
ATOM   1616 HG22 THR A 105      18.658  20.952  -9.684  1.00 96.31           H  
ATOM   1617 HG23 THR A 105      17.257  19.929  -9.315  1.00 96.31           H  
ATOM   1618  OG1 THR A 105      16.450  22.209 -10.304  1.00 96.31           O  
ATOM   1619  HG1 THR A 105      16.252  21.333 -10.642  1.00 96.31           H  
ATOM   1620  N   ASP A 106      13.924  23.530  -8.454  1.00 95.66           N  
ATOM   1621  H   ASP A 106      13.493  22.796  -8.997  1.00 95.66           H  
ATOM   1622  CA  ASP A 106      13.204  24.802  -8.377  1.00 95.66           C  
ATOM   1623  HA  ASP A 106      13.929  25.616  -8.347  1.00 95.66           H  
ATOM   1624  C   ASP A 106      12.352  24.878  -7.100  1.00 95.66           C  
ATOM   1625  CB  ASP A 106      12.371  25.000  -9.651  1.00 95.66           C  
ATOM   1626  HB2 ASP A 106      11.610  24.222  -9.710  1.00 95.66           H  
ATOM   1627  HB3 ASP A 106      13.026  24.898 -10.517  1.00 95.66           H  
ATOM   1628  O   ASP A 106      11.300  24.247  -6.991  1.00 95.66           O  
ATOM   1629  CG  ASP A 106      11.684  26.368  -9.723  1.00 95.66           C  
ATOM   1630  OD1 ASP A 106      11.774  27.159  -8.752  1.00 95.66           O  
ATOM   1631  OD2 ASP A 106      11.039  26.617 -10.764  1.00 95.66           O  
ATOM   1632  N   THR A 107      12.802  25.680  -6.134  1.00 96.78           N  
ATOM   1633  H   THR A 107      13.661  26.187  -6.292  1.00 96.78           H  
ATOM   1634  CA  THR A 107      12.111  25.920  -4.854  1.00 96.78           C  
ATOM   1635  HA  THR A 107      11.692  24.982  -4.491  1.00 96.78           H  
ATOM   1636  C   THR A 107      10.944  26.903  -4.962  1.00 96.78           C  
ATOM   1637  CB  THR A 107      13.089  26.449  -3.795  1.00 96.78           C  
ATOM   1638  HB  THR A 107      12.539  26.718  -2.893  1.00 96.78           H  
ATOM   1639  O   THR A 107      10.227  27.111  -3.985  1.00 96.78           O  
ATOM   1640  CG2 THR A 107      14.154  25.425  -3.418  1.00 96.78           C  
ATOM   1641 HG21 THR A 107      14.860  25.862  -2.711  1.00 96.78           H  
ATOM   1642 HG22 THR A 107      13.668  24.575  -2.938  1.00 96.78           H  
ATOM   1643 HG23 THR A 107      14.681  25.094  -4.312  1.00 96.78           H  
ATOM   1644  OG1 THR A 107      13.779  27.587  -4.271  1.00 96.78           O  
ATOM   1645  HG1 THR A 107      14.279  27.930  -3.527  1.00 96.78           H  
ATOM   1646  N   THR A 108      10.746  27.541  -6.118  1.00 95.15           N  
ATOM   1647  H   THR A 108      11.335  27.315  -6.907  1.00 95.15           H  
ATOM   1648  CA  THR A 108       9.730  28.590  -6.296  1.00 95.15           C  
ATOM   1649  HA  THR A 108       9.508  29.025  -5.322  1.00 95.15           H  
ATOM   1650  C   THR A 108       8.402  28.060  -6.832  1.00 95.15           C  
ATOM   1651  CB  THR A 108      10.241  29.736  -7.180  1.00 95.15           C  
ATOM   1652  HB  THR A 108       9.527  30.556  -7.105  1.00 95.15           H  
ATOM   1653  O   THR A 108       7.393  28.765  -6.753  1.00 95.15           O  
ATOM   1654  CG2 THR A 108      11.608  30.266  -6.742  1.00 95.15           C  
ATOM   1655 HG21 THR A 108      11.853  31.152  -7.329  1.00 95.15           H  
ATOM   1656 HG22 THR A 108      12.376  29.510  -6.907  1.00 95.15           H  
ATOM   1657 HG23 THR A 108      11.579  30.530  -5.685  1.00 95.15           H  
ATOM   1658  OG1 THR A 108      10.330  29.376  -8.538  1.00 95.15           O  
ATOM   1659  HG1 THR A 108      10.878  28.594  -8.637  1.00 95.15           H  
ATOM   1660  N   ARG A 109       8.378  26.825  -7.355  1.00 93.53           N  
ATOM   1661  H   ARG A 109       9.240  26.299  -7.348  1.00 93.53           H  
ATOM   1662  CA  ARG A 109       7.200  26.232  -7.998  1.00 93.53           C  
ATOM   1663  HA  ARG A 109       6.451  27.019  -8.091  1.00 93.53           H  
ATOM   1664  C   ARG A 109       6.552  25.124  -7.174  1.00 93.53           C  
ATOM   1665  CB  ARG A 109       7.544  25.793  -9.432  1.00 93.53           C  
ATOM   1666  HB2 ARG A 109       6.609  25.664  -9.976  1.00 93.53           H  
ATOM   1667  HB3 ARG A 109       8.099  26.598  -9.915  1.00 93.53           H  
ATOM   1668  O   ARG A 109       7.225  24.302  -6.557  1.00 93.53           O  
ATOM   1669  CG  ARG A 109       8.351  24.485  -9.546  1.00 93.53           C  
ATOM   1670  HG2 ARG A 109       7.757  23.651  -9.173  1.00 93.53           H  
ATOM   1671  HG3 ARG A 109       9.278  24.558  -8.977  1.00 93.53           H  
ATOM   1672  CD  ARG A 109       8.665  24.257 -11.028  1.00 93.53           C  
ATOM   1673  HD2 ARG A 109       9.397  25.002 -11.340  1.00 93.53           H  
ATOM   1674  HD3 ARG A 109       7.754  24.425 -11.602  1.00 93.53           H  
ATOM   1675  NE  ARG A 109       9.162  22.905 -11.351  1.00 93.53           N  
ATOM   1676  HE  ARG A 109       9.112  22.197 -10.633  1.00 93.53           H  
ATOM   1677  NH1 ARG A 109       9.711  23.433 -13.512  1.00 93.53           N  
ATOM   1678 HH11 ARG A 109       9.776  24.405 -13.247  1.00 93.53           H  
ATOM   1679 HH12 ARG A 109      10.044  23.151 -14.423  1.00 93.53           H  
ATOM   1680  NH2 ARG A 109       9.667  21.319 -12.943  1.00 93.53           N  
ATOM   1681 HH21 ARG A 109       9.844  21.142 -13.922  1.00 93.53           H  
ATOM   1682 HH22 ARG A 109       9.460  20.566 -12.303  1.00 93.53           H  
ATOM   1683  CZ  ARG A 109       9.524  22.554 -12.576  1.00 93.53           C  
ATOM   1684  N   GLU A 110       5.228  25.040  -7.265  1.00 95.56           N  
ATOM   1685  H   GLU A 110       4.741  25.747  -7.798  1.00 95.56           H  
ATOM   1686  CA  GLU A 110       4.465  23.854  -6.875  1.00 95.56           C  
ATOM   1687  HA  GLU A 110       5.057  23.237  -6.199  1.00 95.56           H  
ATOM   1688  C   GLU A 110       4.161  23.042  -8.134  1.00 95.56           C  
ATOM   1689  CB  GLU A 110       3.164  24.227  -6.144  1.00 95.56           C  
ATOM   1690  HB2 GLU A 110       2.672  23.302  -5.845  1.00 95.56           H  
ATOM   1691  HB3 GLU A 110       2.505  24.763  -6.827  1.00 95.56           H  
ATOM   1692  O   GLU A 110       3.513  23.535  -9.057  1.00 95.56           O  
ATOM   1693  CG  GLU A 110       3.393  25.091  -4.897  1.00 95.56           C  
ATOM   1694  HG2 GLU A 110       4.214  24.665  -4.320  1.00 95.56           H  
ATOM   1695  HG3 GLU A 110       3.691  26.094  -5.205  1.00 95.56           H  
ATOM   1696  CD  GLU A 110       2.135  25.188  -4.019  1.00 95.56           C  
ATOM   1697  OE1 GLU A 110       2.274  25.029  -2.781  1.00 95.56           O  
ATOM   1698  OE2 GLU A 110       1.031  25.405  -4.572  1.00 95.56           O  
ATOM   1699  N   THR A 111       4.637  21.800  -8.195  1.00 97.76           N  
ATOM   1700  H   THR A 111       5.109  21.421  -7.386  1.00 97.76           H  
ATOM   1701  CA  THR A 111       4.371  20.916  -9.336  1.00 97.76           C  
ATOM   1702  HA  THR A 111       4.236  21.518 -10.235  1.00 97.76           H  
ATOM   1703  C   THR A 111       3.100  20.115  -9.057  1.00 97.76           C  
ATOM   1704  CB  THR A 111       5.564  19.994  -9.613  1.00 97.76           C  
ATOM   1705  HB  THR A 111       5.752  19.366  -8.742  1.00 97.76           H  
ATOM   1706  O   THR A 111       3.073  19.381  -8.065  1.00 97.76           O  
ATOM   1707  CG2 THR A 111       5.347  19.105 -10.836  1.00 97.76           C  
ATOM   1708 HG21 THR A 111       4.524  18.414 -10.658  1.00 97.76           H  
ATOM   1709 HG22 THR A 111       5.129  19.717 -11.711  1.00 97.76           H  
ATOM   1710 HG23 THR A 111       6.249  18.520 -11.014  1.00 97.76           H  
ATOM   1711  OG1 THR A 111       6.711  20.781  -9.861  1.00 97.76           O  
ATOM   1712  HG1 THR A 111       6.836  21.320  -9.077  1.00 97.76           H  
ATOM   1713  N   PRO A 112       2.045  20.211  -9.886  1.00 98.37           N  
ATOM   1714  CA  PRO A 112       0.885  19.342  -9.746  1.00 98.37           C  
ATOM   1715  HA  PRO A 112       0.448  19.492  -8.759  1.00 98.37           H  
ATOM   1716  C   PRO A 112       1.293  17.880  -9.920  1.00 98.37           C  
ATOM   1717  CB  PRO A 112      -0.113  19.785 -10.820  1.00 98.37           C  
ATOM   1718  HB2 PRO A 112      -1.138  19.741 -10.450  1.00 98.37           H  
ATOM   1719  HB3 PRO A 112      -0.013  19.169 -11.713  1.00 98.37           H  
ATOM   1720  O   PRO A 112       2.075  17.552 -10.818  1.00 98.37           O  
ATOM   1721  CG  PRO A 112       0.322  21.213 -11.151  1.00 98.37           C  
ATOM   1722  HG2 PRO A 112      -0.099  21.907 -10.423  1.00 98.37           H  
ATOM   1723  HG3 PRO A 112       0.043  21.499 -12.165  1.00 98.37           H  
ATOM   1724  CD  PRO A 112       1.835  21.157 -10.971  1.00 98.37           C  
ATOM   1725  HD2 PRO A 112       2.306  20.780 -11.879  1.00 98.37           H  
ATOM   1726  HD3 PRO A 112       2.213  22.150 -10.730  1.00 98.37           H  
ATOM   1727  N   ILE A 113       0.729  16.998  -9.098  1.00 98.68           N  
ATOM   1728  H   ILE A 113       0.114  17.331  -8.369  1.00 98.68           H  
ATOM   1729  CA  ILE A 113       0.955  15.556  -9.198  1.00 98.68           C  
ATOM   1730  HA  ILE A 113       1.388  15.362 -10.179  1.00 98.68           H  
ATOM   1731  C   ILE A 113      -0.352  14.769  -9.153  1.00 98.68           C  
ATOM   1732  CB  ILE A 113       1.961  15.038  -8.143  1.00 98.68           C  
ATOM   1733  HB  ILE A 113       2.086  13.968  -8.313  1.00 98.68           H  
ATOM   1734  O   ILE A 113      -1.359  15.223  -8.607  1.00 98.68           O  
ATOM   1735  CG1 ILE A 113       1.446  15.235  -6.703  1.00 98.68           C  
ATOM   1736 HG12 ILE A 113       1.425  16.300  -6.475  1.00 98.68           H  
ATOM   1737 HG13 ILE A 113       0.435  14.837  -6.616  1.00 98.68           H  
ATOM   1738  CG2 ILE A 113       3.341  15.689  -8.325  1.00 98.68           C  
ATOM   1739 HG21 ILE A 113       3.638  15.640  -9.372  1.00 98.68           H  
ATOM   1740 HG22 ILE A 113       3.316  16.733  -8.012  1.00 98.68           H  
ATOM   1741 HG23 ILE A 113       4.088  15.152  -7.741  1.00 98.68           H  
ATOM   1742  CD1 ILE A 113       2.302  14.536  -5.648  1.00 98.68           C  
ATOM   1743 HD11 ILE A 113       3.273  15.026  -5.570  1.00 98.68           H  
ATOM   1744 HD12 ILE A 113       1.792  14.592  -4.686  1.00 98.68           H  
ATOM   1745 HD13 ILE A 113       2.449  13.489  -5.913  1.00 98.68           H  
ATOM   1746  N   PHE A 114      -0.315  13.559  -9.701  1.00 98.82           N  
ATOM   1747  H   PHE A 114       0.541  13.284 -10.161  1.00 98.82           H  
ATOM   1748  CA  PHE A 114      -1.307  12.520  -9.448  1.00 98.82           C  
ATOM   1749  HA  PHE A 114      -1.992  12.846  -8.665  1.00 98.82           H  
ATOM   1750  C   PHE A 114      -0.590  11.268  -8.949  1.00 98.82           C  
ATOM   1751  CB  PHE A 114      -2.128  12.252 -10.712  1.00 98.82           C  
ATOM   1752  HB2 PHE A 114      -1.459  11.961 -11.521  1.00 98.82           H  
ATOM   1753  HB3 PHE A 114      -2.629  13.175 -11.003  1.00 98.82           H  
ATOM   1754  O   PHE A 114       0.350  10.795  -9.592  1.00 98.82           O  
ATOM   1755  CG  PHE A 114      -3.184  11.182 -10.525  1.00 98.82           C  
ATOM   1756  CD1 PHE A 114      -2.958   9.872 -10.986  1.00 98.82           C  
ATOM   1757  HD1 PHE A 114      -2.034   9.637 -11.492  1.00 98.82           H  
ATOM   1758  CD2 PHE A 114      -4.393  11.498  -9.882  1.00 98.82           C  
ATOM   1759  HD2 PHE A 114      -4.575  12.500  -9.521  1.00 98.82           H  
ATOM   1760  CE1 PHE A 114      -3.943   8.883 -10.810  1.00 98.82           C  
ATOM   1761  HE1 PHE A 114      -3.784   7.884 -11.188  1.00 98.82           H  
ATOM   1762  CE2 PHE A 114      -5.378  10.512  -9.711  1.00 98.82           C  
ATOM   1763  HE2 PHE A 114      -6.311  10.764  -9.229  1.00 98.82           H  
ATOM   1764  CZ  PHE A 114      -5.157   9.207 -10.179  1.00 98.82           C  
ATOM   1765  HZ  PHE A 114      -5.932   8.463 -10.069  1.00 98.82           H  
ATOM   1766  N   VAL A 115      -1.022  10.740  -7.806  1.00 98.83           N  
ATOM   1767  H   VAL A 115      -1.821  11.155  -7.348  1.00 98.83           H  
ATOM   1768  CA  VAL A 115      -0.430   9.544  -7.197  1.00 98.83           C  
ATOM   1769  HA  VAL A 115       0.431   9.238  -7.791  1.00 98.83           H  
ATOM   1770  C   VAL A 115      -1.441   8.418  -7.226  1.00 98.83           C  
ATOM   1771  CB  VAL A 115       0.083   9.807  -5.772  1.00 98.83           C  
ATOM   1772  HB  VAL A 115      -0.748  10.094  -5.128  1.00 98.83           H  
ATOM   1773  O   VAL A 115      -2.576   8.600  -6.790  1.00 98.83           O  
ATOM   1774  CG1 VAL A 115       0.771   8.570  -5.178  1.00 98.83           C  
ATOM   1775 HG11 VAL A 115       1.156   8.808  -4.187  1.00 98.83           H  
ATOM   1776 HG12 VAL A 115       1.597   8.253  -5.814  1.00 98.83           H  
ATOM   1777 HG13 VAL A 115       0.059   7.752  -5.073  1.00 98.83           H  
ATOM   1778  CG2 VAL A 115       1.111  10.939  -5.813  1.00 98.83           C  
ATOM   1779 HG21 VAL A 115       1.849  10.717  -6.584  1.00 98.83           H  
ATOM   1780 HG22 VAL A 115       0.624  11.881  -6.066  1.00 98.83           H  
ATOM   1781 HG23 VAL A 115       1.611  11.043  -4.851  1.00 98.83           H  
ATOM   1782  N   ARG A 116      -1.024   7.251  -7.721  1.00 98.67           N  
ATOM   1783  H   ARG A 116      -0.060   7.193  -8.018  1.00 98.67           H  
ATOM   1784  CA  ARG A 116      -1.837   6.034  -7.749  1.00 98.67           C  
ATOM   1785  HA  ARG A 116      -2.819   6.271  -7.339  1.00 98.67           H  
ATOM   1786  C   ARG A 116      -1.225   4.956  -6.866  1.00 98.67           C  
ATOM   1787  CB  ARG A 116      -2.043   5.568  -9.194  1.00 98.67           C  
ATOM   1788  HB2 ARG A 116      -1.085   5.261  -9.613  1.00 98.67           H  
ATOM   1789  HB3 ARG A 116      -2.433   6.402  -9.776  1.00 98.67           H  
ATOM   1790  O   ARG A 116      -0.073   4.562  -7.051  1.00 98.67           O  
ATOM   1791  CG  ARG A 116      -3.042   4.406  -9.280  1.00 98.67           C  
ATOM   1792  HG2 ARG A 116      -2.682   3.562  -8.690  1.00 98.67           H  
ATOM   1793  HG3 ARG A 116      -4.005   4.730  -8.886  1.00 98.67           H  
ATOM   1794  CD  ARG A 116      -3.220   3.960 -10.733  1.00 98.67           C  
ATOM   1795  HD2 ARG A 116      -2.258   3.652 -11.141  1.00 98.67           H  
ATOM   1796  HD3 ARG A 116      -3.581   4.808 -11.315  1.00 98.67           H  
ATOM   1797  NE  ARG A 116      -4.197   2.864 -10.847  1.00 98.67           N  
ATOM   1798  HE  ARG A 116      -5.132   3.133 -11.120  1.00 98.67           H  
ATOM   1799  NH1 ARG A 116      -2.814   1.090 -10.324  1.00 98.67           N  
ATOM   1800 HH11 ARG A 116      -2.032   1.706 -10.151  1.00 98.67           H  
ATOM   1801 HH12 ARG A 116      -2.720   0.093 -10.198  1.00 98.67           H  
ATOM   1802  NH2 ARG A 116      -4.954   0.730 -10.782  1.00 98.67           N  
ATOM   1803 HH21 ARG A 116      -5.883   1.022 -11.050  1.00 98.67           H  
ATOM   1804 HH22 ARG A 116      -4.753  -0.254 -10.672  1.00 98.67           H  
ATOM   1805  CZ  ARG A 116      -3.979   1.578 -10.647  1.00 98.67           C  
ATOM   1806  N   PHE A 117      -2.056   4.427  -5.979  1.00 98.64           N  
ATOM   1807  H   PHE A 117      -2.996   4.796  -5.945  1.00 98.64           H  
ATOM   1808  CA  PHE A 117      -1.771   3.278  -5.134  1.00 98.64           C  
ATOM   1809  HA  PHE A 117      -0.700   3.079  -5.172  1.00 98.64           H  
ATOM   1810  C   PHE A 117      -2.528   2.051  -5.625  1.00 98.64           C  
ATOM   1811  CB  PHE A 117      -2.139   3.588  -3.688  1.00 98.64           C  
ATOM   1812  HB2 PHE A 117      -3.223   3.661  -3.603  1.00 98.64           H  
ATOM   1813  HB3 PHE A 117      -1.807   2.762  -3.060  1.00 98.64           H  
ATOM   1814  O   PHE A 117      -3.608   2.175  -6.201  1.00 98.64           O  
ATOM   1815  CG  PHE A 117      -1.511   4.862  -3.180  1.00 98.64           C  
ATOM   1816  CD1 PHE A 117      -0.124   4.923  -2.979  1.00 98.64           C  
ATOM   1817  HD1 PHE A 117       0.502   4.076  -3.221  1.00 98.64           H  
ATOM   1818  CD2 PHE A 117      -2.306   5.997  -2.942  1.00 98.64           C  
ATOM   1819  HD2 PHE A 117      -3.368   5.966  -3.137  1.00 98.64           H  
ATOM   1820  CE1 PHE A 117       0.450   6.089  -2.459  1.00 98.64           C  
ATOM   1821  HE1 PHE A 117       1.514   6.126  -2.279  1.00 98.64           H  
ATOM   1822  CE2 PHE A 117      -1.721   7.175  -2.446  1.00 98.64           C  
ATOM   1823  HE2 PHE A 117      -2.332   8.045  -2.257  1.00 98.64           H  
ATOM   1824  CZ  PHE A 117      -0.342   7.213  -2.182  1.00 98.64           C  
ATOM   1825  HZ  PHE A 117       0.115   8.108  -1.784  1.00 98.64           H  
ATOM   1826  N   SER A 118      -1.986   0.857  -5.406  1.00 98.43           N  
ATOM   1827  H   SER A 118      -1.106   0.799  -4.913  1.00 98.43           H  
ATOM   1828  CA  SER A 118      -2.653  -0.395  -5.794  1.00 98.43           C  
ATOM   1829  HA  SER A 118      -3.710  -0.324  -5.538  1.00 98.43           H  
ATOM   1830  C   SER A 118      -2.091  -1.596  -5.052  1.00 98.43           C  
ATOM   1831  CB  SER A 118      -2.507  -0.617  -7.304  1.00 98.43           C  
ATOM   1832  HB2 SER A 118      -3.114   0.122  -7.827  1.00 98.43           H  
ATOM   1833  HB3 SER A 118      -2.862  -1.609  -7.585  1.00 98.43           H  
ATOM   1834  O   SER A 118      -0.980  -1.499  -4.553  1.00 98.43           O  
ATOM   1835  OG  SER A 118      -1.159  -0.452  -7.697  1.00 98.43           O  
ATOM   1836  HG  SER A 118      -0.764   0.173  -7.084  1.00 98.43           H  
ATOM   1837  N   THR A 119      -2.810  -2.715  -5.001  1.00 97.89           N  
ATOM   1838  H   THR A 119      -3.715  -2.726  -5.448  1.00 97.89           H  
ATOM   1839  CA  THR A 119      -2.180  -4.039  -4.806  1.00 97.89           C  
ATOM   1840  HA  THR A 119      -1.435  -3.987  -4.012  1.00 97.89           H  
ATOM   1841  C   THR A 119      -1.442  -4.442  -6.097  1.00 97.89           C  
ATOM   1842  CB  THR A 119      -3.226  -5.085  -4.390  1.00 97.89           C  
ATOM   1843  HB  THR A 119      -2.722  -6.014  -4.122  1.00 97.89           H  
ATOM   1844  O   THR A 119      -1.554  -3.728  -7.092  1.00 97.89           O  
ATOM   1845  CG2 THR A 119      -4.071  -4.653  -3.189  1.00 97.89           C  
ATOM   1846 HG21 THR A 119      -4.722  -5.476  -2.895  1.00 97.89           H  
ATOM   1847 HG22 THR A 119      -4.689  -3.791  -3.440  1.00 97.89           H  
ATOM   1848 HG23 THR A 119      -3.418  -4.413  -2.351  1.00 97.89           H  
ATOM   1849  OG1 THR A 119      -4.105  -5.333  -5.453  1.00 97.89           O  
ATOM   1850  HG1 THR A 119      -4.095  -6.281  -5.600  1.00 97.89           H  
ATOM   1851  N   VAL A 120      -0.660  -5.522  -6.129  1.00 96.74           N  
ATOM   1852  H   VAL A 120      -0.606  -6.114  -5.313  1.00 96.74           H  
ATOM   1853  CA  VAL A 120       0.023  -6.003  -7.350  1.00 96.74           C  
ATOM   1854  HA  VAL A 120       0.078  -5.198  -8.083  1.00 96.74           H  
ATOM   1855  C   VAL A 120      -0.757  -7.139  -8.003  1.00 96.74           C  
ATOM   1856  CB  VAL A 120       1.475  -6.443  -7.064  1.00 96.74           C  
ATOM   1857  HB  VAL A 120       1.489  -7.176  -6.257  1.00 96.74           H  
ATOM   1858  O   VAL A 120      -1.115  -7.033  -9.179  1.00 96.74           O  
ATOM   1859  CG1 VAL A 120       2.150  -7.063  -8.298  1.00 96.74           C  
ATOM   1860 HG11 VAL A 120       1.655  -7.993  -8.579  1.00 96.74           H  
ATOM   1861 HG12 VAL A 120       2.123  -6.366  -9.136  1.00 96.74           H  
ATOM   1862 HG13 VAL A 120       3.187  -7.307  -8.066  1.00 96.74           H  
ATOM   1863  CG2 VAL A 120       2.341  -5.249  -6.672  1.00 96.74           C  
ATOM   1864 HG21 VAL A 120       2.388  -4.561  -7.517  1.00 96.74           H  
ATOM   1865 HG22 VAL A 120       1.934  -4.744  -5.797  1.00 96.74           H  
ATOM   1866 HG23 VAL A 120       3.359  -5.584  -6.471  1.00 96.74           H  
ATOM   1867  N   LEU A 121      -1.016  -8.215  -7.260  1.00 95.88           N  
ATOM   1868  H   LEU A 121      -0.760  -8.185  -6.283  1.00 95.88           H  
ATOM   1869  CA  LEU A 121      -1.532  -9.482  -7.787  1.00 95.88           C  
ATOM   1870  HA  LEU A 121      -1.135  -9.641  -8.789  1.00 95.88           H  
ATOM   1871  C   LEU A 121      -3.056  -9.489  -7.912  1.00 95.88           C  
ATOM   1872  CB  LEU A 121      -1.054 -10.628  -6.875  1.00 95.88           C  
ATOM   1873  HB2 LEU A 121      -1.524 -11.558  -7.196  1.00 95.88           H  
ATOM   1874  HB3 LEU A 121      -1.388 -10.425  -5.858  1.00 95.88           H  
ATOM   1875  O   LEU A 121      -3.599 -10.144  -8.801  1.00 95.88           O  
ATOM   1876  CG  LEU A 121       0.472 -10.840  -6.857  1.00 95.88           C  
ATOM   1877  HG  LEU A 121       0.971  -9.905  -6.602  1.00 95.88           H  
ATOM   1878  CD1 LEU A 121       0.833 -11.873  -5.793  1.00 95.88           C  
ATOM   1879 HD11 LEU A 121       0.560 -11.493  -4.808  1.00 95.88           H  
ATOM   1880 HD12 LEU A 121       1.905 -12.066  -5.799  1.00 95.88           H  
ATOM   1881 HD13 LEU A 121       0.300 -12.808  -5.965  1.00 95.88           H  
ATOM   1882  CD2 LEU A 121       0.999 -11.315  -8.216  1.00 95.88           C  
ATOM   1883 HD21 LEU A 121       2.066 -11.524  -8.137  1.00 95.88           H  
ATOM   1884 HD22 LEU A 121       0.489 -12.232  -8.509  1.00 95.88           H  
ATOM   1885 HD23 LEU A 121       0.855 -10.546  -8.976  1.00 95.88           H  
ATOM   1886  N   GLY A 122      -3.754  -8.741  -7.059  1.00 94.47           N  
ATOM   1887  H   GLY A 122      -3.234  -8.279  -6.327  1.00 94.47           H  
ATOM   1888  CA  GLY A 122      -5.216  -8.705  -7.054  1.00 94.47           C  
ATOM   1889  HA2 GLY A 122      -5.561  -8.121  -6.200  1.00 94.47           H  
ATOM   1890  HA3 GLY A 122      -5.578  -9.727  -6.941  1.00 94.47           H  
ATOM   1891  C   GLY A 122      -5.842  -8.122  -8.327  1.00 94.47           C  
ATOM   1892  O   GLY A 122      -5.451  -7.051  -8.801  1.00 94.47           O  
ATOM   1893  N   SER A 123      -6.850  -8.822  -8.857  1.00 95.50           N  
ATOM   1894  H   SER A 123      -7.055  -9.733  -8.473  1.00 95.50           H  
ATOM   1895  CA  SER A 123      -7.720  -8.321  -9.938  1.00 95.50           C  
ATOM   1896  HA  SER A 123      -7.085  -7.960 -10.747  1.00 95.50           H  
ATOM   1897  C   SER A 123      -8.582  -7.156  -9.445  1.00 95.50           C  
ATOM   1898  CB  SER A 123      -8.626  -9.422 -10.514  1.00 95.50           C  
ATOM   1899  HB2 SER A 123      -9.485  -9.570  -9.859  1.00 95.50           H  
ATOM   1900  HB3 SER A 123      -9.000  -9.120 -11.493  1.00 95.50           H  
ATOM   1901  O   SER A 123      -8.712  -6.942  -8.239  1.00 95.50           O  
ATOM   1902  OG  SER A 123      -7.922 -10.642 -10.634  1.00 95.50           O  
ATOM   1903  HG  SER A 123      -8.328 -11.180 -11.318  1.00 95.50           H  
ATOM   1904  N   ARG A 124      -9.242  -6.405 -10.337  1.00 94.48           N  
ATOM   1905  H   ARG A 124      -9.147  -6.651 -11.312  1.00 94.48           H  
ATOM   1906  CA  ARG A 124      -9.960  -5.158  -9.974  1.00 94.48           C  
ATOM   1907  HA  ARG A 124      -9.216  -4.436  -9.636  1.00 94.48           H  
ATOM   1908  C   ARG A 124     -10.968  -5.310  -8.822  1.00 94.48           C  
ATOM   1909  CB  ARG A 124     -10.640  -4.614 -11.239  1.00 94.48           C  
ATOM   1910  HB2 ARG A 124      -9.883  -4.533 -12.019  1.00 94.48           H  
ATOM   1911  HB3 ARG A 124     -11.406  -5.317 -11.565  1.00 94.48           H  
ATOM   1912  O   ARG A 124     -11.184  -4.349  -8.080  1.00 94.48           O  
ATOM   1913  CG  ARG A 124     -11.258  -3.220 -11.078  1.00 94.48           C  
ATOM   1914  HG2 ARG A 124     -12.025  -3.223 -10.304  1.00 94.48           H  
ATOM   1915  HG3 ARG A 124     -10.469  -2.527 -10.788  1.00 94.48           H  
ATOM   1916  CD  ARG A 124     -11.873  -2.737 -12.398  1.00 94.48           C  
ATOM   1917  HD2 ARG A 124     -11.191  -2.962 -13.217  1.00 94.48           H  
ATOM   1918  HD3 ARG A 124     -11.987  -1.655 -12.334  1.00 94.48           H  
ATOM   1919  NE  ARG A 124     -13.194  -3.348 -12.654  1.00 94.48           N  
ATOM   1920  HE  ARG A 124     -13.425  -4.172 -12.116  1.00 94.48           H  
ATOM   1921  NH1 ARG A 124     -13.800  -1.993 -14.401  1.00 94.48           N  
ATOM   1922 HH11 ARG A 124     -14.476  -1.704 -15.093  1.00 94.48           H  
ATOM   1923 HH12 ARG A 124     -12.856  -1.632 -14.422  1.00 94.48           H  
ATOM   1924  NH2 ARG A 124     -15.255  -3.495 -13.620  1.00 94.48           N  
ATOM   1925 HH21 ARG A 124     -15.482  -4.270 -13.012  1.00 94.48           H  
ATOM   1926 HH22 ARG A 124     -15.925  -3.195 -14.313  1.00 94.48           H  
ATOM   1927  CZ  ARG A 124     -14.074  -2.946 -13.554  1.00 94.48           C  
ATOM   1928  N   GLY A 125     -11.577  -6.489  -8.685  1.00 93.94           N  
ATOM   1929  H   GLY A 125     -11.312  -7.212  -9.338  1.00 93.94           H  
ATOM   1930  CA  GLY A 125     -12.552  -6.827  -7.641  1.00 93.94           C  
ATOM   1931  HA2 GLY A 125     -13.255  -7.554  -8.047  1.00 93.94           H  
ATOM   1932  HA3 GLY A 125     -13.117  -5.935  -7.373  1.00 93.94           H  
ATOM   1933  C   GLY A 125     -11.986  -7.419  -6.342  1.00 93.94           C  
ATOM   1934  O   GLY A 125     -12.780  -7.767  -5.477  1.00 93.94           O  
ATOM   1935  N   SER A 126     -10.664  -7.571  -6.186  1.00 96.68           N  
ATOM   1936  H   SER A 126     -10.029  -7.238  -6.897  1.00 96.68           H  
ATOM   1937  CA  SER A 126     -10.073  -8.096  -4.943  1.00 96.68           C  
ATOM   1938  HA  SER A 126     -10.602  -9.012  -4.678  1.00 96.68           H  
ATOM   1939  C   SER A 126     -10.231  -7.125  -3.764  1.00 96.68           C  
ATOM   1940  CB  SER A 126      -8.597  -8.461  -5.155  1.00 96.68           C  
ATOM   1941  HB2 SER A 126      -8.243  -9.044  -4.305  1.00 96.68           H  
ATOM   1942  HB3 SER A 126      -8.503  -9.071  -6.053  1.00 96.68           H  
ATOM   1943  O   SER A 126     -10.561  -5.955  -3.948  1.00 96.68           O  
ATOM   1944  OG  SER A 126      -7.787  -7.310  -5.289  1.00 96.68           O  
ATOM   1945  HG  SER A 126      -7.575  -6.979  -4.413  1.00 96.68           H  
ATOM   1946  N   ALA A 127      -9.954  -7.587  -2.544  1.00 97.50           N  
ATOM   1947  H   ALA A 127      -9.694  -8.554  -2.417  1.00 97.50           H  
ATOM   1948  CA  ALA A 127      -9.925  -6.714  -1.374  1.00 97.50           C  
ATOM   1949  HA  ALA A 127     -10.752  -6.008  -1.447  1.00 97.50           H  
ATOM   1950  C   ALA A 127      -8.625  -5.892  -1.287  1.00 97.50           C  
ATOM   1951  CB  ALA A 127     -10.155  -7.557  -0.121  1.00 97.50           C  
ATOM   1952  HB1 ALA A 127     -10.125  -6.908   0.754  1.00 97.50           H  
ATOM   1953  HB2 ALA A 127      -9.380  -8.318  -0.028  1.00 97.50           H  
ATOM   1954  HB3 ALA A 127     -11.131  -8.040  -0.170  1.00 97.50           H  
ATOM   1955  O   ALA A 127      -7.564  -6.324  -1.740  1.00 97.50           O  
ATOM   1956  N   ASP A 128      -8.701  -4.714  -0.666  1.00 97.05           N  
ATOM   1957  H   ASP A 128      -9.620  -4.385  -0.408  1.00 97.05           H  
ATOM   1958  CA  ASP A 128      -7.573  -3.794  -0.474  1.00 97.05           C  
ATOM   1959  HA  ASP A 128      -7.034  -3.677  -1.415  1.00 97.05           H  
ATOM   1960  C   ASP A 128      -6.562  -4.255   0.585  1.00 97.05           C  
ATOM   1961  CB  ASP A 128      -8.107  -2.430  -0.017  1.00 97.05           C  
ATOM   1962  HB2 ASP A 128      -7.273  -1.857   0.389  1.00 97.05           H  
ATOM   1963  HB3 ASP A 128      -8.824  -2.574   0.791  1.00 97.05           H  
ATOM   1964  O   ASP A 128      -5.415  -3.795   0.567  1.00 97.05           O  
ATOM   1965  CG  ASP A 128      -8.736  -1.570  -1.106  1.00 97.05           C  
ATOM   1966  OD1 ASP A 128      -8.615  -1.882  -2.314  1.00 97.05           O  
ATOM   1967  OD2 ASP A 128      -9.332  -0.540  -0.730  1.00 97.05           O  
ATOM   1968  N   THR A 129      -6.986  -5.093   1.536  1.00 97.63           N  
ATOM   1969  H   THR A 129      -7.950  -5.394   1.509  1.00 97.63           H  
ATOM   1970  CA  THR A 129      -6.226  -5.467   2.744  1.00 97.63           C  
ATOM   1971  HA  THR A 129      -5.432  -4.738   2.901  1.00 97.63           H  
ATOM   1972  C   THR A 129      -5.524  -6.821   2.638  1.00 97.63           C  
ATOM   1973  CB  THR A 129      -7.109  -5.425   4.002  1.00 97.63           C  
ATOM   1974  HB  THR A 129      -6.530  -5.739   4.871  1.00 97.63           H  
ATOM   1975  O   THR A 129      -4.904  -7.250   3.603  1.00 97.63           O  
ATOM   1976  CG2 THR A 129      -7.654  -4.021   4.263  1.00 97.63           C  
ATOM   1977 HG21 THR A 129      -8.167  -4.008   5.224  1.00 97.63           H  
ATOM   1978 HG22 THR A 129      -8.356  -3.734   3.480  1.00 97.63           H  
ATOM   1979 HG23 THR A 129      -6.833  -3.305   4.301  1.00 97.63           H  
ATOM   1980  OG1 THR A 129      -8.208  -6.285   3.833  1.00 97.63           O  
ATOM   1981  HG1 THR A 129      -8.153  -6.957   4.517  1.00 97.63           H  
ATOM   1982  N   VAL A 130      -5.559  -7.477   1.472  1.00 96.87           N  
ATOM   1983  H   VAL A 130      -6.080  -7.078   0.704  1.00 96.87           H  
ATOM   1984  CA  VAL A 130      -4.788  -8.710   1.227  1.00 96.87           C  
ATOM   1985  HA  VAL A 130      -5.100  -9.452   1.963  1.00 96.87           H  
ATOM   1986  C   VAL A 130      -3.284  -8.481   1.430  1.00 96.87           C  
ATOM   1987  CB  VAL A 130      -5.055  -9.303  -0.172  1.00 96.87           C  
ATOM   1988  HB  VAL A 130      -4.464 -10.213  -0.269  1.00 96.87           H  
ATOM   1989  O   VAL A 130      -2.785  -7.370   1.201  1.00 96.87           O  
ATOM   1990  CG1 VAL A 130      -6.532  -9.683  -0.330  1.00 96.87           C  
ATOM   1991 HG11 VAL A 130      -7.154  -8.788  -0.346  1.00 96.87           H  
ATOM   1992 HG12 VAL A 130      -6.836 -10.329   0.494  1.00 96.87           H  
ATOM   1993 HG13 VAL A 130      -6.662 -10.231  -1.263  1.00 96.87           H  
ATOM   1994  CG2 VAL A 130      -4.670  -8.348  -1.310  1.00 96.87           C  
ATOM   1995 HG21 VAL A 130      -5.235  -7.418  -1.248  1.00 96.87           H  
ATOM   1996 HG22 VAL A 130      -3.603  -8.128  -1.267  1.00 96.87           H  
ATOM   1997 HG23 VAL A 130      -4.870  -8.831  -2.267  1.00 96.87           H  
ATOM   1998  N   ARG A 131      -2.556  -9.524   1.847  1.00 97.57           N  
ATOM   1999  H   ARG A 131      -3.011 -10.419   1.964  1.00 97.57           H  
ATOM   2000  CA  ARG A 131      -1.092  -9.493   1.936  1.00 97.57           C  
ATOM   2001  HA  ARG A 131      -0.788  -8.597   2.476  1.00 97.57           H  
ATOM   2002  C   ARG A 131      -0.516  -9.424   0.526  1.00 97.57           C  
ATOM   2003  CB  ARG A 131      -0.581 -10.719   2.707  1.00 97.57           C  
ATOM   2004  HB2 ARG A 131      -0.876 -11.634   2.193  1.00 97.57           H  
ATOM   2005  HB3 ARG A 131      -1.037 -10.716   3.697  1.00 97.57           H  
ATOM   2006  O   ARG A 131      -0.620 -10.372  -0.236  1.00 97.57           O  
ATOM   2007  CG  ARG A 131       0.949 -10.695   2.852  1.00 97.57           C  
ATOM   2008  HG2 ARG A 131       1.248  -9.739   3.282  1.00 97.57           H  
ATOM   2009  HG3 ARG A 131       1.411 -10.797   1.870  1.00 97.57           H  
ATOM   2010  CD  ARG A 131       1.466 -11.832   3.741  1.00 97.57           C  
ATOM   2011  HD2 ARG A 131       2.556 -11.838   3.720  1.00 97.57           H  
ATOM   2012  HD3 ARG A 131       1.133 -12.782   3.323  1.00 97.57           H  
ATOM   2013  NE  ARG A 131       0.986 -11.716   5.134  1.00 97.57           N  
ATOM   2014  HE  ARG A 131       0.297 -12.399   5.412  1.00 97.57           H  
ATOM   2015  NH1 ARG A 131       2.343  -9.988   5.795  1.00 97.57           N  
ATOM   2016 HH11 ARG A 131       2.771  -9.443   6.529  1.00 97.57           H  
ATOM   2017 HH12 ARG A 131       2.807 -10.032   4.899  1.00 97.57           H  
ATOM   2018  NH2 ARG A 131       0.914 -10.898   7.254  1.00 97.57           N  
ATOM   2019 HH21 ARG A 131       1.312 -10.309   7.972  1.00 97.57           H  
ATOM   2020 HH22 ARG A 131       0.227 -11.600   7.489  1.00 97.57           H  
ATOM   2021  CZ  ARG A 131       1.415 -10.869   6.051  1.00 97.57           C  
ATOM   2022  N   ASP A 132       0.036  -8.271   0.170  1.00 97.51           N  
ATOM   2023  H   ASP A 132       0.146  -7.554   0.873  1.00 97.51           H  
ATOM   2024  CA  ASP A 132       0.565  -8.025  -1.173  1.00 97.51           C  
ATOM   2025  HA  ASP A 132       1.117  -8.907  -1.497  1.00 97.51           H  
ATOM   2026  C   ASP A 132       1.530  -6.831  -1.149  1.00 97.51           C  
ATOM   2027  CB  ASP A 132      -0.608  -7.796  -2.159  1.00 97.51           C  
ATOM   2028  HB2 ASP A 132      -1.387  -8.533  -1.965  1.00 97.51           H  
ATOM   2029  HB3 ASP A 132      -1.042  -6.811  -1.991  1.00 97.51           H  
ATOM   2030  O   ASP A 132       1.482  -5.964  -0.272  1.00 97.51           O  
ATOM   2031  CG  ASP A 132      -0.243  -7.918  -3.643  1.00 97.51           C  
ATOM   2032  OD1 ASP A 132       0.933  -8.169  -3.975  1.00 97.51           O  
ATOM   2033  OD2 ASP A 132      -1.144  -7.679  -4.483  1.00 97.51           O  
ATOM   2034  N   VAL A 133       2.378  -6.717  -2.156  1.00 97.60           N  
ATOM   2035  H   VAL A 133       2.269  -7.376  -2.913  1.00 97.60           H  
ATOM   2036  CA  VAL A 133       3.106  -5.474  -2.409  1.00 97.60           C  
ATOM   2037  HA  VAL A 133       3.603  -5.162  -1.491  1.00 97.60           H  
ATOM   2038  C   VAL A 133       2.098  -4.396  -2.814  1.00 97.60           C  
ATOM   2039  CB  VAL A 133       4.173  -5.694  -3.487  1.00 97.60           C  
ATOM   2040  HB  VAL A 133       3.671  -5.980  -4.411  1.00 97.60           H  
ATOM   2041  O   VAL A 133       1.076  -4.678  -3.449  1.00 97.60           O  
ATOM   2042  CG1 VAL A 133       5.017  -4.437  -3.742  1.00 97.60           C  
ATOM   2043 HG11 VAL A 133       5.453  -4.084  -2.808  1.00 97.60           H  
ATOM   2044 HG12 VAL A 133       5.817  -4.667  -4.446  1.00 97.60           H  
ATOM   2045 HG13 VAL A 133       4.402  -3.651  -4.182  1.00 97.60           H  
ATOM   2046  CG2 VAL A 133       5.117  -6.841  -3.122  1.00 97.60           C  
ATOM   2047 HG21 VAL A 133       5.827  -6.986  -3.937  1.00 97.60           H  
ATOM   2048 HG22 VAL A 133       5.640  -6.625  -2.190  1.00 97.60           H  
ATOM   2049 HG23 VAL A 133       4.563  -7.773  -3.010  1.00 97.60           H  
ATOM   2050  N   ARG A 134       2.359  -3.138  -2.449  1.00 98.33           N  
ATOM   2051  H   ARG A 134       3.197  -2.949  -1.918  1.00 98.33           H  
ATOM   2052  CA  ARG A 134       1.584  -2.005  -2.954  1.00 98.33           C  
ATOM   2053  HA  ARG A 134       0.702  -2.419  -3.443  1.00 98.33           H  
ATOM   2054  C   ARG A 134       2.353  -1.258  -4.033  1.00 98.33           C  
ATOM   2055  CB  ARG A 134       1.093  -1.078  -1.830  1.00 98.33           C  
ATOM   2056  HB2 ARG A 134       1.954  -0.619  -1.344  1.00 98.33           H  
ATOM   2057  HB3 ARG A 134       0.507  -0.276  -2.279  1.00 98.33           H  
ATOM   2058  O   ARG A 134       3.471  -0.811  -3.795  1.00 98.33           O  
ATOM   2059  CG  ARG A 134       0.231  -1.762  -0.755  1.00 98.33           C  
ATOM   2060  HG2 ARG A 134       0.842  -2.466  -0.190  1.00 98.33           H  
ATOM   2061  HG3 ARG A 134      -0.120  -0.985  -0.075  1.00 98.33           H  
ATOM   2062  CD  ARG A 134      -0.991  -2.495  -1.328  1.00 98.33           C  
ATOM   2063  HD2 ARG A 134      -0.650  -3.332  -1.937  1.00 98.33           H  
ATOM   2064  HD3 ARG A 134      -1.538  -1.815  -1.980  1.00 98.33           H  
ATOM   2065  NE  ARG A 134      -1.899  -2.990  -0.272  1.00 98.33           N  
ATOM   2066  HE  ARG A 134      -2.607  -2.366   0.086  1.00 98.33           H  
ATOM   2067  NH1 ARG A 134      -1.041  -5.118  -0.024  1.00 98.33           N  
ATOM   2068 HH11 ARG A 134      -1.106  -5.996   0.470  1.00 98.33           H  
ATOM   2069 HH12 ARG A 134      -0.160  -4.929  -0.481  1.00 98.33           H  
ATOM   2070  NH2 ARG A 134      -2.840  -4.598   1.051  1.00 98.33           N  
ATOM   2071 HH21 ARG A 134      -3.741  -4.141   1.041  1.00 98.33           H  
ATOM   2072 HH22 ARG A 134      -2.813  -5.567   1.332  1.00 98.33           H  
ATOM   2073  CZ  ARG A 134      -1.913  -4.212   0.238  1.00 98.33           C  
ATOM   2074  N   GLY A 135       1.732  -1.072  -5.195  1.00 98.17           N  
ATOM   2075  H   GLY A 135       0.795  -1.440  -5.274  1.00 98.17           H  
ATOM   2076  CA  GLY A 135       2.220  -0.130  -6.201  1.00 98.17           C  
ATOM   2077  HA2 GLY A 135       3.269  -0.335  -6.414  1.00 98.17           H  
ATOM   2078  HA3 GLY A 135       1.656  -0.235  -7.128  1.00 98.17           H  
ATOM   2079  C   GLY A 135       2.076   1.306  -5.698  1.00 98.17           C  
ATOM   2080  O   GLY A 135       1.059   1.638  -5.087  1.00 98.17           O  
ATOM   2081  N   PHE A 136       3.077   2.140  -5.966  1.00 98.55           N  
ATOM   2082  H   PHE A 136       3.873   1.765  -6.462  1.00 98.55           H  
ATOM   2083  CA  PHE A 136       3.157   3.549  -5.575  1.00 98.55           C  
ATOM   2084  HA  PHE A 136       2.160   3.925  -5.346  1.00 98.55           H  
ATOM   2085  C   PHE A 136       3.721   4.340  -6.762  1.00 98.55           C  
ATOM   2086  CB  PHE A 136       4.030   3.666  -4.309  1.00 98.55           C  
ATOM   2087  HB2 PHE A 136       5.075   3.484  -4.563  1.00 98.55           H  
ATOM   2088  HB3 PHE A 136       3.733   2.862  -3.635  1.00 98.55           H  
ATOM   2089  O   PHE A 136       4.933   4.485  -6.910  1.00 98.55           O  
ATOM   2090  CG  PHE A 136       3.938   4.971  -3.526  1.00 98.55           C  
ATOM   2091  CD1 PHE A 136       3.849   6.234  -4.153  1.00 98.55           C  
ATOM   2092  HD1 PHE A 136       3.863   6.332  -5.228  1.00 98.55           H  
ATOM   2093  CD2 PHE A 136       3.964   4.909  -2.119  1.00 98.55           C  
ATOM   2094  HD2 PHE A 136       4.057   3.955  -1.620  1.00 98.55           H  
ATOM   2095  CE1 PHE A 136       3.750   7.406  -3.380  1.00 98.55           C  
ATOM   2096  HE1 PHE A 136       3.668   8.368  -3.865  1.00 98.55           H  
ATOM   2097  CE2 PHE A 136       3.887   6.080  -1.347  1.00 98.55           C  
ATOM   2098  HE2 PHE A 136       3.907   6.014  -0.269  1.00 98.55           H  
ATOM   2099  CZ  PHE A 136       3.760   7.327  -1.977  1.00 98.55           C  
ATOM   2100  HZ  PHE A 136       3.656   8.215  -1.371  1.00 98.55           H  
ATOM   2101  N   ALA A 137       2.843   4.831  -7.636  1.00 98.50           N  
ATOM   2102  H   ALA A 137       1.856   4.723  -7.451  1.00 98.50           H  
ATOM   2103  CA  ALA A 137       3.238   5.558  -8.842  1.00 98.50           C  
ATOM   2104  HA  ALA A 137       4.318   5.486  -8.974  1.00 98.50           H  
ATOM   2105  C   ALA A 137       2.886   7.043  -8.730  1.00 98.50           C  
ATOM   2106  CB  ALA A 137       2.587   4.895 -10.058  1.00 98.50           C  
ATOM   2107  HB1 ALA A 137       2.973   5.352 -10.969  1.00 98.50           H  
ATOM   2108  HB2 ALA A 137       2.819   3.830 -10.067  1.00 98.50           H  
ATOM   2109  HB3 ALA A 137       1.506   5.029 -10.020  1.00 98.50           H  
ATOM   2110  O   ALA A 137       1.762   7.379  -8.361  1.00 98.50           O  
ATOM   2111  N   ILE A 138       3.828   7.919  -9.077  1.00 98.79           N  
ATOM   2112  H   ILE A 138       4.727   7.566  -9.372  1.00 98.79           H  
ATOM   2113  CA  ILE A 138       3.656   9.375  -9.064  1.00 98.79           C  
ATOM   2114  HA  ILE A 138       2.647   9.618  -8.731  1.00 98.79           H  
ATOM   2115  C   ILE A 138       3.827   9.897 -10.491  1.00 98.79           C  
ATOM   2116  CB  ILE A 138       4.652  10.060  -8.096  1.00 98.79           C  
ATOM   2117  HB  ILE A 138       5.657   9.928  -8.497  1.00 98.79           H  
ATOM   2118  O   ILE A 138       4.838   9.617 -11.131  1.00 98.79           O  
ATOM   2119  CG1 ILE A 138       4.636   9.455  -6.670  1.00 98.79           C  
ATOM   2120 HG12 ILE A 138       3.724   9.749  -6.150  1.00 98.79           H  
ATOM   2121 HG13 ILE A 138       4.647   8.366  -6.719  1.00 98.79           H  
ATOM   2122  CG2 ILE A 138       4.336  11.571  -8.057  1.00 98.79           C  
ATOM   2123 HG21 ILE A 138       4.532  12.025  -9.029  1.00 98.79           H  
ATOM   2124 HG22 ILE A 138       3.291  11.750  -7.804  1.00 98.79           H  
ATOM   2125 HG23 ILE A 138       4.965  12.084  -7.330  1.00 98.79           H  
ATOM   2126  CD1 ILE A 138       5.835   9.861  -5.804  1.00 98.79           C  
ATOM   2127 HD11 ILE A 138       5.726   9.430  -4.809  1.00 98.79           H  
ATOM   2128 HD12 ILE A 138       6.753   9.479  -6.250  1.00 98.79           H  
ATOM   2129 HD13 ILE A 138       5.906  10.945  -5.704  1.00 98.79           H  
ATOM   2130  N   LYS A 139       2.853  10.672 -10.969  1.00 98.76           N  
ATOM   2131  H   LYS A 139       2.044  10.819 -10.382  1.00 98.76           H  
ATOM   2132  CA  LYS A 139       2.916  11.432 -12.221  1.00 98.76           C  
ATOM   2133  HA  LYS A 139       3.770  11.104 -12.812  1.00 98.76           H  
ATOM   2134  C   LYS A 139       3.100  12.902 -11.890  1.00 98.76           C  
ATOM   2135  CB  LYS A 139       1.644  11.181 -13.044  1.00 98.76           C  
ATOM   2136  HB2 LYS A 139       0.765  11.413 -12.442  1.00 98.76           H  
ATOM   2137  HB3 LYS A 139       1.621  10.122 -13.302  1.00 98.76           H  
ATOM   2138  O   LYS A 139       2.271  13.469 -11.179  1.00 98.76           O  
ATOM   2139  CG  LYS A 139       1.597  12.014 -14.337  1.00 98.76           C  
ATOM   2140  HG2 LYS A 139       2.519  11.869 -14.900  1.00 98.76           H  
ATOM   2141  HG3 LYS A 139       1.526  13.072 -14.083  1.00 98.76           H  
ATOM   2142  CD  LYS A 139       0.395  11.661 -15.228  1.00 98.76           C  
ATOM   2143  HD2 LYS A 139       0.406  12.304 -16.108  1.00 98.76           H  
ATOM   2144  HD3 LYS A 139      -0.518  11.867 -14.670  1.00 98.76           H  
ATOM   2145  CE  LYS A 139       0.319  10.199 -15.676  1.00 98.76           C  
ATOM   2146  HE2 LYS A 139      -0.580  10.061 -16.277  1.00 98.76           H  
ATOM   2147  HE3 LYS A 139       0.228   9.559 -14.798  1.00 98.76           H  
ATOM   2148  NZ  LYS A 139       1.504   9.787 -16.458  1.00 98.76           N  
ATOM   2149  HZ1 LYS A 139       1.647  10.356 -17.279  1.00 98.76           H  
ATOM   2150  HZ2 LYS A 139       2.347   9.823 -15.903  1.00 98.76           H  
ATOM   2151  HZ3 LYS A 139       1.410   8.822 -16.740  1.00 98.76           H  
ATOM   2152  N   PHE A 140       4.151  13.506 -12.424  1.00 98.69           N  
ATOM   2153  H   PHE A 140       4.775  12.951 -12.992  1.00 98.69           H  
ATOM   2154  CA  PHE A 140       4.474  14.918 -12.271  1.00 98.69           C  
ATOM   2155  HA  PHE A 140       3.897  15.342 -11.450  1.00 98.69           H  
ATOM   2156  C   PHE A 140       4.102  15.666 -13.549  1.00 98.69           C  
ATOM   2157  CB  PHE A 140       5.964  15.075 -11.944  1.00 98.69           C  
ATOM   2158  HB2 PHE A 140       6.187  16.139 -11.856  1.00 98.69           H  
ATOM   2159  HB3 PHE A 140       6.543  14.695 -12.786  1.00 98.69           H  
ATOM   2160  O   PHE A 140       4.603  15.353 -14.630  1.00 98.69           O  
ATOM   2161  CG  PHE A 140       6.434  14.373 -10.683  1.00 98.69           C  
ATOM   2162  CD1 PHE A 140       6.591  15.098  -9.490  1.00 98.69           C  
ATOM   2163  HD1 PHE A 140       6.363  16.153  -9.457  1.00 98.69           H  
ATOM   2164  CD2 PHE A 140       6.761  13.002 -10.703  1.00 98.69           C  
ATOM   2165  HD2 PHE A 140       6.680  12.429 -11.615  1.00 98.69           H  
ATOM   2166  CE1 PHE A 140       7.066  14.453  -8.336  1.00 98.69           C  
ATOM   2167  HE1 PHE A 140       7.209  15.018  -7.426  1.00 98.69           H  
ATOM   2168  CE2 PHE A 140       7.236  12.362  -9.549  1.00 98.69           C  
ATOM   2169  HE2 PHE A 140       7.509  11.317  -9.589  1.00 98.69           H  
ATOM   2170  CZ  PHE A 140       7.389  13.088  -8.359  1.00 98.69           C  
ATOM   2171  HZ  PHE A 140       7.774  12.605  -7.473  1.00 98.69           H  
ATOM   2172  N   TYR A 141       3.232  16.668 -13.424  1.00 98.27           N  
ATOM   2173  H   TYR A 141       2.862  16.885 -12.509  1.00 98.27           H  
ATOM   2174  CA  TYR A 141       2.827  17.521 -14.539  1.00 98.27           C  
ATOM   2175  HA  TYR A 141       2.952  16.980 -15.477  1.00 98.27           H  
ATOM   2176  C   TYR A 141       3.727  18.754 -14.585  1.00 98.27           C  
ATOM   2177  CB  TYR A 141       1.344  17.891 -14.407  1.00 98.27           C  
ATOM   2178  HB2 TYR A 141       1.213  18.519 -13.527  1.00 98.27           H  
ATOM   2179  HB3 TYR A 141       1.061  18.487 -15.275  1.00 98.27           H  
ATOM   2180  O   TYR A 141       3.438  19.760 -13.934  1.00 98.27           O  
ATOM   2181  CG  TYR A 141       0.406  16.707 -14.305  1.00 98.27           C  
ATOM   2182  CD1 TYR A 141       0.010  16.005 -15.457  1.00 98.27           C  
ATOM   2183  HD1 TYR A 141       0.361  16.322 -16.428  1.00 98.27           H  
ATOM   2184  CD2 TYR A 141      -0.075  16.310 -13.045  1.00 98.27           C  
ATOM   2185  HD2 TYR A 141       0.219  16.853 -12.160  1.00 98.27           H  
ATOM   2186  CE1 TYR A 141      -0.855  14.899 -15.341  1.00 98.27           C  
ATOM   2187  HE1 TYR A 141      -1.160  14.347 -16.218  1.00 98.27           H  
ATOM   2188  CE2 TYR A 141      -0.947  15.220 -12.922  1.00 98.27           C  
ATOM   2189  HE2 TYR A 141      -1.321  14.938 -11.950  1.00 98.27           H  
ATOM   2190  OH  TYR A 141      -2.238  13.507 -13.943  1.00 98.27           O  
ATOM   2191  HH  TYR A 141      -2.487  13.343 -13.030  1.00 98.27           H  
ATOM   2192  CZ  TYR A 141      -1.344  14.516 -14.072  1.00 98.27           C  
ATOM   2193  N   THR A 142       4.840  18.673 -15.316  1.00 96.43           N  
ATOM   2194  H   THR A 142       5.038  17.847 -15.863  1.00 96.43           H  
ATOM   2195  CA  THR A 142       5.854  19.733 -15.328  1.00 96.43           C  
ATOM   2196  HA  THR A 142       5.627  20.401 -14.496  1.00 96.43           H  
ATOM   2197  C   THR A 142       5.792  20.579 -16.609  1.00 96.43           C  
ATOM   2198  CB  THR A 142       7.275  19.210 -15.034  1.00 96.43           C  
ATOM   2199  HB  THR A 142       7.791  20.002 -14.494  1.00 96.43           H  
ATOM   2200  O   THR A 142       5.231  20.148 -17.621  1.00 96.43           O  
ATOM   2201  CG2 THR A 142       7.343  17.956 -14.162  1.00 96.43           C  
ATOM   2202 HG21 THR A 142       6.801  18.123 -13.232  1.00 96.43           H  
ATOM   2203 HG22 THR A 142       6.909  17.109 -14.694  1.00 96.43           H  
ATOM   2204 HG23 THR A 142       8.385  17.723 -13.942  1.00 96.43           H  
ATOM   2205  OG1 THR A 142       8.017  18.959 -16.195  1.00 96.43           O  
ATOM   2206  HG1 THR A 142       8.847  19.428 -16.077  1.00 96.43           H  
ATOM   2207  N   PRO A 143       6.369  21.798 -16.604  1.00 93.49           N  
ATOM   2208  CA  PRO A 143       6.543  22.594 -17.822  1.00 93.49           C  
ATOM   2209  HA  PRO A 143       5.567  22.764 -18.277  1.00 93.49           H  
ATOM   2210  C   PRO A 143       7.470  21.946 -18.862  1.00 93.49           C  
ATOM   2211  CB  PRO A 143       7.130  23.931 -17.353  1.00 93.49           C  
ATOM   2212  HB2 PRO A 143       6.737  24.767 -17.932  1.00 93.49           H  
ATOM   2213  HB3 PRO A 143       8.218  23.907 -17.418  1.00 93.49           H  
ATOM   2214  O   PRO A 143       7.412  22.301 -20.036  1.00 93.49           O  
ATOM   2215  CG  PRO A 143       6.725  24.020 -15.885  1.00 93.49           C  
ATOM   2216  HG2 PRO A 143       7.407  24.648 -15.312  1.00 93.49           H  
ATOM   2217  HG3 PRO A 143       5.701  24.385 -15.806  1.00 93.49           H  
ATOM   2218  CD  PRO A 143       6.787  22.564 -15.440  1.00 93.49           C  
ATOM   2219  HD2 PRO A 143       7.813  22.300 -15.181  1.00 93.49           H  
ATOM   2220  HD3 PRO A 143       6.127  22.417 -14.585  1.00 93.49           H  
ATOM   2221  N   GLU A 144       8.333  21.023 -18.431  1.00 93.10           N  
ATOM   2222  H   GLU A 144       8.318  20.778 -17.451  1.00 93.10           H  
ATOM   2223  CA  GLU A 144       9.304  20.316 -19.274  1.00 93.10           C  
ATOM   2224  HA  GLU A 144       9.582  20.958 -20.109  1.00 93.10           H  
ATOM   2225  C   GLU A 144       8.739  19.022 -19.887  1.00 93.10           C  
ATOM   2226  CB  GLU A 144      10.581  20.009 -18.466  1.00 93.10           C  
ATOM   2227  HB2 GLU A 144      10.376  19.227 -17.735  1.00 93.10           H  
ATOM   2228  HB3 GLU A 144      11.319  19.611 -19.162  1.00 93.10           H  
ATOM   2229  O   GLU A 144       9.369  18.434 -20.763  1.00 93.10           O  
ATOM   2230  CG  GLU A 144      11.223  21.222 -17.761  1.00 93.10           C  
ATOM   2231  HG2 GLU A 144      11.230  22.066 -18.451  1.00 93.10           H  
ATOM   2232  HG3 GLU A 144      12.261  20.970 -17.544  1.00 93.10           H  
ATOM   2233  CD  GLU A 144      10.552  21.635 -16.434  1.00 93.10           C  
ATOM   2234  OE1 GLU A 144      10.691  22.802 -16.012  1.00 93.10           O  
ATOM   2235  OE2 GLU A 144       9.890  20.808 -15.760  1.00 93.10           O  
ATOM   2236  N   GLY A 145       7.567  18.571 -19.433  1.00 95.16           N  
ATOM   2237  H   GLY A 145       7.128  19.064 -18.669  1.00 95.16           H  
ATOM   2238  CA  GLY A 145       6.941  17.324 -19.857  1.00 95.16           C  
ATOM   2239  HA2 GLY A 145       7.689  16.672 -20.308  1.00 95.16           H  
ATOM   2240  HA3 GLY A 145       6.176  17.537 -20.604  1.00 95.16           H  
ATOM   2241  C   GLY A 145       6.297  16.574 -18.694  1.00 95.16           C  
ATOM   2242  O   GLY A 145       6.117  17.097 -17.595  1.00 95.16           O  
ATOM   2243  N   ILE A 146       5.930  15.320 -18.944  1.00 97.46           N  
ATOM   2244  H   ILE A 146       6.180  14.917 -19.836  1.00 97.46           H  
ATOM   2245  CA  ILE A 146       5.543  14.399 -17.876  1.00 97.46           C  
ATOM   2246  HA  ILE A 146       5.128  14.962 -17.040  1.00 97.46           H  
ATOM   2247  C   ILE A 146       6.797  13.694 -17.374  1.00 97.46           C  
ATOM   2248  CB  ILE A 146       4.471  13.400 -18.355  1.00 97.46           C  
ATOM   2249  HB  ILE A 146       4.836  12.919 -19.263  1.00 97.46           H  
ATOM   2250  O   ILE A 146       7.554  13.136 -18.166  1.00 97.46           O  
ATOM   2251  CG1 ILE A 146       3.143  14.102 -18.705  1.00 97.46           C  
ATOM   2252 HG12 ILE A 146       2.467  13.366 -19.139  1.00 97.46           H  
ATOM   2253 HG13 ILE A 146       3.337  14.858 -19.466  1.00 97.46           H  
ATOM   2254  CG2 ILE A 146       4.225  12.288 -17.319  1.00 97.46           C  
ATOM   2255 HG21 ILE A 146       4.077  12.716 -16.328  1.00 97.46           H  
ATOM   2256 HG22 ILE A 146       5.085  11.619 -17.276  1.00 97.46           H  
ATOM   2257 HG23 ILE A 146       3.357  11.696 -17.606  1.00 97.46           H  
ATOM   2258  CD1 ILE A 146       2.420  14.787 -17.541  1.00 97.46           C  
ATOM   2259 HD11 ILE A 146       1.440  15.107 -17.895  1.00 97.46           H  
ATOM   2260 HD12 ILE A 146       2.275  14.101 -16.707  1.00 97.46           H  
ATOM   2261 HD13 ILE A 146       2.987  15.658 -17.214  1.00 97.46           H  
ATOM   2262  N   TRP A 147       6.967  13.664 -16.057  1.00 98.36           N  
ATOM   2263  H   TRP A 147       6.297  14.151 -15.479  1.00 98.36           H  
ATOM   2264  CA  TRP A 147       7.847  12.703 -15.404  1.00 98.36           C  
ATOM   2265  HA  TRP A 147       8.406  12.145 -16.155  1.00 98.36           H  
ATOM   2266  C   TRP A 147       6.983  11.707 -14.635  1.00 98.36           C  
ATOM   2267  CB  TRP A 147       8.868  13.436 -14.527  1.00 98.36           C  
ATOM   2268  HB2 TRP A 147       9.504  14.041 -15.173  1.00 98.36           H  
ATOM   2269  HB3 TRP A 147       8.340  14.121 -13.864  1.00 98.36           H  
ATOM   2270  O   TRP A 147       6.108  12.118 -13.875  1.00 98.36           O  
ATOM   2271  CG  TRP A 147       9.757  12.572 -13.686  1.00 98.36           C  
ATOM   2272  CD1 TRP A 147      10.320  11.403 -14.063  1.00 98.36           C  
ATOM   2273  HD1 TRP A 147      10.198  10.930 -15.026  1.00 98.36           H  
ATOM   2274  CD2 TRP A 147      10.188  12.784 -12.308  1.00 98.36           C  
ATOM   2275  CE2 TRP A 147      11.000  11.677 -11.913  1.00 98.36           C  
ATOM   2276  CE3 TRP A 147       9.965  13.791 -11.346  1.00 98.36           C  
ATOM   2277  HE3 TRP A 147       9.336  14.632 -11.599  1.00 98.36           H  
ATOM   2278  NE1 TRP A 147      11.042  10.866 -13.022  1.00 98.36           N  
ATOM   2279  HE1 TRP A 147      11.490   9.962 -13.075  1.00 98.36           H  
ATOM   2280  CH2 TRP A 147      11.312  12.588  -9.700  1.00 98.36           C  
ATOM   2281  HH2 TRP A 147      11.724  12.515  -8.704  1.00 98.36           H  
ATOM   2282  CZ2 TRP A 147      11.563  11.572 -10.635  1.00 98.36           C  
ATOM   2283  HZ2 TRP A 147      12.174  10.720 -10.374  1.00 98.36           H  
ATOM   2284  CZ3 TRP A 147      10.517  13.693 -10.055  1.00 98.36           C  
ATOM   2285  HZ3 TRP A 147      10.310  14.463  -9.326  1.00 98.36           H  
ATOM   2286  N   ASP A 148       7.200  10.409 -14.838  1.00 98.63           N  
ATOM   2287  H   ASP A 148       7.931  10.129 -15.477  1.00 98.63           H  
ATOM   2288  CA  ASP A 148       6.558   9.360 -14.048  1.00 98.63           C  
ATOM   2289  HA  ASP A 148       5.828   9.802 -13.369  1.00 98.63           H  
ATOM   2290  C   ASP A 148       7.610   8.634 -13.201  1.00 98.63           C  
ATOM   2291  CB  ASP A 148       5.800   8.368 -14.941  1.00 98.63           C  
ATOM   2292  HB2 ASP A 148       6.491   8.034 -15.715  1.00 98.63           H  
ATOM   2293  HB3 ASP A 148       5.521   7.502 -14.341  1.00 98.63           H  
ATOM   2294  O   ASP A 148       8.565   8.053 -13.717  1.00 98.63           O  
ATOM   2295  CG  ASP A 148       4.527   8.908 -15.598  1.00 98.63           C  
ATOM   2296  OD1 ASP A 148       3.785   9.683 -14.962  1.00 98.63           O  
ATOM   2297  OD2 ASP A 148       4.148   8.452 -16.704  1.00 98.63           O  
ATOM   2298  N   LEU A 149       7.398   8.602 -11.886  1.00 98.36           N  
ATOM   2299  H   LEU A 149       6.584   9.083 -11.531  1.00 98.36           H  
ATOM   2300  CA  LEU A 149       8.158   7.766 -10.964  1.00 98.36           C  
ATOM   2301  HA  LEU A 149       9.039   7.381 -11.479  1.00 98.36           H  
ATOM   2302  C   LEU A 149       7.288   6.583 -10.547  1.00 98.36           C  
ATOM   2303  CB  LEU A 149       8.644   8.606  -9.776  1.00 98.36           C  
ATOM   2304  HB2 LEU A 149       7.773   9.025  -9.271  1.00 98.36           H  
ATOM   2305  HB3 LEU A 149       9.252   9.429 -10.151  1.00 98.36           H  
ATOM   2306  O   LEU A 149       6.370   6.723  -9.736  1.00 98.36           O  
ATOM   2307  CG  LEU A 149       9.461   7.796  -8.753  1.00 98.36           C  
ATOM   2308  HG  LEU A 149       8.855   6.979  -8.361  1.00 98.36           H  
ATOM   2309  CD1 LEU A 149      10.749   7.215  -9.343  1.00 98.36           C  
ATOM   2310 HD11 LEU A 149      11.345   8.009  -9.793  1.00 98.36           H  
ATOM   2311 HD12 LEU A 149      10.520   6.464 -10.099  1.00 98.36           H  
ATOM   2312 HD13 LEU A 149      11.330   6.735  -8.555  1.00 98.36           H  
ATOM   2313  CD2 LEU A 149       9.838   8.705  -7.589  1.00 98.36           C  
ATOM   2314 HD21 LEU A 149       8.938   9.163  -7.178  1.00 98.36           H  
ATOM   2315 HD22 LEU A 149      10.321   8.119  -6.808  1.00 98.36           H  
ATOM   2316 HD23 LEU A 149      10.511   9.486  -7.942  1.00 98.36           H  
ATOM   2317  N   VAL A 150       7.566   5.413 -11.118  1.00 97.74           N  
ATOM   2318  H   VAL A 150       8.320   5.376 -11.789  1.00 97.74           H  
ATOM   2319  CA  VAL A 150       6.769   4.206 -10.877  1.00 97.74           C  
ATOM   2320  HA  VAL A 150       5.811   4.506 -10.453  1.00 97.74           H  
ATOM   2321  C   VAL A 150       7.457   3.300  -9.868  1.00 97.74           C  
ATOM   2322  CB  VAL A 150       6.449   3.449 -12.172  1.00 97.74           C  
ATOM   2323  HB  VAL A 150       7.335   2.926 -12.533  1.00 97.74           H  
ATOM   2324  O   VAL A 150       8.457   2.651 -10.176  1.00 97.74           O  
ATOM   2325  CG1 VAL A 150       5.357   2.425 -11.868  1.00 97.74           C  
ATOM   2326 HG11 VAL A 150       5.668   1.723 -11.094  1.00 97.74           H  
ATOM   2327 HG12 VAL A 150       5.142   1.870 -12.781  1.00 97.74           H  
ATOM   2328 HG13 VAL A 150       4.445   2.929 -11.547  1.00 97.74           H  
ATOM   2329  CG2 VAL A 150       5.941   4.381 -13.277  1.00 97.74           C  
ATOM   2330 HG21 VAL A 150       6.751   5.014 -13.638  1.00 97.74           H  
ATOM   2331 HG22 VAL A 150       5.564   3.801 -14.120  1.00 97.74           H  
ATOM   2332 HG23 VAL A 150       5.151   5.016 -12.877  1.00 97.74           H  
ATOM   2333  N   GLY A 151       6.884   3.216  -8.675  1.00 96.95           N  
ATOM   2334  H   GLY A 151       6.071   3.782  -8.473  1.00 96.95           H  
ATOM   2335  CA  GLY A 151       7.477   2.536  -7.538  1.00 96.95           C  
ATOM   2336  HA2 GLY A 151       7.691   3.313  -6.804  1.00 96.95           H  
ATOM   2337  HA3 GLY A 151       8.414   2.048  -7.807  1.00 96.95           H  
ATOM   2338  C   GLY A 151       6.574   1.520  -6.852  1.00 96.95           C  
ATOM   2339  O   GLY A 151       5.447   1.263  -7.279  1.00 96.95           O  
ATOM   2340  N   ASN A 152       7.086   0.987  -5.745  1.00 98.22           N  
ATOM   2341  H   ASN A 152       7.995   1.318  -5.457  1.00 98.22           H  
ATOM   2342  CA  ASN A 152       6.368   0.136  -4.798  1.00 98.22           C  
ATOM   2343  HA  ASN A 152       5.302   0.154  -5.025  1.00 98.22           H  
ATOM   2344  C   ASN A 152       6.554   0.666  -3.373  1.00 98.22           C  
ATOM   2345  CB  ASN A 152       6.882  -1.311  -4.905  1.00 98.22           C  
ATOM   2346  HB2 ASN A 152       7.969  -1.312  -4.823  1.00 98.22           H  
ATOM   2347  HB3 ASN A 152       6.483  -1.904  -4.082  1.00 98.22           H  
ATOM   2348  O   ASN A 152       7.442   1.474  -3.113  1.00 98.22           O  
ATOM   2349  CG  ASN A 152       6.469  -2.008  -6.185  1.00 98.22           C  
ATOM   2350  ND2 ASN A 152       7.267  -2.941  -6.645  1.00 98.22           N  
ATOM   2351 HD21 ASN A 152       8.112  -3.178  -6.146  1.00 98.22           H  
ATOM   2352 HD22 ASN A 152       6.962  -3.412  -7.485  1.00 98.22           H  
ATOM   2353  OD1 ASN A 152       5.426  -1.765  -6.767  1.00 98.22           O  
ATOM   2354  N   ASN A 153       5.772   0.162  -2.423  1.00 98.41           N  
ATOM   2355  H   ASN A 153       5.027  -0.466  -2.688  1.00 98.41           H  
ATOM   2356  CA  ASN A 153       5.991   0.415  -0.998  1.00 98.41           C  
ATOM   2357  HA  ASN A 153       6.311   1.452  -0.900  1.00 98.41           H  
ATOM   2358  C   ASN A 153       7.124  -0.424  -0.371  1.00 98.41           C  
ATOM   2359  CB  ASN A 153       4.666   0.247  -0.247  1.00 98.41           C  
ATOM   2360  HB2 ASN A 153       3.859   0.742  -0.787  1.00 98.41           H  
ATOM   2361  HB3 ASN A 153       4.769   0.737   0.721  1.00 98.41           H  
ATOM   2362  O   ASN A 153       7.341  -0.360   0.837  1.00 98.41           O  
ATOM   2363  CG  ASN A 153       4.311  -1.210  -0.021  1.00 98.41           C  
ATOM   2364  ND2 ASN A 153       3.832  -1.524   1.154  1.00 98.41           N  
ATOM   2365 HD21 ASN A 153       3.749  -0.821   1.875  1.00 98.41           H  
ATOM   2366 HD22 ASN A 153       3.650  -2.491   1.381  1.00 98.41           H  
ATOM   2367  OD1 ASN A 153       4.448  -2.060  -0.888  1.00 98.41           O  
ATOM   2368  N   ILE A 154       7.830  -1.211  -1.185  1.00 97.92           N  
ATOM   2369  H   ILE A 154       7.610  -1.171  -2.170  1.00 97.92           H  
ATOM   2370  CA  ILE A 154       8.965  -2.061  -0.815  1.00 97.92           C  
ATOM   2371  HA  ILE A 154       9.226  -1.870   0.226  1.00 97.92           H  
ATOM   2372  C   ILE A 154      10.156  -1.673  -1.713  1.00 97.92           C  
ATOM   2373  CB  ILE A 154       8.558  -3.551  -0.944  1.00 97.92           C  
ATOM   2374  HB  ILE A 154       8.108  -3.708  -1.925  1.00 97.92           H  
ATOM   2375  O   ILE A 154       9.945  -1.475  -2.911  1.00 97.92           O  
ATOM   2376  CG1 ILE A 154       7.516  -3.905   0.146  1.00 97.92           C  
ATOM   2377 HG12 ILE A 154       7.996  -3.836   1.123  1.00 97.92           H  
ATOM   2378 HG13 ILE A 154       6.710  -3.171   0.139  1.00 97.92           H  
ATOM   2379  CG2 ILE A 154       9.781  -4.474  -0.824  1.00 97.92           C  
ATOM   2380 HG21 ILE A 154      10.468  -4.317  -1.655  1.00 97.92           H  
ATOM   2381 HG22 ILE A 154      10.292  -4.321   0.126  1.00 97.92           H  
ATOM   2382 HG23 ILE A 154       9.477  -5.520  -0.864  1.00 97.92           H  
ATOM   2383  CD1 ILE A 154       6.856  -5.287   0.023  1.00 97.92           C  
ATOM   2384 HD11 ILE A 154       5.818  -5.163  -0.286  1.00 97.92           H  
ATOM   2385 HD12 ILE A 154       6.868  -5.784   0.993  1.00 97.92           H  
ATOM   2386 HD13 ILE A 154       7.363  -5.920  -0.706  1.00 97.92           H  
ATOM   2387  N   PRO A 155      11.388  -1.536  -1.177  1.00 98.01           N  
ATOM   2388  CA  PRO A 155      12.531  -0.981  -1.912  1.00 98.01           C  
ATOM   2389  HA  PRO A 155      12.205  -0.141  -2.525  1.00 98.01           H  
ATOM   2390  C   PRO A 155      13.246  -1.974  -2.839  1.00 98.01           C  
ATOM   2391  CB  PRO A 155      13.482  -0.471  -0.826  1.00 98.01           C  
ATOM   2392  HB2 PRO A 155      13.185   0.531  -0.516  1.00 98.01           H  
ATOM   2393  HB3 PRO A 155      14.524  -0.465  -1.147  1.00 98.01           H  
ATOM   2394  O   PRO A 155      14.175  -1.580  -3.543  1.00 98.01           O  
ATOM   2395  CG  PRO A 155      13.244  -1.442   0.324  1.00 98.01           C  
ATOM   2396  HG2 PRO A 155      13.519  -1.006   1.285  1.00 98.01           H  
ATOM   2397  HG3 PRO A 155      13.787  -2.371   0.151  1.00 98.01           H  
ATOM   2398  CD  PRO A 155      11.747  -1.706   0.228  1.00 98.01           C  
ATOM   2399  HD2 PRO A 155      11.212  -0.977   0.837  1.00 98.01           H  
ATOM   2400  HD3 PRO A 155      11.539  -2.716   0.581  1.00 98.01           H  
ATOM   2401  N   VAL A 156      12.843  -3.246  -2.827  1.00 98.17           N  
ATOM   2402  H   VAL A 156      12.029  -3.482  -2.277  1.00 98.17           H  
ATOM   2403  CA  VAL A 156      13.445  -4.328  -3.615  1.00 98.17           C  
ATOM   2404  HA  VAL A 156      14.142  -3.886  -4.328  1.00 98.17           H  
ATOM   2405  C   VAL A 156      12.400  -5.058  -4.451  1.00 98.17           C  
ATOM   2406  CB  VAL A 156      14.255  -5.303  -2.736  1.00 98.17           C  
ATOM   2407  HB  VAL A 156      14.679  -6.075  -3.379  1.00 98.17           H  
ATOM   2408  O   VAL A 156      11.196  -4.874  -4.270  1.00 98.17           O  
ATOM   2409  CG1 VAL A 156      15.419  -4.561  -2.083  1.00 98.17           C  
ATOM   2410 HG11 VAL A 156      16.117  -5.280  -1.652  1.00 98.17           H  
ATOM   2411 HG12 VAL A 156      15.046  -3.896  -1.304  1.00 98.17           H  
ATOM   2412 HG13 VAL A 156      15.938  -3.971  -2.838  1.00 98.17           H  
ATOM   2413  CG2 VAL A 156      13.434  -5.994  -1.642  1.00 98.17           C  
ATOM   2414 HG21 VAL A 156      12.633  -6.578  -2.095  1.00 98.17           H  
ATOM   2415 HG22 VAL A 156      14.074  -6.670  -1.075  1.00 98.17           H  
ATOM   2416 HG23 VAL A 156      13.005  -5.262  -0.958  1.00 98.17           H  
ATOM   2417  N   PHE A 157      12.867  -5.872  -5.392  1.00 98.02           N  
ATOM   2418  H   PHE A 157      13.866  -5.901  -5.534  1.00 98.02           H  
ATOM   2419  CA  PHE A 157      12.038  -6.675  -6.282  1.00 98.02           C  
ATOM   2420  HA  PHE A 157      11.000  -6.575  -5.964  1.00 98.02           H  
ATOM   2421  C   PHE A 157      12.378  -8.169  -6.195  1.00 98.02           C  
ATOM   2422  CB  PHE A 157      12.166  -6.112  -7.705  1.00 98.02           C  
ATOM   2423  HB2 PHE A 157      12.343  -5.037  -7.661  1.00 98.02           H  
ATOM   2424  HB3 PHE A 157      13.027  -6.561  -8.200  1.00 98.02           H  
ATOM   2425  O   PHE A 157      13.425  -8.542  -5.675  1.00 98.02           O  
ATOM   2426  CG  PHE A 157      10.910  -6.333  -8.513  1.00 98.02           C  
ATOM   2427  CD1 PHE A 157      10.894  -7.273  -9.555  1.00 98.02           C  
ATOM   2428  HD1 PHE A 157      11.811  -7.768  -9.840  1.00 98.02           H  
ATOM   2429  CD2 PHE A 157       9.734  -5.643  -8.166  1.00 98.02           C  
ATOM   2430  HD2 PHE A 157       9.754  -4.920  -7.363  1.00 98.02           H  
ATOM   2431  CE1 PHE A 157       9.687  -7.573 -10.208  1.00 98.02           C  
ATOM   2432  HE1 PHE A 157       9.660  -8.326 -10.981  1.00 98.02           H  
ATOM   2433  CE2 PHE A 157       8.528  -5.938  -8.822  1.00 98.02           C  
ATOM   2434  HE2 PHE A 157       7.612  -5.449  -8.525  1.00 98.02           H  
ATOM   2435  CZ  PHE A 157       8.504  -6.925  -9.819  1.00 98.02           C  
ATOM   2436  HZ  PHE A 157       7.562  -7.220 -10.256  1.00 98.02           H  
ATOM   2437  N   PHE A 158      11.492  -9.036  -6.702  1.00 97.88           N  
ATOM   2438  H   PHE A 158      10.639  -8.673  -7.102  1.00 97.88           H  
ATOM   2439  CA  PHE A 158      11.668 -10.498  -6.653  1.00 97.88           C  
ATOM   2440  HA  PHE A 158      11.974 -10.798  -5.651  1.00 97.88           H  
ATOM   2441  C   PHE A 158      12.743 -11.024  -7.610  1.00 97.88           C  
ATOM   2442  CB  PHE A 158      10.334 -11.183  -6.989  1.00 97.88           C  
ATOM   2443  HB2 PHE A 158      10.528 -12.236  -7.191  1.00 97.88           H  
ATOM   2444  HB3 PHE A 158       9.928 -10.752  -7.904  1.00 97.88           H  
ATOM   2445  O   PHE A 158      13.275 -12.109  -7.409  1.00 97.88           O  
ATOM   2446  CG  PHE A 158       9.290 -11.125  -5.892  1.00 97.88           C  
ATOM   2447  CD1 PHE A 158       9.349 -12.047  -4.832  1.00 97.88           C  
ATOM   2448  HD1 PHE A 158      10.135 -12.787  -4.801  1.00 97.88           H  
ATOM   2449  CD2 PHE A 158       8.253 -10.174  -5.930  1.00 97.88           C  
ATOM   2450  HD2 PHE A 158       8.185  -9.474  -6.749  1.00 97.88           H  
ATOM   2451  CE1 PHE A 158       8.377 -12.030  -3.818  1.00 97.88           C  
ATOM   2452  HE1 PHE A 158       8.414 -12.760  -3.023  1.00 97.88           H  
ATOM   2453  CE2 PHE A 158       7.283 -10.150  -4.909  1.00 97.88           C  
ATOM   2454  HE2 PHE A 158       6.472  -9.439  -4.946  1.00 97.88           H  
ATOM   2455  CZ  PHE A 158       7.343 -11.080  -3.856  1.00 97.88           C  
ATOM   2456  HZ  PHE A 158       6.583 -11.080  -3.089  1.00 97.88           H  
ATOM   2457  N   ILE A 159      13.028 -10.283  -8.678  1.00 98.01           N  
ATOM   2458  H   ILE A 159      12.642  -9.350  -8.725  1.00 98.01           H  
ATOM   2459  CA  ILE A 159      13.866 -10.721  -9.796  1.00 98.01           C  
ATOM   2460  HA  ILE A 159      14.461 -11.575  -9.474  1.00 98.01           H  
ATOM   2461  C   ILE A 159      14.844  -9.615 -10.186  1.00 98.01           C  
ATOM   2462  CB  ILE A 159      13.007 -11.170 -11.004  1.00 98.01           C  
ATOM   2463  HB  ILE A 159      13.683 -11.416 -11.824  1.00 98.01           H  
ATOM   2464  O   ILE A 159      14.560  -8.431 -10.010  1.00 98.01           O  
ATOM   2465  CG1 ILE A 159      12.073 -10.034 -11.471  1.00 98.01           C  
ATOM   2466 HG12 ILE A 159      11.373  -9.812 -10.666  1.00 98.01           H  
ATOM   2467 HG13 ILE A 159      12.662  -9.143 -11.689  1.00 98.01           H  
ATOM   2468  CG2 ILE A 159      12.216 -12.445 -10.656  1.00 98.01           C  
ATOM   2469 HG21 ILE A 159      11.445 -12.230  -9.917  1.00 98.01           H  
ATOM   2470 HG22 ILE A 159      12.889 -13.199 -10.248  1.00 98.01           H  
ATOM   2471 HG23 ILE A 159      11.741 -12.856 -11.547  1.00 98.01           H  
ATOM   2472  CD1 ILE A 159      11.247 -10.344 -12.712  1.00 98.01           C  
ATOM   2473 HD11 ILE A 159      10.707  -9.447 -13.014  1.00 98.01           H  
ATOM   2474 HD12 ILE A 159      11.895 -10.661 -13.529  1.00 98.01           H  
ATOM   2475 HD13 ILE A 159      10.529 -11.133 -12.488  1.00 98.01           H  
ATOM   2476  N   GLN A 160      15.981 -10.021 -10.746  1.00 97.37           N  
ATOM   2477  H   GLN A 160      16.160 -11.015 -10.785  1.00 97.37           H  
ATOM   2478  CA  GLN A 160      17.047  -9.116 -11.190  1.00 97.37           C  
ATOM   2479  HA  GLN A 160      17.088  -8.246 -10.535  1.00 97.37           H  
ATOM   2480  C   GLN A 160      16.833  -8.600 -12.618  1.00 97.37           C  
ATOM   2481  CB  GLN A 160      18.386  -9.864 -11.100  1.00 97.37           C  
ATOM   2482  HB2 GLN A 160      19.174  -9.241 -11.521  1.00 97.37           H  
ATOM   2483  HB3 GLN A 160      18.324 -10.786 -11.678  1.00 97.37           H  
ATOM   2484  O   GLN A 160      17.219  -7.481 -12.929  1.00 97.37           O  
ATOM   2485  CG  GLN A 160      18.740 -10.185  -9.642  1.00 97.37           C  
ATOM   2486  HG2 GLN A 160      18.892  -9.241  -9.119  1.00 97.37           H  
ATOM   2487  HG3 GLN A 160      17.920 -10.716  -9.159  1.00 97.37           H  
ATOM   2488  CD  GLN A 160      19.983 -11.041  -9.481  1.00 97.37           C  
ATOM   2489  NE2 GLN A 160      20.754 -10.826  -8.439  1.00 97.37           N  
ATOM   2490 HE21 GLN A 160      20.648  -9.996  -7.874  1.00 97.37           H  
ATOM   2491 HE22 GLN A 160      21.589 -11.388  -8.356  1.00 97.37           H  
ATOM   2492  OE1 GLN A 160      20.282 -11.915 -10.284  1.00 97.37           O  
ATOM   2493  N   ASP A 161      16.222  -9.413 -13.483  1.00 96.82           N  
ATOM   2494  H   ASP A 161      15.852 -10.288 -13.139  1.00 96.82           H  
ATOM   2495  CA  ASP A 161      16.052  -9.135 -14.911  1.00 96.82           C  
ATOM   2496  HA  ASP A 161      16.403  -8.127 -15.132  1.00 96.82           H  
ATOM   2497  C   ASP A 161      14.571  -9.210 -15.291  1.00 96.82           C  
ATOM   2498  CB  ASP A 161      16.911 -10.119 -15.722  1.00 96.82           C  
ATOM   2499  HB2 ASP A 161      17.914 -10.132 -15.296  1.00 96.82           H  
ATOM   2500  HB3 ASP A 161      16.497 -11.123 -15.627  1.00 96.82           H  
ATOM   2501  O   ASP A 161      13.869 -10.153 -14.914  1.00 96.82           O  
ATOM   2502  CG  ASP A 161      17.017  -9.758 -17.210  1.00 96.82           C  
ATOM   2503  OD1 ASP A 161      15.958  -9.524 -17.838  1.00 96.82           O  
ATOM   2504  OD2 ASP A 161      18.157  -9.784 -17.723  1.00 96.82           O  
ATOM   2505  N   ALA A 162      14.101  -8.225 -16.057  1.00 97.22           N  
ATOM   2506  H   ALA A 162      14.762  -7.554 -16.423  1.00 97.22           H  
ATOM   2507  CA  ALA A 162      12.710  -8.112 -16.473  1.00 97.22           C  
ATOM   2508  HA  ALA A 162      12.086  -8.040 -15.583  1.00 97.22           H  
ATOM   2509  C   ALA A 162      12.201  -9.306 -17.296  1.00 97.22           C  
ATOM   2510  CB  ALA A 162      12.571  -6.823 -17.279  1.00 97.22           C  
ATOM   2511  HB1 ALA A 162      13.201  -6.887 -18.167  1.00 97.22           H  
ATOM   2512  HB2 ALA A 162      12.881  -5.965 -16.682  1.00 97.22           H  
ATOM   2513  HB3 ALA A 162      11.532  -6.690 -17.579  1.00 97.22           H  
ATOM   2514  O   ALA A 162      10.991  -9.533 -17.329  1.00 97.22           O  
ATOM   2515  N   ILE A 163      13.076 -10.098 -17.928  1.00 96.77           N  
ATOM   2516  H   ILE A 163      14.059  -9.868 -17.883  1.00 96.77           H  
ATOM   2517  CA  ILE A 163      12.654 -11.278 -18.699  1.00 96.77           C  
ATOM   2518  HA  ILE A 163      11.941 -10.929 -19.447  1.00 96.77           H  
ATOM   2519  C   ILE A 163      11.913 -12.318 -17.842  1.00 96.77           C  
ATOM   2520  CB  ILE A 163      13.858 -11.894 -19.443  1.00 96.77           C  
ATOM   2521  HB  ILE A 163      14.408 -11.075 -19.907  1.00 96.77           H  
ATOM   2522  O   ILE A 163      11.059 -13.023 -18.367  1.00 96.77           O  
ATOM   2523  CG1 ILE A 163      13.361 -12.824 -20.573  1.00 96.77           C  
ATOM   2524 HG12 ILE A 163      12.625 -12.287 -21.171  1.00 96.77           H  
ATOM   2525 HG13 ILE A 163      12.875 -13.700 -20.145  1.00 96.77           H  
ATOM   2526  CG2 ILE A 163      14.816 -12.630 -18.487  1.00 96.77           C  
ATOM   2527 HG21 ILE A 163      15.034 -12.002 -17.623  1.00 96.77           H  
ATOM   2528 HG22 ILE A 163      14.375 -13.567 -18.148  1.00 96.77           H  
ATOM   2529 HG23 ILE A 163      15.760 -12.832 -18.992  1.00 96.77           H  
ATOM   2530  CD1 ILE A 163      14.471 -13.301 -21.517  1.00 96.77           C  
ATOM   2531 HD11 ILE A 163      14.028 -13.872 -22.332  1.00 96.77           H  
ATOM   2532 HD12 ILE A 163      15.173 -13.941 -20.982  1.00 96.77           H  
ATOM   2533 HD13 ILE A 163      15.001 -12.442 -21.929  1.00 96.77           H  
ATOM   2534  N   LYS A 164      12.190 -12.376 -16.531  1.00 97.61           N  
ATOM   2535  H   LYS A 164      12.878 -11.727 -16.175  1.00 97.61           H  
ATOM   2536  CA  LYS A 164      11.513 -13.265 -15.567  1.00 97.61           C  
ATOM   2537  HA  LYS A 164      11.231 -14.193 -16.065  1.00 97.61           H  
ATOM   2538  C   LYS A 164      10.204 -12.684 -15.016  1.00 97.61           C  
ATOM   2539  CB  LYS A 164      12.473 -13.603 -14.415  1.00 97.61           C  
ATOM   2540  HB2 LYS A 164      12.897 -12.681 -14.016  1.00 97.61           H  
ATOM   2541  HB3 LYS A 164      11.908 -14.090 -13.620  1.00 97.61           H  
ATOM   2542  O   LYS A 164       9.534 -13.337 -14.219  1.00 97.61           O  
ATOM   2543  CG  LYS A 164      13.607 -14.552 -14.816  1.00 97.61           C  
ATOM   2544  HG2 LYS A 164      13.180 -15.506 -15.123  1.00 97.61           H  
ATOM   2545  HG3 LYS A 164      14.179 -14.131 -15.644  1.00 97.61           H  
ATOM   2546  CD  LYS A 164      14.536 -14.763 -13.613  1.00 97.61           C  
ATOM   2547  HD2 LYS A 164      13.943 -15.011 -12.733  1.00 97.61           H  
ATOM   2548  HD3 LYS A 164      15.076 -13.837 -13.419  1.00 97.61           H  
ATOM   2549  CE  LYS A 164      15.522 -15.904 -13.871  1.00 97.61           C  
ATOM   2550  HE2 LYS A 164      15.985 -15.769 -14.849  1.00 97.61           H  
ATOM   2551  HE3 LYS A 164      14.952 -16.832 -13.881  1.00 97.61           H  
ATOM   2552  NZ  LYS A 164      16.553 -15.955 -12.806  1.00 97.61           N  
ATOM   2553  HZ1 LYS A 164      17.210 -15.190 -12.867  1.00 97.61           H  
ATOM   2554  HZ2 LYS A 164      16.143 -15.798 -11.896  1.00 97.61           H  
ATOM   2555  HZ3 LYS A 164      17.032 -16.843 -12.758  1.00 97.61           H  
ATOM   2556  N   PHE A 165       9.834 -11.454 -15.388  1.00 97.56           N  
ATOM   2557  H   PHE A 165      10.394 -10.963 -16.070  1.00 97.56           H  
ATOM   2558  CA  PHE A 165       8.632 -10.800 -14.864  1.00 97.56           C  
ATOM   2559  HA  PHE A 165       8.711 -10.781 -13.777  1.00 97.56           H  
ATOM   2560  C   PHE A 165       7.341 -11.575 -15.178  1.00 97.56           C  
ATOM   2561  CB  PHE A 165       8.563  -9.335 -15.313  1.00 97.56           C  
ATOM   2562  HB2 PHE A 165       9.486  -8.833 -15.022  1.00 97.56           H  
ATOM   2563  HB3 PHE A 165       8.496  -9.278 -16.399  1.00 97.56           H  
ATOM   2564  O   PHE A 165       6.533 -11.737 -14.266  1.00 97.56           O  
ATOM   2565  CG  PHE A 165       7.393  -8.578 -14.716  1.00 97.56           C  
ATOM   2566  CD1 PHE A 165       6.182  -8.478 -15.426  1.00 97.56           C  
ATOM   2567  HD1 PHE A 165       6.082  -8.949 -16.393  1.00 97.56           H  
ATOM   2568  CD2 PHE A 165       7.506  -7.979 -13.447  1.00 97.56           C  
ATOM   2569  HD2 PHE A 165       8.434  -8.048 -12.900  1.00 97.56           H  
ATOM   2570  CE1 PHE A 165       5.090  -7.786 -14.874  1.00 97.56           C  
ATOM   2571  HE1 PHE A 165       4.159  -7.726 -15.417  1.00 97.56           H  
ATOM   2572  CE2 PHE A 165       6.415  -7.276 -12.903  1.00 97.56           C  
ATOM   2573  HE2 PHE A 165       6.490  -6.785 -11.944  1.00 97.56           H  
ATOM   2574  CZ  PHE A 165       5.207  -7.187 -13.610  1.00 97.56           C  
ATOM   2575  HZ  PHE A 165       4.368  -6.661 -13.180  1.00 97.56           H  
ATOM   2576  N   PRO A 166       7.129 -12.113 -16.398  1.00 97.77           N  
ATOM   2577  CA  PRO A 166       5.965 -12.955 -16.661  1.00 97.77           C  
ATOM   2578  HA  PRO A 166       5.061 -12.364 -16.515  1.00 97.77           H  
ATOM   2579  C   PRO A 166       5.907 -14.175 -15.736  1.00 97.77           C  
ATOM   2580  CB  PRO A 166       6.070 -13.363 -18.134  1.00 97.77           C  
ATOM   2581  HB2 PRO A 166       5.088 -13.428 -18.602  1.00 97.77           H  
ATOM   2582  HB3 PRO A 166       6.598 -14.311 -18.230  1.00 97.77           H  
ATOM   2583  O   PRO A 166       4.848 -14.475 -15.198  1.00 97.77           O  
ATOM   2584  CG  PRO A 166       6.919 -12.251 -18.749  1.00 97.77           C  
ATOM   2585  HG2 PRO A 166       7.435 -12.585 -19.649  1.00 97.77           H  
ATOM   2586  HG3 PRO A 166       6.297 -11.380 -18.955  1.00 97.77           H  
ATOM   2587  CD  PRO A 166       7.896 -11.935 -17.623  1.00 97.77           C  
ATOM   2588  HD2 PRO A 166       8.711 -12.659 -17.641  1.00 97.77           H  
ATOM   2589  HD3 PRO A 166       8.284 -10.922 -17.738  1.00 97.77           H  
ATOM   2590  N   ASP A 167       7.045 -14.829 -15.492  1.00 98.01           N  
ATOM   2591  H   ASP A 167       7.892 -14.536 -15.958  1.00 98.01           H  
ATOM   2592  CA  ASP A 167       7.105 -16.057 -14.696  1.00 98.01           C  
ATOM   2593  HA  ASP A 167       6.372 -16.762 -15.089  1.00 98.01           H  
ATOM   2594  C   ASP A 167       6.756 -15.807 -13.224  1.00 98.01           C  
ATOM   2595  CB  ASP A 167       8.492 -16.706 -14.819  1.00 98.01           C  
ATOM   2596  HB2 ASP A 167       9.236 -16.041 -14.380  1.00 98.01           H  
ATOM   2597  HB3 ASP A 167       8.485 -17.637 -14.254  1.00 98.01           H  
ATOM   2598  O   ASP A 167       5.946 -16.540 -12.661  1.00 98.01           O  
ATOM   2599  CG  ASP A 167       8.896 -17.030 -16.259  1.00 98.01           C  
ATOM   2600  OD1 ASP A 167       8.016 -17.460 -17.038  1.00 98.01           O  
ATOM   2601  OD2 ASP A 167      10.091 -16.823 -16.572  1.00 98.01           O  
ATOM   2602  N   VAL A 168       7.292 -14.744 -12.606  1.00 97.65           N  
ATOM   2603  H   VAL A 168       7.958 -14.179 -13.112  1.00 97.65           H  
ATOM   2604  CA  VAL A 168       6.962 -14.423 -11.203  1.00 97.65           C  
ATOM   2605  HA  VAL A 168       7.078 -15.342 -10.629  1.00 97.65           H  
ATOM   2606  C   VAL A 168       5.500 -13.996 -11.042  1.00 97.65           C  
ATOM   2607  CB  VAL A 168       7.932 -13.391 -10.595  1.00 97.65           C  
ATOM   2608  HB  VAL A 168       8.949 -13.733 -10.785  1.00 97.65           H  
ATOM   2609  O   VAL A 168       4.865 -14.338 -10.046  1.00 97.65           O  
ATOM   2610  CG1 VAL A 168       7.811 -11.984 -11.186  1.00 97.65           C  
ATOM   2611 HG11 VAL A 168       6.829 -11.558 -10.983  1.00 97.65           H  
ATOM   2612 HG12 VAL A 168       7.969 -12.053 -12.262  1.00 97.65           H  
ATOM   2613 HG13 VAL A 168       8.578 -11.339 -10.758  1.00 97.65           H  
ATOM   2614  CG2 VAL A 168       7.760 -13.289  -9.076  1.00 97.65           C  
ATOM   2615 HG21 VAL A 168       6.788 -12.865  -8.825  1.00 97.65           H  
ATOM   2616 HG22 VAL A 168       7.833 -14.284  -8.636  1.00 97.65           H  
ATOM   2617 HG23 VAL A 168       8.545 -12.662  -8.656  1.00 97.65           H  
ATOM   2618  N   ILE A 169       4.933 -13.290 -12.029  1.00 97.24           N  
ATOM   2619  H   ILE A 169       5.487 -13.055 -12.840  1.00 97.24           H  
ATOM   2620  CA  ILE A 169       3.514 -12.924 -11.998  1.00 97.24           C  
ATOM   2621  HA  ILE A 169       3.274 -12.571 -10.995  1.00 97.24           H  
ATOM   2622  C   ILE A 169       2.630 -14.154 -12.202  1.00 97.24           C  
ATOM   2623  CB  ILE A 169       3.204 -11.786 -12.994  1.00 97.24           C  
ATOM   2624  HB  ILE A 169       3.553 -12.087 -13.982  1.00 97.24           H  
ATOM   2625  O   ILE A 169       1.654 -14.299 -11.476  1.00 97.24           O  
ATOM   2626  CG1 ILE A 169       3.925 -10.468 -12.618  1.00 97.24           C  
ATOM   2627 HG12 ILE A 169       4.996 -10.582 -12.781  1.00 97.24           H  
ATOM   2628 HG13 ILE A 169       3.583  -9.681 -13.289  1.00 97.24           H  
ATOM   2629  CG2 ILE A 169       1.688 -11.524 -13.103  1.00 97.24           C  
ATOM   2630 HG21 ILE A 169       1.192 -12.384 -13.552  1.00 97.24           H  
ATOM   2631 HG22 ILE A 169       1.263 -11.347 -12.115  1.00 97.24           H  
ATOM   2632 HG23 ILE A 169       1.504 -10.661 -13.743  1.00 97.24           H  
ATOM   2633  CD1 ILE A 169       3.748  -9.988 -11.170  1.00 97.24           C  
ATOM   2634 HD11 ILE A 169       2.692  -9.947 -10.901  1.00 97.24           H  
ATOM   2635 HD12 ILE A 169       4.180  -8.992 -11.067  1.00 97.24           H  
ATOM   2636 HD13 ILE A 169       4.268 -10.656 -10.484  1.00 97.24           H  
ATOM   2637  N   HIS A 170       2.963 -15.063 -13.120  1.00 97.36           N  
ATOM   2638  H   HIS A 170       3.768 -14.906 -13.709  1.00 97.36           H  
ATOM   2639  CA  HIS A 170       2.229 -16.323 -13.265  1.00 97.36           C  
ATOM   2640  HA  HIS A 170       1.172 -16.107 -13.423  1.00 97.36           H  
ATOM   2641  C   HIS A 170       2.313 -17.189 -12.005  1.00 97.36           C  
ATOM   2642  CB  HIS A 170       2.759 -17.109 -14.469  1.00 97.36           C  
ATOM   2643  HB2 HIS A 170       2.280 -18.088 -14.478  1.00 97.36           H  
ATOM   2644  HB3 HIS A 170       3.831 -17.267 -14.346  1.00 97.36           H  
ATOM   2645  O   HIS A 170       1.316 -17.795 -11.630  1.00 97.36           O  
ATOM   2646  CG  HIS A 170       2.514 -16.473 -15.814  1.00 97.36           C  
ATOM   2647  CD2 HIS A 170       1.529 -15.585 -16.159  1.00 97.36           C  
ATOM   2648  HD2 HIS A 170       0.769 -15.193 -15.500  1.00 97.36           H  
ATOM   2649  ND1 HIS A 170       3.253 -16.716 -16.947  1.00 97.36           N  
ATOM   2650  HD1 HIS A 170       4.099 -17.266 -16.987  1.00 97.36           H  
ATOM   2651  CE1 HIS A 170       2.728 -15.993 -17.948  1.00 97.36           C  
ATOM   2652  HE1 HIS A 170       3.118 -15.960 -18.954  1.00 97.36           H  
ATOM   2653  NE2 HIS A 170       1.672 -15.284 -17.519  1.00 97.36           N  
ATOM   2654  N   ALA A 171       3.469 -17.216 -11.337  1.00 97.56           N  
ATOM   2655  H   ALA A 171       4.275 -16.754 -11.733  1.00 97.56           H  
ATOM   2656  CA  ALA A 171       3.656 -17.975 -10.107  1.00 97.56           C  
ATOM   2657  HA  ALA A 171       3.340 -19.003 -10.282  1.00 97.56           H  
ATOM   2658  C   ALA A 171       2.817 -17.439  -8.937  1.00 97.56           C  
ATOM   2659  CB  ALA A 171       5.148 -17.985  -9.765  1.00 97.56           C  
ATOM   2660  HB1 ALA A 171       5.500 -16.972  -9.572  1.00 97.56           H  
ATOM   2661  HB2 ALA A 171       5.309 -18.592  -8.874  1.00 97.56           H  
ATOM   2662  HB3 ALA A 171       5.716 -18.415 -10.590  1.00 97.56           H  
ATOM   2663  O   ALA A 171       2.337 -18.240  -8.149  1.00 97.56           O  
ATOM   2664  N   GLY A 172       2.639 -16.116  -8.816  1.00 96.89           N  
ATOM   2665  H   GLY A 172       3.118 -15.512  -9.469  1.00 96.89           H  
ATOM   2666  CA  GLY A 172       1.840 -15.499  -7.743  1.00 96.89           C  
ATOM   2667  HA2 GLY A 172       2.277 -14.534  -7.487  1.00 96.89           H  
ATOM   2668  HA3 GLY A 172       1.870 -16.132  -6.855  1.00 96.89           H  
ATOM   2669  C   GLY A 172       0.361 -15.270  -8.063  1.00 96.89           C  
ATOM   2670  O   GLY A 172      -0.399 -14.846  -7.196  1.00 96.89           O  
ATOM   2671  N   LYS A 173      -0.058 -15.467  -9.313  1.00 96.25           N  
ATOM   2672  H   LYS A 173       0.606 -15.852  -9.969  1.00 96.25           H  
ATOM   2673  CA  LYS A 173      -1.470 -15.416  -9.711  1.00 96.25           C  
ATOM   2674  HA  LYS A 173      -1.970 -14.657  -9.110  1.00 96.25           H  
ATOM   2675  C   LYS A 173      -2.162 -16.749  -9.379  1.00 96.25           C  
ATOM   2676  CB  LYS A 173      -1.555 -15.052 -11.203  1.00 96.25           C  
ATOM   2677  HB2 LYS A 173      -0.783 -15.605 -11.738  1.00 96.25           H  
ATOM   2678  HB3 LYS A 173      -2.507 -15.364 -11.632  1.00 96.25           H  
ATOM   2679  O   LYS A 173      -1.473 -17.745  -9.157  1.00 96.25           O  
ATOM   2680  CG  LYS A 173      -1.361 -13.549 -11.458  1.00 96.25           C  
ATOM   2681  HG2 LYS A 173      -0.505 -13.183 -10.891  1.00 96.25           H  
ATOM   2682  HG3 LYS A 173      -1.145 -13.423 -12.520  1.00 96.25           H  
ATOM   2683  CD  LYS A 173      -2.579 -12.685 -11.103  1.00 96.25           C  
ATOM   2684  HD2 LYS A 173      -3.460 -13.086 -11.604  1.00 96.25           H  
ATOM   2685  HD3 LYS A 173      -2.739 -12.684 -10.025  1.00 96.25           H  
ATOM   2686  CE  LYS A 173      -2.295 -11.264 -11.600  1.00 96.25           C  
ATOM   2687  HE2 LYS A 173      -1.968 -11.323 -12.638  1.00 96.25           H  
ATOM   2688  HE3 LYS A 173      -1.474 -10.845 -11.017  1.00 96.25           H  
ATOM   2689  NZ  LYS A 173      -3.483 -10.385 -11.514  1.00 96.25           N  
ATOM   2690  HZ1 LYS A 173      -3.295  -9.520 -11.999  1.00 96.25           H  
ATOM   2691  HZ2 LYS A 173      -4.289 -10.824 -11.936  1.00 96.25           H  
ATOM   2692  HZ3 LYS A 173      -3.699 -10.198 -10.545  1.00 96.25           H  
ATOM   2693  N   PRO A 174      -3.510 -16.775  -9.380  1.00 96.66           N  
ATOM   2694  CA  PRO A 174      -4.252 -18.004  -9.134  1.00 96.66           C  
ATOM   2695  HA  PRO A 174      -4.107 -18.294  -8.094  1.00 96.66           H  
ATOM   2696  C   PRO A 174      -3.797 -19.144 -10.051  1.00 96.66           C  
ATOM   2697  CB  PRO A 174      -5.719 -17.656  -9.366  1.00 96.66           C  
ATOM   2698  HB2 PRO A 174      -6.032 -17.960 -10.365  1.00 96.66           H  
ATOM   2699  HB3 PRO A 174      -6.336 -18.110  -8.590  1.00 96.66           H  
ATOM   2700  O   PRO A 174      -3.451 -18.918 -11.216  1.00 96.66           O  
ATOM   2701  CG  PRO A 174      -5.811 -16.142  -9.254  1.00 96.66           C  
ATOM   2702  HG2 PRO A 174      -6.017 -15.855  -8.223  1.00 96.66           H  
ATOM   2703  HG3 PRO A 174      -6.578 -15.737  -9.915  1.00 96.66           H  
ATOM   2704  CD  PRO A 174      -4.421 -15.665  -9.645  1.00 96.66           C  
ATOM   2705  HD2 PRO A 174      -4.157 -14.783  -9.063  1.00 96.66           H  
ATOM   2706  HD3 PRO A 174      -4.424 -15.437 -10.711  1.00 96.66           H  
ATOM   2707  N   GLU A 175      -3.810 -20.372  -9.540  1.00 95.67           N  
ATOM   2708  H   GLU A 175      -4.158 -20.527  -8.605  1.00 95.67           H  
ATOM   2709  CA  GLU A 175      -3.294 -21.513 -10.283  1.00 95.67           C  
ATOM   2710  HA  GLU A 175      -2.286 -21.242 -10.598  1.00 95.67           H  
ATOM   2711  C   GLU A 175      -4.145 -21.784 -11.534  1.00 95.67           C  
ATOM   2712  CB  GLU A 175      -3.189 -22.759  -9.400  1.00 95.67           C  
ATOM   2713  HB2 GLU A 175      -2.774 -23.571  -9.997  1.00 95.67           H  
ATOM   2714  HB3 GLU A 175      -4.182 -23.052  -9.059  1.00 95.67           H  
ATOM   2715  O   GLU A 175      -5.376 -21.745 -11.489  1.00 95.67           O  
ATOM   2716  CG  GLU A 175      -2.280 -22.521  -8.188  1.00 95.67           C  
ATOM   2717  HG2 GLU A 175      -2.737 -21.793  -7.519  1.00 95.67           H  
ATOM   2718  HG3 GLU A 175      -1.335 -22.104  -8.535  1.00 95.67           H  
ATOM   2719  CD  GLU A 175      -2.027 -23.816  -7.418  1.00 95.67           C  
ATOM   2720  OE1 GLU A 175      -0.832 -24.063  -7.132  1.00 95.67           O  
ATOM   2721  OE2 GLU A 175      -3.011 -24.549  -7.177  1.00 95.67           O  
ATOM   2722  N   PRO A 176      -3.525 -22.101 -12.683  1.00 95.98           N  
ATOM   2723  CA  PRO A 176      -4.219 -22.067 -13.971  1.00 95.98           C  
ATOM   2724  HA  PRO A 176      -4.692 -21.094 -14.101  1.00 95.98           H  
ATOM   2725  C   PRO A 176      -5.305 -23.139 -14.133  1.00 95.98           C  
ATOM   2726  CB  PRO A 176      -3.109 -22.234 -15.015  1.00 95.98           C  
ATOM   2727  HB2 PRO A 176      -2.743 -21.250 -15.309  1.00 95.98           H  
ATOM   2728  HB3 PRO A 176      -3.441 -22.787 -15.893  1.00 95.98           H  
ATOM   2729  O   PRO A 176      -6.126 -23.047 -15.041  1.00 95.98           O  
ATOM   2730  CG  PRO A 176      -2.005 -22.978 -14.261  1.00 95.98           C  
ATOM   2731  HG2 PRO A 176      -2.233 -24.043 -14.228  1.00 95.98           H  
ATOM   2732  HG3 PRO A 176      -1.023 -22.804 -14.701  1.00 95.98           H  
ATOM   2733  CD  PRO A 176      -2.110 -22.383 -12.861  1.00 95.98           C  
ATOM   2734  HD2 PRO A 176      -1.741 -23.092 -12.119  1.00 95.98           H  
ATOM   2735  HD3 PRO A 176      -1.546 -21.452 -12.810  1.00 95.98           H  
ATOM   2736  N   HIS A 177      -5.300 -24.178 -13.297  1.00 95.56           N  
ATOM   2737  H   HIS A 177      -4.671 -24.151 -12.508  1.00 95.56           H  
ATOM   2738  CA  HIS A 177      -6.243 -25.290 -13.403  1.00 95.56           C  
ATOM   2739  HA  HIS A 177      -6.501 -25.427 -14.453  1.00 95.56           H  
ATOM   2740  C   HIS A 177      -7.564 -25.042 -12.659  1.00 95.56           C  
ATOM   2741  CB  HIS A 177      -5.548 -26.571 -12.928  1.00 95.56           C  
ATOM   2742  HB2 HIS A 177      -4.579 -26.664 -13.419  1.00 95.56           H  
ATOM   2743  HB3 HIS A 177      -6.155 -27.422 -13.239  1.00 95.56           H  
ATOM   2744  O   HIS A 177      -8.560 -25.692 -12.971  1.00 95.56           O  
ATOM   2745  CG  HIS A 177      -5.355 -26.653 -11.434  1.00 95.56           C  
ATOM   2746  CD2 HIS A 177      -6.142 -27.371 -10.576  1.00 95.56           C  
ATOM   2747  HD2 HIS A 177      -7.007 -27.957 -10.849  1.00 95.56           H  
ATOM   2748  ND1 HIS A 177      -4.367 -26.061 -10.674  1.00 95.56           N  
ATOM   2749  HD1 HIS A 177      -3.586 -25.498 -10.982  1.00 95.56           H  
ATOM   2750  CE1 HIS A 177      -4.554 -26.424  -9.393  1.00 95.56           C  
ATOM   2751  HE1 HIS A 177      -3.923 -26.145  -8.562  1.00 95.56           H  
ATOM   2752  NE2 HIS A 177      -5.627 -27.227  -9.292  1.00 95.56           N  
ATOM   2753  N   ASN A 178      -7.574 -24.136 -11.677  1.00 94.81           N  
ATOM   2754  H   ASN A 178      -6.722 -23.638 -11.462  1.00 94.81           H  
ATOM   2755  CA  ASN A 178      -8.715 -23.900 -10.788  1.00 94.81           C  
ATOM   2756  HA  ASN A 178      -9.618 -24.290 -11.259  1.00 94.81           H  
ATOM   2757  C   ASN A 178      -9.003 -22.407 -10.528  1.00 94.81           C  
ATOM   2758  CB  ASN A 178      -8.476 -24.696  -9.487  1.00 94.81           C  
ATOM   2759  HB2 ASN A 178      -8.350 -25.752  -9.725  1.00 94.81           H  
ATOM   2760  HB3 ASN A 178      -9.349 -24.595  -8.842  1.00 94.81           H  
ATOM   2761  O   ASN A 178     -10.033 -22.098  -9.936  1.00 94.81           O  
ATOM   2762  CG  ASN A 178      -7.261 -24.226  -8.700  1.00 94.81           C  
ATOM   2763  ND2 ASN A 178      -6.829 -24.953  -7.700  1.00 94.81           N  
ATOM   2764 HD21 ASN A 178      -7.098 -25.922  -7.615  1.00 94.81           H  
ATOM   2765 HD22 ASN A 178      -5.969 -24.631  -7.278  1.00 94.81           H  
ATOM   2766  OD1 ASN A 178      -6.693 -23.185  -8.967  1.00 94.81           O  
ATOM   2767  N   GLU A 179      -8.127 -21.504 -10.979  1.00 94.26           N  
ATOM   2768  H   GLU A 179      -7.250 -21.842 -11.348  1.00 94.26           H  
ATOM   2769  CA  GLU A 179      -8.213 -20.053 -10.791  1.00 94.26           C  
ATOM   2770  HA  GLU A 179      -7.254 -19.665 -11.135  1.00 94.26           H  
ATOM   2771  C   GLU A 179      -8.319 -19.628  -9.310  1.00 94.26           C  
ATOM   2772  CB  GLU A 179      -9.286 -19.457 -11.721  1.00 94.26           C  
ATOM   2773  HB2 GLU A 179     -10.263 -19.562 -11.248  1.00 94.26           H  
ATOM   2774  HB3 GLU A 179      -9.296 -20.021 -12.654  1.00 94.26           H  
ATOM   2775  O   GLU A 179      -8.946 -18.622  -8.972  1.00 94.26           O  
ATOM   2776  CG  GLU A 179      -9.028 -17.981 -12.076  1.00 94.26           C  
ATOM   2777  HG2 GLU A 179      -8.963 -17.384 -11.166  1.00 94.26           H  
ATOM   2778  HG3 GLU A 179      -8.064 -17.915 -12.580  1.00 94.26           H  
ATOM   2779  CD  GLU A 179     -10.113 -17.370 -12.982  1.00 94.26           C  
ATOM   2780  OE1 GLU A 179      -9.860 -16.256 -13.501  1.00 94.26           O  
ATOM   2781  OE2 GLU A 179     -11.189 -17.988 -13.163  1.00 94.26           O  
ATOM   2782  N   VAL A 180      -7.666 -20.367  -8.403  1.00 94.91           N  
ATOM   2783  H   VAL A 180      -7.173 -21.191  -8.716  1.00 94.91           H  
ATOM   2784  CA  VAL A 180      -7.544 -20.010  -6.977  1.00 94.91           C  
ATOM   2785  HA  VAL A 180      -7.841 -18.967  -6.868  1.00 94.91           H  
ATOM   2786  C   VAL A 180      -6.087 -20.103  -6.487  1.00 94.91           C  
ATOM   2787  CB  VAL A 180      -8.499 -20.846  -6.098  1.00 94.91           C  
ATOM   2788  HB  VAL A 180      -8.339 -20.571  -5.055  1.00 94.91           H  
ATOM   2789  O   VAL A 180      -5.299 -20.830  -7.088  1.00 94.91           O  
ATOM   2790  CG1 VAL A 180      -9.968 -20.548  -6.425  1.00 94.91           C  
ATOM   2791 HG11 VAL A 180     -10.203 -20.874  -7.438  1.00 94.91           H  
ATOM   2792 HG12 VAL A 180     -10.151 -19.476  -6.355  1.00 94.91           H  
ATOM   2793 HG13 VAL A 180     -10.618 -21.072  -5.724  1.00 94.91           H  
ATOM   2794  CG2 VAL A 180      -8.293 -22.355  -6.197  1.00 94.91           C  
ATOM   2795 HG21 VAL A 180      -7.235 -22.600  -6.104  1.00 94.91           H  
ATOM   2796 HG22 VAL A 180      -8.842 -22.857  -5.401  1.00 94.91           H  
ATOM   2797 HG23 VAL A 180      -8.672 -22.703  -7.158  1.00 94.91           H  
ATOM   2798  N   PRO A 181      -5.698 -19.378  -5.417  1.00 95.11           N  
ATOM   2799  CA  PRO A 181      -6.469 -18.367  -4.686  1.00 95.11           C  
ATOM   2800  HA  PRO A 181      -7.517 -18.654  -4.605  1.00 95.11           H  
ATOM   2801  C   PRO A 181      -6.398 -16.967  -5.325  1.00 95.11           C  
ATOM   2802  CB  PRO A 181      -5.864 -18.379  -3.282  1.00 95.11           C  
ATOM   2803  HB2 PRO A 181      -6.280 -19.209  -2.712  1.00 95.11           H  
ATOM   2804  HB3 PRO A 181      -6.027 -17.440  -2.752  1.00 95.11           H  
ATOM   2805  O   PRO A 181      -5.407 -16.579  -5.936  1.00 95.11           O  
ATOM   2806  CG  PRO A 181      -4.382 -18.647  -3.554  1.00 95.11           C  
ATOM   2807  HG2 PRO A 181      -3.888 -19.106  -2.698  1.00 95.11           H  
ATOM   2808  HG3 PRO A 181      -3.883 -17.718  -3.831  1.00 95.11           H  
ATOM   2809  CD  PRO A 181      -4.409 -19.583  -4.763  1.00 95.11           C  
ATOM   2810  HD2 PRO A 181      -3.590 -19.349  -5.443  1.00 95.11           H  
ATOM   2811  HD3 PRO A 181      -4.331 -20.618  -4.431  1.00 95.11           H  
ATOM   2812  N   GLN A 182      -7.454 -16.162  -5.145  1.00 93.78           N  
ATOM   2813  H   GLN A 182      -8.240 -16.509  -4.614  1.00 93.78           H  
ATOM   2814  CA  GLN A 182      -7.492 -14.782  -5.637  1.00 93.78           C  
ATOM   2815  HA  GLN A 182      -7.014 -14.775  -6.617  1.00 93.78           H  
ATOM   2816  C   GLN A 182      -6.702 -13.834  -4.728  1.00 93.78           C  
ATOM   2817  CB  GLN A 182      -8.949 -14.317  -5.826  1.00 93.78           C  
ATOM   2818  HB2 GLN A 182      -9.497 -14.513  -4.904  1.00 93.78           H  
ATOM   2819  HB3 GLN A 182      -9.403 -14.913  -6.617  1.00 93.78           H  
ATOM   2820  O   GLN A 182      -7.043 -13.667  -3.556  1.00 93.78           O  
ATOM   2821  CG  GLN A 182      -9.128 -12.822  -6.166  1.00 93.78           C  
ATOM   2822  HG2 GLN A 182     -10.197 -12.628  -6.255  1.00 93.78           H  
ATOM   2823  HG3 GLN A 182      -8.757 -12.209  -5.345  1.00 93.78           H  
ATOM   2824  CD  GLN A 182      -8.460 -12.364  -7.460  1.00 93.78           C  
ATOM   2825  NE2 GLN A 182      -8.707 -11.152  -7.892  1.00 93.78           N  
ATOM   2826 HE21 GLN A 182      -9.429 -10.597  -7.455  1.00 93.78           H  
ATOM   2827 HE22 GLN A 182      -8.374 -11.011  -8.835  1.00 93.78           H  
ATOM   2828  OE1 GLN A 182      -7.695 -13.042  -8.113  1.00 93.78           O  
ATOM   2829  N   ALA A 183      -5.734 -13.126  -5.320  1.00 94.06           N  
ATOM   2830  H   ALA A 183      -5.509 -13.371  -6.273  1.00 94.06           H  
ATOM   2831  CA  ALA A 183      -4.932 -12.085  -4.669  1.00 94.06           C  
ATOM   2832  HA  ALA A 183      -4.182 -11.774  -5.396  1.00 94.06           H  
ATOM   2833  C   ALA A 183      -4.133 -12.565  -3.436  1.00 94.06           C  
ATOM   2834  CB  ALA A 183      -5.830 -10.868  -4.386  1.00 94.06           C  
ATOM   2835  HB1 ALA A 183      -5.205  -9.995  -4.201  1.00 94.06           H  
ATOM   2836  HB2 ALA A 183      -6.487 -10.678  -5.235  1.00 94.06           H  
ATOM   2837  HB3 ALA A 183      -6.444 -11.063  -3.506  1.00 94.06           H  
ATOM   2838  O   ALA A 183      -3.965 -11.800  -2.486  1.00 94.06           O  
ATOM   2839  N   GLN A 184      -3.683 -13.823  -3.435  1.00 93.65           N  
ATOM   2840  H   GLN A 184      -3.806 -14.398  -4.256  1.00 93.65           H  
ATOM   2841  CA  GLN A 184      -2.941 -14.446  -2.334  1.00 93.65           C  
ATOM   2842  HA  GLN A 184      -2.504 -13.680  -1.694  1.00 93.65           H  
ATOM   2843  C   GLN A 184      -1.804 -15.309  -2.887  1.00 93.65           C  
ATOM   2844  CB  GLN A 184      -3.881 -15.325  -1.495  1.00 93.65           C  
ATOM   2845  HB2 GLN A 184      -4.354 -16.054  -2.154  1.00 93.65           H  
ATOM   2846  HB3 GLN A 184      -3.294 -15.868  -0.754  1.00 93.65           H  
ATOM   2847  O   GLN A 184      -1.968 -15.929  -3.931  1.00 93.65           O  
ATOM   2848  CG  GLN A 184      -4.970 -14.529  -0.767  1.00 93.65           C  
ATOM   2849  HG2 GLN A 184      -5.492 -13.881  -1.471  1.00 93.65           H  
ATOM   2850  HG3 GLN A 184      -4.511 -13.898  -0.005  1.00 93.65           H  
ATOM   2851  CD  GLN A 184      -5.996 -15.436  -0.103  1.00 93.65           C  
ATOM   2852  NE2 GLN A 184      -7.272 -15.184  -0.293  1.00 93.65           N  
ATOM   2853 HE21 GLN A 184      -7.545 -14.475  -0.957  1.00 93.65           H  
ATOM   2854 HE22 GLN A 184      -7.903 -15.834   0.153  1.00 93.65           H  
ATOM   2855  OE1 GLN A 184      -5.689 -16.381   0.596  1.00 93.65           O  
ATOM   2856  N   SER A 185      -0.687 -15.371  -2.162  1.00 95.45           N  
ATOM   2857  H   SER A 185      -0.595 -14.798  -1.335  1.00 95.45           H  
ATOM   2858  CA  SER A 185       0.497 -16.179  -2.489  1.00 95.45           C  
ATOM   2859  HA  SER A 185       0.512 -16.382  -3.560  1.00 95.45           H  
ATOM   2860  C   SER A 185       0.538 -17.545  -1.791  1.00 95.45           C  
ATOM   2861  CB  SER A 185       1.758 -15.381  -2.146  1.00 95.45           C  
ATOM   2862  HB2 SER A 185       2.606 -16.062  -2.073  1.00 95.45           H  
ATOM   2863  HB3 SER A 185       1.948 -14.658  -2.939  1.00 95.45           H  
ATOM   2864  O   SER A 185       1.474 -18.314  -2.002  1.00 95.45           O  
ATOM   2865  OG  SER A 185       1.640 -14.691  -0.917  1.00 95.45           O  
ATOM   2866  HG  SER A 185       1.574 -15.333  -0.206  1.00 95.45           H  
ATOM   2867  N   ALA A 186      -0.473 -17.858  -0.975  1.00 96.56           N  
ATOM   2868  H   ALA A 186      -1.175 -17.149  -0.819  1.00 96.56           H  
ATOM   2869  CA  ALA A 186      -0.531 -19.040  -0.118  1.00 96.56           C  
ATOM   2870  HA  ALA A 186       0.462 -19.217   0.294  1.00 96.56           H  
ATOM   2871  C   ALA A 186      -0.923 -20.300  -0.916  1.00 96.56           C  
ATOM   2872  CB  ALA A 186      -1.466 -18.712   1.056  1.00 96.56           C  
ATOM   2873  HB1 ALA A 186      -1.136 -17.795   1.544  1.00 96.56           H  
ATOM   2874  HB2 ALA A 186      -1.437 -19.517   1.790  1.00 96.56           H  
ATOM   2875  HB3 ALA A 186      -2.489 -18.588   0.701  1.00 96.56           H  
ATOM   2876  O   ALA A 186      -2.008 -20.853  -0.745  1.00 96.56           O  
ATOM   2877  N   HIS A 187      -0.073 -20.684  -1.869  1.00 97.42           N  
ATOM   2878  H   HIS A 187       0.764 -20.132  -1.994  1.00 97.42           H  
ATOM   2879  CA  HIS A 187      -0.216 -21.862  -2.724  1.00 97.42           C  
ATOM   2880  HA  HIS A 187      -0.592 -22.687  -2.119  1.00 97.42           H  
ATOM   2881  C   HIS A 187       1.144 -22.283  -3.313  1.00 97.42           C  
ATOM   2882  CB  HIS A 187      -1.232 -21.572  -3.841  1.00 97.42           C  
ATOM   2883  HB2 HIS A 187      -1.404 -22.487  -4.409  1.00 97.42           H  
ATOM   2884  HB3 HIS A 187      -2.185 -21.289  -3.395  1.00 97.42           H  
ATOM   2885  O   HIS A 187       2.110 -21.513  -3.322  1.00 97.42           O  
ATOM   2886  CG  HIS A 187      -0.800 -20.488  -4.794  1.00 97.42           C  
ATOM   2887  CD2 HIS A 187      -0.940 -19.138  -4.625  1.00 97.42           C  
ATOM   2888  HD2 HIS A 187      -1.373 -18.646  -3.766  1.00 97.42           H  
ATOM   2889  ND1 HIS A 187      -0.222 -20.688  -6.024  1.00 97.42           N  
ATOM   2890  HD1 HIS A 187      -0.148 -21.584  -6.484  1.00 97.42           H  
ATOM   2891  CE1 HIS A 187      -0.033 -19.481  -6.587  1.00 97.42           C  
ATOM   2892  HE1 HIS A 187       0.303 -19.310  -7.599  1.00 97.42           H  
ATOM   2893  NE2 HIS A 187      -0.442 -18.506  -5.765  1.00 97.42           N  
ATOM   2894  N   ASN A 188       1.223 -23.506  -3.844  1.00 97.71           N  
ATOM   2895  H   ASN A 188       0.394 -24.083  -3.832  1.00 97.71           H  
ATOM   2896  CA  ASN A 188       2.491 -24.142  -4.214  1.00 97.71           C  
ATOM   2897  HA  ASN A 188       3.113 -24.217  -3.322  1.00 97.71           H  
ATOM   2898  C   ASN A 188       3.301 -23.371  -5.264  1.00 97.71           C  
ATOM   2899  CB  ASN A 188       2.201 -25.552  -4.738  1.00 97.71           C  
ATOM   2900  HB2 ASN A 188       3.109 -25.978  -5.164  1.00 97.71           H  
ATOM   2901  HB3 ASN A 188       1.457 -25.493  -5.532  1.00 97.71           H  
ATOM   2902  O   ASN A 188       4.508 -23.210  -5.097  1.00 97.71           O  
ATOM   2903  CG  ASN A 188       1.720 -26.508  -3.670  1.00 97.71           C  
ATOM   2904  ND2 ASN A 188       0.969 -27.483  -4.097  1.00 97.71           N  
ATOM   2905 HD21 ASN A 188       0.518 -28.075  -3.415  1.00 97.71           H  
ATOM   2906 HD22 ASN A 188       0.653 -27.522  -5.056  1.00 97.71           H  
ATOM   2907  OD1 ASN A 188       2.015 -26.388  -2.491  1.00 97.71           O  
ATOM   2908  N   ASN A 189       2.666 -22.897  -6.343  1.00 97.93           N  
ATOM   2909  H   ASN A 189       1.693 -23.144  -6.457  1.00 97.93           H  
ATOM   2910  CA  ASN A 189       3.388 -22.287  -7.470  1.00 97.93           C  
ATOM   2911  HA  ASN A 189       4.089 -23.020  -7.870  1.00 97.93           H  
ATOM   2912  C   ASN A 189       4.221 -21.063  -7.065  1.00 97.93           C  
ATOM   2913  CB  ASN A 189       2.396 -21.891  -8.575  1.00 97.93           C  
ATOM   2914  HB2 ASN A 189       1.588 -21.297  -8.146  1.00 97.93           H  
ATOM   2915  HB3 ASN A 189       2.913 -21.270  -9.307  1.00 97.93           H  
ATOM   2916  O   ASN A 189       5.354 -20.910  -7.530  1.00 97.93           O  
ATOM   2917  CG  ASN A 189       1.811 -23.069  -9.325  1.00 97.93           C  
ATOM   2918  ND2 ASN A 189       0.773 -22.837 -10.089  1.00 97.93           N  
ATOM   2919 HD21 ASN A 189       0.324 -21.934 -10.034  1.00 97.93           H  
ATOM   2920 HD22 ASN A 189       0.302 -23.679 -10.389  1.00 97.93           H  
ATOM   2921  OD1 ASN A 189       2.281 -24.190  -9.281  1.00 97.93           O  
ATOM   2922  N   PHE A 190       3.683 -20.201  -6.195  1.00 98.08           N  
ATOM   2923  H   PHE A 190       2.761 -20.377  -5.823  1.00 98.08           H  
ATOM   2924  CA  PHE A 190       4.400 -19.011  -5.745  1.00 98.08           C  
ATOM   2925  HA  PHE A 190       4.710 -18.431  -6.614  1.00 98.08           H  
ATOM   2926  C   PHE A 190       5.660 -19.408  -4.976  1.00 98.08           C  
ATOM   2927  CB  PHE A 190       3.484 -18.139  -4.883  1.00 98.08           C  
ATOM   2928  HB2 PHE A 190       2.616 -17.835  -5.468  1.00 98.08           H  
ATOM   2929  HB3 PHE A 190       3.116 -18.729  -4.043  1.00 98.08           H  
ATOM   2930  O   PHE A 190       6.762 -18.954  -5.292  1.00 98.08           O  
ATOM   2931  CG  PHE A 190       4.184 -16.901  -4.355  1.00 98.08           C  
ATOM   2932  CD1 PHE A 190       4.680 -16.878  -3.039  1.00 98.08           C  
ATOM   2933  HD1 PHE A 190       4.547 -17.736  -2.398  1.00 98.08           H  
ATOM   2934  CD2 PHE A 190       4.364 -15.779  -5.184  1.00 98.08           C  
ATOM   2935  HD2 PHE A 190       4.024 -15.812  -6.209  1.00 98.08           H  
ATOM   2936  CE1 PHE A 190       5.301 -15.721  -2.537  1.00 98.08           C  
ATOM   2937  HE1 PHE A 190       5.647 -15.708  -1.514  1.00 98.08           H  
ATOM   2938  CE2 PHE A 190       4.976 -14.617  -4.683  1.00 98.08           C  
ATOM   2939  HE2 PHE A 190       5.091 -13.750  -5.317  1.00 98.08           H  
ATOM   2940  CZ  PHE A 190       5.443 -14.588  -3.356  1.00 98.08           C  
ATOM   2941  HZ  PHE A 190       5.908 -13.696  -2.964  1.00 98.08           H  
ATOM   2942  N   TRP A 191       5.511 -20.302  -4.000  1.00 98.42           N  
ATOM   2943  H   TRP A 191       4.584 -20.657  -3.808  1.00 98.42           H  
ATOM   2944  CA  TRP A 191       6.601 -20.717  -3.125  1.00 98.42           C  
ATOM   2945  HA  TRP A 191       7.148 -19.825  -2.821  1.00 98.42           H  
ATOM   2946  C   TRP A 191       7.623 -21.624  -3.822  1.00 98.42           C  
ATOM   2947  CB  TRP A 191       5.998 -21.326  -1.860  1.00 98.42           C  
ATOM   2948  HB2 TRP A 191       5.253 -22.072  -2.137  1.00 98.42           H  
ATOM   2949  HB3 TRP A 191       6.784 -21.826  -1.294  1.00 98.42           H  
ATOM   2950  O   TRP A 191       8.819 -21.500  -3.550  1.00 98.42           O  
ATOM   2951  CG  TRP A 191       5.362 -20.305  -0.968  1.00 98.42           C  
ATOM   2952  CD1 TRP A 191       4.034 -20.099  -0.812  1.00 98.42           C  
ATOM   2953  HD1 TRP A 191       3.254 -20.663  -1.303  1.00 98.42           H  
ATOM   2954  CD2 TRP A 191       6.016 -19.293  -0.146  1.00 98.42           C  
ATOM   2955  CE2 TRP A 191       5.010 -18.514   0.498  1.00 98.42           C  
ATOM   2956  CE3 TRP A 191       7.362 -18.941   0.097  1.00 98.42           C  
ATOM   2957  HE3 TRP A 191       8.142 -19.504  -0.393  1.00 98.42           H  
ATOM   2958  NE1 TRP A 191       3.822 -19.033   0.040  1.00 98.42           N  
ATOM   2959  HE1 TRP A 191       2.909 -18.645   0.228  1.00 98.42           H  
ATOM   2960  CH2 TRP A 191       6.673 -17.127   1.574  1.00 98.42           C  
ATOM   2961  HH2 TRP A 191       6.926 -16.295   2.214  1.00 98.42           H  
ATOM   2962  CZ2 TRP A 191       5.324 -17.446   1.347  1.00 98.42           C  
ATOM   2963  HZ2 TRP A 191       4.530 -16.872   1.801  1.00 98.42           H  
ATOM   2964  CZ3 TRP A 191       7.691 -17.874   0.955  1.00 98.42           C  
ATOM   2965  HZ3 TRP A 191       8.725 -17.620   1.132  1.00 98.42           H  
ATOM   2966  N   ASP A 192       7.221 -22.449  -4.792  1.00 98.20           N  
ATOM   2967  H   ASP A 192       6.232 -22.567  -4.962  1.00 98.20           H  
ATOM   2968  CA  ASP A 192       8.177 -23.169  -5.642  1.00 98.20           C  
ATOM   2969  HA  ASP A 192       8.848 -23.732  -4.994  1.00 98.20           H  
ATOM   2970  C   ASP A 192       9.038 -22.185  -6.450  1.00 98.20           C  
ATOM   2971  CB  ASP A 192       7.466 -24.177  -6.557  1.00 98.20           C  
ATOM   2972  HB2 ASP A 192       6.842 -23.641  -7.271  1.00 98.20           H  
ATOM   2973  HB3 ASP A 192       6.823 -24.818  -5.954  1.00 98.20           H  
ATOM   2974  O   ASP A 192      10.269 -22.288  -6.442  1.00 98.20           O  
ATOM   2975  CG  ASP A 192       8.485 -25.059  -7.299  1.00 98.20           C  
ATOM   2976  OD1 ASP A 192       9.348 -25.684  -6.626  1.00 98.20           O  
ATOM   2977  OD2 ASP A 192       8.441 -25.087  -8.550  1.00 98.20           O  
ATOM   2978  N   PHE A 193       8.433 -21.147  -7.049  1.00 98.45           N  
ATOM   2979  H   PHE A 193       7.425 -21.086  -7.020  1.00 98.45           H  
ATOM   2980  CA  PHE A 193       9.197 -20.094  -7.726  1.00 98.45           C  
ATOM   2981  HA  PHE A 193       9.787 -20.568  -8.510  1.00 98.45           H  
ATOM   2982  C   PHE A 193      10.174 -19.405  -6.767  1.00 98.45           C  
ATOM   2983  CB  PHE A 193       8.268 -19.066  -8.389  1.00 98.45           C  
ATOM   2984  HB2 PHE A 193       7.579 -19.602  -9.042  1.00 98.45           H  
ATOM   2985  HB3 PHE A 193       7.671 -18.564  -7.629  1.00 98.45           H  
ATOM   2986  O   PHE A 193      11.344 -19.241  -7.129  1.00 98.45           O  
ATOM   2987  CG  PHE A 193       8.998 -18.006  -9.205  1.00 98.45           C  
ATOM   2988  CD1 PHE A 193       9.672 -16.940  -8.574  1.00 98.45           C  
ATOM   2989  HD1 PHE A 193       9.706 -16.881  -7.496  1.00 98.45           H  
ATOM   2990  CD2 PHE A 193       9.034 -18.098 -10.608  1.00 98.45           C  
ATOM   2991  HD2 PHE A 193       8.521 -18.905 -11.110  1.00 98.45           H  
ATOM   2992  CE1 PHE A 193      10.358 -15.972  -9.324  1.00 98.45           C  
ATOM   2993  HE1 PHE A 193      10.880 -15.169  -8.824  1.00 98.45           H  
ATOM   2994  CE2 PHE A 193       9.739 -17.142 -11.360  1.00 98.45           C  
ATOM   2995  HE2 PHE A 193       9.788 -17.232 -12.435  1.00 98.45           H  
ATOM   2996  CZ  PHE A 193      10.396 -16.077 -10.723  1.00 98.45           C  
ATOM   2997  HZ  PHE A 193      10.939 -15.351 -11.310  1.00 98.45           H  
ATOM   2998  N   MET A 194       9.726 -19.032  -5.559  1.00 98.24           N  
ATOM   2999  H   MET A 194       8.752 -19.193  -5.348  1.00 98.24           H  
ATOM   3000  CA  MET A 194      10.571 -18.375  -4.550  1.00 98.24           C  
ATOM   3001  HA  MET A 194      10.947 -17.439  -4.961  1.00 98.24           H  
ATOM   3002  C   MET A 194      11.796 -19.220  -4.186  1.00 98.24           C  
ATOM   3003  CB  MET A 194       9.783 -18.080  -3.257  1.00 98.24           C  
ATOM   3004  HB2 MET A 194       9.338 -19.000  -2.879  1.00 98.24           H  
ATOM   3005  HB3 MET A 194      10.493 -17.732  -2.507  1.00 98.24           H  
ATOM   3006  O   MET A 194      12.887 -18.682  -3.989  1.00 98.24           O  
ATOM   3007  CG  MET A 194       8.688 -17.013  -3.362  1.00 98.24           C  
ATOM   3008  HG2 MET A 194       7.819 -17.420  -3.879  1.00 98.24           H  
ATOM   3009  HG3 MET A 194       8.361 -16.769  -2.350  1.00 98.24           H  
ATOM   3010  SD  MET A 194       9.197 -15.478  -4.176  1.00 98.24           S  
ATOM   3011  CE  MET A 194       8.266 -15.637  -5.718  1.00 98.24           C  
ATOM   3012  HE1 MET A 194       8.716 -15.011  -6.489  1.00 98.24           H  
ATOM   3013  HE2 MET A 194       7.238 -15.314  -5.553  1.00 98.24           H  
ATOM   3014  HE3 MET A 194       8.239 -16.681  -6.031  1.00 98.24           H  
ATOM   3015  N   PHE A 195      11.650 -20.545  -4.114  1.00 97.54           N  
ATOM   3016  H   PHE A 195      10.732 -20.945  -4.245  1.00 97.54           H  
ATOM   3017  CA  PHE A 195      12.784 -21.426  -3.856  1.00 97.54           C  
ATOM   3018  HA  PHE A 195      13.369 -21.001  -3.040  1.00 97.54           H  
ATOM   3019  C   PHE A 195      13.713 -21.563  -5.068  1.00 97.54           C  
ATOM   3020  CB  PHE A 195      12.297 -22.806  -3.421  1.00 97.54           C  
ATOM   3021  HB2 PHE A 195      11.680 -22.720  -2.527  1.00 97.54           H  
ATOM   3022  HB3 PHE A 195      11.675 -23.238  -4.205  1.00 97.54           H  
ATOM   3023  O   PHE A 195      14.939 -21.507  -4.913  1.00 97.54           O  
ATOM   3024  CG  PHE A 195      13.465 -23.723  -3.134  1.00 97.54           C  
ATOM   3025  CD1 PHE A 195      13.872 -24.667  -4.094  1.00 97.54           C  
ATOM   3026  HD1 PHE A 195      13.348 -24.735  -5.035  1.00 97.54           H  
ATOM   3027  CD2 PHE A 195      14.168 -23.606  -1.921  1.00 97.54           C  
ATOM   3028  HD2 PHE A 195      13.844 -22.892  -1.179  1.00 97.54           H  
ATOM   3029  CE1 PHE A 195      14.943 -25.535  -3.817  1.00 97.54           C  
ATOM   3030  HE1 PHE A 195      15.237 -26.270  -4.550  1.00 97.54           H  
ATOM   3031  CE2 PHE A 195      15.232 -24.482  -1.638  1.00 97.54           C  
ATOM   3032  HE2 PHE A 195      15.724 -24.435  -0.678  1.00 97.54           H  
ATOM   3033  CZ  PHE A 195      15.612 -25.453  -2.582  1.00 97.54           C  
ATOM   3034  HZ  PHE A 195      16.413 -26.140  -2.350  1.00 97.54           H  
ATOM   3035  N   MET A 196      13.141 -21.760  -6.259  1.00 97.81           N  
ATOM   3036  H   MET A 196      12.133 -21.809  -6.293  1.00 97.81           H  
ATOM   3037  CA  MET A 196      13.880 -22.008  -7.502  1.00 97.81           C  
ATOM   3038  HA  MET A 196      14.626 -22.779  -7.312  1.00 97.81           H  
ATOM   3039  C   MET A 196      14.649 -20.772  -7.993  1.00 97.81           C  
ATOM   3040  CB  MET A 196      12.903 -22.528  -8.570  1.00 97.81           C  
ATOM   3041  HB2 MET A 196      12.058 -21.844  -8.651  1.00 97.81           H  
ATOM   3042  HB3 MET A 196      13.405 -22.557  -9.536  1.00 97.81           H  
ATOM   3043  O   MET A 196      15.651 -20.917  -8.697  1.00 97.81           O  
ATOM   3044  CG  MET A 196      12.378 -23.937  -8.239  1.00 97.81           C  
ATOM   3045  HG2 MET A 196      11.608 -24.203  -8.963  1.00 97.81           H  
ATOM   3046  HG3 MET A 196      11.894 -23.917  -7.262  1.00 97.81           H  
ATOM   3047  SD  MET A 196      13.629 -25.261  -8.204  1.00 97.81           S  
ATOM   3048  CE  MET A 196      13.956 -25.406  -9.978  1.00 97.81           C  
ATOM   3049  HE1 MET A 196      13.020 -25.606 -10.500  1.00 97.81           H  
ATOM   3050  HE2 MET A 196      14.387 -24.477 -10.352  1.00 97.81           H  
ATOM   3051  HE3 MET A 196      14.652 -26.226 -10.155  1.00 97.81           H  
ATOM   3052  N   HIS A 197      14.234 -19.577  -7.570  1.00 97.73           N  
ATOM   3053  H   HIS A 197      13.369 -19.540  -7.050  1.00 97.73           H  
ATOM   3054  CA  HIS A 197      14.859 -18.296  -7.894  1.00 97.73           C  
ATOM   3055  HA  HIS A 197      15.631 -18.439  -8.650  1.00 97.73           H  
ATOM   3056  C   HIS A 197      15.495 -17.685  -6.647  1.00 97.73           C  
ATOM   3057  CB  HIS A 197      13.815 -17.376  -8.524  1.00 97.73           C  
ATOM   3058  HB2 HIS A 197      12.956 -17.267  -7.861  1.00 97.73           H  
ATOM   3059  HB3 HIS A 197      14.249 -16.388  -8.680  1.00 97.73           H  
ATOM   3060  O   HIS A 197      14.849 -16.920  -5.930  1.00 97.73           O  
ATOM   3061  CG  HIS A 197      13.371 -17.924  -9.844  1.00 97.73           C  
ATOM   3062  CD2 HIS A 197      13.977 -17.706 -11.044  1.00 97.73           C  
ATOM   3063  HD2 HIS A 197      14.835 -17.066 -11.186  1.00 97.73           H  
ATOM   3064  ND1 HIS A 197      12.365 -18.831 -10.051  1.00 97.73           N  
ATOM   3065  HD1 HIS A 197      11.699 -19.123  -9.349  1.00 97.73           H  
ATOM   3066  CE1 HIS A 197      12.349 -19.133 -11.360  1.00 97.73           C  
ATOM   3067  HE1 HIS A 197      11.630 -19.787 -11.830  1.00 97.73           H  
ATOM   3068  NE2 HIS A 197      13.328 -18.475 -12.014  1.00 97.73           N  
ATOM   3069  N   PRO A 198      16.762 -18.017  -6.335  1.00 96.24           N  
ATOM   3070  CA  PRO A 198      17.386 -17.572  -5.104  1.00 96.24           C  
ATOM   3071  HA  PRO A 198      16.784 -17.967  -4.286  1.00 96.24           H  
ATOM   3072  C   PRO A 198      17.409 -16.053  -4.925  1.00 96.24           C  
ATOM   3073  CB  PRO A 198      18.802 -18.169  -5.127  1.00 96.24           C  
ATOM   3074  HB2 PRO A 198      18.822 -19.147  -4.646  1.00 96.24           H  
ATOM   3075  HB3 PRO A 198      19.537 -17.511  -4.664  1.00 96.24           H  
ATOM   3076  O   PRO A 198      17.334 -15.600  -3.787  1.00 96.24           O  
ATOM   3077  CG  PRO A 198      19.078 -18.381  -6.610  1.00 96.24           C  
ATOM   3078  HG2 PRO A 198      19.822 -19.159  -6.784  1.00 96.24           H  
ATOM   3079  HG3 PRO A 198      19.387 -17.442  -7.069  1.00 96.24           H  
ATOM   3080  CD  PRO A 198      17.705 -18.778  -7.139  1.00 96.24           C  
ATOM   3081  HD2 PRO A 198      17.640 -18.525  -8.197  1.00 96.24           H  
ATOM   3082  HD3 PRO A 198      17.534 -19.845  -6.993  1.00 96.24           H  
ATOM   3083  N   GLU A 199      17.450 -15.277  -6.002  1.00 97.01           N  
ATOM   3084  H   GLU A 199      17.475 -15.715  -6.912  1.00 97.01           H  
ATOM   3085  CA  GLU A 199      17.371 -13.818  -5.978  1.00 97.01           C  
ATOM   3086  HA  GLU A 199      18.195 -13.443  -5.372  1.00 97.01           H  
ATOM   3087  C   GLU A 199      16.098 -13.265  -5.311  1.00 97.01           C  
ATOM   3088  CB  GLU A 199      17.561 -13.278  -7.408  1.00 97.01           C  
ATOM   3089  HB2 GLU A 199      17.626 -12.193  -7.330  1.00 97.01           H  
ATOM   3090  HB3 GLU A 199      18.518 -13.616  -7.805  1.00 97.01           H  
ATOM   3091  O   GLU A 199      16.133 -12.170  -4.753  1.00 97.01           O  
ATOM   3092  CG  GLU A 199      16.454 -13.619  -8.426  1.00 97.01           C  
ATOM   3093  HG2 GLU A 199      15.481 -13.643  -7.934  1.00 97.01           H  
ATOM   3094  HG3 GLU A 199      16.424 -12.803  -9.148  1.00 97.01           H  
ATOM   3095  CD  GLU A 199      16.663 -14.928  -9.210  1.00 97.01           C  
ATOM   3096  OE1 GLU A 199      16.238 -14.972 -10.390  1.00 97.01           O  
ATOM   3097  OE2 GLU A 199      17.240 -15.902  -8.678  1.00 97.01           O  
ATOM   3098  N   ALA A 200      15.015 -14.046  -5.261  1.00 98.11           N  
ATOM   3099  H   ALA A 200      15.044 -14.949  -5.715  1.00 98.11           H  
ATOM   3100  CA  ALA A 200      13.761 -13.671  -4.616  1.00 98.11           C  
ATOM   3101  HA  ALA A 200      13.518 -12.647  -4.902  1.00 98.11           H  
ATOM   3102  C   ALA A 200      13.818 -13.714  -3.078  1.00 98.11           C  
ATOM   3103  CB  ALA A 200      12.667 -14.597  -5.153  1.00 98.11           C  
ATOM   3104  HB1 ALA A 200      11.705 -14.300  -4.734  1.00 98.11           H  
ATOM   3105  HB2 ALA A 200      12.618 -14.533  -6.240  1.00 98.11           H  
ATOM   3106  HB3 ALA A 200      12.865 -15.627  -4.859  1.00 98.11           H  
ATOM   3107  O   ALA A 200      12.907 -13.210  -2.419  1.00 98.11           O  
ATOM   3108  N   THR A 201      14.887 -14.282  -2.499  1.00 97.93           N  
ATOM   3109  H   THR A 201      15.595 -14.650  -3.118  1.00 97.93           H  
ATOM   3110  CA  THR A 201      15.004 -14.547  -1.052  1.00 97.93           C  
ATOM   3111  HA  THR A 201      14.232 -15.267  -0.779  1.00 97.93           H  
ATOM   3112  C   THR A 201      14.786 -13.311  -0.200  1.00 97.93           C  
ATOM   3113  CB  THR A 201      16.360 -15.156  -0.687  1.00 97.93           C  
ATOM   3114  HB  THR A 201      17.154 -14.458  -0.955  1.00 97.93           H  
ATOM   3115  O   THR A 201      14.088 -13.348   0.807  1.00 97.93           O  
ATOM   3116  CG2 THR A 201      16.503 -15.542   0.780  1.00 97.93           C  
ATOM   3117 HG21 THR A 201      16.479 -14.647   1.402  1.00 97.93           H  
ATOM   3118 HG22 THR A 201      17.457 -16.042   0.941  1.00 97.93           H  
ATOM   3119 HG23 THR A 201      15.687 -16.205   1.066  1.00 97.93           H  
ATOM   3120  OG1 THR A 201      16.538 -16.344  -1.402  1.00 97.93           O  
ATOM   3121  HG1 THR A 201      16.718 -16.065  -2.302  1.00 97.93           H  
ATOM   3122  N   HIS A 202      15.371 -12.194  -0.616  1.00 98.34           N  
ATOM   3123  H   HIS A 202      15.898 -12.211  -1.478  1.00 98.34           H  
ATOM   3124  CA  HIS A 202      15.209 -10.943   0.101  1.00 98.34           C  
ATOM   3125  HA  HIS A 202      15.418 -11.111   1.157  1.00 98.34           H  
ATOM   3126  C   HIS A 202      13.768 -10.438  -0.004  1.00 98.34           C  
ATOM   3127  CB  HIS A 202      16.231  -9.955  -0.459  1.00 98.34           C  
ATOM   3128  HB2 HIS A 202      16.003  -9.756  -1.506  1.00 98.34           H  
ATOM   3129  HB3 HIS A 202      17.219 -10.414  -0.416  1.00 98.34           H  
ATOM   3130  O   HIS A 202      13.157 -10.107   1.005  1.00 98.34           O  
ATOM   3131  CG  HIS A 202      16.315  -8.644   0.268  1.00 98.34           C  
ATOM   3132  CD2 HIS A 202      15.890  -8.342   1.537  1.00 98.34           C  
ATOM   3133  HD2 HIS A 202      15.383  -9.006   2.222  1.00 98.34           H  
ATOM   3134  ND1 HIS A 202      16.913  -7.519  -0.241  1.00 98.34           N  
ATOM   3135  HD1 HIS A 202      17.253  -7.411  -1.186  1.00 98.34           H  
ATOM   3136  CE1 HIS A 202      16.871  -6.566   0.701  1.00 98.34           C  
ATOM   3137  HE1 HIS A 202      17.285  -5.575   0.594  1.00 98.34           H  
ATOM   3138  NE2 HIS A 202      16.241  -7.015   1.796  1.00 98.34           N  
ATOM   3139  N   MET A 203      13.200 -10.433  -1.209  1.00 98.27           N  
ATOM   3140  H   MET A 203      13.711 -10.824  -1.988  1.00 98.27           H  
ATOM   3141  CA  MET A 203      11.884  -9.860  -1.465  1.00 98.27           C  
ATOM   3142  HA  MET A 203      11.873  -8.845  -1.066  1.00 98.27           H  
ATOM   3143  C   MET A 203      10.741 -10.619  -0.784  1.00 98.27           C  
ATOM   3144  CB  MET A 203      11.674  -9.786  -2.976  1.00 98.27           C  
ATOM   3145  HB2 MET A 203      11.721 -10.790  -3.398  1.00 98.27           H  
ATOM   3146  HB3 MET A 203      12.471  -9.180  -3.408  1.00 98.27           H  
ATOM   3147  O   MET A 203       9.827  -9.975  -0.269  1.00 98.27           O  
ATOM   3148  CG  MET A 203      10.327  -9.161  -3.333  1.00 98.27           C  
ATOM   3149  HG2 MET A 203      10.232  -9.135  -4.418  1.00 98.27           H  
ATOM   3150  HG3 MET A 203       9.528  -9.789  -2.939  1.00 98.27           H  
ATOM   3151  SD  MET A 203      10.077  -7.487  -2.723  1.00 98.27           S  
ATOM   3152  CE  MET A 203       8.356  -7.278  -3.203  1.00 98.27           C  
ATOM   3153  HE1 MET A 203       8.036  -6.265  -2.961  1.00 98.27           H  
ATOM   3154  HE2 MET A 203       8.256  -7.442  -4.276  1.00 98.27           H  
ATOM   3155  HE3 MET A 203       7.742  -8.000  -2.664  1.00 98.27           H  
ATOM   3156  N   PHE A 204      10.774 -11.957  -0.716  1.00 97.80           N  
ATOM   3157  H   PHE A 204      11.523 -12.476  -1.152  1.00 97.80           H  
ATOM   3158  CA  PHE A 204       9.695 -12.669  -0.022  1.00 97.80           C  
ATOM   3159  HA  PHE A 204       8.754 -12.281  -0.413  1.00 97.80           H  
ATOM   3160  C   PHE A 204       9.681 -12.356   1.482  1.00 97.80           C  
ATOM   3161  CB  PHE A 204       9.683 -14.172  -0.337  1.00 97.80           C  
ATOM   3162  HB2 PHE A 204       9.734 -14.296  -1.418  1.00 97.80           H  
ATOM   3163  HB3 PHE A 204       8.718 -14.569  -0.022  1.00 97.80           H  
ATOM   3164  O   PHE A 204       8.609 -12.317   2.076  1.00 97.80           O  
ATOM   3165  CG  PHE A 204      10.752 -15.027   0.319  1.00 97.80           C  
ATOM   3166  CD1 PHE A 204      11.649 -15.761  -0.479  1.00 97.80           C  
ATOM   3167  HD1 PHE A 204      11.599 -15.687  -1.555  1.00 97.80           H  
ATOM   3168  CD2 PHE A 204      10.787 -15.189   1.719  1.00 97.80           C  
ATOM   3169  HD2 PHE A 204      10.050 -14.720   2.353  1.00 97.80           H  
ATOM   3170  CE1 PHE A 204      12.576 -16.632   0.122  1.00 97.80           C  
ATOM   3171  HE1 PHE A 204      13.229 -17.226  -0.499  1.00 97.80           H  
ATOM   3172  CE2 PHE A 204      11.768 -15.993   2.317  1.00 97.80           C  
ATOM   3173  HE2 PHE A 204      11.794 -16.099   3.392  1.00 97.80           H  
ATOM   3174  CZ  PHE A 204      12.672 -16.708   1.521  1.00 97.80           C  
ATOM   3175  HZ  PHE A 204      13.400 -17.355   1.989  1.00 97.80           H  
ATOM   3176  N   MET A 205      10.830 -12.038   2.097  1.00 98.52           N  
ATOM   3177  H   MET A 205      11.695 -12.105   1.581  1.00 98.52           H  
ATOM   3178  CA  MET A 205      10.869 -11.587   3.496  1.00 98.52           C  
ATOM   3179  HA  MET A 205      10.353 -12.320   4.116  1.00 98.52           H  
ATOM   3180  C   MET A 205      10.132 -10.253   3.667  1.00 98.52           C  
ATOM   3181  CB  MET A 205      12.318 -11.463   3.993  1.00 98.52           C  
ATOM   3182  HB2 MET A 205      12.305 -11.078   5.013  1.00 98.52           H  
ATOM   3183  HB3 MET A 205      12.863 -10.746   3.379  1.00 98.52           H  
ATOM   3184  O   MET A 205       9.392 -10.074   4.633  1.00 98.52           O  
ATOM   3185  CG  MET A 205      13.063 -12.800   3.985  1.00 98.52           C  
ATOM   3186  HG2 MET A 205      14.115 -12.617   4.202  1.00 98.52           H  
ATOM   3187  HG3 MET A 205      13.000 -13.236   2.988  1.00 98.52           H  
ATOM   3188  SD  MET A 205      12.434 -14.022   5.166  1.00 98.52           S  
ATOM   3189  CE  MET A 205      13.063 -13.317   6.709  1.00 98.52           C  
ATOM   3190  HE1 MET A 205      12.610 -12.343   6.894  1.00 98.52           H  
ATOM   3191  HE2 MET A 205      12.830 -13.983   7.540  1.00 98.52           H  
ATOM   3192  HE3 MET A 205      14.144 -13.199   6.640  1.00 98.52           H  
ATOM   3193  N   TRP A 206      10.257  -9.335   2.702  1.00 98.43           N  
ATOM   3194  H   TRP A 206      10.861  -9.539   1.918  1.00 98.43           H  
ATOM   3195  CA  TRP A 206       9.469  -8.098   2.685  1.00 98.43           C  
ATOM   3196  HA  TRP A 206       9.571  -7.609   3.654  1.00 98.43           H  
ATOM   3197  C   TRP A 206       7.978  -8.370   2.473  1.00 98.43           C  
ATOM   3198  CB  TRP A 206       9.986  -7.133   1.614  1.00 98.43           C  
ATOM   3199  HB2 TRP A 206       9.239  -6.350   1.480  1.00 98.43           H  
ATOM   3200  HB3 TRP A 206      10.087  -7.647   0.658  1.00 98.43           H  
ATOM   3201  O   TRP A 206       7.157  -7.777   3.174  1.00 98.43           O  
ATOM   3202  CG  TRP A 206      11.275  -6.456   1.942  1.00 98.43           C  
ATOM   3203  CD1 TRP A 206      12.507  -6.956   1.729  1.00 98.43           C  
ATOM   3204  HD1 TRP A 206      12.710  -7.921   1.286  1.00 98.43           H  
ATOM   3205  CD2 TRP A 206      11.491  -5.134   2.516  1.00 98.43           C  
ATOM   3206  CE2 TRP A 206      12.893  -4.924   2.658  1.00 98.43           C  
ATOM   3207  CE3 TRP A 206      10.647  -4.062   2.862  1.00 98.43           C  
ATOM   3208  HE3 TRP A 206       9.585  -4.171   2.701  1.00 98.43           H  
ATOM   3209  NE1 TRP A 206      13.465  -6.073   2.173  1.00 98.43           N  
ATOM   3210  HE1 TRP A 206      14.453  -6.279   2.158  1.00 98.43           H  
ATOM   3211  CH2 TRP A 206      12.568  -2.698   3.533  1.00 98.43           C  
ATOM   3212  HH2 TRP A 206      12.971  -1.767   3.902  1.00 98.43           H  
ATOM   3213  CZ2 TRP A 206      13.430  -3.741   3.171  1.00 98.43           C  
ATOM   3214  HZ2 TRP A 206      14.502  -3.631   3.250  1.00 98.43           H  
ATOM   3215  CZ3 TRP A 206      11.189  -2.847   3.330  1.00 98.43           C  
ATOM   3216  HZ3 TRP A 206      10.562  -1.981   3.481  1.00 98.43           H  
ATOM   3217  N   ALA A 207       7.620  -9.274   1.557  1.00 97.87           N  
ATOM   3218  H   ALA A 207       8.346  -9.710   1.005  1.00 97.87           H  
ATOM   3219  CA  ALA A 207       6.229  -9.653   1.295  1.00 97.87           C  
ATOM   3220  HA  ALA A 207       5.664  -8.750   1.062  1.00 97.87           H  
ATOM   3221  C   ALA A 207       5.553 -10.319   2.510  1.00 97.87           C  
ATOM   3222  CB  ALA A 207       6.196 -10.566   0.064  1.00 97.87           C  
ATOM   3223  HB1 ALA A 207       6.720 -10.093  -0.766  1.00 97.87           H  
ATOM   3224  HB2 ALA A 207       5.160 -10.745  -0.224  1.00 97.87           H  
ATOM   3225  HB3 ALA A 207       6.662 -11.523   0.295  1.00 97.87           H  
ATOM   3226  O   ALA A 207       4.360 -10.130   2.742  1.00 97.87           O  
ATOM   3227  N   MET A 208       6.314 -11.053   3.324  1.00 98.28           N  
ATOM   3228  H   MET A 208       7.255 -11.273   3.031  1.00 98.28           H  
ATOM   3229  CA  MET A 208       5.818 -11.665   4.562  1.00 98.28           C  
ATOM   3230  HA  MET A 208       4.762 -11.903   4.436  1.00 98.28           H  
ATOM   3231  C   MET A 208       5.869 -10.728   5.770  1.00 98.28           C  
ATOM   3232  CB  MET A 208       6.561 -12.979   4.823  1.00 98.28           C  
ATOM   3233  HB2 MET A 208       7.633 -12.793   4.898  1.00 98.28           H  
ATOM   3234  HB3 MET A 208       6.216 -13.404   5.766  1.00 98.28           H  
ATOM   3235  O   MET A 208       5.276 -11.021   6.804  1.00 98.28           O  
ATOM   3236  CG  MET A 208       6.293 -13.995   3.710  1.00 98.28           C  
ATOM   3237  HG2 MET A 208       6.776 -14.931   3.992  1.00 98.28           H  
ATOM   3238  HG3 MET A 208       6.745 -13.658   2.776  1.00 98.28           H  
ATOM   3239  SD  MET A 208       4.544 -14.338   3.409  1.00 98.28           S  
ATOM   3240  CE  MET A 208       4.335 -13.760   1.700  1.00 98.28           C  
ATOM   3241  HE1 MET A 208       5.009 -14.308   1.042  1.00 98.28           H  
ATOM   3242  HE2 MET A 208       4.537 -12.691   1.636  1.00 98.28           H  
ATOM   3243  HE3 MET A 208       3.309 -13.947   1.383  1.00 98.28           H  
ATOM   3244  N   SER A 209       6.513  -9.569   5.644  1.00 98.15           N  
ATOM   3245  H   SER A 209       6.992  -9.382   4.775  1.00 98.15           H  
ATOM   3246  CA  SER A 209       6.502  -8.546   6.688  1.00 98.15           C  
ATOM   3247  HA  SER A 209       6.605  -9.048   7.650  1.00 98.15           H  
ATOM   3248  C   SER A 209       5.187  -7.760   6.723  1.00 98.15           C  
ATOM   3249  CB  SER A 209       7.706  -7.606   6.543  1.00 98.15           C  
ATOM   3250  HB2 SER A 209       8.596  -8.185   6.295  1.00 98.15           H  
ATOM   3251  HB3 SER A 209       7.880  -7.109   7.497  1.00 98.15           H  
ATOM   3252  O   SER A 209       4.369  -7.777   5.798  1.00 98.15           O  
ATOM   3253  OG  SER A 209       7.482  -6.612   5.555  1.00 98.15           O  
ATOM   3254  HG  SER A 209       7.307  -7.064   4.726  1.00 98.15           H  
ATOM   3255  N   ASP A 210       5.030  -6.969   7.774  1.00 97.89           N  
ATOM   3256  H   ASP A 210       5.642  -7.107   8.566  1.00 97.89           H  
ATOM   3257  CA  ASP A 210       3.928  -6.028   7.976  1.00 97.89           C  
ATOM   3258  HA  ASP A 210       2.987  -6.573   8.049  1.00 97.89           H  
ATOM   3259  C   ASP A 210       3.769  -4.986   6.860  1.00 97.89           C  
ATOM   3260  CB  ASP A 210       4.207  -5.332   9.308  1.00 97.89           C  
ATOM   3261  HB2 ASP A 210       5.261  -5.062   9.372  1.00 97.89           H  
ATOM   3262  HB3 ASP A 210       3.637  -4.404   9.354  1.00 97.89           H  
ATOM   3263  O   ASP A 210       2.700  -4.397   6.687  1.00 97.89           O  
ATOM   3264  CG  ASP A 210       3.827  -6.199  10.502  1.00 97.89           C  
ATOM   3265  OD1 ASP A 210       3.560  -7.403  10.312  1.00 97.89           O  
ATOM   3266  OD2 ASP A 210       3.798  -5.642  11.614  1.00 97.89           O  
ATOM   3267  N   ARG A 211       4.805  -4.768   6.041  1.00 97.51           N  
ATOM   3268  H   ARG A 211       5.634  -5.327   6.183  1.00 97.51           H  
ATOM   3269  CA  ARG A 211       4.731  -3.851   4.893  1.00 97.51           C  
ATOM   3270  HA  ARG A 211       4.328  -2.896   5.233  1.00 97.51           H  
ATOM   3271  C   ARG A 211       3.763  -4.316   3.814  1.00 97.51           C  
ATOM   3272  CB  ARG A 211       6.124  -3.636   4.302  1.00 97.51           C  
ATOM   3273  HB2 ARG A 211       6.035  -3.098   3.359  1.00 97.51           H  
ATOM   3274  HB3 ARG A 211       6.604  -4.595   4.107  1.00 97.51           H  
ATOM   3275  O   ARG A 211       3.303  -3.484   3.036  1.00 97.51           O  
ATOM   3276  CG  ARG A 211       6.962  -2.798   5.267  1.00 97.51           C  
ATOM   3277  HG2 ARG A 211       7.057  -3.300   6.229  1.00 97.51           H  
ATOM   3278  HG3 ARG A 211       6.480  -1.829   5.401  1.00 97.51           H  
ATOM   3279  CD  ARG A 211       8.342  -2.582   4.684  1.00 97.51           C  
ATOM   3280  HD2 ARG A 211       8.874  -3.533   4.707  1.00 97.51           H  
ATOM   3281  HD3 ARG A 211       8.246  -2.257   3.648  1.00 97.51           H  
ATOM   3282  NE  ARG A 211       9.086  -1.558   5.436  1.00 97.51           N  
ATOM   3283  HE  ARG A 211       9.079  -0.613   5.081  1.00 97.51           H  
ATOM   3284  NH1 ARG A 211      10.014  -2.938   7.025  1.00 97.51           N  
ATOM   3285 HH11 ARG A 211      10.768  -3.066   7.684  1.00 97.51           H  
ATOM   3286 HH12 ARG A 211       9.453  -3.728   6.738  1.00 97.51           H  
ATOM   3287  NH2 ARG A 211      10.661  -0.810   6.867  1.00 97.51           N  
ATOM   3288 HH21 ARG A 211      10.639   0.112   6.457  1.00 97.51           H  
ATOM   3289 HH22 ARG A 211      11.355  -1.030   7.567  1.00 97.51           H  
ATOM   3290  CZ  ARG A 211       9.911  -1.780   6.439  1.00 97.51           C  
ATOM   3291  N   ALA A 212       3.430  -5.600   3.768  1.00 97.92           N  
ATOM   3292  H   ALA A 212       3.852  -6.239   4.427  1.00 97.92           H  
ATOM   3293  CA  ALA A 212       2.474  -6.136   2.807  1.00 97.92           C  
ATOM   3294  HA  ALA A 212       2.560  -5.567   1.881  1.00 97.92           H  
ATOM   3295  C   ALA A 212       1.004  -6.024   3.261  1.00 97.92           C  
ATOM   3296  CB  ALA A 212       2.897  -7.564   2.505  1.00 97.92           C  
ATOM   3297  HB1 ALA A 212       2.236  -8.009   1.761  1.00 97.92           H  
ATOM   3298  HB2 ALA A 212       3.914  -7.568   2.113  1.00 97.92           H  
ATOM   3299  HB3 ALA A 212       2.865  -8.152   3.422  1.00 97.92           H  
ATOM   3300  O   ALA A 212       0.095  -6.307   2.478  1.00 97.92           O  
ATOM   3301  N   ILE A 213       0.762  -5.576   4.497  1.00 98.23           N  
ATOM   3302  H   ILE A 213       1.553  -5.374   5.092  1.00 98.23           H  
ATOM   3303  CA  ILE A 213      -0.568  -5.318   5.069  1.00 98.23           C  
ATOM   3304  HA  ILE A 213      -1.306  -5.314   4.267  1.00 98.23           H  
ATOM   3305  C   ILE A 213      -0.623  -3.909   5.689  1.00 98.23           C  
ATOM   3306  CB  ILE A 213      -0.982  -6.441   6.052  1.00 98.23           C  
ATOM   3307  HB  ILE A 213      -1.898  -6.124   6.550  1.00 98.23           H  
ATOM   3308  O   ILE A 213      -0.888  -3.762   6.882  1.00 98.23           O  
ATOM   3309  CG1 ILE A 213       0.091  -6.725   7.130  1.00 98.23           C  
ATOM   3310 HG12 ILE A 213       0.400  -5.791   7.601  1.00 98.23           H  
ATOM   3311 HG13 ILE A 213       0.972  -7.175   6.671  1.00 98.23           H  
ATOM   3312  CG2 ILE A 213      -1.322  -7.717   5.260  1.00 98.23           C  
ATOM   3313 HG21 ILE A 213      -0.417  -8.154   4.838  1.00 98.23           H  
ATOM   3314 HG22 ILE A 213      -1.798  -8.447   5.914  1.00 98.23           H  
ATOM   3315 HG23 ILE A 213      -2.021  -7.485   4.457  1.00 98.23           H  
ATOM   3316  CD1 ILE A 213      -0.406  -7.654   8.242  1.00 98.23           C  
ATOM   3317 HD11 ILE A 213      -0.566  -8.660   7.855  1.00 98.23           H  
ATOM   3318 HD12 ILE A 213      -1.345  -7.279   8.649  1.00 98.23           H  
ATOM   3319 HD13 ILE A 213       0.337  -7.697   9.038  1.00 98.23           H  
ATOM   3320  N   PRO A 214      -0.343  -2.841   4.913  1.00 98.08           N  
ATOM   3321  CA  PRO A 214      -0.320  -1.482   5.450  1.00 98.08           C  
ATOM   3322  HA  PRO A 214       0.461  -1.393   6.205  1.00 98.08           H  
ATOM   3323  C   PRO A 214      -1.674  -1.120   6.069  1.00 98.08           C  
ATOM   3324  CB  PRO A 214       0.014  -0.578   4.261  1.00 98.08           C  
ATOM   3325  HB2 PRO A 214      -0.442   0.409   4.345  1.00 98.08           H  
ATOM   3326  HB3 PRO A 214       1.096  -0.488   4.170  1.00 98.08           H  
ATOM   3327  O   PRO A 214      -2.709  -1.547   5.573  1.00 98.08           O  
ATOM   3328  CG  PRO A 214      -0.533  -1.358   3.066  1.00 98.08           C  
ATOM   3329  HG2 PRO A 214      -0.010  -1.087   2.149  1.00 98.08           H  
ATOM   3330  HG3 PRO A 214      -1.605  -1.190   2.970  1.00 98.08           H  
ATOM   3331  CD  PRO A 214      -0.265  -2.810   3.457  1.00 98.08           C  
ATOM   3332  HD2 PRO A 214       0.738  -3.097   3.141  1.00 98.08           H  
ATOM   3333  HD3 PRO A 214      -1.006  -3.466   3.001  1.00 98.08           H  
ATOM   3334  N   ARG A 215      -1.684  -0.279   7.107  1.00 97.37           N  
ATOM   3335  H   ARG A 215      -0.794   0.006   7.491  1.00 97.37           H  
ATOM   3336  CA  ARG A 215      -2.927   0.249   7.703  1.00 97.37           C  
ATOM   3337  HA  ARG A 215      -3.605  -0.581   7.900  1.00 97.37           H  
ATOM   3338  C   ARG A 215      -3.675   1.176   6.746  1.00 97.37           C  
ATOM   3339  CB  ARG A 215      -2.572   0.938   9.034  1.00 97.37           C  
ATOM   3340  HB2 ARG A 215      -2.222   0.181   9.736  1.00 97.37           H  
ATOM   3341  HB3 ARG A 215      -1.749   1.633   8.863  1.00 97.37           H  
ATOM   3342  O   ARG A 215      -4.892   1.332   6.836  1.00 97.37           O  
ATOM   3343  CG  ARG A 215      -3.712   1.724   9.698  1.00 97.37           C  
ATOM   3344  HG2 ARG A 215      -3.960   2.577   9.067  1.00 97.37           H  
ATOM   3345  HG3 ARG A 215      -3.341   2.121  10.644  1.00 97.37           H  
ATOM   3346  CD  ARG A 215      -4.980   0.903   9.986  1.00 97.37           C  
ATOM   3347  HD2 ARG A 215      -5.315   0.387   9.086  1.00 97.37           H  
ATOM   3348  HD3 ARG A 215      -4.749   0.151  10.741  1.00 97.37           H  
ATOM   3349  NE  ARG A 215      -6.067   1.773  10.479  1.00 97.37           N  
ATOM   3350  HE  ARG A 215      -6.226   1.822  11.475  1.00 97.37           H  
ATOM   3351  NH1 ARG A 215      -6.655   2.798   8.485  1.00 97.37           N  
ATOM   3352 HH11 ARG A 215      -7.185   3.502   7.993  1.00 97.37           H  
ATOM   3353 HH12 ARG A 215      -6.055   2.176   7.961  1.00 97.37           H  
ATOM   3354  NH2 ARG A 215      -7.651   3.393  10.366  1.00 97.37           N  
ATOM   3355 HH21 ARG A 215      -8.155   4.088   9.833  1.00 97.37           H  
ATOM   3356 HH22 ARG A 215      -7.632   3.475  11.373  1.00 97.37           H  
ATOM   3357  CZ  ARG A 215      -6.787   2.629   9.773  1.00 97.37           C  
ATOM   3358  N   SER A 216      -2.933   1.881   5.903  1.00 97.61           N  
ATOM   3359  H   SER A 216      -1.940   1.698   5.895  1.00 97.61           H  
ATOM   3360  CA  SER A 216      -3.449   2.870   4.966  1.00 97.61           C  
ATOM   3361  HA  SER A 216      -4.355   2.495   4.489  1.00 97.61           H  
ATOM   3362  C   SER A 216      -2.400   3.164   3.900  1.00 97.61           C  
ATOM   3363  CB  SER A 216      -3.773   4.162   5.726  1.00 97.61           C  
ATOM   3364  HB2 SER A 216      -4.628   4.004   6.382  1.00 97.61           H  
ATOM   3365  HB3 SER A 216      -2.912   4.453   6.328  1.00 97.61           H  
ATOM   3366  O   SER A 216      -1.202   3.163   4.192  1.00 97.61           O  
ATOM   3367  OG  SER A 216      -4.061   5.197   4.813  1.00 97.61           O  
ATOM   3368  HG  SER A 216      -4.991   5.419   4.901  1.00 97.61           H  
ATOM   3369  N   TYR A 217      -2.838   3.542   2.696  1.00 98.43           N  
ATOM   3370  H   TYR A 217      -3.831   3.539   2.516  1.00 98.43           H  
ATOM   3371  CA  TYR A 217      -1.944   4.126   1.691  1.00 98.43           C  
ATOM   3372  HA  TYR A 217      -1.164   3.402   1.456  1.00 98.43           H  
ATOM   3373  C   TYR A 217      -1.219   5.381   2.197  1.00 98.43           C  
ATOM   3374  CB  TYR A 217      -2.739   4.460   0.420  1.00 98.43           C  
ATOM   3375  HB2 TYR A 217      -2.063   4.953  -0.279  1.00 98.43           H  
ATOM   3376  HB3 TYR A 217      -3.520   5.176   0.675  1.00 98.43           H  
ATOM   3377  O   TYR A 217      -0.122   5.671   1.740  1.00 98.43           O  
ATOM   3378  CG  TYR A 217      -3.361   3.278  -0.308  1.00 98.43           C  
ATOM   3379  CD1 TYR A 217      -2.648   2.069  -0.454  1.00 98.43           C  
ATOM   3380  HD1 TYR A 217      -1.664   1.957  -0.023  1.00 98.43           H  
ATOM   3381  CD2 TYR A 217      -4.645   3.401  -0.877  1.00 98.43           C  
ATOM   3382  HD2 TYR A 217      -5.209   4.314  -0.754  1.00 98.43           H  
ATOM   3383  CE1 TYR A 217      -3.202   0.996  -1.175  1.00 98.43           C  
ATOM   3384  HE1 TYR A 217      -2.641   0.080  -1.291  1.00 98.43           H  
ATOM   3385  CE2 TYR A 217      -5.204   2.324  -1.594  1.00 98.43           C  
ATOM   3386  HE2 TYR A 217      -6.202   2.391  -2.000  1.00 98.43           H  
ATOM   3387  OH  TYR A 217      -5.022   0.103  -2.466  1.00 98.43           O  
ATOM   3388  HH  TYR A 217      -4.491  -0.696  -2.438  1.00 98.43           H  
ATOM   3389  CZ  TYR A 217      -4.480   1.126  -1.754  1.00 98.43           C  
ATOM   3390  N   ARG A 218      -1.790   6.099   3.172  1.00 97.88           N  
ATOM   3391  H   ARG A 218      -2.668   5.759   3.539  1.00 97.88           H  
ATOM   3392  CA  ARG A 218      -1.225   7.311   3.791  1.00 97.88           C  
ATOM   3393  HA  ARG A 218      -0.843   7.973   3.015  1.00 97.88           H  
ATOM   3394  C   ARG A 218      -0.047   7.036   4.735  1.00 97.88           C  
ATOM   3395  CB  ARG A 218      -2.342   8.028   4.568  1.00 97.88           C  
ATOM   3396  HB2 ARG A 218      -1.932   8.947   4.989  1.00 97.88           H  
ATOM   3397  HB3 ARG A 218      -2.659   7.401   5.402  1.00 97.88           H  
ATOM   3398  O   ARG A 218       0.658   7.969   5.104  1.00 97.88           O  
ATOM   3399  CG  ARG A 218      -3.564   8.374   3.699  1.00 97.88           C  
ATOM   3400  HG2 ARG A 218      -4.044   7.466   3.333  1.00 97.88           H  
ATOM   3401  HG3 ARG A 218      -3.228   8.940   2.830  1.00 97.88           H  
ATOM   3402  CD  ARG A 218      -4.605   9.199   4.467  1.00 97.88           C  
ATOM   3403  HD2 ARG A 218      -5.339   9.563   3.748  1.00 97.88           H  
ATOM   3404  HD3 ARG A 218      -4.118  10.062   4.921  1.00 97.88           H  
ATOM   3405  NE  ARG A 218      -5.306   8.389   5.485  1.00 97.88           N  
ATOM   3406  HE  ARG A 218      -5.664   7.491   5.191  1.00 97.88           H  
ATOM   3407  NH1 ARG A 218      -5.368   9.902   7.216  1.00 97.88           N  
ATOM   3408 HH11 ARG A 218      -4.945  10.602   6.624  1.00 97.88           H  
ATOM   3409 HH12 ARG A 218      -5.614  10.116   8.172  1.00 97.88           H  
ATOM   3410  NH2 ARG A 218      -6.309   7.887   7.459  1.00 97.88           N  
ATOM   3411 HH21 ARG A 218      -6.646   7.027   7.049  1.00 97.88           H  
ATOM   3412 HH22 ARG A 218      -6.679   8.146   8.362  1.00 97.88           H  
ATOM   3413  CZ  ARG A 218      -5.651   8.729   6.712  1.00 97.88           C  
ATOM   3414  N   MET A 219       0.128   5.782   5.157  1.00 97.81           N  
ATOM   3415  H   MET A 219      -0.467   5.070   4.758  1.00 97.81           H  
ATOM   3416  CA  MET A 219       1.069   5.347   6.201  1.00 97.81           C  
ATOM   3417  HA  MET A 219       1.674   6.196   6.518  1.00 97.81           H  
ATOM   3418  C   MET A 219       2.045   4.290   5.670  1.00 97.81           C  
ATOM   3419  CB  MET A 219       0.307   4.825   7.431  1.00 97.81           C  
ATOM   3420  HB2 MET A 219       1.025   4.512   8.189  1.00 97.81           H  
ATOM   3421  HB3 MET A 219      -0.284   3.957   7.138  1.00 97.81           H  
ATOM   3422  O   MET A 219       2.439   3.370   6.384  1.00 97.81           O  
ATOM   3423  CG  MET A 219      -0.617   5.862   8.070  1.00 97.81           C  
ATOM   3424  HG2 MET A 219      -1.277   6.274   7.306  1.00 97.81           H  
ATOM   3425  HG3 MET A 219      -0.009   6.670   8.476  1.00 97.81           H  
ATOM   3426  SD  MET A 219      -1.654   5.174   9.392  1.00 97.81           S  
ATOM   3427  CE  MET A 219      -2.672   6.634   9.724  1.00 97.81           C  
ATOM   3428  HE1 MET A 219      -2.042   7.440  10.100  1.00 97.81           H  
ATOM   3429  HE2 MET A 219      -3.434   6.395  10.467  1.00 97.81           H  
ATOM   3430  HE3 MET A 219      -3.161   6.957   8.805  1.00 97.81           H  
ATOM   3431  N   MET A 220       2.406   4.379   4.390  1.00 97.86           N  
ATOM   3432  H   MET A 220       2.048   5.145   3.839  1.00 97.86           H  
ATOM   3433  CA  MET A 220       3.408   3.511   3.778  1.00 97.86           C  
ATOM   3434  HA  MET A 220       3.922   2.963   4.568  1.00 97.86           H  
ATOM   3435  C   MET A 220       4.470   4.335   3.057  1.00 97.86           C  
ATOM   3436  CB  MET A 220       2.749   2.460   2.871  1.00 97.86           C  
ATOM   3437  HB2 MET A 220       3.499   1.722   2.586  1.00 97.86           H  
ATOM   3438  HB3 MET A 220       1.969   1.948   3.435  1.00 97.86           H  
ATOM   3439  O   MET A 220       4.199   5.428   2.548  1.00 97.86           O  
ATOM   3440  CG  MET A 220       2.139   3.049   1.599  1.00 97.86           C  
ATOM   3441  HG2 MET A 220       1.439   3.836   1.880  1.00 97.86           H  
ATOM   3442  HG3 MET A 220       2.932   3.493   0.995  1.00 97.86           H  
ATOM   3443  SD  MET A 220       1.259   1.836   0.584  1.00 97.86           S  
ATOM   3444  CE  MET A 220       0.850   2.918  -0.801  1.00 97.86           C  
ATOM   3445  HE1 MET A 220       0.271   2.362  -1.539  1.00 97.86           H  
ATOM   3446  HE2 MET A 220       1.769   3.278  -1.263  1.00 97.86           H  
ATOM   3447  HE3 MET A 220       0.272   3.771  -0.444  1.00 97.86           H  
ATOM   3448  N   GLN A 221       5.683   3.791   3.019  1.00 98.30           N  
ATOM   3449  H   GLN A 221       5.826   2.888   3.446  1.00 98.30           H  
ATOM   3450  CA  GLN A 221       6.757   4.320   2.187  1.00 98.30           C  
ATOM   3451  HA  GLN A 221       6.825   5.397   2.340  1.00 98.30           H  
ATOM   3452  C   GLN A 221       6.454   4.094   0.703  1.00 98.30           C  
ATOM   3453  CB  GLN A 221       8.098   3.688   2.590  1.00 98.30           C  
ATOM   3454  HB2 GLN A 221       8.001   2.602   2.581  1.00 98.30           H  
ATOM   3455  HB3 GLN A 221       8.867   3.978   1.875  1.00 98.30           H  
ATOM   3456  O   GLN A 221       5.609   3.274   0.345  1.00 98.30           O  
ATOM   3457  CG  GLN A 221       8.535   4.156   3.981  1.00 98.30           C  
ATOM   3458  HG2 GLN A 221       7.721   3.987   4.685  1.00 98.30           H  
ATOM   3459  HG3 GLN A 221       8.746   5.225   3.951  1.00 98.30           H  
ATOM   3460  CD  GLN A 221       9.761   3.410   4.487  1.00 98.30           C  
ATOM   3461  NE2 GLN A 221      10.926   4.010   4.399  1.00 98.30           N  
ATOM   3462 HE21 GLN A 221      11.693   3.565   4.882  1.00 98.30           H  
ATOM   3463 HE22 GLN A 221      11.004   4.965   4.080  1.00 98.30           H  
ATOM   3464  OE1 GLN A 221       9.681   2.275   4.942  1.00 98.30           O  
ATOM   3465  N   GLY A 222       7.163   4.819  -0.153  1.00 98.32           N  
ATOM   3466  H   GLY A 222       7.812   5.490   0.233  1.00 98.32           H  
ATOM   3467  CA  GLY A 222       7.220   4.602  -1.593  1.00 98.32           C  
ATOM   3468  HA2 GLY A 222       6.655   5.378  -2.110  1.00 98.32           H  
ATOM   3469  HA3 GLY A 222       6.792   3.632  -1.848  1.00 98.32           H  
ATOM   3470  C   GLY A 222       8.664   4.660  -2.072  1.00 98.32           C  
ATOM   3471  O   GLY A 222       9.427   5.518  -1.635  1.00 98.32           O  
ATOM   3472  N   PHE A 223       9.042   3.764  -2.973  1.00 98.50           N  
ATOM   3473  H   PHE A 223       8.386   3.045  -3.242  1.00 98.50           H  
ATOM   3474  CA  PHE A 223      10.402   3.644  -3.488  1.00 98.50           C  
ATOM   3475  HA  PHE A 223      10.986   4.523  -3.216  1.00 98.50           H  
ATOM   3476  C   PHE A 223      10.376   3.516  -5.001  1.00 98.50           C  
ATOM   3477  CB  PHE A 223      11.080   2.406  -2.894  1.00 98.50           C  
ATOM   3478  HB2 PHE A 223      12.108   2.362  -3.253  1.00 98.50           H  
ATOM   3479  HB3 PHE A 223      10.570   1.514  -3.259  1.00 98.50           H  
ATOM   3480  O   PHE A 223       9.566   2.763  -5.536  1.00 98.50           O  
ATOM   3481  CG  PHE A 223      11.095   2.367  -1.383  1.00 98.50           C  
ATOM   3482  CD1 PHE A 223      12.120   3.011  -0.667  1.00 98.50           C  
ATOM   3483  HD1 PHE A 223      12.895   3.553  -1.190  1.00 98.50           H  
ATOM   3484  CD2 PHE A 223      10.089   1.667  -0.694  1.00 98.50           C  
ATOM   3485  HD2 PHE A 223       9.296   1.185  -1.247  1.00 98.50           H  
ATOM   3486  CE1 PHE A 223      12.158   2.913   0.735  1.00 98.50           C  
ATOM   3487  HE1 PHE A 223      12.963   3.367   1.294  1.00 98.50           H  
ATOM   3488  CE2 PHE A 223      10.126   1.577   0.706  1.00 98.50           C  
ATOM   3489  HE2 PHE A 223       9.370   1.019   1.239  1.00 98.50           H  
ATOM   3490  CZ  PHE A 223      11.169   2.187   1.418  1.00 98.50           C  
ATOM   3491  HZ  PHE A 223      11.224   2.085   2.492  1.00 98.50           H  
ATOM   3492  N   GLY A 224      11.321   4.158  -5.689  1.00 96.76           N  
ATOM   3493  H   GLY A 224      11.948   4.770  -5.187  1.00 96.76           H  
ATOM   3494  CA  GLY A 224      11.530   3.927  -7.124  1.00 96.76           C  
ATOM   3495  HA2 GLY A 224      10.614   4.161  -7.667  1.00 96.76           H  
ATOM   3496  HA3 GLY A 224      12.323   4.585  -7.478  1.00 96.76           H  
ATOM   3497  C   GLY A 224      11.931   2.480  -7.461  1.00 96.76           C  
ATOM   3498  O   GLY A 224      11.761   2.062  -8.604  1.00 96.76           O  
ATOM   3499  N   VAL A 225      12.405   1.714  -6.462  1.00 97.01           N  
ATOM   3500  H   VAL A 225      12.451   2.157  -5.555  1.00 97.01           H  
ATOM   3501  CA  VAL A 225      12.969   0.346  -6.531  1.00 97.01           C  
ATOM   3502  HA  VAL A 225      13.214   0.039  -5.515  1.00 97.01           H  
ATOM   3503  C   VAL A 225      14.286   0.293  -7.308  1.00 97.01           C  
ATOM   3504  CB  VAL A 225      11.939  -0.679  -7.065  1.00 97.01           C  
ATOM   3505  HB  VAL A 225      11.653  -0.421  -8.085  1.00 97.01           H  
ATOM   3506  O   VAL A 225      15.325  -0.096  -6.768  1.00 97.01           O  
ATOM   3507  CG1 VAL A 225      12.502  -2.103  -7.099  1.00 97.01           C  
ATOM   3508 HG11 VAL A 225      11.732  -2.796  -7.437  1.00 97.01           H  
ATOM   3509 HG12 VAL A 225      13.343  -2.165  -7.790  1.00 97.01           H  
ATOM   3510 HG13 VAL A 225      12.838  -2.397  -6.105  1.00 97.01           H  
ATOM   3511  CG2 VAL A 225      10.668  -0.698  -6.208  1.00 97.01           C  
ATOM   3512 HG21 VAL A 225       9.975  -1.450  -6.586  1.00 97.01           H  
ATOM   3513 HG22 VAL A 225      10.929  -0.937  -5.177  1.00 97.01           H  
ATOM   3514 HG23 VAL A 225      10.173   0.272  -6.239  1.00 97.01           H  
ATOM   3515  N   ASN A 226      14.232   0.726  -8.562  1.00 98.02           N  
ATOM   3516  H   ASN A 226      13.348   1.087  -8.893  1.00 98.02           H  
ATOM   3517  CA  ASN A 226      15.341   0.718  -9.496  1.00 98.02           C  
ATOM   3518  HA  ASN A 226      15.884  -0.221  -9.386  1.00 98.02           H  
ATOM   3519  C   ASN A 226      16.334   1.850  -9.247  1.00 98.02           C  
ATOM   3520  CB  ASN A 226      14.781   0.804 -10.919  1.00 98.02           C  
ATOM   3521  HB2 ASN A 226      14.175   1.704 -11.029  1.00 98.02           H  
ATOM   3522  HB3 ASN A 226      15.620   0.870 -11.612  1.00 98.02           H  
ATOM   3523  O   ASN A 226      16.011   2.884  -8.652  1.00 98.02           O  
ATOM   3524  CG  ASN A 226      13.947  -0.406 -11.276  1.00 98.02           C  
ATOM   3525  ND2 ASN A 226      14.551  -1.555 -11.415  1.00 98.02           N  
ATOM   3526 HD21 ASN A 226      15.558  -1.599 -11.352  1.00 98.02           H  
ATOM   3527 HD22 ASN A 226      14.029  -2.371 -11.702  1.00 98.02           H  
ATOM   3528  OD1 ASN A 226      12.736  -0.337 -11.420  1.00 98.02           O  
ATOM   3529  N   THR A 227      17.532   1.658  -9.785  1.00 98.27           N  
ATOM   3530  H   THR A 227      17.713   0.778 -10.247  1.00 98.27           H  
ATOM   3531  CA  THR A 227      18.554   2.700  -9.837  1.00 98.27           C  
ATOM   3532  HA  THR A 227      18.462   3.331  -8.954  1.00 98.27           H  
ATOM   3533  C   THR A 227      18.333   3.572 -11.068  1.00 98.27           C  
ATOM   3534  CB  THR A 227      19.945   2.066  -9.781  1.00 98.27           C  
ATOM   3535  HB  THR A 227      20.072   1.353 -10.595  1.00 98.27           H  
ATOM   3536  O   THR A 227      18.303   3.089 -12.198  1.00 98.27           O  
ATOM   3537  CG2 THR A 227      21.056   3.113  -9.821  1.00 98.27           C  
ATOM   3538 HG21 THR A 227      20.893   3.853  -9.037  1.00 98.27           H  
ATOM   3539 HG22 THR A 227      21.050   3.612 -10.790  1.00 98.27           H  
ATOM   3540 HG23 THR A 227      22.023   2.632  -9.679  1.00 98.27           H  
ATOM   3541  OG1 THR A 227      19.999   1.406  -8.536  1.00 98.27           O  
ATOM   3542  HG1 THR A 227      20.717   0.769  -8.533  1.00 98.27           H  
ATOM   3543  N   PHE A 228      18.188   4.874 -10.867  1.00 98.36           N  
ATOM   3544  H   PHE A 228      18.257   5.211  -9.918  1.00 98.36           H  
ATOM   3545  CA  PHE A 228      18.110   5.881 -11.926  1.00 98.36           C  
ATOM   3546  HA  PHE A 228      17.961   5.404 -12.895  1.00 98.36           H  
ATOM   3547  C   PHE A 228      19.425   6.655 -11.996  1.00 98.36           C  
ATOM   3548  CB  PHE A 228      16.909   6.799 -11.667  1.00 98.36           C  
ATOM   3549  HB2 PHE A 228      16.919   7.626 -12.378  1.00 98.36           H  
ATOM   3550  HB3 PHE A 228      16.999   7.227 -10.668  1.00 98.36           H  
ATOM   3551  O   PHE A 228      20.340   6.420 -11.202  1.00 98.36           O  
ATOM   3552  CG  PHE A 228      15.575   6.094 -11.781  1.00 98.36           C  
ATOM   3553  CD1 PHE A 228      14.866   6.122 -12.996  1.00 98.36           C  
ATOM   3554  HD1 PHE A 228      15.267   6.655 -13.846  1.00 98.36           H  
ATOM   3555  CD2 PHE A 228      15.050   5.397 -10.677  1.00 98.36           C  
ATOM   3556  HD2 PHE A 228      15.604   5.351  -9.752  1.00 98.36           H  
ATOM   3557  CE1 PHE A 228      13.631   5.458 -13.104  1.00 98.36           C  
ATOM   3558  HE1 PHE A 228      13.086   5.485 -14.036  1.00 98.36           H  
ATOM   3559  CE2 PHE A 228      13.821   4.724 -10.788  1.00 98.36           C  
ATOM   3560  HE2 PHE A 228      13.436   4.162  -9.950  1.00 98.36           H  
ATOM   3561  CZ  PHE A 228      13.111   4.756 -12.001  1.00 98.36           C  
ATOM   3562  HZ  PHE A 228      12.171   4.232 -12.090  1.00 98.36           H  
ATOM   3563  N   THR A 229      19.528   7.588 -12.936  1.00 98.03           N  
ATOM   3564  H   THR A 229      18.759   7.752 -13.570  1.00 98.03           H  
ATOM   3565  CA  THR A 229      20.659   8.514 -12.998  1.00 98.03           C  
ATOM   3566  HA  THR A 229      21.262   8.381 -12.100  1.00 98.03           H  
ATOM   3567  C   THR A 229      20.189   9.961 -12.969  1.00 98.03           C  
ATOM   3568  CB  THR A 229      21.588   8.222 -14.186  1.00 98.03           C  
ATOM   3569  HB  THR A 229      22.398   8.952 -14.182  1.00 98.03           H  
ATOM   3570  O   THR A 229      19.090  10.285 -13.419  1.00 98.03           O  
ATOM   3571  CG2 THR A 229      22.195   6.822 -14.093  1.00 98.03           C  
ATOM   3572 HG21 THR A 229      22.795   6.751 -13.186  1.00 98.03           H  
ATOM   3573 HG22 THR A 229      21.412   6.064 -14.060  1.00 98.03           H  
ATOM   3574 HG23 THR A 229      22.836   6.623 -14.953  1.00 98.03           H  
ATOM   3575  OG1 THR A 229      20.920   8.297 -15.423  1.00 98.03           O  
ATOM   3576  HG1 THR A 229      20.923   7.417 -15.806  1.00 98.03           H  
ATOM   3577  N   LEU A 230      21.025  10.835 -12.417  1.00 97.70           N  
ATOM   3578  H   LEU A 230      21.893  10.482 -12.038  1.00 97.70           H  
ATOM   3579  CA  LEU A 230      20.906  12.284 -12.532  1.00 97.70           C  
ATOM   3580  HA  LEU A 230      20.026  12.533 -13.125  1.00 97.70           H  
ATOM   3581  C   LEU A 230      22.128  12.824 -13.275  1.00 97.70           C  
ATOM   3582  CB  LEU A 230      20.770  12.930 -11.145  1.00 97.70           C  
ATOM   3583  HB2 LEU A 230      20.760  14.010 -11.294  1.00 97.70           H  
ATOM   3584  HB3 LEU A 230      21.657  12.687 -10.560  1.00 97.70           H  
ATOM   3585  O   LEU A 230      23.222  12.275 -13.126  1.00 97.70           O  
ATOM   3586  CG  LEU A 230      19.522  12.545 -10.338  1.00 97.70           C  
ATOM   3587  HG  LEU A 230      19.571  11.479 -10.117  1.00 97.70           H  
ATOM   3588  CD1 LEU A 230      19.501  13.319  -9.016  1.00 97.70           C  
ATOM   3589 HD11 LEU A 230      18.676  12.968  -8.396  1.00 97.70           H  
ATOM   3590 HD12 LEU A 230      20.440  13.163  -8.483  1.00 97.70           H  
ATOM   3591 HD13 LEU A 230      19.379  14.386  -9.202  1.00 97.70           H  
ATOM   3592  CD2 LEU A 230      18.207  12.834 -11.062  1.00 97.70           C  
ATOM   3593 HD21 LEU A 230      17.366  12.617 -10.404  1.00 97.70           H  
ATOM   3594 HD22 LEU A 230      18.122  12.197 -11.943  1.00 97.70           H  
ATOM   3595 HD23 LEU A 230      18.165  13.879 -11.370  1.00 97.70           H  
ATOM   3596  N   VAL A 231      21.930  13.874 -14.075  1.00 94.85           N  
ATOM   3597  H   VAL A 231      20.996  14.252 -14.143  1.00 94.85           H  
ATOM   3598  CA  VAL A 231      23.003  14.546 -14.823  1.00 94.85           C  
ATOM   3599  HA  VAL A 231      23.960  14.156 -14.477  1.00 94.85           H  
ATOM   3600  C   VAL A 231      22.982  16.041 -14.536  1.00 94.85           C  
ATOM   3601  CB  VAL A 231      22.921  14.276 -16.337  1.00 94.85           C  
ATOM   3602  HB  VAL A 231      21.991  14.689 -16.727  1.00 94.85           H  
ATOM   3603  O   VAL A 231      21.960  16.704 -14.742  1.00 94.85           O  
ATOM   3604  CG1 VAL A 231      24.099  14.919 -17.082  1.00 94.85           C  
ATOM   3605 HG11 VAL A 231      24.062  16.004 -16.984  1.00 94.85           H  
ATOM   3606 HG12 VAL A 231      25.042  14.553 -16.675  1.00 94.85           H  
ATOM   3607 HG13 VAL A 231      24.047  14.674 -18.143  1.00 94.85           H  
ATOM   3608  CG2 VAL A 231      22.950  12.772 -16.646  1.00 94.85           C  
ATOM   3609 HG21 VAL A 231      23.858  12.329 -16.238  1.00 94.85           H  
ATOM   3610 HG22 VAL A 231      22.081  12.280 -16.211  1.00 94.85           H  
ATOM   3611 HG23 VAL A 231      22.925  12.618 -17.725  1.00 94.85           H  
ATOM   3612  N   ASN A 232      24.110  16.574 -14.069  1.00 92.96           N  
ATOM   3613  H   ASN A 232      24.911  15.969 -13.958  1.00 92.96           H  
ATOM   3614  CA  ASN A 232      24.242  17.982 -13.706  1.00 92.96           C  
ATOM   3615  HA  ASN A 232      23.273  18.321 -13.338  1.00 92.96           H  
ATOM   3616  C   ASN A 232      24.584  18.883 -14.910  1.00 92.96           C  
ATOM   3617  CB  ASN A 232      25.222  18.100 -12.523  1.00 92.96           C  
ATOM   3618  HB2 ASN A 232      24.974  17.334 -11.787  1.00 92.96           H  
ATOM   3619  HB3 ASN A 232      25.094  19.068 -12.039  1.00 92.96           H  
ATOM   3620  O   ASN A 232      24.731  18.431 -16.047  1.00 92.96           O  
ATOM   3621  CG  ASN A 232      26.694  17.945 -12.863  1.00 92.96           C  
ATOM   3622  ND2 ASN A 232      27.519  17.911 -11.845  1.00 92.96           N  
ATOM   3623 HD21 ASN A 232      28.501  17.723 -11.988  1.00 92.96           H  
ATOM   3624 HD22 ASN A 232      27.154  17.935 -10.904  1.00 92.96           H  
ATOM   3625  OD1 ASN A 232      27.096  17.924 -14.018  1.00 92.96           O  
ATOM   3626  N   ALA A 233      24.722  20.189 -14.663  1.00 89.48           N  
ATOM   3627  H   ALA A 233      24.596  20.516 -13.716  1.00 89.48           H  
ATOM   3628  CA  ALA A 233      25.017  21.174 -15.708  1.00 89.48           C  
ATOM   3629  HA  ALA A 233      24.289  21.052 -16.510  1.00 89.48           H  
ATOM   3630  C   ALA A 233      26.412  21.017 -16.349  1.00 89.48           C  
ATOM   3631  CB  ALA A 233      24.840  22.571 -15.104  1.00 89.48           C  
ATOM   3632  HB1 ALA A 233      24.999  23.324 -15.876  1.00 89.48           H  
ATOM   3633  HB2 ALA A 233      25.562  22.725 -14.302  1.00 89.48           H  
ATOM   3634  HB3 ALA A 233      23.831  22.680 -14.706  1.00 89.48           H  
ATOM   3635  O   ALA A 233      26.625  21.512 -17.455  1.00 89.48           O  
ATOM   3636  N   ALA A 234      27.350  20.339 -15.679  1.00 89.67           N  
ATOM   3637  H   ALA A 234      27.100  19.885 -14.813  1.00 89.67           H  
ATOM   3638  CA  ALA A 234      28.667  20.005 -16.222  1.00 89.67           C  
ATOM   3639  HA  ALA A 234      28.991  20.813 -16.879  1.00 89.67           H  
ATOM   3640  C   ALA A 234      28.652  18.722 -17.078  1.00 89.67           C  
ATOM   3641  CB  ALA A 234      29.665  19.921 -15.059  1.00 89.67           C  
ATOM   3642  HB1 ALA A 234      29.387  19.120 -14.374  1.00 89.67           H  
ATOM   3643  HB2 ALA A 234      30.663  19.712 -15.444  1.00 89.67           H  
ATOM   3644  HB3 ALA A 234      29.686  20.864 -14.513  1.00 89.67           H  
ATOM   3645  O   ALA A 234      29.663  18.384 -17.691  1.00 89.67           O  
ATOM   3646  N   GLY A 235      27.511  18.027 -17.152  1.00 89.22           N  
ATOM   3647  H   GLY A 235      26.718  18.342 -16.610  1.00 89.22           H  
ATOM   3648  CA  GLY A 235      27.381  16.744 -17.838  1.00 89.22           C  
ATOM   3649  HA2 GLY A 235      26.328  16.573 -18.061  1.00 89.22           H  
ATOM   3650  HA3 GLY A 235      27.938  16.771 -18.775  1.00 89.22           H  
ATOM   3651  C   GLY A 235      27.885  15.559 -17.016  1.00 89.22           C  
ATOM   3652  O   GLY A 235      28.095  14.491 -17.578  1.00 89.22           O  
ATOM   3653  N   GLU A 236      28.089  15.727 -15.708  1.00 93.07           N  
ATOM   3654  H   GLU A 236      27.858  16.614 -15.285  1.00 93.07           H  
ATOM   3655  CA  GLU A 236      28.519  14.654 -14.810  1.00 93.07           C  
ATOM   3656  HA  GLU A 236      29.201  13.993 -15.345  1.00 93.07           H  
ATOM   3657  C   GLU A 236      27.309  13.840 -14.348  1.00 93.07           C  
ATOM   3658  CB  GLU A 236      29.264  15.219 -13.594  1.00 93.07           C  
ATOM   3659  HB2 GLU A 236      28.550  15.802 -13.012  1.00 93.07           H  
ATOM   3660  HB3 GLU A 236      29.602  14.390 -12.972  1.00 93.07           H  
ATOM   3661  O   GLU A 236      26.258  14.402 -14.021  1.00 93.07           O  
ATOM   3662  CG  GLU A 236      30.481  16.085 -13.963  1.00 93.07           C  
ATOM   3663  HG2 GLU A 236      31.241  15.441 -14.405  1.00 93.07           H  
ATOM   3664  HG3 GLU A 236      30.197  16.825 -14.711  1.00 93.07           H  
ATOM   3665  CD  GLU A 236      31.062  16.838 -12.758  1.00 93.07           C  
ATOM   3666  OE1 GLU A 236      32.292  17.075 -12.761  1.00 93.07           O  
ATOM   3667  OE2 GLU A 236      30.269  17.229 -11.869  1.00 93.07           O  
ATOM   3668  N   ARG A 237      27.461  12.513 -14.309  1.00 95.59           N  
ATOM   3669  H   ARG A 237      28.358  12.119 -14.552  1.00 95.59           H  
ATOM   3670  CA  ARG A 237      26.393  11.576 -13.956  1.00 95.59           C  
ATOM   3671  HA  ARG A 237      25.444  12.109 -14.013  1.00 95.59           H  
ATOM   3672  C   ARG A 237      26.542  11.068 -12.522  1.00 95.59           C  
ATOM   3673  CB  ARG A 237      26.366  10.460 -15.011  1.00 95.59           C  
ATOM   3674  HB2 ARG A 237      27.306   9.910 -14.977  1.00 95.59           H  
ATOM   3675  HB3 ARG A 237      26.280  10.929 -15.991  1.00 95.59           H  
ATOM   3676  O   ARG A 237      27.642  10.871 -12.011  1.00 95.59           O  
ATOM   3677  CG  ARG A 237      25.203   9.476 -14.845  1.00 95.59           C  
ATOM   3678  HG2 ARG A 237      25.329   8.889 -13.935  1.00 95.59           H  
ATOM   3679  HG3 ARG A 237      24.277  10.047 -14.775  1.00 95.59           H  
ATOM   3680  CD  ARG A 237      25.102   8.534 -16.052  1.00 95.59           C  
ATOM   3681  HD2 ARG A 237      25.070   9.138 -16.958  1.00 95.59           H  
ATOM   3682  HD3 ARG A 237      24.158   7.994 -15.979  1.00 95.59           H  
ATOM   3683  NE  ARG A 237      26.223   7.572 -16.135  1.00 95.59           N  
ATOM   3684  HE  ARG A 237      27.121   7.846 -15.763  1.00 95.59           H  
ATOM   3685  NH1 ARG A 237      25.205   5.969 -17.437  1.00 95.59           N  
ATOM   3686 HH11 ARG A 237      25.231   5.042 -17.836  1.00 95.59           H  
ATOM   3687 HH12 ARG A 237      24.366   6.531 -17.475  1.00 95.59           H  
ATOM   3688  NH2 ARG A 237      27.276   5.645 -16.708  1.00 95.59           N  
ATOM   3689 HH21 ARG A 237      28.102   6.042 -16.283  1.00 95.59           H  
ATOM   3690 HH22 ARG A 237      27.263   4.673 -16.983  1.00 95.59           H  
ATOM   3691  CZ  ARG A 237      26.227   6.405 -16.754  1.00 95.59           C  
ATOM   3692  N   SER A 238      25.417  10.830 -11.857  1.00 97.64           N  
ATOM   3693  H   SER A 238      24.551  11.110 -12.296  1.00 97.64           H  
ATOM   3694  CA  SER A 238      25.346  10.142 -10.561  1.00 97.64           C  
ATOM   3695  HA  SER A 238      26.268   9.587 -10.384  1.00 97.64           H  
ATOM   3696  C   SER A 238      24.196   9.142 -10.546  1.00 97.64           C  
ATOM   3697  CB  SER A 238      25.173  11.152  -9.426  1.00 97.64           C  
ATOM   3698  HB2 SER A 238      24.982  10.621  -8.493  1.00 97.64           H  
ATOM   3699  HB3 SER A 238      24.327  11.804  -9.642  1.00 97.64           H  
ATOM   3700  O   SER A 238      23.157   9.385 -11.159  1.00 97.64           O  
ATOM   3701  OG  SER A 238      26.349  11.921  -9.279  1.00 97.64           O  
ATOM   3702  HG  SER A 238      26.704  12.114 -10.149  1.00 97.64           H  
ATOM   3703  N   PHE A 239      24.364   8.029  -9.836  1.00 98.55           N  
ATOM   3704  H   PHE A 239      25.209   7.925  -9.292  1.00 98.55           H  
ATOM   3705  CA  PHE A 239      23.319   7.030  -9.624  1.00 98.55           C  
ATOM   3706  HA  PHE A 239      22.692   6.972 -10.514  1.00 98.55           H  
ATOM   3707  C   PHE A 239      22.445   7.417  -8.437  1.00 98.55           C  
ATOM   3708  CB  PHE A 239      23.943   5.655  -9.391  1.00 98.55           C  
ATOM   3709  HB2 PHE A 239      24.608   5.706  -8.528  1.00 98.55           H  
ATOM   3710  HB3 PHE A 239      23.153   4.942  -9.154  1.00 98.55           H  
ATOM   3711  O   PHE A 239      22.955   7.871  -7.409  1.00 98.55           O  
ATOM   3712  CG  PHE A 239      24.711   5.130 -10.579  1.00 98.55           C  
ATOM   3713  CD1 PHE A 239      24.015   4.555 -11.658  1.00 98.55           C  
ATOM   3714  HD1 PHE A 239      22.936   4.496 -11.637  1.00 98.55           H  
ATOM   3715  CD2 PHE A 239      26.114   5.222 -10.612  1.00 98.55           C  
ATOM   3716  HD2 PHE A 239      26.657   5.660  -9.788  1.00 98.55           H  
ATOM   3717  CE1 PHE A 239      24.721   4.051 -12.763  1.00 98.55           C  
ATOM   3718  HE1 PHE A 239      24.202   3.585 -13.587  1.00 98.55           H  
ATOM   3719  CE2 PHE A 239      26.814   4.724 -11.724  1.00 98.55           C  
ATOM   3720  HE2 PHE A 239      27.892   4.771 -11.771  1.00 98.55           H  
ATOM   3721  CZ  PHE A 239      26.121   4.132 -12.791  1.00 98.55           C  
ATOM   3722  HZ  PHE A 239      26.674   3.724 -13.624  1.00 98.55           H  
ATOM   3723  N   VAL A 240      21.133   7.210  -8.559  1.00 98.47           N  
ATOM   3724  H   VAL A 240      20.775   6.825  -9.421  1.00 98.47           H  
ATOM   3725  CA  VAL A 240      20.179   7.558  -7.502  1.00 98.47           C  
ATOM   3726  HA  VAL A 240      20.739   7.586  -6.568  1.00 98.47           H  
ATOM   3727  C   VAL A 240      19.086   6.515  -7.301  1.00 98.47           C  
ATOM   3728  CB  VAL A 240      19.555   8.955  -7.707  1.00 98.47           C  
ATOM   3729  HB  VAL A 240      18.929   9.165  -6.840  1.00 98.47           H  
ATOM   3730  O   VAL A 240      18.638   5.874  -8.252  1.00 98.47           O  
ATOM   3731  CG1 VAL A 240      20.621  10.052  -7.770  1.00 98.47           C  
ATOM   3732 HG11 VAL A 240      20.142  11.023  -7.653  1.00 98.47           H  
ATOM   3733 HG12 VAL A 240      21.330   9.917  -6.952  1.00 98.47           H  
ATOM   3734 HG13 VAL A 240      21.158  10.016  -8.718  1.00 98.47           H  
ATOM   3735  CG2 VAL A 240      18.667   9.055  -8.953  1.00 98.47           C  
ATOM   3736 HG21 VAL A 240      17.853   8.333  -8.887  1.00 98.47           H  
ATOM   3737 HG22 VAL A 240      18.219  10.047  -9.004  1.00 98.47           H  
ATOM   3738 HG23 VAL A 240      19.250   8.869  -9.855  1.00 98.47           H  
ATOM   3739  N   LYS A 241      18.593   6.418  -6.064  1.00 98.46           N  
ATOM   3740  H   LYS A 241      19.047   6.964  -5.346  1.00 98.46           H  
ATOM   3741  CA  LYS A 241      17.304   5.794  -5.729  1.00 98.46           C  
ATOM   3742  HA  LYS A 241      16.821   5.458  -6.646  1.00 98.46           H  
ATOM   3743  C   LYS A 241      16.391   6.834  -5.086  1.00 98.46           C  
ATOM   3744  CB  LYS A 241      17.489   4.565  -4.818  1.00 98.46           C  
ATOM   3745  HB2 LYS A 241      16.505   4.265  -4.455  1.00 98.46           H  
ATOM   3746  HB3 LYS A 241      18.099   4.823  -3.953  1.00 98.46           H  
ATOM   3747  O   LYS A 241      16.841   7.614  -4.249  1.00 98.46           O  
ATOM   3748  CG  LYS A 241      18.118   3.372  -5.557  1.00 98.46           C  
ATOM   3749  HG2 LYS A 241      17.638   3.265  -6.530  1.00 98.46           H  
ATOM   3750  HG3 LYS A 241      19.180   3.559  -5.716  1.00 98.46           H  
ATOM   3751  CD  LYS A 241      17.931   2.057  -4.780  1.00 98.46           C  
ATOM   3752  HD2 LYS A 241      18.446   2.118  -3.821  1.00 98.46           H  
ATOM   3753  HD3 LYS A 241      16.865   1.906  -4.607  1.00 98.46           H  
ATOM   3754  CE  LYS A 241      18.482   0.879  -5.599  1.00 98.46           C  
ATOM   3755  HE2 LYS A 241      18.259   1.059  -6.651  1.00 98.46           H  
ATOM   3756  HE3 LYS A 241      19.568   0.866  -5.505  1.00 98.46           H  
ATOM   3757  NZ  LYS A 241      17.902  -0.434  -5.203  1.00 98.46           N  
ATOM   3758  HZ1 LYS A 241      18.057  -0.673  -4.234  1.00 98.46           H  
ATOM   3759  HZ2 LYS A 241      16.912  -0.450  -5.401  1.00 98.46           H  
ATOM   3760  HZ3 LYS A 241      18.309  -1.182  -5.747  1.00 98.46           H  
ATOM   3761  N   PHE A 242      15.116   6.848  -5.473  1.00 98.46           N  
ATOM   3762  H   PHE A 242      14.825   6.159  -6.153  1.00 98.46           H  
ATOM   3763  CA  PHE A 242      14.105   7.784  -4.961  1.00 98.46           C  
ATOM   3764  HA  PHE A 242      14.602   8.678  -4.585  1.00 98.46           H  
ATOM   3765  C   PHE A 242      13.302   7.170  -3.810  1.00 98.46           C  
ATOM   3766  CB  PHE A 242      13.159   8.212  -6.087  1.00 98.46           C  
ATOM   3767  HB2 PHE A 242      12.389   8.854  -5.660  1.00 98.46           H  
ATOM   3768  HB3 PHE A 242      12.661   7.328  -6.485  1.00 98.46           H  
ATOM   3769  O   PHE A 242      12.843   6.030  -3.918  1.00 98.46           O  
ATOM   3770  CG  PHE A 242      13.820   8.965  -7.224  1.00 98.46           C  
ATOM   3771  CD1 PHE A 242      14.111  10.334  -7.082  1.00 98.46           C  
ATOM   3772  HD1 PHE A 242      13.880  10.842  -6.157  1.00 98.46           H  
ATOM   3773  CD2 PHE A 242      14.127   8.307  -8.430  1.00 98.46           C  
ATOM   3774  HD2 PHE A 242      13.900   7.259  -8.557  1.00 98.46           H  
ATOM   3775  CE1 PHE A 242      14.710  11.044  -8.138  1.00 98.46           C  
ATOM   3776  HE1 PHE A 242      14.936  12.094  -8.028  1.00 98.46           H  
ATOM   3777  CE2 PHE A 242      14.718   9.019  -9.488  1.00 98.46           C  
ATOM   3778  HE2 PHE A 242      14.936   8.520 -10.421  1.00 98.46           H  
ATOM   3779  CZ  PHE A 242      15.014  10.385  -9.342  1.00 98.46           C  
ATOM   3780  HZ  PHE A 242      15.466  10.929 -10.158  1.00 98.46           H  
ATOM   3781  N   HIS A 243      13.106   7.942  -2.738  1.00 98.62           N  
ATOM   3782  H   HIS A 243      13.500   8.871  -2.743  1.00 98.62           H  
ATOM   3783  CA  HIS A 243      12.447   7.529  -1.497  1.00 98.62           C  
ATOM   3784  HA  HIS A 243      11.994   6.546  -1.628  1.00 98.62           H  
ATOM   3785  C   HIS A 243      11.341   8.522  -1.121  1.00 98.62           C  
ATOM   3786  CB  HIS A 243      13.479   7.429  -0.356  1.00 98.62           C  
ATOM   3787  HB2 HIS A 243      12.944   7.300   0.585  1.00 98.62           H  
ATOM   3788  HB3 HIS A 243      14.038   8.363  -0.293  1.00 98.62           H  
ATOM   3789  O   HIS A 243      11.544   9.735  -1.137  1.00 98.62           O  
ATOM   3790  CG  HIS A 243      14.456   6.286  -0.494  1.00 98.62           C  
ATOM   3791  CD2 HIS A 243      15.314   6.064  -1.536  1.00 98.62           C  
ATOM   3792  HD2 HIS A 243      15.440   6.694  -2.405  1.00 98.62           H  
ATOM   3793  ND1 HIS A 243      14.688   5.285   0.426  1.00 98.62           N  
ATOM   3794  HD1 HIS A 243      14.342   5.238   1.373  1.00 98.62           H  
ATOM   3795  CE1 HIS A 243      15.629   4.467  -0.075  1.00 98.62           C  
ATOM   3796  HE1 HIS A 243      16.058   3.621   0.442  1.00 98.62           H  
ATOM   3797  NE2 HIS A 243      16.018   4.893  -1.284  1.00 98.62           N  
ATOM   3798  N   SER A 244      10.176   7.999  -0.744  1.00 98.61           N  
ATOM   3799  H   SER A 244      10.080   6.995  -0.794  1.00 98.61           H  
ATOM   3800  CA  SER A 244       9.031   8.738  -0.208  1.00 98.61           C  
ATOM   3801  HA  SER A 244       9.275   9.797  -0.121  1.00 98.61           H  
ATOM   3802  C   SER A 244       8.685   8.183   1.170  1.00 98.61           C  
ATOM   3803  CB  SER A 244       7.814   8.607  -1.130  1.00 98.61           C  
ATOM   3804  HB2 SER A 244       7.504   7.564  -1.187  1.00 98.61           H  
ATOM   3805  HB3 SER A 244       6.989   9.198  -0.732  1.00 98.61           H  
ATOM   3806  O   SER A 244       8.283   7.027   1.285  1.00 98.61           O  
ATOM   3807  OG  SER A 244       8.134   9.061  -2.426  1.00 98.61           O  
ATOM   3808  HG  SER A 244       8.923   8.591  -2.707  1.00 98.61           H  
ATOM   3809  N   THR A 245       8.808   8.997   2.214  1.00 98.44           N  
ATOM   3810  H   THR A 245       9.147   9.933   2.046  1.00 98.44           H  
ATOM   3811  CA  THR A 245       8.597   8.572   3.607  1.00 98.44           C  
ATOM   3812  HA  THR A 245       8.403   7.500   3.623  1.00 98.44           H  
ATOM   3813  C   THR A 245       7.406   9.317   4.208  1.00 98.44           C  
ATOM   3814  CB  THR A 245       9.871   8.781   4.430  1.00 98.44           C  
ATOM   3815  HB  THR A 245      10.184   9.824   4.372  1.00 98.44           H  
ATOM   3816  O   THR A 245       7.452  10.549   4.268  1.00 98.44           O  
ATOM   3817  CG2 THR A 245       9.716   8.372   5.895  1.00 98.44           C  
ATOM   3818 HG21 THR A 245      10.679   8.469   6.398  1.00 98.44           H  
ATOM   3819 HG22 THR A 245       9.393   7.333   5.956  1.00 98.44           H  
ATOM   3820 HG23 THR A 245       8.983   9.005   6.395  1.00 98.44           H  
ATOM   3821  OG1 THR A 245      10.869   7.956   3.882  1.00 98.44           O  
ATOM   3822  HG1 THR A 245      11.730   8.295   4.139  1.00 98.44           H  
ATOM   3823  N   PRO A 246       6.340   8.616   4.644  1.00 98.11           N  
ATOM   3824  CA  PRO A 246       5.114   9.251   5.122  1.00 98.11           C  
ATOM   3825  HA  PRO A 246       4.723   9.927   4.362  1.00 98.11           H  
ATOM   3826  C   PRO A 246       5.365  10.030   6.415  1.00 98.11           C  
ATOM   3827  CB  PRO A 246       4.112   8.110   5.338  1.00 98.11           C  
ATOM   3828  HB2 PRO A 246       3.414   8.318   6.150  1.00 98.11           H  
ATOM   3829  HB3 PRO A 246       3.567   7.915   4.414  1.00 98.11           H  
ATOM   3830  O   PRO A 246       6.019   9.540   7.333  1.00 98.11           O  
ATOM   3831  CG  PRO A 246       5.014   6.922   5.661  1.00 98.11           C  
ATOM   3832  HG2 PRO A 246       4.532   5.968   5.446  1.00 98.11           H  
ATOM   3833  HG3 PRO A 246       5.324   6.965   6.705  1.00 98.11           H  
ATOM   3834  CD  PRO A 246       6.225   7.168   4.767  1.00 98.11           C  
ATOM   3835  HD2 PRO A 246       7.111   6.727   5.222  1.00 98.11           H  
ATOM   3836  HD3 PRO A 246       6.046   6.743   3.779  1.00 98.11           H  
ATOM   3837  N   VAL A 247       4.802  11.235   6.515  1.00 97.40           N  
ATOM   3838  H   VAL A 247       4.286  11.584   5.721  1.00 97.40           H  
ATOM   3839  CA  VAL A 247       4.884  12.069   7.731  1.00 97.40           C  
ATOM   3840  HA  VAL A 247       5.922  12.116   8.059  1.00 97.40           H  
ATOM   3841  C   VAL A 247       4.088  11.452   8.886  1.00 97.40           C  
ATOM   3842  CB  VAL A 247       4.407  13.503   7.427  1.00 97.40           C  
ATOM   3843  HB  VAL A 247       3.409  13.458   6.989  1.00 97.40           H  
ATOM   3844  O   VAL A 247       4.468  11.594  10.043  1.00 97.40           O  
ATOM   3845  CG1 VAL A 247       4.342  14.394   8.673  1.00 97.40           C  
ATOM   3846 HG11 VAL A 247       4.091  15.417   8.390  1.00 97.40           H  
ATOM   3847 HG12 VAL A 247       5.304  14.392   9.186  1.00 97.40           H  
ATOM   3848 HG13 VAL A 247       3.573  14.037   9.358  1.00 97.40           H  
ATOM   3849  CG2 VAL A 247       5.354  14.181   6.424  1.00 97.40           C  
ATOM   3850 HG21 VAL A 247       5.387  13.623   5.489  1.00 97.40           H  
ATOM   3851 HG22 VAL A 247       6.359  14.236   6.843  1.00 97.40           H  
ATOM   3852 HG23 VAL A 247       5.009  15.192   6.207  1.00 97.40           H  
ATOM   3853  N   LEU A 248       3.016  10.715   8.570  1.00 96.32           N  
ATOM   3854  H   LEU A 248       2.793  10.607   7.591  1.00 96.32           H  
ATOM   3855  CA  LEU A 248       2.200   9.981   9.546  1.00 96.32           C  
ATOM   3856  HA  LEU A 248       2.026  10.619  10.412  1.00 96.32           H  
ATOM   3857  C   LEU A 248       2.885   8.720  10.097  1.00 96.32           C  
ATOM   3858  CB  LEU A 248       0.848   9.615   8.903  1.00 96.32           C  
ATOM   3859  HB2 LEU A 248       0.288   8.992   9.601  1.00 96.32           H  
ATOM   3860  HB3 LEU A 248       1.042   9.016   8.013  1.00 96.32           H  
ATOM   3861  O   LEU A 248       2.302   8.043  10.938  1.00 96.32           O  
ATOM   3862  CG  LEU A 248      -0.037  10.813   8.522  1.00 96.32           C  
ATOM   3863  HG  LEU A 248       0.493  11.448   7.813  1.00 96.32           H  
ATOM   3864  CD1 LEU A 248      -1.309  10.301   7.845  1.00 96.32           C  
ATOM   3865 HD11 LEU A 248      -1.885   9.695   8.545  1.00 96.32           H  
ATOM   3866 HD12 LEU A 248      -1.034   9.697   6.980  1.00 96.32           H  
ATOM   3867 HD13 LEU A 248      -1.912  11.147   7.515  1.00 96.32           H  
ATOM   3868  CD2 LEU A 248      -0.442  11.652   9.736  1.00 96.32           C  
ATOM   3869 HD21 LEU A 248       0.435  12.126  10.176  1.00 96.32           H  
ATOM   3870 HD22 LEU A 248      -1.133  12.437   9.431  1.00 96.32           H  
ATOM   3871 HD23 LEU A 248      -0.923  11.024  10.486  1.00 96.32           H  
ATOM   3872  N   GLY A 249       4.090   8.410   9.619  1.00 96.98           N  
ATOM   3873  H   GLY A 249       4.526   9.041   8.962  1.00 96.98           H  
ATOM   3874  CA  GLY A 249       4.821   7.198   9.946  1.00 96.98           C  
ATOM   3875  HA2 GLY A 249       5.868   7.380   9.706  1.00 96.98           H  
ATOM   3876  HA3 GLY A 249       4.743   6.984  11.012  1.00 96.98           H  
ATOM   3877  C   GLY A 249       4.364   5.963   9.170  1.00 96.98           C  
ATOM   3878  O   GLY A 249       3.398   6.000   8.400  1.00 96.98           O  
ATOM   3879  N   VAL A 250       5.113   4.873   9.337  1.00 97.85           N  
ATOM   3880  H   VAL A 250       5.881   4.928   9.990  1.00 97.85           H  
ATOM   3881  CA  VAL A 250       4.854   3.586   8.682  1.00 97.85           C  
ATOM   3882  HA  VAL A 250       4.221   3.770   7.813  1.00 97.85           H  
ATOM   3883  C   VAL A 250       4.099   2.670   9.633  1.00 97.85           C  
ATOM   3884  CB  VAL A 250       6.137   2.926   8.158  1.00 97.85           C  
ATOM   3885  HB  VAL A 250       6.814   2.716   8.986  1.00 97.85           H  
ATOM   3886  O   VAL A 250       4.589   2.344  10.710  1.00 97.85           O  
ATOM   3887  CG1 VAL A 250       5.830   1.622   7.409  1.00 97.85           C  
ATOM   3888 HG11 VAL A 250       5.411   0.893   8.104  1.00 97.85           H  
ATOM   3889 HG12 VAL A 250       5.110   1.804   6.610  1.00 97.85           H  
ATOM   3890 HG13 VAL A 250       6.750   1.215   6.990  1.00 97.85           H  
ATOM   3891  CG2 VAL A 250       6.828   3.853   7.154  1.00 97.85           C  
ATOM   3892 HG21 VAL A 250       6.180   4.002   6.290  1.00 97.85           H  
ATOM   3893 HG22 VAL A 250       7.033   4.823   7.606  1.00 97.85           H  
ATOM   3894 HG23 VAL A 250       7.777   3.405   6.858  1.00 97.85           H  
ATOM   3895  N   HIS A 251       2.899   2.259   9.227  1.00 97.38           N  
ATOM   3896  H   HIS A 251       2.584   2.527   8.305  1.00 97.38           H  
ATOM   3897  CA  HIS A 251       1.988   1.488  10.069  1.00 97.38           C  
ATOM   3898  HA  HIS A 251       2.552   1.000  10.864  1.00 97.38           H  
ATOM   3899  C   HIS A 251       1.275   0.386   9.281  1.00 97.38           C  
ATOM   3900  CB  HIS A 251       0.969   2.443  10.706  1.00 97.38           C  
ATOM   3901  HB2 HIS A 251       0.443   2.976   9.914  1.00 97.38           H  
ATOM   3902  HB3 HIS A 251       0.229   1.852  11.245  1.00 97.38           H  
ATOM   3903  O   HIS A 251       0.906   0.568   8.116  1.00 97.38           O  
ATOM   3904  CG  HIS A 251       1.562   3.444  11.668  1.00 97.38           C  
ATOM   3905  CD2 HIS A 251       1.408   4.803  11.637  1.00 97.38           C  
ATOM   3906  HD2 HIS A 251       0.870   5.370  10.892  1.00 97.38           H  
ATOM   3907  ND1 HIS A 251       2.367   3.157  12.748  1.00 97.38           N  
ATOM   3908  HD1 HIS A 251       2.834   2.277  12.915  1.00 97.38           H  
ATOM   3909  CE1 HIS A 251       2.660   4.309  13.371  1.00 97.38           C  
ATOM   3910  HE1 HIS A 251       3.313   4.402  14.226  1.00 97.38           H  
ATOM   3911  NE2 HIS A 251       2.057   5.336  12.753  1.00 97.38           N  
ATOM   3912  N   SER A 252       1.019  -0.735   9.945  1.00 97.72           N  
ATOM   3913  H   SER A 252       1.337  -0.830  10.899  1.00 97.72           H  
ATOM   3914  CA  SER A 252       0.383  -1.936   9.403  1.00 97.72           C  
ATOM   3915  HA  SER A 252       0.146  -1.794   8.349  1.00 97.72           H  
ATOM   3916  C   SER A 252      -0.921  -2.274  10.129  1.00 97.72           C  
ATOM   3917  CB  SER A 252       1.364  -3.108   9.483  1.00 97.72           C  
ATOM   3918  HB2 SER A 252       0.882  -4.032   9.163  1.00 97.72           H  
ATOM   3919  HB3 SER A 252       2.207  -2.894   8.825  1.00 97.72           H  
ATOM   3920  O   SER A 252      -1.229  -1.764  11.204  1.00 97.72           O  
ATOM   3921  OG  SER A 252       1.823  -3.233  10.815  1.00 97.72           O  
ATOM   3922  HG  SER A 252       2.388  -4.000  10.930  1.00 97.72           H  
ATOM   3923  N   LEU A 253      -1.737  -3.111   9.502  1.00 97.97           N  
ATOM   3924  H   LEU A 253      -1.417  -3.491   8.623  1.00 97.97           H  
ATOM   3925  CA  LEU A 253      -2.753  -3.889  10.204  1.00 97.97           C  
ATOM   3926  HA  LEU A 253      -3.247  -3.280  10.961  1.00 97.97           H  
ATOM   3927  C   LEU A 253      -2.067  -5.063  10.911  1.00 97.97           C  
ATOM   3928  CB  LEU A 253      -3.789  -4.400   9.186  1.00 97.97           C  
ATOM   3929  HB2 LEU A 253      -3.264  -5.032   8.470  1.00 97.97           H  
ATOM   3930  HB3 LEU A 253      -4.524  -5.019   9.701  1.00 97.97           H  
ATOM   3931  O   LEU A 253      -0.978  -5.474  10.514  1.00 97.97           O  
ATOM   3932  CG  LEU A 253      -4.521  -3.291   8.415  1.00 97.97           C  
ATOM   3933  HG  LEU A 253      -3.785  -2.616   7.978  1.00 97.97           H  
ATOM   3934  CD1 LEU A 253      -5.326  -3.876   7.260  1.00 97.97           C  
ATOM   3935 HD11 LEU A 253      -6.074  -4.565   7.652  1.00 97.97           H  
ATOM   3936 HD12 LEU A 253      -5.813  -3.072   6.708  1.00 97.97           H  
ATOM   3937 HD13 LEU A 253      -4.656  -4.409   6.586  1.00 97.97           H  
ATOM   3938  CD2 LEU A 253      -5.474  -2.501   9.313  1.00 97.97           C  
ATOM   3939 HD21 LEU A 253      -4.919  -2.036  10.128  1.00 97.97           H  
ATOM   3940 HD22 LEU A 253      -6.215  -3.176   9.739  1.00 97.97           H  
ATOM   3941 HD23 LEU A 253      -5.991  -1.742   8.726  1.00 97.97           H  
ATOM   3942  N   VAL A 254      -2.739  -5.662  11.893  1.00 97.33           N  
ATOM   3943  H   VAL A 254      -3.645  -5.298  12.151  1.00 97.33           H  
ATOM   3944  CA  VAL A 254      -2.391  -7.030  12.317  1.00 97.33           C  
ATOM   3945  HA  VAL A 254      -1.317  -7.171  12.197  1.00 97.33           H  
ATOM   3946  C   VAL A 254      -3.074  -8.046  11.398  1.00 97.33           C  
ATOM   3947  CB  VAL A 254      -2.692  -7.290  13.800  1.00 97.33           C  
ATOM   3948  HB  VAL A 254      -2.405  -8.317  14.025  1.00 97.33           H  
ATOM   3949  O   VAL A 254      -4.065  -7.727  10.736  1.00 97.33           O  
ATOM   3950  CG1 VAL A 254      -1.865  -6.366  14.701  1.00 97.33           C  
ATOM   3951 HG11 VAL A 254      -2.140  -5.323  14.544  1.00 97.33           H  
ATOM   3952 HG12 VAL A 254      -0.806  -6.497  14.481  1.00 97.33           H  
ATOM   3953 HG13 VAL A 254      -2.026  -6.633  15.745  1.00 97.33           H  
ATOM   3954  CG2 VAL A 254      -4.176  -7.135  14.140  1.00 97.33           C  
ATOM   3955 HG21 VAL A 254      -4.781  -7.784  13.506  1.00 97.33           H  
ATOM   3956 HG22 VAL A 254      -4.496  -6.101  14.019  1.00 97.33           H  
ATOM   3957 HG23 VAL A 254      -4.321  -7.447  15.175  1.00 97.33           H  
ATOM   3958  N   TRP A 255      -2.563  -9.276  11.336  1.00 96.87           N  
ATOM   3959  H   TRP A 255      -1.753  -9.497  11.898  1.00 96.87           H  
ATOM   3960  CA  TRP A 255      -2.999 -10.236  10.315  1.00 96.87           C  
ATOM   3961  HA  TRP A 255      -2.831  -9.763   9.348  1.00 96.87           H  
ATOM   3962  C   TRP A 255      -4.500 -10.567  10.365  1.00 96.87           C  
ATOM   3963  CB  TRP A 255      -2.145 -11.504  10.390  1.00 96.87           C  
ATOM   3964  HB2 TRP A 255      -2.233 -11.930  11.390  1.00 96.87           H  
ATOM   3965  HB3 TRP A 255      -1.100 -11.234  10.234  1.00 96.87           H  
ATOM   3966  O   TRP A 255      -5.183 -10.457   9.347  1.00 96.87           O  
ATOM   3967  CG  TRP A 255      -2.511 -12.555   9.388  1.00 96.87           C  
ATOM   3968  CD1 TRP A 255      -2.698 -13.868   9.657  1.00 96.87           C  
ATOM   3969  HD1 TRP A 255      -2.590 -14.326  10.630  1.00 96.87           H  
ATOM   3970  CD2 TRP A 255      -2.764 -12.401   7.954  1.00 96.87           C  
ATOM   3971  CE2 TRP A 255      -3.095 -13.680   7.422  1.00 96.87           C  
ATOM   3972  CE3 TRP A 255      -2.742 -11.317   7.044  1.00 96.87           C  
ATOM   3973  HE3 TRP A 255      -2.496 -10.325   7.393  1.00 96.87           H  
ATOM   3974  NE1 TRP A 255      -3.023 -14.540   8.495  1.00 96.87           N  
ATOM   3975  HE1 TRP A 255      -3.160 -15.539   8.436  1.00 96.87           H  
ATOM   3976  CH2 TRP A 255      -3.385 -12.773   5.196  1.00 96.87           C  
ATOM   3977  HH2 TRP A 255      -3.622 -12.917   4.152  1.00 96.87           H  
ATOM   3978  CZ2 TRP A 255      -3.393 -13.870   6.068  1.00 96.87           C  
ATOM   3979  HZ2 TRP A 255      -3.639 -14.856   5.702  1.00 96.87           H  
ATOM   3980  CZ3 TRP A 255      -3.064 -11.496   5.686  1.00 96.87           C  
ATOM   3981  HZ3 TRP A 255      -3.068 -10.649   5.016  1.00 96.87           H  
ATOM   3982  N   ASP A 256      -5.035 -10.891  11.546  1.00 97.18           N  
ATOM   3983  H   ASP A 256      -4.428 -10.989  12.347  1.00 97.18           H  
ATOM   3984  CA  ASP A 256      -6.470 -11.182  11.713  1.00 97.18           C  
ATOM   3985  HA  ASP A 256      -6.743 -12.015  11.066  1.00 97.18           H  
ATOM   3986  C   ASP A 256      -7.355  -9.984  11.320  1.00 97.18           C  
ATOM   3987  CB  ASP A 256      -6.735 -11.602  13.167  1.00 97.18           C  
ATOM   3988  HB2 ASP A 256      -6.436 -10.794  13.836  1.00 97.18           H  
ATOM   3989  HB3 ASP A 256      -6.131 -12.478  13.402  1.00 97.18           H  
ATOM   3990  O   ASP A 256      -8.397 -10.145  10.684  1.00 97.18           O  
ATOM   3991  CG  ASP A 256      -8.215 -11.936  13.400  1.00 97.18           C  
ATOM   3992  OD1 ASP A 256      -8.919 -11.118  14.040  1.00 97.18           O  
ATOM   3993  OD2 ASP A 256      -8.680 -12.986  12.919  1.00 97.18           O  
ATOM   3994  N   GLU A 257      -6.910  -8.761  11.623  1.00 97.76           N  
ATOM   3995  H   GLU A 257      -6.002  -8.680  12.057  1.00 97.76           H  
ATOM   3996  CA  GLU A 257      -7.607  -7.533  11.231  1.00 97.76           C  
ATOM   3997  HA  GLU A 257      -8.636  -7.588  11.587  1.00 97.76           H  
ATOM   3998  C   GLU A 257      -7.653  -7.384   9.705  1.00 97.76           C  
ATOM   3999  CB  GLU A 257      -6.925  -6.325  11.896  1.00 97.76           C  
ATOM   4000  HB2 GLU A 257      -6.860  -6.503  12.970  1.00 97.76           H  
ATOM   4001  HB3 GLU A 257      -5.912  -6.222  11.508  1.00 97.76           H  
ATOM   4002  O   GLU A 257      -8.714  -7.100   9.146  1.00 97.76           O  
ATOM   4003  CG  GLU A 257      -7.669  -5.004  11.671  1.00 97.76           C  
ATOM   4004  HG2 GLU A 257      -7.713  -4.796  10.602  1.00 97.76           H  
ATOM   4005  HG3 GLU A 257      -8.691  -5.110  12.036  1.00 97.76           H  
ATOM   4006  CD  GLU A 257      -6.996  -3.818  12.382  1.00 97.76           C  
ATOM   4007  OE1 GLU A 257      -7.704  -2.821  12.659  1.00 97.76           O  
ATOM   4008  OE2 GLU A 257      -5.777  -3.845  12.677  1.00 97.76           O  
ATOM   4009  N   ALA A 258      -6.532  -7.626   9.020  1.00 97.88           N  
ATOM   4010  H   ALA A 258      -5.707  -7.893   9.539  1.00 97.88           H  
ATOM   4011  CA  ALA A 258      -6.441  -7.560   7.563  1.00 97.88           C  
ATOM   4012  HA  ALA A 258      -6.772  -6.574   7.238  1.00 97.88           H  
ATOM   4013  C   ALA A 258      -7.354  -8.587   6.872  1.00 97.88           C  
ATOM   4014  CB  ALA A 258      -4.972  -7.741   7.165  1.00 97.88           C  
ATOM   4015  HB1 ALA A 258      -4.863  -7.616   6.087  1.00 97.88           H  
ATOM   4016  HB2 ALA A 258      -4.627  -8.739   7.438  1.00 97.88           H  
ATOM   4017  HB3 ALA A 258      -4.353  -7.001   7.672  1.00 97.88           H  
ATOM   4018  O   ALA A 258      -8.069  -8.230   5.925  1.00 97.88           O  
ATOM   4019  N   LEU A 259      -7.377  -9.826   7.379  1.00 96.32           N  
ATOM   4020  H   LEU A 259      -6.748 -10.029   8.143  1.00 96.32           H  
ATOM   4021  CA  LEU A 259      -8.247 -10.904   6.902  1.00 96.32           C  
ATOM   4022  HA  LEU A 259      -8.078 -11.061   5.837  1.00 96.32           H  
ATOM   4023  C   LEU A 259      -9.730 -10.558   7.069  1.00 96.32           C  
ATOM   4024  CB  LEU A 259      -7.931 -12.194   7.682  1.00 96.32           C  
ATOM   4025  HB2 LEU A 259      -7.854 -11.958   8.744  1.00 96.32           H  
ATOM   4026  HB3 LEU A 259      -8.771 -12.879   7.567  1.00 96.32           H  
ATOM   4027  O   LEU A 259     -10.508 -10.661   6.119  1.00 96.32           O  
ATOM   4028  CG  LEU A 259      -6.658 -12.937   7.248  1.00 96.32           C  
ATOM   4029  HG  LEU A 259      -5.792 -12.279   7.323  1.00 96.32           H  
ATOM   4030  CD1 LEU A 259      -6.466 -14.135   8.178  1.00 96.32           C  
ATOM   4031 HD11 LEU A 259      -5.638 -14.752   7.828  1.00 96.32           H  
ATOM   4032 HD12 LEU A 259      -7.366 -14.749   8.200  1.00 96.32           H  
ATOM   4033 HD13 LEU A 259      -6.239 -13.783   9.184  1.00 96.32           H  
ATOM   4034  CD2 LEU A 259      -6.789 -13.445   5.808  1.00 96.32           C  
ATOM   4035 HD21 LEU A 259      -6.711 -12.613   5.108  1.00 96.32           H  
ATOM   4036 HD22 LEU A 259      -5.989 -14.150   5.584  1.00 96.32           H  
ATOM   4037 HD23 LEU A 259      -7.741 -13.958   5.673  1.00 96.32           H  
ATOM   4038  N   LYS A 260     -10.133 -10.108   8.260  1.00 97.62           N  
ATOM   4039  H   LYS A 260      -9.455 -10.065   9.009  1.00 97.62           H  
ATOM   4040  CA  LYS A 260     -11.530  -9.753   8.537  1.00 97.62           C  
ATOM   4041  HA  LYS A 260     -12.167 -10.574   8.208  1.00 97.62           H  
ATOM   4042  C   LYS A 260     -11.971  -8.526   7.739  1.00 97.62           C  
ATOM   4043  CB  LYS A 260     -11.720  -9.557  10.045  1.00 97.62           C  
ATOM   4044  HB2 LYS A 260     -12.691  -9.093  10.217  1.00 97.62           H  
ATOM   4045  HB3 LYS A 260     -10.946  -8.888  10.419  1.00 97.62           H  
ATOM   4046  O   LYS A 260     -13.078  -8.533   7.195  1.00 97.62           O  
ATOM   4047  CG  LYS A 260     -11.678 -10.885  10.822  1.00 97.62           C  
ATOM   4048  HG2 LYS A 260     -10.753 -11.420  10.611  1.00 97.62           H  
ATOM   4049  HG3 LYS A 260     -12.523 -11.505  10.524  1.00 97.62           H  
ATOM   4050  CD  LYS A 260     -11.758 -10.597  12.325  1.00 97.62           C  
ATOM   4051  HD2 LYS A 260     -10.883 -10.012  12.606  1.00 97.62           H  
ATOM   4052  HD3 LYS A 260     -12.653 -10.006  12.521  1.00 97.62           H  
ATOM   4053  CE  LYS A 260     -11.804 -11.870  13.184  1.00 97.62           C  
ATOM   4054  HE2 LYS A 260     -10.991 -12.530  12.880  1.00 97.62           H  
ATOM   4055  HE3 LYS A 260     -12.754 -12.382  13.031  1.00 97.62           H  
ATOM   4056  NZ  LYS A 260     -11.624 -11.528  14.615  1.00 97.62           N  
ATOM   4057  HZ1 LYS A 260     -10.644 -11.312  14.730  1.00 97.62           H  
ATOM   4058  HZ2 LYS A 260     -11.822 -12.291  15.246  1.00 97.62           H  
ATOM   4059  HZ3 LYS A 260     -12.183 -10.723  14.861  1.00 97.62           H  
ATOM   4060  N   LEU A 261     -11.120  -7.503   7.605  1.00 97.52           N  
ATOM   4061  H   LEU A 261     -10.232  -7.549   8.084  1.00 97.52           H  
ATOM   4062  CA  LEU A 261     -11.412  -6.332   6.769  1.00 97.52           C  
ATOM   4063  HA  LEU A 261     -12.347  -5.886   7.111  1.00 97.52           H  
ATOM   4064  C   LEU A 261     -11.638  -6.713   5.308  1.00 97.52           C  
ATOM   4065  CB  LEU A 261     -10.287  -5.286   6.858  1.00 97.52           C  
ATOM   4066  HB2 LEU A 261     -10.354  -4.628   5.992  1.00 97.52           H  
ATOM   4067  HB3 LEU A 261      -9.324  -5.795   6.810  1.00 97.52           H  
ATOM   4068  O   LEU A 261     -12.562  -6.179   4.703  1.00 97.52           O  
ATOM   4069  CG  LEU A 261     -10.343  -4.409   8.115  1.00 97.52           C  
ATOM   4070  HG  LEU A 261     -10.352  -5.059   8.990  1.00 97.52           H  
ATOM   4071  CD1 LEU A 261      -9.106  -3.520   8.196  1.00 97.52           C  
ATOM   4072 HD11 LEU A 261      -8.218  -4.151   8.223  1.00 97.52           H  
ATOM   4073 HD12 LEU A 261      -9.060  -2.853   7.335  1.00 97.52           H  
ATOM   4074 HD13 LEU A 261      -9.133  -2.931   9.112  1.00 97.52           H  
ATOM   4075  CD2 LEU A 261     -11.577  -3.496   8.128  1.00 97.52           C  
ATOM   4076 HD21 LEU A 261     -11.500  -2.791   8.956  1.00 97.52           H  
ATOM   4077 HD22 LEU A 261     -12.486  -4.083   8.263  1.00 97.52           H  
ATOM   4078 HD23 LEU A 261     -11.637  -2.938   7.194  1.00 97.52           H  
ATOM   4079  N   ALA A 262     -10.883  -7.671   4.764  1.00 96.67           N  
ATOM   4080  H   ALA A 262     -10.136  -8.083   5.305  1.00 96.67           H  
ATOM   4081  CA  ALA A 262     -11.046  -8.085   3.372  1.00 96.67           C  
ATOM   4082  HA  ALA A 262     -10.883  -7.205   2.750  1.00 96.67           H  
ATOM   4083  C   ALA A 262     -12.465  -8.597   3.061  1.00 96.67           C  
ATOM   4084  CB  ALA A 262      -9.985  -9.138   3.031  1.00 96.67           C  
ATOM   4085  HB1 ALA A 262      -8.984  -8.721   3.144  1.00 96.67           H  
ATOM   4086  HB2 ALA A 262     -10.114  -9.470   2.001  1.00 96.67           H  
ATOM   4087  HB3 ALA A 262     -10.085 -10.005   3.684  1.00 96.67           H  
ATOM   4088  O   ALA A 262     -12.949  -8.412   1.945  1.00 96.67           O  
ATOM   4089  N   GLY A 263     -13.145  -9.197   4.045  1.00 96.04           N  
ATOM   4090  H   GLY A 263     -12.666  -9.341   4.923  1.00 96.04           H  
ATOM   4091  CA  GLY A 263     -14.545  -9.613   3.927  1.00 96.04           C  
ATOM   4092  HA2 GLY A 263     -14.696 -10.485   4.563  1.00 96.04           H  
ATOM   4093  HA3 GLY A 263     -14.759  -9.903   2.899  1.00 96.04           H  
ATOM   4094  C   GLY A 263     -15.563  -8.547   4.349  1.00 96.04           C  
ATOM   4095  O   GLY A 263     -16.658  -8.492   3.796  1.00 96.04           O  
ATOM   4096  N   GLN A 264     -15.234  -7.712   5.337  1.00 96.40           N  
ATOM   4097  H   GLN A 264     -14.318  -7.803   5.752  1.00 96.40           H  
ATOM   4098  CA  GLN A 264     -16.171  -6.739   5.913  1.00 96.40           C  
ATOM   4099  HA  GLN A 264     -17.177  -7.158   5.893  1.00 96.40           H  
ATOM   4100  C   GLN A 264     -16.232  -5.414   5.135  1.00 96.40           C  
ATOM   4101  CB  GLN A 264     -15.787  -6.481   7.374  1.00 96.40           C  
ATOM   4102  HB2 GLN A 264     -16.413  -5.674   7.757  1.00 96.40           H  
ATOM   4103  HB3 GLN A 264     -14.747  -6.156   7.404  1.00 96.40           H  
ATOM   4104  O   GLN A 264     -17.306  -4.825   5.027  1.00 96.40           O  
ATOM   4105  CG  GLN A 264     -15.983  -7.696   8.301  1.00 96.40           C  
ATOM   4106  HG2 GLN A 264     -15.518  -8.583   7.870  1.00 96.40           H  
ATOM   4107  HG3 GLN A 264     -17.049  -7.896   8.406  1.00 96.40           H  
ATOM   4108  CD  GLN A 264     -15.381  -7.460   9.682  1.00 96.40           C  
ATOM   4109  NE2 GLN A 264     -15.549  -8.353  10.632  1.00 96.40           N  
ATOM   4110 HE21 GLN A 264     -15.054  -8.177  11.495  1.00 96.40           H  
ATOM   4111 HE22 GLN A 264     -15.902  -9.273  10.411  1.00 96.40           H  
ATOM   4112  OE1 GLN A 264     -14.781  -6.443   9.959  1.00 96.40           O  
ATOM   4113  N   ASP A 265     -15.099  -4.943   4.611  1.00 96.65           N  
ATOM   4114  H   ASP A 265     -14.256  -5.486   4.733  1.00 96.65           H  
ATOM   4115  CA  ASP A 265     -14.987  -3.777   3.733  1.00 96.65           C  
ATOM   4116  HA  ASP A 265     -15.913  -3.680   3.166  1.00 96.65           H  
ATOM   4117  C   ASP A 265     -13.813  -3.961   2.750  1.00 96.65           C  
ATOM   4118  CB  ASP A 265     -14.838  -2.479   4.547  1.00 96.65           C  
ATOM   4119  HB2 ASP A 265     -15.690  -2.399   5.221  1.00 96.65           H  
ATOM   4120  HB3 ASP A 265     -13.924  -2.505   5.140  1.00 96.65           H  
ATOM   4121  O   ASP A 265     -12.696  -3.503   3.016  1.00 96.65           O  
ATOM   4122  CG  ASP A 265     -14.851  -1.228   3.658  1.00 96.65           C  
ATOM   4123  OD1 ASP A 265     -15.100  -1.338   2.432  1.00 96.65           O  
ATOM   4124  OD2 ASP A 265     -14.747  -0.105   4.195  1.00 96.65           O  
ATOM   4125  N   PRO A 266     -14.036  -4.603   1.588  1.00 97.09           N  
ATOM   4126  CA  PRO A 266     -12.972  -4.842   0.613  1.00 97.09           C  
ATOM   4127  HA  PRO A 266     -12.166  -5.397   1.093  1.00 97.09           H  
ATOM   4128  C   PRO A 266     -12.377  -3.547   0.030  1.00 97.09           C  
ATOM   4129  CB  PRO A 266     -13.611  -5.722  -0.468  1.00 97.09           C  
ATOM   4130  HB2 PRO A 266     -13.202  -5.527  -1.459  1.00 97.09           H  
ATOM   4131  HB3 PRO A 266     -13.477  -6.772  -0.207  1.00 97.09           H  
ATOM   4132  O   PRO A 266     -11.307  -3.601  -0.575  1.00 97.09           O  
ATOM   4133  CG  PRO A 266     -15.095  -5.368  -0.390  1.00 97.09           C  
ATOM   4134  HG2 PRO A 266     -15.726  -6.176  -0.761  1.00 97.09           H  
ATOM   4135  HG3 PRO A 266     -15.283  -4.447  -0.942  1.00 97.09           H  
ATOM   4136  CD  PRO A 266     -15.306  -5.125   1.101  1.00 97.09           C  
ATOM   4137  HD2 PRO A 266     -16.122  -4.415   1.239  1.00 97.09           H  
ATOM   4138  HD3 PRO A 266     -15.527  -6.065   1.606  1.00 97.09           H  
ATOM   4139  N   ASP A 267     -13.023  -2.389   0.221  1.00 97.38           N  
ATOM   4140  H   ASP A 267     -13.854  -2.407   0.795  1.00 97.38           H  
ATOM   4141  CA  ASP A 267     -12.601  -1.069  -0.271  1.00 97.38           C  
ATOM   4142  HA  ASP A 267     -11.803  -1.206  -1.001  1.00 97.38           H  
ATOM   4143  C   ASP A 267     -11.956  -0.175   0.805  1.00 97.38           C  
ATOM   4144  CB  ASP A 267     -13.772  -0.362  -0.977  1.00 97.38           C  
ATOM   4145  HB2 ASP A 267     -13.396   0.536  -1.467  1.00 97.38           H  
ATOM   4146  HB3 ASP A 267     -14.483  -0.048  -0.212  1.00 97.38           H  
ATOM   4147  O   ASP A 267     -11.864   1.048   0.636  1.00 97.38           O  
ATOM   4148  CG  ASP A 267     -14.516  -1.200  -2.025  1.00 97.38           C  
ATOM   4149  OD1 ASP A 267     -13.887  -1.610  -3.032  1.00 97.38           O  
ATOM   4150  OD2 ASP A 267     -15.740  -1.364  -1.858  1.00 97.38           O  
ATOM   4151  N   PHE A 268     -11.514  -0.774   1.915  1.00 97.65           N  
ATOM   4152  H   PHE A 268     -11.703  -1.762   2.014  1.00 97.65           H  
ATOM   4153  CA  PHE A 268     -11.040  -0.064   3.100  1.00 97.65           C  
ATOM   4154  HA  PHE A 268     -11.890   0.458   3.540  1.00 97.65           H  
ATOM   4155  C   PHE A 268      -9.952   0.989   2.818  1.00 97.65           C  
ATOM   4156  CB  PHE A 268     -10.543  -1.103   4.112  1.00 97.65           C  
ATOM   4157  HB2 PHE A 268      -9.744  -1.692   3.662  1.00 97.65           H  
ATOM   4158  HB3 PHE A 268     -11.361  -1.783   4.351  1.00 97.65           H  
ATOM   4159  O   PHE A 268     -10.075   2.131   3.264  1.00 97.65           O  
ATOM   4160  CG  PHE A 268     -10.052  -0.499   5.409  1.00 97.65           C  
ATOM   4161  CD1 PHE A 268      -8.673  -0.412   5.675  1.00 97.65           C  
ATOM   4162  HD1 PHE A 268      -7.957  -0.798   4.964  1.00 97.65           H  
ATOM   4163  CD2 PHE A 268     -10.982  -0.036   6.357  1.00 97.65           C  
ATOM   4164  HD2 PHE A 268     -12.040  -0.122   6.156  1.00 97.65           H  
ATOM   4165  CE1 PHE A 268      -8.225   0.131   6.890  1.00 97.65           C  
ATOM   4166  HE1 PHE A 268      -7.167   0.151   7.106  1.00 97.65           H  
ATOM   4167  CE2 PHE A 268     -10.534   0.505   7.575  1.00 97.65           C  
ATOM   4168  HE2 PHE A 268     -11.246   0.824   8.322  1.00 97.65           H  
ATOM   4169  CZ  PHE A 268      -9.156   0.583   7.842  1.00 97.65           C  
ATOM   4170  HZ  PHE A 268      -8.818   0.950   8.800  1.00 97.65           H  
ATOM   4171  N   HIS A 269      -8.901   0.658   2.054  1.00 97.88           N  
ATOM   4172  H   HIS A 269      -8.915  -0.232   1.577  1.00 97.88           H  
ATOM   4173  CA  HIS A 269      -7.803   1.602   1.795  1.00 97.88           C  
ATOM   4174  HA  HIS A 269      -7.526   2.078   2.735  1.00 97.88           H  
ATOM   4175  C   HIS A 269      -8.212   2.731   0.852  1.00 97.88           C  
ATOM   4176  CB  HIS A 269      -6.570   0.886   1.227  1.00 97.88           C  
ATOM   4177  HB2 HIS A 269      -5.836   1.648   0.965  1.00 97.88           H  
ATOM   4178  HB3 HIS A 269      -6.840   0.355   0.314  1.00 97.88           H  
ATOM   4179  O   HIS A 269      -7.763   3.869   1.022  1.00 97.88           O  
ATOM   4180  CG  HIS A 269      -5.885  -0.042   2.188  1.00 97.88           C  
ATOM   4181  CD2 HIS A 269      -5.799   0.127   3.542  1.00 97.88           C  
ATOM   4182  HD2 HIS A 269      -6.231   0.927   4.125  1.00 97.88           H  
ATOM   4183  ND1 HIS A 269      -5.183  -1.187   1.873  1.00 97.88           N  
ATOM   4184  HD1 HIS A 269      -5.231  -1.698   1.003  1.00 97.88           H  
ATOM   4185  CE1 HIS A 269      -4.693  -1.695   3.016  1.00 97.88           C  
ATOM   4186  HE1 HIS A 269      -4.149  -2.622   3.119  1.00 97.88           H  
ATOM   4187  NE2 HIS A 269      -5.061  -0.930   4.049  1.00 97.88           N  
ATOM   4188  N   ARG A 270      -9.072   2.443  -0.132  1.00 96.81           N  
ATOM   4189  H   ARG A 270      -9.399   1.491  -0.218  1.00 96.81           H  
ATOM   4190  CA  ARG A 270      -9.588   3.477  -1.039  1.00 96.81           C  
ATOM   4191  HA  ARG A 270      -8.745   4.033  -1.448  1.00 96.81           H  
ATOM   4192  C   ARG A 270     -10.442   4.495  -0.298  1.00 96.81           C  
ATOM   4193  CB  ARG A 270     -10.401   2.851  -2.173  1.00 96.81           C  
ATOM   4194  HB2 ARG A 270     -10.794   3.656  -2.794  1.00 96.81           H  
ATOM   4195  HB3 ARG A 270     -11.243   2.299  -1.756  1.00 96.81           H  
ATOM   4196  O   ARG A 270     -10.245   5.697  -0.482  1.00 96.81           O  
ATOM   4197  CG  ARG A 270      -9.575   1.911  -3.050  1.00 96.81           C  
ATOM   4198  HG2 ARG A 270      -8.670   2.407  -3.401  1.00 96.81           H  
ATOM   4199  HG3 ARG A 270      -9.268   1.031  -2.484  1.00 96.81           H  
ATOM   4200  CD  ARG A 270     -10.450   1.468  -4.216  1.00 96.81           C  
ATOM   4201  HD2 ARG A 270     -10.747   2.343  -4.793  1.00 96.81           H  
ATOM   4202  HD3 ARG A 270     -11.341   0.987  -3.811  1.00 96.81           H  
ATOM   4203  NE  ARG A 270      -9.745   0.521  -5.083  1.00 96.81           N  
ATOM   4204  HE  ARG A 270      -8.849   0.189  -4.756  1.00 96.81           H  
ATOM   4205  NH1 ARG A 270     -11.502   0.161  -6.515  1.00 96.81           N  
ATOM   4206 HH11 ARG A 270     -12.096   0.685  -5.888  1.00 96.81           H  
ATOM   4207 HH12 ARG A 270     -11.906  -0.326  -7.302  1.00 96.81           H  
ATOM   4208  NH2 ARG A 270      -9.548  -0.810  -6.904  1.00 96.81           N  
ATOM   4209 HH21 ARG A 270      -9.975  -1.283  -7.687  1.00 96.81           H  
ATOM   4210 HH22 ARG A 270      -8.606  -0.999  -6.593  1.00 96.81           H  
ATOM   4211  CZ  ARG A 270     -10.264  -0.027  -6.162  1.00 96.81           C  
ATOM   4212  N   LYS A 271     -11.354   4.015   0.551  1.00 96.70           N  
ATOM   4213  H   LYS A 271     -11.439   3.012   0.636  1.00 96.70           H  
ATOM   4214  CA  LYS A 271     -12.208   4.867   1.386  1.00 96.70           C  
ATOM   4215  HA  LYS A 271     -12.729   5.592   0.762  1.00 96.70           H  
ATOM   4216  C   LYS A 271     -11.385   5.673   2.381  1.00 96.70           C  
ATOM   4217  CB  LYS A 271     -13.243   4.010   2.119  1.00 96.70           C  
ATOM   4218  HB2 LYS A 271     -13.734   4.619   2.879  1.00 96.70           H  
ATOM   4219  HB3 LYS A 271     -12.735   3.186   2.618  1.00 96.70           H  
ATOM   4220  O   LYS A 271     -11.600   6.872   2.489  1.00 96.70           O  
ATOM   4221  CG  LYS A 271     -14.320   3.464   1.172  1.00 96.70           C  
ATOM   4222  HG2 LYS A 271     -14.928   4.285   0.792  1.00 96.70           H  
ATOM   4223  HG3 LYS A 271     -13.856   2.940   0.336  1.00 96.70           H  
ATOM   4224  CD  LYS A 271     -15.194   2.483   1.952  1.00 96.70           C  
ATOM   4225  HD2 LYS A 271     -15.665   2.989   2.794  1.00 96.70           H  
ATOM   4226  HD3 LYS A 271     -14.547   1.695   2.337  1.00 96.70           H  
ATOM   4227  CE  LYS A 271     -16.264   1.851   1.063  1.00 96.70           C  
ATOM   4228  HE2 LYS A 271     -17.051   2.578   0.865  1.00 96.70           H  
ATOM   4229  HE3 LYS A 271     -15.804   1.564   0.117  1.00 96.70           H  
ATOM   4230  NZ  LYS A 271     -16.800   0.642   1.724  1.00 96.70           N  
ATOM   4231  HZ1 LYS A 271     -17.180   0.840   2.639  1.00 96.70           H  
ATOM   4232  HZ2 LYS A 271     -17.442   0.127   1.138  1.00 96.70           H  
ATOM   4233  HZ3 LYS A 271     -16.039   0.005   1.911  1.00 96.70           H  
ATOM   4234  N   ASP A 272     -10.404   5.053   3.041  1.00 97.60           N  
ATOM   4235  H   ASP A 272     -10.297   4.055   2.929  1.00 97.60           H  
ATOM   4236  CA  ASP A 272      -9.519   5.747   3.985  1.00 97.60           C  
ATOM   4237  HA  ASP A 272     -10.126   6.148   4.796  1.00 97.60           H  
ATOM   4238  C   ASP A 272      -8.795   6.943   3.341  1.00 97.60           C  
ATOM   4239  CB  ASP A 272      -8.528   4.744   4.594  1.00 97.60           C  
ATOM   4240  HB2 ASP A 272      -7.982   4.244   3.794  1.00 97.60           H  
ATOM   4241  HB3 ASP A 272      -9.082   3.987   5.150  1.00 97.60           H  
ATOM   4242  O   ASP A 272      -8.805   8.032   3.915  1.00 97.60           O  
ATOM   4243  CG  ASP A 272      -7.521   5.418   5.532  1.00 97.60           C  
ATOM   4244  OD1 ASP A 272      -7.733   5.471   6.764  1.00 97.60           O  
ATOM   4245  OD2 ASP A 272      -6.466   5.883   5.052  1.00 97.60           O  
ATOM   4246  N   LEU A 273      -8.225   6.786   2.137  1.00 98.11           N  
ATOM   4247  H   LEU A 273      -8.234   5.869   1.714  1.00 98.11           H  
ATOM   4248  CA  LEU A 273      -7.590   7.903   1.425  1.00 98.11           C  
ATOM   4249  HA  LEU A 273      -6.857   8.351   2.096  1.00 98.11           H  
ATOM   4250  C   LEU A 273      -8.605   8.998   1.066  1.00 98.11           C  
ATOM   4251  CB  LEU A 273      -6.867   7.375   0.170  1.00 98.11           C  
ATOM   4252  HB2 LEU A 273      -7.594   6.865  -0.461  1.00 98.11           H  
ATOM   4253  HB3 LEU A 273      -6.120   6.643   0.479  1.00 98.11           H  
ATOM   4254  O   LEU A 273      -8.355  10.177   1.319  1.00 98.11           O  
ATOM   4255  CG  LEU A 273      -6.179   8.477  -0.667  1.00 98.11           C  
ATOM   4256  HG  LEU A 273      -6.915   9.213  -0.990  1.00 98.11           H  
ATOM   4257  CD1 LEU A 273      -5.072   9.193   0.111  1.00 98.11           C  
ATOM   4258 HD11 LEU A 273      -4.576   9.912  -0.541  1.00 98.11           H  
ATOM   4259 HD12 LEU A 273      -4.342   8.471   0.477  1.00 98.11           H  
ATOM   4260 HD13 LEU A 273      -5.506   9.743   0.946  1.00 98.11           H  
ATOM   4261  CD2 LEU A 273      -5.557   7.859  -1.917  1.00 98.11           C  
ATOM   4262 HD21 LEU A 273      -4.846   7.082  -1.636  1.00 98.11           H  
ATOM   4263 HD22 LEU A 273      -5.049   8.629  -2.498  1.00 98.11           H  
ATOM   4264 HD23 LEU A 273      -6.350   7.435  -2.533  1.00 98.11           H  
ATOM   4265  N   MET A 274      -9.744   8.600   0.493  1.00 97.43           N  
ATOM   4266  H   MET A 274      -9.889   7.611   0.351  1.00 97.43           H  
ATOM   4267  CA  MET A 274     -10.780   9.524   0.031  1.00 97.43           C  
ATOM   4268  HA  MET A 274     -10.328  10.207  -0.689  1.00 97.43           H  
ATOM   4269  C   MET A 274     -11.356  10.360   1.177  1.00 97.43           C  
ATOM   4270  CB  MET A 274     -11.879   8.717  -0.672  1.00 97.43           C  
ATOM   4271  HB2 MET A 274     -12.309   8.013   0.040  1.00 97.43           H  
ATOM   4272  HB3 MET A 274     -11.437   8.149  -1.490  1.00 97.43           H  
ATOM   4273  O   MET A 274     -11.474  11.582   1.068  1.00 97.43           O  
ATOM   4274  CG  MET A 274     -12.994   9.602  -1.243  1.00 97.43           C  
ATOM   4275  HG2 MET A 274     -13.410  10.227  -0.454  1.00 97.43           H  
ATOM   4276  HG3 MET A 274     -12.559  10.254  -2.001  1.00 97.43           H  
ATOM   4277  SD  MET A 274     -14.357   8.680  -2.005  1.00 97.43           S  
ATOM   4278  CE  MET A 274     -15.104   7.917  -0.537  1.00 97.43           C  
ATOM   4279  HE1 MET A 274     -16.014   7.391  -0.827  1.00 97.43           H  
ATOM   4280  HE2 MET A 274     -15.354   8.689   0.191  1.00 97.43           H  
ATOM   4281  HE3 MET A 274     -14.412   7.206  -0.087  1.00 97.43           H  
ATOM   4282  N   GLU A 275     -11.697   9.711   2.286  1.00 96.38           N  
ATOM   4283  H   GLU A 275     -11.574   8.709   2.315  1.00 96.38           H  
ATOM   4284  CA  GLU A 275     -12.265  10.356   3.467  1.00 96.38           C  
ATOM   4285  HA  GLU A 275     -13.111  10.980   3.178  1.00 96.38           H  
ATOM   4286  C   GLU A 275     -11.249  11.247   4.176  1.00 96.38           C  
ATOM   4287  CB  GLU A 275     -12.749   9.293   4.450  1.00 96.38           C  
ATOM   4288  HB2 GLU A 275     -12.976   9.783   5.397  1.00 96.38           H  
ATOM   4289  HB3 GLU A 275     -11.943   8.580   4.622  1.00 96.38           H  
ATOM   4290  O   GLU A 275     -11.605  12.334   4.623  1.00 96.38           O  
ATOM   4291  CG  GLU A 275     -14.009   8.553   3.980  1.00 96.38           C  
ATOM   4292  HG2 GLU A 275     -13.863   8.179   2.967  1.00 96.38           H  
ATOM   4293  HG3 GLU A 275     -14.845   9.253   3.965  1.00 96.38           H  
ATOM   4294  CD  GLU A 275     -14.330   7.385   4.919  1.00 96.38           C  
ATOM   4295  OE1 GLU A 275     -14.997   6.427   4.474  1.00 96.38           O  
ATOM   4296  OE2 GLU A 275     -13.850   7.408   6.080  1.00 96.38           O  
ATOM   4297  N   ALA A 276      -9.981  10.832   4.262  1.00 96.91           N  
ATOM   4298  H   ALA A 276      -9.730   9.923   3.902  1.00 96.91           H  
ATOM   4299  CA  ALA A 276      -8.939  11.666   4.852  1.00 96.91           C  
ATOM   4300  HA  ALA A 276      -9.208  11.893   5.883  1.00 96.91           H  
ATOM   4301  C   ALA A 276      -8.802  12.998   4.103  1.00 96.91           C  
ATOM   4302  CB  ALA A 276      -7.630  10.884   4.848  1.00 96.91           C  
ATOM   4303  HB1 ALA A 276      -6.842  11.490   5.294  1.00 96.91           H  
ATOM   4304  HB2 ALA A 276      -7.356  10.626   3.825  1.00 96.91           H  
ATOM   4305  HB3 ALA A 276      -7.762   9.969   5.426  1.00 96.91           H  
ATOM   4306  O   ALA A 276      -8.789  14.055   4.732  1.00 96.91           O  
ATOM   4307  N   ILE A 277      -8.784  12.954   2.768  1.00 97.62           N  
ATOM   4308  H   ILE A 277      -8.811  12.051   2.316  1.00 97.62           H  
ATOM   4309  CA  ILE A 277      -8.745  14.157   1.930  1.00 97.62           C  
ATOM   4310  HA  ILE A 277      -7.932  14.793   2.279  1.00 97.62           H  
ATOM   4311  C   ILE A 277     -10.033  14.976   2.091  1.00 97.62           C  
ATOM   4312  CB  ILE A 277      -8.458  13.766   0.462  1.00 97.62           C  
ATOM   4313  HB  ILE A 277      -9.153  12.978   0.175  1.00 97.62           H  
ATOM   4314  O   ILE A 277      -9.959  16.186   2.288  1.00 97.62           O  
ATOM   4315  CG1 ILE A 277      -7.013  13.225   0.340  1.00 97.62           C  
ATOM   4316 HG12 ILE A 277      -6.307  14.031   0.538  1.00 97.62           H  
ATOM   4317 HG13 ILE A 277      -6.848  12.451   1.090  1.00 97.62           H  
ATOM   4318  CG2 ILE A 277      -8.659  14.959  -0.489  1.00 97.62           C  
ATOM   4319 HG21 ILE A 277      -9.687  15.319  -0.453  1.00 97.62           H  
ATOM   4320 HG22 ILE A 277      -8.463  14.647  -1.515  1.00 97.62           H  
ATOM   4321 HG23 ILE A 277      -7.981  15.770  -0.224  1.00 97.62           H  
ATOM   4322  CD1 ILE A 277      -6.682  12.607  -1.023  1.00 97.62           C  
ATOM   4323 HD11 ILE A 277      -5.687  12.162  -0.981  1.00 97.62           H  
ATOM   4324 HD12 ILE A 277      -6.683  13.368  -1.803  1.00 97.62           H  
ATOM   4325 HD13 ILE A 277      -7.405  11.827  -1.263  1.00 97.62           H  
ATOM   4326  N   ALA A 278     -11.208  14.340   2.074  1.00 96.24           N  
ATOM   4327  H   ALA A 278     -11.219  13.340   1.933  1.00 96.24           H  
ATOM   4328  CA  ALA A 278     -12.489  15.034   2.245  1.00 96.24           C  
ATOM   4329  HA  ALA A 278     -12.575  15.799   1.474  1.00 96.24           H  
ATOM   4330  C   ALA A 278     -12.607  15.747   3.607  1.00 96.24           C  
ATOM   4331  CB  ALA A 278     -13.619  14.018   2.051  1.00 96.24           C  
ATOM   4332  HB1 ALA A 278     -13.574  13.257   2.830  1.00 96.24           H  
ATOM   4333  HB2 ALA A 278     -14.580  14.529   2.114  1.00 96.24           H  
ATOM   4334  HB3 ALA A 278     -13.533  13.543   1.073  1.00 96.24           H  
ATOM   4335  O   ALA A 278     -13.210  16.814   3.694  1.00 96.24           O  
ATOM   4336  N   ASN A 279     -11.985  15.191   4.650  1.00 94.48           N  
ATOM   4337  H   ASN A 279     -11.566  14.282   4.512  1.00 94.48           H  
ATOM   4338  CA  ASN A 279     -11.945  15.759   5.998  1.00 94.48           C  
ATOM   4339  HA  ASN A 279     -12.857  16.335   6.156  1.00 94.48           H  
ATOM   4340  C   ASN A 279     -10.783  16.750   6.217  1.00 94.48           C  
ATOM   4341  CB  ASN A 279     -11.934  14.599   7.009  1.00 94.48           C  
ATOM   4342  HB2 ASN A 279     -11.781  14.993   8.013  1.00 94.48           H  
ATOM   4343  HB3 ASN A 279     -11.107  13.927   6.780  1.00 94.48           H  
ATOM   4344  O   ASN A 279     -10.571  17.201   7.342  1.00 94.48           O  
ATOM   4345  CG  ASN A 279     -13.242  13.824   7.033  1.00 94.48           C  
ATOM   4346  ND2 ASN A 279     -13.191  12.528   7.228  1.00 94.48           N  
ATOM   4347 HD21 ASN A 279     -14.076  12.043   7.185  1.00 94.48           H  
ATOM   4348 HD22 ASN A 279     -12.303  12.054   7.155  1.00 94.48           H  
ATOM   4349  OD1 ASN A 279     -14.326  14.365   6.908  1.00 94.48           O  
ATOM   4350  N   GLY A 280     -10.007  17.087   5.179  1.00 95.46           N  
ATOM   4351  H   GLY A 280     -10.218  16.696   4.272  1.00 95.46           H  
ATOM   4352  CA  GLY A 280      -8.876  18.018   5.279  1.00 95.46           C  
ATOM   4353  HA2 GLY A 280      -9.201  18.926   5.786  1.00 95.46           H  
ATOM   4354  HA3 GLY A 280      -8.556  18.281   4.270  1.00 95.46           H  
ATOM   4355  C   GLY A 280      -7.655  17.464   6.025  1.00 95.46           C  
ATOM   4356  O   GLY A 280      -6.780  18.226   6.435  1.00 95.46           O  
ATOM   4357  N   VAL A 281      -7.576  16.144   6.213  1.00 95.97           N  
ATOM   4358  H   VAL A 281      -8.302  15.575   5.803  1.00 95.97           H  
ATOM   4359  CA  VAL A 281      -6.441  15.439   6.831  1.00 95.97           C  
ATOM   4360  HA  VAL A 281      -5.868  16.157   7.417  1.00 95.97           H  
ATOM   4361  C   VAL A 281      -5.521  14.919   5.725  1.00 95.97           C  
ATOM   4362  CB  VAL A 281      -6.901  14.332   7.802  1.00 95.97           C  
ATOM   4363  HB  VAL A 281      -7.310  13.488   7.246  1.00 95.97           H  
ATOM   4364  O   VAL A 281      -5.421  13.715   5.468  1.00 95.97           O  
ATOM   4365  CG1 VAL A 281      -5.716  13.847   8.650  1.00 95.97           C  
ATOM   4366 HG11 VAL A 281      -6.045  13.057   9.325  1.00 95.97           H  
ATOM   4367 HG12 VAL A 281      -5.320  14.673   9.241  1.00 95.97           H  
ATOM   4368 HG13 VAL A 281      -4.924  13.452   8.014  1.00 95.97           H  
ATOM   4369  CG2 VAL A 281      -7.986  14.837   8.760  1.00 95.97           C  
ATOM   4370 HG21 VAL A 281      -7.670  15.781   9.203  1.00 95.97           H  
ATOM   4371 HG22 VAL A 281      -8.174  14.106   9.547  1.00 95.97           H  
ATOM   4372 HG23 VAL A 281      -8.916  15.001   8.216  1.00 95.97           H  
ATOM   4373  N   PHE A 282      -4.887  15.853   5.017  1.00 97.74           N  
ATOM   4374  H   PHE A 282      -5.047  16.822   5.254  1.00 97.74           H  
ATOM   4375  CA  PHE A 282      -4.098  15.556   3.824  1.00 97.74           C  
ATOM   4376  HA  PHE A 282      -4.728  14.974   3.153  1.00 97.74           H  
ATOM   4377  C   PHE A 282      -2.840  14.740   4.153  1.00 97.74           C  
ATOM   4378  CB  PHE A 282      -3.732  16.860   3.107  1.00 97.74           C  
ATOM   4379  HB2 PHE A 282      -3.078  17.443   3.755  1.00 97.74           H  
ATOM   4380  HB3 PHE A 282      -3.167  16.614   2.209  1.00 97.74           H  
ATOM   4381  O   PHE A 282      -2.026  15.172   4.977  1.00 97.74           O  
ATOM   4382  CG  PHE A 282      -4.917  17.714   2.699  1.00 97.74           C  
ATOM   4383  CD1 PHE A 282      -6.073  17.129   2.147  1.00 97.74           C  
ATOM   4384  HD1 PHE A 282      -6.119  16.063   1.977  1.00 97.74           H  
ATOM   4385  CD2 PHE A 282      -4.857  19.110   2.861  1.00 97.74           C  
ATOM   4386  HD2 PHE A 282      -3.961  19.572   3.247  1.00 97.74           H  
ATOM   4387  CE1 PHE A 282      -7.160  17.932   1.767  1.00 97.74           C  
ATOM   4388  HE1 PHE A 282      -8.041  17.490   1.325  1.00 97.74           H  
ATOM   4389  CE2 PHE A 282      -5.951  19.911   2.491  1.00 97.74           C  
ATOM   4390  HE2 PHE A 282      -5.894  20.983   2.608  1.00 97.74           H  
ATOM   4391  CZ  PHE A 282      -7.102  19.322   1.943  1.00 97.74           C  
ATOM   4392  HZ  PHE A 282      -7.937  19.937   1.641  1.00 97.74           H  
ATOM   4393  N   PRO A 283      -2.645  13.564   3.528  1.00 97.64           N  
ATOM   4394  CA  PRO A 283      -1.428  12.795   3.723  1.00 97.64           C  
ATOM   4395  HA  PRO A 283      -1.217  12.701   4.788  1.00 97.64           H  
ATOM   4396  C   PRO A 283      -0.236  13.466   3.035  1.00 97.64           C  
ATOM   4397  CB  PRO A 283      -1.742  11.420   3.154  1.00 97.64           C  
ATOM   4398  HB2 PRO A 283      -2.269  10.854   3.922  1.00 97.64           H  
ATOM   4399  HB3 PRO A 283      -0.845  10.888   2.837  1.00 97.64           H  
ATOM   4400  O   PRO A 283      -0.355  14.003   1.929  1.00 97.64           O  
ATOM   4401  CG  PRO A 283      -2.701  11.739   2.009  1.00 97.64           C  
ATOM   4402  HG2 PRO A 283      -3.318  10.887   1.723  1.00 97.64           H  
ATOM   4403  HG3 PRO A 283      -2.127  12.102   1.157  1.00 97.64           H  
ATOM   4404  CD  PRO A 283      -3.535  12.871   2.602  1.00 97.64           C  
ATOM   4405  HD2 PRO A 283      -3.892  13.524   1.806  1.00 97.64           H  
ATOM   4406  HD3 PRO A 283      -4.381  12.460   3.153  1.00 97.64           H  
ATOM   4407  N   LYS A 284       0.921  13.400   3.699  1.00 98.21           N  
ATOM   4408  H   LYS A 284       0.939  12.889   4.570  1.00 98.21           H  
ATOM   4409  CA  LYS A 284       2.179  14.000   3.250  1.00 98.21           C  
ATOM   4410  HA  LYS A 284       2.065  14.327   2.217  1.00 98.21           H  
ATOM   4411  C   LYS A 284       3.317  12.997   3.298  1.00 98.21           C  
ATOM   4412  CB  LYS A 284       2.557  15.214   4.108  1.00 98.21           C  
ATOM   4413  HB2 LYS A 284       2.736  14.885   5.131  1.00 98.21           H  
ATOM   4414  HB3 LYS A 284       3.481  15.640   3.717  1.00 98.21           H  
ATOM   4415  O   LYS A 284       3.373  12.164   4.206  1.00 98.21           O  
ATOM   4416  CG  LYS A 284       1.485  16.301   4.125  1.00 98.21           C  
ATOM   4417  HG2 LYS A 284       0.594  15.922   4.626  1.00 98.21           H  
ATOM   4418  HG3 LYS A 284       1.237  16.578   3.101  1.00 98.21           H  
ATOM   4419  CD  LYS A 284       2.005  17.532   4.869  1.00 98.21           C  
ATOM   4420  HD2 LYS A 284       2.748  18.026   4.244  1.00 98.21           H  
ATOM   4421  HD3 LYS A 284       2.472  17.236   5.808  1.00 98.21           H  
ATOM   4422  CE  LYS A 284       0.830  18.459   5.175  1.00 98.21           C  
ATOM   4423  HE2 LYS A 284       0.000  18.186   4.524  1.00 98.21           H  
ATOM   4424  HE3 LYS A 284       0.504  18.303   6.203  1.00 98.21           H  
ATOM   4425  NZ  LYS A 284       1.172  19.873   4.927  1.00 98.21           N  
ATOM   4426  HZ1 LYS A 284       0.652  20.113   4.095  1.00 98.21           H  
ATOM   4427  HZ2 LYS A 284       0.878  20.478   5.681  1.00 98.21           H  
ATOM   4428  HZ3 LYS A 284       2.152  19.978   4.706  1.00 98.21           H  
ATOM   4429  N   TRP A 285       4.268  13.155   2.386  1.00 98.71           N  
ATOM   4430  H   TRP A 285       4.135  13.869   1.684  1.00 98.71           H  
ATOM   4431  CA  TRP A 285       5.509  12.391   2.350  1.00 98.71           C  
ATOM   4432  HA  TRP A 285       5.622  11.834   3.279  1.00 98.71           H  
ATOM   4433  C   TRP A 285       6.698  13.330   2.208  1.00 98.71           C  
ATOM   4434  CB  TRP A 285       5.492  11.391   1.193  1.00 98.71           C  
ATOM   4435  HB2 TRP A 285       5.291  11.949   0.278  1.00 98.71           H  
ATOM   4436  HB3 TRP A 285       6.483  10.946   1.099  1.00 98.71           H  
ATOM   4437  O   TRP A 285       6.680  14.246   1.386  1.00 98.71           O  
ATOM   4438  CG  TRP A 285       4.488  10.287   1.304  1.00 98.71           C  
ATOM   4439  CD1 TRP A 285       4.758   9.000   1.622  1.00 98.71           C  
ATOM   4440  HD1 TRP A 285       5.739   8.603   1.836  1.00 98.71           H  
ATOM   4441  CD2 TRP A 285       3.047  10.350   1.081  1.00 98.71           C  
ATOM   4442  CE2 TRP A 285       2.506   9.048   1.292  1.00 98.71           C  
ATOM   4443  CE3 TRP A 285       2.143  11.370   0.707  1.00 98.71           C  
ATOM   4444  HE3 TRP A 285       2.516  12.364   0.512  1.00 98.71           H  
ATOM   4445  NE1 TRP A 285       3.589   8.267   1.637  1.00 98.71           N  
ATOM   4446  HE1 TRP A 285       3.559   7.283   1.867  1.00 98.71           H  
ATOM   4447  CH2 TRP A 285       0.272   9.805   0.741  1.00 98.71           C  
ATOM   4448  HH2 TRP A 285      -0.778   9.599   0.597  1.00 98.71           H  
ATOM   4449  CZ2 TRP A 285       1.146   8.773   1.112  1.00 98.71           C  
ATOM   4450  HZ2 TRP A 285       0.787   7.762   1.238  1.00 98.71           H  
ATOM   4451  CZ3 TRP A 285       0.771  11.105   0.560  1.00 98.71           C  
ATOM   4452  HZ3 TRP A 285       0.102  11.913   0.303  1.00 98.71           H  
ATOM   4453  N   ARG A 286       7.761  13.051   2.965  1.00 98.45           N  
ATOM   4454  H   ARG A 286       7.694  12.248   3.573  1.00 98.45           H  
ATOM   4455  CA  ARG A 286       9.094  13.591   2.688  1.00 98.45           C  
ATOM   4456  HA  ARG A 286       9.015  14.646   2.425  1.00 98.45           H  
ATOM   4457  C   ARG A 286       9.665  12.840   1.495  1.00 98.45           C  
ATOM   4458  CB  ARG A 286      10.018  13.440   3.901  1.00 98.45           C  
ATOM   4459  HB2 ARG A 286      10.995  13.847   3.640  1.00 98.45           H  
ATOM   4460  HB3 ARG A 286      10.132  12.380   4.129  1.00 98.45           H  
ATOM   4461  O   ARG A 286       9.637  11.610   1.480  1.00 98.45           O  
ATOM   4462  CG  ARG A 286       9.508  14.185   5.142  1.00 98.45           C  
ATOM   4463  HG2 ARG A 286       9.405  15.244   4.904  1.00 98.45           H  
ATOM   4464  HG3 ARG A 286       8.533  13.799   5.439  1.00 98.45           H  
ATOM   4465  CD  ARG A 286      10.483  14.032   6.317  1.00 98.45           C  
ATOM   4466  HD2 ARG A 286      11.463  14.399   6.012  1.00 98.45           H  
ATOM   4467  HD3 ARG A 286      10.123  14.651   7.139  1.00 98.45           H  
ATOM   4468  NE  ARG A 286      10.591  12.629   6.769  1.00 98.45           N  
ATOM   4469  HE  ARG A 286      10.057  11.943   6.254  1.00 98.45           H  
ATOM   4470  NH1 ARG A 286      12.008  12.987   8.540  1.00 98.45           N  
ATOM   4471 HH11 ARG A 286      11.973  13.981   8.366  1.00 98.45           H  
ATOM   4472 HH12 ARG A 286      12.508  12.632   9.343  1.00 98.45           H  
ATOM   4473  NH2 ARG A 286      11.313  10.918   8.091  1.00 98.45           N  
ATOM   4474 HH21 ARG A 286      11.835  10.589   8.890  1.00 98.45           H  
ATOM   4475 HH22 ARG A 286      10.736  10.262   7.583  1.00 98.45           H  
ATOM   4476  CZ  ARG A 286      11.304  12.186   7.790  1.00 98.45           C  
ATOM   4477  N   PHE A 287      10.198  13.568   0.529  1.00 98.65           N  
ATOM   4478  H   PHE A 287      10.222  14.572   0.640  1.00 98.65           H  
ATOM   4479  CA  PHE A 287      10.797  13.020  -0.676  1.00 98.65           C  
ATOM   4480  HA  PHE A 287      10.612  11.947  -0.710  1.00 98.65           H  
ATOM   4481  C   PHE A 287      12.312  13.239  -0.652  1.00 98.65           C  
ATOM   4482  CB  PHE A 287      10.113  13.628  -1.899  1.00 98.65           C  
ATOM   4483  HB2 PHE A 287      10.377  14.683  -1.976  1.00 98.65           H  
ATOM   4484  HB3 PHE A 287       9.034  13.575  -1.760  1.00 98.65           H  
ATOM   4485  O   PHE A 287      12.802  14.337  -0.364  1.00 98.65           O  
ATOM   4486  CG  PHE A 287      10.458  12.913  -3.186  1.00 98.65           C  
ATOM   4487  CD1 PHE A 287      11.501  13.377  -4.004  1.00 98.65           C  
ATOM   4488  HD1 PHE A 287      12.062  14.249  -3.701  1.00 98.65           H  
ATOM   4489  CD2 PHE A 287       9.721  11.783  -3.573  1.00 98.65           C  
ATOM   4490  HD2 PHE A 287       8.921  11.423  -2.942  1.00 98.65           H  
ATOM   4491  CE1 PHE A 287      11.795  12.720  -5.213  1.00 98.65           C  
ATOM   4492  HE1 PHE A 287      12.587  13.078  -5.854  1.00 98.65           H  
ATOM   4493  CE2 PHE A 287      10.012  11.123  -4.778  1.00 98.65           C  
ATOM   4494  HE2 PHE A 287       9.432  10.261  -5.072  1.00 98.65           H  
ATOM   4495  CZ  PHE A 287      11.047  11.597  -5.601  1.00 98.65           C  
ATOM   4496  HZ  PHE A 287      11.268  11.103  -6.536  1.00 98.65           H  
ATOM   4497  N   GLY A 288      13.058  12.171  -0.904  1.00 98.33           N  
ATOM   4498  H   GLY A 288      12.600  11.307  -1.156  1.00 98.33           H  
ATOM   4499  CA  GLY A 288      14.509  12.157  -0.798  1.00 98.33           C  
ATOM   4500  HA2 GLY A 288      14.899  13.158  -0.982  1.00 98.33           H  
ATOM   4501  HA3 GLY A 288      14.797  11.855   0.209  1.00 98.33           H  
ATOM   4502  C   GLY A 288      15.164  11.214  -1.790  1.00 98.33           C  
ATOM   4503  O   GLY A 288      14.497  10.423  -2.462  1.00 98.33           O  
ATOM   4504  N   VAL A 289      16.489  11.303  -1.871  1.00 98.43           N  
ATOM   4505  H   VAL A 289      16.967  11.994  -1.309  1.00 98.43           H  
ATOM   4506  CA  VAL A 289      17.299  10.402  -2.694  1.00 98.43           C  
ATOM   4507  HA  VAL A 289      16.674   9.557  -2.982  1.00 98.43           H  
ATOM   4508  C   VAL A 289      18.475   9.826  -1.925  1.00 98.43           C  
ATOM   4509  CB  VAL A 289      17.808  11.057  -3.990  1.00 98.43           C  
ATOM   4510  HB  VAL A 289      18.460  10.341  -4.491  1.00 98.43           H  
ATOM   4511  O   VAL A 289      19.083  10.497  -1.092  1.00 98.43           O  
ATOM   4512  CG1 VAL A 289      16.666  11.375  -4.958  1.00 98.43           C  
ATOM   4513 HG11 VAL A 289      17.070  11.787  -5.882  1.00 98.43           H  
ATOM   4514 HG12 VAL A 289      16.136  10.451  -5.189  1.00 98.43           H  
ATOM   4515 HG13 VAL A 289      15.972  12.089  -4.515  1.00 98.43           H  
ATOM   4516  CG2 VAL A 289      18.621  12.326  -3.735  1.00 98.43           C  
ATOM   4517 HG21 VAL A 289      19.154  12.566  -4.656  1.00 98.43           H  
ATOM   4518 HG22 VAL A 289      17.968  13.146  -3.438  1.00 98.43           H  
ATOM   4519 HG23 VAL A 289      19.369  12.167  -2.958  1.00 98.43           H  
ATOM   4520  N   GLN A 290      18.832   8.596  -2.259  1.00 98.49           N  
ATOM   4521  H   GLN A 290      18.258   8.109  -2.933  1.00 98.49           H  
ATOM   4522  CA  GLN A 290      20.178   8.079  -2.045  1.00 98.49           C  
ATOM   4523  HA  GLN A 290      20.639   8.567  -1.187  1.00 98.49           H  
ATOM   4524  C   GLN A 290      21.007   8.377  -3.295  1.00 98.49           C  
ATOM   4525  CB  GLN A 290      20.112   6.578  -1.772  1.00 98.49           C  
ATOM   4526  HB2 GLN A 290      19.630   6.078  -2.612  1.00 98.49           H  
ATOM   4527  HB3 GLN A 290      21.129   6.198  -1.679  1.00 98.49           H  
ATOM   4528  O   GLN A 290      20.478   8.296  -4.403  1.00 98.49           O  
ATOM   4529  CG  GLN A 290      19.362   6.248  -0.479  1.00 98.49           C  
ATOM   4530  HG2 GLN A 290      19.823   6.774   0.357  1.00 98.49           H  
ATOM   4531  HG3 GLN A 290      18.324   6.570  -0.565  1.00 98.49           H  
ATOM   4532  CD  GLN A 290      19.364   4.748  -0.214  1.00 98.49           C  
ATOM   4533  NE2 GLN A 290      19.839   4.308   0.922  1.00 98.49           N  
ATOM   4534 HE21 GLN A 290      19.869   3.308   1.067  1.00 98.49           H  
ATOM   4535 HE22 GLN A 290      20.337   4.932   1.540  1.00 98.49           H  
ATOM   4536  OE1 GLN A 290      18.974   3.946  -1.047  1.00 98.49           O  
ATOM   4537  N   VAL A 291      22.285   8.728  -3.133  1.00 98.28           N  
ATOM   4538  H   VAL A 291      22.685   8.695  -2.206  1.00 98.28           H  
ATOM   4539  CA  VAL A 291      23.159   9.139  -4.245  1.00 98.28           C  
ATOM   4540  HA  VAL A 291      22.689   8.866  -5.189  1.00 98.28           H  
ATOM   4541  C   VAL A 291      24.495   8.414  -4.156  1.00 98.28           C  
ATOM   4542  CB  VAL A 291      23.397  10.664  -4.269  1.00 98.28           C  
ATOM   4543  HB  VAL A 291      23.984  10.943  -3.394  1.00 98.28           H  
ATOM   4544  O   VAL A 291      25.153   8.475  -3.116  1.00 98.28           O  
ATOM   4545  CG1 VAL A 291      24.177  11.088  -5.522  1.00 98.28           C  
ATOM   4546 HG11 VAL A 291      25.152  10.602  -5.556  1.00 98.28           H  
ATOM   4547 HG12 VAL A 291      23.618  10.820  -6.419  1.00 98.28           H  
ATOM   4548 HG13 VAL A 291      24.344  12.165  -5.515  1.00 98.28           H  
ATOM   4549  CG2 VAL A 291      22.091  11.467  -4.219  1.00 98.28           C  
ATOM   4550 HG21 VAL A 291      22.305  12.535  -4.272  1.00 98.28           H  
ATOM   4551 HG22 VAL A 291      21.570  11.275  -3.281  1.00 98.28           H  
ATOM   4552 HG23 VAL A 291      21.443  11.188  -5.050  1.00 98.28           H  
ATOM   4553  N   VAL A 292      24.905   7.796  -5.261  1.00 98.33           N  
ATOM   4554  H   VAL A 292      24.293   7.814  -6.065  1.00 98.33           H  
ATOM   4555  CA  VAL A 292      26.225   7.187  -5.464  1.00 98.33           C  
ATOM   4556  HA  VAL A 292      26.854   7.367  -4.592  1.00 98.33           H  
ATOM   4557  C   VAL A 292      26.876   7.864  -6.670  1.00 98.33           C  
ATOM   4558  CB  VAL A 292      26.098   5.659  -5.648  1.00 98.33           C  
ATOM   4559  HB  VAL A 292      25.412   5.451  -6.469  1.00 98.33           H  
ATOM   4560  O   VAL A 292      26.265   7.956  -7.736  1.00 98.33           O  
ATOM   4561  CG1 VAL A 292      27.442   4.996  -5.962  1.00 98.33           C  
ATOM   4562 HG11 VAL A 292      27.309   3.918  -6.054  1.00 98.33           H  
ATOM   4563 HG12 VAL A 292      27.828   5.356  -6.916  1.00 98.33           H  
ATOM   4564 HG13 VAL A 292      28.165   5.206  -5.174  1.00 98.33           H  
ATOM   4565  CG2 VAL A 292      25.539   4.996  -4.381  1.00 98.33           C  
ATOM   4566 HG21 VAL A 292      25.460   3.919  -4.532  1.00 98.33           H  
ATOM   4567 HG22 VAL A 292      26.192   5.196  -3.532  1.00 98.33           H  
ATOM   4568 HG23 VAL A 292      24.542   5.379  -4.166  1.00 98.33           H  
ATOM   4569  N   ALA A 293      28.099   8.373  -6.509  1.00 97.36           N  
ATOM   4570  H   ALA A 293      28.603   8.205  -5.650  1.00 97.36           H  
ATOM   4571  CA  ALA A 293      28.834   8.982  -7.615  1.00 97.36           C  
ATOM   4572  HA  ALA A 293      28.209   9.750  -8.072  1.00 97.36           H  
ATOM   4573  C   ALA A 293      29.160   7.928  -8.685  1.00 97.36           C  
ATOM   4574  CB  ALA A 293      30.102   9.647  -7.069  1.00 97.36           C  
ATOM   4575  HB1 ALA A 293      30.633  10.149  -7.878  1.00 97.36           H  
ATOM   4576  HB2 ALA A 293      29.840  10.382  -6.308  1.00 97.36           H  
ATOM   4577  HB3 ALA A 293      30.757   8.895  -6.629  1.00 97.36           H  
ATOM   4578  O   ALA A 293      29.358   6.759  -8.365  1.00 97.36           O  
ATOM   4579  N   GLU A 294      29.262   8.323  -9.955  1.00 95.27           N  
ATOM   4580  H   GLU A 294      29.063   9.282 -10.205  1.00 95.27           H  
ATOM   4581  CA  GLU A 294      29.563   7.373 -11.037  1.00 95.27           C  
ATOM   4582  HA  GLU A 294      28.787   6.607 -11.052  1.00 95.27           H  
ATOM   4583  C   GLU A 294      30.899   6.639 -10.832  1.00 95.27           C  
ATOM   4584  CB  GLU A 294      29.513   8.125 -12.371  1.00 95.27           C  
ATOM   4585  HB2 GLU A 294      30.205   8.967 -12.330  1.00 95.27           H  
ATOM   4586  HB3 GLU A 294      28.499   8.506 -12.496  1.00 95.27           H  
ATOM   4587  O   GLU A 294      30.986   5.436 -11.056  1.00 95.27           O  
ATOM   4588  CG  GLU A 294      29.841   7.260 -13.594  1.00 95.27           C  
ATOM   4589  HG2 GLU A 294      29.233   6.356 -13.560  1.00 95.27           H  
ATOM   4590  HG3 GLU A 294      30.892   6.974 -13.566  1.00 95.27           H  
ATOM   4591  CD  GLU A 294      29.561   8.015 -14.900  1.00 95.27           C  
ATOM   4592  OE1 GLU A 294      29.127   7.382 -15.890  1.00 95.27           O  
ATOM   4593  OE2 GLU A 294      29.709   9.249 -14.944  1.00 95.27           O  
ATOM   4594  N   ALA A 295      31.921   7.325 -10.307  1.00 96.16           N  
ATOM   4595  H   ALA A 295      31.787   8.305 -10.107  1.00 96.16           H  
ATOM   4596  CA  ALA A 295      33.205   6.705  -9.967  1.00 96.16           C  
ATOM   4597  HA  ALA A 295      33.608   6.234 -10.864  1.00 96.16           H  
ATOM   4598  C   ALA A 295      33.092   5.605  -8.891  1.00 96.16           C  
ATOM   4599  CB  ALA A 295      34.164   7.814  -9.518  1.00 96.16           C  
ATOM   4600  HB1 ALA A 295      34.266   8.561 -10.305  1.00 96.16           H  
ATOM   4601  HB2 ALA A 295      35.142   7.381  -9.306  1.00 96.16           H  
ATOM   4602  HB3 ALA A 295      33.786   8.285  -8.611  1.00 96.16           H  
ATOM   4603  O   ALA A 295      33.959   4.732  -8.811  1.00 96.16           O  
ATOM   4604  N   ASP A 296      32.019   5.626  -8.095  1.00 96.88           N  
ATOM   4605  H   ASP A 296      31.299   6.313  -8.269  1.00 96.88           H  
ATOM   4606  CA  ASP A 296      31.794   4.706  -6.987  1.00 96.88           C  
ATOM   4607  HA  ASP A 296      32.769   4.308  -6.703  1.00 96.88           H  
ATOM   4608  C   ASP A 296      30.912   3.502  -7.359  1.00 96.88           C  
ATOM   4609  CB  ASP A 296      31.251   5.458  -5.761  1.00 96.88           C  
ATOM   4610  HB2 ASP A 296      30.332   5.974  -6.036  1.00 96.88           H  
ATOM   4611  HB3 ASP A 296      31.006   4.739  -4.979  1.00 96.88           H  
ATOM   4612  O   ASP A 296      30.683   2.641  -6.505  1.00 96.88           O  
ATOM   4613  CG  ASP A 296      32.242   6.464  -5.167  1.00 96.88           C  
ATOM   4614  OD1 ASP A 296      33.466   6.204  -5.222  1.00 96.88           O  
ATOM   4615  OD2 ASP A 296      31.752   7.482  -4.629  1.00 96.88           O  
ATOM   4616  N   GLU A 297      30.463   3.385  -8.619  1.00 94.86           N  
ATOM   4617  H   GLU A 297      30.695   4.127  -9.264  1.00 94.86           H  
ATOM   4618  CA  GLU A 297      29.546   2.336  -9.108  1.00 94.86           C  
ATOM   4619  HA  GLU A 297      28.540   2.543  -8.742  1.00 94.86           H  
ATOM   4620  C   GLU A 297      29.945   0.927  -8.647  1.00 94.86           C  
ATOM   4621  CB  GLU A 297      29.530   2.375 -10.649  1.00 94.86           C  
ATOM   4622  HB2 GLU A 297      29.318   3.398 -10.961  1.00 94.86           H  
ATOM   4623  HB3 GLU A 297      30.515   2.100 -11.025  1.00 94.86           H  
ATOM   4624  O   GLU A 297      29.116   0.109  -8.244  1.00 94.86           O  
ATOM   4625  CG  GLU A 297      28.475   1.436 -11.260  1.00 94.86           C  
ATOM   4626  HG2 GLU A 297      27.491   1.729 -10.894  1.00 94.86           H  
ATOM   4627  HG3 GLU A 297      28.664   0.418 -10.919  1.00 94.86           H  
ATOM   4628  CD  GLU A 297      28.449   1.442 -12.797  1.00 94.86           C  
ATOM   4629  OE1 GLU A 297      27.983   0.421 -13.350  1.00 94.86           O  
ATOM   4630  OE2 GLU A 297      28.879   2.444 -13.411  1.00 94.86           O  
ATOM   4631  N   HIS A 298      31.246   0.638  -8.663  1.00 94.30           N  
ATOM   4632  H   HIS A 298      31.864   1.359  -9.005  1.00 94.30           H  
ATOM   4633  CA  HIS A 298      31.777  -0.687  -8.364  1.00 94.30           C  
ATOM   4634  HA  HIS A 298      30.942  -1.388  -8.351  1.00 94.30           H  
ATOM   4635  C   HIS A 298      32.438  -0.807  -6.983  1.00 94.30           C  
ATOM   4636  CB  HIS A 298      32.695  -1.125  -9.506  1.00 94.30           C  
ATOM   4637  HB2 HIS A 298      33.562  -0.464  -9.531  1.00 94.30           H  
ATOM   4638  HB3 HIS A 298      33.050  -2.138  -9.316  1.00 94.30           H  
ATOM   4639  O   HIS A 298      33.015  -1.860  -6.692  1.00 94.30           O  
ATOM   4640  CG  HIS A 298      32.035  -1.114 -10.864  1.00 94.30           C  
ATOM   4641  CD2 HIS A 298      32.630  -0.708 -12.025  1.00 94.30           C  
ATOM   4642  HD2 HIS A 298      33.638  -0.334 -12.128  1.00 94.30           H  
ATOM   4643  ND1 HIS A 298      30.743  -1.490 -11.182  1.00 94.30           N  
ATOM   4644  HD1 HIS A 298      29.960  -1.590 -10.552  1.00 94.30           H  
ATOM   4645  CE1 HIS A 298      30.576  -1.310 -12.505  1.00 94.30           C  
ATOM   4646  HE1 HIS A 298      29.639  -1.404 -13.034  1.00 94.30           H  
ATOM   4647  NE2 HIS A 298      31.718  -0.875 -13.062  1.00 94.30           N  
ATOM   4648  N   THR A 299      32.341   0.208  -6.120  1.00 94.93           N  
ATOM   4649  H   THR A 299      31.803   1.018  -6.393  1.00 94.93           H  
ATOM   4650  CA  THR A 299      33.016   0.233  -4.804  1.00 94.93           C  
ATOM   4651  HA  THR A 299      34.041  -0.115  -4.929  1.00 94.93           H  
ATOM   4652  C   THR A 299      32.366  -0.681  -3.765  1.00 94.93           C  
ATOM   4653  CB  THR A 299      33.078   1.651  -4.227  1.00 94.93           C  
ATOM   4654  HB  THR A 299      33.542   1.602  -3.242  1.00 94.93           H  
ATOM   4655  O   THR A 299      33.046  -1.197  -2.878  1.00 94.93           O  
ATOM   4656  CG2 THR A 299      33.926   2.577  -5.094  1.00 94.93           C  
ATOM   4657 HG21 THR A 299      33.810   3.605  -4.751  1.00 94.93           H  
ATOM   4658 HG22 THR A 299      34.976   2.301  -4.999  1.00 94.93           H  
ATOM   4659 HG23 THR A 299      33.642   2.499  -6.144  1.00 94.93           H  
ATOM   4660  OG1 THR A 299      31.779   2.165  -4.062  1.00 94.93           O  
ATOM   4661  HG1 THR A 299      31.461   2.517  -4.897  1.00 94.93           H  
ATOM   4662  N   PHE A 300      31.066  -0.950  -3.892  1.00 93.22           N  
ATOM   4663  H   PHE A 300      30.544  -0.428  -4.581  1.00 93.22           H  
ATOM   4664  CA  PHE A 300      30.339  -1.872  -3.021  1.00 93.22           C  
ATOM   4665  HA  PHE A 300      30.593  -1.640  -1.987  1.00 93.22           H  
ATOM   4666  C   PHE A 300      30.777  -3.313  -3.315  1.00 93.22           C  
ATOM   4667  CB  PHE A 300      28.825  -1.655  -3.187  1.00 93.22           C  
ATOM   4668  HB2 PHE A 300      28.540  -1.865  -4.218  1.00 93.22           H  
ATOM   4669  HB3 PHE A 300      28.294  -2.363  -2.552  1.00 93.22           H  
ATOM   4670  O   PHE A 300      30.550  -3.837  -4.406  1.00 93.22           O  
ATOM   4671  CG  PHE A 300      28.385  -0.243  -2.836  1.00 93.22           C  
ATOM   4672  CD1 PHE A 300      27.923   0.057  -1.542  1.00 93.22           C  
ATOM   4673  HD1 PHE A 300      27.764  -0.747  -0.838  1.00 93.22           H  
ATOM   4674  CD2 PHE A 300      28.465   0.786  -3.794  1.00 93.22           C  
ATOM   4675  HD2 PHE A 300      28.791   0.579  -4.802  1.00 93.22           H  
ATOM   4676  CE1 PHE A 300      27.608   1.379  -1.181  1.00 93.22           C  
ATOM   4677  HE1 PHE A 300      27.245   1.607  -0.190  1.00 93.22           H  
ATOM   4678  CE2 PHE A 300      28.142   2.105  -3.439  1.00 93.22           C  
ATOM   4679  HE2 PHE A 300      28.240   2.895  -4.169  1.00 93.22           H  
ATOM   4680  CZ  PHE A 300      27.728   2.407  -2.131  1.00 93.22           C  
ATOM   4681  HZ  PHE A 300      27.493   3.427  -1.866  1.00 93.22           H  
ATOM   4682  N   ALA A 301      31.472  -3.949  -2.369  1.00 87.79           N  
ATOM   4683  H   ALA A 301      31.705  -3.449  -1.523  1.00 87.79           H  
ATOM   4684  CA  ALA A 301      32.042  -5.287  -2.559  1.00 87.79           C  
ATOM   4685  HA  ALA A 301      32.494  -5.340  -3.550  1.00 87.79           H  
ATOM   4686  C   ALA A 301      30.995  -6.412  -2.472  1.00 87.79           C  
ATOM   4687  CB  ALA A 301      33.149  -5.479  -1.515  1.00 87.79           C  
ATOM   4688  HB1 ALA A 301      33.900  -4.697  -1.624  1.00 87.79           H  
ATOM   4689  HB2 ALA A 301      33.623  -6.450  -1.661  1.00 87.79           H  
ATOM   4690  HB3 ALA A 301      32.726  -5.438  -0.511  1.00 87.79           H  
ATOM   4691  O   ALA A 301      31.189  -7.491  -3.028  1.00 87.79           O  
ATOM   4692  N   ASP A 302      29.905  -6.159  -1.755  1.00 88.94           N  
ATOM   4693  H   ASP A 302      29.823  -5.245  -1.333  1.00 88.94           H  
ATOM   4694  CA  ASP A 302      28.928  -7.136  -1.280  1.00 88.94           C  
ATOM   4695  HA  ASP A 302      29.350  -8.135  -1.387  1.00 88.94           H  
ATOM   4696  C   ASP A 302      27.609  -7.148  -2.066  1.00 88.94           C  
ATOM   4697  CB  ASP A 302      28.705  -6.888   0.223  1.00 88.94           C  
ATOM   4698  HB2 ASP A 302      27.955  -7.590   0.587  1.00 88.94           H  
ATOM   4699  HB3 ASP A 302      29.635  -7.107   0.748  1.00 88.94           H  
ATOM   4700  O   ASP A 302      26.876  -8.131  -1.993  1.00 88.94           O  
ATOM   4701  CG  ASP A 302      28.281  -5.451   0.585  1.00 88.94           C  
ATOM   4702  OD1 ASP A 302      28.921  -4.469   0.122  1.00 88.94           O  
ATOM   4703  OD2 ASP A 302      27.344  -5.295   1.389  1.00 88.94           O  
ATOM   4704  N   PHE A 303      27.323  -6.106  -2.847  1.00 93.77           N  
ATOM   4705  H   PHE A 303      27.965  -5.327  -2.877  1.00 93.77           H  
ATOM   4706  CA  PHE A 303      26.183  -6.054  -3.761  1.00 93.77           C  
ATOM   4707  HA  PHE A 303      26.000  -7.056  -4.148  1.00 93.77           H  
ATOM   4708  C   PHE A 303      26.480  -5.151  -4.963  1.00 93.77           C  
ATOM   4709  CB  PHE A 303      24.917  -5.601  -3.013  1.00 93.77           C  
ATOM   4710  HB2 PHE A 303      24.711  -6.308  -2.209  1.00 93.77           H  
ATOM   4711  HB3 PHE A 303      24.073  -5.654  -3.701  1.00 93.77           H  
ATOM   4712  O   PHE A 303      27.421  -4.354  -4.946  1.00 93.77           O  
ATOM   4713  CG  PHE A 303      24.970  -4.202  -2.431  1.00 93.77           C  
ATOM   4714  CD1 PHE A 303      25.475  -3.997  -1.135  1.00 93.77           C  
ATOM   4715  HD1 PHE A 303      25.826  -4.838  -0.555  1.00 93.77           H  
ATOM   4716  CD2 PHE A 303      24.499  -3.104  -3.174  1.00 93.77           C  
ATOM   4717  HD2 PHE A 303      24.101  -3.251  -4.167  1.00 93.77           H  
ATOM   4718  CE1 PHE A 303      25.512  -2.705  -0.585  1.00 93.77           C  
ATOM   4719  HE1 PHE A 303      25.888  -2.562   0.418  1.00 93.77           H  
ATOM   4720  CE2 PHE A 303      24.550  -1.809  -2.630  1.00 93.77           C  
ATOM   4721  HE2 PHE A 303      24.213  -0.965  -3.213  1.00 93.77           H  
ATOM   4722  CZ  PHE A 303      25.051  -1.608  -1.334  1.00 93.77           C  
ATOM   4723  HZ  PHE A 303      25.084  -0.611  -0.921  1.00 93.77           H  
ATOM   4724  N   ASP A 304      25.680  -5.294  -6.016  1.00 97.04           N  
ATOM   4725  H   ASP A 304      24.896  -5.928  -5.952  1.00 97.04           H  
ATOM   4726  CA  ASP A 304      25.696  -4.403  -7.173  1.00 97.04           C  
ATOM   4727  HA  ASP A 304      26.670  -3.919  -7.245  1.00 97.04           H  
ATOM   4728  C   ASP A 304      24.629  -3.314  -7.007  1.00 97.04           C  
ATOM   4729  CB  ASP A 304      25.486  -5.222  -8.450  1.00 97.04           C  
ATOM   4730  HB2 ASP A 304      24.430  -5.468  -8.567  1.00 97.04           H  
ATOM   4731  HB3 ASP A 304      26.043  -6.156  -8.382  1.00 97.04           H  
ATOM   4732  O   ASP A 304      23.500  -3.607  -6.609  1.00 97.04           O  
ATOM   4733  CG  ASP A 304      25.971  -4.439  -9.663  1.00 97.04           C  
ATOM   4734  OD1 ASP A 304      25.359  -3.384  -9.933  1.00 97.04           O  
ATOM   4735  OD2 ASP A 304      26.991  -4.878 -10.249  1.00 97.04           O  
ATOM   4736  N   ILE A 305      24.967  -2.054  -7.294  1.00 97.48           N  
ATOM   4737  H   ILE A 305      25.856  -1.870  -7.734  1.00 97.48           H  
ATOM   4738  CA  ILE A 305      24.015  -0.951  -7.130  1.00 97.48           C  
ATOM   4739  HA  ILE A 305      23.542  -1.086  -6.158  1.00 97.48           H  
ATOM   4740  C   ILE A 305      22.883  -0.997  -8.165  1.00 97.48           C  
ATOM   4741  CB  ILE A 305      24.713   0.424  -7.106  1.00 97.48           C  
ATOM   4742  HB  ILE A 305      23.940   1.160  -6.886  1.00 97.48           H  
ATOM   4743  O   ILE A 305      21.856  -0.357  -7.946  1.00 97.48           O  
ATOM   4744  CG1 ILE A 305      25.336   0.815  -8.461  1.00 97.48           C  
ATOM   4745 HG12 ILE A 305      26.239   0.233  -8.644  1.00 97.48           H  
ATOM   4746 HG13 ILE A 305      24.630   0.611  -9.266  1.00 97.48           H  
ATOM   4747  CG2 ILE A 305      25.728   0.500  -5.952  1.00 97.48           C  
ATOM   4748 HG21 ILE A 305      26.076   1.525  -5.823  1.00 97.48           H  
ATOM   4749 HG22 ILE A 305      25.259   0.185  -5.020  1.00 97.48           H  
ATOM   4750 HG23 ILE A 305      26.587  -0.139  -6.158  1.00 97.48           H  
ATOM   4751  CD1 ILE A 305      25.664   2.310  -8.526  1.00 97.48           C  
ATOM   4752 HD11 ILE A 305      26.471   2.554  -7.834  1.00 97.48           H  
ATOM   4753 HD12 ILE A 305      25.973   2.570  -9.538  1.00 97.48           H  
ATOM   4754 HD13 ILE A 305      24.781   2.897  -8.275  1.00 97.48           H  
ATOM   4755  N   LEU A 306      23.047  -1.750  -9.256  1.00 97.69           N  
ATOM   4756  H   LEU A 306      23.927  -2.231  -9.376  1.00 97.69           H  
ATOM   4757  CA  LEU A 306      22.053  -1.958 -10.312  1.00 97.69           C  
ATOM   4758  HA  LEU A 306      21.378  -1.103 -10.344  1.00 97.69           H  
ATOM   4759  C   LEU A 306      21.168  -3.194 -10.069  1.00 97.69           C  
ATOM   4760  CB  LEU A 306      22.789  -2.050 -11.663  1.00 97.69           C  
ATOM   4761  HB2 LEU A 306      23.386  -2.962 -11.670  1.00 97.69           H  
ATOM   4762  HB3 LEU A 306      22.046  -2.141 -12.455  1.00 97.69           H  
ATOM   4763  O   LEU A 306      20.286  -3.486 -10.875  1.00 97.69           O  
ATOM   4764  CG  LEU A 306      23.717  -0.869 -12.004  1.00 97.69           C  
ATOM   4765  HG  LEU A 306      24.549  -0.836 -11.300  1.00 97.69           H  
ATOM   4766  CD1 LEU A 306      24.282  -1.061 -13.409  1.00 97.69           C  
ATOM   4767 HD11 LEU A 306      24.973  -0.252 -13.644  1.00 97.69           H  
ATOM   4768 HD12 LEU A 306      23.476  -1.087 -14.142  1.00 97.69           H  
ATOM   4769 HD13 LEU A 306      24.838  -1.998 -13.449  1.00 97.69           H  
ATOM   4770  CD2 LEU A 306      22.983   0.471 -11.964  1.00 97.69           C  
ATOM   4771 HD21 LEU A 306      23.663   1.261 -12.283  1.00 97.69           H  
ATOM   4772 HD22 LEU A 306      22.656   0.685 -10.947  1.00 97.69           H  
ATOM   4773 HD23 LEU A 306      22.120   0.425 -12.629  1.00 97.69           H  
ATOM   4774  N   ASP A 307      21.386  -3.930  -8.975  1.00 97.96           N  
ATOM   4775  H   ASP A 307      22.124  -3.653  -8.344  1.00 97.96           H  
ATOM   4776  CA  ASP A 307      20.563  -5.077  -8.595  1.00 97.96           C  
ATOM   4777  HA  ASP A 307      20.254  -5.595  -9.503  1.00 97.96           H  
ATOM   4778  C   ASP A 307      19.285  -4.614  -7.869  1.00 97.96           C  
ATOM   4779  CB  ASP A 307      21.405  -6.074  -7.777  1.00 97.96           C  
ATOM   4780  HB2 ASP A 307      22.308  -6.313  -8.340  1.00 97.96           H  
ATOM   4781  HB3 ASP A 307      21.704  -5.611  -6.837  1.00 97.96           H  
ATOM   4782  O   ASP A 307      19.304  -4.217  -6.701  1.00 97.96           O  
ATOM   4783  CG  ASP A 307      20.674  -7.387  -7.477  1.00 97.96           C  
ATOM   4784  OD1 ASP A 307      19.433  -7.446  -7.622  1.00 97.96           O  
ATOM   4785  OD2 ASP A 307      21.326  -8.371  -7.058  1.00 97.96           O  
ATOM   4786  N   ALA A 308      18.143  -4.702  -8.556  1.00 97.73           N  
ATOM   4787  H   ALA A 308      18.199  -4.945  -9.535  1.00 97.73           H  
ATOM   4788  CA  ALA A 308      16.835  -4.344  -8.008  1.00 97.73           C  
ATOM   4789  HA  ALA A 308      16.899  -3.327  -7.621  1.00 97.73           H  
ATOM   4790  C   ALA A 308      16.373  -5.243  -6.840  1.00 97.73           C  
ATOM   4791  CB  ALA A 308      15.820  -4.350  -9.155  1.00 97.73           C  
ATOM   4792  HB1 ALA A 308      15.722  -5.356  -9.562  1.00 97.73           H  
ATOM   4793  HB2 ALA A 308      16.152  -3.673  -9.943  1.00 97.73           H  
ATOM   4794  HB3 ALA A 308      14.852  -4.015  -8.784  1.00 97.73           H  
ATOM   4795  O   ALA A 308      15.429  -4.890  -6.136  1.00 97.73           O  
ATOM   4796  N   THR A 309      17.026  -6.381  -6.588  1.00 98.15           N  
ATOM   4797  H   THR A 309      17.811  -6.624  -7.175  1.00 98.15           H  
ATOM   4798  CA  THR A 309      16.761  -7.248  -5.420  1.00 98.15           C  
ATOM   4799  HA  THR A 309      15.694  -7.202  -5.199  1.00 98.15           H  
ATOM   4800  C   THR A 309      17.488  -6.770  -4.156  1.00 98.15           C  
ATOM   4801  CB  THR A 309      17.066  -8.728  -5.710  1.00 98.15           C  
ATOM   4802  HB  THR A 309      16.626  -9.327  -4.913  1.00 98.15           H  
ATOM   4803  O   THR A 309      17.379  -7.389  -3.090  1.00 98.15           O  
ATOM   4804  CG2 THR A 309      16.471  -9.187  -7.043  1.00 98.15           C  
ATOM   4805 HG21 THR A 309      17.000  -8.728  -7.878  1.00 98.15           H  
ATOM   4806 HG22 THR A 309      15.420  -8.903  -7.102  1.00 98.15           H  
ATOM   4807 HG23 THR A 309      16.535 -10.273  -7.111  1.00 98.15           H  
ATOM   4808  OG1 THR A 309      18.456  -8.978  -5.734  1.00 98.15           O  
ATOM   4809  HG1 THR A 309      18.829  -8.471  -6.459  1.00 98.15           H  
ATOM   4810  N   LYS A 310      18.227  -5.654  -4.249  1.00 97.68           N  
ATOM   4811  H   LYS A 310      18.300  -5.211  -5.153  1.00 97.68           H  
ATOM   4812  CA  LYS A 310      19.082  -5.121  -3.186  1.00 97.68           C  
ATOM   4813  HA  LYS A 310      18.968  -5.767  -2.315  1.00 97.68           H  
ATOM   4814  C   LYS A 310      18.675  -3.714  -2.745  1.00 97.68           C  
ATOM   4815  CB  LYS A 310      20.558  -5.160  -3.629  1.00 97.68           C  
ATOM   4816  HB2 LYS A 310      20.691  -4.462  -4.455  1.00 97.68           H  
ATOM   4817  HB3 LYS A 310      21.194  -4.814  -2.814  1.00 97.68           H  
ATOM   4818  O   LYS A 310      18.364  -2.834  -3.553  1.00 97.68           O  
ATOM   4819  CG  LYS A 310      21.043  -6.542  -4.094  1.00 97.68           C  
ATOM   4820  HG2 LYS A 310      22.052  -6.437  -4.493  1.00 97.68           H  
ATOM   4821  HG3 LYS A 310      20.404  -6.881  -4.909  1.00 97.68           H  
ATOM   4822  CD  LYS A 310      21.055  -7.618  -3.005  1.00 97.68           C  
ATOM   4823  HD2 LYS A 310      21.776  -7.342  -2.236  1.00 97.68           H  
ATOM   4824  HD3 LYS A 310      20.061  -7.721  -2.569  1.00 97.68           H  
ATOM   4825  CE  LYS A 310      21.464  -8.939  -3.655  1.00 97.68           C  
ATOM   4826  HE2 LYS A 310      20.748  -9.173  -4.443  1.00 97.68           H  
ATOM   4827  HE3 LYS A 310      22.433  -8.811  -4.138  1.00 97.68           H  
ATOM   4828  NZ  LYS A 310      21.527 -10.041  -2.669  1.00 97.68           N  
ATOM   4829  HZ1 LYS A 310      22.222  -9.868  -1.957  1.00 97.68           H  
ATOM   4830  HZ2 LYS A 310      21.852 -10.867  -3.150  1.00 97.68           H  
ATOM   4831  HZ3 LYS A 310      20.618 -10.219  -2.267  1.00 97.68           H  
ATOM   4832  N   VAL A 311      18.735  -3.482  -1.437  1.00 97.58           N  
ATOM   4833  H   VAL A 311      19.081  -4.236  -0.861  1.00 97.58           H  
ATOM   4834  CA  VAL A 311      18.740  -2.135  -0.857  1.00 97.58           C  
ATOM   4835  HA  VAL A 311      18.101  -1.490  -1.460  1.00 97.58           H  
ATOM   4836  C   VAL A 311      20.151  -1.559  -0.908  1.00 97.58           C  
ATOM   4837  CB  VAL A 311      18.193  -2.095   0.585  1.00 97.58           C  
ATOM   4838  HB  VAL A 311      18.255  -1.065   0.934  1.00 97.58           H  
ATOM   4839  O   VAL A 311      21.135  -2.303  -0.907  1.00 97.58           O  
ATOM   4840  CG1 VAL A 311      16.717  -2.495   0.614  1.00 97.58           C  
ATOM   4841 HG11 VAL A 311      16.312  -2.325   1.611  1.00 97.58           H  
ATOM   4842 HG12 VAL A 311      16.163  -1.885  -0.100  1.00 97.58           H  
ATOM   4843 HG13 VAL A 311      16.600  -3.548   0.360  1.00 97.58           H  
ATOM   4844  CG2 VAL A 311      18.970  -2.972   1.575  1.00 97.58           C  
ATOM   4845 HG21 VAL A 311      18.888  -4.025   1.306  1.00 97.58           H  
ATOM   4846 HG22 VAL A 311      20.021  -2.685   1.592  1.00 97.58           H  
ATOM   4847 HG23 VAL A 311      18.564  -2.837   2.577  1.00 97.58           H  
ATOM   4848  N   TRP A 312      20.254  -0.232  -0.912  1.00 97.76           N  
ATOM   4849  H   TRP A 312      19.415   0.331  -0.914  1.00 97.76           H  
ATOM   4850  CA  TRP A 312      21.480   0.450  -0.512  1.00 97.76           C  
ATOM   4851  HA  TRP A 312      22.345  -0.194  -0.668  1.00 97.76           H  
ATOM   4852  C   TRP A 312      21.326   0.783   0.977  1.00 97.76           C  
ATOM   4853  CB  TRP A 312      21.698   1.702  -1.363  1.00 97.76           C  
ATOM   4854  HB2 TRP A 312      20.891   2.406  -1.160  1.00 97.76           H  
ATOM   4855  HB3 TRP A 312      22.625   2.175  -1.036  1.00 97.76           H  
ATOM   4856  O   TRP A 312      20.456   1.592   1.305  1.00 97.76           O  
ATOM   4857  CG  TRP A 312      21.775   1.528  -2.851  1.00 97.76           C  
ATOM   4858  CD1 TRP A 312      21.828   0.366  -3.548  1.00 97.76           C  
ATOM   4859  HD1 TRP A 312      21.824  -0.623  -3.114  1.00 97.76           H  
ATOM   4860  CD2 TRP A 312      21.810   2.588  -3.849  1.00 97.76           C  
ATOM   4861  CE2 TRP A 312      21.903   1.997  -5.139  1.00 97.76           C  
ATOM   4862  CE3 TRP A 312      21.777   3.995  -3.787  1.00 97.76           C  
ATOM   4863  HE3 TRP A 312      21.701   4.457  -2.814  1.00 97.76           H  
ATOM   4864  NE1 TRP A 312      21.891   0.641  -4.902  1.00 97.76           N  
ATOM   4865  HE1 TRP A 312      21.918  -0.060  -5.628  1.00 97.76           H  
ATOM   4866  CH2 TRP A 312      21.947   4.167  -6.212  1.00 97.76           C  
ATOM   4867  HH2 TRP A 312      21.999   4.773  -7.104  1.00 97.76           H  
ATOM   4868  CZ2 TRP A 312      21.969   2.767  -6.307  1.00 97.76           C  
ATOM   4869  HZ2 TRP A 312      22.037   2.287  -7.272  1.00 97.76           H  
ATOM   4870  CZ3 TRP A 312      21.843   4.781  -4.953  1.00 97.76           C  
ATOM   4871  HZ3 TRP A 312      21.823   5.859  -4.884  1.00 97.76           H  
ATOM   4872  N   PRO A 313      22.076   0.138   1.888  1.00 96.80           N  
ATOM   4873  CA  PRO A 313      21.921   0.374   3.323  1.00 96.80           C  
ATOM   4874  HA  PRO A 313      20.934   0.028   3.629  1.00 96.80           H  
ATOM   4875  C   PRO A 313      22.072   1.862   3.678  1.00 96.80           C  
ATOM   4876  CB  PRO A 313      22.987  -0.508   3.981  1.00 96.80           C  
ATOM   4877  HB2 PRO A 313      22.677  -0.853   4.967  1.00 96.80           H  
ATOM   4878  HB3 PRO A 313      23.932   0.031   4.036  1.00 96.80           H  
ATOM   4879  O   PRO A 313      23.001   2.518   3.200  1.00 96.80           O  
ATOM   4880  CG  PRO A 313      23.149  -1.662   2.996  1.00 96.80           C  
ATOM   4881  HG2 PRO A 313      24.114  -2.156   3.104  1.00 96.80           H  
ATOM   4882  HG3 PRO A 313      22.331  -2.371   3.118  1.00 96.80           H  
ATOM   4883  CD  PRO A 313      23.021  -0.949   1.655  1.00 96.80           C  
ATOM   4884  HD2 PRO A 313      23.985  -0.532   1.363  1.00 96.80           H  
ATOM   4885  HD3 PRO A 313      22.667  -1.654   0.903  1.00 96.80           H  
ATOM   4886  N   GLU A 314      21.150   2.411   4.479  1.00 96.96           N  
ATOM   4887  H   GLU A 314      20.406   1.835   4.848  1.00 96.96           H  
ATOM   4888  CA  GLU A 314      21.089   3.858   4.755  1.00 96.96           C  
ATOM   4889  HA  GLU A 314      21.144   4.391   3.806  1.00 96.96           H  
ATOM   4890  C   GLU A 314      22.271   4.372   5.599  1.00 96.96           C  
ATOM   4891  CB  GLU A 314      19.756   4.244   5.428  1.00 96.96           C  
ATOM   4892  HB2 GLU A 314      19.835   5.293   5.713  1.00 96.96           H  
ATOM   4893  HB3 GLU A 314      19.616   3.652   6.333  1.00 96.96           H  
ATOM   4894  O   GLU A 314      22.593   5.556   5.558  1.00 96.96           O  
ATOM   4895  CG  GLU A 314      18.524   4.079   4.516  1.00 96.96           C  
ATOM   4896  HG2 GLU A 314      18.338   3.015   4.367  1.00 96.96           H  
ATOM   4897  HG3 GLU A 314      18.760   4.515   3.545  1.00 96.96           H  
ATOM   4898  CD  GLU A 314      17.246   4.764   5.051  1.00 96.96           C  
ATOM   4899  OE1 GLU A 314      16.150   4.451   4.527  1.00 96.96           O  
ATOM   4900  OE2 GLU A 314      17.356   5.683   5.896  1.00 96.96           O  
ATOM   4901  N   ASP A 315      22.971   3.492   6.314  1.00 96.01           N  
ATOM   4902  H   ASP A 315      22.733   2.513   6.238  1.00 96.01           H  
ATOM   4903  CA  ASP A 315      24.224   3.792   7.017  1.00 96.01           C  
ATOM   4904  HA  ASP A 315      24.098   4.722   7.572  1.00 96.01           H  
ATOM   4905  C   ASP A 315      25.417   3.989   6.063  1.00 96.01           C  
ATOM   4906  CB  ASP A 315      24.511   2.666   8.026  1.00 96.01           C  
ATOM   4907  HB2 ASP A 315      25.386   2.947   8.612  1.00 96.01           H  
ATOM   4908  HB3 ASP A 315      23.670   2.584   8.715  1.00 96.01           H  
ATOM   4909  O   ASP A 315      26.370   4.697   6.392  1.00 96.01           O  
ATOM   4910  CG  ASP A 315      24.762   1.294   7.378  1.00 96.01           C  
ATOM   4911  OD1 ASP A 315      24.152   1.015   6.319  1.00 96.01           O  
ATOM   4912  OD2 ASP A 315      25.580   0.532   7.929  1.00 96.01           O  
ATOM   4913  N   ARG A 316      25.360   3.398   4.863  1.00 96.13           N  
ATOM   4914  H   ARG A 316      24.567   2.793   4.705  1.00 96.13           H  
ATOM   4915  CA  ARG A 316      26.382   3.538   3.811  1.00 96.13           C  
ATOM   4916  HA  ARG A 316      27.317   3.870   4.265  1.00 96.13           H  
ATOM   4917  C   ARG A 316      26.014   4.599   2.784  1.00 96.13           C  
ATOM   4918  CB  ARG A 316      26.608   2.184   3.129  1.00 96.13           C  
ATOM   4919  HB2 ARG A 316      25.662   1.819   2.729  1.00 96.13           H  
ATOM   4920  HB3 ARG A 316      27.304   2.324   2.301  1.00 96.13           H  
ATOM   4921  O   ARG A 316      26.888   5.313   2.300  1.00 96.13           O  
ATOM   4922  CG  ARG A 316      27.185   1.148   4.103  1.00 96.13           C  
ATOM   4923  HG2 ARG A 316      26.512   1.026   4.952  1.00 96.13           H  
ATOM   4924  HG3 ARG A 316      28.150   1.489   4.478  1.00 96.13           H  
ATOM   4925  CD  ARG A 316      27.344  -0.218   3.436  1.00 96.13           C  
ATOM   4926  HD2 ARG A 316      26.378  -0.521   3.031  1.00 96.13           H  
ATOM   4927  HD3 ARG A 316      27.626  -0.932   4.210  1.00 96.13           H  
ATOM   4928  NE  ARG A 316      28.367  -0.224   2.367  1.00 96.13           N  
ATOM   4929  HE  ARG A 316      28.850   0.644   2.184  1.00 96.13           H  
ATOM   4930  NH1 ARG A 316      28.151  -2.445   1.857  1.00 96.13           N  
ATOM   4931 HH11 ARG A 316      28.365  -3.251   1.287  1.00 96.13           H  
ATOM   4932 HH12 ARG A 316      27.459  -2.572   2.581  1.00 96.13           H  
ATOM   4933  NH2 ARG A 316      29.647  -1.253   0.763  1.00 96.13           N  
ATOM   4934 HH21 ARG A 316      29.814  -2.127   0.283  1.00 96.13           H  
ATOM   4935 HH22 ARG A 316      30.090  -0.385   0.499  1.00 96.13           H  
ATOM   4936  CZ  ARG A 316      28.720  -1.292   1.673  1.00 96.13           C  
ATOM   4937  N   VAL A 317      24.732   4.692   2.439  1.00 97.84           N  
ATOM   4938  H   VAL A 317      24.087   4.045   2.869  1.00 97.84           H
[truncated: 518,409 more chars]
