# Supplementary material for: Catalases in the pathogenesis of Sporothrix schenckii research
Source: PeerJ. 2022 Dec 7;10:e14478. doi: 10.7717/peerj.14478 (PMC9745942; doi:10.7717/peerj.14478)
Supplement: Supplemental Information 3 — Sequences and PDB files used in this study. [file peerj-10-14478-s003.zip › Raw data/Cat1 SS/test_106f0_relaxed_rank_4_model_2.pdb]

ATOM      1  N   MET A   1      -1.609 -32.576   4.250  1.00 25.06           N  
ATOM      2  H   MET A   1      -1.218 -31.801   4.766  1.00 25.06           H  
ATOM      3  H2  MET A   1      -1.698 -33.375   4.861  1.00 25.06           H  
ATOM      4  H3  MET A   1      -2.522 -32.304   3.915  1.00 25.06           H  
ATOM      5  CA  MET A   1      -0.748 -32.898   3.095  1.00 25.06           C  
ATOM      6  HA  MET A   1       0.261 -33.139   3.427  1.00 25.06           H  
ATOM      7  C   MET A   1      -0.671 -31.642   2.251  1.00 25.06           C  
ATOM      8  CB  MET A   1      -1.295 -34.085   2.280  1.00 25.06           C  
ATOM      9  HB2 MET A   1      -0.734 -34.153   1.348  1.00 25.06           H  
ATOM     10  HB3 MET A   1      -2.344 -33.917   2.037  1.00 25.06           H  
ATOM     11  O   MET A   1      -1.558 -31.400   1.448  1.00 25.06           O  
ATOM     12  CG  MET A   1      -1.158 -35.423   3.013  1.00 25.06           C  
ATOM     13  HG2 MET A   1      -1.746 -35.392   3.930  1.00 25.06           H  
ATOM     14  HG3 MET A   1      -0.112 -35.579   3.278  1.00 25.06           H  
ATOM     15  SD  MET A   1      -1.704 -36.828   2.008  1.00 25.06           S  
ATOM     16  CE  MET A   1      -2.864 -37.639   3.141  1.00 25.06           C  
ATOM     17  HE1 MET A   1      -2.345 -37.930   4.054  1.00 25.06           H  
ATOM     18  HE2 MET A   1      -3.271 -38.528   2.661  1.00 25.06           H  
ATOM     19  HE3 MET A   1      -3.680 -36.958   3.381  1.00 25.06           H  
ATOM     20  N   THR A   2       0.284 -30.771   2.562  1.00 36.15           N  
ATOM     21  H   THR A   2       1.029 -31.013   3.199  1.00 36.15           H  
ATOM     22  CA  THR A   2       0.535 -29.532   1.821  1.00 36.15           C  
ATOM     23  HA  THR A   2      -0.394 -28.986   1.658  1.00 36.15           H  
ATOM     24  C   THR A   2       1.126 -29.896   0.465  1.00 36.15           C  
ATOM     25  CB  THR A   2       1.509 -28.643   2.619  1.00 36.15           C  
ATOM     26  HB  THR A   2       1.940 -27.877   1.974  1.00 36.15           H  
ATOM     27  O   THR A   2       2.025 -30.737   0.409  1.00 36.15           O  
ATOM     28  CG2 THR A   2       0.794 -27.973   3.794  1.00 36.15           C  
ATOM     29 HG21 THR A   2      -0.008 -27.336   3.420  1.00 36.15           H  
ATOM     30 HG22 THR A   2       1.504 -27.350   4.336  1.00 36.15           H  
ATOM     31 HG23 THR A   2       0.384 -28.720   4.474  1.00 36.15           H  
ATOM     32  OG1 THR A   2       2.530 -29.442   3.186  1.00 36.15           O  
ATOM     33  HG1 THR A   2       3.240 -29.491   2.542  1.00 36.15           H  
ATOM     34  N   SER A   3       0.624 -29.307  -0.621  1.00 42.24           N  
ATOM     35  H   SER A   3      -0.083 -28.592  -0.526  1.00 42.24           H  
ATOM     36  CA  SER A   3       1.371 -29.279  -1.879  1.00 42.24           C  
ATOM     37  HA  SER A   3       1.442 -30.289  -2.282  1.00 42.24           H  
ATOM     38  C   SER A   3       2.781 -28.767  -1.565  1.00 42.24           C  
ATOM     39  CB  SER A   3       0.658 -28.387  -2.911  1.00 42.24           C  
ATOM     40  HB2 SER A   3      -0.244 -28.891  -3.257  1.00 42.24           H  
ATOM     41  HB3 SER A   3       1.316 -28.226  -3.765  1.00 42.24           H  
ATOM     42  O   SER A   3       2.940 -27.774  -0.852  1.00 42.24           O  
ATOM     43  OG  SER A   3       0.293 -27.138  -2.352  1.00 42.24           O  
ATOM     44  HG  SER A   3       0.021 -26.542  -3.053  1.00 42.24           H  
ATOM     45  N   ALA A   4       3.810 -29.507  -1.979  1.00 62.12           N  
ATOM     46  H   ALA A   4       3.643 -30.334  -2.534  1.00 62.12           H  
ATOM     47  CA  ALA A   4       5.193 -29.115  -1.735  1.00 62.12           C  
ATOM     48  HA  ALA A   4       5.347 -28.975  -0.665  1.00 62.12           H  
ATOM     49  C   ALA A   4       5.450 -27.779  -2.449  1.00 62.12           C  
ATOM     50  CB  ALA A   4       6.124 -30.238  -2.209  1.00 62.12           C  
ATOM     51  HB1 ALA A   4       5.913 -31.155  -1.660  1.00 62.12           H  
ATOM     52  HB2 ALA A   4       5.994 -30.408  -3.278  1.00 62.12           H  
ATOM     53  HB3 ALA A   4       7.158 -29.947  -2.024  1.00 62.12           H  
ATOM     54  O   ALA A   4       5.386 -27.698  -3.676  1.00 62.12           O  
ATOM     55  N   ASN A   5       5.663 -26.711  -1.681  1.00 85.04           N  
ATOM     56  H   ASN A   5       5.720 -26.846  -0.682  1.00 85.04           H  
ATOM     57  CA  ASN A   5       5.981 -25.395  -2.217  1.00 85.04           C  
ATOM     58  HA  ASN A   5       5.547 -25.288  -3.211  1.00 85.04           H  
ATOM     59  C   ASN A   5       7.504 -25.304  -2.335  1.00 85.04           C  
ATOM     60  CB  ASN A   5       5.360 -24.323  -1.309  1.00 85.04           C  
ATOM     61  HB2 ASN A   5       5.770 -24.453  -0.308  1.00 85.04           H  
ATOM     62  HB3 ASN A   5       4.282 -24.482  -1.268  1.00 85.04           H  
ATOM     63  O   ASN A   5       8.198 -25.152  -1.330  1.00 85.04           O  
ATOM     64  CG  ASN A   5       5.644 -22.899  -1.763  1.00 85.04           C  
ATOM     65  ND2 ASN A   5       4.666 -22.024  -1.704  1.00 85.04           N  
ATOM     66 HD21 ASN A   5       4.881 -21.070  -1.954  1.00 85.04           H  
ATOM     67 HD22 ASN A   5       3.748 -22.297  -1.380  1.00 85.04           H  
ATOM     68  OD1 ASN A   5       6.739 -22.554  -2.180  1.00 85.04           O  
ATOM     69  N   ALA A   6       8.007 -25.358  -3.571  1.00 90.79           N  
ATOM     70  H   ALA A   6       7.374 -25.564  -4.330  1.00 90.79           H  
ATOM     71  CA  ALA A   6       9.441 -25.390  -3.856  1.00 90.79           C  
ATOM     72  HA  ALA A   6       9.851 -26.320  -3.462  1.00 90.79           H  
ATOM     73  C   ALA A   6      10.220 -24.232  -3.212  1.00 90.79           C  
ATOM     74  CB  ALA A   6       9.621 -25.373  -5.379  1.00 90.79           C  
ATOM     75  HB1 ALA A   6      10.682 -25.441  -5.618  1.00 90.79           H  
ATOM     76  HB2 ALA A   6       9.109 -26.227  -5.822  1.00 90.79           H  
ATOM     77  HB3 ALA A   6       9.220 -24.450  -5.798  1.00 90.79           H  
ATOM     78  O   ALA A   6      11.396 -24.391  -2.881  1.00 90.79           O  
ATOM     79  N   LYS A   7       9.582 -23.068  -2.999  1.00 96.00           N  
ATOM     80  H   LYS A   7       8.590 -23.012  -3.177  1.00 96.00           H  
ATOM     81  CA  LYS A   7      10.250 -21.954  -2.329  1.00 96.00           C  
ATOM     82  HA  LYS A   7      11.250 -21.923  -2.760  1.00 96.00           H  
ATOM     83  C   LYS A   7      10.440 -22.206  -0.836  1.00 96.00           C  
ATOM     84  CB  LYS A   7       9.533 -20.614  -2.593  1.00 96.00           C  
ATOM     85  HB2 LYS A   7       9.438 -20.467  -3.669  1.00 96.00           H  
ATOM     86  HB3 LYS A   7       8.531 -20.644  -2.163  1.00 96.00           H  
ATOM     87  O   LYS A   7      11.481 -21.854  -0.292  1.00 96.00           O  
ATOM     88  CG  LYS A   7      10.285 -19.410  -1.991  1.00 96.00           C  
ATOM     89  HG2 LYS A   7       9.768 -18.491  -2.269  1.00 96.00           H  
ATOM     90  HG3 LYS A   7      10.292 -19.478  -0.903  1.00 96.00           H  
ATOM     91  CD  LYS A   7      11.726 -19.368  -2.514  1.00 96.00           C  
ATOM     92  HD2 LYS A   7      11.705 -19.308  -3.603  1.00 96.00           H  
ATOM     93  HD3 LYS A   7      12.249 -20.281  -2.229  1.00 96.00           H  
ATOM     94  CE  LYS A   7      12.588 -18.251  -1.963  1.00 96.00           C  
ATOM     95  HE2 LYS A   7      12.200 -17.282  -2.276  1.00 96.00           H  
ATOM     96  HE3 LYS A   7      12.591 -18.302  -0.875  1.00 96.00           H  
ATOM     97  NZ  LYS A   7      13.959 -18.467  -2.481  1.00 96.00           N  
ATOM     98  HZ1 LYS A   7      14.031 -18.423  -3.487  1.00 96.00           H  
ATOM     99  HZ2 LYS A   7      14.341 -19.355  -2.187  1.00 96.00           H  
ATOM    100  HZ3 LYS A   7      14.600 -17.785  -2.102  1.00 96.00           H  
ATOM    101  N   PHE A   8       9.474 -22.823  -0.167  1.00 93.04           N  
ATOM    102  H   PHE A   8       8.673 -23.171  -0.675  1.00 93.04           H  
ATOM    103  CA  PHE A   8       9.620 -23.159   1.250  1.00 93.04           C  
ATOM    104  HA  PHE A   8      10.052 -22.304   1.770  1.00 93.04           H  
ATOM    105  C   PHE A   8      10.616 -24.294   1.467  1.00 93.04           C  
ATOM    106  CB  PHE A   8       8.254 -23.460   1.873  1.00 93.04           C  
ATOM    107  HB2 PHE A   8       7.819 -24.318   1.358  1.00 93.04           H  
ATOM    108  HB3 PHE A   8       8.406 -23.744   2.914  1.00 93.04           H  
ATOM    109  O   PHE A   8      11.405 -24.215   2.406  1.00 93.04           O  
ATOM    110  CG  PHE A   8       7.269 -22.303   1.843  1.00 93.04           C  
ATOM    111  CD1 PHE A   8       7.702 -20.974   2.029  1.00 93.04           C  
ATOM    112  HD1 PHE A   8       8.738 -20.752   2.235  1.00 93.04           H  
ATOM    113  CD2 PHE A   8       5.898 -22.556   1.661  1.00 93.04           C  
ATOM    114  HD2 PHE A   8       5.540 -23.573   1.604  1.00 93.04           H  
ATOM    115  CE1 PHE A   8       6.789 -19.911   1.950  1.00 93.04           C  
ATOM    116  HE1 PHE A   8       7.135 -18.897   2.084  1.00 93.04           H  
ATOM    117  CE2 PHE A   8       4.984 -21.493   1.568  1.00 93.04           C  
ATOM    118  HE2 PHE A   8       3.935 -21.690   1.407  1.00 93.04           H  
ATOM    119  CZ  PHE A   8       5.434 -20.170   1.689  1.00 93.04           C  
ATOM    120  HZ  PHE A   8       4.726 -19.357   1.618  1.00 93.04           H  
ATOM    121  N   ASP A   9      10.658 -25.274   0.565  1.00 93.11           N  
ATOM    122  H   ASP A   9       9.926 -25.338  -0.128  1.00 93.11           H  
ATOM    123  CA  ASP A   9      11.684 -26.321   0.595  1.00 93.11           C  
ATOM    124  HA  ASP A   9      11.645 -26.829   1.559  1.00 93.11           H  
ATOM    125  C   ASP A   9      13.095 -25.721   0.432  1.00 93.11           C  
ATOM    126  CB  ASP A   9      11.402 -27.353  -0.510  1.00 93.11           C  
ATOM    127  HB2 ASP A   9      11.423 -26.850  -1.477  1.00 93.11           H  
ATOM    128  HB3 ASP A   9      12.205 -28.091  -0.504  1.00 93.11           H  
ATOM    129  O   ASP A   9      14.039 -26.117   1.119  1.00 93.11           O  
ATOM    130  CG  ASP A   9      10.068 -28.100  -0.362  1.00 93.11           C  
ATOM    131  OD1 ASP A   9       9.530 -28.165   0.766  1.00 93.11           O  
ATOM    132  OD2 ASP A   9       9.591 -28.617  -1.398  1.00 93.11           O  
ATOM    133  N   ASP A  10      13.240 -24.712  -0.435  1.00 94.40           N  
ATOM    134  H   ASP A  10      12.450 -24.479  -1.020  1.00 94.40           H  
ATOM    135  CA  ASP A  10      14.479 -23.950  -0.607  1.00 94.40           C  
ATOM    136  HA  ASP A  10      15.290 -24.651  -0.809  1.00 94.40           H  
ATOM    137  C   ASP A  10      14.873 -23.155   0.652  1.00 94.40           C  
ATOM    138  CB  ASP A  10      14.331 -23.026  -1.829  1.00 94.40           C  
ATOM    139  HB2 ASP A  10      13.422 -22.431  -1.742  1.00 94.40           H  
ATOM    140  HB3 ASP A  10      14.250 -23.634  -2.730  1.00 94.40           H  
ATOM    141  O   ASP A  10      16.038 -23.203   1.064  1.00 94.40           O  
ATOM    142  CG  ASP A  10      15.523 -22.087  -1.970  1.00 94.40           C  
ATOM    143  OD1 ASP A  10      16.648 -22.597  -2.139  1.00 94.40           O  
ATOM    144  OD2 ASP A  10      15.379 -20.853  -1.831  1.00 94.40           O  
ATOM    145  N   LEU A  11      13.919 -22.438   1.258  1.00 95.63           N  
ATOM    146  H   LEU A  11      12.995 -22.450   0.849  1.00 95.63           H  
ATOM    147  CA  LEU A  11      14.137 -21.622   2.457  1.00 95.63           C  
ATOM    148  HA  LEU A  11      14.998 -20.975   2.289  1.00 95.63           H  
ATOM    149  C   LEU A  11      14.481 -22.468   3.685  1.00 95.63           C  
ATOM    150  CB  LEU A  11      12.897 -20.757   2.753  1.00 95.63           C  
ATOM    151  HB2 LEU A  11      12.014 -21.395   2.728  1.00 95.63           H  
ATOM    152  HB3 LEU A  11      12.987 -20.369   3.768  1.00 95.63           H  
ATOM    153  O   LEU A  11      15.336 -22.055   4.462  1.00 95.63           O  
ATOM    154  CG  LEU A  11      12.686 -19.560   1.808  1.00 95.63           C  
ATOM    155  HG  LEU A  11      12.607 -19.904   0.776  1.00 95.63           H  
ATOM    156  CD1 LEU A  11      11.394 -18.833   2.177  1.00 95.63           C  
ATOM    157 HD11 LEU A  11      11.440 -18.480   3.207  1.00 95.63           H  
ATOM    158 HD12 LEU A  11      11.236 -17.985   1.511  1.00 95.63           H  
ATOM    159 HD13 LEU A  11      10.552 -19.517   2.072  1.00 95.63           H  
ATOM    160  CD2 LEU A  11      13.828 -18.546   1.877  1.00 95.63           C  
ATOM    161 HD21 LEU A  11      14.719 -18.982   1.425  1.00 95.63           H  
ATOM    162 HD22 LEU A  11      14.032 -18.276   2.913  1.00 95.63           H  
ATOM    163 HD23 LEU A  11      13.567 -17.651   1.312  1.00 95.63           H  
ATOM    164  N   ALA A  12      13.896 -23.662   3.824  1.00 94.56           N  
ATOM    165  H   ALA A  12      13.188 -23.929   3.155  1.00 94.56           H  
ATOM    166  CA  ALA A  12      14.106 -24.542   4.974  1.00 94.56           C  
ATOM    167  HA  ALA A  12      13.732 -24.039   5.866  1.00 94.56           H  
ATOM    168  C   ALA A  12      15.589 -24.877   5.224  1.00 94.56           C  
ATOM    169  CB  ALA A  12      13.284 -25.818   4.751  1.00 94.56           C  
ATOM    170  HB1 ALA A  12      13.621 -26.330   3.850  1.00 94.56           H  
ATOM    171  HB2 ALA A  12      12.229 -25.565   4.645  1.00 94.56           H  
ATOM    172  HB3 ALA A  12      13.402 -26.482   5.607  1.00 94.56           H  
ATOM    173  O   ALA A  12      15.997 -25.082   6.363  1.00 94.56           O  
ATOM    174  N   ARG A  13      16.431 -24.863   4.180  1.00 93.79           N  
ATOM    175  H   ARG A  13      16.030 -24.650   3.277  1.00 93.79           H  
ATOM    176  CA  ARG A  13      17.890 -25.072   4.291  1.00 93.79           C  
ATOM    177  HA  ARG A  13      18.072 -25.967   4.887  1.00 93.79           H  
ATOM    178  C   ARG A  13      18.626 -23.936   5.007  1.00 93.79           C  
ATOM    179  CB  ARG A  13      18.494 -25.248   2.893  1.00 93.79           C  
ATOM    180  HB2 ARG A  13      18.378 -24.314   2.342  1.00 93.79           H  
ATOM    181  HB3 ARG A  13      19.559 -25.457   2.997  1.00 93.79           H  
ATOM    182  O   ARG A  13      19.784 -24.101   5.379  1.00 93.79           O  
ATOM    183  CG  ARG A  13      17.841 -26.393   2.108  1.00 93.79           C  
ATOM    184  HG2 ARG A  13      16.787 -26.179   1.931  1.00 93.79           H  
ATOM    185  HG3 ARG A  13      17.914 -27.311   2.692  1.00 93.79           H  
ATOM    186  CD  ARG A  13      18.530 -26.612   0.761  1.00 93.79           C  
ATOM    187  HD2 ARG A  13      19.580 -26.845   0.935  1.00 93.79           H  
ATOM    188  HD3 ARG A  13      18.053 -27.472   0.292  1.00 93.79           H  
ATOM    189  NE  ARG A  13      18.416 -25.437  -0.129  1.00 93.79           N  
ATOM    190  HE  ARG A  13      18.111 -24.567   0.284  1.00 93.79           H  
ATOM    191  NH1 ARG A  13      18.943 -26.526  -2.079  1.00 93.79           N  
ATOM    192 HH11 ARG A  13      18.869 -27.400  -1.579  1.00 93.79           H  
ATOM    193 HH12 ARG A  13      19.022 -26.495  -3.085  1.00 93.79           H  
ATOM    194  NH2 ARG A  13      18.600 -24.352  -2.131  1.00 93.79           N  
ATOM    195 HH21 ARG A  13      18.010 -23.600  -1.803  1.00 93.79           H  
ATOM    196 HH22 ARG A  13      18.739 -24.362  -3.131  1.00 93.79           H  
ATOM    197  CZ  ARG A  13      18.654 -25.435  -1.427  1.00 93.79           C  
ATOM    198  N   ASN A  14      17.984 -22.779   5.131  1.00 95.46           N  
ATOM    199  H   ASN A  14      17.028 -22.745   4.806  1.00 95.46           H  
ATOM    200  CA  ASN A  14      18.503 -21.558   5.736  1.00 95.46           C  
ATOM    201  HA  ASN A  14      19.490 -21.754   6.154  1.00 95.46           H  
ATOM    202  C   ASN A  14      17.636 -21.092   6.922  1.00 95.46           C  
ATOM    203  CB  ASN A  14      18.626 -20.489   4.631  1.00 95.46           C  
ATOM    204  HB2 ASN A  14      17.657 -20.355   4.148  1.00 95.46           H  
ATOM    205  HB3 ASN A  14      18.908 -19.539   5.085  1.00 95.46           H  
ATOM    206  O   ASN A  14      17.762 -19.948   7.351  1.00 95.46           O  
ATOM    207  CG  ASN A  14      19.664 -20.832   3.579  1.00 95.46           C  
ATOM    208  ND2 ASN A  14      20.926 -20.725   3.922  1.00 95.46           N  
ATOM    209 HD21 ASN A  14      21.158 -20.478   4.874  1.00 95.46           H  
ATOM    210 HD22 ASN A  14      21.631 -21.002   3.254  1.00 95.46           H  
ATOM    211  OD1 ASN A  14      19.372 -21.166   2.434  1.00 95.46           O  
ATOM    212  N   THR A  15      16.759 -21.957   7.439  1.00 94.29           N  
ATOM    213  H   THR A  15      16.711 -22.892   7.059  1.00 94.29           H  
ATOM    214  CA  THR A  15      15.890 -21.665   8.582  1.00 94.29           C  
ATOM    215  HA  THR A  15      15.982 -20.611   8.845  1.00 94.29           H  
ATOM    216  C   THR A  15      16.327 -22.487   9.788  1.00 94.29           C  
ATOM    217  CB  THR A  15      14.416 -21.926   8.241  1.00 94.29           C  
ATOM    218  HB  THR A  15      14.280 -22.978   7.991  1.00 94.29           H  
ATOM    219  O   THR A  15      16.557 -23.691   9.685  1.00 94.29           O  
ATOM    220  CG2 THR A  15      13.469 -21.550   9.380  1.00 94.29           C  
ATOM    221 HG21 THR A  15      13.644 -20.524   9.702  1.00 94.29           H  
ATOM    222 HG22 THR A  15      12.437 -21.648   9.044  1.00 94.29           H  
ATOM    223 HG23 THR A  15      13.613 -22.223  10.225  1.00 94.29           H  
ATOM    224  OG1 THR A  15      14.027 -21.139   7.137  1.00 94.29           O  
ATOM    225  HG1 THR A  15      14.062 -20.221   7.415  1.00 94.29           H  
ATOM    226  N   HIS A  16      16.413 -21.832  10.944  1.00 91.27           N  
ATOM    227  H   HIS A  16      16.169 -20.852  10.974  1.00 91.27           H  
ATOM    228  CA  HIS A  16      16.735 -22.461  12.219  1.00 91.27           C  
ATOM    229  HA  HIS A  16      16.773 -23.543  12.097  1.00 91.27           H  
ATOM    230  C   HIS A  16      15.640 -22.144  13.238  1.00 91.27           C  
ATOM    231  CB  HIS A  16      18.112 -21.984  12.700  1.00 91.27           C  
ATOM    232  HB2 HIS A  16      18.085 -20.904  12.850  1.00 91.27           H  
ATOM    233  HB3 HIS A  16      18.331 -22.448  13.661  1.00 91.27           H  
ATOM    234  O   HIS A  16      15.198 -21.000  13.335  1.00 91.27           O  
ATOM    235  CG  HIS A  16      19.228 -22.319  11.741  1.00 91.27           C  
ATOM    236  CD2 HIS A  16      19.893 -21.450  10.917  1.00 91.27           C  
ATOM    237  HD2 HIS A  16      19.723 -20.386  10.848  1.00 91.27           H  
ATOM    238  ND1 HIS A  16      19.733 -23.574  11.496  1.00 91.27           N  
ATOM    239  HD1 HIS A  16      19.395 -24.437  11.899  1.00 91.27           H  
ATOM    240  CE1 HIS A  16      20.681 -23.464  10.552  1.00 91.27           C  
ATOM    241  HE1 HIS A  16      21.240 -24.288  10.135  1.00 91.27           H  
ATOM    242  NE2 HIS A  16      20.819 -22.186  10.168  1.00 91.27           N  
ATOM    243  N   GLU A  17      15.215 -23.149  14.001  1.00 90.75           N  
ATOM    244  H   GLU A  17      15.611 -24.071  13.883  1.00 90.75           H  
ATOM    245  CA  GLU A  17      14.219 -22.979  15.059  1.00 90.75           C  
ATOM    246  HA  GLU A  17      13.579 -22.132  14.815  1.00 90.75           H  
ATOM    247  C   GLU A  17      14.894 -22.686  16.401  1.00 90.75           C  
ATOM    248  CB  GLU A  17      13.311 -24.211  15.172  1.00 90.75           C  
ATOM    249  HB2 GLU A  17      13.925 -25.101  15.310  1.00 90.75           H  
ATOM    250  HB3 GLU A  17      12.679 -24.083  16.051  1.00 90.75           H  
ATOM    251  O   GLU A  17      15.794 -23.407  16.841  1.00 90.75           O  
ATOM    252  CG  GLU A  17      12.409 -24.388  13.940  1.00 90.75           C  
ATOM    253  HG2 GLU A  17      13.034 -24.572  13.067  1.00 90.75           H  
ATOM    254  HG3 GLU A  17      11.864 -23.458  13.775  1.00 90.75           H  
ATOM    255  CD  GLU A  17      11.400 -25.540  14.088  1.00 90.75           C  
ATOM    256  OE1 GLU A  17      10.575 -25.697  13.160  1.00 90.75           O  
ATOM    257  OE2 GLU A  17      11.460 -26.267  15.107  1.00 90.75           O  
ATOM    258  N   ILE A  18      14.423 -21.640  17.079  1.00 91.47           N  
ATOM    259  H   ILE A  18      13.669 -21.104  16.675  1.00 91.47           H  
ATOM    260  CA  ILE A  18      14.803 -21.358  18.463  1.00 91.47           C  
ATOM    261  HA  ILE A  18      15.864 -21.574  18.588  1.00 91.47           H  
ATOM    262  C   ILE A  18      14.004 -22.306  19.362  1.00 91.47           C  
ATOM    263  CB  ILE A  18      14.577 -19.868  18.807  1.00 91.47           C  
ATOM    264  HB  ILE A  18      13.520 -19.637  18.672  1.00 91.47           H  
ATOM    265  O   ILE A  18      12.775 -22.277  19.359  1.00 91.47           O  
ATOM    266  CG1 ILE A  18      15.404 -18.960  17.863  1.00 91.47           C  
ATOM    267 HG12 ILE A  18      15.155 -19.190  16.827  1.00 91.47           H  
ATOM    268 HG13 ILE A  18      16.466 -19.164  18.003  1.00 91.47           H  
ATOM    269  CG2 ILE A  18      14.948 -19.608  20.280  1.00 91.47           C  
ATOM    270 HG21 ILE A  18      16.005 -19.820  20.445  1.00 91.47           H  
ATOM    271 HG22 ILE A  18      14.349 -20.233  20.942  1.00 91.47           H  
ATOM    272 HG23 ILE A  18      14.743 -18.571  20.545  1.00 91.47           H  
ATOM    273  CD1 ILE A  18      15.158 -17.458  18.053  1.00 91.47           C  
ATOM    274 HD11 ILE A  18      15.674 -16.909  17.265  1.00 91.47           H  
ATOM    275 HD12 ILE A  18      14.091 -17.245  17.992  1.00 91.47           H  
ATOM    276 HD13 ILE A  18      15.546 -17.123  19.015  1.00 91.47           H  
ATOM    277  N   SER A  19      14.694 -23.149  20.134  1.00 92.97           N  
ATOM    278  H   SER A  19      15.703 -23.107  20.127  1.00 92.97           H  
ATOM    279  CA  SER A  19      14.067 -24.134  21.024  1.00 92.97           C  
ATOM    280  HA  SER A  19      13.068 -23.788  21.288  1.00 92.97           H  
ATOM    281  C   SER A  19      14.849 -24.311  22.323  1.00 92.97           C  
ATOM    282  CB  SER A  19      13.922 -25.489  20.315  1.00 92.97           C  
ATOM    283  HB2 SER A  19      13.332 -26.157  20.943  1.00 92.97           H  
ATOM    284  HB3 SER A  19      13.395 -25.354  19.370  1.00 92.97           H  
ATOM    285  O   SER A  19      16.049 -24.049  22.372  1.00 92.97           O  
ATOM    286  OG  SER A  19      15.186 -26.087  20.078  1.00 92.97           O  
ATOM    287  HG  SER A  19      15.547 -25.656  19.299  1.00 92.97           H  
ATOM    288  N   GLU A  20      14.187 -24.823  23.365  1.00 91.92           N  
ATOM    289  H   GLU A  20      13.192 -24.978  23.289  1.00 91.92           H  
ATOM    290  CA  GLU A  20      14.828 -25.136  24.654  1.00 91.92           C  
ATOM    291  HA  GLU A  20      15.295 -24.237  25.056  1.00 91.92           H  
ATOM    292  C   GLU A  20      15.933 -26.200  24.533  1.00 91.92           C  
ATOM    293  CB  GLU A  20      13.772 -25.635  25.653  1.00 91.92           C  
ATOM    294  HB2 GLU A  20      13.270 -26.505  25.230  1.00 91.92           H  
ATOM    295  HB3 GLU A  20      14.284 -25.941  26.566  1.00 91.92           H  
ATOM    296  O   GLU A  20      16.857 -26.237  25.340  1.00 91.92           O  
ATOM    297  CG  GLU A  20      12.727 -24.569  26.021  1.00 91.92           C  
ATOM    298  HG2 GLU A  20      13.250 -23.681  26.377  1.00 91.92           H  
ATOM    299  HG3 GLU A  20      12.169 -24.296  25.126  1.00 91.92           H  
ATOM    300  CD  GLU A  20      11.739 -25.043  27.103  1.00 91.92           C  
ATOM    301  OE1 GLU A  20      10.986 -24.179  27.605  1.00 91.92           O  
ATOM    302  OE2 GLU A  20      11.724 -26.256  27.417  1.00 91.92           O  
ATOM    303  N   SER A  21      15.862 -27.061  23.512  1.00 89.34           N  
ATOM    304  H   SER A  21      15.077 -26.989  22.881  1.00 89.34           H  
ATOM    305  CA  SER A  21      16.872 -28.089  23.238  1.00 89.34           C  
ATOM    306  HA  SER A  21      17.224 -28.487  24.190  1.00 89.34           H  
ATOM    307  C   SER A  21      18.114 -27.576  22.501  1.00 89.34           C  
ATOM    308  CB  SER A  21      16.239 -29.247  22.460  1.00 89.34           C  
ATOM    309  HB2 SER A  21      15.587 -29.803  23.133  1.00 89.34           H  
ATOM    310  HB3 SER A  21      17.020 -29.923  22.113  1.00 89.34           H  
ATOM    311  O   SER A  21      19.087 -28.320  22.377  1.00 89.34           O  
ATOM    312  OG  SER A  21      15.464 -28.812  21.355  1.00 89.34           O  
ATOM    313  HG  SER A  21      15.834 -28.022  20.953  1.00 89.34           H  
ATOM    314  N   ALA A  22      18.095 -26.342  21.989  1.00 90.55           N  
ATOM    315  H   ALA A  22      17.309 -25.741  22.190  1.00 90.55           H  
ATOM    316  CA  ALA A  22      19.202 -25.756  21.241  1.00 90.55           C  
ATOM    317  HA  ALA A  22      19.850 -26.552  20.873  1.00 90.55           H  
ATOM    318  C   ALA A  22      20.047 -24.838  22.141  1.00 90.55           C  
ATOM    319  CB  ALA A  22      18.639 -25.035  20.010  1.00 90.55           C  
ATOM    320  HB1 ALA A  22      19.456 -24.601  19.434  1.00 90.55           H  
ATOM    321  HB2 ALA A  22      18.094 -25.739  19.382  1.00 90.55           H  
ATOM    322  HB3 ALA A  22      17.967 -24.236  20.324  1.00 90.55           H  
ATOM    323  O   ALA A  22      19.619 -23.757  22.538  1.00 90.55           O  
ATOM    324  N   THR A  23      21.276 -25.258  22.449  1.00 93.38           N  
ATOM    325  H   THR A  23      21.549 -26.192  22.176  1.00 93.38           H  
ATOM    326  CA  THR A  23      22.219 -24.462  23.251  1.00 93.38           C  
ATOM    327  HA  THR A  23      21.679 -24.037  24.097  1.00 93.38           H  
ATOM    328  C   THR A  23      22.822 -23.326  22.425  1.00 93.38           C  
ATOM    329  CB  THR A  23      23.352 -25.341  23.799  1.00 93.38           C  
ATOM    330  HB  THR A  23      23.949 -25.711  22.966  1.00 93.38           H  
ATOM    331  O   THR A  23      23.308 -23.565  21.322  1.00 93.38           O  
ATOM    332  CG2 THR A  23      24.261 -24.612  24.789  1.00 93.38           C  
ATOM    333 HG21 THR A  23      23.670 -24.212  25.613  1.00 93.38           H  
ATOM    334 HG22 THR A  23      24.785 -23.794  24.294  1.00 93.38           H  
ATOM    335 HG23 THR A  23      25.006 -25.303  25.184  1.00 93.38           H  
ATOM    336  OG1 THR A  23      22.820 -26.447  24.486  1.00 93.38           O  
ATOM    337  HG1 THR A  23      23.550 -27.011  24.755  1.00 93.38           H  
ATOM    338  N   LEU A  24      22.880 -22.116  22.992  1.00 94.24           N  
ATOM    339  H   LEU A  24      22.438 -21.989  23.891  1.00 94.24           H  
ATOM    340  CA  LEU A  24      23.536 -20.955  22.380  1.00 94.24           C  
ATOM    341  HA  LEU A  24      22.985 -20.700  21.474  1.00 94.24           H  
ATOM    342  C   LEU A  24      24.995 -21.255  21.994  1.00 94.24           C  
ATOM    343  CB  LEU A  24      23.464 -19.769  23.362  1.00 94.24           C  
ATOM    344  HB2 LEU A  24      22.421 -19.579  23.614  1.00 94.24           H  
ATOM    345  HB3 LEU A  24      23.983 -20.059  24.276  1.00 94.24           H  
ATOM    346  O   LEU A  24      25.768 -21.791  22.796  1.00 94.24           O  
ATOM    347  CG  LEU A  24      24.096 -18.463  22.839  1.00 94.24           C  
ATOM    348  HG  LEU A  24      25.121 -18.649  22.515  1.00 94.24           H  
ATOM    349  CD1 LEU A  24      23.304 -17.862  21.678  1.00 94.24           C  
ATOM    350 HD11 LEU A  24      23.764 -16.923  21.372  1.00 94.24           H  
ATOM    351 HD12 LEU A  24      23.324 -18.533  20.820  1.00 94.24           H  
ATOM    352 HD13 LEU A  24      22.270 -17.681  21.974  1.00 94.24           H  
ATOM    353  CD2 LEU A  24      24.149 -17.439  23.966  1.00 94.24           C  
ATOM    354 HD21 LEU A  24      24.658 -16.543  23.611  1.00 94.24           H  
ATOM    355 HD22 LEU A  24      23.142 -17.189  24.299  1.00 94.24           H  
ATOM    356 HD23 LEU A  24      24.720 -17.855  24.795  1.00 94.24           H  
ATOM    357  N   THR A  25      25.383 -20.852  20.785  1.00 95.03           N  
ATOM    358  H   THR A  25      24.706 -20.427  20.167  1.00 95.03           H  
ATOM    359  CA  THR A  25      26.754 -20.952  20.274  1.00 95.03           C  
ATOM    360  HA  THR A  25      27.399 -21.271  21.093  1.00 95.03           H  
ATOM    361  C   THR A  25      27.275 -19.604  19.785  1.00 95.03           C  
ATOM    362  CB  THR A  25      26.879 -21.984  19.142  1.00 95.03           C  
ATOM    363  HB  THR A  25      27.914 -21.996  18.800  1.00 95.03           H  
ATOM    364  O   THR A  25      26.493 -18.705  19.494  1.00 95.03           O  
ATOM    365  CG2 THR A  25      26.516 -23.397  19.592  1.00 95.03           C  
ATOM    366 HG21 THR A  25      27.159 -23.688  20.423  1.00 95.03           H  
ATOM    367 HG22 THR A  25      25.469 -23.443  19.890  1.00 95.03           H  
ATOM    368 HG23 THR A  25      26.679 -24.088  18.765  1.00 95.03           H  
ATOM    369  OG1 THR A  25      26.054 -21.658  18.050  1.00 95.03           O  
ATOM    370  HG1 THR A  25      26.411 -20.875  17.623  1.00 95.03           H  
ATOM    371  N   SER A  26      28.596 -19.463  19.668  1.00 95.33           N  
ATOM    372  H   SER A  26      29.191 -20.220  19.975  1.00 95.33           H  
ATOM    373  CA  SER A  26      29.210 -18.421  18.837  1.00 95.33           C  
ATOM    374  HA  SER A  26      28.807 -17.448  19.121  1.00 95.33           H  
ATOM    375  C   SER A  26      28.911 -18.622  17.348  1.00 95.33           C  
ATOM    376  CB  SER A  26      30.726 -18.396  19.055  1.00 95.33           C  
ATOM    377  HB2 SER A  26      30.921 -18.262  20.119  1.00 95.33           H  
ATOM    378  HB3 SER A  26      31.146 -17.545  18.519  1.00 95.33           H  
ATOM    379  O   SER A  26      28.464 -19.697  16.934  1.00 95.33           O  
ATOM    380  OG  SER A  26      31.353 -19.587  18.594  1.00 95.33           O  
ATOM    381  HG  SER A  26      32.239 -19.344  18.318  1.00 95.33           H  
ATOM    382  N   ASP A  27      29.252 -17.631  16.528  1.00 93.94           N  
ATOM    383  H   ASP A  27      29.494 -16.749  16.955  1.00 93.94           H  
ATOM    384  CA  ASP A  27      29.146 -17.679  15.061  1.00 93.94           C  
ATOM    385  HA  ASP A  27      28.102 -17.794  14.772  1.00 93.94           H  
ATOM    386  C   ASP A  27      29.953 -18.817  14.417  1.00 93.94           C  
ATOM    387  CB  ASP A  27      29.694 -16.375  14.486  1.00 93.94           C  
ATOM    388  HB2 ASP A  27      29.804 -16.486  13.407  1.00 93.94           H  
ATOM    389  HB3 ASP A  27      30.686 -16.190  14.898  1.00 93.94           H  
ATOM    390  O   ASP A  27      29.680 -19.234  13.293  1.00 93.94           O  
ATOM    391  CG  ASP A  27      28.809 -15.161  14.717  1.00 93.94           C  
ATOM    392  OD1 ASP A  27      27.573 -15.289  14.781  1.00 93.94           O  
ATOM    393  OD2 ASP A  27      29.389 -14.058  14.609  1.00 93.94           O  
ATOM    394  N   TYR A  28      30.967 -19.318  15.123  1.00 94.66           N  
ATOM    395  H   TYR A  28      31.125 -18.909  16.033  1.00 94.66           H  
ATOM    396  CA  TYR A  28      31.800 -20.449  14.711  1.00 94.66           C  
ATOM    397  HA  TYR A  28      31.585 -20.669  13.665  1.00 94.66           H  
ATOM    398  C   TYR A  28      31.456 -21.746  15.467  1.00 94.66           C  
ATOM    399  CB  TYR A  28      33.279 -20.047  14.772  1.00 94.66           C  
ATOM    400  HB2 TYR A  28      33.448 -19.259  14.038  1.00 94.66           H  
ATOM    401  HB3 TYR A  28      33.896 -20.895  14.474  1.00 94.66           H  
ATOM    402  O   TYR A  28      32.235 -22.699  15.453  1.00 94.66           O  
ATOM    403  CG  TYR A  28      33.738 -19.542  16.125  1.00 94.66           C  
ATOM    404  CD1 TYR A  28      33.566 -18.186  16.463  1.00 94.66           C  
ATOM    405  HD1 TYR A  28      33.095 -17.502  15.773  1.00 94.66           H  
ATOM    406  CD2 TYR A  28      34.324 -20.425  17.049  1.00 94.66           C  
ATOM    407  HD2 TYR A  28      34.450 -21.466  16.789  1.00 94.66           H  
ATOM    408  CE1 TYR A  28      33.976 -17.711  17.720  1.00 94.66           C  
ATOM    409  HE1 TYR A  28      33.807 -16.676  17.975  1.00 94.66           H  
ATOM    410  CE2 TYR A  28      34.754 -19.945  18.302  1.00 94.66           C  
ATOM    411  HE2 TYR A  28      35.230 -20.602  19.016  1.00 94.66           H  
ATOM    412  OH  TYR A  28      34.962 -18.139  19.860  1.00 94.66           O  
ATOM    413  HH  TYR A  28      34.706 -17.222  19.985  1.00 94.66           H  
ATOM    414  CZ  TYR A  28      34.579 -18.589  18.640  1.00 94.66           C  
ATOM    415  N   GLY A  29      30.284 -21.797  16.109  1.00 94.57           N  
ATOM    416  H   GLY A  29      29.713 -20.964  16.112  1.00 94.57           H  
ATOM    417  CA  GLY A  29      29.661 -23.025  16.611  1.00 94.57           C  
ATOM    418  HA2 GLY A  29      28.582 -22.869  16.640  1.00 94.57           H  
ATOM    419  HA3 GLY A  29      29.862 -23.837  15.913  1.00 94.57           H  
ATOM    420  C   GLY A  29      30.097 -23.485  18.003  1.00 94.57           C  
ATOM    421  O   GLY A  29      29.816 -24.623  18.371  1.00 94.57           O  
ATOM    422  N   VAL A  30      30.773 -22.648  18.798  1.00 96.21           N  
ATOM    423  H   VAL A  30      30.942 -21.705  18.477  1.00 96.21           H  
ATOM    424  CA  VAL A  30      31.210 -23.023  20.157  1.00 96.21           C  
ATOM    425  HA  VAL A  30      31.366 -24.101  20.185  1.00 96.21           H  
ATOM    426  C   VAL A  30      30.130 -22.697  21.180  1.00 96.21           C  
ATOM    427  CB  VAL A  30      32.551 -22.365  20.529  1.00 96.21           C  
ATOM    428  HB  VAL A  30      32.491 -21.286  20.388  1.00 96.21           H  
ATOM    429  O   VAL A  30      29.679 -21.558  21.253  1.00 96.21           O  
ATOM    430  CG1 VAL A  30      32.962 -22.643  21.982  1.00 96.21           C  
ATOM    431 HG11 VAL A  30      33.950 -22.224  22.172  1.00 96.21           H  
ATOM    432 HG12 VAL A  30      32.981 -23.716  22.174  1.00 96.21           H  
ATOM    433 HG13 VAL A  30      32.263 -22.164  22.668  1.00 96.21           H  
ATOM    434  CG2 VAL A  30      33.655 -22.932  19.629  1.00 96.21           C  
ATOM    435 HG21 VAL A  30      34.624 -22.526  19.923  1.00 96.21           H  
ATOM    436 HG22 VAL A  30      33.456 -22.672  18.589  1.00 96.21           H  
ATOM    437 HG23 VAL A  30      33.690 -24.017  19.717  1.00 96.21           H  
ATOM    438  N   HIS A  31      29.742 -23.678  21.999  1.00 95.55           N  
ATOM    439  H   HIS A  31      30.119 -24.604  21.858  1.00 95.55           H  
ATOM    440  CA  HIS A  31      28.762 -23.483  23.069  1.00 95.55           C  
ATOM    441  HA  HIS A  31      27.834 -23.132  22.617  1.00 95.55           H  
ATOM    442  C   HIS A  31      29.209 -22.428  24.086  1.00 95.55           C  
ATOM    443  CB  HIS A  31      28.473 -24.809  23.782  1.00 95.55           C  
ATOM    444  HB2 HIS A  31      27.833 -24.612  24.642  1.00 95.55           H  
ATOM    445  HB3 HIS A  31      29.405 -25.237  24.149  1.00 95.55           H  
ATOM    446  O   HIS A  31      30.339 -22.460  24.578  1.00 95.55           O  
ATOM    447  CG  HIS A  31      27.766 -25.806  22.906  1.00 95.55           C  
ATOM    448  CD2 HIS A  31      28.198 -27.061  22.577  1.00 95.55           C  
ATOM    449  HD2 HIS A  31      29.117 -27.525  22.905  1.00 95.55           H  
ATOM    450  ND1 HIS A  31      26.556 -25.614  22.278  1.00 95.55           N  
ATOM    451  HD1 HIS A  31      26.019 -24.759  22.252  1.00 95.55           H  
ATOM    452  CE1 HIS A  31      26.271 -26.725  21.582  1.00 95.55           C  
ATOM    453  HE1 HIS A  31      25.401 -26.856  20.954  1.00 95.55           H  
ATOM    454  NE2 HIS A  31      27.239 -27.642  21.744  1.00 95.55           N  
ATOM    455  N   GLN A  32      28.292 -21.530  24.442  1.00 94.47           N  
ATOM    456  H   GLN A  32      27.378 -21.574  24.013  1.00 94.47           H  
ATOM    457  CA  GLN A  32      28.532 -20.474  25.421  1.00 94.47           C  
ATOM    458  HA  GLN A  32      29.607 -20.347  25.555  1.00 94.47           H  
ATOM    459  C   GLN A  32      27.920 -20.847  26.773  1.00 94.47           C  
ATOM    460  CB  GLN A  32      27.981 -19.136  24.913  1.00 94.47           C  
ATOM    461  HB2 GLN A  32      26.903 -19.213  24.777  1.00 94.47           H  
ATOM    462  HB3 GLN A  32      28.177 -18.380  25.675  1.00 94.47           H  
ATOM    463  O   GLN A  32      26.731 -21.137  26.869  1.00 94.47           O  
ATOM    464  CG  GLN A  32      28.621 -18.691  23.586  1.00 94.47           C  
ATOM    465  HG2 GLN A  32      29.707 -18.687  23.682  1.00 94.47           H  
ATOM    466  HG3 GLN A  32      28.349 -19.394  22.799  1.00 94.47           H  
ATOM    467  CD  GLN A  32      28.170 -17.295  23.168  1.00 94.47           C  
ATOM    468  NE2 GLN A  32      28.184 -16.985  21.891  1.00 94.47           N  
ATOM    469 HE21 GLN A  32      28.434 -17.655  21.178  1.00 94.47           H  
ATOM    470 HE22 GLN A  32      27.857 -16.062  21.641  1.00 94.47           H  
ATOM    471  OE1 GLN A  32      27.787 -16.465  23.975  1.00 94.47           O  
ATOM    472  N   ALA A  33      28.728 -20.815  27.835  1.00 93.47           N  
ATOM    473  H   ALA A  33      29.707 -20.613  27.691  1.00 93.47           H  
ATOM    474  CA  ALA A  33      28.257 -21.099  29.193  1.00 93.47           C  
ATOM    475  HA  ALA A  33      27.523 -21.904  29.151  1.00 93.47           H  
ATOM    476  C   ALA A  33      27.558 -19.895  29.861  1.00 93.47           C  
ATOM    477  CB  ALA A  33      29.453 -21.590  30.019  1.00 93.47           C  
ATOM    478  HB1 ALA A  33      30.205 -20.804  30.093  1.00 93.47           H  
ATOM    479  HB2 ALA A  33      29.890 -22.471  29.549  1.00 93.47           H  
ATOM    480  HB3 ALA A  33      29.115 -21.855  31.020  1.00 93.47           H  
ATOM    481  O   ALA A  33      26.800 -20.078  30.809  1.00 93.47           O  
ATOM    482  N   ASN A  34      27.832 -18.668  29.402  1.00 92.14           N  
ATOM    483  H   ASN A  34      28.447 -18.580  28.605  1.00 92.14           H  
ATOM    484  CA  ASN A  34      27.259 -17.419  29.913  1.00 92.14           C  
ATOM    485  HA  ASN A  34      26.230 -17.596  30.225  1.00 92.14           H  
ATOM    486  C   ASN A  34      27.263 -16.361  28.793  1.00 92.14           C  
ATOM    487  CB  ASN A  34      28.089 -16.973  31.136  1.00 92.14           C  
ATOM    488  HB2 ASN A  34      29.111 -16.761  30.820  1.00 92.14           H  
ATOM    489  HB3 ASN A  34      28.115 -17.794  31.852  1.00 92.14           H  
ATOM    490  O   ASN A  34      28.292 -16.173  28.152  1.00 92.14           O  
ATOM    491  CG  ASN A  34      27.555 -15.740  31.851  1.00 92.14           C  
ATOM    492  ND2 ASN A  34      27.876 -15.587  33.115  1.00 92.14           N  
ATOM    493 HD21 ASN A  34      28.439 -16.281  33.585  1.00 92.14           H  
ATOM    494 HD22 ASN A  34      27.511 -14.767  33.579  1.00 92.14           H  
ATOM    495  OD1 ASN A  34      26.863 -14.893  31.312  1.00 92.14           O  
ATOM    496  N   ASN A  35      26.133 -15.683  28.572  1.00 93.16           N  
ATOM    497  H   ASN A  35      25.337 -15.891  29.158  1.00 93.16           H  
ATOM    498  CA  ASN A  35      25.944 -14.653  27.533  1.00 93.16           C  
ATOM    499  HA  ASN A  35      26.860 -14.537  26.954  1.00 93.16           H  
ATOM    500  C   ASN A  35      25.595 -13.261  28.106  1.00 93.16           C  
ATOM    501  CB  ASN A  35      24.846 -15.180  26.600  1.00 93.16           C  
ATOM    502  HB2 ASN A  35      25.192 -16.118  26.167  1.00 93.16           H  
ATOM    503  HB3 ASN A  35      23.951 -15.379  27.189  1.00 93.16           H  
ATOM    504  O   ASN A  35      25.472 -12.278  27.368  1.00 93.16           O  
ATOM    505  CG  ASN A  35      24.480 -14.250  25.453  1.00 93.16           C  
ATOM    506  ND2 ASN A  35      23.205 -14.082  25.185  1.00 93.16           N  
ATOM    507 HD21 ASN A  35      22.970 -13.745  24.262  1.00 93.16           H  
ATOM    508 HD22 ASN A  35      22.525 -14.551  25.766  1.00 93.16           H  
ATOM    509  OD1 ASN A  35      25.288 -13.636  24.778  1.00 93.16           O  
ATOM    510  N   ASP A  36      25.426 -13.172  29.423  1.00 95.28           N  
ATOM    511  H   ASP A  36      25.585 -13.994  29.988  1.00 95.28           H  
ATOM    512  CA  ASP A  36      24.965 -11.958  30.101  1.00 95.28           C  
ATOM    513  HA  ASP A  36      24.475 -11.295  29.389  1.00 95.28           H  
ATOM    514  C   ASP A  36      26.127 -11.182  30.727  1.00 95.28           C  
ATOM    515  CB  ASP A  36      23.929 -12.344  31.166  1.00 95.28           C  
ATOM    516  HB2 ASP A  36      23.616 -11.444  31.695  1.00 95.28           H  
ATOM    517  HB3 ASP A  36      24.396 -13.014  31.888  1.00 95.28           H  
ATOM    518  O   ASP A  36      26.044  -9.973  30.942  1.00 95.28           O  
ATOM    519  CG  ASP A  36      22.684 -13.012  30.572  1.00 95.28           C  
ATOM    520  OD1 ASP A  36      22.318 -12.669  29.424  1.00 95.28           O  
ATOM    521  OD2 ASP A  36      22.121 -13.874  31.280  1.00 95.28           O  
ATOM    522  N   SER A  37      27.232 -11.868  31.028  1.00 94.39           N  
ATOM    523  H   SER A  37      27.255 -12.849  30.788  1.00 94.39           H  
ATOM    524  CA  SER A  37      28.383 -11.293  31.721  1.00 94.39           C  
ATOM    525  HA  SER A  37      28.148 -10.282  32.055  1.00 94.39           H  
ATOM    526  C   SER A  37      29.610 -11.223  30.818  1.00 94.39           C  
ATOM    527  CB  SER A  37      28.697 -12.119  32.968  1.00 94.39           C  
ATOM    528  HB2 SER A  37      29.536 -11.674  33.503  1.00 94.39           H  
ATOM    529  HB3 SER A  37      28.966 -13.132  32.672  1.00 94.39           H  
ATOM    530  O   SER A  37      30.200 -12.250  30.503  1.00 94.39           O  
ATOM    531  OG  SER A  37      27.565 -12.159  33.815  1.00 94.39           O  
ATOM    532  HG  SER A  37      26.792 -12.226  33.250  1.00 94.39           H  
ATOM    533  N   TRP A  38      30.051 -10.005  30.487  1.00 95.79           N  
ATOM    534  H   TRP A  38      29.456  -9.211  30.674  1.00 95.79           H  
ATOM    535  CA  TRP A  38      31.382  -9.786  29.903  1.00 95.79           C  
ATOM    536  HA  TRP A  38      31.470 -10.375  28.990  1.00 95.79           H  
ATOM    537  C   TRP A  38      32.450 -10.260  30.897  1.00 95.79           C  
ATOM    538  CB  TRP A  38      31.565  -8.298  29.558  1.00 95.79           C  
ATOM    539  HB2 TRP A  38      30.630  -7.945  29.123  1.00 95.79           H  
ATOM    540  HB3 TRP A  38      31.729  -7.733  30.475  1.00 95.79           H  
ATOM    541  O   TRP A  38      32.418  -9.831  32.065  1.00 95.79           O  
ATOM    542  CG  TRP A  38      32.649  -7.939  28.580  1.00 95.79           C  
ATOM    543  CD1 TRP A  38      33.850  -8.547  28.420  1.00 95.79           C  
ATOM    544  HD1 TRP A  38      34.229  -9.389  28.980  1.00 95.79           H  
ATOM    545  CD2 TRP A  38      32.622  -6.883  27.569  1.00 95.79           C  
ATOM    546  CE2 TRP A  38      33.825  -6.952  26.802  1.00 95.79           C  
ATOM    547  CE3 TRP A  38      31.683  -5.894  27.202  1.00 95.79           C  
ATOM    548  HE3 TRP A  38      30.748  -5.824  27.739  1.00 95.79           H  
ATOM    549  NE1 TRP A  38      34.547  -7.962  27.390  1.00 95.79           N  
ATOM    550  HE1 TRP A  38      35.462  -8.288  27.111  1.00 95.79           H  
ATOM    551  CH2 TRP A  38      33.112  -5.143  25.367  1.00 95.79           C  
ATOM    552  HH2 TRP A  38      33.274  -4.496  24.518  1.00 95.79           H  
ATOM    553  CZ2 TRP A  38      34.070  -6.112  25.709  1.00 95.79           C  
ATOM    554  HZ2 TRP A  38      34.973  -6.226  25.127  1.00 95.79           H  
ATOM    555  CZ3 TRP A  38      31.928  -5.031  26.117  1.00 95.79           C  
ATOM    556  HZ3 TRP A  38      31.188  -4.297  25.834  1.00 95.79           H  
ATOM    557  N   LEU A  39      33.378 -11.109  30.437  1.00 96.54           N  
ATOM    558  H   LEU A  39      33.291 -11.442  29.488  1.00 96.54           H  
ATOM    559  CA  LEU A  39      34.544 -11.566  31.195  1.00 96.54           C  
ATOM    560  HA  LEU A  39      34.205 -12.314  31.911  1.00 96.54           H  
ATOM    561  C   LEU A  39      35.207 -10.402  31.934  1.00 96.54           C  
ATOM    562  CB  LEU A  39      35.558 -12.199  30.230  1.00 96.54           C  
ATOM    563  HB2 LEU A  39      35.907 -11.398  29.579  1.00 96.54           H  
ATOM    564  HB3 LEU A  39      35.062 -12.960  29.627  1.00 96.54           H  
ATOM    565  O   LEU A  39      35.486  -9.354  31.352  1.00 96.54           O  
ATOM    566  CG  LEU A  39      36.800 -12.818  30.891  1.00 96.54           C  
ATOM    567  HG  LEU A  39      37.285 -12.068  31.517  1.00 96.54           H  
ATOM    568  CD1 LEU A  39      36.445 -14.021  31.764  1.00 96.54           C  
ATOM    569 HD11 LEU A  39      35.831 -13.713  32.610  1.00 96.54           H  
ATOM    570 HD12 LEU A  39      35.907 -14.761  31.172  1.00 96.54           H  
ATOM    571 HD13 LEU A  39      37.360 -14.471  32.149  1.00 96.54           H  
ATOM    572  CD2 LEU A  39      37.793 -13.258  29.816  1.00 96.54           C  
ATOM    573 HD21 LEU A  39      38.058 -12.409  29.186  1.00 96.54           H  
ATOM    574 HD22 LEU A  39      37.353 -14.036  29.192  1.00 96.54           H  
ATOM    575 HD23 LEU A  39      38.704 -13.637  30.279  1.00 96.54           H  
ATOM    576  N   ARG A  40      35.462 -10.591  33.226  1.00 95.63           N  
ATOM    577  H   ARG A  40      35.260 -11.496  33.626  1.00 95.63           H  
ATOM    578  CA  ARG A  40      36.035  -9.576  34.114  1.00 95.63           C  
ATOM    579  HA  ARG A  40      36.758  -8.980  33.557  1.00 95.63           H  
ATOM    580  C   ARG A  40      36.770 -10.225  35.274  1.00 95.63           C  
ATOM    581  CB  ARG A  40      34.925  -8.633  34.605  1.00 95.63           C  
ATOM    582  HB2 ARG A  40      34.412  -8.230  33.732  1.00 95.63           H  
ATOM    583  HB3 ARG A  40      35.374  -7.795  35.139  1.00 95.63           H  
ATOM    584  O   ARG A  40      36.548 -11.393  35.585  1.00 95.63           O  
ATOM    585  CG  ARG A  40      33.916  -9.322  35.539  1.00 95.63           C  
ATOM    586  HG2 ARG A  40      33.550 -10.246  35.092  1.00 95.63           H  
ATOM    587  HG3 ARG A  40      34.416  -9.551  36.480  1.00 95.63           H  
ATOM    588  CD  ARG A  40      32.727  -8.415  35.846  1.00 95.63           C  
ATOM    589  HD2 ARG A  40      33.100  -7.494  36.293  1.00 95.63           H  
ATOM    590  HD3 ARG A  40      32.078  -8.921  36.560  1.00 95.63           H  
ATOM    591  NE  ARG A  40      31.968  -8.111  34.621  1.00 95.63           N  
ATOM    592  HE  ARG A  40      32.210  -8.645  33.798  1.00 95.63           H  
ATOM    593  NH1 ARG A  40      30.618  -6.473  35.493  1.00 95.63           N  
ATOM    594 HH11 ARG A  40      31.025  -6.639  36.402  1.00 95.63           H  
ATOM    595 HH12 ARG A  40      29.894  -5.781  35.363  1.00 95.63           H  
ATOM    596  NH2 ARG A  40      30.521  -6.981  33.312  1.00 95.63           N  
ATOM    597 HH21 ARG A  40      29.789  -6.298  33.175  1.00 95.63           H  
ATOM    598 HH22 ARG A  40      30.884  -7.519  32.538  1.00 95.63           H  
ATOM    599  CZ  ARG A  40      31.041  -7.188  34.485  1.00 95.63           C  
ATOM    600  N   ILE A  41      37.587  -9.436  35.959  1.00 95.49           N  
ATOM    601  H   ILE A  41      37.697  -8.483  35.641  1.00 95.49           H  
ATOM    602  CA  ILE A  41      38.214  -9.851  37.218  1.00 95.49           C  
ATOM    603  HA  ILE A  41      38.600 -10.863  37.099  1.00 95.49           H  
ATOM    604  C   ILE A  41      37.134  -9.869  38.311  1.00 95.49           C  
ATOM    605  CB  ILE A  41      39.398  -8.921  37.564  1.00 95.49           C  
ATOM    606  HB  ILE A  41      39.010  -7.912  37.702  1.00 95.49           H  
ATOM    607  O   ILE A  41      36.494  -8.845  38.552  1.00 95.49           O  
ATOM    608  CG1 ILE A  41      40.427  -8.887  36.406  1.00 95.49           C  
ATOM    609 HG12 ILE A  41      40.852  -9.881  36.267  1.00 95.49           H  
ATOM    610 HG13 ILE A  41      39.923  -8.607  35.481  1.00 95.49           H  
ATOM    611  CG2 ILE A  41      40.060  -9.368  38.881  1.00 95.49           C  
ATOM    612 HG21 ILE A  41      39.337  -9.371  39.696  1.00 95.49           H  
ATOM    613 HG22 ILE A  41      40.860  -8.682  39.160  1.00 95.49           H  
ATOM    614 HG23 ILE A  41      40.474 -10.370  38.771  1.00 95.49           H  
ATOM    615  CD1 ILE A  41      41.565  -7.880  36.599  1.00 95.49           C  
ATOM    616 HD11 ILE A  41      41.158  -6.892  36.814  1.00 95.49           H  
ATOM    617 HD12 ILE A  41      42.155  -7.827  35.683  1.00 95.49           H  
ATOM    618 HD13 ILE A  41      42.220  -8.193  37.412  1.00 95.49           H  
ATOM    619  N   VAL A  42      36.932 -11.008  38.975  1.00 94.43           N  
ATOM    620  H   VAL A  42      37.482 -11.821  38.736  1.00 94.43           H  
ATOM    621  CA  VAL A  42      35.989 -11.147  40.097  1.00 94.43           C  
ATOM    622  HA  VAL A  42      35.620 -10.159  40.373  1.00 94.43           H  
ATOM    623  C   VAL A  42      36.690 -11.697  41.332  1.00 94.43           C  
ATOM    624  CB  VAL A  42      34.746 -11.997  39.752  1.00 94.43           C  
ATOM    625  HB  VAL A  42      34.127 -12.061  40.647  1.00 94.43           H  
ATOM    626  O   VAL A  42      37.484 -12.629  41.247  1.00 94.43           O  
ATOM    627  CG1 VAL A  42      33.909 -11.324  38.660  1.00 94.43           C  
ATOM    628 HG11 VAL A  42      32.949 -11.833  38.575  1.00 94.43           H  
ATOM    629 HG12 VAL A  42      33.735 -10.279  38.914  1.00 94.43           H  
ATOM    630 HG13 VAL A  42      34.433 -11.396  37.707  1.00 94.43           H  
ATOM    631  CG2 VAL A  42      35.066 -13.424  39.288  1.00 94.43           C  
ATOM    632 HG21 VAL A  42      35.681 -13.406  38.388  1.00 94.43           H  
ATOM    633 HG22 VAL A  42      35.595 -13.965  40.073  1.00 94.43           H  
ATOM    634 HG23 VAL A  42      34.139 -13.956  39.075  1.00 94.43           H  
ATOM    635  N   ASP A  43      36.364 -11.120  42.482  1.00 93.84           N  
ATOM    636  H   ASP A  43      35.745 -10.322  42.464  1.00 93.84           H  
ATOM    637  CA  ASP A  43      36.725 -11.615  43.806  1.00 93.84           C  
ATOM    638  HA  ASP A  43      37.209 -12.589  43.731  1.00 93.84           H  
ATOM    639  C   ASP A  43      35.421 -11.787  44.590  1.00 93.84           C  
ATOM    640  CB  ASP A  43      37.724 -10.649  44.448  1.00 93.84           C  
ATOM    641  HB2 ASP A  43      38.632 -10.635  43.845  1.00 93.84           H  
ATOM    642  HB3 ASP A  43      37.297  -9.646  44.432  1.00 93.84           H  
ATOM    643  O   ASP A  43      34.915 -10.859  45.228  1.00 93.84           O  
ATOM    644  CG  ASP A  43      38.100 -10.996  45.889  1.00 93.84           C  
ATOM    645  OD1 ASP A  43      37.541 -11.955  46.463  1.00 93.84           O  
ATOM    646  OD2 ASP A  43      38.914 -10.227  46.452  1.00 93.84           O  
ATOM    647  N   ASN A  44      34.836 -12.980  44.458  1.00 91.72           N  
ATOM    648  H   ASN A  44      35.302 -13.676  43.893  1.00 91.72           H  
ATOM    649  CA  ASN A  44      33.556 -13.318  45.077  1.00 91.72           C  
ATOM    650  HA  ASN A  44      32.823 -12.552  44.824  1.00 91.72           H  
ATOM    651  C   ASN A  44      33.645 -13.355  46.608  1.00 91.72           C  
ATOM    652  CB  ASN A  44      33.072 -14.675  44.533  1.00 91.72           C  
ATOM    653  HB2 ASN A  44      33.867 -15.413  44.641  1.00 91.72           H  
ATOM    654  HB3 ASN A  44      32.222 -15.009  45.128  1.00 91.72           H  
ATOM    655  O   ASN A  44      32.642 -13.112  47.271  1.00 91.72           O  
ATOM    656  CG  ASN A  44      32.610 -14.625  43.088  1.00 91.72           C  
ATOM    657  ND2 ASN A  44      32.652 -15.738  42.395  1.00 91.72           N  
ATOM    658 HD21 ASN A  44      32.986 -16.594  42.815  1.00 91.72           H  
ATOM    659 HD22 ASN A  44      32.330 -15.676  41.439  1.00 91.72           H  
ATOM    660  OD1 ASN A  44      32.197 -13.609  42.559  1.00 91.72           O  
ATOM    661  N   GLU A  45      34.825 -13.634  47.169  1.00 92.72           N  
ATOM    662  H   GLU A  45      35.647 -13.703  46.587  1.00 92.72           H  
ATOM    663  CA  GLU A  45      35.027 -13.710  48.619  1.00 92.72           C  
ATOM    664  HA  GLU A  45      34.248 -14.329  49.065  1.00 92.72           H  
ATOM    665  C   GLU A  45      34.926 -12.325  49.264  1.00 92.72           C  
ATOM    666  CB  GLU A  45      36.392 -14.342  48.935  1.00 92.72           C  
ATOM    667  HB2 GLU A  45      36.534 -14.321  50.015  1.00 92.72           H  
ATOM    668  HB3 GLU A  45      37.181 -13.750  48.471  1.00 92.72           H  
ATOM    669  O   GLU A  45      34.321 -12.177  50.325  1.00 92.72           O  
ATOM    670  CG  GLU A  45      36.494 -15.799  48.455  1.00 92.72           C  
ATOM    671  HG2 GLU A  45      35.666 -16.361  48.885  1.00 92.72           H  
ATOM    672  HG3 GLU A  45      36.388 -15.826  47.371  1.00 92.72           H  
ATOM    673  CD  GLU A  45      37.820 -16.481  48.840  1.00 92.72           C  
ATOM    674  OE1 GLU A  45      37.905 -17.710  48.613  1.00 92.72           O  
ATOM    675  OE2 GLU A  45      38.732 -15.796  49.358  1.00 92.72           O  
ATOM    676  N   ASN A  46      35.455 -11.296  48.593  1.00 93.10           N  
ATOM    677  H   ASN A  46      35.997 -11.509  47.768  1.00 93.10           H  
ATOM    678  CA  ASN A  46      35.417  -9.916  49.081  1.00 93.10           C  
ATOM    679  HA  ASN A  46      35.163  -9.934  50.141  1.00 93.10           H  
ATOM    680  C   ASN A  46      34.339  -9.047  48.413  1.00 93.10           C  
ATOM    681  CB  ASN A  46      36.822  -9.311  48.966  1.00 93.10           C  
ATOM    682  HB2 ASN A  46      37.121  -9.291  47.918  1.00 93.10           H  
ATOM    683  HB3 ASN A  46      36.809  -8.288  49.344  1.00 93.10           H  
ATOM    684  O   ASN A  46      34.282  -7.843  48.675  1.00 93.10           O  
ATOM    685  CG  ASN A  46      37.830 -10.090  49.791  1.00 93.10           C  
ATOM    686  ND2 ASN A  46      38.862 -10.618  49.187  1.00 93.10           N  
ATOM    687 HD21 ASN A  46      38.871 -10.629  48.177  1.00 93.10           H  
ATOM    688 HD22 ASN A  46      39.368 -11.328  49.697  1.00 93.10           H  
ATOM    689  OD1 ASN A  46      37.718 -10.188  51.000  1.00 93.10           O  
ATOM    690  N   GLY A  47      33.509  -9.621  47.536  1.00 92.21           N  
ATOM    691  H   GLY A  47      33.637 -10.606  47.350  1.00 92.21           H  
ATOM    692  CA  GLY A  47      32.458  -8.905  46.809  1.00 92.21           C  
ATOM    693  HA2 GLY A  47      31.920  -9.620  46.187  1.00 92.21           H  
ATOM    694  HA3 GLY A  47      31.760  -8.468  47.523  1.00 92.21           H  
ATOM    695  C   GLY A  47      32.987  -7.789  45.900  1.00 92.21           C  
ATOM    696  O   GLY A  47      32.347  -6.744  45.780  1.00 92.21           O  
ATOM    697  N   ARG A  48      34.170  -7.964  45.291  1.00 92.71           N  
ATOM    698  H   ARG A  48      34.592  -8.879  45.368  1.00 92.71           H  
ATOM    699  CA  ARG A  48      34.813  -6.956  44.426  1.00 92.71           C  
ATOM    700  HA  ARG A  48      34.251  -6.026  44.504  1.00 92.71           H  
ATOM    701  C   ARG A  48      34.774  -7.378  42.958  1.00 92.71           C  
ATOM    702  CB  ARG A  48      36.256  -6.676  44.880  1.00 92.71           C  
ATOM    703  HB2 ARG A  48      36.830  -7.602  44.829  1.00 92.71           H  
ATOM    704  HB3 ARG A  48      36.708  -5.962  44.192  1.00 92.71           H  
ATOM    705  O   ARG A  48      34.992  -8.540  42.626  1.00 92.71           O  
ATOM    706  CG  ARG A  48      36.356  -6.113  46.303  1.00 92.71           C  
ATOM    707  HG2 ARG A  48      35.871  -6.795  47.002  1.00 92.71           H  
ATOM    708  HG3 ARG A  48      35.862  -5.142  46.348  1.00 92.71           H  
ATOM    709  CD  ARG A  48      37.826  -5.973  46.707  1.00 92.71           C  
ATOM    710  HD2 ARG A  48      38.287  -6.959  46.657  1.00 92.71           H  
ATOM    711  HD3 ARG A  48      38.327  -5.311  46.001  1.00 92.71           H  
ATOM    712  NE  ARG A  48      37.957  -5.434  48.073  1.00 92.71           N  
ATOM    713  HE  ARG A  48      37.092  -5.209  48.545  1.00 92.71           H  
ATOM    714  NH1 ARG A  48      40.225  -5.708  48.261  1.00 92.71           N  
ATOM    715 HH11 ARG A  48      40.206  -6.210  47.385  1.00 92.71           H  
ATOM    716 HH12 ARG A  48      41.062  -5.722  48.827  1.00 92.71           H  
ATOM    717  NH2 ARG A  48      39.070  -4.846  49.968  1.00 92.71           N  
ATOM    718 HH21 ARG A  48      38.186  -4.623  50.402  1.00 92.71           H  
ATOM    719 HH22 ARG A  48      39.922  -4.830  50.511  1.00 92.71           H  
ATOM    720  CZ  ARG A  48      39.080  -5.328  48.758  1.00 92.71           C  
ATOM    721  N   SER A  49      34.572  -6.409  42.068  1.00 92.89           N  
ATOM    722  H   SER A  49      34.365  -5.480  42.404  1.00 92.89           H  
ATOM    723  CA  SER A  49      34.656  -6.591  40.613  1.00 92.89           C  
ATOM    724  HA  SER A  49      34.997  -7.602  40.390  1.00 92.89           H  
ATOM    725  C   SER A  49      35.654  -5.612  39.997  1.00 92.89           C  
ATOM    726  CB  SER A  49      33.279  -6.422  39.965  1.00 92.89           C  
ATOM    727  HB2 SER A  49      32.596  -7.172  40.364  1.00 92.89           H  
ATOM    728  HB3 SER A  49      33.371  -6.570  38.889  1.00 92.89           H  
ATOM    729  O   SER A  49      35.609  -4.418  40.294  1.00 92.89           O  
ATOM    730  OG  SER A  49      32.756  -5.131  40.219  1.00 92.89           O  
ATOM    731  HG  SER A  49      33.461  -4.492  40.089  1.00 92.89           H  
ATOM    732  N   GLY A  50      36.530  -6.115  39.131  1.00 91.98           N  
ATOM    733  H   GLY A  50      36.478  -7.105  38.939  1.00 91.98           H  
ATOM    734  CA  GLY A  50      37.439  -5.327  38.302  1.00 91.98           C  
ATOM    735  HA2 GLY A  50      37.664  -4.381  38.793  1.00 91.98           H  
ATOM    736  HA3 GLY A  50      38.372  -5.878  38.191  1.00 91.98           H  
ATOM    737  C   GLY A  50      36.867  -5.021  36.908  1.00 91.98           C  
ATOM    738  O   GLY A  50      35.684  -5.264  36.655  1.00 91.98           O  
ATOM    739  N   PRO A  51      37.690  -4.471  35.996  1.00 94.59           N  
ATOM    740  CA  PRO A  51      37.258  -4.110  34.647  1.00 94.59           C  
ATOM    741  HA  PRO A  51      36.378  -3.469  34.702  1.00 94.59           H  
ATOM    742  C   PRO A  51      36.915  -5.341  33.794  1.00 94.59           C  
ATOM    743  CB  PRO A  51      38.426  -3.316  34.051  1.00 94.59           C  
ATOM    744  HB2 PRO A  51      38.327  -2.265  34.321  1.00 94.59           H  
ATOM    745  HB3 PRO A  51      38.494  -3.425  32.969  1.00 94.59           H  
ATOM    746  O   PRO A  51      37.434  -6.437  34.025  1.00 94.59           O  
ATOM    747  CG  PRO A  51      39.645  -3.910  34.757  1.00 94.59           C  
ATOM    748  HG2 PRO A  51      39.932  -4.842  34.271  1.00 94.59           H  
ATOM    749  HG3 PRO A  51      40.482  -3.213  34.779  1.00 94.59           H  
ATOM    750  CD  PRO A  51      39.115  -4.205  36.160  1.00 94.59           C  
ATOM    751  HD2 PRO A  51      39.250  -3.331  36.797  1.00 94.59           H  
ATOM    752  HD3 PRO A  51      39.639  -5.064  36.578  1.00 94.59           H  
ATOM    753  N   SER A  52      36.072  -5.134  32.778  1.00 96.49           N  
ATOM    754  H   SER A  52      35.653  -4.222  32.664  1.00 96.49           H  
ATOM    755  CA  SER A  52      35.847  -6.114  31.710  1.00 96.49           C  
ATOM    756  HA  SER A  52      35.602  -7.073  32.165  1.00 96.49           H  
ATOM    757  C   SER A  52      37.105  -6.287  30.852  1.00 96.49           C  
ATOM    758  CB  SER A  52      34.684  -5.704  30.803  1.00 96.49           C  
ATOM    759  HB2 SER A  52      34.929  -4.767  30.303  1.00 96.49           H  
ATOM    760  HB3 SER A  52      34.547  -6.474  30.043  1.00 96.49           H  
ATOM    761  O   SER A  52      37.820  -5.318  30.587  1.00 96.49           O  
ATOM    762  OG  SER A  52      33.475  -5.548  31.526  1.00 96.49           O  
ATOM    763  HG  SER A  52      32.795  -5.367  30.873  1.00 96.49           H  
ATOM    764  N   LEU A  53      37.370  -7.511  30.402  1.00 96.80           N  
ATOM    765  H   LEU A  53      36.714  -8.249  30.619  1.00 96.80           H  
ATOM    766  CA  LEU A  53      38.561  -7.874  29.639  1.00 96.80           C  
ATOM    767  HA  LEU A  53      39.321  -7.106  29.786  1.00 96.80           H  
ATOM    768  C   LEU A  53      38.238  -7.925  28.138  1.00 96.80           C  
ATOM    769  CB  LEU A  53      39.142  -9.204  30.168  1.00 96.80           C  
ATOM    770  HB2 LEU A  53      40.084  -9.395  29.654  1.00 96.80           H  
ATOM    771  HB3 LEU A  53      38.452 -10.009  29.915  1.00 96.80           H  
ATOM    772  O   LEU A  53      37.363  -8.670  27.701  1.00 96.80           O  
ATOM    773  CG  LEU A  53      39.406  -9.256  31.687  1.00 96.80           C  
ATOM    774  HG  LEU A  53      38.459  -9.152  32.216  1.00 96.80           H  
ATOM    775  CD1 LEU A  53      40.018 -10.592  32.099  1.00 96.80           C  
ATOM    776 HD11 LEU A  53      39.450 -11.419  31.675  1.00 96.80           H  
ATOM    777 HD12 LEU A  53      41.039 -10.665  31.722  1.00 96.80           H  
ATOM    778 HD13 LEU A  53      40.031 -10.683  33.185  1.00 96.80           H  
ATOM    779  CD2 LEU A  53      40.352  -8.148  32.158  1.00 96.80           C  
ATOM    780 HD21 LEU A  53      41.281  -8.193  31.590  1.00 96.80           H  
ATOM    781 HD22 LEU A  53      39.881  -7.174  32.024  1.00 96.80           H  
ATOM    782 HD23 LEU A  53      40.574  -8.280  33.217  1.00 96.80           H  
ATOM    783  N   LEU A  54      38.974  -7.159  27.325  1.00 96.83           N  
ATOM    784  H   LEU A  54      39.661  -6.547  27.743  1.00 96.83           H  
ATOM    785  CA  LEU A  54      38.829  -7.154  25.858  1.00 96.83           C  
ATOM    786  HA  LEU A  54      37.773  -7.045  25.611  1.00 96.83           H  
ATOM    787  C   LEU A  54      39.273  -8.467  25.188  1.00 96.83           C  
ATOM    788  CB  LEU A  54      39.623  -5.977  25.255  1.00 96.83           C  
ATOM    789  HB2 LEU A  54      39.698  -6.126  24.178  1.00 96.83           H  
ATOM    790  HB3 LEU A  54      40.637  -6.002  25.654  1.00 96.83           H  
ATOM    791  O   LEU A  54      39.082  -8.636  23.985  1.00 96.83           O  
ATOM    792  CG  LEU A  54      39.026  -4.579  25.479  1.00 96.83           C  
ATOM    793  HG  LEU A  54      38.947  -4.382  26.549  1.00 96.83           H  
ATOM    794  CD1 LEU A  54      39.959  -3.539  24.856  1.00 96.83           C  
ATOM    795 HD11 LEU A  54      40.040  -3.704  23.781  1.00 96.83           H  
ATOM    796 HD12 LEU A  54      39.565  -2.539  25.035  1.00 96.83           H  
ATOM    797 HD13 LEU A  54      40.948  -3.611  25.309  1.00 96.83           H  
ATOM    798  CD2 LEU A  54      37.647  -4.425  24.836  1.00 96.83           C  
ATOM    799 HD21 LEU A  54      37.317  -3.389  24.909  1.00 96.83           H  
ATOM    800 HD22 LEU A  54      37.680  -4.717  23.786  1.00 96.83           H  
ATOM    801 HD23 LEU A  54      36.921  -5.041  25.367  1.00 96.83           H  
ATOM    802  N   GLU A  55      39.881  -9.390  25.932  1.00 96.38           N  
ATOM    803  H   GLU A  55      40.000  -9.230  26.922  1.00 96.38           H  
ATOM    804  CA  GLU A  55      40.226 -10.712  25.406  1.00 96.38           C  
ATOM    805  HA  GLU A  55      40.685 -10.584  24.426  1.00 96.38           H  
ATOM    806  C   GLU A  55      38.999 -11.605  25.188  1.00 96.38           C  
ATOM    807  CB  GLU A  55      41.274 -11.385  26.301  1.00 96.38           C  
ATOM    808  HB2 GLU A  55      41.692 -12.234  25.760  1.00 96.38           H  
ATOM    809  HB3 GLU A  55      42.081 -10.677  26.489  1.00 96.38           H  
ATOM    810  O   GLU A  55      39.107 -12.567  24.437  1.00 96.38           O  
ATOM    811  CG  GLU A  55      40.710 -11.879  27.640  1.00 96.38           C  
ATOM    812  HG2 GLU A  55      40.175 -11.059  28.121  1.00 96.38           H  
ATOM    813  HG3 GLU A  55      39.998 -12.685  27.461  1.00 96.38           H  
ATOM    814  CD  GLU A  55      41.825 -12.391  28.557  1.00 96.38           C  
ATOM    815  OE1 GLU A  55      41.849 -11.950  29.727  1.00 96.38           O  
ATOM    816  OE2 GLU A  55      42.662 -13.187  28.076  1.00 96.38           O  
ATOM    817  N   ASP A  56      37.847 -11.270  25.786  1.00 96.74           N  
ATOM    818  H   ASP A  56      37.831 -10.450  26.375  1.00 96.74           H  
ATOM    819  CA  ASP A  56      36.589 -12.006  25.636  1.00 96.74           C  
ATOM    820  HA  ASP A  56      36.749 -13.029  25.978  1.00 96.74           H  
ATOM    821  C   ASP A  56      36.109 -12.000  24.173  1.00 96.74           C  
ATOM    822  CB  ASP A  56      35.530 -11.383  26.549  1.00 96.74           C  
ATOM    823  HB2 ASP A  56      35.975 -11.271  27.538  1.00 96.74           H  
ATOM    824  HB3 ASP A  56      35.285 -10.383  26.192  1.00 96.74           H  
ATOM    825  O   ASP A  56      35.642 -10.965  23.672  1.00 96.74           O  
ATOM    826  CG  ASP A  56      34.240 -12.208  26.660  1.00 96.74           C  
ATOM    827  OD1 ASP A  56      33.944 -12.994  25.728  1.00 96.74           O  
ATOM    828  OD2 ASP A  56      33.538 -12.004  27.677  1.00 96.74           O  
ATOM    829  N   PRO A  57      36.212 -13.135  23.458  1.00 95.06           N  
ATOM    830  CA  PRO A  57      35.830 -13.189  22.059  1.00 95.06           C  
ATOM    831  HA  PRO A  57      36.244 -12.335  21.522  1.00 95.06           H  
ATOM    832  C   PRO A  57      34.308 -13.177  21.883  1.00 95.06           C  
ATOM    833  CB  PRO A  57      36.468 -14.474  21.532  1.00 95.06           C  
ATOM    834  HB2 PRO A  57      35.914 -14.896  20.693  1.00 95.06           H  
ATOM    835  HB3 PRO A  57      37.500 -14.273  21.243  1.00 95.06           H  
ATOM    836  O   PRO A  57      33.842 -12.644  20.881  1.00 95.06           O  
ATOM    837  CG  PRO A  57      36.453 -15.400  22.748  1.00 95.06           C  
ATOM    838  HG2 PRO A  57      37.244 -16.148  22.695  1.00 95.06           H  
ATOM    839  HG3 PRO A  57      35.480 -15.883  22.831  1.00 95.06           H  
ATOM    840  CD  PRO A  57      36.656 -14.447  23.922  1.00 95.06           C  
ATOM    841  HD2 PRO A  57      37.712 -14.433  24.190  1.00 95.06           H  
ATOM    842  HD3 PRO A  57      36.061 -14.779  24.774  1.00 95.06           H  
ATOM    843  N   PHE A  58      33.533 -13.709  22.837  1.00 96.56           N  
ATOM    844  H   PHE A  58      33.949 -13.968  23.719  1.00 96.56           H  
ATOM    845  CA  PHE A  58      32.072 -13.788  22.733  1.00 96.56           C  
ATOM    846  HA  PHE A  58      31.799 -14.111  21.728  1.00 96.56           H  
ATOM    847  C   PHE A  58      31.431 -12.418  22.946  1.00 96.56           C  
ATOM    848  CB  PHE A  58      31.518 -14.801  23.746  1.00 96.56           C  
ATOM    849  HB2 PHE A  58      30.435 -14.842  23.631  1.00 96.56           H  
ATOM    850  HB3 PHE A  58      31.723 -14.432  24.751  1.00 96.56           H  
ATOM    851  O   PHE A  58      30.556 -12.016  22.177  1.00 96.56           O  
ATOM    852  CG  PHE A  58      32.047 -16.220  23.625  1.00 96.56           C  
ATOM    853  CD1 PHE A  58      32.139 -16.853  22.369  1.00 96.56           C  
ATOM    854  HD1 PHE A  58      31.837 -16.332  21.473  1.00 96.56           H  
ATOM    855  CD2 PHE A  58      32.414 -16.926  24.787  1.00 96.56           C  
ATOM    856  HD2 PHE A  58      32.336 -16.448  25.752  1.00 96.56           H  
ATOM    857  CE1 PHE A  58      32.612 -18.175  22.279  1.00 96.56           C  
ATOM    858  HE1 PHE A  58      32.691 -18.663  21.319  1.00 96.56           H  
ATOM    859  CE2 PHE A  58      32.872 -18.253  24.696  1.00 96.56           C  
ATOM    860  HE2 PHE A  58      33.148 -18.791  25.591  1.00 96.56           H  
ATOM    861  CZ  PHE A  58      32.972 -18.876  23.441  1.00 96.56           C  
ATOM    862  HZ  PHE A  58      33.322 -19.895  23.369  1.00 96.56           H  
ATOM    863  N   ALA A  59      31.915 -11.654  23.932  1.00 96.01           N  
ATOM    864  H   ALA A  59      32.596 -12.051  24.563  1.00 96.01           H  
ATOM    865  CA  ALA A  59      31.464 -10.279  24.129  1.00 96.01           C  
ATOM    866  HA  ALA A  59      30.382 -10.285  24.261  1.00 96.01           H  
ATOM    867  C   ALA A  59      31.776  -9.411  22.902  1.00 96.01           C  
ATOM    868  CB  ALA A  59      32.104  -9.714  25.398  1.00 96.01           C  
ATOM    869  HB1 ALA A  59      31.848 -10.341  26.252  1.00 96.01           H  
ATOM    870  HB2 ALA A  59      33.188  -9.679  25.290  1.00 96.01           H  
ATOM    871  HB3 ALA A  59      31.727  -8.706  25.572  1.00 96.01           H  
ATOM    872  O   ALA A  59      30.909  -8.685  22.417  1.00 96.01           O  
ATOM    873  N   ARG A  60      32.992  -9.523  22.351  1.00 95.75           N  
ATOM    874  H   ARG A  60      33.656 -10.148  22.786  1.00 95.75           H  
ATOM    875  CA  ARG A  60      33.376  -8.794  21.134  1.00 95.75           C  
ATOM    876  HA  ARG A  60      33.162  -7.735  21.274  1.00 95.75           H  
ATOM    877  C   ARG A  60      32.553  -9.206  19.923  1.00 95.75           C  
ATOM    878  CB  ARG A  60      34.866  -8.974  20.861  1.00 95.75           C  
ATOM    879  HB2 ARG A  60      35.073  -8.658  19.839  1.00 95.75           H  
ATOM    880  HB3 ARG A  60      35.138 -10.024  20.963  1.00 95.75           H  
ATOM    881  O   ARG A  60      32.112  -8.329  19.197  1.00 95.75           O  
ATOM    882  CG  ARG A  60      35.689  -8.117  21.828  1.00 95.75           C  
ATOM    883  HG2 ARG A  60      35.464  -7.064  21.660  1.00 95.75           H  
ATOM    884  HG3 ARG A  60      35.432  -8.366  22.858  1.00 95.75           H  
ATOM    885  CD  ARG A  60      37.183  -8.350  21.635  1.00 95.75           C  
ATOM    886  HD2 ARG A  60      37.707  -7.684  22.320  1.00 95.75           H  
ATOM    887  HD3 ARG A  60      37.401  -9.384  21.901  1.00 95.75           H  
ATOM    888  NE  ARG A  60      37.624  -8.055  20.258  1.00 95.75           N  
ATOM    889  HE  ARG A  60      37.031  -7.436  19.723  1.00 95.75           H  
ATOM    890  NH1 ARG A  60      39.550  -9.285  20.347  1.00 95.75           N  
ATOM    891 HH11 ARG A  60      39.334  -9.479  21.315  1.00 95.75           H  
ATOM    892 HH12 ARG A  60      40.359  -9.702  19.910  1.00 95.75           H  
ATOM    893  NH2 ARG A  60      38.997  -8.213  18.456  1.00 95.75           N  
ATOM    894 HH21 ARG A  60      39.854  -8.541  18.034  1.00 95.75           H  
ATOM    895 HH22 ARG A  60      38.370  -7.611  17.941  1.00 95.75           H  
ATOM    896  CZ  ARG A  60      38.719  -8.521  19.693  1.00 95.75           C  
ATOM    897  N   GLU A  61      32.322 -10.499  19.713  1.00 95.79           N  
ATOM    898  H   GLU A  61      32.734 -11.176  20.339  1.00 95.79           H  
ATOM    899  CA  GLU A  61      31.475 -11.010  18.629  1.00 95.79           C  
ATOM    900  HA  GLU A  61      31.910 -10.731  17.669  1.00 95.79           H  
ATOM    901  C   GLU A  61      30.068 -10.404  18.680  1.00 95.79           C  
ATOM    902  CB  GLU A  61      31.437 -12.544  18.709  1.00 95.79           C  
ATOM    903  HB2 GLU A  61      32.460 -12.914  18.640  1.00 95.79           H  
ATOM    904  HB3 GLU A  61      31.025 -12.847  19.672  1.00 95.79           H  
ATOM    905  O   GLU A  61      29.632  -9.795  17.704  1.00 95.79           O  
ATOM    906  CG  GLU A  61      30.616 -13.200  17.594  1.00 95.79           C  
ATOM    907  HG2 GLU A  61      31.045 -12.921  16.631  1.00 95.79           H  
ATOM    908  HG3 GLU A  61      29.589 -12.838  17.633  1.00 95.79           H  
ATOM    909  CD  GLU A  61      30.640 -14.725  17.756  1.00 95.79           C  
ATOM    910  OE1 GLU A  61      29.600 -15.316  18.117  1.00 95.79           O  
ATOM    911  OE2 GLU A  61      31.725 -15.328  17.585  1.00 95.79           O  
ATOM    912  N   LYS A  62      29.397 -10.474  19.837  1.00 95.67           N  
ATOM    913  H   LYS A  62      29.823 -10.988  20.595  1.00 95.67           H  
ATOM    914  CA  LYS A  62      28.046  -9.928  20.036  1.00 95.67           C  
ATOM    915  HA  LYS A  62      27.367 -10.426  19.345  1.00 95.67           H  
ATOM    916  C   LYS A  62      27.970  -8.430  19.728  1.00 95.67           C  
ATOM    917  CB  LYS A  62      27.625 -10.248  21.477  1.00 95.67           C  
ATOM    918  HB2 LYS A  62      28.278  -9.717  22.168  1.00 95.67           H  
ATOM    919  HB3 LYS A  62      27.771 -11.317  21.633  1.00 95.67           H  
ATOM    920  O   LYS A  62      27.048  -7.995  19.041  1.00 95.67           O  
ATOM    921  CG  LYS A  62      26.161  -9.908  21.801  1.00 95.67           C  
ATOM    922  HG2 LYS A  62      25.503 -10.395  21.081  1.00 95.67           H  
ATOM    923  HG3 LYS A  62      26.007  -8.829  21.767  1.00 95.67           H  
ATOM    924  CD  LYS A  62      25.858 -10.435  23.211  1.00 95.67           C  
ATOM    925  HD2 LYS A  62      26.100 -11.497  23.237  1.00 95.67           H  
ATOM    926  HD3 LYS A  62      26.502  -9.925  23.927  1.00 95.67           H  
ATOM    927  CE  LYS A  62      24.398 -10.267  23.641  1.00 95.67           C  
ATOM    928  HE2 LYS A  62      23.759 -10.692  22.867  1.00 95.67           H  
ATOM    929  HE3 LYS A  62      24.167  -9.206  23.734  1.00 95.67           H  
ATOM    930  NZ  LYS A  62      24.180 -10.975  24.933  1.00 95.67           N  
ATOM    931  HZ1 LYS A  62      24.751 -10.610  25.682  1.00 95.67           H  
ATOM    932  HZ2 LYS A  62      24.483 -11.936  24.860  1.00 95.67           H  
ATOM    933  HZ3 LYS A  62      23.216 -10.977  25.234  1.00 95.67           H  
ATOM    934  N   ILE A  63      28.950  -7.652  20.196  1.00 96.23           N  
ATOM    935  H   ILE A  63      29.674  -8.086  20.750  1.00 96.23           H  
ATOM    936  CA  ILE A  63      29.030  -6.209  19.921  1.00 96.23           C  
ATOM    937  HA  ILE A  63      28.050  -5.766  20.095  1.00 96.23           H  
ATOM    938  C   ILE A  63      29.343  -5.944  18.444  1.00 96.23           C  
ATOM    939  CB  ILE A  63      30.041  -5.530  20.873  1.00 96.23           C  
ATOM    940  HB  ILE A  63      30.999  -6.039  20.768  1.00 96.23           H  
ATOM    941  O   ILE A  63      28.639  -5.167  17.810  1.00 96.23           O  
ATOM    942  CG1 ILE A  63      29.620  -5.638  22.360  1.00 96.23           C  
ATOM    943 HG12 ILE A  63      30.409  -5.204  22.975  1.00 96.23           H  
ATOM    944 HG13 ILE A  63      29.535  -6.688  22.639  1.00 96.23           H  
ATOM    945  CG2 ILE A  63      30.263  -4.054  20.501  1.00 96.23           C  
ATOM    946 HG21 ILE A  63      29.312  -3.532  20.394  1.00 96.23           H  
ATOM    947 HG22 ILE A  63      30.866  -3.552  21.257  1.00 96.23           H  
ATOM    948 HG23 ILE A  63      30.787  -3.976  19.549  1.00 96.23           H  
ATOM    949  CD1 ILE A  63      28.292  -4.967  22.734  1.00 96.23           C  
ATOM    950 HD11 ILE A  63      27.464  -5.432  22.198  1.00 96.23           H  
ATOM    951 HD12 ILE A  63      28.121  -5.089  23.804  1.00 96.23           H  
ATOM    952 HD13 ILE A  63      28.322  -3.902  22.507  1.00 96.23           H  
ATOM    953  N   HIS A  64      30.319  -6.638  17.850  1.00 96.18           N  
ATOM    954  H   HIS A  64      30.853  -7.299  18.396  1.00 96.18           H  
ATOM    955  CA  HIS A  64      30.649  -6.476  16.432  1.00 96.18           C  
ATOM    956  HA  HIS A  64      30.939  -5.440  16.254  1.00 96.18           H  
ATOM    957  C   HIS A  64      29.461  -6.787  15.518  1.00 96.18           C  
ATOM    958  CB  HIS A  64      31.793  -7.410  16.022  1.00 96.18           C  
ATOM    959  HB2 HIS A  64      31.502  -8.435  16.254  1.00 96.18           H  
ATOM    960  HB3 HIS A  64      31.909  -7.346  14.940  1.00 96.18           H  
ATOM    961  O   HIS A  64      29.315  -6.135  14.485  1.00 96.18           O  
ATOM    962  CG  HIS A  64      33.153  -7.164  16.620  1.00 96.18           C  
ATOM    963  CD2 HIS A  64      33.647  -6.041  17.234  1.00 96.18           C  
ATOM    964  HD2 HIS A  64      33.106  -5.123  17.411  1.00 96.18           H  
ATOM    965  ND1 HIS A  64      34.160  -8.094  16.603  1.00 96.18           N  
ATOM    966  HD1 HIS A  64      34.070  -9.036  16.250  1.00 96.18           H  
ATOM    967  CE1 HIS A  64      35.237  -7.555  17.184  1.00 96.18           C  
ATOM    968  HE1 HIS A  64      36.176  -8.071  17.314  1.00 96.18           H  
ATOM    969  NE2 HIS A  64      34.985  -6.304  17.593  1.00 96.18           N  
ATOM    970  N   ARG A  65      28.632  -7.783  15.858  1.00 95.05           N  
ATOM    971  H   ARG A  65      28.843  -8.324  16.683  1.00 95.05           H  
ATOM    972  CA  ARG A  65      27.415  -8.088  15.097  1.00 95.05           C  
ATOM    973  HA  ARG A  65      27.666  -8.140  14.038  1.00 95.05           H  
ATOM    974  C   ARG A  65      26.423  -6.941  15.173  1.00 95.05           C  
ATOM    975  CB  ARG A  65      26.792  -9.414  15.564  1.00 95.05           C  
ATOM    976  HB2 ARG A  65      25.791  -9.506  15.142  1.00 95.05           H  
ATOM    977  HB3 ARG A  65      26.696  -9.408  16.650  1.00 95.05           H  
ATOM    978  O   ARG A  65      26.007  -6.468  14.123  1.00 95.05           O  
ATOM    979  CG  ARG A  65      27.609 -10.642  15.144  1.00 95.05           C  
ATOM    980  HG2 ARG A  65      28.621 -10.575  15.544  1.00 95.05           H  
ATOM    981  HG3 ARG A  65      27.137 -11.535  15.555  1.00 95.05           H  
ATOM    982  CD  ARG A  65      27.687 -10.776  13.620  1.00 95.05           C  
ATOM    983  HD2 ARG A  65      26.677 -10.868  13.219  1.00 95.05           H  
ATOM    984  HD3 ARG A  65      28.174  -9.900  13.192  1.00 95.05           H  
ATOM    985  NE  ARG A  65      28.468 -11.955  13.259  1.00 95.05           N  
ATOM    986  HE  ARG A  65      28.694 -12.592  14.010  1.00 95.05           H  
ATOM    987  NH1 ARG A  65      28.527 -11.719  10.985  1.00 95.05           N  
ATOM    988 HH11 ARG A  65      28.802 -12.078  10.081  1.00 95.05           H  
ATOM    989 HH12 ARG A  65      27.937 -10.906  11.085  1.00 95.05           H  
ATOM    990  NH2 ARG A  65      29.547 -13.449  11.978  1.00 95.05           N  
ATOM    991 HH21 ARG A  65      29.691 -13.904  12.868  1.00 95.05           H  
ATOM    992 HH22 ARG A  65      29.738 -13.917  11.104  1.00 95.05           H  
ATOM    993  CZ  ARG A  65      28.842 -12.366  12.072  1.00 95.05           C  
ATOM    994  N   PHE A  66      26.136  -6.447  16.374  1.00 96.08           N  
ATOM    995  H   PHE A  66      26.557  -6.870  17.189  1.00 96.08           H  
ATOM    996  CA  PHE A  66      25.256  -5.295  16.560  1.00 96.08           C  
ATOM    997  HA  PHE A  66      24.270  -5.538  16.166  1.00 96.08           H  
ATOM    998  C   PHE A  66      25.750  -4.047  15.806  1.00 96.08           C  
ATOM    999  CB  PHE A  66      25.129  -5.024  18.062  1.00 96.08           C  
ATOM   1000  HB2 PHE A  66      26.123  -4.927  18.499  1.00 96.08           H  
ATOM   1001  HB3 PHE A  66      24.642  -5.876  18.536  1.00 96.08           H  
ATOM   1002  O   PHE A  66      24.972  -3.402  15.107  1.00 96.08           O  
ATOM   1003  CG  PHE A  66      24.339  -3.773  18.368  1.00 96.08           C  
ATOM   1004  CD1 PHE A  66      25.007  -2.582  18.706  1.00 96.08           C  
ATOM   1005  HD1 PHE A  66      26.086  -2.557  18.752  1.00 96.08           H  
ATOM   1006  CD2 PHE A  66      22.937  -3.782  18.249  1.00 96.08           C  
ATOM   1007  HD2 PHE A  66      22.429  -4.686  17.947  1.00 96.08           H  
ATOM   1008  CE1 PHE A  66      24.274  -1.408  18.945  1.00 96.08           C  
ATOM   1009  HE1 PHE A  66      24.801  -0.495  19.183  1.00 96.08           H  
ATOM   1010  CE2 PHE A  66      22.203  -2.609  18.496  1.00 96.08           C  
ATOM   1011  HE2 PHE A  66      21.127  -2.622  18.400  1.00 96.08           H  
ATOM   1012  CZ  PHE A  66      22.871  -1.422  18.846  1.00 96.08           C  
ATOM   1013  HZ  PHE A  66      22.312  -0.515  19.024  1.00 96.08           H  
ATOM   1014  N   ASP A  67      27.047  -3.742  15.878  1.00 97.05           N  
ATOM   1015  H   ASP A  67      27.622  -4.254  16.532  1.00 97.05           H  
ATOM   1016  CA  ASP A  67      27.630  -2.547  15.254  1.00 97.05           C  
ATOM   1017  HA  ASP A  67      27.067  -1.673  15.580  1.00 97.05           H  
ATOM   1018  C   ASP A  67      27.566  -2.574  13.711  1.00 97.05           C  
ATOM   1019  CB  ASP A  67      29.088  -2.380  15.725  1.00 97.05           C  
ATOM   1020  HB2 ASP A  67      29.630  -3.305  15.526  1.00 97.05           H  
ATOM   1021  HB3 ASP A  67      29.553  -1.595  15.129  1.00 97.05           H  
ATOM   1022  O   ASP A  67      27.585  -1.520  13.075  1.00 97.05           O  
ATOM   1023  CG  ASP A  67      29.259  -2.000  17.205  1.00 97.05           C  
ATOM   1024  OD1 ASP A  67      28.272  -1.575  17.848  1.00 97.05           O  
ATOM   1025  OD2 ASP A  67      30.414  -2.110  17.680  1.00 97.05           O  
ATOM   1026  N   HIS A  68      27.463  -3.760  13.093  1.00 93.84           N  
ATOM   1027  H   HIS A  68      27.423  -4.584  13.676  1.00 93.84           H  
ATOM   1028  CA  HIS A  68      27.529  -3.941  11.634  1.00 93.84           C  
ATOM   1029  HA  HIS A  68      27.560  -2.957  11.166  1.00 93.84           H  
ATOM   1030  C   HIS A  68      26.302  -4.646  11.018  1.00 93.84           C  
ATOM   1031  CB  HIS A  68      28.839  -4.655  11.256  1.00 93.84           C  
ATOM   1032  HB2 HIS A  68      28.800  -5.675  11.637  1.00 93.84           H  
ATOM   1033  HB3 HIS A  68      28.912  -4.709  10.170  1.00 93.84           H  
ATOM   1034  O   HIS A  68      26.347  -5.040   9.854  1.00 93.84           O  
ATOM   1035  CG  HIS A  68      30.094  -3.995  11.772  1.00 93.84           C  
ATOM   1036  CD2 HIS A  68      30.713  -2.875  11.287  1.00 93.84           C  
ATOM   1037  HD2 HIS A  68      30.378  -2.280  10.450  1.00 93.84           H  
ATOM   1038  ND1 HIS A  68      30.828  -4.425  12.847  1.00 93.84           N  
ATOM   1039  HD1 HIS A  68      30.497  -5.108  13.514  1.00 93.84           H  
ATOM   1040  CE1 HIS A  68      31.865  -3.590  13.011  1.00 93.84           C  
ATOM   1041  HE1 HIS A  68      32.571  -3.632  13.828  1.00 93.84           H  
ATOM   1042  NE2 HIS A  68      31.855  -2.640  12.064  1.00 93.84           N  
ATOM   1043  N   GLU A  69      25.196  -4.824  11.751  1.00 92.75           N  
ATOM   1044  H   GLU A  69      25.232  -4.582  12.731  1.00 92.75           H  
ATOM   1045  CA  GLU A  69      24.027  -5.586  11.263  1.00 92.75           C  
ATOM   1046  HA  GLU A  69      24.400  -6.463  10.735  1.00 92.75           H  
ATOM   1047  C   GLU A  69      23.137  -4.830  10.257  1.00 92.75           C  
ATOM   1048  CB  GLU A  69      23.174  -6.108  12.438  1.00 92.75           C  
ATOM   1049  HB2 GLU A  69      22.408  -6.772  12.038  1.00 92.75           H  
ATOM   1050  HB3 GLU A  69      23.800  -6.707  13.100  1.00 92.75           H  
ATOM   1051  O   GLU A  69      22.241  -5.419   9.649  1.00 92.75           O  
ATOM   1052  CG  GLU A  69      22.474  -4.996  13.240  1.00 92.75           C  
ATOM   1053  HG2 GLU A  69      23.216  -4.280  13.595  1.00 92.75           H  
ATOM   1054  HG3 GLU A  69      21.804  -4.457  12.571  1.00 92.75           H  
ATOM   1055  CD  GLU A  69      21.653  -5.516  14.433  1.00 92.75           C  
ATOM   1056  OE1 GLU A  69      20.657  -4.828  14.780  1.00 92.75           O  
ATOM   1057  OE2 GLU A  69      21.954  -6.601  14.966  1.00 92.75           O  
ATOM   1058  N   ARG A  70      23.320  -3.513  10.093  1.00 92.52           N  
ATOM   1059  H   ARG A  70      24.122  -3.099  10.547  1.00 92.52           H  
ATOM   1060  CA  ARG A  70      22.452  -2.673   9.250  1.00 92.52           C  
ATOM   1061  HA  ARG A  70      21.491  -3.179   9.148  1.00 92.52           H  
ATOM   1062  C   ARG A  70      23.001  -2.530   7.833  1.00 92.52           C  
ATOM   1063  CB  ARG A  70      22.213  -1.297   9.897  1.00 92.52           C  
ATOM   1064  HB2 ARG A  70      21.571  -0.708   9.242  1.00 92.52           H  
ATOM   1065  HB3 ARG A  70      23.168  -0.778   9.976  1.00 92.52           H  
ATOM   1066  O   ARG A  70      24.155  -2.175   7.634  1.00 92.52           O  
ATOM   1067  CG  ARG A  70      21.573  -1.350  11.294  1.00 92.52           C  
ATOM   1068  HG2 ARG A  70      22.231  -1.890  11.975  1.00 92.52           H  
ATOM   1069  HG3 ARG A  70      21.471  -0.330  11.663  1.00 92.52           H  
ATOM   1070  CD  ARG A  70      20.192  -2.019  11.284  1.00 92.52           C  
ATOM   1071  HD2 ARG A  70      20.317  -3.044  10.933  1.00 92.52           H  
ATOM   1072  HD3 ARG A  70      19.541  -1.485  10.591  1.00 92.52           H  
ATOM   1073  NE  ARG A  70      19.598  -2.020  12.633  1.00 92.52           N  
ATOM   1074  HE  ARG A  70      19.946  -1.318  13.270  1.00 92.52           H  
ATOM   1075  NH1 ARG A  70      18.626  -4.113  12.554  1.00 92.52           N  
ATOM   1076 HH11 ARG A  70      18.413  -4.911  13.135  1.00 92.52           H  
ATOM   1077 HH12 ARG A  70      19.064  -4.301  11.663  1.00 92.52           H  
ATOM   1078  NH2 ARG A  70      18.727  -3.022  14.473  1.00 92.52           N  
ATOM   1079 HH21 ARG A  70      19.040  -3.897  14.868  1.00 92.52           H  
ATOM   1080 HH22 ARG A  70      19.074  -2.253  15.028  1.00 92.52           H  
ATOM   1081  CZ  ARG A  70      18.977  -3.038  13.202  1.00 92.52           C  
ATOM   1082  N   ILE A  71      22.121  -2.721   6.852  1.00 94.25           N  
ATOM   1083  H   ILE A  71      21.186  -3.004   7.109  1.00 94.25           H  
ATOM   1084  CA  ILE A  71      22.362  -2.374   5.445  1.00 94.25           C  
ATOM   1085  HA  ILE A  71      23.438  -2.390   5.272  1.00 94.25           H  
ATOM   1086  C   ILE A  71      21.861  -0.952   5.150  1.00 94.25           C  
ATOM   1087  CB  ILE A  71      21.722  -3.411   4.496  1.00 94.25           C  
ATOM   1088  HB  ILE A  71      21.932  -3.102   3.472  1.00 94.25           H  
ATOM   1089  O   ILE A  71      20.973  -0.472   5.866  1.00 94.25           O  
ATOM   1090  CG1 ILE A  71      20.186  -3.483   4.656  1.00 94.25           C  
ATOM   1091 HG12 ILE A  71      19.758  -2.498   4.468  1.00 94.25           H  
ATOM   1092 HG13 ILE A  71      19.936  -3.774   5.677  1.00 94.25           H  
ATOM   1093  CG2 ILE A  71      22.399  -4.776   4.710  1.00 94.25           C  
ATOM   1094 HG21 ILE A  71      22.131  -5.196   5.679  1.00 94.25           H  
ATOM   1095 HG22 ILE A  71      23.482  -4.658   4.664  1.00 94.25           H  
ATOM   1096 HG23 ILE A  71      22.116  -5.467   3.916  1.00 94.25           H  
ATOM   1097  CD1 ILE A  71      19.511  -4.470   3.700  1.00 94.25           C  
ATOM   1098 HD11 ILE A  71      19.753  -4.213   2.669  1.00 94.25           H  
ATOM   1099 HD12 ILE A  71      19.837  -5.489   3.909  1.00 94.25           H  
ATOM   1100 HD13 ILE A  71      18.432  -4.432   3.849  1.00 94.25           H  
ATOM   1101  N   PRO A  72      22.354  -0.290   4.086  1.00 95.36           N  
ATOM   1102  CA  PRO A  72      21.810   0.989   3.652  1.00 95.36           C  
ATOM   1103  HA  PRO A  72      22.041   1.728   4.419  1.00 95.36           H  
ATOM   1104  C   PRO A  72      20.289   0.938   3.440  1.00 95.36           C  
ATOM   1105  CB  PRO A  72      22.569   1.358   2.373  1.00 95.36           C  
ATOM   1106  HB2 PRO A  72      22.048   0.974   1.497  1.00 95.36           H  
ATOM   1107  HB3 PRO A  72      22.711   2.435   2.286  1.00 95.36           H  
ATOM   1108  O   PRO A  72      19.736  -0.007   2.854  1.00 95.36           O  
ATOM   1109  CG  PRO A  72      23.900   0.624   2.532  1.00 95.36           C  
ATOM   1110  HG2 PRO A  72      24.572   1.214   3.156  1.00 95.36           H  
ATOM   1111  HG3 PRO A  72      24.363   0.409   1.569  1.00 95.36           H  
ATOM   1112  CD  PRO A  72      23.507  -0.655   3.271  1.00 95.36           C  
ATOM   1113  HD2 PRO A  72      23.223  -1.425   2.554  1.00 95.36           H  
ATOM   1114  HD3 PRO A  72      24.342  -0.998   3.881  1.00 95.36           H  
ATOM   1115  N   GLU A  73      19.608   1.977   3.925  1.00 92.79           N  
ATOM   1116  H   GLU A  73      20.119   2.727   4.369  1.00 92.79           H  
ATOM   1117  CA  GLU A  73      18.182   2.175   3.677  1.00 92.79           C  
ATOM   1118  HA  GLU A  73      17.659   1.282   4.018  1.00 92.79           H  
ATOM   1119  C   GLU A  73      17.928   2.325   2.166  1.00 92.79           C  
ATOM   1120  CB  GLU A  73      17.655   3.374   4.497  1.00 92.79           C  
ATOM   1121  HB2 GLU A  73      18.109   4.295   4.132  1.00 92.79           H  
ATOM   1122  HB3 GLU A  73      17.937   3.235   5.540  1.00 92.79           H  
ATOM   1123  O   GLU A  73      18.779   2.798   1.412  1.00 92.79           O  
ATOM   1124  CG  GLU A  73      16.126   3.486   4.414  1.00 92.79           C  
ATOM   1125  HG2 GLU A  73      15.697   2.521   4.685  1.00 92.79           H  
ATOM   1126  HG3 GLU A  73      15.843   3.689   3.382  1.00 92.79           H  
ATOM   1127  CD  GLU A  73      15.521   4.582   5.305  1.00 92.79           C  
ATOM   1128  OE1 GLU A  73      15.085   4.236   6.426  1.00 92.79           O  
ATOM   1129  OE2 GLU A  73      15.355   5.731   4.846  1.00 92.79           O  
ATOM   1130  N   ARG A  74      16.750   1.898   1.699  1.00 94.72           N  
ATOM   1131  H   ARG A  74      16.039   1.654   2.374  1.00 94.72           H  
ATOM   1132  CA  ARG A  74      16.344   2.154   0.313  1.00 94.72           C  
ATOM   1133  HA  ARG A  74      17.170   1.900  -0.351  1.00 94.72           H  
ATOM   1134  C   ARG A  74      16.051   3.647   0.140  1.00 94.72           C  
ATOM   1135  CB  ARG A  74      15.108   1.333  -0.070  1.00 94.72           C  
ATOM   1136  HB2 ARG A  74      14.267   1.653   0.545  1.00 94.72           H  
ATOM   1137  HB3 ARG A  74      14.887   1.553  -1.115  1.00 94.72           H  
ATOM   1138  O   ARG A  74      15.350   4.223   0.961  1.00 94.72           O  
ATOM   1139  CG  ARG A  74      15.270  -0.184   0.045  1.00 94.72           C  
ATOM   1140  HG2 ARG A  74      15.595  -0.445   1.052  1.00 94.72           H  
ATOM   1141  HG3 ARG A  74      16.018  -0.515  -0.676  1.00 94.72           H  
ATOM   1142  CD  ARG A  74      13.933  -0.877  -0.257  1.00 94.72           C  
ATOM   1143  HD2 ARG A  74      13.187  -0.547   0.466  1.00 94.72           H  
ATOM   1144  HD3 ARG A  74      13.593  -0.565  -1.245  1.00 94.72           H  
ATOM   1145  NE  ARG A  74      14.046  -2.350  -0.228  1.00 94.72           N  
ATOM   1146  HE  ARG A  74      14.043  -2.830  -1.117  1.00 94.72           H  
ATOM   1147  NH1 ARG A  74      14.175  -2.604   2.045  1.00 94.72           N  
ATOM   1148 HH11 ARG A  74      14.212  -3.140   2.901  1.00 94.72           H  
ATOM   1149 HH12 ARG A  74      14.066  -1.608   2.171  1.00 94.72           H  
ATOM   1150  NH2 ARG A  74      14.253  -4.408   0.704  1.00 94.72           N  
ATOM   1151 HH21 ARG A  74      14.467  -4.975   1.513  1.00 94.72           H  
ATOM   1152 HH22 ARG A  74      14.179  -4.890  -0.180  1.00 94.72           H  
ATOM   1153  CZ  ARG A  74      14.158  -3.117   0.843  1.00 94.72           C  
ATOM   1154  N   VAL A  75      16.504   4.245  -0.962  1.00 92.03           N  
ATOM   1155  H   VAL A  75      17.125   3.727  -1.567  1.00 92.03           H  
ATOM   1156  CA  VAL A  75      16.235   5.665  -1.282  1.00 92.03           C  
ATOM   1157  HA  VAL A  75      16.674   6.293  -0.506  1.00 92.03           H  
ATOM   1158  C   VAL A  75      14.727   5.963  -1.309  1.00 92.03           C  
ATOM   1159  CB  VAL A  75      16.886   6.026  -2.634  1.00 92.03           C  
ATOM   1160  HB  VAL A  75      16.499   5.356  -3.402  1.00 92.03           H  
ATOM   1161  O   VAL A  75      14.259   6.968  -0.770  1.00 92.03           O  
ATOM   1162  CG1 VAL A  75      16.587   7.466  -3.062  1.00 92.03           C  
ATOM   1163 HG11 VAL A  75      16.916   8.163  -2.291  1.00 92.03           H  
ATOM   1164 HG12 VAL A  75      15.520   7.604  -3.237  1.00 92.03           H  
ATOM   1165 HG13 VAL A  75      17.111   7.695  -3.990  1.00 92.03           H  
ATOM   1166  CG2 VAL A  75      18.411   5.858  -2.572  1.00 92.03           C  
ATOM   1167 HG21 VAL A  75      18.852   6.137  -3.528  1.00 92.03           H  
ATOM   1168 HG22 VAL A  75      18.825   6.500  -1.794  1.00 92.03           H  
ATOM   1169 HG23 VAL A  75      18.682   4.823  -2.362  1.00 92.03           H  
ATOM   1170  N   VAL A  76      13.961   5.039  -1.888  1.00 94.95           N  
ATOM   1171  H   VAL A  76      14.423   4.220  -2.258  1.00 94.95           H  
ATOM   1172  CA  VAL A  76      12.494   5.007  -1.896  1.00 94.95           C  
ATOM   1173  HA  VAL A  76      12.104   5.746  -1.196  1.00 94.95           H  
ATOM   1174  C   VAL A  76      12.017   3.638  -1.431  1.00 94.95           C  
ATOM   1175  CB  VAL A  76      11.922   5.317  -3.290  1.00 94.95           C  
ATOM   1176  HB  VAL A  76      10.845   5.151  -3.263  1.00 94.95           H  
ATOM   1177  O   VAL A  76      12.768   2.664  -1.495  1.00 94.95           O  
ATOM   1178  CG1 VAL A  76      12.161   6.779  -3.663  1.00 94.95           C  
ATOM   1179 HG11 VAL A  76      11.699   6.975  -4.631  1.00 94.95           H  
ATOM   1180 HG12 VAL A  76      11.706   7.429  -2.917  1.00 94.95           H  
ATOM   1181 HG13 VAL A  76      13.228   6.994  -3.729  1.00 94.95           H  
ATOM   1182  CG2 VAL A  76      12.512   4.429  -4.396  1.00 94.95           C  
ATOM   1183 HG21 VAL A  76      12.518   3.383  -4.090  1.00 94.95           H  
ATOM   1184 HG22 VAL A  76      11.901   4.523  -5.294  1.00 94.95           H  
ATOM   1185 HG23 VAL A  76      13.533   4.733  -4.625  1.00 94.95           H  
ATOM   1186  N   HIS A  77      10.769   3.528  -0.988  1.00 96.53           N  
ATOM   1187  H   HIS A  77      10.192   4.357  -0.965  1.00 96.53           H  
ATOM   1188  CA  HIS A  77      10.199   2.253  -0.542  1.00 96.53           C  
ATOM   1189  HA  HIS A  77       9.189   2.470  -0.192  1.00 96.53           H  
ATOM   1190  C   HIS A  77      10.871   1.639   0.692  1.00 96.53           C  
ATOM   1191  CB  HIS A  77      10.083   1.273  -1.723  1.00 96.53           C  
ATOM   1192  HB2 HIS A  77       9.580   0.368  -1.381  1.00 96.53           H  
ATOM   1193  HB3 HIS A  77      11.074   0.962  -2.053  1.00 96.53           H  
ATOM   1194  O   HIS A  77      10.833   0.417   0.883  1.00 96.53           O  
ATOM   1195  CG  HIS A  77       9.324   1.798  -2.910  1.00 96.53           C  
ATOM   1196  CD2 HIS A  77       9.831   2.061  -4.152  1.00 96.53           C  
ATOM   1197  HD2 HIS A  77      10.864   1.965  -4.450  1.00 96.53           H  
ATOM   1198  ND1 HIS A  77       7.963   1.953  -2.988  1.00 96.53           N  
ATOM   1199  HD1 HIS A  77       7.340   1.995  -2.194  1.00 96.53           H  
ATOM   1200  CE1 HIS A  77       7.652   2.227  -4.266  1.00 96.53           C  
ATOM   1201  HE1 HIS A  77       6.655   2.384  -4.651  1.00 96.53           H  
ATOM   1202  NE2 HIS A  77       8.764   2.353  -5.001  1.00 96.53           N  
ATOM   1203  N   ALA A  78      11.481   2.468   1.545  1.00 95.89           N  
ATOM   1204  H   ALA A  78      11.480   3.457   1.337  1.00 95.89           H  
ATOM   1205  CA  ALA A  78      12.141   2.032   2.773  1.00 95.89           C  
ATOM   1206  HA  ALA A  78      12.898   1.286   2.529  1.00 95.89           H  
ATOM   1207  C   ALA A  78      11.155   1.395   3.761  1.00 95.89           C  
ATOM   1208  CB  ALA A  78      12.834   3.240   3.401  1.00 95.89           C  
ATOM   1209  HB1 ALA A  78      12.105   4.015   3.638  1.00 95.89           H  
ATOM   1210  HB2 ALA A  78      13.332   2.936   4.321  1.00 95.89           H  
ATOM   1211  HB3 ALA A  78      13.569   3.654   2.710  1.00 95.89           H  
ATOM   1212  O   ALA A  78      11.416   0.319   4.295  1.00 95.89           O  
ATOM   1213  N   ARG A  79       9.991   2.021   3.955  1.00 96.19           N  
ATOM   1214  H   ARG A  79       9.858   2.917   3.509  1.00 96.19           H  
ATOM   1215  CA  ARG A  79       8.904   1.508   4.791  1.00 96.19           C  
ATOM   1216  HA  ARG A  79       9.328   1.044   5.681  1.00 96.19           H  
ATOM   1217  C   ARG A  79       8.101   0.451   4.027  1.00 96.19           C  
ATOM   1218  CB  ARG A  79       8.052   2.717   5.201  1.00 96.19           C  
ATOM   1219  HB2 ARG A  79       8.692   3.488   5.629  1.00 96.19           H  
ATOM   1220  HB3 ARG A  79       7.612   3.138   4.297  1.00 96.19           H  
ATOM   1221  O   ARG A  79       7.124   0.774   3.359  1.00 96.19           O  
ATOM   1222  CG  ARG A  79       6.924   2.411   6.187  1.00 96.19           C  
ATOM   1223  HG2 ARG A  79       6.233   3.254   6.197  1.00 96.19           H  
ATOM   1224  HG3 ARG A  79       6.375   1.520   5.883  1.00 96.19           H  
ATOM   1225  CD  ARG A  79       7.501   2.239   7.587  1.00 96.19           C  
ATOM   1226  HD2 ARG A  79       8.222   1.421   7.596  1.00 96.19           H  
ATOM   1227  HD3 ARG A  79       8.005   3.163   7.869  1.00 96.19           H  
ATOM   1228  NE  ARG A  79       6.430   1.975   8.543  1.00 96.19           N  
ATOM   1229  HE  ARG A  79       5.481   2.073   8.213  1.00 96.19           H  
ATOM   1230  NH1 ARG A  79       7.716   1.388  10.358  1.00 96.19           N  
ATOM   1231 HH11 ARG A  79       8.539   1.739   9.890  1.00 96.19           H  
ATOM   1232 HH12 ARG A  79       7.701   1.191  11.349  1.00 96.19           H  
ATOM   1233  NH2 ARG A  79       5.492   1.443  10.495  1.00 96.19           N  
ATOM   1234 HH21 ARG A  79       5.530   0.960  11.381  1.00 96.19           H  
ATOM   1235 HH22 ARG A  79       4.595   1.770  10.165  1.00 96.19           H  
ATOM   1236  CZ  ARG A  79       6.560   1.620   9.798  1.00 96.19           C  
ATOM   1237  N   GLY A  80       8.520  -0.813   4.106  1.00 95.89           N  
ATOM   1238  H   GLY A  80       9.357  -1.011   4.634  1.00 95.89           H  
ATOM   1239  CA  GLY A  80       7.822  -1.925   3.451  1.00 95.89           C  
ATOM   1240  HA2 GLY A  80       6.904  -1.551   2.998  1.00 95.89           H  
ATOM   1241  HA3 GLY A  80       8.442  -2.342   2.657  1.00 95.89           H  
ATOM   1242  C   GLY A  80       7.409  -3.056   4.382  1.00 95.89           C  
ATOM   1243  O   GLY A  80       7.856  -3.120   5.518  1.00 95.89           O  
ATOM   1244  N   THR A  81       6.549  -3.941   3.888  1.00 97.87           N  
ATOM   1245  H   THR A  81       6.210  -3.782   2.950  1.00 97.87           H  
ATOM   1246  CA  THR A  81       6.179  -5.229   4.494  1.00 97.87           C  
ATOM   1247  HA  THR A  81       7.007  -5.585   5.107  1.00 97.87           H  
ATOM   1248  C   THR A  81       5.926  -6.244   3.380  1.00 97.87           C  
ATOM   1249  CB  THR A  81       4.960  -5.103   5.418  1.00 97.87           C  
ATOM   1250  HB  THR A  81       5.125  -4.275   6.107  1.00 97.87           H  
ATOM   1251  O   THR A  81       5.650  -5.846   2.247  1.00 97.87           O  
ATOM   1252  CG2 THR A  81       3.639  -4.877   4.683  1.00 97.87           C  
ATOM   1253 HG21 THR A  81       3.728  -4.007   4.032  1.00 97.87           H  
ATOM   1254 HG22 THR A  81       3.381  -5.747   4.078  1.00 97.87           H  
ATOM   1255 HG23 THR A  81       2.843  -4.703   5.406  1.00 97.87           H  
ATOM   1256  OG1 THR A  81       4.845  -6.289   6.165  1.00 97.87           O  
ATOM   1257  HG1 THR A  81       3.977  -6.318   6.573  1.00 97.87           H  
ATOM   1258  N   GLY A  82       6.009  -7.540   3.660  1.00 97.81           N  
ATOM   1259  H   GLY A  82       6.140  -7.842   4.615  1.00 97.81           H  
ATOM   1260  CA  GLY A  82       5.746  -8.561   2.653  1.00 97.81           C  
ATOM   1261  HA2 GLY A  82       5.019  -8.171   1.942  1.00 97.81           H  
ATOM   1262  HA3 GLY A  82       6.662  -8.801   2.113  1.00 97.81           H  
ATOM   1263  C   GLY A  82       5.159  -9.841   3.224  1.00 97.81           C  
ATOM   1264  O   GLY A  82       5.196 -10.074   4.431  1.00 97.81           O  
ATOM   1265  N   ALA A  83       4.593 -10.648   2.334  1.00 98.62           N  
ATOM   1266  H   ALA A  83       4.628 -10.383   1.360  1.00 98.62           H  
ATOM   1267  CA  ALA A  83       4.015 -11.944   2.654  1.00 98.62           C  
ATOM   1268  HA  ALA A  83       4.545 -12.368   3.507  1.00 98.62           H  
ATOM   1269  C   ALA A  83       4.177 -12.915   1.479  1.00 98.62           C  
ATOM   1270  CB  ALA A  83       2.544 -11.765   3.045  1.00 98.62           C  
ATOM   1271  HB1 ALA A  83       2.102 -12.737   3.261  1.00 98.62           H  
ATOM   1272  HB2 ALA A  83       2.470 -11.141   3.936  1.00 98.62           H  
ATOM   1273  HB3 ALA A  83       1.995 -11.296   2.228  1.00 98.62           H  
ATOM   1274  O   ALA A  83       4.278 -12.513   0.315  1.00 98.62           O  
ATOM   1275  N   PHE A  84       4.189 -14.204   1.800  1.00 98.74           N  
ATOM   1276  H   PHE A  84       3.996 -14.461   2.757  1.00 98.74           H  
ATOM   1277  CA  PHE A  84       4.224 -15.277   0.819  1.00 98.74           C  
ATOM   1278  HA  PHE A  84       4.779 -14.940  -0.057  1.00 98.74           H  
ATOM   1279  C   PHE A  84       2.817 -15.657   0.366  1.00 98.74           C  
ATOM   1280  CB  PHE A  84       4.948 -16.495   1.392  1.00 98.74           C  
ATOM   1281  HB2 PHE A  84       4.427 -16.821   2.292  1.00 98.74           H  
ATOM   1282  HB3 PHE A  84       4.894 -17.300   0.660  1.00 98.74           H  
ATOM   1283  O   PHE A  84       1.832 -15.495   1.093  1.00 98.74           O  
ATOM   1284  CG  PHE A  84       6.402 -16.261   1.725  1.00 98.74           C  
ATOM   1285  CD1 PHE A  84       7.374 -16.366   0.713  1.00 98.74           C  
ATOM   1286  HD1 PHE A  84       7.078 -16.588  -0.302  1.00 98.74           H  
ATOM   1287  CD2 PHE A  84       6.786 -15.961   3.045  1.00 98.74           C  
ATOM   1288  HD2 PHE A  84       6.045 -15.883   3.827  1.00 98.74           H  
ATOM   1289  CE1 PHE A  84       8.731 -16.172   1.022  1.00 98.74           C  
ATOM   1290  HE1 PHE A  84       9.477 -16.241   0.244  1.00 98.74           H  
ATOM   1291  CE2 PHE A  84       8.143 -15.775   3.353  1.00 98.74           C  
ATOM   1292  HE2 PHE A  84       8.443 -15.564   4.369  1.00 98.74           H  
ATOM   1293  CZ  PHE A  84       9.114 -15.880   2.344  1.00 98.74           C  
ATOM   1294  HZ  PHE A  84      10.156 -15.739   2.591  1.00 98.74           H  
ATOM   1295  N   GLY A  85       2.742 -16.212  -0.837  1.00 98.00           N  
ATOM   1296  H   GLY A  85       3.585 -16.307  -1.386  1.00 98.00           H  
ATOM   1297  CA  GLY A  85       1.494 -16.657  -1.424  1.00 98.00           C  
ATOM   1298  HA2 GLY A  85       0.974 -15.776  -1.801  1.00 98.00           H  
ATOM   1299  HA3 GLY A  85       0.868 -17.138  -0.672  1.00 98.00           H  
ATOM   1300  C   GLY A  85       1.675 -17.622  -2.583  1.00 98.00           C  
ATOM   1301  O   GLY A  85       2.772 -18.121  -2.856  1.00 98.00           O  
ATOM   1302  N   THR A  86       0.577 -17.844  -3.294  1.00 98.31           N  
ATOM   1303  H   THR A  86      -0.275 -17.394  -2.990  1.00 98.31           H  
ATOM   1304  CA  THR A  86       0.521 -18.687  -4.490  1.00 98.31           C  
ATOM   1305  HA  THR A  86       1.533 -18.892  -4.838  1.00 98.31           H  
ATOM   1306  C   THR A  86      -0.225 -17.984  -5.612  1.00 98.31           C  
ATOM   1307  CB  THR A  86      -0.158 -20.034  -4.204  1.00 98.31           C  
ATOM   1308  HB  THR A  86      -0.285 -20.570  -5.145  1.00 98.31           H  
ATOM   1309  O   THR A  86      -1.305 -17.440  -5.386  1.00 98.31           O  
ATOM   1310  CG2 THR A  86       0.677 -20.897  -3.261  1.00 98.31           C  
ATOM   1311 HG21 THR A  86       1.681 -21.019  -3.669  1.00 98.31           H  
ATOM   1312 HG22 THR A  86       0.211 -21.878  -3.168  1.00 98.31           H  
ATOM   1313 HG23 THR A  86       0.740 -20.434  -2.276  1.00 98.31           H  
ATOM   1314  OG1 THR A  86      -1.422 -19.847  -3.608  1.00 98.31           O  
ATOM   1315  HG1 THR A  86      -1.885 -19.162  -4.096  1.00 98.31           H  
ATOM   1316  N   PHE A  87       0.328 -18.050  -6.819  1.00 98.58           N  
ATOM   1317  H   PHE A  87       1.225 -18.505  -6.906  1.00 98.58           H  
ATOM   1318  CA  PHE A  87      -0.290 -17.592  -8.059  1.00 98.58           C  
ATOM   1319  HA  PHE A  87      -1.157 -16.971  -7.832  1.00 98.58           H  
ATOM   1320  C   PHE A  87      -0.765 -18.784  -8.896  1.00 98.58           C  
ATOM   1321  CB  PHE A  87       0.724 -16.736  -8.820  1.00 98.58           C  
ATOM   1322  HB2 PHE A  87       1.646 -17.302  -8.956  1.00 98.58           H  
ATOM   1323  HB3 PHE A  87       0.963 -15.861  -8.216  1.00 98.58           H  
ATOM   1324  O   PHE A  87      -0.046 -19.783  -9.010  1.00 98.58           O  
ATOM   1325  CG  PHE A  87       0.235 -16.273 -10.174  1.00 98.58           C  
ATOM   1326  CD1 PHE A  87       0.418 -17.080 -11.313  1.00 98.58           C  
ATOM   1327  HD1 PHE A  87       0.895 -18.045 -11.232  1.00 98.58           H  
ATOM   1328  CD2 PHE A  87      -0.403 -15.026 -10.299  1.00 98.58           C  
ATOM   1329  HD2 PHE A  87      -0.535 -14.388  -9.438  1.00 98.58           H  
ATOM   1330  CE1 PHE A  87      -0.044 -16.637 -12.563  1.00 98.58           C  
ATOM   1331  HE1 PHE A  87       0.053 -17.271 -13.431  1.00 98.58           H  
ATOM   1332  CE2 PHE A  87      -0.827 -14.573 -11.556  1.00 98.58           C  
ATOM   1333  HE2 PHE A  87      -1.292 -13.602 -11.646  1.00 98.58           H  
ATOM   1334  CZ  PHE A  87      -0.641 -15.375 -12.692  1.00 98.58           C  
ATOM   1335  HZ  PHE A  87      -0.971 -15.031 -13.662  1.00 98.58           H  
ATOM   1336  N   ARG A  88      -1.960 -18.678  -9.487  1.00 98.21           N  
ATOM   1337  H   ARG A  88      -2.482 -17.823  -9.358  1.00 98.21           H  
ATOM   1338  CA  ARG A  88      -2.587 -19.735 -10.295  1.00 98.21           C  
ATOM   1339  HA  ARG A  88      -1.827 -20.438 -10.635  1.00 98.21           H  
ATOM   1340  C   ARG A  88      -3.270 -19.154 -11.527  1.00 98.21           C  
ATOM   1341  CB  ARG A  88      -3.618 -20.502  -9.452  1.00 98.21           C  
ATOM   1342  HB2 ARG A  88      -4.383 -19.809  -9.104  1.00 98.21           H  
ATOM   1343  HB3 ARG A  88      -4.097 -21.252 -10.082  1.00 98.21           H  
ATOM   1344  O   ARG A  88      -4.047 -18.206 -11.418  1.00 98.21           O  
ATOM   1345  CG  ARG A  88      -2.988 -21.207  -8.244  1.00 98.21           C  
ATOM   1346  HG2 ARG A  88      -2.545 -20.469  -7.575  1.00 98.21           H  
ATOM   1347  HG3 ARG A  88      -2.213 -21.892  -8.589  1.00 98.21           H  
ATOM   1348  CD  ARG A  88      -4.059 -21.974  -7.468  1.00 98.21           C  
ATOM   1349  HD2 ARG A  88      -4.445 -22.781  -8.092  1.00 98.21           H  
ATOM   1350  HD3 ARG A  88      -4.872 -21.283  -7.242  1.00 98.21           H  
ATOM   1351  NE  ARG A  88      -3.522 -22.534  -6.215  1.00 98.21           N  
ATOM   1352  HE  ARG A  88      -2.540 -22.769  -6.187  1.00 98.21           H  
ATOM   1353  NH1 ARG A  88      -5.495 -22.701  -5.064  1.00 98.21           N  
ATOM   1354 HH11 ARG A  88      -5.956 -22.251  -5.842  1.00 98.21           H  
ATOM   1355 HH12 ARG A  88      -6.003 -23.001  -4.244  1.00 98.21           H  
ATOM   1356  NH2 ARG A  88      -3.601 -23.416  -4.121  1.00 98.21           N  
ATOM   1357 HH21 ARG A  88      -2.717 -23.866  -4.307  1.00 98.21           H  
ATOM   1358 HH22 ARG A  88      -4.100 -23.657  -3.277  1.00 98.21           H  
ATOM   1359  CZ  ARG A  88      -4.206 -22.885  -5.144  1.00 98.21           C  
ATOM   1360  N   VAL A  89      -3.025 -19.763 -12.685  1.00 98.09           N  
ATOM   1361  H   VAL A  89      -2.409 -20.563 -12.685  1.00 98.09           H  
ATOM   1362  CA  VAL A  89      -3.762 -19.475 -13.922  1.00 98.09           C  
ATOM   1363  HA  VAL A  89      -3.989 -18.410 -13.968  1.00 98.09           H  
ATOM   1364  C   VAL A  89      -5.081 -20.243 -13.886  1.00 98.09           C  
ATOM   1365  CB  VAL A  89      -2.930 -19.832 -15.167  1.00 98.09           C  
ATOM   1366  HB  VAL A  89      -2.691 -20.895 -15.149  1.00 98.09           H  
ATOM   1367  O   VAL A  89      -5.081 -21.466 -13.770  1.00 98.09           O  
ATOM   1368  CG1 VAL A  89      -3.691 -19.521 -16.460  1.00 98.09           C  
ATOM   1369 HG11 VAL A  89      -4.592 -20.130 -16.531  1.00 98.09           H  
ATOM   1370 HG12 VAL A  89      -3.059 -19.732 -17.323  1.00 98.09           H  
ATOM   1371 HG13 VAL A  89      -3.987 -18.473 -16.477  1.00 98.09           H  
ATOM   1372  CG2 VAL A  89      -1.614 -19.044 -15.196  1.00 98.09           C  
ATOM   1373 HG21 VAL A  89      -1.811 -17.973 -15.233  1.00 98.09           H  
ATOM   1374 HG22 VAL A  89      -1.039 -19.342 -16.072  1.00 98.09           H  
ATOM   1375 HG23 VAL A  89      -1.011 -19.277 -14.318  1.00 98.09           H  
ATOM   1376  N   LEU A  90      -6.200 -19.526 -13.966  1.00 96.65           N  
ATOM   1377  H   LEU A  90      -6.121 -18.536 -14.153  1.00 96.65           H  
ATOM   1378  CA  LEU A  90      -7.547 -20.100 -13.913  1.00 96.65           C  
ATOM   1379  HA  LEU A  90      -7.536 -21.009 -13.310  1.00 96.65           H  
ATOM   1380  C   LEU A  90      -8.040 -20.500 -15.306  1.00 96.65           C  
ATOM   1381  CB  LEU A  90      -8.508 -19.081 -13.272  1.00 96.65           C  
ATOM   1382  HB2 LEU A  90      -8.535 -18.190 -13.899  1.00 96.65           H  
ATOM   1383  HB3 LEU A  90      -9.508 -19.514 -13.274  1.00 96.65           H  
ATOM   1384  O   LEU A  90      -8.673 -21.540 -15.468  1.00 96.65           O  
ATOM   1385  CG  LEU A  90      -8.160 -18.655 -11.834  1.00 96.65           C  
ATOM   1386  HG  LEU A  90      -7.183 -18.173 -11.818  1.00 96.65           H  
ATOM   1387  CD1 LEU A  90      -9.200 -17.641 -11.355  1.00 96.65           C  
ATOM   1388 HD11 LEU A  90     -10.192 -18.091 -11.351  1.00 96.65           H  
ATOM   1389 HD12 LEU A  90      -9.195 -16.769 -12.009  1.00 96.65           H  
ATOM   1390 HD13 LEU A  90      -8.958 -17.316 -10.343  1.00 96.65           H  
ATOM   1391  CD2 LEU A  90      -8.142 -19.843 -10.871  1.00 96.65           C  
ATOM   1392 HD21 LEU A  90      -8.014 -19.488  -9.848  1.00 96.65           H  
ATOM   1393 HD22 LEU A  90      -7.309 -20.503 -11.113  1.00 96.65           H  
ATOM   1394 HD23 LEU A  90      -9.080 -20.394 -10.939  1.00 96.65           H  
ATOM   1395  N   ASP A  91      -7.727 -19.680 -16.308  1.00 93.23           N  
ATOM   1396  H   ASP A  91      -7.215 -18.837 -16.093  1.00 93.23           H  
ATOM   1397  CA  ASP A  91      -8.036 -19.918 -17.715  1.00 93.23           C  
ATOM   1398  HA  ASP A  91      -8.110 -20.991 -17.897  1.00 93.23           H  
ATOM   1399  C   ASP A  91      -6.903 -19.350 -18.572  1.00 93.23           C  
ATOM   1400  CB  ASP A  91      -9.387 -19.273 -18.071  1.00 93.23           C  
ATOM   1401  HB2 ASP A  91      -9.334 -18.202 -17.873  1.00 93.23           H  
ATOM   1402  HB3 ASP A  91     -10.160 -19.698 -17.431  1.00 93.23           H  
ATOM   1403  O   ASP A  91      -6.541 -18.184 -18.443  1.00 93.23           O  
ATOM   1404  CG  ASP A  91      -9.797 -19.488 -19.535  1.00 93.23           C  
ATOM   1405  OD1 ASP A  91      -9.079 -20.214 -20.264  1.00 93.23           O  
ATOM   1406  OD2 ASP A  91     -10.823 -18.906 -19.944  1.00 93.23           O  
ATOM   1407  N   ASN A  92      -6.328 -20.158 -19.459  1.00 91.99           N  
ATOM   1408  H   ASN A  92      -6.760 -21.055 -19.631  1.00 91.99           H  
ATOM   1409  CA  ASN A  92      -5.254 -19.711 -20.341  1.00 91.99           C  
ATOM   1410  HA  ASN A  92      -4.776 -18.845 -19.883  1.00 91.99           H  
ATOM   1411  C   ASN A  92      -5.737 -19.233 -21.715  1.00 91.99           C  
ATOM   1412  CB  ASN A  92      -4.174 -20.792 -20.428  1.00 91.99           C  
ATOM   1413  HB2 ASN A  92      -3.872 -21.062 -19.416  1.00 91.99           H  
ATOM   1414  HB3 ASN A  92      -3.302 -20.377 -20.934  1.00 91.99           H  
ATOM   1415  O   ASN A  92      -4.908 -18.794 -22.513  1.00 91.99           O  
ATOM   1416  CG  ASN A  92      -4.582 -22.049 -21.174  1.00 91.99           C  
ATOM   1417  ND2 ASN A  92      -3.722 -23.035 -21.156  1.00 91.99           N  
ATOM   1418 HD21 ASN A  92      -2.883 -22.929 -20.604  1.00 91.99           H  
ATOM   1419 HD22 ASN A  92      -4.000 -23.911 -21.575  1.00 91.99           H  
ATOM   1420  OD1 ASN A  92      -5.632 -22.169 -21.786  1.00 91.99           O  
ATOM   1421  N   ALA A  93      -7.041 -19.267 -22.010  1.00 92.49           N  
ATOM   1422  H   ALA A  93      -7.686 -19.644 -21.330  1.00 92.49           H  
ATOM   1423  CA  ALA A  93      -7.588 -18.858 -23.303  1.00 92.49           C  
ATOM   1424  HA  ALA A  93      -7.194 -19.524 -24.070  1.00 92.49           H  
ATOM   1425  C   ALA A  93      -7.191 -17.424 -23.688  1.00 92.49           C  
ATOM   1426  CB  ALA A  93      -9.112 -19.009 -23.255  1.00 92.49           C  
ATOM   1427  HB1 ALA A  93      -9.544 -18.736 -24.217  1.00 92.49           H  
ATOM   1428  HB2 ALA A  93      -9.376 -20.040 -23.019  1.00 92.49           H  
ATOM   1429  HB3 ALA A  93      -9.529 -18.364 -22.481  1.00 92.49           H  
ATOM   1430  O   ALA A  93      -6.998 -17.138 -24.866  1.00 92.49           O  
ATOM   1431  N   VAL A  94      -7.016 -16.546 -22.695  1.00 87.59           N  
ATOM   1432  H   VAL A  94      -7.222 -16.867 -21.760  1.00 87.59           H  
ATOM   1433  CA  VAL A  94      -6.593 -15.152 -22.884  1.00 87.59           C  
ATOM   1434  HA  VAL A  94      -7.210 -14.704 -23.663  1.00 87.59           H  
ATOM   1435  C   VAL A  94      -5.136 -15.037 -23.343  1.00 87.59           C  
ATOM   1436  CB  VAL A  94      -6.805 -14.360 -21.575  1.00 87.59           C  
ATOM   1437  HB  VAL A  94      -6.220 -14.829 -20.784  1.00 87.59           H  
ATOM   1438  O   VAL A  94      -4.825 -14.132 -24.115  1.00 87.59           O  
ATOM   1439  CG1 VAL A  94      -6.375 -12.891 -21.682  1.00 87.59           C  
ATOM   1440 HG11 VAL A  94      -6.554 -12.393 -20.730  1.00 87.59           H  
ATOM   1441 HG12 VAL A  94      -5.307 -12.819 -21.888  1.00 87.59           H  
ATOM   1442 HG13 VAL A  94      -6.935 -12.398 -22.477  1.00 87.59           H  
ATOM   1443  CG2 VAL A  94      -8.283 -14.363 -21.158  1.00 87.59           C  
ATOM   1444 HG21 VAL A  94      -8.414 -13.787 -20.242  1.00 87.59           H  
ATOM   1445 HG22 VAL A  94      -8.904 -13.936 -21.946  1.00 87.59           H  
ATOM   1446 HG23 VAL A  94      -8.620 -15.379 -20.950  1.00 87.59           H  
ATOM   1447  N   LEU A  95      -4.243 -15.913 -22.865  1.00 94.22           N  
ATOM   1448  H   LEU A  95      -4.588 -16.691 -22.320  1.00 94.22           H  
ATOM   1449  CA  LEU A  95      -2.789 -15.736 -22.984  1.00 94.22           C  
ATOM   1450  HA  LEU A  95      -2.586 -14.799 -23.503  1.00 94.22           H  
ATOM   1451  C   LEU A  95      -2.062 -16.788 -23.821  1.00 94.22           C  
ATOM   1452  CB  LEU A  95      -2.160 -15.657 -21.582  1.00 94.22           C  
ATOM   1453  HB2 LEU A  95      -1.078 -15.714 -21.698  1.00 94.22           H  
ATOM   1454  HB3 LEU A  95      -2.466 -16.522 -20.994  1.00 94.22           H  
ATOM   1455  O   LEU A  95      -0.967 -16.498 -24.298  1.00 94.22           O  
ATOM   1456  CG  LEU A  95      -2.480 -14.375 -20.796  1.00 94.22           C  
ATOM   1457  HG  LEU A  95      -3.510 -14.397 -20.439  1.00 94.22           H  
ATOM   1458  CD1 LEU A  95      -1.532 -14.276 -19.619  1.00 94.22           C  
ATOM   1459 HD11 LEU A  95      -1.791 -13.406 -19.016  1.00 94.22           H  
ATOM   1460 HD12 LEU A  95      -1.616 -15.181 -19.017  1.00 94.22           H  
ATOM   1461 HD13 LEU A  95      -0.512 -14.155 -19.986  1.00 94.22           H  
ATOM   1462  CD2 LEU A  95      -2.243 -13.098 -21.599  1.00 94.22           C  
ATOM   1463 HD21 LEU A  95      -2.184 -12.245 -20.924  1.00 94.22           H  
ATOM   1464 HD22 LEU A  95      -3.073 -12.946 -22.290  1.00 94.22           H  
ATOM   1465 HD23 LEU A  95      -1.306 -13.170 -22.151  1.00 94.22           H  
ATOM   1466  N   LYS A  96      -2.642 -17.972 -24.040  1.00 91.24           N  
ATOM   1467  H   LYS A  96      -3.540 -18.144 -23.610  1.00 91.24           H  
ATOM   1468  CA  LYS A  96      -1.992 -19.085 -24.759  1.00 91.24           C  
ATOM   1469  HA  LYS A  96      -1.096 -19.374 -24.210  1.00 91.24           H  
ATOM   1470  C   LYS A  96      -1.503 -18.715 -26.167  1.00 91.24           C  
ATOM   1471  CB  LYS A  96      -2.945 -20.292 -24.799  1.00 91.24           C  
ATOM   1472  HB2 LYS A  96      -2.406 -21.147 -25.206  1.00 91.24           H  
ATOM   1473  HB3 LYS A  96      -3.263 -20.540 -23.786  1.00 91.24           H  
ATOM   1474  O   LYS A  96      -0.504 -19.258 -26.621  1.00 91.24           O  
ATOM   1475  CG  LYS A  96      -4.174 -20.013 -25.676  1.00 91.24           C  
ATOM   1476  HG2 LYS A  96      -4.706 -19.137 -25.306  1.00 91.24           H  
ATOM   1477  HG3 LYS A  96      -3.838 -19.818 -26.694  1.00 91.24           H  
ATOM   1478  CD  LYS A  96      -5.140 -21.187 -25.740  1.00 91.24           C  
ATOM   1479  HD2 LYS A  96      -4.610 -22.076 -26.084  1.00 91.24           H  
ATOM   1480  HD3 LYS A  96      -5.575 -21.361 -24.756  1.00 91.24           H  
ATOM   1481  CE  LYS A  96      -6.209 -20.783 -26.754  1.00 91.24           C  
ATOM   1482  HE2 LYS A  96      -6.683 -19.862 -26.413  1.00 91.24           H  
ATOM   1483  HE3 LYS A  96      -5.721 -20.543 -27.699  1.00 91.24           H  
ATOM   1484  NZ  LYS A  96      -7.208 -21.855 -26.935  1.00 91.24           N  
ATOM   1485  HZ1 LYS A  96      -7.652 -22.056 -26.050  1.00 91.24           H  
ATOM   1486  HZ2 LYS A  96      -6.745 -22.680 -27.290  1.00 91.24           H  
ATOM   1487  HZ3 LYS A  96      -7.897 -21.539 -27.602  1.00 91.24           H  
ATOM   1488  N   ASP A  97      -2.186 -17.775 -26.824  1.00 92.87           N  
ATOM   1489  H   ASP A  97      -3.029 -17.423 -26.394  1.00 92.87           H  
ATOM   1490  CA  ASP A  97      -1.861 -17.308 -28.179  1.00 92.87           C  
ATOM   1491  HA  ASP A  97      -1.262 -18.068 -28.680  1.00 92.87           H  
ATOM   1492  C   ASP A  97      -1.014 -16.017 -28.171  1.00 92.87           C  
ATOM   1493  CB  ASP A  97      -3.163 -17.155 -28.989  1.00 92.87           C  
ATOM   1494  HB2 ASP A  97      -2.917 -16.817 -29.996  1.00 92.87           H  
ATOM   1495  HB3 ASP A  97      -3.781 -16.389 -28.520  1.00 92.87           H  
ATOM   1496  O   ASP A  97      -0.618 -15.523 -29.225  1.00 92.87           O  
ATOM   1497  CG  ASP A  97      -3.966 -18.464 -29.105  1.00 92.87           C  
ATOM   1498  OD1 ASP A  97      -3.356 -19.531 -29.336  1.00 92.87           O  
ATOM   1499  OD2 ASP A  97      -5.203 -18.429 -28.904  1.00 92.87           O  
ATOM   1500  N   LEU A  98      -0.717 -15.468 -26.985  1.00 95.57           N  
ATOM   1501  H   LEU A  98      -1.018 -15.963 -26.158  1.00 95.57           H  
ATOM   1502  CA  LEU A  98       0.026 -14.215 -26.799  1.00 95.57           C  
ATOM   1503  HA  LEU A  98       0.163 -13.718 -27.759  1.00 95.57           H  
ATOM   1504  C   LEU A  98       1.425 -14.420 -26.226  1.00 95.57           C  
ATOM   1505  CB  LEU A  98      -0.759 -13.282 -25.864  1.00 95.57           C  
ATOM   1506  HB2 LEU A  98      -0.167 -12.382 -25.698  1.00 95.57           H  
ATOM   1507  HB3 LEU A  98      -0.885 -13.780 -24.902  1.00 95.57           H  
ATOM   1508  O   LEU A  98       2.296 -13.585 -26.450  1.00 95.57           O  
ATOM   1509  CG  LEU A  98      -2.133 -12.869 -26.401  1.00 95.57           C  
ATOM   1510  HG  LEU A  98      -2.751 -13.753 -26.559  1.00 95.57           H  
ATOM   1511  CD1 LEU A  98      -2.818 -11.986 -25.371  1.00 95.57           C  
ATOM   1512 HD11 LEU A  98      -3.848 -11.849 -25.699  1.00 95.57           H  
ATOM   1513 HD12 LEU A  98      -2.278 -11.043 -25.284  1.00 95.57           H  
ATOM   1514 HD13 LEU A  98      -2.820 -12.493 -24.407  1.00 95.57           H  
ATOM   1515  CD2 LEU A  98      -2.051 -12.067 -27.700  1.00 95.57           C  
ATOM   1516 HD21 LEU A  98      -1.394 -11.205 -27.582  1.00 95.57           H  
ATOM   1517 HD22 LEU A  98      -1.659 -12.697 -28.498  1.00 95.57           H  
ATOM   1518 HD23 LEU A  98      -3.043 -11.733 -28.003  1.00 95.57           H  
ATOM   1519  N   THR A  99       1.652 -15.490 -25.465  1.00 95.58           N  
ATOM   1520  H   THR A  99       0.900 -16.141 -25.290  1.00 95.58           H  
ATOM   1521  CA  THR A  99       2.936 -15.727 -24.803  1.00 95.58           C  
ATOM   1522  HA  THR A  99       3.712 -15.234 -25.388  1.00 95.58           H  
ATOM   1523  C   THR A  99       3.287 -17.205 -24.723  1.00 95.58           C  
ATOM   1524  CB  THR A  99       2.972 -15.079 -23.413  1.00 95.58           C  
ATOM   1525  HB  THR A  99       2.710 -14.026 -23.510  1.00 95.58           H  
ATOM   1526  O   THR A  99       2.416 -18.057 -24.570  1.00 95.58           O  
ATOM   1527  CG2 THR A  99       2.020 -15.699 -22.396  1.00 95.58           C  
ATOM   1528 HG21 THR A  99       2.338 -16.713 -22.153  1.00 95.58           H  
ATOM   1529 HG22 THR A  99       1.008 -15.723 -22.802  1.00 95.58           H  
ATOM   1530 HG23 THR A  99       2.020 -15.097 -21.488  1.00 95.58           H  
ATOM   1531  OG1 THR A  99       4.269 -15.173 -22.872  1.00 95.58           O  
ATOM   1532  HG1 THR A  99       4.776 -14.412 -23.163  1.00 95.58           H  
ATOM   1533  N   THR A 100       4.584 -17.509 -24.767  1.00 92.46           N  
ATOM   1534  H   THR A 100       5.243 -16.783 -25.010  1.00 92.46           H  
ATOM   1535  CA  THR A 100       5.119 -18.830 -24.412  1.00 92.46           C  
ATOM   1536  HA  THR A 100       4.364 -19.584 -24.635  1.00 92.46           H  
ATOM   1537  C   THR A 100       5.438 -18.975 -22.923  1.00 92.46           C  
ATOM   1538  CB  THR A 100       6.363 -19.172 -25.243  1.00 92.46           C  
ATOM   1539  HB  THR A 100       6.718 -20.166 -24.972  1.00 92.46           H  
ATOM   1540  O   THR A 100       5.953 -20.018 -22.533  1.00 92.46           O  
ATOM   1541  CG2 THR A 100       6.068 -19.165 -26.741  1.00 92.46           C  
ATOM   1542 HG21 THR A 100       5.854 -18.148 -27.070  1.00 92.46           H  
ATOM   1543 HG22 THR A 100       6.943 -19.529 -27.280  1.00 92.46           H  
ATOM   1544 HG23 THR A 100       5.216 -19.810 -26.954  1.00 92.46           H  
ATOM   1545  OG1 THR A 100       7.386 -18.234 -24.998  1.00 92.46           O  
ATOM   1546  HG1 THR A 100       7.758 -18.430 -24.135  1.00 92.46           H  
ATOM   1547  N   ALA A 101       5.184 -17.958 -22.090  1.00 94.98           N  
ATOM   1548  H   ALA A 101       4.775 -17.113 -22.462  1.00 94.98           H  
ATOM   1549  CA  ALA A 101       5.540 -17.967 -20.673  1.00 94.98           C  
ATOM   1550  HA  ALA A 101       6.587 -18.258 -20.587  1.00 94.98           H  
ATOM   1551  C   ALA A 101       4.667 -18.955 -19.875  1.00 94.98           C  
ATOM   1552  CB  ALA A 101       5.435 -16.540 -20.124  1.00 94.98           C  
ATOM   1553  HB1 ALA A 101       4.407 -16.184 -20.190  1.00 94.98           H  
ATOM   1554  HB2 ALA A 101       5.763 -16.517 -19.084  1.00 94.98           H  
ATOM   1555  HB3 ALA A 101       6.079 -15.882 -20.708  1.00 94.98           H  
ATOM   1556  O   ALA A 101       3.467 -18.704 -19.696  1.00 94.98           O  
ATOM   1557  N   PRO A 102       5.229 -20.051 -19.325  1.00 93.76           N  
ATOM   1558  CA  PRO A 102       4.425 -21.059 -18.632  1.00 93.76           C  
ATOM   1559  HA  PRO A 102       3.641 -21.409 -19.304  1.00 93.76           H  
ATOM   1560  C   PRO A 102       3.778 -20.532 -17.350  1.00 93.76           C  
ATOM   1561  CB  PRO A 102       5.378 -22.223 -18.365  1.00 93.76           C  
ATOM   1562  HB2 PRO A 102       4.866 -23.185 -18.403  1.00 93.76           H  
ATOM   1563  HB3 PRO A 102       5.871 -22.076 -17.404  1.00 93.76           H  
ATOM   1564  O   PRO A 102       2.646 -20.891 -17.046  1.00 93.76           O  
ATOM   1565  CG  PRO A 102       6.419 -22.083 -19.471  1.00 93.76           C  
ATOM   1566  HG2 PRO A 102       7.355 -22.587 -19.230  1.00 93.76           H  
ATOM   1567  HG3 PRO A 102       6.016 -22.442 -20.418  1.00 93.76           H  
ATOM   1568  CD  PRO A 102       6.582 -20.569 -19.514  1.00 93.76           C  
ATOM   1569  HD2 PRO A 102       7.042 -20.275 -20.458  1.00 93.76           H  
ATOM   1570  HD3 PRO A 102       7.213 -20.244 -18.687  1.00 93.76           H  
ATOM   1571  N   VAL A 103       4.431 -19.599 -16.643  1.00 95.82           N  
ATOM   1572  H   VAL A 103       5.360 -19.341 -16.944  1.00 95.82           H  
ATOM   1573  CA  VAL A 103       3.850 -18.913 -15.471  1.00 95.82           C  
ATOM   1574  HA  VAL A 103       3.613 -19.673 -14.727  1.00 95.82           H  
ATOM   1575  C   VAL A 103       2.527 -18.202 -15.790  1.00 95.82           C  
ATOM   1576  CB  VAL A 103       4.881 -17.948 -14.845  1.00 95.82           C  
ATOM   1577  HB  VAL A 103       5.804 -18.513 -14.715  1.00 95.82           H  
ATOM   1578  O   VAL A 103       1.726 -17.995 -14.890  1.00 95.82           O  
ATOM   1579  CG1 VAL A 103       5.200 -16.733 -15.723  1.00 95.82           C  
ATOM   1580 HG11 VAL A 103       6.071 -16.215 -15.321  1.00 95.82           H  
ATOM   1581 HG12 VAL A 103       4.360 -16.038 -15.715  1.00 95.82           H  
ATOM   1582 HG13 VAL A 103       5.421 -17.039 -16.745  1.00 95.82           H  
ATOM   1583  CG2 VAL A 103       4.458 -17.447 -13.459  1.00 95.82           C  
ATOM   1584 HG21 VAL A 103       3.595 -16.786 -13.533  1.00 95.82           H  
ATOM   1585 HG22 VAL A 103       4.199 -18.296 -12.826  1.00 95.82           H  
ATOM   1586 HG23 VAL A 103       5.280 -16.897 -13.000  1.00 95.82           H  
ATOM   1587  N   LEU A 104       2.269 -17.870 -17.059  1.00 96.88           N  
ATOM   1588  H   LEU A 104       2.953 -18.112 -17.762  1.00 96.88           H  
ATOM   1589  CA  LEU A 104       1.061 -17.185 -17.519  1.00 96.88           C  
ATOM   1590  HA  LEU A 104       0.517 -16.783 -16.664  1.00 96.88           H  
ATOM   1591  C   LEU A 104       0.057 -18.092 -18.251  1.00 96.88           C  
ATOM   1592  CB  LEU A 104       1.504 -16.026 -18.428  1.00 96.88           C  
ATOM   1593  HB2 LEU A 104       0.607 -15.604 -18.882  1.00 96.88           H  
ATOM   1594  HB3 LEU A 104       2.112 -16.424 -19.240  1.00 96.88           H  
ATOM   1595  O   LEU A 104      -1.067 -17.667 -18.509  1.00 96.88           O  
ATOM   1596  CG  LEU A 104       2.278 -14.886 -17.742  1.00 96.88           C  
ATOM   1597  HG  LEU A 104       3.252 -15.253 -17.416  1.00 96.88           H  
ATOM   1598  CD1 LEU A 104       2.514 -13.741 -18.728  1.00 96.88           C  
ATOM   1599 HD11 LEU A 104       3.093 -14.101 -19.578  1.00 96.88           H  
ATOM   1600 HD12 LEU A 104       3.081 -12.948 -18.240  1.00 96.88           H  
ATOM   1601 HD13 LEU A 104       1.564 -13.339 -19.079  1.00 96.88           H  
ATOM   1602  CD2 LEU A 104       1.515 -14.327 -16.544  1.00 96.88           C  
ATOM   1603 HD21 LEU A 104       1.994 -13.414 -16.191  1.00 96.88           H  
ATOM   1604 HD22 LEU A 104       1.510 -15.052 -15.729  1.00 96.88           H  
ATOM   1605 HD23 LEU A 104       0.494 -14.107 -16.855  1.00 96.88           H  
ATOM   1606  N   THR A 105       0.439 -19.320 -18.607  1.00 95.75           N  
ATOM   1607  H   THR A 105       1.355 -19.634 -18.321  1.00 95.75           H  
ATOM   1608  CA  THR A 105      -0.345 -20.185 -19.513  1.00 95.75           C  
ATOM   1609  HA  THR A 105      -1.327 -19.743 -19.675  1.00 95.75           H  
ATOM   1610  C   THR A 105      -0.612 -21.590 -18.970  1.00 95.75           C  
ATOM   1611  CB  THR A 105       0.340 -20.294 -20.884  1.00 95.75           C  
ATOM   1612  HB  THR A 105      -0.185 -21.034 -21.488  1.00 95.75           H  
ATOM   1613  O   THR A 105      -1.541 -22.254 -19.433  1.00 95.75           O  
ATOM   1614  CG2 THR A 105       0.339 -18.966 -21.637  1.00 95.75           C  
ATOM   1615 HG21 THR A 105       0.784 -19.104 -22.622  1.00 95.75           H  
ATOM   1616 HG22 THR A 105      -0.686 -18.614 -21.756  1.00 95.75           H  
ATOM   1617 HG23 THR A 105       0.909 -18.217 -21.088  1.00 95.75           H  
ATOM   1618  OG1 THR A 105       1.681 -20.691 -20.735  1.00 95.75           O  
ATOM   1619  HG1 THR A 105       2.182 -19.912 -20.481  1.00 95.75           H  
ATOM   1620  N   ASP A 106       0.153 -22.050 -17.982  1.00 95.25           N  
ATOM   1621  H   ASP A 106       0.900 -21.471 -17.627  1.00 95.25           H  
ATOM   1622  CA  ASP A 106       0.004 -23.371 -17.374  1.00 95.25           C  
ATOM   1623  HA  ASP A 106      -0.312 -24.082 -18.138  1.00 95.25           H  
ATOM   1624  C   ASP A 106      -1.059 -23.353 -16.266  1.00 95.25           C  
ATOM   1625  CB  ASP A 106       1.378 -23.833 -16.869  1.00 95.25           C  
ATOM   1626  HB2 ASP A 106       1.722 -23.152 -16.090  1.00 95.25           H  
ATOM   1627  HB3 ASP A 106       2.088 -23.784 -17.696  1.00 95.25           H  
ATOM   1628  O   ASP A 106      -0.810 -22.925 -15.139  1.00 95.25           O  
ATOM   1629  CG  ASP A 106       1.400 -25.253 -16.303  1.00 95.25           C  
ATOM   1630  OD1 ASP A 106       0.319 -25.887 -16.184  1.00 95.25           O  
ATOM   1631  OD2 ASP A 106       2.530 -25.679 -15.960  1.00 95.25           O  
ATOM   1632  N   THR A 107      -2.255 -23.855 -16.579  1.00 96.33           N  
ATOM   1633  H   THR A 107      -2.407 -24.182 -17.523  1.00 96.33           H  
ATOM   1634  CA  THR A 107      -3.392 -23.941 -15.643  1.00 96.33           C  
ATOM   1635  HA  THR A 107      -3.494 -22.993 -15.115  1.00 96.33           H  
ATOM   1636  C   THR A 107      -3.224 -25.020 -14.572  1.00 96.33           C  
ATOM   1637  CB  THR A 107      -4.704 -24.209 -16.398  1.00 96.33           C  
ATOM   1638  HB  THR A 107      -5.521 -24.308 -15.683  1.00 96.33           H  
ATOM   1639  O   THR A 107      -4.056 -25.131 -13.676  1.00 96.33           O  
ATOM   1640  CG2 THR A 107      -5.068 -23.099 -17.379  1.00 96.33           C  
ATOM   1641 HG21 THR A 107      -5.966 -23.381 -17.930  1.00 96.33           H  
ATOM   1642 HG22 THR A 107      -5.283 -22.189 -16.818  1.00 96.33           H  
ATOM   1643 HG23 THR A 107      -4.253 -22.925 -18.082  1.00 96.33           H  
ATOM   1644  OG1 THR A 107      -4.600 -25.407 -17.141  1.00 96.33           O  
ATOM   1645  HG1 THR A 107      -4.749 -26.127 -16.523  1.00 96.33           H  
ATOM   1646  N   THR A 108      -2.194 -25.867 -14.665  1.00 95.58           N  
ATOM   1647  H   THR A 108      -1.513 -25.725 -15.397  1.00 95.58           H  
ATOM   1648  CA  THR A 108      -1.942 -26.946 -13.694  1.00 95.58           C  
ATOM   1649  HA  THR A 108      -2.870 -27.174 -13.170  1.00 95.58           H  
ATOM   1650  C   THR A 108      -0.941 -26.545 -12.613  1.00 95.58           C  
ATOM   1651  CB  THR A 108      -1.500 -28.241 -14.389  1.00 95.58           C  
ATOM   1652  HB  THR A 108      -1.508 -29.036 -13.645  1.00 95.58           H  
ATOM   1653  O   THR A 108      -0.770 -27.261 -11.625  1.00 95.58           O  
ATOM   1654  CG2 THR A 108      -2.446 -28.655 -15.519  1.00 95.58           C  
ATOM   1655 HG21 THR A 108      -3.468 -28.695 -15.145  1.00 95.58           H  
ATOM   1656 HG22 THR A 108      -2.383 -27.944 -16.343  1.00 95.58           H  
ATOM   1657 HG23 THR A 108      -2.157 -29.641 -15.882  1.00 95.58           H  
ATOM   1658  OG1 THR A 108      -0.196 -28.175 -14.919  1.00 95.58           O  
ATOM   1659  HG1 THR A 108      -0.060 -27.352 -15.394  1.00 95.58           H  
ATOM   1660  N   ARG A 109      -0.284 -25.394 -12.787  1.00 93.36           N  
ATOM   1661  H   ARG A 109      -0.516 -24.846 -13.603  1.00 93.36           H  
ATOM   1662  CA  ARG A 109       0.812 -24.919 -11.948  1.00 93.36           C  
ATOM   1663  HA  ARG A 109       1.294 -25.786 -11.496  1.00 93.36           H  
ATOM   1664  C   ARG A 109       0.324 -24.003 -10.832  1.00 93.36           C  
ATOM   1665  CB  ARG A 109       1.825 -24.227 -12.867  1.00 93.36           C  
ATOM   1666  HB2 ARG A 109       2.119 -24.944 -13.632  1.00 93.36           H  
ATOM   1667  HB3 ARG A 109       1.342 -23.379 -13.352  1.00 93.36           H  
ATOM   1668  O   ARG A 109      -0.357 -23.009 -11.068  1.00 93.36           O  
ATOM   1669  CG  ARG A 109       3.093 -23.744 -12.154  1.00 93.36           C  
ATOM   1670  HG2 ARG A 109       2.823 -23.101 -11.316  1.00 93.36           H  
ATOM   1671  HG3 ARG A 109       3.651 -24.600 -11.773  1.00 93.36           H  
ATOM   1672  CD  ARG A 109       3.975 -22.931 -13.106  1.00 93.36           C  
ATOM   1673  HD2 ARG A 109       3.397 -22.090 -13.489  1.00 93.36           H  
ATOM   1674  HD3 ARG A 109       4.806 -22.534 -12.523  1.00 93.36           H  
ATOM   1675  NE  ARG A 109       4.494 -23.723 -14.243  1.00 93.36           N  
ATOM   1676  HE  ARG A 109       3.932 -24.491 -14.581  1.00 93.36           H  
ATOM   1677  NH1 ARG A 109       6.269 -22.350 -14.721  1.00 93.36           N  
ATOM   1678 HH11 ARG A 109       7.148 -22.201 -15.194  1.00 93.36           H  
ATOM   1679 HH12 ARG A 109       5.936 -21.664 -14.059  1.00 93.36           H  
ATOM   1680  NH2 ARG A 109       6.044 -24.239 -15.845  1.00 93.36           N  
ATOM   1681 HH21 ARG A 109       6.881 -23.950 -16.330  1.00 93.36           H  
ATOM   1682 HH22 ARG A 109       5.495 -25.036 -16.135  1.00 93.36           H  
ATOM   1683  CZ  ARG A 109       5.589 -23.442 -14.928  1.00 93.36           C  
ATOM   1684  N   GLU A 110       0.801 -24.274  -9.621  1.00 95.55           N  
ATOM   1685  H   GLU A 110       1.337 -25.120  -9.496  1.00 95.55           H  
ATOM   1686  CA  GLU A 110       0.798 -23.306  -8.524  1.00 95.55           C  
ATOM   1687  HA  GLU A 110       0.096 -22.501  -8.743  1.00 95.55           H  
ATOM   1688  C   GLU A 110       2.193 -22.700  -8.402  1.00 95.55           C  
ATOM   1689  CB  GLU A 110       0.366 -23.948  -7.200  1.00 95.55           C  
ATOM   1690  HB2 GLU A 110       0.336 -23.155  -6.452  1.00 95.55           H  
ATOM   1691  HB3 GLU A 110       1.096 -24.696  -6.890  1.00 95.55           H  
ATOM   1692  O   GLU A 110       3.154 -23.393  -8.070  1.00 95.55           O  
ATOM   1693  CG  GLU A 110      -1.013 -24.611  -7.294  1.00 95.55           C  
ATOM   1694  HG2 GLU A 110      -1.694 -23.934  -7.810  1.00 95.55           H  
ATOM   1695  HG3 GLU A 110      -0.930 -25.520  -7.890  1.00 95.55           H  
ATOM   1696  CD  GLU A 110      -1.614 -24.963  -5.928  1.00 95.55           C  
ATOM   1697  OE1 GLU A 110      -2.770 -25.425  -5.907  1.00 95.55           O  
ATOM   1698  OE2 GLU A 110      -1.049 -24.615  -4.868  1.00 95.55           O  
ATOM   1699  N   THR A 111       2.322 -21.409  -8.695  1.00 97.85           N  
ATOM   1700  H   THR A 111       1.493 -20.874  -8.914  1.00 97.85           H  
ATOM   1701  CA  THR A 111       3.611 -20.714  -8.633  1.00 97.85           C  
ATOM   1702  HA  THR A 111       4.415 -21.434  -8.782  1.00 97.85           H  
ATOM   1703  C   THR A 111       3.759 -20.052  -7.264  1.00 97.85           C  
ATOM   1704  CB  THR A 111       3.743 -19.690  -9.765  1.00 97.85           C  
ATOM   1705  HB  THR A 111       2.957 -18.939  -9.681  1.00 97.85           H  
ATOM   1706  O   THR A 111       2.936 -19.195  -6.929  1.00 97.85           O  
ATOM   1707  CG2 THR A 111       5.104 -18.997  -9.766  1.00 97.85           C  
ATOM   1708 HG21 THR A 111       5.175 -18.350 -10.641  1.00 97.85           H  
ATOM   1709 HG22 THR A 111       5.903 -19.737  -9.795  1.00 97.85           H  
ATOM   1710 HG23 THR A 111       5.210 -18.377  -8.876  1.00 97.85           H  
ATOM   1711  OG1 THR A 111       3.613 -20.349 -11.007  1.00 97.85           O  
ATOM   1712  HG1 THR A 111       2.683 -20.561 -11.112  1.00 97.85           H  
ATOM   1713  N   PRO A 112       4.780 -20.400  -6.458  1.00 98.40           N  
ATOM   1714  CA  PRO A 112       5.070 -19.668  -5.234  1.00 98.40           C  
ATOM   1715  HA  PRO A 112       4.205 -19.723  -4.573  1.00 98.40           H  
ATOM   1716  C   PRO A 112       5.396 -18.209  -5.548  1.00 98.40           C  
ATOM   1717  CB  PRO A 112       6.260 -20.377  -4.582  1.00 98.40           C  
ATOM   1718  HB2 PRO A 112       7.195 -19.891  -4.863  1.00 98.40           H  
ATOM   1719  HB3 PRO A 112       6.165 -20.392  -3.497  1.00 98.40           H  
ATOM   1720  O   PRO A 112       6.144 -17.925  -6.489  1.00 98.40           O  
ATOM   1721  CG  PRO A 112       6.224 -21.777  -5.193  1.00 98.40           C  
ATOM   1722  HG2 PRO A 112       5.510 -22.399  -4.653  1.00 98.40           H  
ATOM   1723  HG3 PRO A 112       7.211 -22.241  -5.206  1.00 98.40           H  
ATOM   1724  CD  PRO A 112       5.699 -21.519  -6.601  1.00 98.40           C  
ATOM   1725  HD2 PRO A 112       5.201 -22.413  -6.977  1.00 98.40           H  
ATOM   1726  HD3 PRO A 112       6.519 -21.235  -7.260  1.00 98.40           H  
ATOM   1727  N   ILE A 113       4.876 -17.293  -4.735  1.00 98.75           N  
ATOM   1728  H   ILE A 113       4.261 -17.589  -3.991  1.00 98.75           H  
ATOM   1729  CA  ILE A 113       5.162 -15.864  -4.858  1.00 98.75           C  
ATOM   1730  HA  ILE A 113       6.040 -15.765  -5.496  1.00 98.75           H  
ATOM   1731  C   ILE A 113       5.546 -15.241  -3.518  1.00 98.75           C  
ATOM   1732  CB  ILE A 113       4.009 -15.085  -5.536  1.00 98.75           C  
ATOM   1733  HB  ILE A 113       4.322 -14.043  -5.609  1.00 98.75           H  
ATOM   1734  O   ILE A 113       5.154 -15.718  -2.451  1.00 98.75           O  
ATOM   1735  CG1 ILE A 113       2.708 -15.136  -4.711  1.00 98.75           C  
ATOM   1736 HG12 ILE A 113       2.918 -14.869  -3.675  1.00 98.75           H  
ATOM   1737 HG13 ILE A 113       2.311 -16.151  -4.739  1.00 98.75           H  
ATOM   1738  CG2 ILE A 113       3.764 -15.589  -6.967  1.00 98.75           C  
ATOM   1739 HG21 ILE A 113       3.117 -14.894  -7.502  1.00 98.75           H  
ATOM   1740 HG22 ILE A 113       3.305 -16.577  -6.953  1.00 98.75           H  
ATOM   1741 HG23 ILE A 113       4.711 -15.644  -7.503  1.00 98.75           H  
ATOM   1742  CD1 ILE A 113       1.622 -14.184  -5.213  1.00 98.75           C  
ATOM   1743 HD11 ILE A 113       0.801 -14.176  -4.496  1.00 98.75           H  
ATOM   1744 HD12 ILE A 113       1.249 -14.514  -6.183  1.00 98.75           H  
ATOM   1745 HD13 ILE A 113       2.020 -13.173  -5.305  1.00 98.75           H  
ATOM   1746  N   PHE A 114       6.278 -14.134  -3.589  1.00 98.86           N  
ATOM   1747  H   PHE A 114       6.591 -13.840  -4.503  1.00 98.86           H  
ATOM   1748  CA  PHE A 114       6.441 -13.193  -2.486  1.00 98.86           C  
ATOM   1749  HA  PHE A 114       5.801 -13.487  -1.655  1.00 98.86           H  
ATOM   1750  C   PHE A 114       5.997 -11.807  -2.949  1.00 98.86           C  
ATOM   1751  CB  PHE A 114       7.890 -13.204  -1.988  1.00 98.86           C  
ATOM   1752  HB2 PHE A 114       8.146 -14.217  -1.678  1.00 98.86           H  
ATOM   1753  HB3 PHE A 114       8.556 -12.930  -2.806  1.00 98.86           H  
ATOM   1754  O   PHE A 114       6.460 -11.320  -3.983  1.00 98.86           O  
ATOM   1755  CG  PHE A 114       8.127 -12.281  -0.810  1.00 98.86           C  
ATOM   1756  CD1 PHE A 114       8.774 -11.045  -0.991  1.00 98.86           C  
ATOM   1757  HD1 PHE A 114       9.114 -10.761  -1.975  1.00 98.86           H  
ATOM   1758  CD2 PHE A 114       7.704 -12.666   0.475  1.00 98.86           C  
ATOM   1759  HD2 PHE A 114       7.206 -13.613   0.623  1.00 98.86           H  
ATOM   1760  CE1 PHE A 114       9.004 -10.202   0.112  1.00 98.86           C  
ATOM   1761  HE1 PHE A 114       9.527  -9.266  -0.019  1.00 98.86           H  
ATOM   1762  CE2 PHE A 114       7.939 -11.828   1.576  1.00 98.86           C  
ATOM   1763  HE2 PHE A 114       7.632 -12.138   2.564  1.00 98.86           H  
ATOM   1764  CZ  PHE A 114       8.594 -10.599   1.397  1.00 98.86           C  
ATOM   1765  HZ  PHE A 114       8.804  -9.976   2.254  1.00 98.86           H  
ATOM   1766  N   VAL A 115       5.094 -11.179  -2.196  1.00 98.84           N  
ATOM   1767  H   VAL A 115       4.787 -11.618  -1.340  1.00 98.84           H  
ATOM   1768  CA  VAL A 115       4.595  -9.832  -2.492  1.00 98.84           C  
ATOM   1769  HA  VAL A 115       4.995  -9.517  -3.455  1.00 98.84           H  
ATOM   1770  C   VAL A 115       5.106  -8.869  -1.438  1.00 98.84           C  
ATOM   1771  CB  VAL A 115       3.062  -9.785  -2.614  1.00 98.84           C  
ATOM   1772  HB  VAL A 115       2.604 -10.095  -1.675  1.00 98.84           H  
ATOM   1773  O   VAL A 115       4.961  -9.125  -0.243  1.00 98.84           O  
ATOM   1774  CG1 VAL A 115       2.564  -8.377  -2.971  1.00 98.84           C  
ATOM   1775 HG11 VAL A 115       2.787  -7.678  -2.164  1.00 98.84           H  
ATOM   1776 HG12 VAL A 115       1.484  -8.393  -3.111  1.00 98.84           H  
ATOM   1777 HG13 VAL A 115       3.035  -8.028  -3.890  1.00 98.84           H  
ATOM   1778  CG2 VAL A 115       2.611 -10.726  -3.734  1.00 98.84           C  
ATOM   1779 HG21 VAL A 115       2.816 -11.761  -3.460  1.00 98.84           H  
ATOM   1780 HG22 VAL A 115       3.162 -10.489  -4.644  1.00 98.84           H  
ATOM   1781 HG23 VAL A 115       1.544 -10.612  -3.927  1.00 98.84           H  
ATOM   1782  N   ARG A 116       5.686  -7.752  -1.883  1.00 98.59           N  
ATOM   1783  H   ARG A 116       5.729  -7.621  -2.883  1.00 98.59           H  
ATOM   1784  CA  ARG A 116       6.141  -6.662  -1.019  1.00 98.59           C  
ATOM   1785  HA  ARG A 116       5.949  -6.944   0.016  1.00 98.59           H  
ATOM   1786  C   ARG A 116       5.347  -5.392  -1.300  1.00 98.59           C  
ATOM   1787  CB  ARG A 116       7.655  -6.463  -1.169  1.00 98.59           C  
ATOM   1788  HB2 ARG A 116       7.872  -6.115  -2.179  1.00 98.59           H  
ATOM   1789  HB3 ARG A 116       8.147  -7.423  -1.013  1.00 98.59           H  
ATOM   1790  O   ARG A 116       5.307  -4.909  -2.432  1.00 98.59           O  
ATOM   1791  CG  ARG A 116       8.209  -5.460  -0.145  1.00 98.59           C  
ATOM   1792  HG2 ARG A 116       7.721  -4.494  -0.276  1.00 98.59           H  
ATOM   1793  HG3 ARG A 116       8.008  -5.824   0.862  1.00 98.59           H  
ATOM   1794  CD  ARG A 116       9.722  -5.286  -0.323  1.00 98.59           C  
ATOM   1795  HD2 ARG A 116      10.199  -6.255  -0.176  1.00 98.59           H  
ATOM   1796  HD3 ARG A 116       9.932  -4.954  -1.340  1.00 98.59           H  
ATOM   1797  NE  ARG A 116      10.292  -4.334   0.649  1.00 98.59           N  
ATOM   1798  HE  ARG A 116      10.743  -4.743   1.455  1.00 98.59           H  
ATOM   1799  NH1 ARG A 116       9.745  -2.365  -0.425  1.00 98.59           N  
ATOM   1800 HH11 ARG A 116       9.700  -1.357  -0.401  1.00 98.59           H  
ATOM   1801 HH12 ARG A 116       9.216  -2.866  -1.125  1.00 98.59           H  
ATOM   1802  NH2 ARG A 116      10.835  -2.299   1.509  1.00 98.59           N  
ATOM   1803 HH21 ARG A 116      10.811  -1.293   1.432  1.00 98.59           H  
ATOM   1804 HH22 ARG A 116      11.204  -2.721   2.349  1.00 98.59           H  
ATOM   1805  CZ  ARG A 116      10.287  -3.014   0.569  1.00 98.59           C  
ATOM   1806  N   PHE A 117       4.793  -4.831  -0.234  1.00 98.57           N  
ATOM   1807  H   PHE A 117       4.929  -5.292   0.655  1.00 98.57           H  
ATOM   1808  CA  PHE A 117       4.134  -3.532  -0.203  1.00 98.57           C  
ATOM   1809  HA  PHE A 117       3.942  -3.216  -1.228  1.00 98.57           H  
ATOM   1810  C   PHE A 117       5.024  -2.500   0.479  1.00 98.57           C  
ATOM   1811  CB  PHE A 117       2.794  -3.640   0.522  1.00 98.57           C  
ATOM   1812  HB2 PHE A 117       2.278  -2.683   0.446  1.00 98.57           H  
ATOM   1813  HB3 PHE A 117       2.973  -3.837   1.579  1.00 98.57           H  
ATOM   1814  O   PHE A 117       5.828  -2.849   1.344  1.00 98.57           O  
ATOM   1815  CG  PHE A 117       1.894  -4.714  -0.040  1.00 98.57           C  
ATOM   1816  CD1 PHE A 117       1.300  -4.533  -1.297  1.00 98.57           C  
ATOM   1817  HD1 PHE A 117       1.504  -3.643  -1.874  1.00 98.57           H  
ATOM   1818  CD2 PHE A 117       1.682  -5.910   0.672  1.00 98.57           C  
ATOM   1819  HD2 PHE A 117       2.167  -6.067   1.624  1.00 98.57           H  
ATOM   1820  CE1 PHE A 117       0.447  -5.520  -1.810  1.00 98.57           C  
ATOM   1821  HE1 PHE A 117      -0.019  -5.376  -2.774  1.00 98.57           H  
ATOM   1822  CE2 PHE A 117       0.841  -6.905   0.144  1.00 98.57           C  
ATOM   1823  HE2 PHE A 117       0.679  -7.824   0.689  1.00 98.57           H  
ATOM   1824  CZ  PHE A 117       0.207  -6.701  -1.092  1.00 98.57           C  
ATOM   1825  HZ  PHE A 117      -0.448  -7.455  -1.502  1.00 98.57           H  
ATOM   1826  N   SER A 118       4.882  -1.227   0.124  1.00 97.91           N  
ATOM   1827  H   SER A 118       4.226  -0.994  -0.608  1.00 97.91           H  
ATOM   1828  CA  SER A 118       5.614  -0.138   0.788  1.00 97.91           C  
ATOM   1829  HA  SER A 118       5.549  -0.277   1.868  1.00 97.91           H  
ATOM   1830  C   SER A 118       5.028   1.225   0.465  1.00 97.91           C  
ATOM   1831  CB  SER A 118       7.086  -0.143   0.349  1.00 97.91           C  
ATOM   1832  HB2 SER A 118       7.599  -0.985   0.815  1.00 97.91           H  
ATOM   1833  HB3 SER A 118       7.575   0.775   0.678  1.00 97.91           H  
ATOM   1834  O   SER A 118       4.463   1.370  -0.610  1.00 97.91           O  
ATOM   1835  OG  SER A 118       7.192  -0.271  -1.055  1.00 97.91           O  
ATOM   1836  HG  SER A 118       6.368   0.052  -1.427  1.00 97.91           H  
ATOM   1837  N   THR A 119       5.243   2.235   1.306  1.00 97.31           N  
ATOM   1838  H   THR A 119       5.756   2.064   2.158  1.00 97.31           H  
ATOM   1839  CA  THR A 119       5.140   3.646   0.867  1.00 97.31           C  
ATOM   1840  HA  THR A 119       4.203   3.796   0.332  1.00 97.31           H  
ATOM   1841  C   THR A 119       6.277   3.973  -0.120  1.00 97.31           C  
ATOM   1842  CB  THR A 119       5.134   4.595   2.074  1.00 97.31           C  
ATOM   1843  HB  THR A 119       5.031   5.624   1.729  1.00 97.31           H  
ATOM   1844  O   THR A 119       7.104   3.102  -0.393  1.00 97.31           O  
ATOM   1845  CG2 THR A 119       3.986   4.304   3.042  1.00 97.31           C  
ATOM   1846 HG21 THR A 119       4.080   3.308   3.474  1.00 97.31           H  
ATOM   1847 HG22 THR A 119       3.994   5.041   3.846  1.00 97.31           H  
ATOM   1848 HG23 THR A 119       3.038   4.386   2.512  1.00 97.31           H  
ATOM   1849  OG1 THR A 119       6.331   4.480   2.794  1.00 97.31           O  
ATOM   1850  HG1 THR A 119       6.346   5.203   3.425  1.00 97.31           H  
ATOM   1851  N   VAL A 120       6.334   5.163  -0.720  1.00 95.75           N  
ATOM   1852  H   VAL A 120       5.657   5.870  -0.472  1.00 95.75           H  
ATOM   1853  CA  VAL A 120       7.425   5.569  -1.632  1.00 95.75           C  
ATOM   1854  HA  VAL A 120       8.002   4.693  -1.929  1.00 95.75           H  
ATOM   1855  C   VAL A 120       8.395   6.513  -0.941  1.00 95.75           C  
ATOM   1856  CB  VAL A 120       6.901   6.218  -2.929  1.00 95.75           C  
ATOM   1857  HB  VAL A 120       6.341   7.124  -2.699  1.00 95.75           H  
ATOM   1858  O   VAL A 120       9.597   6.235  -0.912  1.00 95.75           O  
ATOM   1859  CG1 VAL A 120       8.044   6.587  -3.887  1.00 95.75           C  
ATOM   1860 HG11 VAL A 120       8.616   5.697  -4.150  1.00 95.75           H  
ATOM   1861 HG12 VAL A 120       7.632   7.030  -4.794  1.00 95.75           H  
ATOM   1862 HG13 VAL A 120       8.703   7.326  -3.432  1.00 95.75           H  
ATOM   1863  CG2 VAL A 120       5.995   5.241  -3.669  1.00 95.75           C  
ATOM   1864 HG21 VAL A 120       5.808   5.585  -4.686  1.00 95.75           H  
ATOM   1865 HG22 VAL A 120       6.463   4.257  -3.690  1.00 95.75           H  
ATOM   1866 HG23 VAL A 120       5.055   5.162  -3.123  1.00 95.75           H  
ATOM   1867  N   LEU A 121       7.885   7.615  -0.394  1.00 95.09           N  
ATOM   1868  H   LEU A 121       6.881   7.724  -0.396  1.00 95.09           H  
ATOM   1869  CA  LEU A 121       8.686   8.733   0.102  1.00 95.09           C  
ATOM   1870  HA  LEU A 121       9.579   8.835  -0.516  1.00 95.09           H  
ATOM   1871  C   LEU A 121       9.168   8.515   1.534  1.00 95.09           C  
ATOM   1872  CB  LEU A 121       7.857  10.026  -0.006  1.00 95.09           C  
ATOM   1873  HB2 LEU A 121       8.401  10.838   0.476  1.00 95.09           H  
ATOM   1874  HB3 LEU A 121       6.922   9.886   0.537  1.00 95.09           H  
ATOM   1875  O   LEU A 121      10.259   8.962   1.885  1.00 95.09           O  
ATOM   1876  CG  LEU A 121       7.529  10.455  -1.450  1.00 95.09           C  
ATOM   1877  HG  LEU A 121       7.033   9.637  -1.972  1.00 95.09           H  
ATOM   1878  CD1 LEU A 121       6.576  11.646  -1.422  1.00 95.09           C  
ATOM   1879 HD11 LEU A 121       6.369  11.990  -2.435  1.00 95.09           H  
ATOM   1880 HD12 LEU A 121       7.000  12.468  -0.845  1.00 95.09           H  
ATOM   1881 HD13 LEU A 121       5.633  11.349  -0.963  1.00 95.09           H  
ATOM   1882  CD2 LEU A 121       8.791  10.834  -2.233  1.00 95.09           C  
ATOM   1883 HD21 LEU A 121       9.338  11.610  -1.698  1.00 95.09           H  
ATOM   1884 HD22 LEU A 121       8.507  11.222  -3.210  1.00 95.09           H  
ATOM   1885 HD23 LEU A 121       9.428   9.962  -2.383  1.00 95.09           H  
ATOM   1886  N   GLY A 122       8.395   7.802   2.352  1.00 92.86           N  
ATOM   1887  H   GLY A 122       7.512   7.471   1.991  1.00 92.86           H  
ATOM   1888  CA  GLY A 122       8.716   7.612   3.763  1.00 92.86           C  
ATOM   1889  HA2 GLY A 122       8.839   8.596   4.215  1.00 92.86           H  
ATOM   1890  HA3 GLY A 122       7.885   7.107   4.256  1.00 92.86           H  
ATOM   1891  C   GLY A 122       9.996   6.809   4.018  1.00 92.86           C  
ATOM   1892  O   GLY A 122      10.218   5.750   3.422  1.00 92.86           O  
ATOM   1893  N   SER A 123      10.827   7.298   4.943  1.00 94.33           N  
ATOM   1894  H   SER A 123      10.644   8.224   5.303  1.00 94.33           H  
ATOM   1895  CA  SER A 123      11.938   6.527   5.533  1.00 94.33           C  
ATOM   1896  HA  SER A 123      12.582   6.156   4.735  1.00 94.33           H  
ATOM   1897  C   SER A 123      11.418   5.321   6.328  1.00 94.33           C  
ATOM   1898  CB  SER A 123      12.782   7.420   6.446  1.00 94.33           C  
ATOM   1899  HB2 SER A 123      13.572   6.830   6.909  1.00 94.33           H  
ATOM   1900  HB3 SER A 123      12.148   7.839   7.228  1.00 94.33           H  
ATOM   1901  O   SER A 123      10.236   5.243   6.658  1.00 94.33           O  
ATOM   1902  OG  SER A 123      13.371   8.463   5.700  1.00 94.33           O  
ATOM   1903  HG  SER A 123      14.173   8.098   5.319  1.00 94.33           H  
ATOM   1904  N   ARG A 124      12.280   4.371   6.717  1.00 92.87           N  
ATOM   1905  H   ARG A 124      13.255   4.488   6.483  1.00 92.87           H  
ATOM   1906  CA  ARG A 124      11.880   3.113   7.392  1.00 92.87           C  
ATOM   1907  HA  ARG A 124      11.275   2.530   6.697  1.00 92.87           H  
ATOM   1908  C   ARG A 124      11.022   3.317   8.652  1.00 92.87           C  
ATOM   1909  CB  ARG A 124      13.167   2.331   7.708  1.00 92.87           C  
ATOM   1910  HB2 ARG A 124      13.777   2.921   8.393  1.00 92.87           H  
ATOM   1911  HB3 ARG A 124      13.719   2.197   6.778  1.00 92.87           H  
ATOM   1912  O   ARG A 124      10.219   2.447   8.997  1.00 92.87           O  
ATOM   1913  CG  ARG A 124      12.941   0.933   8.298  1.00 92.87           C  
ATOM   1914  HG2 ARG A 124      12.368   0.343   7.583  1.00 92.87           H  
ATOM   1915  HG3 ARG A 124      12.381   0.994   9.231  1.00 92.87           H  
ATOM   1916  CD  ARG A 124      14.274   0.222   8.567  1.00 92.87           C  
ATOM   1917  HD2 ARG A 124      14.047  -0.827   8.758  1.00 92.87           H  
ATOM   1918  HD3 ARG A 124      14.896   0.276   7.673  1.00 92.87           H  
ATOM   1919  NE  ARG A 124      14.995   0.815   9.718  1.00 92.87           N  
ATOM   1920  HE  ARG A 124      14.986   1.824   9.767  1.00 92.87           H  
ATOM   1921  NH1 ARG A 124      15.822  -1.128  10.627  1.00 92.87           N  
ATOM   1922 HH11 ARG A 124      15.438  -1.636   9.844  1.00 92.87           H  
ATOM   1923 HH12 ARG A 124      16.288  -1.617  11.378  1.00 92.87           H  
ATOM   1924  NH2 ARG A 124      16.177   0.815  11.665  1.00 92.87           N  
ATOM   1925 HH21 ARG A 124      16.090   1.820  11.710  1.00 92.87           H  
ATOM   1926 HH22 ARG A 124      16.666   0.319  12.397  1.00 92.87           H  
ATOM   1927  CZ  ARG A 124      15.659   0.167  10.659  1.00 92.87           C  
ATOM   1928  N   GLY A 125      11.197   4.448   9.338  1.00 92.72           N  
ATOM   1929  H   GLY A 125      11.858   5.111   8.959  1.00 92.72           H  
ATOM   1930  CA  GLY A 125      10.445   4.830  10.537  1.00 92.72           C  
ATOM   1931  HA2 GLY A 125      11.088   5.443  11.169  1.00 92.72           H  
ATOM   1932  HA3 GLY A 125      10.180   3.936  11.102  1.00 92.72           H  
ATOM   1933  C   GLY A 125       9.152   5.624  10.302  1.00 92.72           C  
ATOM   1934  O   GLY A 125       8.513   5.980  11.286  1.00 92.72           O  
ATOM   1935  N   SER A 126       8.766   5.933   9.057  1.00 95.85           N  
ATOM   1936  H   SER A 126       9.291   5.593   8.265  1.00 95.85           H  
ATOM   1937  CA  SER A 126       7.527   6.677   8.770  1.00 95.85           C  
ATOM   1938  HA  SER A 126       7.519   7.574   9.389  1.00 95.85           H  
ATOM   1939  C   SER A 126       6.271   5.866   9.115  1.00 95.85           C  
ATOM   1940  CB  SER A 126       7.492   7.124   7.301  1.00 95.85           C  
ATOM   1941  HB2 SER A 126       6.720   7.884   7.178  1.00 95.85           H  
ATOM   1942  HB3 SER A 126       8.453   7.565   7.034  1.00 95.85           H  
ATOM   1943  O   SER A 126       6.343   4.656   9.305  1.00 95.85           O  
ATOM   1944  OG  SER A 126       7.210   6.044   6.429  1.00 95.85           O  
ATOM   1945  HG  SER A 126       6.276   5.835   6.495  1.00 95.85           H  
ATOM   1946  N   ALA A 127       5.099   6.501   9.149  1.00 97.20           N  
ATOM   1947  H   ALA A 127       5.060   7.498   8.992  1.00 97.20           H  
ATOM   1948  CA  ALA A 127       3.837   5.782   9.325  1.00 97.20           C  
ATOM   1949  HA  ALA A 127       3.989   4.996  10.064  1.00 97.20           H  
ATOM   1950  C   ALA A 127       3.365   5.103   8.026  1.00 97.20           C  
ATOM   1951  CB  ALA A 127       2.788   6.738   9.891  1.00 97.20           C  
ATOM   1952  HB1 ALA A 127       1.848   6.201  10.019  1.00 97.20           H  
ATOM   1953  HB2 ALA A 127       3.114   7.117  10.859  1.00 97.20           H  
ATOM   1954  HB3 ALA A 127       2.629   7.576   9.212  1.00 97.20           H  
ATOM   1955  O   ALA A 127       3.635   5.583   6.925  1.00 97.20           O  
ATOM   1956  N   ASP A 128       2.625   4.000   8.159  1.00 96.93           N  
ATOM   1957  H   ASP A 128       2.510   3.613   9.086  1.00 96.93           H  
ATOM   1958  CA  ASP A 128       2.042   3.262   7.033  1.00 96.93           C  
ATOM   1959  HA  ASP A 128       2.798   3.141   6.257  1.00 96.93           H  
ATOM   1960  C   ASP A 128       0.857   4.021   6.389  1.00 96.93           C  
ATOM   1961  CB  ASP A 128       1.604   1.854   7.502  1.00 96.93           C  
ATOM   1962  HB2 ASP A 128       0.989   1.952   8.397  1.00 96.93           H  
ATOM   1963  HB3 ASP A 128       0.972   1.431   6.721  1.00 96.93           H  
ATOM   1964  O   ASP A 128       0.585   3.831   5.206  1.00 96.93           O  
ATOM   1965  CG  ASP A 128       2.728   0.827   7.769  1.00 96.93           C  
ATOM   1966  OD1 ASP A 128       3.920   1.056   7.442  1.00 96.93           O  
ATOM   1967  OD2 ASP A 128       2.416  -0.277   8.278  1.00 96.93           O  
ATOM   1968  N   THR A 129       0.161   4.900   7.125  1.00 97.49           N  
ATOM   1969  H   THR A 129       0.425   5.031   8.092  1.00 97.49           H  
ATOM   1970  CA  THR A 129      -1.092   5.562   6.692  1.00 97.49           C  
ATOM   1971  HA  THR A 129      -1.544   4.954   5.909  1.00 97.49           H  
ATOM   1972  C   THR A 129      -0.920   6.951   6.074  1.00 97.49           C  
ATOM   1973  CB  THR A 129      -2.120   5.636   7.832  1.00 97.49           C  
ATOM   1974  HB  THR A 129      -3.019   6.147   7.489  1.00 97.49           H  
ATOM   1975  O   THR A 129      -1.918   7.590   5.750  1.00 97.49           O  
ATOM   1976  CG2 THR A 129      -2.514   4.242   8.317  1.00 97.49           C  
ATOM   1977 HG21 THR A 129      -3.352   4.327   9.009  1.00 97.49           H  
ATOM   1978 HG22 THR A 129      -1.675   3.770   8.827  1.00 97.49           H  
ATOM   1979 HG23 THR A 129      -2.821   3.628   7.470  1.00 97.49           H  
ATOM   1980  OG1 THR A 129      -1.570   6.334   8.923  1.00 97.49           O  
ATOM   1981  HG1 THR A 129      -2.112   7.112   9.071  1.00 97.49           H  
ATOM   1982  N   VAL A 130       0.314   7.422   5.866  1.00 96.57           N  
ATOM   1983  H   VAL A 130       1.102   6.846   6.124  1.00 96.57           H  
ATOM   1984  CA  VAL A 130       0.574   8.705   5.183  1.00 96.57           C  
ATOM   1985  HA  VAL A 130       0.069   9.492   5.743  1.00 96.57           H  
ATOM   1986  C   VAL A 130      -0.008   8.719   3.764  1.00 96.57           C  
ATOM   1987  CB  VAL A 130       2.076   9.048   5.145  1.00 96.57           C  
ATOM   1988  HB  VAL A 130       2.190  10.005   4.635  1.00 96.57           H  
ATOM   1989  O   VAL A 130      -0.096   7.668   3.116  1.00 96.57           O  
ATOM   1990  CG1 VAL A 130       2.631   9.201   6.566  1.00 96.57           C  
ATOM   1991 HG11 VAL A 130       3.645   9.598   6.513  1.00 96.57           H  
ATOM   1992 HG12 VAL A 130       2.015   9.900   7.131  1.00 96.57           H  
ATOM   1993 HG13 VAL A 130       2.649   8.233   7.066  1.00 96.57           H  
ATOM   1994  CG2 VAL A 130       2.905   7.992   4.402  1.00 96.57           C  
ATOM   1995 HG21 VAL A 130       3.954   8.290   4.402  1.00 96.57           H  
ATOM   1996 HG22 VAL A 130       2.579   7.924   3.364  1.00 96.57           H  
ATOM   1997 HG23 VAL A 130       2.809   7.015   4.875  1.00 96.57           H  
ATOM   1998  N   ARG A 131      -0.395   9.897   3.260  1.00 97.29           N  
ATOM   1999  H   ARG A 131      -0.248  10.734   3.807  1.00 97.29           H  
ATOM   2000  CA  ARG A 131      -0.805  10.062   1.860  1.00 97.29           C  
ATOM   2001  HA  ARG A 131      -1.531   9.289   1.605  1.00 97.29           H  
ATOM   2002  C   ARG A 131       0.412   9.877   0.966  1.00 97.29           C  
ATOM   2003  CB  ARG A 131      -1.463  11.433   1.656  1.00 97.29           C  
ATOM   2004  HB2 ARG A 131      -2.338  11.491   2.304  1.00 97.29           H  
ATOM   2005  HB3 ARG A 131      -0.769  12.225   1.936  1.00 97.29           H  
ATOM   2006  O   ARG A 131       1.304  10.711   0.947  1.00 97.29           O  
ATOM   2007  CG  ARG A 131      -1.906  11.643   0.200  1.00 97.29           C  
ATOM   2008  HG2 ARG A 131      -2.526  10.802  -0.111  1.00 97.29           H  
ATOM   2009  HG3 ARG A 131      -1.030  11.688  -0.447  1.00 97.29           H  
ATOM   2010  CD  ARG A 131      -2.689  12.951   0.028  1.00 97.29           C  
ATOM   2011  HD2 ARG A 131      -2.069  13.779   0.371  1.00 97.29           H  
ATOM   2012  HD3 ARG A 131      -2.884  13.116  -1.031  1.00 97.29           H  
ATOM   2013  NE  ARG A 131      -3.963  12.949   0.781  1.00 97.29           N  
ATOM   2014  HE  ARG A 131      -3.995  13.561   1.584  1.00 97.29           H  
ATOM   2015  NH1 ARG A 131      -5.114  11.517  -0.584  1.00 97.29           N  
ATOM   2016 HH11 ARG A 131      -4.321  11.509  -1.210  1.00 97.29           H  
ATOM   2017 HH12 ARG A 131      -5.981  11.130  -0.928  1.00 97.29           H  
ATOM   2018  NH2 ARG A 131      -6.143  12.431   1.179  1.00 97.29           N  
ATOM   2019 HH21 ARG A 131      -6.147  13.088   1.946  1.00 97.29           H  
ATOM   2020 HH22 ARG A 131      -7.005  12.013   0.857  1.00 97.29           H  
ATOM   2021  CZ  ARG A 131      -5.066  12.299   0.458  1.00 97.29           C  
ATOM   2022  N   ASP A 132       0.464   8.750   0.271  1.00 96.80           N  
ATOM   2023  H   ASP A 132      -0.347   8.148   0.267  1.00 96.80           H  
ATOM   2024  CA  ASP A 132       1.603   8.392  -0.573  1.00 96.80           C  
ATOM   2025  HA  ASP A 132       1.925   9.279  -1.119  1.00 96.80           H  
ATOM   2026  C   ASP A 132       1.175   7.330  -1.593  1.00 96.80           C  
ATOM   2027  CB  ASP A 132       2.783   7.917   0.314  1.00 96.80           C  
ATOM   2028  HB2 ASP A 132       2.883   8.593   1.163  1.00 96.80           H  
ATOM   2029  HB3 ASP A 132       2.572   6.923   0.710  1.00 96.80           H  
ATOM   2030  O   ASP A 132       0.172   6.628  -1.435  1.00 96.80           O  
ATOM   2031  CG  ASP A 132       4.150   7.879  -0.381  1.00 96.80           C  
ATOM   2032  OD1 ASP A 132       4.246   8.206  -1.582  1.00 96.80           O  
ATOM   2033  OD2 ASP A 132       5.124   7.441   0.274  1.00 96.80           O  
ATOM   2034  N   VAL A 133       1.963   7.144  -2.636  1.00 97.15           N  
ATOM   2035  H   VAL A 133       2.831   7.661  -2.643  1.00 97.15           H  
ATOM   2036  CA  VAL A 133       1.834   5.974  -3.498  1.00 97.15           C  
ATOM   2037  HA  VAL A 133       0.788   5.870  -3.788  1.00 97.15           H  
ATOM   2038  C   VAL A 133       2.238   4.730  -2.696  1.00 97.15           C  
ATOM   2039  CB  VAL A 133       2.666   6.165  -4.773  1.00 97.15           C  
ATOM   2040  HB  VAL A 133       3.720   6.215  -4.502  1.00 97.15           H  
ATOM   2041  O   VAL A 133       3.080   4.786  -1.795  1.00 97.15           O  
ATOM   2042  CG1 VAL A 133       2.474   5.010  -5.761  1.00 97.15           C  
ATOM   2043 HG11 VAL A 133       2.908   4.094  -5.360  1.00 97.15           H  
ATOM   2044 HG12 VAL A 133       2.982   5.248  -6.696  1.00 97.15           H  
ATOM   2045 HG13 VAL A 133       1.414   4.856  -5.961  1.00 97.15           H  
ATOM   2046  CG2 VAL A 133       2.350   7.490  -5.476  1.00 97.15           C  
ATOM   2047 HG21 VAL A 133       2.909   7.545  -6.410  1.00 97.15           H  
ATOM   2048 HG22 VAL A 133       2.674   8.325  -4.854  1.00 97.15           H  
ATOM   2049 HG23 VAL A 133       1.282   7.596  -5.662  1.00 97.15           H  
ATOM   2050  N   ARG A 134       1.636   3.578  -2.995  1.00 98.11           N  
ATOM   2051  H   ARG A 134       0.934   3.579  -3.720  1.00 98.11           H  
ATOM   2052  CA  ARG A 134       2.076   2.286  -2.465  1.00 98.11           C  
ATOM   2053  HA  ARG A 134       2.814   2.479  -1.687  1.00 98.11           H  
ATOM   2054  C   ARG A 134       2.783   1.491  -3.553  1.00 98.11           C  
ATOM   2055  CB  ARG A 134       0.924   1.504  -1.812  1.00 98.11           C  
ATOM   2056  HB2 ARG A 134       0.187   1.244  -2.571  1.00 98.11           H  
ATOM   2057  HB3 ARG A 134       1.327   0.572  -1.414  1.00 98.11           H  
ATOM   2058  O   ARG A 134       2.190   1.183  -4.581  1.00 98.11           O  
ATOM   2059  CG  ARG A 134       0.207   2.247  -0.671  1.00 98.11           C  
ATOM   2060  HG2 ARG A 134      -0.509   1.555  -0.227  1.00 98.11           H  
ATOM   2061  HG3 ARG A 134      -0.340   3.099  -1.075  1.00 98.11           H  
ATOM   2062  CD  ARG A 134       1.161   2.732   0.430  1.00 98.11           C  
ATOM   2063  HD2 ARG A 134       1.827   3.493   0.023  1.00 98.11           H  
ATOM   2064  HD3 ARG A 134       1.782   1.899   0.759  1.00 98.11           H  
ATOM   2065  NE  ARG A 134       0.441   3.282   1.594  1.00 98.11           N  
ATOM   2066  HE  ARG A 134       0.213   2.653   2.350  1.00 98.11           H  
ATOM   2067  NH1 ARG A 134       0.445   5.516   1.004  1.00 98.11           N  
ATOM   2068 HH11 ARG A 134       0.673   5.357   0.033  1.00 98.11           H  
ATOM   2069 HH12 ARG A 134       0.168   6.452   1.262  1.00 98.11           H  
ATOM   2070  NH2 ARG A 134      -0.362   4.937   2.928  1.00 98.11           N  
ATOM   2071 HH21 ARG A 134      -0.452   5.934   3.062  1.00 98.11           H  
ATOM   2072 HH22 ARG A 134      -0.224   4.361   3.746  1.00 98.11           H  
ATOM   2073  CZ  ARG A 134       0.180   4.558   1.821  1.00 98.11           C  
ATOM   2074  N   GLY A 135       4.042   1.136  -3.315  1.00 97.97           N  
ATOM   2075  H   GLY A 135       4.425   1.415  -2.423  1.00 97.97           H  
ATOM   2076  CA  GLY A 135       4.733   0.111  -4.093  1.00 97.97           C  
ATOM   2077  HA2 GLY A 135       4.729   0.391  -5.147  1.00 97.97           H  
ATOM   2078  HA3 GLY A 135       5.768   0.015  -3.766  1.00 97.97           H  
ATOM   2079  C   GLY A 135       4.035  -1.238  -3.919  1.00 97.97           C  
ATOM   2080  O   GLY A 135       3.628  -1.583  -2.808  1.00 97.97           O  
ATOM   2081  N   PHE A 136       3.898  -1.977  -5.014  1.00 98.51           N  
ATOM   2082  H   PHE A 136       4.256  -1.595  -5.877  1.00 98.51           H  
ATOM   2083  CA  PHE A 136       3.264  -3.290  -5.105  1.00 98.51           C  
ATOM   2084  HA  PHE A 136       3.214  -3.747  -4.117  1.00 98.51           H  
ATOM   2085  C   PHE A 136       4.142  -4.158  -6.012  1.00 98.51           C  
ATOM   2086  CB  PHE A 136       1.829  -3.117  -5.648  1.00 98.51           C  
ATOM   2087  HB2 PHE A 136       1.861  -2.857  -6.706  1.00 98.51           H  
ATOM   2088  HB3 PHE A 136       1.389  -2.262  -5.134  1.00 98.51           H  
ATOM   2089  O   PHE A 136       4.014  -4.123  -7.235  1.00 98.51           O  
ATOM   2090  CG  PHE A 136       0.884  -4.298  -5.461  1.00 98.51           C  
ATOM   2091  CD1 PHE A 136       1.285  -5.633  -5.695  1.00 98.51           C  
ATOM   2092  HD1 PHE A 136       2.278  -5.867  -6.049  1.00 98.51           H  
ATOM   2093  CD2 PHE A 136      -0.443  -4.044  -5.062  1.00 98.51           C  
ATOM   2094  HD2 PHE A 136      -0.785  -3.028  -4.928  1.00 98.51           H  
ATOM   2095  CE1 PHE A 136       0.389  -6.693  -5.467  1.00 98.51           C  
ATOM   2096  HE1 PHE A 136       0.708  -7.714  -5.621  1.00 98.51           H  
ATOM   2097  CE2 PHE A 136      -1.345  -5.102  -4.858  1.00 98.51           C  
ATOM   2098  HE2 PHE A 136      -2.358  -4.893  -4.548  1.00 98.51           H  
ATOM   2099  CZ  PHE A 136      -0.921  -6.428  -5.033  1.00 98.51           C  
ATOM   2100  HZ  PHE A 136      -1.610  -7.233  -4.826  1.00 98.51           H  
ATOM   2101  N   ALA A 137       5.068  -4.911  -5.421  1.00 98.42           N  
ATOM   2102  H   ALA A 137       5.123  -4.919  -4.412  1.00 98.42           H  
ATOM   2103  CA  ALA A 137       6.008  -5.751  -6.162  1.00 98.42           C  
ATOM   2104  HA  ALA A 137       5.883  -5.577  -7.231  1.00 98.42           H  
ATOM   2105  C   ALA A 137       5.739  -7.236  -5.906  1.00 98.42           C  
ATOM   2106  CB  ALA A 137       7.439  -5.341  -5.803  1.00 98.42           C  
ATOM   2107  HB1 ALA A 137       7.634  -5.554  -4.752  1.00 98.42           H  
ATOM   2108  HB2 ALA A 137       8.140  -5.903  -6.420  1.00 98.42           H  
ATOM   2109  HB3 ALA A 137       7.577  -4.277  -5.992  1.00 98.42           H  
ATOM   2110  O   ALA A 137       5.585  -7.643  -4.755  1.00 98.42           O  
ATOM   2111  N   ILE A 138       5.708  -8.038  -6.970  1.00 98.80           N  
ATOM   2112  H   ILE A 138       5.856  -7.626  -7.880  1.00 98.80           H  
ATOM   2113  CA  ILE A 138       5.477  -9.486  -6.926  1.00 98.80           C  
ATOM   2114  HA  ILE A 138       5.349  -9.797  -5.889  1.00 98.80           H  
ATOM   2115  C   ILE A 138       6.704 -10.195  -7.493  1.00 98.80           C  
ATOM   2116  CB  ILE A 138       4.201  -9.892  -7.704  1.00 98.80           C  
ATOM   2117  HB  ILE A 138       4.391  -9.750  -8.768  1.00 98.80           H  
ATOM   2118  O   ILE A 138       7.128  -9.902  -8.608  1.00 98.80           O  
ATOM   2119  CG1 ILE A 138       2.987  -9.000  -7.338  1.00 98.80           C  
ATOM   2120 HG12 ILE A 138       3.215  -7.969  -7.608  1.00 98.80           H  
ATOM   2121 HG13 ILE A 138       2.811  -9.030  -6.262  1.00 98.80           H  
ATOM   2122  CG2 ILE A 138       3.924 -11.393  -7.471  1.00 98.80           C  
ATOM   2123 HG21 ILE A 138       4.749 -11.995  -7.850  1.00 98.80           H  
ATOM   2124 HG22 ILE A 138       3.792 -11.608  -6.410  1.00 98.80           H  
ATOM   2125 HG23 ILE A 138       3.031 -11.708  -8.011  1.00 98.80           H  
ATOM   2126  CD1 ILE A 138       1.687  -9.364  -8.065  1.00 98.80           C  
ATOM   2127 HD11 ILE A 138       1.869  -9.450  -9.136  1.00 98.80           H  
ATOM   2128 HD12 ILE A 138       0.946  -8.582  -7.897  1.00 98.80           H  
ATOM   2129 HD13 ILE A 138       1.286 -10.303  -7.684  1.00 98.80           H  
ATOM   2130  N   LYS A 139       7.251 -11.145  -6.736  1.00 98.77           N  
ATOM   2131  H   LYS A 139       6.857 -11.298  -5.818  1.00 98.77           H  
ATOM   2132  CA  LYS A 139       8.311 -12.056  -7.172  1.00 98.77           C  
ATOM   2133  HA  LYS A 139       8.732 -11.713  -8.117  1.00 98.77           H  
ATOM   2134  C   LYS A 139       7.709 -13.433  -7.390  1.00 98.77           C  
ATOM   2135  CB  LYS A 139       9.438 -12.066  -6.131  1.00 98.77           C  
ATOM   2136  HB2 LYS A 139       9.852 -11.058  -6.088  1.00 98.77           H  
ATOM   2137  HB3 LYS A 139       9.030 -12.319  -5.152  1.00 98.77           H  
ATOM   2138  O   LYS A 139       7.136 -13.995  -6.459  1.00 98.77           O  
ATOM   2139  CG  LYS A 139      10.565 -13.052  -6.477  1.00 98.77           C  
ATOM   2140  HG2 LYS A 139      10.913 -12.868  -7.494  1.00 98.77           H  
ATOM   2141  HG3 LYS A 139      10.177 -14.069  -6.436  1.00 98.77           H  
ATOM   2142  CD  LYS A 139      11.750 -12.955  -5.505  1.00 98.77           C  
ATOM   2143  HD2 LYS A 139      12.491 -13.707  -5.775  1.00 98.77           H  
ATOM   2144  HD3 LYS A 139      11.381 -13.184  -4.506  1.00 98.77           H  
ATOM   2145  CE  LYS A 139      12.432 -11.582  -5.420  1.00 98.77           C  
ATOM   2146  HE2 LYS A 139      13.186 -11.614  -4.634  1.00 98.77           H  
ATOM   2147  HE3 LYS A 139      11.695 -10.831  -5.137  1.00 98.77           H  
ATOM   2148  NZ  LYS A 139      13.077 -11.179  -6.690  1.00 98.77           N  
ATOM   2149  HZ1 LYS A 139      12.388 -11.019  -7.411  1.00 98.77           H  
ATOM   2150  HZ2 LYS A 139      13.733 -11.866  -7.033  1.00 98.77           H  
ATOM   2151  HZ3 LYS A 139      13.550 -10.295  -6.570  1.00 98.77           H  
ATOM   2152  N   PHE A 140       7.864 -13.971  -8.591  1.00 98.73           N  
ATOM   2153  H   PHE A 140       8.339 -13.421  -9.292  1.00 98.73           H  
ATOM   2154  CA  PHE A 140       7.418 -15.303  -8.977  1.00 98.73           C  
ATOM   2155  HA  PHE A 140       6.691 -15.671  -8.254  1.00 98.73           H  
ATOM   2156  C   PHE A 140       8.608 -16.259  -8.979  1.00 98.73           C  
ATOM   2157  CB  PHE A 140       6.743 -15.252 -10.353  1.00 98.73           C  
ATOM   2158  HB2 PHE A 140       6.451 -16.264 -10.634  1.00 98.73           H  
ATOM   2159  HB3 PHE A 140       7.478 -14.916 -11.085  1.00 98.73           H  
ATOM   2160  O   PHE A 140       9.587 -16.050  -9.699  1.00 98.73           O  
ATOM   2161  CG  PHE A 140       5.527 -14.348 -10.443  1.00 98.73           C  
ATOM   2162  CD1 PHE A 140       4.234 -14.890 -10.328  1.00 98.73           C  
ATOM   2163  HD1 PHE A 140       4.098 -15.949 -10.168  1.00 98.73           H  
ATOM   2164  CD2 PHE A 140       5.677 -12.967 -10.675  1.00 98.73           C  
ATOM   2165  HD2 PHE A 140       6.659 -12.534 -10.797  1.00 98.73           H  
ATOM   2166  CE1 PHE A 140       3.111 -14.053 -10.440  1.00 98.73           C  
ATOM   2167  HE1 PHE A 140       2.118 -14.471 -10.373  1.00 98.73           H  
ATOM   2168  CE2 PHE A 140       4.554 -12.133 -10.783  1.00 98.73           C  
ATOM   2169  HE2 PHE A 140       4.685 -11.079 -10.982  1.00 98.73           H  
ATOM   2170  CZ  PHE A 140       3.266 -12.676 -10.666  1.00 98.73           C  
ATOM   2171  HZ  PHE A 140       2.398 -12.042 -10.769  1.00 98.73           H  
ATOM   2172  N   TYR A 141       8.517 -17.325  -8.187  1.00 98.36           N  
ATOM   2173  H   TYR A 141       7.688 -17.448  -7.624  1.00 98.36           H  
ATOM   2174  CA  TYR A 141       9.537 -18.369  -8.132  1.00 98.36           C  
ATOM   2175  HA  TYR A 141      10.499 -17.955  -8.434  1.00 98.36           H  
ATOM   2176  C   TYR A 141       9.170 -19.485  -9.110  1.00 98.36           C  
ATOM   2177  CB  TYR A 141       9.680 -18.879  -6.695  1.00 98.36           C  
ATOM   2178  HB2 TYR A 141       8.746 -19.352  -6.394  1.00 98.36           H  
ATOM   2179  HB3 TYR A 141      10.452 -19.648  -6.681  1.00 98.36           H  
ATOM   2180  O   TYR A 141       8.394 -20.381  -8.778  1.00 98.36           O  
ATOM   2181  CG  TYR A 141      10.042 -17.811  -5.682  1.00 98.36           C  
ATOM   2182  CD1 TYR A 141      11.376 -17.388  -5.537  1.00 98.36           C  
ATOM   2183  HD1 TYR A 141      12.149 -17.830  -6.149  1.00 98.36           H  
ATOM   2184  CD2 TYR A 141       9.038 -17.244  -4.877  1.00 98.36           C  
ATOM   2185  HD2 TYR A 141       8.012 -17.562  -4.984  1.00 98.36           H  
ATOM   2186  CE1 TYR A 141      11.707 -16.404  -4.585  1.00 98.36           C  
ATOM   2187  HE1 TYR A 141      12.731 -16.080  -4.476  1.00 98.36           H  
ATOM   2188  CE2 TYR A 141       9.360 -16.269  -3.921  1.00 98.36           C  
ATOM   2189  HE2 TYR A 141       8.593 -15.845  -3.290  1.00 98.36           H  
ATOM   2190  OH  TYR A 141      10.992 -14.969  -2.783  1.00 98.36           O  
ATOM   2191  HH  TYR A 141      11.934 -14.797  -2.716  1.00 98.36           H  
ATOM   2192  CZ  TYR A 141      10.695 -15.855  -3.765  1.00 98.36           C  
ATOM   2193  N   THR A 142       9.706 -19.422 -10.329  1.00 96.73           N  
ATOM   2194  H   THR A 142      10.354 -18.679 -10.551  1.00 96.73           H  
ATOM   2195  CA  THR A 142       9.341 -20.344 -11.414  1.00 96.73           C  
ATOM   2196  HA  THR A 142       8.453 -20.893 -11.100  1.00 96.73           H  
ATOM   2197  C   THR A 142      10.453 -21.367 -11.697  1.00 96.73           C  
ATOM   2198  CB  THR A 142       8.935 -19.594 -12.696  1.00 96.73           C  
ATOM   2199  HB  THR A 142       8.350 -20.280 -13.309  1.00 96.73           H  
ATOM   2200  O   THR A 142      11.620 -21.113 -11.383  1.00 96.73           O  
ATOM   2201  CG2 THR A 142       8.080 -18.349 -12.458  1.00 96.73           C  
ATOM   2202 HG21 THR A 142       8.649 -17.587 -11.926  1.00 96.73           H  
ATOM   2203 HG22 THR A 142       7.193 -18.617 -11.886  1.00 96.73           H  
ATOM   2204 HG23 THR A 142       7.775 -17.939 -13.421  1.00 96.73           H  
ATOM   2205  OG1 THR A 142      10.054 -19.198 -13.437  1.00 96.73           O  
ATOM   2206  HG1 THR A 142      10.623 -18.667 -12.874  1.00 96.73           H  
ATOM   2207  N   PRO A 143      10.134 -22.521 -12.314  1.00 93.87           N  
ATOM   2208  CA  PRO A 143      11.134 -23.436 -12.871  1.00 93.87           C  
ATOM   2209  HA  PRO A 143      11.762 -23.807 -12.061  1.00 93.87           H  
ATOM   2210  C   PRO A 143      12.031 -22.809 -13.948  1.00 93.87           C  
ATOM   2211  CB  PRO A 143      10.331 -24.595 -13.472  1.00 93.87           C  
ATOM   2212  HB2 PRO A 143      10.116 -24.398 -14.522  1.00 93.87           H  
ATOM   2213  HB3 PRO A 143      10.854 -25.545 -13.365  1.00 93.87           H  
ATOM   2214  O   PRO A 143      13.133 -23.298 -14.180  1.00 93.87           O  
ATOM   2215  CG  PRO A 143       9.022 -24.578 -12.688  1.00 93.87           C  
ATOM   2216  HG2 PRO A 143       9.155 -25.097 -11.739  1.00 93.87           H  
ATOM   2217  HG3 PRO A 143       8.202 -25.015 -13.258  1.00 93.87           H  
ATOM   2218  CD  PRO A 143       8.803 -23.092 -12.436  1.00 93.87           C  
ATOM   2219  HD2 PRO A 143       8.216 -22.957 -11.528  1.00 93.87           H  
ATOM   2220  HD3 PRO A 143       8.299 -22.640 -13.290  1.00 93.87           H  
ATOM   2221  N   GLU A 144      11.562 -21.749 -14.608  1.00 93.33           N  
ATOM   2222  H   GLU A 144      10.615 -21.446 -14.431  1.00 93.33           H  
ATOM   2223  CA  GLU A 144      12.271 -21.033 -15.670  1.00 93.33           C  
ATOM   2224  HA  GLU A 144      12.923 -21.732 -16.194  1.00 93.33           H  
ATOM   2225  C   GLU A 144      13.184 -19.909 -15.135  1.00 93.33           C  
ATOM   2226  CB  GLU A 144      11.242 -20.493 -16.687  1.00 93.33           C  
ATOM   2227  HB2 GLU A 144      11.799 -20.017 -17.493  1.00 93.33           H  
ATOM   2228  HB3 GLU A 144      10.629 -19.721 -16.221  1.00 93.33           H  
ATOM   2229  O   GLU A 144      13.950 -19.327 -15.899  1.00 93.33           O  
ATOM   2230  CG  GLU A 144      10.326 -21.563 -17.333  1.00 93.33           C  
ATOM   2231  HG2 GLU A 144      10.936 -22.422 -17.614  1.00 93.33           H  
ATOM   2232  HG3 GLU A 144       9.927 -21.139 -18.254  1.00 93.33           H  
ATOM   2233  CD  GLU A 144       9.126 -22.040 -16.480  1.00 93.33           C  
ATOM   2234  OE1 GLU A 144       8.421 -23.004 -16.866  1.00 93.33           O  
ATOM   2235  OE2 GLU A 144       8.828 -21.468 -15.410  1.00 93.33           O  
ATOM   2236  N   GLY A 145      13.120 -19.605 -13.833  1.00 95.55           N  
ATOM   2237  H   GLY A 145      12.465 -20.125 -13.267  1.00 95.55           H  
ATOM   2238  CA  GLY A 145      13.851 -18.513 -13.189  1.00 95.55           C  
ATOM   2239  HA2 GLY A 145      14.311 -17.879 -13.947  1.00 95.55           H  
ATOM   2240  HA3 GLY A 145      14.647 -18.929 -12.570  1.00 95.55           H  
ATOM   2241  C   GLY A 145      12.962 -17.630 -12.309  1.00 95.55           C  
ATOM   2242  O   GLY A 145      11.842 -17.995 -11.944  1.00 95.55           O  
ATOM   2243  N   ILE A 146      13.465 -16.451 -11.945  1.00 97.83           N  
ATOM   2244  H   ILE A 146      14.345 -16.160 -12.346  1.00 97.83           H  
ATOM   2245  CA  ILE A 146      12.658 -15.426 -11.275  1.00 97.83           C  
ATOM   2246  HA  ILE A 146      11.865 -15.903 -10.700  1.00 97.83           H  
ATOM   2247  C   ILE A 146      11.991 -14.548 -12.330  1.00 97.83           C  
ATOM   2248  CB  ILE A 146      13.511 -14.587 -10.297  1.00 97.83           C  
ATOM   2249  HB  ILE A 146      14.361 -14.183 -10.846  1.00 97.83           H  
ATOM   2250  O   ILE A 146      12.658 -14.059 -13.238  1.00 97.83           O  
ATOM   2251  CG1 ILE A 146      14.073 -15.421  -9.125  1.00 97.83           C  
ATOM   2252 HG12 ILE A 146      14.742 -16.183  -9.525  1.00 97.83           H  
ATOM   2253 HG13 ILE A 146      14.681 -14.768  -8.499  1.00 97.83           H  
ATOM   2254  CG2 ILE A 146      12.719 -13.391  -9.743  1.00 97.83           C  
ATOM   2255 HG21 ILE A 146      12.564 -12.648 -10.524  1.00 97.83           H  
ATOM   2256 HG22 ILE A 146      13.275 -12.908  -8.939  1.00 97.83           H  
ATOM   2257 HG23 ILE A 146      11.743 -13.716  -9.382  1.00 97.83           H  
ATOM   2258  CD1 ILE A 146      13.030 -16.103  -8.231  1.00 97.83           C  
ATOM   2259 HD11 ILE A 146      12.530 -16.901  -8.779  1.00 97.83           H  
ATOM   2260 HD12 ILE A 146      12.293 -15.385  -7.871  1.00 97.83           H  
ATOM   2261 HD13 ILE A 146      13.545 -16.527  -7.369  1.00 97.83           H  
ATOM   2262  N   TRP A 147      10.696 -14.291 -12.157  1.00 98.41           N  
ATOM   2263  H   TRP A 147      10.221 -14.735 -11.385  1.00 98.41           H  
ATOM   2264  CA  TRP A 147      10.044 -13.137 -12.768  1.00 98.41           C  
ATOM   2265  HA  TRP A 147      10.742 -12.638 -13.440  1.00 98.41           H  
ATOM   2266  C   TRP A 147       9.675 -12.146 -11.666  1.00 98.41           C  
ATOM   2267  CB  TRP A 147       8.844 -13.578 -13.614  1.00 98.41           C  
ATOM   2268  HB2 TRP A 147       9.213 -14.187 -14.439  1.00 98.41           H  
ATOM   2269  HB3 TRP A 147       8.197 -14.213 -13.008  1.00 98.41           H  
ATOM   2270  O   TRP A 147       9.031 -12.528 -10.691  1.00 98.41           O  
ATOM   2271  CG  TRP A 147       8.003 -12.481 -14.192  1.00 98.41           C  
ATOM   2272  CD1 TRP A 147       8.446 -11.283 -14.640  1.00 98.41           C  
ATOM   2273  HD1 TRP A 147       9.473 -10.949 -14.633  1.00 98.41           H  
ATOM   2274  CD2 TRP A 147       6.555 -12.452 -14.380  1.00 98.41           C  
ATOM   2275  CE2 TRP A 147       6.196 -11.188 -14.940  1.00 98.41           C  
ATOM   2276  CE3 TRP A 147       5.506 -13.360 -14.121  1.00 98.41           C  
ATOM   2277  HE3 TRP A 147       5.734 -14.315 -13.672  1.00 98.41           H  
ATOM   2278  NE1 TRP A 147       7.388 -10.515 -15.070  1.00 98.41           N  
ATOM   2279  HE1 TRP A 147       7.497  -9.561 -15.383  1.00 98.41           H  
ATOM   2280  CH2 TRP A 147       3.853 -11.770 -14.967  1.00 98.41           C  
ATOM   2281  HH2 TRP A 147       2.824 -11.510 -15.171  1.00 98.41           H  
ATOM   2282  CZ2 TRP A 147       4.871 -10.843 -15.237  1.00 98.41           C  
ATOM   2283  HZ2 TRP A 147       4.639  -9.877 -15.660  1.00 98.41           H  
ATOM   2284  CZ3 TRP A 147       4.170 -13.023 -14.409  1.00 98.41           C  
ATOM   2285  HZ3 TRP A 147       3.382 -13.724 -14.177  1.00 98.41           H  
ATOM   2286  N   ASP A 148      10.091 -10.891 -11.801  1.00 98.58           N  
ATOM   2287  H   ASP A 148      10.624 -10.640 -12.622  1.00 98.58           H  
ATOM   2288  CA  ASP A 148       9.686  -9.808 -10.908  1.00 98.58           C  
ATOM   2289  HA  ASP A 148       9.143 -10.211 -10.054  1.00 98.58           H  
ATOM   2290  C   ASP A 148       8.750  -8.850 -11.656  1.00 98.58           C  
ATOM   2291  CB  ASP A 148      10.917  -9.068 -10.363  1.00 98.58           C  
ATOM   2292  HB2 ASP A 148      11.547  -8.821 -11.218  1.00 98.58           H  
ATOM   2293  HB3 ASP A 148      10.590  -8.139  -9.895  1.00 98.58           H  
ATOM   2294  O   ASP A 148       9.129  -8.217 -12.642  1.00 98.58           O  
ATOM   2295  CG  ASP A 148      11.743  -9.847  -9.335  1.00 98.58           C  
ATOM   2296  OD1 ASP A 148      11.165 -10.612  -8.537  1.00 98.58           O  
ATOM   2297  OD2 ASP A 148      12.969  -9.610  -9.195  1.00 98.58           O  
ATOM   2298  N   LEU A 149       7.527  -8.693 -11.151  1.00 98.35           N  
ATOM   2299  H   LEU A 149       7.283  -9.233 -10.333  1.00 98.35           H  
ATOM   2300  CA  LEU A 149       6.607  -7.645 -11.577  1.00 98.35           C  
ATOM   2301  HA  LEU A 149       6.950  -7.240 -12.529  1.00 98.35           H  
ATOM   2302  C   LEU A 149       6.635  -6.527 -10.539  1.00 98.35           C  
ATOM   2303  CB  LEU A 149       5.204  -8.230 -11.796  1.00 98.35           C  
ATOM   2304  HB2 LEU A 149       4.857  -8.658 -10.856  1.00 98.35           H  
ATOM   2305  HB3 LEU A 149       5.267  -9.030 -12.533  1.00 98.35           H  
ATOM   2306  O   LEU A 149       6.051  -6.642  -9.460  1.00 98.35           O  
ATOM   2307  CG  LEU A 149       4.180  -7.183 -12.274  1.00 98.35           C  
ATOM   2308  HG  LEU A 149       4.122  -6.365 -11.556  1.00 98.35           H  
ATOM   2309  CD1 LEU A 149       4.523  -6.607 -13.651  1.00 98.35           C  
ATOM   2310 HD11 LEU A 149       5.442  -6.024 -13.602  1.00 98.35           H  
ATOM   2311 HD12 LEU A 149       4.645  -7.414 -14.373  1.00 98.35           H  
ATOM   2312 HD13 LEU A 149       3.722  -5.946 -13.982  1.00 98.35           H  
ATOM   2313  CD2 LEU A 149       2.803  -7.835 -12.358  1.00 98.35           C  
ATOM   2314 HD21 LEU A 149       2.821  -8.633 -13.100  1.00 98.35           H  
ATOM   2315 HD22 LEU A 149       2.058  -7.088 -12.632  1.00 98.35           H  
ATOM   2316 HD23 LEU A 149       2.538  -8.251 -11.386  1.00 98.35           H  
ATOM   2317  N   VAL A 150       7.335  -5.445 -10.862  1.00 97.18           N  
ATOM   2318  H   VAL A 150       7.789  -5.419 -11.764  1.00 97.18           H  
ATOM   2319  CA  VAL A 150       7.452  -4.278  -9.986  1.00 97.18           C  
ATOM   2320  HA  VAL A 150       7.240  -4.580  -8.961  1.00 97.18           H  
ATOM   2321  C   VAL A 150       6.436  -3.227 -10.397  1.00 97.18           C  
ATOM   2322  CB  VAL A 150       8.861  -3.685 -10.007  1.00 97.18           C  
ATOM   2323  HB  VAL A 150       9.051  -3.233 -10.981  1.00 97.18           H  
ATOM   2324  O   VAL A 150       6.420  -2.791 -11.546  1.00 97.18           O  
ATOM   2325  CG1 VAL A 150       8.969  -2.595  -8.942  1.00 97.18           C  
ATOM   2326 HG11 VAL A 150       8.195  -1.839  -9.065  1.00 97.18           H  
ATOM   2327 HG12 VAL A 150       9.924  -2.090  -9.089  1.00 97.18           H  
ATOM   2328 HG13 VAL A 150       8.912  -3.021  -7.940  1.00 97.18           H  
ATOM   2329  CG2 VAL A 150       9.932  -4.747  -9.728  1.00 97.18           C  
ATOM   2330 HG21 VAL A 150       9.986  -5.455 -10.555  1.00 97.18           H  
ATOM   2331 HG22 VAL A 150       9.674  -5.282  -8.815  1.00 97.18           H  
ATOM   2332 HG23 VAL A 150      10.908  -4.274  -9.619  1.00 97.18           H  
ATOM   2333  N   GLY A 151       5.612  -2.805  -9.446  1.00 96.54           N  
ATOM   2334  H   GLY A 151       5.647  -3.228  -8.530  1.00 96.54           H  
ATOM   2335  CA  GLY A 151       4.480  -1.941  -9.713  1.00 96.54           C  
ATOM   2336  HA2 GLY A 151       3.639  -2.607  -9.903  1.00 96.54           H  
ATOM   2337  HA3 GLY A 151       4.652  -1.325 -10.596  1.00 96.54           H  
ATOM   2338  C   GLY A 151       4.100  -1.040  -8.548  1.00 96.54           C  
ATOM   2339  O   GLY A 151       4.766  -1.015  -7.511  1.00 96.54           O  
ATOM   2340  N   ASN A 152       2.993  -0.324  -8.730  1.00 97.97           N  
ATOM   2341  H   ASN A 152       2.467  -0.504  -9.574  1.00 97.97           H  
ATOM   2342  CA  ASN A 152       2.383   0.567  -7.745  1.00 97.97           C  
ATOM   2343  HA  ASN A 152       2.841   0.399  -6.770  1.00 97.97           H  
ATOM   2344  C   ASN A 152       0.882   0.276  -7.622  1.00 97.97           C  
ATOM   2345  CB  ASN A 152       2.606   2.034  -8.161  1.00 97.97           C  
ATOM   2346  HB2 ASN A 152       2.001   2.680  -7.525  1.00 97.97           H  
ATOM   2347  HB3 ASN A 152       2.268   2.171  -9.188  1.00 97.97           H  
ATOM   2348  O   ASN A 152       0.286  -0.351  -8.492  1.00 97.97           O  
ATOM   2349  CG  ASN A 152       4.037   2.526  -8.046  1.00 97.97           C  
ATOM   2350  ND2 ASN A 152       4.292   3.737  -8.478  1.00 97.97           N  
ATOM   2351 HD21 ASN A 152       3.548   4.296  -8.872  1.00 97.97           H  
ATOM   2352 HD22 ASN A 152       5.210   4.094  -8.255  1.00 97.97           H  
ATOM   2353  OD1 ASN A 152       4.940   1.885  -7.548  1.00 97.97           O  
ATOM   2354  N   ASN A 153       0.236   0.799  -6.584  1.00 98.15           N  
ATOM   2355  H   ASN A 153       0.772   1.259  -5.863  1.00 98.15           H  
ATOM   2356  CA  ASN A 153      -1.224   0.797  -6.461  1.00 98.15           C  
ATOM   2357  HA  ASN A 153      -1.580  -0.178  -6.793  1.00 98.15           H  
ATOM   2358  C   ASN A 153      -1.938   1.838  -7.348  1.00 98.15           C  
ATOM   2359  CB  ASN A 153      -1.598   0.978  -4.986  1.00 98.15           C  
ATOM   2360  HB2 ASN A 153      -2.643   0.692  -4.863  1.00 98.15           H  
ATOM   2361  HB3 ASN A 153      -0.996   0.320  -4.359  1.00 98.15           H  
ATOM   2362  O   ASN A 153      -3.165   1.913  -7.335  1.00 98.15           O  
ATOM   2363  CG  ASN A 153      -1.422   2.417  -4.536  1.00 98.15           C  
ATOM   2364  ND2 ASN A 153      -2.403   2.965  -3.869  1.00 98.15           N  
ATOM   2365 HD21 ASN A 153      -2.349   3.938  -3.602  1.00 98.15           H  
ATOM   2366 HD22 ASN A 153      -3.258   2.458  -3.690  1.00 98.15           H  
ATOM   2367  OD1 ASN A 153      -0.416   3.061  -4.789  1.00 98.15           O  
ATOM   2368  N   ILE A 154      -1.180   2.644  -8.095  1.00 97.68           N  
ATOM   2369  H   ILE A 154      -0.182   2.488  -8.071  1.00 97.68           H  
ATOM   2370  CA  ILE A 154      -1.658   3.652  -9.048  1.00 97.68           C  
ATOM   2371  HA  ILE A 154      -2.748   3.643  -9.053  1.00 97.68           H  
ATOM   2372  C   ILE A 154      -1.148   3.263 -10.447  1.00 97.68           C  
ATOM   2373  CB  ILE A 154      -1.198   5.059  -8.595  1.00 97.68           C  
ATOM   2374  HB  ILE A 154      -0.134   5.015  -8.361  1.00 97.68           H  
ATOM   2375  O   ILE A 154       0.019   2.879 -10.563  1.00 97.68           O  
ATOM   2376  CG1 ILE A 154      -1.977   5.478  -7.326  1.00 97.68           C  
ATOM   2377 HG12 ILE A 154      -2.010   4.648  -6.620  1.00 97.68           H  
ATOM   2378 HG13 ILE A 154      -3.005   5.716  -7.598  1.00 97.68           H  
ATOM   2379  CG2 ILE A 154      -1.403   6.115  -9.694  1.00 97.68           C  
ATOM   2380 HG21 ILE A 154      -2.454   6.182  -9.977  1.00 97.68           H  
ATOM   2381 HG22 ILE A 154      -1.103   7.098  -9.334  1.00 97.68           H  
ATOM   2382 HG23 ILE A 154      -0.785   5.896 -10.565  1.00 97.68           H  
ATOM   2383  CD1 ILE A 154      -1.373   6.669  -6.576  1.00 97.68           C  
ATOM   2384 HD11 ILE A 154      -1.309   7.556  -7.206  1.00 97.68           H  
ATOM   2385 HD12 ILE A 154      -0.382   6.386  -6.223  1.00 97.68           H  
ATOM   2386 HD13 ILE A 154      -1.997   6.902  -5.713  1.00 97.68           H  
ATOM   2387  N   PRO A 155      -1.982   3.338 -11.506  1.00 97.31           N  
ATOM   2388  CA  PRO A 155      -1.648   2.794 -12.829  1.00 97.31           C  
ATOM   2389  HA  PRO A 155      -1.175   1.819 -12.715  1.00 97.31           H  
ATOM   2390  C   PRO A 155      -0.702   3.665 -13.668  1.00 97.31           C  
ATOM   2391  CB  PRO A 155      -3.000   2.612 -13.527  1.00 97.31           C  
ATOM   2392  HB2 PRO A 155      -3.429   1.648 -13.253  1.00 97.31           H  
ATOM   2393  HB3 PRO A 155      -2.927   2.690 -14.611  1.00 97.31           H  
ATOM   2394  O   PRO A 155      -0.317   3.257 -14.764  1.00 97.31           O  
ATOM   2395  CG  PRO A 155      -3.856   3.726 -12.930  1.00 97.31           C  
ATOM   2396  HG2 PRO A 155      -4.920   3.505 -13.003  1.00 97.31           H  
ATOM   2397  HG3 PRO A 155      -3.624   4.676 -13.411  1.00 97.31           H  
ATOM   2398  CD  PRO A 155      -3.382   3.759 -11.483  1.00 97.31           C  
ATOM   2399  HD2 PRO A 155      -3.968   3.049 -10.898  1.00 97.31           H  
ATOM   2400  HD3 PRO A 155      -3.513   4.764 -11.082  1.00 97.31           H  
ATOM   2401  N   VAL A 156      -0.341   4.853 -13.179  1.00 97.91           N  
ATOM   2402  H   VAL A 156      -0.640   5.088 -12.243  1.00 97.91           H  
ATOM   2403  CA  VAL A 156       0.510   5.833 -13.869  1.00 97.91           C  
ATOM   2404  HA  VAL A 156       0.962   5.347 -14.734  1.00 97.91           H  
ATOM   2405  C   VAL A 156       1.673   6.288 -12.988  1.00 97.91           C  
ATOM   2406  CB  VAL A 156      -0.308   7.029 -14.402  1.00 97.91           C  
ATOM   2407  HB  VAL A 156       0.371   7.707 -14.919  1.00 97.91           H  
ATOM   2408  O   VAL A 156       1.741   5.969 -11.799  1.00 97.91           O  
ATOM   2409  CG1 VAL A 156      -1.334   6.545 -15.425  1.00 97.91           C  
ATOM   2410 HG11 VAL A 156      -1.769   7.402 -15.941  1.00 97.91           H  
ATOM   2411 HG12 VAL A 156      -0.839   5.904 -16.155  1.00 97.91           H  
ATOM   2412 HG13 VAL A 156      -2.120   5.978 -14.926  1.00 97.91           H  
ATOM   2413  CG2 VAL A 156      -1.035   7.830 -13.317  1.00 97.91           C  
ATOM   2414 HG21 VAL A 156      -0.306   8.263 -12.632  1.00 97.91           H  
ATOM   2415 HG22 VAL A 156      -1.595   8.645 -13.776  1.00 97.91           H  
ATOM   2416 HG23 VAL A 156      -1.728   7.197 -12.763  1.00 97.91           H  
ATOM   2417  N   PHE A 157       2.617   7.011 -13.584  1.00 97.36           N  
ATOM   2418  H   PHE A 157       2.534   7.164 -14.579  1.00 97.36           H  
ATOM   2419  CA  PHE A 157       3.808   7.527 -12.920  1.00 97.36           C  
ATOM   2420  HA  PHE A 157       3.726   7.303 -11.857  1.00 97.36           H  
ATOM   2421  C   PHE A 157       3.928   9.052 -13.027  1.00 97.36           C  
ATOM   2422  CB  PHE A 157       5.034   6.800 -13.486  1.00 97.36           C  
ATOM   2423  HB2 PHE A 157       4.754   5.790 -13.787  1.00 97.36           H  
ATOM   2424  HB3 PHE A 157       5.386   7.317 -14.378  1.00 97.36           H  
ATOM   2425  O   PHE A 157       3.289   9.667 -13.873  1.00 97.36           O  
ATOM   2426  CG  PHE A 157       6.141   6.676 -12.468  1.00 97.36           C  
ATOM   2427  CD1 PHE A 157       7.361   7.347 -12.649  1.00 97.36           C  
ATOM   2428  HD1 PHE A 157       7.530   7.922 -13.547  1.00 97.36           H  
ATOM   2429  CD2 PHE A 157       5.921   5.911 -11.308  1.00 97.36           C  
ATOM   2430  HD2 PHE A 157       4.971   5.418 -11.162  1.00 97.36           H  
ATOM   2431  CE1 PHE A 157       8.371   7.237 -11.679  1.00 97.36           C  
ATOM   2432  HE1 PHE A 157       9.309   7.752 -11.822  1.00 97.36           H  
ATOM   2433  CE2 PHE A 157       6.915   5.835 -10.320  1.00 97.36           C  
ATOM   2434  HE2 PHE A 157       6.737   5.288  -9.406  1.00 97.36           H  
ATOM   2435  CZ  PHE A 157       8.144   6.481 -10.518  1.00 97.36           C  
ATOM   2436  HZ  PHE A 157       8.901   6.422  -9.750  1.00 97.36           H  
ATOM   2437  N   PHE A 158       4.758   9.668 -12.175  1.00 96.82           N  
ATOM   2438  H   PHE A 158       5.242   9.112 -11.484  1.00 96.82           H  
ATOM   2439  CA  PHE A 158       4.951  11.129 -12.145  1.00 96.82           C  
ATOM   2440  HA  PHE A 158       3.982  11.628 -12.146  1.00 96.82           H  
ATOM   2441  C   PHE A 158       5.714  11.675 -13.356  1.00 96.82           C  
ATOM   2442  CB  PHE A 158       5.709  11.524 -10.869  1.00 96.82           C  
ATOM   2443  HB2 PHE A 158       6.597  10.901 -10.764  1.00 96.82           H  
ATOM   2444  HB3 PHE A 158       6.052  12.552 -10.981  1.00 96.82           H  
ATOM   2445  O   PHE A 158       5.596  12.850 -13.682  1.00 96.82           O  
ATOM   2446  CG  PHE A 158       4.891  11.464  -9.596  1.00 96.82           C  
ATOM   2447  CD1 PHE A 158       4.092  12.565  -9.233  1.00 96.82           C  
ATOM   2448  HD1 PHE A 158       4.064  13.447  -9.857  1.00 96.82           H  
ATOM   2449  CD2 PHE A 158       4.930  10.326  -8.768  1.00 96.82           C  
ATOM   2450  HD2 PHE A 158       5.558   9.486  -9.026  1.00 96.82           H  
ATOM   2451  CE1 PHE A 158       3.333  12.530  -8.052  1.00 96.82           C  
ATOM   2452  HE1 PHE A 158       2.731  13.383  -7.775  1.00 96.82           H  
ATOM   2453  CE2 PHE A 158       4.172  10.294  -7.584  1.00 96.82           C  
ATOM   2454  HE2 PHE A 158       4.225   9.439  -6.926  1.00 96.82           H  
ATOM   2455  CZ  PHE A 158       3.371  11.393  -7.227  1.00 96.82           C  
ATOM   2456  HZ  PHE A 158       2.804  11.377  -6.308  1.00 96.82           H  
ATOM   2457  N   ILE A 159       6.535  10.838 -13.987  1.00 97.40           N  
ATOM   2458  H   ILE A 159       6.502   9.861 -13.735  1.00 97.40           H  
ATOM   2459  CA  ILE A 159       7.468  11.228 -15.043  1.00 97.40           C  
ATOM   2460  HA  ILE A 159       7.150  12.185 -15.457  1.00 97.40           H  
ATOM   2461  C   ILE A 159       7.425  10.209 -16.178  1.00 97.40           C  
ATOM   2462  CB  ILE A 159       8.905  11.405 -14.492  1.00 97.40           C  
ATOM   2463  HB  ILE A 159       9.555  11.653 -15.332  1.00 97.40           H  
ATOM   2464  O   ILE A 159       7.194   9.020 -15.950  1.00 97.40           O  
ATOM   2465  CG1 ILE A 159       9.426  10.098 -13.853  1.00 97.40           C  
ATOM   2466 HG12 ILE A 159       9.410   9.303 -14.599  1.00 97.40           H  
ATOM   2467 HG13 ILE A 159       8.774   9.820 -13.026  1.00 97.40           H  
ATOM   2468  CG2 ILE A 159       8.961  12.586 -13.504  1.00 97.40           C  
ATOM   2469 HG21 ILE A 159       9.993  12.827 -13.250  1.00 97.40           H  
ATOM   2470 HG22 ILE A 159       8.422  12.348 -12.587  1.00 97.40           H  
ATOM   2471 HG23 ILE A 159       8.508  13.468 -13.956  1.00 97.40           H  
ATOM   2472  CD1 ILE A 159      10.848  10.173 -13.307  1.00 97.40           C  
ATOM   2473 HD11 ILE A 159      10.874  10.837 -12.442  1.00 97.40           H  
ATOM   2474 HD12 ILE A 159      11.166   9.177 -13.001  1.00 97.40           H  
ATOM   2475 HD13 ILE A 159      11.529  10.548 -14.071  1.00 97.40           H  
ATOM   2476  N   GLN A 160       7.685  10.684 -17.392  1.00 95.24           N  
ATOM   2477  H   GLN A 160       7.793  11.682 -17.498  1.00 95.24           H  
ATOM   2478  CA  GLN A 160       7.720   9.859 -18.605  1.00 95.24           C  
ATOM   2479  HA  GLN A 160       6.956   9.084 -18.551  1.00 95.24           H  
ATOM   2480  C   GLN A 160       9.075   9.173 -18.806  1.00 95.24           C  
ATOM   2481  CB  GLN A 160       7.436  10.754 -19.818  1.00 95.24           C  
ATOM   2482  HB2 GLN A 160       8.212  11.516 -19.888  1.00 95.24           H  
ATOM   2483  HB3 GLN A 160       7.465  10.148 -20.724  1.00 95.24           H  
ATOM   2484  O   GLN A 160       9.140   8.076 -19.346  1.00 95.24           O  
ATOM   2485  CG  GLN A 160       6.066  11.429 -19.724  1.00 95.24           C  
ATOM   2486  HG2 GLN A 160       5.295  10.658 -19.726  1.00 95.24           H  
ATOM   2487  HG3 GLN A 160       5.986  11.996 -18.796  1.00 95.24           H  
ATOM   2488  CD  GLN A 160       5.806  12.395 -20.861  1.00 95.24           C  
ATOM   2489  NE2 GLN A 160       4.630  12.395 -21.438  1.00 95.24           N  
ATOM   2490 HE21 GLN A 160       3.976  11.639 -21.294  1.00 95.24           H  
ATOM   2491 HE22 GLN A 160       4.521  13.015 -22.227  1.00 95.24           H  
ATOM   2492  OE1 GLN A 160       6.660  13.182 -21.241  1.00 95.24           O  
ATOM   2493  N   ASP A 161      10.154   9.834 -18.382  1.00 95.74           N  
ATOM   2494  H   ASP A 161      10.017  10.701 -17.883  1.00 95.74           H  
ATOM   2495  CA  ASP A 161      11.534   9.411 -18.610  1.00 95.74           C  
ATOM   2496  HA  ASP A 161      11.541   8.436 -19.097  1.00 95.74           H  
ATOM   2497  C   ASP A 161      12.264   9.280 -17.271  1.00 95.74           C  
ATOM   2498  CB  ASP A 161      12.221  10.409 -19.555  1.00 95.74           C  
ATOM   2499  HB2 ASP A 161      11.563  10.586 -20.406  1.00 95.74           H  
ATOM   2500  HB3 ASP A 161      12.360  11.359 -19.040  1.00 95.74           H  
ATOM   2501  O   ASP A 161      12.203  10.177 -16.424  1.00 95.74           O  
ATOM   2502  CG  ASP A 161      13.576   9.919 -20.082  1.00 95.74           C  
ATOM   2503  OD1 ASP A 161      14.374   9.398 -19.267  1.00 95.74           O  
ATOM   2504  OD2 ASP A 161      13.831  10.130 -21.287  1.00 95.74           O  
ATOM   2505  N   ALA A 162      12.968   8.164 -17.088  1.00 96.69           N  
ATOM   2506  H   ALA A 162      13.076   7.543 -17.877  1.00 96.69           H  
ATOM   2507  CA  ALA A 162      13.674   7.839 -15.858  1.00 96.69           C  
ATOM   2508  HA  ALA A 162      12.954   7.821 -15.040  1.00 96.69           H  
ATOM   2509  C   ALA A 162      14.768   8.851 -15.481  1.00 96.69           C  
ATOM   2510  CB  ALA A 162      14.270   6.443 -16.022  1.00 96.69           C  
ATOM   2511  HB1 ALA A 162      14.767   6.146 -15.099  1.00 96.69           H  
ATOM   2512  HB2 ALA A 162      14.995   6.454 -16.835  1.00 96.69           H  
ATOM   2513  HB3 ALA A 162      13.483   5.724 -16.250  1.00 96.69           H  
ATOM   2514  O   ALA A 162      15.125   8.930 -14.306  1.00 96.69           O  
ATOM   2515  N   ILE A 163      15.282   9.654 -16.422  1.00 96.48           N  
ATOM   2516  H   ILE A 163      14.966   9.547 -17.376  1.00 96.48           H  
ATOM   2517  CA  ILE A 163      16.299  10.671 -16.113  1.00 96.48           C  
ATOM   2518  HA  ILE A 163      17.140  10.149 -15.655  1.00 96.48           H  
ATOM   2519  C   ILE A 163      15.818  11.706 -15.084  1.00 96.48           C  
ATOM   2520  CB  ILE A 163      16.808  11.340 -17.408  1.00 96.48           C  
ATOM   2521  HB  ILE A 163      17.021  10.546 -18.124  1.00 96.48           H  
ATOM   2522  O   ILE A 163      16.636  12.226 -14.333  1.00 96.48           O  
ATOM   2523  CG1 ILE A 163      18.130  12.090 -17.130  1.00 96.48           C  
ATOM   2524 HG12 ILE A 163      18.817  11.414 -16.620  1.00 96.48           H  
ATOM   2525 HG13 ILE A 163      17.944  12.940 -16.473  1.00 96.48           H  
ATOM   2526  CG2 ILE A 163      15.751  12.271 -18.031  1.00 96.48           C  
ATOM   2527 HG21 ILE A 163      15.645  13.181 -17.440  1.00 96.48           H  
ATOM   2528 HG22 ILE A 163      16.039  12.530 -19.050  1.00 96.48           H  
ATOM   2529 HG23 ILE A 163      14.788  11.762 -18.084  1.00 96.48           H  
ATOM   2530  CD1 ILE A 163      18.832  12.606 -18.391  1.00 96.48           C  
ATOM   2531 HD11 ILE A 163      19.000  11.782 -19.084  1.00 96.48           H  
ATOM   2532 HD12 ILE A 163      19.792  13.042 -18.115  1.00 96.48           H  
ATOM   2533 HD13 ILE A 163      18.225  13.373 -18.875  1.00 96.48           H  
ATOM   2534  N   LYS A 164      14.505  11.965 -15.005  1.00 97.01           N  
ATOM   2535  H   LYS A 164      13.893  11.460 -15.630  1.00 97.01           H  
ATOM   2536  CA  LYS A 164      13.890  12.888 -14.030  1.00 97.01           C  
ATOM   2537  HA  LYS A 164      14.579  13.707 -13.824  1.00 97.01           H  
ATOM   2538  C   LYS A 164      13.610  12.242 -12.669  1.00 97.01           C  
ATOM   2539  CB  LYS A 164      12.602  13.480 -14.624  1.00 97.01           C  
ATOM   2540  HB2 LYS A 164      12.065  14.019 -13.843  1.00 97.01           H  
ATOM   2541  HB3 LYS A 164      11.963  12.674 -14.985  1.00 97.01           H  
ATOM   2542  O   LYS A 164      13.102  12.906 -11.769  1.00 97.01           O  
ATOM   2543  CG  LYS A 164      12.876  14.468 -15.762  1.00 97.01           C  
ATOM   2544  HG2 LYS A 164      13.442  15.312 -15.369  1.00 97.01           H  
ATOM   2545  HG3 LYS A 164      13.455  13.983 -16.548  1.00 97.01           H  
ATOM   2546  CD  LYS A 164      11.553  14.966 -16.352  1.00 97.01           C  
ATOM   2547  HD2 LYS A 164      10.906  15.329 -15.553  1.00 97.01           H  
ATOM   2548  HD3 LYS A 164      11.054  14.140 -16.858  1.00 97.01           H  
ATOM   2549  CE  LYS A 164      11.817  16.107 -17.338  1.00 97.01           C  
ATOM   2550  HE2 LYS A 164      12.159  16.966 -16.760  1.00 97.01           H  
ATOM   2551  HE3 LYS A 164      12.611  15.813 -18.024  1.00 97.01           H  
ATOM   2552  NZ  LYS A 164      10.587  16.453 -18.087  1.00 97.01           N  
ATOM   2553  HZ1 LYS A 164      10.621  17.359 -18.532  1.00 97.01           H  
ATOM   2554  HZ2 LYS A 164      10.318  15.726 -18.734  1.00 97.01           H  
ATOM   2555  HZ3 LYS A 164       9.796  16.451 -17.460  1.00 97.01           H  
ATOM   2556  N   PHE A 165      13.900  10.949 -12.502  1.00 96.80           N  
ATOM   2557  H   PHE A 165      14.345  10.447 -13.257  1.00 96.80           H  
ATOM   2558  CA  PHE A 165      13.617  10.233 -11.257  1.00 96.80           C  
ATOM   2559  HA  PHE A 165      12.552  10.343 -11.050  1.00 96.80           H  
ATOM   2560  C   PHE A 165      14.347  10.826 -10.040  1.00 96.80           C  
ATOM   2561  CB  PHE A 165      13.869   8.730 -11.422  1.00 96.80           C  
ATOM   2562  HB2 PHE A 165      13.321   8.372 -12.294  1.00 96.80           H  
ATOM   2563  HB3 PHE A 165      14.927   8.542 -11.605  1.00 96.80           H  
ATOM   2564  O   PHE A 165      13.694  11.007  -9.013  1.00 96.80           O  
ATOM   2565  CG  PHE A 165      13.425   7.922 -10.220  1.00 96.80           C  
ATOM   2566  CD1 PHE A 165      14.367   7.504  -9.262  1.00 96.80           C  
ATOM   2567  HD1 PHE A 165      15.412   7.746  -9.389  1.00 96.80           H  
ATOM   2568  CD2 PHE A 165      12.062   7.629 -10.032  1.00 96.80           C  
ATOM   2569  HD2 PHE A 165      11.332   7.991 -10.741  1.00 96.80           H  
ATOM   2570  CE1 PHE A 165      13.953   6.775  -8.134  1.00 96.80           C  
ATOM   2571  HE1 PHE A 165      14.680   6.460  -7.400  1.00 96.80           H  
ATOM   2572  CE2 PHE A 165      11.651   6.913  -8.894  1.00 96.80           C  
ATOM   2573  HE2 PHE A 165      10.604   6.734  -8.694  1.00 96.80           H  
ATOM   2574  CZ  PHE A 165      12.594   6.476  -7.953  1.00 96.80           C  
ATOM   2575  HZ  PHE A 165      12.271   5.942  -7.072  1.00 96.80           H  
ATOM   2576  N   PRO A 166      15.642  11.199 -10.116  1.00 96.93           N  
ATOM   2577  CA  PRO A 166      16.303  11.874  -9.001  1.00 96.93           C  
ATOM   2578  HA  PRO A 166      16.309  11.209  -8.137  1.00 96.93           H  
ATOM   2579  C   PRO A 166      15.596  13.177  -8.613  1.00 96.93           C  
ATOM   2580  CB  PRO A 166      17.744  12.123  -9.460  1.00 96.93           C  
ATOM   2581  HB2 PRO A 166      17.835  13.112  -9.909  1.00 96.93           H  
ATOM   2582  HB3 PRO A 166      18.450  12.017  -8.636  1.00 96.93           H  
ATOM   2583  O   PRO A 166      15.377  13.420  -7.431  1.00 96.93           O  
ATOM   2584  CG  PRO A 166      17.965  11.062 -10.536  1.00 96.93           C  
ATOM   2585  HG2 PRO A 166      18.738  11.357 -11.246  1.00 96.93           H  
ATOM   2586  HG3 PRO A 166      18.206  10.106 -10.071  1.00 96.93           H  
ATOM   2587  CD  PRO A 166      16.594  10.985 -11.196  1.00 96.93           C  
ATOM   2588  HD2 PRO A 166      16.498  11.798 -11.916  1.00 96.93           H  
ATOM   2589  HD3 PRO A 166      16.468  10.021 -11.690  1.00 96.93           H  
ATOM   2590  N   ASP A 167      15.177  13.972  -9.600  1.00 97.88           N  
ATOM   2591  H   ASP A 167      15.387  13.720 -10.555  1.00 97.88           H  
ATOM   2592  CA  ASP A 167      14.572  15.284  -9.370  1.00 97.88           C  
ATOM   2593  HA  ASP A 167      15.221  15.855  -8.706  1.00 97.88           H  
ATOM   2594  C   ASP A 167      13.203  15.176  -8.687  1.00 97.88           C  
ATOM   2595  CB  ASP A 167      14.460  16.057 -10.693  1.00 97.88           C  
ATOM   2596  HB2 ASP A 167      14.037  17.040 -10.484  1.00 97.88           H  
ATOM   2597  HB3 ASP A 167      13.777  15.525 -11.356  1.00 97.88           H  
ATOM   2598  O   ASP A 167      12.964  15.865  -7.698  1.00 97.88           O  
ATOM   2599  CG  ASP A 167      15.798  16.256 -11.411  1.00 97.88           C  
ATOM   2600  OD1 ASP A 167      16.828  16.409 -10.715  1.00 97.88           O  
ATOM   2601  OD2 ASP A 167      15.780  16.228 -12.662  1.00 97.88           O  
ATOM   2602  N   VAL A 168      12.324  14.272  -9.145  1.00 97.29           N  
ATOM   2603  H   VAL A 168      12.570  13.737  -9.965  1.00 97.29           H  
ATOM   2604  CA  VAL A 168      11.002  14.091  -8.513  1.00 97.29           C  
ATOM   2605  HA  VAL A 168      10.555  15.080  -8.420  1.00 97.29           H  
ATOM   2606  C   VAL A 168      11.119  13.531  -7.094  1.00 97.29           C  
ATOM   2607  CB  VAL A 168      10.050  13.245  -9.382  1.00 97.29           C  
ATOM   2608  HB  VAL A 168      10.052  13.663 -10.388  1.00 97.29           H  
ATOM   2609  O   VAL A 168      10.361  13.930  -6.211  1.00 97.29           O  
ATOM   2610  CG1 VAL A 168      10.445  11.771  -9.505  1.00 97.29           C  
ATOM   2611 HG11 VAL A 168      11.463  11.723  -9.892  1.00 97.29           H  
ATOM   2612 HG12 VAL A 168      10.393  11.271  -8.538  1.00 97.29           H  
ATOM   2613 HG13 VAL A 168       9.775  11.271 -10.204  1.00 97.29           H  
ATOM   2614  CG2 VAL A 168       8.612  13.309  -8.859  1.00 97.29           C  
ATOM   2615 HG21 VAL A 168       8.316  14.352  -8.745  1.00 97.29           H  
ATOM   2616 HG22 VAL A 168       8.530  12.814  -7.891  1.00 97.29           H  
ATOM   2617 HG23 VAL A 168       7.940  12.828  -9.569  1.00 97.29           H  
ATOM   2618  N   ILE A 169      12.085  12.639  -6.842  1.00 96.74           N  
ATOM   2619  H   ILE A 169      12.703  12.363  -7.592  1.00 96.74           H  
ATOM   2620  CA  ILE A 169      12.312  12.109  -5.495  1.00 96.74           C  
ATOM   2621  HA  ILE A 169      11.344  11.870  -5.055  1.00 96.74           H  
ATOM   2622  C   ILE A 169      12.901  13.182  -4.582  1.00 96.74           C  
ATOM   2623  CB  ILE A 169      13.154  10.815  -5.530  1.00 96.74           C  
ATOM   2624  HB  ILE A 169      14.080  11.020  -6.067  1.00 96.74           H  
ATOM   2625  O   ILE A 169      12.436  13.309  -3.455  1.00 96.74           O  
ATOM   2626  CG1 ILE A 169      12.424   9.663  -6.262  1.00 96.74           C  
ATOM   2627 HG12 ILE A 169      12.373   9.884  -7.328  1.00 96.74           H  
ATOM   2628 HG13 ILE A 169      13.013   8.753  -6.153  1.00 96.74           H  
ATOM   2629  CG2 ILE A 169      13.536  10.353  -4.109  1.00 96.74           C  
ATOM   2630 HG21 ILE A 169      14.216  11.073  -3.654  1.00 96.74           H  
ATOM   2631 HG22 ILE A 169      12.645  10.267  -3.487  1.00 96.74           H  
ATOM   2632 HG23 ILE A 169      14.048   9.392  -4.155  1.00 96.74           H  
ATOM   2633  CD1 ILE A 169      10.987   9.375  -5.803  1.00 96.74           C  
ATOM   2634 HD11 ILE A 169      10.943   9.245  -4.722  1.00 96.74           H  
ATOM   2635 HD12 ILE A 169      10.630   8.466  -6.288  1.00 96.74           H  
ATOM   2636 HD13 ILE A 169      10.327  10.194  -6.092  1.00 96.74           H  
ATOM   2637  N   HIS A 170      13.860  13.989  -5.040  1.00 96.93           N  
ATOM   2638  H   HIS A 170      14.226  13.854  -5.972  1.00 96.93           H  
ATOM   2639  CA  HIS A 170      14.354  15.121  -4.253  1.00 96.93           C  
ATOM   2640  HA  HIS A 170      14.704  14.761  -3.286  1.00 96.93           H  
ATOM   2641  C   HIS A 170      13.251  16.145  -3.962  1.00 96.93           C  
ATOM   2642  CB  HIS A 170      15.518  15.804  -4.979  1.00 96.93           C  
ATOM   2643  HB2 HIS A 170      15.772  16.715  -4.438  1.00 96.93           H  
ATOM   2644  HB3 HIS A 170      15.193  16.093  -5.979  1.00 96.93           H  
ATOM   2645  O   HIS A 170      13.199  16.667  -2.854  1.00 96.93           O  
ATOM   2646  CG  HIS A 170      16.778  14.983  -5.096  1.00 96.93           C  
ATOM   2647  CD2 HIS A 170      17.203  13.971  -4.275  1.00 96.93           C  
ATOM   2648  HD2 HIS A 170      16.681  13.595  -3.407  1.00 96.93           H  
ATOM   2649  ND1 HIS A 170      17.743  15.152  -6.059  1.00 96.93           N  
ATOM   2650  HD1 HIS A 170      17.671  15.769  -6.855  1.00 96.93           H  
ATOM   2651  CE1 HIS A 170      18.722  14.265  -5.827  1.00 96.93           C  
ATOM   2652  HE1 HIS A 170      19.603  14.144  -6.440  1.00 96.93           H  
ATOM   2653  NE2 HIS A 170      18.442  13.519  -4.747  1.00 96.93           N  
ATOM   2654  N   ALA A 171      12.357  16.400  -4.921  1.00 97.31           N  
ATOM   2655  H   ALA A 171      12.489  15.989  -5.835  1.00 97.31           H  
ATOM   2656  CA  ALA A 171      11.263  17.348  -4.755  1.00 97.31           C  
ATOM   2657  HA  ALA A 171      11.674  18.290  -4.392  1.00 97.31           H  
ATOM   2658  C   ALA A 171      10.213  16.893  -3.728  1.00 97.31           C  
ATOM   2659  CB  ALA A 171      10.626  17.602  -6.124  1.00 97.31           C  
ATOM   2660  HB1 ALA A 171       9.845  18.355  -6.024  1.00 97.31           H  
ATOM   2661  HB2 ALA A 171      11.379  17.970  -6.822  1.00 97.31           H  
ATOM   2662  HB3 ALA A 171      10.189  16.684  -6.515  1.00 97.31           H  
ATOM   2663  O   ALA A 171       9.668  17.744  -3.039  1.00 97.31           O  
ATOM   2664  N   GLY A 172       9.924  15.589  -3.622  1.00 96.17           N  
ATOM   2665  H   GLY A 172      10.368  14.953  -4.269  1.00 96.17           H  
ATOM   2666  CA  GLY A 172       8.951  15.047  -2.657  1.00 96.17           C  
ATOM   2667  HA2 GLY A 172       8.209  15.809  -2.418  1.00 96.17           H  
ATOM   2668  HA3 GLY A 172       8.436  14.201  -3.112  1.00 96.17           H  
ATOM   2669  C   GLY A 172       9.532  14.576  -1.323  1.00 96.17           C  
ATOM   2670  O   GLY A 172       8.789  14.150  -0.444  1.00 96.17           O  
ATOM   2671  N   LYS A 173      10.858  14.569  -1.174  1.00 95.67           N  
ATOM   2672  H   LYS A 173      11.408  14.975  -1.917  1.00 95.67           H  
ATOM   2673  CA  LYS A 173      11.533  14.272   0.096  1.00 95.67           C  
ATOM   2674  HA  LYS A 173      10.929  13.549   0.645  1.00 95.67           H  
ATOM   2675  C   LYS A 173      11.593  15.536   0.971  1.00 95.67           C  
ATOM   2676  CB  LYS A 173      12.920  13.678  -0.205  1.00 95.67           C  
ATOM   2677  HB2 LYS A 173      13.589  13.784   0.648  1.00 95.67           H  
ATOM   2678  HB3 LYS A 173      13.369  14.249  -1.018  1.00 95.67           H  
ATOM   2679  O   LYS A 173      11.412  16.637   0.451  1.00 95.67           O  
ATOM   2680  CG  LYS A 173      12.857  12.197  -0.612  1.00 95.67           C  
ATOM   2681  HG2 LYS A 173      13.800  11.953  -1.101  1.00 95.67           H  
ATOM   2682  HG3 LYS A 173      12.052  12.044  -1.330  1.00 95.67           H  
ATOM   2683  CD  LYS A 173      12.652  11.223   0.556  1.00 95.67           C  
ATOM   2684  HD2 LYS A 173      13.415  11.405   1.313  1.00 95.67           H  
ATOM   2685  HD3 LYS A 173      11.662  11.357   0.991  1.00 95.67           H  
ATOM   2686  CE  LYS A 173      12.797   9.804  -0.007  1.00 95.67           C  
ATOM   2687  HE2 LYS A 173      13.717   9.759  -0.590  1.00 95.67           H  
ATOM   2688  HE3 LYS A 173      11.965   9.609  -0.683  1.00 95.67           H  
ATOM   2689  NZ  LYS A 173      12.847   8.773   1.054  1.00 95.67           N  
ATOM   2690  HZ1 LYS A 173      13.529   9.012   1.759  1.00 95.67           H  
ATOM   2691  HZ2 LYS A 173      11.943   8.698   1.498  1.00 95.67           H  
ATOM   2692  HZ3 LYS A 173      13.105   7.886   0.646  1.00 95.67           H  
ATOM   2693  N   PRO A 174      11.876  15.383   2.281  1.00 95.60           N  
ATOM   2694  CA  PRO A 174      11.964  16.522   3.186  1.00 95.60           C  
ATOM   2695  HA  PRO A 174      10.972  16.963   3.288  1.00 95.60           H  
ATOM   2696  C   PRO A 174      12.945  17.586   2.683  1.00 95.60           C  
ATOM   2697  CB  PRO A 174      12.408  15.950   4.529  1.00 95.60           C  
ATOM   2698  HB2 PRO A 174      13.477  16.103   4.673  1.00 95.60           H  
ATOM   2699  HB3 PRO A 174      11.817  16.396   5.329  1.00 95.60           H  
ATOM   2700  O   PRO A 174      13.978  17.256   2.091  1.00 95.60           O  
ATOM   2701  CG  PRO A 174      12.125  14.458   4.469  1.00 95.60           C  
ATOM   2702  HG2 PRO A 174      11.127  14.253   4.857  1.00 95.60           H  
ATOM   2703  HG3 PRO A 174      12.869  13.887   5.024  1.00 95.60           H  
ATOM   2704  CD  PRO A 174      12.164  14.137   2.984  1.00 95.60           C  
ATOM   2705  HD2 PRO A 174      11.429  13.366   2.754  1.00 95.60           H  
ATOM   2706  HD3 PRO A 174      13.169  13.798   2.732  1.00 95.60           H  
ATOM   2707  N   GLU A 175      12.647  18.861   2.929  1.00 94.98           N  
ATOM   2708  H   GLU A 175      11.828  19.095   3.472  1.00 94.98           H  
ATOM   2709  CA  GLU A 175      13.455  19.947   2.389  1.00 94.98           C  
ATOM   2710  HA  GLU A 175      13.529  19.766   1.317  1.00 94.98           H  
ATOM   2711  C   GLU A 175      14.871  19.938   2.989  1.00 94.98           C  
ATOM   2712  CB  GLU A 175      12.780  21.309   2.585  1.00 94.98           C  
ATOM   2713  HB2 GLU A 175      13.422  22.076   2.152  1.00 94.98           H  
ATOM   2714  HB3 GLU A 175      12.669  21.515   3.650  1.00 94.98           H  
ATOM   2715  O   GLU A 175      15.049  19.769   4.197  1.00 94.98           O  
ATOM   2716  CG  GLU A 175      11.409  21.378   1.905  1.00 94.98           C  
ATOM   2717  HG2 GLU A 175      10.719  20.688   2.391  1.00 94.98           H  
ATOM   2718  HG3 GLU A 175      11.514  21.066   0.866  1.00 94.98           H  
ATOM   2719  CD  GLU A 175      10.837  22.793   1.974  1.00 94.98           C  
ATOM   2720  OE1 GLU A 175      10.590  23.351   0.880  1.00 94.98           O  
ATOM   2721  OE2 GLU A 175      10.710  23.316   3.101  1.00 94.98           O  
ATOM   2722  N   PRO A 176      15.922  20.166   2.183  1.00 94.98           N  
ATOM   2723  CA  PRO A 176      17.301  19.911   2.607  1.00 94.98           C  
ATOM   2724  HA  PRO A 176      17.385  18.885   2.966  1.00 94.98           H  
ATOM   2725  C   PRO A 176      17.802  20.837   3.724  1.00 94.98           C  
ATOM   2726  CB  PRO A 176      18.137  20.071   1.332  1.00 94.98           C  
ATOM   2727  HB2 PRO A 176      19.126  20.485   1.530  1.00 94.98           H  
ATOM   2728  HB3 PRO A 176      18.230  19.103   0.840  1.00 94.98           H  
ATOM   2729  O   PRO A 176      18.834  20.565   4.329  1.00 94.98           O  
ATOM   2730  CG  PRO A 176      17.298  21.004   0.457  1.00 94.98           C  
ATOM   2731  HG2 PRO A 176      17.448  22.037   0.768  1.00 94.98           H  
ATOM   2732  HG3 PRO A 176      17.523  20.881  -0.602  1.00 94.98           H  
ATOM   2733  CD  PRO A 176      15.875  20.567   0.786  1.00 94.98           C  
ATOM   2734  HD2 PRO A 176      15.599  19.710   0.172  1.00 94.98           H  
ATOM   2735  HD3 PRO A 176      15.179  21.390   0.624  1.00 94.98           H  
ATOM   2736  N   HIS A 177      17.113  21.951   3.982  1.00 94.81           N  
ATOM   2737  H   HIS A 177      16.221  22.074   3.525  1.00 94.81           H  
ATOM   2738  CA  HIS A 177      17.522  22.922   4.994  1.00 94.81           C  
ATOM   2739  HA  HIS A 177      18.610  22.920   5.057  1.00 94.81           H  
ATOM   2740  C   HIS A 177      17.005  22.588   6.403  1.00 94.81           C  
ATOM   2741  CB  HIS A 177      17.091  24.323   4.541  1.00 94.81           C  
ATOM   2742  HB2 HIS A 177      17.382  24.476   3.501  1.00 94.81           H  
ATOM   2743  HB3 HIS A 177      17.631  25.054   5.142  1.00 94.81           H  
ATOM   2744  O   HIS A 177      17.561  23.092   7.379  1.00 94.81           O  
ATOM   2745  CG  HIS A 177      15.614  24.595   4.688  1.00 94.81           C  
ATOM   2746  CD2 HIS A 177      15.037  25.281   5.721  1.00 94.81           C  
ATOM   2747  HD2 HIS A 177      15.555  25.703   6.569  1.00 94.81           H  
ATOM   2748  ND1 HIS A 177      14.597  24.231   3.829  1.00 94.81           N  
ATOM   2749  HD1 HIS A 177      14.663  23.746   2.945  1.00 94.81           H  
ATOM   2750  CE1 HIS A 177      13.441  24.697   4.334  1.00 94.81           C  
ATOM   2751  HE1 HIS A 177      12.469  24.592   3.875  1.00 94.81           H  
ATOM   2752  NE2 HIS A 177      13.667  25.347   5.488  1.00 94.81           N  
ATOM   2753  N   ASN A 178      15.946  21.779   6.515  1.00 94.22           N  
ATOM   2754  H   ASN A 178      15.531  21.397   5.677  1.00 94.22           H  
ATOM   2755  CA  ASN A 178      15.253  21.503   7.778  1.00 94.22           C  
ATOM   2756  HA  ASN A 178      15.926  21.727   8.605  1.00 94.22           H  
ATOM   2757  C   ASN A 178      14.853  20.023   7.969  1.00 94.22           C  
ATOM   2758  CB  ASN A 178      14.042  22.459   7.878  1.00 94.22           C  
ATOM   2759  HB2 ASN A 178      13.570  22.332   8.852  1.00 94.22           H  
ATOM   2760  HB3 ASN A 178      14.386  23.490   7.800  1.00 94.22           H  
ATOM   2761  O   ASN A 178      14.407  19.666   9.056  1.00 94.22           O  
ATOM   2762  CG  ASN A 178      12.980  22.216   6.814  1.00 94.22           C  
ATOM   2763  ND2 ASN A 178      12.012  23.087   6.668  1.00 94.22           N  
ATOM   2764 HD21 ASN A 178      11.392  22.909   5.892  1.00 94.22           H  
ATOM   2765 HD22 ASN A 178      12.096  24.021   7.042  1.00 94.22           H  
ATOM   2766  OD1 ASN A 178      12.997  21.225   6.112  1.00 94.22           O  
ATOM   2767  N   GLU A 179      15.018  19.181   6.944  1.00 93.42           N  
ATOM   2768  H   GLU A 179      15.296  19.576   6.056  1.00 93.42           H  
ATOM   2769  CA  GLU A 179      14.594  17.778   6.897  1.00 93.42           C  
ATOM   2770  HA  GLU A 179      14.676  17.489   5.850  1.00 93.42           H  
ATOM   2771  C   GLU A 179      13.110  17.548   7.249  1.00 93.42           C  
ATOM   2772  CB  GLU A 179      15.550  16.853   7.671  1.00 93.42           C  
ATOM   2773  HB2 GLU A 179      15.155  15.838   7.611  1.00 93.42           H  
ATOM   2774  HB3 GLU A 179      15.582  17.150   8.719  1.00 93.42           H  
ATOM   2775  O   GLU A 179      12.739  16.499   7.784  1.00 93.42           O  
ATOM   2776  CG  GLU A 179      16.975  16.813   7.099  1.00 93.42           C  
ATOM   2777  HG2 GLU A 179      16.912  16.669   6.020  1.00 93.42           H  
ATOM   2778  HG3 GLU A 179      17.463  17.770   7.285  1.00 93.42           H  
ATOM   2779  CD  GLU A 179      17.823  15.676   7.706  1.00 93.42           C  
ATOM   2780  OE1 GLU A 179      18.890  15.377   7.120  1.00 93.42           O  
ATOM   2781  OE2 GLU A 179      17.420  15.094   8.741  1.00 93.42           O  
ATOM   2782  N   VAL A 180      12.227  18.490   6.899  1.00 93.61           N  
ATOM   2783  H   VAL A 180      12.567  19.333   6.459  1.00 93.61           H  
ATOM   2784  CA  VAL A 180      10.768  18.337   7.030  1.00 93.61           C  
ATOM   2785  HA  VAL A 180      10.564  17.280   7.201  1.00 93.61           H  
ATOM   2786  C   VAL A 180      10.034  18.717   5.733  1.00 93.61           C  
ATOM   2787  CB  VAL A 180      10.216  19.101   8.254  1.00 93.61           C  
ATOM   2788  HB  VAL A 180       9.136  18.963   8.293  1.00 93.61           H  
ATOM   2789  O   VAL A 180      10.575  19.469   4.926  1.00 93.61           O  
ATOM   2790  CG1 VAL A 180      10.789  18.546   9.564  1.00 93.61           C  
ATOM   2791 HG11 VAL A 180      11.866  18.709   9.604  1.00 93.61           H  
ATOM   2792 HG12 VAL A 180      10.323  19.047  10.412  1.00 93.61           H  
ATOM   2793 HG13 VAL A 180      10.595  17.475   9.626  1.00 93.61           H  
ATOM   2794  CG2 VAL A 180      10.463  20.605   8.225  1.00 93.61           C  
ATOM   2795 HG21 VAL A 180      10.174  21.018   7.258  1.00 93.61           H  
ATOM   2796 HG22 VAL A 180       9.874  21.091   9.003  1.00 93.61           H  
ATOM   2797 HG23 VAL A 180      11.520  20.797   8.412  1.00 93.61           H  
ATOM   2798  N   PRO A 181       8.812  18.199   5.507  1.00 93.79           N  
ATOM   2799  CA  PRO A 181       8.123  17.166   6.286  1.00 93.79           C  
ATOM   2800  HA  PRO A 181       8.283  17.299   7.356  1.00 93.79           H  
ATOM   2801  C   PRO A 181       8.560  15.734   5.914  1.00 93.79           C  
ATOM   2802  CB  PRO A 181       6.643  17.421   6.006  1.00 93.79           C  
ATOM   2803  HB2 PRO A 181       6.285  18.231   6.642  1.00 93.79           H  
ATOM   2804  HB3 PRO A 181       6.035  16.529   6.160  1.00 93.79           H  
ATOM   2805  O   PRO A 181       8.955  15.448   4.789  1.00 93.79           O  
ATOM   2806  CG  PRO A 181       6.646  17.890   4.550  1.00 93.79           C  
ATOM   2807  HG2 PRO A 181       6.690  17.025   3.887  1.00 93.79           H  
ATOM   2808  HG3 PRO A 181       5.779  18.508   4.317  1.00 93.79           H  
ATOM   2809  CD  PRO A 181       7.952  18.676   4.432  1.00 93.79           C  
ATOM   2810  HD2 PRO A 181       7.757  19.740   4.567  1.00 93.79           H  
ATOM   2811  HD3 PRO A 181       8.417  18.503   3.462  1.00 93.79           H  
ATOM   2812  N   GLN A 182       8.473  14.798   6.869  1.00 92.31           N  
ATOM   2813  H   GLN A 182       8.099  15.067   7.767  1.00 92.31           H  
ATOM   2814  CA  GLN A 182       8.741  13.374   6.623  1.00 92.31           C  
ATOM   2815  HA  GLN A 182       9.548  13.292   5.894  1.00 92.31           H  
ATOM   2816  C   GLN A 182       7.512  12.683   6.023  1.00 92.31           C  
ATOM   2817  CB  GLN A 182       9.227  12.687   7.913  1.00 92.31           C  
ATOM   2818  HB2 GLN A 182       8.521  12.912   8.712  1.00 92.31           H  
ATOM   2819  HB3 GLN A 182      10.192  13.111   8.191  1.00 92.31           H  
ATOM   2820  O   GLN A 182       6.445  12.673   6.635  1.00 92.31           O  
ATOM   2821  CG  GLN A 182       9.361  11.153   7.823  1.00 92.31           C  
ATOM   2822  HG2 GLN A 182       8.385  10.711   7.620  1.00 92.31           H  
ATOM   2823  HG3 GLN A 182       9.678  10.786   8.799  1.00 92.31           H  
ATOM   2824  CD  GLN A 182      10.355  10.652   6.775  1.00 92.31           C  
ATOM   2825  NE2 GLN A 182      11.617  10.514   7.110  1.00 92.31           N  
ATOM   2826 HE21 GLN A 182      11.967  10.904   7.973  1.00 92.31           H  
ATOM   2827 HE22 GLN A 182      12.247  10.150   6.409  1.00 92.31           H  
ATOM   2828  OE1 GLN A 182      10.007  10.310   5.658  1.00 92.31           O  
ATOM   2829  N   ALA A 183       7.711  12.015   4.883  1.00 91.93           N  
ATOM   2830  H   ALA A 183       8.633  12.059   4.473  1.00 91.93           H  
ATOM   2831  CA  ALA A 183       6.709  11.204   4.191  1.00 91.93           C  
ATOM   2832  HA  ALA A 183       7.170  10.877   3.259  1.00 91.93           H  
ATOM   2833  C   ALA A 183       5.442  11.979   3.774  1.00 91.93           C  
ATOM   2834  CB  ALA A 183       6.425   9.945   5.024  1.00 91.93           C  
ATOM   2835  HB1 ALA A 183       5.753  10.195   5.845  1.00 91.93           H  
ATOM   2836  HB2 ALA A 183       7.351   9.550   5.441  1.00 91.93           H  
ATOM   2837  HB3 ALA A 183       5.964   9.191   4.385  1.00 91.93           H  
ATOM   2838  O   ALA A 183       4.350  11.411   3.770  1.00 91.93           O  
ATOM   2839  N   GLN A 184       5.585  13.270   3.460  1.00 92.63           N  
ATOM   2840  H   GLN A 184       6.510  13.675   3.446  1.00 92.63           H  
ATOM   2841  CA  GLN A 184       4.504  14.156   3.025  1.00 92.63           C  
ATOM   2842  HA  GLN A 184       3.684  13.567   2.614  1.00 92.63           H  
ATOM   2843  C   GLN A 184       5.013  15.096   1.930  1.00 92.63           C  
ATOM   2844  CB  GLN A 184       3.980  14.989   4.206  1.00 92.63           C  
ATOM   2845  HB2 GLN A 184       3.219  15.678   3.839  1.00 92.63           H  
ATOM   2846  HB3 GLN A 184       4.806  15.576   4.606  1.00 92.63           H  
ATOM   2847  O   GLN A 184       6.187  15.453   1.930  1.00 92.63           O  
ATOM   2848  CG  GLN A 184       3.371  14.144   5.335  1.00 92.63           C  
ATOM   2849  HG2 GLN A 184       4.105  13.424   5.695  1.00 92.63           H  
ATOM   2850  HG3 GLN A 184       2.512  13.595   4.948  1.00 92.63           H  
ATOM   2851  CD  GLN A 184       2.924  14.976   6.530  1.00 92.63           C  
ATOM   2852  NE2 GLN A 184       2.549  14.346   7.621  1.00 92.63           N  
ATOM   2853 HE21 GLN A 184       2.245  14.951   8.370  1.00 92.63           H  
ATOM   2854 HE22 GLN A 184       2.580  13.337   7.666  1.00 92.63           H  
ATOM   2855  OE1 GLN A 184       2.906  16.191   6.537  1.00 92.63           O  
ATOM   2856  N   SER A 185       4.121  15.507   1.032  1.00 95.15           N  
ATOM   2857  H   SER A 185       3.176  15.152   1.072  1.00 95.15           H  
ATOM   2858  CA  SER A 185       4.400  16.406  -0.097  1.00 95.15           C  
ATOM   2859  HA  SER A 185       5.474  16.438  -0.278  1.00 95.15           H  
ATOM   2860  C   SER A 185       3.957  17.857   0.135  1.00 95.15           C  
ATOM   2861  CB  SER A 185       3.731  15.843  -1.352  1.00 95.15           C  
ATOM   2862  HB2 SER A 185       4.308  14.992  -1.714  1.00 95.15           H  
ATOM   2863  HB3 SER A 185       3.716  16.613  -2.123  1.00 95.15           H  
ATOM   2864  O   SER A 185       4.057  18.686  -0.769  1.00 95.15           O  
ATOM   2865  OG  SER A 185       2.403  15.416  -1.108  1.00 95.15           O  
ATOM   2866  HG  SER A 185       1.903  16.157  -0.759  1.00 95.15           H  
ATOM   2867  N   ALA A 186       3.473  18.168   1.341  1.00 95.82           N  
ATOM   2868  H   ALA A 186       3.372  17.416   2.006  1.00 95.82           H  
ATOM   2869  CA  ALA A 186       2.849  19.441   1.695  1.00 95.82           C  
ATOM   2870  HA  ALA A 186       2.244  19.777   0.853  1.00 95.82           H  
ATOM   2871  C   ALA A 186       3.906  20.529   1.961  1.00 95.82           C  
ATOM   2872  CB  ALA A 186       1.896  19.179   2.872  1.00 95.82           C  
ATOM   2873  HB1 ALA A 186       2.461  18.893   3.759  1.00 95.82           H  
ATOM   2874  HB2 ALA A 186       1.322  20.079   3.092  1.00 95.82           H  
ATOM   2875  HB3 ALA A 186       1.199  18.382   2.614  1.00 95.82           H  
ATOM   2876  O   ALA A 186       4.083  20.985   3.088  1.00 95.82           O  
ATOM   2877  N   HIS A 187       4.684  20.865   0.931  1.00 96.90           N  
ATOM   2878  H   HIS A 187       4.521  20.393   0.053  1.00 96.90           H  
ATOM   2879  CA  HIS A 187       5.717  21.898   0.949  1.00 96.90           C  
ATOM   2880  HA  HIS A 187       5.345  22.745   1.525  1.00 96.90           H  
ATOM   2881  C   HIS A 187       6.032  22.394  -0.475  1.00 96.90           C  
ATOM   2882  CB  HIS A 187       6.984  21.362   1.638  1.00 96.90           C  
ATOM   2883  HB2 HIS A 187       7.710  22.170   1.727  1.00 96.90           H  
ATOM   2884  HB3 HIS A 187       6.734  21.048   2.652  1.00 96.90           H  
ATOM   2885  O   HIS A 187       5.704  21.748  -1.476  1.00 96.90           O  
ATOM   2886  CG  HIS A 187       7.630  20.208   0.918  1.00 96.90           C  
ATOM   2887  CD2 HIS A 187       7.292  18.886   1.018  1.00 96.90           C  
ATOM   2888  HD2 HIS A 187       6.492  18.479   1.619  1.00 96.90           H  
ATOM   2889  ND1 HIS A 187       8.706  20.290   0.070  1.00 96.90           N  
ATOM   2890  HD1 HIS A 187       9.286  21.110  -0.042  1.00 96.90           H  
ATOM   2891  CE1 HIS A 187       9.015  19.040  -0.320  1.00 96.90           C  
ATOM   2892  HE1 HIS A 187       9.883  18.760  -0.899  1.00 96.90           H  
ATOM   2893  NE2 HIS A 187       8.171  18.153   0.222  1.00 96.90           N  
ATOM   2894  N   ASN A 188       6.715  23.539  -0.571  1.00 97.22           N  
ATOM   2895  H   ASN A 188       6.973  23.999   0.290  1.00 97.22           H  
ATOM   2896  CA  ASN A 188       6.910  24.271  -1.827  1.00 97.22           C  
ATOM   2897  HA  ASN A 188       5.929  24.542  -2.217  1.00 97.22           H  
ATOM   2898  C   ASN A 188       7.611  23.451  -2.930  1.00 97.22           C  
ATOM   2899  CB  ASN A 188       7.691  25.563  -1.520  1.00 97.22           C  
ATOM   2900  HB2 ASN A 188       8.598  25.315  -0.967  1.00 97.22           H  
ATOM   2901  HB3 ASN A 188       7.992  26.035  -2.455  1.00 97.22           H  
ATOM   2902  O   ASN A 188       7.176  23.481  -4.081  1.00 97.22           O  
ATOM   2903  CG  ASN A 188       6.880  26.588  -0.743  1.00 97.22           C  
ATOM   2904  ND2 ASN A 188       7.483  27.269   0.202  1.00 97.22           N  
ATOM   2905 HD21 ASN A 188       6.913  27.916   0.728  1.00 97.22           H  
ATOM   2906 HD22 ASN A 188       8.436  27.058   0.461  1.00 97.22           H  
ATOM   2907  OD1 ASN A 188       5.703  26.794  -0.970  1.00 97.22           O  
ATOM   2908  N   ASN A 189       8.679  22.709  -2.604  1.00 97.47           N  
ATOM   2909  H   ASN A 189       9.024  22.785  -1.657  1.00 97.47           H  
ATOM   2910  CA  ASN A 189       9.502  22.015  -3.611  1.00 97.47           C  
ATOM   2911  HA  ASN A 189       9.871  22.754  -4.322  1.00 97.47           H  
ATOM   2912  C   ASN A 189       8.726  20.973  -4.428  1.00 97.47           C  
ATOM   2913  CB  ASN A 189      10.705  21.332  -2.939  1.00 97.47           C  
ATOM   2914  HB2 ASN A 189      11.218  20.715  -3.677  1.00 97.47           H  
ATOM   2915  HB3 ASN A 189      10.354  20.673  -2.144  1.00 97.47           H  
ATOM   2916  O   ASN A 189       8.917  20.885  -5.644  1.00 97.47           O  
ATOM   2917  CG  ASN A 189      11.728  22.296  -2.378  1.00 97.47           C  
ATOM   2918  ND2 ASN A 189      12.593  21.824  -1.515  1.00 97.47           N  
ATOM   2919 HD21 ASN A 189      13.065  22.550  -0.996  1.00 97.47           H  
ATOM   2920 HD22 ASN A 189      12.471  20.886  -1.161  1.00 97.47           H  
ATOM   2921  OD1 ASN A 189      11.789  23.465  -2.710  1.00 97.47           O  
ATOM   2922  N   PHE A 190       7.854  20.191  -3.783  1.00 97.78           N  
ATOM   2923  H   PHE A 190       7.716  20.308  -2.790  1.00 97.78           H  
ATOM   2924  CA  PHE A 190       7.071  19.173  -4.480  1.00 97.78           C  
ATOM   2925  HA  PHE A 190       7.745  18.511  -5.023  1.00 97.78           H  
ATOM   2926  C   PHE A 190       6.136  19.827  -5.496  1.00 97.78           C  
ATOM   2927  CB  PHE A 190       6.279  18.337  -3.472  1.00 97.78           C  
ATOM   2928  HB2 PHE A 190       5.633  18.995  -2.891  1.00 97.78           H  
ATOM   2929  HB3 PHE A 190       6.970  17.865  -2.773  1.00 97.78           H  
ATOM   2930  O   PHE A 190       6.130  19.464  -6.673  1.00 97.78           O  
ATOM   2931  CG  PHE A 190       5.433  17.263  -4.129  1.00 97.78           C  
ATOM   2932  CD1 PHE A 190       4.063  17.482  -4.365  1.00 97.78           C  
ATOM   2933  HD1 PHE A 190       3.610  18.420  -4.082  1.00 97.78           H  
ATOM   2934  CD2 PHE A 190       6.013  16.035  -4.495  1.00 97.78           C  
ATOM   2935  HD2 PHE A 190       7.073  15.882  -4.353  1.00 97.78           H  
ATOM   2936  CE1 PHE A 190       3.266  16.457  -4.904  1.00 97.78           C  
ATOM   2937  HE1 PHE A 190       2.208  16.625  -5.041  1.00 97.78           H  
ATOM   2938  CE2 PHE A 190       5.215  15.001  -5.013  1.00 97.78           C  
ATOM   2939  HE2 PHE A 190       5.659  14.047  -5.254  1.00 97.78           H  
ATOM   2940  CZ  PHE A 190       3.840  15.212  -5.217  1.00 97.78           C  
ATOM   2941  HZ  PHE A 190       3.219  14.416  -5.601  1.00 97.78           H  
ATOM   2942  N   TRP A 191       5.384  20.836  -5.058  1.00 98.14           N  
ATOM   2943  H   TRP A 191       5.451  21.101  -4.086  1.00 98.14           H  
ATOM   2944  CA  TRP A 191       4.385  21.500  -5.887  1.00 98.14           C  
ATOM   2945  HA  TRP A 191       3.820  20.732  -6.415  1.00 98.14           H  
ATOM   2946  C   TRP A 191       4.997  22.394  -6.973  1.00 98.14           C  
ATOM   2947  CB  TRP A 191       3.404  22.228  -4.970  1.00 98.14           C  
ATOM   2948  HB2 TRP A 191       2.775  22.887  -5.569  1.00 98.14           H  
ATOM   2949  HB3 TRP A 191       3.959  22.840  -4.259  1.00 98.14           H  
ATOM   2950  O   TRP A 191       4.459  22.443  -8.081  1.00 98.14           O  
ATOM   2951  CG  TRP A 191       2.513  21.292  -4.216  1.00 98.14           C  
ATOM   2952  CD1 TRP A 191       2.621  20.974  -2.906  1.00 98.14           C  
ATOM   2953  HD1 TRP A 191       3.357  21.374  -2.224  1.00 98.14           H  
ATOM   2954  CD2 TRP A 191       1.408  20.487  -4.729  1.00 98.14           C  
ATOM   2955  CE2 TRP A 191       0.883  19.705  -3.658  1.00 98.14           C  
ATOM   2956  CE3 TRP A 191       0.821  20.317  -6.002  1.00 98.14           C  
ATOM   2957  HE3 TRP A 191       1.217  20.878  -6.835  1.00 98.14           H  
ATOM   2958  NE1 TRP A 191       1.674  20.026  -2.578  1.00 98.14           N  
ATOM   2959  HE1 TRP A 191       1.629  19.585  -1.671  1.00 98.14           H  
ATOM   2960  CH2 TRP A 191      -0.744  18.669  -5.117  1.00 98.14           C  
ATOM   2961  HH2 TRP A 191      -1.544  17.961  -5.274  1.00 98.14           H  
ATOM   2962  CZ2 TRP A 191      -0.177  18.807  -3.841  1.00 98.14           C  
ATOM   2963  HZ2 TRP A 191      -0.529  18.214  -3.010  1.00 98.14           H  
ATOM   2964  CZ3 TRP A 191      -0.252  19.426  -6.195  1.00 98.14           C  
ATOM   2965  HZ3 TRP A 191      -0.688  19.309  -7.176  1.00 98.14           H  
ATOM   2966  N   ASP A 192       6.158  23.014  -6.743  1.00 97.94           N  
ATOM   2967  H   ASP A 192       6.554  23.003  -5.814  1.00 97.94           H  
ATOM   2968  CA  ASP A 192       6.890  23.692  -7.821  1.00 97.94           C  
ATOM   2969  HA  ASP A 192       6.208  24.396  -8.298  1.00 97.94           H  
ATOM   2970  C   ASP A 192       7.337  22.690  -8.898  1.00 97.94           C  
ATOM   2971  CB  ASP A 192       8.077  24.502  -7.280  1.00 97.94           C  
ATOM   2972  HB2 ASP A 192       7.736  25.141  -6.466  1.00 97.94           H  
ATOM   2973  HB3 ASP A 192       8.830  23.820  -6.884  1.00 97.94           H  
ATOM   2974  O   ASP A 192       7.106  22.922 -10.089  1.00 97.94           O  
ATOM   2975  CG  ASP A 192       8.690  25.389  -8.380  1.00 97.94           C  
ATOM   2976  OD1 ASP A 192       7.949  26.211  -8.987  1.00 97.94           O  
ATOM   2977  OD2 ASP A 192       9.901  25.235  -8.654  1.00 97.94           O  
ATOM   2978  N   PHE A 193       7.863  21.519  -8.505  1.00 98.23           N  
ATOM   2979  H   PHE A 193       8.020  21.360  -7.520  1.00 98.23           H  
ATOM   2980  CA  PHE A 193       8.192  20.457  -9.459  1.00 98.23           C  
ATOM   2981  HA  PHE A 193       8.915  20.863 -10.168  1.00 98.23           H  
ATOM   2982  C   PHE A 193       6.961  20.022 -10.263  1.00 98.23           C  
ATOM   2983  CB  PHE A 193       8.846  19.255  -8.758  1.00 98.23           C  
ATOM   2984  HB2 PHE A 193       8.163  18.847  -8.012  1.00 98.23           H  
ATOM   2985  HB3 PHE A 193       9.733  19.605  -8.229  1.00 98.23           H  
ATOM   2986  O   PHE A 193       7.050  19.952 -11.492  1.00 98.23           O  
ATOM   2987  CG  PHE A 193       9.243  18.136  -9.709  1.00 98.23           C  
ATOM   2988  CD1 PHE A 193       8.279  17.217 -10.172  1.00 98.23           C  
ATOM   2989  HD1 PHE A 193       7.254  17.304  -9.844  1.00 98.23           H  
ATOM   2990  CD2 PHE A 193      10.567  18.032 -10.170  1.00 98.23           C  
ATOM   2991  HD2 PHE A 193      11.319  18.723  -9.815  1.00 98.23           H  
ATOM   2992  CE1 PHE A 193       8.627  16.217 -11.096  1.00 98.23           C  
ATOM   2993  HE1 PHE A 193       7.875  15.534 -11.461  1.00 98.23           H  
ATOM   2994  CE2 PHE A 193      10.915  17.036 -11.099  1.00 98.23           C  
ATOM   2995  HE2 PHE A 193      11.926  16.978 -11.475  1.00 98.23           H  
ATOM   2996  CZ  PHE A 193       9.948  16.131 -11.565  1.00 98.23           C  
ATOM   2997  HZ  PHE A 193      10.220  15.376 -12.288  1.00 98.23           H  
ATOM   2998  N   MET A 194       5.822  19.773  -9.601  1.00 98.01           N  
ATOM   2999  H   MET A 194       5.839  19.845  -8.593  1.00 98.01           H  
ATOM   3000  CA  MET A 194       4.573  19.355 -10.257  1.00 98.01           C  
ATOM   3001  HA  MET A 194       4.757  18.424 -10.794  1.00 98.01           H  
ATOM   3002  C   MET A 194       4.089  20.371 -11.298  1.00 98.01           C  
ATOM   3003  CB  MET A 194       3.447  19.128  -9.226  1.00 98.01           C  
ATOM   3004  HB2 MET A 194       2.519  18.957  -9.770  1.00 98.01           H  
ATOM   3005  HB3 MET A 194       3.315  20.028  -8.626  1.00 98.01           H  
ATOM   3006  O   MET A 194       3.551  19.989 -12.338  1.00 98.01           O  
ATOM   3007  CG  MET A 194       3.653  17.934  -8.288  1.00 98.01           C  
ATOM   3008  HG2 MET A 194       4.453  18.158  -7.582  1.00 98.01           H  
ATOM   3009  HG3 MET A 194       2.744  17.798  -7.701  1.00 98.01           H  
ATOM   3010  SD  MET A 194       4.031  16.373  -9.127  1.00 98.01           S  
ATOM   3011  CE  MET A 194       5.574  15.906  -8.303  1.00 98.01           C  
ATOM   3012  HE1 MET A 194       5.340  15.285  -7.437  1.00 98.01           H  
ATOM   3013  HE2 MET A 194       6.121  16.791  -7.980  1.00 98.01           H  
ATOM   3014  HE3 MET A 194       6.186  15.322  -8.990  1.00 98.01           H  
ATOM   3015  N   PHE A 195       4.288  21.670 -11.061  1.00 96.71           N  
ATOM   3016  H   PHE A 195       4.691  21.949 -10.178  1.00 96.71           H  
ATOM   3017  CA  PHE A 195       3.941  22.687 -12.049  1.00 96.71           C  
ATOM   3018  HA  PHE A 195       2.964  22.442 -12.466  1.00 96.71           H  
ATOM   3019  C   PHE A 195       4.937  22.746 -13.215  1.00 96.71           C  
ATOM   3020  CB  PHE A 195       3.838  24.054 -11.378  1.00 96.71           C  
ATOM   3021  HB2 PHE A 195       4.793  24.309 -10.919  1.00 96.71           H  
ATOM   3022  HB3 PHE A 195       3.093  24.019 -10.583  1.00 96.71           H  
ATOM   3023  O   PHE A 195       4.521  22.809 -14.381  1.00 96.71           O  
ATOM   3024  CG  PHE A 195       3.451  25.123 -12.375  1.00 96.71           C  
ATOM   3025  CD1 PHE A 195       4.436  25.956 -12.936  1.00 96.71           C  
ATOM   3026  HD1 PHE A 195       5.472  25.823 -12.659  1.00 96.71           H  
ATOM   3027  CD2 PHE A 195       2.105  25.275 -12.755  1.00 96.71           C  
ATOM   3028  HD2 PHE A 195       1.347  24.647 -12.312  1.00 96.71           H  
ATOM   3029  CE1 PHE A 195       4.069  26.979 -13.829  1.00 96.71           C  
ATOM   3030  HE1 PHE A 195       4.829  27.632 -14.233  1.00 96.71           H  
ATOM   3031  CE2 PHE A 195       1.737  26.301 -13.642  1.00 96.71           C  
ATOM   3032  HE2 PHE A 195       0.694  26.454 -13.879  1.00 96.71           H  
ATOM   3033  CZ  PHE A 195       2.717  27.159 -14.171  1.00 96.71           C  
ATOM   3034  HZ  PHE A 195       2.422  27.965 -14.827  1.00 96.71           H  
ATOM   3035  N   MET A 196       6.236  22.748 -12.896  1.00 97.00           N  
ATOM   3036  H   MET A 196       6.474  22.694 -11.916  1.00 97.00           H  
ATOM   3037  CA  MET A 196       7.339  22.897 -13.851  1.00 97.00           C  
ATOM   3038  HA  MET A 196       7.123  23.748 -14.498  1.00 97.00           H  
ATOM   3039  C   MET A 196       7.499  21.681 -14.773  1.00 97.00           C  
ATOM   3040  CB  MET A 196       8.640  23.186 -13.082  1.00 97.00           C  
ATOM   3041  HB2 MET A 196       8.784  22.418 -12.322  1.00 97.00           H  
ATOM   3042  HB3 MET A 196       9.485  23.135 -13.769  1.00 97.00           H  
ATOM   3043  O   MET A 196       8.068  21.815 -15.858  1.00 97.00           O  
ATOM   3044  CG  MET A 196       8.630  24.567 -12.405  1.00 97.00           C  
ATOM   3045  HG2 MET A 196       9.529  24.664 -11.796  1.00 97.00           H  
ATOM   3046  HG3 MET A 196       7.783  24.621 -11.721  1.00 97.00           H  
ATOM   3047  SD  MET A 196       8.525  26.001 -13.523  1.00 97.00           S  
ATOM   3048  CE  MET A 196      10.185  25.942 -14.242  1.00 97.00           C  
ATOM   3049  HE1 MET A 196      10.325  26.791 -14.912  1.00 97.00           H  
ATOM   3050  HE2 MET A 196      10.313  25.015 -14.801  1.00 97.00           H  
ATOM   3051  HE3 MET A 196      10.925  25.986 -13.443  1.00 97.00           H  
ATOM   3052  N   HIS A 197       6.939  20.535 -14.379  1.00 96.89           N  
ATOM   3053  H   HIS A 197       6.568  20.498 -13.441  1.00 96.89           H  
ATOM   3054  CA  HIS A 197       6.906  19.283 -15.134  1.00 96.89           C  
ATOM   3055  HA  HIS A 197       7.449  19.393 -16.073  1.00 96.89           H  
ATOM   3056  C   HIS A 197       5.456  18.902 -15.463  1.00 96.89           C  
ATOM   3057  CB  HIS A 197       7.634  18.204 -14.328  1.00 96.89           C  
ATOM   3058  HB2 HIS A 197       7.161  18.078 -13.354  1.00 96.89           H  
ATOM   3059  HB3 HIS A 197       7.571  17.252 -14.855  1.00 96.89           H  
ATOM   3060  O   HIS A 197       4.838  18.124 -14.734  1.00 96.89           O  
ATOM   3061  CG  HIS A 197       9.079  18.558 -14.137  1.00 96.89           C  
ATOM   3062  CD2 HIS A 197      10.099  18.260 -14.988  1.00 96.89           C  
ATOM   3063  HD2 HIS A 197       9.987  17.693 -15.900  1.00 96.89           H  
ATOM   3064  ND1 HIS A 197       9.602  19.317 -13.124  1.00 96.89           N  
ATOM   3065  HD1 HIS A 197       9.087  19.618 -12.308  1.00 96.89           H  
ATOM   3066  CE1 HIS A 197      10.919  19.458 -13.352  1.00 96.89           C  
ATOM   3067  HE1 HIS A 197      11.606  19.969 -12.693  1.00 96.89           H  
ATOM   3068  NE2 HIS A 197      11.273  18.835 -14.494  1.00 96.89           N  
ATOM   3069  N   PRO A 198       4.879  19.445 -16.556  1.00 94.86           N  
ATOM   3070  CA  PRO A 198       3.481  19.229 -16.918  1.00 94.86           C  
ATOM   3071  HA  PRO A 198       2.848  19.735 -16.188  1.00 94.86           H  
ATOM   3072  C   PRO A 198       3.068  17.757 -16.992  1.00 94.86           C  
ATOM   3073  CB  PRO A 198       3.318  19.880 -18.292  1.00 94.86           C  
ATOM   3074  HB2 PRO A 198       3.533  19.139 -19.062  1.00 94.86           H  
ATOM   3075  HB3 PRO A 198       2.322  20.298 -18.439  1.00 94.86           H  
ATOM   3076  O   PRO A 198       1.909  17.450 -16.727  1.00 94.86           O  
ATOM   3077  CG  PRO A 198       4.413  20.938 -18.349  1.00 94.86           C  
ATOM   3078  HG2 PRO A 198       4.739  21.122 -19.373  1.00 94.86           H  
ATOM   3079  HG3 PRO A 198       4.088  21.869 -17.883  1.00 94.86           H  
ATOM   3080  CD  PRO A 198       5.526  20.323 -17.516  1.00 94.86           C  
ATOM   3081  HD2 PRO A 198       6.085  21.122 -17.028  1.00 94.86           H  
ATOM   3082  HD3 PRO A 198       6.188  19.732 -18.150  1.00 94.86           H  
ATOM   3083  N   GLU A 199       3.981  16.845 -17.320  1.00 95.99           N  
ATOM   3084  H   GLU A 199       4.929  17.145 -17.498  1.00 95.99           H  
ATOM   3085  CA  GLU A 199       3.718  15.407 -17.374  1.00 95.99           C  
ATOM   3086  HA  GLU A 199       2.893  15.240 -18.067  1.00 95.99           H  
ATOM   3087  C   GLU A 199       3.246  14.804 -16.045  1.00 95.99           C  
ATOM   3088  CB  GLU A 199       4.950  14.672 -17.922  1.00 95.99           C  
ATOM   3089  HB2 GLU A 199       4.648  13.637 -18.079  1.00 95.99           H  
ATOM   3090  HB3 GLU A 199       5.219  15.074 -18.899  1.00 95.99           H  
ATOM   3091  O   GLU A 199       2.523  13.809 -16.049  1.00 95.99           O  
ATOM   3092  CG  GLU A 199       6.198  14.676 -17.021  1.00 95.99           C  
ATOM   3093  HG2 GLU A 199       6.749  13.761 -17.238  1.00 95.99           H  
ATOM   3094  HG3 GLU A 199       5.916  14.628 -15.969  1.00 95.99           H  
ATOM   3095  CD  GLU A 199       7.152  15.858 -17.247  1.00 95.99           C  
ATOM   3096  OE1 GLU A 199       8.367  15.653 -17.022  1.00 95.99           O  
ATOM   3097  OE2 GLU A 199       6.738  16.964 -17.663  1.00 95.99           O  
ATOM   3098  N   ALA A 200       3.564  15.445 -14.919  1.00 97.74           N  
ATOM   3099  H   ALA A 200       4.141  16.272 -14.971  1.00 97.74           H  
ATOM   3100  CA  ALA A 200       3.136  15.009 -13.598  1.00 97.74           C  
ATOM   3101  HA  ALA A 200       3.258  13.927 -13.542  1.00 97.74           H  
ATOM   3102  C   ALA A 200       1.655  15.315 -13.308  1.00 97.74           C  
ATOM   3103  CB  ALA A 200       4.068  15.647 -12.568  1.00 97.74           C  
ATOM   3104  HB1 ALA A 200       3.866  15.198 -11.595  1.00 97.74           H  
ATOM   3105  HB2 ALA A 200       3.898  16.723 -12.518  1.00 97.74           H  
ATOM   3106  HB3 ALA A 200       5.108  15.457 -12.833  1.00 97.74           H  
ATOM   3107  O   ALA A 200       1.115  14.824 -12.316  1.00 97.74           O  
ATOM   3108  N   THR A 201       0.983  16.087 -14.177  1.00 97.51           N  
ATOM   3109  H   THR A 201       1.498  16.439 -14.971  1.00 97.51           H  
ATOM   3110  CA  THR A 201      -0.381  16.593 -13.947  1.00 97.51           C  
ATOM   3111  HA  THR A 201      -0.347  17.227 -13.062  1.00 97.51           H  
ATOM   3112  C   THR A 201      -1.382  15.484 -13.655  1.00 97.51           C  
ATOM   3113  CB  THR A 201      -0.886  17.457 -15.113  1.00 97.51           C  
ATOM   3114  HB  THR A 201      -0.922  16.855 -16.021  1.00 97.51           H  
ATOM   3115  O   THR A 201      -2.158  15.566 -12.709  1.00 97.51           O  
ATOM   3116  CG2 THR A 201      -2.264  18.061 -14.859  1.00 97.51           C  
ATOM   3117 HG21 THR A 201      -2.551  18.686 -15.704  1.00 97.51           H  
ATOM   3118 HG22 THR A 201      -3.012  17.276 -14.747  1.00 97.51           H  
ATOM   3119 HG23 THR A 201      -2.238  18.662 -13.949  1.00 97.51           H  
ATOM   3120  OG1 THR A 201      -0.022  18.550 -15.319  1.00 97.51           O  
ATOM   3121  HG1 THR A 201       0.727  18.193 -15.803  1.00 97.51           H  
ATOM   3122  N   HIS A 202      -1.345  14.410 -14.439  1.00 98.01           N  
ATOM   3123  H   HIS A 202      -0.658  14.369 -15.178  1.00 98.01           H  
ATOM   3124  CA  HIS A 202      -2.239  13.278 -14.226  1.00 98.01           C  
ATOM   3125  HA  HIS A 202      -3.263  13.644 -14.157  1.00 98.01           H  
ATOM   3126  C   HIS A 202      -1.925  12.552 -12.911  1.00 98.01           C  
ATOM   3127  CB  HIS A 202      -2.121  12.359 -15.443  1.00 98.01           C  
ATOM   3128  HB2 HIS A 202      -2.343  12.939 -16.339  1.00 98.01           H  
ATOM   3129  HB3 HIS A 202      -1.094  12.003 -15.522  1.00 98.01           H  
ATOM   3130  O   HIS A 202      -2.833  12.211 -12.157  1.00 98.01           O  
ATOM   3131  CG  HIS A 202      -3.036  11.166 -15.436  1.00 98.01           C  
ATOM   3132  CD2 HIS A 202      -4.227  11.004 -14.774  1.00 98.01           C  
ATOM   3133  HD2 HIS A 202      -4.697  11.714 -14.110  1.00 98.01           H  
ATOM   3134  ND1 HIS A 202      -2.828  10.030 -16.176  1.00 98.01           N  
ATOM   3135  HD1 HIS A 202      -2.003   9.822 -16.720  1.00 98.01           H  
ATOM   3136  CE1 HIS A 202      -3.872   9.213 -15.987  1.00 98.01           C  
ATOM   3137  HE1 HIS A 202      -3.999   8.256 -16.472  1.00 98.01           H  
ATOM   3138  NE2 HIS A 202      -4.742   9.751 -15.122  1.00 98.01           N  
ATOM   3139  N   MET A 203      -0.643  12.352 -12.603  1.00 97.96           N  
ATOM   3140  H   MET A 203       0.070  12.747 -13.199  1.00 97.96           H  
ATOM   3141  CA  MET A 203      -0.227  11.581 -11.436  1.00 97.96           C  
ATOM   3142  HA  MET A 203      -0.797  10.653 -11.423  1.00 97.96           H  
ATOM   3143  C   MET A 203      -0.504  12.296 -10.110  1.00 97.96           C  
ATOM   3144  CB  MET A 203       1.255  11.230 -11.570  1.00 97.96           C  
ATOM   3145  HB2 MET A 203       1.402  10.686 -12.503  1.00 97.96           H  
ATOM   3146  HB3 MET A 203       1.841  12.149 -11.598  1.00 97.96           H  
ATOM   3147  O   MET A 203      -0.917  11.635  -9.158  1.00 97.96           O  
ATOM   3148  CG  MET A 203       1.740  10.366 -10.404  1.00 97.96           C  
ATOM   3149  HG2 MET A 203       1.617  10.920  -9.474  1.00 97.96           H  
ATOM   3150  HG3 MET A 203       2.805  10.171 -10.533  1.00 97.96           H  
ATOM   3151  SD  MET A 203       0.911   8.774 -10.241  1.00 97.96           S  
ATOM   3152  CE  MET A 203       1.474   8.319  -8.591  1.00 97.96           C  
ATOM   3153  HE1 MET A 203       1.139   9.068  -7.874  1.00 97.96           H  
ATOM   3154  HE2 MET A 203       1.066   7.346  -8.321  1.00 97.96           H  
ATOM   3155  HE3 MET A 203       2.563   8.269  -8.588  1.00 97.96           H  
ATOM   3156  N   PHE A 204      -0.327  13.620 -10.014  1.00 97.65           N  
ATOM   3157  H   PHE A 204       0.031  14.149 -10.797  1.00 97.65           H  
ATOM   3158  CA  PHE A 204      -0.635  14.300  -8.751  1.00 97.65           C  
ATOM   3159  HA  PHE A 204      -0.142  13.737  -7.958  1.00 97.65           H  
ATOM   3160  C   PHE A 204      -2.137  14.243  -8.436  1.00 97.65           C  
ATOM   3161  CB  PHE A 204      -0.045  15.716  -8.680  1.00 97.65           C  
ATOM   3162  HB2 PHE A 204      -0.046  16.023  -7.634  1.00 97.65           H  
ATOM   3163  HB3 PHE A 204       0.999  15.672  -8.989  1.00 97.65           H  
ATOM   3164  O   PHE A 204      -2.500  14.147  -7.268  1.00 97.65           O  
ATOM   3165  CG  PHE A 204      -0.760  16.802  -9.463  1.00 97.65           C  
ATOM   3166  CD1 PHE A 204      -0.092  17.478 -10.498  1.00 97.65           C  
ATOM   3167  HD1 PHE A 204       0.920  17.206 -10.757  1.00 97.65           H  
ATOM   3168  CD2 PHE A 204      -2.056  17.217  -9.095  1.00 97.65           C  
ATOM   3169  HD2 PHE A 204      -2.557  16.778  -8.245  1.00 97.65           H  
ATOM   3170  CE1 PHE A 204      -0.726  18.540 -11.170  1.00 97.65           C  
ATOM   3171  HE1 PHE A 204      -0.192  19.082 -11.937  1.00 97.65           H  
ATOM   3172  CE2 PHE A 204      -2.712  18.225  -9.816  1.00 97.65           C  
ATOM   3173  HE2 PHE A 204      -3.712  18.524  -9.535  1.00 97.65           H  
ATOM   3174  CZ  PHE A 204      -2.054  18.880 -10.866  1.00 97.65           C  
ATOM   3175  HZ  PHE A 204      -2.554  19.676 -11.398  1.00 97.65           H  
ATOM   3176  N   MET A 205      -3.015  14.201  -9.447  1.00 98.53           N  
ATOM   3177  H   MET A 205      -2.678  14.322 -10.391  1.00 98.53           H  
ATOM   3178  CA  MET A 205      -4.452  13.989  -9.226  1.00 98.53           C  
ATOM   3179  HA  MET A 205      -4.813  14.743  -8.525  1.00 98.53           H  
ATOM   3180  C   MET A 205      -4.719  12.620  -8.587  1.00 98.53           C  
ATOM   3181  CB  MET A 205      -5.233  14.134 -10.540  1.00 98.53           C  
ATOM   3182  HB2 MET A 205      -4.862  13.418 -11.273  1.00 98.53           H  
ATOM   3183  HB3 MET A 205      -6.281  13.904 -10.349  1.00 98.53           H  
ATOM   3184  O   MET A 205      -5.490  12.522  -7.634  1.00 98.53           O  
ATOM   3185  CG  MET A 205      -5.142  15.545 -11.131  1.00 98.53           C  
ATOM   3186  HG2 MET A 205      -5.606  15.541 -12.117  1.00 98.53           H  
ATOM   3187  HG3 MET A 205      -4.092  15.810 -11.257  1.00 98.53           H  
ATOM   3188  SD  MET A 205      -5.919  16.844 -10.133  1.00 98.53           S  
ATOM   3189  CE  MET A 205      -7.662  16.458 -10.422  1.00 98.53           C  
ATOM   3190  HE1 MET A 205      -7.905  15.476 -10.017  1.00 98.53           H  
ATOM   3191  HE2 MET A 205      -7.859  16.464 -11.494  1.00 98.53           H  
ATOM   3192  HE3 MET A 205      -8.290  17.208  -9.941  1.00 98.53           H  
ATOM   3193  N   TRP A 206      -4.026  11.568  -9.038  1.00 98.39           N  
ATOM   3194  H   TRP A 206      -3.410  11.696  -9.827  1.00 98.39           H  
ATOM   3195  CA  TRP A 206      -4.078  10.254  -8.389  1.00 98.39           C  
ATOM   3196  HA  TRP A 206      -5.119   9.940  -8.316  1.00 98.39           H  
ATOM   3197  C   TRP A 206      -3.514  10.282  -6.964  1.00 98.39           C  
ATOM   3198  CB  TRP A 206      -3.325   9.213  -9.220  1.00 98.39           C  
ATOM   3199  HB2 TRP A 206      -2.372   9.615  -9.564  1.00 98.39           H  
ATOM   3200  HB3 TRP A 206      -3.101   8.365  -8.573  1.00 98.39           H  
ATOM   3201  O   TRP A 206      -4.128   9.711  -6.062  1.00 98.39           O  
ATOM   3202  CG  TRP A 206      -4.080   8.670 -10.383  1.00 98.39           C  
ATOM   3203  CD1 TRP A 206      -4.013   9.115 -11.655  1.00 98.39           C  
ATOM   3204  HD1 TRP A 206      -3.403   9.939 -11.995  1.00 98.39           H  
ATOM   3205  CD2 TRP A 206      -5.024   7.560 -10.397  1.00 98.39           C  
ATOM   3206  CE2 TRP A 206      -5.476   7.373 -11.736  1.00 98.39           C  
ATOM   3207  CE3 TRP A 206      -5.528   6.681  -9.413  1.00 98.39           C  
ATOM   3208  HE3 TRP A 206      -5.217   6.813  -8.387  1.00 98.39           H  
ATOM   3209  NE1 TRP A 206      -4.851   8.369 -12.455  1.00 98.39           N  
ATOM   3210  HE1 TRP A 206      -5.019   8.599 -13.424  1.00 98.39           H  
ATOM   3211  CH2 TRP A 206      -6.865   5.503 -11.087  1.00 98.39           C  
ATOM   3212  HH2 TRP A 206      -7.578   4.731 -11.339  1.00 98.39           H  
ATOM   3213  CZ2 TRP A 206      -6.370   6.355 -12.086  1.00 98.39           C  
ATOM   3214  HZ2 TRP A 206      -6.680   6.237 -13.114  1.00 98.39           H  
ATOM   3215  CZ3 TRP A 206      -6.440   5.664  -9.758  1.00 98.39           C  
ATOM   3216  HZ3 TRP A 206      -6.836   4.998  -9.005  1.00 98.39           H  
ATOM   3217  N   ALA A 207      -2.382  10.952  -6.738  1.00 97.78           N  
ATOM   3218  H   ALA A 207      -1.918  11.384  -7.525  1.00 97.78           H  
ATOM   3219  CA  ALA A 207      -1.762  11.064  -5.416  1.00 97.78           C  
ATOM   3220  HA  ALA A 207      -1.606  10.060  -5.020  1.00 97.78           H  
ATOM   3221  C   ALA A 207      -2.646  11.824  -4.405  1.00 97.78           C  
ATOM   3222  CB  ALA A 207      -0.392  11.732  -5.579  1.00 97.78           C  
ATOM   3223  HB1 ALA A 207       0.129  11.732  -4.621  1.00 97.78           H  
ATOM   3224  HB2 ALA A 207      -0.517  12.765  -5.906  1.00 97.78           H  
ATOM   3225  HB3 ALA A 207       0.206  11.188  -6.311  1.00 97.78           H  
ATOM   3226  O   ALA A 207      -2.650  11.507  -3.216  1.00 97.78           O  
ATOM   3227  N   MET A 208      -3.434  12.793  -4.874  1.00 98.27           N  
ATOM   3228  H   MET A 208      -3.320  13.081  -5.836  1.00 98.27           H  
ATOM   3229  CA  MET A 208      -4.387  13.539  -4.045  1.00 98.27           C  
ATOM   3230  HA  MET A 208      -3.986  13.615  -3.034  1.00 98.27           H  
ATOM   3231  C   MET A 208      -5.736  12.836  -3.879  1.00 98.27           C  
ATOM   3232  CB  MET A 208      -4.549  14.961  -4.597  1.00 98.27           C  
ATOM   3233  HB2 MET A 208      -5.299  15.490  -4.009  1.00 98.27           H  
ATOM   3234  HB3 MET A 208      -4.885  14.923  -5.633  1.00 98.27           H  
ATOM   3235  O   MET A 208      -6.518  13.204  -3.007  1.00 98.27           O  
ATOM   3236  CG  MET A 208      -3.233  15.740  -4.513  1.00 98.27           C  
ATOM   3237  HG2 MET A 208      -3.431  16.766  -4.825  1.00 98.27           H  
ATOM   3238  HG3 MET A 208      -2.498  15.318  -5.198  1.00 98.27           H  
ATOM   3239  SD  MET A 208      -2.509  15.786  -2.859  1.00 98.27           S  
ATOM   3240  CE  MET A 208      -0.943  14.903  -3.098  1.00 98.27           C  
ATOM   3241  HE1 MET A 208      -0.348  15.409  -3.858  1.00 98.27           H  
ATOM   3242  HE2 MET A 208      -1.133  13.872  -3.398  1.00 98.27           H  
ATOM   3243  HE3 MET A 208      -0.385  14.907  -2.161  1.00 98.27           H  
ATOM   3244  N   SER A 209      -6.002  11.786  -4.654  1.00 98.04           N  
ATOM   3245  H   SER A 209      -5.330  11.534  -5.365  1.00 98.04           H  
ATOM   3246  CA  SER A 209      -7.201  10.966  -4.485  1.00 98.04           C  
ATOM   3247  HA  SER A 209      -8.046  11.636  -4.328  1.00 98.04           H  
ATOM   3248  C   SER A 209      -7.113  10.042  -3.265  1.00 98.04           C  
ATOM   3249  CB  SER A 209      -7.488  10.168  -5.761  1.00 98.04           C  
ATOM   3250  HB2 SER A 209      -8.533   9.857  -5.756  1.00 98.04           H  
ATOM   3251  HB3 SER A 209      -7.323  10.797  -6.636  1.00 98.04           H  
ATOM   3252  O   SER A 209      -6.048   9.805  -2.687  1.00 98.04           O  
ATOM   3253  OG  SER A 209      -6.680   9.008  -5.835  1.00 98.04           O  
ATOM   3254  HG  SER A 209      -5.764   9.292  -5.874  1.00 98.04           H  
ATOM   3255  N   ASP A 210      -8.241   9.435  -2.908  1.00 97.77           N  
ATOM   3256  H   ASP A 210      -9.108   9.740  -3.327  1.00 97.77           H  
ATOM   3257  CA  ASP A 210      -8.331   8.435  -1.840  1.00 97.77           C  
ATOM   3258  HA  ASP A 210      -8.050   8.892  -0.891  1.00 97.77           H  
ATOM   3259  C   ASP A 210      -7.415   7.223  -2.060  1.00 97.77           C  
ATOM   3260  CB  ASP A 210      -9.784   7.964  -1.749  1.00 97.77           C  
ATOM   3261  HB2 ASP A 210      -9.833   7.093  -1.096  1.00 97.77           H  
ATOM   3262  HB3 ASP A 210     -10.126   7.662  -2.738  1.00 97.77           H  
ATOM   3263  O   ASP A 210      -7.031   6.548  -1.103  1.00 97.77           O  
ATOM   3264  CG  ASP A 210     -10.727   9.019  -1.180  1.00 97.77           C  
ATOM   3265  OD1 ASP A 210     -10.241  10.062  -0.697  1.00 97.77           O  
ATOM   3266  OD2 ASP A 210     -11.949   8.764  -1.230  1.00 97.77           O  
ATOM   3267  N   ARG A 211      -6.995   6.954  -3.302  1.00 97.27           N  
ATOM   3268  H   ARG A 211      -7.283   7.587  -4.035  1.00 97.27           H  
ATOM   3269  CA  ARG A 211      -6.101   5.836  -3.643  1.00 97.27           C  
ATOM   3270  HA  ARG A 211      -6.563   4.905  -3.314  1.00 97.27           H  
ATOM   3271  C   ARG A 211      -4.748   5.918  -2.927  1.00 97.27           C  
ATOM   3272  CB  ARG A 211      -5.889   5.800  -5.165  1.00 97.27           C  
ATOM   3273  HB2 ARG A 211      -5.188   5.002  -5.410  1.00 97.27           H  
ATOM   3274  HB3 ARG A 211      -5.425   6.736  -5.473  1.00 97.27           H  
ATOM   3275  O   ARG A 211      -4.098   4.890  -2.758  1.00 97.27           O  
ATOM   3276  CG  ARG A 211      -7.176   5.595  -5.985  1.00 97.27           C  
ATOM   3277  HG2 ARG A 211      -6.939   5.823  -7.024  1.00 97.27           H  
ATOM   3278  HG3 ARG A 211      -7.950   6.296  -5.673  1.00 97.27           H  
ATOM   3279  CD  ARG A 211      -7.712   4.162  -5.897  1.00 97.27           C  
ATOM   3280  HD2 ARG A 211      -8.160   4.020  -4.914  1.00 97.27           H  
ATOM   3281  HD3 ARG A 211      -6.880   3.463  -5.986  1.00 97.27           H  
ATOM   3282  NE  ARG A 211      -8.737   3.894  -6.933  1.00 97.27           N  
ATOM   3283  HE  ARG A 211      -9.607   4.402  -6.860  1.00 97.27           H  
ATOM   3284  NH1 ARG A 211      -7.552   2.397  -8.193  1.00 97.27           N  
ATOM   3285 HH11 ARG A 211      -6.698   2.624  -7.703  1.00 97.27           H  
ATOM   3286 HH12 ARG A 211      -7.608   1.614  -8.829  1.00 97.27           H  
ATOM   3287  NH2 ARG A 211      -9.680   2.732  -8.677  1.00 97.27           N  
ATOM   3288 HH21 ARG A 211     -10.550   3.244  -8.639  1.00 97.27           H  
ATOM   3289 HH22 ARG A 211      -9.577   2.039  -9.405  1.00 97.27           H  
ATOM   3290  CZ  ARG A 211      -8.659   3.023  -7.926  1.00 97.27           C  
ATOM   3291  N   ALA A 212      -4.324   7.103  -2.491  1.00 97.69           N  
ATOM   3292  H   ALA A 212      -4.900   7.911  -2.674  1.00 97.69           H  
ATOM   3293  CA  ALA A 212      -3.061   7.309  -1.778  1.00 97.69           C  
ATOM   3294  HA  ALA A 212      -2.329   6.591  -2.147  1.00 97.69           H  
ATOM   3295  C   ALA A 212      -3.150   7.100  -0.251  1.00 97.69           C  
ATOM   3296  CB  ALA A 212      -2.561   8.700  -2.145  1.00 97.69           C  
ATOM   3297  HB1 ALA A 212      -3.287   9.444  -1.815  1.00 97.69           H  
ATOM   3298  HB2 ALA A 212      -2.440   8.774  -3.225  1.00 97.69           H  
ATOM   3299  HB3 ALA A 212      -1.598   8.895  -1.671  1.00 97.69           H  
ATOM   3300  O   ALA A 212      -2.132   7.158   0.443  1.00 97.69           O  
ATOM   3301  N   ILE A 213      -4.346   6.832   0.281  1.00 98.09           N  
ATOM   3302  H   ILE A 213      -5.147   6.822  -0.334  1.00 98.09           H  
ATOM   3303  CA  ILE A 213      -4.593   6.517   1.697  1.00 98.09           C  
ATOM   3304  HA  ILE A 213      -3.640   6.307   2.183  1.00 98.09           H  
ATOM   3305  C   ILE A 213      -5.414   5.222   1.829  1.00 98.09           C  
ATOM   3306  CB  ILE A 213      -5.215   7.722   2.443  1.00 98.09           C  
ATOM   3307  HB  ILE A 213      -5.513   7.380   3.434  1.00 98.09           H  
ATOM   3308  O   ILE A 213      -6.512   5.232   2.388  1.00 98.09           O  
ATOM   3309  CG1 ILE A 213      -6.459   8.302   1.728  1.00 98.09           C  
ATOM   3310 HG12 ILE A 213      -6.165   8.767   0.787  1.00 98.09           H  
ATOM   3311 HG13 ILE A 213      -7.162   7.501   1.502  1.00 98.09           H  
ATOM   3312  CG2 ILE A 213      -4.142   8.804   2.653  1.00 98.09           C  
ATOM   3313 HG21 ILE A 213      -4.507   9.569   3.339  1.00 98.09           H  
ATOM   3314 HG22 ILE A 213      -3.248   8.364   3.094  1.00 98.09           H  
ATOM   3315 HG23 ILE A 213      -3.886   9.271   1.702  1.00 98.09           H  
ATOM   3316  CD1 ILE A 213      -7.205   9.341   2.572  1.00 98.09           C  
ATOM   3317 HD11 ILE A 213      -7.443   8.924   3.551  1.00 98.09           H  
ATOM   3318 HD12 ILE A 213      -8.129   9.621   2.066  1.00 98.09           H  
ATOM   3319 HD13 ILE A 213      -6.595  10.234   2.707  1.00 98.09           H  
ATOM   3320  N   PRO A 214      -4.919   4.079   1.312  1.00 98.04           N  
ATOM   3321  CA  PRO A 214      -5.682   2.834   1.322  1.00 98.04           C  
ATOM   3322  HA  PRO A 214      -6.599   2.959   0.747  1.00 98.04           H  
ATOM   3323  C   PRO A 214      -6.037   2.412   2.752  1.00 98.04           C  
ATOM   3324  CB  PRO A 214      -4.788   1.801   0.631  1.00 98.04           C  
ATOM   3325  HB2 PRO A 214      -4.985   1.816  -0.441  1.00 98.04           H  
ATOM   3326  HB3 PRO A 214      -4.929   0.795   1.026  1.00 98.04           H  
ATOM   3327  O   PRO A 214      -5.258   2.604   3.687  1.00 98.04           O  
ATOM   3328  CG  PRO A 214      -3.376   2.324   0.893  1.00 98.04           C  
ATOM   3329  HG2 PRO A 214      -2.681   1.977   0.128  1.00 98.04           H  
ATOM   3330  HG3 PRO A 214      -3.046   2.023   1.887  1.00 98.04           H  
ATOM   3331  CD  PRO A 214      -3.561   3.839   0.840  1.00 98.04           C  
ATOM   3332  HD2 PRO A 214      -3.468   4.183  -0.190  1.00 98.04           H  
ATOM   3333  HD3 PRO A 214      -2.820   4.333   1.470  1.00 98.04           H  
ATOM   3334  N   ARG A 215      -7.191   1.765   2.939  1.00 97.14           N  
ATOM   3335  H   ARG A 215      -7.802   1.645   2.143  1.00 97.14           H  
ATOM   3336  CA  ARG A 215      -7.588   1.221   4.249  1.00 97.14           C  
ATOM   3337  HA  ARG A 215      -7.459   1.997   5.004  1.00 97.14           H  
ATOM   3338  C   ARG A 215      -6.683   0.071   4.675  1.00 97.14           C  
ATOM   3339  CB  ARG A 215      -9.074   0.822   4.214  1.00 97.14           C  
ATOM   3340  HB2 ARG A 215      -9.652   1.705   3.941  1.00 97.14           H  
ATOM   3341  HB3 ARG A 215      -9.246   0.062   3.452  1.00 97.14           H  
ATOM   3342  O   ARG A 215      -6.437  -0.128   5.864  1.00 97.14           O  
ATOM   3343  CG  ARG A 215      -9.585   0.327   5.579  1.00 97.14           C  
ATOM   3344  HG2 ARG A 215     -10.648   0.554   5.651  1.00 97.14           H  
ATOM   3345  HG3 ARG A 215      -9.080   0.872   6.377  1.00 97.14           H  
ATOM   3346  CD  ARG A 215      -9.419  -1.185   5.797  1.00 97.14           C  
ATOM   3347  HD2 ARG A 215      -8.412  -1.523   5.554  1.00 97.14           H  
ATOM   3348  HD3 ARG A 215     -10.097  -1.698   5.115  1.00 97.14           H  
ATOM   3349  NE  ARG A 215      -9.760  -1.584   7.175  1.00 97.14           N  
ATOM   3350  HE  ARG A 215     -10.732  -1.712   7.416  1.00 97.14           H  
ATOM   3351  NH1 ARG A 215      -7.660  -1.518   8.094  1.00 97.14           N  
ATOM   3352 HH11 ARG A 215      -7.034  -1.734   8.857  1.00 97.14           H  
ATOM   3353 HH12 ARG A 215      -7.303  -1.038   7.279  1.00 97.14           H  
ATOM   3354  NH2 ARG A 215      -9.372  -2.356   9.264  1.00 97.14           N  
ATOM   3355 HH21 ARG A 215     -10.354  -2.569   9.361  1.00 97.14           H  
ATOM   3356 HH22 ARG A 215      -8.727  -2.664   9.977  1.00 97.14           H  
ATOM   3357  CZ  ARG A 215      -8.927  -1.814   8.169  1.00 97.14           C  
ATOM   3358  N   SER A 216      -6.245  -0.728   3.712  1.00 97.61           N  
ATOM   3359  H   SER A 216      -6.489  -0.488   2.762  1.00 97.61           H  
ATOM   3360  CA  SER A 216      -5.422  -1.917   3.905  1.00 97.61           C  
ATOM   3361  HA  SER A 216      -4.685  -1.742   4.689  1.00 97.61           H  
ATOM   3362  C   SER A 216      -4.701  -2.248   2.603  1.00 97.61           C  
ATOM   3363  CB  SER A 216      -6.319  -3.096   4.303  1.00 97.61           C  
ATOM   3364  HB2 SER A 216      -6.699  -2.948   5.314  1.00 97.61           H  
ATOM   3365  HB3 SER A 216      -7.160  -3.164   3.612  1.00 97.61           H  
ATOM   3366  O   SER A 216      -5.268  -2.058   1.525  1.00 97.61           O  
ATOM   3367  OG  SER A 216      -5.592  -4.301   4.242  1.00 97.61           O  
ATOM   3368  HG  SER A 216      -5.508  -4.635   5.138  1.00 97.61           H  
ATOM   3369  N   TYR A 217      -3.506  -2.841   2.692  1.00 98.45           N  
ATOM   3370  H   TYR A 217      -3.088  -2.975   3.601  1.00 98.45           H  
ATOM   3371  CA  TYR A 217      -2.842  -3.431   1.526  1.00 98.45           C  
ATOM   3372  HA  TYR A 217      -2.679  -2.648   0.785  1.00 98.45           H  
ATOM   3373  C   TYR A 217      -3.706  -4.493   0.832  1.00 98.45           C  
ATOM   3374  CB  TYR A 217      -1.488  -4.036   1.939  1.00 98.45           C  
ATOM   3375  HB2 TYR A 217      -1.661  -4.788   2.708  1.00 98.45           H  
ATOM   3376  HB3 TYR A 217      -1.066  -4.546   1.073  1.00 98.45           H  
ATOM   3377  O   TYR A 217      -3.575  -4.683  -0.368  1.00 98.45           O  
ATOM   3378  CG  TYR A 217      -0.446  -3.042   2.427  1.00 98.45           C  
ATOM   3379  CD1 TYR A 217      -0.239  -1.836   1.729  1.00 98.45           C  
ATOM   3380  HD1 TYR A 217      -0.840  -1.589   0.866  1.00 98.45           H  
ATOM   3381  CD2 TYR A 217       0.340  -3.328   3.563  1.00 98.45           C  
ATOM   3382  HD2 TYR A 217       0.183  -4.245   4.112  1.00 98.45           H  
ATOM   3383  CE1 TYR A 217       0.749  -0.930   2.146  1.00 98.45           C  
ATOM   3384  HE1 TYR A 217       0.905  -0.004   1.611  1.00 98.45           H  
ATOM   3385  CE2 TYR A 217       1.316  -2.407   3.999  1.00 98.45           C  
ATOM   3386  HE2 TYR A 217       1.894  -2.605   4.890  1.00 98.45           H  
ATOM   3387  OH  TYR A 217       2.468  -0.312   3.679  1.00 98.45           O  
ATOM   3388  HH  TYR A 217       2.829  -0.508   4.547  1.00 98.45           H  
ATOM   3389  CZ  TYR A 217       1.526  -1.208   3.283  1.00 98.45           C  
ATOM   3390  N   ARG A 218      -4.629  -5.143   1.553  1.00 97.59           N  
ATOM   3391  H   ARG A 218      -4.722  -4.880   2.524  1.00 97.59           H  
ATOM   3392  CA  ARG A 218      -5.550  -6.173   1.040  1.00 97.59           C  
ATOM   3393  HA  ARG A 218      -4.999  -6.868   0.405  1.00 97.59           H  
ATOM   3394  C   ARG A 218      -6.688  -5.616   0.173  1.00 97.59           C  
ATOM   3395  CB  ARG A 218      -6.144  -6.942   2.234  1.00 97.59           C  
ATOM   3396  HB2 ARG A 218      -6.764  -7.751   1.848  1.00 97.59           H  
ATOM   3397  HB3 ARG A 218      -6.791  -6.274   2.802  1.00 97.59           H  
ATOM   3398  O   ARG A 218      -7.354  -6.383  -0.513  1.00 97.59           O  
ATOM   3399  CG  ARG A 218      -5.077  -7.530   3.178  1.00 97.59           C  
ATOM   3400  HG2 ARG A 218      -4.504  -6.732   3.650  1.00 97.59           H  
ATOM   3401  HG3 ARG A 218      -4.383  -8.133   2.593  1.00 97.59           H  
ATOM   3402  CD  ARG A 218      -5.690  -8.401   4.283  1.00 97.59           C  
ATOM   3403  HD2 ARG A 218      -6.327  -9.162   3.834  1.00 97.59           H  
ATOM   3404  HD3 ARG A 218      -4.876  -8.906   4.803  1.00 97.59           H  
ATOM   3405  NE  ARG A 218      -6.453  -7.608   5.268  1.00 97.59           N  
ATOM   3406  HE  ARG A 218      -6.018  -6.768   5.622  1.00 97.59           H  
ATOM   3407  NH1 ARG A 218      -8.192  -9.073   5.644  1.00 97.59           N  
ATOM   3408 HH11 ARG A 218      -9.051  -9.290   6.130  1.00 97.59           H  
ATOM   3409 HH12 ARG A 218      -7.765  -9.751   5.030  1.00 97.59           H  
ATOM   3410  NH2 ARG A 218      -8.069  -7.152   6.793  1.00 97.59           N  
ATOM   3411 HH21 ARG A 218      -7.507  -6.383   7.130  1.00 97.59           H  
ATOM   3412 HH22 ARG A 218      -8.876  -7.396   7.349  1.00 97.59           H  
ATOM   3413  CZ  ARG A 218      -7.570  -7.946   5.887  1.00 97.59           C  
ATOM   3414  N   MET A 219      -6.934  -4.307   0.245  1.00 97.40           N  
ATOM   3415  H   MET A 219      -6.295  -3.743   0.787  1.00 97.40           H  
ATOM   3416  CA  MET A 219      -8.071  -3.607  -0.374  1.00 97.40           C  
ATOM   3417  HA  MET A 219      -8.644  -4.310  -0.979  1.00 97.40           H  
ATOM   3418  C   MET A 219      -7.593  -2.504  -1.327  1.00 97.40           C  
ATOM   3419  CB  MET A 219      -9.008  -3.039   0.705  1.00 97.40           C  
ATOM   3420  HB2 MET A 219      -8.455  -2.322   1.311  1.00 97.40           H  
ATOM   3421  HB3 MET A 219      -9.834  -2.517   0.221  1.00 97.40           H  
ATOM   3422  O   MET A 219      -8.197  -1.439  -1.425  1.00 97.40           O  
ATOM   3423  CG  MET A 219      -9.609  -4.106   1.619  1.00 97.40           C  
ATOM   3424  HG2 MET A 219      -8.808  -4.717   2.035  1.00 97.40           H  
ATOM   3425  HG3 MET A 219     -10.262  -4.746   1.026  1.00 97.40           H  
ATOM   3426  SD  MET A 219     -10.555  -3.405   2.998  1.00 97.40           S  
ATOM   3427  CE  MET A 219     -10.954  -4.939   3.873  1.00 97.40           C  
ATOM   3428  HE1 MET A 219     -11.461  -4.711   4.811  1.00 97.40           H  
ATOM   3429  HE2 MET A 219     -10.037  -5.486   4.091  1.00 97.40           H  
ATOM   3430  HE3 MET A 219     -11.603  -5.556   3.252  1.00 97.40           H  
ATOM   3431  N   MET A 220      -6.462  -2.728  -1.998  1.00 97.62           N  
ATOM   3432  H   MET A 220      -5.992  -3.613  -1.871  1.00 97.62           H  
ATOM   3433  CA  MET A 220      -5.944  -1.832  -3.028  1.00 97.62           C  
ATOM   3434  HA  MET A 220      -6.728  -1.125  -3.298  1.00 97.62           H  
ATOM   3435  C   MET A 220      -5.600  -2.616  -4.292  1.00 97.62           C  
ATOM   3436  CB  MET A 220      -4.760  -1.004  -2.499  1.00 97.62           C  
ATOM   3437  HB2 MET A 220      -5.046  -0.537  -1.556  1.00 97.62           H  
ATOM   3438  HB3 MET A 220      -4.541  -0.212  -3.215  1.00 97.62           H  
ATOM   3439  O   MET A 220      -5.215  -3.789  -4.230  1.00 97.62           O  
ATOM   3440  CG  MET A 220      -3.487  -1.825  -2.286  1.00 97.62           C  
ATOM   3441  HG2 MET A 220      -3.712  -2.641  -1.600  1.00 97.62           H  
ATOM   3442  HG3 MET A 220      -3.175  -2.252  -3.239  1.00 97.62           H  
ATOM   3443  SD  MET A 220      -2.098  -0.878  -1.614  1.00 97.62           S  
ATOM   3444  CE  MET A 220      -0.833  -2.166  -1.721  1.00 97.62           C  
ATOM   3445  HE1 MET A 220      -0.685  -2.445  -2.764  1.00 97.62           H  
ATOM   3446  HE2 MET A 220      -1.150  -3.043  -1.157  1.00 97.62           H  
ATOM   3447  HE3 MET A 220       0.107  -1.789  -1.317  1.00 97.62           H  
ATOM   3448  N   GLN A 221      -5.740  -1.955  -5.439  1.00 98.29           N  
ATOM   3449  H   GLN A 221      -6.046  -0.993  -5.415  1.00 98.29           H  
ATOM   3450  CA  GLN A 221      -5.239  -2.476  -6.707  1.00 98.29           C  
ATOM   3451  HA  GLN A 221      -5.554  -3.515  -6.810  1.00 98.29           H  
ATOM   3452  C   GLN A 221      -3.708  -2.483  -6.732  1.00 98.29           C  
ATOM   3453  CB  GLN A 221      -5.822  -1.679  -7.885  1.00 98.29           C  
ATOM   3454  HB2 GLN A 221      -5.716  -0.611  -7.696  1.00 98.29           H  
ATOM   3455  HB3 GLN A 221      -5.274  -1.928  -8.794  1.00 98.29           H  
ATOM   3456  O   GLN A 221      -3.051  -1.793  -5.953  1.00 98.29           O  
ATOM   3457  CG  GLN A 221      -7.296  -2.030  -8.114  1.00 98.29           C  
ATOM   3458  HG2 GLN A 221      -7.866  -1.833  -7.206  1.00 98.29           H  
ATOM   3459  HG3 GLN A 221      -7.372  -3.094  -8.341  1.00 98.29           H  
ATOM   3460  CD  GLN A 221      -7.912  -1.242  -9.259  1.00 98.29           C  
ATOM   3461  NE2 GLN A 221      -8.198  -1.864 -10.377  1.00 98.29           N  
ATOM   3462 HE21 GLN A 221      -8.029  -2.852 -10.503  1.00 98.29           H  
ATOM   3463 HE22 GLN A 221      -8.685  -1.331 -11.083  1.00 98.29           H  
ATOM   3464  OE1 GLN A 221      -8.120  -0.044  -9.163  1.00 98.29           O  
ATOM   3465  N   GLY A 222      -3.154  -3.268  -7.648  1.00 98.32           N  
ATOM   3466  H   GLY A 222      -3.776  -3.812  -8.230  1.00 98.32           H  
ATOM   3467  CA  GLY A 222      -1.748  -3.252  -8.029  1.00 98.32           C  
ATOM   3468  HA2 GLY A 222      -1.255  -4.154  -7.667  1.00 98.32           H  
ATOM   3469  HA3 GLY A 222      -1.247  -2.382  -7.603  1.00 98.32           H  
ATOM   3470  C   GLY A 222      -1.624  -3.212  -9.546  1.00 98.32           C  
ATOM   3471  O   GLY A 222      -2.370  -3.888 -10.250  1.00 98.32           O  
ATOM   3472  N   PHE A 223      -0.678  -2.437 -10.054  1.00 98.57           N  
ATOM   3473  H   PHE A 223      -0.136  -1.862  -9.425  1.00 98.57           H  
ATOM   3474  CA  PHE A 223      -0.457  -2.232 -11.479  1.00 98.57           C  
ATOM   3475  HA  PHE A 223      -1.014  -2.969 -12.059  1.00 98.57           H  
ATOM   3476  C   PHE A 223       1.022  -2.369 -11.790  1.00 98.57           C  
ATOM   3477  CB  PHE A 223      -0.931  -0.832 -11.881  1.00 98.57           C  
ATOM   3478  HB2 PHE A 223      -0.774  -0.704 -12.952  1.00 98.57           H  
ATOM   3479  HB3 PHE A 223      -0.317  -0.088 -11.373  1.00 98.57           H  
ATOM   3480  O   PHE A 223       1.847  -1.790 -11.088  1.00 98.57           O  
ATOM   3481  CG  PHE A 223      -2.384  -0.553 -11.573  1.00 98.57           C  
ATOM   3482  CD1 PHE A 223      -3.387  -0.960 -12.470  1.00 98.57           C  
ATOM   3483  HD1 PHE A 223      -3.129  -1.494 -13.373  1.00 98.57           H  
ATOM   3484  CD2 PHE A 223      -2.736   0.122 -10.391  1.00 98.57           C  
ATOM   3485  HD2 PHE A 223      -1.965   0.420  -9.696  1.00 98.57           H  
ATOM   3486  CE1 PHE A 223      -4.733  -0.656 -12.200  1.00 98.57           C  
ATOM   3487  HE1 PHE A 223      -5.510  -0.944 -12.892  1.00 98.57           H  
ATOM   3488  CE2 PHE A 223      -4.083   0.418 -10.123  1.00 98.57           C  
ATOM   3489  HE2 PHE A 223      -4.359   0.953  -9.226  1.00 98.57           H  
ATOM   3490  CZ  PHE A 223      -5.079   0.042 -11.036  1.00 98.57           C  
ATOM   3491  HZ  PHE A 223      -6.114   0.292 -10.854  1.00 98.57           H  
ATOM   3492  N   GLY A 224       1.361  -3.040 -12.892  1.00 96.61           N  
ATOM   3493  H   GLY A 224       0.632  -3.495 -13.423  1.00 96.61           H  
ATOM   3494  CA  GLY A 224       2.739  -3.058 -13.400  1.00 96.61           C  
ATOM   3495  HA2 GLY A 224       3.404  -3.453 -12.632  1.00 96.61           H  
ATOM   3496  HA3 GLY A 224       2.788  -3.710 -14.273  1.00 96.61           H  
ATOM   3497  C   GLY A 224       3.259  -1.673 -13.817  1.00 96.61           C  
ATOM   3498  O   GLY A 224       4.465  -1.497 -13.940  1.00 96.61           O  
ATOM   3499  N   VAL A 225       2.361  -0.688 -13.989  1.00 96.27           N  
ATOM   3500  H   VAL A 225       1.399  -0.937 -13.810  1.00 96.27           H  
ATOM   3501  CA  VAL A 225       2.590   0.695 -14.465  1.00 96.27           C  
ATOM   3502  HA  VAL A 225       1.624   1.198 -14.479  1.00 96.27           H  
ATOM   3503  C   VAL A 225       3.107   0.755 -15.905  1.00 96.27           C  
ATOM   3504  CB  VAL A 225       3.489   1.500 -13.493  1.00 96.27           C  
ATOM   3505  HB  VAL A 225       4.479   1.047 -13.444  1.00 96.27           H  
ATOM   3506  O   VAL A 225       2.450   1.319 -16.784  1.00 96.27           O  
ATOM   3507  CG1 VAL A 225       3.673   2.952 -13.947  1.00 96.27           C  
ATOM   3508 HG11 VAL A 225       4.188   2.990 -14.907  1.00 96.27           H  
ATOM   3509 HG12 VAL A 225       4.267   3.501 -13.217  1.00 96.27           H  
ATOM   3510 HG13 VAL A 225       2.701   3.435 -14.050  1.00 96.27           H  
ATOM   3511  CG2 VAL A 225       2.910   1.527 -12.074  1.00 96.27           C  
ATOM   3512 HG21 VAL A 225       2.886   0.519 -11.659  1.00 96.27           H  
ATOM   3513 HG22 VAL A 225       1.898   1.930 -12.096  1.00 96.27           H  
ATOM   3514 HG23 VAL A 225       3.527   2.150 -11.426  1.00 96.27           H  
ATOM   3515  N   ASN A 226       4.269   0.153 -16.138  1.00 97.56           N  
ATOM   3516  H   ASN A 226       4.684  -0.361 -15.374  1.00 97.56           H  
ATOM   3517  CA  ASN A 226       4.964   0.126 -17.410  1.00 97.56           C  
ATOM   3518  HA  ASN A 226       4.977   1.135 -17.822  1.00 97.56           H  
ATOM   3519  C   ASN A 226       4.281  -0.772 -18.440  1.00 97.56           C  
ATOM   3520  CB  ASN A 226       6.408  -0.335 -17.164  1.00 97.56           C  
ATOM   3521  HB2 ASN A 226       6.411  -1.289 -16.637  1.00 97.56           H  
ATOM   3522  HB3 ASN A 226       6.895  -0.477 -18.129  1.00 97.56           H  
ATOM   3523  O   ASN A 226       3.591  -1.740 -18.103  1.00 97.56           O  
ATOM   3524  CG  ASN A 226       7.205   0.676 -16.369  1.00 97.56           C  
ATOM   3525  ND2 ASN A 226       7.460   1.829 -16.936  1.00 97.56           N  
ATOM   3526 HD21 ASN A 226       8.046   2.506 -16.469  1.00 97.56           H  
ATOM   3527 HD22 ASN A 226       7.146   1.998 -17.881  1.00 97.56           H  
ATOM   3528  OD1 ASN A 226       7.596   0.453 -15.229  1.00 97.56           O  
ATOM   3529  N   THR A 227       4.544  -0.472 -19.707  1.00 98.22           N  
ATOM   3530  H   THR A 227       5.116   0.339 -19.897  1.00 98.22           H  
ATOM   3531  CA  THR A 227       4.154  -1.330 -20.826  1.00 98.22           C  
ATOM   3532  HA  THR A 227       3.219  -1.833 -20.580  1.00 98.22           H  
ATOM   3533  C   THR A 227       5.224  -2.396 -21.047  1.00 98.22           C  
ATOM   3534  CB  THR A 227       3.893  -0.481 -22.075  1.00 98.22           C  
ATOM   3535  HB  THR A 227       4.773   0.113 -22.321  1.00 98.22           H  
ATOM   3536  O   THR A 227       6.372  -2.084 -21.348  1.00 98.22           O  
ATOM   3537  CG2 THR A 227       3.489  -1.335 -23.274  1.00 98.22           C  
ATOM   3538 HG21 THR A 227       4.330  -1.956 -23.580  1.00 98.22           H  
ATOM   3539 HG22 THR A 227       2.649  -1.975 -23.005  1.00 98.22           H  
ATOM   3540 HG23 THR A 227       3.206  -0.691 -24.107  1.00 98.22           H  
ATOM   3541  OG1 THR A 227       2.811   0.371 -21.765  1.00 98.22           O  
ATOM   3542  HG1 THR A 227       2.770   1.075 -22.416  1.00 98.22           H  
ATOM   3543  N   PHE A 228       4.863  -3.666 -20.914  1.00 98.23           N  
ATOM   3544  H   PHE A 228       3.893  -3.856 -20.706  1.00 98.23           H  
ATOM   3545  CA  PHE A 228       5.724  -4.810 -21.233  1.00 98.23           C  
ATOM   3546  HA  PHE A 228       6.766  -4.496 -21.282  1.00 98.23           H  
ATOM   3547  C   PHE A 228       5.358  -5.373 -22.608  1.00 98.23           C  
ATOM   3548  CB  PHE A 228       5.611  -5.862 -20.121  1.00 98.23           C  
ATOM   3549  HB2 PHE A 228       6.080  -6.791 -20.444  1.00 98.23           H  
ATOM   3550  HB3 PHE A 228       4.558  -6.077 -19.937  1.00 98.23           H  
ATOM   3551  O   PHE A 228       4.425  -4.896 -23.260  1.00 98.23           O  
ATOM   3552  CG  PHE A 228       6.249  -5.446 -18.815  1.00 98.23           C  
ATOM   3553  CD1 PHE A 228       7.562  -5.853 -18.511  1.00 98.23           C  
ATOM   3554  HD1 PHE A 228       8.117  -6.466 -19.206  1.00 98.23           H  
ATOM   3555  CD2 PHE A 228       5.531  -4.650 -17.902  1.00 98.23           C  
ATOM   3556  HD2 PHE A 228       4.530  -4.323 -18.138  1.00 98.23           H  
ATOM   3557  CE1 PHE A 228       8.155  -5.464 -17.297  1.00 98.23           C  
ATOM   3558  HE1 PHE A 228       9.161  -5.780 -17.061  1.00 98.23           H  
ATOM   3559  CE2 PHE A 228       6.125  -4.258 -16.691  1.00 98.23           C  
ATOM   3560  HE2 PHE A 228       5.580  -3.636 -15.997  1.00 98.23           H  
ATOM   3561  CZ  PHE A 228       7.437  -4.664 -16.390  1.00 98.23           C  
ATOM   3562  HZ  PHE A 228       7.896  -4.359 -15.461  1.00 98.23           H  
ATOM   3563  N   THR A 229       6.072  -6.403 -23.054  1.00 97.96           N  
ATOM   3564  H   THR A 229       6.834  -6.760 -22.496  1.00 97.96           H  
ATOM   3565  CA  THR A 229       5.708  -7.160 -24.255  1.00 97.96           C  
ATOM   3566  HA  THR A 229       4.741  -6.801 -24.605  1.00 97.96           H  
ATOM   3567  C   THR A 229       5.513  -8.640 -23.943  1.00 97.96           C  
ATOM   3568  CB  THR A 229       6.693  -6.935 -25.412  1.00 97.96           C  
ATOM   3569  HB  THR A 229       6.367  -7.527 -26.268  1.00 97.96           H  
ATOM   3570  O   THR A 229       6.125  -9.186 -23.027  1.00 97.96           O  
ATOM   3571  CG2 THR A 229       6.744  -5.464 -25.826  1.00 97.96           C  
ATOM   3572 HG21 THR A 229       7.487  -5.309 -26.608  1.00 97.96           H  
ATOM   3573 HG22 THR A 229       5.766  -5.162 -26.201  1.00 97.96           H  
ATOM   3574 HG23 THR A 229       7.006  -4.838 -24.973  1.00 97.96           H  
ATOM   3575  OG1 THR A 229       8.009  -7.308 -25.083  1.00 97.96           O  
ATOM   3576  HG1 THR A 229       8.559  -6.526 -25.170  1.00 97.96           H  
ATOM   3577  N   LEU A 230       4.634  -9.287 -24.703  1.00 97.41           N  
ATOM   3578  H   LEU A 230       4.151  -8.758 -25.415  1.00 97.41           H  
ATOM   3579  CA  LEU A 230       4.474 -10.737 -24.745  1.00 97.41           C  
ATOM   3580  HA  LEU A 230       5.170 -11.205 -24.049  1.00 97.41           H  
ATOM   3581  C   LEU A 230       4.826 -11.230 -26.148  1.00 97.41           C  
ATOM   3582  CB  LEU A 230       3.040 -11.136 -24.365  1.00 97.41           C  
ATOM   3583  HB2 LEU A 230       2.352 -10.673 -25.072  1.00 97.41           H  
ATOM   3584  HB3 LEU A 230       2.958 -12.216 -24.485  1.00 97.41           H  
ATOM   3585  O   LEU A 230       4.510 -10.549 -27.127  1.00 97.41           O  
ATOM   3586  CG  LEU A 230       2.603 -10.773 -22.939  1.00 97.41           C  
ATOM   3587  HG  LEU A 230       2.612  -9.687 -22.847  1.00 97.41           H  
ATOM   3588  CD1 LEU A 230       1.173 -11.262 -22.695  1.00 97.41           C  
ATOM   3589 HD11 LEU A 230       0.848 -10.969 -21.696  1.00 97.41           H  
ATOM   3590 HD12 LEU A 230       1.128 -12.347 -22.785  1.00 97.41           H  
ATOM   3591 HD13 LEU A 230       0.505 -10.812 -23.429  1.00 97.41           H  
ATOM   3592  CD2 LEU A 230       3.498 -11.376 -21.854  1.00 97.41           C  
ATOM   3593 HD21 LEU A 230       3.092 -11.148 -20.868  1.00 97.41           H  
ATOM   3594 HD22 LEU A 230       3.567 -12.458 -21.973  1.00 97.41           H  
ATOM   3595 HD23 LEU A 230       4.497 -10.945 -21.916  1.00 97.41           H  
ATOM   3596  N   VAL A 231       5.483 -12.388 -26.233  1.00 94.09           N  
ATOM   3597  H   VAL A 231       5.705 -12.874 -25.376  1.00 94.09           H  
ATOM   3598  CA  VAL A 231       5.860 -13.022 -27.504  1.00 94.09           C  
ATOM   3599  HA  VAL A 231       5.395 -12.466 -28.319  1.00 94.09           H  
ATOM   3600  C   VAL A 231       5.323 -14.446 -27.550  1.00 94.09           C  
ATOM   3601  CB  VAL A 231       7.381 -12.992 -27.746  1.00 94.09           C  
ATOM   3602  HB  VAL A 231       7.882 -13.577 -26.975  1.00 94.09           H  
ATOM   3603  O   VAL A 231       5.617 -15.256 -26.664  1.00 94.09           O  
ATOM   3604  CG1 VAL A 231       7.734 -13.576 -29.121  1.00 94.09           C  
ATOM   3605 HG11 VAL A 231       7.206 -13.032 -29.904  1.00 94.09           H  
ATOM   3606 HG12 VAL A 231       8.807 -13.501 -29.293  1.00 94.09           H  
ATOM   3607 HG13 VAL A 231       7.457 -14.630 -29.165  1.00 94.09           H  
ATOM   3608  CG2 VAL A 231       7.930 -11.558 -27.702  1.00 94.09           C  
ATOM   3609 HG21 VAL A 231       8.999 -11.565 -27.914  1.00 94.09           H  
ATOM   3610 HG22 VAL A 231       7.419 -10.943 -28.442  1.00 94.09           H  
ATOM   3611 HG23 VAL A 231       7.782 -11.127 -26.712  1.00 94.09           H  
ATOM   3612  N   ASN A 232       4.538 -14.752 -28.580  1.00 92.42           N  
ATOM   3613  H   ASN A 232       4.365 -14.038 -29.274  1.00 92.42           H  
ATOM   3614  CA  ASN A 232       3.912 -16.060 -28.751  1.00 92.42           C  
ATOM   3615  HA  ASN A 232       3.722 -16.466 -27.758  1.00 92.42           H  
ATOM   3616  C   ASN A 232       4.832 -17.073 -29.461  1.00 92.42           C  
ATOM   3617  CB  ASN A 232       2.534 -15.870 -29.414  1.00 92.42           C  
ATOM   3618  HB2 ASN A 232       1.931 -16.765 -29.262  1.00 92.42           H  
ATOM   3619  HB3 ASN A 232       2.019 -15.044 -28.923  1.00 92.42           H  
ATOM   3620  O   ASN A 232       5.955 -16.768 -29.865  1.00 92.42           O  
ATOM   3621  CG  ASN A 232       2.550 -15.576 -30.906  1.00 92.42           C  
ATOM   3622  ND2 ASN A 232       1.395 -15.279 -31.446  1.00 92.42           N  
ATOM   3623 HD21 ASN A 232       1.344 -15.002 -32.416  1.00 92.42           H  
ATOM   3624 HD22 ASN A 232       0.570 -15.211 -30.868  1.00 92.42           H  
ATOM   3625  OD1 ASN A 232       3.566 -15.684 -31.579  1.00 92.42           O  
ATOM   3626  N   ALA A 233       4.347 -18.306 -29.639  1.00 89.11           N  
ATOM   3627  H   ALA A 233       3.419 -18.513 -29.300  1.00 89.11           H  
ATOM   3628  CA  ALA A 233       5.118 -19.383 -30.268  1.00 89.11           C  
ATOM   3629  HA  ALA A 233       6.077 -19.458 -29.755  1.00 89.11           H  
ATOM   3630  C   ALA A 233       5.431 -19.153 -31.762  1.00 89.11           C  
ATOM   3631  CB  ALA A 233       4.356 -20.697 -30.061  1.00 89.11           C  
ATOM   3632  HB1 ALA A 233       3.392 -20.653 -30.568  1.00 89.11           H  
ATOM   3633  HB2 ALA A 233       4.196 -20.872 -28.997  1.00 89.11           H  
ATOM   3634  HB3 ALA A 233       4.937 -21.523 -30.471  1.00 89.11           H  
ATOM   3635  O   ALA A 233       6.354 -19.777 -32.286  1.00 89.11           O  
ATOM   3636  N   ALA A 234       4.684 -18.274 -32.441  1.00 89.42           N  
ATOM   3637  H   ALA A 234       3.990 -17.736 -31.942  1.00 89.42           H  
ATOM   3638  CA  ALA A 234       4.958 -17.844 -33.813  1.00 89.42           C  
ATOM   3639  HA  ALA A 234       5.383 -18.680 -34.367  1.00 89.42           H  
ATOM   3640  C   ALA A 234       5.992 -16.702 -33.886  1.00 89.42           C  
ATOM   3641  CB  ALA A 234       3.627 -17.471 -34.484  1.00 89.42           C  
ATOM   3642  HB1 ALA A 234       3.135 -16.665 -33.940  1.00 89.42           H  
ATOM   3643  HB2 ALA A 234       2.965 -18.336 -34.513  1.00 89.42           H  
ATOM   3644  HB3 ALA A 234       3.809 -17.130 -35.503  1.00 89.42           H  
ATOM   3645  O   ALA A 234       6.399 -16.317 -34.981  1.00 89.42           O  
ATOM   3646  N   GLY A 235       6.445 -16.189 -32.737  1.00 88.52           N  
ATOM   3647  H   GLY A 235       6.053 -16.526 -31.869  1.00 88.52           H  
ATOM   3648  CA  GLY A 235       7.357 -15.054 -32.655  1.00 88.52           C  
ATOM   3649  HA2 GLY A 235       7.819 -15.050 -31.668  1.00 88.52           H  
ATOM   3650  HA3 GLY A 235       8.139 -15.152 -33.408  1.00 88.52           H  
ATOM   3651  C   GLY A 235       6.666 -13.705 -32.853  1.00 88.52           C  
ATOM   3652  O   GLY A 235       7.348 -12.726 -33.127  1.00 88.52           O  
ATOM   3653  N   GLU A 236       5.339 -13.636 -32.734  1.00 92.40           N  
ATOM   3654  H   GLU A 236       4.827 -14.466 -32.470  1.00 92.40           H  
ATOM   3655  CA  GLU A 236       4.577 -12.390 -32.838  1.00 92.40           C  
ATOM   3656  HA  GLU A 236       5.057 -11.739 -33.568  1.00 92.40           H  
ATOM   3657  C   GLU A 236       4.554 -11.673 -31.486  1.00 92.40           C  
ATOM   3658  CB  GLU A 236       3.143 -12.657 -33.313  1.00 92.40           C  
ATOM   3659  HB2 GLU A 236       2.620 -11.706 -33.408  1.00 92.40           H  
ATOM   3660  HB3 GLU A 236       2.639 -13.239 -32.542  1.00 92.40           H  
ATOM   3661  O   GLU A 236       4.373 -12.305 -30.439  1.00 92.40           O  
ATOM   3662  CG  GLU A 236       3.072 -13.394 -34.662  1.00 92.40           C  
ATOM   3663  HG2 GLU A 236       3.707 -14.280 -34.635  1.00 92.40           H  
ATOM   3664  HG3 GLU A 236       3.455 -12.733 -35.439  1.00 92.40           H  
ATOM   3665  CD  GLU A 236       1.647 -13.850 -35.008  1.00 92.40           C  
ATOM   3666  OE1 GLU A 236       1.295 -13.797 -36.208  1.00 92.40           O  
ATOM   3667  OE2 GLU A 236       0.939 -14.308 -34.079  1.00 92.40           O  
ATOM   3668  N   ARG A 237       4.727 -10.347 -31.508  1.00 95.46           N  
ATOM   3669  H   ARG A 237       4.831  -9.889 -32.402  1.00 95.46           H  
ATOM   3670  CA  ARG A 237       4.785  -9.502 -30.313  1.00 95.46           C  
ATOM   3671  HA  ARG A 237       4.976 -10.146 -29.455  1.00 95.46           H  
ATOM   3672  C   ARG A 237       3.456  -8.790 -30.062  1.00 95.46           C  
ATOM   3673  CB  ARG A 237       5.978  -8.546 -30.458  1.00 95.46           C  
ATOM   3674  HB2 ARG A 237       6.868  -9.153 -30.622  1.00 95.46           H  
ATOM   3675  HB3 ARG A 237       5.827  -7.912 -31.332  1.00 95.46           H  
ATOM   3676  O   ARG A 237       2.751  -8.384 -30.982  1.00 95.46           O  
ATOM   3677  CG  ARG A 237       6.227  -7.662 -29.231  1.00 95.46           C  
ATOM   3678  HG2 ARG A 237       5.411  -6.951 -29.104  1.00 95.46           H  
ATOM   3679  HG3 ARG A 237       6.279  -8.305 -28.353  1.00 95.46           H  
ATOM   3680  CD  ARG A 237       7.553  -6.898 -29.352  1.00 95.46           C  
ATOM   3681  HD2 ARG A 237       7.774  -6.456 -28.381  1.00 95.46           H  
ATOM   3682  HD3 ARG A 237       8.344  -7.613 -29.579  1.00 95.46           H  
ATOM   3683  NE  ARG A 237       7.529  -5.837 -30.384  1.00 95.46           N  
ATOM   3684  HE  ARG A 237       6.950  -5.971 -31.200  1.00 95.46           H  
ATOM   3685  NH1 ARG A 237       9.217  -4.503 -29.558  1.00 95.46           N  
ATOM   3686 HH11 ARG A 237       9.715  -3.625 -29.599  1.00 95.46           H  
ATOM   3687 HH12 ARG A 237       9.380  -5.162 -28.810  1.00 95.46           H  
ATOM   3688  NH2 ARG A 237       8.104  -3.868 -31.363  1.00 95.46           N  
ATOM   3689 HH21 ARG A 237       8.503  -2.941 -31.326  1.00 95.46           H  
ATOM   3690 HH22 ARG A 237       7.479  -4.126 -32.113  1.00 95.46           H  
ATOM   3691  CZ  ARG A 237       8.277  -4.748 -30.428  1.00 95.46           C  
ATOM   3692  N   SER A 238       3.113  -8.605 -28.792  1.00 97.60           N  
ATOM   3693  H   SER A 238       3.679  -9.057 -28.089  1.00 97.60           H  
ATOM   3694  CA  SER A 238       2.012  -7.743 -28.342  1.00 97.60           C  
ATOM   3695  HA  SER A 238       1.736  -7.047 -29.134  1.00 97.60           H  
ATOM   3696  C   SER A 238       2.437  -6.919 -27.130  1.00 97.60           C  
ATOM   3697  CB  SER A 238       0.783  -8.583 -27.994  1.00 97.60           C  
ATOM   3698  HB2 SER A 238       1.057  -9.351 -27.270  1.00 97.60           H  
ATOM   3699  HB3 SER A 238       0.019  -7.939 -27.558  1.00 97.60           H  
ATOM   3700  O   SER A 238       3.243  -7.380 -26.322  1.00 97.60           O  
ATOM   3701  OG  SER A 238       0.253  -9.190 -29.154  1.00 97.60           O  
ATOM   3702  HG  SER A 238       0.979  -9.449 -29.726  1.00 97.60           H  
ATOM   3703  N   PHE A 239       1.890  -5.715 -26.979  1.00 98.61           N  
ATOM   3704  H   PHE A 239       1.189  -5.415 -27.642  1.00 98.61           H  
ATOM   3705  CA  PHE A 239       2.101  -4.862 -25.808  1.00 98.61           C  
ATOM   3706  HA  PHE A 239       3.116  -5.008 -25.440  1.00 98.61           H  
ATOM   3707  C   PHE A 239       1.126  -5.231 -24.693  1.00 98.61           C  
ATOM   3708  CB  PHE A 239       1.944  -3.391 -26.196  1.00 98.61           C  
ATOM   3709  HB2 PHE A 239       0.941  -3.232 -26.592  1.00 98.61           H  
ATOM   3710  HB3 PHE A 239       2.048  -2.777 -25.302  1.00 98.61           H  
ATOM   3711  O   PHE A 239      -0.040  -5.524 -24.961  1.00 98.61           O  
ATOM   3712  CG  PHE A 239       2.963  -2.925 -27.207  1.00 98.61           C  
ATOM   3713  CD1 PHE A 239       4.273  -2.628 -26.787  1.00 98.61           C  
ATOM   3714  HD1 PHE A 239       4.545  -2.730 -25.747  1.00 98.61           H  
ATOM   3715  CD2 PHE A 239       2.611  -2.799 -28.564  1.00 98.61           C  
ATOM   3716  HD2 PHE A 239       1.608  -3.022 -28.897  1.00 98.61           H  
ATOM   3717  CE1 PHE A 239       5.229  -2.192 -27.720  1.00 98.61           C  
ATOM   3718  HE1 PHE A 239       6.231  -1.939 -27.408  1.00 98.61           H  
ATOM   3719  CE2 PHE A 239       3.573  -2.364 -29.492  1.00 98.61           C  
ATOM   3720  HE2 PHE A 239       3.324  -2.244 -30.536  1.00 98.61           H  
ATOM   3721  CZ  PHE A 239       4.875  -2.056 -29.070  1.00 98.61           C  
ATOM   3722  HZ  PHE A 239       5.597  -1.697 -29.788  1.00 98.61           H  
ATOM   3723  N   VAL A 240       1.586  -5.196 -23.442  1.00 98.48           N  
ATOM   3724  H   VAL A 240       2.551  -4.942 -23.287  1.00 98.48           H  
ATOM   3725  CA  VAL A 240       0.788  -5.606 -22.282  1.00 98.48           C  
ATOM   3726  HA  VAL A 240      -0.260  -5.541 -22.575  1.00 98.48           H  
ATOM   3727  C   VAL A 240       0.970  -4.677 -21.080  1.00 98.48           C  
ATOM   3728  CB  VAL A 240       1.068  -7.086 -21.936  1.00 98.48           C  
ATOM   3729  HB  VAL A 240       0.984  -7.670 -22.852  1.00 98.48           H  
ATOM   3730  O   VAL A 240       2.084  -4.253 -20.774  1.00 98.48           O  
ATOM   3731  CG1 VAL A 240       2.452  -7.338 -21.335  1.00 98.48           C  
ATOM   3732 HG11 VAL A 240       3.224  -7.041 -22.045  1.00 98.48           H  
ATOM   3733 HG12 VAL A 240       2.557  -6.781 -20.404  1.00 98.48           H  
ATOM   3734 HG13 VAL A 240       2.577  -8.395 -21.097  1.00 98.48           H  
ATOM   3735  CG2 VAL A 240       0.045  -7.645 -20.951  1.00 98.48           C  
ATOM   3736 HG21 VAL A 240      -0.954  -7.465 -21.348  1.00 98.48           H  
ATOM   3737 HG22 VAL A 240       0.147  -7.172 -19.974  1.00 98.48           H  
ATOM   3738 HG23 VAL A 240       0.195  -8.719 -20.842  1.00 98.48           H  
ATOM   3739  N   LYS A 241      -0.122  -4.420 -20.352  1.00 98.51           N  
ATOM   3740  H   LYS A 241      -1.000  -4.772 -20.705  1.00 98.51           H  
ATOM   3741  CA  LYS A 241      -0.099  -3.891 -18.978  1.00 98.51           C  
ATOM   3742  HA  LYS A 241       0.937  -3.765 -18.665  1.00 98.51           H  
ATOM   3743  C   LYS A 241      -0.737  -4.901 -18.027  1.00 98.51           C  
ATOM   3744  CB  LYS A 241      -0.787  -2.516 -18.887  1.00 98.51           C  
ATOM   3745  HB2 LYS A 241      -0.955  -2.289 -17.834  1.00 98.51           H  
ATOM   3746  HB3 LYS A 241      -1.755  -2.544 -19.387  1.00 98.51           H  
ATOM   3747  O   LYS A 241      -1.793  -5.452 -18.334  1.00 98.51           O  
ATOM   3748  CG  LYS A 241       0.075  -1.394 -19.490  1.00 98.51           C  
ATOM   3749  HG2 LYS A 241       1.090  -1.489 -19.104  1.00 98.51           H  
ATOM   3750  HG3 LYS A 241       0.108  -1.500 -20.574  1.00 98.51           H  
ATOM   3751  CD  LYS A 241      -0.450   0.004 -19.119  1.00 98.51           C  
ATOM   3752  HD2 LYS A 241      -0.529   0.074 -18.034  1.00 98.51           H  
ATOM   3753  HD3 LYS A 241      -1.431   0.163 -19.565  1.00 98.51           H  
ATOM   3754  CE  LYS A 241       0.537   1.070 -19.622  1.00 98.51           C  
ATOM   3755  HE2 LYS A 241       0.460   1.138 -20.707  1.00 98.51           H  
ATOM   3756  HE3 LYS A 241       1.548   0.728 -19.401  1.00 98.51           H  
ATOM   3757  NZ  LYS A 241       0.337   2.403 -18.992  1.00 98.51           N  
ATOM   3758  HZ1 LYS A 241      -0.588   2.785 -19.130  1.00 98.51           H  
ATOM   3759  HZ2 LYS A 241       0.539   2.358 -18.003  1.00 98.51           H  
ATOM   3760  HZ3 LYS A 241       0.982   3.077 -19.378  1.00 98.51           H  
ATOM   3761  N   PHE A 242      -0.101  -5.132 -16.879  1.00 98.49           N  
ATOM   3762  H   PHE A 242       0.750  -4.619 -16.700  1.00 98.49           H  
ATOM   3763  CA  PHE A 242      -0.555  -6.084 -15.859  1.00 98.49           C  
ATOM   3764  HA  PHE A 242      -1.200  -6.829 -16.326  1.00 98.49           H  
ATOM   3765  C   PHE A 242      -1.358  -5.397 -14.752  1.00 98.49           C  
ATOM   3766  CB  PHE A 242       0.644  -6.823 -15.255  1.00 98.49           C  
ATOM   3767  HB2 PHE A 242       1.315  -6.095 -14.800  1.00 98.49           H  
ATOM   3768  HB3 PHE A 242       0.283  -7.475 -14.460  1.00 98.49           H  
ATOM   3769  O   PHE A 242      -0.961  -4.336 -14.261  1.00 98.49           O  
ATOM   3770  CG  PHE A 242       1.419  -7.670 -16.243  1.00 98.49           C  
ATOM   3771  CD1 PHE A 242       0.922  -8.928 -16.630  1.00 98.49           C  
ATOM   3772  HD1 PHE A 242      -0.016  -9.284 -16.230  1.00 98.49           H  
ATOM   3773  CD2 PHE A 242       2.639  -7.207 -16.771  1.00 98.49           C  
ATOM   3774  HD2 PHE A 242       3.035  -6.246 -16.479  1.00 98.49           H  
ATOM   3775  CE1 PHE A 242       1.642  -9.724 -17.539  1.00 98.49           C  
ATOM   3776  HE1 PHE A 242       1.263 -10.691 -17.833  1.00 98.49           H  
ATOM   3777  CE2 PHE A 242       3.360  -8.004 -17.677  1.00 98.49           C  
ATOM   3778  HE2 PHE A 242       4.304  -7.656 -18.070  1.00 98.49           H  
ATOM   3779  CZ  PHE A 242       2.863  -9.261 -18.061  1.00 98.49           C  
ATOM   3780  HZ  PHE A 242       3.425  -9.873 -18.750  1.00 98.49           H  
ATOM   3781  N   HIS A 243      -2.445  -6.043 -14.331  1.00 98.61           N  
ATOM   3782  H   HIS A 243      -2.677  -6.920 -14.773  1.00 98.61           H  
ATOM   3783  CA  HIS A 243      -3.419  -5.534 -13.365  1.00 98.61           C  
ATOM   3784  HA  HIS A 243      -3.041  -4.630 -12.887  1.00 98.61           H  
ATOM   3785  C   HIS A 243      -3.710  -6.571 -12.280  1.00 98.61           C  
ATOM   3786  CB  HIS A 243      -4.714  -5.175 -14.105  1.00 98.61           C  
ATOM   3787  HB2 HIS A 243      -5.494  -4.983 -13.369  1.00 98.61           H  
ATOM   3788  HB3 HIS A 243      -5.036  -6.020 -14.714  1.00 98.61           H  
ATOM   3789  O   HIS A 243      -3.922  -7.745 -12.573  1.00 98.61           O  
ATOM   3790  CG  HIS A 243      -4.600  -3.955 -14.978  1.00 98.61           C  
ATOM   3791  CD2 HIS A 243      -4.002  -3.863 -16.202  1.00 98.61           C  
ATOM   3792  HD2 HIS A 243      -3.516  -4.666 -16.736  1.00 98.61           H  
ATOM   3793  ND1 HIS A 243      -5.179  -2.733 -14.673  1.00 98.61           N  
ATOM   3794  CE1 HIS A 243      -4.931  -1.923 -15.709  1.00 98.61           C  
ATOM   3795  HE1 HIS A 243      -5.312  -0.917 -15.806  1.00 98.61           H  
ATOM   3796  NE2 HIS A 243      -4.206  -2.568 -16.635  1.00 98.61           N  
ATOM   3797  HE2 HIS A 243      -4.007  -2.183 -17.548  1.00 98.61           H  
ATOM   3798  N   SER A 244      -3.756  -6.125 -11.027  1.00 98.66           N  
ATOM   3799  H   SER A 244      -3.545  -5.150 -10.871  1.00 98.66           H  
ATOM   3800  CA  SER A 244      -4.154  -6.903  -9.851  1.00 98.66           C  
ATOM   3801  HA  SER A 244      -4.463  -7.904 -10.152  1.00 98.66           H  
ATOM   3802  C   SER A 244      -5.320  -6.201  -9.164  1.00 98.66           C  
ATOM   3803  CB  SER A 244      -2.988  -7.044  -8.866  1.00 98.66           C  
ATOM   3804  HB2 SER A 244      -2.696  -6.061  -8.494  1.00 98.66           H  
ATOM   3805  HB3 SER A 244      -3.296  -7.661  -8.022  1.00 98.66           H  
ATOM   3806  O   SER A 244      -5.154  -5.109  -8.622  1.00 98.66           O  
ATOM   3807  OG  SER A 244      -1.881  -7.642  -9.503  1.00 98.66           O  
ATOM   3808  HG  SER A 244      -1.688  -7.118 -10.284  1.00 98.66           H  
ATOM   3809  N   THR A 245      -6.494  -6.828  -9.151  1.00 98.52           N  
ATOM   3810  H   THR A 245      -6.559  -7.722  -9.617  1.00 98.52           H  
ATOM   3811  CA  THR A 245      -7.722  -6.242  -8.593  1.00 98.52           C  
ATOM   3812  HA  THR A 245      -7.513  -5.210  -8.311  1.00 98.52           H  
ATOM   3813  C   THR A 245      -8.165  -7.017  -7.353  1.00 98.52           C  
ATOM   3814  CB  THR A 245      -8.822  -6.169  -9.658  1.00 98.52           C  
ATOM   3815  HB  THR A 245      -9.019  -7.163 -10.059  1.00 98.52           H  
ATOM   3816  O   THR A 245      -8.416  -8.220  -7.468  1.00 98.52           O  
ATOM   3817  CG2 THR A 245     -10.119  -5.556  -9.132  1.00 98.52           C  
ATOM   3818 HG21 THR A 245     -10.818  -5.414  -9.956  1.00 98.52           H  
ATOM   3819 HG22 THR A 245      -9.915  -4.582  -8.687  1.00 98.52           H  
ATOM   3820 HG23 THR A 245     -10.573  -6.204  -8.382  1.00 98.52           H  
ATOM   3821  OG1 THR A 245      -8.364  -5.322 -10.685  1.00 98.52           O  
ATOM   3822  HG1 THR A 245      -8.858  -5.503 -11.488  1.00 98.52           H  
ATOM   3823  N   PRO A 246      -8.253  -6.376  -6.169  1.00 97.98           N  
ATOM   3824  CA  PRO A 246      -8.554  -7.063  -4.916  1.00 97.98           C  
ATOM   3825  HA  PRO A 246      -7.851  -7.881  -4.759  1.00 97.98           H  
ATOM   3826  C   PRO A 246      -9.981  -7.614  -4.924  1.00 97.98           C  
ATOM   3827  CB  PRO A 246      -8.364  -6.018  -3.810  1.00 97.98           C  
ATOM   3828  HB2 PRO A 246      -9.028  -6.184  -2.961  1.00 97.98           H  
ATOM   3829  HB3 PRO A 246      -7.326  -6.014  -3.480  1.00 97.98           H  
ATOM   3830  O   PRO A 246     -10.925  -6.920  -5.299  1.00 97.98           O  
ATOM   3831  CG  PRO A 246      -8.679  -4.706  -4.524  1.00 97.98           C  
ATOM   3832  HG2 PRO A 246      -9.759  -4.570  -4.592  1.00 97.98           H  
ATOM   3833  HG3 PRO A 246      -8.217  -3.849  -4.034  1.00 97.98           H  
ATOM   3834  CD  PRO A 246      -8.114  -4.945  -5.920  1.00 97.98           C  
ATOM   3835  HD2 PRO A 246      -7.056  -4.685  -5.935  1.00 97.98           H  
ATOM   3836  HD3 PRO A 246      -8.670  -4.351  -6.646  1.00 97.98           H  
ATOM   3837  N   VAL A 247     -10.160  -8.847  -4.450  1.00 97.22           N  
ATOM   3838  H   VAL A 247      -9.345  -9.373  -4.167  1.00 97.22           H  
ATOM   3839  CA  VAL A 247     -11.493  -9.468  -4.314  1.00 97.22           C  
ATOM   3840  HA  VAL A 247     -12.031  -9.358  -5.256  1.00 97.22           H  
ATOM   3841  C   VAL A 247     -12.333  -8.760  -3.244  1.00 97.22           C  
ATOM   3842  CB  VAL A 247     -11.351 -10.973  -4.012  1.00 97.22           C  
ATOM   3843  HB  VAL A 247     -10.731 -11.097  -3.124  1.00 97.22           H  
ATOM   3844  O   VAL A 247     -13.554  -8.700  -3.347  1.00 97.22           O  
ATOM   3845  CG1 VAL A 247     -12.695 -11.666  -3.757  1.00 97.22           C  
ATOM   3846 HG11 VAL A 247     -12.545 -12.739  -3.636  1.00 97.22           H  
ATOM   3847 HG12 VAL A 247     -13.154 -11.284  -2.845  1.00 97.22           H  
ATOM   3848 HG13 VAL A 247     -13.370 -11.491  -4.596  1.00 97.22           H  
ATOM   3849  CG2 VAL A 247     -10.675 -11.696  -5.188  1.00 97.22           C  
ATOM   3850 HG21 VAL A 247      -9.680 -11.290  -5.369  1.00 97.22           H  
ATOM   3851 HG22 VAL A 247     -10.576 -12.758  -4.966  1.00 97.22           H  
ATOM   3852 HG23 VAL A 247     -11.277 -11.579  -6.089  1.00 97.22           H  
ATOM   3853  N   LEU A 248     -11.673  -8.173  -2.240  1.00 95.49           N  
ATOM   3854  H   LEU A 248     -10.664  -8.228  -2.250  1.00 95.49           H  
ATOM   3855  CA  LEU A 248     -12.305  -7.387  -1.174  1.00 95.49           C  
ATOM   3856  HA  LEU A 248     -13.220  -7.890  -0.861  1.00 95.49           H  
ATOM   3857  C   LEU A 248     -12.742  -5.982  -1.621  1.00 95.49           C  
ATOM   3858  CB  LEU A 248     -11.341  -7.296   0.024  1.00 95.49           C  
ATOM   3859  HB2 LEU A 248     -11.790  -6.655   0.782  1.00 95.49           H  
ATOM   3860  HB3 LEU A 248     -10.421  -6.817  -0.312  1.00 95.49           H  
ATOM   3861  O   LEU A 248     -13.286  -5.239  -0.809  1.00 95.49           O  
ATOM   3862  CG  LEU A 248     -10.993  -8.641   0.684  1.00 95.49           C  
ATOM   3863  HG  LEU A 248     -10.525  -9.299  -0.049  1.00 95.49           H  
ATOM   3864  CD1 LEU A 248      -9.992  -8.403   1.816  1.00 95.49           C  
ATOM   3865 HD11 LEU A 248      -9.113  -7.897   1.418  1.00 95.49           H  
ATOM   3866 HD12 LEU A 248     -10.447  -7.787   2.591  1.00 95.49           H  
ATOM   3867 HD13 LEU A 248      -9.692  -9.360   2.243  1.00 95.49           H  
ATOM   3868  CD2 LEU A 248     -12.223  -9.340   1.266  1.00 95.49           C  
ATOM   3869 HD21 LEU A 248     -11.920 -10.243   1.797  1.00 95.49           H  
ATOM   3870 HD22 LEU A 248     -12.742  -8.677   1.958  1.00 95.49           H  
ATOM   3871 HD23 LEU A 248     -12.905  -9.630   0.467  1.00 95.49           H  
ATOM   3872  N   GLY A 249     -12.501  -5.628  -2.884  1.00 96.54           N  
ATOM   3873  H   GLY A 249     -12.090  -6.307  -3.508  1.00 96.54           H  
ATOM   3874  CA  GLY A 249     -12.737  -4.298  -3.421  1.00 96.54           C  
ATOM   3875  HA2 GLY A 249     -13.714  -3.932  -3.104  1.00 96.54           H  
ATOM   3876  HA3 GLY A 249     -12.737  -4.377  -4.509  1.00 96.54           H  
ATOM   3877  C   GLY A 249     -11.681  -3.268  -3.019  1.00 96.54           C  
ATOM   3878  O   GLY A 249     -10.749  -3.556  -2.259  1.00 96.54           O  
ATOM   3879  N   VAL A 250     -11.802  -2.066  -3.583  1.00 97.87           N  
ATOM   3880  H   VAL A 250     -12.595  -1.913  -4.189  1.00 97.87           H  
ATOM   3881  CA  VAL A 250     -10.906  -0.936  -3.316  1.00 97.87           C  
ATOM   3882  HA  VAL A 250      -9.972  -1.336  -2.923  1.00 97.87           H  
ATOM   3883  C   VAL A 250     -11.520  -0.036  -2.253  1.00 97.87           C  
ATOM   3884  CB  VAL A 250     -10.541  -0.156  -4.588  1.00 97.87           C  
ATOM   3885  HB  VAL A 250     -11.438   0.271  -5.035  1.00 97.87           H  
ATOM   3886  O   VAL A 250     -12.622   0.485  -2.419  1.00 97.87           O  
ATOM   3887  CG1 VAL A 250      -9.534   0.966  -4.287  1.00 97.87           C  
ATOM   3888 HG11 VAL A 250      -9.281   1.487  -5.210  1.00 97.87           H  
ATOM   3889 HG12 VAL A 250      -8.631   0.554  -3.837  1.00 97.87           H  
ATOM   3890 HG13 VAL A 250      -9.967   1.688  -3.596  1.00 97.87           H  
ATOM   3891  CG2 VAL A 250      -9.858  -1.082  -5.601  1.00 97.87           C  
ATOM   3892 HG21 VAL A 250     -10.507  -1.922  -5.847  1.00 97.87           H  
ATOM   3893 HG22 VAL A 250      -8.929  -1.469  -5.181  1.00 97.87           H  
ATOM   3894 HG23 VAL A 250      -9.657  -0.525  -6.516  1.00 97.87           H  
ATOM   3895  N   HIS A 251     -10.796   0.142  -1.150  1.00 97.13           N  
ATOM   3896  H   HIS A 251      -9.881  -0.282  -1.101  1.00 97.13           H  
ATOM   3897  CA  HIS A 251     -11.262   0.910  -0.002  1.00 97.13           C  
ATOM   3898  HA  HIS A 251     -12.056   1.587  -0.318  1.00 97.13           H  
ATOM   3899  C   HIS A 251     -10.150   1.762   0.602  1.00 97.13           C  
ATOM   3900  CB  HIS A 251     -11.817  -0.043   1.062  1.00 97.13           C  
ATOM   3901  HB2 HIS A 251     -12.055   0.533   1.956  1.00 97.13           H  
ATOM   3902  HB3 HIS A 251     -11.042  -0.759   1.334  1.00 97.13           H  
ATOM   3903  O   HIS A 251      -9.010   1.309   0.754  1.00 97.13           O  
ATOM   3904  CG  HIS A 251     -13.058  -0.792   0.651  1.00 97.13           C  
ATOM   3905  CD2 HIS A 251     -13.253  -2.144   0.714  1.00 97.13           C  
ATOM   3906  HD2 HIS A 251     -12.526  -2.883   1.017  1.00 97.13           H  
ATOM   3907  ND1 HIS A 251     -14.219  -0.241   0.155  1.00 97.13           N  
ATOM   3908  HD1 HIS A 251     -14.306   0.684  -0.243  1.00 97.13           H  
ATOM   3909  CE1 HIS A 251     -15.103  -1.233  -0.034  1.00 97.13           C  
ATOM   3910  HE1 HIS A 251     -16.086  -1.114  -0.464  1.00 97.13           H  
ATOM   3911  NE2 HIS A 251     -14.572  -2.406   0.342  1.00 97.13           N  
ATOM   3912  N   SER A 252     -10.525   2.954   1.058  1.00 97.54           N  
ATOM   3913  H   SER A 252     -11.479   3.250   0.911  1.00 97.54           H  
ATOM   3914  CA  SER A 252      -9.603   3.949   1.595  1.00 97.54           C  
ATOM   3915  HA  SER A 252      -8.615   3.503   1.715  1.00 97.54           H  
ATOM   3916  C   SER A 252     -10.004   4.467   2.973  1.00 97.54           C  
ATOM   3917  CB  SER A 252      -9.423   5.079   0.587  1.00 97.54           C  
ATOM   3918  HB2 SER A 252     -10.395   5.429   0.241  1.00 97.54           H  
ATOM   3919  HB3 SER A 252      -8.881   5.906   1.046  1.00 97.54           H  
ATOM   3920  O   SER A 252     -11.128   4.303   3.460  1.00 97.54           O  
ATOM   3921  OG  SER A 252      -8.665   4.565  -0.489  1.00 97.54           O  
ATOM   3922  HG  SER A 252      -8.115   5.286  -0.803  1.00 97.54           H  
ATOM   3923  N   LEU A 253      -9.025   5.051   3.652  1.00 97.87           N  
ATOM   3924  H   LEU A 253      -8.143   5.181   3.178  1.00 97.87           H  
ATOM   3925  CA  LEU A 253      -9.250   5.856   4.842  1.00 97.87           C  
ATOM   3926  HA  LEU A 253      -9.949   5.337   5.498  1.00 97.87           H  
ATOM   3927  C   LEU A 253      -9.884   7.195   4.444  1.00 97.87           C  
ATOM   3928  CB  LEU A 253      -7.937   6.020   5.621  1.00 97.87           C  
ATOM   3929  HB2 LEU A 253      -8.119   6.646   6.494  1.00 97.87           H  
ATOM   3930  HB3 LEU A 253      -7.222   6.536   4.979  1.00 97.87           H  
ATOM   3931  O   LEU A 253      -9.724   7.638   3.311  1.00 97.87           O  
ATOM   3932  CG  LEU A 253      -7.322   4.685   6.081  1.00 97.87           C  
ATOM   3933  HG  LEU A 253      -7.134   4.062   5.206  1.00 97.87           H  
ATOM   3934  CD1 LEU A 253      -5.976   4.933   6.752  1.00 97.87           C  
ATOM   3935 HD11 LEU A 253      -5.531   3.989   7.065  1.00 97.87           H  
ATOM   3936 HD12 LEU A 253      -6.120   5.576   7.620  1.00 97.87           H  
ATOM   3937 HD13 LEU A 253      -5.305   5.427   6.049  1.00 97.87           H  
ATOM   3938  CD2 LEU A 253      -8.216   3.915   7.061  1.00 97.87           C  
ATOM   3939 HD21 LEU A 253      -8.466   4.549   7.911  1.00 97.87           H  
ATOM   3940 HD22 LEU A 253      -7.692   3.033   7.428  1.00 97.87           H  
ATOM   3941 HD23 LEU A 253      -9.134   3.595   6.567  1.00 97.87           H  
ATOM   3942  N   VAL A 254     -10.572   7.846   5.382  1.00 97.31           N  
ATOM   3943  H   VAL A 254     -10.644   7.434   6.301  1.00 97.31           H  
ATOM   3944  CA  VAL A 254     -10.818   9.295   5.279  1.00 97.31           C  
ATOM   3945  HA  VAL A 254     -10.892   9.569   4.227  1.00 97.31           H  
ATOM   3946  C   VAL A 254      -9.615  10.041   5.853  1.00 97.31           C  
ATOM   3947  CB  VAL A 254     -12.133   9.737   5.943  1.00 97.31           C  
ATOM   3948  HB  VAL A 254     -12.217  10.819   5.835  1.00 97.31           H  
ATOM   3949  O   VAL A 254      -8.862   9.483   6.656  1.00 97.31           O  
ATOM   3950  CG1 VAL A 254     -13.338   9.113   5.229  1.00 97.31           C  
ATOM   3951 HG11 VAL A 254     -14.261   9.468   5.688  1.00 97.31           H  
ATOM   3952 HG12 VAL A 254     -13.297   8.025   5.270  1.00 97.31           H  
ATOM   3953 HG13 VAL A 254     -13.343   9.432   4.187  1.00 97.31           H  
ATOM   3954  CG2 VAL A 254     -12.178   9.419   7.442  1.00 97.31           C  
ATOM   3955 HG21 VAL A 254     -12.053   8.351   7.620  1.00 97.31           H  
ATOM   3956 HG22 VAL A 254     -13.135   9.750   7.844  1.00 97.31           H  
ATOM   3957 HG23 VAL A 254     -11.389   9.962   7.962  1.00 97.31           H  
ATOM   3958  N   TRP A 255      -9.412  11.295   5.449  1.00 96.63           N  
ATOM   3959  H   TRP A 255     -10.064  11.710   4.798  1.00 96.63           H  
ATOM   3960  CA  TRP A 255      -8.156  11.996   5.730  1.00 96.63           C  
ATOM   3961  HA  TRP A 255      -7.356  11.384   5.315  1.00 96.63           H  
ATOM   3962  C   TRP A 255      -7.840  12.139   7.227  1.00 96.63           C  
ATOM   3963  CB  TRP A 255      -8.150  13.353   5.021  1.00 96.63           C  
ATOM   3964  HB2 TRP A 255      -8.309  13.193   3.954  1.00 96.63           H  
ATOM   3965  HB3 TRP A 255      -8.981  13.952   5.394  1.00 96.63           H  
ATOM   3966  O   TRP A 255      -6.747  11.769   7.655  1.00 96.63           O  
ATOM   3967  CG  TRP A 255      -6.882  14.133   5.186  1.00 96.63           C  
ATOM   3968  CD1 TRP A 255      -6.800  15.441   5.526  1.00 96.63           C  
ATOM   3969  HD1 TRP A 255      -7.643  16.091   5.709  1.00 96.63           H  
ATOM   3970  CD2 TRP A 255      -5.501  13.671   5.039  1.00 96.63           C  
ATOM   3971  CE2 TRP A 255      -4.634  14.771   5.305  1.00 96.63           C  
ATOM   3972  CE3 TRP A 255      -4.886  12.440   4.706  1.00 96.63           C  
ATOM   3973  HE3 TRP A 255      -5.492  11.573   4.492  1.00 96.63           H  
ATOM   3974  NE1 TRP A 255      -5.475  15.827   5.573  1.00 96.63           N  
ATOM   3975  HE1 TRP A 255      -5.165  16.772   5.748  1.00 96.63           H  
ATOM   3976  CH2 TRP A 255      -2.662  13.416   4.938  1.00 96.63           C  
ATOM   3977  HH2 TRP A 255      -1.587  13.323   4.899  1.00 96.63           H  
ATOM   3978  CZ2 TRP A 255      -3.241  14.655   5.247  1.00 96.63           C  
ATOM   3979  HZ2 TRP A 255      -2.615  15.513   5.444  1.00 96.63           H  
ATOM   3980  CZ3 TRP A 255      -3.486  12.308   4.679  1.00 96.63           C  
ATOM   3981  HZ3 TRP A 255      -3.040  11.348   4.464  1.00 96.63           H  
ATOM   3982  N   ASP A 256      -8.809  12.581   8.034  1.00 97.16           N  
ATOM   3983  H   ASP A 256      -9.679  12.890   7.626  1.00 97.16           H  
ATOM   3984  CA  ASP A 256      -8.634  12.718   9.490  1.00 97.16           C  
ATOM   3985  HA  ASP A 256      -7.826  13.422   9.691  1.00 97.16           H  
ATOM   3986  C   ASP A 256      -8.260  11.381  10.158  1.00 97.16           C  
ATOM   3987  CB  ASP A 256      -9.925  13.285  10.100  1.00 97.16           C  
ATOM   3988  HB2 ASP A 256     -10.755  12.617   9.872  1.00 97.16           H  
ATOM   3989  HB3 ASP A 256     -10.137  14.255   9.651  1.00 97.16           H  
ATOM   3990  O   ASP A 256      -7.379  11.317  11.015  1.00 97.16           O  
ATOM   3991  CG  ASP A 256      -9.805  13.452  11.619  1.00 97.16           C  
ATOM   3992  OD1 ASP A 256     -10.438  12.658  12.356  1.00 97.16           O  
ATOM   3993  OD2 ASP A 256      -9.054  14.335  12.073  1.00 97.16           O  
ATOM   3994  N   GLU A 257      -8.868  10.281   9.714  1.00 97.69           N  
ATOM   3995  H   GLU A 257      -9.517  10.370   8.945  1.00 97.69           H  
ATOM   3996  CA  GLU A 257      -8.558   8.946  10.222  1.00 97.69           C  
ATOM   3997  HA  GLU A 257      -8.642   8.956  11.309  1.00 97.69           H  
ATOM   3998  C   GLU A 257      -7.130   8.515   9.869  1.00 97.69           C  
ATOM   3999  CB  GLU A 257      -9.574   7.951   9.659  1.00 97.69           C  
ATOM   4000  HB2 GLU A 257     -10.581   8.323   9.851  1.00 97.69           H  
ATOM   4001  HB3 GLU A 257      -9.440   7.867   8.580  1.00 97.69           H  
ATOM   4002  O   GLU A 257      -6.422   7.978  10.721  1.00 97.69           O  
ATOM   4003  CG  GLU A 257      -9.428   6.562  10.287  1.00 97.69           C  
ATOM   4004  HG2 GLU A 257      -9.515   6.649  11.370  1.00 97.69           H  
ATOM   4005  HG3 GLU A 257      -8.443   6.159  10.051  1.00 97.69           H  
ATOM   4006  CD  GLU A 257     -10.487   5.592   9.768  1.00 97.69           C  
ATOM   4007  OE1 GLU A 257     -10.622   4.502  10.359  1.00 97.69           O  
ATOM   4008  OE2 GLU A 257     -11.185   5.892   8.771  1.00 97.69           O  
ATOM   4009  N   ALA A 258      -6.685   8.776   8.636  1.00 97.97           N  
ATOM   4010  H   ALA A 258      -7.303   9.257   7.999  1.00 97.97           H  
ATOM   4011  CA  ALA A 258      -5.329   8.466   8.188  1.00 97.97           C  
ATOM   4012  HA  ALA A 258      -5.146   7.402   8.339  1.00 97.97           H  
ATOM   4013  C   ALA A 258      -4.266   9.225   9.000  1.00 97.97           C  
ATOM   4014  CB  ALA A 258      -5.231   8.773   6.689  1.00 97.97           C  
ATOM   4015  HB1 ALA A 258      -6.001   8.228   6.143  1.00 97.97           H  
ATOM   4016  HB2 ALA A 258      -4.251   8.477   6.315  1.00 97.97           H  
ATOM   4017  HB3 ALA A 258      -5.363   9.841   6.514  1.00 97.97           H  
ATOM   4018  O   ALA A 258      -3.277   8.619   9.429  1.00 97.97           O  
ATOM   4019  N   LEU A 259      -4.505  10.516   9.262  1.00 96.08           N  
ATOM   4020  H   LEU A 259      -5.332  10.930   8.856  1.00 96.08           H  
ATOM   4021  CA  LEU A 259      -3.659  11.369  10.101  1.00 96.08           C  
ATOM   4022  HA  LEU A 259      -2.640  11.360   9.714  1.00 96.08           H  
ATOM   4023  C   LEU A 259      -3.593  10.864  11.545  1.00 96.08           C  
ATOM   4024  CB  LEU A 259      -4.215  12.806  10.084  1.00 96.08           C  
ATOM   4025  HB2 LEU A 259      -5.288  12.771  10.270  1.00 96.08           H  
ATOM   4026  HB3 LEU A 259      -3.763  13.360  10.907  1.00 96.08           H  
ATOM   4027  O   LEU A 259      -2.507  10.699  12.104  1.00 96.08           O  
ATOM   4028  CG  LEU A 259      -3.967  13.598   8.790  1.00 96.08           C  
ATOM   4029  HG  LEU A 259      -4.369  13.058   7.932  1.00 96.08           H  
ATOM   4030  CD1 LEU A 259      -4.675  14.948   8.911  1.00 96.08           C  
ATOM   4031 HD11 LEU A 259      -4.448  15.565   8.041  1.00 96.08           H  
ATOM   4032 HD12 LEU A 259      -4.344  15.473   9.806  1.00 96.08           H  
ATOM   4033 HD13 LEU A 259      -5.753  14.793   8.957  1.00 96.08           H  
ATOM   4034  CD2 LEU A 259      -2.471  13.846   8.576  1.00 96.08           C  
ATOM   4035 HD21 LEU A 259      -1.969  12.914   8.315  1.00 96.08           H  
ATOM   4036 HD22 LEU A 259      -2.328  14.548   7.754  1.00 96.08           H  
ATOM   4037 HD23 LEU A 259      -2.027  14.273   9.475  1.00 96.08           H  
ATOM   4038  N   LYS A 260      -4.747  10.570  12.152  1.00 97.64           N  
ATOM   4039  H   LYS A 260      -5.606  10.757  11.655  1.00 97.64           H  
ATOM   4040  CA  LYS A 260      -4.816  10.069  13.530  1.00 97.64           C  
ATOM   4041  HA  LYS A 260      -4.243  10.740  14.170  1.00 97.64           H  
ATOM   4042  C   LYS A 260      -4.156   8.696  13.661  1.00 97.64           C  
ATOM   4043  CB  LYS A 260      -6.278  10.070  13.999  1.00 97.64           C  
ATOM   4044  HB2 LYS A 260      -6.901   9.607  13.234  1.00 97.64           H  
ATOM   4045  HB3 LYS A 260      -6.360   9.480  14.912  1.00 97.64           H  
ATOM   4046  O   LYS A 260      -3.389   8.488  14.601  1.00 97.64           O  
ATOM   4047  CG  LYS A 260      -6.790  11.494  14.290  1.00 97.64           C  
ATOM   4048  HG2 LYS A 260      -6.647  12.130  13.417  1.00 97.64           H  
ATOM   4049  HG3 LYS A 260      -6.222  11.914  15.120  1.00 97.64           H  
ATOM   4050  CD  LYS A 260      -8.280  11.480  14.656  1.00 97.64           C  
ATOM   4051  HD2 LYS A 260      -8.842  11.084  13.810  1.00 97.64           H  
ATOM   4052  HD3 LYS A 260      -8.419  10.827  15.518  1.00 97.64           H  
ATOM   4053  CE  LYS A 260      -8.807  12.884  15.002  1.00 97.64           C  
ATOM   4054  HE2 LYS A 260      -8.514  13.567  14.204  1.00 97.64           H  
ATOM   4055  HE3 LYS A 260      -8.354  13.223  15.933  1.00 97.64           H  
ATOM   4056  NZ  LYS A 260     -10.287  12.913  15.115  1.00 97.64           N  
ATOM   4057  HZ1 LYS A 260     -10.642  12.215  15.753  1.00 97.64           H  
ATOM   4058  HZ2 LYS A 260     -10.659  12.789  14.184  1.00 97.64           H  
ATOM   4059  HZ3 LYS A 260     -10.641  13.803  15.434  1.00 97.64           H  
ATOM   4060  N   LEU A 261      -4.372   7.783  12.710  1.00 97.45           N  
ATOM   4061  H   LEU A 261      -5.017   8.009  11.966  1.00 97.45           H  
ATOM   4062  CA  LEU A 261      -3.693   6.483  12.683  1.00 97.45           C  
ATOM   4063  HA  LEU A 261      -3.879   5.974  13.629  1.00 97.45           H  
ATOM   4064  C   LEU A 261      -2.177   6.626  12.573  1.00 97.45           C  
ATOM   4065  CB  LEU A 261      -4.210   5.614  11.525  1.00 97.45           C  
ATOM   4066  HB2 LEU A 261      -3.472   4.841  11.313  1.00 97.45           H  
ATOM   4067  HB3 LEU A 261      -4.306   6.232  10.632  1.00 97.45           H  
ATOM   4068  O   LEU A 261      -1.469   5.891  13.254  1.00 97.45           O  
ATOM   4069  CG  LEU A 261      -5.547   4.919  11.819  1.00 97.45           C  
ATOM   4070  HG  LEU A 261      -6.269   5.670  12.139  1.00 97.45           H  
ATOM   4071  CD1 LEU A 261      -6.077   4.251  10.554  1.00 97.45           C  
ATOM   4072 HD11 LEU A 261      -7.041   3.785  10.761  1.00 97.45           H  
ATOM   4073 HD12 LEU A 261      -6.225   5.012   9.788  1.00 97.45           H  
ATOM   4074 HD13 LEU A 261      -5.375   3.495  10.201  1.00 97.45           H  
ATOM   4075  CD2 LEU A 261      -5.405   3.842  12.902  1.00 97.45           C  
ATOM   4076 HD21 LEU A 261      -5.203   4.299  13.870  1.00 97.45           H  
ATOM   4077 HD22 LEU A 261      -6.335   3.279  12.979  1.00 97.45           H  
ATOM   4078 HD23 LEU A 261      -4.597   3.156  12.645  1.00 97.45           H  
ATOM   4079  N   ALA A 262      -1.672   7.596  11.805  1.00 96.64           N  
ATOM   4080  H   ALA A 262      -2.297   8.178  11.266  1.00 96.64           H  
ATOM   4081  CA  ALA A 262      -0.232   7.785  11.648  1.00 96.64           C  
ATOM   4082  HA  ALA A 262       0.177   6.862  11.238  1.00 96.64           H  
ATOM   4083  C   ALA A 262       0.479   8.043  12.989  1.00 96.64           C  
ATOM   4084  CB  ALA A 262       0.020   8.922  10.649  1.00 96.64           C  
ATOM   4085  HB1 ALA A 262       1.092   9.038  10.489  1.00 96.64           H  
ATOM   4086  HB2 ALA A 262      -0.372   9.863  11.037  1.00 96.64           H  
ATOM   4087  HB3 ALA A 262      -0.459   8.702   9.695  1.00 96.64           H  
ATOM   4088  O   ALA A 262       1.612   7.602  13.174  1.00 96.64           O  
ATOM   4089  N   GLY A 263      -0.191   8.716  13.932  1.00 95.10           N  
ATOM   4090  H   GLY A 263      -1.102   9.077  13.690  1.00 95.10           H  
ATOM   4091  CA  GLY A 263       0.316   8.928  15.291  1.00 95.10           C  
ATOM   4092  HA2 GLY A 263      -0.083   9.873  15.660  1.00 95.10           H  
ATOM   4093  HA3 GLY A 263       1.403   9.007  15.270  1.00 95.10           H  
ATOM   4094  C   GLY A 263      -0.066   7.836  16.297  1.00 95.10           C  
ATOM   4095  O   GLY A 263       0.690   7.574  17.229  1.00 95.10           O  
ATOM   4096  N   GLN A 264      -1.234   7.206  16.144  1.00 95.99           N  
ATOM   4097  H   GLN A 264      -1.817   7.470  15.363  1.00 95.99           H  
ATOM   4098  CA  GLN A 264      -1.760   6.230  17.109  1.00 95.99           C  
ATOM   4099  HA  GLN A 264      -1.446   6.517  18.112  1.00 95.99           H  
ATOM   4100  C   GLN A 264      -1.239   4.802  16.874  1.00 95.99           C  
ATOM   4101  CB  GLN A 264      -3.293   6.248  17.059  1.00 95.99           C  
ATOM   4102  HB2 GLN A 264      -3.609   6.054  16.034  1.00 95.99           H  
ATOM   4103  HB3 GLN A 264      -3.665   5.443  17.693  1.00 95.99           H  
ATOM   4104  O   GLN A 264      -0.997   4.078  17.838  1.00 95.99           O  
ATOM   4105  CG  GLN A 264      -3.933   7.556  17.562  1.00 95.99           C  
ATOM   4106  HG2 GLN A 264      -3.778   7.635  18.638  1.00 95.99           H  
ATOM   4107  HG3 GLN A 264      -3.457   8.419  17.096  1.00 95.99           H  
ATOM   4108  CD  GLN A 264      -5.433   7.612  17.276  1.00 95.99           C  
ATOM   4109  NE2 GLN A 264      -6.118   8.681  17.621  1.00 95.99           N  
ATOM   4110 HE21 GLN A 264      -7.088   8.699  17.339  1.00 95.99           H  
ATOM   4111 HE22 GLN A 264      -5.637   9.528  17.887  1.00 95.99           H  
ATOM   4112  OE1 GLN A 264      -6.039   6.682  16.778  1.00 95.99           O  
ATOM   4113  N   ASP A 265      -1.082   4.394  15.614  1.00 96.37           N  
ATOM   4114  H   ASP A 265      -1.286   5.048  14.872  1.00 96.37           H  
ATOM   4115  CA  ASP A 265      -0.505   3.113  15.199  1.00 96.37           C  
ATOM   4116  HA  ASP A 265       0.223   2.802  15.948  1.00 96.37           H  
ATOM   4117  C   ASP A 265       0.214   3.261  13.840  1.00 96.37           C  
ATOM   4118  CB  ASP A 265      -1.579   2.011  15.154  1.00 96.37           C  
ATOM   4119  HB2 ASP A 265      -2.050   1.948  16.135  1.00 96.37           H  
ATOM   4120  HB3 ASP A 265      -2.343   2.258  14.417  1.00 96.37           H  
ATOM   4121  O   ASP A 265      -0.353   2.946  12.789  1.00 96.37           O  
ATOM   4122  CG  ASP A 265      -0.985   0.629  14.849  1.00 96.37           C  
ATOM   4123  OD1 ASP A 265       0.262   0.473  14.884  1.00 96.37           O  
ATOM   4124  OD2 ASP A 265      -1.760  -0.337  14.684  1.00 96.37           O  
ATOM   4125  N   PRO A 266       1.481   3.716  13.821  1.00 96.67           N  
ATOM   4126  CA  PRO A 266       2.235   3.903  12.578  1.00 96.67           C  
ATOM   4127  HA  PRO A 266       1.684   4.580  11.925  1.00 96.67           H  
ATOM   4128  C   PRO A 266       2.487   2.592  11.805  1.00 96.67           C  
ATOM   4129  CB  PRO A 266       3.547   4.571  13.007  1.00 96.67           C  
ATOM   4130  HB2 PRO A 266       3.429   5.654  12.981  1.00 96.67           H  
ATOM   4131  HB3 PRO A 266       4.390   4.273  12.385  1.00 96.67           H  
ATOM   4132  O   PRO A 266       2.907   2.631  10.647  1.00 96.67           O  
ATOM   4133  CG  PRO A 266       3.728   4.119  14.455  1.00 96.67           C  
ATOM   4134  HG2 PRO A 266       4.160   3.118  14.476  1.00 96.67           H  
ATOM   4135  HG3 PRO A 266       4.342   4.816  15.024  1.00 96.67           H  
ATOM   4136  CD  PRO A 266       2.296   4.071  14.975  1.00 96.67           C  
ATOM   4137  HD2 PRO A 266       2.225   3.332  15.774  1.00 96.67           H  
ATOM   4138  HD3 PRO A 266       1.998   5.055  15.338  1.00 96.67           H  
ATOM   4139  N   ASP A 267       2.233   1.432  12.417  1.00 97.20           N  
ATOM   4140  H   ASP A 267       1.833   1.479  13.343  1.00 97.20           H  
ATOM   4141  CA  ASP A 267       2.376   0.085  11.851  1.00 97.20           C  
ATOM   4142  HA  ASP A 267       3.014   0.128  10.968  1.00 97.20           H  
ATOM   4143  C   ASP A 267       1.024  -0.513  11.395  1.00 97.20           C  
ATOM   4144  CB  ASP A 267       3.053  -0.821  12.893  1.00 97.20           C  
ATOM   4145  HB2 ASP A 267       3.114  -1.840  12.510  1.00 97.20           H  
ATOM   4146  HB3 ASP A 267       2.416  -0.848  13.776  1.00 97.20           H  
ATOM   4147  O   ASP A 267       0.874  -1.732  11.277  1.00 97.20           O  
ATOM   4148  CG  ASP A 267       4.460  -0.389  13.313  1.00 97.20           C  
ATOM   4149  OD1 ASP A 267       5.355  -0.320  12.437  1.00 97.20           O  
ATOM   4150  OD2 ASP A 267       4.663  -0.203  14.528  1.00 97.20           O  
ATOM   4151  N   PHE A 268       0.002   0.317  11.173  1.00 97.58           N  
ATOM   4152  H   PHE A 268       0.127   1.290  11.412  1.00 97.58           H  
ATOM   4153  CA  PHE A 268      -1.368  -0.152  10.956  1.00 97.58           C  
ATOM   4154  HA  PHE A 268      -1.691  -0.669  11.860  1.00 97.58           H  
ATOM   4155  C   PHE A 268      -1.526  -1.139   9.783  1.00 97.58           C  
ATOM   4156  CB  PHE A 268      -2.265   1.071  10.762  1.00 97.58           C  
ATOM   4157  HB2 PHE A 268      -1.901   1.651   9.914  1.00 97.58           H  
ATOM   4158  HB3 PHE A 268      -2.201   1.702  11.648  1.00 97.58           H  
ATOM   4159  O   PHE A 268      -2.118  -2.209   9.951  1.00 97.58           O  
ATOM   4160  CG  PHE A 268      -3.722   0.733  10.553  1.00 97.58           C  
ATOM   4161  CD1 PHE A 268      -4.319   0.921   9.294  1.00 97.58           C  
ATOM   4162  HD1 PHE A 268      -3.734   1.300   8.469  1.00 97.58           H  
ATOM   4163  CD2 PHE A 268      -4.491   0.275  11.638  1.00 97.58           C  
ATOM   4164  HD2 PHE A 268      -4.028   0.148  12.605  1.00 97.58           H  
ATOM   4165  CE1 PHE A 268      -5.696   0.700   9.134  1.00 97.58           C  
ATOM   4166  HE1 PHE A 268      -6.168   0.928   8.190  1.00 97.58           H  
ATOM   4167  CE2 PHE A 268      -5.866   0.041  11.474  1.00 97.58           C  
ATOM   4168  HE2 PHE A 268      -6.467  -0.262  12.319  1.00 97.58           H  
ATOM   4169  CZ  PHE A 268      -6.472   0.280  10.230  1.00 97.58           C  
ATOM   4170  HZ  PHE A 268      -7.544   0.196  10.136  1.00 97.58           H  
ATOM   4171  N   HIS A 269      -0.997  -0.827   8.590  1.00 98.04           N  
ATOM   4172  H   HIS A 269      -0.456   0.021   8.507  1.00 98.04           H  
ATOM   4173  CA  HIS A 269      -1.207  -1.675   7.404  1.00 98.04           C  
ATOM   4174  HA  HIS A 269      -2.262  -1.942   7.348  1.00 98.04           H  
ATOM   4175  C   HIS A 269      -0.444  -2.999   7.476  1.00 98.04           C  
ATOM   4176  CB  HIS A 269      -0.822  -0.950   6.109  1.00 98.04           C  
ATOM   4177  HB2 HIS A 269      -0.944  -1.657   5.289  1.00 98.04           H  
ATOM   4178  HB3 HIS A 269       0.229  -0.667   6.155  1.00 98.04           H  
ATOM   4179  O   HIS A 269      -0.971  -4.029   7.052  1.00 98.04           O  
ATOM   4180  CG  HIS A 269      -1.640   0.254   5.734  1.00 98.04           C  
ATOM   4181  CD2 HIS A 269      -2.976   0.436   5.951  1.00 98.04           C  
ATOM   4182  HD2 HIS A 269      -3.648  -0.232   6.469  1.00 98.04           H  
ATOM   4183  ND1 HIS A 269      -1.161   1.311   4.962  1.00 98.04           N  
ATOM   4184  CE1 HIS A 269      -2.201   2.130   4.768  1.00 98.04           C  
ATOM   4185  HE1 HIS A 269      -2.176   3.038   4.184  1.00 98.04           H  
ATOM   4186  NE2 HIS A 269      -3.301   1.628   5.346  1.00 98.04           N  
ATOM   4187  HE2 HIS A 269      -4.223   2.017   5.207  1.00 98.04           H  
ATOM   4188  N   ARG A 270       0.782  -3.007   8.020  1.00 96.55           N  
ATOM   4189  H   ARG A 270       1.174  -2.130   8.332  1.00 96.55           H  
ATOM   4190  CA  ARG A 270       1.547  -4.257   8.193  1.00 96.55           C  
ATOM   4191  HA  ARG A 270       1.499  -4.811   7.255  1.00 96.55           H  
ATOM   4192  C   ARG A 270       0.915  -5.182   9.232  1.00 96.55           C  
ATOM   4193  CB  ARG A 270       3.025  -3.968   8.502  1.00 96.55           C  
ATOM   4194  HB2 ARG A 270       3.585  -4.903   8.474  1.00 96.55           H  
ATOM   4195  HB3 ARG A 270       3.417  -3.310   7.727  1.00 96.55           H  
ATOM   4196  O   ARG A 270       0.881  -6.388   8.998  1.00 96.55           O  
ATOM   4197  CG  ARG A 270       3.212  -3.320   9.882  1.00 96.55           C  
ATOM   4198  HG2 ARG A 270       2.937  -4.018  10.673  1.00 96.55           H  
ATOM   4199  HG3 ARG A 270       2.579  -2.434   9.917  1.00 96.55           H  
ATOM   4200  CD  ARG A 270       4.626  -2.841  10.147  1.00 96.55           C  
ATOM   4201  HD2 ARG A 270       5.320  -3.660   9.958  1.00 96.55           H  
ATOM   4202  HD3 ARG A 270       4.720  -2.533  11.188  1.00 96.55           H  
ATOM   4203  NE  ARG A 270       4.909  -1.699   9.276  1.00 96.55           N  
ATOM   4204  HE  ARG A 270       4.121  -1.205   8.882  1.00 96.55           H  
ATOM   4205  NH1 ARG A 270       7.183  -1.815   9.414  1.00 96.55           N  
ATOM   4206 HH11 ARG A 270       8.094  -1.625   9.021  1.00 96.55           H  
ATOM   4207 HH12 ARG A 270       7.071  -2.226  10.330  1.00 96.55           H  
ATOM   4208  NH2 ARG A 270       6.175  -0.706   7.736  1.00 96.55           N  
ATOM   4209 HH21 ARG A 270       7.068  -0.511   7.306  1.00 96.55           H  
ATOM   4210 HH22 ARG A 270       5.343  -0.209   7.452  1.00 96.55           H  
ATOM   4211  CZ  ARG A 270       6.096  -1.403   8.821  1.00 96.55           C  
ATOM   4212  N   LYS A 271       0.383  -4.633  10.332  1.00 96.76           N  
ATOM   4213  H   LYS A 271       0.456  -3.633  10.456  1.00 96.76           H  
ATOM   4214  CA  LYS A 271      -0.346  -5.409  11.345  1.00 96.76           C  
ATOM   4215  HA  LYS A 271       0.252  -6.267  11.654  1.00 96.76           H  
ATOM   4216  C   LYS A 271      -1.633  -5.979  10.763  1.00 96.76           C  
ATOM   4217  CB  LYS A 271      -0.645  -4.547  12.577  1.00 96.76           C  
ATOM   4218  HB2 LYS A 271      -1.079  -3.601  12.254  1.00 96.76           H  
ATOM   4219  HB3 LYS A 271      -1.381  -5.062  13.195  1.00 96.76           H  
ATOM   4220  O   LYS A 271      -1.878  -7.167  10.926  1.00 96.76           O  
ATOM   4221  CG  LYS A 271       0.598  -4.285  13.438  1.00 96.76           C  
ATOM   4222  HG2 LYS A 271       0.941  -5.220  13.881  1.00 96.76           H  
ATOM   4223  HG3 LYS A 271       1.396  -3.866  12.825  1.00 96.76           H  
ATOM   4224  CD  LYS A 271       0.232  -3.289  14.541  1.00 96.76           C  
ATOM   4225  HD2 LYS A 271      -0.135  -2.380  14.064  1.00 96.76           H  
ATOM   4226  HD3 LYS A 271      -0.564  -3.699  15.164  1.00 96.76           H  
ATOM   4227  CE  LYS A 271       1.440  -2.935  15.408  1.00 96.76           C  
ATOM   4228  HE2 LYS A 271       1.681  -3.775  16.059  1.00 96.76           H  
ATOM   4229  HE3 LYS A 271       2.291  -2.744  14.754  1.00 96.76           H  
ATOM   4230  NZ  LYS A 271       1.151  -1.715  16.196  1.00 96.76           N  
ATOM   4231  HZ1 LYS A 271       0.867  -0.977  15.568  1.00 96.76           H  
ATOM   4232  HZ2 LYS A 271       1.968  -1.362  16.674  1.00 96.76           H  
ATOM   4233  HZ3 LYS A 271       0.363  -1.836  16.817  1.00 96.76           H  
ATOM   4234  N   ASP A 272      -2.401  -5.178  10.017  1.00 97.59           N  
ATOM   4235  H   ASP A 272      -2.156  -4.202   9.940  1.00 97.59           H  
ATOM   4236  CA  ASP A 272      -3.615  -5.654   9.337  1.00 97.59           C  
ATOM   4237  HA  ASP A 272      -4.316  -6.018  10.088  1.00 97.59           H  
ATOM   4238  C   ASP A 272      -3.333  -6.834   8.392  1.00 97.59           C  
ATOM   4239  CB  ASP A 272      -4.295  -4.501   8.582  1.00 97.59           C  
ATOM   4240  HB2 ASP A 272      -4.612  -3.741   9.297  1.00 97.59           H  
ATOM   4241  HB3 ASP A 272      -3.582  -4.045   7.895  1.00 97.59           H  
ATOM   4242  O   ASP A 272      -4.034  -7.843   8.458  1.00 97.59           O  
ATOM   4243  CG  ASP A 272      -5.515  -4.989   7.788  1.00 97.59           C  
ATOM   4244  OD1 ASP A 272      -6.623  -5.102   8.349  1.00 97.59           O  
ATOM   4245  OD2 ASP A 272      -5.383  -5.255   6.571  1.00 97.59           O  
ATOM   4246  N   LEU A 273      -2.289  -6.753   7.556  1.00 98.12           N  
ATOM   4247  H   LEU A 273      -1.764  -5.890   7.522  1.00 98.12           H  
ATOM   4248  CA  LEU A 273      -1.909  -7.856   6.665  1.00 98.12           C  
ATOM   4249  HA  LEU A 273      -2.781  -8.115   6.064  1.00 98.12           H  
ATOM   4250  C   LEU A 273      -1.511  -9.113   7.453  1.00 98.12           C  
ATOM   4251  CB  LEU A 273      -0.774  -7.390   5.732  1.00 98.12           C  
ATOM   4252  HB2 LEU A 273       0.064  -7.061   6.346  1.00 98.12           H  
ATOM   4253  HB3 LEU A 273      -1.125  -6.533   5.158  1.00 98.12           H  
ATOM   4254  O   LEU A 273      -1.997 -10.206   7.158  1.00 98.12           O  
ATOM   4255  CG  LEU A 273      -0.268  -8.476   4.759  1.00 98.12           C  
ATOM   4256  HG  LEU A 273       0.100  -9.335   5.321  1.00 98.12           H  
ATOM   4257  CD1 LEU A 273      -1.362  -8.943   3.795  1.00 98.12           C  
ATOM   4258 HD11 LEU A 273      -0.936  -9.642   3.075  1.00 98.12           H  
ATOM   4259 HD12 LEU A 273      -1.788  -8.090   3.267  1.00 98.12           H  
ATOM   4260 HD13 LEU A 273      -2.140  -9.467   4.351  1.00 98.12           H  
ATOM   4261  CD2 LEU A 273       0.895  -7.922   3.935  1.00 98.12           C  
ATOM   4262 HD21 LEU A 273       1.705  -7.627   4.602  1.00 98.12           H  
ATOM   4263 HD22 LEU A 273       0.566  -7.063   3.350  1.00 98.12           H  
ATOM   4264 HD23 LEU A 273       1.270  -8.696   3.265  1.00 98.12           H  
ATOM   4265  N   MET A 274      -0.647  -8.947   8.459  1.00 97.46           N  
ATOM   4266  H   MET A 274      -0.311  -8.015   8.655  1.00 97.46           H  
ATOM   4267  CA  MET A 274      -0.133 -10.049   9.271  1.00 97.46           C  
ATOM   4268  HA  MET A 274       0.345 -10.767   8.606  1.00 97.46           H  
ATOM   4269  C   MET A 274      -1.254 -10.772  10.023  1.00 97.46           C  
ATOM   4270  CB  MET A 274       0.917  -9.498  10.246  1.00 97.46           C  
ATOM   4271  HB2 MET A 274       1.699  -8.992   9.680  1.00 97.46           H  
ATOM   4272  HB3 MET A 274       0.441  -8.767  10.900  1.00 97.46           H  
ATOM   4273  O   MET A 274      -1.330 -12.002   9.999  1.00 97.46           O  
ATOM   4274  CG  MET A 274       1.570 -10.593  11.097  1.00 97.46           C  
ATOM   4275  HG2 MET A 274       2.144 -11.242  10.435  1.00 97.46           H  
ATOM   4276  HG3 MET A 274       0.802 -11.196  11.581  1.00 97.46           H  
ATOM   4277  SD  MET A 274       2.683  -9.968  12.384  1.00 97.46           S  
ATOM   4278  CE  MET A 274       1.477  -9.271  13.548  1.00 97.46           C  
ATOM   4279  HE1 MET A 274       1.999  -8.909  14.434  1.00 97.46           H  
ATOM   4280  HE2 MET A 274       0.943  -8.440  13.086  1.00 97.46           H  
ATOM   4281  HE3 MET A 274       0.763 -10.039  13.842  1.00 97.46           H  
ATOM   4282  N   GLU A 275      -2.135 -10.015  10.673  1.00 95.98           N  
ATOM   4283  H   GLU A 275      -2.019  -9.012  10.653  1.00 95.98           H  
ATOM   4284  CA  GLU A 275      -3.262 -10.551  11.432  1.00 95.98           C  
ATOM   4285  HA  GLU A 275      -2.910 -11.296  12.146  1.00 95.98           H  
ATOM   4286  C   GLU A 275      -4.290 -11.226  10.527  1.00 95.98           C  
ATOM   4287  CB  GLU A 275      -3.952  -9.421  12.195  1.00 95.98           C  
ATOM   4288  HB2 GLU A 275      -4.905  -9.794  12.570  1.00 95.98           H  
ATOM   4289  HB3 GLU A 275      -4.157  -8.604  11.504  1.00 95.98           H  
ATOM   4290  O   GLU A 275      -4.808 -12.282  10.878  1.00 95.98           O  
ATOM   4291  CG  GLU A 275      -3.140  -8.901  13.391  1.00 95.98           C  
ATOM   4292  HG2 GLU A 275      -2.120  -8.679  13.079  1.00 95.98           H  
ATOM   4293  HG3 GLU A 275      -3.098  -9.678  14.154  1.00 95.98           H  
ATOM   4294  CD  GLU A 275      -3.789  -7.640  13.972  1.00 95.98           C  
ATOM   4295  OE1 GLU A 275      -3.067  -6.806  14.559  1.00 95.98           O  
ATOM   4296  OE2 GLU A 275      -5.014  -7.451  13.762  1.00 95.98           O  
ATOM   4297  N   ALA A 276      -4.575 -10.663   9.350  1.00 96.65           N  
ATOM   4298  H   ALA A 276      -4.146  -9.781   9.107  1.00 96.65           H  
ATOM   4299  CA  ALA A 276      -5.492 -11.279   8.398  1.00 96.65           C  
ATOM   4300  HA  ALA A 276      -6.472 -11.385   8.865  1.00 96.65           H  
ATOM   4301  C   ALA A 276      -5.021 -12.676   7.980  1.00 96.65           C  
ATOM   4302  CB  ALA A 276      -5.615 -10.359   7.191  1.00 96.65           C  
ATOM   4303  HB1 ALA A 276      -6.293 -10.809   6.465  1.00 96.65           H  
ATOM   4304  HB2 ALA A 276      -4.639 -10.214   6.730  1.00 96.65           H  
ATOM   4305  HB3 ALA A 276      -6.001  -9.395   7.523  1.00 96.65           H  
ATOM   4306  O   ALA A 276      -5.802 -13.627   8.019  1.00 96.65           O  
ATOM   4307  N   ILE A 277      -3.733 -12.812   7.649  1.00 97.55           N  
ATOM   4308  H   ILE A 277      -3.150 -11.987   7.650  1.00 97.55           H  
ATOM   4309  CA  ILE A 277      -3.130 -14.097   7.288  1.00 97.55           C  
ATOM   4310  HA  ILE A 277      -3.749 -14.566   6.523  1.00 97.55           H  
ATOM   4311  C   ILE A 277      -3.127 -15.051   8.489  1.00 97.55           C  
ATOM   4312  CB  ILE A 277      -1.721 -13.870   6.695  1.00 97.55           C  
ATOM   4313  HB  ILE A 277      -1.157 -13.236   7.380  1.00 97.55           H  
ATOM   4314  O   ILE A 277      -3.528 -16.203   8.349  1.00 97.55           O  
ATOM   4315  CG1 ILE A 277      -1.838 -13.149   5.330  1.00 97.55           C  
ATOM   4316 HG12 ILE A 277      -2.312 -13.817   4.611  1.00 97.55           H  
ATOM   4317 HG13 ILE A 277      -2.477 -12.271   5.433  1.00 97.55           H  
ATOM   4318  CG2 ILE A 277      -0.967 -15.202   6.531  1.00 97.55           C  
ATOM   4319 HG21 ILE A 277      -0.811 -15.681   7.497  1.00 97.55           H  
ATOM   4320 HG22 ILE A 277       0.016 -15.018   6.098  1.00 97.55           H  
ATOM   4321 HG23 ILE A 277      -1.530 -15.873   5.882  1.00 97.55           H  
ATOM   4322  CD1 ILE A 277      -0.504 -12.665   4.750  1.00 97.55           C  
ATOM   4323 HD11 ILE A 277       0.140 -13.509   4.502  1.00 97.55           H  
ATOM   4324 HD12 ILE A 277      -0.696 -12.102   3.836  1.00 97.55           H  
ATOM   4325 HD13 ILE A 277      -0.002 -12.012   5.465  1.00 97.55           H  
ATOM   4326  N   ALA A 278      -2.745 -14.579   9.680  1.00 95.93           N  
ATOM   4327  H   ALA A 278      -2.451 -13.616   9.752  1.00 95.93           H  
ATOM   4328  CA  ALA A 278      -2.735 -15.403  10.892  1.00 95.93           C  
ATOM   4329  HA  ALA A 278      -2.098 -16.270  10.719  1.00 95.93           H  
ATOM   4330  C   ALA A 278      -4.133 -15.933  11.266  1.00 95.93           C  
ATOM   4331  CB  ALA A 278      -2.133 -14.574  12.032  1.00 95.93           C  
ATOM   4332  HB1 ALA A 278      -2.075 -15.186  12.933  1.00 95.93           H  
ATOM   4333  HB2 ALA A 278      -2.762 -13.708  12.235  1.00 95.93           H  
ATOM   4334  HB3 ALA A 278      -1.131 -14.240  11.764  1.00 95.93           H  
ATOM   4335  O   ALA A 278      -4.256 -17.045  11.774  1.00 95.93           O  
ATOM   4336  N   ASN A 279      -5.183 -15.165  10.965  1.00 93.18           N  
ATOM   4337  H   ASN A 279      -4.998 -14.240  10.604  1.00 93.18           H  
ATOM   4338  CA  ASN A 279      -6.577 -15.530  11.215  1.00 93.18           C  
ATOM   4339  HA  ASN A 279      -6.611 -16.192  12.080  1.00 93.18           H  
ATOM   4340  C   ASN A 279      -7.229 -16.322  10.062  1.00 93.18           C  
ATOM   4341  CB  ASN A 279      -7.353 -14.249  11.571  1.00 93.18           C  
ATOM   4342  HB2 ASN A 279      -8.416 -14.478  11.647  1.00 93.18           H  
ATOM   4343  HB3 ASN A 279      -7.222 -13.514  10.777  1.00 93.18           H  
ATOM   4344  O   ASN A 279      -8.433 -16.572  10.098  1.00 93.18           O  
ATOM   4345  CG  ASN A 279      -6.931 -13.659  12.907  1.00 93.18           C  
ATOM   4346  ND2 ASN A 279      -6.870 -12.354  13.017  1.00 93.18           N  
ATOM   4347 HD21 ASN A 279      -6.538 -12.004  13.905  1.00 93.18           H  
ATOM   4348 HD22 ASN A 279      -6.876 -11.793  12.177  1.00 93.18           H  
ATOM   4349  OD1 ASN A 279      -6.679 -14.350  13.878  1.00 93.18           O  
ATOM   4350  N   GLY A 280      -6.472 -16.706   9.026  1.00 94.38           N  
ATOM   4351  H   GLY A 280      -5.488 -16.481   9.036  1.00 94.38           H  
ATOM   4352  CA  GLY A 280      -6.993 -17.462   7.880  1.00 94.38           C  
ATOM   4353  HA2 GLY A 280      -6.148 -17.831   7.297  1.00 94.38           H  
ATOM   4354  HA3 GLY A 280      -7.562 -18.318   8.242  1.00 94.38           H  
ATOM   4355  C   GLY A 280      -7.894 -16.655   6.935  1.00 94.38           C  
ATOM   4356  O   GLY A 280      -8.604 -17.235   6.115  1.00 94.38           O  
ATOM   4357  N   VAL A 281      -7.878 -15.322   7.029  1.00 95.18           N  
ATOM   4358  H   VAL A 281      -7.230 -14.912   7.686  1.00 95.18           H  
ATOM   4359  CA  VAL A 281      -8.584 -14.404   6.121  1.00 95.18           C  
ATOM   4360  HA  VAL A 281      -9.394 -14.951   5.638  1.00 95.18           H  
ATOM   4361  C   VAL A 281      -7.616 -13.964   5.024  1.00 95.18           C  
ATOM   4362  CB  VAL A 281      -9.226 -13.216   6.867  1.00 95.18           C  
ATOM   4363  HB  VAL A 281      -8.453 -12.546   7.243  1.00 95.18           H  
ATOM   4364  O   VAL A 281      -7.160 -12.817   4.974  1.00 95.18           O  
ATOM   4365  CG1 VAL A 281     -10.158 -12.434   5.927  1.00 95.18           C  
ATOM   4366 HG11 VAL A 281     -10.945 -13.091   5.556  1.00 95.18           H  
ATOM   4367 HG12 VAL A 281      -9.603 -12.032   5.079  1.00 95.18           H  
ATOM   4368 HG13 VAL A 281     -10.618 -11.606   6.465  1.00 95.18           H  
ATOM   4369  CG2 VAL A 281     -10.069 -13.687   8.058  1.00 95.18           C  
ATOM   4370 HG21 VAL A 281     -10.607 -12.849   8.502  1.00 95.18           H  
ATOM   4371 HG22 VAL A 281      -9.429 -14.126   8.823  1.00 95.18           H  
ATOM   4372 HG23 VAL A 281     -10.785 -14.439   7.723  1.00 95.18           H  
ATOM   4373  N   PHE A 282      -7.249 -14.915   4.167  1.00 97.38           N  
ATOM   4374  H   PHE A 282      -7.628 -15.843   4.287  1.00 97.38           H  
ATOM   4375  CA  PHE A 282      -6.217 -14.717   3.154  1.00 97.38           C  
ATOM   4376  HA  PHE A 282      -5.332 -14.333   3.662  1.00 97.38           H  
ATOM   4377  C   PHE A 282      -6.651 -13.704   2.085  1.00 97.38           C  
ATOM   4378  CB  PHE A 282      -5.841 -16.060   2.524  1.00 97.38           C  
ATOM   4379  HB2 PHE A 282      -5.045 -15.877   1.802  1.00 97.38           H  
ATOM   4380  HB3 PHE A 282      -6.703 -16.447   1.980  1.00 97.38           H  
ATOM   4381  O   PHE A 282      -7.690 -13.894   1.443  1.00 97.38           O  
ATOM   4382  CG  PHE A 282      -5.346 -17.116   3.494  1.00 97.38           C  
ATOM   4383  CD1 PHE A 282      -4.474 -16.776   4.547  1.00 97.38           C  
ATOM   4384  HD1 PHE A 282      -4.129 -15.759   4.667  1.00 97.38           H  
ATOM   4385  CD2 PHE A 282      -5.733 -18.457   3.321  1.00 97.38           C  
ATOM   4386  HD2 PHE A 282      -6.365 -18.733   2.490  1.00 97.38           H  
ATOM   4387  CE1 PHE A 282      -4.003 -17.766   5.424  1.00 97.38           C  
ATOM   4388  HE1 PHE A 282      -3.316 -17.511   6.218  1.00 97.38           H  
ATOM   4389  CE2 PHE A 282      -5.270 -19.446   4.206  1.00 97.38           C  
ATOM   4390  HE2 PHE A 282      -5.562 -20.475   4.060  1.00 97.38           H  
ATOM   4391  CZ  PHE A 282      -4.406 -19.099   5.259  1.00 97.38           C  
ATOM   4392  HZ  PHE A 282      -4.033 -19.860   5.929  1.00 97.38           H  
ATOM   4393  N   PRO A 283      -5.891 -12.613   1.872  1.00 97.39           N  
ATOM   4394  CA  PRO A 283      -6.214 -11.652   0.829  1.00 97.39           C  
ATOM   4395  HA  PRO A 283      -7.264 -11.369   0.907  1.00 97.39           H  
ATOM   4396  C   PRO A 283      -5.960 -12.226  -0.566  1.00 97.39           C  
ATOM   4397  CB  PRO A 283      -5.351 -10.437   1.130  1.00 97.39           C  
ATOM   4398  HB2 PRO A 283      -5.887  -9.824   1.856  1.00 97.39           H  
ATOM   4399  HB3 PRO A 283      -5.133  -9.853   0.236  1.00 97.39           H  
ATOM   4400  O   PRO A 283      -4.980 -12.941  -0.791  1.00 97.39           O  
ATOM   4401  CG  PRO A 283      -4.111 -11.043   1.781  1.00 97.39           C  
ATOM   4402  HG2 PRO A 283      -3.469 -11.443   0.996  1.00 97.39           H  
ATOM   4403  HG3 PRO A 283      -3.572 -10.328   2.402  1.00 97.39           H  
ATOM   4404  CD  PRO A 283      -4.707 -12.180   2.605  1.00 97.39           C  
ATOM   4405  HD2 PRO A 283      -3.974 -12.979   2.718  1.00 97.39           H  
ATOM   4406  HD3 PRO A 283      -5.005 -11.810   3.586  1.00 97.39           H  
ATOM   4407  N   LYS A 284      -6.848 -11.869  -1.500  1.00 98.07           N  
ATOM   4408  H   LYS A 284      -7.579 -11.225  -1.232  1.00 98.07           H  
ATOM   4409  CA  LYS A 284      -6.872 -12.358  -2.881  1.00 98.07           C  
ATOM   4410  HA  LYS A 284      -5.946 -12.895  -3.085  1.00 98.07           H  
ATOM   4411  C   LYS A 284      -6.986 -11.227  -3.885  1.00 98.07           C  
ATOM   4412  CB  LYS A 284      -8.055 -13.308  -3.103  1.00 98.07           C  
ATOM   4413  HB2 LYS A 284      -8.983 -12.814  -2.814  1.00 98.07           H  
ATOM   4414  HB3 LYS A 284      -8.110 -13.562  -4.161  1.00 98.07           H  
ATOM   4415  O   LYS A 284      -7.729 -10.268  -3.660  1.00 98.07           O  
ATOM   4416  CG  LYS A 284      -7.897 -14.594  -2.308  1.00 98.07           C  
ATOM   4417  HG2 LYS A 284      -6.942 -15.045  -2.579  1.00 98.07           H  
ATOM   4418  HG3 LYS A 284      -7.898 -14.371  -1.241  1.00 98.07           H  
ATOM   4419  CD  LYS A 284      -9.032 -15.571  -2.625  1.00 98.07           C  
ATOM   4420  HD2 LYS A 284      -9.996 -15.164  -2.319  1.00 98.07           H  
ATOM   4421  HD3 LYS A 284      -9.030 -15.812  -3.688  1.00 98.07           H  
ATOM   4422  CE  LYS A 284      -8.669 -16.787  -1.801  1.00 98.07           C  
ATOM   4423  HE2 LYS A 284      -7.610 -16.958  -1.991  1.00 98.07           H  
ATOM   4424  HE3 LYS A 284      -8.763 -16.569  -0.737  1.00 98.07           H  
ATOM   4425  NZ  LYS A 284      -9.378 -18.028  -2.153  1.00 98.07           N  
ATOM   4426  HZ1 LYS A 284      -9.262 -18.216  -3.139  1.00 98.07           H  
ATOM   4427  HZ2 LYS A 284     -10.354 -17.985  -1.899  1.00 98.07           H  
ATOM   4428  HZ3 LYS A 284      -8.903 -18.758  -1.641  1.00 98.07           H  
ATOM   4429  N   TRP A 285      -6.346 -11.412  -5.033  1.00 98.72           N  
ATOM   4430  H   TRP A 285      -5.769 -12.235  -5.127  1.00 98.72           H  
ATOM   4431  CA  TRP A 285      -6.458 -10.529  -6.187  1.00 98.72           C  
ATOM   4432  HA  TRP A 285      -7.287  -9.837  -6.034  1.00 98.72           H  
ATOM   4433  C   TRP A 285      -6.736 -11.336  -7.447  1.00 98.72           C  
ATOM   4434  CB  TRP A 285      -5.181  -9.707  -6.365  1.00 98.72           C  
ATOM   4435  HB2 TRP A 285      -5.240  -9.170  -7.312  1.00 98.72           H  
ATOM   4436  HB3 TRP A 285      -4.347 -10.406  -6.431  1.00 98.72           H  
ATOM   4437  O   TRP A 285      -6.084 -12.348  -7.703  1.00 98.72           O  
ATOM   4438  CG  TRP A 285      -4.889  -8.720  -5.281  1.00 98.72           C  
ATOM   4439  CD1 TRP A 285      -5.046  -7.379  -5.367  1.00 98.72           C  
ATOM   4440  HD1 TRP A 285      -5.402  -6.847  -6.236  1.00 98.72           H  
ATOM   4441  CD2 TRP A 285      -4.369  -8.979  -3.942  1.00 98.72           C  
ATOM   4442  CE2 TRP A 285      -4.233  -7.730  -3.269  1.00 98.72           C  
ATOM   4443  CE3 TRP A 285      -3.979 -10.137  -3.231  1.00 98.72           C  
ATOM   4444  HE3 TRP A 285      -4.040 -11.101  -3.714  1.00 98.72           H  
ATOM   4445  NE1 TRP A 285      -4.679  -6.789  -4.175  1.00 98.72           N  
ATOM   4446  HE1 TRP A 285      -4.729  -5.793  -4.014  1.00 98.72           H  
ATOM   4447  CH2 TRP A 285      -3.325  -8.804  -1.297  1.00 98.72           C  
ATOM   4448  HH2 TRP A 285      -2.909  -8.739  -0.303  1.00 98.72           H  
ATOM   4449  CZ2 TRP A 285      -3.707  -7.639  -1.978  1.00 98.72           C  
ATOM   4450  HZ2 TRP A 285      -3.569  -6.666  -1.528  1.00 98.72           H  
ATOM   4451  CZ3 TRP A 285      -3.481 -10.053  -1.920  1.00 98.72           C  
ATOM   4452  HZ3 TRP A 285      -3.213 -10.959  -1.396  1.00 98.72           H  
ATOM   4453  N   ARG A 286      -7.662 -10.836  -8.268  1.00 98.47           N  
ATOM   4454  H   ARG A 286      -8.108  -9.975  -7.987  1.00 98.47           H  
ATOM   4455  CA  ARG A 286      -7.791 -11.248  -9.667  1.00 98.47           C  
ATOM   4456  HA  ARG A 286      -7.703 -12.332  -9.738  1.00 98.47           H  
ATOM   4457  C   ARG A 286      -6.646 -10.615 -10.444  1.00 98.47           C  
ATOM   4458  CB  ARG A 286      -9.141 -10.812 -10.254  1.00 98.47           C  
ATOM   4459  HB2 ARG A 286      -9.176  -9.722 -10.262  1.00 98.47           H  
ATOM   4460  HB3 ARG A 286      -9.199 -11.166 -11.283  1.00 98.47           H  
ATOM   4461  O   ARG A 286      -6.421  -9.410 -10.328  1.00 98.47           O  
ATOM   4462  CG  ARG A 286     -10.356 -11.360  -9.485  1.00 98.47           C  
ATOM   4463  HG2 ARG A 286     -10.313 -12.449  -9.479  1.00 98.47           H  
ATOM   4464  HG3 ARG A 286     -10.329 -11.008  -8.454  1.00 98.47           H  
ATOM   4465  CD  ARG A 286     -11.686 -10.918 -10.117  1.00 98.47           C  
ATOM   4466  HD2 ARG A 286     -11.753 -11.325 -11.126  1.00 98.47           H  
ATOM   4467  HD3 ARG A 286     -12.504 -11.332  -9.527  1.00 98.47           H  
ATOM   4468  NE  ARG A 286     -11.808  -9.447 -10.171  1.00 98.47           N  
ATOM   4469  HE  ARG A 286     -10.984  -8.915  -9.931  1.00 98.47           H  
ATOM   4470  NH1 ARG A 286     -14.013  -9.292 -10.857  1.00 98.47           N  
ATOM   4471 HH11 ARG A 286     -14.289 -10.173 -10.448  1.00 98.47           H  
ATOM   4472 HH12 ARG A 286     -14.817  -8.720 -11.075  1.00 98.47           H  
ATOM   4473  NH2 ARG A 286     -12.771  -7.464 -10.715  1.00 98.47           N  
ATOM   4474 HH21 ARG A 286     -13.590  -6.942 -10.994  1.00 98.47           H  
ATOM   4475 HH22 ARG A 286     -11.905  -6.980 -10.527  1.00 98.47           H  
ATOM   4476  CZ  ARG A 286     -12.860  -8.757 -10.579  1.00 98.47           C  
ATOM   4477  N   PHE A 287      -5.950 -11.406 -11.243  1.00 98.65           N  
ATOM   4478  H   PHE A 287      -6.223 -12.376 -11.318  1.00 98.65           H  
ATOM   4479  CA  PHE A 287      -4.835 -10.963 -12.064  1.00 98.65           C  
ATOM   4480  HA  PHE A 287      -4.576  -9.941 -11.788  1.00 98.65           H  
ATOM   4481  C   PHE A 287      -5.236 -10.967 -13.540  1.00 98.65           C  
ATOM   4482  CB  PHE A 287      -3.609 -11.823 -11.764  1.00 98.65           C  
ATOM   4483  HB2 PHE A 287      -3.780 -12.836 -12.129  1.00 98.65           H  
ATOM   4484  HB3 PHE A 287      -3.481 -11.885 -10.683  1.00 98.65           H  
ATOM   4485  O   PHE A 287      -5.811 -11.935 -14.053  1.00 98.65           O  
ATOM   4486  CG  PHE A 287      -2.332 -11.267 -12.356  1.00 98.65           C  
ATOM   4487  CD1 PHE A 287      -1.838 -11.757 -13.577  1.00 98.65           C  
ATOM   4488  HD1 PHE A 287      -2.385 -12.529 -14.097  1.00 98.65           H  
ATOM   4489  CD2 PHE A 287      -1.623 -10.268 -11.669  1.00 98.65           C  
ATOM   4490  HD2 PHE A 287      -2.002  -9.889 -10.731  1.00 98.65           H  
ATOM   4491  CE1 PHE A 287      -0.628 -11.262 -14.098  1.00 98.65           C  
ATOM   4492  HE1 PHE A 287      -0.228 -11.647 -15.024  1.00 98.65           H  
ATOM   4493  CE2 PHE A 287      -0.418  -9.768 -12.189  1.00 98.65           C  
ATOM   4494  HE2 PHE A 287       0.128  -9.009 -11.649  1.00 98.65           H  
ATOM   4495  CZ  PHE A 287       0.083 -10.271 -13.402  1.00 98.65           C  
ATOM   4496  HZ  PHE A 287       1.018  -9.903 -13.798  1.00 98.65           H  
ATOM   4497  N   GLY A 288      -4.979  -9.854 -14.216  1.00 98.18           N  
ATOM   4498  H   GLY A 288      -4.480  -9.110 -13.748  1.00 98.18           H  
ATOM   4499  CA  GLY A 288      -5.433  -9.613 -15.576  1.00 98.18           C  
ATOM   4500  HA2 GLY A 288      -6.396  -9.103 -15.552  1.00 98.18           H  
ATOM   4501  HA3 GLY A 288      -5.560 -10.565 -16.092  1.00 98.18           H  
ATOM   4502  C   GLY A 288      -4.464  -8.777 -16.394  1.00 98.18           C  
ATOM   4503  O   GLY A 288      -3.490  -8.222 -15.881  1.00 98.18           O  
ATOM   4504  N   VAL A 289      -4.746  -8.703 -17.691  1.00 98.33           N  
ATOM   4505  H   VAL A 289      -5.543  -9.217 -18.039  1.00 98.33           H  
ATOM   4506  CA  VAL A 289      -3.946  -7.944 -18.653  1.00 98.33           C  
ATOM   4507  HA  VAL A 289      -3.283  -7.279 -18.101  1.00 98.33           H  
ATOM   4508  C   VAL A 289      -4.806  -7.069 -19.550  1.00 98.33           C  
ATOM   4509  CB  VAL A 289      -3.067  -8.852 -19.527  1.00 98.33           C  
ATOM   4510  HB  VAL A 289      -2.666  -8.232 -20.329  1.00 98.33           H  
ATOM   4511  O   VAL A 289      -5.873  -7.481 -20.005  1.00 98.33           O  
ATOM   4512  CG1 VAL A 289      -1.884  -9.411 -18.734  1.00 98.33           C  
ATOM   4513 HG11 VAL A 289      -1.287 -10.069 -19.365  1.00 98.33           H  
ATOM   4514 HG12 VAL A 289      -2.232  -9.963 -17.861  1.00 98.33           H  
ATOM   4515 HG13 VAL A 289      -1.260  -8.583 -18.397  1.00 98.33           H  
ATOM   4516  CG2 VAL A 289      -3.835  -9.997 -20.199  1.00 98.33           C  
ATOM   4517 HG21 VAL A 289      -4.778  -9.646 -20.617  1.00 98.33           H  
ATOM   4518 HG22 VAL A 289      -3.233 -10.384 -21.022  1.00 98.33           H  
ATOM   4519 HG23 VAL A 289      -4.040 -10.792 -19.482  1.00 98.33           H  
ATOM   4520  N   GLN A 290      -4.290  -5.892 -19.878  1.00 98.42           N  
ATOM   4521  H   GLN A 290      -3.412  -5.631 -19.453  1.00 98.42           H  
ATOM   4522  CA  GLN A 290      -4.686  -5.157 -21.076  1.00 98.42           C  
ATOM   4523  HA  GLN A 290      -5.682  -5.458 -21.401  1.00 98.42           H  
ATOM   4524  C   GLN A 290      -3.683  -5.467 -22.179  1.00 98.42           C  
ATOM   4525  CB  GLN A 290      -4.697  -3.661 -20.798  1.00 98.42           C  
ATOM   4526  HB2 GLN A 290      -4.925  -3.143 -21.730  1.00 98.42           H  
ATOM   4527  HB3 GLN A 290      -3.710  -3.352 -20.453  1.00 98.42           H  
ATOM   4528  O   GLN A 290      -2.489  -5.557 -21.895  1.00 98.42           O  
ATOM   4529  CG  GLN A 290      -5.752  -3.257 -19.773  1.00 98.42           C  
ATOM   4530  HG2 GLN A 290      -6.742  -3.534 -20.136  1.00 98.42           H  
ATOM   4531  HG3 GLN A 290      -5.571  -3.776 -18.832  1.00 98.42           H  
ATOM   4532  CD  GLN A 290      -5.683  -1.761 -19.514  1.00 98.42           C  
ATOM   4533  NE2 GLN A 290      -6.737  -1.033 -19.770  1.00 98.42           N  
ATOM   4534 HE21 GLN A 290      -7.544  -1.441 -20.222  1.00 98.42           H  
ATOM   4535 HE22 GLN A 290      -6.707  -0.038 -19.599  1.00 98.42           H  
ATOM   4536  OE1 GLN A 290      -4.656  -1.244 -19.092  1.00 98.42           O  
ATOM   4537  N   VAL A 291      -4.145  -5.636 -23.418  1.00 98.22           N  
ATOM   4538  H   VAL A 291      -5.116  -5.445 -23.620  1.00 98.22           H  
ATOM   4539  CA  VAL A 291      -3.277  -6.027 -24.537  1.00 98.22           C  
ATOM   4540  HA  VAL A 291      -2.240  -5.838 -24.257  1.00 98.22           H  
ATOM   4541  C   VAL A 291      -3.576  -5.187 -25.766  1.00 98.22           C  
ATOM   4542  CB  VAL A 291      -3.403  -7.525 -24.855  1.00 98.22           C  
ATOM   4543  HB  VAL A 291      -4.443  -7.728 -25.109  1.00 98.22           H  
ATOM   4544  O   VAL A 291      -4.736  -5.024 -26.134  1.00 98.22           O  
ATOM   4545  CG1 VAL A 291      -2.524  -7.966 -26.031  1.00 98.22           C  
ATOM   4546 HG11 VAL A 291      -2.633  -9.034 -26.216  1.00 98.22           H  
ATOM   4547 HG12 VAL A 291      -2.816  -7.448 -26.945  1.00 98.22           H  
ATOM   4548 HG13 VAL A 291      -1.479  -7.742 -25.815  1.00 98.22           H  
ATOM   4549  CG2 VAL A 291      -2.997  -8.363 -23.628  1.00 98.22           C  
ATOM   4550 HG21 VAL A 291      -2.007  -8.046 -23.300  1.00 98.22           H  
ATOM   4551 HG22 VAL A 291      -3.700  -8.217 -22.808  1.00 98.22           H  
ATOM   4552 HG23 VAL A 291      -2.932  -9.424 -23.868  1.00 98.22           H  
ATOM   4553  N   VAL A 292      -2.513  -4.710 -26.407  1.00 98.43           N  
ATOM   4554  H   VAL A 292      -1.601  -4.925 -26.032  1.00 98.43           H  
ATOM   4555  CA  VAL A 292      -2.547  -3.997 -27.687  1.00 98.43           C  
ATOM   4556  HA  VAL A 292      -3.564  -3.991 -28.079  1.00 98.43           H  
ATOM   4557  C   VAL A 292      -1.661  -4.764 -28.667  1.00 98.43           C  
ATOM   4558  CB  VAL A 292      -2.098  -2.533 -27.502  1.00 98.43           C  
ATOM   4559  HB  VAL A 292      -1.102  -2.513 -27.060  1.00 98.43           H  
ATOM   4560  O   VAL A 292      -0.514  -5.084 -28.346  1.00 98.43           O  
ATOM   4561  CG1 VAL A 292      -2.051  -1.771 -28.828  1.00 98.43           C  
ATOM   4562 HG11 VAL A 292      -1.291  -2.200 -29.482  1.00 98.43           H  
ATOM   4563 HG12 VAL A 292      -3.021  -1.807 -29.324  1.00 98.43           H  
ATOM   4564 HG13 VAL A 292      -1.774  -0.732 -28.650  1.00 98.43           H  
ATOM   4565  CG2 VAL A 292      -3.051  -1.777 -26.564  1.00 98.43           C  
ATOM   4566 HG21 VAL A 292      -4.064  -1.793 -26.967  1.00 98.43           H  
ATOM   4567 HG22 VAL A 292      -2.722  -0.744 -26.455  1.00 98.43           H  
ATOM   4568 HG23 VAL A 292      -3.052  -2.237 -25.576  1.00 98.43           H  
ATOM   4569  N   ALA A 293      -2.190  -5.097 -29.845  1.00 97.17           N  
ATOM   4570  H   ALA A 293      -3.107  -4.757 -30.097  1.00 97.17           H  
ATOM   4571  CA  ALA A 293      -1.403  -5.754 -30.885  1.00 97.17           C  
ATOM   4572  HA  ALA A 293      -0.953  -6.656 -30.471  1.00 97.17           H  
ATOM   4573  C   ALA A 293      -0.274  -4.826 -31.360  1.00 97.17           C  
ATOM   4574  CB  ALA A 293      -2.329  -6.156 -32.038  1.00 97.17           C  
ATOM   4575  HB1 ALA A 293      -1.759  -6.682 -32.804  1.00 97.17           H  
ATOM   4576  HB2 ALA A 293      -3.119  -6.811 -31.670  1.00 97.17           H  
ATOM   4577  HB3 ALA A 293      -2.780  -5.268 -32.481  1.00 97.17           H  
ATOM   4578  O   ALA A 293      -0.438  -3.608 -31.378  1.00 97.17           O  
ATOM   4579  N   GLU A 294       0.865  -5.379 -31.783  1.00 95.14           N  
ATOM   4580  H   GLU A 294       0.988  -6.380 -31.735  1.00 95.14           H  
ATOM   4581  CA  GLU A 294       2.005  -4.561 -32.227  1.00 95.14           C  
ATOM   4582  HA  GLU A 294       2.330  -3.936 -31.394  1.00 95.14           H  
ATOM   4583  C   GLU A 294       1.641  -3.610 -33.380  1.00 95.14           C  
ATOM   4584  CB  GLU A 294       3.159  -5.497 -32.600  1.00 95.14           C  
ATOM   4585  HB2 GLU A 294       3.442  -6.050 -31.704  1.00 95.14           H  
ATOM   4586  HB3 GLU A 294       2.815  -6.200 -33.359  1.00 95.14           H  
ATOM   4587  O   GLU A 294       2.044  -2.451 -33.379  1.00 95.14           O  
ATOM   4588  CG  GLU A 294       4.408  -4.769 -33.112  1.00 95.14           C  
ATOM   4589  HG2 GLU A 294       4.184  -4.278 -34.059  1.00 95.14           H  
ATOM   4590  HG3 GLU A 294       4.694  -4.010 -32.384  1.00 95.14           H  
ATOM   4591  CD  GLU A 294       5.580  -5.736 -33.322  1.00 95.14           C  
ATOM   4592  OE1 GLU A 294       6.743  -5.326 -33.113  1.00 95.14           O  
ATOM   4593  OE2 GLU A 294       5.367  -6.920 -33.635  1.00 95.14           O  
ATOM   4594  N   ALA A 295       0.804  -4.060 -34.321  1.00 96.04           N  
ATOM   4595  H   ALA A 295       0.471  -5.011 -34.249  1.00 96.04           H  
ATOM   4596  CA  ALA A 295       0.325  -3.232 -35.430  1.00 96.04           C  
ATOM   4597  HA  ALA A 295       1.190  -2.848 -35.971  1.00 96.04           H  
ATOM   4598  C   ALA A 295      -0.503  -2.010 -34.979  1.00 96.04           C  
ATOM   4599  CB  ALA A 295      -0.487  -4.129 -36.372  1.00 96.04           C  
ATOM   4600  HB1 ALA A 295      -1.369  -4.506 -35.853  1.00 96.04           H  
ATOM   4601  HB2 ALA A 295      -0.811  -3.547 -37.234  1.00 96.04           H  
ATOM   4602  HB3 ALA A 295       0.124  -4.965 -36.712  1.00 96.04           H  
ATOM   4603  O   ALA A 295      -0.615  -1.037 -35.728  1.00 96.04           O  
ATOM   4604  N   ASP A 296      -1.051  -2.045 -33.761  1.00 97.07           N  
ATOM   4605  H   ASP A 296      -0.853  -2.833 -33.162  1.00 97.07           H  
ATOM   4606  CA  ASP A 296      -1.943  -1.020 -33.229  1.00 97.07           C  
ATOM   4607  HA  ASP A 296      -2.351  -0.474 -34.080  1.00 97.07           H  
ATOM   4608  C   ASP A 296      -1.232   0.015 -32.341  1.00 97.07           C  
ATOM   4609  CB  ASP A 296      -3.137  -1.668 -32.510  1.00 97.07           C  
ATOM   4610  HB2 ASP A 296      -3.735  -0.891 -32.036  1.00 97.07           H  
ATOM   4611  HB3 ASP A 296      -2.766  -2.327 -31.725  1.00 97.07           H  
ATOM   4612  O   ASP A 296      -1.885   0.948 -31.867  1.00 97.07           O  
ATOM   4613  CG  ASP A 296      -4.061  -2.455 -33.444  1.00 97.07           C  
ATOM   4614  OD1 ASP A 296      -4.190  -2.067 -34.628  1.00 97.07           O  
ATOM   4615  OD2 ASP A 296      -4.657  -3.436 -32.948  1.00 97.07           O  
ATOM   4616  N   GLU A 297       0.092  -0.087 -32.152  1.00 94.87           N  
ATOM   4617  H   GLU A 297       0.561  -0.875 -32.574  1.00 94.87           H  
ATOM   4618  CA  GLU A 297       0.898   0.780 -31.269  1.00 94.87           C  
ATOM   4619  HA  GLU A 297       0.711   0.504 -30.231  1.00 94.87           H  
ATOM   4620  C   GLU A 297       0.578   2.273 -31.433  1.00 94.87           C  
ATOM   4621  CB  GLU A 297       2.388   0.549 -31.584  1.00 94.87           C  
ATOM   4622  HB2 GLU A 297       2.595   0.889 -32.598  1.00 94.87           H  
ATOM   4623  HB3 GLU A 297       2.585  -0.522 -31.537  1.00 94.87           H  
ATOM   4624  O   GLU A 297       0.446   3.025 -30.465  1.00 94.87           O  
ATOM   4625  CG  GLU A 297       3.325   1.280 -30.608  1.00 94.87           C  
ATOM   4626  HG2 GLU A 297       3.128   0.927 -29.596  1.00 94.87           H  
ATOM   4627  HG3 GLU A 297       3.102   2.347 -30.633  1.00 94.87           H  
ATOM   4628  CD  GLU A 297       4.816   1.084 -30.918  1.00 94.87           C  
ATOM   4629  OE1 GLU A 297       5.588   1.990 -30.535  1.00 94.87           O  
ATOM   4630  OE2 GLU A 297       5.179   0.052 -31.528  1.00 94.87           O  
ATOM   4631  N   HIS A 298       0.411   2.719 -32.678  1.00 94.60           N  
ATOM   4632  H   HIS A 298       0.532   2.045 -33.421  1.00 94.60           H  
ATOM   4633  CA  HIS A 298       0.233   4.131 -33.004  1.00 94.60           C  
ATOM   4634  HA  HIS A 298       0.537   4.717 -32.137  1.00 94.60           H  
ATOM   4635  C   HIS A 298      -1.220   4.542 -33.287  1.00 94.60           C  
ATOM   4636  CB  HIS A 298       1.188   4.503 -34.139  1.00 94.60           C  
ATOM   4637  HB2 HIS A 298       1.077   5.562 -34.370  1.00 94.60           H  
ATOM   4638  HB3 HIS A 298       0.915   3.935 -35.029  1.00 94.60           H  
ATOM   4639  O   HIS A 298      -1.452   5.714 -33.600  1.00 94.60           O  
ATOM   4640  CG  HIS A 298       2.641   4.250 -33.821  1.00 94.60           C  
ATOM   4641  CD2 HIS A 298       3.574   3.780 -34.702  1.00 94.60           C  
ATOM   4642  HD2 HIS A 298       3.398   3.518 -35.735  1.00 94.60           H  
ATOM   4643  ND1 HIS A 298       3.287   4.430 -32.611  1.00 94.60           N  
ATOM   4644  HD1 HIS A 298       2.868   4.520 -31.697  1.00 94.60           H  
ATOM   4645  CE1 HIS A 298       4.574   4.072 -32.773  1.00 94.60           C  
ATOM   4646  HE1 HIS A 298       5.301   3.992 -31.979  1.00 94.60           H  
ATOM   4647  NE2 HIS A 298       4.799   3.711 -34.046  1.00 94.60           N  
ATOM   4648  N   THR A 299      -2.192   3.635 -33.150  1.00 95.17           N  
ATOM   4649  H   THR A 299      -1.942   2.718 -32.808  1.00 95.17           H  
ATOM   4650  CA  THR A 299      -3.604   3.874 -33.516  1.00 95.17           C  
ATOM   4651  HA  THR A 299      -3.634   4.338 -34.502  1.00 95.17           H  
ATOM   4652  C   THR A 299      -4.338   4.820 -32.564  1.00 95.17           C  
ATOM   4653  CB  THR A 299      -4.393   2.561 -33.601  1.00 95.17           C  
ATOM   4654  HB  THR A 299      -5.429   2.797 -33.841  1.00 95.17           H  
ATOM   4655  O   THR A 299      -5.258   5.526 -32.976  1.00 95.17           O  
ATOM   4656  CG2 THR A 299      -3.859   1.643 -34.698  1.00 95.17           C  
ATOM   4657 HG21 THR A 299      -4.344   0.669 -34.627  1.00 95.17           H  
ATOM   4658 HG22 THR A 299      -2.779   1.523 -34.617  1.00 95.17           H  
ATOM   4659 HG23 THR A 299      -4.088   2.072 -35.673  1.00 95.17           H  
ATOM   4660  OG1 THR A 299      -4.383   1.907 -32.356  1.00 95.17           O  
ATOM   4661  HG1 THR A 299      -3.562   1.420 -32.251  1.00 95.17           H  
ATOM   4662  N   PHE A 300      -3.907   4.905 -31.303  1.00 93.95           N  
ATOM   4663  H   PHE A 300      -3.214   4.235 -31.001  1.00 93.95           H  
ATOM   4664  CA  PHE A 300      -4.460   5.829 -30.312  1.00 93.95           C  
ATOM   4665  HA  PHE A 300      -5.547   5.752 -30.337  1.00 93.95           H  
ATOM   4666  C   PHE A 300      -4.066   7.269 -30.659  1.00 93.95           C  
ATOM   4667  CB  PHE A 300      -3.990   5.418 -28.906  1.00 93.95           C  
ATOM   4668  HB2 PHE A 300      -2.903   5.480 -28.855  1.00 93.95           H  
ATOM   4669  HB3 PHE A 300      -4.390   6.125 -28.179  1.00 93.95           H  
ATOM   4670  O   PHE A 300      -2.894   7.631 -30.589  1.00 93.95           O  
ATOM   4671  CG  PHE A 300      -4.417   4.014 -28.519  1.00 93.95           C  
ATOM   4672  CD1 PHE A 300      -5.614   3.805 -27.811  1.00 93.95           C  
ATOM   4673  HD1 PHE A 300      -6.161   4.654 -27.428  1.00 93.95           H  
ATOM   4674  CD2 PHE A 300      -3.634   2.905 -28.892  1.00 93.95           C  
ATOM   4675  HD2 PHE A 300      -2.698   3.038 -29.413  1.00 93.95           H  
ATOM   4676  CE1 PHE A 300      -6.066   2.503 -27.534  1.00 93.95           C  
ATOM   4677  HE1 PHE A 300      -6.982   2.342 -26.985  1.00 93.95           H  
ATOM   4678  CE2 PHE A 300      -4.079   1.604 -28.608  1.00 93.95           C  
ATOM   4679  HE2 PHE A 300      -3.493   0.756 -28.931  1.00 93.95           H  
ATOM   4680  CZ  PHE A 300      -5.299   1.400 -27.943  1.00 93.95           C  
ATOM   4681  HZ  PHE A 300      -5.638   0.395 -27.743  1.00 93.95           H  
ATOM   4682  N   ALA A 301      -5.023   8.102 -31.074  1.00 88.06           N  
ATOM   4683  H   ALA A 301      -5.960   7.741 -31.189  1.00 88.06           H  
ATOM   4684  CA  ALA A 301      -4.740   9.462 -31.546  1.00 88.06           C  
ATOM   4685  HA  ALA A 301      -3.925   9.418 -32.268  1.00 88.06           H  
ATOM   4686  C   ALA A 301      -4.305  10.427 -30.425  1.00 88.06           C  
ATOM   4687  CB  ALA A 301      -5.991   9.981 -32.264  1.00 88.06           C  
ATOM   4688  HB1 ALA A 301      -5.794  10.974 -32.666  1.00 88.06           H  
ATOM   4689  HB2 ALA A 301      -6.252   9.311 -33.084  1.00 88.06           H  
ATOM   4690  HB3 ALA A 301      -6.825  10.040 -31.565  1.00 88.06           H  
ATOM   4691  O   ALA A 301      -3.619  11.413 -30.685  1.00 88.06           O  
ATOM   4692  N   ASP A 302      -4.717  10.142 -29.193  1.00 89.10           N  
ATOM   4693  H   ASP A 302      -5.275   9.309 -29.070  1.00 89.10           H  
ATOM   4694  CA  ASP A 302      -4.744  11.064 -28.060  1.00 89.10           C  
ATOM   4695  HA  ASP A 302      -4.538  12.072 -28.420  1.00 89.10           H  
ATOM   4696  C   ASP A 302      -3.691  10.781 -26.978  1.00 89.10           C  
ATOM   4697  CB  ASP A 302      -6.176  11.063 -27.494  1.00 89.10           C  
ATOM   4698  HB2 ASP A 302      -6.212  11.728 -26.631  1.00 89.10           H  
ATOM   4699  HB3 ASP A 302      -6.842  11.480 -28.248  1.00 89.10           H  
ATOM   4700  O   ASP A 302      -3.402  11.666 -26.176  1.00 89.10           O  
ATOM   4701  CG  ASP A 302      -6.716   9.674 -27.096  1.00 89.10           C  
ATOM   4702  OD1 ASP A 302      -6.630   8.699 -27.892  1.00 89.10           O  
ATOM   4703  OD2 ASP A 302      -7.298   9.556 -26.004  1.00 89.10           O  
ATOM   4704  N   PHE A 303      -3.081   9.595 -26.969  1.00 94.31           N  
ATOM   4705  H   PHE A 303      -3.340   8.905 -27.660  1.00 94.31           H  
ATOM   4706  CA  PHE A 303      -1.988   9.248 -26.060  1.00 94.31           C  
ATOM   4707  HA  PHE A 303      -1.389  10.141 -25.881  1.00 94.31           H  
ATOM   4708  C   PHE A 303      -1.064   8.195 -26.677  1.00 94.31           C  
ATOM   4709  CB  PHE A 303      -2.545   8.779 -24.705  1.00 94.31           C  
ATOM   4710  HB2 PHE A 303      -1.716   8.698 -24.002  1.00 94.31           H  
ATOM   4711  HB3 PHE A 303      -3.216   9.543 -24.312  1.00 94.31           H  
ATOM   4712  O   PHE A 303      -1.402   7.555 -27.676  1.00 94.31           O  
ATOM   4713  CG  PHE A 303      -3.277   7.452 -24.739  1.00 94.31           C  
ATOM   4714  CD1 PHE A 303      -4.639   7.406 -25.085  1.00 94.31           C  
ATOM   4715  HD1 PHE A 303      -5.168   8.319 -25.313  1.00 94.31           H  
ATOM   4716  CD2 PHE A 303      -2.600   6.260 -24.418  1.00 94.31           C  
ATOM   4717  HD2 PHE A 303      -1.557   6.285 -24.140  1.00 94.31           H  
ATOM   4718  CE1 PHE A 303      -5.318   6.177 -25.119  1.00 94.31           C  
ATOM   4719  HE1 PHE A 303      -6.368   6.151 -25.371  1.00 94.31           H  
ATOM   4720  CE2 PHE A 303      -3.278   5.031 -24.466  1.00 94.31           C  
ATOM   4721  HE2 PHE A 303      -2.749   4.116 -24.243  1.00 94.31           H  
ATOM   4722  CZ  PHE A 303      -4.636   4.987 -24.817  1.00 94.31           C  
ATOM   4723  HZ  PHE A 303      -5.151   4.038 -24.854  1.00 94.31           H  
ATOM   4724  N   ASP A 304       0.119   8.040 -26.088  1.00 96.59           N  
ATOM   4725  H   ASP A 304       0.311   8.540 -25.232  1.00 96.59           H  
ATOM   4726  CA  ASP A 304       1.087   7.013 -26.463  1.00 96.59           C  
ATOM   4727  HA  ASP A 304       0.843   6.628 -27.454  1.00 96.59           H  
ATOM   4728  C   ASP A 304       1.030   5.844 -25.473  1.00 96.59           C  
ATOM   4729  CB  ASP A 304       2.481   7.640 -26.538  1.00 96.59           C  
ATOM   4730  HB2 ASP A 304       2.895   7.756 -25.537  1.00 96.59           H  
ATOM   4731  HB3 ASP A 304       2.413   8.628 -26.994  1.00 96.59           H  
ATOM   4732  O   ASP A 304       0.982   6.059 -24.261  1.00 96.59           O  
ATOM   4733  CG  ASP A 304       3.393   6.766 -27.384  1.00 96.59           C  
ATOM   4734  OD1 ASP A 304       3.645   5.624 -26.945  1.00 96.59           O  
ATOM   4735  OD2 ASP A 304       3.755   7.244 -28.486  1.00 96.59           O  
ATOM   4736  N   ILE A 305       1.017   4.604 -25.969  1.00 97.33           N  
ATOM   4737  H   ILE A 305       1.182   4.468 -26.956  1.00 97.33           H  
ATOM   4738  CA  ILE A 305       0.907   3.424 -25.105  1.00 97.33           C  
ATOM   4739  HA  ILE A 305       0.134   3.641 -24.368  1.00 97.33           H  
ATOM   4740  C   ILE A 305       2.189   3.153 -24.307  1.00 97.33           C  
ATOM   4741  CB  ILE A 305       0.454   2.175 -25.888  1.00 97.33           C  
ATOM   4742  HB  ILE A 305       0.337   1.375 -25.157  1.00 97.33           H  
ATOM   4743  O   ILE A 305       2.131   2.409 -23.328  1.00 97.33           O  
ATOM   4744  CG1 ILE A 305       1.494   1.691 -26.921  1.00 97.33           C  
ATOM   4745 HG12 ILE A 305       2.488   1.696 -26.475  1.00 97.33           H  
ATOM   4746 HG13 ILE A 305       1.504   2.355 -27.785  1.00 97.33           H  
ATOM   4747  CG2 ILE A 305      -0.931   2.401 -26.521  1.00 97.33           C  
ATOM   4748 HG21 ILE A 305      -1.312   1.468 -26.936  1.00 97.33           H  
ATOM   4749 HG22 ILE A 305      -1.635   2.743 -25.763  1.00 97.33           H  
ATOM   4750 HG23 ILE A 305      -0.870   3.141 -27.319  1.00 97.33           H  
ATOM   4751  CD1 ILE A 305       1.216   0.256 -27.378  1.00 97.33           C  
ATOM   4752 HD11 ILE A 305       1.126  -0.401 -26.513  1.00 97.33           H  
ATOM   4753 HD12 ILE A 305       0.299   0.212 -27.966  1.00 97.33           H  
ATOM   4754 HD13 ILE A 305       2.045  -0.098 -27.990  1.00 97.33           H  
ATOM   4755  N   LEU A 306       3.318   3.749 -24.702  1.00 97.51           N  
ATOM   4756  H   LEU A 306       3.290   4.329 -25.528  1.00 97.51           H  
ATOM   4757  CA  LEU A 306       4.620   3.645 -24.035  1.00 97.51           C  
ATOM   4758  HA  LEU A 306       4.670   2.709 -23.479  1.00 97.51           H  
ATOM   4759  C   LEU A 306       4.855   4.764 -23.007  1.00 97.51           C  
ATOM   4760  CB  LEU A 306       5.721   3.638 -25.109  1.00 97.51           C  
ATOM   4761  HB2 LEU A 306       6.685   3.517 -24.614  1.00 97.51           H  
ATOM   4762  HB3 LEU A 306       5.728   4.608 -25.606  1.00 97.51           H  
ATOM   4763  O   LEU A 306       5.885   4.781 -22.337  1.00 97.51           O  
ATOM   4764  CG  LEU A 306       5.586   2.543 -26.184  1.00 97.51           C  
ATOM   4765  HG  LEU A 306       4.682   2.707 -26.772  1.00 97.51           H  
ATOM   4766  CD1 LEU A 306       6.788   2.620 -27.116  1.00 97.51           C  
ATOM   4767 HD11 LEU A 306       6.712   1.857 -27.890  1.00 97.51           H  
ATOM   4768 HD12 LEU A 306       7.710   2.493 -26.548  1.00 97.51           H  
ATOM   4769 HD13 LEU A 306       6.799   3.592 -27.610  1.00 97.51           H  
ATOM   4770  CD2 LEU A 306       5.532   1.141 -25.575  1.00 97.51           C  
ATOM   4771 HD21 LEU A 306       4.621   1.026 -24.989  1.00 97.51           H  
ATOM   4772 HD22 LEU A 306       5.522   0.404 -26.378  1.00 97.51           H  
ATOM   4773 HD23 LEU A 306       6.405   0.990 -24.939  1.00 97.51           H  
ATOM   4774  N   ASP A 307       3.912   5.697 -22.869  1.00 97.61           N  
ATOM   4775  H   ASP A 307       3.087   5.638 -23.448  1.00 97.61           H  
ATOM   4776  CA  ASP A 307       3.964   6.758 -21.869  1.00 97.61           C  
ATOM   4777  HA  ASP A 307       5.003   7.057 -21.728  1.00 97.61           H  
ATOM   4778  C   ASP A 307       3.427   6.252 -20.515  1.00 97.61           C  
ATOM   4779  CB  ASP A 307       3.217   7.988 -22.410  1.00 97.61           C  
ATOM   4780  HB2 ASP A 307       2.172   7.729 -22.583  1.00 97.61           H  
ATOM   4781  HB3 ASP A 307       3.659   8.273 -23.364  1.00 97.61           H  
ATOM   4782  O   ASP A 307       2.224   6.054 -20.319  1.00 97.61           O  
ATOM   4783  CG  ASP A 307       3.278   9.196 -21.477  1.00 97.61           C  
ATOM   4784  OD1 ASP A 307       3.692   9.047 -20.306  1.00 97.61           O  
ATOM   4785  OD2 ASP A 307       2.870  10.301 -21.895  1.00 97.61           O  
ATOM   4786  N   ALA A 308       4.326   6.072 -19.544  1.00 97.36           N  
ATOM   4787  H   ALA A 308       5.302   6.175 -19.780  1.00 97.36           H  
ATOM   4788  CA  ALA A 308       3.986   5.620 -18.194  1.00 97.36           C  
ATOM   4789  HA  ALA A 308       3.392   4.711 -18.285  1.00 97.36           H  
ATOM   4790  C   ALA A 308       3.142   6.625 -17.381  1.00 97.36           C  
ATOM   4791  CB  ALA A 308       5.286   5.258 -17.470  1.00 97.36           C  
ATOM   4792  HB1 ALA A 308       5.829   4.506 -18.042  1.00 97.36           H  
ATOM   4793  HB2 ALA A 308       5.053   4.854 -16.485  1.00 97.36           H  
ATOM   4794  HB3 ALA A 308       5.911   6.145 -17.360  1.00 97.36           H  
ATOM   4795  O   ALA A 308       2.617   6.269 -16.327  1.00 97.36           O  
ATOM   4796  N   THR A 309       2.964   7.863 -17.851  1.00 97.84           N  
ATOM   4797  H   THR A 309       3.403   8.110 -18.726  1.00 97.84           H  
ATOM   4798  CA  THR A 309       2.039   8.849 -17.258  1.00 97.84           C  
ATOM   4799  HA  THR A 309       2.028   8.704 -16.178  1.00 97.84           H  
ATOM   4800  C   THR A 309       0.595   8.661 -17.742  1.00 97.84           C  
ATOM   4801  CB  THR A 309       2.500  10.298 -17.486  1.00 97.84           C  
ATOM   4802  HB  THR A 309       1.896  10.949 -16.854  1.00 97.84           H  
ATOM   4803  O   THR A 309      -0.306   9.390 -17.314  1.00 97.84           O  
ATOM   4804  CG2 THR A 309       3.968  10.513 -17.120  1.00 97.84           C  
ATOM   4805 HG21 THR A 309       4.142  10.224 -16.084  1.00 97.84           H  
ATOM   4806 HG22 THR A 309       4.211  11.571 -17.223  1.00 97.84           H  
ATOM   4807 HG23 THR A 309       4.616   9.913 -17.759  1.00 97.84           H  
ATOM   4808  OG1 THR A 309       2.306  10.702 -18.823  1.00 97.84           O  
ATOM   4809  HG1 THR A 309       2.850  10.140 -19.379  1.00 97.84           H  
ATOM   4810  N   LYS A 310       0.348   7.676 -18.620  1.00 97.54           N  
ATOM   4811  H   LYS A 310       1.133   7.139 -18.960  1.00 97.54           H  
ATOM   4812  CA  LYS A 310      -0.951   7.420 -19.248  1.00 97.54           C  
ATOM   4813  HA  LYS A 310      -1.640   8.192 -18.906  1.00 97.54           H  
ATOM   4814  C   LYS A 310      -1.558   6.078 -18.836  1.00 97.54           C  
ATOM   4815  CB  LYS A 310      -0.837   7.528 -20.782  1.00 97.54           C  
ATOM   4816  HB2 LYS A 310      -0.210   6.714 -21.146  1.00 97.54           H  
ATOM   4817  HB3 LYS A 310      -1.824   7.402 -21.228  1.00 97.54           H  
ATOM   4818  O   LYS A 310      -0.892   5.039 -18.802  1.00 97.54           O  
ATOM   4819  CG  LYS A 310      -0.232   8.851 -21.277  1.00 97.54           C  
ATOM   4820  HG2 LYS A 310      -0.075   8.780 -22.353  1.00 97.54           H  
ATOM   4821  HG3 LYS A 310       0.742   8.993 -20.808  1.00 97.54           H  
ATOM   4822  CD  LYS A 310      -1.101  10.077 -20.982  1.00 97.54           C  
ATOM   4823  HD2 LYS A 310      -2.047   9.982 -21.515  1.00 97.54           H  
ATOM   4824  HD3 LYS A 310      -1.286  10.155 -19.911  1.00 97.54           H  
ATOM   4825  CE  LYS A 310      -0.356  11.324 -21.456  1.00 97.54           C  
ATOM   4826  HE2 LYS A 310      -0.079  11.207 -22.503  1.00 97.54           H  
ATOM   4827  HE3 LYS A 310       0.573  11.401 -20.891  1.00 97.54           H  
ATOM   4828  NZ  LYS A 310      -1.171  12.548 -21.276  1.00 97.54           N  
ATOM   4829  HZ1 LYS A 310      -1.491  12.653 -20.324  1.00 97.54           H  
ATOM   4830  HZ2 LYS A 310      -1.940  12.623 -21.927  1.00 97.54           H  
ATOM   4831  HZ3 LYS A 310      -0.596  13.341 -21.524  1.00 97.54           H  
ATOM   4832  N   VAL A 311      -2.865   6.087 -18.582  1.00 97.57           N  
ATOM   4833  H   VAL A 311      -3.343   6.968 -18.704  1.00 97.57           H  
ATOM   4834  CA  VAL A 311      -3.688   4.873 -18.539  1.00 97.57           C  
ATOM   4835  HA  VAL A 311      -3.104   4.073 -18.083  1.00 97.57           H  
ATOM   4836  C   VAL A 311      -4.039   4.433 -19.957  1.00 97.57           C  
ATOM   4837  CB  VAL A 311      -4.970   5.033 -17.695  1.00 97.57           C  
ATOM   4838  HB  VAL A 311      -5.528   4.100 -17.765  1.00 97.57           H  
ATOM   4839  O   VAL A 311      -4.100   5.253 -20.876  1.00 97.57           O  
ATOM   4840  CG1 VAL A 311      -4.628   5.243 -16.220  1.00 97.57           C  
ATOM   4841 HG11 VAL A 311      -3.981   4.434 -15.878  1.00 97.57           H  
ATOM   4842 HG12 VAL A 311      -4.124   6.198 -16.072  1.00 97.57           H  
ATOM   4843 HG13 VAL A 311      -5.543   5.232 -15.628  1.00 97.57           H  
ATOM   4844  CG2 VAL A 311      -5.897   6.161 -18.166  1.00 97.57           C  
ATOM   4845 HG21 VAL A 311      -6.152   6.035 -19.218  1.00 97.57           H  
ATOM   4846 HG22 VAL A 311      -6.821   6.137 -17.587  1.00 97.57           H  
ATOM   4847 HG23 VAL A 311      -5.427   7.133 -18.018  1.00 97.57           H  
ATOM   4848  N   TRP A 312      -4.306   3.140 -20.129  1.00 97.89           N  
ATOM   4849  H   TRP A 312      -4.254   2.520 -19.333  1.00 97.89           H  
ATOM   4850  CA  TRP A 312      -5.066   2.649 -21.274  1.00 97.89           C  
ATOM   4851  HA  TRP A 312      -4.979   3.332 -22.119  1.00 97.89           H  
ATOM   4852  C   TRP A 312      -6.525   2.566 -20.811  1.00 97.89           C  
ATOM   4853  CB  TRP A 312      -4.519   1.291 -21.729  1.00 97.89           C  
ATOM   4854  HB2 TRP A 312      -5.131   0.941 -22.560  1.00 97.89           H  
ATOM   4855  HB3 TRP A 312      -4.638   0.577 -20.914  1.00 97.89           H  
ATOM   4856  O   TRP A 312      -6.803   1.745 -19.935  1.00 97.89           O  
ATOM   4857  CG  TRP A 312      -3.083   1.234 -22.162  1.00 97.89           C  
ATOM   4858  CD1 TRP A 312      -2.208   2.265 -22.266  1.00 97.89           C  
ATOM   4859  HD1 TRP A 312      -2.434   3.300 -22.055  1.00 97.89           H  
ATOM   4860  CD2 TRP A 312      -2.337   0.047 -22.561  1.00 97.89           C  
ATOM   4861  CE2 TRP A 312      -1.008   0.431 -22.891  1.00 97.89           C  
ATOM   4862  CE3 TRP A 312      -2.658  -1.319 -22.680  1.00 97.89           C  
ATOM   4863  HE3 TRP A 312      -3.670  -1.620 -22.452  1.00 97.89           H  
ATOM   4864  NE1 TRP A 312      -0.978   1.791 -22.681  1.00 97.89           N  
ATOM   4865  HE1 TRP A 312      -0.162   2.368 -22.828  1.00 97.89           H  
ATOM   4866  CH2 TRP A 312      -0.399  -1.848 -23.427  1.00 97.89           C  
ATOM   4867  HH2 TRP A 312       0.330  -2.573 -23.756  1.00 97.89           H  
ATOM   4868  CZ2 TRP A 312      -0.048  -0.493 -23.318  1.00 97.89           C  
ATOM   4869  HZ2 TRP A 312       0.951  -0.163 -23.561  1.00 97.89           H  
ATOM   4870  CZ3 TRP A 312      -1.702  -2.261 -23.103  1.00 97.89           C  
ATOM   4871  HZ3 TRP A 312      -1.968  -3.304 -23.199  1.00 97.89           H  
ATOM   4872  N   PRO A 313      -7.436   3.430 -21.295  1.00 97.28           N  
ATOM   4873  CA  PRO A 313      -8.824   3.425 -20.832  1.00 97.28           C  
ATOM   4874  HA  PRO A 313      -8.844   3.706 -19.779  1.00 97.28           H  
ATOM   4875  C   PRO A 313      -9.472   2.044 -21.002  1.00 97.28           C  
ATOM   4876  CB  PRO A 313      -9.524   4.513 -21.652  1.00 97.28           C  
ATOM   4877  HB2 PRO A 313     -10.329   4.989 -21.093  1.00 97.28           H  
ATOM   4878  HB3 PRO A 313      -9.899   4.094 -22.586  1.00 97.28           H  
ATOM   4879  O   PRO A 313      -9.334   1.427 -22.062  1.00 97.28           O  
ATOM   4880  CG  PRO A 313      -8.396   5.491 -21.973  1.00 97.28           C  
ATOM   4881  HG2 PRO A 313      -8.615   6.091 -22.856  1.00 97.28           H  
ATOM   4882  HG3 PRO A 313      -8.202   6.127 -21.110  1.00 97.28           H  
ATOM   4883  CD  PRO A 313      -7.214   4.552 -22.200  1.00 97.28           C  
ATOM   4884  HD2 PRO A 313      -6.285   5.081 -21.988  1.00 97.28           H  
ATOM   4885  HD3 PRO A 313      -7.220   4.192 -23.229  1.00 97.28           H  
ATOM   4886  N   GLU A 314     -10.138   1.535 -19.961  1.00 97.02           N  
ATOM   4887  H   GLU A 314     -10.226   2.077 -19.113  1.00 97.02           H  
ATOM   4888  CA  GLU A 314     -10.653   0.153 -19.938  1.00 97.02           C  
ATOM   4889  HA  GLU A 314      -9.850  -0.522 -20.234  1.00 97.02           H  
ATOM   4890  C   GLU A 314     -11.804  -0.087 -20.928  1.00 97.02           C  
ATOM   4891  CB  GLU A 314     -11.102  -0.246 -18.521  1.00 97.02           C  
ATOM   4892  HB2 GLU A 314     -11.839   0.468 -18.152  1.00 97.02           H  
ATOM   4893  HB3 GLU A 314     -11.580  -1.221 -18.603  1.00 97.02           H  
ATOM   4894  O   GLU A 314     -12.030  -1.213 -21.361  1.00 97.02           O  
ATOM   4895  CG  GLU A 314      -9.943  -0.352 -17.513  1.00 97.02           C  
ATOM   4896  HG2 GLU A 314      -9.567   0.650 -17.303  1.00 97.02           H  
ATOM   4897  HG3 GLU A 314      -9.136  -0.919 -17.977  1.00 97.02           H  
ATOM   4898  CD  GLU A 314     -10.335  -1.053 -16.195  1.00 97.02           C  
ATOM   4899  OE1 GLU A 314      -9.611  -0.858 -15.193  1.00 97.02           O  
ATOM   4900  OE2 GLU A 314     -11.295  -1.859 -16.201  1.00 97.02           O  
ATOM   4901  N   ASP A 315     -12.502   0.966 -21.345  1.00 96.67           N  
ATOM   4902  H   ASP A 315     -12.216   1.885 -21.041  1.00 96.67           H  
ATOM   4903  CA  ASP A 315     -13.521   0.927 -22.398  1.00 96.67           C  
ATOM   4904  HA  ASP A 315     -14.169   0.068 -22.223  1.00 96.67           H  
ATOM   4905  C   ASP A 315     -12.927   0.765 -23.811  1.00 96.67           C  
ATOM   4906  CB  ASP A 315     -14.379   2.199 -22.300  1.00 96.67           C  
ATOM   4907  HB2 ASP A 315     -14.831   2.244 -21.309  1.00 96.67           H  
ATOM   4908  HB3 ASP A 315     -15.189   2.120 -23.025  1.00 96.67           H  
ATOM   4909  O   ASP A 315     -13.599   0.268 -24.715  1.00 96.67           O  
ATOM   4910  CG  ASP A 315     -13.609   3.505 -22.554  1.00 96.67           C  
ATOM   4911  OD1 ASP A 315     -12.372   3.533 -22.342  1.00 96.67           O  
ATOM   4912  OD2 ASP A 315     -14.264   4.479 -22.973  1.00 96.67           O  
ATOM   4913  N   ARG A 316     -11.658   1.145 -24.004  1.00 96.55           N  
ATOM   4914  H   ARG A 316     -11.213   1.604 -23.222  1.00 96.55           H  
ATOM   4915  CA  ARG A 316     -10.916   0.993 -25.269  1.00 96.55           C  
ATOM   4916  HA  ARG A 316     -11.627   0.858 -26.085  1.00 96.55           H  
ATOM   4917  C   ARG A 316     -10.034  -0.248 -25.275  1.00 96.55           C  
ATOM   4918  CB  ARG A 316     -10.082   2.254 -25.534  1.00 96.55           C  
ATOM   4919  HB2 ARG A 316      -9.455   2.086 -26.410  1.00 96.55           H  
ATOM   4920  HB3 ARG A 316      -9.436   2.442 -24.677  1.00 96.55           H  
ATOM   4921  O   ARG A 316      -9.906  -0.900 -26.308  1.00 96.55           O  
ATOM   4922  CG  ARG A 316     -10.971   3.481 -25.786  1.00 96.55           C  
ATOM   4923  HG2 ARG A 316     -11.677   3.594 -24.964  1.00 96.55           H  
ATOM   4924  HG3 ARG A 316     -11.541   3.343 -26.705  1.00 96.55           H  
ATOM   4925  CD  ARG A 316     -10.155   4.774 -25.869  1.00 96.55           C  
ATOM   4926  HD2 ARG A 316      -9.531   4.847 -24.979  1.00 96.55           H  
ATOM   4927  HD3 ARG A 316     -10.862   5.604 -25.850  1.00 96.55           H  
ATOM   4928  NE  ARG A 316      -9.318   4.878 -27.088  1.00 96.55           N  
ATOM   4929  HE  ARG A 316      -9.329   4.098 -27.730  1.00 96.55           H  
ATOM   4930  NH1 ARG A 316      -8.542   6.987 -26.629  1.00 96.55           N  
ATOM   4931 HH11 ARG A 316      -9.092   7.034 -25.784  1.00 96.55           H  
ATOM   4932 HH12 ARG A 316      -7.945   7.774 -26.839  1.00 96.55           H  
ATOM   4933  NH2 ARG A 316      -7.903   6.033 -28.499  1.00 96.55           N  
ATOM   4934 HH21 ARG A 316      -7.371   6.888 -28.587  1.00 96.55           H  
ATOM   4935 HH22 ARG A 316      -7.845   5.265 -29.152  1.00 96.55           H  
ATOM   4936  CZ  ARG A 316      -8.601   5.947 -27.405  1.00 96.55           C  
ATOM   4937  N   VAL A 317      -9.418  -0.566 -24.139  1.00 97.94           N  
ATOM   4938  H   VAL A 317      -9.567   0.042 -23.346  1.00 97.94           H
[truncated: 518,409 more chars]
