# Supplementary material for: Catalases in the pathogenesis of Sporothrix schenckii research
Source: PeerJ. 2022 Dec 7;10:e14478. doi: 10.7717/peerj.14478 (PMC9745942; doi:10.7717/peerj.14478)
Supplement: Supplemental Information 3 — Sequences and PDB files used in this study. [file peerj-10-14478-s003.zip › Raw data/Cat1 SS/test_106f0_relaxed_rank_5_model_1.pdb]

ATOM      1  N   MET A   1      12.572 -20.239  14.398  1.00 24.77           N  
ATOM      2  H   MET A   1      11.854 -20.729  13.884  1.00 24.77           H  
ATOM      3  H2  MET A   1      12.619 -20.601  15.339  1.00 24.77           H  
ATOM      4  H3  MET A   1      12.329 -19.259  14.428  1.00 24.77           H  
ATOM      5  CA  MET A   1      13.865 -20.420  13.707  1.00 24.77           C  
ATOM      6  HA  MET A   1      14.649 -19.855  14.211  1.00 24.77           H  
ATOM      7  C   MET A   1      13.701 -19.858  12.307  1.00 24.77           C  
ATOM      8  CB  MET A   1      14.285 -21.901  13.644  1.00 24.77           C  
ATOM      9  HB2 MET A   1      15.156 -21.982  12.994  1.00 24.77           H  
ATOM     10  HB3 MET A   1      13.481 -22.493  13.205  1.00 24.77           H  
ATOM     11  O   MET A   1      13.137 -20.533  11.459  1.00 24.77           O  
ATOM     12  CG  MET A   1      14.651 -22.506  15.002  1.00 24.77           C  
ATOM     13  HG2 MET A   1      13.766 -22.507  15.638  1.00 24.77           H  
ATOM     14  HG3 MET A   1      15.425 -21.903  15.476  1.00 24.77           H  
ATOM     15  SD  MET A   1      15.257 -24.207  14.843  1.00 24.77           S  
ATOM     16  CE  MET A   1      14.607 -24.951  16.361  1.00 24.77           C  
ATOM     17  HE1 MET A   1      13.519 -24.893  16.365  1.00 24.77           H  
ATOM     18  HE2 MET A   1      15.006 -24.426  17.229  1.00 24.77           H  
ATOM     19  HE3 MET A   1      14.909 -25.998  16.407  1.00 24.77           H  
ATOM     20  N   THR A   2      14.052 -18.592  12.101  1.00 37.16           N  
ATOM     21  H   THR A   2      14.540 -18.057  12.806  1.00 37.16           H  
ATOM     22  CA  THR A   2      14.057 -17.963  10.773  1.00 37.16           C  
ATOM     23  HA  THR A   2      13.142 -18.201  10.232  1.00 37.16           H  
ATOM     24  C   THR A   2      15.244 -18.522   9.994  1.00 37.16           C  
ATOM     25  CB  THR A   2      14.169 -16.433  10.915  1.00 37.16           C  
ATOM     26  HB  THR A   2      14.440 -15.987   9.958  1.00 37.16           H  
ATOM     27  O   THR A   2      16.354 -18.538  10.526  1.00 37.16           O  
ATOM     28  CG2 THR A   2      12.849 -15.830  11.398  1.00 37.16           C  
ATOM     29 HG21 THR A   2      12.578 -16.228  12.375  1.00 37.16           H  
ATOM     30 HG22 THR A   2      12.956 -14.748  11.473  1.00 37.16           H  
ATOM     31 HG23 THR A   2      12.058 -16.050  10.680  1.00 37.16           H  
ATOM     32  OG1 THR A   2      15.137 -16.115  11.893  1.00 37.16           O  
ATOM     33  HG1 THR A   2      15.998 -16.226  11.483  1.00 37.16           H  
ATOM     34  N   SER A   3      15.021 -19.022   8.779  1.00 47.25           N  
ATOM     35  H   SER A   3      14.101 -18.947   8.369  1.00 47.25           H  
ATOM     36  CA  SER A   3      16.101 -19.317   7.833  1.00 47.25           C  
ATOM     37  HA  SER A   3      16.678 -20.167   8.199  1.00 47.25           H  
ATOM     38  C   SER A   3      17.035 -18.103   7.733  1.00 47.25           C  
ATOM     39  CB  SER A   3      15.514 -19.682   6.457  1.00 47.25           C  
ATOM     40  HB2 SER A   3      16.290 -19.602   5.696  1.00 47.25           H  
ATOM     41  HB3 SER A   3      15.160 -20.712   6.485  1.00 47.25           H  
ATOM     42  O   SER A   3      16.571 -16.962   7.790  1.00 47.25           O  
ATOM     43  OG  SER A   3      14.422 -18.844   6.116  1.00 47.25           O  
ATOM     44  HG  SER A   3      14.215 -18.959   5.186  1.00 47.25           H  
ATOM     45  N   ALA A   4      18.349 -18.339   7.656  1.00 65.74           N  
ATOM     46  H   ALA A   4      18.682 -19.292   7.613  1.00 65.74           H  
ATOM     47  CA  ALA A   4      19.334 -17.271   7.499  1.00 65.74           C  
ATOM     48  HA  ALA A   4      19.320 -16.637   8.385  1.00 65.74           H  
ATOM     49  C   ALA A   4      18.954 -16.422   6.277  1.00 65.74           C  
ATOM     50  CB  ALA A   4      20.731 -17.889   7.365  1.00 65.74           C  
ATOM     51  HB1 ALA A   4      20.778 -18.526   6.482  1.00 65.74           H  
ATOM     52  HB2 ALA A   4      21.467 -17.091   7.266  1.00 65.74           H  
ATOM     53  HB3 ALA A   4      20.967 -18.473   8.255  1.00 65.74           H  
ATOM     54  O   ALA A   4      18.856 -16.931   5.161  1.00 65.74           O  
ATOM     55  N   ASN A   5      18.669 -15.145   6.505  1.00 84.69           N  
ATOM     56  H   ASN A   5      18.830 -14.780   7.433  1.00 84.69           H  
ATOM     57  CA  ASN A   5      18.238 -14.210   5.480  1.00 84.69           C  
ATOM     58  HA  ASN A   5      18.109 -14.723   4.527  1.00 84.69           H  
ATOM     59  C   ASN A   5      19.353 -13.181   5.332  1.00 84.69           C  
ATOM     60  CB  ASN A   5      16.880 -13.631   5.894  1.00 84.69           C  
ATOM     61  HB2 ASN A   5      16.156 -14.444   5.938  1.00 84.69           H  
ATOM     62  HB3 ASN A   5      17.003 -13.229   6.900  1.00 84.69           H  
ATOM     63  O   ASN A   5      19.548 -12.337   6.209  1.00 84.69           O  
ATOM     64  CG  ASN A   5      16.353 -12.538   4.972  1.00 84.69           C  
ATOM     65  ND2 ASN A   5      15.057 -12.478   4.766  1.00 84.69           N  
ATOM     66 HD21 ASN A   5      14.717 -11.735   4.172  1.00 84.69           H  
ATOM     67 HD22 ASN A   5      14.438 -13.165   5.172  1.00 84.69           H  
ATOM     68  OD1 ASN A   5      17.088 -11.729   4.429  1.00 84.69           O  
ATOM     69  N   ALA A   6      20.058 -13.252   4.202  1.00 92.05           N  
ATOM     70  H   ALA A   6      19.859 -14.012   3.567  1.00 92.05           H  
ATOM     71  CA  ALA A   6      21.248 -12.451   3.937  1.00 92.05           C  
ATOM     72  HA  ALA A   6      22.030 -12.749   4.636  1.00 92.05           H  
ATOM     73  C   ALA A   6      21.017 -10.943   4.117  1.00 92.05           C  
ATOM     74  CB  ALA A   6      21.709 -12.762   2.508  1.00 92.05           C  
ATOM     75  HB1 ALA A   6      22.622 -12.206   2.294  1.00 92.05           H  
ATOM     76  HB2 ALA A   6      20.941 -12.476   1.790  1.00 92.05           H  
ATOM     77  HB3 ALA A   6      21.921 -13.827   2.410  1.00 92.05           H  
ATOM     78  O   ALA A   6      21.948 -10.218   4.465  1.00 92.05           O  
ATOM     79  N   LYS A   7      19.781 -10.454   3.917  1.00 95.89           N  
ATOM     80  H   LYS A   7      19.021 -11.095   3.740  1.00 95.89           H  
ATOM     81  CA  LYS A   7      19.483  -9.040   4.133  1.00 95.89           C  
ATOM     82  HA  LYS A   7      20.344  -8.509   3.726  1.00 95.89           H  
ATOM     83  C   LYS A   7      19.421  -8.668   5.612  1.00 95.89           C  
ATOM     84  CB  LYS A   7      18.209  -8.607   3.381  1.00 95.89           C  
ATOM     85  HB2 LYS A   7      17.346  -9.128   3.794  1.00 95.89           H  
ATOM     86  HB3 LYS A   7      18.305  -8.885   2.331  1.00 95.89           H  
ATOM     87  O   LYS A   7      19.879  -7.590   5.978  1.00 95.89           O  
ATOM     88  CG  LYS A   7      17.956  -7.087   3.468  1.00 95.89           C  
ATOM     89  HG2 LYS A   7      17.092  -6.834   2.853  1.00 95.89           H  
ATOM     90  HG3 LYS A   7      17.735  -6.802   4.496  1.00 95.89           H  
ATOM     91  CD  LYS A   7      19.184  -6.314   2.970  1.00 95.89           C  
ATOM     92  HD2 LYS A   7      19.407  -6.627   1.950  1.00 95.89           H  
ATOM     93  HD3 LYS A   7      20.044  -6.546   3.599  1.00 95.89           H  
ATOM     94  CE  LYS A   7      19.083  -4.804   3.021  1.00 95.89           C  
ATOM     95  HE2 LYS A   7      18.849  -4.494   4.039  1.00 95.89           H  
ATOM     96  HE3 LYS A   7      18.297  -4.455   2.352  1.00 95.89           H  
ATOM     97  NZ  LYS A   7      20.404  -4.265   2.621  1.00 95.89           N  
ATOM     98  HZ1 LYS A   7      20.424  -3.262   2.735  1.00 95.89           H  
ATOM     99  HZ2 LYS A   7      20.664  -4.476   1.668  1.00 95.89           H  
ATOM    100  HZ3 LYS A   7      21.145  -4.592   3.224  1.00 95.89           H  
ATOM    101  N   PHE A   8      18.887  -9.531   6.469  1.00 93.68           N  
ATOM    102  H   PHE A   8      18.608 -10.442   6.134  1.00 93.68           H  
ATOM    103  CA  PHE A   8      18.878  -9.268   7.910  1.00 93.68           C  
ATOM    104  HA  PHE A   8      18.590  -8.229   8.067  1.00 93.68           H  
ATOM    105  C   PHE A   8      20.270  -9.401   8.523  1.00 93.68           C  
ATOM    106  CB  PHE A   8      17.849 -10.152   8.621  1.00 93.68           C  
ATOM    107  HB2 PHE A   8      17.960 -10.015   9.697  1.00 93.68           H  
ATOM    108  HB3 PHE A   8      18.060 -11.197   8.396  1.00 93.68           H  
ATOM    109  O   PHE A   8      20.622  -8.580   9.364  1.00 93.68           O  
ATOM    110  CG  PHE A   8      16.415  -9.816   8.257  1.00 93.68           C  
ATOM    111  CD1 PHE A   8      15.938  -8.497   8.382  1.00 93.68           C  
ATOM    112  HD1 PHE A   8      16.572  -7.718   8.780  1.00 93.68           H  
ATOM    113  CD2 PHE A   8      15.546 -10.820   7.799  1.00 93.68           C  
ATOM    114  HD2 PHE A   8      15.864 -11.852   7.803  1.00 93.68           H  
ATOM    115  CE1 PHE A   8      14.631  -8.180   7.978  1.00 93.68           C  
ATOM    116  HE1 PHE A   8      14.272  -7.165   8.057  1.00 93.68           H  
ATOM    117  CE2 PHE A   8      14.247 -10.506   7.375  1.00 93.68           C  
ATOM    118  HE2 PHE A   8      13.586 -11.278   7.010  1.00 93.68           H  
ATOM    119  CZ  PHE A   8      13.801  -9.180   7.448  1.00 93.68           C  
ATOM    120  HZ  PHE A   8      12.793  -8.937   7.148  1.00 93.68           H  
ATOM    121  N   ASP A   9      21.085 -10.343   8.044  1.00 93.59           N  
ATOM    122  H   ASP A   9      20.714 -11.047   7.422  1.00 93.59           H  
ATOM    123  CA  ASP A   9      22.494 -10.440   8.444  1.00 93.59           C  
ATOM    124  HA  ASP A   9      22.552 -10.549   9.527  1.00 93.59           H  
ATOM    125  C   ASP A   9      23.267  -9.165   8.053  1.00 93.59           C  
ATOM    126  CB  ASP A   9      23.137 -11.676   7.793  1.00 93.59           C  
ATOM    127  HB2 ASP A   9      23.069 -11.579   6.710  1.00 93.59           H  
ATOM    128  HB3 ASP A   9      24.194 -11.696   8.060  1.00 93.59           H  
ATOM    129  O   ASP A   9      24.067  -8.637   8.827  1.00 93.59           O  
ATOM    130  CG  ASP A   9      22.514 -13.014   8.216  1.00 93.59           C  
ATOM    131  OD1 ASP A   9      21.906 -13.080   9.308  1.00 93.59           O  
ATOM    132  OD2 ASP A   9      22.651 -13.977   7.429  1.00 93.59           O  
ATOM    133  N   ASP A  10      22.981  -8.620   6.864  1.00 95.01           N  
ATOM    134  H   ASP A  10      22.380  -9.139   6.240  1.00 95.01           H  
ATOM    135  CA  ASP A  10      23.524  -7.344   6.400  1.00 95.01           C  
ATOM    136  HA  ASP A  10      24.612  -7.397   6.451  1.00 95.01           H  
ATOM    137  C   ASP A  10      23.080  -6.159   7.277  1.00 95.01           C  
ATOM    138  CB  ASP A  10      23.125  -7.137   4.930  1.00 95.01           C  
ATOM    139  HB2 ASP A  10      23.580  -7.918   4.320  1.00 95.01           H  
ATOM    140  HB3 ASP A  10      22.043  -7.209   4.819  1.00 95.01           H  
ATOM    141  O   ASP A  10      23.923  -5.352   7.684  1.00 95.01           O  
ATOM    142  CG  ASP A  10      23.582  -5.780   4.419  1.00 95.01           C  
ATOM    143  OD1 ASP A  10      24.808  -5.570   4.352  1.00 95.01           O  
ATOM    144  OD2 ASP A  10      22.753  -4.870   4.188  1.00 95.01           O  
ATOM    145  N   LEU A  11      21.778  -6.062   7.573  1.00 96.06           N  
ATOM    146  H   LEU A  11      21.163  -6.768   7.193  1.00 96.06           H  
ATOM    147  CA  LEU A  11      21.179  -4.999   8.387  1.00 96.06           C  
ATOM    148  HA  LEU A  11      21.493  -4.033   7.989  1.00 96.06           H  
ATOM    149  C   LEU A  11      21.649  -5.034   9.844  1.00 96.06           C  
ATOM    150  CB  LEU A  11      19.642  -5.100   8.337  1.00 96.06           C  
ATOM    151  HB2 LEU A  11      19.361  -6.138   8.514  1.00 96.06           H  
ATOM    152  HB3 LEU A  11      19.227  -4.512   9.155  1.00 96.06           H  
ATOM    153  O   LEU A  11      21.850  -3.969  10.419  1.00 96.06           O  
ATOM    154  CG  LEU A  11      18.996  -4.613   7.027  1.00 96.06           C  
ATOM    155  HG  LEU A  11      19.473  -5.089   6.171  1.00 96.06           H  
ATOM    156  CD1 LEU A  11      17.509  -4.972   7.018  1.00 96.06           C  
ATOM    157 HD11 LEU A  11      17.397  -6.055   7.067  1.00 96.06           H  
ATOM    158 HD12 LEU A  11      17.043  -4.619   6.098  1.00 96.06           H  
ATOM    159 HD13 LEU A  11      17.005  -4.522   7.873  1.00 96.06           H  
ATOM    160  CD2 LEU A  11      19.115  -3.098   6.855  1.00 96.06           C  
ATOM    161 HD21 LEU A  11      18.564  -2.780   5.970  1.00 96.06           H  
ATOM    162 HD22 LEU A  11      20.163  -2.831   6.720  1.00 96.06           H  
ATOM    163 HD23 LEU A  11      18.718  -2.587   7.733  1.00 96.06           H  
ATOM    164  N   ALA A  12      21.892  -6.219  10.415  1.00 95.03           N  
ATOM    165  H   ALA A  12      21.675  -7.055   9.891  1.00 95.03           H  
ATOM    166  CA  ALA A  12      22.299  -6.390  11.812  1.00 95.03           C  
ATOM    167  HA  ALA A  12      21.490  -6.040  12.454  1.00 95.03           H  
ATOM    168  C   ALA A  12      23.558  -5.585  12.180  1.00 95.03           C  
ATOM    169  CB  ALA A  12      22.515  -7.887  12.068  1.00 95.03           C  
ATOM    170  HB1 ALA A  12      23.293  -8.274  11.410  1.00 95.03           H  
ATOM    171  HB2 ALA A  12      22.815  -8.040  13.105  1.00 95.03           H  
ATOM    172  HB3 ALA A  12      21.589  -8.431  11.888  1.00 95.03           H  
ATOM    173  O   ALA A  12      23.702  -5.139  13.314  1.00 95.03           O  
ATOM    174  N   ARG A  13      24.445  -5.321  11.210  1.00 93.64           N  
ATOM    175  H   ARG A  13      24.236  -5.693  10.294  1.00 93.64           H  
ATOM    176  CA  ARG A  13      25.648  -4.482  11.386  1.00 93.64           C  
ATOM    177  HA  ARG A  13      26.198  -4.834  12.259  1.00 93.64           H  
ATOM    178  C   ARG A  13      25.342  -3.004  11.653  1.00 93.64           C  
ATOM    179  CB  ARG A  13      26.531  -4.594  10.137  1.00 93.64           C  
ATOM    180  HB2 ARG A  13      25.991  -4.181   9.285  1.00 93.64           H  
ATOM    181  HB3 ARG A  13      27.432  -4.001  10.292  1.00 93.64           H  
ATOM    182  O   ARG A  13      26.231  -2.263  12.059  1.00 93.64           O  
ATOM    183  CG  ARG A  13      26.936  -6.043   9.834  1.00 93.64           C  
ATOM    184  HG2 ARG A  13      26.058  -6.645   9.600  1.00 93.64           H  
ATOM    185  HG3 ARG A  13      27.423  -6.466  10.713  1.00 93.64           H  
ATOM    186  CD  ARG A  13      27.907  -6.108   8.656  1.00 93.64           C  
ATOM    187  HD2 ARG A  13      28.262  -7.135   8.572  1.00 93.64           H  
ATOM    188  HD3 ARG A  13      28.756  -5.461   8.875  1.00 93.64           H  
ATOM    189  NE  ARG A  13      27.279  -5.716   7.377  1.00 93.64           N  
ATOM    190  HE  ARG A  13      26.272  -5.643   7.353  1.00 93.64           H  
ATOM    191  NH1 ARG A  13      29.230  -5.595   6.179  1.00 93.64           N  
ATOM    192 HH11 ARG A  13      29.736  -5.818   7.024  1.00 93.64           H  
ATOM    193 HH12 ARG A  13      29.700  -5.457   5.295  1.00 93.64           H  
ATOM    194  NH2 ARG A  13      27.321  -5.271   5.129  1.00 93.64           N  
ATOM    195 HH21 ARG A  13      26.315  -5.346   5.068  1.00 93.64           H  
ATOM    196 HH22 ARG A  13      27.811  -5.218   4.248  1.00 93.64           H  
ATOM    197  CZ  ARG A  13      27.929  -5.526   6.243  1.00 93.64           C  
ATOM    198  N   ASN A  14      24.118  -2.574  11.364  1.00 94.96           N  
ATOM    199  H   ASN A  14      23.454  -3.261  11.036  1.00 94.96           H  
ATOM    200  CA  ASN A  14      23.626  -1.206  11.484  1.00 94.96           C  
ATOM    201  HA  ASN A  14      24.402  -0.577  11.921  1.00 94.96           H  
ATOM    202  C   ASN A  14      22.419  -1.105  12.439  1.00 94.96           C  
ATOM    203  CB  ASN A  14      23.296  -0.697  10.065  1.00 94.96           C  
ATOM    204  HB2 ASN A  14      22.587  -1.375   9.592  1.00 94.96           H  
ATOM    205  HB3 ASN A  14      22.825   0.283  10.139  1.00 94.96           H  
ATOM    206  O   ASN A  14      21.806  -0.044  12.527  1.00 94.96           O  
ATOM    207  CG  ASN A  14      24.522  -0.565   9.178  1.00 94.96           C  
ATOM    208  ND2 ASN A  14      25.325   0.445   9.420  1.00 94.96           N  
ATOM    209 HD21 ASN A  14      25.128   1.053  10.202  1.00 94.96           H  
ATOM    210 HD22 ASN A  14      26.169   0.534   8.872  1.00 94.96           H  
ATOM    211  OD1 ASN A  14      24.770  -1.334   8.250  1.00 94.96           O  
ATOM    212  N   THR A  15      22.061  -2.189  13.133  1.00 94.33           N  
ATOM    213  H   THR A  15      22.617  -3.028  13.050  1.00 94.33           H  
ATOM    214  CA  THR A  15      20.932  -2.231  14.068  1.00 94.33           C  
ATOM    215  HA  THR A  15      20.266  -1.393  13.862  1.00 94.33           H  
ATOM    216  C   THR A  15      21.431  -2.094  15.502  1.00 94.33           C  
ATOM    217  CB  THR A  15      20.115  -3.520  13.893  1.00 94.33           C  
ATOM    218  HB  THR A  15      20.743  -4.384  14.113  1.00 94.33           H  
ATOM    219  O   THR A  15      22.319  -2.826  15.931  1.00 94.33           O  
ATOM    220  CG2 THR A  15      18.873  -3.558  14.783  1.00 94.33           C  
ATOM    221 HG21 THR A  15      19.165  -3.618  15.831  1.00 94.33           H  
ATOM    222 HG22 THR A  15      18.265  -2.666  14.629  1.00 94.33           H  
ATOM    223 HG23 THR A  15      18.281  -4.441  14.544  1.00 94.33           H  
ATOM    224  OG1 THR A  15      19.647  -3.621  12.566  1.00 94.33           O  
ATOM    225  HG1 THR A  15      19.088  -2.858  12.402  1.00 94.33           H  
ATOM    226  N   HIS A  16      20.825  -1.175  16.254  1.00 91.58           N  
ATOM    227  H   HIS A  16      20.074  -0.632  15.853  1.00 91.58           H  
ATOM    228  CA  HIS A  16      21.091  -0.965  17.676  1.00 91.58           C  
ATOM    229  HA  HIS A  16      21.895  -1.625  18.002  1.00 91.58           H  
ATOM    230  C   HIS A  16      19.841  -1.308  18.492  1.00 91.58           C  
ATOM    231  CB  HIS A  16      21.543   0.483  17.907  1.00 91.58           C  
ATOM    232  HB2 HIS A  16      21.666   0.646  18.978  1.00 91.58           H  
ATOM    233  HB3 HIS A  16      20.768   1.164  17.555  1.00 91.58           H  
ATOM    234  O   HIS A  16      18.742  -0.878  18.147  1.00 91.58           O  
ATOM    235  CG  HIS A  16      22.844   0.818  17.220  1.00 91.58           C  
ATOM    236  CD2 HIS A  16      23.003   1.406  15.993  1.00 91.58           C  
ATOM    237  HD2 HIS A  16      22.209   1.724  15.334  1.00 91.58           H  
ATOM    238  ND1 HIS A  16      24.103   0.559  17.711  1.00 91.58           N  
ATOM    239  HD1 HIS A  16      24.316   0.125  18.597  1.00 91.58           H  
ATOM    240  CE1 HIS A  16      24.998   0.983  16.804  1.00 91.58           C  
ATOM    241  HE1 HIS A  16      26.070   0.915  16.911  1.00 91.58           H  
ATOM    242  NE2 HIS A  16      24.377   1.507  15.737  1.00 91.58           N  
ATOM    243  N   GLU A  17      20.007  -2.071  19.572  1.00 90.32           N  
ATOM    244  H   GLU A  17      20.935  -2.382  19.821  1.00 90.32           H  
ATOM    245  CA  GLU A  17      18.923  -2.425  20.491  1.00 90.32           C  
ATOM    246  HA  GLU A  17      17.971  -2.344  19.965  1.00 90.32           H  
ATOM    247  C   GLU A  17      18.896  -1.458  21.680  1.00 90.32           C  
ATOM    248  CB  GLU A  17      19.074  -3.890  20.930  1.00 90.32           C  
ATOM    249  HB2 GLU A  17      19.161  -4.507  20.036  1.00 90.32           H  
ATOM    250  HB3 GLU A  17      19.989  -3.993  21.514  1.00 90.32           H  
ATOM    251  O   GLU A  17      19.924  -1.203  22.312  1.00 90.32           O  
ATOM    252  CG  GLU A  17      17.877  -4.390  21.757  1.00 90.32           C  
ATOM    253  HG2 GLU A  17      16.968  -4.243  21.174  1.00 90.32           H  
ATOM    254  HG3 GLU A  17      17.800  -3.786  22.662  1.00 90.32           H  
ATOM    255  CD  GLU A  17      17.990  -5.871  22.161  1.00 90.32           C  
ATOM    256  OE1 GLU A  17      17.056  -6.354  22.840  1.00 90.32           O  
ATOM    257  OE2 GLU A  17      19.001  -6.519  21.803  1.00 90.32           O  
ATOM    258  N   ILE A  18      17.714  -0.928  21.995  1.00 90.16           N  
ATOM    259  H   ILE A  18      16.902  -1.214  21.467  1.00 90.16           H  
ATOM    260  CA  ILE A  18      17.492  -0.147  23.215  1.00 90.16           C  
ATOM    261  HA  ILE A  18      18.367   0.473  23.407  1.00 90.16           H  
ATOM    262  C   ILE A  18      17.330  -1.136  24.372  1.00 90.16           C  
ATOM    263  CB  ILE A  18      16.262   0.780  23.071  1.00 90.16           C  
ATOM    264  HB  ILE A  18      15.387   0.163  22.865  1.00 90.16           H  
ATOM    265  O   ILE A  18      16.393  -1.931  24.371  1.00 90.16           O  
ATOM    266  CG1 ILE A  18      16.451   1.768  21.895  1.00 90.16           C  
ATOM    267 HG12 ILE A  18      17.296   2.425  22.105  1.00 90.16           H  
ATOM    268 HG13 ILE A  18      16.679   1.211  20.987  1.00 90.16           H  
ATOM    269  CG2 ILE A  18      16.017   1.543  24.389  1.00 90.16           C  
ATOM    270 HG21 ILE A  18      16.875   2.173  24.625  1.00 90.16           H  
ATOM    271 HG22 ILE A  18      15.848   0.846  25.210  1.00 90.16           H  
ATOM    272 HG23 ILE A  18      15.125   2.163  24.311  1.00 90.16           H  
ATOM    273  CD1 ILE A  18      15.216   2.627  21.591  1.00 90.16           C  
ATOM    274 HD11 ILE A  18      14.343   1.988  21.455  1.00 90.16           H  
ATOM    275 HD12 ILE A  18      15.388   3.188  20.672  1.00 90.16           H  
ATOM    276 HD13 ILE A  18      15.032   3.336  22.397  1.00 90.16           H  
ATOM    277  N   SER A  19      18.214  -1.076  25.368  1.00 92.07           N  
ATOM    278  H   SER A  19      18.979  -0.419  25.315  1.00 92.07           H  
ATOM    279  CA  SER A  19      18.173  -1.969  26.531  1.00 92.07           C  
ATOM    280  HA  SER A  19      17.157  -2.347  26.646  1.00 92.07           H  
ATOM    281  C   SER A  19      18.534  -1.250  27.830  1.00 92.07           C  
ATOM    282  CB  SER A  19      19.088  -3.176  26.296  1.00 92.07           C  
ATOM    283  HB2 SER A  19      18.854  -3.947  27.030  1.00 92.07           H  
ATOM    284  HB3 SER A  19      18.896  -3.582  25.302  1.00 92.07           H  
ATOM    285  O   SER A  19      19.179  -0.204  27.817  1.00 92.07           O  
ATOM    286  OG  SER A  19      20.459  -2.838  26.413  1.00 92.07           O  
ATOM    287  HG  SER A  19      20.955  -3.568  26.034  1.00 92.07           H  
ATOM    288  N   GLU A  20      18.154  -1.835  28.971  1.00 91.45           N  
ATOM    289  H   GLU A  20      17.583  -2.666  28.929  1.00 91.45           H  
ATOM    290  CA  GLU A  20      18.481  -1.297  30.303  1.00 91.45           C  
ATOM    291  HA  GLU A  20      18.094  -0.282  30.389  1.00 91.45           H  
ATOM    292  C   GLU A  20      19.995  -1.223  30.570  1.00 91.45           C  
ATOM    293  CB  GLU A  20      17.836  -2.168  31.393  1.00 91.45           C  
ATOM    294  HB2 GLU A  20      18.181  -3.195  31.271  1.00 91.45           H  
ATOM    295  HB3 GLU A  20      18.172  -1.805  32.364  1.00 91.45           H  
ATOM    296  O   GLU A  20      20.440  -0.440  31.405  1.00 91.45           O  
ATOM    297  CG  GLU A  20      16.299  -2.141  31.377  1.00 91.45           C  
ATOM    298  HG2 GLU A  20      15.948  -2.550  30.430  1.00 91.45           H  
ATOM    299  HG3 GLU A  20      15.972  -1.103  31.440  1.00 91.45           H  
ATOM    300  CD  GLU A  20      15.671  -2.943  32.533  1.00 91.45           C  
ATOM    301  OE1 GLU A  20      14.435  -2.834  32.698  1.00 91.45           O  
ATOM    302  OE2 GLU A  20      16.411  -3.666  33.240  1.00 91.45           O  
ATOM    303  N   SER A  21      20.799  -2.024  29.863  1.00 88.60           N  
ATOM    304  H   SER A  21      20.383  -2.626  29.167  1.00 88.60           H  
ATOM    305  CA  SER A  21      22.261  -2.008  29.973  1.00 88.60           C  
ATOM    306  HA  SER A  21      22.527  -1.736  30.994  1.00 88.60           H  
ATOM    307  C   SER A  21      22.938  -0.979  29.059  1.00 88.60           C  
ATOM    308  CB  SER A  21      22.820  -3.410  29.711  1.00 88.60           C  
ATOM    309  HB2 SER A  21      22.392  -4.105  30.434  1.00 88.60           H  
ATOM    310  HB3 SER A  21      23.902  -3.397  29.844  1.00 88.60           H  
ATOM    311  O   SER A  21      24.152  -0.803  29.153  1.00 88.60           O  
ATOM    312  OG  SER A  21      22.514  -3.860  28.404  1.00 88.60           O  
ATOM    313  HG  SER A  21      22.738  -3.167  27.779  1.00 88.60           H  
ATOM    314  N   ALA A  22      22.198  -0.340  28.146  1.00 89.53           N  
ATOM    315  H   ALA A  22      21.196  -0.466  28.152  1.00 89.53           H  
ATOM    316  CA  ALA A  22      22.730   0.662  27.230  1.00 89.53           C  
ATOM    317  HA  ALA A  22      23.773   0.425  27.019  1.00 89.53           H  
ATOM    318  C   ALA A  22      22.677   2.064  27.862  1.00 89.53           C  
ATOM    319  CB  ALA A  22      21.968   0.585  25.901  1.00 89.53           C  
ATOM    320  HB1 ALA A  22      22.398   1.288  25.188  1.00 89.53           H  
ATOM    321  HB2 ALA A  22      20.921   0.841  26.060  1.00 89.53           H  
ATOM    322  HB3 ALA A  22      22.030  -0.423  25.490  1.00 89.53           H  
ATOM    323  O   ALA A  22      21.620   2.545  28.264  1.00 89.53           O  
ATOM    324  N   THR A  23      23.822   2.748  27.917  1.00 91.95           N  
ATOM    325  H   THR A  23      24.668   2.293  27.603  1.00 91.95           H  
ATOM    326  CA  THR A  23      23.924   4.119  28.444  1.00 91.95           C  
ATOM    327  HA  THR A  23      23.099   4.297  29.135  1.00 91.95           H  
ATOM    328  C   THR A  23      23.844   5.131  27.308  1.00 91.95           C  
ATOM    329  CB  THR A  23      25.232   4.322  29.221  1.00 91.95           C  
ATOM    330  HB  THR A  23      26.074   4.228  28.534  1.00 91.95           H  
ATOM    331  O   THR A  23      24.568   4.996  26.324  1.00 91.95           O  
ATOM    332  CG2 THR A  23      25.307   5.675  29.930  1.00 91.95           C  
ATOM    333 HG21 THR A  23      26.227   5.737  30.512  1.00 91.95           H  
ATOM    334 HG22 THR A  23      25.308   6.487  29.202  1.00 91.95           H  
ATOM    335 HG23 THR A  23      24.453   5.792  30.596  1.00 91.95           H  
ATOM    336  OG1 THR A  23      25.363   3.345  30.223  1.00 91.95           O  
ATOM    337  HG1 THR A  23      26.222   3.449  30.638  1.00 91.95           H  
ATOM    338  N   LEU A  24      23.039   6.185  27.470  1.00 93.62           N  
ATOM    339  H   LEU A  24      22.461   6.229  28.297  1.00 93.62           H  
ATOM    340  CA  LEU A  24      22.968   7.294  26.516  1.00 93.62           C  
ATOM    341  HA  LEU A  24      22.621   6.891  25.564  1.00 93.62           H  
ATOM    342  C   LEU A  24      24.350   7.934  26.299  1.00 93.62           C  
ATOM    343  CB  LEU A  24      21.948   8.329  27.025  1.00 93.62           C  
ATOM    344  HB2 LEU A  24      20.989   7.835  27.181  1.00 93.62           H  
ATOM    345  HB3 LEU A  24      22.297   8.702  27.987  1.00 93.62           H  
ATOM    346  O   LEU A  24      25.049   8.278  27.258  1.00 93.62           O  
ATOM    347  CG  LEU A  24      21.740   9.530  26.081  1.00 93.62           C  
ATOM    348  HG  LEU A  24      22.698  10.007  25.873  1.00 93.62           H  
ATOM    349  CD1 LEU A  24      21.083   9.126  24.761  1.00 93.62           C  
ATOM    350 HD11 LEU A  24      21.744   8.470  24.195  1.00 93.62           H  
ATOM    351 HD12 LEU A  24      20.907  10.016  24.156  1.00 93.62           H  
ATOM    352 HD13 LEU A  24      20.136   8.619  24.945  1.00 93.62           H  
ATOM    353  CD2 LEU A  24      20.846  10.556  26.766  1.00 93.62           C  
ATOM    354 HD21 LEU A  24      20.761  11.436  26.129  1.00 93.62           H  
ATOM    355 HD22 LEU A  24      19.859  10.134  26.955  1.00 93.62           H  
ATOM    356 HD23 LEU A  24      21.309  10.854  27.707  1.00 93.62           H  
ATOM    357  N   THR A  25      24.723   8.134  25.038  1.00 94.39           N  
ATOM    358  H   THR A  25      24.119   7.826  24.289  1.00 94.39           H  
ATOM    359  CA  THR A  25      25.958   8.815  24.635  1.00 94.39           C  
ATOM    360  HA  THR A  25      26.431   9.225  25.527  1.00 94.39           H  
ATOM    361  C   THR A  25      25.665   9.979  23.700  1.00 94.39           C  
ATOM    362  CB  THR A  25      26.959   7.862  23.960  1.00 94.39           C  
ATOM    363  HB  THR A  25      27.844   8.431  23.678  1.00 94.39           H  
ATOM    364  O   THR A  25      24.597  10.035  23.099  1.00 94.39           O  
ATOM    365  CG2 THR A  25      27.405   6.731  24.885  1.00 94.39           C  
ATOM    366 HG21 THR A  25      28.147   6.120  24.369  1.00 94.39           H  
ATOM    367 HG22 THR A  25      26.556   6.104  25.154  1.00 94.39           H  
ATOM    368 HG23 THR A  25      27.861   7.159  25.778  1.00 94.39           H  
ATOM    369  OG1 THR A  25      26.418   7.278  22.800  1.00 94.39           O  
ATOM    370  HG1 THR A  25      26.378   7.950  22.116  1.00 94.39           H  
ATOM    371  N   SER A  26      26.609  10.908  23.549  1.00 94.62           N  
ATOM    372  H   SER A  26      27.445  10.854  24.112  1.00 94.62           H  
ATOM    373  CA  SER A  26      26.652  11.760  22.355  1.00 94.62           C  
ATOM    374  HA  SER A  26      25.689  12.256  22.232  1.00 94.62           H  
ATOM    375  C   SER A  26      26.917  10.947  21.086  1.00 94.62           C  
ATOM    376  CB  SER A  26      27.732  12.836  22.477  1.00 94.62           C  
ATOM    377  HB2 SER A  26      27.751  13.419  21.556  1.00 94.62           H  
ATOM    378  HB3 SER A  26      27.465  13.518  23.285  1.00 94.62           H  
ATOM    379  O   SER A  26      27.386   9.806  21.155  1.00 94.62           O  
ATOM    380  OG  SER A  26      29.029  12.290  22.689  1.00 94.62           O  
ATOM    381  HG  SER A  26      29.644  12.931  22.326  1.00 94.62           H  
ATOM    382  N   ASP A  27      26.722  11.571  19.927  1.00 92.78           N  
ATOM    383  H   ASP A  27      26.223  12.448  19.962  1.00 92.78           H  
ATOM    384  CA  ASP A  27      27.061  11.030  18.604  1.00 92.78           C  
ATOM    385  HA  ASP A  27      26.449  10.153  18.395  1.00 92.78           H  
ATOM    386  C   ASP A  27      28.540  10.635  18.467  1.00 92.78           C  
ATOM    387  CB  ASP A  27      26.796  12.102  17.545  1.00 92.78           C  
ATOM    388  HB2 ASP A  27      27.290  13.028  17.841  1.00 92.78           H  
ATOM    389  HB3 ASP A  27      27.249  11.782  16.607  1.00 92.78           H  
ATOM    390  O   ASP A  27      28.899   9.791  17.648  1.00 92.78           O  
ATOM    391  CG  ASP A  27      25.329  12.377  17.253  1.00 92.78           C  
ATOM    392  OD1 ASP A  27      24.474  11.493  17.445  1.00 92.78           O  
ATOM    393  OD2 ASP A  27      25.111  13.442  16.633  1.00 92.78           O  
ATOM    394  N   TYR A  28      29.417  11.252  19.264  1.00 93.61           N  
ATOM    395  H   TYR A  28      29.041  11.949  19.891  1.00 93.61           H  
ATOM    396  CA  TYR A  28      30.852  10.954  19.322  1.00 93.61           C  
ATOM    397  HA  TYR A  28      31.114  10.388  18.428  1.00 93.61           H  
ATOM    398  C   TYR A  28      31.237  10.040  20.501  1.00 93.61           C  
ATOM    399  CB  TYR A  28      31.651  12.262  19.252  1.00 93.61           C  
ATOM    400  HB2 TYR A  28      31.445  12.737  18.293  1.00 93.61           H  
ATOM    401  HB3 TYR A  28      32.716  12.032  19.270  1.00 93.61           H  
ATOM    402  O   TYR A  28      32.420   9.897  20.812  1.00 93.61           O  
ATOM    403  CG  TYR A  28      31.336  13.252  20.355  1.00 93.61           C  
ATOM    404  CD1 TYR A  28      30.298  14.188  20.185  1.00 93.61           C  
ATOM    405  HD1 TYR A  28      29.701  14.195  19.285  1.00 93.61           H  
ATOM    406  CD2 TYR A  28      32.074  13.234  21.552  1.00 93.61           C  
ATOM    407  HD2 TYR A  28      32.868  12.513  21.677  1.00 93.61           H  
ATOM    408  CE1 TYR A  28      30.000  15.108  21.206  1.00 93.61           C  
ATOM    409  HE1 TYR A  28      29.177  15.796  21.086  1.00 93.61           H  
ATOM    410  CE2 TYR A  28      31.785  14.164  22.570  1.00 93.61           C  
ATOM    411  HE2 TYR A  28      32.371  14.176  23.477  1.00 93.61           H  
ATOM    412  OH  TYR A  28      30.451  15.982  23.392  1.00 93.61           O  
ATOM    413  HH  TYR A  28      30.964  15.830  24.189  1.00 93.61           H  
ATOM    414  CZ  TYR A  28      30.747  15.104  22.400  1.00 93.61           C  
ATOM    415  N   GLY A  29      30.254   9.402  21.149  1.00 93.92           N  
ATOM    416  H   GLY A  29      29.304   9.590  20.862  1.00 93.92           H  
ATOM    417  CA  GLY A  29      30.456   8.276  22.066  1.00 93.92           C  
ATOM    418  HA2 GLY A  29      31.295   7.675  21.715  1.00 93.92           H  
ATOM    419  HA3 GLY A  29      29.563   7.652  22.033  1.00 93.92           H  
ATOM    420  C   GLY A  29      30.713   8.627  23.535  1.00 93.92           C  
ATOM    421  O   GLY A  29      31.154   7.761  24.288  1.00 93.92           O  
ATOM    422  N   VAL A  30      30.454   9.864  23.978  1.00 95.51           N  
ATOM    423  H   VAL A  30      30.046  10.530  23.338  1.00 95.51           H  
ATOM    424  CA  VAL A  30      30.632  10.258  25.390  1.00 95.51           C  
ATOM    425  HA  VAL A  30      31.401   9.626  25.835  1.00 95.51           H  
ATOM    426  C   VAL A  30      29.350  10.029  26.179  1.00 95.51           C  
ATOM    427  CB  VAL A  30      31.117  11.714  25.519  1.00 95.51           C  
ATOM    428  HB  VAL A  30      30.462  12.380  24.959  1.00 95.51           H  
ATOM    429  O   VAL A  30      28.302  10.543  25.802  1.00 95.51           O  
ATOM    430  CG1 VAL A  30      31.166  12.198  26.976  1.00 95.51           C  
ATOM    431 HG11 VAL A  30      30.159  12.239  27.392  1.00 95.51           H  
ATOM    432 HG12 VAL A  30      31.583  13.204  27.019  1.00 95.51           H  
ATOM    433 HG13 VAL A  30      31.778  11.527  27.578  1.00 95.51           H  
ATOM    434  CG2 VAL A  30      32.541  11.819  24.961  1.00 95.51           C  
ATOM    435 HG21 VAL A  30      32.541  11.588  23.896  1.00 95.51           H  
ATOM    436 HG22 VAL A  30      32.936  12.824  25.115  1.00 95.51           H  
ATOM    437 HG23 VAL A  30      33.194  11.110  25.470  1.00 95.51           H  
ATOM    438  N   HIS A  31      29.432   9.301  27.296  1.00 95.10           N  
ATOM    439  H   HIS A  31      30.314   8.869  27.530  1.00 95.10           H  
ATOM    440  CA  HIS A  31      28.292   9.073  28.186  1.00 95.10           C  
ATOM    441  HA  HIS A  31      27.507   8.579  27.613  1.00 95.10           H  
ATOM    442  C   HIS A  31      27.711  10.380  28.735  1.00 95.10           C  
ATOM    443  CB  HIS A  31      28.691   8.150  29.342  1.00 95.10           C  
ATOM    444  HB2 HIS A  31      29.531   8.589  29.881  1.00 95.10           H  
ATOM    445  HB3 HIS A  31      27.852   8.072  30.034  1.00 95.10           H  
ATOM    446  O   HIS A  31      28.440  11.239  29.236  1.00 95.10           O  
ATOM    447  CG  HIS A  31      29.050   6.759  28.894  1.00 95.10           C  
ATOM    448  CD2 HIS A  31      30.222   6.097  29.137  1.00 95.10           C  
ATOM    449  HD2 HIS A  31      31.065   6.479  29.694  1.00 95.10           H  
ATOM    450  ND1 HIS A  31      28.253   5.917  28.153  1.00 95.10           N  
ATOM    451  HD1 HIS A  31      27.349   6.135  27.759  1.00 95.10           H  
ATOM    452  CE1 HIS A  31      28.934   4.779  27.945  1.00 95.10           C  
ATOM    453  HE1 HIS A  31      28.577   3.940  27.366  1.00 95.10           H  
ATOM    454  NE2 HIS A  31      30.138   4.839  28.537  1.00 95.10           N  
ATOM    455  N   GLN A  32      26.385  10.499  28.681  1.00 93.96           N  
ATOM    456  H   GLN A  32      25.847   9.744  28.280  1.00 93.96           H  
ATOM    457  CA  GLN A  32      25.657  11.661  29.178  1.00 93.96           C  
ATOM    458  HA  GLN A  32      26.328  12.519  29.207  1.00 93.96           H  
ATOM    459  C   GLN A  32      25.137  11.401  30.594  1.00 93.96           C  
ATOM    460  CB  GLN A  32      24.505  12.016  28.229  1.00 93.96           C  
ATOM    461  HB2 GLN A  32      23.992  12.887  28.637  1.00 93.96           H  
ATOM    462  HB3 GLN A  32      23.798  11.188  28.188  1.00 93.96           H  
ATOM    463  O   GLN A  32      24.428  10.427  30.835  1.00 93.96           O  
ATOM    464  CG  GLN A  32      24.981  12.338  26.803  1.00 93.96           C  
ATOM    465  HG2 GLN A  32      25.760  13.100  26.846  1.00 93.96           H  
ATOM    466  HG3 GLN A  32      25.400  11.441  26.347  1.00 93.96           H  
ATOM    467  CD  GLN A  32      23.855  12.859  25.914  1.00 93.96           C  
ATOM    468  NE2 GLN A  32      23.969  12.745  24.610  1.00 93.96           N  
ATOM    469 HE21 GLN A  32      23.203  13.099  24.055  1.00 93.96           H  
ATOM    470 HE22 GLN A  32      24.724  12.238  24.171  1.00 93.96           H  
ATOM    471  OE1 GLN A  32      22.848  13.372  26.374  1.00 93.96           O  
ATOM    472  N   ALA A  33      25.462  12.289  31.536  1.00 92.81           N  
ATOM    473  H   ALA A  33      26.091  13.041  31.294  1.00 92.81           H  
ATOM    474  CA  ALA A  33      24.962  12.202  32.911  1.00 92.81           C  
ATOM    475  HA  ALA A  33      24.856  11.152  33.184  1.00 92.81           H  
ATOM    476  C   ALA A  33      23.572  12.849  33.099  1.00 92.81           C  
ATOM    477  CB  ALA A  33      26.014  12.822  33.839  1.00 92.81           C  
ATOM    478  HB1 ALA A  33      26.966  12.305  33.718  1.00 92.81           H  
ATOM    479  HB2 ALA A  33      26.142  13.880  33.608  1.00 92.81           H  
ATOM    480  HB3 ALA A  33      25.688  12.721  34.875  1.00 92.81           H  
ATOM    481  O   ALA A  33      22.897  12.563  34.085  1.00 92.81           O  
ATOM    482  N   ASN A  34      23.150  13.737  32.187  1.00 92.32           N  
ATOM    483  H   ASN A  34      23.738  13.918  31.386  1.00 92.32           H  
ATOM    484  CA  ASN A  34      21.861  14.435  32.218  1.00 92.32           C  
ATOM    485  HA  ASN A  34      21.105  13.777  32.646  1.00 92.32           H  
ATOM    486  C   ASN A  34      21.435  14.810  30.785  1.00 92.32           C  
ATOM    487  CB  ASN A  34      22.008  15.682  33.116  1.00 92.32           C  
ATOM    488  HB2 ASN A  34      22.377  15.362  34.091  1.00 92.32           H  
ATOM    489  HB3 ASN A  34      22.739  16.361  32.678  1.00 92.32           H  
ATOM    490  O   ASN A  34      22.199  15.467  30.085  1.00 92.32           O  
ATOM    491  CG  ASN A  34      20.717  16.458  33.332  1.00 92.32           C  
ATOM    492  ND2 ASN A  34      20.632  17.204  34.409  1.00 92.32           N  
ATOM    493 HD21 ASN A  34      21.399  17.239  35.064  1.00 92.32           H  
ATOM    494 HD22 ASN A  34      19.759  17.693  34.553  1.00 92.32           H  
ATOM    495  OD1 ASN A  34      19.771  16.422  32.562  1.00 92.32           O  
ATOM    496  N   ASN A  35      20.229  14.407  30.370  1.00 92.77           N  
ATOM    497  H   ASN A  35      19.659  13.882  31.017  1.00 92.77           H  
ATOM    498  CA  ASN A  35      19.654  14.666  29.036  1.00 92.77           C  
ATOM    499  HA  ASN A  35      20.393  15.157  28.403  1.00 92.77           H  
ATOM    500  C   ASN A  35      18.410  15.583  29.075  1.00 92.77           C  
ATOM    501  CB  ASN A  35      19.331  13.294  28.428  1.00 92.77           C  
ATOM    502  HB2 ASN A  35      20.255  12.717  28.384  1.00 92.77           H  
ATOM    503  HB3 ASN A  35      18.632  12.776  29.084  1.00 92.77           H  
ATOM    504  O   ASN A  35      17.847  15.938  28.033  1.00 92.77           O  
ATOM    505  CG  ASN A  35      18.748  13.338  27.023  1.00 92.77           C  
ATOM    506  ND2 ASN A  35      17.738  12.542  26.757  1.00 92.77           N  
ATOM    507 HD21 ASN A  35      17.543  12.353  25.784  1.00 92.77           H  
ATOM    508 HD22 ASN A  35      17.373  11.959  27.496  1.00 92.77           H  
ATOM    509  OD1 ASN A  35      19.145  14.074  26.134  1.00 92.77           O  
ATOM    510  N   ASP A  36      17.971  15.959  30.276  1.00 94.83           N  
ATOM    511  H   ASP A  36      18.501  15.680  31.090  1.00 94.83           H  
ATOM    512  CA  ASP A  36      16.725  16.696  30.503  1.00 94.83           C  
ATOM    513  HA  ASP A  36      16.071  16.594  29.637  1.00 94.83           H  
ATOM    514  C   ASP A  36      16.971  18.193  30.721  1.00 94.83           C  
ATOM    515  CB  ASP A  36      15.997  16.090  31.712  1.00 94.83           C  
ATOM    516  HB2 ASP A  36      16.634  16.182  32.592  1.00 94.83           H  
ATOM    517  HB3 ASP A  36      15.085  16.659  31.896  1.00 94.83           H  
ATOM    518  O   ASP A  36      16.075  19.018  30.541  1.00 94.83           O  
ATOM    519  CG  ASP A  36      15.615  14.623  31.499  1.00 94.83           C  
ATOM    520  OD1 ASP A  36      15.224  14.277  30.360  1.00 94.83           O  
ATOM    521  OD2 ASP A  36      15.738  13.861  32.481  1.00 94.83           O  
ATOM    522  N   SER A  37      18.189  18.570  31.119  1.00 93.59           N  
ATOM    523  H   SER A  37      18.890  17.852  31.231  1.00 93.59           H  
ATOM    524  CA  SER A  37      18.536  19.947  31.472  1.00 93.59           C  
ATOM    525  HA  SER A  37      17.660  20.589  31.373  1.00 93.59           H  
ATOM    526  C   SER A  37      19.636  20.508  30.577  1.00 93.59           C  
ATOM    527  CB  SER A  37      18.976  20.011  32.935  1.00 93.59           C  
ATOM    528  HB2 SER A  37      19.216  21.040  33.201  1.00 93.59           H  
ATOM    529  HB3 SER A  37      19.867  19.399  33.070  1.00 93.59           H  
ATOM    530  O   SER A  37      20.781  20.085  30.674  1.00 93.59           O  
ATOM    531  OG  SER A  37      17.938  19.537  33.771  1.00 93.59           O  
ATOM    532  HG  SER A  37      17.550  18.773  33.338  1.00 93.59           H  
ATOM    533  N   TRP A  38      19.308  21.536  29.785  1.00 94.95           N  
ATOM    534  H   TRP A  38      18.329  21.728  29.628  1.00 94.95           H  
ATOM    535  CA  TRP A  38      20.316  22.382  29.130  1.00 94.95           C  
ATOM    536  HA  TRP A  38      20.947  21.758  28.497  1.00 94.95           H  
ATOM    537  C   TRP A  38      21.195  23.046  30.197  1.00 94.95           C  
ATOM    538  CB  TRP A  38      19.621  23.441  28.254  1.00 94.95           C  
ATOM    539  HB2 TRP A  38      19.186  24.211  28.891  1.00 94.95           H  
ATOM    540  HB3 TRP A  38      18.798  22.950  27.733  1.00 94.95           H  
ATOM    541  O   TRP A  38      20.650  23.665  31.127  1.00 94.95           O  
ATOM    542  CG  TRP A  38      20.447  24.120  27.196  1.00 94.95           C  
ATOM    543  CD1 TRP A  38      21.767  24.424  27.244  1.00 94.95           C  
ATOM    544  HD1 TRP A  38      22.448  24.233  28.060  1.00 94.95           H  
ATOM    545  CD2 TRP A  38      20.006  24.566  25.875  1.00 94.95           C  
ATOM    546  CE2 TRP A  38      21.136  25.074  25.164  1.00 94.95           C  
ATOM    547  CE3 TRP A  38      18.770  24.560  25.193  1.00 94.95           C  
ATOM    548  HE3 TRP A  38      17.893  24.174  25.691  1.00 94.95           H  
ATOM    549  NE1 TRP A  38      22.172  24.996  26.062  1.00 94.95           N  
ATOM    550  HE1 TRP A  38      23.129  25.276  25.902  1.00 94.95           H  
ATOM    551  CH2 TRP A  38      19.814  25.481  23.183  1.00 94.95           C  
ATOM    552  HH2 TRP A  38      19.734  25.797  22.153  1.00 94.95           H  
ATOM    553  CZ2 TRP A  38      21.057  25.507  23.836  1.00 94.95           C  
ATOM    554  HZ2 TRP A  38      21.948  25.827  23.317  1.00 94.95           H  
ATOM    555  CZ3 TRP A  38      18.674  25.019  23.864  1.00 94.95           C  
ATOM    556  HZ3 TRP A  38      17.724  24.986  23.350  1.00 94.95           H  
ATOM    557  N   LEU A  39      22.520  22.934  30.052  1.00 95.56           N  
ATOM    558  H   LEU A  39      22.866  22.371  29.288  1.00 95.56           H  
ATOM    559  CA  LEU A  39      23.519  23.634  30.860  1.00 95.56           C  
ATOM    560  HA  LEU A  39      23.577  23.136  31.828  1.00 95.56           H  
ATOM    561  C   LEU A  39      23.137  25.104  31.054  1.00 95.56           C  
ATOM    562  CB  LEU A  39      24.882  23.551  30.156  1.00 95.56           C  
ATOM    563  HB2 LEU A  39      25.104  22.512  29.912  1.00 95.56           H  
ATOM    564  HB3 LEU A  39      24.783  24.122  29.233  1.00 95.56           H  
ATOM    565  O   LEU A  39      22.860  25.828  30.098  1.00 95.56           O  
ATOM    566  CG  LEU A  39      26.068  24.151  30.926  1.00 95.56           C  
ATOM    567  HG  LEU A  39      25.840  25.185  31.184  1.00 95.56           H  
ATOM    568  CD1 LEU A  39      26.359  23.383  32.214  1.00 95.56           C  
ATOM    569 HD11 LEU A  39      27.246  23.801  32.691  1.00 95.56           H  
ATOM    570 HD12 LEU A  39      25.523  23.468  32.908  1.00 95.56           H  
ATOM    571 HD13 LEU A  39      26.539  22.332  31.985  1.00 95.56           H  
ATOM    572  CD2 LEU A  39      27.316  24.137  30.044  1.00 95.56           C  
ATOM    573 HD21 LEU A  39      28.145  24.619  30.561  1.00 95.56           H  
ATOM    574 HD22 LEU A  39      27.590  23.112  29.793  1.00 95.56           H  
ATOM    575 HD23 LEU A  39      27.125  24.686  29.122  1.00 95.56           H  
ATOM    576  N   ARG A  40      23.127  25.550  32.307  1.00 94.94           N  
ATOM    577  H   ARG A  40      23.417  24.920  33.042  1.00 94.94           H  
ATOM    578  CA  ARG A  40      22.743  26.908  32.695  1.00 94.94           C  
ATOM    579  HA  ARG A  40      23.055  27.602  31.914  1.00 94.94           H  
ATOM    580  C   ARG A  40      23.450  27.318  33.975  1.00 94.94           C  
ATOM    581  CB  ARG A  40      21.213  26.992  32.827  1.00 94.94           C  
ATOM    582  HB2 ARG A  40      20.771  26.617  31.904  1.00 94.94           H  
ATOM    583  HB3 ARG A  40      20.914  28.034  32.936  1.00 94.94           H  
ATOM    584  O   ARG A  40      23.897  26.468  34.743  1.00 94.94           O  
ATOM    585  CG  ARG A  40      20.661  26.212  34.029  1.00 94.94           C  
ATOM    586  HG2 ARG A  40      21.119  25.225  34.093  1.00 94.94           H  
ATOM    587  HG3 ARG A  40      20.890  26.773  34.935  1.00 94.94           H  
ATOM    588  CD  ARG A  40      19.146  26.052  33.936  1.00 94.94           C  
ATOM    589  HD2 ARG A  40      18.786  25.644  34.880  1.00 94.94           H  
ATOM    590  HD3 ARG A  40      18.698  27.033  33.778  1.00 94.94           H  
ATOM    591  NE  ARG A  40      18.775  25.161  32.826  1.00 94.94           N  
ATOM    592  HE  ARG A  40      19.516  24.870  32.205  1.00 94.94           H  
ATOM    593  NH1 ARG A  40      16.573  24.854  33.388  1.00 94.94           N  
ATOM    594 HH11 ARG A  40      15.685  24.407  33.212  1.00 94.94           H  
ATOM    595 HH12 ARG A  40      16.724  25.419  34.212  1.00 94.94           H  
ATOM    596  NH2 ARG A  40      17.417  23.925  31.526  1.00 94.94           N  
ATOM    597 HH21 ARG A  40      16.523  23.508  31.309  1.00 94.94           H  
ATOM    598 HH22 ARG A  40      18.224  23.778  30.937  1.00 94.94           H  
ATOM    599  CZ  ARG A  40      17.585  24.654  32.589  1.00 94.94           C  
ATOM    600  N   ILE A  41      23.491  28.621  34.230  1.00 95.06           N  
ATOM    601  H   ILE A  41      23.082  29.247  33.552  1.00 95.06           H  
ATOM    602  CA  ILE A  41      23.978  29.151  35.508  1.00 95.06           C  
ATOM    603  HA  ILE A  41      24.922  28.665  35.753  1.00 95.06           H  
ATOM    604  C   ILE A  41      22.952  28.794  36.590  1.00 95.06           C  
ATOM    605  CB  ILE A  41      24.229  30.673  35.408  1.00 95.06           C  
ATOM    606  HB  ILE A  41      23.281  31.166  35.191  1.00 95.06           H  
ATOM    607  O   ILE A  41      21.799  29.210  36.491  1.00 95.06           O  
ATOM    608  CG1 ILE A  41      25.208  30.986  34.251  1.00 95.06           C  
ATOM    609 HG12 ILE A  41      26.154  30.473  34.426  1.00 95.06           H  
ATOM    610 HG13 ILE A  41      24.788  30.609  33.319  1.00 95.06           H  
ATOM    611  CG2 ILE A  41      24.758  31.215  36.749  1.00 95.06           C  
ATOM    612 HG21 ILE A  41      24.861  32.299  36.709  1.00 95.06           H  
ATOM    613 HG22 ILE A  41      24.069  30.983  37.561  1.00 95.06           H  
ATOM    614 HG23 ILE A  41      25.729  30.773  36.974  1.00 95.06           H  
ATOM    615  CD1 ILE A  41      25.487  32.477  34.032  1.00 95.06           C  
ATOM    616 HD11 ILE A  41      26.084  32.876  34.851  1.00 95.06           H  
ATOM    617 HD12 ILE A  41      24.549  33.028  33.958  1.00 95.06           H  
ATOM    618 HD13 ILE A  41      26.046  32.604  33.104  1.00 95.06           H  
ATOM    619  N   VAL A  42      23.346  28.035  37.613  1.00 93.72           N  
ATOM    620  H   VAL A  42      24.301  27.708  37.645  1.00 93.72           H  
ATOM    621  CA  VAL A  42      22.478  27.686  38.749  1.00 93.72           C  
ATOM    622  HA  VAL A  42      21.536  28.228  38.655  1.00 93.72           H  
ATOM    623  C   VAL A  42      23.095  28.140  40.063  1.00 93.72           C  
ATOM    624  CB  VAL A  42      22.109  26.189  38.803  1.00 93.72           C  
ATOM    625  HB  VAL A  42      21.491  26.029  39.687  1.00 93.72           H  
ATOM    626  O   VAL A  42      24.295  27.997  40.283  1.00 93.72           O  
ATOM    627  CG1 VAL A  42      21.278  25.783  37.582  1.00 93.72           C  
ATOM    628 HG11 VAL A  42      21.912  25.777  36.695  1.00 93.72           H  
ATOM    629 HG12 VAL A  42      20.872  24.783  37.736  1.00 93.72           H  
ATOM    630 HG13 VAL A  42      20.453  26.483  37.444  1.00 93.72           H  
ATOM    631  CG2 VAL A  42      23.318  25.248  38.890  1.00 93.72           C  
ATOM    632 HG21 VAL A  42      23.955  25.363  38.013  1.00 93.72           H  
ATOM    633 HG22 VAL A  42      23.899  25.463  39.787  1.00 93.72           H  
ATOM    634 HG23 VAL A  42      22.973  24.215  38.947  1.00 93.72           H  
ATOM    635  N   ASP A  43      22.252  28.670  40.940  1.00 92.70           N  
ATOM    636  H   ASP A  43      21.289  28.794  40.664  1.00 92.70           H  
ATOM    637  CA  ASP A  43      22.567  28.953  42.335  1.00 92.70           C  
ATOM    638  HA  ASP A  43      23.567  28.601  42.585  1.00 92.70           H  
ATOM    639  C   ASP A  43      21.560  28.173  43.183  1.00 92.70           C  
ATOM    640  CB  ASP A  43      22.542  30.469  42.554  1.00 92.70           C  
ATOM    641  HB2 ASP A  43      23.318  30.922  41.937  1.00 92.70           H  
ATOM    642  HB3 ASP A  43      21.580  30.854  42.219  1.00 92.70           H  
ATOM    643  O   ASP A  43      20.457  28.644  43.481  1.00 92.70           O  
ATOM    644  CG  ASP A  43      22.756  30.901  44.003  1.00 92.70           C  
ATOM    645  OD1 ASP A  43      22.846  30.037  44.901  1.00 92.70           O  
ATOM    646  OD2 ASP A  43      22.748  32.136  44.213  1.00 92.70           O  
ATOM    647  N   ASN A  44      21.924  26.923  43.483  1.00 89.98           N  
ATOM    648  H   ASN A  44      22.829  26.607  43.168  1.00 89.98           H  
ATOM    649  CA  ASN A  44      21.074  25.993  44.226  1.00 89.98           C  
ATOM    650  HA  ASN A  44      20.100  25.932  43.740  1.00 89.98           H  
ATOM    651  C   ASN A  44      20.823  26.466  45.664  1.00 89.98           C  
ATOM    652  CB  ASN A  44      21.727  24.598  44.224  1.00 89.98           C  
ATOM    653  HB2 ASN A  44      21.199  23.962  44.934  1.00 89.98           H  
ATOM    654  HB3 ASN A  44      22.762  24.682  44.554  1.00 89.98           H  
ATOM    655  O   ASN A  44      19.773  26.157  46.220  1.00 89.98           O  
ATOM    656  CG  ASN A  44      21.671  23.897  42.878  1.00 89.98           C  
ATOM    657  ND2 ASN A  44      22.590  22.996  42.620  1.00 89.98           N  
ATOM    658 HD21 ASN A  44      22.524  22.543  41.719  1.00 89.98           H  
ATOM    659 HD22 ASN A  44      23.309  22.785  43.297  1.00 89.98           H  
ATOM    660  OD1 ASN A  44      20.812  24.127  42.046  1.00 89.98           O  
ATOM    661  N   GLU A  45      21.751  27.226  46.252  1.00 90.42           N  
ATOM    662  H   GLU A  45      22.539  27.552  45.711  1.00 90.42           H  
ATOM    663  CA  GLU A  45      21.627  27.741  47.620  1.00 90.42           C  
ATOM    664  HA  GLU A  45      21.330  26.930  48.286  1.00 90.42           H  
ATOM    665  C   GLU A  45      20.536  28.815  47.715  1.00 90.42           C  
ATOM    666  CB  GLU A  45      22.980  28.292  48.103  1.00 90.42           C  
ATOM    667  HB2 GLU A  45      23.316  29.073  47.422  1.00 90.42           H  
ATOM    668  HB3 GLU A  45      22.835  28.732  49.090  1.00 90.42           H  
ATOM    669  O   GLU A  45      19.784  28.842  48.688  1.00 90.42           O  
ATOM    670  CG  GLU A  45      24.058  27.198  48.207  1.00 90.42           C  
ATOM    671  HG2 GLU A  45      23.680  26.403  48.849  1.00 90.42           H  
ATOM    672  HG3 GLU A  45      24.229  26.774  47.217  1.00 90.42           H  
ATOM    673  CD  GLU A  45      25.402  27.700  48.767  1.00 90.42           C  
ATOM    674  OE1 GLU A  45      26.274  26.831  48.998  1.00 90.42           O  
ATOM    675  OE2 GLU A  45      25.560  28.925  48.972  1.00 90.42           O  
ATOM    676  N   ASN A  46      20.388  29.647  46.676  1.00 90.68           N  
ATOM    677  H   ASN A  46      21.093  29.616  45.955  1.00 90.68           H  
ATOM    678  CA  ASN A  46      19.354  30.687  46.611  1.00 90.68           C  
ATOM    679  HA  ASN A  46      18.937  30.819  47.609  1.00 90.68           H  
ATOM    680  C   ASN A  46      18.155  30.331  45.711  1.00 90.68           C  
ATOM    681  CB  ASN A  46      20.013  32.017  46.220  1.00 90.68           C  
ATOM    682  HB2 ASN A  46      19.255  32.798  46.167  1.00 90.68           H  
ATOM    683  HB3 ASN A  46      20.472  31.915  45.237  1.00 90.68           H  
ATOM    684  O   ASN A  46      17.287  31.180  45.488  1.00 90.68           O  
ATOM    685  CG  ASN A  46      21.044  32.455  47.244  1.00 90.68           C  
ATOM    686  ND2 ASN A  46      22.261  32.717  46.844  1.00 90.68           N  
ATOM    687 HD21 ASN A  46      22.527  32.433  45.912  1.00 90.68           H  
ATOM    688 HD22 ASN A  46      22.963  32.764  47.569  1.00 90.68           H  
ATOM    689  OD1 ASN A  46      20.749  32.621  48.414  1.00 90.68           O  
ATOM    690  N   GLY A  47      18.102  29.111  45.165  1.00 91.22           N  
ATOM    691  H   GLY A  47      18.864  28.480  45.367  1.00 91.22           H  
ATOM    692  CA  GLY A  47      17.030  28.646  44.277  1.00 91.22           C  
ATOM    693  HA2 GLY A  47      16.080  28.690  44.810  1.00 91.22           H  
ATOM    694  HA3 GLY A  47      17.231  27.608  44.011  1.00 91.22           H  
ATOM    695  C   GLY A  47      16.894  29.448  42.976  1.00 91.22           C  
ATOM    696  O   GLY A  47      15.784  29.598  42.464  1.00 91.22           O  
ATOM    697  N   ARG A  48      17.991  30.013  42.448  1.00 90.49           N  
ATOM    698  H   ARG A  48      18.877  29.772  42.868  1.00 90.49           H  
ATOM    699  CA  ARG A  48      17.977  30.853  41.233  1.00 90.49           C  
ATOM    700  HA  ARG A  48      16.945  31.130  41.020  1.00 90.49           H  
ATOM    701  C   ARG A  48      18.492  30.083  40.015  1.00 90.49           C  
ATOM    702  CB  ARG A  48      18.772  32.152  41.448  1.00 90.49           C  
ATOM    703  HB2 ARG A  48      18.797  32.704  40.509  1.00 90.49           H  
ATOM    704  HB3 ARG A  48      19.798  31.902  41.718  1.00 90.49           H  
ATOM    705  O   ARG A  48      19.527  29.425  40.080  1.00 90.49           O  
ATOM    706  CG  ARG A  48      18.177  33.060  42.533  1.00 90.49           C  
ATOM    707  HG2 ARG A  48      17.175  33.368  42.236  1.00 90.49           H  
ATOM    708  HG3 ARG A  48      18.121  32.518  43.477  1.00 90.49           H  
ATOM    709  CD  ARG A  48      19.065  34.293  42.729  1.00 90.49           C  
ATOM    710  HD2 ARG A  48      20.041  33.957  43.080  1.00 90.49           H  
ATOM    711  HD3 ARG A  48      19.187  34.797  41.770  1.00 90.49           H  
ATOM    712  NE  ARG A  48      18.477  35.227  43.705  1.00 90.49           N  
ATOM    713  HE  ARG A  48      17.582  34.962  44.093  1.00 90.49           H  
ATOM    714  NH1 ARG A  48      20.258  36.667  43.819  1.00 90.49           N  
ATOM    715 HH11 ARG A  48      20.726  37.450  44.252  1.00 90.49           H  
ATOM    716 HH12 ARG A  48      20.787  36.012  43.262  1.00 90.49           H  
ATOM    717  NH2 ARG A  48      18.427  37.077  45.032  1.00 90.49           N  
ATOM    718 HH21 ARG A  48      18.896  37.878  45.430  1.00 90.49           H  
ATOM    719 HH22 ARG A  48      17.522  36.790  45.378  1.00 90.49           H  
ATOM    720  CZ  ARG A  48      19.053  36.318  44.177  1.00 90.49           C  
ATOM    721  N   SER A  49      17.804  30.238  38.881  1.00 92.40           N  
ATOM    722  H   SER A  49      16.972  30.810  38.907  1.00 92.40           H  
ATOM    723  CA  SER A  49      18.245  29.752  37.567  1.00 92.40           C  
ATOM    724  HA  SER A  49      19.162  29.172  37.678  1.00 92.40           H  
ATOM    725  C   SER A  49      18.531  30.938  36.647  1.00 92.40           C  
ATOM    726  CB  SER A  49      17.192  28.826  36.949  1.00 92.40           C  
ATOM    727  HB2 SER A  49      16.978  28.017  37.646  1.00 92.40           H  
ATOM    728  HB3 SER A  49      16.274  29.385  36.766  1.00 92.40           H  
ATOM    729  O   SER A  49      17.666  31.783  36.428  1.00 92.40           O  
ATOM    730  OG  SER A  49      17.660  28.271  35.732  1.00 92.40           O  
ATOM    731  HG  SER A  49      17.836  28.983  35.112  1.00 92.40           H  
ATOM    732  N   GLY A  50      19.745  30.993  36.113  1.00 90.40           N  
ATOM    733  H   GLY A  50      20.390  30.252  36.349  1.00 90.40           H  
ATOM    734  CA  GLY A  50      20.188  31.946  35.102  1.00 90.40           C  
ATOM    735  HA2 GLY A  50      21.248  32.141  35.268  1.00 90.40           H  
ATOM    736  HA3 GLY A  50      19.649  32.887  35.214  1.00 90.40           H  
ATOM    737  C   GLY A  50      19.985  31.437  33.666  1.00 90.40           C  
ATOM    738  O   GLY A  50      19.266  30.454  33.453  1.00 90.40           O  
ATOM    739  N   PRO A  51      20.597  32.106  32.667  1.00 93.85           N  
ATOM    740  CA  PRO A  51      20.456  31.747  31.256  1.00 93.85           C  
ATOM    741  HA  PRO A  51      19.400  31.725  30.989  1.00 93.85           H  
ATOM    742  C   PRO A  51      21.072  30.377  30.938  1.00 93.85           C  
ATOM    743  CB  PRO A  51      21.149  32.873  30.479  1.00 93.85           C  
ATOM    744  HB2 PRO A  51      21.589  32.523  29.545  1.00 93.85           H  
ATOM    745  HB3 PRO A  51      20.435  33.673  30.285  1.00 93.85           H  
ATOM    746  O   PRO A  51      22.020  29.943  31.596  1.00 93.85           O  
ATOM    747  CG  PRO A  51      22.214  33.368  31.457  1.00 93.85           C  
ATOM    748  HG2 PRO A  51      22.503  34.399  31.256  1.00 93.85           H  
ATOM    749  HG3 PRO A  51      23.083  32.711  31.418  1.00 93.85           H  
ATOM    750  CD  PRO A  51      21.520  33.225  32.811  1.00 93.85           C  
ATOM    751  HD2 PRO A  51      20.959  34.132  33.036  1.00 93.85           H  
ATOM    752  HD3 PRO A  51      22.264  33.038  33.586  1.00 93.85           H  
ATOM    753  N   SER A  52      20.545  29.726  29.894  1.00 95.53           N  
ATOM    754  H   SER A  52      19.834  30.197  29.353  1.00 95.53           H  
ATOM    755  CA  SER A  52      21.156  28.528  29.300  1.00 95.53           C  
ATOM    756  HA  SER A  52      21.487  27.870  30.103  1.00 95.53           H  
ATOM    757  C   SER A  52      22.386  28.908  28.472  1.00 95.53           C  
ATOM    758  CB  SER A  52      20.152  27.746  28.446  1.00 95.53           C  
ATOM    759  HB2 SER A  52      20.633  26.858  28.037  1.00 95.53           H  
ATOM    760  HB3 SER A  52      19.804  28.371  27.623  1.00 95.53           H  
ATOM    761  O   SER A  52      22.414  29.974  27.854  1.00 95.53           O  
ATOM    762  OG  SER A  52      19.052  27.357  29.251  1.00 95.53           O  
ATOM    763  HG  SER A  52      18.809  28.105  29.801  1.00 95.53           H  
ATOM    764  N   LEU A  53      23.407  28.056  28.478  1.00 96.30           N  
ATOM    765  H   LEU A  53      23.293  27.175  28.959  1.00 96.30           H  
ATOM    766  CA  LEU A  53      24.706  28.328  27.870  1.00 96.30           C  
ATOM    767  HA  LEU A  53      24.791  29.396  27.673  1.00 96.30           H  
ATOM    768  C   LEU A  53      24.821  27.601  26.524  1.00 96.30           C  
ATOM    769  CB  LEU A  53      25.835  27.947  28.852  1.00 96.30           C  
ATOM    770  HB2 LEU A  53      26.786  28.247  28.411  1.00 96.30           H  
ATOM    771  HB3 LEU A  53      25.844  26.864  28.969  1.00 96.30           H  
ATOM    772  O   LEU A  53      24.699  26.380  26.450  1.00 96.30           O  
ATOM    773  CG  LEU A  53      25.738  28.585  30.253  1.00 96.30           C  
ATOM    774  HG  LEU A  53      24.822  28.247  30.739  1.00 96.30           H  
ATOM    775  CD1 LEU A  53      26.909  28.169  31.137  1.00 96.30           C  
ATOM    776 HD11 LEU A  53      27.830  28.628  30.776  1.00 96.30           H  
ATOM    777 HD12 LEU A  53      27.046  27.088  31.108  1.00 96.30           H  
ATOM    778 HD13 LEU A  53      26.736  28.481  32.167  1.00 96.30           H  
ATOM    779  CD2 LEU A  53      25.725  30.115  30.194  1.00 96.30           C  
ATOM    780 HD21 LEU A  53      26.598  30.468  29.644  1.00 96.30           H  
ATOM    781 HD22 LEU A  53      24.814  30.462  29.706  1.00 96.30           H  
ATOM    782 HD23 LEU A  53      25.754  30.523  31.204  1.00 96.30           H  
ATOM    783  N   LEU A  54      25.101  28.345  25.449  1.00 95.62           N  
ATOM    784  H   LEU A  54      25.160  29.347  25.565  1.00 95.62           H  
ATOM    785  CA  LEU A  54      25.331  27.777  24.109  1.00 95.62           C  
ATOM    786  HA  LEU A  54      24.519  27.089  23.876  1.00 95.62           H  
ATOM    787  C   LEU A  54      26.619  26.942  24.013  1.00 95.62           C  
ATOM    788  CB  LEU A  54      25.370  28.904  23.056  1.00 95.62           C  
ATOM    789  HB2 LEU A  54      26.051  29.681  23.404  1.00 95.62           H  
ATOM    790  HB3 LEU A  54      25.787  28.501  22.133  1.00 95.62           H  
ATOM    791  O   LEU A  54      26.851  26.294  22.999  1.00 95.62           O  
ATOM    792  CG  LEU A  54      24.016  29.541  22.701  1.00 95.62           C  
ATOM    793  HG  LEU A  54      23.567  29.968  23.598  1.00 95.62           H  
ATOM    794  CD1 LEU A  54      24.243  30.663  21.686  1.00 95.62           C  
ATOM    795 HD11 LEU A  54      24.660  30.257  20.765  1.00 95.62           H  
ATOM    796 HD12 LEU A  54      23.295  31.152  21.464  1.00 95.62           H  
ATOM    797 HD13 LEU A  54      24.929  31.403  22.099  1.00 95.62           H  
ATOM    798  CD2 LEU A  54      23.046  28.537  22.080  1.00 95.62           C  
ATOM    799 HD21 LEU A  54      22.731  27.819  22.838  1.00 95.62           H  
ATOM    800 HD22 LEU A  54      23.516  28.013  21.248  1.00 95.62           H  
ATOM    801 HD23 LEU A  54      22.154  29.052  21.722  1.00 95.62           H  
ATOM    802  N   GLU A  55      27.478  26.953  25.030  1.00 95.69           N  
ATOM    803  H   GLU A  55      27.259  27.478  25.864  1.00 95.69           H  
ATOM    804  CA  GLU A  55      28.659  26.085  25.051  1.00 95.69           C  
ATOM    805  HA  GLU A  55      29.138  26.137  24.074  1.00 95.69           H  
ATOM    806  C   GLU A  55      28.313  24.605  25.272  1.00 95.69           C  
ATOM    807  CB  GLU A  55      29.681  26.604  26.069  1.00 95.69           C  
ATOM    808  HB2 GLU A  55      29.824  27.672  25.902  1.00 95.69           H  
ATOM    809  HB3 GLU A  55      30.631  26.102  25.887  1.00 95.69           H  
ATOM    810  O   GLU A  55      29.156  23.762  24.986  1.00 95.69           O  
ATOM    811  CG  GLU A  55      29.263  26.367  27.526  1.00 95.69           C  
ATOM    812  HG2 GLU A  55      28.247  26.738  27.663  1.00 95.69           H  
ATOM    813  HG3 GLU A  55      29.260  25.297  27.732  1.00 95.69           H  
ATOM    814  CD  GLU A  55      30.205  27.062  28.517  1.00 95.69           C  
ATOM    815  OE1 GLU A  55      29.704  27.457  29.592  1.00 95.69           O  
ATOM    816  OE2 GLU A  55      31.403  27.222  28.191  1.00 95.69           O  
ATOM    817  N   ASP A  56      27.087  24.290  25.717  1.00 95.63           N  
ATOM    818  H   ASP A  56      26.439  25.041  25.909  1.00 95.63           H  
ATOM    819  CA  ASP A  56      26.592  22.924  25.915  1.00 95.63           C  
ATOM    820  HA  ASP A  56      27.213  22.441  26.670  1.00 95.63           H  
ATOM    821  C   ASP A  56      26.616  22.117  24.602  1.00 95.63           C  
ATOM    822  CB  ASP A  56      25.164  22.979  26.466  1.00 95.63           C  
ATOM    823  HB2 ASP A  56      25.153  23.697  27.287  1.00 95.63           H  
ATOM    824  HB3 ASP A  56      24.494  23.372  25.702  1.00 95.63           H  
ATOM    825  O   ASP A  56      25.793  22.363  23.707  1.00 95.63           O  
ATOM    826  CG  ASP A  56      24.635  21.623  26.957  1.00 95.63           C  
ATOM    827  OD1 ASP A  56      25.127  20.575  26.476  1.00 95.63           O  
ATOM    828  OD2 ASP A  56      23.710  21.652  27.800  1.00 95.63           O  
ATOM    829  N   PRO A  57      27.539  21.149  24.453  1.00 94.13           N  
ATOM    830  CA  PRO A  57      27.642  20.374  23.229  1.00 94.13           C  
ATOM    831  HA  PRO A  57      27.626  21.036  22.363  1.00 94.13           H  
ATOM    832  C   PRO A  57      26.490  19.372  23.087  1.00 94.13           C  
ATOM    833  CB  PRO A  57      29.006  19.688  23.313  1.00 94.13           C  
ATOM    834  HB2 PRO A  57      29.027  18.742  22.772  1.00 94.13           H  
ATOM    835  HB3 PRO A  57      29.774  20.361  22.931  1.00 94.13           H  
ATOM    836  O   PRO A  57      26.069  19.121  21.961  1.00 94.13           O  
ATOM    837  CG  PRO A  57      29.211  19.488  24.815  1.00 94.13           C  
ATOM    838  HG2 PRO A  57      30.268  19.444  25.077  1.00 94.13           H  
ATOM    839  HG3 PRO A  57      28.702  18.579  25.136  1.00 94.13           H  
ATOM    840  CD  PRO A  57      28.526  20.704  25.433  1.00 94.13           C  
ATOM    841  HD2 PRO A  57      29.270  21.479  25.614  1.00 94.13           H  
ATOM    842  HD3 PRO A  57      28.046  20.420  26.369  1.00 94.13           H  
ATOM    843  N   PHE A  58      25.942  18.843  24.188  1.00 95.46           N  
ATOM    844  H   PHE A  58      26.194  19.220  25.091  1.00 95.46           H  
ATOM    845  CA  PHE A  58      24.866  17.848  24.149  1.00 95.46           C  
ATOM    846  HA  PHE A  58      25.099  17.098  23.393  1.00 95.46           H  
ATOM    847  C   PHE A  58      23.535  18.490  23.757  1.00 95.46           C  
ATOM    848  CB  PHE A  58      24.728  17.149  25.510  1.00 95.46           C  
ATOM    849  HB2 PHE A  58      23.922  16.419  25.438  1.00 95.46           H  
ATOM    850  HB3 PHE A  58      24.425  17.888  26.252  1.00 95.46           H  
ATOM    851  O   PHE A  58      22.824  17.967  22.898  1.00 95.46           O  
ATOM    852  CG  PHE A  58      25.962  16.421  26.010  1.00 95.46           C  
ATOM    853  CD1 PHE A  58      26.568  15.416  25.231  1.00 95.46           C  
ATOM    854  HD1 PHE A  58      26.168  15.174  24.257  1.00 95.46           H  
ATOM    855  CD2 PHE A  58      26.478  16.716  27.286  1.00 95.46           C  
ATOM    856  HD2 PHE A  58      26.012  17.483  27.887  1.00 95.46           H  
ATOM    857  CE1 PHE A  58      27.682  14.714  25.731  1.00 95.46           C  
ATOM    858  HE1 PHE A  58      28.150  13.930  25.154  1.00 95.46           H  
ATOM    859  CE2 PHE A  58      27.585  16.008  27.785  1.00 95.46           C  
ATOM    860  HE2 PHE A  58      27.968  16.234  28.769  1.00 95.46           H  
ATOM    861  CZ  PHE A  58      28.185  15.004  27.008  1.00 95.46           C  
ATOM    862  HZ  PHE A  58      29.027  14.449  27.396  1.00 95.46           H  
ATOM    863  N   ALA A  59      23.217  19.658  24.326  1.00 95.18           N  
ATOM    864  H   ALA A  59      23.813  20.017  25.059  1.00 95.18           H  
ATOM    865  CA  ALA A  59      22.023  20.402  23.935  1.00 95.18           C  
ATOM    866  HA  ALA A  59      21.155  19.753  24.053  1.00 95.18           H  
ATOM    867  C   ALA A  59      22.087  20.820  22.458  1.00 95.18           C  
ATOM    868  CB  ALA A  59      21.847  21.613  24.852  1.00 95.18           C  
ATOM    869  HB1 ALA A  59      21.788  21.288  25.891  1.00 95.18           H  
ATOM    870  HB2 ALA A  59      20.925  22.133  24.591  1.00 95.18           H  
ATOM    871  HB3 ALA A  59      22.687  22.298  24.735  1.00 95.18           H  
ATOM    872  O   ALA A  59      21.119  20.637  21.721  1.00 95.18           O  
ATOM    873  N   ARG A  60      23.241  21.323  21.997  1.00 95.11           N  
ATOM    874  H   ARG A  60      24.006  21.437  22.647  1.00 95.11           H  
ATOM    875  CA  ARG A  60      23.433  21.681  20.585  1.00 95.11           C  
ATOM    876  HA  ARG A  60      22.632  22.353  20.276  1.00 95.11           H  
ATOM    877  C   ARG A  60      23.318  20.482  19.660  1.00 95.11           C  
ATOM    878  CB  ARG A  60      24.781  22.371  20.389  1.00 95.11           C  
ATOM    879  HB2 ARG A  60      25.558  21.834  20.932  1.00 95.11           H  
ATOM    880  HB3 ARG A  60      25.027  22.364  19.327  1.00 95.11           H  
ATOM    881  O   ARG A  60      22.647  20.593  18.646  1.00 95.11           O  
ATOM    882  CG  ARG A  60      24.691  23.819  20.872  1.00 95.11           C  
ATOM    883  HG2 ARG A  60      23.954  24.353  20.273  1.00 95.11           H  
ATOM    884  HG3 ARG A  60      24.369  23.844  21.913  1.00 95.11           H  
ATOM    885  CD  ARG A  60      26.035  24.529  20.765  1.00 95.11           C  
ATOM    886  HD2 ARG A  60      25.866  25.562  21.069  1.00 95.11           H  
ATOM    887  HD3 ARG A  60      26.732  24.053  21.455  1.00 95.11           H  
ATOM    888  NE  ARG A  60      26.564  24.560  19.390  1.00 95.11           N  
ATOM    889  HE  ARG A  60      25.880  24.472  18.652  1.00 95.11           H  
ATOM    890  NH1 ARG A  60      28.760  24.870  19.967  1.00 95.11           N  
ATOM    891 HH11 ARG A  60      28.473  24.835  20.935  1.00 95.11           H  
ATOM    892 HH12 ARG A  60      29.735  24.977  19.726  1.00 95.11           H  
ATOM    893  NH2 ARG A  60      28.172  24.846  17.808  1.00 95.11           N  
ATOM    894 HH21 ARG A  60      29.141  24.986  17.563  1.00 95.11           H  
ATOM    895 HH22 ARG A  60      27.458  24.820  17.093  1.00 95.11           H  
ATOM    896  CZ  ARG A  60      27.827  24.753  19.062  1.00 95.11           C  
ATOM    897  N   GLU A  61      23.937  19.355  19.998  1.00 94.69           N  
ATOM    898  H   GLU A  61      24.495  19.333  20.839  1.00 94.69           H  
ATOM    899  CA  GLU A  61      23.834  18.121  19.217  1.00 94.69           C  
ATOM    900  HA  GLU A  61      24.227  18.293  18.214  1.00 94.69           H  
ATOM    901  C   GLU A  61      22.376  17.674  19.062  1.00 94.69           C  
ATOM    902  CB  GLU A  61      24.692  17.042  19.889  1.00 94.69           C  
ATOM    903  HB2 GLU A  61      25.715  17.411  19.957  1.00 94.69           H  
ATOM    904  HB3 GLU A  61      24.322  16.860  20.898  1.00 94.69           H  
ATOM    905  O   GLU A  61      21.901  17.522  17.938  1.00 94.69           O  
ATOM    906  CG  GLU A  61      24.708  15.721  19.118  1.00 94.69           C  
ATOM    907  HG2 GLU A  61      23.691  15.341  19.014  1.00 94.69           H  
ATOM    908  HG3 GLU A  61      25.115  15.897  18.123  1.00 94.69           H  
ATOM    909  CD  GLU A  61      25.571  14.702  19.867  1.00 94.69           C  
ATOM    910  OE1 GLU A  61      25.013  13.748  20.447  1.00 94.69           O  
ATOM    911  OE2 GLU A  61      26.809  14.887  19.921  1.00 94.69           O  
ATOM    912  N   LYS A  62      21.640  17.553  20.173  1.00 94.96           N  
ATOM    913  H   LYS A  62      22.100  17.703  21.059  1.00 94.96           H  
ATOM    914  CA  LYS A  62      20.235  17.121  20.180  1.00 94.96           C  
ATOM    915  HA  LYS A  62      20.180  16.124  19.741  1.00 94.96           H  
ATOM    916  C   LYS A  62      19.339  18.027  19.329  1.00 94.96           C  
ATOM    917  CB  LYS A  62      19.781  17.051  21.644  1.00 94.96           C  
ATOM    918  HB2 LYS A  62      20.513  16.457  22.190  1.00 94.96           H  
ATOM    919  HB3 LYS A  62      19.783  18.055  22.069  1.00 94.96           H  
ATOM    920  O   LYS A  62      18.527  17.524  18.557  1.00 94.96           O  
ATOM    921  CG  LYS A  62      18.397  16.416  21.851  1.00 94.96           C  
ATOM    922  HG2 LYS A  62      18.377  15.429  21.388  1.00 94.96           H  
ATOM    923  HG3 LYS A  62      17.625  17.043  21.405  1.00 94.96           H  
ATOM    924  CD  LYS A  62      18.154  16.280  23.361  1.00 94.96           C  
ATOM    925  HD2 LYS A  62      18.980  15.713  23.791  1.00 94.96           H  
ATOM    926  HD3 LYS A  62      18.156  17.274  23.809  1.00 94.96           H  
ATOM    927  CE  LYS A  62      16.846  15.570  23.714  1.00 94.96           C  
ATOM    928  HE2 LYS A  62      16.005  16.174  23.372  1.00 94.96           H  
ATOM    929  HE3 LYS A  62      16.821  14.614  23.191  1.00 94.96           H  
ATOM    930  NZ  LYS A  62      16.780  15.347  25.185  1.00 94.96           N  
ATOM    931  HZ1 LYS A  62      17.600  14.849  25.501  1.00 94.96           H  
ATOM    932  HZ2 LYS A  62      15.966  14.825  25.475  1.00 94.96           H  
ATOM    933  HZ3 LYS A  62      16.814  16.209  25.711  1.00 94.96           H  
ATOM    934  N   ILE A  63      19.509  19.348  19.440  1.00 95.41           N  
ATOM    935  H   ILE A  63      20.200  19.684  20.095  1.00 95.41           H  
ATOM    936  CA  ILE A  63      18.752  20.328  18.645  1.00 95.41           C  
ATOM    937  HA  ILE A  63      17.700  20.045  18.653  1.00 95.41           H  
ATOM    938  C   ILE A  63      19.174  20.291  17.170  1.00 95.41           C  
ATOM    939  CB  ILE A  63      18.873  21.740  19.265  1.00 95.41           C  
ATOM    940  HB  ILE A  63      19.933  21.980  19.350  1.00 95.41           H  
ATOM    941  O   ILE A  63      18.316  20.176  16.303  1.00 95.41           O  
ATOM    942  CG1 ILE A  63      18.266  21.817  20.689  1.00 95.41           C  
ATOM    943 HG12 ILE A  63      18.485  22.800  21.106  1.00 95.41           H  
ATOM    944 HG13 ILE A  63      18.749  21.081  21.332  1.00 95.41           H  
ATOM    945  CG2 ILE A  63      18.231  22.812  18.368  1.00 95.41           C  
ATOM    946 HG21 ILE A  63      18.797  22.928  17.444  1.00 95.41           H  
ATOM    947 HG22 ILE A  63      18.215  23.777  18.874  1.00 95.41           H  
ATOM    948 HG23 ILE A  63      17.214  22.531  18.093  1.00 95.41           H  
ATOM    949  CD1 ILE A  63      16.755  21.574  20.795  1.00 95.41           C  
ATOM    950 HD11 ILE A  63      16.207  22.329  20.231  1.00 95.41           H  
ATOM    951 HD12 ILE A  63      16.456  21.640  21.842  1.00 95.41           H  
ATOM    952 HD13 ILE A  63      16.499  20.582  20.423  1.00 95.41           H  
ATOM    953  N   HIS A  64      20.477  20.287  16.865  1.00 93.59           N  
ATOM    954  H   HIS A  64      21.158  20.342  17.609  1.00 93.59           H  
ATOM    955  CA  HIS A  64      20.962  20.212  15.482  1.00 93.59           C  
ATOM    956  HA  HIS A  64      20.572  21.060  14.920  1.00 93.59           H  
ATOM    957  C   HIS A  64      20.491  18.938  14.770  1.00 93.59           C  
ATOM    958  CB  HIS A  64      22.496  20.231  15.441  1.00 93.59           C  
ATOM    959  HB2 HIS A  64      22.870  19.423  16.070  1.00 93.59           H  
ATOM    960  HB3 HIS A  64      22.804  20.013  14.419  1.00 93.59           H  
ATOM    961  O   HIS A  64      20.163  18.983  13.588  1.00 93.59           O  
ATOM    962  CG  HIS A  64      23.195  21.506  15.840  1.00 93.59           C  
ATOM    963  CD2 HIS A  64      22.686  22.773  15.978  1.00 93.59           C  
ATOM    964  HD2 HIS A  64      21.656  23.063  15.834  1.00 93.59           H  
ATOM    965  ND1 HIS A  64      24.541  21.580  16.095  1.00 93.59           N  
ATOM    966  HD1 HIS A  64      25.171  20.791  16.092  1.00 93.59           H  
ATOM    967  CE1 HIS A  64      24.845  22.854  16.368  1.00 93.59           C  
ATOM    968  HE1 HIS A  64      25.840  23.205  16.597  1.00 93.59           H  
ATOM    969  NE2 HIS A  64      23.753  23.627  16.323  1.00 93.59           N  
ATOM    970  N   ARG A  65      20.460  17.787  15.454  1.00 93.55           N  
ATOM    971  H   ARG A  65      20.775  17.781  16.414  1.00 93.55           H  
ATOM    972  CA  ARG A  65      19.945  16.548  14.857  1.00 93.55           C  
ATOM    973  HA  ARG A  65      20.413  16.406  13.883  1.00 93.55           H  
ATOM    974  C   ARG A  65      18.469  16.664  14.521  1.00 93.55           C  
ATOM    975  CB  ARG A  65      20.224  15.339  15.764  1.00 93.55           C  
ATOM    976  HB2 ARG A  65      19.881  15.557  16.775  1.00 93.55           H  
ATOM    977  HB3 ARG A  65      19.659  14.482  15.396  1.00 93.55           H  
ATOM    978  O   ARG A  65      18.108  16.348  13.393  1.00 93.55           O  
ATOM    979  CG  ARG A  65      21.706  14.954  15.809  1.00 93.55           C  
ATOM    980  HG2 ARG A  65      21.823  14.099  16.476  1.00 93.55           H  
ATOM    981  HG3 ARG A  65      22.297  15.779  16.207  1.00 93.55           H  
ATOM    982  CD  ARG A  65      22.247  14.587  14.424  1.00 93.55           C  
ATOM    983  HD2 ARG A  65      22.196  15.452  13.763  1.00 93.55           H  
ATOM    984  HD3 ARG A  65      21.653  13.771  14.013  1.00 93.55           H  
ATOM    985  NE  ARG A  65      23.640  14.176  14.543  1.00 93.55           N  
ATOM    986  HE  ARG A  65      23.974  14.014  15.482  1.00 93.55           H  
ATOM    987  NH1 ARG A  65      24.200  13.924  12.340  1.00 93.55           N  
ATOM    988 HH11 ARG A  65      23.249  14.170  12.103  1.00 93.55           H  
ATOM    989 HH12 ARG A  65      24.878  13.663  11.639  1.00 93.55           H  
ATOM    990  NH2 ARG A  65      25.699  13.524  13.969  1.00 93.55           N  
ATOM    991 HH21 ARG A  65      25.801  13.449  14.971  1.00 93.55           H  
ATOM    992 HH22 ARG A  65      26.387  13.150  13.332  1.00 93.55           H  
ATOM    993  CZ  ARG A  65      24.505  13.879  13.606  1.00 93.55           C  
ATOM    994  N   PHE A  66      17.662  17.184  15.442  1.00 94.82           N  
ATOM    995  H   PHE A  66      18.051  17.452  16.335  1.00 94.82           H  
ATOM    996  CA  PHE A  66      16.242  17.426  15.202  1.00 94.82           C  
ATOM    997  HA  PHE A  66      15.759  16.481  14.952  1.00 94.82           H  
ATOM    998  C   PHE A  66      16.004  18.381  14.020  1.00 94.82           C  
ATOM    999  CB  PHE A  66      15.620  17.966  16.493  1.00 94.82           C  
ATOM   1000  HB2 PHE A  66      15.703  17.207  17.271  1.00 94.82           H  
ATOM   1001  HB3 PHE A  66      16.177  18.842  16.829  1.00 94.82           H  
ATOM   1002  O   PHE A  66      15.194  18.087  13.143  1.00 94.82           O  
ATOM   1003  CG  PHE A  66      14.167  18.348  16.333  1.00 94.82           C  
ATOM   1004  CD1 PHE A  66      13.806  19.697  16.156  1.00 94.82           C  
ATOM   1005  HD1 PHE A  66      14.565  20.465  16.136  1.00 94.82           H  
ATOM   1006  CD2 PHE A  66      13.181  17.346  16.300  1.00 94.82           C  
ATOM   1007  HD2 PHE A  66      13.465  16.308  16.390  1.00 94.82           H  
ATOM   1008  CE1 PHE A  66      12.459  20.044  15.965  1.00 94.82           C  
ATOM   1009  HE1 PHE A  66      12.197  21.080  15.809  1.00 94.82           H  
ATOM   1010  CE2 PHE A  66      11.831  17.694  16.115  1.00 94.82           C  
ATOM   1011  HE2 PHE A  66      11.079  16.920  16.080  1.00 94.82           H  
ATOM   1012  CZ  PHE A  66      11.470  19.044  15.950  1.00 94.82           C  
ATOM   1013  HZ  PHE A  66      10.436  19.314  15.792  1.00 94.82           H  
ATOM   1014  N   ASP A  67      16.758  19.480  13.939  1.00 95.87           N  
ATOM   1015  H   ASP A  67      17.351  19.715  14.722  1.00 95.87           H  
ATOM   1016  CA  ASP A  67      16.605  20.480  12.875  1.00 95.87           C  
ATOM   1017  HA  ASP A  67      15.556  20.771  12.819  1.00 95.87           H  
ATOM   1018  C   ASP A  67      16.999  19.946  11.477  1.00 95.87           C  
ATOM   1019  CB  ASP A  67      17.428  21.734  13.231  1.00 95.87           C  
ATOM   1020  HB2 ASP A  67      18.461  21.437  13.413  1.00 95.87           H  
ATOM   1021  HB3 ASP A  67      17.426  22.402  12.370  1.00 95.87           H  
ATOM   1022  O   ASP A  67      16.552  20.480  10.459  1.00 95.87           O  
ATOM   1023  CG  ASP A  67      16.908  22.533  14.439  1.00 95.87           C  
ATOM   1024  OD1 ASP A  67      15.727  22.360  14.823  1.00 95.87           O  
ATOM   1025  OD2 ASP A  67      17.695  23.364  14.951  1.00 95.87           O  
ATOM   1026  N   HIS A  68      17.810  18.879  11.402  1.00 93.02           N  
ATOM   1027  H   HIS A  68      18.138  18.496  12.277  1.00 93.02           H  
ATOM   1028  CA  HIS A  68      18.387  18.349  10.156  1.00 93.02           C  
ATOM   1029  HA  HIS A  68      17.974  18.915   9.321  1.00 93.02           H  
ATOM   1030  C   HIS A  68      18.034  16.876   9.844  1.00 93.02           C  
ATOM   1031  CB  HIS A  68      19.907  18.598  10.161  1.00 93.02           C  
ATOM   1032  HB2 HIS A  68      20.344  18.111  11.033  1.00 93.02           H  
ATOM   1033  HB3 HIS A  68      20.347  18.145   9.273  1.00 93.02           H  
ATOM   1034  O   HIS A  68      18.617  16.289   8.934  1.00 93.02           O  
ATOM   1035  CG  HIS A  68      20.292  20.060  10.155  1.00 93.02           C  
ATOM   1036  CD2 HIS A  68      20.970  20.745  11.128  1.00 93.02           C  
ATOM   1037  HD2 HIS A  68      21.341  20.337  12.056  1.00 93.02           H  
ATOM   1038  ND1 HIS A  68      20.045  20.953   9.139  1.00 93.02           N  
ATOM   1039  HD1 HIS A  68      19.449  20.781   8.342  1.00 93.02           H  
ATOM   1040  CE1 HIS A  68      20.552  22.144   9.497  1.00 93.02           C  
ATOM   1041  HE1 HIS A  68      20.461  23.054   8.923  1.00 93.02           H  
ATOM   1042  NE2 HIS A  68      21.149  22.063  10.693  1.00 93.02           N  
ATOM   1043  N   GLU A  69      17.085  16.252  10.552  1.00 91.89           N  
ATOM   1044  H   GLU A  69      16.701  16.735  11.352  1.00 91.89           H  
ATOM   1045  CA  GLU A  69      16.785  14.811  10.402  1.00 91.89           C  
ATOM   1046  HA  GLU A  69      17.733  14.286  10.293  1.00 91.89           H  
ATOM   1047  C   GLU A  69      15.945  14.437   9.162  1.00 91.89           C  
ATOM   1048  CB  GLU A  69      16.119  14.261  11.680  1.00 91.89           C  
ATOM   1049  HB2 GLU A  69      16.038  13.178  11.589  1.00 91.89           H  
ATOM   1050  HB3 GLU A  69      16.762  14.464  12.537  1.00 91.89           H  
ATOM   1051  O   GLU A  69      15.790  13.255   8.845  1.00 91.89           O  
ATOM   1052  CG  GLU A  69      14.712  14.830  11.935  1.00 91.89           C  
ATOM   1053  HG2 GLU A  69      14.759  15.918  11.980  1.00 91.89           H  
ATOM   1054  HG3 GLU A  69      14.079  14.571  11.086  1.00 91.89           H  
ATOM   1055  CD  GLU A  69      14.048  14.289  13.212  1.00 91.89           C  
ATOM   1056  OE1 GLU A  69      12.800  14.123  13.174  1.00 91.89           O  
ATOM   1057  OE2 GLU A  69      14.755  13.976  14.190  1.00 91.89           O  
ATOM   1058  N   ARG A  70      15.341  15.411   8.464  1.00 91.03           N  
ATOM   1059  H   ARG A  70      15.568  16.363   8.715  1.00 91.03           H  
ATOM   1060  CA  ARG A  70      14.389  15.158   7.364  1.00 91.03           C  
ATOM   1061  HA  ARG A  70      14.041  14.129   7.456  1.00 91.03           H  
ATOM   1062  C   ARG A  70      15.045  15.252   5.985  1.00 91.03           C  
ATOM   1063  CB  ARG A  70      13.169  16.094   7.466  1.00 91.03           C  
ATOM   1064  HB2 ARG A  70      12.496  15.883   6.635  1.00 91.03           H  
ATOM   1065  HB3 ARG A  70      13.511  17.123   7.358  1.00 91.03           H  
ATOM   1066  O   ARG A  70      15.789  16.182   5.698  1.00 91.03           O  
ATOM   1067  CG  ARG A  70      12.374  15.986   8.779  1.00 91.03           C  
ATOM   1068  HG2 ARG A  70      11.541  16.687   8.731  1.00 91.03           H  
ATOM   1069  HG3 ARG A  70      13.009  16.278   9.615  1.00 91.03           H  
ATOM   1070  CD  ARG A  70      11.823  14.575   9.024  1.00 91.03           C  
ATOM   1071  HD2 ARG A  70      11.216  14.275   8.170  1.00 91.03           H  
ATOM   1072  HD3 ARG A  70      12.669  13.895   9.122  1.00 91.03           H  
ATOM   1073  NE  ARG A  70      11.007  14.530  10.250  1.00 91.03           N  
ATOM   1074  HE  ARG A  70      10.729  15.424  10.631  1.00 91.03           H  
ATOM   1075  NH1 ARG A  70      11.381  12.325  10.806  1.00 91.03           N  
ATOM   1076 HH11 ARG A  70      11.426  11.720  11.613  1.00 91.03           H  
ATOM   1077 HH12 ARG A  70      12.168  12.307  10.173  1.00 91.03           H  
ATOM   1078  NH2 ARG A  70      10.333  13.641  12.229  1.00 91.03           N  
ATOM   1079 HH21 ARG A  70       9.909  14.536  12.428  1.00 91.03           H  
ATOM   1080 HH22 ARG A  70      11.029  13.457  12.938  1.00 91.03           H  
ATOM   1081  CZ  ARG A  70      10.889  13.502  11.068  1.00 91.03           C  
ATOM   1082  N   ILE A  71      14.683  14.317   5.105  1.00 94.04           N  
ATOM   1083  H   ILE A  71      14.037  13.609   5.424  1.00 94.04           H  
ATOM   1084  CA  ILE A  71      15.006  14.330   3.668  1.00 94.04           C  
ATOM   1085  HA  ILE A  71      15.869  14.980   3.522  1.00 94.04           H  
ATOM   1086  C   ILE A  71      13.838  14.907   2.852  1.00 94.04           C  
ATOM   1087  CB  ILE A  71      15.390  12.919   3.164  1.00 94.04           C  
ATOM   1088  HB  ILE A  71      15.593  12.988   2.095  1.00 94.04           H  
ATOM   1089  O   ILE A  71      12.696  14.826   3.321  1.00 94.04           O  
ATOM   1090  CG1 ILE A  71      14.243  11.897   3.353  1.00 94.04           C  
ATOM   1091 HG12 ILE A  71      13.978  11.835   4.408  1.00 94.04           H  
ATOM   1092 HG13 ILE A  71      13.366  12.238   2.802  1.00 94.04           H  
ATOM   1093  CG2 ILE A  71      16.694  12.477   3.847  1.00 94.04           C  
ATOM   1094 HG21 ILE A  71      17.447  13.257   3.735  1.00 94.04           H  
ATOM   1095 HG22 ILE A  71      17.089  11.579   3.371  1.00 94.04           H  
ATOM   1096 HG23 ILE A  71      16.536  12.293   4.909  1.00 94.04           H  
ATOM   1097  CD1 ILE A  71      14.577  10.485   2.865  1.00 94.04           C  
ATOM   1098 HD11 ILE A  71      14.862  10.513   1.813  1.00 94.04           H  
ATOM   1099 HD12 ILE A  71      15.392  10.061   3.452  1.00 94.04           H  
ATOM   1100 HD13 ILE A  71      13.706   9.844   2.999  1.00 94.04           H  
ATOM   1101  N   PRO A  72      14.075  15.420   1.629  1.00 95.52           N  
ATOM   1102  CA  PRO A  72      13.001  15.881   0.756  1.00 95.52           C  
ATOM   1103  HA  PRO A  72      12.554  16.762   1.217  1.00 95.52           H  
ATOM   1104  C   PRO A  72      11.909  14.820   0.540  1.00 95.52           C  
ATOM   1105  CB  PRO A  72      13.674  16.308  -0.553  1.00 95.52           C  
ATOM   1106  HB2 PRO A  72      13.712  15.472  -1.252  1.00 95.52           H  
ATOM   1107  HB3 PRO A  72      13.164  17.155  -1.010  1.00 95.52           H  
ATOM   1108  O   PRO A  72      12.183  13.624   0.345  1.00 95.52           O  
ATOM   1109  CG  PRO A  72      15.094  16.671  -0.120  1.00 95.52           C  
ATOM   1110  HG2 PRO A  72      15.109  17.692   0.262  1.00 95.52           H  
ATOM   1111  HG3 PRO A  72      15.809  16.556  -0.934  1.00 95.52           H  
ATOM   1112  CD  PRO A  72      15.374  15.696   1.023  1.00 95.52           C  
ATOM   1113  HD2 PRO A  72      16.064  16.152   1.732  1.00 95.52           H  
ATOM   1114  HD3 PRO A  72      15.799  14.772   0.629  1.00 95.52           H  
ATOM   1115  N   GLU A  73      10.653  15.267   0.579  1.00 93.82           N  
ATOM   1116  H   GLU A  73      10.497  16.256   0.714  1.00 93.82           H  
ATOM   1117  CA  GLU A  73       9.493  14.438   0.252  1.00 93.82           C  
ATOM   1118  HA  GLU A  73       9.523  13.557   0.893  1.00 93.82           H  
ATOM   1119  C   GLU A  73       9.578  13.958  -1.209  1.00 93.82           C  
ATOM   1120  CB  GLU A  73       8.184  15.197   0.562  1.00 93.82           C  
ATOM   1121  HB2 GLU A  73       8.111  16.079  -0.075  1.00 93.82           H  
ATOM   1122  HB3 GLU A  73       8.203  15.516   1.604  1.00 93.82           H  
ATOM   1123  O   GLU A  73      10.138  14.629  -2.076  1.00 93.82           O  
ATOM   1124  CG  GLU A  73       6.955  14.304   0.342  1.00 93.82           C  
ATOM   1125  HG2 GLU A  73       7.117  13.366   0.872  1.00 93.82           H  
ATOM   1126  HG3 GLU A  73       6.880  14.073  -0.721  1.00 93.82           H  
ATOM   1127  CD  GLU A  73       5.622  14.918   0.797  1.00 93.82           C  
ATOM   1128  OE1 GLU A  73       4.853  15.409  -0.055  1.00 93.82           O  
ATOM   1129  OE2 GLU A  73       5.291  14.754   1.992  1.00 93.82           O  
ATOM   1130  N   ARG A  74       9.042  12.767  -1.496  1.00 94.52           N  
ATOM   1131  H   ARG A  74       8.460  12.335  -0.792  1.00 94.52           H  
ATOM   1132  CA  ARG A  74       8.933  12.291  -2.879  1.00 94.52           C  
ATOM   1133  HA  ARG A  74       9.868  12.496  -3.401  1.00 94.52           H  
ATOM   1134  C   ARG A  74       7.820  13.071  -3.588  1.00 94.52           C  
ATOM   1135  CB  ARG A  74       8.640  10.785  -2.932  1.00 94.52           C  
ATOM   1136  HB2 ARG A  74       8.628  10.499  -3.984  1.00 94.52           H  
ATOM   1137  HB3 ARG A  74       7.656  10.601  -2.501  1.00 94.52           H  
ATOM   1138  O   ARG A  74       6.711  13.122  -3.075  1.00 94.52           O  
ATOM   1139  CG  ARG A  74       9.668   9.886  -2.240  1.00 94.52           C  
ATOM   1140  HG2 ARG A  74      10.619   9.963  -2.768  1.00 94.52           H  
ATOM   1141  HG3 ARG A  74       9.801  10.208  -1.207  1.00 94.52           H  
ATOM   1142  CD  ARG A  74       9.189   8.425  -2.263  1.00 94.52           C  
ATOM   1143  HD2 ARG A  74       9.015   8.132  -3.298  1.00 94.52           H  
ATOM   1144  HD3 ARG A  74       8.237   8.353  -1.736  1.00 94.52           H  
ATOM   1145  NE  ARG A  74      10.171   7.501  -1.654  1.00 94.52           N  
ATOM   1146  HE  ARG A  74      10.706   6.921  -2.284  1.00 94.52           H  
ATOM   1147  NH1 ARG A  74       9.816   8.063   0.545  1.00 94.52           N  
ATOM   1148 HH11 ARG A  74       9.972   7.994   1.540  1.00 94.52           H  
ATOM   1149 HH12 ARG A  74       9.090   8.705   0.262  1.00 94.52           H  
ATOM   1150  NH2 ARG A  74      11.363   6.524   0.018  1.00 94.52           N  
ATOM   1151 HH21 ARG A  74      11.840   5.884  -0.601  1.00 94.52           H  
ATOM   1152 HH22 ARG A  74      11.649   6.510   0.986  1.00 94.52           H  
ATOM   1153  CZ  ARG A  74      10.445   7.365  -0.366  1.00 94.52           C  
ATOM   1154  N   VAL A  75       8.089  13.601  -4.783  1.00 91.53           N  
ATOM   1155  H   VAL A  75       9.046  13.580  -5.108  1.00 91.53           H  
ATOM   1156  CA  VAL A  75       7.100  14.345  -5.598  1.00 91.53           C  
ATOM   1157  HA  VAL A  75       6.823  15.259  -5.073  1.00 91.53           H  
ATOM   1158  C   VAL A  75       5.809  13.536  -5.812  1.00 91.53           C  
ATOM   1159  CB  VAL A  75       7.729  14.730  -6.955  1.00 91.53           C  
ATOM   1160  HB  VAL A  75       8.087  13.826  -7.446  1.00 91.53           H  
ATOM   1161  O   VAL A  75       4.700  14.064  -5.716  1.00 91.53           O  
ATOM   1162  CG1 VAL A  75       6.735  15.421  -7.894  1.00 91.53           C  
ATOM   1163 HG11 VAL A  75       6.308  16.300  -7.411  1.00 91.53           H  
ATOM   1164 HG12 VAL A  75       5.931  14.740  -8.173  1.00 91.53           H  
ATOM   1165 HG13 VAL A  75       7.239  15.732  -8.809  1.00 91.53           H  
ATOM   1166  CG2 VAL A  75       8.923  15.675  -6.754  1.00 91.53           C  
ATOM   1167 HG21 VAL A  75       8.598  16.585  -6.248  1.00 91.53           H  
ATOM   1168 HG22 VAL A  75       9.346  15.945  -7.722  1.00 91.53           H  
ATOM   1169 HG23 VAL A  75       9.706  15.198  -6.166  1.00 91.53           H  
ATOM   1170  N   VAL A  76       5.963  12.230  -6.022  1.00 94.04           N  
ATOM   1171  H   VAL A  76       6.908  11.876  -6.051  1.00 94.04           H  
ATOM   1172  CA  VAL A  76       4.899  11.219  -6.026  1.00 94.04           C  
ATOM   1173  HA  VAL A  76       3.971  11.657  -5.660  1.00 94.04           H  
ATOM   1174  C   VAL A  76       5.279  10.085  -5.082  1.00 94.04           C  
ATOM   1175  CB  VAL A  76       4.647  10.670  -7.440  1.00 94.04           C  
ATOM   1176  HB  VAL A  76       3.972   9.819  -7.361  1.00 94.04           H  
ATOM   1177  O   VAL A  76       6.462   9.866  -4.822  1.00 94.04           O  
ATOM   1178  CG1 VAL A  76       3.978  11.725  -8.318  1.00 94.04           C  
ATOM   1179 HG11 VAL A  76       3.801  11.297  -9.305  1.00 94.04           H  
ATOM   1180 HG12 VAL A  76       4.611  12.607  -8.421  1.00 94.04           H  
ATOM   1181 HG13 VAL A  76       3.022  12.015  -7.883  1.00 94.04           H  
ATOM   1182  CG2 VAL A  76       5.931  10.199  -8.141  1.00 94.04           C  
ATOM   1183 HG21 VAL A  76       5.664   9.556  -8.980  1.00 94.04           H  
ATOM   1184 HG22 VAL A  76       6.499  11.053  -8.511  1.00 94.04           H  
ATOM   1185 HG23 VAL A  76       6.563   9.631  -7.458  1.00 94.04           H  
ATOM   1186  N   HIS A  77       4.308   9.326  -4.581  1.00 95.53           N  
ATOM   1187  H   HIS A  77       3.355   9.534  -4.844  1.00 95.53           H  
ATOM   1188  CA  HIS A  77       4.556   8.211  -3.657  1.00 95.53           C  
ATOM   1189  HA  HIS A  77       3.582   7.768  -3.448  1.00 95.53           H  
ATOM   1190  C   HIS A  77       5.073   8.604  -2.266  1.00 95.53           C  
ATOM   1191  CB  HIS A  77       5.390   7.101  -4.322  1.00 95.53           C  
ATOM   1192  HB2 HIS A  77       5.417   6.239  -3.656  1.00 95.53           H  
ATOM   1193  HB3 HIS A  77       6.422   7.430  -4.446  1.00 95.53           H  
ATOM   1194  O   HIS A  77       5.751   7.804  -1.607  1.00 95.53           O  
ATOM   1195  CG  HIS A  77       4.865   6.631  -5.648  1.00 95.53           C  
ATOM   1196  CD2 HIS A  77       5.407   6.889  -6.875  1.00 95.53           C  
ATOM   1197  HD2 HIS A  77       6.275   7.502  -7.068  1.00 95.53           H  
ATOM   1198  ND1 HIS A  77       3.828   5.752  -5.837  1.00 95.53           N  
ATOM   1199  HD1 HIS A  77       3.205   5.422  -5.114  1.00 95.53           H  
ATOM   1200  CE1 HIS A  77       3.772   5.456  -7.148  1.00 95.53           C  
ATOM   1201  HE1 HIS A  77       3.067   4.780  -7.610  1.00 95.53           H  
ATOM   1202  NE2 HIS A  77       4.711   6.138  -7.821  1.00 95.53           N  
ATOM   1203  N   ALA A  78       4.771   9.820  -1.800  1.00 95.10           N  
ATOM   1204  H   ALA A  78       4.212  10.430  -2.379  1.00 95.10           H  
ATOM   1205  CA  ALA A  78       5.210  10.329  -0.502  1.00 95.10           C  
ATOM   1206  HA  ALA A  78       6.299  10.294  -0.452  1.00 95.10           H  
ATOM   1207  C   ALA A  78       4.659   9.504   0.670  1.00 95.10           C  
ATOM   1208  CB  ALA A  78       4.769  11.786  -0.381  1.00 95.10           C  
ATOM   1209  HB1 ALA A  78       5.218  12.388  -1.171  1.00 95.10           H  
ATOM   1210  HB2 ALA A  78       3.685  11.862  -0.463  1.00 95.10           H  
ATOM   1211  HB3 ALA A  78       5.071  12.177   0.591  1.00 95.10           H  
ATOM   1212  O   ALA A  78       5.419   9.062   1.532  1.00 95.10           O  
ATOM   1213  N   ARG A  79       3.349   9.244   0.674  1.00 95.21           N  
ATOM   1214  H   ARG A  79       2.784   9.644  -0.062  1.00 95.21           H  
ATOM   1215  CA  ARG A  79       2.671   8.426   1.681  1.00 95.21           C  
ATOM   1216  HA  ARG A  79       3.098   8.637   2.661  1.00 95.21           H  
ATOM   1217  C   ARG A  79       2.867   6.943   1.373  1.00 95.21           C  
ATOM   1218  CB  ARG A  79       1.195   8.846   1.679  1.00 95.21           C  
ATOM   1219  HB2 ARG A  79       0.806   8.715   0.670  1.00 95.21           H  
ATOM   1220  HB3 ARG A  79       1.128   9.908   1.916  1.00 95.21           H  
ATOM   1221  O   ARG A  79       2.163   6.377   0.543  1.00 95.21           O  
ATOM   1222  CG  ARG A  79       0.299   8.076   2.645  1.00 95.21           C  
ATOM   1223  HG2 ARG A  79       0.430   7.002   2.513  1.00 95.21           H  
ATOM   1224  HG3 ARG A  79      -0.741   8.319   2.428  1.00 95.21           H  
ATOM   1225  CD  ARG A  79       0.601   8.475   4.085  1.00 95.21           C  
ATOM   1226  HD2 ARG A  79       1.668   8.385   4.291  1.00 95.21           H  
ATOM   1227  HD3 ARG A  79       0.286   9.507   4.240  1.00 95.21           H  
ATOM   1228  NE  ARG A  79      -0.135   7.592   4.972  1.00 95.21           N  
ATOM   1229  HE  ARG A  79      -0.716   6.886   4.544  1.00 95.21           H  
ATOM   1230  NH1 ARG A  79       0.372   8.485   7.048  1.00 95.21           N  
ATOM   1231 HH11 ARG A  79       0.634   9.358   6.614  1.00 95.21           H  
ATOM   1232 HH12 ARG A  79       0.048   8.444   8.004  1.00 95.21           H  
ATOM   1233  NH2 ARG A  79      -0.908   6.691   6.811  1.00 95.21           N  
ATOM   1234 HH21 ARG A  79      -1.077   6.717   7.807  1.00 95.21           H  
ATOM   1235 HH22 ARG A  79      -1.426   6.075   6.201  1.00 95.21           H  
ATOM   1236  CZ  ARG A  79      -0.217   7.621   6.272  1.00 95.21           C  
ATOM   1237  N   GLY A  80       3.845   6.314   2.024  1.00 95.09           N  
ATOM   1238  H   GLY A  80       4.420   6.851   2.658  1.00 95.09           H  
ATOM   1239  CA  GLY A  80       4.142   4.893   1.830  1.00 95.09           C  
ATOM   1240  HA2 GLY A  80       3.353   4.444   1.226  1.00 95.09           H  
ATOM   1241  HA3 GLY A  80       5.081   4.781   1.290  1.00 95.09           H  
ATOM   1242  C   GLY A  80       4.216   4.071   3.110  1.00 95.09           C  
ATOM   1243  O   GLY A  80       4.145   4.599   4.218  1.00 95.09           O  
ATOM   1244  N   THR A  81       4.354   2.761   2.945  1.00 97.00           N  
ATOM   1245  H   THR A  81       4.316   2.407   2.000  1.00 97.00           H  
ATOM   1246  CA  THR A  81       4.707   1.782   3.981  1.00 97.00           C  
ATOM   1247  HA  THR A  81       5.361   2.258   4.712  1.00 97.00           H  
ATOM   1248  C   THR A  81       5.469   0.634   3.327  1.00 97.00           C  
ATOM   1249  CB  THR A  81       3.468   1.266   4.727  1.00 97.00           C  
ATOM   1250  HB  THR A  81       2.902   2.118   5.104  1.00 97.00           H  
ATOM   1251  O   THR A  81       5.304   0.403   2.129  1.00 97.00           O  
ATOM   1252  CG2 THR A  81       2.542   0.399   3.878  1.00 97.00           C  
ATOM   1253 HG21 THR A  81       3.056  -0.502   3.544  1.00 97.00           H  
ATOM   1254 HG22 THR A  81       2.199   0.963   3.010  1.00 97.00           H  
ATOM   1255 HG23 THR A  81       1.686   0.099   4.481  1.00 97.00           H  
ATOM   1256  OG1 THR A  81       3.865   0.478   5.822  1.00 97.00           O  
ATOM   1257  HG1 THR A  81       4.294   1.017   6.490  1.00 97.00           H  
ATOM   1258  N   GLY A  82       6.311  -0.077   4.071  1.00 97.40           N  
ATOM   1259  H   GLY A  82       6.376   0.081   5.067  1.00 97.40           H  
ATOM   1260  CA  GLY A  82       7.001  -1.242   3.540  1.00 97.40           C  
ATOM   1261  HA2 GLY A  82       7.995  -0.969   3.186  1.00 97.40           H  
ATOM   1262  HA3 GLY A  82       6.427  -1.629   2.699  1.00 97.40           H  
ATOM   1263  C   GLY A  82       7.116  -2.377   4.542  1.00 97.40           C  
ATOM   1264  O   GLY A  82       6.959  -2.180   5.746  1.00 97.40           O  
ATOM   1265  N   ALA A  83       7.372  -3.568   4.015  1.00 98.43           N  
ATOM   1266  H   ALA A  83       7.499  -3.627   3.015  1.00 98.43           H  
ATOM   1267  CA  ALA A  83       7.579  -4.783   4.786  1.00 98.43           C  
ATOM   1268  HA  ALA A  83       8.000  -4.525   5.758  1.00 98.43           H  
ATOM   1269  C   ALA A  83       8.579  -5.700   4.074  1.00 98.43           C  
ATOM   1270  CB  ALA A  83       6.233  -5.479   5.015  1.00 98.43           C  
ATOM   1271  HB1 ALA A  83       6.386  -6.408   5.563  1.00 98.43           H  
ATOM   1272  HB2 ALA A  83       5.766  -5.699   4.055  1.00 98.43           H  
ATOM   1273  HB3 ALA A  83       5.576  -4.831   5.597  1.00 98.43           H  
ATOM   1274  O   ALA A  83       8.739  -5.659   2.849  1.00 98.43           O  
ATOM   1275  N   PHE A  84       9.249  -6.534   4.859  1.00 98.59           N  
ATOM   1276  H   PHE A  84       8.994  -6.587   5.834  1.00 98.59           H  
ATOM   1277  CA  PHE A  84      10.179  -7.535   4.362  1.00 98.59           C  
ATOM   1278  HA  PHE A  84      10.623  -7.186   3.430  1.00 98.59           H  
ATOM   1279  C   PHE A  84       9.469  -8.856   4.086  1.00 98.59           C  
ATOM   1280  CB  PHE A  84      11.303  -7.746   5.370  1.00 98.59           C  
ATOM   1281  HB2 PHE A  84      11.935  -8.562   5.020  1.00 98.59           H  
ATOM   1282  HB3 PHE A  84      10.854  -8.049   6.316  1.00 98.59           H  
ATOM   1283  O   PHE A  84       8.455  -9.192   4.707  1.00 98.59           O  
ATOM   1284  CG  PHE A  84      12.176  -6.538   5.612  1.00 98.59           C  
ATOM   1285  CD1 PHE A  84      13.276  -6.287   4.771  1.00 98.59           C  
ATOM   1286  HD1 PHE A  84      13.484  -6.946   3.941  1.00 98.59           H  
ATOM   1287  CD2 PHE A  84      11.901  -5.677   6.690  1.00 98.59           C  
ATOM   1288  HD2 PHE A  84      11.063  -5.867   7.345  1.00 98.59           H  
ATOM   1289  CE1 PHE A  84      14.100  -5.172   5.006  1.00 98.59           C  
ATOM   1290  HE1 PHE A  84      14.939  -4.973   4.355  1.00 98.59           H  
ATOM   1291  CE2 PHE A  84      12.730  -4.570   6.927  1.00 98.59           C  
ATOM   1292  HE2 PHE A  84      12.532  -3.922   7.768  1.00 98.59           H  
ATOM   1293  CZ  PHE A  84      13.827  -4.315   6.087  1.00 98.59           C  
ATOM   1294  HZ  PHE A  84      14.463  -3.464   6.281  1.00 98.59           H  
ATOM   1295  N   GLY A  85      10.049  -9.629   3.177  1.00 97.81           N  
ATOM   1296  H   GLY A  85      10.876  -9.294   2.702  1.00 97.81           H  
ATOM   1297  CA  GLY A  85       9.525 -10.926   2.799  1.00 97.81           C  
ATOM   1298  HA2 GLY A  85       8.717 -10.761   2.086  1.00 97.81           H  
ATOM   1299  HA3 GLY A  85       9.122 -11.443   3.670  1.00 97.81           H  
ATOM   1300  C   GLY A  85      10.548 -11.831   2.139  1.00 97.81           C  
ATOM   1301  O   GLY A  85      11.745 -11.529   2.077  1.00 97.81           O  
ATOM   1302  N   THR A  86      10.046 -12.939   1.608  1.00 98.05           N  
ATOM   1303  H   THR A  86       9.057 -13.113   1.712  1.00 98.05           H  
ATOM   1304  CA  THR A  86      10.817 -13.906   0.825  1.00 98.05           C  
ATOM   1305  HA  THR A  86      11.794 -13.482   0.595  1.00 98.05           H  
ATOM   1306  C   THR A  86      10.123 -14.185  -0.503  1.00 98.05           C  
ATOM   1307  CB  THR A  86      11.054 -15.210   1.604  1.00 98.05           C  
ATOM   1308  HB  THR A  86      11.542 -15.930   0.948  1.00 98.05           H  
ATOM   1309  O   THR A  86       8.903 -14.309  -0.562  1.00 98.05           O  
ATOM   1310  CG2 THR A  86      11.936 -14.985   2.832  1.00 98.05           C  
ATOM   1311 HG21 THR A  86      12.149 -15.943   3.308  1.00 98.05           H  
ATOM   1312 HG22 THR A  86      11.439 -14.327   3.544  1.00 98.05           H  
ATOM   1313 HG23 THR A  86      12.878 -14.533   2.523  1.00 98.05           H  
ATOM   1314  OG1 THR A  86       9.847 -15.759   2.078  1.00 98.05           O  
ATOM   1315  HG1 THR A  86      10.031 -16.631   2.435  1.00 98.05           H  
ATOM   1316  N   PHE A  87      10.912 -14.276  -1.571  1.00 98.48           N  
ATOM   1317  H   PHE A  87      11.899 -14.096  -1.450  1.00 98.48           H  
ATOM   1318  CA  PHE A  87      10.482 -14.673  -2.910  1.00 98.48           C  
ATOM   1319  HA  PHE A  87       9.394 -14.722  -2.951  1.00 98.48           H  
ATOM   1320  C   PHE A  87      11.030 -16.061  -3.250  1.00 98.48           C  
ATOM   1321  CB  PHE A  87      10.948 -13.623  -3.923  1.00 98.48           C  
ATOM   1322  HB2 PHE A  87      10.457 -12.677  -3.692  1.00 98.48           H  
ATOM   1323  HB3 PHE A  87      12.022 -13.470  -3.817  1.00 98.48           H  
ATOM   1324  O   PHE A  87      12.200 -16.346  -2.967  1.00 98.48           O  
ATOM   1325  CG  PHE A  87      10.647 -13.993  -5.359  1.00 98.48           C  
ATOM   1326  CD1 PHE A  87      11.536 -14.805  -6.088  1.00 98.48           C  
ATOM   1327  HD1 PHE A  87      12.442 -15.177  -5.633  1.00 98.48           H  
ATOM   1328  CD2 PHE A  87       9.461 -13.544  -5.967  1.00 98.48           C  
ATOM   1329  HD2 PHE A  87       8.774 -12.912  -5.424  1.00 98.48           H  
ATOM   1330  CE1 PHE A  87      11.223 -15.172  -7.406  1.00 98.48           C  
ATOM   1331  HE1 PHE A  87      11.867 -15.853  -7.944  1.00 98.48           H  
ATOM   1332  CE2 PHE A  87       9.183 -13.868  -7.303  1.00 98.48           C  
ATOM   1333  HE2 PHE A  87       8.283 -13.493  -7.769  1.00 98.48           H  
ATOM   1334  CZ  PHE A  87      10.067 -14.680  -8.028  1.00 98.48           C  
ATOM   1335  HZ  PHE A  87       9.849 -14.947  -9.051  1.00 98.48           H  
ATOM   1336  N   ARG A  88      10.200 -16.915  -3.860  1.00 98.12           N  
ATOM   1337  H   ARG A  88       9.262 -16.601  -4.067  1.00 98.12           H  
ATOM   1338  CA  ARG A  88      10.538 -18.307  -4.192  1.00 98.12           C  
ATOM   1339  HA  ARG A  88      11.621 -18.425  -4.221  1.00 98.12           H  
ATOM   1340  C   ARG A  88       9.984 -18.703  -5.554  1.00 98.12           C  
ATOM   1341  CB  ARG A  88       9.972 -19.256  -3.125  1.00 98.12           C  
ATOM   1342  HB2 ARG A  88      10.258 -20.278  -3.376  1.00 98.12           H  
ATOM   1343  HB3 ARG A  88       8.883 -19.193  -3.130  1.00 98.12           H  
ATOM   1344  O   ARG A  88       8.807 -18.485  -5.832  1.00 98.12           O  
ATOM   1345  CG  ARG A  88      10.483 -18.927  -1.719  1.00 98.12           C  
ATOM   1346  HG2 ARG A  88      11.573 -18.959  -1.713  1.00 98.12           H  
ATOM   1347  HG3 ARG A  88      10.152 -17.929  -1.430  1.00 98.12           H  
ATOM   1348  CD  ARG A  88       9.921 -19.919  -0.706  1.00 98.12           C  
ATOM   1349  HD2 ARG A  88      10.322 -20.911  -0.916  1.00 98.12           H  
ATOM   1350  HD3 ARG A  88       8.837 -19.942  -0.812  1.00 98.12           H  
ATOM   1351  NE  ARG A  88      10.282 -19.520   0.663  1.00 98.12           N  
ATOM   1352  HE  ARG A  88      11.115 -18.962   0.781  1.00 98.12           H  
ATOM   1353  NH1 ARG A  88       8.729 -20.781   1.776  1.00 98.12           N  
ATOM   1354 HH11 ARG A  88       8.315 -21.092   2.643  1.00 98.12           H  
ATOM   1355 HH12 ARG A  88       8.315 -21.006   0.883  1.00 98.12           H  
ATOM   1356  NH2 ARG A  88      10.253 -19.603   2.922  1.00 98.12           N  
ATOM   1357 HH21 ARG A  88       9.919 -20.040   3.770  1.00 98.12           H  
ATOM   1358 HH22 ARG A  88      11.233 -19.361   2.890  1.00 98.12           H  
ATOM   1359  CZ  ARG A  88       9.752 -19.973   1.779  1.00 98.12           C  
ATOM   1360  N   VAL A  89      10.819 -19.341  -6.371  1.00 98.18           N  
ATOM   1361  H   VAL A  89      11.760 -19.521  -6.052  1.00 98.18           H  
ATOM   1362  CA  VAL A  89      10.399 -19.963  -7.633  1.00 98.18           C  
ATOM   1363  HA  VAL A  89       9.618 -19.355  -8.090  1.00 98.18           H  
ATOM   1364  C   VAL A  89       9.815 -21.341  -7.331  1.00 98.18           C  
ATOM   1365  CB  VAL A  89      11.568 -20.046  -8.632  1.00 98.18           C  
ATOM   1366  HB  VAL A  89      12.370 -20.646  -8.200  1.00 98.18           H  
ATOM   1367  O   VAL A  89      10.486 -22.182  -6.737  1.00 98.18           O  
ATOM   1368  CG1 VAL A  89      11.134 -20.688  -9.954  1.00 98.18           C  
ATOM   1369 HG11 VAL A  89      10.841 -21.726  -9.799  1.00 98.18           H  
ATOM   1370 HG12 VAL A  89      11.959 -20.665 -10.667  1.00 98.18           H  
ATOM   1371 HG13 VAL A  89      10.283 -20.147 -10.369  1.00 98.18           H  
ATOM   1372  CG2 VAL A  89      12.124 -18.652  -8.943  1.00 98.18           C  
ATOM   1373 HG21 VAL A  89      11.352 -18.022  -9.385  1.00 98.18           H  
ATOM   1374 HG22 VAL A  89      12.961 -18.745  -9.635  1.00 98.18           H  
ATOM   1375 HG23 VAL A  89      12.506 -18.183  -8.035  1.00 98.18           H  
ATOM   1376  N   LEU A  90       8.566 -21.564  -7.732  1.00 97.19           N  
ATOM   1377  H   LEU A  90       8.110 -20.852  -8.285  1.00 97.19           H  
ATOM   1378  CA  LEU A  90       7.835 -22.817  -7.523  1.00 97.19           C  
ATOM   1379  HA  LEU A  90       8.251 -23.347  -6.666  1.00 97.19           H  
ATOM   1380  C   LEU A  90       7.962 -23.756  -8.728  1.00 97.19           C  
ATOM   1381  CB  LEU A  90       6.353 -22.501  -7.246  1.00 97.19           C  
ATOM   1382  HB2 LEU A  90       5.931 -22.021  -8.129  1.00 97.19           H  
ATOM   1383  HB3 LEU A  90       5.829 -23.446  -7.104  1.00 97.19           H  
ATOM   1384  O   LEU A  90       8.061 -24.968  -8.556  1.00 97.19           O  
ATOM   1385  CG  LEU A  90       6.077 -21.600  -6.027  1.00 97.19           C  
ATOM   1386  HG  LEU A  90       6.541 -20.626  -6.176  1.00 97.19           H  
ATOM   1387  CD1 LEU A  90       4.568 -21.395  -5.898  1.00 97.19           C  
ATOM   1388 HD11 LEU A  90       4.352 -20.755  -5.043  1.00 97.19           H  
ATOM   1389 HD12 LEU A  90       4.183 -20.913  -6.797  1.00 97.19           H  
ATOM   1390 HD13 LEU A  90       4.067 -22.353  -5.754  1.00 97.19           H  
ATOM   1391  CD2 LEU A  90       6.609 -22.206  -4.727  1.00 97.19           C  
ATOM   1392 HD21 LEU A  90       6.305 -21.588  -3.882  1.00 97.19           H  
ATOM   1393 HD22 LEU A  90       7.698 -22.241  -4.753  1.00 97.19           H  
ATOM   1394 HD23 LEU A  90       6.211 -23.212  -4.593  1.00 97.19           H  
ATOM   1395  N   ASP A  91       7.980 -23.195  -9.937  1.00 95.97           N  
ATOM   1396  H   ASP A  91       7.866 -22.193 -10.002  1.00 95.97           H  
ATOM   1397  CA  ASP A  91       8.120 -23.932 -11.191  1.00 95.97           C  
ATOM   1398  HA  ASP A  91       8.590 -24.896 -10.998  1.00 95.97           H  
ATOM   1399  C   ASP A  91       9.006 -23.152 -12.166  1.00 95.97           C  
ATOM   1400  CB  ASP A  91       6.732 -24.201 -11.798  1.00 95.97           C  
ATOM   1401  HB2 ASP A  91       6.223 -23.253 -11.973  1.00 95.97           H  
ATOM   1402  HB3 ASP A  91       6.141 -24.778 -11.088  1.00 95.97           H  
ATOM   1403  O   ASP A  91       8.619 -22.111 -12.688  1.00 95.97           O  
ATOM   1404  CG  ASP A  91       6.813 -24.979 -13.119  1.00 95.97           C  
ATOM   1405  OD1 ASP A  91       7.927 -25.437 -13.475  1.00 95.97           O  
ATOM   1406  OD2 ASP A  91       5.765 -25.112 -13.783  1.00 95.97           O  
ATOM   1407  N   ASN A  92      10.208 -23.651 -12.451  1.00 94.75           N  
ATOM   1408  H   ASN A  92      10.456 -24.560 -12.087  1.00 94.75           H  
ATOM   1409  CA  ASN A  92      11.093 -22.990 -13.408  1.00 94.75           C  
ATOM   1410  HA  ASN A  92      10.932 -21.915 -13.323  1.00 94.75           H  
ATOM   1411  C   ASN A  92      10.801 -23.335 -14.873  1.00 94.75           C  
ATOM   1412  CB  ASN A  92      12.554 -23.229 -13.029  1.00 94.75           C  
ATOM   1413  HB2 ASN A  92      13.182 -22.582 -13.641  1.00 94.75           H  
ATOM   1414  HB3 ASN A  92      12.689 -22.927 -11.991  1.00 94.75           H  
ATOM   1415  O   ASN A  92      11.374 -22.690 -15.753  1.00 94.75           O  
ATOM   1416  CG  ASN A  92      13.056 -24.649 -13.208  1.00 94.75           C  
ATOM   1417  ND2 ASN A  92      14.244 -24.898 -12.715  1.00 94.75           N  
ATOM   1418 HD21 ASN A  92      14.731 -24.150 -12.243  1.00 94.75           H  
ATOM   1419 HD22 ASN A  92      14.581 -25.849 -12.750  1.00 94.75           H  
ATOM   1420  OD1 ASN A  92      12.439 -25.528 -13.790  1.00 94.75           O  
ATOM   1421  N   ALA A  93       9.919 -24.296 -15.172  1.00 95.33           N  
ATOM   1422  H   ALA A  93       9.403 -24.746 -14.429  1.00 95.33           H  
ATOM   1423  CA  ALA A  93       9.610 -24.691 -16.545  1.00 95.33           C  
ATOM   1424  HA  ALA A  93      10.535 -25.003 -17.030  1.00 95.33           H  
ATOM   1425  C   ALA A  93       9.034 -23.531 -17.371  1.00 95.33           C  
ATOM   1426  CB  ALA A  93       8.646 -25.883 -16.518  1.00 95.33           C  
ATOM   1427  HB1 ALA A  93       7.691 -25.577 -16.092  1.00 95.33           H  
ATOM   1428  HB2 ALA A  93       9.060 -26.684 -15.906  1.00 95.33           H  
ATOM   1429  HB3 ALA A  93       8.478 -26.246 -17.532  1.00 95.33           H  
ATOM   1430  O   ALA A  93       9.197 -23.505 -18.588  1.00 95.33           O  
ATOM   1431  N   VAL A  94       8.419 -22.548 -16.706  1.00 92.72           N  
ATOM   1432  H   VAL A  94       8.285 -22.678 -15.714  1.00 92.72           H  
ATOM   1433  CA  VAL A  94       7.860 -21.343 -17.331  1.00 92.72           C  
ATOM   1434  HA  VAL A  94       7.237 -21.649 -18.172  1.00 92.72           H  
ATOM   1435  C   VAL A  94       8.942 -20.409 -17.886  1.00 92.72           C  
ATOM   1436  CB  VAL A  94       6.973 -20.593 -16.316  1.00 92.72           C  
ATOM   1437  HB  VAL A  94       7.589 -20.291 -15.468  1.00 92.72           H  
ATOM   1438  O   VAL A  94       8.706 -19.774 -18.914  1.00 92.72           O  
ATOM   1439  CG1 VAL A  94       6.332 -19.335 -16.918  1.00 92.72           C  
ATOM   1440 HG11 VAL A  94       5.678 -18.870 -16.181  1.00 92.72           H  
ATOM   1441 HG12 VAL A  94       7.096 -18.604 -17.184  1.00 92.72           H  
ATOM   1442 HG13 VAL A  94       5.761 -19.601 -17.807  1.00 92.72           H  
ATOM   1443  CG2 VAL A  94       5.836 -21.490 -15.803  1.00 92.72           C  
ATOM   1444 HG21 VAL A  94       5.243 -21.867 -16.637  1.00 92.72           H  
ATOM   1445 HG22 VAL A  94       5.187 -20.934 -15.127  1.00 92.72           H  
ATOM   1446 HG23 VAL A  94       6.235 -22.336 -15.243  1.00 92.72           H  
ATOM   1447  N   LEU A  95      10.101 -20.300 -17.220  1.00 94.86           N  
ATOM   1448  H   LEU A  95      10.243 -20.910 -16.428  1.00 94.86           H  
ATOM   1449  CA  LEU A  95      11.097 -19.249 -17.482  1.00 94.86           C  
ATOM   1450  HA  LEU A  95      10.800 -18.692 -18.371  1.00 94.86           H  
ATOM   1451  C   LEU A  95      12.514 -19.740 -17.805  1.00 94.86           C  
ATOM   1452  CB  LEU A  95      11.139 -18.274 -16.289  1.00 94.86           C  
ATOM   1453  HB2 LEU A  95      11.239 -18.842 -15.364  1.00 94.86           H  
ATOM   1454  HB3 LEU A  95      12.029 -17.653 -16.383  1.00 94.86           H  
ATOM   1455  O   LEU A  95      13.291 -18.960 -18.352  1.00 94.86           O  
ATOM   1456  CG  LEU A  95       9.928 -17.332 -16.174  1.00 94.86           C  
ATOM   1457  HG  LEU A  95       9.032 -17.901 -15.927  1.00 94.86           H  
ATOM   1458  CD1 LEU A  95      10.189 -16.322 -15.069  1.00 94.86           C  
ATOM   1459 HD11 LEU A  95      10.459 -16.857 -14.158  1.00 94.86           H  
ATOM   1460 HD12 LEU A  95       9.288 -15.735 -14.889  1.00 94.86           H  
ATOM   1461 HD13 LEU A  95      11.002 -15.658 -15.362  1.00 94.86           H  
ATOM   1462  CD2 LEU A  95       9.694 -16.530 -17.457  1.00 94.86           C  
ATOM   1463 HD21 LEU A  95       9.077 -17.113 -18.139  1.00 94.86           H  
ATOM   1464 HD22 LEU A  95       9.197 -15.587 -17.230  1.00 94.86           H  
ATOM   1465 HD23 LEU A  95      10.648 -16.294 -17.929  1.00 94.86           H  
ATOM   1466  N   LYS A  96      12.864 -21.001 -17.521  1.00 92.89           N  
ATOM   1467  H   LYS A  96      12.185 -21.590 -17.059  1.00 92.89           H  
ATOM   1468  CA  LYS A  96      14.230 -21.534 -17.707  1.00 92.89           C  
ATOM   1469  HA  LYS A  96      14.913 -20.956 -17.085  1.00 92.89           H  
ATOM   1470  C   LYS A  96      14.775 -21.390 -19.137  1.00 92.89           C  
ATOM   1471  CB  LYS A  96      14.286 -22.999 -17.241  1.00 92.89           C  
ATOM   1472  HB2 LYS A  96      15.325 -23.328 -17.253  1.00 92.89           H  
ATOM   1473  HB3 LYS A  96      13.920 -23.072 -16.217  1.00 92.89           H  
ATOM   1474  O   LYS A  96      15.976 -21.227 -19.309  1.00 92.89           O  
ATOM   1475  CG  LYS A  96      13.465 -23.916 -18.159  1.00 92.89           C  
ATOM   1476  HG2 LYS A  96      12.432 -23.570 -18.205  1.00 92.89           H  
ATOM   1477  HG3 LYS A  96      13.892 -23.881 -19.161  1.00 92.89           H  
ATOM   1478  CD  LYS A  96      13.482 -25.371 -17.711  1.00 92.89           C  
ATOM   1479  HD2 LYS A  96      14.512 -25.715 -17.629  1.00 92.89           H  
ATOM   1480  HD3 LYS A  96      12.972 -25.466 -16.752  1.00 92.89           H  
ATOM   1481  CE  LYS A  96      12.747 -26.147 -18.804  1.00 92.89           C  
ATOM   1482  HE2 LYS A  96      11.745 -25.733 -18.915  1.00 92.89           H  
ATOM   1483  HE3 LYS A  96      13.255 -25.978 -19.754  1.00 92.89           H  
ATOM   1484  NZ  LYS A  96      12.686 -27.587 -18.485  1.00 92.89           N  
ATOM   1485  HZ1 LYS A  96      13.625 -27.956 -18.429  1.00 92.89           H  
ATOM   1486  HZ2 LYS A  96      12.182 -28.059 -19.223  1.00 92.89           H  
ATOM   1487  HZ3 LYS A  96      12.207 -27.718 -17.606  1.00 92.89           H  
ATOM   1488  N   ASP A  97      13.893 -21.414 -20.138  1.00 94.66           N  
ATOM   1489  H   ASP A  97      12.929 -21.609 -19.908  1.00 94.66           H  
ATOM   1490  CA  ASP A  97      14.247 -21.290 -21.559  1.00 94.66           C  
ATOM   1491  HA  ASP A  97      15.294 -21.562 -21.686  1.00 94.66           H  
ATOM   1492  C   ASP A  97      14.106 -19.840 -22.078  1.00 94.66           C  
ATOM   1493  CB  ASP A  97      13.419 -22.298 -22.382  1.00 94.66           C  
ATOM   1494  HB2 ASP A  97      13.695 -22.210 -23.433  1.00 94.66           H  
ATOM   1495  HB3 ASP A  97      12.363 -22.043 -22.289  1.00 94.66           H  
ATOM   1496  O   ASP A  97      14.365 -19.567 -23.249  1.00 94.66           O  
ATOM   1497  CG  ASP A  97      13.636 -23.760 -21.948  1.00 94.66           C  
ATOM   1498  OD1 ASP A  97      14.800 -24.159 -21.726  1.00 94.66           O  
ATOM   1499  OD2 ASP A  97      12.631 -24.488 -21.770  1.00 94.66           O  
ATOM   1500  N   LEU A  98      13.706 -18.898 -21.212  1.00 95.89           N  
ATOM   1501  H   LEU A  98      13.562 -19.183 -20.254  1.00 95.89           H  
ATOM   1502  CA  LEU A  98      13.440 -17.492 -21.549  1.00 95.89           C  
ATOM   1503  HA  LEU A  98      13.532 -17.347 -22.625  1.00 95.89           H  
ATOM   1504  C   LEU A  98      14.427 -16.514 -20.912  1.00 95.89           C  
ATOM   1505  CB  LEU A  98      12.010 -17.125 -21.119  1.00 95.89           C  
ATOM   1506  HB2 LEU A  98      11.859 -16.059 -21.287  1.00 95.89           H  
ATOM   1507  HB3 LEU A  98      11.908 -17.311 -20.050  1.00 95.89           H  
ATOM   1508  O   LEU A  98      14.603 -15.416 -21.429  1.00 95.89           O  
ATOM   1509  CG  LEU A  98      10.916 -17.895 -21.873  1.00 95.89           C  
ATOM   1510  HG  LEU A  98      11.064 -18.969 -21.755  1.00 95.89           H  
ATOM   1511  CD1 LEU A  98       9.554 -17.538 -21.290  1.00 95.89           C  
ATOM   1512 HD11 LEU A  98       9.403 -16.461 -21.362  1.00 95.89           H  
ATOM   1513 HD12 LEU A  98       9.530 -17.841 -20.244  1.00 95.89           H  
ATOM   1514 HD13 LEU A  98       8.801 -18.088 -21.855  1.00 95.89           H  
ATOM   1515  CD2 LEU A  98      10.874 -17.552 -23.361  1.00 95.89           C  
ATOM   1516 HD21 LEU A  98      10.049 -18.071 -23.849  1.00 95.89           H  
ATOM   1517 HD22 LEU A  98      11.795 -17.877 -23.845  1.00 95.89           H  
ATOM   1518 HD23 LEU A  98      10.763 -16.478 -23.507  1.00 95.89           H  
ATOM   1519  N   THR A  99      15.059 -16.874 -19.793  1.00 95.90           N  
ATOM   1520  H   THR A  99      14.870 -17.781 -19.390  1.00 95.90           H  
ATOM   1521  CA  THR A  99      15.972 -15.979 -19.075  1.00 95.90           C  
ATOM   1522  HA  THR A  99      16.386 -15.271 -19.793  1.00 95.90           H  
ATOM   1523  C   THR A  99      17.134 -16.723 -18.433  1.00 95.90           C  
ATOM   1524  CB  THR A  99      15.222 -15.140 -18.033  1.00 95.90           C  
ATOM   1525  HB  THR A  99      14.395 -14.628 -18.525  1.00 95.90           H  
ATOM   1526  O   THR A  99      16.972 -17.831 -17.927  1.00 95.90           O  
ATOM   1527  CG2 THR A  99      14.643 -15.939 -16.868  1.00 95.90           C  
ATOM   1528 HG21 THR A  99      13.997 -15.293 -16.274  1.00 95.90           H  
ATOM   1529 HG22 THR A  99      14.051 -16.773 -17.246  1.00 95.90           H  
ATOM   1530 HG23 THR A  99      15.445 -16.322 -16.238  1.00 95.90           H  
ATOM   1531  OG1 THR A  99      16.089 -14.180 -17.478  1.00 95.90           O  
ATOM   1532  HG1 THR A  99      16.080 -13.397 -18.034  1.00 95.90           H  
ATOM   1533  N   THR A 100      18.303 -16.086 -18.392  1.00 93.25           N  
ATOM   1534  H   THR A 100      18.414 -15.237 -18.927  1.00 93.25           H  
ATOM   1535  CA  THR A 100      19.432 -16.532 -17.562  1.00 93.25           C  
ATOM   1536  HA  THR A 100      19.409 -17.620 -17.500  1.00 93.25           H  
ATOM   1537  C   THR A 100      19.363 -16.022 -16.120  1.00 93.25           C  
ATOM   1538  CB  THR A 100      20.781 -16.143 -18.185  1.00 93.25           C  
ATOM   1539  HB  THR A 100      21.588 -16.531 -17.564  1.00 93.25           H  
ATOM   1540  O   THR A 100      20.287 -16.290 -15.361  1.00 93.25           O  
ATOM   1541  CG2 THR A 100      20.949 -16.712 -19.592  1.00 93.25           C  
ATOM   1542 HG21 THR A 100      21.961 -16.511 -19.942  1.00 93.25           H  
ATOM   1543 HG22 THR A 100      20.245 -16.233 -20.274  1.00 93.25           H  
ATOM   1544 HG23 THR A 100      20.777 -17.788 -19.580  1.00 93.25           H  
ATOM   1545  OG1 THR A 100      20.897 -14.740 -18.263  1.00 93.25           O  
ATOM   1546  HG1 THR A 100      21.018 -14.410 -17.370  1.00 93.25           H  
ATOM   1547  N   ALA A 101      18.321 -15.274 -15.734  1.00 95.08           N  
ATOM   1548  H   ALA A 101      17.594 -15.069 -16.406  1.00 95.08           H  
ATOM   1549  CA  ALA A 101      18.195 -14.669 -14.410  1.00 95.08           C  
ATOM   1550  HA  ALA A 101      19.128 -14.157 -14.176  1.00 95.08           H  
ATOM   1551  C   ALA A 101      17.909 -15.731 -13.332  1.00 95.08           C  
ATOM   1552  CB  ALA A 101      17.101 -13.596 -14.454  1.00 95.08           C  
ATOM   1553  HB1 ALA A 101      17.331 -12.879 -15.243  1.00 95.08           H  
ATOM   1554  HB2 ALA A 101      17.058 -13.068 -13.501  1.00 95.08           H  
ATOM   1555  HB3 ALA A 101      16.133 -14.051 -14.661  1.00 95.08           H  
ATOM   1556  O   ALA A 101      16.800 -16.282 -13.291  1.00 95.08           O  
ATOM   1557  N   PRO A 102      18.846 -16.006 -12.402  1.00 93.72           N  
ATOM   1558  CA  PRO A 102      18.650 -17.065 -11.414  1.00 93.72           C  
ATOM   1559  HA  PRO A 102      18.408 -17.992 -11.933  1.00 93.72           H  
ATOM   1560  C   PRO A 102      17.532 -16.748 -10.418  1.00 93.72           C  
ATOM   1561  CB  PRO A 102      20.007 -17.240 -10.738  1.00 93.72           C  
ATOM   1562  HB2 PRO A 102      20.189 -18.275 -10.451  1.00 93.72           H  
ATOM   1563  HB3 PRO A 102      20.066 -16.570  -9.880  1.00 93.72           H  
ATOM   1564  O   PRO A 102      16.812 -17.649 -10.003  1.00 93.72           O  
ATOM   1565  CG  PRO A 102      20.996 -16.751 -11.792  1.00 93.72           C  
ATOM   1566  HG2 PRO A 102      21.126 -17.504 -12.569  1.00 93.72           H  
ATOM   1567  HG3 PRO A 102      21.956 -16.464 -11.362  1.00 93.72           H  
ATOM   1568  CD  PRO A 102      20.234 -15.553 -12.342  1.00 93.72           C  
ATOM   1569  HD2 PRO A 102      20.313 -14.718 -11.646  1.00 93.72           H  
ATOM   1570  HD3 PRO A 102      20.652 -15.257 -13.305  1.00 93.72           H  
ATOM   1571  N   VAL A 103      17.296 -15.465 -10.106  1.00 95.62           N  
ATOM   1572  H   VAL A 103      17.917 -14.763 -10.481  1.00 95.62           H  
ATOM   1573  CA  VAL A 103      16.149 -15.032  -9.283  1.00 95.62           C  
ATOM   1574  HA  VAL A 103      16.237 -15.522  -8.313  1.00 95.62           H  
ATOM   1575  C   VAL A 103      14.798 -15.477  -9.862  1.00 95.62           C  
ATOM   1576  CB  VAL A 103      16.195 -13.507  -9.040  1.00 95.62           C  
ATOM   1577  HB  VAL A 103      17.199 -13.271  -8.687  1.00 95.62           H  
ATOM   1578  O   VAL A 103      13.845 -15.606  -9.109  1.00 95.62           O  
ATOM   1579  CG1 VAL A 103      15.941 -12.676 -10.303  1.00 95.62           C  
ATOM   1580 HG11 VAL A 103      16.574 -13.014 -11.123  1.00 95.62           H  
ATOM   1581 HG12 VAL A 103      14.892 -12.746 -10.592  1.00 95.62           H  
ATOM   1582 HG13 VAL A 103      16.166 -11.629 -10.100  1.00 95.62           H  
ATOM   1583  CG2 VAL A 103      15.215 -13.044  -7.955  1.00 95.62           C  
ATOM   1584 HG21 VAL A 103      15.365 -13.633  -7.050  1.00 95.62           H  
ATOM   1585 HG22 VAL A 103      14.184 -13.164  -8.288  1.00 95.62           H  
ATOM   1586 HG23 VAL A 103      15.386 -11.992  -7.728  1.00 95.62           H  
ATOM   1587  N   LEU A 104      14.710 -15.760 -11.167  1.00 96.83           N  
ATOM   1588  H   LEU A 104      15.543 -15.683 -11.732  1.00 96.83           H  
ATOM   1589  CA  LEU A 104      13.485 -16.201 -11.843  1.00 96.83           C  
ATOM   1590  HA  LEU A 104      12.628 -16.020 -11.194  1.00 96.83           H  
ATOM   1591  C   LEU A 104      13.449 -17.707 -12.165  1.00 96.83           C  
ATOM   1592  CB  LEU A 104      13.311 -15.370 -13.128  1.00 96.83           C  
ATOM   1593  HB2 LEU A 104      14.158 -15.566 -13.786  1.00 96.83           H  
ATOM   1594  HB3 LEU A 104      12.414 -15.729 -13.633  1.00 96.83           H  
ATOM   1595  O   LEU A 104      12.410 -18.207 -12.592  1.00 96.83           O  
ATOM   1596  CG  LEU A 104      13.178 -13.848 -12.942  1.00 96.83           C  
ATOM   1597  HG  LEU A 104      14.108 -13.450 -12.533  1.00 96.83           H  
ATOM   1598  CD1 LEU A 104      12.927 -13.168 -14.289  1.00 96.83           C  
ATOM   1599 HD11 LEU A 104      13.775 -13.342 -14.951  1.00 96.83           H  
ATOM   1600 HD12 LEU A 104      12.822 -12.093 -14.147  1.00 96.83           H  
ATOM   1601 HD13 LEU A 104      12.021 -13.558 -14.752  1.00 96.83           H  
ATOM   1602  CD2 LEU A 104      12.019 -13.475 -12.023  1.00 96.83           C  
ATOM   1603 HD21 LEU A 104      11.097 -13.878 -12.444  1.00 96.83           H  
ATOM   1604 HD22 LEU A 104      11.941 -12.389 -11.968  1.00 96.83           H  
ATOM   1605 HD23 LEU A 104      12.183 -13.862 -11.017  1.00 96.83           H  
ATOM   1606  N   THR A 105      14.558 -18.435 -11.995  1.00 96.01           N  
ATOM   1607  H   THR A 105      15.368 -17.979 -11.600  1.00 96.01           H  
ATOM   1608  CA  THR A 105      14.714 -19.817 -12.503  1.00 96.01           C  
ATOM   1609  HA  THR A 105      13.740 -20.202 -12.806  1.00 96.01           H  
ATOM   1610  C   THR A 105      15.252 -20.818 -11.475  1.00 96.01           C  
ATOM   1611  CB  THR A 105      15.621 -19.833 -13.745  1.00 96.01           C  
ATOM   1612  HB  THR A 105      15.795 -20.867 -14.045  1.00 96.01           H  
ATOM   1613  O   THR A 105      15.062 -22.027 -11.635  1.00 96.01           O  
ATOM   1614  CG2 THR A 105      15.011 -19.080 -14.926  1.00 96.01           C  
ATOM   1615 HG21 THR A 105      15.679 -19.144 -15.786  1.00 96.01           H  
ATOM   1616 HG22 THR A 105      14.860 -18.031 -14.674  1.00 96.01           H  
ATOM   1617 HG23 THR A 105      14.050 -19.524 -15.186  1.00 96.01           H  
ATOM   1618  OG1 THR A 105      16.855 -19.218 -13.467  1.00 96.01           O  
ATOM   1619  HG1 THR A 105      16.743 -18.277 -13.620  1.00 96.01           H  
ATOM   1620  N   ASP A 106      15.892 -20.349 -10.404  1.00 95.36           N  
ATOM   1621  H   ASP A 106      16.023 -19.352 -10.311  1.00 95.36           H  
ATOM   1622  CA  ASP A 106      16.465 -21.183  -9.348  1.00 95.36           C  
ATOM   1623  HA  ASP A 106      16.845 -22.105  -9.787  1.00 95.36           H  
ATOM   1624  C   ASP A 106      15.403 -21.554  -8.298  1.00 95.36           C  
ATOM   1625  CB  ASP A 106      17.666 -20.438  -8.743  1.00 95.36           C  
ATOM   1626  HB2 ASP A 106      18.353 -20.176  -9.547  1.00 95.36           H  
ATOM   1627  HB3 ASP A 106      17.318 -19.514  -8.282  1.00 95.36           H  
ATOM   1628  O   ASP A 106      15.084 -20.774  -7.401  1.00 95.36           O  
ATOM   1629  CG  ASP A 106      18.443 -21.227  -7.689  1.00 95.36           C  
ATOM   1630  OD1 ASP A 106      18.018 -22.356  -7.331  1.00 95.36           O  
ATOM   1631  OD2 ASP A 106      19.460 -20.652  -7.226  1.00 95.36           O  
ATOM   1632  N   THR A 107      14.868 -22.774  -8.388  1.00 96.44           N  
ATOM   1633  H   THR A 107      15.150 -23.366  -9.156  1.00 96.44           H  
ATOM   1634  CA  THR A 107      13.863 -23.314  -7.450  1.00 96.44           C  
ATOM   1635  HA  THR A 107      13.081 -22.571  -7.294  1.00 96.44           H  
ATOM   1636  C   THR A 107      14.431 -23.648  -6.070  1.00 96.44           C  
ATOM   1637  CB  THR A 107      13.207 -24.585  -8.015  1.00 96.44           C  
ATOM   1638  HB  THR A 107      12.531 -25.009  -7.273  1.00 96.44           H  
ATOM   1639  O   THR A 107      13.677 -23.996  -5.166  1.00 96.44           O  
ATOM   1640  CG2 THR A 107      12.404 -24.316  -9.283  1.00 96.44           C  
ATOM   1641 HG21 THR A 107      13.019 -23.785 -10.009  1.00 96.44           H  
ATOM   1642 HG22 THR A 107      12.066 -25.261  -9.710  1.00 96.44           H  
ATOM   1643 HG23 THR A 107      11.528 -23.720  -9.026  1.00 96.44           H  
ATOM   1644  OG1 THR A 107      14.194 -25.545  -8.335  1.00 96.44           O  
ATOM   1645  HG1 THR A 107      14.458 -25.958  -7.510  1.00 96.44           H  
ATOM   1646  N   THR A 108      15.755 -23.607  -5.891  1.00 95.10           N  
ATOM   1647  H   THR A 108      16.339 -23.269  -6.643  1.00 95.10           H  
ATOM   1648  CA  THR A 108      16.406 -23.929  -4.610  1.00 95.10           C  
ATOM   1649  HA  THR A 108      15.744 -24.573  -4.031  1.00 95.10           H  
ATOM   1650  C   THR A 108      16.646 -22.694  -3.743  1.00 95.10           C  
ATOM   1651  CB  THR A 108      17.711 -24.713  -4.817  1.00 95.10           C  
ATOM   1652  HB  THR A 108      18.031 -25.085  -3.844  1.00 95.10           H  
ATOM   1653  O   THR A 108      17.019 -22.816  -2.575  1.00 95.10           O  
ATOM   1654  CG2 THR A 108      17.530 -25.923  -5.737  1.00 95.10           C  
ATOM   1655 HG21 THR A 108      16.710 -26.542  -5.374  1.00 95.10           H  
ATOM   1656 HG22 THR A 108      18.449 -26.511  -5.739  1.00 95.10           H  
ATOM   1657 HG23 THR A 108      17.322 -25.594  -6.755  1.00 95.10           H  
ATOM   1658  OG1 THR A 108      18.758 -23.928  -5.339  1.00 95.10           O  
ATOM   1659  HG1 THR A 108      18.458 -23.398  -6.081  1.00 95.10           H  
ATOM   1660  N   ARG A 109      16.417 -21.501  -4.302  1.00 92.27           N  
ATOM   1661  H   ARG A 109      16.066 -21.492  -5.249  1.00 92.27           H  
ATOM   1662  CA  ARG A 109      16.741 -20.210  -3.700  1.00 92.27           C  
ATOM   1663  HA  ARG A 109      17.499 -20.365  -2.933  1.00 92.27           H  
ATOM   1664  C   ARG A 109      15.522 -19.560  -3.051  1.00 92.27           C  
ATOM   1665  CB  ARG A 109      17.340 -19.343  -4.811  1.00 92.27           C  
ATOM   1666  HB2 ARG A 109      18.184 -19.891  -5.229  1.00 92.27           H  
ATOM   1667  HB3 ARG A 109      16.594 -19.206  -5.593  1.00 92.27           H  
ATOM   1668  O   ARG A 109      14.475 -19.406  -3.672  1.00 92.27           O  
ATOM   1669  CG  ARG A 109      17.842 -17.972  -4.348  1.00 92.27           C  
ATOM   1670  HG2 ARG A 109      18.692 -18.099  -3.677  1.00 92.27           H  
ATOM   1671  HG3 ARG A 109      17.049 -17.444  -3.819  1.00 92.27           H  
ATOM   1672  CD  ARG A 109      18.256 -17.121  -5.553  1.00 92.27           C  
ATOM   1673  HD2 ARG A 109      18.577 -16.149  -5.178  1.00 92.27           H  
ATOM   1674  HD3 ARG A 109      17.384 -16.969  -6.190  1.00 92.27           H  
ATOM   1675  NE  ARG A 109      19.337 -17.737  -6.353  1.00 92.27           N  
ATOM   1676  HE  ARG A 109      19.401 -18.745  -6.377  1.00 92.27           H  
ATOM   1677  NH1 ARG A 109      20.043 -15.812  -7.378  1.00 92.27           N  
ATOM   1678 HH11 ARG A 109      20.747 -15.322  -7.911  1.00 92.27           H  
ATOM   1679 HH12 ARG A 109      19.266 -15.293  -6.996  1.00 92.27           H  
ATOM   1680  NH2 ARG A 109      21.148 -17.688  -7.735  1.00 92.27           N  
ATOM   1681 HH21 ARG A 109      21.739 -17.120  -8.325  1.00 92.27           H  
ATOM   1682 HH22 ARG A 109      21.191 -18.697  -7.704  1.00 92.27           H  
ATOM   1683  CZ  ARG A 109      20.166 -17.085  -7.145  1.00 92.27           C  
ATOM   1684  N   GLU A 110      15.711 -19.059  -1.832  1.00 94.84           N  
ATOM   1685  H   GLU A 110      16.592 -19.238  -1.373  1.00 94.84           H  
ATOM   1686  CA  GLU A 110      14.826 -18.059  -1.229  1.00 94.84           C  
ATOM   1687  HA  GLU A 110      13.887 -18.018  -1.781  1.00 94.84           H  
ATOM   1688  C   GLU A 110      15.495 -16.688  -1.323  1.00 94.84           C  
ATOM   1689  CB  GLU A 110      14.486 -18.390   0.231  1.00 94.84           C  
ATOM   1690  HB2 GLU A 110      13.795 -17.622   0.577  1.00 94.84           H  
ATOM   1691  HB3 GLU A 110      15.386 -18.348   0.845  1.00 94.84           H  
ATOM   1692  O   GLU A 110      16.560 -16.467  -0.749  1.00 94.84           O  
ATOM   1693  CG  GLU A 110      13.836 -19.771   0.400  1.00 94.84           C  
ATOM   1694  HG2 GLU A 110      14.601 -20.538   0.277  1.00 94.84           H  
ATOM   1695  HG3 GLU A 110      13.092 -19.909  -0.384  1.00 94.84           H  
ATOM   1696  CD  GLU A 110      13.147 -19.960   1.760  1.00 94.84           C  
ATOM   1697  OE1 GLU A 110      12.553 -21.033   1.974  1.00 94.84           O  
ATOM   1698  OE2 GLU A 110      13.007 -18.998   2.552  1.00 94.84           O  
ATOM   1699  N   THR A 111      14.887 -15.763  -2.061  1.00 97.53           N  
ATOM   1700  H   THR A 111      13.990 -15.982  -2.472  1.00 97.53           H  
ATOM   1701  CA  THR A 111      15.439 -14.416  -2.246  1.00 97.53           C  
ATOM   1702  HA  THR A 111      16.518 -14.445  -2.093  1.00 97.53           H  
ATOM   1703  C   THR A 111      14.806 -13.466  -1.231  1.00 97.53           C  
ATOM   1704  CB  THR A 111      15.230 -13.928  -3.684  1.00 97.53           C  
ATOM   1705  HB  THR A 111      14.165 -13.886  -3.911  1.00 97.53           H  
ATOM   1706  O   THR A 111      13.580 -13.321  -1.241  1.00 97.53           O  
ATOM   1707  CG2 THR A 111      15.853 -12.558  -3.939  1.00 97.53           C  
ATOM   1708 HG21 THR A 111      16.912 -12.573  -3.679  1.00 97.53           H  
ATOM   1709 HG22 THR A 111      15.741 -12.307  -4.994  1.00 97.53           H  
ATOM   1710 HG23 THR A 111      15.340 -11.797  -3.351  1.00 97.53           H  
ATOM   1711  OG1 THR A 111      15.849 -14.834  -4.572  1.00 97.53           O  
ATOM   1712  HG1 THR A 111      15.310 -15.628  -4.582  1.00 97.53           H  
ATOM   1713  N   PRO A 112      15.583 -12.802  -0.355  1.00 98.29           N  
ATOM   1714  CA  PRO A 112      15.049 -11.744   0.490  1.00 98.29           C  
ATOM   1715  HA  PRO A 112      14.266 -12.159   1.125  1.00 98.29           H  
ATOM   1716  C   PRO A 112      14.485 -10.609  -0.361  1.00 98.29           C  
ATOM   1717  CB  PRO A 112      16.212 -11.262   1.358  1.00 98.29           C  
ATOM   1718  HB2 PRO A 112      16.699 -10.400   0.902  1.00 98.29           H  
ATOM   1719  HB3 PRO A 112      15.871 -11.004   2.360  1.00 98.29           H  
ATOM   1720  O   PRO A 112      15.115 -10.191  -1.338  1.00 98.29           O  
ATOM   1721  CG  PRO A 112      17.182 -12.444   1.349  1.00 98.29           C  
ATOM   1722  HG2 PRO A 112      16.876 -13.181   2.092  1.00 98.29           H  
ATOM   1723  HG3 PRO A 112      18.211 -12.127   1.518  1.00 98.29           H  
ATOM   1724  CD  PRO A 112      16.987 -13.027  -0.048  1.00 98.29           C  
ATOM   1725  HD2 PRO A 112      17.239 -14.088  -0.044  1.00 98.29           H  
ATOM   1726  HD3 PRO A 112      17.608 -12.491  -0.767  1.00 98.29           H  
ATOM   1727  N   ILE A 113      13.330 -10.082   0.036  1.00 98.62           N  
ATOM   1728  H   ILE A 113      12.852 -10.485   0.830  1.00 98.62           H  
ATOM   1729  CA  ILE A 113      12.709  -8.934  -0.625  1.00 98.62           C  
ATOM   1730  HA  ILE A 113      13.471  -8.477  -1.256  1.00 98.62           H  
ATOM   1731  C   ILE A 113      12.287  -7.856   0.370  1.00 98.62           C  
ATOM   1732  CB  ILE A 113      11.537  -9.344  -1.547  1.00 98.62           C  
ATOM   1733  HB  ILE A 113      11.161  -8.433  -2.014  1.00 98.62           H  
ATOM   1734  O   ILE A 113      11.994  -8.138   1.533  1.00 98.62           O  
ATOM   1735  CG1 ILE A 113      10.378  -9.993  -0.764  1.00 98.62           C  
ATOM   1736 HG12 ILE A 113      10.126  -9.378   0.100  1.00 98.62           H  
ATOM   1737 HG13 ILE A 113      10.692 -10.977  -0.415  1.00 98.62           H  
ATOM   1738  CG2 ILE A 113      12.017 -10.270  -2.675  1.00 98.62           C  
ATOM   1739 HG21 ILE A 113      11.240 -10.373  -3.432  1.00 98.62           H  
ATOM   1740 HG22 ILE A 113      12.896  -9.838  -3.155  1.00 98.62           H  
ATOM   1741 HG23 ILE A 113      12.274 -11.253  -2.282  1.00 98.62           H  
ATOM   1742  CD1 ILE A 113       9.102 -10.160  -1.588  1.00 98.62           C  
ATOM   1743 HD11 ILE A 113       8.814  -9.208  -2.034  1.00 98.62           H  
ATOM   1744 HD12 ILE A 113       9.255 -10.896  -2.377  1.00 98.62           H  
ATOM   1745 HD13 ILE A 113       8.301 -10.498  -0.930  1.00 98.62           H  
ATOM   1746  N   PHE A 114      12.210  -6.621  -0.117  1.00 98.73           N  
ATOM   1747  H   PHE A 114      12.505  -6.477  -1.073  1.00 98.73           H  
ATOM   1748  CA  PHE A 114      11.514  -5.524   0.548  1.00 98.73           C  
ATOM   1749  HA  PHE A 114      10.998  -5.900   1.432  1.00 98.73           H  
ATOM   1750  C   PHE A 114      10.459  -4.956  -0.400  1.00 98.73           C  
ATOM   1751  CB  PHE A 114      12.515  -4.460   1.010  1.00 98.73           C  
ATOM   1752  HB2 PHE A 114      13.056  -4.070   0.148  1.00 98.73           H  
ATOM   1753  HB3 PHE A 114      13.242  -4.927   1.674  1.00 98.73           H  
ATOM   1754  O   PHE A 114      10.778  -4.577  -1.530  1.00 98.73           O  
ATOM   1755  CG  PHE A 114      11.865  -3.316   1.759  1.00 98.73           C  
ATOM   1756  CD1 PHE A 114      11.647  -2.078   1.127  1.00 98.73           C  
ATOM   1757  HD1 PHE A 114      11.962  -1.939   0.103  1.00 98.73           H  
ATOM   1758  CD2 PHE A 114      11.468  -3.497   3.096  1.00 98.73           C  
ATOM   1759  HD2 PHE A 114      11.624  -4.446   3.586  1.00 98.73           H  
ATOM   1760  CE1 PHE A 114      11.040  -1.024   1.833  1.00 98.73           C  
ATOM   1761  HE1 PHE A 114      10.887  -0.067   1.356  1.00 98.73           H  
ATOM   1762  CE2 PHE A 114      10.870  -2.442   3.803  1.00 98.73           C  
ATOM   1763  HE2 PHE A 114      10.580  -2.585   4.834  1.00 98.73           H  
ATOM   1764  CZ  PHE A 114      10.658  -1.205   3.174  1.00 98.73           C  
ATOM   1765  HZ  PHE A 114      10.221  -0.390   3.731  1.00 98.73           H  
ATOM   1766  N   VAL A 115       9.206  -4.908   0.050  1.00 98.70           N  
ATOM   1767  H   VAL A 115       9.021  -5.194   1.001  1.00 98.70           H  
ATOM   1768  CA  VAL A 115       8.086  -4.371  -0.731  1.00 98.70           C  
ATOM   1769  HA  VAL A 115       8.430  -4.187  -1.749  1.00 98.70           H  
ATOM   1770  C   VAL A 115       7.653  -3.046  -0.134  1.00 98.70           C  
ATOM   1771  CB  VAL A 115       6.911  -5.361  -0.830  1.00 98.70           C  
ATOM   1772  HB  VAL A 115       6.531  -5.582   0.167  1.00 98.70           H  
ATOM   1773  O   VAL A 115       7.443  -2.957   1.074  1.00 98.70           O  
ATOM   1774  CG1 VAL A 115       5.768  -4.802  -1.687  1.00 98.70           C  
ATOM   1775 HG11 VAL A 115       5.324  -3.930  -1.206  1.00 98.70           H  
ATOM   1776 HG12 VAL A 115       6.133  -4.524  -2.676  1.00 98.70           H  
ATOM   1777 HG13 VAL A 115       4.990  -5.557  -1.801  1.00 98.70           H  
ATOM   1778  CG2 VAL A 115       7.381  -6.659  -1.494  1.00 98.70           C  
ATOM   1779 HG21 VAL A 115       6.539  -7.335  -1.647  1.00 98.70           H  
ATOM   1780 HG22 VAL A 115       8.122  -7.156  -0.868  1.00 98.70           H  
ATOM   1781 HG23 VAL A 115       7.829  -6.427  -2.460  1.00 98.70           H  
ATOM   1782  N   ARG A 116       7.496  -2.023  -0.979  1.00 98.43           N  
ATOM   1783  H   ARG A 116       7.670  -2.204  -1.958  1.00 98.43           H  
ATOM   1784  CA  ARG A 116       6.966  -0.711  -0.596  1.00 98.43           C  
ATOM   1785  HA  ARG A 116       6.743  -0.733   0.470  1.00 98.43           H  
ATOM   1786  C   ARG A 116       5.659  -0.426  -1.329  1.00 98.43           C  
ATOM   1787  CB  ARG A 116       8.026   0.376  -0.823  1.00 98.43           C  
ATOM   1788  HB2 ARG A 116       8.227   0.464  -1.891  1.00 98.43           H  
ATOM   1789  HB3 ARG A 116       8.944   0.079  -0.316  1.00 98.43           H  
ATOM   1790  O   ARG A 116       5.622  -0.396  -2.560  1.00 98.43           O  
ATOM   1791  CG  ARG A 116       7.578   1.737  -0.268  1.00 98.43           C  
ATOM   1792  HG2 ARG A 116       7.402   1.647   0.803  1.00 98.43           H  
ATOM   1793  HG3 ARG A 116       6.651   2.044  -0.752  1.00 98.43           H  
ATOM   1794  CD  ARG A 116       8.648   2.809  -0.513  1.00 98.43           C  
ATOM   1795  HD2 ARG A 116       8.844   2.889  -1.582  1.00 98.43           H  
ATOM   1796  HD3 ARG A 116       9.569   2.496  -0.021  1.00 98.43           H  
ATOM   1797  NE  ARG A 116       8.248   4.122   0.033  1.00 98.43           N  
ATOM   1798  HE  ARG A 116       8.641   4.364   0.932  1.00 98.43           H  
ATOM   1799  NH1 ARG A 116       6.878   4.826  -1.687  1.00 98.43           N  
ATOM   1800 HH11 ARG A 116       6.229   5.517  -2.036  1.00 98.43           H  
ATOM   1801 HH12 ARG A 116       6.972   3.940  -2.162  1.00 98.43           H  
ATOM   1802  NH2 ARG A 116       7.167   6.125   0.086  1.00 98.43           N  
ATOM   1803 HH21 ARG A 116       6.547   6.785  -0.361  1.00 98.43           H  
ATOM   1804 HH22 ARG A 116       7.498   6.320   1.020  1.00 98.43           H  
ATOM   1805  CZ  ARG A 116       7.439   5.008  -0.524  1.00 98.43           C  
ATOM   1806  N   PHE A 117       4.623  -0.134  -0.550  1.00 98.32           N  
ATOM   1807  H   PHE A 117       4.775  -0.150   0.448  1.00 98.32           H  
ATOM   1808  CA  PHE A 117       3.324   0.350  -1.007  1.00 98.32           C  
ATOM   1809  HA  PHE A 117       3.241   0.154  -2.076  1.00 98.32           H  
ATOM   1810  C   PHE A 117       3.192   1.853  -0.776  1.00 98.32           C  
ATOM   1811  CB  PHE A 117       2.201  -0.409  -0.301  1.00 98.32           C  
ATOM   1812  HB2 PHE A 117       2.190  -0.130   0.753  1.00 98.32           H  
ATOM   1813  HB3 PHE A 117       1.249  -0.105  -0.736  1.00 98.32           H  
ATOM   1814  O   PHE A 117       3.832   2.398   0.125  1.00 98.32           O  
ATOM   1815  CG  PHE A 117       2.322  -1.910  -0.421  1.00 98.32           C  
ATOM   1816  CD1 PHE A 117       2.256  -2.513  -1.687  1.00 98.32           C  
ATOM   1817  HD1 PHE A 117       2.140  -1.910  -2.575  1.00 98.32           H  
ATOM   1818  CD2 PHE A 117       2.542  -2.703   0.720  1.00 98.32           C  
ATOM   1819  HD2 PHE A 117       2.627  -2.241   1.692  1.00 98.32           H  
ATOM   1820  CE1 PHE A 117       2.341  -3.907  -1.798  1.00 98.32           C  
ATOM   1821  HE1 PHE A 117       2.306  -4.369  -2.774  1.00 98.32           H  
ATOM   1822  CE2 PHE A 117       2.639  -4.101   0.601  1.00 98.32           C  
ATOM   1823  HE2 PHE A 117       2.800  -4.710   1.478  1.00 98.32           H  
ATOM   1824  CZ  PHE A 117       2.512  -4.707  -0.659  1.00 98.32           C  
ATOM   1825  HZ  PHE A 117       2.575  -5.781  -0.758  1.00 98.32           H  
ATOM   1826  N   SER A 118       2.379   2.540  -1.578  1.00 97.47           N  
ATOM   1827  H   SER A 118       1.861   2.046  -2.290  1.00 97.47           H  
ATOM   1828  CA  SER A 118       2.109   3.977  -1.392  1.00 97.47           C  
ATOM   1829  HA  SER A 118       1.915   4.162  -0.336  1.00 97.47           H  
ATOM   1830  C   SER A 118       0.884   4.444  -2.163  1.00 97.47           C  
ATOM   1831  CB  SER A 118       3.319   4.804  -1.853  1.00 97.47           C  
ATOM   1832  HB2 SER A 118       4.135   4.659  -1.145  1.00 97.47           H  
ATOM   1833  HB3 SER A 118       3.070   5.865  -1.871  1.00 97.47           H  
ATOM   1834  O   SER A 118       0.572   3.830  -3.174  1.00 97.47           O  
ATOM   1835  OG  SER A 118       3.745   4.382  -3.136  1.00 97.47           O  
ATOM   1836  HG  SER A 118       3.310   3.541  -3.296  1.00 97.47           H  
ATOM   1837  N   THR A 119       0.246   5.541  -1.757  1.00 96.79           N  
ATOM   1838  H   THR A 119       0.576   6.016  -0.930  1.00 96.79           H  
ATOM   1839  CA  THR A 119      -0.581   6.351  -2.680  1.00 96.79           C  
ATOM   1840  HA  THR A 119      -1.254   5.706  -3.244  1.00 96.79           H  
ATOM   1841  C   THR A 119       0.330   7.057  -3.697  1.00 96.79           C  
ATOM   1842  CB  THR A 119      -1.445   7.358  -1.905  1.00 96.79           C  
ATOM   1843  HB  THR A 119      -2.065   7.923  -2.602  1.00 96.79           H  
ATOM   1844  O   THR A 119       1.546   7.034  -3.521  1.00 96.79           O  
ATOM   1845  CG2 THR A 119      -2.362   6.679  -0.887  1.00 96.79           C  
ATOM   1846 HG21 THR A 119      -2.989   7.428  -0.404  1.00 96.79           H  
ATOM   1847 HG22 THR A 119      -1.782   6.160  -0.124  1.00 96.79           H  
ATOM   1848 HG23 THR A 119      -3.009   5.969  -1.403  1.00 96.79           H  
ATOM   1849  OG1 THR A 119      -0.638   8.251  -1.186  1.00 96.79           O  
ATOM   1850  HG1 THR A 119      -1.231   8.868  -0.751  1.00 96.79           H  
ATOM   1851  N   VAL A 120      -0.180   7.638  -4.785  1.00 94.47           N  
ATOM   1852  H   VAL A 120      -1.183   7.712  -4.879  1.00 94.47           H  
ATOM   1853  CA  VAL A 120       0.649   8.325  -5.799  1.00 94.47           C  
ATOM   1854  HA  VAL A 120       1.686   8.006  -5.695  1.00 94.47           H  
ATOM   1855  C   VAL A 120       0.646   9.837  -5.596  1.00 94.47           C  
ATOM   1856  CB  VAL A 120       0.226   7.958  -7.237  1.00 94.47           C  
ATOM   1857  HB  VAL A 120      -0.817   8.230  -7.403  1.00 94.47           H  
ATOM   1858  O   VAL A 120       1.723  10.437  -5.525  1.00 94.47           O  
ATOM   1859  CG1 VAL A 120       1.089   8.672  -8.288  1.00 94.47           C  
ATOM   1860 HG11 VAL A 120       0.772   8.371  -9.287  1.00 94.47           H  
ATOM   1861 HG12 VAL A 120       2.139   8.412  -8.152  1.00 94.47           H  
ATOM   1862 HG13 VAL A 120       0.965   9.752  -8.216  1.00 94.47           H  
ATOM   1863  CG2 VAL A 120       0.400   6.455  -7.469  1.00 94.47           C  
ATOM   1864 HG21 VAL A 120      -0.347   5.911  -6.892  1.00 94.47           H  
ATOM   1865 HG22 VAL A 120       0.283   6.213  -8.525  1.00 94.47           H  
ATOM   1866 HG23 VAL A 120       1.388   6.145  -7.128  1.00 94.47           H  
ATOM   1867  N   LEU A 121      -0.535  10.449  -5.491  1.00 93.92           N  
ATOM   1868  H   LEU A 121      -1.364   9.872  -5.483  1.00 93.92           H  
ATOM   1869  CA  LEU A 121      -0.724  11.902  -5.501  1.00 93.92           C  
ATOM   1870  HA  LEU A 121       0.062  12.360  -6.103  1.00 93.92           H  
ATOM   1871  C   LEU A 121      -0.627  12.530  -4.109  1.00 93.92           C  
ATOM   1872  CB  LEU A 121      -2.087  12.226  -6.141  1.00 93.92           C  
ATOM   1873  HB2 LEU A 121      -2.863  11.691  -5.594  1.00 93.92           H  
ATOM   1874  HB3 LEU A 121      -2.284  13.292  -6.033  1.00 93.92           H  
ATOM   1875  O   LEU A 121      -0.164  13.664  -3.984  1.00 93.92           O  
ATOM   1876  CG  LEU A 121      -2.202  11.866  -7.635  1.00 93.92           C  
ATOM   1877  HG  LEU A 121      -1.963  10.812  -7.778  1.00 93.92           H  
ATOM   1878  CD1 LEU A 121      -3.635  12.098  -8.107  1.00 93.92           C  
ATOM   1879 HD11 LEU A 121      -3.725  11.869  -9.169  1.00 93.92           H  
ATOM   1880 HD12 LEU A 121      -4.311  11.444  -7.556  1.00 93.92           H  
ATOM   1881 HD13 LEU A 121      -3.934  13.133  -7.938  1.00 93.92           H  
ATOM   1882  CD2 LEU A 121      -1.250  12.700  -8.500  1.00 93.92           C  
ATOM   1883 HD21 LEU A 121      -1.435  12.484  -9.552  1.00 93.92           H  
ATOM   1884 HD22 LEU A 121      -1.430  13.762  -8.329  1.00 93.92           H  
ATOM   1885 HD23 LEU A 121      -0.212  12.454  -8.277  1.00 93.92           H  
ATOM   1886  N   GLY A 122      -1.020  11.810  -3.059  1.00 91.58           N  
ATOM   1887  H   GLY A 122      -1.395  10.889  -3.233  1.00 91.58           H  
ATOM   1888  CA  GLY A 122      -1.055  12.360  -1.705  1.00 91.58           C  
ATOM   1889  HA2 GLY A 122      -1.615  13.295  -1.733  1.00 91.58           H  
ATOM   1890  HA3 GLY A 122      -1.585  11.666  -1.054  1.00 91.58           H  
ATOM   1891  C   GLY A 122       0.326  12.649  -1.101  1.00 91.58           C  
ATOM   1892  O   GLY A 122       1.256  11.845  -1.219  1.00 91.58           O  
ATOM   1893  N   SER A 123       0.456  13.782  -0.401  1.00 93.44           N  
ATOM   1894  H   SER A 123      -0.293  14.458  -0.443  1.00 93.44           H  
ATOM   1895  CA  SER A 123       1.643  14.106   0.419  1.00 93.44           C  
ATOM   1896  HA  SER A 123       2.536  14.034  -0.202  1.00 93.44           H  
ATOM   1897  C   SER A 123       1.801  13.134   1.598  1.00 93.44           C  
ATOM   1898  CB  SER A 123       1.560  15.538   0.954  1.00 93.44           C  
ATOM   1899  HB2 SER A 123       2.462  15.774   1.517  1.00 93.44           H  
ATOM   1900  HB3 SER A 123       0.699  15.626   1.616  1.00 93.44           H  
ATOM   1901  O   SER A 123       0.871  12.396   1.929  1.00 93.44           O  
ATOM   1902  OG  SER A 123       1.434  16.454  -0.112  1.00 93.44           O  
ATOM   1903  HG  SER A 123       2.324  16.660  -0.408  1.00 93.44           H  
ATOM   1904  N   ARG A 124       2.945  13.139   2.300  1.00 91.68           N  
ATOM   1905  H   ARG A 124       3.666  13.792   2.028  1.00 91.68           H  
ATOM   1906  CA  ARG A 124       3.261  12.190   3.395  1.00 91.68           C  
ATOM   1907  HA  ARG A 124       3.328  11.188   2.972  1.00 91.68           H  
ATOM   1908  C   ARG A 124       2.199  12.115   4.505  1.00 91.68           C  
ATOM   1909  CB  ARG A 124       4.639  12.581   3.959  1.00 91.68           C  
ATOM   1910  HB2 ARG A 124       5.371  12.490   3.156  1.00 91.68           H  
ATOM   1911  HB3 ARG A 124       4.605  13.622   4.280  1.00 91.68           H  
ATOM   1912  O   ARG A 124       2.072  11.071   5.149  1.00 91.68           O  
ATOM   1913  CG  ARG A 124       5.122  11.727   5.136  1.00 91.68           C  
ATOM   1914  HG2 ARG A 124       4.454  11.867   5.986  1.00 91.68           H  
ATOM   1915  HG3 ARG A 124       5.129  10.676   4.849  1.00 91.68           H  
ATOM   1916  CD  ARG A 124       6.533  12.156   5.547  1.00 91.68           C  
ATOM   1917  HD2 ARG A 124       6.549  13.236   5.689  1.00 91.68           H  
ATOM   1918  HD3 ARG A 124       7.214  11.897   4.736  1.00 91.68           H  
ATOM   1919  NE  ARG A 124       6.939  11.493   6.802  1.00 91.68           N  
ATOM   1920  HE  ARG A 124       6.191  11.157   7.391  1.00 91.68           H  
ATOM   1921  NH1 ARG A 124       9.209  11.669   6.521  1.00 91.68           N  
ATOM   1922 HH11 ARG A 124       9.038  12.105   5.627  1.00 91.68           H  
ATOM   1923 HH12 ARG A 124      10.149  11.448   6.818  1.00 91.68           H  
ATOM   1924  NH2 ARG A 124       8.396  10.705   8.365  1.00 91.68           N  
ATOM   1925 HH21 ARG A 124       9.340  10.577   8.699  1.00 91.68           H  
ATOM   1926 HH22 ARG A 124       7.618  10.394   8.929  1.00 91.68           H  
ATOM   1927  CZ  ARG A 124       8.175  11.290   7.220  1.00 91.68           C  
ATOM   1928  N   GLY A 125       1.454  13.200   4.729  1.00 91.20           N  
ATOM   1929  H   GLY A 125       1.641  14.007   4.152  1.00 91.20           H  
ATOM   1930  CA  GLY A 125       0.371  13.294   5.717  1.00 91.20           C  
ATOM   1931  HA2 GLY A 125       0.319  14.321   6.079  1.00 91.20           H  
ATOM   1932  HA3 GLY A 125       0.598  12.653   6.569  1.00 91.20           H  
ATOM   1933  C   GLY A 125      -1.031  12.916   5.216  1.00 91.20           C  
ATOM   1934  O   GLY A 125      -1.967  12.969   6.004  1.00 91.20           O  
ATOM   1935  N   SER A 126      -1.196  12.562   3.938  1.00 94.97           N  
ATOM   1936  H   SER A 126      -0.384  12.498   3.341  1.00 94.97           H  
ATOM   1937  CA  SER A 126      -2.490  12.131   3.384  1.00 94.97           C  
ATOM   1938  HA  SER A 126      -3.234  12.884   3.643  1.00 94.97           H  
ATOM   1939  C   SER A 126      -2.968  10.800   3.984  1.00 94.97           C  
ATOM   1940  CB  SER A 126      -2.435  12.051   1.852  1.00 94.97           C  
ATOM   1941  HB2 SER A 126      -2.207  13.037   1.447  1.00 94.97           H  
ATOM   1942  HB3 SER A 126      -3.410  11.743   1.473  1.00 94.97           H  
ATOM   1943  O   SER A 126      -2.167  10.017   4.499  1.00 94.97           O  
ATOM   1944  OG  SER A 126      -1.457  11.129   1.411  1.00 94.97           O  
ATOM   1945  HG  SER A 126      -0.590  11.513   1.558  1.00 94.97           H  
ATOM   1946  N   ALA A 127      -4.279  10.549   3.927  1.00 96.32           N  
ATOM   1947  H   ALA A 127      -4.892  11.210   3.472  1.00 96.32           H  
ATOM   1948  CA  ALA A 127      -4.867   9.302   4.406  1.00 96.32           C  
ATOM   1949  HA  ALA A 127      -4.406   9.049   5.361  1.00 96.32           H  
ATOM   1950  C   ALA A 127      -4.609   8.135   3.439  1.00 96.32           C  
ATOM   1951  CB  ALA A 127      -6.366   9.511   4.647  1.00 96.32           C  
ATOM   1952  HB1 ALA A 127      -6.862   9.788   3.717  1.00 96.32           H  
ATOM   1953  HB2 ALA A 127      -6.802   8.584   5.019  1.00 96.32           H  
ATOM   1954  HB3 ALA A 127      -6.520  10.295   5.389  1.00 96.32           H  
ATOM   1955  O   ALA A 127      -4.620   8.306   2.221  1.00 96.32           O  
ATOM   1956  N   ASP A 128      -4.452   6.927   3.981  1.00 95.04           N  
ATOM   1957  H   ASP A 128      -4.391   6.866   4.988  1.00 95.04           H  
ATOM   1958  CA  ASP A 128      -4.215   5.708   3.202  1.00 95.04           C  
ATOM   1959  HA  ASP A 128      -3.347   5.855   2.559  1.00 95.04           H  
ATOM   1960  C   ASP A 128      -5.395   5.336   2.288  1.00 95.04           C  
ATOM   1961  CB  ASP A 128      -3.935   4.532   4.158  1.00 95.04           C  
ATOM   1962  HB2 ASP A 128      -4.685   4.523   4.948  1.00 95.04           H  
ATOM   1963  HB3 ASP A 128      -4.044   3.604   3.596  1.00 95.04           H  
ATOM   1964  O   ASP A 128      -5.193   4.661   1.283  1.00 95.04           O  
ATOM   1965  CG  ASP A 128      -2.537   4.507   4.785  1.00 95.04           C  
ATOM   1966  OD1 ASP A 128      -1.666   5.338   4.436  1.00 95.04           O  
ATOM   1967  OD2 ASP A 128      -2.300   3.623   5.638  1.00 95.04           O  
ATOM   1968  N   THR A 129      -6.624   5.748   2.616  1.00 96.28           N  
ATOM   1969  H   THR A 129      -6.730   6.312   3.448  1.00 96.28           H  
ATOM   1970  CA  THR A 129      -7.868   5.267   1.983  1.00 96.28           C  
ATOM   1971  HA  THR A 129      -7.661   4.314   1.497  1.00 96.28           H  
ATOM   1972  C   THR A 129      -8.419   6.175   0.879  1.00 96.28           C  
ATOM   1973  CB  THR A 129      -8.950   4.989   3.040  1.00 96.28           C  
ATOM   1974  HB  THR A 129      -9.864   4.653   2.551  1.00 96.28           H  
ATOM   1975  O   THR A 129      -9.479   5.875   0.336  1.00 96.28           O  
ATOM   1976  CG2 THR A 129      -8.518   3.913   4.050  1.00 96.28           C  
ATOM   1977 HG21 THR A 129      -9.198   3.064   3.983  1.00 96.28           H  
ATOM   1978 HG22 THR A 129      -7.506   3.563   3.851  1.00 96.28           H  
ATOM   1979 HG23 THR A 129      -8.556   4.304   5.067  1.00 96.28           H  
ATOM   1980  OG1 THR A 129      -9.225   6.172   3.751  1.00 96.28           O  
ATOM   1981  HG1 THR A 129     -10.153   6.384   3.619  1.00 96.28           H  
ATOM   1982  N   VAL A 130      -7.714   7.251   0.506  1.00 95.56           N  
ATOM   1983  H   VAL A 130      -6.841   7.442   0.976  1.00 95.56           H  
ATOM   1984  CA  VAL A 130      -8.116   8.139  -0.606  1.00 95.56           C  
ATOM   1985  HA  VAL A 130      -9.110   8.527  -0.382  1.00 95.56           H  
ATOM   1986  C   VAL A 130      -8.219   7.382  -1.939  1.00 95.56           C  
ATOM   1987  CB  VAL A 130      -7.169   9.348  -0.756  1.00 95.56           C  
ATOM   1988  HB  VAL A 130      -7.529   9.957  -1.585  1.00 95.56           H  
ATOM   1989  O   VAL A 130      -7.483   6.412  -2.159  1.00 95.56           O  
ATOM   1990  CG1 VAL A 130      -7.189  10.218   0.507  1.00 95.56           C  
ATOM   1991 HG11 VAL A 130      -6.765   9.675   1.351  1.00 95.56           H  
ATOM   1992 HG12 VAL A 130      -8.215  10.509   0.736  1.00 95.56           H  
ATOM   1993 HG13 VAL A 130      -6.605  11.121   0.330  1.00 95.56           H  
ATOM   1994  CG2 VAL A 130      -5.721   8.934  -1.055  1.00 95.56           C  
ATOM   1995 HG21 VAL A 130      -5.096   9.823  -1.133  1.00 95.56           H  
ATOM   1996 HG22 VAL A 130      -5.329   8.291  -0.267  1.00 95.56           H  
ATOM   1997 HG23 VAL A 130      -5.672   8.406  -2.008  1.00 95.56           H  
ATOM   1998  N   ARG A 131      -9.108   7.821  -2.842  1.00 96.58           N  
ATOM   1999  H   ARG A 131      -9.638   8.655  -2.635  1.00 96.58           H  
ATOM   2000  CA  ARG A 131      -9.190   7.283  -4.209  1.00 96.58           C  
ATOM   2001  HA  ARG A 131      -9.209   6.195  -4.165  1.00 96.58           H  
ATOM   2002  C   ARG A 131      -7.945   7.698  -4.980  1.00 96.58           C  
ATOM   2003  CB  ARG A 131     -10.477   7.762  -4.901  1.00 96.58           C  
ATOM   2004  HB2 ARG A 131     -10.514   8.851  -4.906  1.00 96.58           H  
ATOM   2005  HB3 ARG A 131     -11.328   7.387  -4.333  1.00 96.58           H  
ATOM   2006  O   ARG A 131      -7.790   8.854  -5.342  1.00 96.58           O  
ATOM   2007  CG  ARG A 131     -10.581   7.250  -6.346  1.00 96.58           C  
ATOM   2008  HG2 ARG A 131      -9.805   7.715  -6.954  1.00 96.58           H  
ATOM   2009  HG3 ARG A 131     -10.431   6.171  -6.357  1.00 96.58           H  
ATOM   2010  CD  ARG A 131     -11.939   7.590  -6.976  1.00 96.58           C  
ATOM   2011  HD2 ARG A 131     -11.913   7.341  -8.037  1.00 96.58           H  
ATOM   2012  HD3 ARG A 131     -12.099   8.666  -6.905  1.00 96.58           H  
ATOM   2013  NE  ARG A 131     -13.060   6.880  -6.321  1.00 96.58           N  
ATOM   2014  HE  ARG A 131     -13.676   7.456  -5.764  1.00 96.58           H  
ATOM   2015  NH1 ARG A 131     -12.637   4.810  -7.196  1.00 96.58           N  
ATOM   2016 HH11 ARG A 131     -11.879   5.213  -7.728  1.00 96.58           H  
ATOM   2017 HH12 ARG A 131     -12.911   3.863  -7.417  1.00 96.58           H  
ATOM   2018  NH2 ARG A 131     -14.429   5.113  -5.889  1.00 96.58           N  
ATOM   2019 HH21 ARG A 131     -15.051   5.733  -5.390  1.00 96.58           H  
ATOM   2020 HH22 ARG A 131     -14.711   4.168  -6.106  1.00 96.58           H  
ATOM   2021  CZ  ARG A 131     -13.371   5.605  -6.469  1.00 96.58           C  
ATOM   2022  N   ASP A 132      -7.041   6.751  -5.181  1.00 95.91           N  
ATOM   2023  H   ASP A 132      -7.272   5.803  -4.921  1.00 95.91           H  
ATOM   2024  CA  ASP A 132      -5.762   6.999  -5.843  1.00 95.91           C  
ATOM   2025  HA  ASP A 132      -5.929   7.654  -6.698  1.00 95.91           H  
ATOM   2026  C   ASP A 132      -5.192   5.671  -6.359  1.00 95.91           C  
ATOM   2027  CB  ASP A 132      -4.805   7.724  -4.863  1.00 95.91           C  
ATOM   2028  HB2 ASP A 132      -4.499   7.043  -4.069  1.00 95.91           H  
ATOM   2029  HB3 ASP A 132      -5.339   8.549  -4.391  1.00 95.91           H  
ATOM   2030  O   ASP A 132      -5.525   4.583  -5.881  1.00 95.91           O  
ATOM   2031  CG  ASP A 132      -3.541   8.320  -5.493  1.00 95.91           C  
ATOM   2032  OD1 ASP A 132      -3.359   8.239  -6.725  1.00 95.91           O  
ATOM   2033  OD2 ASP A 132      -2.690   8.814  -4.718  1.00 95.91           O  
ATOM   2034  N   VAL A 133      -4.276   5.736  -7.311  1.00 95.94           N  
ATOM   2035  H   VAL A 133      -3.942   6.660  -7.546  1.00 95.94           H  
ATOM   2036  CA  VAL A 133      -3.450   4.584  -7.665  1.00 95.94           C  
ATOM   2037  HA  VAL A 133      -4.102   3.742  -7.898  1.00 95.94           H  
ATOM   2038  C   VAL A 133      -2.590   4.213  -6.450  1.00 95.94           C  
ATOM   2039  CB  VAL A 133      -2.607   4.905  -8.910  1.00 95.94           C  
ATOM   2040  HB  VAL A 133      -1.923   5.719  -8.669  1.00 95.94           H  
ATOM   2041  O   VAL A 133      -2.226   5.066  -5.634  1.00 95.94           O  
ATOM   2042  CG1 VAL A 133      -1.785   3.699  -9.385  1.00 95.94           C  
ATOM   2043 HG11 VAL A 133      -1.284   3.941 -10.323  1.00 95.94           H  
ATOM   2044 HG12 VAL A 133      -1.016   3.454  -8.652  1.00 95.94           H  
ATOM   2045 HG13 VAL A 133      -2.432   2.835  -9.538  1.00 95.94           H  
ATOM   2046  CG2 VAL A 133      -3.480   5.389 -10.075  1.00 95.94           C  
ATOM   2047 HG21 VAL A 133      -3.976   6.323  -9.813  1.00 95.94           H  
ATOM   2048 HG22 VAL A 133      -4.239   4.648 -10.329  1.00 95.94           H  
ATOM   2049 HG23 VAL A 133      -2.845   5.591 -10.937  1.00 95.94           H  
ATOM   2050  N   ARG A 134      -2.255   2.930  -6.290  1.00 97.43           N  
ATOM   2051  H   ARG A 134      -2.597   2.258  -6.961  1.00 97.43           H  
ATOM   2052  CA  ARG A 134      -1.256   2.489  -5.312  1.00 97.43           C  
ATOM   2053  HA  ARG A 134      -1.010   3.349  -4.688  1.00 97.43           H  
ATOM   2054  C   ARG A 134       0.034   2.082  -6.011  1.00 97.43           C  
ATOM   2055  CB  ARG A 134      -1.792   1.388  -4.381  1.00 97.43           C  
ATOM   2056  HB2 ARG A 134      -1.003   1.121  -3.677  1.00 97.43           H  
ATOM   2057  HB3 ARG A 134      -2.019   0.499  -4.969  1.00 97.43           H  
ATOM   2058  O   ARG A 134       0.019   1.215  -6.877  1.00 97.43           O  
ATOM   2059  CG  ARG A 134      -3.045   1.771  -3.575  1.00 97.43           C  
ATOM   2060  HG2 ARG A 134      -3.279   0.935  -2.916  1.00 97.43           H  
ATOM   2061  HG3 ARG A 134      -3.884   1.925  -4.253  1.00 97.43           H  
ATOM   2062  CD  ARG A 134      -2.852   3.025  -2.710  1.00 97.43           C  
ATOM   2063  HD2 ARG A 134      -1.968   2.896  -2.086  1.00 97.43           H  
ATOM   2064  HD3 ARG A 134      -2.678   3.886  -3.355  1.00 97.43           H  
ATOM   2065  NE  ARG A 134      -4.018   3.285  -1.842  1.00 97.43           N  
ATOM   2066  HE  ARG A 134      -4.019   2.885  -0.914  1.00 97.43           H  
ATOM   2067  NH1 ARG A 134      -5.155   4.767  -3.200  1.00 97.43           N  
ATOM   2068 HH11 ARG A 134      -4.632   4.544  -4.035  1.00 97.43           H  
ATOM   2069 HH12 ARG A 134      -5.975   5.346  -3.310  1.00 97.43           H  
ATOM   2070  NH2 ARG A 134      -5.965   4.303  -1.249  1.00 97.43           N  
ATOM   2071 HH21 ARG A 134      -5.746   4.177  -0.271  1.00 97.43           H  
ATOM   2072 HH22 ARG A 134      -6.666   4.986  -1.497  1.00 97.43           H  
ATOM   2073  CZ  ARG A 134      -5.023   4.103  -2.106  1.00 97.43           C  
ATOM   2074  N   GLY A 135       1.157   2.669  -5.608  1.00 97.49           N  
ATOM   2075  H   GLY A 135       1.068   3.352  -4.869  1.00 97.49           H  
ATOM   2076  CA  GLY A 135       2.484   2.180  -5.976  1.00 97.49           C  
ATOM   2077  HA2 GLY A 135       2.547   2.088  -7.060  1.00 97.49           H  
ATOM   2078  HA3 GLY A 135       3.251   2.883  -5.648  1.00 97.49           H  
ATOM   2079  C   GLY A 135       2.757   0.819  -5.333  1.00 97.49           C  
ATOM   2080  O   GLY A 135       2.409   0.608  -4.170  1.00 97.49           O  
ATOM   2081  N   PHE A 136       3.387  -0.082  -6.082  1.00 98.08           N  
ATOM   2082  H   PHE A 136       3.623   0.187  -7.027  1.00 98.08           H  
ATOM   2083  CA  PHE A 136       3.730  -1.450  -5.689  1.00 98.08           C  
ATOM   2084  HA  PHE A 136       3.696  -1.542  -4.604  1.00 98.08           H  
ATOM   2085  C   PHE A 136       5.160  -1.738  -6.166  1.00 98.08           C  
ATOM   2086  CB  PHE A 136       2.690  -2.415  -6.301  1.00 98.08           C  
ATOM   2087  HB2 PHE A 136       2.858  -2.514  -7.374  1.00 98.08           H  
ATOM   2088  HB3 PHE A 136       1.709  -1.956  -6.187  1.00 98.08           H  
ATOM   2089  O   PHE A 136       5.373  -2.134  -7.310  1.00 98.08           O  
ATOM   2090  CG  PHE A 136       2.621  -3.807  -5.686  1.00 98.08           C  
ATOM   2091  CD1 PHE A 136       3.766  -4.619  -5.535  1.00 98.08           C  
ATOM   2092  HD1 PHE A 136       4.733  -4.285  -5.878  1.00 98.08           H  
ATOM   2093  CD2 PHE A 136       1.368  -4.309  -5.281  1.00 98.08           C  
ATOM   2094  HD2 PHE A 136       0.473  -3.728  -5.446  1.00 98.08           H  
ATOM   2095  CE1 PHE A 136       3.662  -5.883  -4.924  1.00 98.08           C  
ATOM   2096  HE1 PHE A 136       4.544  -6.489  -4.778  1.00 98.08           H  
ATOM   2097  CE2 PHE A 136       1.261  -5.580  -4.691  1.00 98.08           C  
ATOM   2098  HE2 PHE A 136       0.295  -5.950  -4.382  1.00 98.08           H  
ATOM   2099  CZ  PHE A 136       2.411  -6.357  -4.491  1.00 98.08           C  
ATOM   2100  HZ  PHE A 136       2.320  -7.315  -4.001  1.00 98.08           H  
ATOM   2101  N   ALA A 137       6.156  -1.496  -5.312  1.00 98.30           N  
ATOM   2102  H   ALA A 137       5.938  -1.181  -4.378  1.00 98.30           H  
ATOM   2103  CA  ALA A 137       7.567  -1.675  -5.662  1.00 98.30           C  
ATOM   2104  HA  ALA A 137       7.649  -1.928  -6.719  1.00 98.30           H  
ATOM   2105  C   ALA A 137       8.195  -2.825  -4.869  1.00 98.30           C  
ATOM   2106  CB  ALA A 137       8.306  -0.350  -5.458  1.00 98.30           C  
ATOM   2107  HB1 ALA A 137       8.323  -0.093  -4.399  1.00 98.30           H  
ATOM   2108  HB2 ALA A 137       9.328  -0.447  -5.822  1.00 98.30           H  
ATOM   2109  HB3 ALA A 137       7.804   0.442  -6.015  1.00 98.30           H  
ATOM   2110  O   ALA A 137       8.027  -2.887  -3.652  1.00 98.30           O  
ATOM   2111  N   ILE A 138       8.933  -3.706  -5.545  1.00 98.64           N  
ATOM   2112  H   ILE A 138       9.037  -3.575  -6.541  1.00 98.64           H  
ATOM   2113  CA  ILE A 138       9.621  -4.859  -4.951  1.00 98.64           C  
ATOM   2114  HA  ILE A 138       9.458  -4.859  -3.873  1.00 98.64           H  
ATOM   2115  C   ILE A 138      11.120  -4.724  -5.211  1.00 98.64           C  
ATOM   2116  CB  ILE A 138       9.095  -6.203  -5.512  1.00 98.64           C  
ATOM   2117  HB  ILE A 138       9.440  -6.298  -6.541  1.00 98.64           H  
ATOM   2118  O   ILE A 138      11.536  -4.563  -6.356  1.00 98.64           O  
ATOM   2119  CG1 ILE A 138       7.548  -6.268  -5.549  1.00 98.64           C  
ATOM   2120 HG12 ILE A 138       7.177  -5.471  -6.194  1.00 98.64           H  
ATOM   2121 HG13 ILE A 138       7.139  -6.108  -4.551  1.00 98.64           H  
ATOM   2122  CG2 ILE A 138       9.712  -7.363  -4.701  1.00 98.64           C  
ATOM   2123 HG21 ILE A 138      10.797  -7.364  -4.803  1.00 98.64           H  
ATOM   2124 HG22 ILE A 138       9.459  -7.280  -3.644  1.00 98.64           H  
ATOM   2125 HG23 ILE A 138       9.361  -8.325  -5.074  1.00 98.64           H  
ATOM   2126  CD1 ILE A 138       6.991  -7.582  -6.114  1.00 98.64           C  
ATOM   2127 HD11 ILE A 138       5.931  -7.466  -6.340  1.00 98.64           H  
ATOM   2128 HD12 ILE A 138       7.514  -7.844  -7.034  1.00 98.64           H  
ATOM   2129 HD13 ILE A 138       7.104  -8.386  -5.387  1.00 98.64           H  
ATOM   2130  N   LYS A 139      11.925  -4.812  -4.153  1.00 98.60           N  
ATOM   2131  H   LYS A 139      11.495  -4.906  -3.244  1.00 98.60           H  
ATOM   2132  CA  LYS A 139      13.386  -4.885  -4.218  1.00 98.60           C  
ATOM   2133  HA  LYS A 139      13.729  -4.639  -5.222  1.00 98.60           H  
ATOM   2134  C   LYS A 139      13.813  -6.307  -3.902  1.00 98.60           C  
ATOM   2135  CB  LYS A 139      13.992  -3.864  -3.246  1.00 98.60           C  
ATOM   2136  HB2 LYS A 139      13.595  -4.032  -2.245  1.00 98.60           H  
ATOM   2137  HB3 LYS A 139      13.691  -2.871  -3.581  1.00 98.60           H  
ATOM   2138  O   LYS A 139      13.471  -6.814  -2.835  1.00 98.60           O  
ATOM   2139  CG  LYS A 139      15.527  -3.930  -3.194  1.00 98.60           C  
ATOM   2140  HG2 LYS A 139      15.833  -4.896  -2.793  1.00 98.60           H  
ATOM   2141  HG3 LYS A 139      15.931  -3.842  -4.203  1.00 98.60           H  
ATOM   2142  CD  LYS A 139      16.129  -2.834  -2.303  1.00 98.60           C  
ATOM   2143  HD2 LYS A 139      17.211  -2.960  -2.270  1.00 98.60           H  
ATOM   2144  HD3 LYS A 139      15.736  -2.973  -1.296  1.00 98.60           H  
ATOM   2145  CE  LYS A 139      15.798  -1.393  -2.709  1.00 98.60           C  
ATOM   2146  HE2 LYS A 139      16.222  -0.712  -1.971  1.00 98.60           H  
ATOM   2147  HE3 LYS A 139      14.716  -1.258  -2.697  1.00 98.60           H  
ATOM   2148  NZ  LYS A 139      16.316  -1.045  -4.049  1.00 98.60           N  
ATOM   2149  HZ1 LYS A 139      16.099  -0.083  -4.270  1.00 98.60           H  
ATOM   2150  HZ2 LYS A 139      17.312  -1.188  -4.137  1.00 98.60           H  
ATOM   2151  HZ3 LYS A 139      15.865  -1.590  -4.770  1.00 98.60           H  
ATOM   2152  N   PHE A 140      14.570  -6.920  -4.799  1.00 98.56           N  
ATOM   2153  H   PHE A 140      14.782  -6.421  -5.651  1.00 98.56           H  
ATOM   2154  CA  PHE A 140      15.123  -8.260  -4.656  1.00 98.56           C  
ATOM   2155  HA  PHE A 140      14.613  -8.786  -3.849  1.00 98.56           H  
ATOM   2156  C   PHE A 140      16.604  -8.168  -4.302  1.00 98.56           C  
ATOM   2157  CB  PHE A 140      14.908  -9.052  -5.951  1.00 98.56           C  
ATOM   2158  HB2 PHE A 140      15.362 -10.036  -5.836  1.00 98.56           H  
ATOM   2159  HB3 PHE A 140      15.440  -8.545  -6.756  1.00 98.56           H  
ATOM   2160  O   PHE A 140      17.401  -7.606  -5.056  1.00 98.56           O  
ATOM   2161  CG  PHE A 140      13.459  -9.226  -6.364  1.00 98.56           C  
ATOM   2162  CD1 PHE A 140      12.775 -10.412  -6.048  1.00 98.56           C  
ATOM   2163  HD1 PHE A 140      13.272 -11.202  -5.504  1.00 98.56           H  
ATOM   2164  CD2 PHE A 140      12.796  -8.219  -7.093  1.00 98.56           C  
ATOM   2165  HD2 PHE A 140      13.313  -7.314  -7.375  1.00 98.56           H  
ATOM   2166  CE1 PHE A 140      11.442 -10.580  -6.456  1.00 98.56           C  
ATOM   2167  HE1 PHE A 140      10.924 -11.500  -6.229  1.00 98.56           H  
ATOM   2168  CE2 PHE A 140      11.464  -8.391  -7.500  1.00 98.56           C  
ATOM   2169  HE2 PHE A 140      10.977  -7.624  -8.084  1.00 98.56           H  
ATOM   2170  CZ  PHE A 140      10.783  -9.576  -7.182  1.00 98.56           C  
ATOM   2171  HZ  PHE A 140       9.766  -9.724  -7.513  1.00 98.56           H  
ATOM   2172  N   TYR A 141      16.979  -8.737  -3.158  1.00 98.10           N  
ATOM   2173  H   TYR A 141      16.282  -9.189  -2.584  1.00 98.10           H  
ATOM   2174  CA  TYR A 141      18.370  -8.805  -2.718  1.00 98.10           C  
ATOM   2175  HA  TYR A 141      18.932  -7.981  -3.158  1.00 98.10           H  
ATOM   2176  C   TYR A 141      18.989 -10.113  -3.211  1.00 98.10           C  
ATOM   2177  CB  TYR A 141      18.445  -8.656  -1.195  1.00 98.10           C  
ATOM   2178  HB2 TYR A 141      19.492  -8.699  -0.896  1.00 98.10           H  
ATOM   2179  HB3 TYR A 141      17.942  -9.505  -0.733  1.00 98.10           H  
ATOM   2180  O   TYR A 141      18.916 -11.140  -2.536  1.00 98.10           O  
ATOM   2181  CG  TYR A 141      17.842  -7.374  -0.658  1.00 98.10           C  
ATOM   2182  CD1 TYR A 141      18.581  -6.175  -0.664  1.00 98.10           C  
ATOM   2183  HD1 TYR A 141      19.589  -6.169  -1.050  1.00 98.10           H  
ATOM   2184  CD2 TYR A 141      16.534  -7.384  -0.142  1.00 98.10           C  
ATOM   2185  HD2 TYR A 141      15.961  -8.299  -0.133  1.00 98.10           H  
ATOM   2186  CE1 TYR A 141      18.012  -4.991  -0.154  1.00 98.10           C  
ATOM   2187  HE1 TYR A 141      18.577  -4.071  -0.162  1.00 98.10           H  
ATOM   2188  CE2 TYR A 141      15.963  -6.212   0.374  1.00 98.10           C  
ATOM   2189  HE2 TYR A 141      14.964  -6.224   0.782  1.00 98.10           H  
ATOM   2190  OH  TYR A 141      16.157  -3.920   0.960  1.00 98.10           O  
ATOM   2191  HH  TYR A 141      16.756  -3.171   0.980  1.00 98.10           H  
ATOM   2192  CZ  TYR A 141      16.704  -5.018   0.382  1.00 98.10           C  
ATOM   2193  N   THR A 142      19.566 -10.086  -4.411  1.00 96.30           N  
ATOM   2194  H   THR A 142      19.631  -9.212  -4.913  1.00 96.30           H  
ATOM   2195  CA  THR A 142      20.091 -11.288  -5.071  1.00 96.30           C  
ATOM   2196  HA  THR A 142      19.619 -12.152  -4.603  1.00 96.30           H  
ATOM   2197  C   THR A 142      21.613 -11.419  -4.891  1.00 96.30           C  
ATOM   2198  CB  THR A 142      19.694 -11.355  -6.558  1.00 96.30           C  
ATOM   2199  HB  THR A 142      19.794 -12.391  -6.882  1.00 96.30           H  
ATOM   2200  O   THR A 142      22.298 -10.414  -4.675  1.00 96.30           O  
ATOM   2201  CG2 THR A 142      18.256 -10.922  -6.847  1.00 96.30           C  
ATOM   2202 HG21 THR A 142      18.041 -11.089  -7.903  1.00 96.30           H  
ATOM   2203 HG22 THR A 142      17.567 -11.514  -6.245  1.00 96.30           H  
ATOM   2204 HG23 THR A 142      18.121  -9.862  -6.632  1.00 96.30           H  
ATOM   2205  OG1 THR A 142      20.534 -10.560  -7.346  1.00 96.30           O  
ATOM   2206  HG1 THR A 142      20.515  -9.663  -7.005  1.00 96.30           H  
ATOM   2207  N   PRO A 143      22.179 -12.634  -5.000  1.00 93.49           N  
ATOM   2208  CA  PRO A 143      23.624 -12.845  -5.123  1.00 93.49           C  
ATOM   2209  HA  PRO A 143      24.107 -12.510  -4.205  1.00 93.49           H  
ATOM   2210  C   PRO A 143      24.275 -12.127  -6.316  1.00 93.49           C  
ATOM   2211  CB  PRO A 143      23.796 -14.361  -5.270  1.00 93.49           C  
ATOM   2212  HB2 PRO A 143      23.784 -14.639  -6.324  1.00 93.49           H  
ATOM   2213  HB3 PRO A 143      24.715 -14.709  -4.798  1.00 93.49           H  
ATOM   2214  O   PRO A 143      25.482 -11.900  -6.301  1.00 93.49           O  
ATOM   2215  CG  PRO A 143      22.558 -14.939  -4.593  1.00 93.49           C  
ATOM   2216  HG2 PRO A 143      22.714 -14.982  -3.515  1.00 93.49           H  
ATOM   2217  HG3 PRO A 143      22.301 -15.923  -4.987  1.00 93.49           H  
ATOM   2218  CD  PRO A 143      21.484 -13.906  -4.913  1.00 93.49           C  
ATOM   2219  HD2 PRO A 143      20.731 -13.905  -4.125  1.00 93.49           H  
ATOM   2220  HD3 PRO A 143      21.025 -14.123  -5.878  1.00 93.49           H  
ATOM   2221  N   GLU A 144      23.496 -11.790  -7.344  1.00 92.29           N  
ATOM   2222  H   GLU A 144      22.535 -12.102  -7.341  1.00 92.29           H  
ATOM   2223  CA  GLU A 144      23.944 -11.130  -8.572  1.00 92.29           C  
ATOM   2224  HA  GLU A 144      24.990 -11.378  -8.750  1.00 92.29           H  
ATOM   2225  C   GLU A 144      23.869  -9.591  -8.495  1.00 92.29           C  
ATOM   2226  CB  GLU A 144      23.117 -11.671  -9.758  1.00 92.29           C  
ATOM   2227  HB2 GLU A 144      23.507 -11.210 -10.665  1.00 92.29           H  
ATOM   2228  HB3 GLU A 144      22.077 -11.360  -9.660  1.00 92.29           H  
ATOM   2229  O   GLU A 144      24.419  -8.905  -9.354  1.00 92.29           O  
ATOM   2230  CG  GLU A 144      23.184 -13.205  -9.957  1.00 92.29           C  
ATOM   2231  HG2 GLU A 144      24.220 -13.521  -9.836  1.00 92.29           H  
ATOM   2232  HG3 GLU A 144      22.898 -13.417 -10.988  1.00 92.29           H  
ATOM   2233  CD  GLU A 144      22.280 -14.057  -9.033  1.00 92.29           C  
ATOM   2234  OE1 GLU A 144      22.356 -15.310  -9.050  1.00 92.29           O  
ATOM   2235  OE2 GLU A 144      21.465 -13.518  -8.257  1.00 92.29           O  
ATOM   2236  N   GLY A 145      23.203  -9.039  -7.475  1.00 94.95           N  
ATOM   2237  H   GLY A 145      22.784  -9.664  -6.800  1.00 94.95           H  
ATOM   2238  CA  GLY A 145      22.950  -7.606  -7.324  1.00 94.95           C  
ATOM   2239  HA2 GLY A 145      23.662  -7.186  -6.614  1.00 94.95           H  
ATOM   2240  HA3 GLY A 145      23.095  -7.107  -8.283  1.00 94.95           H  
ATOM   2241  C   GLY A 145      21.533  -7.293  -6.839  1.00 94.95           C  
ATOM   2242  O   GLY A 145      20.808  -8.160  -6.347  1.00 94.95           O  
ATOM   2243  N   ILE A 146      21.123  -6.033  -6.967  1.00 97.38           N  
ATOM   2244  H   ILE A 146      21.715  -5.385  -7.468  1.00 97.38           H  
ATOM   2245  CA  ILE A 146      19.738  -5.621  -6.716  1.00 97.38           C  
ATOM   2246  HA  ILE A 146      19.277  -6.308  -6.005  1.00 97.38           H  
ATOM   2247  C   ILE A 146      18.946  -5.712  -8.017  1.00 97.38           C  
ATOM   2248  CB  ILE A 146      19.680  -4.203  -6.109  1.00 97.38           C  
ATOM   2249  HB  ILE A 146      20.225  -3.528  -6.770  1.00 97.38           H  
ATOM   2250  O   ILE A 146      19.383  -5.186  -9.038  1.00 97.38           O  
ATOM   2251  CG1 ILE A 146      20.354  -4.132  -4.721  1.00 97.38           C  
ATOM   2252 HG12 ILE A 146      21.393  -4.446  -4.820  1.00 97.38           H  
ATOM   2253 HG13 ILE A 146      20.360  -3.092  -4.393  1.00 97.38           H  
ATOM   2254  CG2 ILE A 146      18.235  -3.684  -6.019  1.00 97.38           C  
ATOM   2255 HG21 ILE A 146      17.589  -4.439  -5.569  1.00 97.38           H  
ATOM   2256 HG22 ILE A 146      17.854  -3.460  -7.015  1.00 97.38           H  
ATOM   2257 HG23 ILE A 146      18.200  -2.764  -5.435  1.00 97.38           H  
ATOM   2258  CD1 ILE A 146      19.708  -4.979  -3.620  1.00 97.38           C  
ATOM   2259 HD11 ILE A 146      20.186  -4.729  -2.672  1.00 97.38           H  
ATOM   2260 HD12 ILE A 146      18.643  -4.763  -3.532  1.00 97.38           H  
ATOM   2261 HD13 ILE A 146      19.855  -6.038  -3.829  1.00 97.38           H  
ATOM   2262  N   TRP A 147      17.759  -6.311  -7.956  1.00 98.22           N  
ATOM   2263  H   TRP A 147      17.477  -6.724  -7.078  1.00 98.22           H  
ATOM   2264  CA  TRP A 147      16.720  -6.095  -8.961  1.00 98.22           C  
ATOM   2265  HA  TRP A 147      17.121  -5.489  -9.773  1.00 98.22           H  
ATOM   2266  C   TRP A 147      15.574  -5.312  -8.324  1.00 98.22           C  
ATOM   2267  CB  TRP A 147      16.278  -7.428  -9.577  1.00 98.22           C  
ATOM   2268  HB2 TRP A 147      16.037  -8.128  -8.777  1.00 98.22           H  
ATOM   2269  HB3 TRP A 147      17.119  -7.847 -10.128  1.00 98.22           H  
ATOM   2270  O   TRP A 147      15.074  -5.705  -7.272  1.00 98.22           O  
ATOM   2271  CG  TRP A 147      15.104  -7.372 -10.508  1.00 98.22           C  
ATOM   2272  CD1 TRP A 147      14.846  -6.396 -11.410  1.00 98.22           C  
ATOM   2273  HD1 TRP A 147      15.453  -5.519 -11.577  1.00 98.22           H  
ATOM   2274  CD2 TRP A 147      14.006  -8.326 -10.641  1.00 98.22           C  
ATOM   2275  CE2 TRP A 147      13.109  -7.847 -11.644  1.00 98.22           C  
ATOM   2276  CE3 TRP A 147      13.672  -9.545 -10.011  1.00 98.22           C  
ATOM   2277  HE3 TRP A 147      14.316  -9.933  -9.237  1.00 98.22           H  
ATOM   2278  NE1 TRP A 147      13.670  -6.666 -12.073  1.00 98.22           N  
ATOM   2279  HE1 TRP A 147      13.275  -6.041 -12.762  1.00 98.22           H  
ATOM   2280  CH2 TRP A 147      11.637  -9.741 -11.351  1.00 98.22           C  
ATOM   2281  HH2 TRP A 147      10.738 -10.281 -11.610  1.00 98.22           H  
ATOM   2282  CZ2 TRP A 147      11.944  -8.537 -12.005  1.00 98.22           C  
ATOM   2283  HZ2 TRP A 147      11.293  -8.147 -12.774  1.00 98.22           H  
ATOM   2284  CZ3 TRP A 147      12.498 -10.240 -10.356  1.00 98.22           C  
ATOM   2285  HZ3 TRP A 147      12.250 -11.157  -9.841  1.00 98.22           H  
ATOM   2286  N   ASP A 148      15.171  -4.201  -8.937  1.00 98.36           N  
ATOM   2287  H   ASP A 148      15.627  -3.927  -9.796  1.00 98.36           H  
ATOM   2288  CA  ASP A 148      14.004  -3.426  -8.518  1.00 98.36           C  
ATOM   2289  HA  ASP A 148      13.619  -3.810  -7.574  1.00 98.36           H  
ATOM   2290  C   ASP A 148      12.892  -3.554  -9.566  1.00 98.36           C  
ATOM   2291  CB  ASP A 148      14.381  -1.954  -8.298  1.00 98.36           C  
ATOM   2292  HB2 ASP A 148      14.940  -1.628  -9.175  1.00 98.36           H  
ATOM   2293  HB3 ASP A 148      13.469  -1.361  -8.232  1.00 98.36           H  
ATOM   2294  O   ASP A 148      13.028  -3.111 -10.707  1.00 98.36           O  
ATOM   2295  CG  ASP A 148      15.210  -1.676  -7.041  1.00 98.36           C  
ATOM   2296  OD1 ASP A 148      15.019  -2.369  -6.020  1.00 98.36           O  
ATOM   2297  OD2 ASP A 148      15.959  -0.670  -6.987  1.00 98.36           O  
ATOM   2298  N   LEU A 149      11.749  -4.107  -9.162  1.00 98.08           N  
ATOM   2299  H   LEU A 149      11.697  -4.439  -8.210  1.00 98.08           H  
ATOM   2300  CA  LEU A 149      10.524  -4.102  -9.956  1.00 98.08           C  
ATOM   2301  HA  LEU A 149      10.776  -3.874 -10.992  1.00 98.08           H  
ATOM   2302  C   LEU A 149       9.600  -3.006  -9.429  1.00 98.08           C  
ATOM   2303  CB  LEU A 149       9.886  -5.498  -9.927  1.00 98.08           C  
ATOM   2304  HB2 LEU A 149       9.661  -5.754  -8.891  1.00 98.08           H  
ATOM   2305  HB3 LEU A 149      10.606  -6.222 -10.307  1.00 98.08           H  
ATOM   2306  O   LEU A 149       8.995  -3.147  -8.365  1.00 98.08           O  
ATOM   2307  CG  LEU A 149       8.589  -5.596 -10.752  1.00 98.08           C  
ATOM   2308  HG  LEU A 149       7.860  -4.877 -10.378  1.00 98.08           H  
ATOM   2309  CD1 LEU A 149       8.817  -5.334 -12.243  1.00 98.08           C  
ATOM   2310 HD11 LEU A 149       9.592  -5.999 -12.625  1.00 98.08           H  
ATOM   2311 HD12 LEU A 149       7.892  -5.511 -12.793  1.00 98.08           H  
ATOM   2312 HD13 LEU A 149       9.117  -4.300 -12.410  1.00 98.08           H  
ATOM   2313  CD2 LEU A 149       7.997  -6.994 -10.593  1.00 98.08           C  
ATOM   2314 HD21 LEU A 149       8.678  -7.731 -11.019  1.00 98.08           H  
ATOM   2315 HD22 LEU A 149       7.033  -7.043 -11.099  1.00 98.08           H  
ATOM   2316 HD23 LEU A 149       7.848  -7.210  -9.535  1.00 98.08           H  
ATOM   2317  N   VAL A 150       9.498  -1.900 -10.166  1.00 96.81           N  
ATOM   2318  H   VAL A 150      10.034  -1.847 -11.020  1.00 96.81           H  
ATOM   2319  CA  VAL A 150       8.714  -0.730  -9.749  1.00 96.81           C  
ATOM   2320  HA  VAL A 150       8.487  -0.828  -8.687  1.00 96.81           H  
ATOM   2321  C   VAL A 150       7.391  -0.677 -10.501  1.00 96.81           C  
ATOM   2322  CB  VAL A 150       9.497   0.582  -9.912  1.00 96.81           C  
ATOM   2323  HB  VAL A 150       9.556   0.858 -10.965  1.00 96.81           H  
ATOM   2324  O   VAL A 150       7.364  -0.424 -11.706  1.00 96.81           O  
ATOM   2325  CG1 VAL A 150       8.776   1.694  -9.142  1.00 96.81           C  
ATOM   2326 HG11 VAL A 150       7.750   1.814  -9.487  1.00 96.81           H  
ATOM   2327 HG12 VAL A 150       8.765   1.461  -8.077  1.00 96.81           H  
ATOM   2328 HG13 VAL A 150       9.318   2.628  -9.289  1.00 96.81           H  
ATOM   2329  CG2 VAL A 150      10.921   0.476  -9.356  1.00 96.81           C  
ATOM   2330 HG21 VAL A 150      11.392   1.458  -9.320  1.00 96.81           H  
ATOM   2331 HG22 VAL A 150      11.526  -0.166  -9.996  1.00 96.81           H  
ATOM   2332 HG23 VAL A 150      10.884   0.038  -8.358  1.00 96.81           H  
ATOM   2333  N   GLY A 151       6.288  -0.848  -9.781  1.00 95.82           N  
ATOM   2334  H   GLY A 151       6.367  -1.076  -8.801  1.00 95.82           H  
ATOM   2335  CA  GLY A 151       4.964  -1.023 -10.365  1.00 95.82           C  
ATOM   2336  HA2 GLY A 151       4.738  -2.084 -10.259  1.00 95.82           H  
ATOM   2337  HA3 GLY A 151       4.954  -0.771 -11.425  1.00 95.82           H  
ATOM   2338  C   GLY A 151       3.843  -0.258  -9.668  1.00 95.82           C  
ATOM   2339  O   GLY A 151       4.083   0.540  -8.760  1.00 95.82           O  
ATOM   2340  N   ASN A 152       2.613  -0.553 -10.089  1.00 97.48           N  
ATOM   2341  H   ASN A 152       2.532  -1.276 -10.790  1.00 97.48           H  
ATOM   2342  CA  ASN A 152       1.360  -0.042  -9.529  1.00 97.48           C  
ATOM   2343  HA  ASN A 152       1.558   0.448  -8.576  1.00 97.48           H  
ATOM   2344  C   ASN A 152       0.375  -1.191  -9.276  1.00 97.48           C  
ATOM   2345  CB  ASN A 152       0.739   0.977 -10.500  1.00 97.48           C  
ATOM   2346  HB2 ASN A 152       0.674   0.531 -11.493  1.00 97.48           H  
ATOM   2347  HB3 ASN A 152      -0.273   1.222 -10.179  1.00 97.48           H  
ATOM   2348  O   ASN A 152       0.547  -2.291  -9.792  1.00 97.48           O  
ATOM   2349  CG  ASN A 152       1.491   2.289 -10.589  1.00 97.48           C  
ATOM   2350  ND2 ASN A 152       1.342   2.987 -11.689  1.00 97.48           N  
ATOM   2351 HD21 ASN A 152       0.742   2.648 -12.427  1.00 97.48           H  
ATOM   2352 HD22 ASN A 152       1.787   3.894 -11.710  1.00 97.48           H  
ATOM   2353  OD1 ASN A 152       2.175   2.729  -9.679  1.00 97.48           O  
ATOM   2354  N   ASN A 153      -0.703  -0.933  -8.541  1.00 97.64           N  
ATOM   2355  H   ASN A 153      -0.778  -0.031  -8.094  1.00 97.64           H  
ATOM   2356  CA  ASN A 153      -1.821  -1.868  -8.392  1.00 97.64           C  
ATOM   2357  HA  ASN A 153      -1.398  -2.871  -8.326  1.00 97.64           H  
ATOM   2358  C   ASN A 153      -2.788  -1.901  -9.595  1.00 97.64           C  
ATOM   2359  CB  ASN A 153      -2.554  -1.569  -7.080  1.00 97.64           C  
ATOM   2360  HB2 ASN A 153      -1.837  -1.438  -6.269  1.00 97.64           H  
ATOM   2361  HB3 ASN A 153      -3.177  -2.430  -6.838  1.00 97.64           H  
ATOM   2362  O   ASN A 153      -3.783  -2.623  -9.559  1.00 97.64           O  
ATOM   2363  CG  ASN A 153      -3.437  -0.338  -7.184  1.00 97.64           C  
ATOM   2364  ND2 ASN A 153      -4.621  -0.405  -6.633  1.00 97.64           N  
ATOM   2365 HD21 ASN A 153      -5.279   0.348  -6.776  1.00 97.64           H  
ATOM   2366 HD22 ASN A 153      -4.943  -1.262  -6.207  1.00 97.64           H  
ATOM   2367  OD1 ASN A 153      -3.074   0.681  -7.752  1.00 97.64           O  
ATOM   2368  N   ILE A 154      -2.497  -1.123 -10.641  1.00 96.73           N  
ATOM   2369  H   ILE A 154      -1.638  -0.593 -10.592  1.00 96.73           H  
ATOM   2370  CA  ILE A 154      -3.238  -1.018 -11.904  1.00 96.73           C  
ATOM   2371  HA  ILE A 154      -4.047  -1.748 -11.901  1.00 96.73           H  
ATOM   2372  C   ILE A 154      -2.268  -1.345 -13.059  1.00 96.73           C  
ATOM   2373  CB  ILE A 154      -3.862   0.395 -12.012  1.00 96.73           C  
ATOM   2374  HB  ILE A 154      -3.095   1.128 -11.761  1.00 96.73           H  
ATOM   2375  O   ILE A 154      -1.114  -0.909 -12.999  1.00 96.73           O  
ATOM   2376  CG1 ILE A 154      -5.034   0.534 -11.009  1.00 96.73           C  
ATOM   2377 HG12 ILE A 154      -5.890  -0.030 -11.379  1.00 96.73           H  
ATOM   2378 HG13 ILE A 154      -4.753   0.104 -10.048  1.00 96.73           H  
ATOM   2379  CG2 ILE A 154      -4.366   0.707 -13.431  1.00 96.73           C  
ATOM   2380 HG21 ILE A 154      -3.541   0.714 -14.144  1.00 96.73           H  
ATOM   2381 HG22 ILE A 154      -5.132  -0.004 -13.739  1.00 96.73           H  
ATOM   2382 HG23 ILE A 154      -4.812   1.701 -13.461  1.00 96.73           H  
ATOM   2383  CD1 ILE A 154      -5.470   1.977 -10.734  1.00 96.73           C  
ATOM   2384 HD11 ILE A 154      -5.742   2.502 -11.650  1.00 96.73           H  
ATOM   2385 HD12 ILE A 154      -6.332   1.971 -10.067  1.00 96.73           H  
ATOM   2386 HD13 ILE A 154      -4.652   2.501 -10.238  1.00 96.73           H  
ATOM   2387  N   PRO A 155      -2.687  -2.106 -14.093  1.00 96.58           N  
ATOM   2388  CA  PRO A 155      -1.782  -2.635 -15.124  1.00 96.58           C  
ATOM   2389  HA  PRO A 155      -0.854  -2.969 -14.659  1.00 96.58           H  
ATOM   2390  C   PRO A 155      -1.398  -1.646 -16.237  1.00 96.58           C  
ATOM   2391  CB  PRO A 155      -2.513  -3.853 -15.698  1.00 96.58           C  
ATOM   2392  HB2 PRO A 155      -2.311  -4.729 -15.082  1.00 96.58           H  
ATOM   2393  HB3 PRO A 155      -2.240  -4.059 -16.733  1.00 96.58           H  
ATOM   2394  O   PRO A 155      -0.582  -1.992 -17.091  1.00 96.58           O  
ATOM   2395  CG  PRO A 155      -3.984  -3.475 -15.559  1.00 96.58           C  
ATOM   2396  HG2 PRO A 155      -4.274  -2.797 -16.362  1.00 96.58           H  
ATOM   2397  HG3 PRO A 155      -4.631  -4.352 -15.540  1.00 96.58           H  
ATOM   2398  CD  PRO A 155      -4.003  -2.728 -14.231  1.00 96.58           C  
ATOM   2399  HD2 PRO A 155      -4.157  -3.442 -13.422  1.00 96.58           H  
ATOM   2400  HD3 PRO A 155      -4.813  -1.998 -14.238  1.00 96.58           H  
ATOM   2401  N   VAL A 156      -1.978  -0.443 -16.248  1.00 97.61           N  
ATOM   2402  H   VAL A 156      -2.585  -0.203 -15.477  1.00 97.61           H  
ATOM   2403  CA  VAL A 156      -1.752   0.601 -17.263  1.00 97.61           C  
ATOM   2404  HA  VAL A 156      -0.903   0.306 -17.879  1.00 97.61           H  
ATOM   2405  C   VAL A 156      -1.366   1.936 -16.626  1.00 97.61           C  
ATOM   2406  CB  VAL A 156      -2.962   0.755 -18.209  1.00 97.61           C  
ATOM   2407  HB  VAL A 156      -2.724   1.517 -18.951  1.00 97.61           H  
ATOM   2408  O   VAL A 156      -1.450   2.107 -15.409  1.00 97.61           O  
ATOM   2409  CG1 VAL A 156      -3.207  -0.552 -18.961  1.00 97.61           C  
ATOM   2410 HG11 VAL A 156      -3.599  -1.305 -18.278  1.00 97.61           H  
ATOM   2411 HG12 VAL A 156      -3.917  -0.381 -19.771  1.00 97.61           H  
ATOM   2412 HG13 VAL A 156      -2.267  -0.905 -19.385  1.00 97.61           H  
ATOM   2413  CG2 VAL A 156      -4.258   1.172 -17.504  1.00 97.61           C  
ATOM   2414 HG21 VAL A 156      -4.125   2.149 -17.039  1.00 97.61           H  
ATOM   2415 HG22 VAL A 156      -5.064   1.250 -18.234  1.00 97.61           H  
ATOM   2416 HG23 VAL A 156      -4.539   0.443 -16.744  1.00 97.61           H  
ATOM   2417  N   PHE A 157      -0.914   2.880 -17.450  1.00 97.14           N  
ATOM   2418  H   PHE A 157      -0.800   2.635 -18.423  1.00 97.14           H  
ATOM   2419  CA  PHE A 157      -0.489   4.217 -17.041  1.00 97.14           C  
ATOM   2420  HA  PHE A 157      -0.674   4.327 -15.973  1.00 97.14           H  
ATOM   2421  C   PHE A 157      -1.287   5.322 -17.751  1.00 97.14           C  
ATOM   2422  CB  PHE A 157       1.020   4.342 -17.288  1.00 97.14           C  
ATOM   2423  HB2 PHE A 157       1.484   3.359 -17.217  1.00 97.14           H  
ATOM   2424  HB3 PHE A 157       1.195   4.700 -18.303  1.00 97.14           H  
ATOM   2425  O   PHE A 157      -1.930   5.071 -18.765  1.00 97.14           O  
ATOM   2426  CG  PHE A 157       1.709   5.239 -16.286  1.00 97.14           C  
ATOM   2427  CD1 PHE A 157       2.159   6.515 -16.664  1.00 97.14           C  
ATOM   2428  HD1 PHE A 157       2.037   6.843 -17.686  1.00 97.14           H  
ATOM   2429  CD2 PHE A 157       1.915   4.781 -14.971  1.00 97.14           C  
ATOM   2430  HD2 PHE A 157       1.576   3.796 -14.687  1.00 97.14           H  
ATOM   2431  CE1 PHE A 157       2.812   7.336 -15.729  1.00 97.14           C  
ATOM   2432  HE1 PHE A 157       3.170   8.310 -16.026  1.00 97.14           H  
ATOM   2433  CE2 PHE A 157       2.576   5.598 -14.038  1.00 97.14           C  
ATOM   2434  HE2 PHE A 157       2.754   5.247 -13.032  1.00 97.14           H  
ATOM   2435  CZ  PHE A 157       3.023   6.874 -14.418  1.00 97.14           C  
ATOM   2436  HZ  PHE A 157       3.545   7.492 -13.703  1.00 97.14           H  
ATOM   2437  N   PHE A 158      -1.241   6.555 -17.232  1.00 96.41           N  
ATOM   2438  H   PHE A 158      -0.707   6.703 -16.387  1.00 96.41           H  
ATOM   2439  CA  PHE A 158      -1.977   7.703 -17.795  1.00 96.41           C  
ATOM   2440  HA  PHE A 158      -3.007   7.411 -18.002  1.00 96.41           H  
ATOM   2441  C   PHE A 158      -1.403   8.223 -19.119  1.00 96.41           C  
ATOM   2442  CB  PHE A 158      -1.986   8.856 -16.779  1.00 96.41           C  
ATOM   2443  HB2 PHE A 158      -0.969   9.041 -16.433  1.00 96.41           H  
ATOM   2444  HB3 PHE A 158      -2.317   9.760 -17.291  1.00 96.41           H  
ATOM   2445  O   PHE A 158      -2.100   8.893 -19.871  1.00 96.41           O  
ATOM   2446  CG  PHE A 158      -2.900   8.658 -15.589  1.00 96.41           C  
ATOM   2447  CD1 PHE A 158      -4.258   9.014 -15.690  1.00 96.41           C  
ATOM   2448  HD1 PHE A 158      -4.646   9.424 -16.610  1.00 96.41           H  
ATOM   2449  CD2 PHE A 158      -2.402   8.140 -14.377  1.00 96.41           C  
ATOM   2450  HD2 PHE A 158      -1.357   7.886 -14.282  1.00 96.41           H  
ATOM   2451  CE1 PHE A 158      -5.117   8.853 -14.590  1.00 96.41           C  
ATOM   2452  HE1 PHE A 158      -6.154   9.145 -14.671  1.00 96.41           H  
ATOM   2453  CE2 PHE A 158      -3.264   7.976 -13.277  1.00 96.41           C  
ATOM   2454  HE2 PHE A 158      -2.882   7.604 -12.338  1.00 96.41           H  
ATOM   2455  CZ  PHE A 158      -4.620   8.333 -13.382  1.00 96.41           C  
ATOM   2456  HZ  PHE A 158      -5.277   8.229 -12.531  1.00 96.41           H  
ATOM   2457  N   ILE A 159      -0.122   7.965 -19.378  1.00 96.71           N  
ATOM   2458  H   ILE A 159       0.361   7.312 -18.777  1.00 96.71           H  
ATOM   2459  CA  ILE A 159       0.637   8.539 -20.490  1.00 96.71           C  
ATOM   2460  HA  ILE A 159      -0.064   8.875 -21.255  1.00 96.71           H  
ATOM   2461  C   ILE A 159       1.524   7.474 -21.131  1.00 96.71           C  
ATOM   2462  CB  ILE A 159       1.473   9.762 -20.038  1.00 96.71           C  
ATOM   2463  HB  ILE A 159       2.068  10.091 -20.890  1.00 96.71           H  
ATOM   2464  O   ILE A 159       1.959   6.531 -20.470  1.00 96.71           O  
ATOM   2465  CG1 ILE A 159       2.442   9.391 -18.893  1.00 96.71           C  
ATOM   2466 HG12 ILE A 159       1.864   9.105 -18.014  1.00 96.71           H  
ATOM   2467 HG13 ILE A 159       3.059   8.547 -19.199  1.00 96.71           H  
ATOM   2468  CG2 ILE A 159       0.549  10.931 -19.649  1.00 96.71           C  
ATOM   2469 HG21 ILE A 159      -0.005  10.700 -18.739  1.00 96.71           H  
ATOM   2470 HG22 ILE A 159       1.128  11.840 -19.483  1.00 96.71           H  
ATOM   2471 HG23 ILE A 159      -0.163  11.123 -20.451  1.00 96.71           H  
ATOM   2472  CD1 ILE A 159       3.388  10.511 -18.474  1.00 96.71           C  
ATOM   2473 HD11 ILE A 159       4.097  10.124 -17.743  1.00 96.71           H  
ATOM   2474 HD12 ILE A 159       3.936  10.889 -19.338  1.00 96.71           H  
ATOM   2475 HD13 ILE A 159       2.818  11.323 -18.022  1.00 96.71           H  
ATOM   2476  N   GLN A 160       1.813   7.663 -22.416  1.00 95.15           N  
ATOM   2477  H   GLN A 160       1.355   8.428 -22.892  1.00 95.15           H  
ATOM   2478  CA  GLN A 160       2.668   6.776 -23.213  1.00 95.15           C  
ATOM   2479  HA  GLN A 160       2.571   5.749 -22.861  1.00 95.15           H  
ATOM   2480  C   GLN A 160       4.149   7.162 -23.138  1.00 95.15           C  
ATOM   2481  CB  GLN A 160       2.209   6.850 -24.676  1.00 95.15           C  
ATOM   2482  HB2 GLN A 160       2.284   7.883 -25.016  1.00 95.15           H  
ATOM   2483  HB3 GLN A 160       2.869   6.238 -25.290  1.00 95.15           H  
ATOM   2484  O   GLN A 160       5.018   6.299 -23.178  1.00 95.15           O  
ATOM   2485  CG  GLN A 160       0.769   6.354 -24.857  1.00 95.15           C  
ATOM   2486  HG2 GLN A 160       0.096   6.876 -24.177  1.00 95.15           H  
ATOM   2487  HG3 GLN A 160       0.746   5.291 -24.619  1.00 95.15           H  
ATOM   2488  CD  GLN A 160       0.231   6.566 -26.260  1.00 95.15           C  
ATOM   2489  NE2 GLN A 160      -0.603   5.689 -26.763  1.00 95.15           N  
ATOM   2490 HE21 GLN A 160      -0.710   4.772 -26.353  1.00 95.15           H  
ATOM   2491 HE22 GLN A 160      -0.908   5.862 -27.710  1.00 95.15           H  
ATOM   2492  OE1 GLN A 160       0.543   7.541 -26.926  1.00 95.15           O  
ATOM   2493  N   ASP A 161       4.432   8.463 -23.045  1.00 94.91           N  
ATOM   2494  H   ASP A 161       3.664   9.111 -22.938  1.00 94.91           H  
ATOM   2495  CA  ASP A 161       5.778   9.034 -23.099  1.00 94.91           C  
ATOM   2496  HA  ASP A 161       6.511   8.233 -23.189  1.00 94.91           H  
ATOM   2497  C   ASP A 161       6.070   9.795 -21.806  1.00 94.91           C  
ATOM   2498  CB  ASP A 161       5.904   9.924 -24.348  1.00 94.91           C  
ATOM   2499  HB2 ASP A 161       5.537   9.363 -25.206  1.00 94.91           H  
ATOM   2500  HB3 ASP A 161       5.270  10.803 -24.230  1.00 94.91           H  
ATOM   2501  O   ASP A 161       5.282  10.646 -21.380  1.00 94.91           O  
ATOM   2502  CG  ASP A 161       7.340  10.380 -24.647  1.00 94.91           C  
ATOM   2503  OD1 ASP A 161       8.084  10.677 -23.684  1.00 94.91           O  
ATOM   2504  OD2 ASP A 161       7.659  10.498 -25.850  1.00 94.91           O  
ATOM   2505  N   ALA A 162       7.215   9.499 -21.192  1.00 95.78           N  
ATOM   2506  H   ALA A 162       7.855   8.878 -21.665  1.00 95.78           H  
ATOM   2507  CA  ALA A 162       7.634  10.082 -19.926  1.00 95.78           C  
ATOM   2508  HA  ALA A 162       6.890   9.836 -19.169  1.00 95.78           H  
ATOM   2509  C   ALA A 162       7.766  11.614 -19.958  1.00 95.78           C  
ATOM   2510  CB  ALA A 162       8.961   9.435 -19.538  1.00 95.78           C  
ATOM   2511  HB1 ALA A 162       8.843   8.353 -19.474  1.00 95.78           H  
ATOM   2512  HB2 ALA A 162       9.714   9.673 -20.289  1.00 95.78           H  
ATOM   2513  HB3 ALA A 162       9.283   9.816 -18.569  1.00 95.78           H  
ATOM   2514  O   ALA A 162       7.699  12.238 -18.900  1.00 95.78           O  
ATOM   2515  N   ILE A 163       7.901  12.243 -21.133  1.00 95.50           N  
ATOM   2516  H   ILE A 163       7.960  11.689 -21.976  1.00 95.50           H  
ATOM   2517  CA  ILE A 163       7.946  13.711 -21.237  1.00 95.50           C  
ATOM   2518  HA  ILE A 163       8.775  14.049 -20.616  1.00 95.50           H  
ATOM   2519  C   ILE A 163       6.682  14.390 -20.684  1.00 95.50           C  
ATOM   2520  CB  ILE A 163       8.235  14.141 -22.691  1.00 95.50           C  
ATOM   2521  HB  ILE A 163       9.071  13.540 -23.049  1.00 95.50           H  
ATOM   2522  O   ILE A 163       6.775  15.503 -20.179  1.00 95.50           O  
ATOM   2523  CG1 ILE A 163       8.670  15.624 -22.726  1.00 95.50           C  
ATOM   2524 HG12 ILE A 163       7.830  16.264 -22.456  1.00 95.50           H  
ATOM   2525 HG13 ILE A 163       9.460  15.776 -21.991  1.00 95.50           H  
ATOM   2526  CG2 ILE A 163       7.033  13.890 -23.621  1.00 95.50           C  
ATOM   2527 HG21 ILE A 163       6.250  14.626 -23.443  1.00 95.50           H  
ATOM   2528 HG22 ILE A 163       7.353  13.941 -24.662  1.00 95.50           H  
ATOM   2529 HG23 ILE A 163       6.630  12.892 -23.451  1.00 95.50           H  
ATOM   2530  CD1 ILE A 163       9.203  16.083 -24.088  1.00 95.50           C  
ATOM   2531 HD11 ILE A 163       9.561  17.109 -24.006  1.00 95.50           H  
ATOM   2532 HD12 ILE A 163       8.410  16.048 -24.836  1.00 95.50           H  
ATOM   2533 HD13 ILE A 163      10.027  15.441 -24.398  1.00 95.50           H  
ATOM   2534  N   LYS A 164       5.523  13.714 -20.726  1.00 96.13           N  
ATOM   2535  H   LYS A 164       5.541  12.782 -21.116  1.00 96.13           H  
ATOM   2536  CA  LYS A 164       4.245  14.213 -20.183  1.00 96.13           C  
ATOM   2537  HA  LYS A 164       4.199  15.295 -20.304  1.00 96.13           H  
ATOM   2538  C   LYS A 164       4.086  13.966 -18.679  1.00 96.13           C  
ATOM   2539  CB  LYS A 164       3.073  13.589 -20.959  1.00 96.13           C  
ATOM   2540  HB2 LYS A 164       3.184  12.505 -20.978  1.00 96.13           H  
ATOM   2541  HB3 LYS A 164       2.143  13.827 -20.442  1.00 96.13           H  
ATOM   2542  O   LYS A 164       3.077  14.362 -18.100  1.00 96.13           O  
ATOM   2543  CG  LYS A 164       2.954  14.121 -22.391  1.00 96.13           C  
ATOM   2544  HG2 LYS A 164       3.876  13.927 -22.940  1.00 96.13           H  
ATOM   2545  HG3 LYS A 164       2.778  15.196 -22.355  1.00 96.13           H  
ATOM   2546  CD  LYS A 164       1.786  13.435 -23.110  1.00 96.13           C  
ATOM   2547  HD2 LYS A 164       0.892  13.492 -22.489  1.00 96.13           H  
ATOM   2548  HD3 LYS A 164       2.034  12.385 -23.268  1.00 96.13           H  
ATOM   2549  CE  LYS A 164       1.507  14.122 -24.448  1.00 96.13           C  
ATOM   2550  HE2 LYS A 164       2.438  14.211 -25.008  1.00 96.13           H  
ATOM   2551  HE3 LYS A 164       1.134  15.122 -24.228  1.00 96.13           H  
ATOM   2552  NZ  LYS A 164       0.499  13.365 -25.226  1.00 96.13           N  
ATOM   2553  HZ1 LYS A 164       0.072  13.898 -25.969  1.00 96.13           H  
ATOM   2554  HZ2 LYS A 164      -0.239  13.058 -24.609  1.00 96.13           H  
ATOM   2555  HZ3 LYS A 164       0.861  12.485 -25.564  1.00 96.13           H  
ATOM   2556  N   PHE A 165       5.044  13.296 -18.029  1.00 96.38           N  
ATOM   2557  H   PHE A 165       5.873  13.019 -18.535  1.00 96.38           H  
ATOM   2558  CA  PHE A 165       4.944  12.956 -16.607  1.00 96.38           C  
ATOM   2559  HA  PHE A 165       4.018  12.397 -16.471  1.00 96.38           H  
ATOM   2560  C   PHE A 165       4.829  14.189 -15.694  1.00 96.38           C  
ATOM   2561  CB  PHE A 165       6.074  12.010 -16.184  1.00 96.38           C  
ATOM   2562  HB2 PHE A 165       6.080  11.145 -16.848  1.00 96.38           H  
ATOM   2563  HB3 PHE A 165       7.040  12.504 -16.290  1.00 96.38           H  
ATOM   2564  O   PHE A 165       3.955  14.184 -14.828  1.00 96.38           O  
ATOM   2565  CG  PHE A 165       5.925  11.515 -14.761  1.00 96.38           C  
ATOM   2566  CD1 PHE A 165       6.743  12.033 -13.739  1.00 96.38           C  
ATOM   2567  HD1 PHE A 165       7.494  12.774 -13.969  1.00 96.38           H  
ATOM   2568  CD2 PHE A 165       4.933  10.567 -14.449  1.00 96.38           C  
ATOM   2569  HD2 PHE A 165       4.279  10.197 -15.224  1.00 96.38           H  
ATOM   2570  CE1 PHE A 165       6.583  11.589 -12.415  1.00 96.38           C  
ATOM   2571  HE1 PHE A 165       7.212  11.990 -11.633  1.00 96.38           H  
ATOM   2572  CE2 PHE A 165       4.765  10.134 -13.122  1.00 96.38           C  
ATOM   2573  HE2 PHE A 165       3.973   9.446 -12.869  1.00 96.38           H  
ATOM   2574  CZ  PHE A 165       5.597  10.637 -12.109  1.00 96.38           C  
ATOM   2575  HZ  PHE A 165       5.455  10.313 -11.089  1.00 96.38           H  
ATOM   2576  N   PRO A 166       5.612  15.272 -15.883  1.00 96.46           N  
ATOM   2577  CA  PRO A 166       5.417  16.495 -15.107  1.00 96.46           C  
ATOM   2578  HA  PRO A 166       5.590  16.276 -14.053  1.00 96.46           H  
ATOM   2579  C   PRO A 166       4.004  17.069 -15.263  1.00 96.46           C  
ATOM   2580  CB  PRO A 166       6.485  17.477 -15.602  1.00 96.46           C  
ATOM   2581  HB2 PRO A 166       6.089  18.096 -16.407  1.00 96.46           H  
ATOM   2582  HB3 PRO A 166       6.859  18.103 -14.793  1.00 96.46           H  
ATOM   2583  O   PRO A 166       3.399  17.465 -14.273  1.00 96.46           O  
ATOM   2584  CG  PRO A 166       7.574  16.563 -16.162  1.00 96.46           C  
ATOM   2585  HG2 PRO A 166       8.182  17.067 -16.913  1.00 96.46           H  
ATOM   2586  HG3 PRO A 166       8.194  16.183 -15.350  1.00 96.46           H  
ATOM   2587  CD  PRO A 166       6.759  15.426 -16.766  1.00 96.46           C  
ATOM   2588  HD2 PRO A 166       6.407  15.722 -17.754  1.00 96.46           H  
ATOM   2589  HD3 PRO A 166       7.368  14.524 -16.834  1.00 96.46           H  
ATOM   2590  N   ASP A 167       3.457  17.055 -16.481  1.00 97.47           N  
ATOM   2591  H   ASP A 167       4.003  16.717 -17.261  1.00 97.47           H  
ATOM   2592  CA  ASP A 167       2.151  17.645 -16.782  1.00 97.47           C  
ATOM   2593  HA  ASP A 167       2.129  18.661 -16.386  1.00 97.47           H  
ATOM   2594  C   ASP A 167       1.004  16.872 -16.117  1.00 97.47           C  
ATOM   2595  CB  ASP A 167       1.941  17.733 -18.302  1.00 97.47           C  
ATOM   2596  HB2 ASP A 167       1.914  16.725 -18.716  1.00 97.47           H  
ATOM   2597  HB3 ASP A 167       0.974  18.201 -18.490  1.00 97.47           H  
ATOM   2598  O   ASP A 167       0.160  17.483 -15.465  1.00 97.47           O  
ATOM   2599  CG  ASP A 167       3.013  18.545 -19.035  1.00 97.47           C  
ATOM   2600  OD1 ASP A 167       3.550  19.504 -18.434  1.00 97.47           O  
ATOM   2601  OD2 ASP A 167       3.304  18.182 -20.198  1.00 97.47           O  
ATOM   2602  N   VAL A 168       0.994  15.533 -16.203  1.00 96.71           N  
ATOM   2603  H   VAL A 168       1.709  15.083 -16.756  1.00 96.71           H  
ATOM   2604  CA  VAL A 168      -0.051  14.719 -15.548  1.00 96.71           C  
ATOM   2605  HA  VAL A 168      -1.015  15.141 -15.836  1.00 96.71           H  
ATOM   2606  C   VAL A 168       0.024  14.809 -14.022  1.00 96.71           C  
ATOM   2607  CB  VAL A 168      -0.039  13.254 -16.029  1.00 96.71           C  
ATOM   2608  HB  VAL A 168      -0.066  13.257 -17.119  1.00 96.71           H  
ATOM   2609  O   VAL A 168      -1.009  14.836 -13.356  1.00 96.71           O  
ATOM   2610  CG1 VAL A 168       1.205  12.466 -15.615  1.00 96.71           C  
ATOM   2611 HG11 VAL A 168       1.263  12.367 -14.532  1.00 96.71           H  
ATOM   2612 HG12 VAL A 168       2.080  12.999 -15.986  1.00 96.71           H  
ATOM   2613 HG13 VAL A 168       1.177  11.474 -16.066  1.00 96.71           H  
ATOM   2614  CG2 VAL A 168      -1.273  12.489 -15.541  1.00 96.71           C  
ATOM   2615 HG21 VAL A 168      -1.252  12.372 -14.457  1.00 96.71           H  
ATOM   2616 HG22 VAL A 168      -1.303  11.504 -16.007  1.00 96.71           H  
ATOM   2617 HG23 VAL A 168      -2.174  13.036 -15.818  1.00 96.71           H  
ATOM   2618  N   ILE A 169       1.233  14.897 -13.451  1.00 96.05           N  
ATOM   2619  H   ILE A 169       2.053  14.890 -14.040  1.00 96.05           H  
ATOM   2620  CA  ILE A 169       1.388  15.066 -12.004  1.00 96.05           C  
ATOM   2621  HA  ILE A 169       0.695  14.387 -11.507  1.00 96.05           H  
ATOM   2622  C   ILE A 169       0.943  16.460 -11.569  1.00 96.05           C  
ATOM   2623  CB  ILE A 169       2.818  14.713 -11.540  1.00 96.05           C  
ATOM   2624  HB  ILE A 169       3.527  15.304 -12.119  1.00 96.05           H  
ATOM   2625  O   ILE A 169       0.217  16.558 -10.588  1.00 96.05           O  
ATOM   2626  CG1 ILE A 169       3.151  13.217 -11.760  1.00 96.05           C  
ATOM   2627 HG12 ILE A 169       3.269  13.025 -12.827  1.00 96.05           H  
ATOM   2628 HG13 ILE A 169       4.111  12.999 -11.292  1.00 96.05           H  
ATOM   2629  CG2 ILE A 169       3.029  15.064 -10.053  1.00 96.05           C  
ATOM   2630 HG21 ILE A 169       2.258  14.596  -9.441  1.00 96.05           H  
ATOM   2631 HG22 ILE A 169       2.985  16.144  -9.915  1.00 96.05           H  
ATOM   2632 HG23 ILE A 169       4.013  14.725  -9.727  1.00 96.05           H  
ATOM   2633  CD1 ILE A 169       2.111  12.211 -11.246  1.00 96.05           C  
ATOM   2634 HD11 ILE A 169       1.844  12.424 -10.211  1.00 96.05           H  
ATOM   2635 HD12 ILE A 169       1.213  12.252 -11.863  1.00 96.05           H  
ATOM   2636 HD13 ILE A 169       2.519  11.203 -11.313  1.00 96.05           H  
ATOM   2637  N   HIS A 170       1.299  17.528 -12.286  1.00 96.11           N  
ATOM   2638  H   HIS A 170       1.899  17.415 -13.091  1.00 96.11           H  
ATOM   2639  CA  HIS A 170       0.780  18.864 -11.981  1.00 96.11           C  
ATOM   2640  HA  HIS A 170       1.008  19.108 -10.944  1.00 96.11           H  
ATOM   2641  C   HIS A 170      -0.745  18.936 -12.117  1.00 96.11           C  
ATOM   2642  CB  HIS A 170       1.432  19.909 -12.892  1.00 96.11           C  
ATOM   2643  HB2 HIS A 170       0.928  20.862 -12.737  1.00 96.11           H  
ATOM   2644  HB3 HIS A 170       1.279  19.619 -13.931  1.00 96.11           H  
ATOM   2645  O   HIS A 170      -1.387  19.585 -11.299  1.00 96.11           O  
ATOM   2646  CG  HIS A 170       2.904  20.133 -12.659  1.00 96.11           C  
ATOM   2647  CD2 HIS A 170       3.598  20.013 -11.483  1.00 96.11           C  
ATOM   2648  HD2 HIS A 170       3.184  19.721 -10.529  1.00 96.11           H  
ATOM   2649  ND1 HIS A 170       3.801  20.545 -13.615  1.00 96.11           N  
ATOM   2650  HD1 HIS A 170       3.602  20.632 -14.601  1.00 96.11           H  
ATOM   2651  CE1 HIS A 170       5.004  20.664 -13.033  1.00 96.11           C  
ATOM   2652  HE1 HIS A 170       5.912  20.942 -13.547  1.00 96.11           H  
ATOM   2653  NE2 HIS A 170       4.934  20.352 -11.730  1.00 96.11           N  
ATOM   2654  N   ALA A 171      -1.323  18.249 -13.107  1.00 96.58           N  
ATOM   2655  H   ALA A 171      -0.739  17.788 -13.790  1.00 96.58           H  
ATOM   2656  CA  ALA A 171      -2.765  18.217 -13.316  1.00 96.58           C  
ATOM   2657  HA  ALA A 171      -3.133  19.242 -13.359  1.00 96.58           H  
ATOM   2658  C   ALA A 171      -3.528  17.515 -12.181  1.00 96.58           C  
ATOM   2659  CB  ALA A 171      -3.047  17.553 -14.666  1.00 96.58           C  
ATOM   2660  HB1 ALA A 171      -4.123  17.547 -14.845  1.00 96.58           H  
ATOM   2661  HB2 ALA A 171      -2.682  16.526 -14.668  1.00 96.58           H  
ATOM   2662  HB3 ALA A 171      -2.560  18.113 -15.464  1.00 96.58           H  
ATOM   2663  O   ALA A 171      -4.624  17.952 -11.862  1.00 96.58           O  
ATOM   2664  N   GLY A 172      -2.973  16.453 -11.579  1.00 95.26           N  
ATOM   2665  H   GLY A 172      -2.093  16.113 -11.939  1.00 95.26           H  
ATOM   2666  CA  GLY A 172      -3.603  15.728 -10.461  1.00 95.26           C  
ATOM   2667  HA2 GLY A 172      -3.365  14.668 -10.549  1.00 95.26           H  
ATOM   2668  HA3 GLY A 172      -4.686  15.839 -10.518  1.00 95.26           H  
ATOM   2669  C   GLY A 172      -3.195  16.184  -9.057  1.00 95.26           C  
ATOM   2670  O   GLY A 172      -3.677  15.638  -8.068  1.00 95.26           O  
ATOM   2671  N   LYS A 173      -2.256  17.126  -8.942  1.00 94.39           N  
ATOM   2672  H   LYS A 173      -1.940  17.564  -9.795  1.00 94.39           H  
ATOM   2673  CA  LYS A 173      -1.873  17.755  -7.670  1.00 94.39           C  
ATOM   2674  HA  LYS A 173      -2.029  17.034  -6.867  1.00 94.39           H  
ATOM   2675  C   LYS A 173      -2.806  18.941  -7.369  1.00 94.39           C  
ATOM   2676  CB  LYS A 173      -0.388  18.153  -7.741  1.00 94.39           C  
ATOM   2677  HB2 LYS A 173      -0.201  18.614  -8.711  1.00 94.39           H  
ATOM   2678  HB3 LYS A 173      -0.144  18.904  -6.989  1.00 94.39           H  
ATOM   2679  O   LYS A 173      -3.485  19.413  -8.280  1.00 94.39           O  
ATOM   2680  CG  LYS A 173       0.557  16.953  -7.570  1.00 94.39           C  
ATOM   2681  HG2 LYS A 173       1.542  17.254  -7.928  1.00 94.39           H  
ATOM   2682  HG3 LYS A 173       0.210  16.119  -8.181  1.00 94.39           H  
ATOM   2683  CD  LYS A 173       0.693  16.448  -6.130  1.00 94.39           C  
ATOM   2684  HD2 LYS A 173       0.996  17.274  -5.486  1.00 94.39           H  
ATOM   2685  HD3 LYS A 173      -0.256  16.039  -5.783  1.00 94.39           H  
ATOM   2686  CE  LYS A 173       1.768  15.357  -6.137  1.00 94.39           C  
ATOM   2687  HE2 LYS A 173       1.404  14.513  -6.723  1.00 94.39           H  
ATOM   2688  HE3 LYS A 173       2.655  15.750  -6.634  1.00 94.39           H  
ATOM   2689  NZ  LYS A 173       2.129  14.915  -4.774  1.00 94.39           N  
ATOM   2690  HZ1 LYS A 173       2.398  15.703  -4.201  1.00 94.39           H  
ATOM   2691  HZ2 LYS A 173       2.915  14.282  -4.826  1.00 94.39           H  
ATOM   2692  HZ3 LYS A 173       1.341  14.458  -4.339  1.00 94.39           H  
ATOM   2693  N   PRO A 174      -2.824  19.437  -6.114  1.00 94.62           N  
ATOM   2694  CA  PRO A 174      -3.696  20.542  -5.734  1.00 94.62           C  
ATOM   2695  HA  PRO A 174      -4.730  20.200  -5.783  1.00 94.62           H  
ATOM   2696  C   PRO A 174      -3.524  21.763  -6.644  1.00 94.62           C  
ATOM   2697  CB  PRO A 174      -3.340  20.873  -4.288  1.00 94.62           C  
ATOM   2698  HB2 PRO A 174      -2.665  21.728  -4.248  1.00 94.62           H  
ATOM   2699  HB3 PRO A 174      -4.251  21.046  -3.716  1.00 94.62           H  
ATOM   2700  O   PRO A 174      -2.417  22.048  -7.113  1.00 94.62           O  
ATOM   2701  CG  PRO A 174      -2.623  19.647  -3.742  1.00 94.62           C  
ATOM   2702  HG2 PRO A 174      -1.859  19.923  -3.014  1.00 94.62           H  
ATOM   2703  HG3 PRO A 174      -3.340  18.962  -3.290  1.00 94.62           H  
ATOM   2704  CD  PRO A 174      -2.015  19.004  -4.979  1.00 94.62           C  
ATOM   2705  HD2 PRO A 174      -2.019  17.919  -4.871  1.00 94.62           H  
ATOM   2706  HD3 PRO A 174      -0.997  19.376  -5.093  1.00 94.62           H  
ATOM   2707  N   GLU A 175      -4.603  22.506  -6.879  1.00 94.61           N  
ATOM   2708  H   GLU A 175      -5.480  22.287  -6.428  1.00 94.61           H  
ATOM   2709  CA  GLU A 175      -4.569  23.624  -7.815  1.00 94.61           C  
ATOM   2710  HA  GLU A 175      -4.162  23.227  -8.745  1.00 94.61           H  
ATOM   2711  C   GLU A 175      -3.641  24.743  -7.312  1.00 94.61           C  
ATOM   2712  CB  GLU A 175      -5.975  24.156  -8.110  1.00 94.61           C  
ATOM   2713  HB2 GLU A 175      -6.430  24.523  -7.191  1.00 94.61           H  
ATOM   2714  HB3 GLU A 175      -5.889  24.986  -8.812  1.00 94.61           H  
ATOM   2715  O   GLU A 175      -3.659  25.106  -6.134  1.00 94.61           O  
ATOM   2716  CG  GLU A 175      -6.865  23.075  -8.732  1.00 94.61           C  
ATOM   2717  HG2 GLU A 175      -7.052  22.286  -8.004  1.00 94.61           H  
ATOM   2718  HG3 GLU A 175      -6.337  22.631  -9.576  1.00 94.61           H  
ATOM   2719  CD  GLU A 175      -8.198  23.653  -9.199  1.00 94.61           C  
ATOM   2720  OE1 GLU A 175      -8.513  23.421 -10.390  1.00 94.61           O  
ATOM   2721  OE2 GLU A 175      -8.845  24.346  -8.386  1.00 94.61           O  
ATOM   2722  N   PRO A 176      -2.829  25.354  -8.192  1.00 94.54           N  
ATOM   2723  CA  PRO A 176      -1.721  26.212  -7.767  1.00 94.54           C  
ATOM   2724  HA  PRO A 176      -1.088  25.665  -7.068  1.00 94.54           H  
ATOM   2725  C   PRO A 176      -2.155  27.515  -7.080  1.00 94.54           C  
ATOM   2726  CB  PRO A 176      -0.932  26.494  -9.052  1.00 94.54           C  
ATOM   2727  HB2 PRO A 176      -0.157  25.736  -9.169  1.00 94.54           H  
ATOM   2728  HB3 PRO A 176      -0.487  27.489  -9.058  1.00 94.54           H  
ATOM   2729  O   PRO A 176      -1.332  28.183  -6.460  1.00 94.54           O  
ATOM   2730  CG  PRO A 176      -1.970  26.330 -10.163  1.00 94.54           C  
ATOM   2731  HG2 PRO A 176      -1.508  26.081 -11.118  1.00 94.54           H  
ATOM   2732  HG3 PRO A 176      -2.569  27.237 -10.247  1.00 94.54           H  
ATOM   2733  CD  PRO A 176      -2.832  25.189  -9.637  1.00 94.54           C  
ATOM   2734  HD2 PRO A 176      -2.377  24.232  -9.893  1.00 94.54           H  
ATOM   2735  HD3 PRO A 176      -3.838  25.253 -10.050  1.00 94.54           H  
ATOM   2736  N   HIS A 177      -3.423  27.911  -7.213  1.00 94.23           N  
ATOM   2737  H   HIS A 177      -4.076  27.271  -7.643  1.00 94.23           H  
ATOM   2738  CA  HIS A 177      -3.936  29.164  -6.663  1.00 94.23           C  
ATOM   2739  HA  HIS A 177      -3.126  29.892  -6.649  1.00 94.23           H  
ATOM   2740  C   HIS A 177      -4.432  29.038  -5.213  1.00 94.23           C  
ATOM   2741  CB  HIS A 177      -5.025  29.702  -7.599  1.00 94.23           C  
ATOM   2742  HB2 HIS A 177      -5.217  30.742  -7.333  1.00 94.23           H  
ATOM   2743  HB3 HIS A 177      -4.661  29.690  -8.627  1.00 94.23           H  
ATOM   2744  O   HIS A 177      -4.535  30.053  -4.525  1.00 94.23           O  
ATOM   2745  CG  HIS A 177      -6.332  28.952  -7.530  1.00 94.23           C  
ATOM   2746  CD2 HIS A 177      -7.434  29.352  -6.825  1.00 94.23           C  
ATOM   2747  HD2 HIS A 177      -7.507  30.241  -6.215  1.00 94.23           H  
ATOM   2748  ND1 HIS A 177      -6.671  27.777  -8.171  1.00 94.23           N  
ATOM   2749  HD1 HIS A 177      -6.119  27.231  -8.817  1.00 94.23           H  
ATOM   2750  CE1 HIS A 177      -7.947  27.486  -7.861  1.00 94.23           C  
ATOM   2751  HE1 HIS A 177      -8.507  26.641  -8.233  1.00 94.23           H  
ATOM   2752  NE2 HIS A 177      -8.449  28.427  -7.043  1.00 94.23           N  
ATOM   2753  N   ASN A 178      -4.754  27.823  -4.757  1.00 93.51           N  
ATOM   2754  H   ASN A 178      -4.657  27.029  -5.373  1.00 93.51           H  
ATOM   2755  CA  ASN A 178      -5.389  27.575  -3.458  1.00 93.51           C  
ATOM   2756  HA  ASN A 178      -5.181  28.417  -2.798  1.00 93.51           H  
ATOM   2757  C   ASN A 178      -4.847  26.333  -2.719  1.00 93.51           C  
ATOM   2758  CB  ASN A 178      -6.916  27.510  -3.681  1.00 93.51           C  
ATOM   2759  HB2 ASN A 178      -7.413  27.412  -2.716  1.00 93.51           H  
ATOM   2760  HB3 ASN A 178      -7.256  28.435  -4.146  1.00 93.51           H  
ATOM   2761  O   ASN A 178      -5.215  26.122  -1.566  1.00 93.51           O  
ATOM   2762  CG  ASN A 178      -7.354  26.337  -4.547  1.00 93.51           C  
ATOM   2763  ND2 ASN A 178      -8.587  26.288  -4.982  1.00 93.51           N  
ATOM   2764 HD21 ASN A 178      -9.148  27.127  -5.020  1.00 93.51           H  
ATOM   2765 HD22 ASN A 178      -8.784  25.529  -5.618  1.00 93.51           H  
ATOM   2766  OD1 ASN A 178      -6.590  25.433  -4.828  1.00 93.51           O  
ATOM   2767  N   GLU A 179      -3.978  25.541  -3.357  1.00 92.88           N  
ATOM   2768  H   GLU A 179      -3.820  25.712  -4.340  1.00 92.88           H  
ATOM   2769  CA  GLU A 179      -3.393  24.303  -2.830  1.00 92.88           C  
ATOM   2770  HA  GLU A 179      -2.885  23.848  -3.681  1.00 92.88           H  
ATOM   2771  C   GLU A 179      -4.441  23.263  -2.376  1.00 92.88           C  
ATOM   2772  CB  GLU A 179      -2.303  24.624  -1.790  1.00 92.88           C  
ATOM   2773  HB2 GLU A 179      -2.773  24.779  -0.819  1.00 92.88           H  
ATOM   2774  HB3 GLU A 179      -1.805  25.549  -2.079  1.00 92.88           H  
ATOM   2775  O   GLU A 179      -4.199  22.458  -1.474  1.00 92.88           O  
ATOM   2776  CG  GLU A 179      -1.224  23.530  -1.684  1.00 92.88           C  
ATOM   2777  HG2 GLU A 179      -0.753  23.420  -2.661  1.00 92.88           H  
ATOM   2778  HG3 GLU A 179      -1.685  22.574  -1.436  1.00 92.88           H  
ATOM   2779  CD  GLU A 179      -0.139  23.835  -0.635  1.00 92.88           C  
ATOM   2780  OE1 GLU A 179       0.858  23.075  -0.610  1.00 92.88           O  
ATOM   2781  OE2 GLU A 179      -0.288  24.805   0.145  1.00 92.88           O  
ATOM   2782  N   VAL A 180      -5.611  23.231  -3.028  1.00 93.15           N  
ATOM   2783  H   VAL A 180      -5.773  23.905  -3.762  1.00 93.15           H  
ATOM   2784  CA  VAL A 180      -6.652  22.211  -2.811  1.00 93.15           C  
ATOM   2785  HA  VAL A 180      -6.205  21.396  -2.242  1.00 93.15           H  
ATOM   2786  C   VAL A 180      -7.135  21.603  -4.140  1.00 93.15           C  
ATOM   2787  CB  VAL A 180      -7.826  22.758  -1.969  1.00 93.15           C  
ATOM   2788  HB  VAL A 180      -8.574  21.972  -1.861  1.00 93.15           H  
ATOM   2789  O   VAL A 180      -6.982  22.234  -5.184  1.00 93.15           O  
ATOM   2790  CG1 VAL A 180      -7.370  23.142  -0.555  1.00 93.15           C  
ATOM   2791 HG11 VAL A 180      -6.681  23.985  -0.597  1.00 93.15           H  
ATOM   2792 HG12 VAL A 180      -8.234  23.418   0.049  1.00 93.15           H  
ATOM   2793 HG13 VAL A 180      -6.859  22.298  -0.091  1.00 93.15           H  
ATOM   2794  CG2 VAL A 180      -8.541  23.959  -2.581  1.00 93.15           C  
ATOM   2795 HG21 VAL A 180      -9.467  24.153  -2.041  1.00 93.15           H  
ATOM   2796 HG22 VAL A 180      -8.777  23.767  -3.628  1.00 93.15           H  
ATOM   2797 HG23 VAL A 180      -7.897  24.835  -2.501  1.00 93.15           H  
ATOM   2798  N   PRO A 181      -7.703  20.382  -4.132  1.00 92.90           N  
ATOM   2799  CA  PRO A 181      -7.799  19.448  -3.008  1.00 92.90           C  
ATOM   2800  HA  PRO A 181      -8.049  19.964  -2.081  1.00 92.90           H  
ATOM   2801  C   PRO A 181      -6.501  18.648  -2.778  1.00 92.90           C  
ATOM   2802  CB  PRO A 181      -8.976  18.545  -3.376  1.00 92.90           C  
ATOM   2803  HB2 PRO A 181      -8.921  17.576  -2.879  1.00 92.90           H  
ATOM   2804  HB3 PRO A 181      -9.912  19.044  -3.125  1.00 92.90           H  
ATOM   2805  O   PRO A 181      -5.730  18.391  -3.697  1.00 92.90           O  
ATOM   2806  CG  PRO A 181      -8.856  18.434  -4.898  1.00 92.90           C  
ATOM   2807  HG2 PRO A 181      -9.811  18.193  -5.366  1.00 92.90           H  
ATOM   2808  HG3 PRO A 181      -8.104  17.688  -5.155  1.00 92.90           H  
ATOM   2809  CD  PRO A 181      -8.354  19.818  -5.310  1.00 92.90           C  
ATOM   2810  HD2 PRO A 181      -7.654  19.738  -6.141  1.00 92.90           H  
ATOM   2811  HD3 PRO A 181      -9.198  20.448  -5.594  1.00 92.90           H  
ATOM   2812  N   GLN A 182      -6.259  18.211  -1.536  1.00 91.19           N  
ATOM   2813  H   GLN A 182      -6.941  18.415  -0.819  1.00 91.19           H  
ATOM   2814  CA  GLN A 182      -5.155  17.300  -1.204  1.00 91.19           C  
ATOM   2815  HA  GLN A 182      -4.303  17.537  -1.843  1.00 91.19           H  
ATOM   2816  C   GLN A 182      -5.558  15.847  -1.482  1.00 91.19           C  
ATOM   2817  CB  GLN A 182      -4.710  17.507   0.257  1.00 91.19           C  
ATOM   2818  HB2 GLN A 182      -4.262  18.497   0.349  1.00 91.19           H  
ATOM   2819  HB3 GLN A 182      -5.596  17.482   0.891  1.00 91.19           H  
ATOM   2820  O   GLN A 182      -6.557  15.367  -0.944  1.00 91.19           O  
ATOM   2821  CG  GLN A 182      -3.720  16.458   0.802  1.00 91.19           C  
ATOM   2822  HG2 GLN A 182      -3.548  16.678   1.855  1.00 91.19           H  
ATOM   2823  HG3 GLN A 182      -4.169  15.465   0.757  1.00 91.19           H  
ATOM   2824  CD  GLN A 182      -2.369  16.417   0.087  1.00 91.19           C  
ATOM   2825  NE2 GLN A 182      -1.348  17.034   0.632  1.00 91.19           N  
ATOM   2826 HE21 GLN A 182      -1.495  17.693   1.384  1.00 91.19           H  
ATOM   2827 HE22 GLN A 182      -0.478  17.023   0.120  1.00 91.19           H  
ATOM   2828  OE1 GLN A 182      -2.186  15.777  -0.934  1.00 91.19           O  
ATOM   2829  N   ALA A 183      -4.708  15.137  -2.230  1.00 90.27           N  
ATOM   2830  H   ALA A 183      -3.892  15.617  -2.581  1.00 90.27           H  
ATOM   2831  CA  ALA A 183      -4.818  13.708  -2.518  1.00 90.27           C  
ATOM   2832  HA  ALA A 183      -4.037  13.479  -3.243  1.00 90.27           H  
ATOM   2833  C   ALA A 183      -6.141  13.295  -3.198  1.00 90.27           C  
ATOM   2834  CB  ALA A 183      -4.493  12.918  -1.238  1.00 90.27           C  
ATOM   2835  HB1 ALA A 183      -5.337  12.967  -0.551  1.00 90.27           H  
ATOM   2836  HB2 ALA A 183      -3.613  13.336  -0.750  1.00 90.27           H  
ATOM   2837  HB3 ALA A 183      -4.300  11.878  -1.500  1.00 90.27           H  
ATOM   2838  O   ALA A 183      -6.665  12.219  -2.911  1.00 90.27           O  
ATOM   2839  N   GLN A 184      -6.691  14.157  -4.063  1.00 91.38           N  
ATOM   2840  H   GLN A 184      -6.203  15.013  -4.286  1.00 91.38           H  
ATOM   2841  CA  GLN A 184      -7.939  13.931  -4.802  1.00 91.38           C  
ATOM   2842  HA  GLN A 184      -8.126  12.861  -4.896  1.00 91.38           H  
ATOM   2843  C   GLN A 184      -7.837  14.528  -6.210  1.00 91.38           C  
ATOM   2844  CB  GLN A 184      -9.124  14.586  -4.074  1.00 91.38           C  
ATOM   2845  HB2 GLN A 184     -10.021  14.468  -4.682  1.00 91.38           H  
ATOM   2846  HB3 GLN A 184      -8.920  15.652  -3.975  1.00 91.38           H  
ATOM   2847  O   GLN A 184      -7.184  15.551  -6.390  1.00 91.38           O  
ATOM   2848  CG  GLN A 184      -9.396  13.996  -2.685  1.00 91.38           C  
ATOM   2849  HG2 GLN A 184      -8.485  14.021  -2.088  1.00 91.38           H  
ATOM   2850  HG3 GLN A 184      -9.710  12.957  -2.785  1.00 91.38           H  
ATOM   2851  CD  GLN A 184     -10.470  14.765  -1.928  1.00 91.38           C  
ATOM   2852  NE2 GLN A 184     -10.266  15.036  -0.658  1.00 91.38           N  
ATOM   2853 HE21 GLN A 184     -11.000  15.569  -0.216  1.00 91.38           H  
ATOM   2854 HE22 GLN A 184      -9.371  14.823  -0.241  1.00 91.38           H  
ATOM   2855  OE1 GLN A 184     -11.506  15.139  -2.440  1.00 91.38           O  
ATOM   2856  N   SER A 185      -8.519  13.914  -7.176  1.00 92.93           N  
ATOM   2857  H   SER A 185      -9.017  13.060  -6.968  1.00 92.93           H  
ATOM   2858  CA  SER A 185      -8.587  14.347  -8.581  1.00 92.93           C  
ATOM   2859  HA  SER A 185      -7.733  14.986  -8.802  1.00 92.93           H  
ATOM   2860  C   SER A 185      -9.841  15.167  -8.927  1.00 92.93           C  
ATOM   2861  CB  SER A 185      -8.495  13.114  -9.484  1.00 92.93           C  
ATOM   2862  HB2 SER A 185      -8.812  13.384 -10.491  1.00 92.93           H  
ATOM   2863  HB3 SER A 185      -7.460  12.774  -9.519  1.00 92.93           H  
ATOM   2864  O   SER A 185     -10.034  15.542 -10.083  1.00 92.93           O  
ATOM   2865  OG  SER A 185      -9.313  12.050  -9.029  1.00 92.93           O  
ATOM   2866  HG  SER A 185     -10.221  12.356  -8.970  1.00 92.93           H  
ATOM   2867  N   ALA A 186     -10.689  15.454  -7.935  1.00 94.26           N  
ATOM   2868  H   ALA A 186     -10.488  15.052  -7.031  1.00 94.26           H  
ATOM   2869  CA  ALA A 186     -12.015  16.051  -8.097  1.00 94.26           C  
ATOM   2870  HA  ALA A 186     -12.469  15.642  -9.000  1.00 94.26           H  
ATOM   2871  C   ALA A 186     -11.940  17.580  -8.280  1.00 94.26           C  
ATOM   2872  CB  ALA A 186     -12.872  15.603  -6.904  1.00 94.26           C  
ATOM   2873  HB1 ALA A 186     -12.496  16.047  -5.982  1.00 94.26           H  
ATOM   2874  HB2 ALA A 186     -12.851  14.516  -6.817  1.00 94.26           H  
ATOM   2875  HB3 ALA A 186     -13.906  15.914  -7.054  1.00 94.26           H  
ATOM   2876  O   ALA A 186     -12.412  18.346  -7.443  1.00 94.26           O  
ATOM   2877  N   HIS A 187     -11.254  18.021  -9.335  1.00 96.20           N  
ATOM   2878  H   HIS A 187     -10.852  17.330  -9.952  1.00 96.20           H  
ATOM   2879  CA  HIS A 187     -11.085  19.426  -9.706  1.00 96.20           C  
ATOM   2880  HA  HIS A 187     -12.015  19.954  -9.495  1.00 96.20           H  
ATOM   2881  C   HIS A 187     -10.788  19.575 -11.210  1.00 96.20           C  
ATOM   2882  CB  HIS A 187      -9.970  20.057  -8.857  1.00 96.20           C  
ATOM   2883  HB2 HIS A 187      -9.942  21.130  -9.049  1.00 96.20           H  
ATOM   2884  HB3 HIS A 187     -10.205  19.927  -7.801  1.00 96.20           H  
ATOM   2885  O   HIS A 187     -10.421  18.612 -11.893  1.00 96.20           O  
ATOM   2886  CG  HIS A 187      -8.604  19.483  -9.127  1.00 96.20           C  
ATOM   2887  CD2 HIS A 187      -8.061  18.355  -8.576  1.00 96.20           C  
ATOM   2888  HD2 HIS A 187      -8.546  17.695  -7.871  1.00 96.20           H  
ATOM   2889  ND1 HIS A 187      -7.656  20.034  -9.954  1.00 96.20           N  
ATOM   2890  HD1 HIS A 187      -7.717  20.959 -10.354  1.00 96.20           H  
ATOM   2891  CE1 HIS A 187      -6.558  19.258  -9.885  1.00 96.20           C  
ATOM   2892  HE1 HIS A 187      -5.602  19.483 -10.333  1.00 96.20           H  
ATOM   2893  NE2 HIS A 187      -6.764  18.215  -9.071  1.00 96.20           N  
ATOM   2894  N   ASN A 188     -10.913  20.798 -11.732  1.00 96.63           N  
ATOM   2895  H   ASN A 188     -11.182  21.554 -11.118  1.00 96.63           H  
ATOM   2896  CA  ASN A 188     -10.888  21.064 -13.174  1.00 96.63           C  
ATOM   2897  HA  ASN A 188     -11.709  20.521 -13.643  1.00 96.63           H  
ATOM   2898  C   ASN A 188      -9.594  20.625 -13.868  1.00 96.63           C  
ATOM   2899  CB  ASN A 188     -11.086  22.563 -13.412  1.00 96.63           C  
ATOM   2900  HB2 ASN A 188     -10.350  23.117 -12.828  1.00 96.63           H  
ATOM   2901  HB3 ASN A 188     -10.916  22.793 -14.464  1.00 96.63           H  
ATOM   2902  O   ASN A 188      -9.657  20.006 -14.927  1.00 96.63           O  
ATOM   2903  CG  ASN A 188     -12.471  23.055 -13.070  1.00 96.63           C  
ATOM   2904  ND2 ASN A 188     -12.529  24.306 -12.720  1.00 96.63           N  
ATOM   2905 HD21 ASN A 188     -11.688  24.845 -12.570  1.00 96.63           H  
ATOM   2906 HD22 ASN A 188     -13.400  24.652 -12.342  1.00 96.63           H  
ATOM   2907  OD1 ASN A 188     -13.466  22.347 -13.128  1.00 96.63           O  
ATOM   2908  N   ASN A 189      -8.422  20.940 -13.298  1.00 97.04           N  
ATOM   2909  H   ASN A 189      -8.451  21.520 -12.472  1.00 97.04           H  
ATOM   2910  CA  ASN A 189      -7.136  20.700 -13.971  1.00 97.04           C  
ATOM   2911  HA  ASN A 189      -7.140  21.234 -14.922  1.00 97.04           H  
ATOM   2912  C   ASN A 189      -6.894  19.219 -14.302  1.00 97.04           C  
ATOM   2913  CB  ASN A 189      -5.979  21.234 -13.112  1.00 97.04           C  
ATOM   2914  HB2 ASN A 189      -5.035  20.913 -13.551  1.00 97.04           H  
ATOM   2915  HB3 ASN A 189      -6.041  20.807 -12.111  1.00 97.04           H  
ATOM   2916  O   ASN A 189      -6.383  18.913 -15.383  1.00 97.04           O  
ATOM   2917  CG  ASN A 189      -5.929  22.745 -13.009  1.00 97.04           C  
ATOM   2918  ND2 ASN A 189      -5.246  23.260 -12.016  1.00 97.04           N  
ATOM   2919 HD21 ASN A 189      -4.889  22.644 -11.299  1.00 97.04           H  
ATOM   2920 HD22 ASN A 189      -5.416  24.245 -11.874  1.00 97.04           H  
ATOM   2921  OD1 ASN A 189      -6.460  23.487 -13.815  1.00 97.04           O  
ATOM   2922  N   PHE A 190      -7.273  18.300 -13.407  1.00 97.20           N  
ATOM   2923  H   PHE A 190      -7.703  18.595 -12.542  1.00 97.20           H  
ATOM   2924  CA  PHE A 190      -7.113  16.868 -13.649  1.00 97.20           C  
ATOM   2925  HA  PHE A 190      -6.077  16.664 -13.917  1.00 97.20           H  
ATOM   2926  C   PHE A 190      -7.993  16.419 -14.816  1.00 97.20           C  
ATOM   2927  CB  PHE A 190      -7.447  16.075 -12.381  1.00 97.20           C  
ATOM   2928  HB2 PHE A 190      -8.462  16.320 -12.066  1.00 97.20           H  
ATOM   2929  HB3 PHE A 190      -6.778  16.381 -11.577  1.00 97.20           H  
ATOM   2930  O   PHE A 190      -7.509  15.807 -15.769  1.00 97.20           O  
ATOM   2931  CG  PHE A 190      -7.336  14.573 -12.573  1.00 97.20           C  
ATOM   2932  CD1 PHE A 190      -8.481  13.809 -12.867  1.00 97.20           C  
ATOM   2933  HD1 PHE A 190      -9.444  14.291 -12.949  1.00 97.20           H  
ATOM   2934  CD2 PHE A 190      -6.087  13.937 -12.458  1.00 97.20           C  
ATOM   2935  HD2 PHE A 190      -5.202  14.526 -12.270  1.00 97.20           H  
ATOM   2936  CE1 PHE A 190      -8.386  12.412 -12.993  1.00 97.20           C  
ATOM   2937  HE1 PHE A 190      -9.279  11.836 -13.184  1.00 97.20           H  
ATOM   2938  CE2 PHE A 190      -5.993  12.538 -12.561  1.00 97.20           C  
ATOM   2939  HE2 PHE A 190      -5.036  12.051 -12.438  1.00 97.20           H  
ATOM   2940  CZ  PHE A 190      -7.144  11.775 -12.829  1.00 97.20           C  
ATOM   2941  HZ  PHE A 190      -7.078  10.699 -12.902  1.00 97.20           H  
ATOM   2942  N   TRP A 191      -9.280  16.765 -14.774  1.00 97.85           N  
ATOM   2943  H   TRP A 191      -9.616  17.286 -13.976  1.00 97.85           H  
ATOM   2944  CA  TRP A 191     -10.247  16.340 -15.781  1.00 97.85           C  
ATOM   2945  HA  TRP A 191     -10.090  15.279 -15.975  1.00 97.85           H  
ATOM   2946  C   TRP A 191     -10.062  17.048 -17.131  1.00 97.85           C  
ATOM   2947  CB  TRP A 191     -11.653  16.487 -15.197  1.00 97.85           C  
ATOM   2948  HB2 TRP A 191     -12.383  16.397 -16.002  1.00 97.85           H  
ATOM   2949  HB3 TRP A 191     -11.757  17.477 -14.754  1.00 97.85           H  
ATOM   2950  O   TRP A 191     -10.248  16.416 -18.172  1.00 97.85           O  
ATOM   2951  CG  TRP A 191     -11.978  15.454 -14.163  1.00 97.85           C  
ATOM   2952  CD1 TRP A 191     -12.051  15.660 -12.829  1.00 97.85           C  
ATOM   2953  HD1 TRP A 191     -11.892  16.608 -12.336  1.00 97.85           H  
ATOM   2954  CD2 TRP A 191     -12.220  14.027 -14.356  1.00 97.85           C  
ATOM   2955  CE2 TRP A 191     -12.458  13.432 -13.081  1.00 97.85           C  
ATOM   2956  CE3 TRP A 191     -12.232  13.173 -15.481  1.00 97.85           C  
ATOM   2957  HE3 TRP A 191     -12.030  13.595 -16.454  1.00 97.85           H  
ATOM   2958  NE1 TRP A 191     -12.327  14.470 -12.186  1.00 97.85           N  
ATOM   2959  HE1 TRP A 191     -12.345  14.378 -11.180  1.00 97.85           H  
ATOM   2960  CH2 TRP A 191     -12.705  11.240 -14.073  1.00 97.85           C  
ATOM   2961  HH2 TRP A 191     -12.856  10.176 -13.965  1.00 97.85           H  
ATOM   2962  CZ2 TRP A 191     -12.700  12.061 -12.933  1.00 97.85           C  
ATOM   2963  HZ2 TRP A 191     -12.853  11.645 -11.947  1.00 97.85           H  
ATOM   2964  CZ3 TRP A 191     -12.480  11.794 -15.345  1.00 97.85           C  
ATOM   2965  HZ3 TRP A 191     -12.478  11.156 -16.216  1.00 97.85           H  
ATOM   2966  N   ASP A 192      -9.594  18.298 -17.163  1.00 97.54           N  
ATOM   2967  H   ASP A 192      -9.497  18.810 -16.298  1.00 97.54           H  
ATOM   2968  CA  ASP A 192      -9.186  18.946 -18.415  1.00 97.54           C  
ATOM   2969  HA  ASP A 192     -10.015  18.870 -19.120  1.00 97.54           H  
ATOM   2970  C   ASP A 192      -7.986  18.217 -19.040  1.00 97.54           C  
ATOM   2971  CB  ASP A 192      -8.892  20.439 -18.210  1.00 97.54           C  
ATOM   2972  HB2 ASP A 192      -8.002  20.551 -17.591  1.00 97.54           H  
ATOM   2973  HB3 ASP A 192      -9.730  20.902 -17.687  1.00 97.54           H  
ATOM   2974  O   ASP A 192      -8.015  17.894 -20.232  1.00 97.54           O  
ATOM   2975  CG  ASP A 192      -8.697  21.163 -19.556  1.00 97.54           C  
ATOM   2976  OD1 ASP A 192      -9.587  21.053 -20.443  1.00 97.54           O  
ATOM   2977  OD2 ASP A 192      -7.640  21.812 -19.728  1.00 97.54           O  
ATOM   2978  N   PHE A 193      -6.978  17.835 -18.240  1.00 97.93           N  
ATOM   2979  H   PHE A 193      -6.995  18.108 -17.268  1.00 97.93           H  
ATOM   2980  CA  PHE A 193      -5.870  17.009 -18.729  1.00 97.93           C  
ATOM   2981  HA  PHE A 193      -5.389  17.554 -19.541  1.00 97.93           H  
ATOM   2982  C   PHE A 193      -6.373  15.681 -19.306  1.00 97.93           C  
ATOM   2983  CB  PHE A 193      -4.818  16.775 -17.633  1.00 97.93           C  
ATOM   2984  HB2 PHE A 193      -4.486  17.746 -17.268  1.00 97.93           H  
ATOM   2985  HB3 PHE A 193      -5.270  16.247 -16.793  1.00 97.93           H  
ATOM   2986  O   PHE A 193      -5.969  15.328 -20.417  1.00 97.93           O  
ATOM   2987  CG  PHE A 193      -3.607  15.979 -18.101  1.00 97.93           C  
ATOM   2988  CD1 PHE A 193      -3.679  14.579 -18.240  1.00 97.93           C  
ATOM   2989  HD1 PHE A 193      -4.597  14.060 -18.007  1.00 97.93           H  
ATOM   2990  CD2 PHE A 193      -2.412  16.642 -18.435  1.00 97.93           C  
ATOM   2991  HD2 PHE A 193      -2.337  17.713 -18.321  1.00 97.93           H  
ATOM   2992  CE1 PHE A 193      -2.582  13.848 -18.727  1.00 97.93           C  
ATOM   2993  HE1 PHE A 193      -2.657  12.778 -18.852  1.00 97.93           H  
ATOM   2994  CE2 PHE A 193      -1.315  15.913 -18.928  1.00 97.93           C  
ATOM   2995  HE2 PHE A 193      -0.409  16.427 -19.210  1.00 97.93           H  
ATOM   2996  CZ  PHE A 193      -1.401  14.519 -19.082  1.00 97.93           C  
ATOM   2997  HZ  PHE A 193      -0.560  13.968 -19.476  1.00 97.93           H  
ATOM   2998  N   MET A 194      -7.267  14.973 -18.600  1.00 97.42           N  
ATOM   2999  H   MET A 194      -7.538  15.328 -17.694  1.00 97.42           H  
ATOM   3000  CA  MET A 194      -7.833  13.692 -19.054  1.00 97.42           C  
ATOM   3001  HA  MET A 194      -7.018  12.981 -19.194  1.00 97.42           H  
ATOM   3002  C   MET A 194      -8.546  13.810 -20.407  1.00 97.42           C  
ATOM   3003  CB  MET A 194      -8.828  13.120 -18.023  1.00 97.42           C  
ATOM   3004  HB2 MET A 194      -9.312  12.250 -18.465  1.00 97.42           H  
ATOM   3005  HB3 MET A 194      -9.603  13.857 -17.815  1.00 97.42           H  
ATOM   3006  O   MET A 194      -8.489  12.889 -21.224  1.00 97.42           O  
ATOM   3007  CG  MET A 194      -8.212  12.669 -16.694  1.00 97.42           C  
ATOM   3008  HG2 MET A 194      -8.985  12.167 -16.112  1.00 97.42           H  
ATOM   3009  HG3 MET A 194      -7.902  13.541 -16.118  1.00 97.42           H  
ATOM   3010  SD  MET A 194      -6.802  11.542 -16.860  1.00 97.42           S  
ATOM   3011  CE  MET A 194      -5.515  12.498 -16.019  1.00 97.42           C  
ATOM   3012  HE1 MET A 194      -5.541  12.273 -14.953  1.00 97.42           H  
ATOM   3013  HE2 MET A 194      -4.537  12.218 -16.409  1.00 97.42           H  
ATOM   3014  HE3 MET A 194      -5.680  13.567 -16.159  1.00 97.42           H  
ATOM   3015  N   PHE A 195      -9.208  14.938 -20.680  1.00 96.31           N  
ATOM   3016  H   PHE A 195      -9.271  15.652 -19.969  1.00 96.31           H  
ATOM   3017  CA  PHE A 195      -9.826  15.164 -21.983  1.00 96.31           C  
ATOM   3018  HA  PHE A 195     -10.324  14.245 -22.292  1.00 96.31           H  
ATOM   3019  C   PHE A 195      -8.803  15.518 -23.070  1.00 96.31           C  
ATOM   3020  CB  PHE A 195     -10.887  16.257 -21.877  1.00 96.31           C  
ATOM   3021  HB2 PHE A 195     -10.422  17.189 -21.555  1.00 96.31           H  
ATOM   3022  HB3 PHE A 195     -11.623  15.983 -21.121  1.00 96.31           H  
ATOM   3023  O   PHE A 195      -8.860  14.964 -24.177  1.00 96.31           O  
ATOM   3024  CG  PHE A 195     -11.591  16.469 -23.200  1.00 96.31           C  
ATOM   3025  CD1 PHE A 195     -11.204  17.525 -24.045  1.00 96.31           C  
ATOM   3026  HD1 PHE A 195     -10.396  18.178 -23.751  1.00 96.31           H  
ATOM   3027  CD2 PHE A 195     -12.620  15.594 -23.595  1.00 96.31           C  
ATOM   3028  HD2 PHE A 195     -12.923  14.789 -22.943  1.00 96.31           H  
ATOM   3029  CE1 PHE A 195     -11.887  17.745 -25.254  1.00 96.31           C  
ATOM   3030  HE1 PHE A 195     -11.599  18.570 -25.888  1.00 96.31           H  
ATOM   3031  CE2 PHE A 195     -13.310  15.820 -24.800  1.00 96.31           C  
ATOM   3032  HE2 PHE A 195     -14.139  15.182 -25.069  1.00 96.31           H  
ATOM   3033  CZ  PHE A 195     -12.951  16.901 -25.624  1.00 96.31           C  
ATOM   3034  HZ  PHE A 195     -13.499  17.082 -26.537  1.00 96.31           H  
ATOM   3035  N   MET A 196      -7.885  16.438 -22.755  1.00 96.78           N  
ATOM   3036  H   MET A 196      -7.918  16.828 -21.824  1.00 96.78           H  
ATOM   3037  CA  MET A 196      -6.890  16.993 -23.681  1.00 96.78           C  
ATOM   3038  HA  MET A 196      -7.397  17.274 -24.604  1.00 96.78           H  
ATOM   3039  C   MET A 196      -5.801  15.984 -24.075  1.00 96.78           C  
ATOM   3040  CB  MET A 196      -6.273  18.258 -23.057  1.00 96.78           C  
ATOM   3041  HB2 MET A 196      -5.903  18.023 -22.059  1.00 96.78           H  
ATOM   3042  HB3 MET A 196      -5.424  18.581 -23.659  1.00 96.78           H  
ATOM   3043  O   MET A 196      -5.165  16.155 -25.117  1.00 96.78           O  
ATOM   3044  CG  MET A 196      -7.284  19.415 -22.959  1.00 96.78           C  
ATOM   3045  HG2 MET A 196      -8.146  19.087 -22.378  1.00 96.78           H  
ATOM   3046  HG3 MET A 196      -6.825  20.233 -22.404  1.00 96.78           H  
ATOM   3047  SD  MET A 196      -7.904  20.061 -24.546  1.00 96.78           S  
ATOM   3048  CE  MET A 196      -6.411  20.907 -25.124  1.00 96.78           C  
ATOM   3049  HE1 MET A 196      -6.627  21.432 -26.055  1.00 96.78           H  
ATOM   3050  HE2 MET A 196      -5.617  20.180 -25.294  1.00 96.78           H  
ATOM   3051  HE3 MET A 196      -6.089  21.624 -24.369  1.00 96.78           H  
ATOM   3052  N   HIS A 197      -5.638  14.915 -23.292  1.00 96.37           N  
ATOM   3053  H   HIS A 197      -6.141  14.904 -22.416  1.00 96.37           H  
ATOM   3054  CA  HIS A 197      -4.712  13.807 -23.519  1.00 96.37           C  
ATOM   3055  HA  HIS A 197      -4.126  13.982 -24.421  1.00 96.37           H  
ATOM   3056  C   HIS A 197      -5.490  12.496 -23.700  1.00 96.37           C  
ATOM   3057  CB  HIS A 197      -3.721  13.746 -22.353  1.00 96.37           C  
ATOM   3058  HB2 HIS A 197      -3.073  12.878 -22.470  1.00 96.37           H  
ATOM   3059  HB3 HIS A 197      -4.256  13.632 -21.410  1.00 96.37           H  
ATOM   3060  O   HIS A 197      -5.681  11.750 -22.738  1.00 96.37           O  
ATOM   3061  CG  HIS A 197      -2.872  14.982 -22.299  1.00 96.37           C  
ATOM   3062  CD2 HIS A 197      -1.683  15.169 -22.935  1.00 96.37           C  
ATOM   3063  HD2 HIS A 197      -1.184  14.421 -23.532  1.00 96.37           H  
ATOM   3064  ND1 HIS A 197      -3.190  16.158 -21.672  1.00 96.37           N  
ATOM   3065  HD1 HIS A 197      -3.975  16.281 -21.049  1.00 96.37           H  
ATOM   3066  CE1 HIS A 197      -2.199  17.034 -21.915  1.00 96.37           C  
ATOM   3067  HE1 HIS A 197      -2.148  18.034 -21.510  1.00 96.37           H  
ATOM   3068  NE2 HIS A 197      -1.255  16.479 -22.701  1.00 96.37           N  
ATOM   3069  N   PRO A 198      -5.967  12.194 -24.927  1.00 95.06           N  
ATOM   3070  CA  PRO A 198      -6.785  11.016 -25.197  1.00 95.06           C  
ATOM   3071  HA  PRO A 198      -7.752  11.150 -24.713  1.00 95.06           H  
ATOM   3072  C   PRO A 198      -6.173   9.699 -24.708  1.00 95.06           C  
ATOM   3073  CB  PRO A 198      -6.955  10.990 -26.718  1.00 95.06           C  
ATOM   3074  HB2 PRO A 198      -6.143  10.412 -27.159  1.00 95.06           H  
ATOM   3075  HB3 PRO A 198      -7.919  10.577 -27.017  1.00 95.06           H  
ATOM   3076  O   PRO A 198      -6.920   8.795 -24.346  1.00 95.06           O  
ATOM   3077  CG  PRO A 198      -6.780  12.441 -27.153  1.00 95.06           C  
ATOM   3078  HG2 PRO A 198      -7.716  12.993 -27.066  1.00 95.06           H  
ATOM   3079  HG3 PRO A 198      -6.391  12.511 -28.169  1.00 95.06           H  
ATOM   3080  CD  PRO A 198      -5.781  12.979 -26.138  1.00 95.06           C  
ATOM   3081  HD2 PRO A 198      -4.764  12.839 -26.504  1.00 95.06           H  
ATOM   3082  HD3 PRO A 198      -5.983  14.037 -25.967  1.00 95.06           H  
ATOM   3083  N   GLU A 199      -4.847   9.579 -24.652  1.00 95.62           N  
ATOM   3084  H   GLU A 199      -4.274  10.362 -24.930  1.00 95.62           H  
ATOM   3085  CA  GLU A 199      -4.152   8.397 -24.139  1.00 95.62           C  
ATOM   3086  HA  GLU A 199      -4.501   7.530 -24.701  1.00 95.62           H  
ATOM   3087  C   GLU A 199      -4.469   8.056 -22.676  1.00 95.62           C  
ATOM   3088  CB  GLU A 199      -2.639   8.533 -24.380  1.00 95.62           C  
ATOM   3089  HB2 GLU A 199      -2.448   8.719 -25.437  1.00 95.62           H  
ATOM   3090  HB3 GLU A 199      -2.189   7.567 -24.150  1.00 95.62           H  
ATOM   3091  O   GLU A 199      -4.397   6.889 -22.297  1.00 95.62           O  
ATOM   3092  CG  GLU A 199      -1.915   9.602 -23.545  1.00 95.62           C  
ATOM   3093  HG2 GLU A 199      -2.320   9.638 -22.533  1.00 95.62           H  
ATOM   3094  HG3 GLU A 199      -0.877   9.280 -23.459  1.00 95.62           H  
ATOM   3095  CD  GLU A 199      -1.911  11.016 -24.145  1.00 95.62           C  
ATOM   3096  OE1 GLU A 199      -0.980  11.776 -23.794  1.00 95.62           O  
ATOM   3097  OE2 GLU A 199      -2.762  11.376 -24.990  1.00 95.62           O  
ATOM   3098  N   ALA A 200      -4.913   9.032 -21.881  1.00 97.24           N  
ATOM   3099  H   ALA A 200      -4.977   9.972 -22.246  1.00 97.24           H  
ATOM   3100  CA  ALA A 200      -5.309   8.826 -20.493  1.00 97.24           C  
ATOM   3101  HA  ALA A 200      -4.576   8.173 -20.019  1.00 97.24           H  
ATOM   3102  C   ALA A 200      -6.684   8.146 -20.346  1.00 97.24           C  
ATOM   3103  CB  ALA A 200      -5.263  10.183 -19.787  1.00 97.24           C  
ATOM   3104  HB1 ALA A 200      -6.042  10.839 -20.176  1.00 97.24           H  
ATOM   3105  HB2 ALA A 200      -4.289  10.650 -19.938  1.00 97.24           H  
ATOM   3106  HB3 ALA A 200      -5.418  10.030 -18.719  1.00 97.24           H  
ATOM   3107  O   ALA A 200      -7.048   7.732 -19.243  1.00 97.24           O  
ATOM   3108  N   THR A 201      -7.435   7.991 -21.448  1.00 97.26           N  
ATOM   3109  H   THR A 201      -7.057   8.350 -22.313  1.00 97.26           H  
ATOM   3110  CA  THR A 201      -8.831   7.517 -21.444  1.00 97.26           C  
ATOM   3111  HA  THR A 201      -9.417   8.245 -20.883  1.00 97.26           H  
ATOM   3112  C   THR A 201      -9.007   6.173 -20.747  1.00 97.26           C  
ATOM   3113  CB  THR A 201      -9.422   7.444 -22.863  1.00 97.26           C  
ATOM   3114  HB  THR A 201      -8.837   6.747 -23.463  1.00 97.26           H  
ATOM   3115  O   THR A 201      -9.931   5.985 -19.962  1.00 97.26           O  
ATOM   3116  CG2 THR A 201     -10.887   7.017 -22.891  1.00 97.26           C  
ATOM   3117 HG21 THR A 201     -10.996   6.001 -22.509  1.00 97.26           H  
ATOM   3118 HG22 THR A 201     -11.476   7.697 -22.276  1.00 97.26           H  
ATOM   3119 HG23 THR A 201     -11.254   7.035 -23.917  1.00 97.26           H  
ATOM   3120  OG1 THR A 201      -9.389   8.714 -23.471  1.00 97.26           O  
ATOM   3121  HG1 THR A 201      -8.485   8.826 -23.775  1.00 97.26           H  
ATOM   3122  N   HIS A 202      -8.105   5.228 -21.003  1.00 97.81           N  
ATOM   3123  H   HIS A 202      -7.342   5.443 -21.628  1.00 97.81           H  
ATOM   3124  CA  HIS A 202      -8.164   3.919 -20.363  1.00 97.81           C  
ATOM   3125  HA  HIS A 202      -9.176   3.526 -20.452  1.00 97.81           H  
ATOM   3126  C   HIS A 202      -7.844   4.007 -18.865  1.00 97.81           C  
ATOM   3127  CB  HIS A 202      -7.205   2.992 -21.113  1.00 97.81           C  
ATOM   3128  HB2 HIS A 202      -6.190   3.379 -21.016  1.00 97.81           H  
ATOM   3129  HB3 HIS A 202      -7.466   3.004 -22.171  1.00 97.81           H  
ATOM   3130  O   HIS A 202      -8.526   3.394 -18.049  1.00 97.81           O  
ATOM   3131  CG  HIS A 202      -7.207   1.555 -20.664  1.00 97.81           C  
ATOM   3132  CD2 HIS A 202      -8.178   0.873 -19.976  1.00 97.81           C  
ATOM   3133  HD2 HIS A 202      -9.108   1.276 -19.604  1.00 97.81           H  
ATOM   3134  ND1 HIS A 202      -6.205   0.661 -20.942  1.00 97.81           N  
ATOM   3135  HD1 HIS A 202      -5.321   0.882 -21.379  1.00 97.81           H  
ATOM   3136  CE1 HIS A 202      -6.567  -0.535 -20.458  1.00 97.81           C  
ATOM   3137  HE1 HIS A 202      -5.988  -1.441 -20.560  1.00 97.81           H  
ATOM   3138  NE2 HIS A 202      -7.754  -0.453 -19.842  1.00 97.81           N  
ATOM   3139  N   MET A 203      -6.837   4.795 -18.490  1.00 97.75           N  
ATOM   3140  H   MET A 203      -6.383   5.368 -19.187  1.00 97.75           H  
ATOM   3141  CA  MET A 203      -6.344   4.856 -17.117  1.00 97.75           C  
ATOM   3142  HA  MET A 203      -6.228   3.834 -16.755  1.00 97.75           H  
ATOM   3143  C   MET A 203      -7.307   5.562 -16.157  1.00 97.75           C  
ATOM   3144  CB  MET A 203      -4.967   5.522 -17.117  1.00 97.75           C  
ATOM   3145  HB2 MET A 203      -5.059   6.540 -17.494  1.00 97.75           H  
ATOM   3146  HB3 MET A 203      -4.305   4.958 -17.775  1.00 97.75           H  
ATOM   3147  O   MET A 203      -7.454   5.107 -15.022  1.00 97.75           O  
ATOM   3148  CG  MET A 203      -4.355   5.564 -15.716  1.00 97.75           C  
ATOM   3149  HG2 MET A 203      -3.379   6.046 -15.779  1.00 97.75           H  
ATOM   3150  HG3 MET A 203      -4.989   6.173 -15.072  1.00 97.75           H  
ATOM   3151  SD  MET A 203      -4.123   3.956 -14.934  1.00 97.75           S  
ATOM   3152  CE  MET A 203      -3.712   4.503 -13.267  1.00 97.75           C  
ATOM   3153  HE1 MET A 203      -3.526   3.635 -12.635  1.00 97.75           H  
ATOM   3154  HE2 MET A 203      -4.542   5.080 -12.861  1.00 97.75           H  
ATOM   3155  HE3 MET A 203      -2.816   5.123 -13.302  1.00 97.75           H  
ATOM   3156  N   PHE A 204      -8.007   6.626 -16.575  1.00 97.12           N  
ATOM   3157  H   PHE A 204      -7.862   7.003 -17.501  1.00 97.12           H  
ATOM   3158  CA  PHE A 204      -8.968   7.264 -15.666  1.00 97.12           C  
ATOM   3159  HA  PHE A 204      -8.449   7.444 -14.725  1.00 97.12           H  
ATOM   3160  C   PHE A 204     -10.140   6.328 -15.331  1.00 97.12           C  
ATOM   3161  CB  PHE A 204      -9.419   8.645 -16.165  1.00 97.12           C  
ATOM   3162  HB2 PHE A 204      -9.869   9.172 -15.323  1.00 97.12           H  
ATOM   3163  HB3 PHE A 204      -8.533   9.212 -16.451  1.00 97.12           H  
ATOM   3164  O   PHE A 204     -10.655   6.378 -14.218  1.00 97.12           O  
ATOM   3165  CG  PHE A 204     -10.426   8.672 -17.300  1.00 97.12           C  
ATOM   3166  CD1 PHE A 204     -10.077   9.240 -18.538  1.00 97.12           C  
ATOM   3167  HD1 PHE A 204      -9.083   9.634 -18.691  1.00 97.12           H  
ATOM   3168  CD2 PHE A 204     -11.748   8.230 -17.094  1.00 97.12           C  
ATOM   3169  HD2 PHE A 204     -12.066   7.873 -16.126  1.00 97.12           H  
ATOM   3170  CE1 PHE A 204     -11.038   9.340 -19.562  1.00 97.12           C  
ATOM   3171  HE1 PHE A 204     -10.781   9.825 -20.493  1.00 97.12           H  
ATOM   3172  CE2 PHE A 204     -12.683   8.270 -18.139  1.00 97.12           C  
ATOM   3173  HE2 PHE A 204     -13.691   7.923 -17.972  1.00 97.12           H  
ATOM   3174  CZ  PHE A 204     -12.325   8.812 -19.382  1.00 97.12           C  
ATOM   3175  HZ  PHE A 204     -13.058   8.868 -20.173  1.00 97.12           H  
ATOM   3176  N   MET A 205     -10.515   5.410 -16.232  1.00 98.27           N  
ATOM   3177  H   MET A 205     -10.087   5.425 -17.147  1.00 98.27           H  
ATOM   3178  CA  MET A 205     -11.524   4.385 -15.935  1.00 98.27           C  
ATOM   3179  HA  MET A 205     -12.430   4.878 -15.582  1.00 98.27           H  
ATOM   3180  C   MET A 205     -11.051   3.451 -14.814  1.00 98.27           C  
ATOM   3181  CB  MET A 205     -11.870   3.580 -17.196  1.00 98.27           C  
ATOM   3182  HB2 MET A 205     -12.586   2.804 -16.926  1.00 98.27           H  
ATOM   3183  HB3 MET A 205     -10.975   3.089 -17.579  1.00 98.27           H  
ATOM   3184  O   MET A 205     -11.822   3.135 -13.908  1.00 98.27           O  
ATOM   3185  CG  MET A 205     -12.480   4.445 -18.303  1.00 98.27           C  
ATOM   3186  HG2 MET A 205     -11.803   5.271 -18.523  1.00 98.27           H  
ATOM   3187  HG3 MET A 205     -12.569   3.841 -19.206  1.00 98.27           H  
ATOM   3188  SD  MET A 205     -14.106   5.147 -17.916  1.00 98.27           S  
ATOM   3189  CE  MET A 205     -15.112   3.645 -17.964  1.00 98.27           C  
ATOM   3190  HE1 MET A 205     -14.885   3.012 -17.107  1.00 98.27           H  
ATOM   3191  HE2 MET A 205     -16.170   3.909 -17.945  1.00 98.27           H  
ATOM   3192  HE3 MET A 205     -14.900   3.096 -18.881  1.00 98.27           H  
ATOM   3193  N   TRP A 206      -9.770   3.067 -14.809  1.00 98.19           N  
ATOM   3194  H   TRP A 206      -9.175   3.354 -15.573  1.00 98.19           H  
ATOM   3195  CA  TRP A 206      -9.174   2.316 -13.699  1.00 98.19           C  
ATOM   3196  HA  TRP A 206      -9.787   1.436 -13.504  1.00 98.19           H  
ATOM   3197  C   TRP A 206      -9.128   3.132 -12.402  1.00 98.19           C  
ATOM   3198  CB  TRP A 206      -7.766   1.839 -14.064  1.00 98.19           C  
ATOM   3199  HB2 TRP A 206      -7.184   2.659 -14.484  1.00 98.19           H  
ATOM   3200  HB3 TRP A 206      -7.272   1.530 -13.143  1.00 98.19           H  
ATOM   3201  O   TRP A 206      -9.460   2.596 -11.345  1.00 98.19           O  
ATOM   3202  CG  TRP A 206      -7.711   0.670 -14.989  1.00 98.19           C  
ATOM   3203  CD1 TRP A 206      -7.588   0.719 -16.331  1.00 98.19           C  
ATOM   3204  HD1 TRP A 206      -7.521   1.626 -16.914  1.00 98.19           H  
ATOM   3205  CD2 TRP A 206      -7.752  -0.745 -14.645  1.00 98.19           C  
ATOM   3206  CE2 TRP A 206      -7.632  -1.503 -15.846  1.00 98.19           C  
ATOM   3207  CE3 TRP A 206      -7.850  -1.462 -13.434  1.00 98.19           C  
ATOM   3208  HE3 TRP A 206      -7.948  -0.906 -12.513  1.00 98.19           H  
ATOM   3209  NE1 TRP A 206      -7.571  -0.559 -16.847  1.00 98.19           N  
ATOM   3210  HE1 TRP A 206      -7.582  -0.747 -17.839  1.00 98.19           H  
ATOM   3211  CH2 TRP A 206      -7.713  -3.591 -14.627  1.00 98.19           C  
ATOM   3212  HH2 TRP A 206      -7.710  -4.671 -14.615  1.00 98.19           H  
ATOM   3213  CZ2 TRP A 206      -7.599  -2.901 -15.845  1.00 98.19           C  
ATOM   3214  HZ2 TRP A 206      -7.489  -3.434 -16.777  1.00 98.19           H  
ATOM   3215  CZ3 TRP A 206      -7.832  -2.872 -13.425  1.00 98.19           C  
ATOM   3216  HZ3 TRP A 206      -7.915  -3.421 -12.499  1.00 98.19           H  
ATOM   3217  N   ALA A 207      -8.763   4.416 -12.465  1.00 97.21           N  
ATOM   3218  H   ALA A 207      -8.482   4.789 -13.360  1.00 97.21           H  
ATOM   3219  CA  ALA A 207      -8.722   5.301 -11.297  1.00 97.21           C  
ATOM   3220  HA  ALA A 207      -8.085   4.844 -10.539  1.00 97.21           H  
ATOM   3221  C   ALA A 207     -10.112   5.519 -10.660  1.00 97.21           C  
ATOM   3222  CB  ALA A 207      -8.082   6.629 -11.718  1.00 97.21           C  
ATOM   3223  HB1 ALA A 207      -8.727   7.147 -12.427  1.00 97.21           H  
ATOM   3224  HB2 ALA A 207      -7.109   6.447 -12.176  1.00 97.21           H  
ATOM   3225  HB3 ALA A 207      -7.950   7.264 -10.841  1.00 97.21           H  
ATOM   3226  O   ALA A 207     -10.235   5.644  -9.441  1.00 97.21           O  
ATOM   3227  N   MET A 208     -11.175   5.516 -11.468  1.00 97.89           N  
ATOM   3228  H   MET A 208     -11.018   5.520 -12.465  1.00 97.89           H  
ATOM   3229  CA  MET A 208     -12.558   5.629 -10.988  1.00 97.89           C  
ATOM   3230  HA  MET A 208     -12.574   6.259 -10.099  1.00 97.89           H  
ATOM   3231  C   MET A 208     -13.164   4.292 -10.550  1.00 97.89           C  
ATOM   3232  CB  MET A 208     -13.415   6.312 -12.058  1.00 97.89           C  
ATOM   3233  HB2 MET A 208     -13.365   5.748 -12.990  1.00 97.89           H  
ATOM   3234  HB3 MET A 208     -14.453   6.338 -11.725  1.00 97.89           H  
ATOM   3235  O   MET A 208     -14.181   4.267  -9.862  1.00 97.89           O  
ATOM   3236  CG  MET A 208     -12.955   7.751 -12.309  1.00 97.89           C  
ATOM   3237  HG2 MET A 208     -13.627   8.191 -13.046  1.00 97.89           H  
ATOM   3238  HG3 MET A 208     -11.950   7.760 -12.732  1.00 97.89           H  
ATOM   3239  SD  MET A 208     -12.969   8.808 -10.843  1.00 97.89           S  
ATOM   3240  CE  MET A 208     -11.197   9.059 -10.529  1.00 97.89           C  
ATOM   3241  HE1 MET A 208     -10.728   9.505 -11.406  1.00 97.89           H  
ATOM   3242  HE2 MET A 208     -11.078   9.739  -9.686  1.00 97.89           H  
ATOM   3243  HE3 MET A 208     -10.715   8.111 -10.290  1.00 97.89           H  
ATOM   3244  N   SER A 209     -12.525   3.171 -10.882  1.00 97.71           N  
ATOM   3245  H   SER A 209     -11.703   3.247 -11.465  1.00 97.71           H  
ATOM   3246  CA  SER A 209     -12.961   1.847 -10.438  1.00 97.71           C  
ATOM   3247  HA  SER A 209     -14.044   1.794 -10.553  1.00 97.71           H  
ATOM   3248  C   SER A 209     -12.644   1.578  -8.960  1.00 97.71           C  
ATOM   3249  CB  SER A 209     -12.357   0.762 -11.336  1.00 97.71           C  
ATOM   3250  HB2 SER A 209     -12.404   1.076 -12.379  1.00 97.71           H  
ATOM   3251  HB3 SER A 209     -12.942  -0.151 -11.230  1.00 97.71           H  
ATOM   3252  O   SER A 209     -11.875   2.287  -8.305  1.00 97.71           O  
ATOM   3253  OG  SER A 209     -11.017   0.480 -10.975  1.00 97.71           O  
ATOM   3254  HG  SER A 209     -10.501   1.283 -11.083  1.00 97.71           H  
ATOM   3255  N   ASP A 210     -13.182   0.479  -8.442  1.00 97.35           N  
ATOM   3256  H   ASP A 210     -13.922   0.025  -8.959  1.00 97.35           H  
ATOM   3257  CA  ASP A 210     -12.903  -0.064  -7.106  1.00 97.35           C  
ATOM   3258  HA  ASP A 210     -13.280   0.618  -6.344  1.00 97.35           H  
ATOM   3259  C   ASP A 210     -11.409  -0.300  -6.826  1.00 97.35           C  
ATOM   3260  CB  ASP A 210     -13.657  -1.396  -7.005  1.00 97.35           C  
ATOM   3261  HB2 ASP A 210     -13.235  -1.988  -6.192  1.00 97.35           H  
ATOM   3262  HB3 ASP A 210     -13.518  -1.970  -7.921  1.00 97.35           H  
ATOM   3263  O   ASP A 210     -10.966  -0.291  -5.675  1.00 97.35           O  
ATOM   3264  CG  ASP A 210     -15.148  -1.211  -6.743  1.00 97.35           C  
ATOM   3265  OD1 ASP A 210     -15.663  -0.098  -6.957  1.00 97.35           O  
ATOM   3266  OD2 ASP A 210     -15.775  -2.196  -6.298  1.00 97.35           O  
ATOM   3267  N   ARG A 211     -10.598  -0.457  -7.880  1.00 96.84           N  
ATOM   3268  H   ARG A 211     -11.017  -0.376  -8.795  1.00 96.84           H  
ATOM   3269  CA  ARG A 211      -9.151  -0.688  -7.785  1.00 96.84           C  
ATOM   3270  HA  ARG A 211      -8.976  -1.552  -7.143  1.00 96.84           H  
ATOM   3271  C   ARG A 211      -8.401   0.473  -7.130  1.00 96.84           C  
ATOM   3272  CB  ARG A 211      -8.588  -0.957  -9.189  1.00 96.84           C  
ATOM   3273  HB2 ARG A 211      -7.511  -1.111  -9.119  1.00 96.84           H  
ATOM   3274  HB3 ARG A 211      -8.744  -0.074  -9.809  1.00 96.84           H  
ATOM   3275  O   ARG A 211      -7.326   0.250  -6.578  1.00 96.84           O  
ATOM   3276  CG  ARG A 211      -9.220  -2.173  -9.889  1.00 96.84           C  
ATOM   3277  HG2 ARG A 211     -10.305  -2.075  -9.939  1.00 96.84           H  
ATOM   3278  HG3 ARG A 211      -8.847  -2.200 -10.912  1.00 96.84           H  
ATOM   3279  CD  ARG A 211      -8.853  -3.486  -9.194  1.00 96.84           C  
ATOM   3280  HD2 ARG A 211      -9.398  -3.557  -8.253  1.00 96.84           H  
ATOM   3281  HD3 ARG A 211      -7.785  -3.457  -8.977  1.00 96.84           H  
ATOM   3282  NE  ARG A 211      -9.178  -4.661 -10.030  1.00 96.84           N  
ATOM   3283  HE  ARG A 211     -10.028  -4.627 -10.575  1.00 96.84           H  
ATOM   3284  NH1 ARG A 211      -7.341  -5.887  -9.480  1.00 96.84           N  
ATOM   3285 HH11 ARG A 211      -6.987  -5.097  -8.960  1.00 96.84           H  
ATOM   3286 HH12 ARG A 211      -6.747  -6.659  -9.747  1.00 96.84           H  
ATOM   3287  NH2 ARG A 211      -8.798  -6.746 -10.907  1.00 96.84           N  
ATOM   3288 HH21 ARG A 211      -8.174  -7.532 -11.026  1.00 96.84           H  
ATOM   3289 HH22 ARG A 211      -9.619  -6.695 -11.493  1.00 96.84           H  
ATOM   3290  CZ  ARG A 211      -8.455  -5.759 -10.135  1.00 96.84           C  
ATOM   3291  N   ALA A 212      -8.947   1.686  -7.160  1.00 97.05           N  
ATOM   3292  H   ALA A 212      -9.832   1.801  -7.633  1.00 97.05           H  
ATOM   3293  CA  ALA A 212      -8.320   2.872  -6.572  1.00 97.05           C  
ATOM   3294  HA  ALA A 212      -7.237   2.772  -6.648  1.00 97.05           H  
ATOM   3295  C   ALA A 212      -8.639   3.081  -5.077  1.00 97.05           C  
ATOM   3296  CB  ALA A 212      -8.727   4.066  -7.422  1.00 97.05           C  
ATOM   3297  HB1 ALA A 212      -8.422   3.902  -8.455  1.00 97.05           H  
ATOM   3298  HB2 ALA A 212      -9.810   4.183  -7.380  1.00 97.05           H  
ATOM   3299  HB3 ALA A 212      -8.246   4.973  -7.054  1.00 97.05           H  
ATOM   3300  O   ALA A 212      -8.092   3.987  -4.447  1.00 97.05           O  
ATOM   3301  N   ILE A 213      -9.499   2.239  -4.494  1.00 97.53           N  
ATOM   3302  H   ILE A 213      -9.932   1.529  -5.068  1.00 97.53           H  
ATOM   3303  CA  ILE A 213      -9.845   2.243  -3.065  1.00 97.53           C  
ATOM   3304  HA  ILE A 213      -9.125   2.860  -2.528  1.00 97.53           H  
ATOM   3305  C   ILE A 213      -9.704   0.831  -2.469  1.00 97.53           C  
ATOM   3306  CB  ILE A 213     -11.237   2.879  -2.825  1.00 97.53           C  
ATOM   3307  HB  ILE A 213     -11.496   2.720  -1.778  1.00 97.53           H  
ATOM   3308  O   ILE A 213     -10.675   0.259  -1.974  1.00 97.53           O  
ATOM   3309  CG1 ILE A 213     -12.347   2.258  -3.705  1.00 97.53           C  
ATOM   3310 HG12 ILE A 213     -12.328   1.172  -3.615  1.00 97.53           H  
ATOM   3311 HG13 ILE A 213     -12.178   2.509  -4.753  1.00 97.53           H  
ATOM   3312  CG2 ILE A 213     -11.152   4.401  -3.034  1.00 97.53           C  
ATOM   3313 HG21 ILE A 213     -11.008   4.630  -4.090  1.00 97.53           H  
ATOM   3314 HG22 ILE A 213     -10.322   4.812  -2.459  1.00 97.53           H  
ATOM   3315 HG23 ILE A 213     -12.066   4.881  -2.685  1.00 97.53           H  
ATOM   3316  CD1 ILE A 213     -13.752   2.726  -3.312  1.00 97.53           C  
ATOM   3317 HD11 ILE A 213     -13.882   3.781  -3.549  1.00 97.53           H  
ATOM   3318 HD12 ILE A 213     -14.493   2.150  -3.865  1.00 97.53           H  
ATOM   3319 HD13 ILE A 213     -13.908   2.583  -2.243  1.00 97.53           H  
ATOM   3320  N   PRO A 214      -8.505   0.216  -2.516  1.00 97.58           N  
ATOM   3321  CA  PRO A 214      -8.320  -1.155  -2.043  1.00 97.58           C  
ATOM   3322  HA  PRO A 214      -8.937  -1.832  -2.634  1.00 97.58           H  
ATOM   3323  C   PRO A 214      -8.698  -1.293  -0.563  1.00 97.58           C  
ATOM   3324  CB  PRO A 214      -6.842  -1.475  -2.288  1.00 97.58           C  
ATOM   3325  HB2 PRO A 214      -6.432  -2.150  -1.537  1.00 97.58           H  
ATOM   3326  HB3 PRO A 214      -6.726  -1.903  -3.283  1.00 97.58           H  
ATOM   3327  O   PRO A 214      -8.448  -0.397   0.243  1.00 97.58           O  
ATOM   3328  CG  PRO A 214      -6.168  -0.103  -2.247  1.00 97.58           C  
ATOM   3329  HG2 PRO A 214      -5.976   0.187  -1.214  1.00 97.58           H  
ATOM   3330  HG3 PRO A 214      -5.248  -0.103  -2.831  1.00 97.58           H  
ATOM   3331  CD  PRO A 214      -7.222   0.816  -2.862  1.00 97.58           C  
ATOM   3332  HD2 PRO A 214      -7.109   0.829  -3.946  1.00 97.58           H  
ATOM   3333  HD3 PRO A 214      -7.125   1.825  -2.460  1.00 97.58           H  
ATOM   3334  N   ARG A 215      -9.245  -2.446  -0.161  1.00 96.74           N  
ATOM   3335  H   ARG A 215      -9.459  -3.139  -0.865  1.00 96.74           H  
ATOM   3336  CA  ARG A 215      -9.527  -2.745   1.258  1.00 96.74           C  
ATOM   3337  HA  ARG A 215     -10.079  -1.912   1.694  1.00 96.74           H  
ATOM   3338  C   ARG A 215      -8.245  -2.865   2.081  1.00 96.74           C  
ATOM   3339  CB  ARG A 215     -10.404  -4.008   1.347  1.00 96.74           C  
ATOM   3340  HB2 ARG A 215      -9.986  -4.778   0.698  1.00 96.74           H  
ATOM   3341  HB3 ARG A 215     -11.401  -3.770   0.977  1.00 96.74           H  
ATOM   3342  O   ARG A 215      -8.216  -2.515   3.260  1.00 96.74           O  
ATOM   3343  CG  ARG A 215     -10.527  -4.606   2.759  1.00 96.74           C  
ATOM   3344  HG2 ARG A 215      -9.552  -4.991   3.057  1.00 96.74           H  
ATOM   3345  HG3 ARG A 215     -11.198  -5.464   2.707  1.00 96.74           H  
ATOM   3346  CD  ARG A 215     -11.049  -3.646   3.845  1.00 96.74           C  
ATOM   3347  HD2 ARG A 215     -10.497  -2.707   3.852  1.00 96.74           H  
ATOM   3348  HD3 ARG A 215     -12.089  -3.407   3.623  1.00 96.74           H  
ATOM   3349  NE  ARG A 215     -10.978  -4.271   5.181  1.00 96.74           N  
ATOM   3350  HE  ARG A 215     -11.833  -4.654   5.558  1.00 96.74           H  
ATOM   3351  NH1 ARG A 215      -8.697  -4.137   5.606  1.00 96.74           N  
ATOM   3352 HH11 ARG A 215      -8.563  -3.502   4.832  1.00 96.74           H  
ATOM   3353 HH12 ARG A 215      -7.921  -4.396   6.198  1.00 96.74           H  
ATOM   3354  NH2 ARG A 215     -10.035  -5.191   7.021  1.00 96.74           N  
ATOM   3355 HH21 ARG A 215      -9.219  -5.399   7.578  1.00 96.74           H  
ATOM   3356 HH22 ARG A 215     -10.899  -5.679   7.210  1.00 96.74           H  
ATOM   3357  CZ  ARG A 215      -9.908  -4.512   5.922  1.00 96.74           C  
ATOM   3358  N   SER A 216      -7.194  -3.412   1.490  1.00 97.39           N  
ATOM   3359  H   SER A 216      -7.279  -3.671   0.518  1.00 97.39           H  
ATOM   3360  CA  SER A 216      -5.921  -3.670   2.156  1.00 97.39           C  
ATOM   3361  HA  SER A 216      -5.674  -2.848   2.827  1.00 97.39           H  
ATOM   3362  C   SER A 216      -4.821  -3.803   1.112  1.00 97.39           C  
ATOM   3363  CB  SER A 216      -6.026  -4.971   2.961  1.00 97.39           C  
ATOM   3364  HB2 SER A 216      -6.688  -4.829   3.815  1.00 97.39           H  
ATOM   3365  HB3 SER A 216      -6.435  -5.756   2.325  1.00 97.39           H  
ATOM   3366  O   SER A 216      -5.064  -4.352   0.036  1.00 97.39           O  
ATOM   3367  OG  SER A 216      -4.749  -5.366   3.405  1.00 97.39           O  
ATOM   3368  HG  SER A 216      -4.706  -5.257   4.357  1.00 97.39           H  
ATOM   3369  N   TYR A 217      -3.590  -3.415   1.461  1.00 98.15           N  
ATOM   3370  H   TYR A 217      -3.447  -2.961   2.352  1.00 98.15           H  
ATOM   3371  CA  TYR A 217      -2.418  -3.746   0.648  1.00 98.15           C  
ATOM   3372  HA  TYR A 217      -2.549  -3.306  -0.340  1.00 98.15           H  
ATOM   3373  C   TYR A 217      -2.274  -5.259   0.424  1.00 98.15           C  
ATOM   3374  CB  TYR A 217      -1.145  -3.174   1.298  1.00 98.15           C  
ATOM   3375  HB2 TYR A 217      -0.287  -3.518   0.720  1.00 98.15           H  
ATOM   3376  HB3 TYR A 217      -1.046  -3.591   2.300  1.00 98.15           H  
ATOM   3377  O   TYR A 217      -1.761  -5.666  -0.607  1.00 98.15           O  
ATOM   3378  CG  TYR A 217      -1.062  -1.656   1.372  1.00 98.15           C  
ATOM   3379  CD1 TYR A 217      -1.422  -0.870   0.260  1.00 98.15           C  
ATOM   3380  HD1 TYR A 217      -1.805  -1.331  -0.638  1.00 98.15           H  
ATOM   3381  CD2 TYR A 217      -0.611  -1.020   2.547  1.00 98.15           C  
ATOM   3382  HD2 TYR A 217      -0.352  -1.606   3.417  1.00 98.15           H  
ATOM   3383  CE1 TYR A 217      -1.310   0.529   0.301  1.00 98.15           C  
ATOM   3384  HE1 TYR A 217      -1.589   1.129  -0.553  1.00 98.15           H  
ATOM   3385  CE2 TYR A 217      -0.537   0.388   2.605  1.00 98.15           C  
ATOM   3386  HE2 TYR A 217      -0.244   0.882   3.520  1.00 98.15           H  
ATOM   3387  OH  TYR A 217      -0.793   2.521   1.508  1.00 98.15           O  
ATOM   3388  HH  TYR A 217      -0.719   2.872   2.399  1.00 98.15           H  
ATOM   3389  CZ  TYR A 217      -0.873   1.165   1.476  1.00 98.15           C  
ATOM   3390  N   ARG A 218      -2.781  -6.102   1.333  1.00 97.59           N  
ATOM   3391  H   ARG A 218      -3.259  -5.693   2.123  1.00 97.59           H  
ATOM   3392  CA  ARG A 218      -2.748  -7.575   1.246  1.00 97.59           C  
ATOM   3393  HA  ARG A 218      -1.751  -7.898   0.948  1.00 97.59           H  
ATOM   3394  C   ARG A 218      -3.717  -8.161   0.211  1.00 97.59           C  
ATOM   3395  CB  ARG A 218      -3.084  -8.166   2.626  1.00 97.59           C  
ATOM   3396  HB2 ARG A 218      -4.142  -8.007   2.834  1.00 97.59           H  
ATOM   3397  HB3 ARG A 218      -2.907  -9.241   2.588  1.00 97.59           H  
ATOM   3398  O   ARG A 218      -3.598  -9.332  -0.132  1.00 97.59           O  
ATOM   3399  CG  ARG A 218      -2.260  -7.577   3.781  1.00 97.59           C  
ATOM   3400  HG2 ARG A 218      -2.452  -6.511   3.903  1.00 97.59           H  
ATOM   3401  HG3 ARG A 218      -1.201  -7.695   3.552  1.00 97.59           H  
ATOM   3402  CD  ARG A 218      -2.587  -8.287   5.100  1.00 97.59           C  
ATOM   3403  HD2 ARG A 218      -1.808  -8.025   5.817  1.00 97.59           H  
ATOM   3404  HD3 ARG A 218      -2.572  -9.364   4.933  1.00 97.59           H  
ATOM   3405  NE  ARG A 218      -3.885  -7.894   5.665  1.00 97.59           N  
ATOM   3406  HE  ARG A 218      -4.120  -6.912   5.633  1.00 97.59           H  
ATOM   3407  NH1 ARG A 218      -4.433  -9.881   6.690  1.00 97.59           N  
ATOM   3408 HH11 ARG A 218      -3.558 -10.285   6.387  1.00 97.59           H  
ATOM   3409 HH12 ARG A 218      -5.095 -10.422   7.228  1.00 97.59           H  
ATOM   3410  NH2 ARG A 218      -5.777  -8.102   6.898  1.00 97.59           N  
ATOM   3411 HH21 ARG A 218      -5.904  -7.103   6.823  1.00 97.59           H  
ATOM   3412 HH22 ARG A 218      -6.370  -8.601   7.546  1.00 97.59           H  
ATOM   3413  CZ  ARG A 218      -4.690  -8.631   6.408  1.00 97.59           C  
ATOM   3414  N   MET A 219      -4.694  -7.368  -0.233  1.00 97.36           N  
ATOM   3415  H   MET A 219      -4.677  -6.404   0.066  1.00 97.36           H  
ATOM   3416  CA  MET A 219      -5.808  -7.768  -1.107  1.00 97.36           C  
ATOM   3417  HA  MET A 219      -5.684  -8.810  -1.400  1.00 97.36           H  
ATOM   3418  C   MET A 219      -5.817  -6.947  -2.405  1.00 97.36           C  
ATOM   3419  CB  MET A 219      -7.149  -7.641  -0.363  1.00 97.36           C  
ATOM   3420  HB2 MET A 219      -7.963  -7.923  -1.032  1.00 97.36           H  
ATOM   3421  HB3 MET A 219      -7.291  -6.601  -0.068  1.00 97.36           H  
ATOM   3422  O   MET A 219      -6.871  -6.671  -2.973  1.00 97.36           O  
ATOM   3423  CG  MET A 219      -7.241  -8.529   0.878  1.00 97.36           C  
ATOM   3424  HG2 MET A 219      -6.351  -8.380   1.489  1.00 97.36           H  
ATOM   3425  HG3 MET A 219      -7.270  -9.571   0.560  1.00 97.36           H  
ATOM   3426  SD  MET A 219      -8.689  -8.183   1.915  1.00 97.36           S  
ATOM   3427  CE  MET A 219      -8.254  -9.258   3.306  1.00 97.36           C  
ATOM   3428  HE1 MET A 219      -8.332 -10.302   3.000  1.00 97.36           H  
ATOM   3429  HE2 MET A 219      -7.231  -9.052   3.620  1.00 97.36           H  
ATOM   3430  HE3 MET A 219      -8.918  -9.072   4.150  1.00 97.36           H  
ATOM   3431  N   MET A 220      -4.644  -6.500  -2.860  1.00 97.25           N  
ATOM   3432  H   MET A 220      -3.806  -6.734  -2.347  1.00 97.25           H  
ATOM   3433  CA  MET A 220      -4.487  -5.801  -4.134  1.00 97.25           C  
ATOM   3434  HA  MET A 220      -5.439  -5.832  -4.664  1.00 97.25           H  
ATOM   3435  C   MET A 220      -3.468  -6.512  -5.023  1.00 97.25           C  
ATOM   3436  CB  MET A 220      -4.160  -4.315  -3.921  1.00 97.25           C  
ATOM   3437  HB2 MET A 220      -4.847  -3.898  -3.185  1.00 97.25           H  
ATOM   3438  HB3 MET A 220      -4.313  -3.787  -4.863  1.00 97.25           H  
ATOM   3439  O   MET A 220      -2.483  -7.083  -4.543  1.00 97.25           O  
ATOM   3440  CG  MET A 220      -2.723  -4.066  -3.466  1.00 97.25           C  
ATOM   3441  HG2 MET A 220      -2.553  -4.622  -2.544  1.00 97.25           H  
ATOM   3442  HG3 MET A 220      -2.033  -4.436  -4.224  1.00 97.25           H  
ATOM   3443  SD  MET A 220      -2.346  -2.325  -3.169  1.00 97.25           S  
ATOM   3444  CE  MET A 220      -0.631  -2.527  -2.644  1.00 97.25           C  
ATOM   3445  HE1 MET A 220      -0.580  -3.187  -1.778  1.00 97.25           H  
ATOM   3446  HE2 MET A 220      -0.048  -2.960  -3.457  1.00 97.25           H  
ATOM   3447  HE3 MET A 220      -0.217  -1.551  -2.389  1.00 97.25           H  
ATOM   3448  N   GLN A 221      -3.713  -6.466  -6.331  1.00 97.78           N  
ATOM   3449  H   GLN A 221      -4.524  -5.956  -6.652  1.00 97.78           H  
ATOM   3450  CA  GLN A 221      -2.733  -6.874  -7.335  1.00 97.78           C  
ATOM   3451  HA  GLN A 221      -2.296  -7.826  -7.036  1.00 97.78           H  
ATOM   3452  C   GLN A 221      -1.576  -5.874  -7.415  1.00 97.78           C  
ATOM   3453  CB  GLN A 221      -3.416  -7.059  -8.700  1.00 97.78           C  
ATOM   3454  HB2 GLN A 221      -4.069  -6.211  -8.908  1.00 97.78           H  
ATOM   3455  HB3 GLN A 221      -2.657  -7.112  -9.481  1.00 97.78           H  
ATOM   3456  O   GLN A 221      -1.686  -4.740  -6.953  1.00 97.78           O  
ATOM   3457  CG  GLN A 221      -4.212  -8.366  -8.729  1.00 97.78           C  
ATOM   3458  HG2 GLN A 221      -3.524  -9.193  -8.551  1.00 97.78           H  
ATOM   3459  HG3 GLN A 221      -4.957  -8.366  -7.934  1.00 97.78           H  
ATOM   3460  CD  GLN A 221      -4.909  -8.602 -10.058  1.00 97.78           C  
ATOM   3461  NE2 GLN A 221      -4.579  -9.649 -10.772  1.00 97.78           N  
ATOM   3462 HE21 GLN A 221      -3.905 -10.336 -10.467  1.00 97.78           H  
ATOM   3463 HE22 GLN A 221      -5.155  -9.828 -11.582  1.00 97.78           H  
ATOM   3464  OE1 GLN A 221      -5.771  -7.841 -10.459  1.00 97.78           O  
ATOM   3465  N   GLY A 222      -0.472  -6.313  -8.012  1.00 98.12           N  
ATOM   3466  H   GLY A 222      -0.472  -7.262  -8.358  1.00 98.12           H  
ATOM   3467  CA  GLY A 222       0.671  -5.480  -8.372  1.00 98.12           C  
ATOM   3468  HA2 GLY A 222       1.496  -5.667  -7.684  1.00 98.12           H  
ATOM   3469  HA3 GLY A 222       0.404  -4.425  -8.315  1.00 98.12           H  
ATOM   3470  C   GLY A 222       1.140  -5.806  -9.785  1.00 98.12           C  
ATOM   3471  O   GLY A 222       1.198  -6.974 -10.163  1.00 98.12           O  
ATOM   3472  N   PHE A 223       1.488  -4.787 -10.560  1.00 98.27           N  
ATOM   3473  H   PHE A 223       1.364  -3.851 -10.203  1.00 98.27           H  
ATOM   3474  CA  PHE A 223       1.881  -4.902 -11.960  1.00 98.27           C  
ATOM   3475  HA  PHE A 223       2.061  -5.946 -12.218  1.00 98.27           H  
ATOM   3476  C   PHE A 223       3.151  -4.103 -12.209  1.00 98.27           C  
ATOM   3477  CB  PHE A 223       0.761  -4.365 -12.860  1.00 98.27           C  
ATOM   3478  HB2 PHE A 223       0.643  -3.296 -12.681  1.00 98.27           H  
ATOM   3479  HB3 PHE A 223       1.059  -4.488 -13.901  1.00 98.27           H  
ATOM   3480  O   PHE A 223       3.242  -2.953 -11.786  1.00 98.27           O  
ATOM   3481  CG  PHE A 223      -0.578  -5.039 -12.659  1.00 98.27           C  
ATOM   3482  CD1 PHE A 223      -0.882  -6.229 -13.345  1.00 98.27           C  
ATOM   3483  HD1 PHE A 223      -0.160  -6.673 -14.015  1.00 98.27           H  
ATOM   3484  CD2 PHE A 223      -1.528  -4.468 -11.794  1.00 98.27           C  
ATOM   3485  HD2 PHE A 223      -1.287  -3.558 -11.263  1.00 98.27           H  
ATOM   3486  CE1 PHE A 223      -2.147  -6.824 -13.187  1.00 98.27           C  
ATOM   3487  HE1 PHE A 223      -2.405  -7.714 -13.740  1.00 98.27           H  
ATOM   3488  CE2 PHE A 223      -2.788  -5.067 -11.633  1.00 98.27           C  
ATOM   3489  HE2 PHE A 223      -3.530  -4.620 -10.988  1.00 98.27           H  
ATOM   3490  CZ  PHE A 223      -3.101  -6.240 -12.338  1.00 98.27           C  
ATOM   3491  HZ  PHE A 223      -4.079  -6.688 -12.243  1.00 98.27           H  
ATOM   3492  N   GLY A 224       4.098  -4.663 -12.964  1.00 95.37           N  
ATOM   3493  H   GLY A 224       3.966  -5.617 -13.270  1.00 95.37           H  
ATOM   3494  CA  GLY A 224       5.282  -3.921 -13.418  1.00 95.37           C  
ATOM   3495  HA2 GLY A 224       5.827  -3.543 -12.553  1.00 95.37           H  
ATOM   3496  HA3 GLY A 224       5.932  -4.598 -13.972  1.00 95.37           H  
ATOM   3497  C   GLY A 224       4.957  -2.730 -14.337  1.00 95.37           C  
ATOM   3498  O   GLY A 224       5.792  -1.839 -14.483  1.00 95.37           O  
ATOM   3499  N   VAL A 225       3.740  -2.695 -14.904  1.00 95.75           N  
ATOM   3500  H   VAL A 225       3.126  -3.463 -14.671  1.00 95.75           H  
ATOM   3501  CA  VAL A 225       3.204  -1.733 -15.892  1.00 95.75           C  
ATOM   3502  HA  VAL A 225       2.179  -2.033 -16.113  1.00 95.75           H  
ATOM   3503  C   VAL A 225       3.938  -1.781 -17.235  1.00 95.75           C  
ATOM   3504  CB  VAL A 225       3.119  -0.298 -15.319  1.00 95.75           C  
ATOM   3505  HB  VAL A 225       4.119   0.056 -15.068  1.00 95.75           H  
ATOM   3506  O   VAL A 225       3.323  -2.052 -18.267  1.00 95.75           O  
ATOM   3507  CG1 VAL A 225       2.518   0.690 -16.324  1.00 95.75           C  
ATOM   3508 HG11 VAL A 225       1.526   0.359 -16.629  1.00 95.75           H  
ATOM   3509 HG12 VAL A 225       2.443   1.678 -15.870  1.00 95.75           H  
ATOM   3510 HG13 VAL A 225       3.152   0.770 -17.207  1.00 95.75           H  
ATOM   3511  CG2 VAL A 225       2.260  -0.245 -14.048  1.00 95.75           C  
ATOM   3512 HG21 VAL A 225       1.256  -0.611 -14.262  1.00 95.75           H  
ATOM   3513 HG22 VAL A 225       2.706  -0.855 -13.263  1.00 95.75           H  
ATOM   3514 HG23 VAL A 225       2.195   0.782 -13.687  1.00 95.75           H  
ATOM   3515  N   ASN A 226       5.250  -1.556 -17.215  1.00 97.04           N  
ATOM   3516  H   ASN A 226       5.689  -1.417 -16.316  1.00 97.04           H  
ATOM   3517  CA  ASN A 226       6.090  -1.508 -18.401  1.00 97.04           C  
ATOM   3518  HA  ASN A 226       5.563  -0.948 -19.173  1.00 97.04           H  
ATOM   3519  C   ASN A 226       6.399  -2.884 -18.981  1.00 97.04           C  
ATOM   3520  CB  ASN A 226       7.401  -0.786 -18.073  1.00 97.04           C  
ATOM   3521  HB2 ASN A 226       8.062  -0.858 -18.937  1.00 97.04           H  
ATOM   3522  HB3 ASN A 226       7.891  -1.266 -17.226  1.00 97.04           H  
ATOM   3523  O   ASN A 226       6.408  -3.900 -18.280  1.00 97.04           O  
ATOM   3524  CG  ASN A 226       7.184   0.673 -17.768  1.00 97.04           C  
ATOM   3525  ND2 ASN A 226       6.748   1.460 -18.715  1.00 97.04           N  
ATOM   3526 HD21 ASN A 226       6.662   2.453 -18.548  1.00 97.04           H  
ATOM   3527 HD22 ASN A 226       6.622   1.097 -19.649  1.00 97.04           H  
ATOM   3528  OD1 ASN A 226       7.401   1.126 -16.661  1.00 97.04           O  
ATOM   3529  N   THR A 227       6.745  -2.871 -20.263  1.00 98.11           N  
ATOM   3530  H   THR A 227       6.703  -1.992 -20.757  1.00 98.11           H  
ATOM   3531  CA  THR A 227       7.266  -4.039 -20.968  1.00 98.11           C  
ATOM   3532  HA  THR A 227       6.806  -4.938 -20.557  1.00 98.11           H  
ATOM   3533  C   THR A 227       8.777  -4.136 -20.758  1.00 98.11           C  
ATOM   3534  CB  THR A 227       6.869  -3.962 -22.446  1.00 98.11           C  
ATOM   3535  HB  THR A 227       7.250  -3.045 -22.894  1.00 98.11           H  
ATOM   3536  O   THR A 227       9.532  -3.272 -21.192  1.00 98.11           O  
ATOM   3537  CG2 THR A 227       7.370  -5.174 -23.223  1.00 98.11           C  
ATOM   3538 HG21 THR A 227       6.990  -5.145 -24.244  1.00 98.11           H  
ATOM   3539 HG22 THR A 227       8.459  -5.157 -23.252  1.00 98.11           H  
ATOM   3540 HG23 THR A 227       7.038  -6.089 -22.731  1.00 98.11           H  
ATOM   3541  OG1 THR A 227       5.459  -3.969 -22.490  1.00 98.11           O  
ATOM   3542  HG1 THR A 227       5.162  -3.674 -23.355  1.00 98.11           H  
ATOM   3543  N   PHE A 228       9.243  -5.191 -20.099  1.00 98.25           N  
ATOM   3544  H   PHE A 228       8.576  -5.890 -19.802  1.00 98.25           H  
ATOM   3545  CA  PHE A 228      10.667  -5.516 -19.957  1.00 98.25           C  
ATOM   3546  HA  PHE A 228      11.275  -4.628 -20.128  1.00 98.25           H  
ATOM   3547  C   PHE A 228      11.078  -6.554 -21.005  1.00 98.25           C  
ATOM   3548  CB  PHE A 228      10.942  -5.995 -18.525  1.00 98.25           C  
ATOM   3549  HB2 PHE A 228      11.948  -6.411 -18.464  1.00 98.25           H  
ATOM   3550  HB3 PHE A 228      10.243  -6.794 -18.277  1.00 98.25           H  
ATOM   3551  O   PHE A 228      10.243  -7.045 -21.768  1.00 98.25           O  
ATOM   3552  CG  PHE A 228      10.816  -4.911 -17.478  1.00 98.25           C  
ATOM   3553  CD1 PHE A 228      11.962  -4.218 -17.043  1.00 98.25           C  
ATOM   3554  HD1 PHE A 228      12.931  -4.456 -17.457  1.00 98.25           H  
ATOM   3555  CD2 PHE A 228       9.555  -4.594 -16.938  1.00 98.25           C  
ATOM   3556  HD2 PHE A 228       8.672  -5.109 -17.285  1.00 98.25           H  
ATOM   3557  CE1 PHE A 228      11.846  -3.212 -16.069  1.00 98.25           C  
ATOM   3558  HE1 PHE A 228      12.726  -2.682 -15.736  1.00 98.25           H  
ATOM   3559  CE2 PHE A 228       9.439  -3.583 -15.968  1.00 98.25           C  
ATOM   3560  HE2 PHE A 228       8.467  -3.325 -15.573  1.00 98.25           H  
ATOM   3561  CZ  PHE A 228      10.585  -2.893 -15.534  1.00 98.25           C  
ATOM   3562  HZ  PHE A 228      10.496  -2.109 -14.797  1.00 98.25           H  
ATOM   3563  N   THR A 229      12.359  -6.914 -21.041  1.00 98.06           N  
ATOM   3564  H   THR A 229      13.016  -6.481 -20.408  1.00 98.06           H  
ATOM   3565  CA  THR A 229      12.851  -8.023 -21.864  1.00 98.06           C  
ATOM   3566  HA  THR A 229      11.995  -8.497 -22.345  1.00 98.06           H  
ATOM   3567  C   THR A 229      13.501  -9.107 -21.012  1.00 98.06           C  
ATOM   3568  CB  THR A 229      13.768  -7.549 -23.002  1.00 98.06           C  
ATOM   3569  HB  THR A 229      14.101  -8.419 -23.568  1.00 98.06           H  
ATOM   3570  O   THR A 229      14.052  -8.836 -19.946  1.00 98.06           O  
ATOM   3571  CG2 THR A 229      13.036  -6.600 -23.952  1.00 98.06           C  
ATOM   3572 HG21 THR A 229      12.637  -5.746 -23.405  1.00 98.06           H  
ATOM   3573 HG22 THR A 229      12.213  -7.132 -24.429  1.00 98.06           H  
ATOM   3574 HG23 THR A 229      13.714  -6.232 -24.722  1.00 98.06           H  
ATOM   3575  OG1 THR A 229      14.899  -6.861 -22.528  1.00 98.06           O  
ATOM   3576  HG1 THR A 229      14.903  -5.993 -22.937  1.00 98.06           H  
ATOM   3577  N   LEU A 230      13.416 -10.350 -21.475  1.00 97.67           N  
ATOM   3578  H   LEU A 230      12.914 -10.494 -22.340  1.00 97.67           H  
ATOM   3579  CA  LEU A 230      14.168 -11.491 -20.964  1.00 97.67           C  
ATOM   3580  HA  LEU A 230      14.785 -11.171 -20.124  1.00 97.67           H  
ATOM   3581  C   LEU A 230      15.098 -11.999 -22.064  1.00 97.67           C  
ATOM   3582  CB  LEU A 230      13.220 -12.605 -20.495  1.00 97.67           C  
ATOM   3583  HB2 LEU A 230      13.835 -13.440 -20.160  1.00 97.67           H  
ATOM   3584  HB3 LEU A 230      12.635 -12.944 -21.351  1.00 97.67           H  
ATOM   3585  O   LEU A 230      14.711 -11.989 -23.234  1.00 97.67           O  
ATOM   3586  CG  LEU A 230      12.261 -12.232 -19.358  1.00 97.67           C  
ATOM   3587  HG  LEU A 230      11.628 -11.415 -19.705  1.00 97.67           H  
ATOM   3588  CD1 LEU A 230      11.361 -13.424 -19.026  1.00 97.67           C  
ATOM   3589 HD11 LEU A 230      10.678 -13.158 -18.219  1.00 97.67           H  
ATOM   3590 HD12 LEU A 230      10.777 -13.689 -19.907  1.00 97.67           H  
ATOM   3591 HD13 LEU A 230      11.967 -14.278 -18.723  1.00 97.67           H  
ATOM   3592  CD2 LEU A 230      12.983 -11.799 -18.079  1.00 97.67           C  
ATOM   3593 HD21 LEU A 230      12.259 -11.630 -17.281  1.00 97.67           H  
ATOM   3594 HD22 LEU A 230      13.519 -10.867 -18.256  1.00 97.67           H  
ATOM   3595 HD23 LEU A 230      13.692 -12.564 -17.764  1.00 97.67           H  
ATOM   3596  N   VAL A 231      16.304 -12.429 -21.691  1.00 94.76           N  
ATOM   3597  H   VAL A 231      16.540 -12.396 -20.710  1.00 94.76           H  
ATOM   3598  CA  VAL A 231      17.287 -13.006 -22.621  1.00 94.76           C  
ATOM   3599  HA  VAL A 231      16.806 -13.155 -23.588  1.00 94.76           H  
ATOM   3600  C   VAL A 231      17.733 -14.370 -22.114  1.00 94.76           C  
ATOM   3601  CB  VAL A 231      18.491 -12.074 -22.854  1.00 94.76           C  
ATOM   3602  HB  VAL A 231      19.024 -11.929 -21.914  1.00 94.76           H  
ATOM   3603  O   VAL A 231      18.209 -14.490 -20.981  1.00 94.76           O  
ATOM   3604  CG1 VAL A 231      19.463 -12.664 -23.886  1.00 94.76           C  
ATOM   3605 HG11 VAL A 231      20.279 -11.965 -24.069  1.00 94.76           H  
ATOM   3606 HG12 VAL A 231      19.892 -13.593 -23.513  1.00 94.76           H  
ATOM   3607 HG13 VAL A 231      18.940 -12.859 -24.822  1.00 94.76           H  
ATOM   3608  CG2 VAL A 231      18.045 -10.701 -23.376  1.00 94.76           C  
ATOM   3609 HG21 VAL A 231      17.462 -10.822 -24.289  1.00 94.76           H  
ATOM   3610 HG22 VAL A 231      18.917 -10.082 -23.584  1.00 94.76           H  
ATOM   3611 HG23 VAL A 231      17.438 -10.192 -22.627  1.00 94.76           H  
ATOM   3612  N   ASN A 232      17.574 -15.397 -22.947  1.00 92.95           N  
ATOM   3613  H   ASN A 232      17.197 -15.212 -23.866  1.00 92.95           H  
ATOM   3614  CA  ASN A 232      17.928 -16.771 -22.601  1.00 92.95           C  
ATOM   3615  HA  ASN A 232      17.777 -16.890 -21.528  1.00 92.95           H  
ATOM   3616  C   ASN A 232      19.414 -17.085 -22.863  1.00 92.95           C  
ATOM   3617  CB  ASN A 232      16.941 -17.734 -23.290  1.00 92.95           C  
ATOM   3618  HB2 ASN A 232      16.989 -18.709 -22.806  1.00 92.95           H  
ATOM   3619  HB3 ASN A 232      15.929 -17.352 -23.154  1.00 92.95           H  
ATOM   3620  O   ASN A 232      20.177 -16.264 -23.370  1.00 92.95           O  
ATOM   3621  CG  ASN A 232      17.149 -17.950 -24.781  1.00 92.95           C  
ATOM   3622  ND2 ASN A 232      16.232 -18.656 -25.395  1.00 92.95           N  
ATOM   3623 HD21 ASN A 232      16.259 -18.771 -26.398  1.00 92.95           H  
ATOM   3624 HD22 ASN A 232      15.429 -18.991 -24.881  1.00 92.95           H  
ATOM   3625  OD1 ASN A 232      18.150 -17.555 -25.360  1.00 92.95           O  
ATOM   3626  N   ALA A 233      19.835 -18.310 -22.536  1.00 89.22           N  
ATOM   3627  H   ALA A 233      19.173 -18.956 -22.130  1.00 89.22           H  
ATOM   3628  CA  ALA A 233      21.222 -18.747 -22.706  1.00 89.22           C  
ATOM   3629  HA  ALA A 233      21.872 -18.027 -22.209  1.00 89.22           H  
ATOM   3630  C   ALA A 233      21.688 -18.824 -24.177  1.00 89.22           C  
ATOM   3631  CB  ALA A 233      21.378 -20.102 -22.007  1.00 89.22           C  
ATOM   3632  HB1 ALA A 233      21.103 -20.012 -20.956  1.00 89.22           H  
ATOM   3633  HB2 ALA A 233      22.416 -20.429 -22.073  1.00 89.22           H  
ATOM   3634  HB3 ALA A 233      20.739 -20.845 -22.485  1.00 89.22           H  
ATOM   3635  O   ALA A 233      22.893 -18.824 -24.428  1.00 89.22           O  
ATOM   3636  N   ALA A 234      20.761 -18.888 -25.140  1.00 89.73           N  
ATOM   3637  H   ALA A 234      19.787 -18.802 -24.885  1.00 89.73           H  
ATOM   3638  CA  ALA A 234      21.055 -18.835 -26.573  1.00 89.73           C  
ATOM   3639  HA  ALA A 234      22.017 -19.316 -26.751  1.00 89.73           H  
ATOM   3640  C   ALA A 234      21.182 -17.391 -27.102  1.00 89.73           C  
ATOM   3641  CB  ALA A 234      19.984 -19.638 -27.323  1.00 89.73           C  
ATOM   3642  HB1 ALA A 234      20.216 -19.656 -28.388  1.00 89.73           H  
ATOM   3643  HB2 ALA A 234      19.951 -20.661 -26.949  1.00 89.73           H  
ATOM   3644  HB3 ALA A 234      19.003 -19.180 -27.194  1.00 89.73           H  
ATOM   3645  O   ALA A 234      21.554 -17.195 -28.258  1.00 89.73           O  
ATOM   3646  N   GLY A 235      20.912 -16.387 -26.260  1.00 88.92           N  
ATOM   3647  H   GLY A 235      20.592 -16.611 -25.329  1.00 88.92           H  
ATOM   3648  CA  GLY A 235      20.897 -14.979 -26.645  1.00 88.92           C  
ATOM   3649  HA2 GLY A 235      21.731 -14.772 -27.316  1.00 88.92           H  
ATOM   3650  HA3 GLY A 235      21.012 -14.373 -25.746  1.00 88.92           H  
ATOM   3651  C   GLY A 235      19.605 -14.547 -27.338  1.00 88.92           C  
ATOM   3652  O   GLY A 235      19.589 -13.488 -27.956  1.00 88.92           O  
ATOM   3653  N   GLU A 236      18.535 -15.338 -27.256  1.00 93.24           N  
ATOM   3654  H   GLU A 236      18.588 -16.177 -26.697  1.00 93.24           H  
ATOM   3655  CA  GLU A 236      17.225 -14.991 -27.812  1.00 93.24           C  
ATOM   3656  HA  GLU A 236      17.367 -14.433 -28.738  1.00 93.24           H  
ATOM   3657  C   GLU A 236      16.457 -14.109 -26.824  1.00 93.24           C  
ATOM   3658  CB  GLU A 236      16.411 -16.250 -28.137  1.00 93.24           C  
ATOM   3659  HB2 GLU A 236      15.461 -15.951 -28.578  1.00 93.24           H  
ATOM   3660  HB3 GLU A 236      16.197 -16.758 -27.197  1.00 93.24           H  
ATOM   3661  O   GLU A 236      16.457 -14.367 -25.614  1.00 93.24           O  
ATOM   3662  CG  GLU A 236      17.124 -17.209 -29.107  1.00 93.24           C  
ATOM   3663  HG2 GLU A 236      18.138 -17.405 -28.759  1.00 93.24           H  
ATOM   3664  HG3 GLU A 236      17.194 -16.727 -30.082  1.00 93.24           H  
ATOM   3665  CD  GLU A 236      16.406 -18.561 -29.236  1.00 93.24           C  
ATOM   3666  OE1 GLU A 236      16.447 -19.136 -30.348  1.00 93.24           O  
ATOM   3667  OE2 GLU A 236      15.876 -19.043 -28.206  1.00 93.24           O  
ATOM   3668  N   ARG A 237      15.795 -13.068 -27.339  1.00 95.75           N  
ATOM   3669  H   ARG A 237      15.806 -12.931 -28.340  1.00 95.75           H  
ATOM   3670  CA  ARG A 237      15.049 -12.092 -26.541  1.00 95.75           C  
ATOM   3671  HA  ARG A 237      15.381 -12.182 -25.507  1.00 95.75           H  
ATOM   3672  C   ARG A 237      13.548 -12.383 -26.564  1.00 95.75           C  
ATOM   3673  CB  ARG A 237      15.421 -10.683 -27.028  1.00 95.75           C  
ATOM   3674  HB2 ARG A 237      16.506 -10.589 -26.986  1.00 95.75           H  
ATOM   3675  HB3 ARG A 237      15.109 -10.576 -28.067  1.00 95.75           H  
ATOM   3676  O   ARG A 237      12.989 -12.873 -27.542  1.00 95.75           O  
ATOM   3677  CG  ARG A 237      14.811  -9.538 -26.210  1.00 95.75           C  
ATOM   3678  HG2 ARG A 237      15.076  -9.686 -25.163  1.00 95.75           H  
ATOM   3679  HG3 ARG A 237      13.725  -9.541 -26.305  1.00 95.75           H  
ATOM   3680  CD  ARG A 237      15.353  -8.175 -26.665  1.00 95.75           C  
ATOM   3681  HD2 ARG A 237      15.036  -7.429 -25.937  1.00 95.75           H  
ATOM   3682  HD3 ARG A 237      16.442  -8.213 -26.649  1.00 95.75           H  
ATOM   3683  NE  ARG A 237      14.889  -7.785 -28.015  1.00 95.75           N  
ATOM   3684  HE  ARG A 237      14.807  -8.508 -28.716  1.00 95.75           H  
ATOM   3685  NH1 ARG A 237      14.963  -5.493 -27.797  1.00 95.75           N  
ATOM   3686 HH11 ARG A 237      15.360  -5.584 -26.873  1.00 95.75           H  
ATOM   3687 HH12 ARG A 237      14.757  -4.584 -28.189  1.00 95.75           H  
ATOM   3688  NH2 ARG A 237      14.191  -6.397 -29.670  1.00 95.75           N  
ATOM   3689 HH21 ARG A 237      14.155  -7.214 -30.262  1.00 95.75           H  
ATOM   3690 HH22 ARG A 237      13.828  -5.512 -29.996  1.00 95.75           H  
ATOM   3691  CZ  ARG A 237      14.681  -6.565 -28.481  1.00 95.75           C  
ATOM   3692  N   SER A 238      12.866 -12.064 -25.471  1.00 97.87           N  
ATOM   3693  H   SER A 238      13.398 -11.773 -24.663  1.00 97.87           H  
ATOM   3694  CA  SER A 238      11.401 -12.058 -25.373  1.00 97.87           C  
ATOM   3695  HA  SER A 238      10.961 -11.986 -26.367  1.00 97.87           H  
ATOM   3696  C   SER A 238      10.927 -10.853 -24.567  1.00 97.87           C  
ATOM   3697  CB  SER A 238      10.907 -13.349 -24.719  1.00 97.87           C  
ATOM   3698  HB2 SER A 238       9.831 -13.281 -24.557  1.00 97.87           H  
ATOM   3699  HB3 SER A 238      11.404 -13.486 -23.759  1.00 97.87           H  
ATOM   3700  O   SER A 238      11.619 -10.414 -23.651  1.00 97.87           O  
ATOM   3701  OG  SER A 238      11.170 -14.457 -25.555  1.00 97.87           O  
ATOM   3702  HG  SER A 238      11.987 -14.297 -26.033  1.00 97.87           H  
ATOM   3703  N   PHE A 239       9.748 -10.323 -24.879  1.00 98.56           N  
ATOM   3704  H   PHE A 239       9.195 -10.766 -25.599  1.00 98.56           H  
ATOM   3705  CA  PHE A 239       9.107  -9.251 -24.117  1.00 98.56           C  
ATOM   3706  HA  PHE A 239       9.874  -8.588 -23.718  1.00 98.56           H  
ATOM   3707  C   PHE A 239       8.313  -9.827 -22.946  1.00 98.56           C  
ATOM   3708  CB  PHE A 239       8.204  -8.429 -25.037  1.00 98.56           C  
ATOM   3709  HB2 PHE A 239       7.453  -9.084 -25.478  1.00 98.56           H  
ATOM   3710  HB3 PHE A 239       7.680  -7.680 -24.443  1.00 98.56           H  
ATOM   3711  O   PHE A 239       7.683 -10.876 -23.083  1.00 98.56           O  
ATOM   3712  CG  PHE A 239       8.956  -7.718 -26.138  1.00 98.56           C  
ATOM   3713  CD1 PHE A 239       9.651  -6.527 -25.852  1.00 98.56           C  
ATOM   3714  HD1 PHE A 239       9.648  -6.125 -24.850  1.00 98.56           H  
ATOM   3715  CD2 PHE A 239       8.983  -8.252 -27.439  1.00 98.56           C  
ATOM   3716  HD2 PHE A 239       8.457  -9.168 -27.669  1.00 98.56           H  
ATOM   3717  CE1 PHE A 239      10.350  -5.857 -26.870  1.00 98.56           C  
ATOM   3718  HE1 PHE A 239      10.869  -4.931 -26.671  1.00 98.56           H  
ATOM   3719  CE2 PHE A 239       9.695  -7.584 -28.449  1.00 98.56           C  
ATOM   3720  HE2 PHE A 239       9.728  -7.975 -29.455  1.00 98.56           H  
ATOM   3721  CZ  PHE A 239      10.365  -6.384 -28.169  1.00 98.56           C  
ATOM   3722  HZ  PHE A 239      10.885  -5.864 -28.960  1.00 98.56           H  
ATOM   3723  N   VAL A 240       8.317  -9.142 -21.800  1.00 98.58           N  
ATOM   3724  H   VAL A 240       8.853  -8.287 -21.750  1.00 98.58           H  
ATOM   3725  CA  VAL A 240       7.665  -9.616 -20.573  1.00 98.58           C  
ATOM   3726  HA  VAL A 240       6.899 -10.330 -20.874  1.00 98.58           H  
ATOM   3727  C   VAL A 240       6.951  -8.499 -19.807  1.00 98.58           C  
ATOM   3728  CB  VAL A 240       8.672 -10.384 -19.686  1.00 98.58           C  
ATOM   3729  HB  VAL A 240       9.135 -11.160 -20.296  1.00 98.58           H  
ATOM   3730  O   VAL A 240       7.477  -7.395 -19.668  1.00 98.58           O  
ATOM   3731  CG1 VAL A 240       9.781  -9.506 -19.103  1.00 98.58           C  
ATOM   3732 HG11 VAL A 240      10.428 -10.093 -18.452  1.00 98.58           H  
ATOM   3733 HG12 VAL A 240       9.340  -8.717 -18.494  1.00 98.58           H  
ATOM   3734 HG13 VAL A 240      10.378  -9.075 -19.907  1.00 98.58           H  
ATOM   3735  CG2 VAL A 240       7.988 -11.077 -18.509  1.00 98.58           C  
ATOM   3736 HG21 VAL A 240       7.146 -11.660 -18.884  1.00 98.58           H  
ATOM   3737 HG22 VAL A 240       8.694 -11.746 -18.016  1.00 98.58           H  
ATOM   3738 HG23 VAL A 240       7.630 -10.347 -17.783  1.00 98.58           H  
ATOM   3739  N   LYS A 241       5.779  -8.813 -19.242  1.00 98.45           N  
ATOM   3740  H   LYS A 241       5.399  -9.724 -19.452  1.00 98.45           H  
ATOM   3741  CA  LYS A 241       5.127  -8.036 -18.172  1.00 98.45           C  
ATOM   3742  HA  LYS A 241       5.749  -7.173 -17.932  1.00 98.45           H  
ATOM   3743  C   LYS A 241       5.016  -8.883 -16.904  1.00 98.45           C  
ATOM   3744  CB  LYS A 241       3.749  -7.508 -18.619  1.00 98.45           C  
ATOM   3745  HB2 LYS A 241       3.159  -8.316 -19.051  1.00 98.45           H  
ATOM   3746  HB3 LYS A 241       3.221  -7.139 -17.740  1.00 98.45           H  
ATOM   3747  O   LYS A 241       4.686 -10.066 -16.976  1.00 98.45           O  
ATOM   3748  CG  LYS A 241       3.867  -6.356 -19.630  1.00 98.45           C  
ATOM   3749  HG2 LYS A 241       4.264  -6.733 -20.572  1.00 98.45           H  
ATOM   3750  HG3 LYS A 241       4.562  -5.615 -19.235  1.00 98.45           H  
ATOM   3751  CD  LYS A 241       2.514  -5.667 -19.878  1.00 98.45           C  
ATOM   3752  HD2 LYS A 241       1.829  -6.365 -20.360  1.00 98.45           H  
ATOM   3753  HD3 LYS A 241       2.095  -5.356 -18.922  1.00 98.45           H  
ATOM   3754  CE  LYS A 241       2.726  -4.430 -20.765  1.00 98.45           C  
ATOM   3755  HE2 LYS A 241       3.028  -4.757 -21.759  1.00 98.45           H  
ATOM   3756  HE3 LYS A 241       3.557  -3.854 -20.357  1.00 98.45           H  
ATOM   3757  NZ  LYS A 241       1.524  -3.558 -20.840  1.00 98.45           N  
ATOM   3758  HZ1 LYS A 241       0.713  -4.042 -21.196  1.00 98.45           H  
ATOM   3759  HZ2 LYS A 241       1.690  -2.770 -21.449  1.00 98.45           H  
ATOM   3760  HZ3 LYS A 241       1.308  -3.170 -19.933  1.00 98.45           H  
ATOM   3761  N   PHE A 242       5.288  -8.282 -15.744  1.00 98.40           N  
ATOM   3762  H   PHE A 242       5.521  -7.300 -15.773  1.00 98.40           H  
ATOM   3763  CA  PHE A 242       5.286  -8.956 -14.436  1.00 98.40           C  
ATOM   3764  HA  PHE A 242       5.366 -10.032 -14.587  1.00 98.40           H  
ATOM   3765  C   PHE A 242       3.996  -8.684 -13.652  1.00 98.40           C  
ATOM   3766  CB  PHE A 242       6.500  -8.510 -13.615  1.00 98.40           C  
ATOM   3767  HB2 PHE A 242       6.444  -7.432 -13.462  1.00 98.40           H  
ATOM   3768  HB3 PHE A 242       6.441  -8.980 -12.633  1.00 98.40           H  
ATOM   3769  O   PHE A 242       3.574  -7.531 -13.539  1.00 98.40           O  
ATOM   3770  CG  PHE A 242       7.845  -8.855 -14.223  1.00 98.40           C  
ATOM   3771  CD1 PHE A 242       8.360 -10.159 -14.093  1.00 98.40           C  
ATOM   3772  HD1 PHE A 242       7.789 -10.917 -13.578  1.00 98.40           H  
ATOM   3773  CD2 PHE A 242       8.591  -7.874 -14.904  1.00 98.40           C  
ATOM   3774  HD2 PHE A 242       8.209  -6.869 -15.009  1.00 98.40           H  
ATOM   3775  CE1 PHE A 242       9.617 -10.479 -14.636  1.00 98.40           C  
ATOM   3776  HE1 PHE A 242      10.014 -11.478 -14.535  1.00 98.40           H  
ATOM   3777  CE2 PHE A 242       9.848  -8.195 -15.443  1.00 98.40           C  
ATOM   3778  HE2 PHE A 242      10.426  -7.438 -15.953  1.00 98.40           H  
ATOM   3779  CZ  PHE A 242      10.362  -9.496 -15.310  1.00 98.40           C  
ATOM   3780  HZ  PHE A 242      11.331  -9.736 -15.722  1.00 98.40           H  
ATOM   3781  N   HIS A 243       3.399  -9.739 -13.089  1.00 98.43           N  
ATOM   3782  H   HIS A 243       3.824 -10.646 -13.217  1.00 98.43           H  
ATOM   3783  CA  HIS A 243       2.104  -9.723 -12.403  1.00 98.43           C  
ATOM   3784  HA  HIS A 243       1.759  -8.695 -12.290  1.00 98.43           H  
ATOM   3785  C   HIS A 243       2.221 -10.346 -11.004  1.00 98.43           C  
ATOM   3786  CB  HIS A 243       1.055 -10.488 -13.236  1.00 98.43           C  
ATOM   3787  HB2 HIS A 243       1.445 -11.473 -13.492  1.00 98.43           H  
ATOM   3788  HB3 HIS A 243       0.166 -10.635 -12.622  1.00 98.43           H  
ATOM   3789  O   HIS A 243       2.753 -11.441 -10.840  1.00 98.43           O  
ATOM   3790  CG  HIS A 243       0.624  -9.792 -14.505  1.00 98.43           C  
ATOM   3791  CD2 HIS A 243       1.434  -9.360 -15.521  1.00 98.43           C  
ATOM   3792  HD2 HIS A 243       2.505  -9.481 -15.587  1.00 98.43           H  
ATOM   3793  ND1 HIS A 243      -0.672  -9.510 -14.890  1.00 98.43           N  
ATOM   3794  HD1 HIS A 243      -1.525  -9.845 -14.466  1.00 98.43           H  
ATOM   3795  CE1 HIS A 243      -0.629  -8.891 -16.082  1.00 98.43           C  
ATOM   3796  HE1 HIS A 243      -1.492  -8.601 -16.664  1.00 98.43           H  
ATOM   3797  NE2 HIS A 243       0.641  -8.755 -16.488  1.00 98.43           N  
ATOM   3798  N   SER A 244       1.666  -9.673  -9.998  1.00 98.51           N  
ATOM   3799  H   SER A 244       1.269  -8.768 -10.209  1.00 98.51           H  
ATOM   3800  CA  SER A 244       1.531 -10.144  -8.615  1.00 98.51           C  
ATOM   3801  HA  SER A 244       1.978 -11.132  -8.510  1.00 98.51           H  
ATOM   3802  C   SER A 244       0.050 -10.221  -8.259  1.00 98.51           C  
ATOM   3803  CB  SER A 244       2.244  -9.200  -7.641  1.00 98.51           C  
ATOM   3804  HB2 SER A 244       1.782  -8.214  -7.675  1.00 98.51           H  
ATOM   3805  HB3 SER A 244       2.163  -9.592  -6.627  1.00 98.51           H  
ATOM   3806  O   SER A 244      -0.652  -9.214  -8.296  1.00 98.51           O  
ATOM   3807  OG  SER A 244       3.606  -9.085  -7.990  1.00 98.51           O  
ATOM   3808  HG  SER A 244       3.648  -8.758  -8.891  1.00 98.51           H  
ATOM   3809  N   THR A 245      -0.448 -11.410  -7.922  1.00 98.33           N  
ATOM   3810  H   THR A 245       0.182 -12.198  -7.892  1.00 98.33           H  
ATOM   3811  CA  THR A 245      -1.869 -11.645  -7.614  1.00 98.33           C  
ATOM   3812  HA  THR A 245      -2.413 -10.707  -7.728  1.00 98.33           H  
ATOM   3813  C   THR A 245      -2.040 -12.133  -6.178  1.00 98.33           C  
ATOM   3814  CB  THR A 245      -2.482 -12.625  -8.616  1.00 98.33           C  
ATOM   3815  HB  THR A 245      -1.958 -13.579  -8.564  1.00 98.33           H  
ATOM   3816  O   THR A 245      -1.473 -13.174  -5.847  1.00 98.33           O  
ATOM   3817  CG2 THR A 245      -3.979 -12.850  -8.408  1.00 98.33           C  
ATOM   3818 HG21 THR A 245      -4.163 -13.341  -7.453  1.00 98.33           H  
ATOM   3819 HG22 THR A 245      -4.363 -13.482  -9.209  1.00 98.33           H  
ATOM   3820 HG23 THR A 245      -4.511 -11.899  -8.432  1.00 98.33           H  
ATOM   3821  OG1 THR A 245      -2.320 -12.075  -9.905  1.00 98.33           O  
ATOM   3822  HG1 THR A 245      -1.480 -11.610  -9.913  1.00 98.33           H  
ATOM   3823  N   PRO A 246      -2.780 -11.408  -5.316  1.00 98.04           N  
ATOM   3824  CA  PRO A 246      -2.903 -11.750  -3.902  1.00 98.04           C  
ATOM   3825  HA  PRO A 246      -1.916 -11.832  -3.447  1.00 98.04           H  
ATOM   3826  C   PRO A 246      -3.657 -13.070  -3.726  1.00 98.04           C  
ATOM   3827  CB  PRO A 246      -3.658 -10.581  -3.258  1.00 98.04           C  
ATOM   3828  HB2 PRO A 246      -4.268 -10.897  -2.412  1.00 98.04           H  
ATOM   3829  HB3 PRO A 246      -2.951  -9.812  -2.948  1.00 98.04           H  
ATOM   3830  O   PRO A 246      -4.691 -13.293  -4.351  1.00 98.04           O  
ATOM   3831  CG  PRO A 246      -4.516 -10.055  -4.406  1.00 98.04           C  
ATOM   3832  HG2 PRO A 246      -4.798  -9.011  -4.266  1.00 98.04           H  
ATOM   3833  HG3 PRO A 246      -5.402 -10.678  -4.523  1.00 98.04           H  
ATOM   3834  CD  PRO A 246      -3.608 -10.245  -5.616  1.00 98.04           C  
ATOM   3835  HD2 PRO A 246      -4.217 -10.402  -6.506  1.00 98.04           H  
ATOM   3836  HD3 PRO A 246      -2.966  -9.372  -5.734  1.00 98.04           H  
ATOM   3837  N   VAL A 247      -3.175 -13.931  -2.828  1.00 97.26           N  
ATOM   3838  H   VAL A 247      -2.314 -13.696  -2.355  1.00 97.26           H  
ATOM   3839  CA  VAL A 247      -3.847 -15.203  -2.495  1.00 97.26           C  
ATOM   3840  HA  VAL A 247      -4.077 -15.734  -3.419  1.00 97.26           H  
ATOM   3841  C   VAL A 247      -5.186 -14.960  -1.785  1.00 97.26           C  
ATOM   3842  CB  VAL A 247      -2.914 -16.091  -1.647  1.00 97.26           C  
ATOM   3843  HB  VAL A 247      -2.597 -15.530  -0.767  1.00 97.26           H  
ATOM   3844  O   VAL A 247      -6.115 -15.752  -1.917  1.00 97.26           O  
ATOM   3845  CG1 VAL A 247      -3.580 -17.388  -1.173  1.00 97.26           C  
ATOM   3846 HG11 VAL A 247      -3.982 -17.934  -2.027  1.00 97.26           H  
ATOM   3847 HG12 VAL A 247      -2.852 -18.016  -0.659  1.00 97.26           H  
ATOM   3848 HG13 VAL A 247      -4.389 -17.169  -0.477  1.00 97.26           H  
ATOM   3849  CG2 VAL A 247      -1.665 -16.484  -2.452  1.00 97.26           C  
ATOM   3850 HG21 VAL A 247      -1.005 -17.099  -1.841  1.00 97.26           H  
ATOM   3851 HG22 VAL A 247      -1.957 -17.051  -3.336  1.00 97.26           H  
ATOM   3852 HG23 VAL A 247      -1.113 -15.598  -2.765  1.00 97.26           H  
ATOM   3853  N   LEU A 248      -5.307 -13.834  -1.074  1.00 96.15           N  
ATOM   3854  H   LEU A 248      -4.512 -13.211  -1.049  1.00 96.15           H  
ATOM   3855  CA  LEU A 248      -6.534 -13.404  -0.392  1.00 96.15           C  
ATOM   3856  HA  LEU A 248      -6.993 -14.271   0.084  1.00 96.15           H  
ATOM   3857  C   LEU A 248      -7.605 -12.844  -1.342  1.00 96.15           C  
ATOM   3858  CB  LEU A 248      -6.173 -12.365   0.687  1.00 96.15           C  
ATOM   3859  HB2 LEU A 248      -5.681 -11.523   0.200  1.00 96.15           H  
ATOM   3860  HB3 LEU A 248      -7.095 -11.993   1.134  1.00 96.15           H  
ATOM   3861  O   LEU A 248      -8.678 -12.470  -0.876  1.00 96.15           O  
ATOM   3862  CG  LEU A 248      -5.273 -12.887   1.819  1.00 96.15           C  
ATOM   3863  HG  LEU A 248      -4.339 -13.263   1.401  1.00 96.15           H  
ATOM   3864  CD1 LEU A 248      -4.940 -11.736   2.769  1.00 96.15           C  
ATOM   3865 HD11 LEU A 248      -4.472 -10.931   2.203  1.00 96.15           H  
ATOM   3866 HD12 LEU A 248      -4.248 -12.084   3.536  1.00 96.15           H  
ATOM   3867 HD13 LEU A 248      -5.851 -11.367   3.241  1.00 96.15           H  
ATOM   3868  CD2 LEU A 248      -5.941 -14.001   2.629  1.00 96.15           C  
ATOM   3869 HD21 LEU A 248      -6.906 -13.666   3.008  1.00 96.15           H  
ATOM   3870 HD22 LEU A 248      -5.305 -14.282   3.468  1.00 96.15           H  
ATOM   3871 HD23 LEU A 248      -6.088 -14.883   2.004  1.00 96.15           H  
ATOM   3872  N   GLY A 249      -7.315 -12.780  -2.642  1.00 96.54           N  
ATOM   3873  H   GLY A 249      -6.429 -13.147  -2.959  1.00 96.54           H  
ATOM   3874  CA  GLY A 249      -8.172 -12.170  -3.647  1.00 96.54           C  
ATOM   3875  HA2 GLY A 249      -7.855 -12.546  -4.619  1.00 96.54           H  
ATOM   3876  HA3 GLY A 249      -9.209 -12.466  -3.486  1.00 96.54           H  
ATOM   3877  C   GLY A 249      -8.102 -10.643  -3.682  1.00 96.54           C  
ATOM   3878  O   GLY A 249      -7.413 -10.008  -2.876  1.00 96.54           O  
ATOM   3879  N   VAL A 250      -8.784 -10.053  -4.666  1.00 97.65           N  
ATOM   3880  H   VAL A 250      -9.332 -10.644  -5.274  1.00 97.65           H  
ATOM   3881  CA  VAL A 250      -8.855  -8.600  -4.860  1.00 97.65           C  
ATOM   3882  HA  VAL A 250      -8.003  -8.147  -4.353  1.00 97.65           H  
ATOM   3883  C   VAL A 250     -10.126  -8.044  -4.234  1.00 97.65           C  
ATOM   3884  CB  VAL A 250      -8.749  -8.198  -6.336  1.00 97.65           C  
ATOM   3885  HB  VAL A 250      -9.558  -8.659  -6.902  1.00 97.65           H  
ATOM   3886  O   VAL A 250     -11.229  -8.457  -4.581  1.00 97.65           O  
ATOM   3887  CG1 VAL A 250      -8.826  -6.672  -6.498  1.00 97.65           C  
ATOM   3888 HG11 VAL A 250      -7.968  -6.188  -6.031  1.00 97.65           H  
ATOM   3889 HG12 VAL A 250      -8.876  -6.433  -7.560  1.00 97.65           H  
ATOM   3890 HG13 VAL A 250      -9.742  -6.279  -6.057  1.00 97.65           H  
ATOM   3891  CG2 VAL A 250      -7.401  -8.647  -6.912  1.00 97.65           C  
ATOM   3892 HG21 VAL A 250      -7.288  -9.726  -6.808  1.00 97.65           H  
ATOM   3893 HG22 VAL A 250      -7.361  -8.397  -7.972  1.00 97.65           H  
ATOM   3894 HG23 VAL A 250      -6.592  -8.155  -6.372  1.00 97.65           H  
ATOM   3895  N   HIS A 251      -9.964  -7.075  -3.331  1.00 96.66           N  
ATOM   3896  H   HIS A 251      -9.027  -6.761  -3.123  1.00 96.66           H  
ATOM   3897  CA  HIS A 251     -11.074  -6.482  -2.591  1.00 96.66           C  
ATOM   3898  HA  HIS A 251     -12.003  -6.646  -3.136  1.00 96.66           H  
ATOM   3899  C   HIS A 251     -10.920  -4.969  -2.404  1.00 96.66           C  
ATOM   3900  CB  HIS A 251     -11.174  -7.174  -1.227  1.00 96.66           C  
ATOM   3901  HB2 HIS A 251     -10.220  -7.076  -0.709  1.00 96.66           H  
ATOM   3902  HB3 HIS A 251     -11.920  -6.650  -0.629  1.00 96.66           H  
ATOM   3903  O   HIS A 251      -9.820  -4.466  -2.150  1.00 96.66           O  
ATOM   3904  CG  HIS A 251     -11.556  -8.634  -1.287  1.00 96.66           C  
ATOM   3905  CD2 HIS A 251     -10.867  -9.680  -0.738  1.00 96.66           C  
ATOM   3906  HD2 HIS A 251      -9.922  -9.622  -0.220  1.00 96.66           H  
ATOM   3907  ND1 HIS A 251     -12.667  -9.165  -1.904  1.00 96.66           N  
ATOM   3908  HD1 HIS A 251     -13.242  -8.693  -2.587  1.00 96.66           H  
ATOM   3909  CE1 HIS A 251     -12.665 -10.492  -1.697  1.00 96.66           C  
ATOM   3910  HE1 HIS A 251     -13.388 -11.183  -2.104  1.00 96.66           H  
ATOM   3911  NE2 HIS A 251     -11.607 -10.845  -0.952  1.00 96.66           N  
ATOM   3912  N   SER A 252     -12.045  -4.257  -2.436  1.00 97.17           N  
ATOM   3913  H   SER A 252     -12.906  -4.714  -2.700  1.00 97.17           H  
ATOM   3914  CA  SER A 252     -12.145  -2.804  -2.286  1.00 97.17           C  
ATOM   3915  HA  SER A 252     -11.147  -2.376  -2.199  1.00 97.17           H  
ATOM   3916  C   SER A 252     -12.941  -2.378  -1.044  1.00 97.17           C  
ATOM   3917  CB  SER A 252     -12.763  -2.211  -3.556  1.00 97.17           C  
ATOM   3918  HB2 SER A 252     -12.847  -1.128  -3.465  1.00 97.17           H  
ATOM   3919  HB3 SER A 252     -12.119  -2.453  -4.402  1.00 97.17           H  
ATOM   3920  O   SER A 252     -13.705  -3.131  -0.426  1.00 97.17           O  
ATOM   3921  OG  SER A 252     -14.045  -2.779  -3.747  1.00 97.17           O  
ATOM   3922  HG  SER A 252     -14.458  -2.444  -4.546  1.00 97.17           H  
ATOM   3923  N   LEU A 253     -12.726  -1.131  -0.637  1.00 97.34           N  
ATOM   3924  H   LEU A 253     -12.102  -0.568  -1.197  1.00 97.34           H  
ATOM   3925  CA  LEU A 253     -13.667  -0.398   0.202  1.00 97.34           C  
ATOM   3926  HA  LEU A 253     -14.016  -1.038   1.012  1.00 97.34           H  
ATOM   3927  C   LEU A 253     -14.882   0.011  -0.638  1.00 97.34           C  
ATOM   3928  CB  LEU A 253     -12.970   0.813   0.840  1.00 97.34           C  
ATOM   3929  HB2 LEU A 253     -13.698   1.385   1.415  1.00 97.34           H  
ATOM   3930  HB3 LEU A 253     -12.596   1.450   0.039  1.00 97.34           H  
ATOM   3931  O   LEU A 253     -14.765   0.166  -1.850  1.00 97.34           O  
ATOM   3932  CG  LEU A 253     -11.800   0.426   1.759  1.00 97.34           C  
ATOM   3933  HG  LEU A 253     -11.099  -0.190   1.195  1.00 97.34           H  
ATOM   3934  CD1 LEU A 253     -11.037   1.664   2.208  1.00 97.34           C  
ATOM   3935 HD11 LEU A 253     -10.180   1.363   2.811  1.00 97.34           H  
ATOM   3936 HD12 LEU A 253     -11.693   2.307   2.794  1.00 97.34           H  
ATOM   3937 HD13 LEU A 253     -10.681   2.211   1.334  1.00 97.34           H  
ATOM   3938  CD2 LEU A 253     -12.253  -0.338   3.008  1.00 97.34           C  
ATOM   3939 HD21 LEU A 253     -11.406  -0.500   3.675  1.00 97.34           H  
ATOM   3940 HD22 LEU A 253     -13.006   0.243   3.541  1.00 97.34           H  
ATOM   3941 HD23 LEU A 253     -12.680  -1.302   2.729  1.00 97.34           H  
ATOM   3942  N   VAL A 254     -16.029   0.238   0.003  1.00 96.55           N  
ATOM   3943  H   VAL A 254     -16.056   0.127   1.006  1.00 96.55           H  
ATOM   3944  CA  VAL A 254     -17.096   1.041  -0.620  1.00 96.55           C  
ATOM   3945  HA  VAL A 254     -17.071   0.886  -1.699  1.00 96.55           H  
ATOM   3946  C   VAL A 254     -16.816   2.524  -0.377  1.00 96.55           C  
ATOM   3947  CB  VAL A 254     -18.504   0.633  -0.158  1.00 96.55           C  
ATOM   3948  HB  VAL A 254     -19.223   1.289  -0.651  1.00 96.55           H  
ATOM   3949  O   VAL A 254     -16.110   2.874   0.572  1.00 96.55           O  
ATOM   3950  CG1 VAL A 254     -18.823  -0.805  -0.578  1.00 96.55           C  
ATOM   3951 HG11 VAL A 254     -18.138  -1.509  -0.107  1.00 96.55           H  
ATOM   3952 HG12 VAL A 254     -18.740  -0.893  -1.661  1.00 96.55           H  
ATOM   3953 HG13 VAL A 254     -19.849  -1.050  -0.303  1.00 96.55           H  
ATOM   3954  CG2 VAL A 254     -18.702   0.780   1.354  1.00 96.55           C  
ATOM   3955 HG21 VAL A 254     -18.034   0.112   1.899  1.00 96.55           H  
ATOM   3956 HG22 VAL A 254     -18.518   1.810   1.659  1.00 96.55           H  
ATOM   3957 HG23 VAL A 254     -19.736   0.534   1.593  1.00 96.55           H  
ATOM   3958  N   TRP A 255     -17.347   3.411  -1.220  1.00 96.05           N  
ATOM   3959  H   TRP A 255     -17.923   3.077  -1.979  1.00 96.05           H  
ATOM   3960  CA  TRP A 255     -16.916   4.815  -1.230  1.00 96.05           C  
ATOM   3961  HA  TRP A 255     -15.840   4.814  -1.407  1.00 96.05           H  
ATOM   3962  C   TRP A 255     -17.117   5.545   0.106  1.00 96.05           C  
ATOM   3963  CB  TRP A 255     -17.597   5.560  -2.383  1.00 96.05           C  
ATOM   3964  HB2 TRP A 255     -18.677   5.526  -2.237  1.00 96.05           H  
ATOM   3965  HB3 TRP A 255     -17.371   5.045  -3.316  1.00 96.05           H  
ATOM   3966  O   TRP A 255     -16.171   6.126   0.636  1.00 96.05           O  
ATOM   3967  CG  TRP A 255     -17.175   6.990  -2.530  1.00 96.05           C  
ATOM   3968  CD1 TRP A 255     -18.006   8.051  -2.664  1.00 96.05           C  
ATOM   3969  HD1 TRP A 255     -19.084   7.996  -2.696  1.00 96.05           H  
ATOM   3970  CD2 TRP A 255     -15.819   7.540  -2.554  1.00 96.05           C  
ATOM   3971  CE2 TRP A 255     -15.915   8.955  -2.711  1.00 96.05           C  
ATOM   3972  CE3 TRP A 255     -14.517   6.993  -2.467  1.00 96.05           C  
ATOM   3973  HE3 TRP A 255     -14.385   5.928  -2.349  1.00 96.05           H  
ATOM   3974  NE1 TRP A 255     -17.265   9.210  -2.792  1.00 96.05           N  
ATOM   3975  HE1 TRP A 255     -17.662  10.120  -2.974  1.00 96.05           H  
ATOM   3976  CH2 TRP A 255     -13.507   9.206  -2.665  1.00 96.05           C  
ATOM   3977  HH2 TRP A 255     -12.633   9.838  -2.711  1.00 96.05           H  
ATOM   3978  CZ2 TRP A 255     -14.784   9.776  -2.775  1.00 96.05           C  
ATOM   3979  HZ2 TRP A 255     -14.893  10.843  -2.905  1.00 96.05           H  
ATOM   3980  CZ3 TRP A 255     -13.377   7.817  -2.499  1.00 96.05           C  
ATOM   3981  HZ3 TRP A 255     -12.396   7.381  -2.384  1.00 96.05           H  
ATOM   3982  N   ASP A 256     -18.310   5.443   0.700  1.00 96.52           N  
ATOM   3983  H   ASP A 256     -19.057   4.975   0.208  1.00 96.52           H  
ATOM   3984  CA  ASP A 256     -18.603   6.055   2.006  1.00 96.52           C  
ATOM   3985  HA  ASP A 256     -18.454   7.132   1.940  1.00 96.52           H  
ATOM   3986  C   ASP A 256     -17.675   5.527   3.117  1.00 96.52           C  
ATOM   3987  CB  ASP A 256     -20.076   5.794   2.356  1.00 96.52           C  
ATOM   3988  HB2 ASP A 256     -20.256   4.720   2.373  1.00 96.52           H  
ATOM   3989  HB3 ASP A 256     -20.710   6.233   1.586  1.00 96.52           H  
ATOM   3990  O   ASP A 256     -17.193   6.284   3.959  1.00 96.52           O  
ATOM   3991  CG  ASP A 256     -20.453   6.396   3.715  1.00 96.52           C  
ATOM   3992  OD1 ASP A 256     -20.492   7.633   3.840  1.00 96.52           O  
ATOM   3993  OD2 ASP A 256     -20.677   5.608   4.666  1.00 96.52           O  
ATOM   3994  N   GLU A 257     -17.351   4.231   3.090  1.00 96.97           N  
ATOM   3995  H   GLU A 257     -17.679   3.673   2.314  1.00 96.97           H  
ATOM   3996  CA  GLU A 257     -16.416   3.627   4.039  1.00 96.97           C  
ATOM   3997  HA  GLU A 257     -16.748   3.861   5.051  1.00 96.97           H  
ATOM   3998  C   GLU A 257     -15.001   4.193   3.875  1.00 96.97           C  
ATOM   3999  CB  GLU A 257     -16.422   2.103   3.863  1.00 96.97           C  
ATOM   4000  HB2 GLU A 257     -17.449   1.742   3.918  1.00 96.97           H  
ATOM   4001  HB3 GLU A 257     -16.020   1.850   2.882  1.00 96.97           H  
ATOM   4002  O   GLU A 257     -14.358   4.519   4.872  1.00 96.97           O  
ATOM   4003  CG  GLU A 257     -15.593   1.387   4.934  1.00 96.97           C  
ATOM   4004  HG2 GLU A 257     -15.975   1.658   5.918  1.00 96.97           H  
ATOM   4005  HG3 GLU A 257     -14.555   1.715   4.867  1.00 96.97           H  
ATOM   4006  CD  GLU A 257     -15.626  -0.136   4.774  1.00 96.97           C  
ATOM   4007  OE1 GLU A 257     -15.247  -0.832   5.738  1.00 96.97           O  
ATOM   4008  OE2 GLU A 257     -16.016  -0.655   3.701  1.00 96.97           O  
ATOM   4009  N   ALA A 258     -14.524   4.355   2.636  1.00 97.24           N  
ATOM   4010  H   ALA A 258     -15.121   4.106   1.860  1.00 97.24           H  
ATOM   4011  CA  ALA A 258     -13.210   4.926   2.345  1.00 97.24           C  
ATOM   4012  HA  ALA A 258     -12.454   4.342   2.868  1.00 97.24           H  
ATOM   4013  C   ALA A 258     -13.081   6.375   2.845  1.00 97.24           C  
ATOM   4014  CB  ALA A 258     -12.954   4.820   0.836  1.00 97.24           C  
ATOM   4015  HB1 ALA A 258     -13.055   3.785   0.510  1.00 97.24           H  
ATOM   4016  HB2 ALA A 258     -11.946   5.168   0.610  1.00 97.24           H  
ATOM   4017  HB3 ALA A 258     -13.667   5.436   0.288  1.00 97.24           H  
ATOM   4018  O   ALA A 258     -12.075   6.714   3.480  1.00 97.24           O  
ATOM   4019  N   LEU A 259     -14.117   7.195   2.623  1.00 95.39           N  
ATOM   4020  H   LEU A 259     -14.888   6.836   2.078  1.00 95.39           H  
ATOM   4021  CA  LEU A 259     -14.205   8.577   3.107  1.00 95.39           C  
ATOM   4022  HA  LEU A 259     -13.335   9.137   2.765  1.00 95.39           H  
ATOM   4023  C   LEU A 259     -14.210   8.648   4.638  1.00 95.39           C  
ATOM   4024  CB  LEU A 259     -15.490   9.227   2.557  1.00 95.39           C  
ATOM   4025  HB2 LEU A 259     -15.656  10.162   3.093  1.00 95.39           H  
ATOM   4026  HB3 LEU A 259     -16.334   8.573   2.777  1.00 95.39           H  
ATOM   4027  O   LEU A 259     -13.447   9.408   5.236  1.00 95.39           O  
ATOM   4028  CG  LEU A 259     -15.492   9.537   1.050  1.00 95.39           C  
ATOM   4029  HG  LEU A 259     -15.306   8.630   0.476  1.00 95.39           H  
ATOM   4030  CD1 LEU A 259     -16.866  10.092   0.676  1.00 95.39           C  
ATOM   4031 HD11 LEU A 259     -17.094  10.976   1.271  1.00 95.39           H  
ATOM   4032 HD12 LEU A 259     -17.628   9.332   0.845  1.00 95.39           H  
ATOM   4033 HD13 LEU A 259     -16.877  10.368  -0.378  1.00 95.39           H  
ATOM   4034  CD2 LEU A 259     -14.429  10.579   0.696  1.00 95.39           C  
ATOM   4035 HD21 LEU A 259     -14.559  10.902  -0.336  1.00 95.39           H  
ATOM   4036 HD22 LEU A 259     -14.519  11.450   1.346  1.00 95.39           H  
ATOM   4037 HD23 LEU A 259     -13.433  10.145   0.790  1.00 95.39           H  
ATOM   4038  N   LYS A 260     -15.039   7.828   5.295  1.00 97.19           N  
ATOM   4039  H   LYS A 260     -15.664   7.250   4.752  1.00 97.19           H  
ATOM   4040  CA  LYS A 260     -15.126   7.795   6.761  1.00 97.19           C  
ATOM   4041  HA  LYS A 260     -15.250   8.815   7.123  1.00 97.19           H  
ATOM   4042  C   LYS A 260     -13.834   7.275   7.395  1.00 97.19           C  
ATOM   4043  CB  LYS A 260     -16.348   6.969   7.179  1.00 97.19           C  
ATOM   4044  HB2 LYS A 260     -16.279   6.756   8.246  1.00 97.19           H  
ATOM   4045  HB3 LYS A 260     -16.341   6.022   6.640  1.00 97.19           H  
ATOM   4046  O   LYS A 260     -13.380   7.854   8.382  1.00 97.19           O  
ATOM   4047  CG  LYS A 260     -17.676   7.704   6.920  1.00 97.19           C  
ATOM   4048  HG2 LYS A 260     -17.738   8.022   5.879  1.00 97.19           H  
ATOM   4049  HG3 LYS A 260     -17.730   8.585   7.560  1.00 97.19           H  
ATOM   4050  CD  LYS A 260     -18.855   6.775   7.229  1.00 97.19           C  
ATOM   4051  HD2 LYS A 260     -18.816   5.932   6.539  1.00 97.19           H  
ATOM   4052  HD3 LYS A 260     -18.734   6.403   8.247  1.00 97.19           H  
ATOM   4053  CE  LYS A 260     -20.221   7.468   7.098  1.00 97.19           C  
ATOM   4054  HE2 LYS A 260     -20.315   8.239   7.863  1.00 97.19           H  
ATOM   4055  HE3 LYS A 260     -20.278   7.941   6.118  1.00 97.19           H  
ATOM   4056  NZ  LYS A 260     -21.329   6.491   7.215  1.00 97.19           N  
ATOM   4057  HZ1 LYS A 260     -21.322   5.949   6.363  1.00 97.19           H  
ATOM   4058  HZ2 LYS A 260     -22.244   6.919   7.249  1.00 97.19           H  
ATOM   4059  HZ3 LYS A 260     -21.203   5.896   8.022  1.00 97.19           H  
ATOM   4060  N   LEU A 261     -13.208   6.239   6.827  1.00 96.90           N  
ATOM   4061  H   LEU A 261     -13.638   5.800   6.026  1.00 96.90           H  
ATOM   4062  CA  LEU A 261     -11.906   5.738   7.284  1.00 96.90           C  
ATOM   4063  HA  LEU A 261     -11.980   5.492   8.343  1.00 96.90           H  
ATOM   4064  C   LEU A 261     -10.814   6.800   7.174  1.00 96.90           C  
ATOM   4065  CB  LEU A 261     -11.486   4.483   6.498  1.00 96.90           C  
ATOM   4066  HB2 LEU A 261     -10.409   4.350   6.605  1.00 96.90           H  
ATOM   4067  HB3 LEU A 261     -11.692   4.641   5.440  1.00 96.90           H  
ATOM   4068  O   LEU A 261     -10.021   6.917   8.102  1.00 96.90           O  
ATOM   4069  CG  LEU A 261     -12.162   3.188   6.970  1.00 96.90           C  
ATOM   4070  HG  LEU A 261     -13.242   3.330   6.955  1.00 96.90           H  
ATOM   4071  CD1 LEU A 261     -11.816   2.042   6.023  1.00 96.90           C  
ATOM   4072 HD11 LEU A 261     -12.320   1.132   6.347  1.00 96.90           H  
ATOM   4073 HD12 LEU A 261     -10.738   1.878   6.007  1.00 96.90           H  
ATOM   4074 HD13 LEU A 261     -12.167   2.293   5.022  1.00 96.90           H  
ATOM   4075  CD2 LEU A 261     -11.710   2.786   8.381  1.00 96.90           C  
ATOM   4076 HD21 LEU A 261     -10.622   2.762   8.430  1.00 96.90           H  
ATOM   4077 HD22 LEU A 261     -12.095   1.795   8.619  1.00 96.90           H  
ATOM   4078 HD23 LEU A 261     -12.093   3.490   9.120  1.00 96.90           H  
ATOM   4079  N   ALA A 262     -10.811   7.622   6.120  1.00 95.78           N  
ATOM   4080  H   ALA A 262     -11.485   7.483   5.381  1.00 95.78           H  
ATOM   4081  CA  ALA A 262      -9.796   8.662   5.945  1.00 95.78           C  
ATOM   4082  HA  ALA A 262      -8.823   8.174   5.887  1.00 95.78           H  
ATOM   4083  C   ALA A 262      -9.745   9.648   7.129  1.00 95.78           C  
ATOM   4084  CB  ALA A 262     -10.056   9.399   4.624  1.00 95.78           C  
ATOM   4085  HB1 ALA A 262      -9.272  10.138   4.458  1.00 95.78           H  
ATOM   4086  HB2 ALA A 262     -11.015   9.916   4.660  1.00 95.78           H  
ATOM   4087  HB3 ALA A 262     -10.061   8.697   3.790  1.00 95.78           H  
ATOM   4088  O   ALA A 262      -8.667  10.115   7.492  1.00 95.78           O  
ATOM   4089  N   GLY A 263     -10.895   9.936   7.753  1.00 94.54           N  
ATOM   4090  H   GLY A 263     -11.743   9.543   7.371  1.00 94.54           H  
ATOM   4091  CA  GLY A 263     -10.979  10.775   8.952  1.00 94.54           C  
ATOM   4092  HA2 GLY A 263     -11.940  11.289   8.944  1.00 94.54           H  
ATOM   4093  HA3 GLY A 263     -10.193  11.530   8.927  1.00 94.54           H  
ATOM   4094  C   GLY A 263     -10.865  10.016  10.280  1.00 94.54           C  
ATOM   4095  O   GLY A 263     -10.430  10.588  11.275  1.00 94.54           O  
ATOM   4096  N   GLN A 264     -11.270   8.745  10.323  1.00 95.76           N  
ATOM   4097  H   GLN A 264     -11.614   8.326   9.470  1.00 95.76           H  
ATOM   4098  CA  GLN A 264     -11.305   7.949  11.557  1.00 95.76           C  
ATOM   4099  HA  GLN A 264     -11.493   8.609  12.405  1.00 95.76           H  
ATOM   4100  C   GLN A 264      -9.979   7.227  11.847  1.00 95.76           C  
ATOM   4101  CB  GLN A 264     -12.457   6.944  11.466  1.00 95.76           C  
ATOM   4102  HB2 GLN A 264     -12.327   6.349  10.562  1.00 95.76           H  
ATOM   4103  HB3 GLN A 264     -12.409   6.281  12.329  1.00 95.76           H  
ATOM   4104  O   GLN A 264      -9.593   7.108  13.008  1.00 95.76           O  
ATOM   4105  CG  GLN A 264     -13.853   7.594  11.472  1.00 95.76           C  
ATOM   4106  HG2 GLN A 264     -13.890   8.427  10.770  1.00 95.76           H  
ATOM   4107  HG3 GLN A 264     -14.057   7.990  12.466  1.00 95.76           H  
ATOM   4108  CD  GLN A 264     -14.947   6.601  11.101  1.00 95.76           C  
ATOM   4109  NE2 GLN A 264     -16.194   7.003  11.006  1.00 95.76           N  
ATOM   4110 HE21 GLN A 264     -16.839   6.314  10.648  1.00 95.76           H  
ATOM   4111 HE22 GLN A 264     -16.381   7.993  10.933  1.00 95.76           H  
ATOM   4112  OE1 GLN A 264     -14.723   5.425  10.919  1.00 95.76           O  
ATOM   4113  N   ASP A 265      -9.293   6.743  10.811  1.00 95.87           N  
ATOM   4114  H   ASP A 265      -9.669   6.886   9.884  1.00 95.87           H  
ATOM   4115  CA  ASP A 265      -7.966   6.129  10.874  1.00 95.87           C  
ATOM   4116  HA  ASP A 265      -7.412   6.579  11.697  1.00 95.87           H  
ATOM   4117  C   ASP A 265      -7.197   6.376   9.557  1.00 95.87           C  
ATOM   4118  CB  ASP A 265      -8.075   4.625  11.185  1.00 95.87           C  
ATOM   4119  HB2 ASP A 265      -8.636   4.503  12.112  1.00 95.87           H  
ATOM   4120  HB3 ASP A 265      -8.612   4.111  10.387  1.00 95.87           H  
ATOM   4121  O   ASP A 265      -7.201   5.529   8.660  1.00 95.87           O  
ATOM   4122  CG  ASP A 265      -6.705   3.971  11.398  1.00 95.87           C  
ATOM   4123  OD1 ASP A 265      -5.677   4.693  11.447  1.00 95.87           O  
ATOM   4124  OD2 ASP A 265      -6.660   2.748  11.648  1.00 95.87           O  
ATOM   4125  N   PRO A 266      -6.501   7.520   9.414  1.00 95.84           N  
ATOM   4126  CA  PRO A 266      -5.753   7.839   8.196  1.00 95.84           C  
ATOM   4127  HA  PRO A 266      -6.429   7.800   7.342  1.00 95.84           H  
ATOM   4128  C   PRO A 266      -4.583   6.875   7.917  1.00 95.84           C  
ATOM   4129  CB  PRO A 266      -5.272   9.283   8.388  1.00 95.84           C  
ATOM   4130  HB2 PRO A 266      -6.018   9.970   7.988  1.00 95.84           H  
ATOM   4131  HB3 PRO A 266      -4.306   9.466   7.918  1.00 95.84           H  
ATOM   4132  O   PRO A 266      -4.034   6.893   6.817  1.00 95.84           O  
ATOM   4133  CG  PRO A 266      -5.201   9.441   9.905  1.00 95.84           C  
ATOM   4134  HG2 PRO A 266      -5.302  10.482  10.210  1.00 95.84           H  
ATOM   4135  HG3 PRO A 266      -4.267   9.018  10.274  1.00 95.84           H  
ATOM   4136  CD  PRO A 266      -6.374   8.594  10.390  1.00 95.84           C  
ATOM   4137  HD2 PRO A 266      -6.161   8.217  11.390  1.00 95.84           H  
ATOM   4138  HD3 PRO A 266      -7.288   9.188  10.392  1.00 95.84           H  
ATOM   4139  N   ASP A 267      -4.203   6.020   8.877  1.00 96.30           N  
ATOM   4140  H   ASP A 267      -4.743   6.006   9.730  1.00 96.30           H  
ATOM   4141  CA  ASP A 267      -3.140   5.012   8.759  1.00 96.30           C  
ATOM   4142  HA  ASP A 267      -2.562   5.215   7.857  1.00 96.30           H  
ATOM   4143  C   ASP A 267      -3.676   3.576   8.564  1.00 96.30           C  
ATOM   4144  CB  ASP A 267      -2.186   5.094   9.966  1.00 96.30           C  
ATOM   4145  HB2 ASP A 267      -1.357   4.405   9.805  1.00 96.30           H  
ATOM   4146  HB3 ASP A 267      -2.730   4.749  10.846  1.00 96.30           H  
ATOM   4147  O   ASP A 267      -2.962   2.601   8.824  1.00 96.30           O  
ATOM   4148  CG  ASP A 267      -1.588   6.475  10.267  1.00 96.30           C  
ATOM   4149  OD1 ASP A 267      -0.808   6.995   9.430  1.00 96.30           O  
ATOM   4150  OD2 ASP A 267      -1.806   6.958  11.395  1.00 96.30           O  
ATOM   4151  N   PHE A 268      -4.936   3.431   8.139  1.00 97.06           N  
ATOM   4152  H   PHE A 268      -5.490   4.270   8.034  1.00 97.06           H  
ATOM   4153  CA  PHE A 268      -5.651   2.154   8.110  1.00 97.06           C  
ATOM   4154  HA  PHE A 268      -5.784   1.821   9.139  1.00 97.06           H  
ATOM   4155  C   PHE A 268      -4.916   1.029   7.359  1.00 97.06           C  
ATOM   4156  CB  PHE A 268      -7.041   2.387   7.504  1.00 97.06           C  
ATOM   4157  HB2 PHE A 268      -7.578   3.109   8.119  1.00 97.06           H  
ATOM   4158  HB3 PHE A 268      -6.932   2.817   6.508  1.00 97.06           H  
ATOM   4159  O   PHE A 268      -4.762  -0.068   7.901  1.00 97.06           O  
ATOM   4160  CG  PHE A 268      -7.892   1.137   7.423  1.00 97.06           C  
ATOM   4161  CD1 PHE A 268      -8.113   0.506   6.185  1.00 97.06           C  
ATOM   4162  HD1 PHE A 268      -7.688   0.924   5.284  1.00 97.06           H  
ATOM   4163  CD2 PHE A 268      -8.472   0.614   8.593  1.00 97.06           C  
ATOM   4164  HD2 PHE A 268      -8.309   1.110   9.538  1.00 97.06           H  
ATOM   4165  CE1 PHE A 268      -8.922  -0.640   6.116  1.00 97.06           C  
ATOM   4166  HE1 PHE A 268      -9.126  -1.096   5.159  1.00 97.06           H  
ATOM   4167  CE2 PHE A 268      -9.280  -0.534   8.523  1.00 97.06           C  
ATOM   4168  HE2 PHE A 268      -9.750  -0.923   9.415  1.00 97.06           H  
ATOM   4169  CZ  PHE A 268      -9.509  -1.158   7.284  1.00 97.06           C  
ATOM   4170  HZ  PHE A 268     -10.166  -2.014   7.230  1.00 97.06           H  
ATOM   4171  N   HIS A 269      -4.432   1.264   6.130  1.00 97.67           N  
ATOM   4172  H   HIS A 269      -4.469   2.205   5.766  1.00 97.67           H  
ATOM   4173  CA  HIS A 269      -3.764   0.211   5.345  1.00 97.67           C  
ATOM   4174  HA  HIS A 269      -4.371  -0.694   5.382  1.00 97.67           H  
ATOM   4175  C   HIS A 269      -2.399  -0.161   5.923  1.00 97.67           C  
ATOM   4176  CB  HIS A 269      -3.582   0.621   3.880  1.00 97.67           C  
ATOM   4177  HB2 HIS A 269      -2.972   1.523   3.831  1.00 97.67           H  
ATOM   4178  HB3 HIS A 269      -3.039  -0.182   3.381  1.00 97.67           H  
ATOM   4179  O   HIS A 269      -2.033  -1.339   5.917  1.00 97.67           O  
ATOM   4180  CG  HIS A 269      -4.827   0.833   3.066  1.00 97.67           C  
ATOM   4181  CD2 HIS A 269      -6.013   0.171   3.198  1.00 97.67           C  
ATOM   4182  HD2 HIS A 269      -6.262  -0.578   3.935  1.00 97.67           H  
ATOM   4183  ND1 HIS A 269      -4.894   1.663   1.950  1.00 97.67           N  
ATOM   4184  CE1 HIS A 269      -6.133   1.533   1.466  1.00 97.67           C  
ATOM   4185  HE1 HIS A 269      -6.510   2.031   0.584  1.00 97.67           H  
ATOM   4186  NE2 HIS A 269      -6.822   0.640   2.188  1.00 97.67           N  
ATOM   4187  HE2 HIS A 269      -7.729   0.291   1.914  1.00 97.67           H  
ATOM   4188  N   ARG A 270      -1.651   0.820   6.444  1.00 95.88           N  
ATOM   4189  H   ARG A 270      -2.004   1.765   6.383  1.00 95.88           H  
ATOM   4190  CA  ARG A 270      -0.383   0.579   7.146  1.00 95.88           C  
ATOM   4191  HA  ARG A 270       0.292   0.031   6.489  1.00 95.88           H  
ATOM   4192  C   ARG A 270      -0.592  -0.304   8.377  1.00 95.88           C  
ATOM   4193  CB  ARG A 270       0.246   1.930   7.513  1.00 95.88           C  
ATOM   4194  HB2 ARG A 270      -0.463   2.509   8.105  1.00 95.88           H  
ATOM   4195  HB3 ARG A 270       0.444   2.479   6.593  1.00 95.88           H  
ATOM   4196  O   ARG A 270       0.121  -1.294   8.533  1.00 95.88           O  
ATOM   4197  CG  ARG A 270       1.549   1.775   8.316  1.00 95.88           C  
ATOM   4198  HG2 ARG A 270       2.292   1.247   7.719  1.00 95.88           H  
ATOM   4199  HG3 ARG A 270       1.361   1.194   9.220  1.00 95.88           H  
ATOM   4200  CD  ARG A 270       2.101   3.131   8.757  1.00 95.88           C  
ATOM   4201  HD2 ARG A 270       2.987   2.964   9.369  1.00 95.88           H  
ATOM   4202  HD3 ARG A 270       1.344   3.619   9.371  1.00 95.88           H  
ATOM   4203  NE  ARG A 270       2.451   3.993   7.611  1.00 95.88           N  
ATOM   4204  HE  ARG A 270       2.415   3.583   6.689  1.00 95.88           H  
ATOM   4205  NH1 ARG A 270       2.579   5.964   8.775  1.00 95.88           N  
ATOM   4206 HH11 ARG A 270       2.551   6.974   8.754  1.00 95.88           H  
ATOM   4207 HH12 ARG A 270       2.203   5.492   9.584  1.00 95.88           H  
ATOM   4208  NH2 ARG A 270       2.974   5.948   6.576  1.00 95.88           N  
ATOM   4209 HH21 ARG A 270       3.151   5.452   5.714  1.00 95.88           H  
ATOM   4210 HH22 ARG A 270       3.077   6.952   6.608  1.00 95.88           H  
ATOM   4211  CZ  ARG A 270       2.668   5.294   7.661  1.00 95.88           C  
ATOM   4212  N   LYS A 271      -1.562   0.033   9.232  1.00 96.81           N  
ATOM   4213  H   LYS A 271      -2.113   0.854   9.023  1.00 96.81           H  
ATOM   4214  CA  LYS A 271      -1.878  -0.749  10.438  1.00 96.81           C  
ATOM   4215  HA  LYS A 271      -0.975  -0.888  11.032  1.00 96.81           H  
ATOM   4216  C   LYS A 271      -2.371  -2.151  10.087  1.00 96.81           C  
ATOM   4217  CB  LYS A 271      -2.916  -0.011  11.289  1.00 96.81           C  
ATOM   4218  HB2 LYS A 271      -3.292  -0.690  12.056  1.00 96.81           H  
ATOM   4219  HB3 LYS A 271      -3.752   0.282  10.655  1.00 96.81           H  
ATOM   4220  O   LYS A 271      -1.899  -3.110  10.684  1.00 96.81           O  
ATOM   4221  CG  LYS A 271      -2.330   1.224  11.987  1.00 96.81           C  
ATOM   4222  HG2 LYS A 271      -1.847   1.873  11.256  1.00 96.81           H  
ATOM   4223  HG3 LYS A 271      -1.598   0.915  12.733  1.00 96.81           H  
ATOM   4224  CD  LYS A 271      -3.470   1.990  12.659  1.00 96.81           C  
ATOM   4225  HD2 LYS A 271      -4.186   2.257  11.881  1.00 96.81           H  
ATOM   4226  HD3 LYS A 271      -3.970   1.353  13.389  1.00 96.81           H  
ATOM   4227  CE  LYS A 271      -2.979   3.269  13.333  1.00 96.81           C  
ATOM   4228  HE2 LYS A 271      -2.451   3.018  14.253  1.00 96.81           H  
ATOM   4229  HE3 LYS A 271      -2.286   3.772  12.658  1.00 96.81           H  
ATOM   4230  NZ  LYS A 271      -4.127   4.162  13.597  1.00 96.81           N  
ATOM   4231  HZ1 LYS A 271      -4.610   4.328  12.726  1.00 96.81           H  
ATOM   4232  HZ2 LYS A 271      -4.819   3.730  14.193  1.00 96.81           H  
ATOM   4233  HZ3 LYS A 271      -3.843   5.071  13.931  1.00 96.81           H  
ATOM   4234  N   ASP A 272      -3.242  -2.286   9.082  1.00 97.64           N  
ATOM   4235  H   ASP A 272      -3.614  -1.450   8.653  1.00 97.64           H  
ATOM   4236  CA  ASP A 272      -3.725  -3.590   8.599  1.00 97.64           C  
ATOM   4237  HA  ASP A 272      -4.239  -4.094   9.417  1.00 97.64           H  
ATOM   4238  C   ASP A 272      -2.569  -4.511   8.165  1.00 97.64           C  
ATOM   4239  CB  ASP A 272      -4.742  -3.371   7.463  1.00 97.64           C  
ATOM   4240  HB2 ASP A 272      -4.281  -2.764   6.684  1.00 97.64           H  
ATOM   4241  HB3 ASP A 272      -5.593  -2.816   7.856  1.00 97.64           H  
ATOM   4242  O   ASP A 272      -2.538  -5.675   8.564  1.00 97.64           O  
ATOM   4243  CG  ASP A 272      -5.246  -4.675   6.828  1.00 97.64           C  
ATOM   4244  OD1 ASP A 272      -6.348  -5.171   7.157  1.00 97.64           O  
ATOM   4245  OD2 ASP A 272      -4.579  -5.195   5.907  1.00 97.64           O  
ATOM   4246  N   LEU A 273      -1.583  -3.994   7.419  1.00 97.94           N  
ATOM   4247  H   LEU A 273      -1.667  -3.036   7.109  1.00 97.94           H  
ATOM   4248  CA  LEU A 273      -0.394  -4.763   7.033  1.00 97.94           C  
ATOM   4249  HA  LEU A 273      -0.733  -5.686   6.563  1.00 97.94           H  
ATOM   4250  C   LEU A 273       0.454  -5.160   8.253  1.00 97.94           C  
ATOM   4251  CB  LEU A 273       0.425  -3.950   6.010  1.00 97.94           C  
ATOM   4252  HB2 LEU A 273       0.695  -2.995   6.461  1.00 97.94           H  
ATOM   4253  HB3 LEU A 273      -0.207  -3.741   5.147  1.00 97.94           H  
ATOM   4254  O   LEU A 273       0.829  -6.327   8.386  1.00 97.94           O  
ATOM   4255  CG  LEU A 273       1.719  -4.639   5.529  1.00 97.94           C  
ATOM   4256  HG  LEU A 273       2.376  -4.825   6.379  1.00 97.94           H  
ATOM   4257  CD1 LEU A 273       1.434  -5.965   4.821  1.00 97.94           C  
ATOM   4258 HD11 LEU A 273       2.365  -6.379   4.433  1.00 97.94           H  
ATOM   4259 HD12 LEU A 273       1.021  -6.673   5.539  1.00 97.94           H  
ATOM   4260 HD13 LEU A 273       0.733  -5.812   4.000  1.00 97.94           H  
ATOM   4261  CD2 LEU A 273       2.458  -3.727   4.550  1.00 97.94           C  
ATOM   4262 HD21 LEU A 273       2.695  -2.783   5.041  1.00 97.94           H  
ATOM   4263 HD22 LEU A 273       3.391  -4.197   4.240  1.00 97.94           H  
ATOM   4264 HD23 LEU A 273       1.837  -3.535   3.675  1.00 97.94           H  
ATOM   4265  N   MET A 274       0.733  -4.202   9.145  1.00 97.29           N  
ATOM   4266  H   MET A 274       0.372  -3.274   8.980  1.00 97.29           H  
ATOM   4267  CA  MET A 274       1.574  -4.428  10.323  1.00 97.29           C  
ATOM   4268  HA  MET A 274       2.532  -4.824   9.986  1.00 97.29           H  
ATOM   4269  C   MET A 274       0.974  -5.458  11.281  1.00 97.29           C  
ATOM   4270  CB  MET A 274       1.817  -3.114  11.078  1.00 97.29           C  
ATOM   4271  HB2 MET A 274       2.238  -3.353  12.055  1.00 97.29           H  
ATOM   4272  HB3 MET A 274       0.870  -2.597  11.231  1.00 97.29           H  
ATOM   4273  O   MET A 274       1.675  -6.363  11.738  1.00 97.29           O  
ATOM   4274  CG  MET A 274       2.795  -2.186  10.351  1.00 97.29           C  
ATOM   4275  HG2 MET A 274       3.749  -2.699  10.235  1.00 97.29           H  
ATOM   4276  HG3 MET A 274       2.408  -1.978   9.354  1.00 97.29           H  
ATOM   4277  SD  MET A 274       3.082  -0.600  11.192  1.00 97.29           S  
ATOM   4278  CE  MET A 274       3.986  -1.160  12.664  1.00 97.29           C  
ATOM   4279  HE1 MET A 274       4.871  -1.720  12.361  1.00 97.29           H  
ATOM   4280  HE2 MET A 274       4.296  -0.295  13.250  1.00 97.29           H  
ATOM   4281  HE3 MET A 274       3.347  -1.793  13.279  1.00 97.29           H  
ATOM   4282  N   GLU A 275      -0.318  -5.335  11.572  1.00 96.19           N  
ATOM   4283  H   GLU A 275      -0.834  -4.565  11.169  1.00 96.19           H  
ATOM   4284  CA  GLU A 275      -1.040  -6.245  12.456  1.00 96.19           C  
ATOM   4285  HA  GLU A 275      -0.514  -6.338  13.406  1.00 96.19           H  
ATOM   4286  C   GLU A 275      -1.162  -7.643  11.856  1.00 96.19           C  
ATOM   4287  CB  GLU A 275      -2.443  -5.704  12.721  1.00 96.19           C  
ATOM   4288  HB2 GLU A 275      -3.028  -6.495  13.192  1.00 96.19           H  
ATOM   4289  HB3 GLU A 275      -2.912  -5.457  11.768  1.00 96.19           H  
ATOM   4290  O   GLU A 275      -1.004  -8.627  12.573  1.00 96.19           O  
ATOM   4291  CG  GLU A 275      -2.462  -4.481  13.648  1.00 96.19           C  
ATOM   4292  HG2 GLU A 275      -1.768  -3.725  13.281  1.00 96.19           H  
ATOM   4293  HG3 GLU A 275      -2.139  -4.785  14.643  1.00 96.19           H  
ATOM   4294  CD  GLU A 275      -3.876  -3.897  13.720  1.00 96.19           C  
ATOM   4295  OE1 GLU A 275      -4.018  -2.670  13.906  1.00 96.19           O  
ATOM   4296  OE2 GLU A 275      -4.847  -4.660  13.488  1.00 96.19           O  
ATOM   4297  N   ALA A 276      -1.401  -7.759  10.546  1.00 96.94           N  
ATOM   4298  H   ALA A 276      -1.544  -6.925   9.994  1.00 96.94           H  
ATOM   4299  CA  ALA A 276      -1.465  -9.057   9.884  1.00 96.94           C  
ATOM   4300  HA  ALA A 276      -2.256  -9.650  10.342  1.00 96.94           H  
ATOM   4301  C   ALA A 276      -0.151  -9.834  10.038  1.00 96.94           C  
ATOM   4302  CB  ALA A 276      -1.807  -8.829   8.416  1.00 96.94           C  
ATOM   4303  HB1 ALA A 276      -1.028  -8.230   7.944  1.00 96.94           H  
ATOM   4304  HB2 ALA A 276      -1.882  -9.790   7.907  1.00 96.94           H  
ATOM   4305  HB3 ALA A 276      -2.757  -8.298   8.352  1.00 96.94           H  
ATOM   4306  O   ALA A 276      -0.169 -10.997  10.442  1.00 96.94           O  
ATOM   4307  N   ILE A 277       0.986  -9.174   9.792  1.00 97.64           N  
ATOM   4308  H   ILE A 277       0.925  -8.216   9.478  1.00 97.64           H  
ATOM   4309  CA  ILE A 277       2.312  -9.777   9.961  1.00 97.64           C  
ATOM   4310  HA  ILE A 277       2.331 -10.723   9.420  1.00 97.64           H  
ATOM   4311  C   ILE A 277       2.576 -10.112  11.436  1.00 97.64           C  
ATOM   4312  CB  ILE A 277       3.395  -8.854   9.354  1.00 97.64           C  
ATOM   4313  HB  ILE A 277       3.259  -7.851   9.758  1.00 97.64           H  
ATOM   4314  O   ILE A 277       3.014 -11.220  11.738  1.00 97.64           O  
ATOM   4315  CG1 ILE A 277       3.238  -8.797   7.815  1.00 97.64           C  
ATOM   4316 HG12 ILE A 277       2.200  -8.584   7.562  1.00 97.64           H  
ATOM   4317 HG13 ILE A 277       3.485  -9.771   7.393  1.00 97.64           H  
ATOM   4318  CG2 ILE A 277       4.807  -9.344   9.725  1.00 97.64           C  
ATOM   4319 HG21 ILE A 277       4.950 -10.369   9.385  1.00 97.64           H  
ATOM   4320 HG22 ILE A 277       5.554  -8.702   9.258  1.00 97.64           H  
ATOM   4321 HG23 ILE A 277       4.962  -9.294  10.803  1.00 97.64           H  
ATOM   4322  CD1 ILE A 277       4.094  -7.728   7.123  1.00 97.64           C  
ATOM   4323 HD11 ILE A 277       5.157  -7.941   7.237  1.00 97.64           H  
ATOM   4324 HD12 ILE A 277       3.865  -6.745   7.536  1.00 97.64           H  
ATOM   4325 HD13 ILE A 277       3.860  -7.720   6.058  1.00 97.64           H  
ATOM   4326  N   ALA A 278       2.266  -9.203  12.366  1.00 96.14           N  
ATOM   4327  H   ALA A 278       1.879  -8.317  12.072  1.00 96.14           H  
ATOM   4328  CA  ALA A 278       2.462  -9.433  13.801  1.00 96.14           C  
ATOM   4329  HA  ALA A 278       3.511  -9.675  13.975  1.00 96.14           H  
ATOM   4330  C   ALA A 278       1.630 -10.614  14.337  1.00 96.14           C  
ATOM   4331  CB  ALA A 278       2.130  -8.137  14.548  1.00 96.14           C  
ATOM   4332  HB1 ALA A 278       1.082  -7.879  14.397  1.00 96.14           H  
ATOM   4333  HB2 ALA A 278       2.759  -7.325  14.186  1.00 96.14           H  
ATOM   4334  HB3 ALA A 278       2.308  -8.277  15.614  1.00 96.14           H  
ATOM   4335  O   ALA A 278       2.089 -11.348  15.209  1.00 96.14           O  
ATOM   4336  N   ASN A 279       0.436 -10.829  13.778  1.00 93.99           N  
ATOM   4337  H   ASN A 279       0.103 -10.149  13.109  1.00 93.99           H  
ATOM   4338  CA  ASN A 279      -0.467 -11.922  14.138  1.00 93.99           C  
ATOM   4339  HA  ASN A 279      -0.313 -12.163  15.190  1.00 93.99           H  
ATOM   4340  C   ASN A 279      -0.192 -13.230  13.367  1.00 93.99           C  
ATOM   4341  CB  ASN A 279      -1.915 -11.426  13.974  1.00 93.99           C  
ATOM   4342  HB2 ASN A 279      -2.058 -11.057  12.958  1.00 93.99           H  
ATOM   4343  HB3 ASN A 279      -2.604 -12.256  14.132  1.00 93.99           H  
ATOM   4344  O   ASN A 279      -0.965 -14.182  13.479  1.00 93.99           O  
ATOM   4345  CG  ASN A 279      -2.286 -10.344  14.977  1.00 93.99           C  
ATOM   4346  ND2 ASN A 279      -3.140  -9.421  14.605  1.00 93.99           N  
ATOM   4347 HD21 ASN A 279      -3.386  -9.338  13.629  1.00 93.99           H  
ATOM   4348 HD22 ASN A 279      -3.328  -8.693  15.280  1.00 93.99           H  
ATOM   4349  OD1 ASN A 279      -1.846 -10.326  16.114  1.00 93.99           O  
ATOM   4350  N   GLY A 280       0.881 -13.299  12.569  1.00 94.90           N  
ATOM   4351  H   GLY A 280       1.487 -12.494  12.503  1.00 94.90           H  
ATOM   4352  CA  GLY A 280       1.237 -14.494  11.795  1.00 94.90           C  
ATOM   4353  HA2 GLY A 280       2.240 -14.357  11.390  1.00 94.90           H  
ATOM   4354  HA3 GLY A 280       1.245 -15.363  12.453  1.00 94.90           H  
ATOM   4355  C   GLY A 280       0.298 -14.793  10.620  1.00 94.90           C  
ATOM   4356  O   GLY A 280       0.278 -15.915  10.115  1.00 94.90           O  
ATOM   4357  N   VAL A 281      -0.489 -13.807  10.177  1.00 95.89           N  
ATOM   4358  H   VAL A 281      -0.383 -12.901  10.611  1.00 95.89           H  
ATOM   4359  CA  VAL A 281      -1.338 -13.873   8.978  1.00 95.89           C  
ATOM   4360  HA  VAL A 281      -1.509 -14.920   8.726  1.00 95.89           H  
ATOM   4361  C   VAL A 281      -0.572 -13.237   7.818  1.00 95.89           C  
ATOM   4362  CB  VAL A 281      -2.722 -13.230   9.209  1.00 95.89           C  
ATOM   4363  HB  VAL A 281      -2.618 -12.153   9.348  1.00 95.89           H  
ATOM   4364  O   VAL A 281      -0.860 -12.118   7.385  1.00 95.89           O  
ATOM   4365  CG1 VAL A 281      -3.647 -13.495   8.011  1.00 95.89           C  
ATOM   4366 HG11 VAL A 281      -3.765 -14.568   7.863  1.00 95.89           H  
ATOM   4367 HG12 VAL A 281      -3.237 -13.055   7.102  1.00 95.89           H  
ATOM   4368 HG13 VAL A 281      -4.629 -13.058   8.194  1.00 95.89           H  
ATOM   4369  CG2 VAL A 281      -3.410 -13.809  10.451  1.00 95.89           C  
ATOM   4370 HG21 VAL A 281      -3.458 -14.895  10.367  1.00 95.89           H  
ATOM   4371 HG22 VAL A 281      -2.853 -13.546  11.349  1.00 95.89           H  
ATOM   4372 HG23 VAL A 281      -4.421 -13.412  10.548  1.00 95.89           H  
ATOM   4373  N   PHE A 282       0.464 -13.936   7.355  1.00 97.45           N  
ATOM   4374  H   PHE A 282       0.676 -14.828   7.778  1.00 97.45           H  
ATOM   4375  CA  PHE A 282       1.402 -13.400   6.373  1.00 97.45           C  
ATOM   4376  HA  PHE A 282       1.738 -12.435   6.752  1.00 97.45           H  
ATOM   4377  C   PHE A 282       0.747 -13.200   4.996  1.00 97.45           C  
ATOM   4378  CB  PHE A 282       2.652 -14.276   6.282  1.00 97.45           C  
ATOM   4379  HB2 PHE A 282       3.331 -13.820   5.562  1.00 97.45           H  
ATOM   4380  HB3 PHE A 282       2.369 -15.259   5.905  1.00 97.45           H  
ATOM   4381  O   PHE A 282       0.196 -14.150   4.432  1.00 97.45           O  
ATOM   4382  CG  PHE A 282       3.407 -14.432   7.587  1.00 97.45           C  
ATOM   4383  CD1 PHE A 282       3.646 -13.319   8.418  1.00 97.45           C  
ATOM   4384  HD1 PHE A 282       3.323 -12.332   8.122  1.00 97.45           H  
ATOM   4385  CD2 PHE A 282       3.889 -15.697   7.966  1.00 97.45           C  
ATOM   4386  HD2 PHE A 282       3.747 -16.546   7.314  1.00 97.45           H  
ATOM   4387  CE1 PHE A 282       4.343 -13.476   9.627  1.00 97.45           C  
ATOM   4388  HE1 PHE A 282       4.537 -12.621  10.258  1.00 97.45           H  
ATOM   4389  CE2 PHE A 282       4.580 -15.854   9.179  1.00 97.45           C  
ATOM   4390  HE2 PHE A 282       4.952 -16.828   9.461  1.00 97.45           H  
ATOM   4391  CZ  PHE A 282       4.804 -14.744  10.012  1.00 97.45           C  
ATOM   4392  HZ  PHE A 282       5.346 -14.859  10.939  1.00 97.45           H  
ATOM   4393  N   PRO A 283       0.791 -11.979   4.433  1.00 97.31           N  
ATOM   4394  CA  PRO A 283       0.275 -11.707   3.098  1.00 97.31           C  
ATOM   4395  HA  PRO A 283      -0.766 -12.027   3.050  1.00 97.31           H  
ATOM   4396  C   PRO A 283       1.102 -12.432   2.032  1.00 97.31           C  
ATOM   4397  CB  PRO A 283       0.362 -10.187   2.933  1.00 97.31           C  
ATOM   4398  HB2 PRO A 283      -0.496  -9.782   2.396  1.00 97.31           H  
ATOM   4399  HB3 PRO A 283       1.296  -9.919   2.439  1.00 97.31           H  
ATOM   4400  O   PRO A 283       2.332 -12.387   2.077  1.00 97.31           O  
ATOM   4401  CG  PRO A 283       0.464  -9.663   4.356  1.00 97.31           C  
ATOM   4402  HG2 PRO A 283      -0.520  -9.641   4.824  1.00 97.31           H  
ATOM   4403  HG3 PRO A 283       0.972  -8.700   4.409  1.00 97.31           H  
ATOM   4404  CD  PRO A 283       1.243 -10.744   5.055  1.00 97.31           C  
ATOM   4405  HD2 PRO A 283       1.024 -10.697   6.122  1.00 97.31           H  
ATOM   4406  HD3 PRO A 283       2.305 -10.596   4.861  1.00 97.31           H  
ATOM   4407  N   LYS A 284       0.431 -13.054   1.057  1.00 97.99           N  
ATOM   4408  H   LYS A 284      -0.578 -13.001   1.062  1.00 97.99           H  
ATOM   4409  CA  LYS A 284       1.064 -13.807  -0.036  1.00 97.99           C  
ATOM   4410  HA  LYS A 284       2.137 -13.613  -0.026  1.00 97.99           H  
ATOM   4411  C   LYS A 284       0.532 -13.395  -1.401  1.00 97.99           C  
ATOM   4412  CB  LYS A 284       0.848 -15.317   0.126  1.00 97.99           C  
ATOM   4413  HB2 LYS A 284       1.317 -15.818  -0.721  1.00 97.99           H  
ATOM   4414  HB3 LYS A 284      -0.222 -15.523   0.093  1.00 97.99           H  
ATOM   4415  O   LYS A 284      -0.668 -13.149  -1.551  1.00 97.99           O  
ATOM   4416  CG  LYS A 284       1.425 -15.909   1.414  1.00 97.99           C  
ATOM   4417  HG2 LYS A 284       0.890 -15.503   2.273  1.00 97.99           H  
ATOM   4418  HG3 LYS A 284       2.484 -15.661   1.490  1.00 97.99           H  
ATOM   4419  CD  LYS A 284       1.255 -17.431   1.371  1.00 97.99           C  
ATOM   4420  HD2 LYS A 284       1.938 -17.842   0.628  1.00 97.99           H  
ATOM   4421  HD3 LYS A 284       0.237 -17.669   1.063  1.00 97.99           H  
ATOM   4422  CE  LYS A 284       1.487 -18.063   2.743  1.00 97.99           C  
ATOM   4423  HE2 LYS A 284       0.559 -18.535   3.066  1.00 97.99           H  
ATOM   4424  HE3 LYS A 284       1.730 -17.280   3.461  1.00 97.99           H  
ATOM   4425  NZ  LYS A 284       2.583 -19.051   2.712  1.00 97.99           N  
ATOM   4426  HZ1 LYS A 284       3.393 -18.552   3.050  1.00 97.99           H  
ATOM   4427  HZ2 LYS A 284       2.787 -19.363   1.773  1.00 97.99           H  
ATOM   4428  HZ3 LYS A 284       2.424 -19.818   3.349  1.00 97.99           H  
ATOM   4429  N   TRP A 285       1.403 -13.435  -2.404  1.00 98.67           N  
ATOM   4430  H   TRP A 285       2.365 -13.654  -2.187  1.00 98.67           H  
ATOM   4431  CA  TRP A 285       1.056 -13.220  -3.807  1.00 98.67           C  
ATOM   4432  HA  TRP A 285      -0.029 -13.221  -3.912  1.00 98.67           H  
ATOM   4433  C   TRP A 285       1.622 -14.334  -4.679  1.00 98.67           C  
ATOM   4434  CB  TRP A 285       1.581 -11.869  -4.301  1.00 98.67           C  
ATOM   4435  HB2 TRP A 285       1.441 -11.812  -5.381  1.00 98.67           H  
ATOM   4436  HB3 TRP A 285       2.652 -11.839  -4.105  1.00 98.67           H  
ATOM   4437  O   TRP A 285       2.788 -14.701  -4.546  1.00 98.67           O  
ATOM   4438  CG  TRP A 285       0.953 -10.660  -3.683  1.00 98.67           C  
ATOM   4439  CD1 TRP A 285       0.062  -9.830  -4.274  1.00 98.67           C  
ATOM   4440  HD1 TRP A 285      -0.313  -9.934  -5.282  1.00 98.67           H  
ATOM   4441  CD2 TRP A 285       1.174 -10.123  -2.348  1.00 98.67           C  
ATOM   4442  CE2 TRP A 285       0.362  -8.963  -2.194  1.00 98.67           C  
ATOM   4443  CE3 TRP A 285       1.995 -10.485  -1.259  1.00 98.67           C  
ATOM   4444  HE3 TRP A 285       2.656 -11.335  -1.351  1.00 98.67           H  
ATOM   4445  NE1 TRP A 285      -0.305  -8.833  -3.394  1.00 98.67           N  
ATOM   4446  HE1 TRP A 285      -0.981  -8.117  -3.616  1.00 98.67           H  
ATOM   4447  CH2 TRP A 285       1.186  -8.595   0.052  1.00 98.67           C  
ATOM   4448  HH2 TRP A 285       1.200  -8.006   0.957  1.00 98.67           H  
ATOM   4449  CZ2 TRP A 285       0.374  -8.205  -1.021  1.00 98.67           C  
ATOM   4450  HZ2 TRP A 285      -0.220  -7.304  -0.965  1.00 98.67           H  
ATOM   4451  CZ3 TRP A 285       1.995  -9.737  -0.073  1.00 98.67           C  
ATOM   4452  HZ3 TRP A 285       2.636 -10.048   0.738  1.00 98.67           H  
ATOM   4453  N   ARG A 286       0.814 -14.804  -5.634  1.00 98.33           N  
ATOM   4454  H   ARG A 286      -0.116 -14.413  -5.683  1.00 98.33           H  
ATOM   4455  CA  ARG A 286       1.300 -15.555  -6.795  1.00 98.33           C  
ATOM   4456  HA  ARG A 286       2.035 -16.291  -6.470  1.00 98.33           H  
ATOM   4457  C   ARG A 286       1.988 -14.575  -7.739  1.00 98.33           C  
ATOM   4458  CB  ARG A 286       0.150 -16.278  -7.515  1.00 98.33           C  
ATOM   4459  HB2 ARG A 286       0.566 -16.829  -8.359  1.00 98.33           H  
ATOM   4460  HB3 ARG A 286      -0.547 -15.533  -7.900  1.00 98.33           H  
ATOM   4461  O   ARG A 286       1.413 -13.535  -8.065  1.00 98.33           O  
ATOM   4462  CG  ARG A 286      -0.609 -17.271  -6.619  1.00 98.33           C  
ATOM   4463  HG2 ARG A 286      -1.084 -16.736  -5.797  1.00 98.33           H  
ATOM   4464  HG3 ARG A 286       0.100 -17.985  -6.201  1.00 98.33           H  
ATOM   4465  CD  ARG A 286      -1.689 -18.049  -7.390  1.00 98.33           C  
ATOM   4466  HD2 ARG A 286      -1.214 -18.623  -8.186  1.00 98.33           H  
ATOM   4467  HD3 ARG A 286      -2.165 -18.750  -6.704  1.00 98.33           H  
ATOM   4468  NE  ARG A 286      -2.714 -17.160  -7.973  1.00 98.33           N  
ATOM   4469  HE  ARG A 286      -2.521 -16.169  -7.966  1.00 98.33           H  
ATOM   4470  NH1 ARG A 286      -4.239 -18.769  -8.629  1.00 98.33           N  
ATOM   4471 HH11 ARG A 286      -5.150 -18.992  -9.004  1.00 98.33           H  
ATOM   4472 HH12 ARG A 286      -3.966 -19.436  -7.921  1.00 98.33           H  
ATOM   4473  NH2 ARG A 286      -4.573 -16.652  -9.184  1.00 98.33           N  
ATOM   4474 HH21 ARG A 286      -5.420 -16.953  -9.645  1.00 98.33           H  
ATOM   4475 HH22 ARG A 286      -4.272 -15.693  -9.285  1.00 98.33           H  
ATOM   4476  CZ  ARG A 286      -3.826 -17.537  -8.585  1.00 98.33           C  
ATOM   4477  N   PHE A 287       3.187 -14.912  -8.189  1.00 98.62           N  
ATOM   4478  H   PHE A 287       3.575 -15.799  -7.905  1.00 98.62           H  
ATOM   4479  CA  PHE A 287       3.979 -14.107  -9.107  1.00 98.62           C  
ATOM   4480  HA  PHE A 287       3.494 -13.141  -9.243  1.00 98.62           H  
ATOM   4481  C   PHE A 287       4.058 -14.793 -10.473  1.00 98.62           C  
ATOM   4482  CB  PHE A 287       5.350 -13.829  -8.491  1.00 98.62           C  
ATOM   4483  HB2 PHE A 287       5.921 -14.756  -8.446  1.00 98.62           H  
ATOM   4484  HB3 PHE A 287       5.211 -13.485  -7.466  1.00 98.62           H  
ATOM   4485  O   PHE A 287       4.345 -15.990 -10.579  1.00 98.62           O  
ATOM   4486  CG  PHE A 287       6.136 -12.774  -9.239  1.00 98.62           C  
ATOM   4487  CD1 PHE A 287       7.096 -13.144 -10.198  1.00 98.62           C  
ATOM   4488  HD1 PHE A 287       7.265 -14.191 -10.404  1.00 98.62           H  
ATOM   4489  CD2 PHE A 287       5.916 -11.414  -8.963  1.00 98.62           C  
ATOM   4490  HD2 PHE A 287       5.177 -11.127  -8.230  1.00 98.62           H  
ATOM   4491  CE1 PHE A 287       7.846 -12.157 -10.863  1.00 98.62           C  
ATOM   4492  HE1 PHE A 287       8.596 -12.438 -11.587  1.00 98.62           H  
ATOM   4493  CE2 PHE A 287       6.661 -10.426  -9.628  1.00 98.62           C  
ATOM   4494  HE2 PHE A 287       6.497  -9.383  -9.401  1.00 98.62           H  
ATOM   4495  CZ  PHE A 287       7.632 -10.799 -10.574  1.00 98.62           C  
ATOM   4496  HZ  PHE A 287       8.218 -10.043 -11.075  1.00 98.62           H  
ATOM   4497  N   GLY A 288       3.742 -14.041 -11.521  1.00 98.29           N  
ATOM   4498  H   GLY A 288       3.544 -13.062 -11.373  1.00 98.29           H  
ATOM   4499  CA  GLY A 288       3.601 -14.558 -12.874  1.00 98.29           C  
ATOM   4500  HA2 GLY A 288       2.561 -14.832 -13.053  1.00 98.29           H  
ATOM   4501  HA3 GLY A 288       4.216 -15.450 -12.989  1.00 98.29           H  
ATOM   4502  C   GLY A 288       4.030 -13.567 -13.941  1.00 98.29           C  
ATOM   4503  O   GLY A 288       4.283 -12.392 -13.667  1.00 98.29           O  
ATOM   4504  N   VAL A 289       4.116 -14.069 -15.169  1.00 98.49           N  
ATOM   4505  H   VAL A 289       3.919 -15.051 -15.301  1.00 98.49           H  
ATOM   4506  CA  VAL A 289       4.532 -13.295 -16.339  1.00 98.49           C  
ATOM   4507  HA  VAL A 289       4.509 -12.236 -16.081  1.00 98.49           H  
ATOM   4508  C   VAL A 289       3.590 -13.487 -17.518  1.00 98.49           C  
ATOM   4509  CB  VAL A 289       5.968 -13.635 -16.776  1.00 98.49           C  
ATOM   4510  HB  VAL A 289       6.131 -13.171 -17.749  1.00 98.49           H  
ATOM   4511  O   VAL A 289       3.150 -14.602 -17.797  1.00 98.49           O  
ATOM   4512  CG1 VAL A 289       6.998 -13.056 -15.802  1.00 98.49           C  
ATOM   4513 HG11 VAL A 289       8.006 -13.321 -16.124  1.00 98.49           H  
ATOM   4514 HG12 VAL A 289       6.906 -11.970 -15.790  1.00 98.49           H  
ATOM   4515 HG13 VAL A 289       6.827 -13.437 -14.795  1.00 98.49           H  
ATOM   4516  CG2 VAL A 289       6.213 -15.139 -16.953  1.00 98.49           C  
ATOM   4517 HG21 VAL A 289       7.128 -15.282 -17.528  1.00 98.49           H  
ATOM   4518 HG22 VAL A 289       6.307 -15.629 -15.984  1.00 98.49           H  
ATOM   4519 HG23 VAL A 289       5.400 -15.608 -17.509  1.00 98.49           H  
ATOM   4520  N   GLN A 290       3.358 -12.412 -18.261  1.00 98.45           N  
ATOM   4521  H   GLN A 290       3.740 -11.530 -17.951  1.00 98.45           H  
ATOM   4522  CA  GLN A 290       2.919 -12.486 -19.653  1.00 98.45           C  
ATOM   4523  HA  GLN A 290       2.419 -13.434 -19.849  1.00 98.45           H  
ATOM   4524  C   GLN A 290       4.154 -12.373 -20.542  1.00 98.45           C  
ATOM   4525  CB  GLN A 290       1.947 -11.352 -19.962  1.00 98.45           C  
ATOM   4526  HB2 GLN A 290       1.673 -11.420 -21.015  1.00 98.45           H  
ATOM   4527  HB3 GLN A 290       2.440 -10.395 -19.790  1.00 98.45           H  
ATOM   4528  O   GLN A 290       5.025 -11.553 -20.255  1.00 98.45           O  
ATOM   4529  CG  GLN A 290       0.660 -11.416 -19.141  1.00 98.45           C  
ATOM   4530  HG2 GLN A 290       0.183 -12.386 -19.281  1.00 98.45           H  
ATOM   4531  HG3 GLN A 290       0.891 -11.286 -18.084  1.00 98.45           H  
ATOM   4532  CD  GLN A 290      -0.291 -10.302 -19.558  1.00 98.45           C  
ATOM   4533  NE2 GLN A 290      -1.481 -10.628 -19.996  1.00 98.45           N  
ATOM   4534 HE21 GLN A 290      -2.100  -9.886 -20.293  1.00 98.45           H  
ATOM   4535 HE22 GLN A 290      -1.711 -11.593 -20.183  1.00 98.45           H  
ATOM   4536  OE1 GLN A 290       0.045  -9.129 -19.542  1.00 98.45           O  
ATOM   4537  N   VAL A 291       4.256 -13.186 -21.596  1.00 98.25           N  
ATOM   4538  H   VAL A 291       3.472 -13.769 -21.852  1.00 98.25           H  
ATOM   4539  CA  VAL A 291       5.436 -13.201 -22.473  1.00 98.25           C  
ATOM   4540  HA  VAL A 291       6.005 -12.287 -22.301  1.00 98.25           H  
ATOM   4541  C   VAL A 291       5.021 -13.195 -23.934  1.00 98.25           C  
ATOM   4542  CB  VAL A 291       6.370 -14.386 -22.164  1.00 98.25           C  
ATOM   4543  HB  VAL A 291       5.805 -15.312 -22.273  1.00 98.25           H  
ATOM   4544  O   VAL A 291       4.149 -13.963 -24.331  1.00 98.25           O  
ATOM   4545  CG1 VAL A 291       7.587 -14.449 -23.096  1.00 98.25           C  
ATOM   4546 HG11 VAL A 291       7.275 -14.576 -24.132  1.00 98.25           H  
ATOM   4547 HG12 VAL A 291       8.221 -15.298 -22.843  1.00 98.25           H  
ATOM   4548 HG13 VAL A 291       8.166 -13.529 -23.008  1.00 98.25           H  
ATOM   4549  CG2 VAL A 291       6.904 -14.277 -20.724  1.00 98.25           C  
ATOM   4550 HG21 VAL A 291       7.691 -15.007 -20.537  1.00 98.25           H  
ATOM   4551 HG22 VAL A 291       7.339 -13.288 -20.585  1.00 98.25           H  
ATOM   4552 HG23 VAL A 291       6.095 -14.406 -20.004  1.00 98.25           H  
ATOM   4553  N   VAL A 292       5.688 -12.353 -24.719  1.00 98.23           N  
ATOM   4554  H   VAL A 292       6.407 -11.785 -24.294  1.00 98.23           H  
ATOM   4555  CA  VAL A 292       5.558 -12.264 -26.176  1.00 98.23           C  
ATOM   4556  HA  VAL A 292       4.886 -13.044 -26.535  1.00 98.23           H  
ATOM   4557  C   VAL A 292       6.940 -12.506 -26.780  1.00 98.23           C  
ATOM   4558  CB  VAL A 292       4.963 -10.899 -26.583  1.00 98.23           C  
ATOM   4559  HB  VAL A 292       5.593 -10.100 -26.191  1.00 98.23           H  
ATOM   4560  O   VAL A 292       7.918 -11.887 -26.355  1.00 98.23           O  
ATOM   4561  CG1 VAL A 292       4.869 -10.734 -28.102  1.00 98.23           C  
ATOM   4562 HG11 VAL A 292       4.408  -9.776 -28.344  1.00 98.23           H  
ATOM   4563 HG12 VAL A 292       4.277 -11.539 -28.536  1.00 98.23           H  
ATOM   4564 HG13 VAL A 292       5.865 -10.734 -28.543  1.00 98.23           H  
ATOM   4565  CG2 VAL A 292       3.550 -10.718 -26.011  1.00 98.23           C  
ATOM   4566 HG21 VAL A 292       2.894 -11.510 -26.372  1.00 98.23           H  
ATOM   4567 HG22 VAL A 292       3.148  -9.750 -26.312  1.00 98.23           H  
ATOM   4568 HG23 VAL A 292       3.576 -10.746 -24.921  1.00 98.23           H  
ATOM   4569  N   ALA A 293       7.046 -13.426 -27.740  1.00 97.25           N  
ATOM   4570  H   ALA A 293       6.213 -13.863 -28.109  1.00 97.25           H  
ATOM   4571  CA  ALA A 293       8.307 -13.672 -28.436  1.00 97.25           C  
ATOM   4572  HA  ALA A 293       9.077 -13.899 -27.699  1.00 97.25           H  
ATOM   4573  C   ALA A 293       8.737 -12.419 -29.214  1.00 97.25           C  
ATOM   4574  CB  ALA A 293       8.142 -14.883 -29.360  1.00 97.25           C  
ATOM   4575  HB1 ALA A 293       7.839 -15.755 -28.781  1.00 97.25           H  
ATOM   4576  HB2 ALA A 293       9.087 -15.099 -29.858  1.00 97.25           H  
ATOM   4577  HB3 ALA A 293       7.384 -14.675 -30.115  1.00 97.25           H  
ATOM   4578  O   ALA A 293       7.893 -11.668 -29.697  1.00 97.25           O  
ATOM   4579  N   GLU A 294      10.041 -12.190 -29.380  1.00 95.29           N  
ATOM   4580  H   GLU A 294      10.721 -12.801 -28.953  1.00 95.29           H  
ATOM   4581  CA  GLU A 294      10.528 -11.001 -30.098  1.00 95.29           C  
ATOM   4582  HA  GLU A 294      10.184 -10.110 -29.574  1.00 95.29           H  
ATOM   4583  C   GLU A 294       9.986 -10.908 -31.535  1.00 95.29           C  
ATOM   4584  CB  GLU A 294      12.058 -11.013 -30.068  1.00 95.29           C  
ATOM   4585  HB2 GLU A 294      12.371 -10.938 -29.027  1.00 95.29           H  
ATOM   4586  HB3 GLU A 294      12.409 -11.959 -30.481  1.00 95.29           H  
ATOM   4587  O   GLU A 294       9.600  -9.832 -31.980  1.00 95.29           O  
ATOM   4588  CG  GLU A 294      12.709  -9.854 -30.832  1.00 95.29           C  
ATOM   4589  HG2 GLU A 294      12.467  -9.929 -31.892  1.00 95.29           H  
ATOM   4590  HG3 GLU A 294      12.313  -8.914 -30.447  1.00 95.29           H  
ATOM   4591  CD  GLU A 294      14.232  -9.869 -30.674  1.00 95.29           C  
ATOM   4592  OE1 GLU A 294      14.850  -8.779 -30.691  1.00 95.29           O  
ATOM   4593  OE2 GLU A 294      14.821 -10.942 -30.463  1.00 95.29           O  
ATOM   4594  N   ALA A 295       9.865 -12.040 -32.237  1.00 96.10           N  
ATOM   4595  H   ALA A 295      10.165 -12.903 -31.808  1.00 96.10           H  
ATOM   4596  CA  ALA A 295       9.283 -12.088 -33.581  1.00 96.10           C  
ATOM   4597  HA  ALA A 295       9.840 -11.405 -34.222  1.00 96.10           H  
ATOM   4598  C   ALA A 295       7.804 -11.648 -33.631  1.00 96.10           C  
ATOM   4599  CB  ALA A 295       9.449 -13.515 -34.118  1.00 96.10           C  
ATOM   4600  HB1 ALA A 295       9.068 -13.564 -35.138  1.00 96.10           H  
ATOM   4601  HB2 ALA A 295       8.884 -14.211 -33.499  1.00 96.10           H  
ATOM   4602  HB3 ALA A 295      10.503 -13.795 -34.115  1.00 96.10           H  
ATOM   4603  O   ALA A 295       7.318 -11.255 -34.693  1.00 96.10           O  
ATOM   4604  N   ASP A 296       7.108 -11.682 -32.490  1.00 96.54           N  
ATOM   4605  H   ASP A 296       7.588 -11.930 -31.636  1.00 96.54           H  
ATOM   4606  CA  ASP A 296       5.684 -11.386 -32.380  1.00 96.54           C  
ATOM   4607  HA  ASP A 296       5.257 -11.509 -33.375  1.00 96.54           H  
ATOM   4608  C   ASP A 296       5.387  -9.940 -31.947  1.00 96.54           C  
ATOM   4609  CB  ASP A 296       4.988 -12.412 -31.471  1.00 96.54           C  
ATOM   4610  HB2 ASP A 296       3.954 -12.107 -31.311  1.00 96.54           H  
ATOM   4611  HB3 ASP A 296       5.483 -12.423 -30.500  1.00 96.54           H  
ATOM   4612  O   ASP A 296       4.213  -9.571 -31.856  1.00 96.54           O  
ATOM   4613  CG  ASP A 296       4.963 -13.831 -32.045  1.00 96.54           C  
ATOM   4614  OD1 ASP A 296       4.942 -13.978 -33.289  1.00 96.54           O  
ATOM   4615  OD2 ASP A 296       4.938 -14.769 -31.218  1.00 96.54           O  
ATOM   4616  N   GLU A 297       6.409  -9.097 -31.740  1.00 94.68           N  
ATOM   4617  H   GLU A 297       7.343  -9.470 -31.835  1.00 94.68           H  
ATOM   4618  CA  GLU A 297       6.290  -7.703 -31.267  1.00 94.68           C  
ATOM   4619  HA  GLU A 297       6.071  -7.707 -30.199  1.00 94.68           H  
ATOM   4620  C   GLU A 297       5.184  -6.910 -31.982  1.00 94.68           C  
ATOM   4621  CB  GLU A 297       7.637  -6.995 -31.497  1.00 94.68           C  
ATOM   4622  HB2 GLU A 297       8.427  -7.617 -31.076  1.00 94.68           H  
ATOM   4623  HB3 GLU A 297       7.816  -6.904 -32.568  1.00 94.68           H  
ATOM   4624  O   GLU A 297       4.419  -6.158 -31.377  1.00 94.68           O  
ATOM   4625  CG  GLU A 297       7.698  -5.598 -30.857  1.00 94.68           C  
ATOM   4626  HG2 GLU A 297       6.890  -4.988 -31.261  1.00 94.68           H  
ATOM   4627  HG3 GLU A 297       7.536  -5.694 -29.783  1.00 94.68           H  
ATOM   4628  CD  GLU A 297       9.029  -4.867 -31.089  1.00 94.68           C  
ATOM   4629  OE1 GLU A 297       8.994  -3.618 -31.037  1.00 94.68           O  
ATOM   4630  OE2 GLU A 297      10.064  -5.538 -31.307  1.00 94.68           O  
ATOM   4631  N   HIS A 298       5.064  -7.103 -33.296  1.00 94.30           N  
ATOM   4632  H   HIS A 298       5.726  -7.737 -33.723  1.00 94.30           H  
ATOM   4633  CA  HIS A 298       4.152  -6.338 -34.140  1.00 94.30           C  
ATOM   4634  HA  HIS A 298       3.801  -5.481 -33.566  1.00 94.30           H  
ATOM   4635  C   HIS A 298       2.884  -7.096 -34.561  1.00 94.30           C  
ATOM   4636  CB  HIS A 298       4.934  -5.777 -35.329  1.00 94.30           C  
ATOM   4637  HB2 HIS A 298       5.297  -6.607 -35.935  1.00 94.30           H  
ATOM   4638  HB3 HIS A 298       4.267  -5.175 -35.947  1.00 94.30           H  
ATOM   4639  O   HIS A 298       2.084  -6.534 -35.315  1.00 94.30           O  
ATOM   4640  CG  HIS A 298       6.105  -4.909 -34.933  1.00 94.30           C  
ATOM   4641  CD2 HIS A 298       7.321  -4.892 -35.557  1.00 94.30           C  
ATOM   4642  HD2 HIS A 298       7.610  -5.497 -36.403  1.00 94.30           H  
ATOM   4643  ND1 HIS A 298       6.175  -4.005 -33.890  1.00 94.30           N  
ATOM   4644  HD1 HIS A 298       5.568  -3.946 -33.085  1.00 94.30           H  
ATOM   4645  CE1 HIS A 298       7.407  -3.464 -33.895  1.00 94.30           C  
ATOM   4646  HE1 HIS A 298       7.805  -2.815 -33.129  1.00 94.30           H  
ATOM   4647  NE2 HIS A 298       8.122  -3.947 -34.923  1.00 94.30           N  
ATOM   4648  N   THR A 299       2.664  -8.320 -34.070  1.00 93.76           N  
ATOM   4649  H   THR A 299       3.320  -8.685 -33.394  1.00 93.76           H  
ATOM   4650  CA  THR A 299       1.552  -9.199 -34.493  1.00 93.76           C  
ATOM   4651  HA  THR A 299       1.505  -9.201 -35.582  1.00 93.76           H  
ATOM   4652  C   THR A 299       0.176  -8.746 -33.999  1.00 93.76           C  
ATOM   4653  CB  THR A 299       1.776 -10.647 -34.039  1.00 93.76           C  
ATOM   4654  HB  THR A 299       0.906 -11.237 -34.329  1.00 93.76           H  
ATOM   4655  O   THR A 299      -0.836  -9.027 -34.642  1.00 93.76           O  
ATOM   4656  CG2 THR A 299       2.998 -11.266 -34.710  1.00 93.76           C  
ATOM   4657 HG21 THR A 299       3.220 -12.228 -34.248  1.00 93.76           H  
ATOM   4658 HG22 THR A 299       3.863 -10.606 -34.634  1.00 93.76           H  
ATOM   4659 HG23 THR A 299       2.785 -11.434 -35.766  1.00 93.76           H  
ATOM   4660  OG1 THR A 299       1.885 -10.705 -32.638  1.00 93.76           O  
ATOM   4661  HG1 THR A 299       2.776 -10.472 -32.369  1.00 93.76           H  
ATOM   4662  N   PHE A 300       0.114  -7.987 -32.902  1.00 92.56           N  
ATOM   4663  H   PHE A 300       0.964  -7.867 -32.369  1.00 92.56           H  
ATOM   4664  CA  PHE A 300      -1.123  -7.402 -32.383  1.00 92.56           C  
ATOM   4665  HA  PHE A 300      -1.895  -8.172 -32.387  1.00 92.56           H  
ATOM   4666  C   PHE A 300      -1.584  -6.253 -33.291  1.00 92.56           C  
ATOM   4667  CB  PHE A 300      -0.914  -6.959 -30.924  1.00 92.56           C  
ATOM   4668  HB2 PHE A 300      -1.831  -6.493 -30.562  1.00 92.56           H  
ATOM   4669  HB3 PHE A 300      -0.129  -6.204 -30.885  1.00 92.56           H  
ATOM   4670  O   PHE A 300      -0.923  -5.219 -33.384  1.00 92.56           O  
ATOM   4671  CG  PHE A 300      -0.539  -8.103 -29.997  1.00 92.56           C  
ATOM   4672  CD1 PHE A 300      -1.533  -8.789 -29.277  1.00 92.56           C  
ATOM   4673  HD1 PHE A 300      -2.547  -8.417 -29.287  1.00 92.56           H  
ATOM   4674  CD2 PHE A 300       0.803  -8.507 -29.872  1.00 92.56           C  
ATOM   4675  HD2 PHE A 300       1.590  -7.982 -30.395  1.00 92.56           H  
ATOM   4676  CE1 PHE A 300      -1.208  -9.908 -28.491  1.00 92.56           C  
ATOM   4677  HE1 PHE A 300      -1.970 -10.431 -27.932  1.00 92.56           H  
ATOM   4678  CE2 PHE A 300       1.133  -9.617 -29.079  1.00 92.56           C  
ATOM   4679  HE2 PHE A 300       2.161  -9.943 -29.014  1.00 92.56           H  
ATOM   4680  CZ  PHE A 300       0.129 -10.329 -28.403  1.00 92.56           C  
ATOM   4681  HZ  PHE A 300       0.394 -11.192 -27.811  1.00 92.56           H  
ATOM   4682  N   ALA A 301      -2.698  -6.430 -34.005  1.00 87.18           N  
ATOM   4683  H   ALA A 301      -3.162  -7.326 -33.954  1.00 87.18           H  
ATOM   4684  CA  ALA A 301      -3.182  -5.458 -34.993  1.00 87.18           C  
ATOM   4685  HA  ALA A 301      -2.345  -5.152 -35.620  1.00 87.18           H  
ATOM   4686  C   ALA A 301      -3.776  -4.179 -34.369  1.00 87.18           C  
ATOM   4687  CB  ALA A 301      -4.214  -6.166 -35.880  1.00 87.18           C  
ATOM   4688  HB1 ALA A 301      -4.556  -5.483 -36.658  1.00 87.18           H  
ATOM   4689  HB2 ALA A 301      -3.762  -7.039 -36.350  1.00 87.18           H  
ATOM   4690  HB3 ALA A 301      -5.069  -6.479 -35.281  1.00 87.18           H  
ATOM   4691  O   ALA A 301      -3.861  -3.145 -35.028  1.00 87.18           O  
ATOM   4692  N   ASP A 302      -4.203  -4.265 -33.113  1.00 87.61           N  
ATOM   4693  H   ASP A 302      -4.107  -5.156 -32.648  1.00 87.61           H  
ATOM   4694  CA  ASP A 302      -5.095  -3.323 -32.439  1.00 87.61           C  
ATOM   4695  HA  ASP A 302      -5.448  -2.590 -33.164  1.00 87.61           H  
ATOM   4696  C   ASP A 302      -4.437  -2.513 -31.311  1.00 87.61           C  
ATOM   4697  CB  ASP A 302      -6.321  -4.112 -31.946  1.00 87.61           C  
ATOM   4698  HB2 ASP A 302      -6.854  -4.495 -32.817  1.00 87.61           H  
ATOM   4699  HB3 ASP A 302      -6.995  -3.428 -31.431  1.00 87.61           H  
ATOM   4700  O   ASP A 302      -4.995  -1.498 -30.902  1.00 87.61           O  
ATOM   4701  CG  ASP A 302      -5.992  -5.304 -31.025  1.00 87.61           C  
ATOM   4702  OD1 ASP A 302      -5.086  -6.123 -31.336  1.00 87.61           O  
ATOM   4703  OD2 ASP A 302      -6.687  -5.474 -30.009  1.00 87.61           O  
ATOM   4704  N   PHE A 303      -3.252  -2.910 -30.844  1.00 93.42           N  
ATOM   4705  H   PHE A 303      -2.834  -3.747 -31.224  1.00 93.42           H  
ATOM   4706  CA  PHE A 303      -2.451  -2.157 -29.878  1.00 93.42           C  
ATOM   4707  HA  PHE A 303      -2.585  -1.092 -30.069  1.00 93.42           H  
ATOM   4708  C   PHE A 303      -0.958  -2.468 -30.041  1.00 93.42           C  
ATOM   4709  CB  PHE A 303      -2.933  -2.443 -28.446  1.00 93.42           C  
ATOM   4710  HB2 PHE A 303      -2.424  -1.757 -27.770  1.00 93.42           H  
ATOM   4711  HB3 PHE A 303      -3.998  -2.218 -28.377  1.00 93.42           H  
ATOM   4712  O   PHE A 303      -0.579  -3.428 -30.716  1.00 93.42           O  
ATOM   4713  CG  PHE A 303      -2.699  -3.859 -27.956  1.00 93.42           C  
ATOM   4714  CD1 PHE A 303      -3.644  -4.866 -28.220  1.00 93.42           C  
ATOM   4715  HD1 PHE A 303      -4.543  -4.634 -28.772  1.00 93.42           H  
ATOM   4716  CD2 PHE A 303      -1.540  -4.169 -27.221  1.00 93.42           C  
ATOM   4717  HD2 PHE A 303      -0.813  -3.401 -27.001  1.00 93.42           H  
ATOM   4718  CE1 PHE A 303      -3.429  -6.175 -27.756  1.00 93.42           C  
ATOM   4719  HE1 PHE A 303      -4.167  -6.940 -27.946  1.00 93.42           H  
ATOM   4720  CE2 PHE A 303      -1.316  -5.483 -26.775  1.00 93.42           C  
ATOM   4721  HE2 PHE A 303      -0.411  -5.723 -26.237  1.00 93.42           H  
ATOM   4722  CZ  PHE A 303      -2.262  -6.486 -27.037  1.00 93.42           C  
ATOM   4723  HZ  PHE A 303      -2.086  -7.493 -26.689  1.00 93.42           H  
ATOM   4724  N   ASP A 304      -0.110  -1.636 -29.440  1.00 95.96           N  
ATOM   4725  H   ASP A 304      -0.476  -0.902 -28.849  1.00 95.96           H  
ATOM   4726  CA  ASP A 304       1.334  -1.852 -29.377  1.00 95.96           C  
ATOM   4727  HA  ASP A 304       1.627  -2.569 -30.145  1.00 95.96           H  
ATOM   4728  C   ASP A 304       1.726  -2.431 -28.013  1.00 95.96           C  
ATOM   4729  CB  ASP A 304       2.061  -0.538 -29.666  1.00 95.96           C  
ATOM   4730  HB2 ASP A 304       1.543   0.003 -30.458  1.00 95.96           H  
ATOM   4731  HB3 ASP A 304       2.068   0.091 -28.776  1.00 95.96           H  
ATOM   4732  O   ASP A 304       1.245  -1.963 -26.980  1.00 95.96           O  
ATOM   4733  CG  ASP A 304       3.486  -0.827 -30.113  1.00 95.96           C  
ATOM   4734  OD1 ASP A 304       4.243  -1.355 -29.273  1.00 95.96           O  
ATOM   4735  OD2 ASP A 304       3.754  -0.583 -31.314  1.00 95.96           O  
ATOM   4736  N   ILE A 305       2.586  -3.451 -27.990  1.00 96.81           N  
ATOM   4737  H   ILE A 305       3.061  -3.715 -28.841  1.00 96.81           H  
ATOM   4738  CA  ILE A 305       2.984  -4.094 -26.734  1.00 96.81           C  
ATOM   4739  HA  ILE A 305       2.072  -4.257 -26.159  1.00 96.81           H  
ATOM   4740  C   ILE A 305       3.879  -3.195 -25.870  1.00 96.81           C  
ATOM   4741  CB  ILE A 305       3.627  -5.475 -26.971  1.00 96.81           C  
ATOM   4742  HB  ILE A 305       3.801  -5.908 -25.986  1.00 96.81           H  
ATOM   4743  O   ILE A 305       3.999  -3.451 -24.672  1.00 96.81           O  
ATOM   4744  CG1 ILE A 305       4.996  -5.399 -27.679  1.00 96.81           C  
ATOM   4745 HG12 ILE A 305       5.607  -4.619 -27.225  1.00 96.81           H  
ATOM   4746 HG13 ILE A 305       4.863  -5.158 -28.734  1.00 96.81           H  
ATOM   4747  CG2 ILE A 305       2.649  -6.413 -27.699  1.00 96.81           C  
ATOM   4748 HG21 ILE A 305       2.518  -6.096 -28.733  1.00 96.81           H  
ATOM   4749 HG22 ILE A 305       1.683  -6.411 -27.194  1.00 96.81           H  
ATOM   4750 HG23 ILE A 305       3.031  -7.434 -27.690  1.00 96.81           H  
ATOM   4751  CD1 ILE A 305       5.777  -6.709 -27.542  1.00 96.81           C  
ATOM   4752 HD11 ILE A 305       5.286  -7.508 -28.098  1.00 96.81           H  
ATOM   4753 HD12 ILE A 305       6.786  -6.572 -27.932  1.00 96.81           H  
ATOM   4754 HD13 ILE A 305       5.851  -6.992 -26.492  1.00 96.81           H  
ATOM   4755  N   LEU A 306       4.479  -2.154 -26.456  1.00 97.02           N  
ATOM   4756  H   LEU A 306       4.347  -2.023 -27.448  1.00 97.02           H  
ATOM   4757  CA  LEU A 306       5.321  -1.161 -25.783  1.00 97.02           C  
ATOM   4758  HA  LEU A 306       5.780  -1.611 -24.903  1.00 97.02           H  
ATOM   4759  C   LEU A 306       4.527   0.056 -25.276  1.00 97.02           C  
ATOM   4760  CB  LEU A 306       6.439  -0.733 -26.753  1.00 97.02           C  
ATOM   4761  HB2 LEU A 306       7.094  -0.030 -26.237  1.00 97.02           H  
ATOM   4762  HB3 LEU A 306       5.987  -0.202 -27.590  1.00 97.02           H  
ATOM   4763  O   LEU A 306       5.099   0.950 -24.657  1.00 97.02           O  
ATOM   4764  CG  LEU A 306       7.304  -1.876 -27.317  1.00 97.02           C  
ATOM   4765  HG  LEU A 306       6.693  -2.532 -27.937  1.00 97.02           H  
ATOM   4766  CD1 LEU A 306       8.407  -1.283 -28.185  1.00 97.02           C  
ATOM   4767 HD11 LEU A 306       7.959  -0.735 -29.014  1.00 97.02           H  
ATOM   4768 HD12 LEU A 306       9.025  -0.606 -27.595  1.00 97.02           H  
ATOM   4769 HD13 LEU A 306       9.020  -2.080 -28.607  1.00 97.02           H  
ATOM   4770  CD2 LEU A 306       7.955  -2.707 -26.211  1.00 97.02           C  
ATOM   4771 HD21 LEU A 306       8.613  -3.450 -26.662  1.00 97.02           H  
ATOM   4772 HD22 LEU A 306       7.187  -3.227 -25.638  1.00 97.02           H  
ATOM   4773 HD23 LEU A 306       8.525  -2.050 -25.554  1.00 97.02           H  
ATOM   4774  N   ASP A 307       3.215   0.110 -25.528  1.00 97.08           N  
ATOM   4775  H   ASP A 307       2.791  -0.652 -26.038  1.00 97.08           H  
ATOM   4776  CA  ASP A 307       2.334   1.163 -25.027  1.00 97.08           C  
ATOM   4777  HA  ASP A 307       2.885   2.104 -25.021  1.00 97.08           H  
ATOM   4778  C   ASP A 307       1.895   0.860 -23.579  1.00 97.08           C  
ATOM   4779  CB  ASP A 307       1.155   1.345 -26.001  1.00 97.08           C  
ATOM   4780  HB2 ASP A 307       0.575   0.423 -26.042  1.00 97.08           H  
ATOM   4781  HB3 ASP A 307       1.553   1.541 -26.996  1.00 97.08           H  
ATOM   4782  O   ASP A 307       1.061  -0.012 -23.320  1.00 97.08           O  
ATOM   4783  CG  ASP A 307       0.220   2.497 -25.625  1.00 97.08           C  
ATOM   4784  OD1 ASP A 307       0.288   2.992 -24.479  1.00 97.08           O  
ATOM   4785  OD2 ASP A 307      -0.624   2.895 -26.458  1.00 97.08           O  
ATOM   4786  N   ALA A 308       2.433   1.613 -22.616  1.00 96.72           N  
ATOM   4787  H   ALA A 308       3.171   2.251 -22.875  1.00 96.72           H  
ATOM   4788  CA  ALA A 308       2.108   1.477 -21.194  1.00 96.72           C  
ATOM   4789  HA  ALA A 308       2.236   0.430 -20.919  1.00 96.72           H  
ATOM   4790  C   ALA A 308       0.654   1.859 -20.833  1.00 96.72           C  
ATOM   4791  CB  ALA A 308       3.123   2.301 -20.393  1.00 96.72           C  
ATOM   4792  HB1 ALA A 308       2.943   2.163 -19.327  1.00 96.72           H  
ATOM   4793  HB2 ALA A 308       4.134   1.969 -20.627  1.00 96.72           H  
ATOM   4794  HB3 ALA A 308       3.023   3.358 -20.641  1.00 96.72           H  
ATOM   4795  O   ALA A 308       0.203   1.571 -19.725  1.00 96.72           O  
ATOM   4796  N   THR A 309      -0.109   2.471 -21.746  1.00 97.23           N  
ATOM   4797  H   THR A 309       0.296   2.670 -22.650  1.00 97.23           H  
ATOM   4798  CA  THR A 309      -1.554   2.730 -21.581  1.00 97.23           C  
ATOM   4799  HA  THR A 309      -1.745   2.945 -20.529  1.00 97.23           H  
ATOM   4800  C   THR A 309      -2.412   1.511 -21.944  1.00 97.23           C  
ATOM   4801  CB  THR A 309      -2.026   3.970 -22.360  1.00 97.23           C  
ATOM   4802  HB  THR A 309      -3.028   4.224 -22.015  1.00 97.23           H  
ATOM   4803  O   THR A 309      -3.642   1.549 -21.822  1.00 97.23           O  
ATOM   4804  CG2 THR A 309      -1.127   5.184 -22.124  1.00 97.23           C  
ATOM   4805 HG21 THR A 309      -1.053   5.390 -21.056  1.00 97.23           H  
ATOM   4806 HG22 THR A 309      -1.570   6.054 -22.609  1.00 97.23           H  
ATOM   4807 HG23 THR A 309      -0.126   5.005 -22.516  1.00 97.23           H  
ATOM   4808  OG1 THR A 309      -2.096   3.725 -23.749  1.00 97.23           O  
ATOM   4809  HG1 THR A 309      -1.213   3.500 -24.050  1.00 97.23           H  
ATOM   4810  N   LYS A 310      -1.778   0.411 -22.380  1.00 96.85           N  
ATOM   4811  H   LYS A 310      -0.775   0.453 -22.485  1.00 96.85           H  
ATOM   4812  CA  LYS A 310      -2.441  -0.803 -22.860  1.00 96.85           C  
ATOM   4813  HA  LYS A 310      -3.515  -0.619 -22.828  1.00 96.85           H  
ATOM   4814  C   LYS A 310      -2.174  -2.018 -21.968  1.00 96.85           C  
ATOM   4815  CB  LYS A 310      -2.043  -1.085 -24.323  1.00 96.85           C  
ATOM   4816  HB2 LYS A 310      -0.981  -1.326 -24.356  1.00 96.85           H  
ATOM   4817  HB3 LYS A 310      -2.582  -1.961 -24.685  1.00 96.85           H  
ATOM   4818  O   LYS A 310      -1.038  -2.302 -21.577  1.00 96.85           O  
ATOM   4819  CG  LYS A 310      -2.292   0.089 -25.283  1.00 96.85           C  
ATOM   4820  HG2 LYS A 310      -1.855  -0.156 -26.251  1.00 96.85           H  
ATOM   4821  HG3 LYS A 310      -1.774   0.969 -24.902  1.00 96.85           H  
ATOM   4822  CD  LYS A 310      -3.769   0.444 -25.479  1.00 96.85           C  
ATOM   4823  HD2 LYS A 310      -4.284  -0.400 -25.937  1.00 96.85           H  
ATOM   4824  HD3 LYS A 310      -4.223   0.682 -24.518  1.00 96.85           H  
ATOM   4825  CE  LYS A 310      -3.852   1.663 -26.396  1.00 96.85           C  
ATOM   4826  HE2 LYS A 310      -3.366   1.436 -27.345  1.00 96.85           H  
ATOM   4827  HE3 LYS A 310      -3.284   2.474 -25.939  1.00 96.85           H  
ATOM   4828  NZ  LYS A 310      -5.252   2.085 -26.628  1.00 96.85           N  
ATOM   4829  HZ1 LYS A 310      -5.228   2.917 -27.200  1.00 96.85           H  
ATOM   4830  HZ2 LYS A 310      -5.777   1.430 -27.190  1.00 96.85           H  
ATOM   4831  HZ3 LYS A 310      -5.725   2.294 -25.760  1.00 96.85           H  
ATOM   4832  N   VAL A 311      -3.224  -2.791 -21.697  1.00 97.02           N  
ATOM   4833  H   VAL A 311      -4.101  -2.526 -22.124  1.00 97.02           H  
ATOM   4834  CA  VAL A 311      -3.107  -4.165 -21.193  1.00 97.02           C  
ATOM   4835  HA  VAL A 311      -2.289  -4.203 -20.473  1.00 97.02           H  
ATOM   4836  C   VAL A 311      -2.752  -5.107 -22.339  1.00 97.02           C  
ATOM   4837  CB  VAL A 311      -4.376  -4.662 -20.467  1.00 97.02           C  
ATOM   4838  HB  VAL A 311      -4.199  -5.694 -20.165  1.00 97.02           H  
ATOM   4839  O   VAL A 311      -3.095  -4.845 -23.495  1.00 97.02           O  
ATOM   4840  CG1 VAL A 311      -4.625  -3.857 -19.190  1.00 97.02           C  
ATOM   4841 HG11 VAL A 311      -3.726  -3.866 -18.573  1.00 97.02           H  
ATOM   4842 HG12 VAL A 311      -4.888  -2.827 -19.431  1.00 97.02           H  
ATOM   4843 HG13 VAL A 311      -5.441  -4.309 -18.626  1.00 97.02           H  
ATOM   4844  CG2 VAL A 311      -5.646  -4.642 -21.326  1.00 97.02           C  
ATOM   4845 HG21 VAL A 311      -5.922  -3.619 -21.581  1.00 97.02           H  
ATOM   4846 HG22 VAL A 311      -5.497  -5.217 -22.240  1.00 97.02           H  
ATOM   4847 HG23 VAL A 311      -6.468  -5.093 -20.770  1.00 97.02           H  
ATOM   4848  N   TRP A 312      -2.095  -6.221 -22.020  1.00 97.43           N  
ATOM   4849  H   TRP A 312      -1.849  -6.390 -21.055  1.00 97.43           H  
ATOM   4850  CA  TRP A 312      -2.084  -7.390 -22.896  1.00 97.43           C  
ATOM   4851  HA  TRP A 312      -2.234  -7.095 -23.934  1.00 97.43           H  
ATOM   4852  C   TRP A 312      -3.241  -8.283 -22.428  1.00 97.43           C  
ATOM   4853  CB  TRP A 312      -0.729  -8.102 -22.824  1.00 97.43           C  
ATOM   4854  HB2 TRP A 312      -0.767  -8.966 -23.487  1.00 97.43           H  
ATOM   4855  HB3 TRP A 312      -0.590  -8.481 -21.811  1.00 97.43           H  
ATOM   4856  O   TRP A 312      -3.156  -8.804 -21.315  1.00 97.43           O  
ATOM   4857  CG  TRP A 312       0.498  -7.309 -23.175  1.00 97.43           C  
ATOM   4858  CD1 TRP A 312       0.555  -6.048 -23.669  1.00 97.43           C  
ATOM   4859  HD1 TRP A 312      -0.301  -5.427 -23.890  1.00 97.43           H  
ATOM   4860  CD2 TRP A 312       1.884  -7.749 -23.064  1.00 97.43           C  
ATOM   4861  CE2 TRP A 312       2.733  -6.703 -23.518  1.00 97.43           C  
ATOM   4862  CE3 TRP A 312       2.507  -8.935 -22.629  1.00 97.43           C  
ATOM   4863  HE3 TRP A 312       1.875  -9.741 -22.287  1.00 97.43           H  
ATOM   4864  NE1 TRP A 312       1.874  -5.681 -23.856  1.00 97.43           N  
ATOM   4865  HE1 TRP A 312       2.177  -4.788 -24.219  1.00 97.43           H  
ATOM   4866  CH2 TRP A 312       4.717  -8.029 -23.115  1.00 97.43           C  
ATOM   4867  HH2 TRP A 312       5.791  -8.145 -23.134  1.00 97.43           H  
ATOM   4868  CZ2 TRP A 312       4.127  -6.831 -23.547  1.00 97.43           C  
ATOM   4869  HZ2 TRP A 312       4.740  -6.015 -23.901  1.00 97.43           H  
ATOM   4870  CZ3 TRP A 312       3.908  -9.078 -22.650  1.00 97.43           C  
ATOM   4871  HZ3 TRP A 312       4.366  -9.999 -22.320  1.00 97.43           H  
ATOM   4872  N   PRO A 313      -4.346  -8.404 -23.189  1.00 96.36           N  
ATOM   4873  CA  PRO A 313      -5.507  -9.176 -22.745  1.00 96.36           C  
ATOM   4874  HA  PRO A 313      -5.942  -8.688 -21.873  1.00 96.36           H  
ATOM   4875  C   PRO A 313      -5.118 -10.616 -22.381  1.00 96.36           C  
ATOM   4876  CB  PRO A 313      -6.501  -9.104 -23.908  1.00 96.36           C  
ATOM   4877  HB2 PRO A 313      -6.311  -9.912 -24.614  1.00 96.36           H  
ATOM   4878  HB3 PRO A 313      -7.534  -9.128 -23.561  1.00 96.36           H  
ATOM   4879  O   PRO A 313      -4.395 -11.265 -23.141  1.00 96.36           O  
ATOM   4880  CG  PRO A 313      -6.160  -7.780 -24.584  1.00 96.36           C  
ATOM   4881  HG2 PRO A 313      -6.600  -6.955 -24.024  1.00 96.36           H  
ATOM   4882  HG3 PRO A 313      -6.481  -7.759 -25.625  1.00 96.36           H  
ATOM   4883  CD  PRO A 313      -4.641  -7.742 -24.454  1.00 96.36           C  
ATOM   4884  HD2 PRO A 313      -4.184  -8.304 -25.269  1.00 96.36           H  
ATOM   4885  HD3 PRO A 313      -4.302  -6.706 -24.473  1.00 96.36           H  
ATOM   4886  N   GLU A 314      -5.549 -11.106 -21.214  1.00 96.46           N  
ATOM   4887  H   GLU A 314      -6.139 -10.539 -20.622  1.00 96.46           H  
ATOM   4888  CA  GLU A 314      -5.093 -12.401 -20.678  1.00 96.46           C  
ATOM   4889  HA  GLU A 314      -4.004 -12.429 -20.730  1.00 96.46           H  
ATOM   4890  C   GLU A 314      -5.590 -13.608 -21.494  1.00 96.46           C  
ATOM   4891  CB  GLU A 314      -5.491 -12.564 -19.199  1.00 96.46           C  
ATOM   4892  HB2 GLU A 314      -6.572 -12.471 -19.096  1.00 96.46           H  
ATOM   4893  HB3 GLU A 314      -5.201 -13.572 -18.902  1.00 96.46           H  
ATOM   4894  O   GLU A 314      -4.984 -14.675 -21.458  1.00 96.46           O  
ATOM   4895  CG  GLU A 314      -4.798 -11.558 -18.258  1.00 96.46           C  
ATOM   4896  HG2 GLU A 314      -3.740 -11.524 -18.515  1.00 96.46           H  
ATOM   4897  HG3 GLU A 314      -5.216 -10.567 -18.434  1.00 96.46           H  
ATOM   4898  CD  GLU A 314      -4.917 -11.914 -16.760  1.00 96.46           C  
ATOM   4899  OE1 GLU A 314      -4.553 -11.050 -15.925  1.00 96.46           O  
ATOM   4900  OE2 GLU A 314      -5.270 -13.071 -16.438  1.00 96.46           O  
ATOM   4901  N   ASP A 315      -6.645 -13.442 -22.289  1.00 95.25           N  
ATOM   4902  H   ASP A 315      -7.057 -12.523 -22.356  1.00 95.25           H  
ATOM   4903  CA  ASP A 315      -7.123 -14.427 -23.265  1.00 95.25           C  
ATOM   4904  HA  ASP A 315      -7.153 -15.406 -22.785  1.00 95.25           H  
ATOM   4905  C   ASP A 315      -6.204 -14.551 -24.496  1.00 95.25           C  
ATOM   4906  CB  ASP A 315      -8.556 -14.052 -23.683  1.00 95.25           C  
ATOM   4907  HB2 ASP A 315      -8.946 -14.847 -24.320  1.00 95.25           H  
ATOM   4908  HB3 ASP A 315      -9.185 -14.006 -22.794  1.00 95.25           H  
ATOM   4909  O   ASP A 315      -6.169 -15.600 -25.142  1.00 95.25           O  
ATOM   4910  CG  ASP A 315      -8.648 -12.714 -24.433  1.00 95.25           C  
ATOM   4911  OD1 ASP A 315      -7.923 -11.767 -24.047  1.00 95.25           O  
ATOM   4912  OD2 ASP A 315      -9.421 -12.644 -25.409  1.00 95.25           O  
ATOM   4913  N   ARG A 316      -5.431 -13.502 -24.810  1.00 95.59           N  
ATOM   4914  H   ARG A 316      -5.555 -12.675 -24.243  1.00 95.59           H  
ATOM   4915  CA  ARG A 316      -4.450 -13.478 -25.911  1.00 95.59           C  
ATOM   4916  HA  ARG A 316      -4.689 -14.275 -26.615  1.00 95.59           H  
ATOM   4917  C   ARG A 316      -3.031 -13.758 -25.433  1.00 95.59           C  
ATOM   4918  CB  ARG A 316      -4.518 -12.131 -26.642  1.00 95.59           C  
ATOM   4919  HB2 ARG A 316      -4.352 -11.325 -25.927  1.00 95.59           H  
ATOM   4920  HB3 ARG A 316      -3.727 -12.098 -27.391  1.00 95.59           H  
ATOM   4921  O   ARG A 316      -2.265 -14.397 -26.151  1.00 95.59           O  
ATOM   4922  CG  ARG A 316      -5.871 -11.927 -27.339  1.00 95.59           C  
ATOM   4923  HG2 ARG A 316      -6.013 -12.691 -28.103  1.00 95.59           H  
ATOM   4924  HG3 ARG A 316      -6.674 -12.024 -26.607  1.00 95.59           H  
ATOM   4925  CD  ARG A 316      -5.987 -10.536 -27.967  1.00 95.59           C  
ATOM   4926  HD2 ARG A 316      -7.024 -10.406 -28.279  1.00 95.59           H  
ATOM   4927  HD3 ARG A 316      -5.771  -9.792 -27.201  1.00 95.59           H  
ATOM   4928  NE  ARG A 316      -5.100 -10.332 -29.138  1.00 95.59           N  
ATOM   4929  HE  ARG A 316      -4.502 -11.100 -29.408  1.00 95.59           H  
ATOM   4930  NH1 ARG A 316      -5.823  -8.205 -29.575  1.00 95.59           N  
ATOM   4931 HH11 ARG A 316      -5.770  -7.338 -30.091  1.00 95.59           H  
ATOM   4932 HH12 ARG A 316      -6.492  -8.253 -28.820  1.00 95.59           H  
ATOM   4933  NH2 ARG A 316      -4.313  -9.078 -30.907  1.00 95.59           N  
ATOM   4934 HH21 ARG A 316      -4.365  -8.166 -31.338  1.00 95.59           H  
ATOM   4935 HH22 ARG A 316      -3.654  -9.792 -31.183  1.00 95.59           H  
ATOM   4936  CZ  ARG A 316      -5.078  -9.228 -29.866  1.00 95.59           C  
ATOM   4937  N   VAL A 317      -2.676 -13.283 -24.240  1.00 97.50           N  
ATOM   4938  H   VAL A 317      -3.363 -12.740 -23.736  1.00 97.50           H
[truncated: 518,409 more chars]
