# Supplementary material for: Catalases in the pathogenesis of Sporothrix schenckii research
Source: PeerJ. 2022 Dec 7;10:e14478. doi: 10.7717/peerj.14478 (PMC9745942; doi:10.7717/peerj.14478)
Supplement: Supplemental Information 3 — Sequences and PDB files used in this study. [file peerj-10-14478-s003.zip › Raw data/Cat1 SS/test_106f0_unrelaxed_rank_1_model_3.pdb]

MODEL     1                                                                     
ATOM      1  N   MET A   1     -15.838   7.097 -27.874  1.00 26.88           N  
ATOM      2  CA  MET A   1     -14.588   6.841 -28.586  1.00 26.88           C  
ATOM      3  C   MET A   1     -13.545   6.237 -27.652  1.00 26.88           C  
ATOM      4  CB  MET A   1     -14.050   8.131 -29.208  1.00 26.88           C  
ATOM      5  O   MET A   1     -13.024   6.923 -26.770  1.00 26.88           O  
ATOM      6  CG  MET A   1     -14.585   8.408 -30.604  1.00 26.88           C  
ATOM      7  SD  MET A   1     -13.626   9.704 -31.480  1.00 26.88           S  
ATOM      8  CE  MET A   1     -14.930  10.936 -31.753  1.00 26.88           C  
ATOM      9  N   THR A   2     -13.796   5.004 -26.869  1.00 34.22           N  
ATOM     10  CA  THR A   2     -12.896   4.280 -25.978  1.00 34.22           C  
ATOM     11  C   THR A   2     -11.631   3.853 -26.717  1.00 34.22           C  
ATOM     12  CB  THR A   2     -13.584   3.042 -25.374  1.00 34.22           C  
ATOM     13  O   THR A   2     -11.694   3.436 -27.876  1.00 34.22           O  
ATOM     14  CG2 THR A   2     -14.625   3.444 -24.334  1.00 34.22           C  
ATOM     15  OG1 THR A   2     -14.228   2.304 -26.419  1.00 34.22           O  
ATOM     16  N   SER A   3     -10.699   4.736 -27.162  1.00 44.76           N  
ATOM     17  CA  SER A   3      -9.371   4.272 -27.551  1.00 44.76           C  
ATOM     18  C   SER A   3      -9.237   2.763 -27.369  1.00 44.76           C  
ATOM     19  CB  SER A   3      -8.293   4.989 -26.737  1.00 44.76           C  
ATOM     20  O   SER A   3      -9.680   2.213 -26.359  1.00 44.76           O  
ATOM     21  OG  SER A   3      -8.197   4.440 -25.434  1.00 44.76           O  
ATOM     22  N   ALA A   4      -9.725   1.909 -28.285  1.00 64.84           N  
ATOM     23  CA  ALA A   4      -9.608   0.458 -28.399  1.00 64.84           C  
ATOM     24  C   ALA A   4      -8.485  -0.073 -27.513  1.00 64.84           C  
ATOM     25  CB  ALA A   4      -9.370   0.056 -29.853  1.00 64.84           C  
ATOM     26  O   ALA A   4      -7.346   0.392 -27.598  1.00 64.84           O  
ATOM     27  N   ASN A   5      -8.664  -0.379 -26.240  1.00 87.23           N  
ATOM     28  CA  ASN A   5      -7.825  -1.102 -25.290  1.00 87.23           C  
ATOM     29  C   ASN A   5      -7.770  -2.593 -25.612  1.00 87.23           C  
ATOM     30  CB  ASN A   5      -8.325  -0.886 -23.860  1.00 87.23           C  
ATOM     31  O   ASN A   5      -8.770  -3.300 -25.472  1.00 87.23           O  
ATOM     32  CG  ASN A   5      -7.353  -1.402 -22.817  1.00 87.23           C  
ATOM     33  ND2 ASN A   5      -7.120  -0.608 -21.779  1.00 87.23           N  
ATOM     34  OD1 ASN A   5      -6.814  -2.505 -22.945  1.00 87.23           O  
ATOM     35  N   ALA A   6      -6.686  -3.126 -26.222  1.00 93.01           N  
ATOM     36  CA  ALA A   6      -6.506  -4.492 -26.707  1.00 93.01           C  
ATOM     37  C   ALA A   6      -6.900  -5.509 -25.639  1.00 93.01           C  
ATOM     38  CB  ALA A   6      -5.061  -4.717 -27.143  1.00 93.01           C  
ATOM     39  O   ALA A   6      -7.455  -6.564 -25.953  1.00 93.01           O  
ATOM     40  N   LYS A   7      -6.564  -5.189 -24.380  1.00 96.79           N  
ATOM     41  CA  LYS A   7      -6.905  -6.137 -23.323  1.00 96.79           C  
ATOM     42  C   LYS A   7      -8.417  -6.233 -23.137  1.00 96.79           C  
ATOM     43  CB  LYS A   7      -6.239  -5.737 -22.006  1.00 96.79           C  
ATOM     44  O   LYS A   7      -8.960  -7.328 -22.977  1.00 96.79           O  
ATOM     45  CG  LYS A   7      -6.556  -6.667 -20.845  1.00 96.79           C  
ATOM     46  CD  LYS A   7      -6.131  -8.099 -21.143  1.00 96.79           C  
ATOM     47  CE  LYS A   7      -6.493  -9.041 -20.003  1.00 96.79           C  
ATOM     48  NZ  LYS A   7      -6.203 -10.465 -20.346  1.00 96.79           N  
ATOM     49  N   PHE A   8      -9.149  -5.226 -23.225  1.00 95.55           N  
ATOM     50  CA  PHE A   8     -10.597  -5.247 -23.057  1.00 95.55           C  
ATOM     51  C   PHE A   8     -11.273  -5.895 -24.259  1.00 95.55           C  
ATOM     52  CB  PHE A   8     -11.136  -3.827 -22.855  1.00 95.55           C  
ATOM     53  O   PHE A   8     -12.297  -6.566 -24.115  1.00 95.55           O  
ATOM     54  CG  PHE A   8     -10.768  -3.221 -21.527  1.00 95.55           C  
ATOM     55  CD1 PHE A   8     -10.969  -3.925 -20.347  1.00 95.55           C  
ATOM     56  CD2 PHE A   8     -10.221  -1.946 -21.461  1.00 95.55           C  
ATOM     57  CE1 PHE A   8     -10.629  -3.367 -19.116  1.00 95.55           C  
ATOM     58  CE2 PHE A   8      -9.878  -1.382 -20.235  1.00 95.55           C  
ATOM     59  CZ  PHE A   8     -10.084  -2.093 -19.064  1.00 95.55           C  
ATOM     60  N   ASP A   9     -10.701  -5.639 -25.384  1.00 94.83           N  
ATOM     61  CA  ASP A   9     -11.194  -6.386 -26.538  1.00 94.83           C  
ATOM     62  C   ASP A   9     -11.039  -7.890 -26.326  1.00 94.83           C  
ATOM     63  CB  ASP A   9     -10.459  -5.955 -27.809  1.00 94.83           C  
ATOM     64  O   ASP A   9     -11.941  -8.664 -26.652  1.00 94.83           O  
ATOM     65  CG  ASP A   9     -10.802  -4.541 -28.242  1.00 94.83           C  
ATOM     66  OD1 ASP A   9     -11.826  -3.993 -27.780  1.00 94.83           O  
ATOM     67  OD2 ASP A   9     -10.043  -3.971 -29.056  1.00 94.83           O  
ATOM     68  N   ASP A  10      -9.930  -8.237 -25.723  1.00 95.55           N  
ATOM     69  CA  ASP A  10      -9.681  -9.647 -25.442  1.00 95.55           C  
ATOM     70  C   ASP A  10     -10.637 -10.171 -24.373  1.00 95.55           C  
ATOM     71  CB  ASP A  10      -8.232  -9.860 -25.001  1.00 95.55           C  
ATOM     72  O   ASP A  10     -11.223 -11.245 -24.528  1.00 95.55           O  
ATOM     73  CG  ASP A  10      -7.932 -11.299 -24.622  1.00 95.55           C  
ATOM     74  OD1 ASP A  10      -7.918 -12.175 -25.514  1.00 95.55           O  
ATOM     75  OD2 ASP A  10      -7.711 -11.561 -23.419  1.00 95.55           O  
ATOM     76  N   LEU A  11     -10.871  -9.493 -23.325  1.00 97.05           N  
ATOM     77  CA  LEU A  11     -11.727  -9.902 -22.216  1.00 97.05           C  
ATOM     78  C   LEU A  11     -13.179 -10.022 -22.666  1.00 97.05           C  
ATOM     79  CB  LEU A  11     -11.619  -8.905 -21.060  1.00 97.05           C  
ATOM     80  O   LEU A  11     -13.945 -10.808 -22.104  1.00 97.05           O  
ATOM     81  CG  LEU A  11     -10.321  -8.941 -20.251  1.00 97.05           C  
ATOM     82  CD1 LEU A  11     -10.309  -7.820 -19.218  1.00 97.05           C  
ATOM     83  CD2 LEU A  11     -10.148 -10.298 -19.578  1.00 97.05           C  
ATOM     84  N   ALA A  12     -13.518  -9.207 -23.654  1.00 96.11           N  
ATOM     85  CA  ALA A  12     -14.899  -9.157 -24.126  1.00 96.11           C  
ATOM     86  C   ALA A  12     -15.362 -10.528 -24.612  1.00 96.11           C  
ATOM     87  CB  ALA A  12     -15.042  -8.125 -25.242  1.00 96.11           C  
ATOM     88  O   ALA A  12     -16.546 -10.861 -24.514  1.00 96.11           O  
ATOM     89  N   ARG A  13     -14.441 -11.432 -25.022  1.00 94.85           N  
ATOM     90  CA  ARG A  13     -14.772 -12.766 -25.512  1.00 94.85           C  
ATOM     91  C   ARG A  13     -15.306 -13.646 -24.387  1.00 94.85           C  
ATOM     92  CB  ARG A  13     -13.548 -13.422 -26.155  1.00 94.85           C  
ATOM     93  O   ARG A  13     -16.020 -14.619 -24.638  1.00 94.85           O  
ATOM     94  CG  ARG A  13     -13.018 -12.680 -27.371  1.00 94.85           C  
ATOM     95  CD  ARG A  13     -11.819 -13.388 -27.986  1.00 94.85           C  
ATOM     96  NE  ARG A  13     -10.639 -13.291 -27.130  1.00 94.85           N  
ATOM     97  NH1 ARG A  13      -9.262 -14.496 -28.540  1.00 94.85           N  
ATOM     98  NH2 ARG A  13      -8.447 -13.672 -26.563  1.00 94.85           N  
ATOM     99  CZ  ARG A  13      -9.452 -13.820 -27.413  1.00 94.85           C  
ATOM    100  N   ASN A  14     -14.929 -13.288 -23.125  1.00 96.17           N  
ATOM    101  CA  ASN A  14     -15.284 -14.128 -21.986  1.00 96.17           C  
ATOM    102  C   ASN A  14     -16.270 -13.426 -21.057  1.00 96.17           C  
ATOM    103  CB  ASN A  14     -14.030 -14.544 -21.213  1.00 96.17           C  
ATOM    104  O   ASN A  14     -16.668 -13.982 -20.032  1.00 96.17           O  
ATOM    105  CG  ASN A  14     -13.071 -15.363 -22.054  1.00 96.17           C  
ATOM    106  ND2 ASN A  14     -13.240 -16.679 -22.034  1.00 96.17           N  
ATOM    107  OD1 ASN A  14     -12.184 -14.817 -22.715  1.00 96.17           O  
ATOM    108  N   THR A  15     -16.637 -12.237 -21.399  1.00 95.79           N  
ATOM    109  CA  THR A  15     -17.515 -11.455 -20.535  1.00 95.79           C  
ATOM    110  C   THR A  15     -18.976 -11.649 -20.930  1.00 95.79           C  
ATOM    111  CB  THR A  15     -17.161  -9.957 -20.590  1.00 95.79           C  
ATOM    112  O   THR A  15     -19.334 -11.501 -22.100  1.00 95.79           O  
ATOM    113  CG2 THR A  15     -18.093  -9.139 -19.702  1.00 95.79           C  
ATOM    114  OG1 THR A  15     -15.811  -9.774 -20.143  1.00 95.79           O  
ATOM    115  N   HIS A  16     -19.755 -12.045 -19.896  1.00 93.25           N  
ATOM    116  CA  HIS A  16     -21.196 -12.206 -20.058  1.00 93.25           C  
ATOM    117  C   HIS A  16     -21.961 -11.156 -19.261  1.00 93.25           C  
ATOM    118  CB  HIS A  16     -21.630 -13.610 -19.630  1.00 93.25           C  
ATOM    119  O   HIS A  16     -21.654 -10.912 -18.092  1.00 93.25           O  
ATOM    120  CG  HIS A  16     -20.928 -14.705 -20.368  1.00 93.25           C  
ATOM    121  CD2 HIS A  16     -19.856 -15.460 -20.031  1.00 93.25           C  
ATOM    122  ND1 HIS A  16     -21.322 -15.132 -21.618  1.00 93.25           N  
ATOM    123  CE1 HIS A  16     -20.520 -16.104 -22.018  1.00 93.25           C  
ATOM    124  NE2 HIS A  16     -19.622 -16.322 -21.073  1.00 93.25           N  
ATOM    125  N   GLU A  17     -22.950 -10.542 -19.901  1.00 92.62           N  
ATOM    126  CA  GLU A  17     -23.794  -9.550 -19.240  1.00 92.62           C  
ATOM    127  C   GLU A  17     -25.076 -10.183 -18.708  1.00 92.62           C  
ATOM    128  CB  GLU A  17     -24.131  -8.406 -20.199  1.00 92.62           C  
ATOM    129  O   GLU A  17     -25.753 -10.923 -19.425  1.00 92.62           O  
ATOM    130  CG  GLU A  17     -24.809  -7.220 -19.528  1.00 92.62           C  
ATOM    131  CD  GLU A  17     -25.113  -6.080 -20.487  1.00 92.62           C  
ATOM    132  OE1 GLU A  17     -25.720  -5.073 -20.059  1.00 92.62           O  
ATOM    133  OE2 GLU A  17     -24.742  -6.197 -21.676  1.00 92.62           O  
ATOM    134  N   ILE A  18     -25.276  -9.881 -17.442  1.00 93.15           N  
ATOM    135  CA  ILE A  18     -26.536 -10.314 -16.848  1.00 93.15           C  
ATOM    136  C   ILE A  18     -27.666  -9.395 -17.306  1.00 93.15           C  
ATOM    137  CB  ILE A  18     -26.455 -10.337 -15.305  1.00 93.15           C  
ATOM    138  O   ILE A  18     -27.536  -8.170 -17.258  1.00 93.15           O  
ATOM    139  CG1 ILE A  18     -25.363 -11.307 -14.841  1.00 93.15           C  
ATOM    140  CG2 ILE A  18     -27.811 -10.709 -14.699  1.00 93.15           C  
ATOM    141  CD1 ILE A  18     -25.091 -11.263 -13.343  1.00 93.15           C  
ATOM    142  N   SER A  19     -28.745 -10.030 -17.899  1.00 94.12           N  
ATOM    143  CA  SER A  19     -29.854  -9.214 -18.384  1.00 94.12           C  
ATOM    144  C   SER A  19     -31.189  -9.926 -18.191  1.00 94.12           C  
ATOM    145  CB  SER A  19     -29.660  -8.868 -19.860  1.00 94.12           C  
ATOM    146  O   SER A  19     -31.226 -11.137 -17.965  1.00 94.12           O  
ATOM    147  OG  SER A  19     -29.967  -9.981 -20.683  1.00 94.12           O  
ATOM    148  N   GLU A  20     -32.244  -9.057 -18.242  1.00 94.12           N  
ATOM    149  CA  GLU A  20     -33.598  -9.588 -18.120  1.00 94.12           C  
ATOM    150  C   GLU A  20     -33.971 -10.431 -19.337  1.00 94.12           C  
ATOM    151  CB  GLU A  20     -34.607  -8.452 -17.938  1.00 94.12           C  
ATOM    152  O   GLU A  20     -34.831 -11.310 -19.249  1.00 94.12           O  
ATOM    153  CG  GLU A  20     -34.551  -7.793 -16.567  1.00 94.12           C  
ATOM    154  CD  GLU A  20     -35.609  -6.719 -16.373  1.00 94.12           C  
ATOM    155  OE1 GLU A  20     -35.694  -6.144 -15.264  1.00 94.12           O  
ATOM    156  OE2 GLU A  20     -36.360  -6.451 -17.338  1.00 94.12           O  
ATOM    157  N   SER A  21     -33.344 -10.267 -20.444  1.00 93.28           N  
ATOM    158  CA  SER A  21     -33.674 -10.950 -21.691  1.00 93.28           C  
ATOM    159  C   SER A  21     -33.009 -12.320 -21.765  1.00 93.28           C  
ATOM    160  CB  SER A  21     -33.252 -10.104 -22.893  1.00 93.28           C  
ATOM    161  O   SER A  21     -33.376 -13.150 -22.599  1.00 93.28           O  
ATOM    162  OG  SER A  21     -31.853  -9.874 -22.880  1.00 93.28           O  
ATOM    163  N   ALA A  22     -32.040 -12.574 -20.904  1.00 92.80           N  
ATOM    164  CA  ALA A  22     -31.340 -13.855 -20.855  1.00 92.80           C  
ATOM    165  C   ALA A  22     -31.972 -14.787 -19.825  1.00 92.80           C  
ATOM    166  CB  ALA A  22     -29.861 -13.642 -20.539  1.00 92.80           C  
ATOM    167  O   ALA A  22     -32.274 -14.369 -18.705  1.00 92.80           O  
ATOM    168  N   THR A  23     -32.253 -16.102 -20.247  1.00 94.49           N  
ATOM    169  CA  THR A  23     -32.897 -17.082 -19.379  1.00 94.49           C  
ATOM    170  C   THR A  23     -31.856 -17.942 -18.669  1.00 94.49           C  
ATOM    171  CB  THR A  23     -33.858 -17.985 -20.174  1.00 94.49           C  
ATOM    172  O   THR A  23     -30.842 -18.315 -19.263  1.00 94.49           O  
ATOM    173  CG2 THR A  23     -34.643 -18.906 -19.245  1.00 94.49           C  
ATOM    174  OG1 THR A  23     -34.778 -17.167 -20.906  1.00 94.49           O  
ATOM    175  N   LEU A  24     -32.034 -18.176 -17.345  1.00 94.61           N  
ATOM    176  CA  LEU A  24     -31.178 -19.033 -16.533  1.00 94.61           C  
ATOM    177  C   LEU A  24     -30.994 -20.397 -17.190  1.00 94.61           C  
ATOM    178  CB  LEU A  24     -31.766 -19.204 -15.130  1.00 94.61           C  
ATOM    179  O   LEU A  24     -31.967 -21.017 -17.626  1.00 94.61           O  
ATOM    180  CG  LEU A  24     -30.979 -20.097 -14.169  1.00 94.61           C  
ATOM    181  CD1 LEU A  24     -29.645 -19.447 -13.815  1.00 94.61           C  
ATOM    182  CD2 LEU A  24     -31.793 -20.377 -12.911  1.00 94.61           C  
ATOM    183  N   THR A  25     -29.723 -20.939 -17.218  1.00 95.22           N  
ATOM    184  CA  THR A  25     -29.425 -22.245 -17.795  1.00 95.22           C  
ATOM    185  C   THR A  25     -28.490 -23.038 -16.885  1.00 95.22           C  
ATOM    186  CB  THR A  25     -28.792 -22.108 -19.192  1.00 95.22           C  
ATOM    187  O   THR A  25     -27.855 -22.471 -15.994  1.00 95.22           O  
ATOM    188  CG2 THR A  25     -29.676 -21.278 -20.117  1.00 95.22           C  
ATOM    189  OG1 THR A  25     -27.515 -21.469 -19.070  1.00 95.22           O  
ATOM    190  N   SER A  26     -28.512 -24.375 -16.980  1.00 95.57           N  
ATOM    191  CA  SER A  26     -27.470 -25.224 -16.412  1.00 95.57           C  
ATOM    192  C   SER A  26     -26.112 -24.927 -17.040  1.00 95.57           C  
ATOM    193  CB  SER A  26     -27.817 -26.701 -16.603  1.00 95.57           C  
ATOM    194  O   SER A  26     -26.016 -24.131 -17.976  1.00 95.57           O  
ATOM    195  OG  SER A  26     -27.723 -27.067 -17.969  1.00 95.57           O  
ATOM    196  N   ASP A  27     -25.010 -25.498 -16.557  1.00 94.02           N  
ATOM    197  CA  ASP A  27     -23.669 -25.309 -17.102  1.00 94.02           C  
ATOM    198  C   ASP A  27     -23.564 -25.880 -18.514  1.00 94.02           C  
ATOM    199  CB  ASP A  27     -22.624 -25.959 -16.192  1.00 94.02           C  
ATOM    200  O   ASP A  27     -22.709 -25.461 -19.297  1.00 94.02           O  
ATOM    201  CG  ASP A  27     -22.335 -25.144 -14.944  1.00 94.02           C  
ATOM    202  OD1 ASP A  27     -22.776 -23.977 -14.862  1.00 94.02           O  
ATOM    203  OD2 ASP A  27     -21.658 -25.672 -14.036  1.00 94.02           O  
ATOM    204  N   TYR A  28     -24.442 -26.852 -18.748  1.00 94.39           N  
ATOM    205  CA  TYR A  28     -24.379 -27.425 -20.087  1.00 94.39           C  
ATOM    206  C   TYR A  28     -25.441 -26.813 -20.993  1.00 94.39           C  
ATOM    207  CB  TYR A  28     -24.554 -28.945 -20.031  1.00 94.39           C  
ATOM    208  O   TYR A  28     -25.774 -27.376 -22.038  1.00 94.39           O  
ATOM    209  CG  TYR A  28     -25.788 -29.387 -19.283  1.00 94.39           C  
ATOM    210  CD1 TYR A  28     -25.767 -29.550 -17.900  1.00 94.39           C  
ATOM    211  CD2 TYR A  28     -26.977 -29.643 -19.958  1.00 94.39           C  
ATOM    212  CE1 TYR A  28     -26.901 -29.959 -17.206  1.00 94.39           C  
ATOM    213  CE2 TYR A  28     -28.118 -30.052 -19.274  1.00 94.39           C  
ATOM    214  OH  TYR A  28     -29.196 -30.612 -17.220  1.00 94.39           O  
ATOM    215  CZ  TYR A  28     -28.070 -30.207 -17.901  1.00 94.39           C  
ATOM    216  N   GLY A  29     -26.136 -25.719 -20.595  1.00 95.21           N  
ATOM    217  CA  GLY A  29     -26.862 -24.813 -21.471  1.00 95.21           C  
ATOM    218  C   GLY A  29     -28.353 -25.089 -21.511  1.00 95.21           C  
ATOM    219  O   GLY A  29     -29.050 -24.633 -22.420  1.00 95.21           O  
ATOM    220  N   VAL A  30     -28.993 -25.876 -20.530  1.00 96.71           N  
ATOM    221  CA  VAL A  30     -30.413 -26.212 -20.520  1.00 96.71           C  
ATOM    222  C   VAL A  30     -31.185 -25.173 -19.711  1.00 96.71           C  
ATOM    223  CB  VAL A  30     -30.657 -27.625 -19.945  1.00 96.71           C  
ATOM    224  O   VAL A  30     -30.806 -24.849 -18.583  1.00 96.71           O  
ATOM    225  CG1 VAL A  30     -32.154 -27.916 -19.843  1.00 96.71           C  
ATOM    226  CG2 VAL A  30     -29.962 -28.679 -20.805  1.00 96.71           C  
ATOM    227  N   HIS A  31     -32.243 -24.682 -20.261  1.00 95.58           N  
ATOM    228  CA  HIS A  31     -33.095 -23.724 -19.564  1.00 95.58           C  
ATOM    229  C   HIS A  31     -33.753 -24.359 -18.344  1.00 95.58           C  
ATOM    230  CB  HIS A  31     -34.163 -23.170 -20.509  1.00 95.58           C  
ATOM    231  O   HIS A  31     -34.190 -25.511 -18.398  1.00 95.58           O  
ATOM    232  CG  HIS A  31     -33.605 -22.362 -21.638  1.00 95.58           C  
ATOM    233  CD2 HIS A  31     -33.553 -22.610 -22.967  1.00 95.58           C  
ATOM    234  ND1 HIS A  31     -33.007 -21.135 -21.450  1.00 95.58           N  
ATOM    235  CE1 HIS A  31     -32.611 -20.661 -22.620  1.00 95.58           C  
ATOM    236  NE2 HIS A  31     -32.930 -21.538 -23.557  1.00 95.58           N  
ATOM    237  N   GLN A  32     -33.735 -23.517 -17.204  1.00 94.63           N  
ATOM    238  CA  GLN A  32     -34.313 -23.984 -15.949  1.00 94.63           C  
ATOM    239  C   GLN A  32     -35.588 -23.216 -15.612  1.00 94.63           C  
ATOM    240  CB  GLN A  32     -33.302 -23.850 -14.809  1.00 94.63           C  
ATOM    241  O   GLN A  32     -35.603 -21.984 -15.642  1.00 94.63           O  
ATOM    242  CG  GLN A  32     -32.035 -24.670 -15.011  1.00 94.63           C  
ATOM    243  CD  GLN A  32     -31.066 -24.549 -13.850  1.00 94.63           C  
ATOM    244  NE2 GLN A  32     -29.773 -24.592 -14.150  1.00 94.63           N  
ATOM    245  OE1 GLN A  32     -31.477 -24.416 -12.692  1.00 94.63           O  
ATOM    246  N   ALA A  33     -36.645 -23.933 -15.297  1.00 93.29           N  
ATOM    247  CA  ALA A  33     -37.926 -23.309 -14.978  1.00 93.29           C  
ATOM    248  C   ALA A  33     -38.017 -22.972 -13.492  1.00 93.29           C  
ATOM    249  CB  ALA A  33     -39.079 -24.223 -15.384  1.00 93.29           C  
ATOM    250  O   ALA A  33     -38.678 -22.004 -13.108  1.00 93.29           O  
ATOM    251  N   ASN A  34     -37.419 -23.749 -12.604  1.00 92.35           N  
ATOM    252  CA  ASN A  34     -37.462 -23.587 -11.154  1.00 92.35           C  
ATOM    253  C   ASN A  34     -36.097 -23.841 -10.521  1.00 92.35           C  
ATOM    254  CB  ASN A  34     -38.512 -24.516 -10.541  1.00 92.35           C  
ATOM    255  O   ASN A  34     -35.574 -24.955 -10.588  1.00 92.35           O  
ATOM    256  CG  ASN A  34     -38.694 -24.292  -9.053  1.00 92.35           C  
ATOM    257  ND2 ASN A  34     -39.842 -24.702  -8.527  1.00 92.35           N  
ATOM    258  OD1 ASN A  34     -37.809 -23.754  -8.382  1.00 92.35           O  
ATOM    259  N   ASN A  35     -35.528 -22.815  -9.897  1.00 93.48           N  
ATOM    260  CA  ASN A  35     -34.188 -22.913  -9.327  1.00 93.48           C  
ATOM    261  C   ASN A  35     -34.218 -22.817  -7.804  1.00 93.48           C  
ATOM    262  CB  ASN A  35     -33.277 -21.831  -9.910  1.00 93.48           C  
ATOM    263  O   ASN A  35     -33.169 -22.803  -7.158  1.00 93.48           O  
ATOM    264  CG  ASN A  35     -31.833 -21.988  -9.476  1.00 93.48           C  
ATOM    265  ND2 ASN A  35     -31.223 -20.894  -9.036  1.00 93.48           N  
ATOM    266  OD1 ASN A  35     -31.269 -23.084  -9.537  1.00 93.48           O  
ATOM    267  N   ASP A  36     -35.375 -22.855  -7.278  1.00 94.82           N  
ATOM    268  CA  ASP A  36     -35.507 -22.632  -5.841  1.00 94.82           C  
ATOM    269  C   ASP A  36     -35.835 -23.933  -5.112  1.00 94.82           C  
ATOM    270  CB  ASP A  36     -36.584 -21.583  -5.557  1.00 94.82           C  
ATOM    271  O   ASP A  36     -35.613 -24.047  -3.904  1.00 94.82           O  
ATOM    272  CG  ASP A  36     -36.182 -20.187  -5.997  1.00 94.82           C  
ATOM    273  OD1 ASP A  36     -34.982 -19.845  -5.923  1.00 94.82           O  
ATOM    274  OD2 ASP A  36     -37.074 -19.419  -6.419  1.00 94.82           O  
ATOM    275  N   SER A  37     -36.342 -24.941  -5.908  1.00 93.27           N  
ATOM    276  CA  SER A  37     -36.817 -26.151  -5.245  1.00 93.27           C  
ATOM    277  C   SER A  37     -36.146 -27.395  -5.818  1.00 93.27           C  
ATOM    278  CB  SER A  37     -38.335 -26.273  -5.377  1.00 93.27           C  
ATOM    279  O   SER A  37     -36.108 -27.581  -7.036  1.00 93.27           O  
ATOM    280  OG  SER A  37     -38.982 -25.139  -4.825  1.00 93.27           O  
ATOM    281  N   TRP A  38     -35.588 -28.196  -4.854  1.00 94.69           N  
ATOM    282  CA  TRP A  38     -35.051 -29.504  -5.212  1.00 94.69           C  
ATOM    283  C   TRP A  38     -36.165 -30.450  -5.647  1.00 94.69           C  
ATOM    284  CB  TRP A  38     -34.280 -30.111  -4.036  1.00 94.69           C  
ATOM    285  O   TRP A  38     -37.229 -30.493  -5.025  1.00 94.69           O  
ATOM    286  CG  TRP A  38     -33.383 -31.250  -4.418  1.00 94.69           C  
ATOM    287  CD1 TRP A  38     -33.702 -32.320  -5.209  1.00 94.69           C  
ATOM    288  CD2 TRP A  38     -32.021 -31.435  -4.021  1.00 94.69           C  
ATOM    289  CE2 TRP A  38     -31.575 -32.640  -4.609  1.00 94.69           C  
ATOM    290  CE3 TRP A  38     -31.134 -30.699  -3.225  1.00 94.69           C  
ATOM    291  NE1 TRP A  38     -32.618 -33.159  -5.327  1.00 94.69           N  
ATOM    292  CH2 TRP A  38     -29.430 -32.384  -3.642  1.00 94.69           C  
ATOM    293  CZ2 TRP A  38     -30.278 -33.124  -4.425  1.00 94.69           C  
ATOM    294  CZ3 TRP A  38     -29.843 -31.183  -3.044  1.00 94.69           C  
ATOM    295  N   LEU A  39     -35.990 -31.186  -6.788  1.00 95.87           N  
ATOM    296  CA  LEU A  39     -36.980 -32.169  -7.214  1.00 95.87           C  
ATOM    297  C   LEU A  39     -37.370 -33.084  -6.058  1.00 95.87           C  
ATOM    298  CB  LEU A  39     -36.441 -33.001  -8.380  1.00 95.87           C  
ATOM    299  O   LEU A  39     -36.502 -33.630  -5.373  1.00 95.87           O  
ATOM    300  CG  LEU A  39     -37.392 -34.049  -8.962  1.00 95.87           C  
ATOM    301  CD1 LEU A  39     -38.622 -33.374  -9.559  1.00 95.87           C  
ATOM    302  CD2 LEU A  39     -36.678 -34.896 -10.010  1.00 95.87           C  
ATOM    303  N   ARG A  40     -38.727 -33.197  -5.900  1.00 95.32           N  
ATOM    304  CA  ARG A  40     -39.193 -34.005  -4.778  1.00 95.32           C  
ATOM    305  C   ARG A  40     -40.567 -34.602  -5.066  1.00 95.32           C  
ATOM    306  CB  ARG A  40     -39.243 -33.170  -3.497  1.00 95.32           C  
ATOM    307  O   ARG A  40     -41.220 -34.227  -6.042  1.00 95.32           O  
ATOM    308  CG  ARG A  40     -40.279 -32.057  -3.527  1.00 95.32           C  
ATOM    309  CD  ARG A  40     -40.118 -31.106  -2.349  1.00 95.32           C  
ATOM    310  NE  ARG A  40     -38.781 -30.522  -2.306  1.00 95.32           N  
ATOM    311  NH1 ARG A  40     -38.592 -30.610  -0.005  1.00 95.32           N  
ATOM    312  NH2 ARG A  40     -36.877 -29.764  -1.269  1.00 95.32           N  
ATOM    313  CZ  ARG A  40     -38.086 -30.300  -1.193  1.00 95.32           C  
ATOM    314  N   ILE A  41     -40.891 -35.512  -4.142  1.00 94.80           N  
ATOM    315  CA  ILE A  41     -42.236 -36.075  -4.175  1.00 94.80           C  
ATOM    316  C   ILE A  41     -43.220 -35.099  -3.532  1.00 94.80           C  
ATOM    317  CB  ILE A  41     -42.294 -37.444  -3.461  1.00 94.80           C  
ATOM    318  O   ILE A  41     -43.042 -34.699  -2.380  1.00 94.80           O  
ATOM    319  CG1 ILE A  41     -41.265 -38.406  -4.066  1.00 94.80           C  
ATOM    320  CG2 ILE A  41     -43.706 -38.033  -3.536  1.00 94.80           C  
ATOM    321  CD1 ILE A  41     -41.534 -38.764  -5.521  1.00 94.80           C  
ATOM    322  N   VAL A  42     -44.207 -34.563  -4.391  1.00 93.67           N  
ATOM    323  CA  VAL A  42     -45.186 -33.627  -3.846  1.00 93.67           C  
ATOM    324  C   VAL A  42     -46.598 -34.128  -4.138  1.00 93.67           C  
ATOM    325  CB  VAL A  42     -44.994 -32.206  -4.421  1.00 93.67           C  
ATOM    326  O   VAL A  42     -46.859 -34.678  -5.211  1.00 93.67           O  
ATOM    327  CG1 VAL A  42     -45.982 -31.229  -3.785  1.00 93.67           C  
ATOM    328  CG2 VAL A  42     -43.558 -31.734  -4.207  1.00 93.67           C  
ATOM    329  N   ASP A  43     -47.437 -34.020  -3.015  1.00 93.19           N  
ATOM    330  CA  ASP A  43     -48.882 -34.210  -3.110  1.00 93.19           C  
ATOM    331  C   ASP A  43     -49.627 -32.914  -2.801  1.00 93.19           C  
ATOM    332  CB  ASP A  43     -49.341 -35.319  -2.161  1.00 93.19           C  
ATOM    333  O   ASP A  43     -49.963 -32.644  -1.646  1.00 93.19           O  
ATOM    334  CG  ASP A  43     -50.824 -35.624  -2.279  1.00 93.19           C  
ATOM    335  OD1 ASP A  43     -51.520 -34.966  -3.081  1.00 93.19           O  
ATOM    336  OD2 ASP A  43     -51.301 -36.529  -1.560  1.00 93.19           O  
ATOM    337  N   ASN A  44     -49.705 -32.066  -3.780  1.00 90.58           N  
ATOM    338  CA  ASN A  44     -50.310 -30.750  -3.607  1.00 90.58           C  
ATOM    339  C   ASN A  44     -51.748 -30.856  -3.107  1.00 90.58           C  
ATOM    340  CB  ASN A  44     -50.260 -29.960  -4.917  1.00 90.58           C  
ATOM    341  O   ASN A  44     -52.199 -30.021  -2.321  1.00 90.58           O  
ATOM    342  CG  ASN A  44     -48.874 -29.431  -5.227  1.00 90.58           C  
ATOM    343  ND2 ASN A  44     -48.580 -29.257  -6.510  1.00 90.58           N  
ATOM    344  OD1 ASN A  44     -48.074 -29.182  -4.322  1.00 90.58           O  
ATOM    345  N   GLU A  45     -52.386 -31.867  -3.440  1.00 93.09           N  
ATOM    346  CA  GLU A  45     -53.793 -32.046  -3.095  1.00 93.09           C  
ATOM    347  C   GLU A  45     -53.968 -32.290  -1.599  1.00 93.09           C  
ATOM    348  CB  GLU A  45     -54.399 -33.204  -3.891  1.00 93.09           C  
ATOM    349  O   GLU A  45     -54.919 -31.794  -0.991  1.00 93.09           O  
ATOM    350  CG  GLU A  45     -54.610 -32.893  -5.366  1.00 93.09           C  
ATOM    351  CD  GLU A  45     -55.239 -34.042  -6.138  1.00 93.09           C  
ATOM    352  OE1 GLU A  45     -55.460 -33.903  -7.362  1.00 93.09           O  
ATOM    353  OE2 GLU A  45     -55.515 -35.091  -5.512  1.00 93.09           O  
ATOM    354  N   ASN A  46     -52.953 -32.930  -0.964  1.00 94.36           N  
ATOM    355  CA  ASN A  46     -53.052 -33.259   0.454  1.00 94.36           C  
ATOM    356  C   ASN A  46     -52.034 -32.481   1.283  1.00 94.36           C  
ATOM    357  CB  ASN A  46     -52.873 -34.764   0.669  1.00 94.36           C  
ATOM    358  O   ASN A  46     -51.895 -32.717   2.484  1.00 94.36           O  
ATOM    359  CG  ASN A  46     -53.948 -35.584  -0.016  1.00 94.36           C  
ATOM    360  ND2 ASN A  46     -53.546 -36.680  -0.648  1.00 94.36           N  
ATOM    361  OD1 ASN A  46     -55.131 -35.234   0.021  1.00 94.36           O  
ATOM    362  N   GLY A  47     -51.404 -31.548   0.683  1.00 93.54           N  
ATOM    363  CA  GLY A  47     -50.441 -30.711   1.382  1.00 93.54           C  
ATOM    364  C   GLY A  47     -49.268 -31.492   1.944  1.00 93.54           C  
ATOM    365  O   GLY A  47     -48.810 -31.220   3.056  1.00 93.54           O  
ATOM    366  N   ARG A  48     -48.786 -32.700   1.294  1.00 92.44           N  
ATOM    367  CA  ARG A  48     -47.697 -33.543   1.778  1.00 92.44           C  
ATOM    368  C   ARG A  48     -46.452 -33.379   0.914  1.00 92.44           C  
ATOM    369  CB  ARG A  48     -48.126 -35.012   1.807  1.00 92.44           C  
ATOM    370  O   ARG A  48     -46.553 -33.150  -0.293  1.00 92.44           O  
ATOM    371  CG  ARG A  48     -49.238 -35.310   2.799  1.00 92.44           C  
ATOM    372  CD  ARG A  48     -49.640 -36.778   2.772  1.00 92.44           C  
ATOM    373  NE  ARG A  48     -50.608 -37.092   3.819  1.00 92.44           N  
ATOM    374  NH1 ARG A  48     -51.236 -39.124   2.917  1.00 92.44           N  
ATOM    375  NH2 ARG A  48     -52.194 -38.383   4.864  1.00 92.44           N  
ATOM    376  CZ  ARG A  48     -51.344 -38.199   3.864  1.00 92.44           C  
ATOM    377  N   SER A  49     -45.280 -33.328   1.543  1.00 93.13           N  
ATOM    378  CA  SER A  49     -44.001 -33.313   0.841  1.00 93.13           C  
ATOM    379  C   SER A  49     -43.128 -34.493   1.256  1.00 93.13           C  
ATOM    380  CB  SER A  49     -43.260 -32.002   1.105  1.00 93.13           C  
ATOM    381  O   SER A  49     -43.131 -34.893   2.422  1.00 93.13           O  
ATOM    382  OG  SER A  49     -42.927 -31.880   2.478  1.00 93.13           O  
ATOM    383  N   GLY A  50     -42.549 -35.186   0.221  1.00 93.38           N  
ATOM    384  CA  GLY A  50     -41.618 -36.286   0.417  1.00 93.38           C  
ATOM    385  C   GLY A  50     -40.167 -35.876   0.256  1.00 93.38           C  
ATOM    386  O   GLY A  50     -39.841 -34.689   0.322  1.00 93.38           O  
ATOM    387  N   PRO A  51     -39.266 -36.961   0.240  1.00 94.51           N  
ATOM    388  CA  PRO A  51     -37.825 -36.703   0.194  1.00 94.51           C  
ATOM    389  C   PRO A  51     -37.389 -36.023  -1.102  1.00 94.51           C  
ATOM    390  CB  PRO A  51     -37.213 -38.101   0.310  1.00 94.51           C  
ATOM    391  O   PRO A  51     -38.088 -36.109  -2.114  1.00 94.51           O  
ATOM    392  CG  PRO A  51     -38.233 -39.016  -0.287  1.00 94.51           C  
ATOM    393  CD  PRO A  51     -39.599 -38.472   0.019  1.00 94.51           C  
ATOM    394  N   SER A  52     -36.274 -35.313  -1.011  1.00 95.66           N  
ATOM    395  CA  SER A  52     -35.602 -34.838  -2.216  1.00 95.66           C  
ATOM    396  C   SER A  52     -35.031 -35.998  -3.024  1.00 95.66           C  
ATOM    397  CB  SER A  52     -34.485 -33.858  -1.855  1.00 95.66           C  
ATOM    398  O   SER A  52     -34.560 -36.985  -2.456  1.00 95.66           O  
ATOM    399  OG  SER A  52     -35.006 -32.729  -1.175  1.00 95.66           O  
ATOM    400  N   LEU A  53     -35.162 -35.891  -4.354  1.00 96.80           N  
ATOM    401  CA  LEU A  53     -34.711 -36.977  -5.218  1.00 96.80           C  
ATOM    402  C   LEU A  53     -33.296 -36.719  -5.723  1.00 96.80           C  
ATOM    403  CB  LEU A  53     -35.665 -37.151  -6.403  1.00 96.80           C  
ATOM    404  O   LEU A  53     -33.040 -35.702  -6.372  1.00 96.80           O  
ATOM    405  CG  LEU A  53     -37.140 -37.362  -6.060  1.00 96.80           C  
ATOM    406  CD1 LEU A  53     -37.969 -37.475  -7.335  1.00 96.80           C  
ATOM    407  CD2 LEU A  53     -37.315 -38.603  -5.191  1.00 96.80           C  
ATOM    408  N   LEU A  54     -32.392 -37.571  -5.440  1.00 95.82           N  
ATOM    409  CA  LEU A  54     -30.991 -37.462  -5.832  1.00 95.82           C  
ATOM    410  C   LEU A  54     -30.851 -37.460  -7.351  1.00 95.82           C  
ATOM    411  CB  LEU A  54     -30.175 -38.611  -5.234  1.00 95.82           C  
ATOM    412  O   LEU A  54     -29.825 -37.031  -7.883  1.00 95.82           O  
ATOM    413  CG  LEU A  54     -28.658 -38.528  -5.410  1.00 95.82           C  
ATOM    414  CD1 LEU A  54     -28.107 -37.299  -4.695  1.00 95.82           C  
ATOM    415  CD2 LEU A  54     -27.990 -39.798  -4.894  1.00 95.82           C  
ATOM    416  N   GLU A  55     -31.796 -37.867  -8.118  1.00 96.39           N  
ATOM    417  CA  GLU A  55     -31.732 -37.929  -9.575  1.00 96.39           C  
ATOM    418  C   GLU A  55     -31.809 -36.535 -10.190  1.00 96.39           C  
ATOM    419  CB  GLU A  55     -32.856 -38.810 -10.126  1.00 96.39           C  
ATOM    420  O   GLU A  55     -31.643 -36.375 -11.401  1.00 96.39           O  
ATOM    421  CG  GLU A  55     -34.251 -38.267  -9.854  1.00 96.39           C  
ATOM    422  CD  GLU A  55     -35.358 -39.163 -10.388  1.00 96.39           C  
ATOM    423  OE1 GLU A  55     -36.533 -38.973 -10.001  1.00 96.39           O  
ATOM    424  OE2 GLU A  55     -35.047 -40.064 -11.198  1.00 96.39           O  
ATOM    425  N   ASP A  56     -32.096 -35.517  -9.345  1.00 96.51           N  
ATOM    426  CA  ASP A  56     -32.193 -34.141  -9.822  1.00 96.51           C  
ATOM    427  C   ASP A  56     -30.818 -33.587 -10.186  1.00 96.51           C  
ATOM    428  CB  ASP A  56     -32.855 -33.252  -8.766  1.00 96.51           C  
ATOM    429  O   ASP A  56     -30.077 -33.127  -9.314  1.00 96.51           O  
ATOM    430  CG  ASP A  56     -33.118 -31.840  -9.259  1.00 96.51           C  
ATOM    431  OD1 ASP A  56     -32.636 -31.477 -10.354  1.00 96.51           O  
ATOM    432  OD2 ASP A  56     -33.811 -31.083  -8.545  1.00 96.51           O  
ATOM    433  N   PRO A  57     -30.461 -33.546 -11.361  1.00 95.34           N  
ATOM    434  CA  PRO A  57     -29.140 -33.091 -11.800  1.00 95.34           C  
ATOM    435  C   PRO A  57     -28.943 -31.588 -11.616  1.00 95.34           C  
ATOM    436  CB  PRO A  57     -29.112 -33.468 -13.283  1.00 95.34           C  
ATOM    437  O   PRO A  57     -27.816 -31.131 -11.408  1.00 95.34           O  
ATOM    438  CG  PRO A  57     -30.548 -33.503 -13.696  1.00 95.34           C  
ATOM    439  CD  PRO A  57     -31.361 -34.036 -12.551  1.00 95.34           C  
ATOM    440  N   PHE A  58     -30.010 -30.787 -11.747  1.00 96.04           N  
ATOM    441  CA  PHE A  58     -29.902 -29.344 -11.572  1.00 96.04           C  
ATOM    442  C   PHE A  58     -29.505 -29.000 -10.141  1.00 96.04           C  
ATOM    443  CB  PHE A  58     -31.224 -28.658 -11.929  1.00 96.04           C  
ATOM    444  O   PHE A  58     -28.641 -28.150  -9.918  1.00 96.04           O  
ATOM    445  CG  PHE A  58     -31.559 -28.710 -13.395  1.00 96.04           C  
ATOM    446  CD1 PHE A  58     -30.605 -28.387 -14.352  1.00 96.04           C  
ATOM    447  CD2 PHE A  58     -32.828 -29.084 -13.817  1.00 96.04           C  
ATOM    448  CE1 PHE A  58     -30.911 -28.435 -15.710  1.00 96.04           C  
ATOM    449  CE2 PHE A  58     -33.142 -29.134 -15.172  1.00 96.04           C  
ATOM    450  CZ  PHE A  58     -32.183 -28.808 -16.117  1.00 96.04           C  
ATOM    451  N   ALA A  59     -30.174 -29.694  -9.193  1.00 96.05           N  
ATOM    452  CA  ALA A  59     -29.836 -29.478  -7.788  1.00 96.05           C  
ATOM    453  C   ALA A  59     -28.404 -29.915  -7.495  1.00 96.05           C  
ATOM    454  CB  ALA A  59     -30.813 -30.227  -6.885  1.00 96.05           C  
ATOM    455  O   ALA A  59     -27.660 -29.208  -6.812  1.00 96.05           O  
ATOM    456  N   ARG A  60     -27.970 -31.049  -7.978  1.00 95.59           N  
ATOM    457  CA  ARG A  60     -26.624 -31.554  -7.726  1.00 95.59           C  
ATOM    458  C   ARG A  60     -25.571 -30.627  -8.325  1.00 95.59           C  
ATOM    459  CB  ARG A  60     -26.464 -32.965  -8.295  1.00 95.59           C  
ATOM    460  O   ARG A  60     -24.560 -30.333  -7.685  1.00 95.59           O  
ATOM    461  CG  ARG A  60     -27.225 -34.031  -7.522  1.00 95.59           C  
ATOM    462  CD  ARG A  60     -27.252 -35.358  -8.267  1.00 95.59           C  
ATOM    463  NE  ARG A  60     -25.908 -35.800  -8.628  1.00 95.59           N  
ATOM    464  NH1 ARG A  60     -26.608 -37.707  -9.729  1.00 95.59           N  
ATOM    465  NH2 ARG A  60     -24.374 -37.214  -9.588  1.00 95.59           N  
ATOM    466  CZ  ARG A  60     -25.633 -36.906  -9.314  1.00 95.59           C  
ATOM    467  N   GLU A  61     -25.801 -30.222  -9.587  1.00 95.36           N  
ATOM    468  CA  GLU A  61     -24.869 -29.314 -10.249  1.00 95.36           C  
ATOM    469  C   GLU A  61     -24.633 -28.060  -9.413  1.00 95.36           C  
ATOM    470  CB  GLU A  61     -25.387 -28.931 -11.638  1.00 95.36           C  
ATOM    471  O   GLU A  61     -23.491 -27.629  -9.241  1.00 95.36           O  
ATOM    472  CG  GLU A  61     -24.459 -28.000 -12.405  1.00 95.36           C  
ATOM    473  CD  GLU A  61     -25.026 -27.557 -13.744  1.00 95.36           C  
ATOM    474  OE1 GLU A  61     -25.814 -26.585 -13.778  1.00 95.36           O  
ATOM    475  OE2 GLU A  61     -24.681 -28.189 -14.767  1.00 95.36           O  
ATOM    476  N   LYS A  62     -25.644 -27.345  -8.983  1.00 95.67           N  
ATOM    477  CA  LYS A  62     -25.538 -26.134  -8.174  1.00 95.67           C  
ATOM    478  C   LYS A  62     -24.711 -26.384  -6.916  1.00 95.67           C  
ATOM    479  CB  LYS A  62     -26.928 -25.620  -7.793  1.00 95.67           C  
ATOM    480  O   LYS A  62     -23.832 -25.589  -6.577  1.00 95.67           O  
ATOM    481  CG  LYS A  62     -26.920 -24.250  -7.131  1.00 95.67           C  
ATOM    482  CD  LYS A  62     -28.328 -23.679  -7.013  1.00 95.67           C  
ATOM    483  CE  LYS A  62     -28.316 -22.284  -6.402  1.00 95.67           C  
ATOM    484  NZ  LYS A  62     -29.685 -21.689  -6.355  1.00 95.67           N  
ATOM    485  N   ILE A  63     -24.972 -27.585  -6.221  1.00 95.85           N  
ATOM    486  CA  ILE A  63     -24.253 -27.929  -5.000  1.00 95.85           C  
ATOM    487  C   ILE A  63     -22.809 -28.295  -5.336  1.00 95.85           C  
ATOM    488  CB  ILE A  63     -24.939 -29.092  -4.249  1.00 95.85           C  
ATOM    489  O   ILE A  63     -21.879 -27.886  -4.637  1.00 95.85           O  
ATOM    490  CG1 ILE A  63     -26.345 -28.680  -3.796  1.00 95.85           C  
ATOM    491  CG2 ILE A  63     -24.090 -29.541  -3.056  1.00 95.85           C  
ATOM    492  CD1 ILE A  63     -26.366 -27.482  -2.856  1.00 95.85           C  
ATOM    493  N   HIS A  64     -22.546 -29.075  -6.457  1.00 95.77           N  
ATOM    494  CA  HIS A  64     -21.197 -29.430  -6.882  1.00 95.77           C  
ATOM    495  C   HIS A  64     -20.350 -28.186  -7.125  1.00 95.77           C  
ATOM    496  CB  HIS A  64     -21.243 -30.289  -8.147  1.00 95.77           C  
ATOM    497  O   HIS A  64     -19.203 -28.114  -6.680  1.00 95.77           O  
ATOM    498  CG  HIS A  64     -21.773 -31.669  -7.917  1.00 95.77           C  
ATOM    499  CD2 HIS A  64     -22.361 -32.548  -8.761  1.00 95.77           C  
ATOM    500  ND1 HIS A  64     -21.728 -32.287  -6.686  1.00 95.77           N  
ATOM    501  CE1 HIS A  64     -22.267 -33.491  -6.784  1.00 95.77           C  
ATOM    502  NE2 HIS A  64     -22.660 -33.674  -8.034  1.00 95.77           N  
ATOM    503  N   ARG A  65     -20.943 -27.207  -7.825  1.00 95.09           N  
ATOM    504  CA  ARG A  65     -20.191 -25.991  -8.114  1.00 95.09           C  
ATOM    505  C   ARG A  65     -19.819 -25.258  -6.829  1.00 95.09           C  
ATOM    506  CB  ARG A  65     -20.995 -25.066  -9.030  1.00 95.09           C  
ATOM    507  O   ARG A  65     -18.686 -24.796  -6.678  1.00 95.09           O  
ATOM    508  CG  ARG A  65     -21.149 -25.588 -10.450  1.00 95.09           C  
ATOM    509  CD  ARG A  65     -19.802 -25.768 -11.135  1.00 95.09           C  
ATOM    510  NE  ARG A  65     -19.125 -24.490 -11.338  1.00 95.09           N  
ATOM    511  NH1 ARG A  65     -17.224 -25.409 -12.274  1.00 95.09           N  
ATOM    512  NH2 ARG A  65     -17.396 -23.138 -12.013  1.00 95.09           N  
ATOM    513  CZ  ARG A  65     -17.917 -24.349 -11.874  1.00 95.09           C  
ATOM    514  N   PHE A  66     -20.806 -25.164  -5.933  1.00 96.32           N  
ATOM    515  CA  PHE A  66     -20.536 -24.490  -4.668  1.00 96.32           C  
ATOM    516  C   PHE A  66     -19.430 -25.202  -3.900  1.00 96.32           C  
ATOM    517  CB  PHE A  66     -21.806 -24.419  -3.814  1.00 96.32           C  
ATOM    518  O   PHE A  66     -18.513 -24.560  -3.383  1.00 96.32           O  
ATOM    519  CG  PHE A  66     -21.573 -23.893  -2.424  1.00 96.32           C  
ATOM    520  CD1 PHE A  66     -21.548 -24.755  -1.334  1.00 96.32           C  
ATOM    521  CD2 PHE A  66     -21.381 -22.535  -2.205  1.00 96.32           C  
ATOM    522  CE1 PHE A  66     -21.333 -24.271  -0.046  1.00 96.32           C  
ATOM    523  CE2 PHE A  66     -21.165 -22.044  -0.921  1.00 96.32           C  
ATOM    524  CZ  PHE A  66     -21.142 -22.913   0.158  1.00 96.32           C  
ATOM    525  N   ASP A  67     -19.417 -26.612  -3.836  1.00 97.66           N  
ATOM    526  CA  ASP A  67     -18.473 -27.406  -3.055  1.00 97.66           C  
ATOM    527  C   ASP A  67     -17.065 -27.315  -3.637  1.00 97.66           C  
ATOM    528  CB  ASP A  67     -18.924 -28.868  -2.994  1.00 97.66           C  
ATOM    529  O   ASP A  67     -16.079 -27.508  -2.923  1.00 97.66           O  
ATOM    530  CG  ASP A  67     -20.147 -29.075  -2.118  1.00 97.66           C  
ATOM    531  OD1 ASP A  67     -20.555 -28.132  -1.407  1.00 97.66           O  
ATOM    532  OD2 ASP A  67     -20.705 -30.194  -2.137  1.00 97.66           O  
ATOM    533  N   HIS A  68     -16.941 -26.914  -5.009  1.00 95.75           N  
ATOM    534  CA  HIS A  68     -15.645 -26.961  -5.676  1.00 95.75           C  
ATOM    535  C   HIS A  68     -15.245 -25.586  -6.202  1.00 95.75           C  
ATOM    536  CB  HIS A  68     -15.668 -27.974  -6.822  1.00 95.75           C  
ATOM    537  O   HIS A  68     -14.435 -25.482  -7.126  1.00 95.75           O  
ATOM    538  CG  HIS A  68     -15.959 -29.373  -6.379  1.00 95.75           C  
ATOM    539  CD2 HIS A  68     -17.132 -30.003  -6.134  1.00 95.75           C  
ATOM    540  ND1 HIS A  68     -14.966 -30.298  -6.135  1.00 95.75           N  
ATOM    541  CE1 HIS A  68     -15.519 -31.439  -5.759  1.00 95.75           C  
ATOM    542  NE2 HIS A  68     -16.832 -31.286  -5.750  1.00 95.75           N  
ATOM    543  N   GLU A  69     -15.761 -24.407  -5.676  1.00 94.86           N  
ATOM    544  CA  GLU A  69     -15.591 -23.082  -6.267  1.00 94.86           C  
ATOM    545  C   GLU A  69     -14.237 -22.483  -5.898  1.00 94.86           C  
ATOM    546  CB  GLU A  69     -16.718 -22.147  -5.823  1.00 94.86           C  
ATOM    547  O   GLU A  69     -13.716 -21.625  -6.613  1.00 94.86           O  
ATOM    548  CG  GLU A  69     -16.736 -21.872  -4.326  1.00 94.86           C  
ATOM    549  CD  GLU A  69     -17.902 -21.000  -3.890  1.00 94.86           C  
ATOM    550  OE1 GLU A  69     -17.970 -20.629  -2.696  1.00 94.86           O  
ATOM    551  OE2 GLU A  69     -18.756 -20.685  -4.749  1.00 94.86           O  
ATOM    552  N   ARG A  70     -13.577 -23.068  -4.794  1.00 94.40           N  
ATOM    553  CA  ARG A  70     -12.397 -22.369  -4.295  1.00 94.40           C  
ATOM    554  C   ARG A  70     -11.118 -23.019  -4.810  1.00 94.40           C  
ATOM    555  CB  ARG A  70     -12.394 -22.344  -2.765  1.00 94.40           C  
ATOM    556  O   ARG A  70     -11.045 -24.243  -4.939  1.00 94.40           O  
ATOM    557  CG  ARG A  70     -13.605 -21.655  -2.157  1.00 94.40           C  
ATOM    558  CD  ARG A  70     -13.647 -20.175  -2.509  1.00 94.40           C  
ATOM    559  NE  ARG A  70     -15.018 -19.676  -2.578  1.00 94.40           N  
ATOM    560  NH1 ARG A  70     -14.950 -19.197  -4.836  1.00 94.40           N  
ATOM    561  NH2 ARG A  70     -16.858 -18.793  -3.631  1.00 94.40           N  
ATOM    562  CZ  ARG A  70     -15.605 -19.223  -3.681  1.00 94.40           C  
ATOM    563  N   ILE A  71     -10.071 -22.190  -5.145  1.00 95.58           N  
ATOM    564  CA  ILE A  71      -8.710 -22.606  -5.465  1.00 95.58           C  
ATOM    565  C   ILE A  71      -7.812 -22.417  -4.245  1.00 95.58           C  
ATOM    566  CB  ILE A  71      -8.148 -21.821  -6.671  1.00 95.58           C  
ATOM    567  O   ILE A  71      -8.183 -21.723  -3.295  1.00 95.58           O  
ATOM    568  CG1 ILE A  71      -8.058 -20.327  -6.340  1.00 95.58           C  
ATOM    569  CG2 ILE A  71      -9.008 -22.055  -7.916  1.00 95.58           C  
ATOM    570  CD1 ILE A  71      -7.414 -19.488  -7.436  1.00 95.58           C  
ATOM    571  N   PRO A  72      -6.650 -23.124  -4.220  1.00 96.86           N  
ATOM    572  CA  PRO A  72      -5.751 -22.902  -3.085  1.00 96.86           C  
ATOM    573  C   PRO A  72      -5.395 -21.429  -2.895  1.00 96.86           C  
ATOM    574  CB  PRO A  72      -4.511 -23.721  -3.452  1.00 96.86           C  
ATOM    575  O   PRO A  72      -5.158 -20.716  -3.873  1.00 96.86           O  
ATOM    576  CG  PRO A  72      -5.024 -24.818  -4.329  1.00 96.86           C  
ATOM    577  CD  PRO A  72      -6.116 -24.263  -5.198  1.00 96.86           C  
ATOM    578  N   GLU A  73      -5.429 -20.980  -1.675  1.00 96.00           N  
ATOM    579  CA  GLU A  73      -5.041 -19.620  -1.316  1.00 96.00           C  
ATOM    580  C   GLU A  73      -3.551 -19.390  -1.554  1.00 96.00           C  
ATOM    581  CB  GLU A  73      -5.391 -19.328   0.145  1.00 96.00           C  
ATOM    582  O   GLU A  73      -2.740 -20.300  -1.367  1.00 96.00           O  
ATOM    583  CG  GLU A  73      -5.014 -17.925   0.599  1.00 96.00           C  
ATOM    584  CD  GLU A  73      -5.385 -17.643   2.047  1.00 96.00           C  
ATOM    585  OE1 GLU A  73      -4.471 -17.501   2.891  1.00 96.00           O  
ATOM    586  OE2 GLU A  73      -6.599 -17.565   2.339  1.00 96.00           O  
ATOM    587  N   ARG A  74      -3.192 -18.151  -1.935  1.00 97.28           N  
ATOM    588  CA  ARG A  74      -1.779 -17.794  -2.006  1.00 97.28           C  
ATOM    589  C   ARG A  74      -1.105 -17.949  -0.647  1.00 97.28           C  
ATOM    590  CB  ARG A  74      -1.611 -16.360  -2.514  1.00 97.28           C  
ATOM    591  O   ARG A  74      -1.679 -17.584   0.381  1.00 97.28           O  
ATOM    592  CG  ARG A  74      -2.131 -16.142  -3.926  1.00 97.28           C  
ATOM    593  CD  ARG A  74      -2.013 -14.685  -4.351  1.00 97.28           C  
ATOM    594  NE  ARG A  74      -2.363 -14.504  -5.757  1.00 97.28           N  
ATOM    595  NH1 ARG A  74      -4.645 -14.629  -5.418  1.00 97.28           N  
ATOM    596  NH2 ARG A  74      -3.811 -14.310  -7.530  1.00 97.28           N  
ATOM    597  CZ  ARG A  74      -3.606 -14.481  -6.232  1.00 97.28           C  
ATOM    598  N   VAL A  75       0.135 -18.459  -0.630  1.00 95.62           N  
ATOM    599  CA  VAL A  75       0.883 -18.637   0.610  1.00 95.62           C  
ATOM    600  C   VAL A  75       1.177 -17.276   1.237  1.00 95.62           C  
ATOM    601  CB  VAL A  75       2.200 -19.409   0.372  1.00 95.62           C  
ATOM    602  O   VAL A  75       1.085 -17.115   2.456  1.00 95.62           O  
ATOM    603  CG1 VAL A  75       3.050 -19.431   1.641  1.00 95.62           C  
ATOM    604  CG2 VAL A  75       1.907 -20.831  -0.103  1.00 95.62           C  
ATOM    605  N   VAL A  76       1.515 -16.241   0.372  1.00 97.06           N  
ATOM    606  CA  VAL A  76       1.689 -14.838   0.734  1.00 97.06           C  
ATOM    607  C   VAL A  76       0.939 -13.952  -0.257  1.00 97.06           C  
ATOM    608  CB  VAL A  76       3.182 -14.445   0.779  1.00 97.06           C  
ATOM    609  O   VAL A  76       0.634 -14.378  -1.374  1.00 97.06           O  
ATOM    610  CG1 VAL A  76       3.909 -15.206   1.886  1.00 97.06           C  
ATOM    611  CG2 VAL A  76       3.842 -14.704  -0.574  1.00 97.06           C  
ATOM    612  N   HIS A  77       0.497 -12.820   0.192  1.00 97.76           N  
ATOM    613  CA  HIS A  77      -0.202 -11.825  -0.614  1.00 97.76           C  
ATOM    614  C   HIS A  77      -1.628 -12.268  -0.920  1.00 97.76           C  
ATOM    615  CB  HIS A  77       0.557 -11.560  -1.915  1.00 97.76           C  
ATOM    616  O   HIS A  77      -2.131 -12.038  -2.022  1.00 97.76           O  
ATOM    617  CG  HIS A  77       1.896 -10.925  -1.711  1.00 97.76           C  
ATOM    618  CD2 HIS A  77       3.137 -11.463  -1.664  1.00 97.76           C  
ATOM    619  ND1 HIS A  77       2.055  -9.570  -1.522  1.00 97.76           N  
ATOM    620  CE1 HIS A  77       3.341  -9.301  -1.368  1.00 97.76           C  
ATOM    621  NE2 HIS A  77       4.019 -10.433  -1.450  1.00 97.76           N  
ATOM    622  N   ALA A  78      -2.263 -13.041   0.029  1.00 97.50           N  
ATOM    623  CA  ALA A  78      -3.593 -13.608  -0.178  1.00 97.50           C  
ATOM    624  C   ALA A  78      -4.658 -12.515  -0.198  1.00 97.50           C  
ATOM    625  CB  ALA A  78      -3.909 -14.634   0.907  1.00 97.50           C  
ATOM    626  O   ALA A  78      -5.625 -12.596  -0.958  1.00 97.50           O  
ATOM    627  N   ARG A  79      -4.459 -11.482   0.676  1.00 97.27           N  
ATOM    628  CA  ARG A  79      -5.389 -10.358   0.701  1.00 97.27           C  
ATOM    629  C   ARG A  79      -4.978  -9.285  -0.302  1.00 97.27           C  
ATOM    630  CB  ARG A  79      -5.469  -9.757   2.106  1.00 97.27           C  
ATOM    631  O   ARG A  79      -4.081  -8.485  -0.031  1.00 97.27           O  
ATOM    632  CG  ARG A  79      -6.501  -8.650   2.245  1.00 97.27           C  
ATOM    633  CD  ARG A  79      -7.769  -9.143   2.930  1.00 97.27           C  
ATOM    634  NE  ARG A  79      -8.709  -8.053   3.172  1.00 97.27           N  
ATOM    635  NH1 ARG A  79      -9.984  -8.458   1.288  1.00 97.27           N  
ATOM    636  NH2 ARG A  79     -10.533  -6.739   2.702  1.00 97.27           N  
ATOM    637  CZ  ARG A  79      -9.740  -7.753   2.387  1.00 97.27           C  
ATOM    638  N   GLY A  80      -5.645  -9.282  -1.473  1.00 96.82           N  
ATOM    639  CA  GLY A  80      -5.247  -8.351  -2.517  1.00 96.82           C  
ATOM    640  C   GLY A  80      -6.412  -7.863  -3.357  1.00 96.82           C  
ATOM    641  O   GLY A  80      -7.487  -8.467  -3.347  1.00 96.82           O  
ATOM    642  N   THR A  81      -6.237  -6.661  -4.001  1.00 98.20           N  
ATOM    643  CA  THR A  81      -7.175  -6.067  -4.948  1.00 98.20           C  
ATOM    644  C   THR A  81      -6.435  -5.485  -6.149  1.00 98.20           C  
ATOM    645  CB  THR A  81      -8.021  -4.968  -4.280  1.00 98.20           C  
ATOM    646  O   THR A  81      -5.231  -5.230  -6.079  1.00 98.20           O  
ATOM    647  CG2 THR A  81      -7.186  -3.722  -4.004  1.00 98.20           C  
ATOM    648  OG1 THR A  81      -9.108  -4.618  -5.146  1.00 98.20           O  
ATOM    649  N   GLY A  82      -7.122  -5.436  -7.267  1.00 97.99           N  
ATOM    650  CA  GLY A  82      -6.482  -4.916  -8.465  1.00 97.99           C  
ATOM    651  C   GLY A  82      -7.390  -4.020  -9.285  1.00 97.99           C  
ATOM    652  O   GLY A  82      -8.599  -3.972  -9.052  1.00 97.99           O  
ATOM    653  N   ALA A  83      -6.769  -3.249 -10.177  1.00 98.73           N  
ATOM    654  CA  ALA A  83      -7.478  -2.365 -11.098  1.00 98.73           C  
ATOM    655  C   ALA A  83      -6.729  -2.237 -12.422  1.00 98.73           C  
ATOM    656  CB  ALA A  83      -7.678  -0.989 -10.468  1.00 98.73           C  
ATOM    657  O   ALA A  83      -5.508  -2.402 -12.469  1.00 98.73           O  
ATOM    658  N   PHE A  84      -7.553  -2.007 -13.494  1.00 98.75           N  
ATOM    659  CA  PHE A  84      -7.002  -1.805 -14.829  1.00 98.75           C  
ATOM    660  C   PHE A  84      -6.555  -0.360 -15.017  1.00 98.75           C  
ATOM    661  CB  PHE A  84      -8.031  -2.180 -15.899  1.00 98.75           C  
ATOM    662  O   PHE A  84      -7.046   0.541 -14.335  1.00 98.75           O  
ATOM    663  CG  PHE A  84      -8.386  -3.642 -15.914  1.00 98.75           C  
ATOM    664  CD1 PHE A  84      -7.616  -4.552 -16.628  1.00 98.75           C  
ATOM    665  CD2 PHE A  84      -9.492  -4.107 -15.214  1.00 98.75           C  
ATOM    666  CE1 PHE A  84      -7.942  -5.906 -16.643  1.00 98.75           C  
ATOM    667  CE2 PHE A  84      -9.824  -5.459 -15.224  1.00 98.75           C  
ATOM    668  CZ  PHE A  84      -9.049  -6.356 -15.940  1.00 98.75           C  
ATOM    669  N   GLY A  85      -5.545  -0.185 -15.908  1.00 98.12           N  
ATOM    670  CA  GLY A  85      -5.071   1.148 -16.243  1.00 98.12           C  
ATOM    671  C   GLY A  85      -4.270   1.191 -17.530  1.00 98.12           C  
ATOM    672  O   GLY A  85      -4.388   0.297 -18.371  1.00 98.12           O  
ATOM    673  N   THR A  86      -3.632   2.360 -17.665  1.00 98.38           N  
ATOM    674  CA  THR A  86      -2.846   2.594 -18.872  1.00 98.38           C  
ATOM    675  C   THR A  86      -1.452   3.105 -18.519  1.00 98.38           C  
ATOM    676  CB  THR A  86      -3.543   3.599 -19.807  1.00 98.38           C  
ATOM    677  O   THR A  86      -1.301   3.950 -17.634  1.00 98.38           O  
ATOM    678  CG2 THR A  86      -2.753   3.790 -21.097  1.00 98.38           C  
ATOM    679  OG1 THR A  86      -4.852   3.115 -20.129  1.00 98.38           O  
ATOM    680  N   PHE A  87      -0.454   2.576 -19.185  1.00 98.63           N  
ATOM    681  CA  PHE A  87       0.944   2.971 -19.062  1.00 98.63           C  
ATOM    682  C   PHE A  87       1.394   3.760 -20.286  1.00 98.63           C  
ATOM    683  CB  PHE A  87       1.837   1.741 -18.874  1.00 98.63           C  
ATOM    684  O   PHE A  87       1.137   3.355 -21.421  1.00 98.63           O  
ATOM    685  CG  PHE A  87       3.306   2.061 -18.805  1.00 98.63           C  
ATOM    686  CD1 PHE A  87       4.101   1.991 -19.943  1.00 98.63           C  
ATOM    687  CD2 PHE A  87       3.892   2.433 -17.602  1.00 98.63           C  
ATOM    688  CE1 PHE A  87       5.461   2.287 -19.882  1.00 98.63           C  
ATOM    689  CE2 PHE A  87       5.250   2.730 -17.534  1.00 98.63           C  
ATOM    690  CZ  PHE A  87       6.033   2.656 -18.675  1.00 98.63           C  
ATOM    691  N   ARG A  88       2.131   4.945 -19.988  1.00 98.36           N  
ATOM    692  CA  ARG A  88       2.578   5.797 -21.084  1.00 98.36           C  
ATOM    693  C   ARG A  88       4.010   6.272 -20.860  1.00 98.36           C  
ATOM    694  CB  ARG A  88       1.646   7.000 -21.246  1.00 98.36           C  
ATOM    695  O   ARG A  88       4.341   6.776 -19.784  1.00 98.36           O  
ATOM    696  CG  ARG A  88       0.216   6.627 -21.605  1.00 98.36           C  
ATOM    697  CD  ARG A  88      -0.670   7.858 -21.737  1.00 98.36           C  
ATOM    698  NE  ARG A  88      -2.084   7.498 -21.806  1.00 98.36           N  
ATOM    699  NH1 ARG A  88      -2.506   7.892 -19.569  1.00 98.36           N  
ATOM    700  NH2 ARG A  88      -4.190   7.175 -20.950  1.00 98.36           N  
ATOM    701  CZ  ARG A  88      -2.924   7.522 -20.775  1.00 98.36           C  
ATOM    702  N   VAL A  89       4.820   6.143 -21.911  1.00 98.44           N  
ATOM    703  CA  VAL A  89       6.155   6.733 -21.910  1.00 98.44           C  
ATOM    704  C   VAL A  89       6.072   8.201 -22.322  1.00 98.44           C  
ATOM    705  CB  VAL A  89       7.113   5.969 -22.852  1.00 98.44           C  
ATOM    706  O   VAL A  89       5.506   8.528 -23.368  1.00 98.44           O  
ATOM    707  CG1 VAL A  89       8.474   6.660 -22.914  1.00 98.44           C  
ATOM    708  CG2 VAL A  89       7.267   4.520 -22.394  1.00 98.44           C  
ATOM    709  N   LEU A  90       6.573   9.082 -21.460  1.00 97.78           N  
ATOM    710  CA  LEU A  90       6.489  10.521 -21.682  1.00 97.78           C  
ATOM    711  C   LEU A  90       7.771  11.049 -22.317  1.00 97.78           C  
ATOM    712  CB  LEU A  90       6.219  11.252 -20.364  1.00 97.78           C  
ATOM    713  O   LEU A  90       7.741  12.029 -23.064  1.00 97.78           O  
ATOM    714  CG  LEU A  90       4.972  10.818 -19.591  1.00 97.78           C  
ATOM    715  CD1 LEU A  90       4.876  11.578 -18.273  1.00 97.78           C  
ATOM    716  CD2 LEU A  90       3.719  11.035 -20.433  1.00 97.78           C  
ATOM    717  N   ASP A  91       8.839  10.460 -21.961  1.00 96.06           N  
ATOM    718  CA  ASP A  91      10.162  10.879 -22.415  1.00 96.06           C  
ATOM    719  C   ASP A  91      11.058   9.673 -22.684  1.00 96.06           C  
ATOM    720  CB  ASP A  91      10.816  11.801 -21.384  1.00 96.06           C  
ATOM    721  O   ASP A  91      11.547   9.035 -21.749  1.00 96.06           O  
ATOM    722  CG  ASP A  91      12.160  12.342 -21.840  1.00 96.06           C  
ATOM    723  OD1 ASP A  91      12.605  12.006 -22.958  1.00 96.06           O  
ATOM    724  OD2 ASP A  91      12.780  13.110 -21.072  1.00 96.06           O  
ATOM    725  N   ASN A  92      11.286   9.375 -23.936  1.00 95.50           N  
ATOM    726  CA  ASN A  92      12.070   8.187 -24.252  1.00 95.50           C  
ATOM    727  C   ASN A  92      13.569   8.469 -24.186  1.00 95.50           C  
ATOM    728  CB  ASN A  92      11.692   7.646 -25.633  1.00 95.50           C  
ATOM    729  O   ASN A  92      14.384   7.554 -24.316  1.00 95.50           O  
ATOM    730  CG  ASN A  92      12.133   8.561 -26.759  1.00 95.50           C  
ATOM    731  ND2 ASN A  92      11.987   8.095 -27.994  1.00 95.50           N  
ATOM    732  OD1 ASN A  92      12.602   9.677 -26.521  1.00 95.50           O  
ATOM    733  N   ALA A  93      14.055   9.710 -23.995  1.00 95.65           N  
ATOM    734  CA  ALA A  93      15.463  10.098 -23.950  1.00 95.65           C  
ATOM    735  C   ALA A  93      16.192   9.386 -22.814  1.00 95.65           C  
ATOM    736  CB  ALA A  93      15.593  11.611 -23.797  1.00 95.65           C  
ATOM    737  O   ALA A  93      17.396   9.133 -22.903  1.00 95.65           O  
ATOM    738  N   VAL A  94      15.432   9.001 -21.800  1.00 93.42           N  
ATOM    739  CA  VAL A  94      16.008   8.385 -20.609  1.00 93.42           C  
ATOM    740  C   VAL A  94      16.441   6.955 -20.924  1.00 93.42           C  
ATOM    741  CB  VAL A  94      15.011   8.392 -19.428  1.00 93.42           C  
ATOM    742  O   VAL A  94      17.519   6.521 -20.512  1.00 93.42           O  
ATOM    743  CG1 VAL A  94      15.597   7.659 -18.223  1.00 93.42           C  
ATOM    744  CG2 VAL A  94      14.637   9.825 -19.055  1.00 93.42           C  
ATOM    745  N   LEU A  95      15.683   6.223 -21.807  1.00 96.18           N  
ATOM    746  CA  LEU A  95      15.911   4.785 -21.899  1.00 96.18           C  
ATOM    747  C   LEU A  95      16.196   4.370 -23.338  1.00 96.18           C  
ATOM    748  CB  LEU A  95      14.700   4.015 -21.364  1.00 96.18           C  
ATOM    749  O   LEU A  95      16.523   3.211 -23.602  1.00 96.18           O  
ATOM    750  CG  LEU A  95      14.461   4.091 -19.855  1.00 96.18           C  
ATOM    751  CD1 LEU A  95      13.260   3.236 -19.465  1.00 96.18           C  
ATOM    752  CD2 LEU A  95      15.707   3.650 -19.093  1.00 96.18           C  
ATOM    753  N   LYS A  96      16.066   5.305 -24.372  1.00 93.53           N  
ATOM    754  CA  LYS A  96      16.159   4.910 -25.775  1.00 93.53           C  
ATOM    755  C   LYS A  96      17.511   4.270 -26.077  1.00 93.53           C  
ATOM    756  CB  LYS A  96      15.934   6.116 -26.688  1.00 93.53           C  
ATOM    757  O   LYS A  96      17.610   3.393 -26.938  1.00 93.53           O  
ATOM    758  CG  LYS A  96      17.034   7.164 -26.614  1.00 93.53           C  
ATOM    759  CD  LYS A  96      16.758   8.333 -27.550  1.00 93.53           C  
ATOM    760  CE  LYS A  96      17.831   9.407 -27.436  1.00 93.53           C  
ATOM    761  NZ  LYS A  96      17.546  10.571 -28.328  1.00 93.53           N  
ATOM    762  N   ASP A  97      18.622   4.668 -25.326  1.00 95.28           N  
ATOM    763  CA  ASP A  97      19.957   4.128 -25.568  1.00 95.28           C  
ATOM    764  C   ASP A  97      20.276   2.998 -24.592  1.00 95.28           C  
ATOM    765  CB  ASP A  97      21.011   5.232 -25.458  1.00 95.28           C  
ATOM    766  O   ASP A  97      21.395   2.479 -24.580  1.00 95.28           O  
ATOM    767  CG  ASP A  97      20.872   6.293 -26.535  1.00 95.28           C  
ATOM    768  OD1 ASP A  97      20.500   5.956 -27.680  1.00 95.28           O  
ATOM    769  OD2 ASP A  97      21.140   7.477 -26.238  1.00 95.28           O  
ATOM    770  N   LEU A  98      19.323   2.604 -23.764  1.00 96.85           N  
ATOM    771  CA  LEU A  98      19.631   1.632 -22.721  1.00 96.85           C  
ATOM    772  C   LEU A  98      18.892   0.320 -22.965  1.00 96.85           C  
ATOM    773  CB  LEU A  98      19.262   2.189 -21.343  1.00 96.85           C  
ATOM    774  O   LEU A  98      19.281  -0.724 -22.437  1.00 96.85           O  
ATOM    775  CG  LEU A  98      20.094   3.372 -20.845  1.00 96.85           C  
ATOM    776  CD1 LEU A  98      19.507   3.926 -19.551  1.00 96.85           C  
ATOM    777  CD2 LEU A  98      21.547   2.957 -20.645  1.00 96.85           C  
ATOM    778  N   THR A  99      17.780   0.417 -23.794  1.00 96.28           N  
ATOM    779  CA  THR A  99      16.964  -0.778 -23.976  1.00 96.28           C  
ATOM    780  C   THR A  99      16.309  -0.782 -25.354  1.00 96.28           C  
ATOM    781  CB  THR A  99      15.878  -0.884 -22.889  1.00 96.28           C  
ATOM    782  O   THR A  99      16.038   0.278 -25.921  1.00 96.28           O  
ATOM    783  CG2 THR A  99      14.938   0.316 -22.932  1.00 96.28           C  
ATOM    784  OG1 THR A  99      15.118  -2.081 -23.095  1.00 96.28           O  
ATOM    785  N   THR A 100      16.011  -2.011 -25.842  1.00 93.99           N  
ATOM    786  CA  THR A 100      15.278  -2.164 -27.094  1.00 93.99           C  
ATOM    787  C   THR A 100      13.810  -2.483 -26.826  1.00 93.99           C  
ATOM    788  CB  THR A 100      15.894  -3.269 -27.971  1.00 93.99           C  
ATOM    789  O   THR A 100      13.078  -2.877 -27.737  1.00 93.99           O  
ATOM    790  CG2 THR A 100      17.294  -2.884 -28.438  1.00 93.99           C  
ATOM    791  OG1 THR A 100      15.973  -4.484 -27.214  1.00 93.99           O  
ATOM    792  N   ALA A 101      13.408  -2.392 -25.542  1.00 95.52           N  
ATOM    793  CA  ALA A 101      12.031  -2.689 -25.153  1.00 95.52           C  
ATOM    794  C   ALA A 101      11.100  -1.532 -25.507  1.00 95.52           C  
ATOM    795  CB  ALA A 101      11.954  -2.993 -23.659  1.00 95.52           C  
ATOM    796  O   ALA A 101      11.099  -0.500 -24.832  1.00 95.52           O  
ATOM    797  N   PRO A 102      10.223  -1.698 -26.514  1.00 94.08           N  
ATOM    798  CA  PRO A 102       9.328  -0.615 -26.929  1.00 94.08           C  
ATOM    799  C   PRO A 102       8.385  -0.168 -25.814  1.00 94.08           C  
ATOM    800  CB  PRO A 102       8.546  -1.229 -28.092  1.00 94.08           C  
ATOM    801  O   PRO A 102       7.973   0.994 -25.777  1.00 94.08           O  
ATOM    802  CG  PRO A 102       9.448  -2.286 -28.643  1.00 94.08           C  
ATOM    803  CD  PRO A 102      10.228  -2.886 -27.509  1.00 94.08           C  
ATOM    804  N   VAL A 103       7.915  -1.053 -24.895  1.00 96.26           N  
ATOM    805  CA  VAL A 103       7.032  -0.691 -23.791  1.00 96.26           C  
ATOM    806  C   VAL A 103       7.678   0.410 -22.952  1.00 96.26           C  
ATOM    807  CB  VAL A 103       6.702  -1.912 -22.904  1.00 96.26           C  
ATOM    808  O   VAL A 103       6.981   1.201 -22.312  1.00 96.26           O  
ATOM    809  CG1 VAL A 103       7.956  -2.423 -22.199  1.00 96.26           C  
ATOM    810  CG2 VAL A 103       5.620  -1.555 -21.886  1.00 96.26           C  
ATOM    811  N   LEU A 104       9.058   0.552 -23.047  1.00 97.34           N  
ATOM    812  CA  LEU A 104       9.784   1.523 -22.235  1.00 97.34           C  
ATOM    813  C   LEU A 104      10.288   2.679 -23.093  1.00 97.34           C  
ATOM    814  CB  LEU A 104      10.960   0.852 -21.521  1.00 97.34           C  
ATOM    815  O   LEU A 104      10.781   3.679 -22.566  1.00 97.34           O  
ATOM    816  CG  LEU A 104      10.606  -0.247 -20.517  1.00 97.34           C  
ATOM    817  CD1 LEU A 104      11.874  -0.846 -19.918  1.00 97.34           C  
ATOM    818  CD2 LEU A 104       9.698   0.302 -19.421  1.00 97.34           C  
ATOM    819  N   THR A 105      10.179   2.634 -24.486  1.00 96.62           N  
ATOM    820  CA  THR A 105      10.819   3.654 -25.310  1.00 96.62           C  
ATOM    821  C   THR A 105       9.811   4.292 -26.261  1.00 96.62           C  
ATOM    822  CB  THR A 105      11.990   3.066 -26.118  1.00 96.62           C  
ATOM    823  O   THR A 105       9.992   5.433 -26.693  1.00 96.62           O  
ATOM    824  CG2 THR A 105      13.118   2.609 -25.199  1.00 96.62           C  
ATOM    825  OG1 THR A 105      11.523   1.943 -26.877  1.00 96.62           O  
ATOM    826  N   ASP A 106       8.741   3.641 -26.587  1.00 95.94           N  
ATOM    827  CA  ASP A 106       7.778   4.122 -27.573  1.00 95.94           C  
ATOM    828  C   ASP A 106       6.832   5.151 -26.960  1.00 95.94           C  
ATOM    829  CB  ASP A 106       6.978   2.955 -28.157  1.00 95.94           C  
ATOM    830  O   ASP A 106       5.930   4.797 -26.198  1.00 95.94           O  
ATOM    831  CG  ASP A 106       6.081   3.369 -29.309  1.00 95.94           C  
ATOM    832  OD1 ASP A 106       5.962   4.582 -29.585  1.00 95.94           O  
ATOM    833  OD2 ASP A 106       5.484   2.473 -29.946  1.00 95.94           O  
ATOM    834  N   THR A 107       6.912   6.439 -27.333  1.00 97.20           N  
ATOM    835  CA  THR A 107       6.144   7.528 -26.740  1.00 97.20           C  
ATOM    836  C   THR A 107       4.772   7.644 -27.399  1.00 97.20           C  
ATOM    837  CB  THR A 107       6.890   8.870 -26.862  1.00 97.20           C  
ATOM    838  O   THR A 107       3.918   8.404 -26.938  1.00 97.20           O  
ATOM    839  CG2 THR A 107       8.195   8.847 -26.073  1.00 97.20           C  
ATOM    840  OG1 THR A 107       7.183   9.123 -28.242  1.00 97.20           O  
ATOM    841  N   THR A 108       4.525   6.897 -28.428  1.00 95.86           N  
ATOM    842  CA  THR A 108       3.274   7.034 -29.166  1.00 95.86           C  
ATOM    843  C   THR A 108       2.264   5.981 -28.718  1.00 95.86           C  
ATOM    844  CB  THR A 108       3.505   6.914 -30.684  1.00 95.86           C  
ATOM    845  O   THR A 108       1.095   6.031 -29.106  1.00 95.86           O  
ATOM    846  CG2 THR A 108       4.605   7.864 -31.149  1.00 95.86           C  
ATOM    847  OG1 THR A 108       3.886   5.569 -30.999  1.00 95.86           O  
ATOM    848  N   ARG A 109       2.660   5.082 -27.815  1.00 93.43           N  
ATOM    849  CA  ARG A 109       1.825   3.935 -27.473  1.00 93.43           C  
ATOM    850  C   ARG A 109       1.254   4.073 -26.066  1.00 93.43           C  
ATOM    851  CB  ARG A 109       2.624   2.635 -27.589  1.00 93.43           C  
ATOM    852  O   ARG A 109       1.911   4.613 -25.174  1.00 93.43           O  
ATOM    853  CG  ARG A 109       1.884   1.409 -27.077  1.00 93.43           C  
ATOM    854  CD  ARG A 109       2.744   0.156 -27.159  1.00 93.43           C  
ATOM    855  NE  ARG A 109       4.009   0.323 -26.450  1.00 93.43           N  
ATOM    856  NH1 ARG A 109       4.859  -1.738 -27.056  1.00 93.43           N  
ATOM    857  NH2 ARG A 109       6.095  -0.325 -25.741  1.00 93.43           N  
ATOM    858  CZ  ARG A 109       4.985  -0.580 -26.417  1.00 93.43           C  
ATOM    859  N   GLU A 110      -0.032   3.636 -25.830  1.00 96.17           N  
ATOM    860  CA  GLU A 110      -0.640   3.383 -24.527  1.00 96.17           C  
ATOM    861  C   GLU A 110      -0.764   1.886 -24.257  1.00 96.17           C  
ATOM    862  CB  GLU A 110      -2.015   4.050 -24.436  1.00 96.17           C  
ATOM    863  O   GLU A 110      -1.467   1.176 -24.979  1.00 96.17           O  
ATOM    864  CG  GLU A 110      -1.963   5.570 -24.455  1.00 96.17           C  
ATOM    865  CD  GLU A 110      -3.311   6.220 -24.185  1.00 96.17           C  
ATOM    866  OE1 GLU A 110      -3.356   7.448 -23.945  1.00 96.17           O  
ATOM    867  OE2 GLU A 110      -4.330   5.495 -24.215  1.00 96.17           O  
ATOM    868  N   THR A 111      -0.094   1.459 -23.249  1.00 97.91           N  
ATOM    869  CA  THR A 111      -0.065   0.038 -22.924  1.00 97.91           C  
ATOM    870  C   THR A 111      -1.071  -0.286 -21.823  1.00 97.91           C  
ATOM    871  CB  THR A 111       1.342  -0.406 -22.483  1.00 97.91           C  
ATOM    872  O   THR A 111      -0.992   0.261 -20.722  1.00 97.91           O  
ATOM    873  CG2 THR A 111       1.385  -1.906 -22.209  1.00 97.91           C  
ATOM    874  OG1 THR A 111       2.281  -0.094 -23.520  1.00 97.91           O  
ATOM    875  N   PRO A 112      -2.032  -1.206 -22.166  1.00 98.42           N  
ATOM    876  CA  PRO A 112      -2.922  -1.640 -21.086  1.00 98.42           C  
ATOM    877  C   PRO A 112      -2.180  -2.365 -19.966  1.00 98.42           C  
ATOM    878  CB  PRO A 112      -3.899  -2.582 -21.793  1.00 98.42           C  
ATOM    879  O   PRO A 112      -1.294  -3.181 -20.233  1.00 98.42           O  
ATOM    880  CG  PRO A 112      -3.770  -2.249 -23.244  1.00 98.42           C  
ATOM    881  CD  PRO A 112      -2.362  -1.798 -23.507  1.00 98.42           C  
ATOM    882  N   ILE A 113      -2.603  -2.028 -18.694  1.00 98.77           N  
ATOM    883  CA  ILE A 113      -1.963  -2.666 -17.550  1.00 98.77           C  
ATOM    884  C   ILE A 113      -3.025  -3.118 -16.550  1.00 98.77           C  
ATOM    885  CB  ILE A 113      -0.951  -1.719 -16.866  1.00 98.77           C  
ATOM    886  O   ILE A 113      -4.159  -2.633 -16.578  1.00 98.77           O  
ATOM    887  CG1 ILE A 113      -1.661  -0.462 -16.350  1.00 98.77           C  
ATOM    888  CG2 ILE A 113       0.181  -1.352 -17.830  1.00 98.77           C  
ATOM    889  CD1 ILE A 113      -0.788   0.427 -15.476  1.00 98.77           C  
ATOM    890  N   PHE A 114      -2.680  -4.073 -15.775  1.00 98.88           N  
ATOM    891  CA  PHE A 114      -3.369  -4.469 -14.552  1.00 98.88           C  
ATOM    892  C   PHE A 114      -2.424  -4.418 -13.358  1.00 98.88           C  
ATOM    893  CB  PHE A 114      -3.958  -5.875 -14.696  1.00 98.88           C  
ATOM    894  O   PHE A 114      -1.325  -4.974 -13.405  1.00 98.88           O  
ATOM    895  CG  PHE A 114      -4.784  -6.311 -13.516  1.00 98.88           C  
ATOM    896  CD1 PHE A 114      -4.255  -7.167 -12.558  1.00 98.88           C  
ATOM    897  CD2 PHE A 114      -6.091  -5.865 -13.366  1.00 98.88           C  
ATOM    898  CE1 PHE A 114      -5.018  -7.572 -11.465  1.00 98.88           C  
ATOM    899  CE2 PHE A 114      -6.859  -6.265 -12.276  1.00 98.88           C  
ATOM    900  CZ  PHE A 114      -6.321  -7.120 -11.327  1.00 98.88           C  
ATOM    901  N   VAL A 115      -2.841  -3.669 -12.333  1.00 98.88           N  
ATOM    902  CA  VAL A 115      -2.030  -3.554 -11.126  1.00 98.88           C  
ATOM    903  C   VAL A 115      -2.740  -4.236  -9.959  1.00 98.88           C  
ATOM    904  CB  VAL A 115      -1.734  -2.077 -10.780  1.00 98.88           C  
ATOM    905  O   VAL A 115      -3.924  -3.991  -9.715  1.00 98.88           O  
ATOM    906  CG1 VAL A 115      -0.824  -1.981  -9.557  1.00 98.88           C  
ATOM    907  CG2 VAL A 115      -1.105  -1.365 -11.975  1.00 98.88           C  
ATOM    908  N   ARG A 116      -1.971  -5.136  -9.270  1.00 98.78           N  
ATOM    909  CA  ARG A 116      -2.505  -5.795  -8.083  1.00 98.78           C  
ATOM    910  C   ARG A 116      -1.726  -5.392  -6.835  1.00 98.78           C  
ATOM    911  CB  ARG A 116      -2.474  -7.315  -8.252  1.00 98.78           C  
ATOM    912  O   ARG A 116      -0.497  -5.480  -6.809  1.00 98.78           O  
ATOM    913  CG  ARG A 116      -3.143  -8.075  -7.118  1.00 98.78           C  
ATOM    914  CD  ARG A 116      -2.910  -9.575  -7.229  1.00 98.78           C  
ATOM    915  NE  ARG A 116      -3.545 -10.303  -6.134  1.00 98.78           N  
ATOM    916  NH1 ARG A 116      -1.581 -10.709  -4.989  1.00 98.78           N  
ATOM    917  NH2 ARG A 116      -3.577 -11.466  -4.154  1.00 98.78           N  
ATOM    918  CZ  ARG A 116      -2.899 -10.824  -5.095  1.00 98.78           C  
ATOM    919  N   PHE A 117      -2.510  -4.935  -5.766  1.00 98.77           N  
ATOM    920  CA  PHE A 117      -1.979  -4.607  -4.448  1.00 98.77           C  
ATOM    921  C   PHE A 117      -2.374  -5.666  -3.426  1.00 98.77           C  
ATOM    922  CB  PHE A 117      -2.473  -3.230  -3.995  1.00 98.77           C  
ATOM    923  O   PHE A 117      -3.452  -6.256  -3.522  1.00 98.77           O  
ATOM    924  CG  PHE A 117      -2.196  -2.130  -4.983  1.00 98.77           C  
ATOM    925  CD1 PHE A 117      -0.927  -1.575  -5.089  1.00 98.77           C  
ATOM    926  CD2 PHE A 117      -3.206  -1.650  -5.808  1.00 98.77           C  
ATOM    927  CE1 PHE A 117      -0.667  -0.556  -6.003  1.00 98.77           C  
ATOM    928  CE2 PHE A 117      -2.954  -0.633  -6.724  1.00 98.77           C  
ATOM    929  CZ  PHE A 117      -1.685  -0.086  -6.819  1.00 98.77           C  
ATOM    930  N   SER A 118      -1.453  -5.854  -2.389  1.00 98.63           N  
ATOM    931  CA  SER A 118      -1.787  -6.849  -1.376  1.00 98.63           C  
ATOM    932  C   SER A 118      -0.993  -6.620  -0.094  1.00 98.63           C  
ATOM    933  CB  SER A 118      -1.525  -8.261  -1.902  1.00 98.63           C  
ATOM    934  O   SER A 118       0.045  -5.956  -0.110  1.00 98.63           O  
ATOM    935  OG  SER A 118      -0.154  -8.433  -2.218  1.00 98.63           O  
ATOM    936  N   THR A 119      -1.573  -7.124   0.993  1.00 98.21           N  
ATOM    937  CA  THR A 119      -0.717  -7.385   2.145  1.00 98.21           C  
ATOM    938  C   THR A 119       0.056  -8.688   1.960  1.00 98.21           C  
ATOM    939  CB  THR A 119      -1.536  -7.451   3.447  1.00 98.21           C  
ATOM    940  O   THR A 119      -0.290  -9.505   1.106  1.00 98.21           O  
ATOM    941  CG2 THR A 119      -2.288  -6.147   3.691  1.00 98.21           C  
ATOM    942  OG1 THR A 119      -2.481  -8.525   3.356  1.00 98.21           O  
ATOM    943  N   VAL A 120       1.141  -8.887   2.838  1.00 97.42           N  
ATOM    944  CA  VAL A 120       2.034 -10.005   2.549  1.00 97.42           C  
ATOM    945  C   VAL A 120       1.682 -11.192   3.441  1.00 97.42           C  
ATOM    946  CB  VAL A 120       3.516  -9.612   2.744  1.00 97.42           C  
ATOM    947  O   VAL A 120       1.414 -12.290   2.947  1.00 97.42           O  
ATOM    948  CG1 VAL A 120       4.413 -10.847   2.691  1.00 97.42           C  
ATOM    949  CG2 VAL A 120       3.941  -8.593   1.688  1.00 97.42           C  
ATOM    950  N   LEU A 121       1.499 -11.030   4.803  1.00 96.88           N  
ATOM    951  CA  LEU A 121       1.518 -12.111   5.782  1.00 96.88           C  
ATOM    952  C   LEU A 121       0.109 -12.637   6.038  1.00 96.88           C  
ATOM    953  CB  LEU A 121       2.144 -11.634   7.095  1.00 96.88           C  
ATOM    954  O   LEU A 121      -0.065 -13.799   6.412  1.00 96.88           O  
ATOM    955  CG  LEU A 121       3.644 -11.336   7.063  1.00 96.88           C  
ATOM    956  CD1 LEU A 121       4.102 -10.774   8.404  1.00 96.88           C  
ATOM    957  CD2 LEU A 121       4.431 -12.593   6.706  1.00 96.88           C  
ATOM    958  N   GLY A 122      -0.900 -11.755   5.837  1.00 95.32           N  
ATOM    959  CA  GLY A 122      -2.252 -12.104   6.241  1.00 95.32           C  
ATOM    960  C   GLY A 122      -2.936 -13.057   5.279  1.00 95.32           C  
ATOM    961  O   GLY A 122      -2.608 -13.088   4.091  1.00 95.32           O  
ATOM    962  N   SER A 123      -3.848 -13.848   5.810  1.00 96.25           N  
ATOM    963  CA  SER A 123      -4.694 -14.706   4.988  1.00 96.25           C  
ATOM    964  C   SER A 123      -5.728 -13.889   4.219  1.00 96.25           C  
ATOM    965  CB  SER A 123      -5.400 -15.752   5.852  1.00 96.25           C  
ATOM    966  O   SER A 123      -5.832 -12.675   4.407  1.00 96.25           O  
ATOM    967  OG  SER A 123      -6.216 -15.129   6.830  1.00 96.25           O  
ATOM    968  N   ARG A 124      -6.482 -14.460   3.252  1.00 95.02           N  
ATOM    969  CA  ARG A 124      -7.417 -13.791   2.353  1.00 95.02           C  
ATOM    970  C   ARG A 124      -8.427 -12.957   3.134  1.00 95.02           C  
ATOM    971  CB  ARG A 124      -8.146 -14.813   1.478  1.00 95.02           C  
ATOM    972  O   ARG A 124      -8.852 -11.896   2.673  1.00 95.02           O  
ATOM    973  CG  ARG A 124      -9.068 -14.190   0.442  1.00 95.02           C  
ATOM    974  CD  ARG A 124      -9.731 -15.247  -0.431  1.00 95.02           C  
ATOM    975  NE  ARG A 124     -10.821 -14.685  -1.223  1.00 95.02           N  
ATOM    976  NH1 ARG A 124     -11.557 -16.720  -2.033  1.00 95.02           N  
ATOM    977  NH2 ARG A 124     -12.620 -14.784  -2.648  1.00 95.02           N  
ATOM    978  CZ  ARG A 124     -11.664 -15.397  -1.966  1.00 95.02           C  
ATOM    979  N   GLY A 125      -8.745 -13.379   4.409  1.00 94.58           N  
ATOM    980  CA  GLY A 125      -9.771 -12.715   5.198  1.00 94.58           C  
ATOM    981  C   GLY A 125      -9.208 -11.707   6.181  1.00 94.58           C  
ATOM    982  O   GLY A 125      -9.949 -11.132   6.981  1.00 94.58           O  
ATOM    983  N   SER A 126      -7.939 -11.428   6.159  1.00 97.25           N  
ATOM    984  CA  SER A 126      -7.311 -10.488   7.081  1.00 97.25           C  
ATOM    985  C   SER A 126      -7.673  -9.048   6.735  1.00 97.25           C  
ATOM    986  CB  SER A 126      -5.792 -10.658   7.068  1.00 97.25           C  
ATOM    987  O   SER A 126      -8.309  -8.791   5.711  1.00 97.25           O  
ATOM    988  OG  SER A 126      -5.259 -10.322   5.798  1.00 97.25           O  
ATOM    989  N   ALA A 127      -7.300  -8.028   7.609  1.00 97.73           N  
ATOM    990  CA  ALA A 127      -7.628  -6.618   7.415  1.00 97.73           C  
ATOM    991  C   ALA A 127      -6.579  -5.924   6.551  1.00 97.73           C  
ATOM    992  CB  ALA A 127      -7.755  -5.911   8.762  1.00 97.73           C  
ATOM    993  O   ALA A 127      -5.397  -6.274   6.597  1.00 97.73           O  
ATOM    994  N   ASP A 128      -6.927  -4.828   5.797  1.00 97.67           N  
ATOM    995  CA  ASP A 128      -6.094  -4.097   4.847  1.00 97.67           C  
ATOM    996  C   ASP A 128      -5.088  -3.206   5.571  1.00 97.67           C  
ATOM    997  CB  ASP A 128      -6.962  -3.256   3.908  1.00 97.67           C  
ATOM    998  O   ASP A 128      -4.005  -2.932   5.049  1.00 97.67           O  
ATOM    999  CG  ASP A 128      -7.656  -4.085   2.842  1.00 97.67           C  
ATOM   1000  OD1 ASP A 128      -7.265  -5.252   2.625  1.00 97.67           O  
ATOM   1001  OD2 ASP A 128      -8.601  -3.564   2.210  1.00 97.67           O  
ATOM   1002  N   THR A 129      -5.452  -2.789   6.843  1.00 97.90           N  
ATOM   1003  CA  THR A 129      -4.717  -1.672   7.426  1.00 97.90           C  
ATOM   1004  C   THR A 129      -3.708  -2.167   8.458  1.00 97.90           C  
ATOM   1005  CB  THR A 129      -5.671  -0.657   8.082  1.00 97.90           C  
ATOM   1006  O   THR A 129      -3.156  -1.375   9.224  1.00 97.90           O  
ATOM   1007  CG2 THR A 129      -6.552   0.024   7.040  1.00 97.90           C  
ATOM   1008  OG1 THR A 129      -6.507  -1.338   9.027  1.00 97.90           O  
ATOM   1009  N   VAL A 130      -3.466  -3.511   8.522  1.00 97.47           N  
ATOM   1010  CA  VAL A 130      -2.467  -4.052   9.437  1.00 97.47           C  
ATOM   1011  C   VAL A 130      -1.079  -3.553   9.042  1.00 97.47           C  
ATOM   1012  CB  VAL A 130      -2.492  -5.597   9.454  1.00 97.47           C  
ATOM   1013  O   VAL A 130      -0.856  -3.166   7.893  1.00 97.47           O  
ATOM   1014  CG1 VAL A 130      -3.830  -6.110   9.984  1.00 97.47           C  
ATOM   1015  CG2 VAL A 130      -2.220  -6.151   8.057  1.00 97.47           C  
ATOM   1016  N   ARG A 131      -0.160  -3.437  10.045  1.00 97.87           N  
ATOM   1017  CA  ARG A 131       1.216  -3.102   9.694  1.00 97.87           C  
ATOM   1018  C   ARG A 131       1.870  -4.230   8.903  1.00 97.87           C  
ATOM   1019  CB  ARG A 131       2.034  -2.803  10.953  1.00 97.87           C  
ATOM   1020  O   ARG A 131       2.169  -5.291   9.455  1.00 97.87           O  
ATOM   1021  CG  ARG A 131       3.473  -2.399  10.671  1.00 97.87           C  
ATOM   1022  CD  ARG A 131       4.218  -2.036  11.948  1.00 97.87           C  
ATOM   1023  NE  ARG A 131       3.658  -0.844  12.577  1.00 97.87           N  
ATOM   1024  NH1 ARG A 131       4.198   0.579  10.839  1.00 97.87           N  
ATOM   1025  NH2 ARG A 131       3.125   1.387  12.697  1.00 97.87           N  
ATOM   1026  CZ  ARG A 131       3.662   0.372  12.036  1.00 97.87           C  
ATOM   1027  N   ASP A 132       2.119  -3.998   7.671  1.00 97.94           N  
ATOM   1028  CA  ASP A 132       2.620  -5.016   6.753  1.00 97.94           C  
ATOM   1029  C   ASP A 132       3.144  -4.385   5.465  1.00 97.94           C  
ATOM   1030  CB  ASP A 132       1.525  -6.035   6.432  1.00 97.94           C  
ATOM   1031  O   ASP A 132       2.804  -3.245   5.143  1.00 97.94           O  
ATOM   1032  CG  ASP A 132       2.076  -7.368   5.955  1.00 97.94           C  
ATOM   1033  OD1 ASP A 132       3.313  -7.542   5.931  1.00 97.94           O  
ATOM   1034  OD2 ASP A 132       1.265  -8.249   5.597  1.00 97.94           O  
ATOM   1035  N   VAL A 133       4.013  -5.103   4.812  1.00 97.88           N  
ATOM   1036  CA  VAL A 133       4.447  -4.726   3.471  1.00 97.88           C  
ATOM   1037  C   VAL A 133       3.280  -4.856   2.494  1.00 97.88           C  
ATOM   1038  CB  VAL A 133       5.638  -5.588   2.996  1.00 97.88           C  
ATOM   1039  O   VAL A 133       2.417  -5.720   2.660  1.00 97.88           O  
ATOM   1040  CG1 VAL A 133       6.082  -5.172   1.595  1.00 97.88           C  
ATOM   1041  CG2 VAL A 133       6.800  -5.481   3.982  1.00 97.88           C  
ATOM   1042  N   ARG A 134       3.265  -3.890   1.511  1.00 98.57           N  
ATOM   1043  CA  ARG A 134       2.257  -4.016   0.464  1.00 98.57           C  
ATOM   1044  C   ARG A 134       2.872  -4.543  -0.828  1.00 98.57           C  
ATOM   1045  CB  ARG A 134       1.575  -2.670   0.209  1.00 98.57           C  
ATOM   1046  O   ARG A 134       3.883  -4.019  -1.299  1.00 98.57           O  
ATOM   1047  CG  ARG A 134       0.862  -2.100   1.425  1.00 98.57           C  
ATOM   1048  CD  ARG A 134      -0.232  -3.033   1.926  1.00 98.57           C  
ATOM   1049  NE  ARG A 134      -0.929  -2.474   3.081  1.00 98.57           N  
ATOM   1050  NH1 ARG A 134       0.243  -3.705   4.645  1.00 98.57           N  
ATOM   1051  NH2 ARG A 134      -1.382  -2.235   5.320  1.00 98.57           N  
ATOM   1052  CZ  ARG A 134      -0.688  -2.806   4.346  1.00 98.57           C  
ATOM   1053  N   GLY A 135       2.298  -5.719  -1.328  1.00 98.48           N  
ATOM   1054  CA  GLY A 135       2.651  -6.108  -2.684  1.00 98.48           C  
ATOM   1055  C   GLY A 135       2.208  -5.101  -3.728  1.00 98.48           C  
ATOM   1056  O   GLY A 135       1.143  -4.493  -3.600  1.00 98.48           O  
ATOM   1057  N   PHE A 136       3.004  -4.841  -4.760  1.00 98.70           N  
ATOM   1058  CA  PHE A 136       2.802  -3.896  -5.852  1.00 98.70           C  
ATOM   1059  C   PHE A 136       3.214  -4.513  -7.184  1.00 98.70           C  
ATOM   1060  CB  PHE A 136       3.592  -2.608  -5.604  1.00 98.70           C  
ATOM   1061  O   PHE A 136       4.374  -4.412  -7.588  1.00 98.70           O  
ATOM   1062  CG  PHE A 136       3.071  -1.420  -6.366  1.00 98.70           C  
ATOM   1063  CD1 PHE A 136       2.935  -1.469  -7.748  1.00 98.70           C  
ATOM   1064  CD2 PHE A 136       2.717  -0.253  -5.701  1.00 98.70           C  
ATOM   1065  CE1 PHE A 136       2.452  -0.370  -8.457  1.00 98.70           C  
ATOM   1066  CE2 PHE A 136       2.235   0.848  -6.402  1.00 98.70           C  
ATOM   1067  CZ  PHE A 136       2.104   0.788  -7.780  1.00 98.70           C  
ATOM   1068  N   ALA A 137       2.263  -5.200  -7.835  1.00 98.72           N  
ATOM   1069  CA  ALA A 137       2.585  -5.948  -9.048  1.00 98.72           C  
ATOM   1070  C   ALA A 137       1.869  -5.360 -10.261  1.00 98.72           C  
ATOM   1071  CB  ALA A 137       2.217  -7.420  -8.878  1.00 98.72           C  
ATOM   1072  O   ALA A 137       0.663  -5.103 -10.214  1.00 98.72           O  
ATOM   1073  N   ILE A 138       2.644  -5.158 -11.363  1.00 98.86           N  
ATOM   1074  CA  ILE A 138       2.103  -4.582 -12.590  1.00 98.86           C  
ATOM   1075  C   ILE A 138       2.235  -5.587 -13.732  1.00 98.86           C  
ATOM   1076  CB  ILE A 138       2.814  -3.260 -12.955  1.00 98.86           C  
ATOM   1077  O   ILE A 138       3.320  -6.121 -13.976  1.00 98.86           O  
ATOM   1078  CG1 ILE A 138       2.846  -2.320 -11.744  1.00 98.86           C  
ATOM   1079  CG2 ILE A 138       2.128  -2.590 -14.150  1.00 98.86           C  
ATOM   1080  CD1 ILE A 138       3.660  -1.052 -11.967  1.00 98.86           C  
ATOM   1081  N   LYS A 139       1.172  -5.848 -14.394  1.00 98.82           N  
ATOM   1082  CA  LYS A 139       1.162  -6.637 -15.622  1.00 98.82           C  
ATOM   1083  C   LYS A 139       0.959  -5.746 -16.845  1.00 98.82           C  
ATOM   1084  CB  LYS A 139       0.069  -7.705 -15.565  1.00 98.82           C  
ATOM   1085  O   LYS A 139      -0.033  -5.019 -16.933  1.00 98.82           O  
ATOM   1086  CG  LYS A 139       0.027  -8.613 -16.785  1.00 98.82           C  
ATOM   1087  CD  LYS A 139      -1.051  -9.681 -16.650  1.00 98.82           C  
ATOM   1088  CE  LYS A 139      -0.761 -10.625 -15.491  1.00 98.82           C  
ATOM   1089  NZ  LYS A 139       0.360 -11.560 -15.805  1.00 98.82           N  
ATOM   1090  N   PHE A 140       1.902  -5.817 -17.770  1.00 98.73           N  
ATOM   1091  CA  PHE A 140       1.843  -5.057 -19.013  1.00 98.73           C  
ATOM   1092  C   PHE A 140       1.400  -5.945 -20.170  1.00 98.73           C  
ATOM   1093  CB  PHE A 140       3.204  -4.427 -19.326  1.00 98.73           C  
ATOM   1094  O   PHE A 140       2.037  -6.960 -20.459  1.00 98.73           O  
ATOM   1095  CG  PHE A 140       3.708  -3.506 -18.248  1.00 98.73           C  
ATOM   1096  CD1 PHE A 140       3.588  -2.128 -18.380  1.00 98.73           C  
ATOM   1097  CD2 PHE A 140       4.302  -4.018 -17.102  1.00 98.73           C  
ATOM   1098  CE1 PHE A 140       4.054  -1.272 -17.384  1.00 98.73           C  
ATOM   1099  CE2 PHE A 140       4.770  -3.170 -16.102  1.00 98.73           C  
ATOM   1100  CZ  PHE A 140       4.646  -1.798 -16.246  1.00 98.73           C  
ATOM   1101  N   TYR A 141       0.272  -5.601 -20.761  1.00 98.39           N  
ATOM   1102  CA  TYR A 141      -0.195  -6.309 -21.947  1.00 98.39           C  
ATOM   1103  C   TYR A 141       0.360  -5.674 -23.216  1.00 98.39           C  
ATOM   1104  CB  TYR A 141      -1.726  -6.323 -21.997  1.00 98.39           C  
ATOM   1105  O   TYR A 141      -0.190  -4.690 -23.717  1.00 98.39           O  
ATOM   1106  CG  TYR A 141      -2.368  -6.898 -20.758  1.00 98.39           C  
ATOM   1107  CD1 TYR A 141      -2.490  -8.276 -20.588  1.00 98.39           C  
ATOM   1108  CD2 TYR A 141      -2.856  -6.066 -19.756  1.00 98.39           C  
ATOM   1109  CE1 TYR A 141      -3.083  -8.810 -19.448  1.00 98.39           C  
ATOM   1110  CE2 TYR A 141      -3.451  -6.589 -18.612  1.00 98.39           C  
ATOM   1111  OH  TYR A 141      -4.147  -8.484 -17.338  1.00 98.39           O  
ATOM   1112  CZ  TYR A 141      -3.559  -7.960 -18.468  1.00 98.39           C  
ATOM   1113  N   THR A 142       1.454  -6.263 -23.759  1.00 96.50           N  
ATOM   1114  CA  THR A 142       2.183  -5.657 -24.867  1.00 96.50           C  
ATOM   1115  C   THR A 142       2.077  -6.519 -26.121  1.00 96.50           C  
ATOM   1116  CB  THR A 142       3.666  -5.446 -24.510  1.00 96.50           C  
ATOM   1117  O   THR A 142       1.756  -7.707 -26.039  1.00 96.50           O  
ATOM   1118  CG2 THR A 142       3.819  -4.898 -23.095  1.00 96.50           C  
ATOM   1119  OG1 THR A 142       4.357  -6.698 -24.603  1.00 96.50           O  
ATOM   1120  N   PRO A 143       2.371  -5.955 -27.280  1.00 94.18           N  
ATOM   1121  CA  PRO A 143       2.412  -6.756 -28.506  1.00 94.18           C  
ATOM   1122  C   PRO A 143       3.598  -7.718 -28.542  1.00 94.18           C  
ATOM   1123  CB  PRO A 143       2.530  -5.703 -29.611  1.00 94.18           C  
ATOM   1124  O   PRO A 143       3.611  -8.657 -29.343  1.00 94.18           O  
ATOM   1125  CG  PRO A 143       2.054  -4.434 -28.982  1.00 94.18           C  
ATOM   1126  CD  PRO A 143       2.333  -4.499 -27.507  1.00 94.18           C  
ATOM   1127  N   GLU A 144       4.556  -7.533 -27.616  1.00 93.67           N  
ATOM   1128  CA  GLU A 144       5.754  -8.366 -27.574  1.00 93.67           C  
ATOM   1129  C   GLU A 144       5.596  -9.510 -26.576  1.00 93.67           C  
ATOM   1130  CB  GLU A 144       6.983  -7.524 -27.219  1.00 93.67           C  
ATOM   1131  O   GLU A 144       6.490 -10.348 -26.438  1.00 93.67           O  
ATOM   1132  CG  GLU A 144       7.319  -6.461 -28.255  1.00 93.67           C  
ATOM   1133  CD  GLU A 144       6.495  -5.193 -28.102  1.00 93.67           C  
ATOM   1134  OE1 GLU A 144       6.559  -4.316 -28.993  1.00 93.67           O  
ATOM   1135  OE2 GLU A 144       5.779  -5.075 -27.083  1.00 93.67           O  
ATOM   1136  N   GLY A 145       4.451  -9.597 -25.939  1.00 95.41           N  
ATOM   1137  CA  GLY A 145       4.197 -10.520 -24.844  1.00 95.41           C  
ATOM   1138  C   GLY A 145       3.914  -9.820 -23.528  1.00 95.41           C  
ATOM   1139  O   GLY A 145       3.866  -8.590 -23.470  1.00 95.41           O  
ATOM   1140  N   ILE A 146       3.705 -10.608 -22.498  1.00 97.97           N  
ATOM   1141  CA  ILE A 146       3.398 -10.076 -21.175  1.00 97.97           C  
ATOM   1142  C   ILE A 146       4.691  -9.682 -20.465  1.00 97.97           C  
ATOM   1143  CB  ILE A 146       2.608 -11.096 -20.325  1.00 97.97           C  
ATOM   1144  O   ILE A 146       5.668 -10.435 -20.479  1.00 97.97           O  
ATOM   1145  CG1 ILE A 146       1.217 -11.329 -20.926  1.00 97.97           C  
ATOM   1146  CG2 ILE A 146       2.504 -10.622 -18.872  1.00 97.97           C  
ATOM   1147  CD1 ILE A 146       0.292 -10.124 -20.832  1.00 97.97           C  
ATOM   1148  N   TRP A 147       4.748  -8.485 -19.930  1.00 98.50           N  
ATOM   1149  CA  TRP A 147       5.780  -8.084 -18.979  1.00 98.50           C  
ATOM   1150  C   TRP A 147       5.187  -7.866 -17.591  1.00 98.50           C  
ATOM   1151  CB  TRP A 147       6.483  -6.808 -19.453  1.00 98.50           C  
ATOM   1152  O   TRP A 147       4.281  -7.047 -17.418  1.00 98.50           O  
ATOM   1153  CG  TRP A 147       7.508  -6.285 -18.493  1.00 98.50           C  
ATOM   1154  CD1 TRP A 147       8.327  -7.019 -17.680  1.00 98.50           C  
ATOM   1155  CD2 TRP A 147       7.820  -4.911 -18.242  1.00 98.50           C  
ATOM   1156  CE2 TRP A 147       8.839  -4.886 -17.264  1.00 98.50           C  
ATOM   1157  CE3 TRP A 147       7.337  -3.698 -18.749  1.00 98.50           C  
ATOM   1158  NE1 TRP A 147       9.130  -6.184 -16.939  1.00 98.50           N  
ATOM   1159  CH2 TRP A 147       8.894  -2.520 -17.297  1.00 98.50           C  
ATOM   1160  CZ2 TRP A 147       9.385  -3.693 -16.784  1.00 98.50           C  
ATOM   1161  CZ3 TRP A 147       7.881  -2.512 -18.270  1.00 98.50           C  
ATOM   1162  N   ASP A 148       5.717  -8.666 -16.663  1.00 98.75           N  
ATOM   1163  CA  ASP A 148       5.325  -8.500 -15.267  1.00 98.75           C  
ATOM   1164  C   ASP A 148       6.436  -7.832 -14.460  1.00 98.75           C  
ATOM   1165  CB  ASP A 148       4.965  -9.852 -14.647  1.00 98.75           C  
ATOM   1166  O   ASP A 148       7.592  -8.259 -14.513  1.00 98.75           O  
ATOM   1167  CG  ASP A 148       3.704 -10.458 -15.238  1.00 98.75           C  
ATOM   1168  OD1 ASP A 148       2.848  -9.706 -15.751  1.00 98.75           O  
ATOM   1169  OD2 ASP A 148       3.565 -11.699 -15.189  1.00 98.75           O  
ATOM   1170  N   LEU A 149       6.110  -6.766 -13.757  1.00 98.57           N  
ATOM   1171  CA  LEU A 149       6.968  -6.154 -12.749  1.00 98.57           C  
ATOM   1172  C   LEU A 149       6.396  -6.358 -11.351  1.00 98.57           C  
ATOM   1173  CB  LEU A 149       7.141  -4.658 -13.029  1.00 98.57           C  
ATOM   1174  O   LEU A 149       5.408  -5.721 -10.980  1.00 98.57           O  
ATOM   1175  CG  LEU A 149       8.083  -3.898 -12.093  1.00 98.57           C  
ATOM   1176  CD1 LEU A 149       9.493  -4.473 -12.179  1.00 98.57           C  
ATOM   1177  CD2 LEU A 149       8.085  -2.411 -12.429  1.00 98.57           C  
ATOM   1178  N   VAL A 150       7.014  -7.283 -10.679  1.00 98.18           N  
ATOM   1179  CA  VAL A 150       6.538  -7.692  -9.362  1.00 98.18           C  
ATOM   1180  C   VAL A 150       7.388  -7.033  -8.277  1.00 98.18           C  
ATOM   1181  CB  VAL A 150       6.566  -9.229  -9.201  1.00 98.18           C  
ATOM   1182  O   VAL A 150       8.613  -7.171  -8.271  1.00 98.18           O  
ATOM   1183  CG1 VAL A 150       5.896  -9.647  -7.893  1.00 98.18           C  
ATOM   1184  CG2 VAL A 150       5.887  -9.902 -10.392  1.00 98.18           C  
ATOM   1185  N   GLY A 151       6.701  -6.303  -7.356  1.00 97.69           N  
ATOM   1186  CA  GLY A 151       7.466  -5.581  -6.352  1.00 97.69           C  
ATOM   1187  C   GLY A 151       6.685  -5.327  -5.076  1.00 97.69           C  
ATOM   1188  O   GLY A 151       5.746  -6.060  -4.760  1.00 97.69           O  
ATOM   1189  N   ASN A 152       7.207  -4.401  -4.248  1.00 98.52           N  
ATOM   1190  CA  ASN A 152       6.647  -3.970  -2.972  1.00 98.52           C  
ATOM   1191  C   ASN A 152       6.638  -2.449  -2.849  1.00 98.52           C  
ATOM   1192  CB  ASN A 152       7.422  -4.592  -1.808  1.00 98.52           C  
ATOM   1193  O   ASN A 152       7.244  -1.752  -3.665  1.00 98.52           O  
ATOM   1194  CG  ASN A 152       7.259  -6.098  -1.736  1.00 98.52           C  
ATOM   1195  ND2 ASN A 152       8.288  -6.784  -1.253  1.00 98.52           N  
ATOM   1196  OD1 ASN A 152       6.217  -6.640  -2.113  1.00 98.52           O  
ATOM   1197  N   ASN A 153       5.904  -2.022  -1.899  1.00 98.54           N  
ATOM   1198  CA  ASN A 153       5.922  -0.590  -1.620  1.00 98.54           C  
ATOM   1199  C   ASN A 153       7.179  -0.184  -0.855  1.00 98.54           C  
ATOM   1200  CB  ASN A 153       4.671  -0.179  -0.841  1.00 98.54           C  
ATOM   1201  O   ASN A 153       7.363   0.991  -0.534  1.00 98.54           O  
ATOM   1202  CG  ASN A 153       4.693  -0.661   0.596  1.00 98.54           C  
ATOM   1203  ND2 ASN A 153       4.377   0.232   1.526  1.00 98.54           N  
ATOM   1204  OD1 ASN A 153       4.992  -1.827   0.868  1.00 98.54           O  
ATOM   1205  N   ILE A 154       8.067  -1.129  -0.583  1.00 98.11           N  
ATOM   1206  CA  ILE A 154       9.357  -0.946   0.073  1.00 98.11           C  
ATOM   1207  C   ILE A 154      10.479  -1.385  -0.865  1.00 98.11           C  
ATOM   1208  CB  ILE A 154       9.431  -1.731   1.402  1.00 98.11           C  
ATOM   1209  O   ILE A 154      10.395  -2.445  -1.491  1.00 98.11           O  
ATOM   1210  CG1 ILE A 154       8.387  -1.203   2.392  1.00 98.11           C  
ATOM   1211  CG2 ILE A 154      10.840  -1.652   1.997  1.00 98.11           C  
ATOM   1212  CD1 ILE A 154       8.255  -2.041   3.657  1.00 98.11           C  
ATOM   1213  N   PRO A 155      11.625  -0.639  -0.894  1.00 98.10           N  
ATOM   1214  CA  PRO A 155      12.629  -0.856  -1.938  1.00 98.10           C  
ATOM   1215  C   PRO A 155      13.647  -1.931  -1.564  1.00 98.10           C  
ATOM   1216  CB  PRO A 155      13.303   0.512  -2.070  1.00 98.10           C  
ATOM   1217  O   PRO A 155      14.540  -2.243  -2.355  1.00 98.10           O  
ATOM   1218  CG  PRO A 155      13.195   1.123  -0.710  1.00 98.10           C  
ATOM   1219  CD  PRO A 155      11.882   0.716  -0.107  1.00 98.10           C  
ATOM   1220  N   VAL A 156      13.573  -2.513  -0.351  1.00 98.56           N  
ATOM   1221  CA  VAL A 156      14.519  -3.540   0.072  1.00 98.56           C  
ATOM   1222  C   VAL A 156      13.760  -4.764   0.580  1.00 98.56           C  
ATOM   1223  CB  VAL A 156      15.477  -3.015   1.164  1.00 98.56           C  
ATOM   1224  O   VAL A 156      12.554  -4.696   0.827  1.00 98.56           O  
ATOM   1225  CG1 VAL A 156      16.342  -1.878   0.623  1.00 98.56           C  
ATOM   1226  CG2 VAL A 156      14.688  -2.554   2.388  1.00 98.56           C  
ATOM   1227  N   PHE A 157      14.430  -5.883   0.731  1.00 98.40           N  
ATOM   1228  CA  PHE A 157      13.829  -7.115   1.228  1.00 98.40           C  
ATOM   1229  C   PHE A 157      14.542  -7.597   2.486  1.00 98.40           C  
ATOM   1230  CB  PHE A 157      13.867  -8.205   0.152  1.00 98.40           C  
ATOM   1231  O   PHE A 157      15.554  -7.021   2.891  1.00 98.40           O  
ATOM   1232  CG  PHE A 157      12.772  -9.229   0.287  1.00 98.40           C  
ATOM   1233  CD1 PHE A 157      13.075 -10.560   0.545  1.00 98.40           C  
ATOM   1234  CD2 PHE A 157      11.440  -8.860   0.156  1.00 98.40           C  
ATOM   1235  CE1 PHE A 157      12.064 -11.510   0.670  1.00 98.40           C  
ATOM   1236  CE2 PHE A 157      10.424  -9.803   0.279  1.00 98.40           C  
ATOM   1237  CZ  PHE A 157      10.738 -11.128   0.536  1.00 98.40           C  
ATOM   1238  N   PHE A 158      13.959  -8.620   3.206  1.00 98.22           N  
ATOM   1239  CA  PHE A 158      14.430  -9.104   4.499  1.00 98.22           C  
ATOM   1240  C   PHE A 158      15.700  -9.932   4.337  1.00 98.22           C  
ATOM   1241  CB  PHE A 158      13.346  -9.936   5.191  1.00 98.22           C  
ATOM   1242  O   PHE A 158      16.550  -9.955   5.229  1.00 98.22           O  
ATOM   1243  CG  PHE A 158      12.194  -9.119   5.711  1.00 98.22           C  
ATOM   1244  CD1 PHE A 158      12.224  -8.589   6.995  1.00 98.22           C  
ATOM   1245  CD2 PHE A 158      11.080  -8.882   4.915  1.00 98.22           C  
ATOM   1246  CE1 PHE A 158      11.159  -7.832   7.479  1.00 98.22           C  
ATOM   1247  CE2 PHE A 158      10.013  -8.127   5.392  1.00 98.22           C  
ATOM   1248  CZ  PHE A 158      10.053  -7.604   6.675  1.00 98.22           C  
ATOM   1249  N   ILE A 159      15.828 -10.558   3.145  1.00 98.49           N  
ATOM   1250  CA  ILE A 159      16.886 -11.550   2.981  1.00 98.49           C  
ATOM   1251  C   ILE A 159      17.645 -11.285   1.683  1.00 98.49           C  
ATOM   1252  CB  ILE A 159      16.319 -12.987   2.987  1.00 98.49           C  
ATOM   1253  O   ILE A 159      17.174 -10.537   0.823  1.00 98.49           O  
ATOM   1254  CG1 ILE A 159      15.237 -13.139   1.911  1.00 98.49           C  
ATOM   1255  CG2 ILE A 159      15.769 -13.345   4.371  1.00 98.49           C  
ATOM   1256  CD1 ILE A 159      14.673 -14.548   1.795  1.00 98.49           C  
ATOM   1257  N   GLN A 160      18.870 -11.847   1.532  1.00 97.93           N  
ATOM   1258  CA  GLN A 160      19.740 -11.664   0.375  1.00 97.93           C  
ATOM   1259  C   GLN A 160      19.565 -12.798  -0.630  1.00 97.93           C  
ATOM   1260  CB  GLN A 160      21.203 -11.570   0.813  1.00 97.93           C  
ATOM   1261  O   GLN A 160      19.779 -12.610  -1.830  1.00 97.93           O  
ATOM   1262  CG  GLN A 160      21.517 -10.338   1.651  1.00 97.93           C  
ATOM   1263  CD  GLN A 160      22.894 -10.395   2.284  1.00 97.93           C  
ATOM   1264  NE2 GLN A 160      23.610  -9.276   2.248  1.00 97.93           N  
ATOM   1265  OE1 GLN A 160      23.311 -11.435   2.803  1.00 97.93           O  
ATOM   1266  N   ASP A 161      19.166 -13.970  -0.126  1.00 97.55           N  
ATOM   1267  CA  ASP A 161      19.061 -15.174  -0.944  1.00 97.55           C  
ATOM   1268  C   ASP A 161      17.683 -15.816  -0.803  1.00 97.55           C  
ATOM   1269  CB  ASP A 161      20.151 -16.178  -0.562  1.00 97.55           C  
ATOM   1270  O   ASP A 161      17.167 -15.954   0.309  1.00 97.55           O  
ATOM   1271  CG  ASP A 161      20.437 -17.188  -1.659  1.00 97.55           C  
ATOM   1272  OD1 ASP A 161      19.481 -17.740  -2.245  1.00 97.55           O  
ATOM   1273  OD2 ASP A 161      21.630 -17.437  -1.938  1.00 97.55           O  
ATOM   1274  N   ALA A 162      17.181 -16.325  -1.893  1.00 97.81           N  
ATOM   1275  CA  ALA A 162      15.811 -16.825  -1.964  1.00 97.81           C  
ATOM   1276  C   ALA A 162      15.649 -18.101  -1.144  1.00 97.81           C  
ATOM   1277  CB  ALA A 162      15.410 -17.075  -3.416  1.00 97.81           C  
ATOM   1278  O   ALA A 162      14.538 -18.449  -0.738  1.00 97.81           O  
ATOM   1279  N   ILE A 163      16.686 -18.807  -0.861  1.00 97.31           N  
ATOM   1280  CA  ILE A 163      16.596 -20.079  -0.152  1.00 97.31           C  
ATOM   1281  C   ILE A 163      16.076 -19.844   1.264  1.00 97.31           C  
ATOM   1282  CB  ILE A 163      17.961 -20.801  -0.110  1.00 97.31           C  
ATOM   1283  O   ILE A 163      15.487 -20.740   1.873  1.00 97.31           O  
ATOM   1284  CG1 ILE A 163      17.792 -22.233   0.410  1.00 97.31           C  
ATOM   1285  CG2 ILE A 163      18.958 -20.020   0.751  1.00 97.31           C  
ATOM   1286  CD1 ILE A 163      19.024 -23.108   0.226  1.00 97.31           C  
ATOM   1287  N   LYS A 164      16.242 -18.630   1.819  1.00 97.84           N  
ATOM   1288  CA  LYS A 164      15.812 -18.302   3.175  1.00 97.84           C  
ATOM   1289  C   LYS A 164      14.352 -17.858   3.196  1.00 97.84           C  
ATOM   1290  CB  LYS A 164      16.700 -17.209   3.771  1.00 97.84           C  
ATOM   1291  O   LYS A 164      13.796 -17.583   4.262  1.00 97.84           O  
ATOM   1292  CG  LYS A 164      18.088 -17.689   4.170  1.00 97.84           C  
ATOM   1293  CD  LYS A 164      18.878 -16.593   4.873  1.00 97.84           C  
ATOM   1294  CE  LYS A 164      20.265 -17.074   5.279  1.00 97.84           C  
ATOM   1295  NZ  LYS A 164      21.131 -15.947   5.735  1.00 97.84           N  
ATOM   1296  N   PHE A 165      13.715 -17.689   2.053  1.00 97.92           N  
ATOM   1297  CA  PHE A 165      12.365 -17.145   1.962  1.00 97.92           C  
ATOM   1298  C   PHE A 165      11.392 -17.970   2.795  1.00 97.92           C  
ATOM   1299  CB  PHE A 165      11.900 -17.097   0.504  1.00 97.92           C  
ATOM   1300  O   PHE A 165      10.602 -17.418   3.564  1.00 97.92           O  
ATOM   1301  CG  PHE A 165      10.544 -16.470   0.319  1.00 97.92           C  
ATOM   1302  CD1 PHE A 165       9.411 -17.260   0.171  1.00 97.92           C  
ATOM   1303  CD2 PHE A 165      10.403 -15.088   0.294  1.00 97.92           C  
ATOM   1304  CE1 PHE A 165       8.156 -16.682   0.000  1.00 97.92           C  
ATOM   1305  CE2 PHE A 165       9.152 -14.503   0.124  1.00 97.92           C  
ATOM   1306  CZ  PHE A 165       8.029 -15.302  -0.024  1.00 97.92           C  
ATOM   1307  N   PRO A 166      11.414 -19.331   2.688  1.00 97.99           N  
ATOM   1308  CA  PRO A 166      10.479 -20.082   3.530  1.00 97.99           C  
ATOM   1309  C   PRO A 166      10.657 -19.787   5.018  1.00 97.99           C  
ATOM   1310  CB  PRO A 166      10.819 -21.542   3.218  1.00 97.99           C  
ATOM   1311  O   PRO A 166       9.672 -19.699   5.755  1.00 97.99           O  
ATOM   1312  CG  PRO A 166      11.403 -21.513   1.843  1.00 97.99           C  
ATOM   1313  CD  PRO A 166      12.198 -20.249   1.689  1.00 97.99           C  
ATOM   1314  N   ASP A 167      11.901 -19.570   5.464  1.00 98.20           N  
ATOM   1315  CA  ASP A 167      12.170 -19.317   6.876  1.00 98.20           C  
ATOM   1316  C   ASP A 167      11.610 -17.964   7.309  1.00 98.20           C  
ATOM   1317  CB  ASP A 167      13.674 -19.377   7.155  1.00 98.20           C  
ATOM   1318  O   ASP A 167      11.010 -17.849   8.380  1.00 98.20           O  
ATOM   1319  CG  ASP A 167      14.283 -20.730   6.831  1.00 98.20           C  
ATOM   1320  OD1 ASP A 167      13.770 -21.762   7.314  1.00 98.20           O  
ATOM   1321  OD2 ASP A 167      15.288 -20.764   6.087  1.00 98.20           O  
ATOM   1322  N   VAL A 168      11.791 -16.930   6.506  1.00 97.92           N  
ATOM   1323  CA  VAL A 168      11.300 -15.618   6.914  1.00 97.92           C  
ATOM   1324  C   VAL A 168       9.773 -15.623   6.944  1.00 97.92           C  
ATOM   1325  CB  VAL A 168      11.811 -14.503   5.973  1.00 97.92           C  
ATOM   1326  O   VAL A 168       9.161 -15.008   7.821  1.00 97.92           O  
ATOM   1327  CG1 VAL A 168      11.264 -14.697   4.560  1.00 97.92           C  
ATOM   1328  CG2 VAL A 168      11.424 -13.129   6.516  1.00 97.92           C  
ATOM   1329  N   ILE A 169       9.118 -16.305   5.953  1.00 97.70           N  
ATOM   1330  CA  ILE A 169       7.661 -16.367   5.936  1.00 97.70           C  
ATOM   1331  C   ILE A 169       7.166 -17.201   7.115  1.00 97.70           C  
ATOM   1332  CB  ILE A 169       7.136 -16.953   4.606  1.00 97.70           C  
ATOM   1333  O   ILE A 169       6.222 -16.812   7.806  1.00 97.70           O  
ATOM   1334  CG1 ILE A 169       7.514 -16.040   3.434  1.00 97.70           C  
ATOM   1335  CG2 ILE A 169       5.620 -17.163   4.670  1.00 97.70           C  
ATOM   1336  CD1 ILE A 169       7.122 -14.582   3.633  1.00 97.70           C  
ATOM   1337  N   HIS A 170       7.758 -18.359   7.461  1.00 97.72           N  
ATOM   1338  CA  HIS A 170       7.388 -19.146   8.631  1.00 97.72           C  
ATOM   1339  C   HIS A 170       7.517 -18.326   9.911  1.00 97.72           C  
ATOM   1340  CB  HIS A 170       8.252 -20.405   8.725  1.00 97.72           C  
ATOM   1341  O   HIS A 170       6.658 -18.403  10.792  1.00 97.72           O  
ATOM   1342  CG  HIS A 170       7.869 -21.470   7.747  1.00 97.72           C  
ATOM   1343  CD2 HIS A 170       6.771 -21.609   6.969  1.00 97.72           C  
ATOM   1344  ND1 HIS A 170       8.668 -22.563   7.487  1.00 97.72           N  
ATOM   1345  CE1 HIS A 170       8.074 -23.329   6.587  1.00 97.72           C  
ATOM   1346  NE2 HIS A 170       6.922 -22.773   6.256  1.00 97.72           N  
ATOM   1347  N   ALA A 171       8.586 -17.545  10.001  1.00 97.87           N  
ATOM   1348  CA  ALA A 171       8.813 -16.719  11.184  1.00 97.87           C  
ATOM   1349  C   ALA A 171       7.749 -15.632  11.306  1.00 97.87           C  
ATOM   1350  CB  ALA A 171      10.205 -16.094  11.138  1.00 97.87           C  
ATOM   1351  O   ALA A 171       7.395 -15.222  12.414  1.00 97.87           O  
ATOM   1352  N   GLY A 172       7.258 -15.069  10.202  1.00 97.19           N  
ATOM   1353  CA  GLY A 172       6.296 -13.979  10.172  1.00 97.19           C  
ATOM   1354  C   GLY A 172       4.861 -14.446  10.333  1.00 97.19           C  
ATOM   1355  O   GLY A 172       4.036 -13.740  10.917  1.00 97.19           O  
ATOM   1356  N   LYS A 173       4.528 -15.625   9.821  1.00 97.05           N  
ATOM   1357  CA  LYS A 173       3.180 -16.172   9.943  1.00 97.05           C  
ATOM   1358  C   LYS A 173       2.871 -16.555  11.388  1.00 97.05           C  
ATOM   1359  CB  LYS A 173       3.008 -17.387   9.031  1.00 97.05           C  
ATOM   1360  O   LYS A 173       3.757 -16.532  12.244  1.00 97.05           O  
ATOM   1361  CG  LYS A 173       2.969 -17.048   7.548  1.00 97.05           C  
ATOM   1362  CD  LYS A 173       1.576 -16.610   7.112  1.00 97.05           C  
ATOM   1363  CE  LYS A 173       1.482 -16.469   5.599  1.00 97.05           C  
ATOM   1364  NZ  LYS A 173       0.116 -16.048   5.166  1.00 97.05           N  
ATOM   1365  N   PRO A 174       1.506 -16.855  11.660  1.00 96.82           N  
ATOM   1366  CA  PRO A 174       1.153 -17.235  13.030  1.00 96.82           C  
ATOM   1367  C   PRO A 174       1.990 -18.401  13.552  1.00 96.82           C  
ATOM   1368  CB  PRO A 174      -0.322 -17.629  12.918  1.00 96.82           C  
ATOM   1369  O   PRO A 174       2.385 -19.277  12.779  1.00 96.82           O  
ATOM   1370  CG  PRO A 174      -0.837 -16.851  11.750  1.00 96.82           C  
ATOM   1371  CD  PRO A 174       0.239 -16.791  10.704  1.00 96.82           C  
ATOM   1372  N   GLU A 175       2.237 -18.311  14.818  1.00 95.81           N  
ATOM   1373  CA  GLU A 175       2.981 -19.391  15.459  1.00 95.81           C  
ATOM   1374  C   GLU A 175       2.258 -20.726  15.305  1.00 95.81           C  
ATOM   1375  CB  GLU A 175       3.208 -19.083  16.941  1.00 95.81           C  
ATOM   1376  O   GLU A 175       1.031 -20.788  15.405  1.00 95.81           O  
ATOM   1377  CG  GLU A 175       4.105 -17.879  17.189  1.00 95.81           C  
ATOM   1378  CD  GLU A 175       4.283 -17.557  18.664  1.00 95.81           C  
ATOM   1379  OE1 GLU A 175       5.414 -17.696  19.184  1.00 95.81           O  
ATOM   1380  OE2 GLU A 175       3.283 -17.164  19.306  1.00 95.81           O  
ATOM   1381  N   PRO A 176       3.087 -21.757  15.028  1.00 96.06           N  
ATOM   1382  CA  PRO A 176       2.481 -23.030  14.632  1.00 96.06           C  
ATOM   1383  C   PRO A 176       1.695 -23.687  15.765  1.00 96.06           C  
ATOM   1384  CB  PRO A 176       3.686 -23.887  14.236  1.00 96.06           C  
ATOM   1385  O   PRO A 176       0.788 -24.484  15.511  1.00 96.06           O  
ATOM   1386  CG  PRO A 176       4.847 -23.263  14.942  1.00 96.06           C  
ATOM   1387  CD  PRO A 176       4.620 -21.780  15.013  1.00 96.06           C  
ATOM   1388  N   HIS A 177       1.973 -23.406  17.076  1.00 95.98           N  
ATOM   1389  CA  HIS A 177       1.319 -24.120  18.167  1.00 95.98           C  
ATOM   1390  C   HIS A 177      -0.092 -23.592  18.403  1.00 95.98           C  
ATOM   1391  CB  HIS A 177       2.143 -24.007  19.451  1.00 95.98           C  
ATOM   1392  O   HIS A 177      -0.962 -24.325  18.879  1.00 95.98           O  
ATOM   1393  CG  HIS A 177       2.152 -22.632  20.040  1.00 95.98           C  
ATOM   1394  CD2 HIS A 177       1.533 -22.129  21.134  1.00 95.98           C  
ATOM   1395  ND1 HIS A 177       2.862 -21.590  19.485  1.00 95.98           N  
ATOM   1396  CE1 HIS A 177       2.680 -20.502  20.216  1.00 95.98           C  
ATOM   1397  NE2 HIS A 177       1.877 -20.803  21.222  1.00 95.98           N  
ATOM   1398  N   ASN A 178      -0.313 -22.329  17.946  1.00 95.42           N  
ATOM   1399  CA  ASN A 178      -1.636 -21.838  18.316  1.00 95.42           C  
ATOM   1400  C   ASN A 178      -2.248 -20.988  17.206  1.00 95.42           C  
ATOM   1401  CB  ASN A 178      -1.567 -21.039  19.619  1.00 95.42           C  
ATOM   1402  O   ASN A 178      -3.353 -20.464  17.358  1.00 95.42           O  
ATOM   1403  CG  ASN A 178      -0.648 -19.838  19.520  1.00 95.42           C  
ATOM   1404  ND2 ASN A 178      -0.473 -19.131  20.631  1.00 95.42           N  
ATOM   1405  OD1 ASN A 178      -0.100 -19.546  18.454  1.00 95.42           O  
ATOM   1406  N   GLU A 179      -1.388 -20.807  16.058  1.00 94.68           N  
ATOM   1407  CA  GLU A 179      -1.844 -20.099  14.866  1.00 94.68           C  
ATOM   1408  C   GLU A 179      -2.225 -18.658  15.191  1.00 94.68           C  
ATOM   1409  CB  GLU A 179      -3.031 -20.826  14.230  1.00 94.68           C  
ATOM   1410  O   GLU A 179      -3.202 -18.132  14.654  1.00 94.68           O  
ATOM   1411  CG  GLU A 179      -3.219 -20.521  12.751  1.00 94.68           C  
ATOM   1412  CD  GLU A 179      -4.400 -21.252  12.132  1.00 94.68           C  
ATOM   1413  OE1 GLU A 179      -4.511 -21.280  10.885  1.00 94.68           O  
ATOM   1414  OE2 GLU A 179      -5.222 -21.800  12.901  1.00 94.68           O  
ATOM   1415  N   VAL A 180      -1.581 -18.013  16.132  1.00 95.23           N  
ATOM   1416  CA  VAL A 180      -1.711 -16.605  16.491  1.00 95.23           C  
ATOM   1417  C   VAL A 180      -0.326 -15.973  16.616  1.00 95.23           C  
ATOM   1418  CB  VAL A 180      -2.500 -16.425  17.808  1.00 95.23           C  
ATOM   1419  O   VAL A 180       0.648 -16.656  16.941  1.00 95.23           O  
ATOM   1420  CG1 VAL A 180      -3.908 -17.002  17.676  1.00 95.23           C  
ATOM   1421  CG2 VAL A 180      -1.756 -17.084  18.968  1.00 95.23           C  
ATOM   1422  N   PRO A 181      -0.244 -14.624  16.237  1.00 95.65           N  
ATOM   1423  CA  PRO A 181      -1.312 -13.764  15.722  1.00 95.65           C  
ATOM   1424  C   PRO A 181      -1.440 -13.829  14.201  1.00 95.65           C  
ATOM   1425  CB  PRO A 181      -0.886 -12.365  16.174  1.00 95.65           C  
ATOM   1426  O   PRO A 181      -0.495 -14.226  13.515  1.00 95.65           O  
ATOM   1427  CG  PRO A 181       0.607 -12.384  16.121  1.00 95.65           C  
ATOM   1428  CD  PRO A 181       1.083 -13.740  16.556  1.00 95.65           C  
ATOM   1429  N   GLN A 182      -2.673 -13.456  13.656  1.00 94.12           N  
ATOM   1430  CA  GLN A 182      -2.951 -13.347  12.228  1.00 94.12           C  
ATOM   1431  C   GLN A 182      -2.555 -11.973  11.694  1.00 94.12           C  
ATOM   1432  CB  GLN A 182      -4.431 -13.613  11.946  1.00 94.12           C  
ATOM   1433  O   GLN A 182      -2.984 -10.947  12.226  1.00 94.12           O  
ATOM   1434  CG  GLN A 182      -4.819 -13.441  10.484  1.00 94.12           C  
ATOM   1435  CD  GLN A 182      -4.168 -14.469   9.579  1.00 94.12           C  
ATOM   1436  NE2 GLN A 182      -4.899 -14.912   8.562  1.00 94.12           N  
ATOM   1437  OE1 GLN A 182      -3.016 -14.862   9.791  1.00 94.12           O  
ATOM   1438  N   ALA A 183      -1.752 -11.956  10.599  1.00 94.68           N  
ATOM   1439  CA  ALA A 183      -1.422 -10.746   9.850  1.00 94.68           C  
ATOM   1440  C   ALA A 183      -0.613  -9.775  10.706  1.00 94.68           C  
ATOM   1441  CB  ALA A 183      -2.693 -10.071   9.342  1.00 94.68           C  
ATOM   1442  O   ALA A 183      -0.728  -8.557  10.550  1.00 94.68           O  
ATOM   1443  N   GLN A 184       0.139 -10.363  11.756  1.00 94.50           N  
ATOM   1444  CA  GLN A 184       0.927  -9.510  12.639  1.00 94.50           C  
ATOM   1445  C   GLN A 184       2.304 -10.112  12.902  1.00 94.50           C  
ATOM   1446  CB  GLN A 184       0.193  -9.281  13.961  1.00 94.50           C  
ATOM   1447  O   GLN A 184       2.442 -11.331  13.021  1.00 94.50           O  
ATOM   1448  CG  GLN A 184      -1.150  -8.580  13.806  1.00 94.50           C  
ATOM   1449  CD  GLN A 184      -1.882  -8.414  15.125  1.00 94.50           C  
ATOM   1450  NE2 GLN A 184      -3.163  -8.765  15.140  1.00 94.50           N  
ATOM   1451  OE1 GLN A 184      -1.300  -7.974  16.122  1.00 94.50           O  
ATOM   1452  N   SER A 185       3.344  -9.207  13.024  1.00 96.07           N  
ATOM   1453  CA  SER A 185       4.723  -9.619  13.262  1.00 96.07           C  
ATOM   1454  C   SER A 185       5.096  -9.477  14.734  1.00 96.07           C  
ATOM   1455  CB  SER A 185       5.684  -8.797  12.402  1.00 96.07           C  
ATOM   1456  O   SER A 185       6.247  -9.705  15.113  1.00 96.07           O  
ATOM   1457  OG  SER A 185       5.530  -7.412  12.659  1.00 96.07           O  
ATOM   1458  N   ALA A 186       4.109  -9.042  15.611  1.00 96.78           N  
ATOM   1459  CA  ALA A 186       4.373  -8.768  17.021  1.00 96.78           C  
ATOM   1460  C   ALA A 186       4.380 -10.057  17.838  1.00 96.78           C  
ATOM   1461  CB  ALA A 186       3.337  -7.795  17.578  1.00 96.78           C  
ATOM   1462  O   ALA A 186       3.467 -10.303  18.629  1.00 96.78           O  
ATOM   1463  N   HIS A 187       5.334 -10.929  17.561  1.00 97.72           N  
ATOM   1464  CA  HIS A 187       5.511 -12.151  18.336  1.00 97.72           C  
ATOM   1465  C   HIS A 187       6.956 -12.637  18.276  1.00 97.72           C  
ATOM   1466  CB  HIS A 187       4.568 -13.246  17.833  1.00 97.72           C  
ATOM   1467  O   HIS A 187       7.757 -12.120  17.494  1.00 97.72           O  
ATOM   1468  CG  HIS A 187       4.735 -13.561  16.380  1.00 97.72           C  
ATOM   1469  CD2 HIS A 187       4.031 -13.158  15.297  1.00 97.72           C  
ATOM   1470  ND1 HIS A 187       5.729 -14.391  15.909  1.00 97.72           N  
ATOM   1471  CE1 HIS A 187       5.629 -14.484  14.593  1.00 97.72           C  
ATOM   1472  NE2 HIS A 187       4.607 -13.746  14.197  1.00 97.72           N  
ATOM   1473  N   ASN A 188       7.365 -13.605  19.149  1.00 97.80           N  
ATOM   1474  CA  ASN A 188       8.736 -14.029  19.413  1.00 97.80           C  
ATOM   1475  C   ASN A 188       9.419 -14.537  18.146  1.00 97.80           C  
ATOM   1476  CB  ASN A 188       8.766 -15.105  20.500  1.00 97.80           C  
ATOM   1477  O   ASN A 188      10.566 -14.181  17.869  1.00 97.80           O  
ATOM   1478  CG  ASN A 188       8.428 -14.557  21.873  1.00 97.80           C  
ATOM   1479  ND2 ASN A 188       7.897 -15.413  22.739  1.00 97.80           N  
ATOM   1480  OD1 ASN A 188       8.641 -13.375  22.153  1.00 97.80           O  
ATOM   1481  N   ASN A 189       8.773 -15.360  17.276  1.00 97.87           N  
ATOM   1482  CA  ASN A 189       9.421 -16.004  16.137  1.00 97.87           C  
ATOM   1483  C   ASN A 189       9.899 -14.980  15.112  1.00 97.87           C  
ATOM   1484  CB  ASN A 189       8.474 -17.011  15.480  1.00 97.87           C  
ATOM   1485  O   ASN A 189      11.006 -15.096  14.582  1.00 97.87           O  
ATOM   1486  CG  ASN A 189       8.267 -18.253  16.324  1.00 97.87           C  
ATOM   1487  ND2 ASN A 189       7.426 -19.162  15.844  1.00 97.87           N  
ATOM   1488  OD1 ASN A 189       8.857 -18.395  17.398  1.00 97.87           O  
ATOM   1489  N   PHE A 190       8.969 -13.963  14.843  1.00 98.18           N  
ATOM   1490  CA  PHE A 190       9.363 -12.963  13.857  1.00 98.18           C  
ATOM   1491  C   PHE A 190      10.620 -12.228  14.305  1.00 98.18           C  
ATOM   1492  CB  PHE A 190       8.227 -11.964  13.619  1.00 98.18           C  
ATOM   1493  O   PHE A 190      11.584 -12.115  13.545  1.00 98.18           O  
ATOM   1494  CG  PHE A 190       8.548 -10.914  12.590  1.00 98.18           C  
ATOM   1495  CD1 PHE A 190       8.860  -9.616  12.975  1.00 98.18           C  
ATOM   1496  CD2 PHE A 190       8.537 -11.225  11.236  1.00 98.18           C  
ATOM   1497  CE1 PHE A 190       9.158  -8.642  12.024  1.00 98.18           C  
ATOM   1498  CE2 PHE A 190       8.834 -10.257  10.281  1.00 98.18           C  
ATOM   1499  CZ  PHE A 190       9.143  -8.966  10.677  1.00 98.18           C  
ATOM   1500  N   TRP A 191      10.628 -11.830  15.548  1.00 98.34           N  
ATOM   1501  CA  TRP A 191      11.716 -10.967  15.996  1.00 98.34           C  
ATOM   1502  C   TRP A 191      12.951 -11.788  16.354  1.00 98.34           C  
ATOM   1503  CB  TRP A 191      11.278 -10.129  17.201  1.00 98.34           C  
ATOM   1504  O   TRP A 191      14.074 -11.281  16.318  1.00 98.34           O  
ATOM   1505  CG  TRP A 191      10.369  -8.989  16.851  1.00 98.34           C  
ATOM   1506  CD1 TRP A 191       9.014  -8.934  17.022  1.00 98.34           C  
ATOM   1507  CD2 TRP A 191      10.752  -7.741  16.266  1.00 98.34           C  
ATOM   1508  CE2 TRP A 191       9.575  -6.975  16.110  1.00 98.34           C  
ATOM   1509  CE3 TRP A 191      11.976  -7.195  15.858  1.00 98.34           C  
ATOM   1510  NE1 TRP A 191       8.530  -7.725  16.578  1.00 98.34           N  
ATOM   1511  CH2 TRP A 191      10.799  -5.179  15.172  1.00 98.34           C  
ATOM   1512  CZ2 TRP A 191       9.588  -5.690  15.562  1.00 98.34           C  
ATOM   1513  CZ3 TRP A 191      11.987  -5.916  15.314  1.00 98.34           C  
ATOM   1514  N   ASP A 192      12.764 -13.000  16.678  1.00 98.11           N  
ATOM   1515  CA  ASP A 192      13.904 -13.904  16.798  1.00 98.11           C  
ATOM   1516  C   ASP A 192      14.644 -14.033  15.468  1.00 98.11           C  
ATOM   1517  CB  ASP A 192      13.448 -15.282  17.281  1.00 98.11           C  
ATOM   1518  O   ASP A 192      15.874 -13.959  15.427  1.00 98.11           O  
ATOM   1519  CG  ASP A 192      14.593 -16.143  17.784  1.00 98.11           C  
ATOM   1520  OD1 ASP A 192      15.594 -15.592  18.291  1.00 98.11           O  
ATOM   1521  OD2 ASP A 192      14.495 -17.384  17.670  1.00 98.11           O  
ATOM   1522  N   PHE A 193      13.943 -14.250  14.401  1.00 98.40           N  
ATOM   1523  CA  PHE A 193      14.519 -14.337  13.064  1.00 98.40           C  
ATOM   1524  C   PHE A 193      15.267 -13.056  12.713  1.00 98.40           C  
ATOM   1525  CB  PHE A 193      13.429 -14.610  12.024  1.00 98.40           C  
ATOM   1526  O   PHE A 193      16.381 -13.105  12.188  1.00 98.40           O  
ATOM   1527  CG  PHE A 193      13.951 -14.746  10.619  1.00 98.40           C  
ATOM   1528  CD1 PHE A 193      14.126 -13.625   9.816  1.00 98.40           C  
ATOM   1529  CD2 PHE A 193      14.266 -15.995  10.100  1.00 98.40           C  
ATOM   1530  CE1 PHE A 193      14.609 -13.748   8.515  1.00 98.40           C  
ATOM   1531  CE2 PHE A 193      14.749 -16.126   8.801  1.00 98.40           C  
ATOM   1532  CZ  PHE A 193      14.919 -15.001   8.010  1.00 98.40           C  
ATOM   1533  N   MET A 194      14.617 -11.897  13.041  1.00 98.38           N  
ATOM   1534  CA  MET A 194      15.209 -10.611  12.684  1.00 98.38           C  
ATOM   1535  C   MET A 194      16.580 -10.445  13.332  1.00 98.38           C  
ATOM   1536  CB  MET A 194      14.290  -9.462  13.102  1.00 98.38           C  
ATOM   1537  O   MET A 194      17.479  -9.840  12.746  1.00 98.38           O  
ATOM   1538  CG  MET A 194      12.956  -9.448  12.375  1.00 98.38           C  
ATOM   1539  SD  MET A 194      13.150  -9.402  10.550  1.00 98.38           S  
ATOM   1540  CE  MET A 194      12.653 -11.096  10.133  1.00 98.38           C  
ATOM   1541  N   PHE A 195      16.716 -10.967  14.529  1.00 97.63           N  
ATOM   1542  CA  PHE A 195      18.007 -10.875  15.200  1.00 97.63           C  
ATOM   1543  C   PHE A 195      18.987 -11.894  14.632  1.00 97.63           C  
ATOM   1544  CB  PHE A 195      17.846 -11.085  16.709  1.00 97.63           C  
ATOM   1545  O   PHE A 195      20.151 -11.572  14.385  1.00 97.63           O  
ATOM   1546  CG  PHE A 195      19.144 -11.048  17.469  1.00 97.63           C  
ATOM   1547  CD1 PHE A 195      19.771 -12.225  17.859  1.00 97.63           C  
ATOM   1548  CD2 PHE A 195      19.737  -9.835  17.793  1.00 97.63           C  
ATOM   1549  CE1 PHE A 195      20.973 -12.193  18.563  1.00 97.63           C  
ATOM   1550  CE2 PHE A 195      20.938  -9.795  18.496  1.00 97.63           C  
ATOM   1551  CZ  PHE A 195      21.554 -10.975  18.881  1.00 97.63           C  
ATOM   1552  N   MET A 196      18.588 -13.154  14.348  1.00 97.96           N  
ATOM   1553  CA  MET A 196      19.464 -14.255  13.958  1.00 97.96           C  
ATOM   1554  C   MET A 196      19.937 -14.089  12.517  1.00 97.96           C  
ATOM   1555  CB  MET A 196      18.749 -15.597  14.123  1.00 97.96           C  
ATOM   1556  O   MET A 196      20.954 -14.664  12.123  1.00 97.96           O  
ATOM   1557  CG  MET A 196      18.393 -15.929  15.563  1.00 97.96           C  
ATOM   1558  SD  MET A 196      19.869 -16.328  16.577  1.00 97.96           S  
ATOM   1559  CE  MET A 196      20.364 -17.900  15.817  1.00 97.96           C  
ATOM   1560  N   HIS A 197      19.256 -13.220  11.834  1.00 97.60           N  
ATOM   1561  CA  HIS A 197      19.617 -12.912  10.455  1.00 97.60           C  
ATOM   1562  C   HIS A 197      19.910 -11.425  10.282  1.00 97.60           C  
ATOM   1563  CB  HIS A 197      18.501 -13.341   9.501  1.00 97.60           C  
ATOM   1564  O   HIS A 197      19.022 -10.651   9.920  1.00 97.60           O  
ATOM   1565  CG  HIS A 197      18.291 -14.821   9.451  1.00 97.60           C  
ATOM   1566  CD2 HIS A 197      18.685 -15.745   8.543  1.00 97.60           C  
ATOM   1567  ND1 HIS A 197      17.593 -15.507  10.421  1.00 97.60           N  
ATOM   1568  CE1 HIS A 197      17.568 -16.792  10.112  1.00 97.60           C  
ATOM   1569  NE2 HIS A 197      18.224 -16.963   8.977  1.00 97.60           N  
ATOM   1570  N   PRO A 198      21.209 -11.059  10.492  1.00 96.30           N  
ATOM   1571  CA  PRO A 198      21.596  -9.648  10.542  1.00 96.30           C  
ATOM   1572  C   PRO A 198      21.282  -8.903   9.246  1.00 96.30           C  
ATOM   1573  CB  PRO A 198      23.106  -9.705  10.786  1.00 96.30           C  
ATOM   1574  O   PRO A 198      21.117  -7.681   9.257  1.00 96.30           O  
ATOM   1575  CG  PRO A 198      23.504 -11.091  10.395  1.00 96.30           C  
ATOM   1576  CD  PRO A 198      22.332 -12.004  10.613  1.00 96.30           C  
ATOM   1577  N   GLU A 199      21.222  -9.556   8.102  1.00 97.47           N  
ATOM   1578  CA  GLU A 199      20.915  -8.888   6.841  1.00 97.47           C  
ATOM   1579  C   GLU A 199      19.506  -8.302   6.855  1.00 97.47           C  
ATOM   1580  CB  GLU A 199      21.069  -9.858   5.667  1.00 97.47           C  
ATOM   1581  O   GLU A 199      19.166  -7.469   6.013  1.00 97.47           O  
ATOM   1582  CG  GLU A 199      20.089 -11.022   5.698  1.00 97.47           C  
ATOM   1583  CD  GLU A 199      20.635 -12.248   6.413  1.00 97.47           C  
ATOM   1584  OE1 GLU A 199      20.228 -13.381   6.072  1.00 97.47           O  
ATOM   1585  OE2 GLU A 199      21.477 -12.073   7.323  1.00 97.47           O  
ATOM   1586  N   ALA A 200      18.626  -8.635   7.775  1.00 98.34           N  
ATOM   1587  CA  ALA A 200      17.247  -8.162   7.873  1.00 98.34           C  
ATOM   1588  C   ALA A 200      17.179  -6.813   8.582  1.00 98.34           C  
ATOM   1589  CB  ALA A 200      16.383  -9.188   8.603  1.00 98.34           C  
ATOM   1590  O   ALA A 200      16.113  -6.198   8.658  1.00 98.34           O  
ATOM   1591  N   THR A 201      18.248  -6.326   9.134  1.00 98.16           N  
ATOM   1592  CA  THR A 201      18.318  -5.154  10.000  1.00 98.16           C  
ATOM   1593  C   THR A 201      17.744  -3.927   9.298  1.00 98.16           C  
ATOM   1594  CB  THR A 201      19.767  -4.868  10.436  1.00 98.16           C  
ATOM   1595  O   THR A 201      16.952  -3.185   9.882  1.00 98.16           O  
ATOM   1596  CG2 THR A 201      19.842  -3.621  11.311  1.00 98.16           C  
ATOM   1597  OG1 THR A 201      20.267  -5.988  11.177  1.00 98.16           O  
ATOM   1598  N   HIS A 202      18.050  -3.742   8.078  1.00 98.59           N  
ATOM   1599  CA  HIS A 202      17.565  -2.606   7.302  1.00 98.59           C  
ATOM   1600  C   HIS A 202      16.064  -2.711   7.051  1.00 98.59           C  
ATOM   1601  CB  HIS A 202      18.314  -2.508   5.972  1.00 98.59           C  
ATOM   1602  O   HIS A 202      15.324  -1.752   7.280  1.00 98.59           O  
ATOM   1603  CG  HIS A 202      17.991  -1.273   5.192  1.00 98.59           C  
ATOM   1604  CD2 HIS A 202      17.426  -0.103   5.572  1.00 98.59           C  
ATOM   1605  ND1 HIS A 202      18.250  -1.156   3.843  1.00 98.59           N  
ATOM   1606  CE1 HIS A 202      17.859   0.037   3.428  1.00 98.59           C  
ATOM   1607  NE2 HIS A 202      17.355   0.695   4.457  1.00 98.59           N  
ATOM   1608  N   MET A 203      15.639  -3.843   6.677  1.00 98.57           N  
ATOM   1609  CA  MET A 203      14.262  -4.054   6.241  1.00 98.57           C  
ATOM   1610  C   MET A 203      13.295  -3.933   7.413  1.00 98.57           C  
ATOM   1611  CB  MET A 203      14.112  -5.425   5.578  1.00 98.57           C  
ATOM   1612  O   MET A 203      12.199  -3.390   7.265  1.00 98.57           O  
ATOM   1613  CG  MET A 203      12.690  -5.745   5.147  1.00 98.57           C  
ATOM   1614  SD  MET A 203      12.047  -4.556   3.906  1.00 98.57           S  
ATOM   1615  CE  MET A 203      10.295  -5.026   3.889  1.00 98.57           C  
ATOM   1616  N   PHE A 204      13.682  -4.410   8.661  1.00 98.31           N  
ATOM   1617  CA  PHE A 204      12.673  -4.314   9.708  1.00 98.31           C  
ATOM   1618  C   PHE A 204      12.509  -2.871  10.173  1.00 98.31           C  
ATOM   1619  CB  PHE A 204      13.041  -5.209  10.896  1.00 98.31           C  
ATOM   1620  O   PHE A 204      11.492  -2.518  10.773  1.00 98.31           O  
ATOM   1621  CG  PHE A 204      14.271  -4.758  11.637  1.00 98.31           C  
ATOM   1622  CD1 PHE A 204      15.371  -5.598  11.763  1.00 98.31           C  
ATOM   1623  CD2 PHE A 204      14.328  -3.493  12.207  1.00 98.31           C  
ATOM   1624  CE1 PHE A 204      16.510  -5.184  12.448  1.00 98.31           C  
ATOM   1625  CE2 PHE A 204      15.463  -3.072  12.893  1.00 98.31           C  
ATOM   1626  CZ  PHE A 204      16.553  -3.919  13.014  1.00 98.31           C  
ATOM   1627  N   MET A 205      13.530  -1.989   9.886  1.00 98.75           N  
ATOM   1628  CA  MET A 205      13.340  -0.560  10.118  1.00 98.75           C  
ATOM   1629  C   MET A 205      12.271   0.005   9.189  1.00 98.75           C  
ATOM   1630  CB  MET A 205      14.655   0.196   9.922  1.00 98.75           C  
ATOM   1631  O   MET A 205      11.427   0.795   9.615  1.00 98.75           O  
ATOM   1632  CG  MET A 205      15.765  -0.250  10.861  1.00 98.75           C  
ATOM   1633  SD  MET A 205      15.299  -0.087  12.628  1.00 98.75           S  
ATOM   1634  CE  MET A 205      15.267   1.720  12.785  1.00 98.75           C  
ATOM   1635  N   TRP A 206      12.277  -0.483   7.900  1.00 98.58           N  
ATOM   1636  CA  TRP A 206      11.238  -0.086   6.955  1.00 98.58           C  
ATOM   1637  C   TRP A 206       9.873  -0.601   7.399  1.00 98.58           C  
ATOM   1638  CB  TRP A 206      11.561  -0.605   5.551  1.00 98.58           C  
ATOM   1639  O   TRP A 206       8.886   0.139   7.375  1.00 98.58           O  
ATOM   1640  CG  TRP A 206      12.612   0.190   4.835  1.00 98.58           C  
ATOM   1641  CD1 TRP A 206      13.962  -0.021   4.857  1.00 98.58           C  
ATOM   1642  CD2 TRP A 206      12.397   1.327   3.994  1.00 98.58           C  
ATOM   1643  CE2 TRP A 206      13.663   1.756   3.538  1.00 98.58           C  
ATOM   1644  CE3 TRP A 206      11.255   2.026   3.580  1.00 98.58           C  
ATOM   1645  NE1 TRP A 206      14.600   0.917   4.079  1.00 98.58           N  
ATOM   1646  CH2 TRP A 206      12.685   3.519   2.298  1.00 98.58           C  
ATOM   1647  CZ2 TRP A 206      13.819   2.853   2.688  1.00 98.58           C  
ATOM   1648  CZ3 TRP A 206      11.412   3.118   2.733  1.00 98.58           C  
ATOM   1649  N   ALA A 207       9.818  -1.863   7.841  1.00 98.21           N  
ATOM   1650  CA  ALA A 207       8.571  -2.497   8.260  1.00 98.21           C  
ATOM   1651  C   ALA A 207       7.971  -1.782   9.467  1.00 98.21           C  
ATOM   1652  CB  ALA A 207       8.806  -3.971   8.582  1.00 98.21           C  
ATOM   1653  O   ALA A 207       6.751  -1.771   9.647  1.00 98.21           O  
ATOM   1654  N   MET A 208       8.801  -1.140  10.326  1.00 98.51           N  
ATOM   1655  CA  MET A 208       8.333  -0.464  11.532  1.00 98.51           C  
ATOM   1656  C   MET A 208       8.096   1.019  11.268  1.00 98.51           C  
ATOM   1657  CB  MET A 208       9.339  -0.639  12.671  1.00 98.51           C  
ATOM   1658  O   MET A 208       7.655   1.749  12.157  1.00 98.51           O  
ATOM   1659  CG  MET A 208       9.484  -2.075  13.147  1.00 98.51           C  
ATOM   1660  SD  MET A 208       7.875  -2.829  13.605  1.00 98.51           S  
ATOM   1661  CE  MET A 208       7.647  -3.969  12.212  1.00 98.51           C  
ATOM   1662  N   SER A 209       8.376   1.383  10.062  1.00 98.40           N  
ATOM   1663  CA  SER A 209       8.087   2.771   9.716  1.00 98.40           C  
ATOM   1664  C   SER A 209       6.646   2.935   9.245  1.00 98.40           C  
ATOM   1665  CB  SER A 209       9.045   3.264   8.631  1.00 98.40           C  
ATOM   1666  O   SER A 209       5.901   1.957   9.158  1.00 98.40           O  
ATOM   1667  OG  SER A 209       8.656   2.778   7.358  1.00 98.40           O  
ATOM   1668  N   ASP A 210       6.273   4.180   8.981  1.00 98.23           N  
ATOM   1669  CA  ASP A 210       4.910   4.458   8.540  1.00 98.23           C  
ATOM   1670  C   ASP A 210       4.660   3.896   7.142  1.00 98.23           C  
ATOM   1671  CB  ASP A 210       4.636   5.963   8.558  1.00 98.23           C  
ATOM   1672  O   ASP A 210       3.510   3.766   6.716  1.00 98.23           O  
ATOM   1673  CG  ASP A 210       4.497   6.523   9.963  1.00 98.23           C  
ATOM   1674  OD1 ASP A 210       4.380   5.734  10.925  1.00 98.23           O  
ATOM   1675  OD2 ASP A 210       4.501   7.765  10.108  1.00 98.23           O  
ATOM   1676  N   ARG A 211       5.704   3.465   6.527  1.00 97.79           N  
ATOM   1677  CA  ARG A 211       5.575   2.912   5.183  1.00 97.79           C  
ATOM   1678  C   ARG A 211       4.740   1.636   5.194  1.00 97.79           C  
ATOM   1679  CB  ARG A 211       6.954   2.631   4.582  1.00 97.79           C  
ATOM   1680  O   ARG A 211       4.222   1.219   4.156  1.00 97.79           O  
ATOM   1681  CG  ARG A 211       7.778   3.882   4.319  1.00 97.79           C  
ATOM   1682  CD  ARG A 211       7.293   4.627   3.083  1.00 97.79           C  
ATOM   1683  NE  ARG A 211       8.023   5.876   2.886  1.00 97.79           N  
ATOM   1684  NH1 ARG A 211       9.768   4.913   1.718  1.00 97.79           N  
ATOM   1685  NH2 ARG A 211       9.759   7.170   2.121  1.00 97.79           N  
ATOM   1686  CZ  ARG A 211       9.181   5.984   2.242  1.00 97.79           C  
ATOM   1687  N   ALA A 212       4.632   1.027   6.334  1.00 98.12           N  
ATOM   1688  CA  ALA A 212       3.954  -0.262   6.436  1.00 98.12           C  
ATOM   1689  C   ALA A 212       2.500  -0.085   6.863  1.00 98.12           C  
ATOM   1690  CB  ALA A 212       4.686  -1.173   7.418  1.00 98.12           C  
ATOM   1691  O   ALA A 212       1.784  -1.067   7.074  1.00 98.12           O  
ATOM   1692  N   ILE A 213       2.012   1.164   6.953  1.00 98.49           N  
ATOM   1693  CA  ILE A 213       0.609   1.461   7.222  1.00 98.49           C  
ATOM   1694  C   ILE A 213       0.138   2.594   6.313  1.00 98.49           C  
ATOM   1695  CB  ILE A 213       0.384   1.834   8.704  1.00 98.49           C  
ATOM   1696  O   ILE A 213      -0.330   3.629   6.793  1.00 98.49           O  
ATOM   1697  CG1 ILE A 213       1.410   2.881   9.153  1.00 98.49           C  
ATOM   1698  CG2 ILE A 213       0.450   0.587   9.591  1.00 98.49           C  
ATOM   1699  CD1 ILE A 213       1.151   3.446  10.543  1.00 98.49           C  
ATOM   1700  N   PRO A 214       0.204   2.352   5.023  1.00 98.45           N  
ATOM   1701  CA  PRO A 214      -0.188   3.396   4.072  1.00 98.45           C  
ATOM   1702  C   PRO A 214      -1.628   3.863   4.269  1.00 98.45           C  
ATOM   1703  CB  PRO A 214      -0.014   2.717   2.711  1.00 98.45           C  
ATOM   1704  O   PRO A 214      -2.488   3.072   4.666  1.00 98.45           O  
ATOM   1705  CG  PRO A 214      -0.259   1.266   2.974  1.00 98.45           C  
ATOM   1706  CD  PRO A 214       0.302   0.925   4.325  1.00 98.45           C  
ATOM   1707  N   ARG A 215      -1.894   5.072   3.948  1.00 97.93           N  
ATOM   1708  CA  ARG A 215      -3.245   5.622   3.994  1.00 97.93           C  
ATOM   1709  C   ARG A 215      -4.134   4.979   2.934  1.00 97.93           C  
ATOM   1710  CB  ARG A 215      -3.215   7.140   3.803  1.00 97.93           C  
ATOM   1711  O   ARG A 215      -5.309   4.706   3.184  1.00 97.93           O  
ATOM   1712  CG  ARG A 215      -4.588   7.762   3.602  1.00 97.93           C  
ATOM   1713  CD  ARG A 215      -5.478   7.572   4.822  1.00 97.93           C  
ATOM   1714  NE  ARG A 215      -6.790   8.183   4.632  1.00 97.93           N  
ATOM   1715  NH1 ARG A 215      -7.485   6.681   3.020  1.00 97.93           N  
ATOM   1716  NH2 ARG A 215      -8.875   8.376   3.688  1.00 97.93           N  
ATOM   1717  CZ  ARG A 215      -7.714   7.745   3.781  1.00 97.93           C  
ATOM   1718  N   SER A 216      -3.497   4.802   1.768  1.00 98.21           N  
ATOM   1719  CA  SER A 216      -4.183   4.274   0.593  1.00 98.21           C  
ATOM   1720  C   SER A 216      -3.198   3.634  -0.380  1.00 98.21           C  
ATOM   1721  CB  SER A 216      -4.965   5.381  -0.115  1.00 98.21           C  
ATOM   1722  O   SER A 216      -2.038   4.043  -0.456  1.00 98.21           O  
ATOM   1723  OG  SER A 216      -5.475   4.922  -1.355  1.00 98.21           O  
ATOM   1724  N   TYR A 217      -3.698   2.565  -1.136  1.00 98.66           N  
ATOM   1725  CA  TYR A 217      -2.849   2.039  -2.200  1.00 98.66           C  
ATOM   1726  C   TYR A 217      -2.443   3.142  -3.169  1.00 98.66           C  
ATOM   1727  CB  TYR A 217      -3.569   0.918  -2.957  1.00 98.66           C  
ATOM   1728  O   TYR A 217      -1.388   3.064  -3.802  1.00 98.66           O  
ATOM   1729  CG  TYR A 217      -3.772  -0.334  -2.138  1.00 98.66           C  
ATOM   1730  CD1 TYR A 217      -2.754  -0.833  -1.329  1.00 98.66           C  
ATOM   1731  CD2 TYR A 217      -4.981  -1.019  -2.173  1.00 98.66           C  
ATOM   1732  CE1 TYR A 217      -2.936  -1.988  -0.574  1.00 98.66           C  
ATOM   1733  CE2 TYR A 217      -5.175  -2.175  -1.422  1.00 98.66           C  
ATOM   1734  OH  TYR A 217      -4.334  -3.793   0.118  1.00 98.66           O  
ATOM   1735  CZ  TYR A 217      -4.148  -2.650  -0.627  1.00 98.66           C  
ATOM   1736  N   ARG A 218      -3.181   4.241  -3.347  1.00 98.05           N  
ATOM   1737  CA  ARG A 218      -3.004   5.326  -4.307  1.00 98.05           C  
ATOM   1738  C   ARG A 218      -1.914   6.289  -3.849  1.00 98.05           C  
ATOM   1739  CB  ARG A 218      -4.319   6.082  -4.513  1.00 98.05           C  
ATOM   1740  O   ARG A 218      -1.505   7.175  -4.602  1.00 98.05           O  
ATOM   1741  CG  ARG A 218      -5.444   5.221  -5.064  1.00 98.05           C  
ATOM   1742  CD  ARG A 218      -6.731   6.016  -5.237  1.00 98.05           C  
ATOM   1743  NE  ARG A 218      -7.238   6.505  -3.957  1.00 98.05           N  
ATOM   1744  NH1 ARG A 218      -7.830   8.591  -4.753  1.00 98.05           N  
ATOM   1745  NH2 ARG A 218      -8.181   8.057  -2.552  1.00 98.05           N  
ATOM   1746  CZ  ARG A 218      -7.748   7.716  -3.757  1.00 98.05           C  
ATOM   1747  N   MET A 219      -1.432   6.150  -2.504  1.00 98.21           N  
ATOM   1748  CA  MET A 219      -0.503   7.113  -1.919  1.00 98.21           C  
ATOM   1749  C   MET A 219       0.755   6.416  -1.411  1.00 98.21           C  
ATOM   1750  CB  MET A 219      -1.171   7.882  -0.778  1.00 98.21           C  
ATOM   1751  O   MET A 219       1.313   6.804  -0.384  1.00 98.21           O  
ATOM   1752  CG  MET A 219      -2.418   8.642  -1.199  1.00 98.21           C  
ATOM   1753  SD  MET A 219      -3.280   9.420   0.221  1.00 98.21           S  
ATOM   1754  CE  MET A 219      -4.809   9.963  -0.591  1.00 98.21           C  
ATOM   1755  N   MET A 220       1.142   5.349  -2.011  1.00 98.44           N  
ATOM   1756  CA  MET A 220       2.374   4.652  -1.654  1.00 98.44           C  
ATOM   1757  C   MET A 220       3.288   4.506  -2.866  1.00 98.44           C  
ATOM   1758  CB  MET A 220       2.063   3.275  -1.065  1.00 98.44           C  
ATOM   1759  O   MET A 220       2.818   4.497  -4.006  1.00 98.44           O  
ATOM   1760  CG  MET A 220       1.367   2.336  -2.036  1.00 98.44           C  
ATOM   1761  SD  MET A 220       0.933   0.726  -1.269  1.00 98.44           S  
ATOM   1762  CE  MET A 220       0.162  -0.106  -2.685  1.00 98.44           C  
ATOM   1763  N   GLN A 221       4.484   4.452  -2.558  1.00 98.58           N  
ATOM   1764  CA  GLN A 221       5.438   4.142  -3.618  1.00 98.58           C  
ATOM   1765  C   GLN A 221       5.381   2.664  -3.994  1.00 98.58           C  
ATOM   1766  CB  GLN A 221       6.857   4.521  -3.192  1.00 98.58           C  
ATOM   1767  O   GLN A 221       4.855   1.845  -3.237  1.00 98.58           O  
ATOM   1768  CG  GLN A 221       7.075   6.021  -3.045  1.00 98.58           C  
ATOM   1769  CD  GLN A 221       8.473   6.367  -2.569  1.00 98.58           C  
ATOM   1770  NE2 GLN A 221       9.386   6.572  -3.513  1.00 98.58           N  
ATOM   1771  OE1 GLN A 221       8.731   6.450  -1.364  1.00 98.58           O  
ATOM   1772  N   GLY A 222       5.886   2.290  -5.182  1.00 98.58           N  
ATOM   1773  CA  GLY A 222       6.117   0.931  -5.646  1.00 98.58           C  
ATOM   1774  C   GLY A 222       7.513   0.720  -6.202  1.00 98.58           C  
ATOM   1775  O   GLY A 222       8.048   1.588  -6.895  1.00 98.58           O  
ATOM   1776  N   PHE A 223       8.085  -0.511  -5.862  1.00 98.70           N  
ATOM   1777  CA  PHE A 223       9.449  -0.806  -6.284  1.00 98.70           C  
ATOM   1778  C   PHE A 223       9.542  -2.211  -6.867  1.00 98.70           C  
ATOM   1779  CB  PHE A 223      10.420  -0.660  -5.109  1.00 98.70           C  
ATOM   1780  O   PHE A 223       8.868  -3.130  -6.397  1.00 98.70           O  
ATOM   1781  CG  PHE A 223      10.393   0.700  -4.465  1.00 98.70           C  
ATOM   1782  CD1 PHE A 223      11.212   1.722  -4.932  1.00 98.70           C  
ATOM   1783  CD2 PHE A 223       9.549   0.958  -3.393  1.00 98.70           C  
ATOM   1784  CE1 PHE A 223      11.189   2.981  -4.338  1.00 98.70           C  
ATOM   1785  CE2 PHE A 223       9.521   2.214  -2.794  1.00 98.70           C  
ATOM   1786  CZ  PHE A 223      10.343   3.224  -3.268  1.00 98.70           C  
ATOM   1787  N   GLY A 224      10.365  -2.376  -7.914  1.00 97.49           N  
ATOM   1788  CA  GLY A 224      10.675  -3.717  -8.386  1.00 97.49           C  
ATOM   1789  C   GLY A 224      11.534  -4.507  -7.416  1.00 97.49           C  
ATOM   1790  O   GLY A 224      11.609  -5.734  -7.503  1.00 97.49           O  
ATOM   1791  N   VAL A 225      12.243  -3.865  -6.452  1.00 97.81           N  
ATOM   1792  CA  VAL A 225      13.047  -4.362  -5.341  1.00 97.81           C  
ATOM   1793  C   VAL A 225      14.383  -4.886  -5.864  1.00 97.81           C  
ATOM   1794  CB  VAL A 225      12.310  -5.470  -4.557  1.00 97.81           C  
ATOM   1795  O   VAL A 225      15.445  -4.394  -5.476  1.00 97.81           O  
ATOM   1796  CG1 VAL A 225      13.223  -6.079  -3.495  1.00 97.81           C  
ATOM   1797  CG2 VAL A 225      11.038  -4.915  -3.919  1.00 97.81           C  
ATOM   1798  N   ASN A 226      14.379  -5.729  -6.922  1.00 98.30           N  
ATOM   1799  CA  ASN A 226      15.588  -6.403  -7.382  1.00 98.30           C  
ATOM   1800  C   ASN A 226      16.309  -5.591  -8.455  1.00 98.30           C  
ATOM   1801  CB  ASN A 226      15.257  -7.801  -7.908  1.00 98.30           C  
ATOM   1802  O   ASN A 226      15.723  -4.687  -9.053  1.00 98.30           O  
ATOM   1803  CG  ASN A 226      14.588  -8.674  -6.864  1.00 98.30           C  
ATOM   1804  ND2 ASN A 226      15.389  -9.273  -5.991  1.00 98.30           N  
ATOM   1805  OD1 ASN A 226      13.362  -8.809  -6.843  1.00 98.30           O  
ATOM   1806  N   THR A 227      17.548  -5.840  -8.645  1.00 98.52           N  
ATOM   1807  CA  THR A 227      18.334  -5.320  -9.758  1.00 98.52           C  
ATOM   1808  C   THR A 227      18.065  -6.119 -11.030  1.00 98.52           C  
ATOM   1809  CB  THR A 227      19.840  -5.349  -9.440  1.00 98.52           C  
ATOM   1810  O   THR A 227      18.317  -7.325 -11.077  1.00 98.52           O  
ATOM   1811  CG2 THR A 227      20.654  -4.735 -10.574  1.00 98.52           C  
ATOM   1812  OG1 THR A 227      20.083  -4.608  -8.237  1.00 98.52           O  
ATOM   1813  N   PHE A 228      17.504  -5.516 -12.053  1.00 98.59           N  
ATOM   1814  CA  PHE A 228      17.297  -6.079 -13.383  1.00 98.59           C  
ATOM   1815  C   PHE A 228      18.346  -5.560 -14.359  1.00 98.59           C  
ATOM   1816  CB  PHE A 228      15.893  -5.747 -13.896  1.00 98.59           C  
ATOM   1817  O   PHE A 228      19.218  -4.774 -13.983  1.00 98.59           O  
ATOM   1818  CG  PHE A 228      14.788  -6.369 -13.085  1.00 98.59           C  
ATOM   1819  CD1 PHE A 228      14.253  -7.601 -13.443  1.00 98.59           C  
ATOM   1820  CD2 PHE A 228      14.284  -5.721 -11.965  1.00 98.59           C  
ATOM   1821  CE1 PHE A 228      13.231  -8.179 -12.694  1.00 98.59           C  
ATOM   1822  CE2 PHE A 228      13.262  -6.293 -11.212  1.00 98.59           C  
ATOM   1823  CZ  PHE A 228      12.736  -7.521 -11.579  1.00 98.59           C  
ATOM   1824  N   THR A 229      18.247  -5.981 -15.612  1.00 98.42           N  
ATOM   1825  CA  THR A 229      19.148  -5.445 -16.626  1.00 98.42           C  
ATOM   1826  C   THR A 229      18.364  -4.943 -17.835  1.00 98.42           C  
ATOM   1827  CB  THR A 229      20.172  -6.503 -17.077  1.00 98.42           C  
ATOM   1828  O   THR A 229      17.256  -5.412 -18.102  1.00 98.42           O  
ATOM   1829  CG2 THR A 229      20.992  -7.014 -15.897  1.00 98.42           C  
ATOM   1830  OG1 THR A 229      19.480  -7.605 -17.677  1.00 98.42           O  
ATOM   1831  N   LEU A 230      18.938  -3.966 -18.501  1.00 98.11           N  
ATOM   1832  CA  LEU A 230      18.500  -3.483 -19.806  1.00 98.11           C  
ATOM   1833  C   LEU A 230      19.587  -3.692 -20.855  1.00 98.11           C  
ATOM   1834  CB  LEU A 230      18.125  -2.001 -19.731  1.00 98.11           C  
ATOM   1835  O   LEU A 230      20.775  -3.533 -20.565  1.00 98.11           O  
ATOM   1836  CG  LEU A 230      16.997  -1.635 -18.764  1.00 98.11           C  
ATOM   1837  CD1 LEU A 230      16.796  -0.124 -18.732  1.00 98.11           C  
ATOM   1838  CD2 LEU A 230      15.706  -2.344 -19.155  1.00 98.11           C  
ATOM   1839  N   VAL A 231      19.191  -4.064 -22.098  1.00 95.43           N  
ATOM   1840  CA  VAL A 231      20.131  -4.253 -23.197  1.00 95.43           C  
ATOM   1841  C   VAL A 231      19.729  -3.373 -24.379  1.00 95.43           C  
ATOM   1842  CB  VAL A 231      20.201  -5.733 -23.635  1.00 95.43           C  
ATOM   1843  O   VAL A 231      18.572  -3.389 -24.807  1.00 95.43           O  
ATOM   1844  CG1 VAL A 231      21.227  -5.918 -24.752  1.00 95.43           C  
ATOM   1845  CG2 VAL A 231      20.538  -6.626 -22.443  1.00 95.43           C  
ATOM   1846  N   ASN A 232      20.672  -2.603 -24.802  1.00 93.39           N  
ATOM   1847  CA  ASN A 232      20.371  -1.690 -25.899  1.00 93.39           C  
ATOM   1848  C   ASN A 232      20.609  -2.346 -27.256  1.00 93.39           C  
ATOM   1849  CB  ASN A 232      21.200  -0.410 -25.775  1.00 93.39           C  
ATOM   1850  O   ASN A 232      20.893  -3.542 -27.331  1.00 93.39           O  
ATOM   1851  CG  ASN A 232      22.682  -0.651 -25.987  1.00 93.39           C  
ATOM   1852  ND2 ASN A 232      23.501   0.321 -25.604  1.00 93.39           N  
ATOM   1853  OD1 ASN A 232      23.086  -1.702 -26.490  1.00 93.39           O  
ATOM   1854  N   ALA A 233      20.447  -1.576 -28.360  1.00 90.26           N  
ATOM   1855  CA  ALA A 233      20.520  -2.062 -29.736  1.00 90.26           C  
ATOM   1856  C   ALA A 233      21.930  -2.536 -30.077  1.00 90.26           C  
ATOM   1857  CB  ALA A 233      20.079  -0.971 -30.709  1.00 90.26           C  
ATOM   1858  O   ALA A 233      22.113  -3.368 -30.968  1.00 90.26           O  
ATOM   1859  N   ALA A 234      22.975  -2.023 -29.352  1.00 90.64           N  
ATOM   1860  CA  ALA A 234      24.368  -2.405 -29.575  1.00 90.64           C  
ATOM   1861  C   ALA A 234      24.737  -3.638 -28.756  1.00 90.64           C  
ATOM   1862  CB  ALA A 234      25.299  -1.244 -29.233  1.00 90.64           C  
ATOM   1863  O   ALA A 234      25.879  -4.102 -28.801  1.00 90.64           O  
ATOM   1864  N   GLY A 235      23.829  -4.173 -28.018  1.00 90.45           N  
ATOM   1865  CA  GLY A 235      24.095  -5.345 -27.199  1.00 90.45           C  
ATOM   1866  C   GLY A 235      24.793  -5.016 -25.894  1.00 90.45           C  
ATOM   1867  O   GLY A 235      25.380  -5.894 -25.258  1.00 90.45           O  
ATOM   1868  N   GLU A 236      24.774  -3.775 -25.487  1.00 93.80           N  
ATOM   1869  CA  GLU A 236      25.388  -3.336 -24.237  1.00 93.80           C  
ATOM   1870  C   GLU A 236      24.406  -3.441 -23.074  1.00 93.80           C  
ATOM   1871  CB  GLU A 236      25.901  -1.900 -24.365  1.00 93.80           C  
ATOM   1872  O   GLU A 236      23.261  -2.997 -23.180  1.00 93.80           O  
ATOM   1873  CG  GLU A 236      26.943  -1.714 -25.458  1.00 93.80           C  
ATOM   1874  CD  GLU A 236      27.287  -0.256 -25.719  1.00 93.80           C  
ATOM   1875  OE1 GLU A 236      28.335   0.018 -26.346  1.00 93.80           O  
ATOM   1876  OE2 GLU A 236      26.502   0.619 -25.291  1.00 93.80           O  
ATOM   1877  N   ARG A 237      24.870  -3.945 -21.984  1.00 96.38           N  
ATOM   1878  CA  ARG A 237      24.050  -4.218 -20.809  1.00 96.38           C  
ATOM   1879  C   ARG A 237      24.237  -3.140 -19.747  1.00 96.38           C  
ATOM   1880  CB  ARG A 237      24.387  -5.592 -20.225  1.00 96.38           C  
ATOM   1881  O   ARG A 237      25.344  -2.631 -19.560  1.00 96.38           O  
ATOM   1882  CG  ARG A 237      23.505  -5.998 -19.055  1.00 96.38           C  
ATOM   1883  CD  ARG A 237      23.865  -7.381 -18.531  1.00 96.38           C  
ATOM   1884  NE  ARG A 237      25.155  -7.380 -17.847  1.00 96.38           N  
ATOM   1885  NH1 ARG A 237      25.089  -9.617 -17.277  1.00 96.38           N  
ATOM   1886  NH2 ARG A 237      26.886  -8.329 -16.673  1.00 96.38           N  
ATOM   1887  CZ  ARG A 237      25.707  -8.442 -17.267  1.00 96.38           C  
ATOM   1888  N   SER A 238      23.116  -2.723 -19.041  1.00 98.21           N  
ATOM   1889  CA  SER A 238      23.110  -1.872 -17.856  1.00 98.21           C  
ATOM   1890  C   SER A 238      22.218  -2.452 -16.764  1.00 98.21           C  
ATOM   1891  CB  SER A 238      22.643  -0.460 -18.211  1.00 98.21           C  
ATOM   1892  O   SER A 238      21.256  -3.166 -17.055  1.00 98.21           O  
ATOM   1893  OG  SER A 238      23.486   0.115 -19.195  1.00 98.21           O  
ATOM   1894  N   PHE A 239      22.557  -2.153 -15.470  1.00 98.74           N  
ATOM   1895  CA  PHE A 239      21.723  -2.546 -14.341  1.00 98.74           C  
ATOM   1896  C   PHE A 239      20.659  -1.491 -14.061  1.00 98.74           C  
ATOM   1897  CB  PHE A 239      22.579  -2.773 -13.091  1.00 98.74           C  
ATOM   1898  O   PHE A 239      20.916  -0.293 -14.191  1.00 98.74           O  
ATOM   1899  CG  PHE A 239      23.598  -3.869 -13.245  1.00 98.74           C  
ATOM   1900  CD1 PHE A 239      23.229  -5.203 -13.122  1.00 98.74           C  
ATOM   1901  CD2 PHE A 239      24.927  -3.565 -13.513  1.00 98.74           C  
ATOM   1902  CE1 PHE A 239      24.171  -6.220 -13.263  1.00 98.74           C  
ATOM   1903  CE2 PHE A 239      25.873  -4.576 -13.655  1.00 98.74           C  
ATOM   1904  CZ  PHE A 239      25.493  -5.902 -13.529  1.00 98.74           C  
ATOM   1905  N   VAL A 240      19.454  -2.048 -13.680  1.00 98.78           N  
ATOM   1906  CA  VAL A 240      18.374  -1.082 -13.514  1.00 98.78           C  
ATOM   1907  C   VAL A 240      17.498  -1.485 -12.330  1.00 98.78           C  
ATOM   1908  CB  VAL A 240      17.517  -0.962 -14.794  1.00 98.78           C  
ATOM   1909  O   VAL A 240      17.301  -2.675 -12.072  1.00 98.78           O  
ATOM   1910  CG1 VAL A 240      16.848  -2.295 -15.123  1.00 98.78           C  
ATOM   1911  CG2 VAL A 240      16.471   0.140 -14.634  1.00 98.78           C  
ATOM   1912  N   LYS A 241      16.984  -0.507 -11.553  1.00 98.74           N  
ATOM   1913  CA  LYS A 241      15.893  -0.644 -10.593  1.00 98.74           C  
ATOM   1914  C   LYS A 241      14.704   0.230 -10.983  1.00 98.74           C  
ATOM   1915  CB  LYS A 241      16.368  -0.284  -9.185  1.00 98.74           C  
ATOM   1916  O   LYS A 241      14.880   1.385 -11.377  1.00 98.74           O  
ATOM   1917  CG  LYS A 241      17.281  -1.326  -8.555  1.00 98.74           C  
ATOM   1918  CD  LYS A 241      17.489  -1.062  -7.069  1.00 98.74           C  
ATOM   1919  CE  LYS A 241      18.214  -2.216  -6.391  1.00 98.74           C  
ATOM   1920  NZ  LYS A 241      18.256  -2.049  -4.907  1.00 98.74           N  
ATOM   1921  N   PHE A 242      13.529  -0.315 -10.842  1.00 98.66           N  
ATOM   1922  CA  PHE A 242      12.310   0.373 -11.250  1.00 98.66           C  
ATOM   1923  C   PHE A 242      11.629   1.026 -10.053  1.00 98.66           C  
ATOM   1924  CB  PHE A 242      11.346  -0.601 -11.936  1.00 98.66           C  
ATOM   1925  O   PHE A 242      11.543   0.427  -8.979  1.00 98.66           O  
ATOM   1926  CG  PHE A 242      11.881  -1.186 -13.215  1.00 98.66           C  
ATOM   1927  CD1 PHE A 242      11.801  -0.476 -14.407  1.00 98.66           C  
ATOM   1928  CD2 PHE A 242      12.464  -2.446 -13.225  1.00 98.66           C  
ATOM   1929  CE1 PHE A 242      12.296  -1.015 -15.592  1.00 98.66           C  
ATOM   1930  CE2 PHE A 242      12.961  -2.991 -14.405  1.00 98.66           C  
ATOM   1931  CZ  PHE A 242      12.875  -2.275 -15.588  1.00 98.66           C  
ATOM   1932  N   HIS A 243      11.122   2.254 -10.242  1.00 98.69           N  
ATOM   1933  CA  HIS A 243      10.485   3.051  -9.199  1.00 98.69           C  
ATOM   1934  C   HIS A 243       9.157   3.627  -9.679  1.00 98.69           C  
ATOM   1935  CB  HIS A 243      11.413   4.179  -8.744  1.00 98.69           C  
ATOM   1936  O   HIS A 243       9.063   4.127 -10.803  1.00 98.69           O  
ATOM   1937  CG  HIS A 243      12.637   3.698  -8.031  1.00 98.69           C  
ATOM   1938  CD2 HIS A 243      13.625   2.862  -8.427  1.00 98.69           C  
ATOM   1939  ND1 HIS A 243      12.947   4.082  -6.745  1.00 98.69           N  
ATOM   1940  CE1 HIS A 243      14.078   3.502  -6.379  1.00 98.69           C  
ATOM   1941  NE2 HIS A 243      14.510   2.756  -7.382  1.00 98.69           N  
ATOM   1942  N   SER A 244       8.128   3.484  -8.850  1.00 98.72           N  
ATOM   1943  CA  SER A 244       6.855   4.169  -9.048  1.00 98.72           C  
ATOM   1944  C   SER A 244       6.559   5.128  -7.899  1.00 98.72           C  
ATOM   1945  CB  SER A 244       5.716   3.158  -9.185  1.00 98.72           C  
ATOM   1946  O   SER A 244       6.571   4.729  -6.733  1.00 98.72           O  
ATOM   1947  OG  SER A 244       5.980   2.243 -10.235  1.00 98.72           O  
ATOM   1948  N   THR A 245       6.389   6.415  -8.214  1.00 98.58           N  
ATOM   1949  CA  THR A 245       6.096   7.436  -7.214  1.00 98.58           C  
ATOM   1950  C   THR A 245       4.709   8.031  -7.439  1.00 98.58           C  
ATOM   1951  CB  THR A 245       7.149   8.559  -7.237  1.00 98.58           C  
ATOM   1952  O   THR A 245       4.414   8.537  -8.524  1.00 98.58           O  
ATOM   1953  CG2 THR A 245       6.886   9.583  -6.138  1.00 98.58           C  
ATOM   1954  OG1 THR A 245       8.450   7.990  -7.043  1.00 98.58           O  
ATOM   1955  N   PRO A 246       3.812   7.886  -6.361  1.00 98.44           N  
ATOM   1956  CA  PRO A 246       2.438   8.359  -6.542  1.00 98.44           C  
ATOM   1957  C   PRO A 246       2.350   9.876  -6.693  1.00 98.44           C  
ATOM   1958  CB  PRO A 246       1.734   7.895  -5.264  1.00 98.44           C  
ATOM   1959  O   PRO A 246       2.996  10.612  -5.943  1.00 98.44           O  
ATOM   1960  CG  PRO A 246       2.807   7.875  -4.224  1.00 98.44           C  
ATOM   1961  CD  PRO A 246       4.080   7.396  -4.860  1.00 98.44           C  
ATOM   1962  N   VAL A 247       1.532  10.341  -7.587  1.00 98.00           N  
ATOM   1963  CA  VAL A 247       1.323  11.763  -7.836  1.00 98.00           C  
ATOM   1964  C   VAL A 247       0.629  12.402  -6.635  1.00 98.00           C  
ATOM   1965  CB  VAL A 247       0.493  11.999  -9.118  1.00 98.00           C  
ATOM   1966  O   VAL A 247       0.905  13.554  -6.290  1.00 98.00           O  
ATOM   1967  CG1 VAL A 247       0.083  13.466  -9.234  1.00 98.00           C  
ATOM   1968  CG2 VAL A 247       1.282  11.562 -10.351  1.00 98.00           C  
ATOM   1969  N   LEU A 248      -0.156  11.617  -5.887  1.00 96.87           N  
ATOM   1970  CA  LEU A 248      -0.895  12.109  -4.730  1.00 96.87           C  
ATOM   1971  C   LEU A 248       0.017  12.230  -3.514  1.00 96.87           C  
ATOM   1972  CB  LEU A 248      -2.070  11.180  -4.410  1.00 96.87           C  
ATOM   1973  O   LEU A 248      -0.396  12.743  -2.471  1.00 96.87           O  
ATOM   1974  CG  LEU A 248      -3.225  11.178  -5.413  1.00 96.87           C  
ATOM   1975  CD1 LEU A 248      -4.297  10.183  -4.984  1.00 96.87           C  
ATOM   1976  CD2 LEU A 248      -3.813  12.578  -5.554  1.00 96.87           C  
ATOM   1977  N   GLY A 249       1.224  11.760  -3.664  1.00 97.60           N  
ATOM   1978  CA  GLY A 249       2.173  11.804  -2.564  1.00 97.60           C  
ATOM   1979  C   GLY A 249       2.145  10.557  -1.701  1.00 97.60           C  
ATOM   1980  O   GLY A 249       1.196   9.773  -1.764  1.00 97.60           O  
ATOM   1981  N   VAL A 250       3.232  10.387  -0.910  1.00 98.34           N  
ATOM   1982  CA  VAL A 250       3.326   9.282   0.038  1.00 98.34           C  
ATOM   1983  C   VAL A 250       2.764   9.713   1.391  1.00 98.34           C  
ATOM   1984  CB  VAL A 250       4.783   8.793   0.197  1.00 98.34           C  
ATOM   1985  O   VAL A 250       3.290  10.631   2.025  1.00 98.34           O  
ATOM   1986  CG1 VAL A 250       4.854   7.614   1.166  1.00 98.34           C  
ATOM   1987  CG2 VAL A 250       5.367   8.408  -1.161  1.00 98.34           C  
ATOM   1988  N   HIS A 251       1.588   9.056   1.743  1.00 98.02           N  
ATOM   1989  CA  HIS A 251       0.929   9.331   3.014  1.00 98.02           C  
ATOM   1990  C   HIS A 251       0.623   8.040   3.767  1.00 98.02           C  
ATOM   1991  CB  HIS A 251      -0.360  10.125   2.790  1.00 98.02           C  
ATOM   1992  O   HIS A 251       0.374   7.001   3.151  1.00 98.02           O  
ATOM   1993  CG  HIS A 251      -0.141  11.449   2.131  1.00 98.02           C  
ATOM   1994  CD2 HIS A 251      -0.418  11.875   0.876  1.00 98.02           C  
ATOM   1995  ND1 HIS A 251       0.435  12.519   2.783  1.00 98.02           N  
ATOM   1996  CE1 HIS A 251       0.500  13.548   1.954  1.00 98.02           C  
ATOM   1997  NE2 HIS A 251      -0.010  13.183   0.791  1.00 98.02           N  
ATOM   1998  N   SER A 252       0.642   8.099   5.075  1.00 98.26           N  
ATOM   1999  CA  SER A 252       0.355   6.942   5.915  1.00 98.26           C  
ATOM   2000  C   SER A 252      -0.685   7.276   6.979  1.00 98.26           C  
ATOM   2001  CB  SER A 252       1.634   6.433   6.583  1.00 98.26           C  
ATOM   2002  O   SER A 252      -0.988   8.448   7.213  1.00 98.26           O  
ATOM   2003  OG  SER A 252       2.583   6.032   5.610  1.00 98.26           O  
ATOM   2004  N   LEU A 253      -1.305   6.225   7.484  1.00 98.38           N  
ATOM   2005  CA  LEU A 253      -2.131   6.357   8.679  1.00 98.38           C  
ATOM   2006  C   LEU A 253      -1.264   6.543   9.921  1.00 98.38           C  
ATOM   2007  CB  LEU A 253      -3.029   5.130   8.849  1.00 98.38           C  
ATOM   2008  O   LEU A 253      -0.054   6.311   9.879  1.00 98.38           O  
ATOM   2009  CG  LEU A 253      -3.966   4.809   7.683  1.00 98.38           C  
ATOM   2010  CD1 LEU A 253      -4.504   3.387   7.811  1.00 98.38           C  
ATOM   2011  CD2 LEU A 253      -5.110   5.815   7.623  1.00 98.38           C  
ATOM   2012  N   VAL A 254      -1.889   7.028  11.024  1.00 97.92           N  
ATOM   2013  CA  VAL A 254      -1.213   6.911  12.312  1.00 97.92           C  
ATOM   2014  C   VAL A 254      -1.633   5.615  13.001  1.00 97.92           C  
ATOM   2015  CB  VAL A 254      -1.516   8.122  13.223  1.00 97.92           C  
ATOM   2016  O   VAL A 254      -2.672   5.038  12.671  1.00 97.92           O  
ATOM   2017  CG1 VAL A 254      -0.990   9.413  12.598  1.00 97.92           C  
ATOM   2018  CG2 VAL A 254      -3.016   8.226  13.490  1.00 97.92           C  
ATOM   2019  N   TRP A 255      -0.801   5.168  13.937  1.00 97.21           N  
ATOM   2020  CA  TRP A 255      -0.909   3.789  14.401  1.00 97.21           C  
ATOM   2021  C   TRP A 255      -2.295   3.515  14.976  1.00 97.21           C  
ATOM   2022  CB  TRP A 255       0.162   3.490  15.453  1.00 97.21           C  
ATOM   2023  O   TRP A 255      -2.940   2.528  14.614  1.00 97.21           O  
ATOM   2024  CG  TRP A 255       0.041   2.131  16.076  1.00 97.21           C  
ATOM   2025  CD1 TRP A 255       0.040   1.834  17.410  1.00 97.21           C  
ATOM   2026  CD2 TRP A 255      -0.091   0.885  15.386  1.00 97.21           C  
ATOM   2027  CE2 TRP A 255      -0.168  -0.129  16.367  1.00 97.21           C  
ATOM   2028  CE3 TRP A 255      -0.153   0.526  14.033  1.00 97.21           C  
ATOM   2029  NE1 TRP A 255      -0.086   0.476  17.592  1.00 97.21           N  
ATOM   2030  CH2 TRP A 255      -0.362  -1.803  14.705  1.00 97.21           C  
ATOM   2031  CZ2 TRP A 255      -0.304  -1.480  16.036  1.00 97.21           C  
ATOM   2032  CZ3 TRP A 255      -0.289  -0.818  13.706  1.00 97.21           C  
ATOM   2033  N   ASP A 256      -2.749   4.408  15.873  1.00 97.51           N  
ATOM   2034  CA  ASP A 256      -4.045   4.178  16.505  1.00 97.51           C  
ATOM   2035  C   ASP A 256      -5.159   4.111  15.463  1.00 97.51           C  
ATOM   2036  CB  ASP A 256      -4.346   5.277  17.527  1.00 97.51           C  
ATOM   2037  O   ASP A 256      -6.054   3.268  15.558  1.00 97.51           O  
ATOM   2038  CG  ASP A 256      -5.657   5.060  18.262  1.00 97.51           C  
ATOM   2039  OD1 ASP A 256      -6.669   5.702  17.907  1.00 97.51           O  
ATOM   2040  OD2 ASP A 256      -5.678   4.241  19.206  1.00 97.51           O  
ATOM   2041  N   GLU A 257      -5.103   4.922  14.499  1.00 98.03           N  
ATOM   2042  CA  GLU A 257      -6.073   4.932  13.408  1.00 98.03           C  
ATOM   2043  C   GLU A 257      -6.043   3.619  12.631  1.00 98.03           C  
ATOM   2044  CB  GLU A 257      -5.808   6.107  12.464  1.00 98.03           C  
ATOM   2045  O   GLU A 257      -7.091   3.030  12.356  1.00 98.03           O  
ATOM   2046  CG  GLU A 257      -6.825   6.235  11.339  1.00 98.03           C  
ATOM   2047  CD  GLU A 257      -6.594   7.450  10.455  1.00 98.03           C  
ATOM   2048  OE1 GLU A 257      -7.531   7.864   9.735  1.00 98.03           O  
ATOM   2049  OE2 GLU A 257      -5.467   7.992  10.483  1.00 98.03           O  
ATOM   2050  N   ALA A 258      -4.871   3.163  12.258  1.00 98.22           N  
ATOM   2051  CA  ALA A 258      -4.725   1.902  11.535  1.00 98.22           C  
ATOM   2052  C   ALA A 258      -5.318   0.742  12.329  1.00 98.22           C  
ATOM   2053  CB  ALA A 258      -3.255   1.633  11.224  1.00 98.22           C  
ATOM   2054  O   ALA A 258      -6.044  -0.089  11.779  1.00 98.22           O  
ATOM   2055  N   LEU A 259      -5.061   0.686  13.648  1.00 96.70           N  
ATOM   2056  CA  LEU A 259      -5.554  -0.367  14.530  1.00 96.70           C  
ATOM   2057  C   LEU A 259      -7.078  -0.369  14.573  1.00 96.70           C  
ATOM   2058  CB  LEU A 259      -4.991  -0.189  15.942  1.00 96.70           C  
ATOM   2059  O   LEU A 259      -7.705  -1.422  14.433  1.00 96.70           O  
ATOM   2060  CG  LEU A 259      -3.532  -0.599  16.148  1.00 96.70           C  
ATOM   2061  CD1 LEU A 259      -3.050  -0.170  17.529  1.00 96.70           C  
ATOM   2062  CD2 LEU A 259      -3.368  -2.104  15.962  1.00 96.70           C  
ATOM   2063  N   LYS A 260      -7.669   0.728  14.729  1.00 97.84           N  
ATOM   2064  CA  LYS A 260      -9.121   0.840  14.836  1.00 97.84           C  
ATOM   2065  C   LYS A 260      -9.795   0.543  13.500  1.00 97.84           C  
ATOM   2066  CB  LYS A 260      -9.518   2.233  15.325  1.00 97.84           C  
ATOM   2067  O   LYS A 260     -10.828  -0.129  13.455  1.00 97.84           O  
ATOM   2068  CG  LYS A 260      -9.186   2.495  16.787  1.00 97.84           C  
ATOM   2069  CD  LYS A 260      -9.575   3.907  17.205  1.00 97.84           C  
ATOM   2070  CE  LYS A 260      -9.328   4.140  18.689  1.00 97.84           C  
ATOM   2071  NZ  LYS A 260      -9.586   5.559  19.078  1.00 97.84           N  
ATOM   2072  N   LEU A 261      -9.176   1.047  12.394  1.00 97.54           N  
ATOM   2073  CA  LEU A 261      -9.738   0.808  11.070  1.00 97.54           C  
ATOM   2074  C   LEU A 261      -9.793  -0.685  10.763  1.00 97.54           C  
ATOM   2075  CB  LEU A 261      -8.915   1.531  10.000  1.00 97.54           C  
ATOM   2076  O   LEU A 261     -10.744  -1.160  10.139  1.00 97.54           O  
ATOM   2077  CG  LEU A 261      -9.277   2.994   9.740  1.00 97.54           C  
ATOM   2078  CD1 LEU A 261      -8.251   3.637   8.812  1.00 97.54           C  
ATOM   2079  CD2 LEU A 261     -10.679   3.102   9.152  1.00 97.54           C  
ATOM   2080  N   ALA A 262      -8.792  -1.393  11.197  1.00 96.86           N  
ATOM   2081  CA  ALA A 262      -8.727  -2.831  10.946  1.00 96.86           C  
ATOM   2082  C   ALA A 262      -9.953  -3.542  11.511  1.00 96.86           C  
ATOM   2083  CB  ALA A 262      -7.451  -3.418  11.546  1.00 96.86           C  
ATOM   2084  O   ALA A 262     -10.396  -4.556  10.966  1.00 96.86           O  
ATOM   2085  N   GLY A 263     -10.534  -2.988  12.573  1.00 96.02           N  
ATOM   2086  CA  GLY A 263     -11.731  -3.553  13.176  1.00 96.02           C  
ATOM   2087  C   GLY A 263     -13.013  -2.947  12.638  1.00 96.02           C  
ATOM   2088  O   GLY A 263     -14.015  -3.645  12.475  1.00 96.02           O  
ATOM   2089  N   GLN A 264     -12.996  -1.707  12.281  1.00 96.63           N  
ATOM   2090  CA  GLN A 264     -14.187  -0.973  11.868  1.00 96.63           C  
ATOM   2091  C   GLN A 264     -14.509  -1.227  10.398  1.00 96.63           C  
ATOM   2092  CB  GLN A 264     -14.007   0.526  12.115  1.00 96.63           C  
ATOM   2093  O   GLN A 264     -15.677  -1.358  10.027  1.00 96.63           O  
ATOM   2094  CG  GLN A 264     -13.969   0.906  13.589  1.00 96.63           C  
ATOM   2095  CD  GLN A 264     -13.538   2.344  13.813  1.00 96.63           C  
ATOM   2096  NE2 GLN A 264     -13.597   2.792  15.063  1.00 96.63           N  
ATOM   2097  OE1 GLN A 264     -13.156   3.045  12.871  1.00 96.63           O  
ATOM   2098  N   ASP A 265     -13.455  -1.327   9.608  1.00 96.82           N  
ATOM   2099  CA  ASP A 265     -13.577  -1.593   8.178  1.00 96.82           C  
ATOM   2100  C   ASP A 265     -12.370  -2.372   7.659  1.00 96.82           C  
ATOM   2101  CB  ASP A 265     -13.733  -0.285   7.400  1.00 96.82           C  
ATOM   2102  O   ASP A 265     -11.417  -1.781   7.147  1.00 96.82           O  
ATOM   2103  CG  ASP A 265     -14.068  -0.503   5.935  1.00 96.82           C  
ATOM   2104  OD1 ASP A 265     -14.191  -1.670   5.504  1.00 96.82           O  
ATOM   2105  OD2 ASP A 265     -14.206   0.501   5.203  1.00 96.82           O  
ATOM   2106  N   PRO A 266     -12.387  -3.733   7.753  1.00 97.34           N  
ATOM   2107  CA  PRO A 266     -11.229  -4.550   7.383  1.00 97.34           C  
ATOM   2108  C   PRO A 266     -10.902  -4.470   5.893  1.00 97.34           C  
ATOM   2109  CB  PRO A 266     -11.658  -5.967   7.773  1.00 97.34           C  
ATOM   2110  O   PRO A 266      -9.813  -4.869   5.474  1.00 97.34           O  
ATOM   2111  CG  PRO A 266     -13.151  -5.915   7.816  1.00 97.34           C  
ATOM   2112  CD  PRO A 266     -13.569  -4.541   8.255  1.00 97.34           C  
ATOM   2113  N   ASP A 267     -11.802  -3.910   5.056  1.00 97.71           N  
ATOM   2114  CA  ASP A 267     -11.642  -3.836   3.607  1.00 97.71           C  
ATOM   2115  C   ASP A 267     -11.350  -2.406   3.159  1.00 97.71           C  
ATOM   2116  CB  ASP A 267     -12.893  -4.363   2.901  1.00 97.71           C  
ATOM   2117  O   ASP A 267     -11.648  -2.033   2.022  1.00 97.71           O  
ATOM   2118  CG  ASP A 267     -13.243  -5.786   3.299  1.00 97.71           C  
ATOM   2119  OD1 ASP A 267     -12.355  -6.665   3.268  1.00 97.71           O  
ATOM   2120  OD2 ASP A 267     -14.419  -6.032   3.644  1.00 97.71           O  
ATOM   2121  N   PHE A 268     -10.823  -1.617   4.006  1.00 97.99           N  
ATOM   2122  CA  PHE A 268     -10.714  -0.174   3.828  1.00 97.99           C  
ATOM   2123  C   PHE A 268      -9.955   0.158   2.549  1.00 97.99           C  
ATOM   2124  CB  PHE A 268     -10.018   0.467   5.033  1.00 97.99           C  
ATOM   2125  O   PHE A 268     -10.437   0.929   1.717  1.00 97.99           O  
ATOM   2126  CG  PHE A 268      -9.847   1.957   4.914  1.00 97.99           C  
ATOM   2127  CD1 PHE A 268      -8.612   2.505   4.592  1.00 97.99           C  
ATOM   2128  CD2 PHE A 268     -10.923   2.810   5.124  1.00 97.99           C  
ATOM   2129  CE1 PHE A 268      -8.451   3.885   4.481  1.00 97.99           C  
ATOM   2130  CE2 PHE A 268     -10.769   4.189   5.015  1.00 97.99           C  
ATOM   2131  CZ  PHE A 268      -9.532   4.725   4.694  1.00 97.99           C  
ATOM   2132  N   HIS A 269      -8.728  -0.299   2.270  1.00 98.33           N  
ATOM   2133  CA  HIS A 269      -7.879   0.069   1.143  1.00 98.33           C  
ATOM   2134  C   HIS A 269      -8.516  -0.335  -0.182  1.00 98.33           C  
ATOM   2135  CB  HIS A 269      -6.498  -0.576   1.280  1.00 98.33           C  
ATOM   2136  O   HIS A 269      -8.501   0.436  -1.144  1.00 98.33           O  
ATOM   2137  CG  HIS A 269      -5.631   0.078   2.309  1.00 98.33           C  
ATOM   2138  CD2 HIS A 269      -5.716   1.291   2.903  1.00 98.33           C  
ATOM   2139  ND1 HIS A 269      -4.515  -0.534   2.838  1.00 98.33           N  
ATOM   2140  CE1 HIS A 269      -3.950   0.278   3.716  1.00 98.33           C  
ATOM   2141  NE2 HIS A 269      -4.659   1.392   3.774  1.00 98.33           N  
ATOM   2142  N   ARG A 270      -9.121  -1.523  -0.277  1.00 97.07           N  
ATOM   2143  CA  ARG A 270      -9.723  -1.963  -1.531  1.00 97.07           C  
ATOM   2144  C   ARG A 270     -10.963  -1.139  -1.861  1.00 97.07           C  
ATOM   2145  CB  ARG A 270     -10.085  -3.449  -1.462  1.00 97.07           C  
ATOM   2146  O   ARG A 270     -11.193  -0.791  -3.022  1.00 97.07           O  
ATOM   2147  CG  ARG A 270     -11.164  -3.773  -0.441  1.00 97.07           C  
ATOM   2148  CD  ARG A 270     -11.387  -5.274  -0.314  1.00 97.07           C  
ATOM   2149  NE  ARG A 270     -10.241  -5.939   0.301  1.00 97.07           N  
ATOM   2150  NH1 ARG A 270     -11.176  -8.051   0.248  1.00 97.07           N  
ATOM   2151  NH2 ARG A 270      -9.077  -7.743   1.116  1.00 97.07           N  
ATOM   2152  CZ  ARG A 270     -10.167  -7.242   0.554  1.00 97.07           C  
ATOM   2153  N   LYS A 271     -11.744  -0.810  -0.844  1.00 96.79           N  
ATOM   2154  CA  LYS A 271     -12.894   0.061  -1.071  1.00 96.79           C  
ATOM   2155  C   LYS A 271     -12.451   1.454  -1.510  1.00 96.79           C  
ATOM   2156  CB  LYS A 271     -13.753   0.157   0.191  1.00 96.79           C  
ATOM   2157  O   LYS A 271     -13.048   2.046  -2.410  1.00 96.79           O  
ATOM   2158  CG  LYS A 271     -14.596  -1.080   0.462  1.00 96.79           C  
ATOM   2159  CD  LYS A 271     -15.490  -0.891   1.681  1.00 96.79           C  
ATOM   2160  CE  LYS A 271     -16.278  -2.155   1.998  1.00 96.79           C  
ATOM   2161  NZ  LYS A 271     -17.068  -2.013   3.258  1.00 96.79           N  
ATOM   2162  N   ASP A 272     -11.387   1.883  -0.798  1.00 97.83           N  
ATOM   2163  CA  ASP A 272     -10.862   3.201  -1.145  1.00 97.83           C  
ATOM   2164  C   ASP A 272     -10.458   3.260  -2.616  1.00 97.83           C  
ATOM   2165  CB  ASP A 272      -9.668   3.554  -0.256  1.00 97.83           C  
ATOM   2166  O   ASP A 272     -10.808   4.207  -3.324  1.00 97.83           O  
ATOM   2167  CG  ASP A 272      -9.027   4.881  -0.625  1.00 97.83           C  
ATOM   2168  OD1 ASP A 272      -9.670   5.938  -0.450  1.00 97.83           O  
ATOM   2169  OD2 ASP A 272      -7.870   4.868  -1.096  1.00 97.83           O  
ATOM   2170  N   LEU A 273      -9.723   2.323  -3.170  1.00 98.19           N  
ATOM   2171  CA  LEU A 273      -9.293   2.279  -4.564  1.00 98.19           C  
ATOM   2172  C   LEU A 273     -10.495   2.240  -5.502  1.00 98.19           C  
ATOM   2173  CB  LEU A 273      -8.398   1.062  -4.811  1.00 98.19           C  
ATOM   2174  O   LEU A 273     -10.578   3.032  -6.443  1.00 98.19           O  
ATOM   2175  CG  LEU A 273      -7.923   0.850  -6.249  1.00 98.19           C  
ATOM   2176  CD1 LEU A 273      -7.110   2.051  -6.721  1.00 98.19           C  
ATOM   2177  CD2 LEU A 273      -7.106  -0.433  -6.359  1.00 98.19           C  
ATOM   2178  N   MET A 274     -11.448   1.379  -5.213  1.00 97.44           N  
ATOM   2179  CA  MET A 274     -12.624   1.196  -6.059  1.00 97.44           C  
ATOM   2180  C   MET A 274     -13.464   2.468  -6.105  1.00 97.44           C  
ATOM   2181  CB  MET A 274     -13.473   0.027  -5.555  1.00 97.44           C  
ATOM   2182  O   MET A 274     -13.901   2.890  -7.178  1.00 97.44           O  
ATOM   2183  CG  MET A 274     -12.835  -1.334  -5.779  1.00 97.44           C  
ATOM   2184  SD  MET A 274     -13.830  -2.702  -5.067  1.00 97.44           S  
ATOM   2185  CE  MET A 274     -15.284  -2.638  -6.151  1.00 97.44           C  
ATOM   2186  N   GLU A 275     -13.681   3.049  -5.039  1.00 96.00           N  
ATOM   2187  CA  GLU A 275     -14.514   4.245  -4.959  1.00 96.00           C  
ATOM   2188  C   GLU A 275     -13.846   5.431  -5.649  1.00 96.00           C  
ATOM   2189  CB  GLU A 275     -14.820   4.591  -3.499  1.00 96.00           C  
ATOM   2190  O   GLU A 275     -14.512   6.218  -6.325  1.00 96.00           O  
ATOM   2191  CG  GLU A 275     -15.803   3.638  -2.834  1.00 96.00           C  
ATOM   2192  CD  GLU A 275     -16.001   3.918  -1.353  1.00 96.00           C  
ATOM   2193  OE1 GLU A 275     -16.802   3.208  -0.703  1.00 96.00           O  
ATOM   2194  OE2 GLU A 275     -15.351   4.855  -0.838  1.00 96.00           O  
ATOM   2195  N   ALA A 276     -12.519   5.512  -5.442  1.00 96.52           N  
ATOM   2196  CA  ALA A 276     -11.800   6.592  -6.113  1.00 96.52           C  
ATOM   2197  C   ALA A 276     -11.956   6.497  -7.628  1.00 96.52           C  
ATOM   2198  CB  ALA A 276     -10.322   6.565  -5.730  1.00 96.52           C  
ATOM   2199  O   ALA A 276     -12.272   7.489  -8.289  1.00 96.52           O  
ATOM   2200  N   ILE A 277     -11.819   5.343  -8.167  1.00 97.43           N  
ATOM   2201  CA  ILE A 277     -11.923   5.131  -9.606  1.00 97.43           C  
ATOM   2202  C   ILE A 277     -13.360   5.373 -10.061  1.00 97.43           C  
ATOM   2203  CB  ILE A 277     -11.467   3.709 -10.003  1.00 97.43           C  
ATOM   2204  O   ILE A 277     -13.594   6.040 -11.071  1.00 97.43           O  
ATOM   2205  CG1 ILE A 277      -9.951   3.565  -9.825  1.00 97.43           C  
ATOM   2206  CG2 ILE A 277     -11.883   3.390 -11.442  1.00 97.43           C  
ATOM   2207  CD1 ILE A 277      -9.447   2.133  -9.940  1.00 97.43           C  
ATOM   2208  N   ALA A 278     -14.330   4.932  -9.295  1.00 95.69           N  
ATOM   2209  CA  ALA A 278     -15.745   5.114  -9.612  1.00 95.69           C  
ATOM   2210  C   ALA A 278     -16.117   6.594  -9.632  1.00 95.69           C  
ATOM   2211  CB  ALA A 278     -16.616   4.363  -8.609  1.00 95.69           C  
ATOM   2212  O   ALA A 278     -17.004   7.007 -10.383  1.00 95.69           O  
ATOM   2213  N   ASN A 279     -15.357   7.372  -8.820  1.00 92.92           N  
ATOM   2214  CA  ASN A 279     -15.668   8.793  -8.707  1.00 92.92           C  
ATOM   2215  C   ASN A 279     -14.815   9.631  -9.656  1.00 92.92           C  
ATOM   2216  CB  ASN A 279     -15.484   9.270  -7.265  1.00 92.92           C  
ATOM   2217  O   ASN A 279     -14.853  10.861  -9.608  1.00 92.92           O  
ATOM   2218  CG  ASN A 279     -16.587   8.787  -6.345  1.00 92.92           C  
ATOM   2219  ND2 ASN A 279     -16.231   8.475  -5.104  1.00 92.92           N  
ATOM   2220  OD1 ASN A 279     -17.750   8.693  -6.745  1.00 92.92           O  
ATOM   2221  N   GLY A 280     -14.052   8.980 -10.521  1.00 93.65           N  
ATOM   2222  CA  GLY A 280     -13.267   9.676 -11.528  1.00 93.65           C  
ATOM   2223  C   GLY A 280     -11.982  10.267 -10.980  1.00 93.65           C  
ATOM   2224  O   GLY A 280     -11.351  11.103 -11.630  1.00 93.65           O  
ATOM   2225  N   VAL A 281     -11.632   9.956  -9.763  1.00 94.54           N  
ATOM   2226  CA  VAL A 281     -10.365  10.375  -9.173  1.00 94.54           C  
ATOM   2227  C   VAL A 281      -9.303   9.304  -9.414  1.00 94.54           C  
ATOM   2228  CB  VAL A 281     -10.509  10.652  -7.659  1.00 94.54           C  
ATOM   2229  O   VAL A 281      -9.046   8.469  -8.544  1.00 94.54           O  
ATOM   2230  CG1 VAL A 281      -9.237  11.290  -7.104  1.00 94.54           C  
ATOM   2231  CG2 VAL A 281     -11.719  11.545  -7.393  1.00 94.54           C  
ATOM   2232  N   PHE A 282      -8.751   9.214 -10.569  1.00 97.56           N  
ATOM   2233  CA  PHE A 282      -7.864   8.160 -11.046  1.00 97.56           C  
ATOM   2234  C   PHE A 282      -6.472   8.311 -10.446  1.00 97.56           C  
ATOM   2235  CB  PHE A 282      -7.781   8.177 -12.576  1.00 97.56           C  
ATOM   2236  O   PHE A 282      -5.826   9.348 -10.615  1.00 97.56           O  
ATOM   2237  CG  PHE A 282      -9.110   7.997 -13.258  1.00 97.56           C  
ATOM   2238  CD1 PHE A 282     -10.079   7.163 -12.713  1.00 97.56           C  
ATOM   2239  CD2 PHE A 282      -9.391   8.661 -14.445  1.00 97.56           C  
ATOM   2240  CE1 PHE A 282     -11.310   6.994 -13.343  1.00 97.56           C  
ATOM   2241  CE2 PHE A 282     -10.619   8.497 -15.079  1.00 97.56           C  
ATOM   2242  CZ  PHE A 282     -11.577   7.662 -14.527  1.00 97.56           C  
ATOM   2243  N   PRO A 283      -6.034   7.265  -9.660  1.00 97.59           N  
ATOM   2244  CA  PRO A 283      -4.668   7.312  -9.133  1.00 97.59           C  
ATOM   2245  C   PRO A 283      -3.609   7.239 -10.231  1.00 97.59           C  
ATOM   2246  CB  PRO A 283      -4.599   6.081  -8.225  1.00 97.59           C  
ATOM   2247  O   PRO A 283      -3.760   6.478 -11.190  1.00 97.59           O  
ATOM   2248  CG  PRO A 283      -5.640   5.152  -8.761  1.00 97.59           C  
ATOM   2249  CD  PRO A 283      -6.739   5.970  -9.374  1.00 97.59           C  
ATOM   2250  N   LYS A 284      -2.525   8.052 -10.071  1.00 98.41           N  
ATOM   2251  CA  LYS A 284      -1.419   8.118 -11.023  1.00 98.41           C  
ATOM   2252  C   LYS A 284      -0.076   7.967 -10.316  1.00 98.41           C  
ATOM   2253  CB  LYS A 284      -1.458   9.434 -11.800  1.00 98.41           C  
ATOM   2254  O   LYS A 284       0.077   8.382  -9.165  1.00 98.41           O  
ATOM   2255  CG  LYS A 284      -2.690   9.600 -12.677  1.00 98.41           C  
ATOM   2256  CD  LYS A 284      -2.664  10.922 -13.433  1.00 98.41           C  
ATOM   2257  CE  LYS A 284      -3.916  11.107 -14.280  1.00 98.41           C  
ATOM   2258  NZ  LYS A 284      -3.899  12.405 -15.018  1.00 98.41           N  
ATOM   2259  N   TRP A 285       0.869   7.323 -11.049  1.00 98.77           N  
ATOM   2260  CA  TRP A 285       2.241   7.175 -10.574  1.00 98.77           C  
ATOM   2261  C   TRP A 285       3.236   7.646 -11.630  1.00 98.77           C  
ATOM   2262  CB  TRP A 285       2.526   5.719 -10.199  1.00 98.77           C  
ATOM   2263  O   TRP A 285       3.054   7.388 -12.822  1.00 98.77           O  
ATOM   2264  CG  TRP A 285       1.840   5.267  -8.945  1.00 98.77           C  
ATOM   2265  CD1 TRP A 285       2.383   5.181  -7.693  1.00 98.77           C  
ATOM   2266  CD2 TRP A 285       0.481   4.835  -8.823  1.00 98.77           C  
ATOM   2267  CE2 TRP A 285       0.268   4.502  -7.467  1.00 98.77           C  
ATOM   2268  CE3 TRP A 285      -0.578   4.698  -9.730  1.00 98.77           C  
ATOM   2269  NE1 TRP A 285       1.443   4.722  -6.800  1.00 98.77           N  
ATOM   2270  CH2 TRP A 285      -1.982   3.914  -7.904  1.00 98.77           C  
ATOM   2271  CZ2 TRP A 285      -0.963   4.039  -6.996  1.00 98.77           C  
ATOM   2272  CZ3 TRP A 285      -1.803   4.237  -9.259  1.00 98.77           C  
ATOM   2273  N   ARG A 286       4.257   8.447 -11.158  1.00 98.63           N  
ATOM   2274  CA  ARG A 286       5.438   8.598 -12.001  1.00 98.63           C  
ATOM   2275  C   ARG A 286       6.279   7.325 -11.997  1.00 98.63           C  
ATOM   2276  CB  ARG A 286       6.284   9.785 -11.535  1.00 98.63           C  
ATOM   2277  O   ARG A 286       6.471   6.705 -10.949  1.00 98.63           O  
ATOM   2278  CG  ARG A 286       5.548  11.116 -11.570  1.00 98.63           C  
ATOM   2279  CD  ARG A 286       6.412  12.251 -11.038  1.00 98.63           C  
ATOM   2280  NE  ARG A 286       6.833  12.009  -9.662  1.00 98.63           N  
ATOM   2281  NH1 ARG A 286       8.027  13.977  -9.462  1.00 98.63           N  
ATOM   2282  NH2 ARG A 286       7.914  12.515  -7.700  1.00 98.63           N  
ATOM   2283  CZ  ARG A 286       7.590  12.834  -8.944  1.00 98.63           C  
ATOM   2284  N   PHE A 287       6.677   6.944 -13.171  1.00 98.75           N  
ATOM   2285  CA  PHE A 287       7.458   5.723 -13.336  1.00 98.75           C  
ATOM   2286  C   PHE A 287       8.883   6.046 -13.768  1.00 98.75           C  
ATOM   2287  CB  PHE A 287       6.796   4.795 -14.360  1.00 98.75           C  
ATOM   2288  O   PHE A 287       9.093   6.766 -14.746  1.00 98.75           O  
ATOM   2289  CG  PHE A 287       7.370   3.404 -14.378  1.00 98.75           C  
ATOM   2290  CD1 PHE A 287       8.256   3.015 -15.376  1.00 98.75           C  
ATOM   2291  CD2 PHE A 287       7.024   2.485 -13.397  1.00 98.75           C  
ATOM   2292  CE1 PHE A 287       8.788   1.729 -15.396  1.00 98.75           C  
ATOM   2293  CE2 PHE A 287       7.553   1.197 -13.409  1.00 98.75           C  
ATOM   2294  CZ  PHE A 287       8.434   0.821 -14.410  1.00 98.75           C  
ATOM   2295  N   GLY A 288       9.873   5.579 -12.982  1.00 98.51           N  
ATOM   2296  CA  GLY A 288      11.265   5.897 -13.260  1.00 98.51           C  
ATOM   2297  C   GLY A 288      12.203   4.730 -13.020  1.00 98.51           C  
ATOM   2298  O   GLY A 288      11.781   3.675 -12.543  1.00 98.51           O  
ATOM   2299  N   VAL A 289      13.580   5.014 -13.355  1.00 98.69           N  
ATOM   2300  CA  VAL A 289      14.599   3.983 -13.188  1.00 98.69           C  
ATOM   2301  C   VAL A 289      15.864   4.599 -12.595  1.00 98.69           C  
ATOM   2302  CB  VAL A 289      14.924   3.284 -14.527  1.00 98.69           C  
ATOM   2303  O   VAL A 289      16.135   5.786 -12.791  1.00 98.69           O  
ATOM   2304  CG1 VAL A 289      13.718   2.493 -15.030  1.00 98.69           C  
ATOM   2305  CG2 VAL A 289      15.368   4.308 -15.570  1.00 98.69           C  
ATOM   2306  N   GLN A 290      16.502   3.876 -11.817  1.00 98.67           N  
ATOM   2307  CA  GLN A 290      17.923   4.050 -11.533  1.00 98.67           C  
ATOM   2308  C   GLN A 290      18.776   3.155 -12.428  1.00 98.67           C  
ATOM   2309  CB  GLN A 290      18.218   3.756 -10.062  1.00 98.67           C  
ATOM   2310  O   GLN A 290      18.464   1.976 -12.613  1.00 98.67           O  
ATOM   2311  CG  GLN A 290      17.612   4.768  -9.099  1.00 98.67           C  
ATOM   2312  CD  GLN A 290      17.949   4.474  -7.649  1.00 98.67           C  
ATOM   2313  NE2 GLN A 290      18.477   5.472  -6.949  1.00 98.67           N  
ATOM   2314  OE1 GLN A 290      17.736   3.359  -7.162  1.00 98.67           O  
ATOM   2315  N   VAL A 291      19.857   3.754 -12.928  1.00 98.49           N  
ATOM   2316  CA  VAL A 291      20.654   2.991 -13.883  1.00 98.49           C  
ATOM   2317  C   VAL A 291      22.123   3.014 -13.466  1.00 98.49           C  
ATOM   2318  CB  VAL A 291      20.499   3.540 -15.319  1.00 98.49           C  
ATOM   2319  O   VAL A 291      22.664   4.071 -13.133  1.00 98.49           O  
ATOM   2320  CG1 VAL A 291      21.379   2.760 -16.294  1.00 98.49           C  
ATOM   2321  CG2 VAL A 291      19.036   3.487 -15.755  1.00 98.49           C  
ATOM   2322  N   VAL A 292      22.744   1.862 -13.444  1.00 98.45           N  
ATOM   2323  CA  VAL A 292      24.179   1.696 -13.237  1.00 98.45           C  
ATOM   2324  C   VAL A 292      24.797   0.990 -14.442  1.00 98.45           C  
ATOM   2325  CB  VAL A 292      24.478   0.904 -11.944  1.00 98.45           C  
ATOM   2326  O   VAL A 292      24.348  -0.090 -14.834  1.00 98.45           O  
ATOM   2327  CG1 VAL A 292      25.977   0.650 -11.801  1.00 98.45           C  
ATOM   2328  CG2 VAL A 292      23.940   1.651 -10.725  1.00 98.45           C  
ATOM   2329  N   ALA A 293      25.764   1.652 -15.043  1.00 97.91           N  
ATOM   2330  CA  ALA A 293      26.465   1.019 -16.157  1.00 97.91           C  
ATOM   2331  C   ALA A 293      27.112  -0.293 -15.724  1.00 97.91           C  
ATOM   2332  CB  ALA A 293      27.519   1.965 -16.728  1.00 97.91           C  
ATOM   2333  O   ALA A 293      27.529  -0.436 -14.572  1.00 97.91           O  
ATOM   2334  N   GLU A 294      27.196  -1.214 -16.667  1.00 96.62           N  
ATOM   2335  CA  GLU A 294      27.779  -2.517 -16.363  1.00 96.62           C  
ATOM   2336  C   GLU A 294      29.195  -2.374 -15.815  1.00 96.62           C  
ATOM   2337  CB  GLU A 294      27.784  -3.408 -17.608  1.00 96.62           C  
ATOM   2338  O   GLU A 294      29.578  -3.076 -14.877  1.00 96.62           O  
ATOM   2339  CG  GLU A 294      28.241  -4.834 -17.342  1.00 96.62           C  
ATOM   2340  CD  GLU A 294      28.025  -5.764 -18.526  1.00 96.62           C  
ATOM   2341  OE1 GLU A 294      28.202  -6.994 -18.371  1.00 96.62           O  
ATOM   2342  OE2 GLU A 294      27.678  -5.259 -19.616  1.00 96.62           O  
ATOM   2343  N   ALA A 295      30.034  -1.471 -16.327  1.00 97.15           N  
ATOM   2344  CA  ALA A 295      31.421  -1.253 -15.924  1.00 97.15           C  
ATOM   2345  C   ALA A 295      31.502  -0.752 -14.485  1.00 97.15           C  
ATOM   2346  CB  ALA A 295      32.099  -0.263 -16.868  1.00 97.15           C  
ATOM   2347  O   ALA A 295      32.545  -0.870 -13.838  1.00 97.15           O  
ATOM   2348  N   ASP A 296      30.360  -0.289 -13.969  1.00 97.63           N  
ATOM   2349  CA  ASP A 296      30.360   0.313 -12.640  1.00 97.63           C  
ATOM   2350  C   ASP A 296      29.752  -0.633 -11.607  1.00 97.63           C  
ATOM   2351  CB  ASP A 296      29.597   1.640 -12.651  1.00 97.63           C  
ATOM   2352  O   ASP A 296      29.426  -0.219 -10.493  1.00 97.63           O  
ATOM   2353  CG  ASP A 296      30.305   2.724 -13.445  1.00 97.63           C  
ATOM   2354  OD1 ASP A 296      31.548   2.678 -13.567  1.00 97.63           O  
ATOM   2355  OD2 ASP A 296      29.613   3.633 -13.952  1.00 97.63           O  
ATOM   2356  N   GLU A 297      29.573  -1.862 -12.002  1.00 95.68           N  
ATOM   2357  CA  GLU A 297      28.929  -2.841 -11.132  1.00 95.68           C  
ATOM   2358  C   GLU A 297      29.633  -2.927  -9.781  1.00 95.68           C  
ATOM   2359  CB  GLU A 297      28.901  -4.218 -11.800  1.00 95.68           C  
ATOM   2360  O   GLU A 297      28.982  -3.065  -8.744  1.00 95.68           O  
ATOM   2361  CG  GLU A 297      28.326  -5.318 -10.919  1.00 95.68           C  
ATOM   2362  CD  GLU A 297      28.293  -6.677 -11.600  1.00 95.68           C  
ATOM   2363  OE1 GLU A 297      27.932  -7.677 -10.940  1.00 95.68           O  
ATOM   2364  OE2 GLU A 297      28.633  -6.741 -12.803  1.00 95.68           O  
ATOM   2365  N   HIS A 298      30.896  -2.753  -9.699  1.00 95.28           N  
ATOM   2366  CA  HIS A 298      31.654  -3.024  -8.482  1.00 95.28           C  
ATOM   2367  C   HIS A 298      32.257  -1.745  -7.912  1.00 95.28           C  
ATOM   2368  CB  HIS A 298      32.757  -4.049  -8.756  1.00 95.28           C  
ATOM   2369  O   HIS A 298      33.168  -1.799  -7.083  1.00 95.28           O  
ATOM   2370  CG  HIS A 298      32.247  -5.354  -9.279  1.00 95.28           C  
ATOM   2371  CD2 HIS A 298      32.464  -5.985 -10.457  1.00 95.28           C  
ATOM   2372  ND1 HIS A 298      31.401  -6.166  -8.556  1.00 95.28           N  
ATOM   2373  CE1 HIS A 298      31.119  -7.244  -9.269  1.00 95.28           C  
ATOM   2374  NE2 HIS A 298      31.751  -7.158 -10.427  1.00 95.28           N  
ATOM   2375  N   THR A 299      31.759  -0.604  -8.292  1.00 95.32           N  
ATOM   2376  CA  THR A 299      32.369   0.660  -7.897  1.00 95.32           C  
ATOM   2377  C   THR A 299      31.831   1.121  -6.545  1.00 95.32           C  
ATOM   2378  CB  THR A 299      32.121   1.754  -8.952  1.00 95.32           C  
ATOM   2379  O   THR A 299      32.411   2.004  -5.909  1.00 95.32           O  
ATOM   2380  CG2 THR A 299      32.700   1.354 -10.305  1.00 95.32           C  
ATOM   2381  OG1 THR A 299      30.711   1.964  -9.091  1.00 95.32           O  
ATOM   2382  N   PHE A 300      30.749   0.560  -6.066  1.00 94.16           N  
ATOM   2383  CA  PHE A 300      30.218   0.909  -4.754  1.00 94.16           C  
ATOM   2384  C   PHE A 300      30.945   0.145  -3.655  1.00 94.16           C  
ATOM   2385  CB  PHE A 300      28.714   0.621  -4.687  1.00 94.16           C  
ATOM   2386  O   PHE A 300      30.819  -1.077  -3.552  1.00 94.16           O  
ATOM   2387  CG  PHE A 300      27.903   1.394  -5.691  1.00 94.16           C  
ATOM   2388  CD1 PHE A 300      27.294   2.593  -5.338  1.00 94.16           C  
ATOM   2389  CD2 PHE A 300      27.748   0.923  -6.988  1.00 94.16           C  
ATOM   2390  CE1 PHE A 300      26.542   3.311  -6.265  1.00 94.16           C  
ATOM   2391  CE2 PHE A 300      26.998   1.634  -7.920  1.00 94.16           C  
ATOM   2392  CZ  PHE A 300      26.395   2.828  -7.556  1.00 94.16           C  
ATOM   2393  N   ALA A 301      31.694   0.939  -2.807  1.00 89.06           N  
ATOM   2394  CA  ALA A 301      32.623   0.348  -1.847  1.00 89.06           C  
ATOM   2395  C   ALA A 301      31.876  -0.261  -0.664  1.00 89.06           C  
ATOM   2396  CB  ALA A 301      33.623   1.394  -1.360  1.00 89.06           C  
ATOM   2397  O   ALA A 301      32.327  -1.248  -0.078  1.00 89.06           O  
ATOM   2398  N   ASP A 302      30.621   0.159  -0.474  1.00 89.80           N  
ATOM   2399  CA  ASP A 302      30.008  -0.130   0.819  1.00 89.80           C  
ATOM   2400  C   ASP A 302      28.863  -1.130   0.672  1.00 89.80           C  
ATOM   2401  CB  ASP A 302      29.502   1.157   1.473  1.00 89.80           C  
ATOM   2402  O   ASP A 302      28.331  -1.623   1.669  1.00 89.80           O  
ATOM   2403  CG  ASP A 302      28.604   1.973   0.560  1.00 89.80           C  
ATOM   2404  OD1 ASP A 302      28.815   1.961  -0.672  1.00 89.80           O  
ATOM   2405  OD2 ASP A 302      27.679   2.636   1.077  1.00 89.80           O  
ATOM   2406  N   PHE A 303      28.485  -1.482  -0.546  1.00 95.00           N  
ATOM   2407  CA  PHE A 303      27.458  -2.496  -0.749  1.00 95.00           C  
ATOM   2408  C   PHE A 303      27.507  -3.040  -2.172  1.00 95.00           C  
ATOM   2409  CB  PHE A 303      26.068  -1.922  -0.454  1.00 95.00           C  
ATOM   2410  O   PHE A 303      28.132  -2.440  -3.050  1.00 95.00           O  
ATOM   2411  CG  PHE A 303      25.637  -0.850  -1.419  1.00 95.00           C  
ATOM   2412  CD1 PHE A 303      26.055   0.465  -1.251  1.00 95.00           C  
ATOM   2413  CD2 PHE A 303      24.814  -1.158  -2.495  1.00 95.00           C  
ATOM   2414  CE1 PHE A 303      25.658   1.458  -2.143  1.00 95.00           C  
ATOM   2415  CE2 PHE A 303      24.413  -0.170  -3.390  1.00 95.00           C  
ATOM   2416  CZ  PHE A 303      24.835   1.138  -3.211  1.00 95.00           C  
ATOM   2417  N   ASP A 304      26.855  -4.174  -2.355  1.00 97.59           N  
ATOM   2418  CA  ASP A 304      26.687  -4.805  -3.660  1.00 97.59           C  
ATOM   2419  C   ASP A 304      25.343  -4.431  -4.282  1.00 97.59           C  
ATOM   2420  CB  ASP A 304      26.807  -6.326  -3.541  1.00 97.59           C  
ATOM   2421  O   ASP A 304      24.301  -4.536  -3.630  1.00 97.59           O  
ATOM   2422  CG  ASP A 304      26.972  -7.014  -4.885  1.00 97.59           C  
ATOM   2423  OD1 ASP A 304      26.057  -6.929  -5.731  1.00 97.59           O  
ATOM   2424  OD2 ASP A 304      28.027  -7.651  -5.097  1.00 97.59           O  
ATOM   2425  N   ILE A 305      25.312  -4.033  -5.593  1.00 97.90           N  
ATOM   2426  CA  ILE A 305      24.090  -3.552  -6.227  1.00 97.90           C  
ATOM   2427  C   ILE A 305      23.127  -4.717  -6.443  1.00 97.90           C  
ATOM   2428  CB  ILE A 305      24.388  -2.847  -7.569  1.00 97.90           C  
ATOM   2429  O   ILE A 305      21.956  -4.511  -6.772  1.00 97.90           O  
ATOM   2430  CG1 ILE A 305      24.997  -3.837  -8.568  1.00 97.90           C  
ATOM   2431  CG2 ILE A 305      25.314  -1.646  -7.354  1.00 97.90           C  
ATOM   2432  CD1 ILE A 305      25.064  -3.313  -9.996  1.00 97.90           C  
ATOM   2433  N   LEU A 306      23.627  -5.970  -6.274  1.00 98.19           N  
ATOM   2434  CA  LEU A 306      22.779  -7.144  -6.450  1.00 98.19           C  
ATOM   2435  C   LEU A 306      22.196  -7.598  -5.115  1.00 98.19           C  
ATOM   2436  CB  LEU A 306      23.571  -8.288  -7.089  1.00 98.19           C  
ATOM   2437  O   LEU A 306      21.511  -8.621  -5.048  1.00 98.19           O  
ATOM   2438  CG  LEU A 306      24.234  -7.984  -8.433  1.00 98.19           C  
ATOM   2439  CD1 LEU A 306      24.898  -9.238  -8.993  1.00 98.19           C  
ATOM   2440  CD2 LEU A 306      23.213  -7.428  -9.420  1.00 98.19           C  
ATOM   2441  N   ASP A 307      22.499  -6.941  -4.015  1.00 98.36           N  
ATOM   2442  CA  ASP A 307      21.983  -7.202  -2.675  1.00 98.36           C  
ATOM   2443  C   ASP A 307      20.612  -6.559  -2.480  1.00 98.36           C  
ATOM   2444  CB  ASP A 307      22.959  -6.691  -1.614  1.00 98.36           C  
ATOM   2445  O   ASP A 307      20.507  -5.338  -2.340  1.00 98.36           O  
ATOM   2446  CG  ASP A 307      22.543  -7.055  -0.199  1.00 98.36           C  
ATOM   2447  OD1 ASP A 307      21.399  -7.519  -0.001  1.00 98.36           O  
ATOM   2448  OD2 ASP A 307      23.364  -6.873   0.725  1.00 98.36           O  
ATOM   2449  N   ALA A 308      19.552  -7.354  -2.438  1.00 98.16           N  
ATOM   2450  CA  ALA A 308      18.174  -6.872  -2.385  1.00 98.16           C  
ATOM   2451  C   ALA A 308      17.869  -6.231  -1.034  1.00 98.16           C  
ATOM   2452  CB  ALA A 308      17.199  -8.014  -2.661  1.00 98.16           C  
ATOM   2453  O   ALA A 308      16.808  -5.628  -0.851  1.00 98.16           O  
ATOM   2454  N   THR A 309      18.780  -6.330  -0.046  1.00 98.45           N  
ATOM   2455  CA  THR A 309      18.580  -5.701   1.255  1.00 98.45           C  
ATOM   2456  C   THR A 309      19.136  -4.280   1.259  1.00 98.45           C  
ATOM   2457  CB  THR A 309      19.245  -6.518   2.378  1.00 98.45           C  
ATOM   2458  O   THR A 309      19.128  -3.608   2.293  1.00 98.45           O  
ATOM   2459  CG2 THR A 309      18.870  -7.993   2.281  1.00 98.45           C  
ATOM   2460  OG1 THR A 309      20.669  -6.391   2.275  1.00 98.45           O  
ATOM   2461  N   LYS A 310      19.605  -3.823   0.077  1.00 98.31           N  
ATOM   2462  CA  LYS A 310      20.232  -2.509  -0.032  1.00 98.31           C  
ATOM   2463  C   LYS A 310      19.446  -1.602  -0.974  1.00 98.31           C  
ATOM   2464  CB  LYS A 310      21.677  -2.641  -0.514  1.00 98.31           C  
ATOM   2465  O   LYS A 310      18.834  -2.076  -1.933  1.00 98.31           O  
ATOM   2466  CG  LYS A 310      22.533  -3.563   0.341  1.00 98.31           C  
ATOM   2467  CD  LYS A 310      22.700  -3.020   1.754  1.00 98.31           C  
ATOM   2468  CE  LYS A 310      23.662  -3.872   2.572  1.00 98.31           C  
ATOM   2469  NZ  LYS A 310      23.006  -4.435   3.790  1.00 98.31           N  
ATOM   2470  N   VAL A 311      19.408  -0.317  -0.647  1.00 98.10           N  
ATOM   2471  CA  VAL A 311      18.959   0.667  -1.625  1.00 98.10           C  
ATOM   2472  C   VAL A 311      20.159   1.214  -2.397  1.00 98.10           C  
ATOM   2473  CB  VAL A 311      18.186   1.824  -0.954  1.00 98.10           C  
ATOM   2474  O   VAL A 311      21.295   1.139  -1.923  1.00 98.10           O  
ATOM   2475  CG1 VAL A 311      16.944   1.298  -0.236  1.00 98.10           C  
ATOM   2476  CG2 VAL A 311      19.091   2.575   0.021  1.00 98.10           C  
ATOM   2477  N   TRP A 312      19.831   1.686  -3.722  1.00 98.12           N  
ATOM   2478  CA  TRP A 312      20.746   2.600  -4.396  1.00 98.12           C  
ATOM   2479  C   TRP A 312      20.454   4.046  -4.009  1.00 98.12           C  
ATOM   2480  CB  TRP A 312      20.650   2.435  -5.915  1.00 98.12           C  
ATOM   2481  O   TRP A 312      19.506   4.651  -4.515  1.00 98.12           O  
ATOM   2482  CG  TRP A 312      20.999   1.061  -6.402  1.00 98.12           C  
ATOM   2483  CD1 TRP A 312      21.490   0.024  -5.659  1.00 98.12           C  
ATOM   2484  CD2 TRP A 312      20.887   0.576  -7.743  1.00 98.12           C  
ATOM   2485  CE2 TRP A 312      21.327  -0.766  -7.741  1.00 98.12           C  
ATOM   2486  CE3 TRP A 312      20.455   1.146  -8.948  1.00 98.12           C  
ATOM   2487  NE1 TRP A 312      21.690  -1.078  -6.458  1.00 98.12           N  
ATOM   2488  CH2 TRP A 312      20.922  -0.964 -10.064  1.00 98.12           C  
ATOM   2489  CZ2 TRP A 312      21.349  -1.547  -8.899  1.00 98.12           C  
ATOM   2490  CZ3 TRP A 312      20.477   0.368 -10.100  1.00 98.12           C  
ATOM   2491  N   PRO A 313      21.368   4.558  -3.078  1.00 97.25           N  
ATOM   2492  CA  PRO A 313      21.053   5.920  -2.641  1.00 97.25           C  
ATOM   2493  C   PRO A 313      20.819   6.876  -3.810  1.00 97.25           C  
ATOM   2494  CB  PRO A 313      22.293   6.329  -1.842  1.00 97.25           C  
ATOM   2495  O   PRO A 313      21.601   6.893  -4.764  1.00 97.25           O  
ATOM   2496  CG  PRO A 313      22.868   5.042  -1.344  1.00 97.25           C  
ATOM   2497  CD  PRO A 313      22.673   3.993  -2.400  1.00 97.25           C  
ATOM   2498  N   GLU A 314      19.776   7.656  -3.793  1.00 97.60           N  
ATOM   2499  CA  GLU A 314      19.316   8.495  -4.896  1.00 97.60           C  
ATOM   2500  C   GLU A 314      20.286   9.644  -5.157  1.00 97.60           C  
ATOM   2501  CB  GLU A 314      17.917   9.045  -4.606  1.00 97.60           C  
ATOM   2502  O   GLU A 314      20.288  10.227  -6.243  1.00 97.60           O  
ATOM   2503  CG  GLU A 314      16.821   7.989  -4.647  1.00 97.60           C  
ATOM   2504  CD  GLU A 314      15.420   8.579  -4.661  1.00 97.60           C  
ATOM   2505  OE1 GLU A 314      14.450   7.847  -4.359  1.00 97.60           O  
ATOM   2506  OE2 GLU A 314      15.291   9.783  -4.976  1.00 97.60           O  
ATOM   2507  N   ASP A 315      21.144  10.025  -4.210  1.00 96.86           N  
ATOM   2508  CA  ASP A 315      22.139  11.069  -4.431  1.00 96.86           C  
ATOM   2509  C   ASP A 315      23.330  10.534  -5.224  1.00 96.86           C  
ATOM   2510  CB  ASP A 315      22.614  11.650  -3.098  1.00 96.86           C  
ATOM   2511  O   ASP A 315      24.080  11.306  -5.824  1.00 96.86           O  
ATOM   2512  CG  ASP A 315      23.117  10.590  -2.134  1.00 96.86           C  
ATOM   2513  OD1 ASP A 315      22.909   9.384  -2.391  1.00 96.86           O  
ATOM   2514  OD2 ASP A 315      23.725  10.963  -1.108  1.00 96.86           O  
ATOM   2515  N   ARG A 316      23.458   9.280  -5.280  1.00 96.68           N  
ATOM   2516  CA  ARG A 316      24.545   8.674  -6.042  1.00 96.68           C  
ATOM   2517  C   ARG A 316      24.038   8.108  -7.364  1.00 96.68           C  
ATOM   2518  CB  ARG A 316      25.224   7.572  -5.226  1.00 96.68           C  
ATOM   2519  O   ARG A 316      24.726   8.187  -8.384  1.00 96.68           O  
ATOM   2520  CG  ARG A 316      25.903   8.072  -3.961  1.00 96.68           C  
ATOM   2521  CD  ARG A 316      26.482   6.927  -3.141  1.00 96.68           C  
ATOM   2522  NE  ARG A 316      27.568   6.253  -3.848  1.00 96.68           N  
ATOM   2523  NH1 ARG A 316      28.026   4.761  -2.145  1.00 96.68           N  
ATOM   2524  NH2 ARG A 316      29.243   4.701  -4.087  1.00 96.68           N  
ATOM   2525  CZ  ARG A 316      28.276   5.240  -3.358  1.00 96.68           C  
ATOM   2526  N   VAL A 317      22.828   7.532  -7.297  1.00 98.11           N  
ATOM   2527  CA  VAL A 317      22.163   7.005  -8.484  1.00 98.11           C  
ATOM   2528  C   VAL A 317      20.736   7.542  -8.559  1.00 98.11           C  
ATOM   2529  CB  VAL A 317      22.151   5.460  -8.489  1.00 98.11           C  
ATOM   2530  O   VAL A 317      19.805   6.927  -8.033  1.00 98.11           O  
ATOM   2531  CG1 VAL A 317      21.674   4.928  -9.840  1.00 98.11           C  
ATOM   2532  CG2 VAL A 317      23.539   4.915  -8.157  1.00 98.11           C  
ATOM   2533  N   PRO A 318      20.544   8.738  -9.161  1.00 98.10           N  
ATOM   2534  CA  PRO A 318      19.239   9.402  -9.177  1.00 98.10           C  
ATOM   2535  C   PRO A 318      18.179   8.604  -9.934  1.00 98.10           C  
ATOM   2536  CB  PRO A 318      19.528  10.731  -9.881  1.00 98.10           C  
ATOM   2537  O   PRO A 318      18.505   7.877 -10.876  1.00 98.10           O  
ATOM   2538  CG  PRO A 318      20.833  10.517 -10.578  1.00 98.10           C  
ATOM   2539  CD  PRO A 318      21.452   9.253 -10.054  1.00 98.10           C  
ATOM   2540  N   VAL A 319      16.948   8.797  -9.513  1.00 98.36           N  
ATOM   2541  CA  VAL A 319      15.831   8.257 -10.281  1.00 98.36           C  
ATOM   2542  C   VAL A 319      15.540   9.163 -11.475  1.00 98.36           C  
ATOM   2543  CB  VAL A 319      14.565   8.102  -9.409  1.00 98.36           C  
ATOM   2544  O   VAL A 319      15.391  10.377 -11.320  1.00 98.36           O  
ATOM   2545  CG1 VAL A 319      13.429   7.473 -10.214  1.00 98.36           C  
ATOM   2546  CG2 VAL A 319      14.872   7.264  -8.169  1.00 98.36           C  
ATOM   2547  N   ARG A 320      15.507   8.565 -12.630  1.00 98.20           N  
ATOM   2548  CA  ARG A 320      15.126   9.290 -13.838  1.00 98.20           C  
ATOM   2549  C   ARG A 320      13.729   8.890 -14.300  1.00 98.20           C  
ATOM   2550  CB  ARG A 320      16.140   9.040 -14.957  1.00 98.20           C  
ATOM   2551  O   ARG A 320      13.539   7.805 -14.853  1.00 98.20           O  
ATOM   2552  CG  ARG A 320      17.551   9.494 -14.623  1.00 98.20           C  
ATOM   2553  CD  ARG A 320      18.522   9.204 -15.759  1.00 98.20           C  
ATOM   2554  NE  ARG A 320      18.747   7.770 -15.922  1.00 98.20           N  
ATOM   2555  NH1 ARG A 320      19.896   7.968 -17.916  1.00 98.20           N  
ATOM   2556  NH2 ARG A 320      19.543   5.900 -16.991  1.00 98.20           N  
ATOM   2557  CZ  ARG A 320      19.395   7.216 -16.943  1.00 98.20           C  
ATOM   2558  N   TYR A 321      12.719   9.783 -14.070  1.00 98.31           N  
ATOM   2559  CA  TYR A 321      11.326   9.519 -14.414  1.00 98.31           C  
ATOM   2560  C   TYR A 321      11.079   9.745 -15.901  1.00 98.31           C  
ATOM   2561  CB  TYR A 321      10.391  10.408 -13.589  1.00 98.31           C  
ATOM   2562  O   TYR A 321      11.425  10.799 -16.441  1.00 98.31           O  
ATOM   2563  CG  TYR A 321      10.387  10.081 -12.115  1.00 98.31           C  
ATOM   2564  CD1 TYR A 321       9.644   9.012 -11.621  1.00 98.31           C  
ATOM   2565  CD2 TYR A 321      11.125  10.842 -11.215  1.00 98.31           C  
ATOM   2566  CE1 TYR A 321       9.636   8.708 -10.263  1.00 98.31           C  
ATOM   2567  CE2 TYR A 321      11.124  10.548  -9.855  1.00 98.31           C  
ATOM   2568  OH  TYR A 321      10.374   9.185  -8.045  1.00 98.31           O  
ATOM   2569  CZ  TYR A 321      10.378   9.481  -9.390  1.00 98.31           C  
ATOM   2570  N   PHE A 322      10.440   8.777 -16.588  1.00 98.52           N  
ATOM   2571  CA  PHE A 322      10.288   8.878 -18.035  1.00 98.52           C  
ATOM   2572  C   PHE A 322       8.891   8.447 -18.464  1.00 98.52           C  
ATOM   2573  CB  PHE A 322      11.342   8.025 -18.748  1.00 98.52           C  
ATOM   2574  O   PHE A 322       8.512   8.618 -19.625  1.00 98.52           O  
ATOM   2575  CG  PHE A 322      11.171   6.545 -18.535  1.00 98.52           C  
ATOM   2576  CD1 PHE A 322      11.692   5.926 -17.406  1.00 98.52           C  
ATOM   2577  CD2 PHE A 322      10.489   5.773 -19.466  1.00 98.52           C  
ATOM   2578  CE1 PHE A 322      11.534   4.556 -17.206  1.00 98.52           C  
ATOM   2579  CE2 PHE A 322      10.328   4.403 -19.274  1.00 98.52           C  
ATOM   2580  CZ  PHE A 322      10.852   3.797 -18.144  1.00 98.52           C  
ATOM   2581  N   ALA A 323       8.132   7.852 -17.550  1.00 98.62           N  
ATOM   2582  CA  ALA A 323       6.801   7.332 -17.854  1.00 98.62           C  
ATOM   2583  C   ALA A 323       5.850   7.538 -16.679  1.00 98.62           C  
ATOM   2584  CB  ALA A 323       6.879   5.851 -18.217  1.00 98.62           C  
ATOM   2585  O   ALA A 323       6.254   8.034 -15.624  1.00 98.62           O  
ATOM   2586  N   GLU A 324       4.585   7.213 -16.929  1.00 98.65           N  
ATOM   2587  CA  GLU A 324       3.559   7.229 -15.890  1.00 98.65           C  
ATOM   2588  C   GLU A 324       2.493   6.169 -16.150  1.00 98.65           C  
ATOM   2589  CB  GLU A 324       2.912   8.614 -15.795  1.00 98.65           C  
ATOM   2590  O   GLU A 324       2.355   5.683 -17.274  1.00 98.65           O  
ATOM   2591  CG  GLU A 324       2.054   8.976 -16.998  1.00 98.65           C  
ATOM   2592  CD  GLU A 324       1.431  10.359 -16.896  1.00 98.65           C  
ATOM   2593  OE1 GLU A 324       0.419  10.621 -17.585  1.00 98.65           O  
ATOM   2594  OE2 GLU A 324       1.960  11.187 -16.122  1.00 98.65           O  
ATOM   2595  N   PHE A 325       1.848   5.769 -15.112  1.00 98.78           N  
ATOM   2596  CA  PHE A 325       0.660   4.953 -15.331  1.00 98.78           C  
ATOM   2597  C   PHE A 325      -0.489   5.421 -14.446  1.00 98.78           C  
ATOM   2598  CB  PHE A 325       0.963   3.476 -15.061  1.00 98.78           C  
ATOM   2599  O   PHE A 325      -0.264   6.028 -13.397  1.00 98.78           O  
ATOM   2600  CG  PHE A 325       1.365   3.189 -13.639  1.00 98.78           C  
ATOM   2601  CD1 PHE A 325       2.700   3.233 -13.258  1.00 98.78           C  
ATOM   2602  CD2 PHE A 325       0.407   2.874 -12.684  1.00 98.78           C  
ATOM   2603  CE1 PHE A 325       3.076   2.968 -11.943  1.00 98.78           C  
ATOM   2604  CE2 PHE A 325       0.774   2.608 -11.368  1.00 98.78           C  
ATOM   2605  CZ  PHE A 325       2.109   2.655 -11.000  1.00 98.78           C  
ATOM   2606  N   GLU A 326      -1.686   5.253 -14.958  1.00 98.59           N  
ATOM   2607  CA  GLU A 326      -2.945   5.659 -14.339  1.00 98.59           C  
ATOM   2608  C   GLU A 326      -3.936   4.500 -14.292  1.00 98.59           C  
ATOM   2609  CB  GLU A 326      -3.556   6.844 -15.092  1.00 98.59           C  
ATOM   2610  O   GLU A 326      -4.151   3.819 -15.297  1.00 98.59           O  
ATOM   2611  CG  GLU A 326      -4.884   7.317 -14.518  1.00 98.59           C  
ATOM   2612  CD  GLU A 326      -5.536   8.415 -15.343  1.00 98.59           C  
ATOM   2613  OE1 GLU A 326      -6.453   8.112 -16.141  1.00 98.59           O  
ATOM   2614  OE2 GLU A 326      -5.127   9.588 -15.192  1.00 98.59           O  
ATOM   2615  N   LEU A 327      -4.477   4.223 -13.120  1.00 98.73           N  
ATOM   2616  CA  LEU A 327      -5.539   3.232 -12.988  1.00 98.73           C  
ATOM   2617  C   LEU A 327      -6.908   3.874 -13.180  1.00 98.73           C  
ATOM   2618  CB  LEU A 327      -5.469   2.549 -11.620  1.00 98.73           C  
ATOM   2619  O   LEU A 327      -7.267   4.809 -12.459  1.00 98.73           O  
ATOM   2620  CG  LEU A 327      -4.129   1.912 -11.247  1.00 98.73           C  
ATOM   2621  CD1 LEU A 327      -4.240   1.186  -9.911  1.00 98.73           C  
ATOM   2622  CD2 LEU A 327      -3.667   0.958 -12.344  1.00 98.73           C  
ATOM   2623  N   ASN A 328      -7.720   3.338 -14.091  1.00 97.83           N  
ATOM   2624  CA  ASN A 328      -8.913   4.086 -14.473  1.00 97.83           C  
ATOM   2625  C   ASN A 328     -10.118   3.167 -14.650  1.00 97.83           C  
ATOM   2626  CB  ASN A 328      -8.660   4.883 -15.755  1.00 97.83           C  
ATOM   2627  O   ASN A 328     -11.143   3.577 -15.199  1.00 97.83           O  
ATOM   2628  CG  ASN A 328      -8.202   4.008 -16.905  1.00 97.83           C  
ATOM   2629  ND2 ASN A 328      -7.652   4.630 -17.941  1.00 97.83           N  
ATOM   2630  OD1 ASN A 328      -8.342   2.783 -16.864  1.00 97.83           O  
ATOM   2631  N   ARG A 329     -10.025   1.928 -14.212  1.00 97.77           N  
ATOM   2632  CA  ARG A 329     -11.167   1.031 -14.350  1.00 97.77           C  
ATOM   2633  C   ARG A 329     -11.127  -0.072 -13.298  1.00 97.77           C  
ATOM   2634  CB  ARG A 329     -11.202   0.417 -15.751  1.00 97.77           C  
ATOM   2635  O   ARG A 329     -10.098  -0.726 -13.114  1.00 97.77           O  
ATOM   2636  CG  ARG A 329     -12.455  -0.396 -16.037  1.00 97.77           C  
ATOM   2637  CD  ARG A 329     -12.500  -0.874 -17.481  1.00 97.77           C  
ATOM   2638  NE  ARG A 329     -13.632  -1.766 -17.719  1.00 97.77           N  
ATOM   2639  NH1 ARG A 329     -13.280  -1.943 -19.995  1.00 97.77           N  
ATOM   2640  NH2 ARG A 329     -15.025  -3.057 -19.010  1.00 97.77           N  
ATOM   2641  CZ  ARG A 329     -13.976  -2.253 -18.907  1.00 97.77           C  
ATOM   2642  N   ASN A 330     -12.277  -0.221 -12.696  1.00 98.27           N  
ATOM   2643  CA  ASN A 330     -12.446  -1.309 -11.738  1.00 98.27           C  
ATOM   2644  C   ASN A 330     -12.666  -2.646 -12.441  1.00 98.27           C  
ATOM   2645  CB  ASN A 330     -13.607  -1.012 -10.787  1.00 98.27           C  
ATOM   2646  O   ASN A 330     -12.982  -2.681 -13.632  1.00 98.27           O  
ATOM   2647  CG  ASN A 330     -13.268   0.061  -9.770  1.00 98.27           C  
ATOM   2648  ND2 ASN A 330     -14.198   0.983  -9.550  1.00 98.27           N  
ATOM   2649  OD1 ASN A 330     -12.181   0.061  -9.188  1.00 98.27           O  
ATOM   2650  N   VAL A 331     -12.436  -3.746 -11.671  1.00 97.90           N  
ATOM   2651  CA  VAL A 331     -12.710  -5.080 -12.196  1.00 97.90           C  
ATOM   2652  C   VAL A 331     -14.218  -5.302 -12.281  1.00 97.90           C  
ATOM   2653  CB  VAL A 331     -12.057  -6.177 -11.325  1.00 97.90           C  
ATOM   2654  O   VAL A 331     -14.985  -4.696 -11.529  1.00 97.90           O  
ATOM   2655  CG1 VAL A 331     -10.537  -6.027 -11.317  1.00 97.90           C  
ATOM   2656  CG2 VAL A 331     -12.610  -6.127  -9.902  1.00 97.90           C  
ATOM   2657  N   ASP A 332     -14.651  -6.129 -13.257  1.00 96.51           N  
ATOM   2658  CA  ASP A 332     -16.063  -6.464 -13.412  1.00 96.51           C  
ATOM   2659  C   ASP A 332     -16.474  -7.571 -12.444  1.00 96.51           C  
ATOM   2660  CB  ASP A 332     -16.360  -6.887 -14.852  1.00 96.51           C  
ATOM   2661  O   ASP A 332     -17.576  -7.542 -11.891  1.00 96.51           O  
ATOM   2662  CG  ASP A 332     -16.258  -5.738 -15.840  1.00 96.51           C  
ATOM   2663  OD1 ASP A 332     -16.659  -4.604 -15.501  1.00 96.51           O  
ATOM   2664  OD2 ASP A 332     -15.775  -5.970 -16.969  1.00 96.51           O  
ATOM   2665  N   GLU A 333     -15.614  -8.550 -12.246  1.00 97.00           N  
ATOM   2666  CA  GLU A 333     -15.746  -9.682 -11.333  1.00 97.00           C  
ATOM   2667  C   GLU A 333     -14.424  -9.985 -10.634  1.00 97.00           C  
ATOM   2668  CB  GLU A 333     -16.241 -10.922 -12.082  1.00 97.00           C  
ATOM   2669  O   GLU A 333     -13.395 -10.162 -11.289  1.00 97.00           O  
ATOM   2670  CG  GLU A 333     -16.533 -12.111 -11.178  1.00 97.00           C  
ATOM   2671  CD  GLU A 333     -17.005 -13.341 -11.938  1.00 97.00           C  
ATOM   2672  OE1 GLU A 333     -17.264 -14.386 -11.299  1.00 97.00           O  
ATOM   2673  OE2 GLU A 333     -17.117 -13.258 -13.181  1.00 97.00           O  
ATOM   2674  N   PHE A 334     -14.479 -10.108  -9.344  1.00 97.11           N  
ATOM   2675  CA  PHE A 334     -13.282 -10.155  -8.513  1.00 97.11           C  
ATOM   2676  C   PHE A 334     -12.523 -11.458  -8.731  1.00 97.11           C  
ATOM   2677  CB  PHE A 334     -13.645 -10.000  -7.033  1.00 97.11           C  
ATOM   2678  O   PHE A 334     -11.314 -11.446  -8.973  1.00 97.11           O  
ATOM   2679  CG  PHE A 334     -12.459  -9.768  -6.138  1.00 97.11           C  
ATOM   2680  CD1 PHE A 334     -11.776 -10.838  -5.573  1.00 97.11           C  
ATOM   2681  CD2 PHE A 334     -12.025  -8.478  -5.861  1.00 97.11           C  
ATOM   2682  CE1 PHE A 334     -10.677 -10.626  -4.744  1.00 97.11           C  
ATOM   2683  CE2 PHE A 334     -10.928  -8.258  -5.033  1.00 97.11           C  
ATOM   2684  CZ  PHE A 334     -10.256  -9.333  -4.474  1.00 97.11           C  
ATOM   2685  N   PHE A 335     -13.142 -12.613  -8.644  1.00 97.16           N  
ATOM   2686  CA  PHE A 335     -12.481 -13.912  -8.700  1.00 97.16           C  
ATOM   2687  C   PHE A 335     -11.695 -14.064  -9.997  1.00 97.16           C  
ATOM   2688  CB  PHE A 335     -13.506 -15.043  -8.572  1.00 97.16           C  
ATOM   2689  O   PHE A 335     -10.476 -14.243  -9.973  1.00 97.16           O  
ATOM   2690  CG  PHE A 335     -12.896 -16.419  -8.575  1.00 97.16           C  
ATOM   2691  CD1 PHE A 335     -13.006 -17.241  -9.689  1.00 97.16           C  
ATOM   2692  CD2 PHE A 335     -12.211 -16.890  -7.462  1.00 97.16           C  
ATOM   2693  CE1 PHE A 335     -12.441 -18.515  -9.695  1.00 97.16           C  
ATOM   2694  CE2 PHE A 335     -11.645 -18.161  -7.460  1.00 97.16           C  
ATOM   2695  CZ  PHE A 335     -11.762 -18.972  -8.577  1.00 97.16           C  
ATOM   2696  N   THR A 336     -12.291 -13.846 -11.163  1.00 97.43           N  
ATOM   2697  CA  THR A 336     -11.687 -14.150 -12.456  1.00 97.43           C  
ATOM   2698  C   THR A 336     -10.690 -13.066 -12.855  1.00 97.43           C  
ATOM   2699  CB  THR A 336     -12.757 -14.296 -13.553  1.00 97.43           C  
ATOM   2700  O   THR A 336      -9.776 -13.316 -13.644  1.00 97.43           O  
ATOM   2701  CG2 THR A 336     -13.595 -15.553 -13.340  1.00 97.43           C  
ATOM   2702  OG1 THR A 336     -13.618 -13.151 -13.528  1.00 97.43           O  
ATOM   2703  N   GLN A 337     -10.838 -11.831 -12.302  1.00 98.26           N  
ATOM   2704  CA  GLN A 337      -9.977 -10.757 -12.785  1.00 98.26           C  
ATOM   2705  C   GLN A 337      -8.936 -10.372 -11.738  1.00 98.26           C  
ATOM   2706  CB  GLN A 337     -10.810  -9.533 -13.171  1.00 98.26           C  
ATOM   2707  O   GLN A 337      -7.855  -9.887 -12.079  1.00 98.26           O  
ATOM   2708  CG  GLN A 337     -11.619  -9.718 -14.448  1.00 98.26           C  
ATOM   2709  CD  GLN A 337     -12.352  -8.456 -14.866  1.00 98.26           C  
ATOM   2710  NE2 GLN A 337     -12.766  -8.402 -16.127  1.00 98.26           N  
ATOM   2711  OE1 GLN A 337     -12.544  -7.539 -14.062  1.00 98.26           O  
ATOM   2712  N   THR A 338      -9.253 -10.711 -10.429  1.00 97.98           N  
ATOM   2713  CA  THR A 338      -8.294 -10.348  -9.390  1.00 97.98           C  
ATOM   2714  C   THR A 338      -7.683 -11.596  -8.759  1.00 97.98           C  
ATOM   2715  CB  THR A 338      -8.954  -9.487  -8.297  1.00 97.98           C  
ATOM   2716  O   THR A 338      -6.462 -11.766  -8.765  1.00 97.98           O  
ATOM   2717  CG2 THR A 338      -7.955  -9.130  -7.201  1.00 97.98           C  
ATOM   2718  OG1 THR A 338      -9.454  -8.280  -8.885  1.00 97.98           O  
ATOM   2719  N   GLU A 339      -8.539 -12.545  -8.236  1.00 97.70           N  
ATOM   2720  CA  GLU A 339      -8.046 -13.737  -7.552  1.00 97.70           C  
ATOM   2721  C   GLU A 339      -7.266 -14.637  -8.505  1.00 97.70           C  
ATOM   2722  CB  GLU A 339      -9.205 -14.515  -6.924  1.00 97.70           C  
ATOM   2723  O   GLU A 339      -6.226 -15.188  -8.137  1.00 97.70           O  
ATOM   2724  CG  GLU A 339      -8.787 -15.828  -6.279  1.00 97.70           C  
ATOM   2725  CD  GLU A 339      -7.798 -15.648  -5.138  1.00 97.70           C  
ATOM   2726  OE1 GLU A 339      -7.166 -16.645  -4.720  1.00 97.70           O  
ATOM   2727  OE2 GLU A 339      -7.655 -14.502  -4.658  1.00 97.70           O  
ATOM   2728  N   GLN A 340      -7.584 -14.695  -9.837  1.00 97.81           N  
ATOM   2729  CA  GLN A 340      -6.948 -15.588 -10.800  1.00 97.81           C  
ATOM   2730  C   GLN A 340      -5.795 -14.893 -11.517  1.00 97.81           C  
ATOM   2731  CB  GLN A 340      -7.970 -16.096 -11.818  1.00 97.81           C  
ATOM   2732  O   GLN A 340      -5.041 -15.530 -12.255  1.00 97.81           O  
ATOM   2733  CG  GLN A 340      -8.920 -17.149 -11.263  1.00 97.81           C  
ATOM   2734  CD  GLN A 340      -9.865 -17.699 -12.315  1.00 97.81           C  
ATOM   2735  NE2 GLN A 340     -10.482 -18.838 -12.020  1.00 97.81           N  
ATOM   2736  OE1 GLN A 340     -10.040 -17.105 -13.384  1.00 97.81           O  
ATOM   2737  N   ALA A 341      -5.688 -13.554 -11.273  1.00 98.31           N  
ATOM   2738  CA  ALA A 341      -4.524 -12.875 -11.837  1.00 98.31           C  
ATOM   2739  C   ALA A 341      -3.227 -13.450 -11.274  1.00 98.31           C  
ATOM   2740  CB  ALA A 341      -4.600 -11.375 -11.564  1.00 98.31           C  
ATOM   2741  O   ALA A 341      -3.108 -13.661 -10.065  1.00 98.31           O  
ATOM   2742  N   ALA A 342      -2.285 -13.774 -12.112  1.00 98.10           N  
ATOM   2743  CA  ALA A 342      -1.005 -14.363 -11.729  1.00 98.10           C  
ATOM   2744  C   ALA A 342       0.160 -13.582 -12.331  1.00 98.10           C  
ATOM   2745  CB  ALA A 342      -0.941 -15.826 -12.162  1.00 98.10           C  
ATOM   2746  O   ALA A 342       0.135 -13.232 -13.513  1.00 98.10           O  
ATOM   2747  N   PHE A 343       1.167 -13.296 -11.506  1.00 98.29           N  
ATOM   2748  CA  PHE A 343       2.344 -12.533 -11.905  1.00 98.29           C  
ATOM   2749  C   PHE A 343       3.602 -13.387 -11.805  1.00 98.29           C  
ATOM   2750  CB  PHE A 343       2.491 -11.278 -11.038  1.00 98.29           C  
ATOM   2751  O   PHE A 343       3.683 -14.286 -10.966  1.00 98.29           O  
ATOM   2752  CG  PHE A 343       1.313 -10.345 -11.115  1.00 98.29           C  
ATOM   2753  CD1 PHE A 343       1.345  -9.230 -11.943  1.00 98.29           C  
ATOM   2754  CD2 PHE A 343       0.172 -10.584 -10.360  1.00 98.29           C  
ATOM   2755  CE1 PHE A 343       0.256  -8.364 -12.017  1.00 98.29           C  
ATOM   2756  CE2 PHE A 343      -0.920  -9.723 -10.428  1.00 98.29           C  
ATOM   2757  CZ  PHE A 343      -0.876  -8.614 -11.257  1.00 98.29           C  
ATOM   2758  N   CYS A 344       4.529 -13.069 -12.751  1.00 97.41           N  
ATOM   2759  CA  CYS A 344       5.784 -13.813 -12.777  1.00 97.41           C  
ATOM   2760  C   CYS A 344       6.944 -12.910 -13.180  1.00 97.41           C  
ATOM   2761  CB  CYS A 344       5.687 -14.995 -13.741  1.00 97.41           C  
ATOM   2762  O   CYS A 344       6.956 -12.364 -14.284  1.00 97.41           O  
ATOM   2763  SG  CYS A 344       7.138 -16.070 -13.723  1.00 97.41           S  
ATOM   2764  N   THR A 345       7.983 -12.838 -12.323  1.00 96.58           N  
ATOM   2765  CA  THR A 345       9.121 -11.967 -12.595  1.00 96.58           C  
ATOM   2766  C   THR A 345       9.855 -12.415 -13.856  1.00 96.58           C  
ATOM   2767  CB  THR A 345      10.101 -11.942 -11.408  1.00 96.58           C  
ATOM   2768  O   THR A 345      10.573 -11.627 -14.476  1.00 96.58           O  
ATOM   2769  CG2 THR A 345       9.485 -11.243 -10.201  1.00 96.58           C  
ATOM   2770  OG1 THR A 345      10.440 -13.286 -11.047  1.00 96.58           O  
ATOM   2771  N   SER A 346       9.704 -13.724 -14.271  1.00 96.84           N  
ATOM   2772  CA  SER A 346      10.390 -14.243 -15.450  1.00 96.84           C  
ATOM   2773  C   SER A 346       9.651 -13.866 -16.730  1.00 96.84           C  
ATOM   2774  CB  SER A 346      10.532 -15.763 -15.362  1.00 96.84           C  
ATOM   2775  O   SER A 346      10.128 -14.142 -17.833  1.00 96.84           O  
ATOM   2776  OG  SER A 346       9.260 -16.388 -15.367  1.00 96.84           O  
ATOM   2777  N   HIS A 347       8.442 -13.278 -16.570  1.00 97.55           N  
ATOM   2778  CA  HIS A 347       7.771 -12.723 -17.740  1.00 97.55           C  
ATOM   2779  C   HIS A 347       8.390 -11.391 -18.149  1.00 97.55           C  
ATOM   2780  CB  HIS A 347       6.277 -12.546 -17.467  1.00 97.55           C  
ATOM   2781  O   HIS A 347       8.041 -10.344 -17.599  1.00 97.55           O  
ATOM   2782  CG  HIS A 347       5.531 -13.837 -17.351  1.00 97.55           C  
ATOM   2783  CD2 HIS A 347       5.914 -15.111 -17.602  1.00 97.55           C  
ATOM   2784  ND1 HIS A 347       4.219 -13.904 -16.932  1.00 97.55           N  
ATOM   2785  CE1 HIS A 347       3.828 -15.167 -16.930  1.00 97.55           C  
ATOM   2786  NE2 HIS A 347       4.838 -15.920 -17.333  1.00 97.55           N  
ATOM   2787  N   VAL A 348       9.338 -11.403 -19.102  1.00 97.36           N  
ATOM   2788  CA  VAL A 348      10.001 -10.202 -19.598  1.00 97.36           C  
ATOM   2789  C   VAL A 348       9.901 -10.148 -21.121  1.00 97.36           C  
ATOM   2790  CB  VAL A 348      11.481 -10.148 -19.159  1.00 97.36           C  
ATOM   2791  O   VAL A 348       9.623 -11.161 -21.767  1.00 97.36           O  
ATOM   2792  CG1 VAL A 348      11.590 -10.012 -17.641  1.00 97.36           C  
ATOM   2793  CG2 VAL A 348      12.226 -11.392 -19.641  1.00 97.36           C  
ATOM   2794  N   VAL A 349      10.030  -8.998 -21.691  1.00 95.90           N  
ATOM   2795  CA  VAL A 349      10.033  -8.794 -23.135  1.00 95.90           C  
ATOM   2796  C   VAL A 349      11.434  -8.402 -23.599  1.00 95.90           C  
ATOM   2797  CB  VAL A 349       9.010  -7.716 -23.558  1.00 95.90           C  
ATOM   2798  O   VAL A 349      12.306  -8.107 -22.779  1.00 95.90           O  
ATOM   2799  CG1 VAL A 349       7.586  -8.167 -23.238  1.00 95.90           C  
ATOM   2800  CG2 VAL A 349       9.321  -6.388 -22.871  1.00 95.90           C  
ATOM   2801  N   PRO A 350      11.681  -8.518 -24.933  1.00 94.00           N  
ATOM   2802  CA  PRO A 350      13.011  -8.159 -25.431  1.00 94.00           C  
ATOM   2803  C   PRO A 350      13.480  -6.794 -24.930  1.00 94.00           C  
ATOM   2804  CB  PRO A 350      12.828  -8.149 -26.951  1.00 94.00           C  
ATOM   2805  O   PRO A 350      12.705  -5.834 -24.927  1.00 94.00           O  
ATOM   2806  CG  PRO A 350      11.715  -9.114 -27.208  1.00 94.00           C  
ATOM   2807  CD  PRO A 350      10.703  -8.978 -26.107  1.00 94.00           C  
ATOM   2808  N   GLY A 351      14.810  -6.726 -24.497  1.00 94.73           N  
ATOM   2809  CA  GLY A 351      15.396  -5.492 -23.998  1.00 94.73           C  
ATOM   2810  C   GLY A 351      15.477  -5.440 -22.484  1.00 94.73           C  
ATOM   2811  O   GLY A 351      16.176  -4.593 -21.923  1.00 94.73           O  
ATOM   2812  N   ILE A 352      14.734  -6.266 -21.808  1.00 97.27           N  
ATOM   2813  CA  ILE A 352      14.754  -6.399 -20.356  1.00 97.27           C  
ATOM   2814  C   ILE A 352      15.267  -7.785 -19.971  1.00 97.27           C  
ATOM   2815  CB  ILE A 352      13.354  -6.158 -19.747  1.00 97.27           C  
ATOM   2816  O   ILE A 352      14.809  -8.795 -20.509  1.00 97.27           O  
ATOM   2817  CG1 ILE A 352      12.828  -4.776 -20.148  1.00 97.27           C  
ATOM   2818  CG2 ILE A 352      13.395  -6.308 -18.223  1.00 97.27           C  
ATOM   2819  CD1 ILE A 352      11.377  -4.528 -19.758  1.00 97.27           C  
ATOM   2820  N   GLY A 353      16.199  -7.853 -19.006  1.00 96.66           N  
ATOM   2821  CA  GLY A 353      16.763  -9.131 -18.602  1.00 96.66           C  
ATOM   2822  C   GLY A 353      16.978  -9.241 -17.104  1.00 96.66           C  
ATOM   2823  O   GLY A 353      16.423  -8.456 -16.333  1.00 96.66           O  
ATOM   2824  N   PHE A 354      17.750 -10.239 -16.759  1.00 97.03           N  
ATOM   2825  CA  PHE A 354      17.921 -10.541 -15.343  1.00 97.03           C  
ATOM   2826  C   PHE A 354      19.380 -10.391 -14.929  1.00 97.03           C  
ATOM   2827  CB  PHE A 354      17.429 -11.958 -15.030  1.00 97.03           C  
ATOM   2828  O   PHE A 354      20.286 -10.706 -15.704  1.00 97.03           O  
ATOM   2829  CG  PHE A 354      16.012 -12.218 -15.465  1.00 97.03           C  
ATOM   2830  CD1 PHE A 354      14.949 -11.585 -14.833  1.00 97.03           C  
ATOM   2831  CD2 PHE A 354      15.744 -13.097 -16.506  1.00 97.03           C  
ATOM   2832  CE1 PHE A 354      13.636 -11.825 -15.233  1.00 97.03           C  
ATOM   2833  CE2 PHE A 354      14.435 -13.342 -16.912  1.00 97.03           C  
ATOM   2834  CZ  PHE A 354      13.382 -12.705 -16.273  1.00 97.03           C  
ATOM   2835  N   SER A 355      19.634  -9.780 -13.742  1.00 97.51           N  
ATOM   2836  CA  SER A 355      20.949  -9.780 -13.110  1.00 97.51           C  
ATOM   2837  C   SER A 355      21.165 -11.042 -12.282  1.00 97.51           C  
ATOM   2838  CB  SER A 355      21.118  -8.545 -12.224  1.00 97.51           C  
ATOM   2839  O   SER A 355      20.341 -11.959 -12.312  1.00 97.51           O  
ATOM   2840  OG  SER A 355      20.273  -8.621 -11.088  1.00 97.51           O  
ATOM   2841  N   ASP A 356      22.314 -11.145 -11.625  1.00 96.24           N  
ATOM   2842  CA  ASP A 356      22.624 -12.296 -10.782  1.00 96.24           C  
ATOM   2843  C   ASP A 356      22.217 -12.041  -9.333  1.00 96.24           C  
ATOM   2844  CB  ASP A 356      24.115 -12.631 -10.859  1.00 96.24           C  
ATOM   2845  O   ASP A 356      22.797 -12.617  -8.409  1.00 96.24           O  
ATOM   2846  CG  ASP A 356      24.528 -13.193 -12.209  1.00 96.24           C  
ATOM   2847  OD1 ASP A 356      23.713 -13.885 -12.856  1.00 96.24           O  
ATOM   2848  OD2 ASP A 356      25.679 -12.943 -12.627  1.00 96.24           O  
ATOM   2849  N   ASP A 357      21.305 -11.130  -9.176  1.00 97.88           N  
ATOM   2850  CA  ASP A 357      20.682 -10.940  -7.870  1.00 97.88           C  
ATOM   2851  C   ASP A 357      20.147 -12.259  -7.319  1.00 97.88           C  
ATOM   2852  CB  ASP A 357      19.553  -9.911  -7.959  1.00 97.88           C  
ATOM   2853  O   ASP A 357      19.231 -12.852  -7.892  1.00 97.88           O  
ATOM   2854  CG  ASP A 357      18.881  -9.650  -6.622  1.00 97.88           C  
ATOM   2855  OD1 ASP A 357      18.750 -10.593  -5.812  1.00 97.88           O  
ATOM   2856  OD2 ASP A 357      18.478  -8.493  -6.378  1.00 97.88           O  
ATOM   2857  N   PRO A 358      20.696 -12.774  -6.177  1.00 98.06           N  
ATOM   2858  CA  PRO A 358      20.323 -14.099  -5.674  1.00 98.06           C  
ATOM   2859  C   PRO A 358      18.840 -14.201  -5.326  1.00 98.06           C  
ATOM   2860  CB  PRO A 358      21.190 -14.258  -4.423  1.00 98.06           C  
ATOM   2861  O   PRO A 358      18.235 -15.264  -5.490  1.00 98.06           O  
ATOM   2862  CG  PRO A 358      22.322 -13.303  -4.618  1.00 98.06           C  
ATOM   2863  CD  PRO A 358      21.848 -12.172  -5.485  1.00 98.06           C  
ATOM   2864  N   LEU A 359      18.218 -13.153  -4.841  1.00 98.41           N  
ATOM   2865  CA  LEU A 359      16.790 -13.172  -4.543  1.00 98.41           C  
ATOM   2866  C   LEU A 359      15.968 -13.206  -5.827  1.00 98.41           C  
ATOM   2867  CB  LEU A 359      16.401 -11.950  -3.707  1.00 98.41           C  
ATOM   2868  O   LEU A 359      15.016 -13.982  -5.939  1.00 98.41           O  
ATOM   2869  CG  LEU A 359      14.940 -11.872  -3.259  1.00 98.41           C  
ATOM   2870  CD1 LEU A 359      14.588 -13.074  -2.388  1.00 98.41           C  
ATOM   2871  CD2 LEU A 359      14.678 -10.569  -2.513  1.00 98.41           C  
ATOM   2872  N   LEU A 360      16.335 -12.346  -6.855  1.00 98.42           N  
ATOM   2873  CA  LEU A 360      15.622 -12.302  -8.127  1.00 98.42           C  
ATOM   2874  C   LEU A 360      15.654 -13.662  -8.816  1.00 98.42           C  
ATOM   2875  CB  LEU A 360      16.228 -11.237  -9.044  1.00 98.42           C  
ATOM   2876  O   LEU A 360      14.639 -14.119  -9.345  1.00 98.42           O  
ATOM   2877  CG  LEU A 360      15.632 -11.134 -10.449  1.00 98.42           C  
ATOM   2878  CD1 LEU A 360      14.147 -10.795 -10.371  1.00 98.42           C  
ATOM   2879  CD2 LEU A 360      16.381 -10.091 -11.273  1.00 98.42           C  
ATOM   2880  N   GLN A 361      16.821 -14.327  -8.778  1.00 97.84           N  
ATOM   2881  CA  GLN A 361      16.954 -15.633  -9.416  1.00 97.84           C  
ATOM   2882  C   GLN A 361      15.985 -16.643  -8.807  1.00 97.84           C  
ATOM   2883  CB  GLN A 361      18.390 -16.145  -9.298  1.00 97.84           C  
ATOM   2884  O   GLN A 361      15.359 -17.423  -9.528  1.00 97.84           O  
ATOM   2885  CG  GLN A 361      19.395 -15.355 -10.125  1.00 97.84           C  
ATOM   2886  CD  GLN A 361      19.101 -15.408 -11.612  1.00 97.84           C  
ATOM   2887  NE2 GLN A 361      19.094 -14.246 -12.257  1.00 97.84           N  
ATOM   2888  OE1 GLN A 361      18.884 -16.484 -12.178  1.00 97.84           O  
ATOM   2889  N   GLY A 362      15.867 -16.641  -7.525  1.00 97.97           N  
ATOM   2890  CA  GLY A 362      14.895 -17.501  -6.868  1.00 97.97           C  
ATOM   2891  C   GLY A 362      13.459 -17.143  -7.203  1.00 97.97           C  
ATOM   2892  O   GLY A 362      12.631 -18.026  -7.434  1.00 97.97           O  
ATOM   2893  N   ARG A 363      13.165 -15.847  -7.291  1.00 97.57           N  
ATOM   2894  CA  ARG A 363      11.829 -15.349  -7.606  1.00 97.57           C  
ATOM   2895  C   ARG A 363      11.411 -15.757  -9.015  1.00 97.57           C  
ATOM   2896  CB  ARG A 363      11.776 -13.827  -7.464  1.00 97.57           C  
ATOM   2897  O   ARG A 363      10.256 -16.120  -9.244  1.00 97.57           O  
ATOM   2898  CG  ARG A 363      11.912 -13.336  -6.031  1.00 97.57           C  
ATOM   2899  CD  ARG A 363      12.023 -11.820  -5.962  1.00 97.57           C  
ATOM   2900  NE  ARG A 363      10.789 -11.169  -6.393  1.00 97.57           N  
ATOM   2901  NH1 ARG A 363      11.666  -9.031  -6.371  1.00 97.57           N  
ATOM   2902  NH2 ARG A 363       9.480  -9.372  -6.970  1.00 97.57           N  
ATOM   2903  CZ  ARG A 363      10.648  -9.859  -6.577  1.00 97.57           C  
ATOM   2904  N   ASN A 364      12.362 -15.729  -9.938  1.00 97.67           N  
ATOM   2905  CA  ASN A 364      12.089 -16.107 -11.320  1.00 97.67           C  
ATOM   2906  C   ASN A 364      11.543 -17.529 -11.415  1.00 97.67           C  
ATOM   2907  CB  ASN A 364      13.350 -15.964 -12.175  1.00 97.67           C  
ATOM   2908  O   ASN A 364      10.726 -17.828 -12.288  1.00 97.67           O  
ATOM   2909  CG  ASN A 364      13.676 -14.519 -12.498  1.00 97.67           C  
ATOM   2910  ND2 ASN A 364      14.910 -14.270 -12.921  1.00 97.67           N  
ATOM   2911  OD1 ASN A 364      12.827 -13.634 -12.367  1.00 97.67           O  
ATOM   2912  N   PHE A 365      11.973 -18.375 -10.511  1.00 97.25           N  
ATOM   2913  CA  PHE A 365      11.523 -19.761 -10.478  1.00 97.25           C  
ATOM   2914  C   PHE A 365      10.223 -19.890  -9.692  1.00 97.25           C  
ATOM   2915  CB  PHE A 365      12.599 -20.663  -9.864  1.00 97.25           C  
ATOM   2916  O   PHE A 365       9.240 -20.439 -10.194  1.00 97.25           O  
ATOM   2917  CG  PHE A 365      12.081 -21.997  -9.400  1.00 97.25           C  
ATOM   2918  CD1 PHE A 365      11.930 -22.266  -8.045  1.00 97.25           C  
ATOM   2919  CD2 PHE A 365      11.745 -22.982 -10.319  1.00 97.25           C  
ATOM   2920  CE1 PHE A 365      11.450 -23.501  -7.612  1.00 97.25           C  
ATOM   2921  CE2 PHE A 365      11.265 -24.218  -9.894  1.00 97.25           C  
ATOM   2922  CZ  PHE A 365      11.119 -24.476  -8.540  1.00 97.25           C  
ATOM   2923  N   SER A 366      10.113 -19.358  -8.554  1.00 97.30           N  
ATOM   2924  CA  SER A 366       9.117 -19.648  -7.528  1.00 97.30           C  
ATOM   2925  C   SER A 366       7.740 -19.131  -7.932  1.00 97.30           C  
ATOM   2926  CB  SER A 366       9.530 -19.030  -6.191  1.00 97.30           C  
ATOM   2927  O   SER A 366       6.724 -19.770  -7.648  1.00 97.30           O  
ATOM   2928  OG  SER A 366       8.533 -19.249  -5.207  1.00 97.30           O  
ATOM   2929  N   TYR A 367       7.595 -17.967  -8.605  1.00 96.73           N  
ATOM   2930  CA  TYR A 367       6.304 -17.365  -8.918  1.00 96.73           C  
ATOM   2931  C   TYR A 367       5.528 -18.224  -9.909  1.00 96.73           C  
ATOM   2932  CB  TYR A 367       6.492 -15.955  -9.486  1.00 96.73           C  
ATOM   2933  O   TYR A 367       4.338 -18.483  -9.716  1.00 96.73           O  
ATOM   2934  CG  TYR A 367       6.662 -14.892  -8.427  1.00 96.73           C  
ATOM   2935  CD1 TYR A 367       5.781 -13.816  -8.344  1.00 96.73           C  
ATOM   2936  CD2 TYR A 367       7.704 -14.962  -7.508  1.00 96.73           C  
ATOM   2937  CE1 TYR A 367       5.935 -12.834  -7.372  1.00 96.73           C  
ATOM   2938  CE2 TYR A 367       7.867 -13.985  -6.531  1.00 96.73           C  
ATOM   2939  OH  TYR A 367       7.136 -11.957  -5.506  1.00 96.73           O  
ATOM   2940  CZ  TYR A 367       6.979 -12.927  -6.471  1.00 96.73           C  
ATOM   2941  N   PHE A 368       6.232 -18.672 -10.954  1.00 96.32           N  
ATOM   2942  CA  PHE A 368       5.579 -19.580 -11.889  1.00 96.32           C  
ATOM   2943  C   PHE A 368       5.166 -20.871 -11.192  1.00 96.32           C  
ATOM   2944  CB  PHE A 368       6.502 -19.894 -13.070  1.00 96.32           C  
ATOM   2945  O   PHE A 368       4.041 -21.344 -11.365  1.00 96.32           O  
ATOM   2946  CG  PHE A 368       5.815 -20.600 -14.208  1.00 96.32           C  
ATOM   2947  CD1 PHE A 368       5.699 -21.985 -14.216  1.00 96.32           C  
ATOM   2948  CD2 PHE A 368       5.285 -19.878 -15.269  1.00 96.32           C  
ATOM   2949  CE1 PHE A 368       5.063 -22.641 -15.267  1.00 96.32           C  
ATOM   2950  CE2 PHE A 368       4.648 -20.527 -16.324  1.00 96.32           C  
ATOM   2951  CZ  PHE A 368       4.539 -21.908 -16.321  1.00 96.32           C  
ATOM   2952  N   ASP A 369       6.059 -21.387 -10.313  1.00 97.22           N  
ATOM   2953  CA  ASP A 369       5.850 -22.664  -9.637  1.00 97.22           C  
ATOM   2954  C   ASP A 369       4.614 -22.615  -8.742  1.00 97.22           C  
ATOM   2955  CB  ASP A 369       7.082 -23.042  -8.812  1.00 97.22           C  
ATOM   2956  O   ASP A 369       3.796 -23.537  -8.753  1.00 97.22           O  
ATOM   2957  CG  ASP A 369       7.055 -24.483  -8.334  1.00 97.22           C  
ATOM   2958  OD1 ASP A 369       6.967 -25.404  -9.175  1.00 97.22           O  
ATOM   2959  OD2 ASP A 369       7.119 -24.700  -7.104  1.00 97.22           O  
ATOM   2960  N   THR A 370       4.409 -21.590  -7.948  1.00 96.22           N  
ATOM   2961  CA  THR A 370       3.283 -21.492  -7.025  1.00 96.22           C  
ATOM   2962  C   THR A 370       1.967 -21.377  -7.788  1.00 96.22           C  
ATOM   2963  CB  THR A 370       3.439 -20.287  -6.079  1.00 96.22           C  
ATOM   2964  O   THR A 370       0.933 -21.868  -7.330  1.00 96.22           O  
ATOM   2965  CG2 THR A 370       3.211 -18.974  -6.819  1.00 96.22           C  
ATOM   2966  OG1 THR A 370       2.484 -20.395  -5.016  1.00 96.22           O  
ATOM   2967  N   GLN A 371       1.967 -20.713  -8.990  1.00 96.89           N  
ATOM   2968  CA  GLN A 371       0.745 -20.562  -9.773  1.00 96.89           C  
ATOM   2969  C   GLN A 371       0.277 -21.905 -10.327  1.00 96.89           C  
ATOM   2970  CB  GLN A 371       0.959 -19.568 -10.915  1.00 96.89           C  
ATOM   2971  O   GLN A 371      -0.924 -22.129 -10.493  1.00 96.89           O  
ATOM   2972  CG  GLN A 371       1.310 -18.162 -10.449  1.00 96.89           C  
ATOM   2973  CD  GLN A 371       0.313 -17.609  -9.447  1.00 96.89           C  
ATOM   2974  NE2 GLN A 371       0.695 -16.538  -8.760  1.00 96.89           N  
ATOM   2975  OE1 GLN A 371      -0.791 -18.141  -9.292  1.00 96.89           O  
ATOM   2976  N   ILE A 372       1.241 -22.825 -10.621  1.00 96.77           N  
ATOM   2977  CA  ILE A 372       0.885 -24.156 -11.101  1.00 96.77           C  
ATOM   2978  C   ILE A 372       0.005 -24.859 -10.070  1.00 96.77           C  
ATOM   2979  CB  ILE A 372       2.143 -25.004 -11.399  1.00 96.77           C  
ATOM   2980  O   ILE A 372      -1.009 -25.466 -10.421  1.00 96.77           O  
ATOM   2981  CG1 ILE A 372       2.943 -24.385 -12.550  1.00 96.77           C  
ATOM   2982  CG2 ILE A 372       1.755 -26.451 -11.717  1.00 96.77           C  
ATOM   2983  CD1 ILE A 372       4.329 -24.988 -12.736  1.00 96.77           C  
ATOM   2984  N   SER A 373       0.333 -24.759  -8.852  1.00 95.98           N  
ATOM   2985  CA  SER A 373      -0.430 -25.387  -7.779  1.00 95.98           C  
ATOM   2986  C   SER A 373      -1.813 -24.758  -7.643  1.00 95.98           C  
ATOM   2987  CB  SER A 373       0.321 -25.277  -6.451  1.00 95.98           C  
ATOM   2988  O   SER A 373      -2.797 -25.458  -7.393  1.00 95.98           O  
ATOM   2989  OG  SER A 373       1.576 -25.931  -6.528  1.00 95.98           O  
ATOM   2990  N   ARG A 374      -1.884 -23.455  -7.893  1.00 96.49           N  
ATOM   2991  CA  ARG A 374      -3.138 -22.744  -7.665  1.00 96.49           C  
ATOM   2992  C   ARG A 374      -4.039 -22.815  -8.894  1.00 96.49           C  
ATOM   2993  CB  ARG A 374      -2.869 -21.283  -7.298  1.00 96.49           C  
ATOM   2994  O   ARG A 374      -5.243 -23.052  -8.774  1.00 96.49           O  
ATOM   2995  CG  ARG A 374      -2.287 -21.095  -5.906  1.00 96.49           C  
ATOM   2996  CD  ARG A 374      -2.073 -19.624  -5.577  1.00 96.49           C  
ATOM   2997  NE  ARG A 374      -3.321 -18.870  -5.647  1.00 96.49           N  
ATOM   2998  NH1 ARG A 374      -2.304 -16.798  -5.752  1.00 96.49           N  
ATOM   2999  NH2 ARG A 374      -4.590 -16.961  -5.788  1.00 96.49           N  
ATOM   3000  CZ  ARG A 374      -3.402 -17.545  -5.729  1.00 96.49           C  
ATOM   3001  N   LEU A 375      -3.497 -22.675 -10.093  1.00 97.06           N  
ATOM   3002  CA  LEU A 375      -4.314 -22.371 -11.262  1.00 97.06           C  
ATOM   3003  C   LEU A 375      -4.118 -23.422 -12.350  1.00 97.06           C  
ATOM   3004  CB  LEU A 375      -3.971 -20.983 -11.810  1.00 97.06           C  
ATOM   3005  O   LEU A 375      -4.882 -23.471 -13.317  1.00 97.06           O  
ATOM   3006  CG  LEU A 375      -4.219 -19.803 -10.868  1.00 97.06           C  
ATOM   3007  CD1 LEU A 375      -3.687 -18.513 -11.484  1.00 97.06           C  
ATOM   3008  CD2 LEU A 375      -5.704 -19.676 -10.549  1.00 97.06           C  
ATOM   3009  N   GLY A 376      -3.123 -24.280 -12.225  1.00 96.92           N  
ATOM   3010  CA  GLY A 376      -2.778 -25.253 -13.249  1.00 96.92           C  
ATOM   3011  C   GLY A 376      -1.687 -24.772 -14.187  1.00 96.92           C  
ATOM   3012  O   GLY A 376      -1.382 -23.578 -14.232  1.00 96.92           O  
ATOM   3013  N   ILE A 377      -1.091 -25.672 -15.054  1.00 96.96           N  
ATOM   3014  CA  ILE A 377       0.074 -25.404 -15.891  1.00 96.96           C  
ATOM   3015  C   ILE A 377      -0.312 -24.454 -17.023  1.00 96.96           C  
ATOM   3016  CB  ILE A 377       0.668 -26.709 -16.467  1.00 96.96           C  
ATOM   3017  O   ILE A 377       0.543 -23.760 -17.578  1.00 96.96           O  
ATOM   3018  CG1 ILE A 377       2.029 -26.434 -17.117  1.00 96.96           C  
ATOM   3019  CG2 ILE A 377      -0.298 -27.347 -17.468  1.00 96.96           C  
ATOM   3020  CD1 ILE A 377       3.089 -25.930 -16.146  1.00 96.96           C  
ATOM   3021  N   ASN A 378      -1.655 -24.340 -17.390  1.00 97.13           N  
ATOM   3022  CA  ASN A 378      -2.108 -23.505 -18.497  1.00 97.13           C  
ATOM   3023  C   ASN A 378      -2.690 -22.185 -18.001  1.00 97.13           C  
ATOM   3024  CB  ASN A 378      -3.137 -24.253 -19.347  1.00 97.13           C  
ATOM   3025  O   ASN A 378      -3.560 -21.602 -18.651  1.00 97.13           O  
ATOM   3026  CG  ASN A 378      -2.526 -25.399 -20.129  1.00 97.13           C  
ATOM   3027  ND2 ASN A 378      -3.146 -26.571 -20.046  1.00 97.13           N  
ATOM   3028  OD1 ASN A 378      -1.505 -25.233 -20.802  1.00 97.13           O  
ATOM   3029  N   TRP A 379      -2.331 -21.704 -16.825  1.00 97.06           N  
ATOM   3030  CA  TRP A 379      -2.913 -20.521 -16.200  1.00 97.06           C  
ATOM   3031  C   TRP A 379      -2.787 -19.306 -17.113  1.00 97.06           C  
ATOM   3032  CB  TRP A 379      -2.240 -20.236 -14.855  1.00 97.06           C  
ATOM   3033  O   TRP A 379      -3.522 -18.328 -16.960  1.00 97.06           O  
ATOM   3034  CG  TRP A 379      -0.759 -20.017 -14.949  1.00 97.06           C  
ATOM   3035  CD1 TRP A 379       0.224 -20.953 -14.784  1.00 97.06           C  
ATOM   3036  CD2 TRP A 379      -0.095 -18.781 -15.225  1.00 97.06           C  
ATOM   3037  CE2 TRP A 379       1.294 -19.041 -15.214  1.00 97.06           C  
ATOM   3038  CE3 TRP A 379      -0.539 -17.477 -15.483  1.00 97.06           C  
ATOM   3039  NE1 TRP A 379       1.461 -20.372 -14.942  1.00 97.06           N  
ATOM   3040  CH2 TRP A 379       1.781 -16.776 -15.700  1.00 97.06           C  
ATOM   3041  CZ2 TRP A 379       2.242 -18.043 -15.450  1.00 97.06           C  
ATOM   3042  CZ3 TRP A 379       0.407 -16.485 -15.718  1.00 97.06           C  
ATOM   3043  N   GLU A 380      -1.870 -19.301 -18.130  1.00 96.83           N  
ATOM   3044  CA  GLU A 380      -1.710 -18.166 -19.034  1.00 96.83           C  
ATOM   3045  C   GLU A 380      -2.886 -18.061 -20.001  1.00 96.83           C  
ATOM   3046  CB  GLU A 380      -0.397 -18.280 -19.813  1.00 96.83           C  
ATOM   3047  O   GLU A 380      -3.049 -17.045 -20.680  1.00 96.83           O  
ATOM   3048  CG  GLU A 380       0.845 -18.086 -18.956  1.00 96.83           C  
ATOM   3049  CD  GLU A 380       2.135 -18.434 -19.681  1.00 96.83           C  
ATOM   3050  OE1 GLU A 380       3.221 -18.004 -19.229  1.00 96.83           O  
ATOM   3051  OE2 GLU A 380       2.060 -19.142 -20.710  1.00 96.83           O  
ATOM   3052  N   GLU A 381      -3.715 -19.075 -20.049  1.00 96.72           N  
ATOM   3053  CA  GLU A 381      -4.890 -19.060 -20.915  1.00 96.72           C  
ATOM   3054  C   GLU A 381      -6.079 -18.400 -20.220  1.00 96.72           C  
ATOM   3055  CB  GLU A 381      -5.257 -20.481 -21.350  1.00 96.72           C  
ATOM   3056  O   GLU A 381      -7.074 -18.066 -20.865  1.00 96.72           O  
ATOM   3057  CG  GLU A 381      -4.220 -21.135 -22.250  1.00 96.72           C  
ATOM   3058  CD  GLU A 381      -4.655 -22.493 -22.778  1.00 96.72           C  
ATOM   3059  OE1 GLU A 381      -3.786 -23.282 -23.214  1.00 96.72           O  
ATOM   3060  OE2 GLU A 381      -5.875 -22.770 -22.757  1.00 96.72           O  
ATOM   3061  N   LEU A 382      -5.996 -18.309 -18.844  1.00 97.62           N  
ATOM   3062  CA  LEU A 382      -7.030 -17.543 -18.158  1.00 97.62           C  
ATOM   3063  C   LEU A 382      -7.089 -16.114 -18.688  1.00 97.62           C  
ATOM   3064  CB  LEU A 382      -6.776 -17.530 -16.648  1.00 97.62           C  
ATOM   3065  O   LEU A 382      -6.051 -15.484 -18.902  1.00 97.62           O  
ATOM   3066  CG  LEU A 382      -6.851 -18.882 -15.937  1.00 97.62           C  
ATOM   3067  CD1 LEU A 382      -6.342 -18.755 -14.504  1.00 97.62           C  
ATOM   3068  CD2 LEU A 382      -8.278 -19.418 -15.957  1.00 97.62           C  
ATOM   3069  N   PRO A 383      -8.288 -15.574 -18.905  1.00 97.93           N  
ATOM   3070  CA  PRO A 383      -8.487 -14.291 -19.582  1.00 97.93           C  
ATOM   3071  C   PRO A 383      -7.651 -13.166 -18.975  1.00 97.93           C  
ATOM   3072  CB  PRO A 383      -9.983 -14.022 -19.395  1.00 97.93           C  
ATOM   3073  O   PRO A 383      -7.028 -12.392 -19.705  1.00 97.93           O  
ATOM   3074  CG  PRO A 383     -10.618 -15.375 -19.402  1.00 97.93           C  
ATOM   3075  CD  PRO A 383      -9.716 -16.329 -18.673  1.00 97.93           C  
ATOM   3076  N   ILE A 384      -7.605 -13.024 -17.728  1.00 98.34           N  
ATOM   3077  CA  ILE A 384      -6.885 -11.919 -17.104  1.00 98.34           C  
ATOM   3078  C   ILE A 384      -5.385 -12.077 -17.347  1.00 98.34           C  
ATOM   3079  CB  ILE A 384      -7.177 -11.839 -15.588  1.00 98.34           C  
ATOM   3080  O   ILE A 384      -4.645 -11.091 -17.363  1.00 98.34           O  
ATOM   3081  CG1 ILE A 384      -6.560 -10.568 -14.993  1.00 98.34           C  
ATOM   3082  CG2 ILE A 384      -6.656 -13.088 -14.871  1.00 98.34           C  
ATOM   3083  CD1 ILE A 384      -7.118  -9.277 -15.577  1.00 98.34           C  
ATOM   3084  N   ASN A 385      -4.808 -13.338 -17.570  1.00 98.40           N  
ATOM   3085  CA  ASN A 385      -3.385 -13.628 -17.711  1.00 98.40           C  
ATOM   3086  C   ASN A 385      -2.988 -13.787 -19.176  1.00 98.40           C  
ATOM   3087  CB  ASN A 385      -3.012 -14.884 -16.920  1.00 98.40           C  
ATOM   3088  O   ASN A 385      -1.801 -13.783 -19.505  1.00 98.40           O  
ATOM   3089  CG  ASN A 385      -3.235 -14.723 -15.429  1.00 98.40           C  
ATOM   3090  ND2 ASN A 385      -3.779 -15.755 -14.796  1.00 98.40           N  
ATOM   3091  OD1 ASN A 385      -2.921 -13.679 -14.852  1.00 98.40           O  
ATOM   3092  N   ARG A 386      -3.979 -13.895 -20.045  1.00 97.56           N  
ATOM   3093  CA  ARG A 386      -3.785 -14.185 -21.462  1.00 97.56           C  
ATOM   3094  C   ARG A 386      -3.120 -13.013 -22.175  1.00 97.56           C  
ATOM   3095  CB  ARG A 386      -5.121 -14.516 -22.131  1.00 97.56           C  
ATOM   3096  O   ARG A 386      -3.534 -11.863 -22.009  1.00 97.56           O  
ATOM   3097  CG  ARG A 386      -4.989 -14.988 -23.570  1.00 97.56           C  
ATOM   3098  CD  ARG A 386      -6.286 -15.594 -24.087  1.00 97.56           C  
ATOM   3099  NE  ARG A 386      -7.372 -14.618 -24.090  1.00 97.56           N  
ATOM   3100  NH1 ARG A 386      -9.059 -16.187 -24.269  1.00 97.56           N  
ATOM   3101  NH2 ARG A 386      -9.570 -13.955 -24.172  1.00 97.56           N  
ATOM   3102  CZ  ARG A 386      -8.664 -14.922 -24.177  1.00 97.56           C  
ATOM   3103  N   PRO A 387      -2.002 -13.240 -22.992  1.00 97.21           N  
ATOM   3104  CA  PRO A 387      -1.411 -12.171 -23.800  1.00 97.21           C  
ATOM   3105  C   PRO A 387      -2.378 -11.614 -24.841  1.00 97.21           C  
ATOM   3106  CB  PRO A 387      -0.218 -12.855 -24.473  1.00 97.21           C  
ATOM   3107  O   PRO A 387      -3.269 -12.329 -25.307  1.00 97.21           O  
ATOM   3108  CG  PRO A 387       0.041 -14.072 -23.645  1.00 97.21           C  
ATOM   3109  CD  PRO A 387      -1.258 -14.525 -23.043  1.00 97.21           C  
ATOM   3110  N   VAL A 388      -2.165 -10.367 -25.247  1.00 95.58           N  
ATOM   3111  CA  VAL A 388      -3.036  -9.759 -26.248  1.00 95.58           C  
ATOM   3112  C   VAL A 388      -2.469 -10.006 -27.644  1.00 95.58           C  
ATOM   3113  CB  VAL A 388      -3.209  -8.243 -26.004  1.00 95.58           C  
ATOM   3114  O   VAL A 388      -3.072  -9.610 -28.645  1.00 95.58           O  
ATOM   3115  CG1 VAL A 388      -4.009  -7.990 -24.727  1.00 95.58           C  
ATOM   3116  CG2 VAL A 388      -1.847  -7.555 -25.930  1.00 95.58           C  
ATOM   3117  N   CYS A 389      -1.346 -10.664 -27.720  1.00 93.54           N  
ATOM   3118  CA  CYS A 389      -0.746 -11.100 -28.976  1.00 93.54           C  
ATOM   3119  C   CYS A 389      -0.945 -12.596 -29.186  1.00 93.54           C  
ATOM   3120  CB  CYS A 389       0.745 -10.765 -29.002  1.00 93.54           C  
ATOM   3121  O   CYS A 389      -1.225 -13.328 -28.235  1.00 93.54           O  
ATOM   3122  SG  CYS A 389       1.682 -11.510 -27.650  1.00 93.54           S  
ATOM   3123  N   PRO A 390      -0.900 -13.010 -30.459  1.00 91.70           N  
ATOM   3124  CA  PRO A 390      -1.070 -14.444 -30.701  1.00 91.70           C  
ATOM   3125  C   PRO A 390       0.002 -15.289 -30.016  1.00 91.70           C  
ATOM   3126  CB  PRO A 390      -0.967 -14.560 -32.223  1.00 91.70           C  
ATOM   3127  O   PRO A 390       1.160 -14.873 -29.931  1.00 91.70           O  
ATOM   3128  CG  PRO A 390      -1.318 -13.200 -32.735  1.00 91.70           C  
ATOM   3129  CD  PRO A 390      -0.844 -12.180 -31.739  1.00 91.70           C  
ATOM   3130  N   VAL A 391      -0.420 -16.425 -29.400  1.00 93.06           N  
ATOM   3131  CA  VAL A 391       0.478 -17.421 -28.824  1.00 93.06           C  
ATOM   3132  C   VAL A 391       0.554 -18.639 -29.741  1.00 93.06           C  
ATOM   3133  CB  VAL A 391       0.022 -17.845 -27.410  1.00 93.06           C  
ATOM   3134  O   VAL A 391      -0.430 -19.364 -29.904  1.00 93.06           O  
ATOM   3135  CG1 VAL A 391       0.986 -18.872 -26.818  1.00 93.06           C  
ATOM   3136  CG2 VAL A 391      -0.091 -16.625 -26.498  1.00 93.06           C  
ATOM   3137  N   MET A 392       1.774 -18.810 -30.438  1.00 90.48           N  
ATOM   3138  CA  MET A 392       1.999 -19.907 -31.375  1.00 90.48           C  
ATOM   3139  C   MET A 392       3.218 -20.728 -30.969  1.00 90.48           C  
ATOM   3140  CB  MET A 392       2.179 -19.371 -32.797  1.00 90.48           C  
ATOM   3141  O   MET A 392       4.356 -20.312 -31.197  1.00 90.48           O  
ATOM   3142  CG  MET A 392       1.008 -18.537 -33.291  1.00 90.48           C  
ATOM   3143  SD  MET A 392      -0.519 -19.531 -33.512  1.00 90.48           S  
ATOM   3144  CE  MET A 392      -0.097 -20.434 -35.028  1.00 90.48           C  
ATOM   3145  N   ASN A 393       2.990 -21.888 -30.161  1.00 92.34           N  
ATOM   3146  CA  ASN A 393       4.011 -22.832 -29.719  1.00 92.34           C  
ATOM   3147  C   ASN A 393       3.532 -24.275 -29.842  1.00 92.34           C  
ATOM   3148  CB  ASN A 393       4.430 -22.533 -28.277  1.00 92.34           C  
ATOM   3149  O   ASN A 393       2.467 -24.534 -30.407  1.00 92.34           O  
ATOM   3150  CG  ASN A 393       3.266 -22.587 -27.308  1.00 92.34           C  
ATOM   3151  ND2 ASN A 393       3.206 -21.620 -26.400  1.00 92.34           N  
ATOM   3152  OD1 ASN A 393       2.429 -23.491 -27.373  1.00 92.34           O  
ATOM   3153  N   PHE A 394       4.444 -25.244 -29.513  1.00 93.72           N  
ATOM   3154  CA  PHE A 394       4.100 -26.653 -29.664  1.00 93.72           C  
ATOM   3155  C   PHE A 394       3.721 -27.265 -28.320  1.00 93.72           C  
ATOM   3156  CB  PHE A 394       5.265 -27.430 -30.285  1.00 93.72           C  
ATOM   3157  O   PHE A 394       3.660 -28.489 -28.184  1.00 93.72           O  
ATOM   3158  CG  PHE A 394       5.576 -27.027 -31.701  1.00 93.72           C  
ATOM   3159  CD1 PHE A 394       4.675 -27.286 -32.726  1.00 93.72           C  
ATOM   3160  CD2 PHE A 394       6.772 -26.390 -32.007  1.00 93.72           C  
ATOM   3161  CE1 PHE A 394       4.960 -26.915 -34.038  1.00 93.72           C  
ATOM   3162  CE2 PHE A 394       7.064 -26.016 -33.316  1.00 93.72           C  
ATOM   3163  CZ  PHE A 394       6.158 -26.280 -34.330  1.00 93.72           C  
ATOM   3164  N   ASN A 395       3.584 -26.444 -27.201  1.00 94.20           N  
ATOM   3165  CA  ASN A 395       3.089 -26.949 -25.925  1.00 94.20           C  
ATOM   3166  C   ASN A 395       1.667 -27.489 -26.050  1.00 94.20           C  
ATOM   3167  CB  ASN A 395       3.150 -25.857 -24.854  1.00 94.20           C  
ATOM   3168  O   ASN A 395       0.817 -26.869 -26.693  1.00 94.20           O  
ATOM   3169  CG  ASN A 395       4.559 -25.349 -24.619  1.00 94.20           C  
ATOM   3170  ND2 ASN A 395       4.672 -24.120 -24.129  1.00 94.20           N  
ATOM   3171  OD1 ASN A 395       5.538 -26.055 -24.876  1.00 94.20           O  
ATOM   3172  N   ARG A 396       1.367 -28.751 -25.493  1.00 92.72           N  
ATOM   3173  CA  ARG A 396       0.082 -29.430 -25.623  1.00 92.72           C  
ATOM   3174  C   ARG A 396      -0.433 -29.892 -24.264  1.00 92.72           C  
ATOM   3175  CB  ARG A 396       0.198 -30.623 -26.574  1.00 92.72           C  
ATOM   3176  O   ARG A 396       0.337 -30.005 -23.308  1.00 92.72           O  
ATOM   3177  CG  ARG A 396       0.626 -30.248 -27.984  1.00 92.72           C  
ATOM   3178  CD  ARG A 396      -0.493 -29.552 -28.746  1.00 92.72           C  
ATOM   3179  NE  ARG A 396      -0.160 -29.384 -30.158  1.00 92.72           N  
ATOM   3180  NH1 ARG A 396      -0.121 -27.075 -30.087  1.00 92.72           N  
ATOM   3181  NH2 ARG A 396       0.311 -28.173 -32.052  1.00 92.72           N  
ATOM   3182  CZ  ARG A 396       0.009 -28.211 -30.762  1.00 92.72           C  
ATOM   3183  N   ASP A 397      -1.774 -30.095 -24.099  1.00 94.24           N  
ATOM   3184  CA  ASP A 397      -2.421 -30.728 -22.954  1.00 94.24           C  
ATOM   3185  C   ASP A 397      -2.243 -29.889 -21.690  1.00 94.24           C  
ATOM   3186  CB  ASP A 397      -1.864 -32.136 -22.733  1.00 94.24           C  
ATOM   3187  O   ASP A 397      -2.326 -28.660 -21.738  1.00 94.24           O  
ATOM   3188  CG  ASP A 397      -1.974 -33.017 -23.965  1.00 94.24           C  
ATOM   3189  OD1 ASP A 397      -2.965 -32.894 -24.716  1.00 94.24           O  
ATOM   3190  OD2 ASP A 397      -1.063 -33.844 -24.185  1.00 94.24           O  
ATOM   3191  N   GLY A 398      -2.293 -30.643 -20.467  1.00 95.44           N  
ATOM   3192  CA  GLY A 398      -2.233 -29.981 -19.173  1.00 95.44           C  
ATOM   3193  C   GLY A 398      -3.596 -29.571 -18.649  1.00 95.44           C  
ATOM   3194  O   GLY A 398      -4.515 -29.312 -19.430  1.00 95.44           O  
ATOM   3195  N   ALA A 399      -3.710 -29.502 -17.386  1.00 94.52           N  
ATOM   3196  CA  ALA A 399      -4.966 -29.118 -16.748  1.00 94.52           C  
ATOM   3197  C   ALA A 399      -5.431 -27.748 -17.233  1.00 94.52           C  
ATOM   3198  CB  ALA A 399      -4.813 -29.117 -15.229  1.00 94.52           C  
ATOM   3199  O   ALA A 399      -4.634 -26.811 -17.323  1.00 94.52           O  
ATOM   3200  N   LEU A 400      -6.719 -27.722 -17.702  1.00 92.72           N  
ATOM   3201  CA  LEU A 400      -7.424 -26.508 -18.099  1.00 92.72           C  
ATOM   3202  C   LEU A 400      -6.874 -25.966 -19.414  1.00 92.72           C  
ATOM   3203  CB  LEU A 400      -7.310 -25.441 -17.007  1.00 92.72           C  
ATOM   3204  O   LEU A 400      -6.711 -24.754 -19.571  1.00 92.72           O  
ATOM   3205  CG  LEU A 400      -7.962 -25.774 -15.663  1.00 92.72           C  
ATOM   3206  CD1 LEU A 400      -7.692 -24.663 -14.654  1.00 92.72           C  
ATOM   3207  CD2 LEU A 400      -9.461 -25.994 -15.836  1.00 92.72           C  
ATOM   3208  N   ARG A 401      -6.416 -26.749 -20.282  1.00 94.84           N  
ATOM   3209  CA  ARG A 401      -6.055 -26.384 -21.648  1.00 94.84           C  
ATOM   3210  C   ARG A 401      -7.282 -25.941 -22.439  1.00 94.84           C  
ATOM   3211  CB  ARG A 401      -5.372 -27.557 -22.355  1.00 94.84           C  
ATOM   3212  O   ARG A 401      -8.228 -26.713 -22.611  1.00 94.84           O  
ATOM   3213  CG  ARG A 401      -5.018 -27.279 -23.807  1.00 94.84           C  
ATOM   3214  CD  ARG A 401      -3.988 -26.165 -23.934  1.00 94.84           C  
ATOM   3215  NE  ARG A 401      -3.609 -25.936 -25.325  1.00 94.84           N  
ATOM   3216  NH1 ARG A 401      -2.149 -24.208 -24.859  1.00 94.84           N  
ATOM   3217  NH2 ARG A 401      -2.471 -24.890 -27.024  1.00 94.84           N  
ATOM   3218  CZ  ARG A 401      -2.744 -25.012 -25.733  1.00 94.84           C  
ATOM   3219  N   HIS A 402      -7.379 -24.686 -23.023  1.00 93.55           N  
ATOM   3220  CA  HIS A 402      -8.500 -24.130 -23.772  1.00 93.55           C  
ATOM   3221  C   HIS A 402      -8.148 -23.962 -25.247  1.00 93.55           C  
ATOM   3222  CB  HIS A 402      -8.928 -22.787 -23.178  1.00 93.55           C  
ATOM   3223  O   HIS A 402      -9.014 -24.092 -26.115  1.00 93.55           O  
ATOM   3224  CG  HIS A 402      -9.480 -22.893 -21.792  1.00 93.55           C  
ATOM   3225  CD2 HIS A 402      -8.931 -22.593 -20.591  1.00 93.55           C  
ATOM   3226  ND1 HIS A 402     -10.750 -23.360 -21.530  1.00 93.55           N  
ATOM   3227  CE1 HIS A 402     -10.958 -23.343 -20.224  1.00 93.55           C  
ATOM   3228  NE2 HIS A 402      -9.870 -22.882 -19.632  1.00 93.55           N  
ATOM   3229  N   ALA A 403      -6.892 -23.716 -25.573  1.00 93.19           N  
ATOM   3230  CA  ALA A 403      -6.446 -23.440 -26.936  1.00 93.19           C  
ATOM   3231  C   ALA A 403      -6.596 -24.674 -27.823  1.00 93.19           C  
ATOM   3232  CB  ALA A 403      -4.997 -22.962 -26.936  1.00 93.19           C  
ATOM   3233  O   ALA A 403      -6.329 -25.796 -27.386  1.00 93.19           O  
ATOM   3234  N   ILE A 404      -7.231 -24.512 -28.969  1.00 93.05           N  
ATOM   3235  CA  ILE A 404      -7.303 -25.528 -30.013  1.00 93.05           C  
ATOM   3236  C   ILE A 404      -6.264 -25.233 -31.093  1.00 93.05           C  
ATOM   3237  CB  ILE A 404      -8.716 -25.600 -30.635  1.00 93.05           C  
ATOM   3238  O   ILE A 404      -6.290 -24.169 -31.715  1.00 93.05           O  
ATOM   3239  CG1 ILE A 404      -9.753 -25.958 -29.565  1.00 93.05           C  
ATOM   3240  CG2 ILE A 404      -8.748 -26.608 -31.788  1.00 93.05           C  
ATOM   3241  CD1 ILE A 404     -11.196 -25.810 -30.027  1.00 93.05           C  
ATOM   3242  N   THR A 405      -5.280 -26.137 -31.253  1.00 91.49           N  
ATOM   3243  CA  THR A 405      -4.249 -25.972 -32.272  1.00 91.49           C  
ATOM   3244  C   THR A 405      -4.549 -26.841 -33.491  1.00 91.49           C  
ATOM   3245  CB  THR A 405      -2.855 -26.322 -31.719  1.00 91.49           C  
ATOM   3246  O   THR A 405      -4.622 -28.066 -33.383  1.00 91.49           O  
ATOM   3247  CG2 THR A 405      -1.763 -25.993 -32.732  1.00 91.49           C  
ATOM   3248  OG1 THR A 405      -2.621 -25.572 -30.521  1.00 91.49           O  
ATOM   3249  N   GLN A 406      -4.880 -26.276 -34.579  1.00 91.56           N  
ATOM   3250  CA  GLN A 406      -5.127 -26.964 -35.841  1.00 91.56           C  
ATOM   3251  C   GLN A 406      -3.819 -27.399 -36.496  1.00 91.56           C  
ATOM   3252  CB  GLN A 406      -5.920 -26.070 -36.795  1.00 91.56           C  
ATOM   3253  O   GLN A 406      -2.893 -26.598 -36.637  1.00 91.56           O  
ATOM   3254  CG  GLN A 406      -6.424 -26.790 -38.038  1.00 91.56           C  
ATOM   3255  CD  GLN A 406      -7.139 -25.864 -39.004  1.00 91.56           C  
ATOM   3256  NE2 GLN A 406      -7.343 -26.331 -40.231  1.00 91.56           N  
ATOM   3257  OE1 GLN A 406      -7.504 -24.739 -38.651  1.00 91.56           O  
ATOM   3258  N   GLY A 407      -3.662 -28.608 -36.735  1.00 88.23           N  
ATOM   3259  CA  GLY A 407      -2.489 -29.111 -37.432  1.00 88.23           C  
ATOM   3260  C   GLY A 407      -2.100 -30.515 -37.010  1.00 88.23           C  
ATOM   3261  O   GLY A 407      -2.647 -31.053 -36.046  1.00 88.23           O  
ATOM   3262  N   ASN A 408      -1.300 -31.230 -37.821  1.00 91.55           N  
ATOM   3263  CA  ASN A 408      -0.916 -32.615 -37.568  1.00 91.55           C  
ATOM   3264  C   ASN A 408       0.529 -32.716 -37.087  1.00 91.55           C  
ATOM   3265  CB  ASN A 408      -1.119 -33.466 -38.823  1.00 91.55           C  
ATOM   3266  O   ASN A 408       1.122 -33.796 -37.116  1.00 91.55           O  
ATOM   3267  CG  ASN A 408      -0.351 -32.938 -40.018  1.00 91.55           C  
ATOM   3268  ND2 ASN A 408      -0.437 -33.645 -41.139  1.00 91.55           N  
ATOM   3269  OD1 ASN A 408       0.316 -31.903 -39.935  1.00 91.55           O  
ATOM   3270  N   VAL A 409       1.266 -31.512 -36.752  1.00 93.77           N  
ATOM   3271  CA  VAL A 409       2.627 -31.516 -36.224  1.00 93.77           C  
ATOM   3272  C   VAL A 409       2.653 -30.833 -34.858  1.00 93.77           C  
ATOM   3273  CB  VAL A 409       3.611 -30.817 -37.188  1.00 93.77           C  
ATOM   3274  O   VAL A 409       1.888 -29.898 -34.609  1.00 93.77           O  
ATOM   3275  CG1 VAL A 409       3.725 -31.593 -38.499  1.00 93.77           C  
ATOM   3276  CG2 VAL A 409       3.170 -29.379 -37.450  1.00 93.77           C  
ATOM   3277  N   ASN A 410       3.448 -31.245 -33.904  1.00 93.31           N  
ATOM   3278  CA  ASN A 410       3.462 -30.726 -32.540  1.00 93.31           C  
ATOM   3279  C   ASN A 410       4.883 -30.616 -31.996  1.00 93.31           C  
ATOM   3280  CB  ASN A 410       2.608 -31.604 -31.623  1.00 93.31           C  
ATOM   3281  O   ASN A 410       5.110 -30.798 -30.798  1.00 93.31           O  
ATOM   3282  CG  ASN A 410       3.038 -33.058 -31.641  1.00 93.31           C  
ATOM   3283  ND2 ASN A 410       2.203 -33.930 -31.090  1.00 93.31           N  
ATOM   3284  OD1 ASN A 410       4.113 -33.394 -32.145  1.00 93.31           O  
ATOM   3285  N   TYR A 411       5.953 -30.433 -32.861  1.00 94.82           N  
ATOM   3286  CA  TYR A 411       7.360 -30.313 -32.494  1.00 94.82           C  
ATOM   3287  C   TYR A 411       8.107 -29.425 -33.482  1.00 94.82           C  
ATOM   3288  CB  TYR A 411       8.019 -31.694 -32.431  1.00 94.82           C  
ATOM   3289  O   TYR A 411       7.578 -29.081 -34.541  1.00 94.82           O  
ATOM   3290  CG  TYR A 411       8.040 -32.418 -33.756  1.00 94.82           C  
ATOM   3291  CD1 TYR A 411       6.935 -33.145 -34.192  1.00 94.82           C  
ATOM   3292  CD2 TYR A 411       9.164 -32.376 -34.573  1.00 94.82           C  
ATOM   3293  CE1 TYR A 411       6.950 -33.815 -35.411  1.00 94.82           C  
ATOM   3294  CE2 TYR A 411       9.191 -33.042 -35.794  1.00 94.82           C  
ATOM   3295  OH  TYR A 411       8.102 -34.419 -37.411  1.00 94.82           O  
ATOM   3296  CZ  TYR A 411       8.081 -33.758 -36.204  1.00 94.82           C  
ATOM   3297  N   TRP A 412       9.211 -28.957 -33.080  1.00 93.46           N  
ATOM   3298  CA  TRP A 412      10.155 -28.274 -33.958  1.00 93.46           C  
ATOM   3299  C   TRP A 412      11.544 -28.896 -33.854  1.00 93.46           C  
ATOM   3300  CB  TRP A 412      10.224 -26.782 -33.618  1.00 93.46           C  
ATOM   3301  O   TRP A 412      12.008 -29.212 -32.756  1.00 93.46           O  
ATOM   3302  CG  TRP A 412      11.239 -26.021 -34.418  1.00 93.46           C  
ATOM   3303  CD1 TRP A 412      12.496 -25.659 -34.023  1.00 93.46           C  
ATOM   3304  CD2 TRP A 412      11.078 -25.525 -35.750  1.00 93.46           C  
ATOM   3305  CE2 TRP A 412      12.280 -24.871 -36.101  1.00 93.46           C  
ATOM   3306  CE3 TRP A 412      10.033 -25.570 -36.683  1.00 93.46           C  
ATOM   3307  NE1 TRP A 412      13.128 -24.967 -35.031  1.00 93.46           N  
ATOM   3308  CH2 TRP A 412      11.427 -24.326 -38.240  1.00 93.46           C  
ATOM   3309  CZ2 TRP A 412      12.465 -24.267 -37.347  1.00 93.46           C  
ATOM   3310  CZ3 TRP A 412      10.219 -24.968 -37.922  1.00 93.46           C  
ATOM   3311  N   PRO A 413      12.320 -28.882 -35.005  1.00 95.35           N  
ATOM   3312  CA  PRO A 413      11.792 -28.681 -36.357  1.00 95.35           C  
ATOM   3313  C   PRO A 413      10.827 -29.784 -36.784  1.00 95.35           C  
ATOM   3314  CB  PRO A 413      13.050 -28.687 -37.230  1.00 95.35           C  
ATOM   3315  O   PRO A 413      10.762 -30.835 -36.141  1.00 95.35           O  
ATOM   3316  CG  PRO A 413      14.012 -29.573 -36.508  1.00 95.35           C  
ATOM   3317  CD  PRO A 413      13.749 -29.461 -35.033  1.00 95.35           C  
ATOM   3318  N   ASN A 414       9.969 -29.402 -37.873  1.00 94.62           N  
ATOM   3319  CA  ASN A 414       9.069 -30.382 -38.471  1.00 94.62           C  
ATOM   3320  C   ASN A 414       9.115 -30.329 -39.995  1.00 94.62           C  
ATOM   3321  CB  ASN A 414       7.637 -30.168 -37.975  1.00 94.62           C  
ATOM   3322  O   ASN A 414       9.704 -29.413 -40.571  1.00 94.62           O  
ATOM   3323  CG  ASN A 414       7.068 -28.828 -38.396  1.00 94.62           C  
ATOM   3324  ND2 ASN A 414       6.955 -27.907 -37.445  1.00 94.62           N  
ATOM   3325  OD1 ASN A 414       6.731 -28.621 -39.564  1.00 94.62           O  
ATOM   3326  N   ARG A 415       8.615 -31.341 -40.769  1.00 95.35           N  
ATOM   3327  CA  ARG A 415       8.715 -31.524 -42.213  1.00 95.35           C  
ATOM   3328  C   ARG A 415       7.992 -30.407 -42.958  1.00 95.35           C  
ATOM   3329  CB  ARG A 415       8.144 -32.883 -42.624  1.00 95.35           C  
ATOM   3330  O   ARG A 415       8.282 -30.144 -44.127  1.00 95.35           O  
ATOM   3331  CG  ARG A 415       6.642 -33.006 -42.424  1.00 95.35           C  
ATOM   3332  CD  ARG A 415       6.133 -34.389 -42.808  1.00 95.35           C  
ATOM   3333  NE  ARG A 415       4.683 -34.488 -42.664  1.00 95.35           N  
ATOM   3334  NH1 ARG A 415       4.749 -35.431 -40.556  1.00 95.35           N  
ATOM   3335  NH2 ARG A 415       2.735 -35.025 -41.573  1.00 95.35           N  
ATOM   3336  CZ  ARG A 415       4.059 -34.981 -41.598  1.00 95.35           C  
ATOM   3337  N   TYR A 416       7.115 -29.588 -42.242  1.00 94.50           N  
ATOM   3338  CA  TYR A 416       6.352 -28.536 -42.903  1.00 94.50           C  
ATOM   3339  C   TYR A 416       6.929 -27.162 -42.586  1.00 94.50           C  
ATOM   3340  CB  TYR A 416       4.880 -28.594 -42.482  1.00 94.50           C  
ATOM   3341  O   TYR A 416       6.399 -26.141 -43.030  1.00 94.50           O  
ATOM   3342  CG  TYR A 416       4.235 -29.939 -42.714  1.00 94.50           C  
ATOM   3343  CD1 TYR A 416       3.921 -30.370 -44.001  1.00 94.50           C  
ATOM   3344  CD2 TYR A 416       3.937 -30.780 -41.647  1.00 94.50           C  
ATOM   3345  CE1 TYR A 416       3.325 -31.608 -44.219  1.00 94.50           C  
ATOM   3346  CE2 TYR A 416       3.341 -32.019 -41.853  1.00 94.50           C  
ATOM   3347  OH  TYR A 416       2.449 -33.651 -43.351  1.00 94.50           O  
ATOM   3348  CZ  TYR A 416       3.039 -32.424 -43.141  1.00 94.50           C  
ATOM   3349  N   HIS A 417       7.965 -27.151 -41.707  1.00 92.23           N  
ATOM   3350  CA  HIS A 417       8.535 -25.884 -41.262  1.00 92.23           C  
ATOM   3351  C   HIS A 417       7.464 -24.978 -40.664  1.00 92.23           C  
ATOM   3352  CB  HIS A 417       9.234 -25.175 -42.423  1.00 92.23           C  
ATOM   3353  O   HIS A 417       7.446 -23.774 -40.927  1.00 92.23           O  
ATOM   3354  CG  HIS A 417      10.431 -25.907 -42.941  1.00 92.23           C  
ATOM   3355  CD2 HIS A 417      10.584 -26.707 -44.023  1.00 92.23           C  
ATOM   3356  ND1 HIS A 417      11.659 -25.861 -42.317  1.00 92.23           N  
ATOM   3357  CE1 HIS A 417      12.518 -26.602 -42.996  1.00 92.23           C  
ATOM   3358  NE2 HIS A 417      11.892 -27.126 -44.035  1.00 92.23           N  
ATOM   3359  N   ALA A 418       6.433 -25.592 -40.055  1.00 92.10           N  
ATOM   3360  CA  ALA A 418       5.372 -24.853 -39.376  1.00 92.10           C  
ATOM   3361  C   ALA A 418       5.897 -24.177 -38.112  1.00 92.10           C  
ATOM   3362  CB  ALA A 418       4.210 -25.782 -39.036  1.00 92.10           C  
ATOM   3363  O   ALA A 418       6.570 -24.811 -37.296  1.00 92.10           O  
ATOM   3364  N   HIS A 419       5.691 -22.818 -37.940  1.00 88.98           N  
ATOM   3365  CA  HIS A 419       6.009 -21.951 -36.811  1.00 88.98           C  
ATOM   3366  C   HIS A 419       7.498 -21.994 -36.486  1.00 88.98           C  
ATOM   3367  CB  HIS A 419       5.191 -22.352 -35.582  1.00 88.98           C  
ATOM   3368  O   HIS A 419       7.883 -22.319 -35.360  1.00 88.98           O  
ATOM   3369  CG  HIS A 419       3.723 -22.109 -35.732  1.00 88.98           C  
ATOM   3370  CD2 HIS A 419       2.664 -22.939 -35.580  1.00 88.98           C  
ATOM   3371  ND1 HIS A 419       3.204 -20.882 -36.084  1.00 88.98           N  
ATOM   3372  CE1 HIS A 419       1.886 -20.968 -36.141  1.00 88.98           C  
ATOM   3373  NE2 HIS A 419       1.533 -22.206 -35.840  1.00 88.98           N  
ATOM   3374  N   PRO A 420       8.444 -21.759 -37.445  1.00 91.31           N  
ATOM   3375  CA  PRO A 420       9.883 -21.692 -37.182  1.00 91.31           C  
ATOM   3376  C   PRO A 420      10.241 -20.646 -36.128  1.00 91.31           C  
ATOM   3377  CB  PRO A 420      10.474 -21.319 -38.544  1.00 91.31           C  
ATOM   3378  O   PRO A 420       9.535 -19.645 -35.981  1.00 91.31           O  
ATOM   3379  CG  PRO A 420       9.395 -20.543 -39.229  1.00 91.31           C  
ATOM   3380  CD  PRO A 420       8.067 -21.124 -38.836  1.00 91.31           C  
ATOM   3381  N   PRO A 421      11.243 -20.995 -35.264  1.00 89.86           N  
ATOM   3382  CA  PRO A 421      11.697 -19.989 -34.301  1.00 89.86           C  
ATOM   3383  C   PRO A 421      12.056 -18.660 -34.961  1.00 89.86           C  
ATOM   3384  CB  PRO A 421      12.932 -20.637 -33.671  1.00 89.86           C  
ATOM   3385  O   PRO A 421      12.445 -18.633 -36.132  1.00 89.86           O  
ATOM   3386  CG  PRO A 421      13.411 -21.619 -34.691  1.00 89.86           C  
ATOM   3387  CD  PRO A 421      12.231 -22.086 -35.493  1.00 89.86           C  
ATOM   3388  N   ALA A 422      11.746 -17.589 -34.227  1.00 87.05           N  
ATOM   3389  CA  ALA A 422      12.127 -16.258 -34.694  1.00 87.05           C  
ATOM   3390  C   ALA A 422      13.635 -16.163 -34.907  1.00 87.05           C  
ATOM   3391  CB  ALA A 422      11.664 -15.194 -33.702  1.00 87.05           C  
ATOM   3392  O   ALA A 422      14.412 -16.777 -34.172  1.00 87.05           O  
ATOM   3393  N   SER A 423      14.159 -15.542 -36.076  1.00 80.15           N  
ATOM   3394  CA  SER A 423      15.574 -15.373 -36.390  1.00 80.15           C  
ATOM   3395  C   SER A 423      16.173 -14.197 -35.626  1.00 80.15           C  
ATOM   3396  CB  SER A 423      15.769 -15.167 -37.893  1.00 80.15           C  
ATOM   3397  O   SER A 423      15.527 -13.159 -35.467  1.00 80.15           O  
ATOM   3398  OG  SER A 423      17.129 -14.904 -38.192  1.00 80.15           O  
ATOM   3399  N   VAL A 424      17.334 -14.450 -34.958  1.00 70.97           N  
ATOM   3400  CA  VAL A 424      18.081 -13.394 -34.283  1.00 70.97           C  
ATOM   3401  C   VAL A 424      19.143 -12.830 -35.223  1.00 70.97           C  
ATOM   3402  CB  VAL A 424      18.738 -13.906 -32.982  1.00 70.97           C  
ATOM   3403  O   VAL A 424      20.031 -13.557 -35.674  1.00 70.97           O  
ATOM   3404  CG1 VAL A 424      19.358 -12.751 -32.199  1.00 70.97           C  
ATOM   3405  CG2 VAL A 424      17.715 -14.649 -32.124  1.00 70.97           C  
ATOM   3406  N   ASP A 425      18.917 -12.474 -36.568  1.00 61.44           N  
ATOM   3407  CA  ASP A 425      19.966 -12.023 -37.478  1.00 61.44           C  
ATOM   3408  C   ASP A 425      20.867 -10.988 -36.808  1.00 61.44           C  
ATOM   3409  CB  ASP A 425      19.356 -11.442 -38.755  1.00 61.44           C  
ATOM   3410  O   ASP A 425      20.388  -9.955 -36.335  1.00 61.44           O  
ATOM   3411  CG  ASP A 425      18.607 -12.476 -39.577  1.00 61.44           C  
ATOM   3412  OD1 ASP A 425      18.911 -13.683 -39.464  1.00 61.44           O  
ATOM   3413  OD2 ASP A 425      17.706 -12.079 -40.348  1.00 61.44           O  
ATOM   3414  N   GLY A 426      21.800 -11.386 -35.954  1.00 53.02           N  
ATOM   3415  CA  GLY A 426      22.996 -10.720 -35.463  1.00 53.02           C  
ATOM   3416  C   GLY A 426      22.741  -9.297 -35.001  1.00 53.02           C  
ATOM   3417  O   GLY A 426      23.559  -8.714 -34.288  1.00 53.02           O  
ATOM   3418  N   LYS A 427      21.402  -8.776 -35.005  1.00 51.46           N  
ATOM   3419  CA  LYS A 427      21.106  -7.496 -34.368  1.00 51.46           C  
ATOM   3420  C   LYS A 427      19.852  -7.590 -33.503  1.00 51.46           C  
ATOM   3421  CB  LYS A 427      20.936  -6.399 -35.419  1.00 51.46           C  
ATOM   3422  O   LYS A 427      18.733  -7.603 -34.021  1.00 51.46           O  
ATOM   3423  CG  LYS A 427      22.211  -6.069 -36.181  1.00 51.46           C  
ATOM   3424  CD  LYS A 427      22.118  -4.711 -36.866  1.00 51.46           C  
ATOM   3425  CE  LYS A 427      23.384  -4.391 -37.648  1.00 51.46           C  
ATOM   3426  NZ  LYS A 427      23.302  -3.055 -38.312  1.00 51.46           N  
ATOM   3427  N   ALA A 428      19.664  -8.682 -32.642  1.00 50.60           N  
ATOM   3428  CA  ALA A 428      18.656  -8.916 -31.611  1.00 50.60           C  
ATOM   3429  C   ALA A 428      17.738  -7.707 -31.457  1.00 50.60           C  
ATOM   3430  CB  ALA A 428      19.324  -9.247 -30.279  1.00 50.60           C  
ATOM   3431  O   ALA A 428      16.539  -7.858 -31.213  1.00 50.60           O  
ATOM   3432  N   ALA A 429      18.136  -6.439 -32.040  1.00 50.87           N  
ATOM   3433  CA  ALA A 429      17.340  -5.234 -31.820  1.00 50.87           C  
ATOM   3434  C   ALA A 429      16.272  -5.078 -32.899  1.00 50.87           C  
ATOM   3435  CB  ALA A 429      18.239  -4.001 -31.783  1.00 50.87           C  
ATOM   3436  O   ALA A 429      15.168  -4.601 -32.625  1.00 50.87           O  
ATOM   3437  N   ALA A 430      16.410  -5.806 -34.048  1.00 51.08           N  
ATOM   3438  CA  ALA A 430      15.500  -5.485 -35.145  1.00 51.08           C  
ATOM   3439  C   ALA A 430      14.361  -6.496 -35.226  1.00 51.08           C  
ATOM   3440  CB  ALA A 430      16.260  -5.435 -36.468  1.00 51.08           C  
ATOM   3441  O   ALA A 430      13.245  -6.152 -35.624  1.00 51.08           O  
ATOM   3442  N   ALA A 431      14.346  -7.576 -34.395  1.00 54.11           N  
ATOM   3443  CA  ALA A 431      13.282  -8.546 -34.643  1.00 54.11           C  
ATOM   3444  C   ALA A 431      12.443  -8.773 -33.389  1.00 54.11           C  
ATOM   3445  CB  ALA A 431      13.870  -9.867 -35.133  1.00 54.11           C  
ATOM   3446  O   ALA A 431      11.425  -9.467 -33.433  1.00 54.11           O  
ATOM   3447  N   ASN A 432      12.112  -7.772 -32.571  1.00 74.84           N  
ATOM   3448  CA  ASN A 432      11.152  -8.083 -31.518  1.00 74.84           C  
ATOM   3449  C   ASN A 432      11.335  -9.503 -30.992  1.00 74.84           C  
ATOM   3450  CB  ASN A 432       9.720  -7.884 -32.021  1.00 74.84           C  
ATOM   3451  O   ASN A 432      10.370 -10.144 -30.572  1.00 74.84           O  
ATOM   3452  CG  ASN A 432       9.305  -6.426 -32.040  1.00 74.84           C  
ATOM   3453  ND2 ASN A 432       8.255  -6.118 -32.792  1.00 74.84           N  
ATOM   3454  OD1 ASN A 432       9.924  -5.583 -31.385  1.00 74.84           O  
ATOM   3455  N   VAL A 433      12.525 -10.056 -31.030  1.00 87.27           N  
ATOM   3456  CA  VAL A 433      12.847 -11.398 -30.557  1.00 87.27           C  
ATOM   3457  C   VAL A 433      13.631 -11.311 -29.250  1.00 87.27           C  
ATOM   3458  CB  VAL A 433      13.652 -12.193 -31.609  1.00 87.27           C  
ATOM   3459  O   VAL A 433      14.559 -10.507 -29.127  1.00 87.27           O  
ATOM   3460  CG1 VAL A 433      14.003 -13.584 -31.083  1.00 87.27           C  
ATOM   3461  CG2 VAL A 433      12.867 -12.295 -32.916  1.00 87.27           C  
ATOM   3462  N   TYR A 434      13.232 -12.117 -28.256  1.00 90.50           N  
ATOM   3463  CA  TYR A 434      13.971 -12.166 -27.000  1.00 90.50           C  
ATOM   3464  C   TYR A 434      15.267 -12.952 -27.161  1.00 90.50           C  
ATOM   3465  CB  TYR A 434      13.115 -12.793 -25.896  1.00 90.50           C  
ATOM   3466  O   TYR A 434      15.245 -14.130 -27.523  1.00 90.50           O  
ATOM   3467  CG  TYR A 434      13.750 -12.734 -24.528  1.00 90.50           C  
ATOM   3468  CD1 TYR A 434      14.628 -13.729 -24.103  1.00 90.50           C  
ATOM   3469  CD2 TYR A 434      13.473 -11.686 -23.657  1.00 90.50           C  
ATOM   3470  CE1 TYR A 434      15.214 -13.680 -22.842  1.00 90.50           C  
ATOM   3471  CE2 TYR A 434      14.054 -11.627 -22.395  1.00 90.50           C  
ATOM   3472  OH  TYR A 434      15.499 -12.573 -20.748  1.00 90.50           O  
ATOM   3473  CZ  TYR A 434      14.922 -12.627 -21.997  1.00 90.50           C  
ATOM   3474  N   ALA A 435      16.417 -12.315 -27.065  1.00 88.09           N  
ATOM   3475  CA  ALA A 435      17.729 -12.956 -27.055  1.00 88.09           C  
ATOM   3476  C   ALA A 435      18.419 -12.774 -25.706  1.00 88.09           C  
ATOM   3477  CB  ALA A 435      18.603 -12.397 -28.175  1.00 88.09           C  
ATOM   3478  O   ALA A 435      18.429 -11.673 -25.151  1.00 88.09           O  
ATOM   3479  N   GLU A 436      18.977 -13.882 -25.247  1.00 88.98           N  
ATOM   3480  CA  GLU A 436      19.703 -13.826 -23.982  1.00 88.98           C  
ATOM   3481  C   GLU A 436      20.982 -13.003 -24.115  1.00 88.98           C  
ATOM   3482  CB  GLU A 436      20.034 -15.237 -23.488  1.00 88.98           C  
ATOM   3483  O   GLU A 436      21.605 -12.984 -25.178  1.00 88.98           O  
ATOM   3484  CG  GLU A 436      18.825 -16.012 -22.985  1.00 88.98           C  
ATOM   3485  CD  GLU A 436      17.987 -16.610 -24.104  1.00 88.98           C  
ATOM   3486  OE1 GLU A 436      16.873 -17.109 -23.828  1.00 88.98           O  
ATOM   3487  OE2 GLU A 436      18.449 -16.579 -25.267  1.00 88.98           O  
ATOM   3488  N   TYR A 437      21.265 -12.237 -23.064  1.00 90.76           N  
ATOM   3489  CA  TYR A 437      22.558 -11.566 -23.000  1.00 90.76           C  
ATOM   3490  C   TYR A 437      23.692 -12.578 -22.883  1.00 90.76           C  
ATOM   3491  CB  TYR A 437      22.602 -10.595 -21.816  1.00 90.76           C  
ATOM   3492  O   TYR A 437      23.741 -13.358 -21.930  1.00 90.76           O  
ATOM   3493  CG  TYR A 437      23.917  -9.869 -21.675  1.00 90.76           C  
ATOM   3494  CD1 TYR A 437      24.841 -10.243 -20.702  1.00 90.76           C  
ATOM   3495  CD2 TYR A 437      24.239  -8.807 -22.513  1.00 90.76           C  
ATOM   3496  CE1 TYR A 437      26.054  -9.575 -20.566  1.00 90.76           C  
ATOM   3497  CE2 TYR A 437      25.449  -8.132 -22.387  1.00 90.76           C  
ATOM   3498  OH  TYR A 437      27.548  -7.859 -21.283  1.00 90.76           O  
ATOM   3499  CZ  TYR A 437      26.348  -8.523 -21.413  1.00 90.76           C  
ATOM   3500  N   ALA A 438      24.596 -12.647 -23.981  1.00 89.84           N  
ATOM   3501  CA  ALA A 438      25.705 -13.596 -24.006  1.00 89.84           C  
ATOM   3502  C   ALA A 438      26.828 -13.153 -23.072  1.00 89.84           C  
ATOM   3503  CB  ALA A 438      26.234 -13.759 -25.429  1.00 89.84           C  
ATOM   3504  O   ALA A 438      27.423 -12.091 -23.268  1.00 89.84           O  
ATOM   3505  N   ALA A 439      26.939 -13.802 -21.901  1.00 89.95           N  
ATOM   3506  CA  ALA A 439      27.982 -13.476 -20.931  1.00 89.95           C  
ATOM   3507  C   ALA A 439      28.817 -14.707 -20.589  1.00 89.95           C  
ATOM   3508  CB  ALA A 439      27.366 -12.886 -19.665  1.00 89.95           C  
ATOM   3509  O   ALA A 439      28.296 -15.823 -20.537  1.00 89.95           O  
ATOM   3510  N   LYS A 440      30.211 -14.572 -20.491  1.00 91.88           N  
ATOM   3511  CA  LYS A 440      31.087 -15.631 -19.997  1.00 91.88           C  
ATOM   3512  C   LYS A 440      31.018 -15.735 -18.476  1.00 91.88           C  
ATOM   3513  CB  LYS A 440      32.530 -15.386 -20.440  1.00 91.88           C  
ATOM   3514  O   LYS A 440      31.038 -14.719 -17.777  1.00 91.88           O  
ATOM   3515  CG  LYS A 440      32.766 -15.610 -21.927  1.00 91.88           C  
ATOM   3516  CD  LYS A 440      34.234 -15.430 -22.292  1.00 91.88           C  
ATOM   3517  CE  LYS A 440      34.469 -15.632 -23.783  1.00 91.88           C  
ATOM   3518  NZ  LYS A 440      35.898 -15.406 -24.155  1.00 91.88           N  
ATOM   3519  N   ALA A 441      30.653 -16.838 -17.967  1.00 90.26           N  
ATOM   3520  CA  ALA A 441      30.641 -17.060 -16.523  1.00 90.26           C  
ATOM   3521  C   ALA A 441      31.706 -18.074 -16.115  1.00 90.26           C  
ATOM   3522  CB  ALA A 441      29.261 -17.529 -16.068  1.00 90.26           C  
ATOM   3523  O   ALA A 441      31.848 -19.123 -16.749  1.00 90.26           O  
ATOM   3524  N   ALA A 442      32.744 -17.730 -15.267  1.00 93.35           N  
ATOM   3525  CA  ALA A 442      33.774 -18.590 -14.691  1.00 93.35           C  
ATOM   3526  C   ALA A 442      33.843 -18.423 -13.175  1.00 93.35           C  
ATOM   3527  CB  ALA A 442      35.133 -18.288 -15.319  1.00 93.35           C  
ATOM   3528  O   ALA A 442      33.569 -17.341 -12.650  1.00 93.35           O  
ATOM   3529  N   GLY A 443      33.865 -19.526 -12.410  1.00 91.52           N  
ATOM   3530  CA  GLY A 443      34.022 -19.415 -10.968  1.00 91.52           C  
ATOM   3531  C   GLY A 443      34.048 -20.759 -10.266  1.00 91.52           C  
ATOM   3532  O   GLY A 443      34.178 -21.801 -10.912  1.00 91.52           O  
ATOM   3533  N   ILE A 444      34.084 -20.699  -8.919  1.00 94.54           N  
ATOM   3534  CA  ILE A 444      34.087 -21.887  -8.071  1.00 94.54           C  
ATOM   3535  C   ILE A 444      32.671 -22.167  -7.571  1.00 94.54           C  
ATOM   3536  CB  ILE A 444      35.055 -21.727  -6.878  1.00 94.54           C  
ATOM   3537  O   ILE A 444      31.976 -21.256  -7.116  1.00 94.54           O  
ATOM   3538  CG1 ILE A 444      36.479 -21.460  -7.377  1.00 94.54           C  
ATOM   3539  CG2 ILE A 444      35.013 -22.967  -5.979  1.00 94.54           C  
ATOM   3540  CD1 ILE A 444      37.461 -21.083  -6.277  1.00 94.54           C  
ATOM   3541  N   LYS A 445      32.132 -23.319  -7.739  1.00 95.35           N  
ATOM   3542  CA  LYS A 445      30.849 -23.712  -7.163  1.00 95.35           C  
ATOM   3543  C   LYS A 445      30.925 -23.773  -5.640  1.00 95.35           C  
ATOM   3544  CB  LYS A 445      30.401 -25.064  -7.720  1.00 95.35           C  
ATOM   3545  O   LYS A 445      31.676 -24.577  -5.083  1.00 95.35           O  
ATOM   3546  CG  LYS A 445      30.074 -25.043  -9.206  1.00 95.35           C  
ATOM   3547  CD  LYS A 445      29.558 -26.395  -9.683  1.00 95.35           C  
ATOM   3548  CE  LYS A 445      29.202 -26.367 -11.163  1.00 95.35           C  
ATOM   3549  NZ  LYS A 445      28.726 -27.699 -11.643  1.00 95.35           N  
ATOM   3550  N   ALA A 446      30.394 -22.849  -4.902  1.00 95.46           N  
ATOM   3551  CA  ALA A 446      30.459 -22.729  -3.448  1.00 95.46           C  
ATOM   3552  C   ALA A 446      29.163 -22.150  -2.887  1.00 95.46           C  
ATOM   3553  CB  ALA A 446      31.647 -21.862  -3.038  1.00 95.46           C  
ATOM   3554  O   ALA A 446      28.423 -21.465  -3.597  1.00 95.46           O  
ATOM   3555  N   ARG A 447      28.800 -22.532  -1.553  1.00 94.91           N  
ATOM   3556  CA  ARG A 447      27.665 -21.961  -0.835  1.00 94.91           C  
ATOM   3557  C   ARG A 447      28.068 -20.691  -0.094  1.00 94.91           C  
ATOM   3558  CB  ARG A 447      27.084 -22.979   0.148  1.00 94.91           C  
ATOM   3559  O   ARG A 447      28.343 -20.727   1.107  1.00 94.91           O  
ATOM   3560  CG  ARG A 447      26.420 -24.173  -0.521  1.00 94.91           C  
ATOM   3561  CD  ARG A 447      25.729 -25.075   0.492  1.00 94.91           C  
ATOM   3562  NE  ARG A 447      24.994 -26.154  -0.161  1.00 94.91           N  
ATOM   3563  NH1 ARG A 447      22.902 -25.318   0.351  1.00 94.91           N  
ATOM   3564  NH2 ARG A 447      23.103 -27.271  -0.834  1.00 94.91           N  
ATOM   3565  CZ  ARG A 447      23.668 -26.245  -0.213  1.00 94.91           C  
ATOM   3566  N   THR A 448      28.316 -19.586  -0.850  1.00 93.57           N  
ATOM   3567  CA  THR A 448      28.751 -18.359  -0.193  1.00 93.57           C  
ATOM   3568  C   THR A 448      28.392 -17.138  -1.035  1.00 93.57           C  
ATOM   3569  CB  THR A 448      30.268 -18.375   0.072  1.00 93.57           C  
ATOM   3570  O   THR A 448      28.132 -17.259  -2.234  1.00 93.57           O  
ATOM   3571  CG2 THR A 448      31.054 -18.415  -1.234  1.00 93.57           C  
ATOM   3572  OG1 THR A 448      30.632 -17.196   0.800  1.00 93.57           O  
ATOM   3573  N   LEU A 449      28.253 -16.033  -0.361  1.00 92.76           N  
ATOM   3574  CA  LEU A 449      28.190 -14.735  -1.026  1.00 92.76           C  
ATOM   3575  C   LEU A 449      29.514 -13.991  -0.892  1.00 92.76           C  
ATOM   3576  CB  LEU A 449      27.055 -13.889  -0.442  1.00 92.76           C  
ATOM   3577  O   LEU A 449      30.367 -14.372  -0.088  1.00 92.76           O  
ATOM   3578  CG  LEU A 449      25.639 -14.444  -0.612  1.00 92.76           C  
ATOM   3579  CD1 LEU A 449      24.645 -13.615   0.194  1.00 92.76           C  
ATOM   3580  CD2 LEU A 449      25.249 -14.472  -2.086  1.00 92.76           C  
ATOM   3581  N   THR A 450      29.662 -12.934  -1.683  1.00 91.31           N  
ATOM   3582  CA  THR A 450      30.910 -12.179  -1.668  1.00 91.31           C  
ATOM   3583  C   THR A 450      31.001 -11.310  -0.417  1.00 91.31           C  
ATOM   3584  CB  THR A 450      31.042 -11.294  -2.921  1.00 91.31           C  
ATOM   3585  O   THR A 450      30.010 -11.130   0.293  1.00 91.31           O  
ATOM   3586  CG2 THR A 450      30.951 -12.127  -4.195  1.00 91.31           C  
ATOM   3587  OG1 THR A 450      29.992 -10.320  -2.925  1.00 91.31           O  
ATOM   3588  N   PRO A 451      32.195 -10.789  -0.059  1.00 92.62           N  
ATOM   3589  CA  PRO A 451      32.424  -9.968   1.133  1.00 92.62           C  
ATOM   3590  C   PRO A 451      31.522  -8.737   1.183  1.00 92.62           C  
ATOM   3591  CB  PRO A 451      33.894  -9.563   1.005  1.00 92.62           C  
ATOM   3592  O   PRO A 451      31.099  -8.321   2.265  1.00 92.62           O  
ATOM   3593  CG  PRO A 451      34.548 -10.710   0.305  1.00 92.62           C  
ATOM   3594  CD  PRO A 451      33.608 -11.224  -0.748  1.00 92.62           C  
ATOM   3595  N   LYS A 452      31.062  -8.115   0.058  1.00 92.89           N  
ATOM   3596  CA  LYS A 452      30.240  -6.909   0.054  1.00 92.89           C  
ATOM   3597  C   LYS A 452      28.820  -7.209   0.526  1.00 92.89           C  
ATOM   3598  CB  LYS A 452      30.206  -6.286  -1.343  1.00 92.89           C  
ATOM   3599  O   LYS A 452      28.039  -6.291   0.785  1.00 92.89           O  
ATOM   3600  CG  LYS A 452      31.473  -5.530  -1.714  1.00 92.89           C  
ATOM   3601  CD  LYS A 452      31.327  -4.816  -3.052  1.00 92.89           C  
ATOM   3602  CE  LYS A 452      32.594  -4.058  -3.423  1.00 92.89           C  
ATOM   3603  NZ  LYS A 452      32.483  -3.421  -4.770  1.00 92.89           N  
ATOM   3604  N   PHE A 453      28.455  -8.513   0.728  1.00 94.99           N  
ATOM   3605  CA  PHE A 453      27.151  -8.916   1.243  1.00 94.99           C  
ATOM   3606  C   PHE A 453      27.169  -8.989   2.765  1.00 94.99           C  
ATOM   3607  CB  PHE A 453      26.735 -10.268   0.657  1.00 94.99           C  
ATOM   3608  O   PHE A 453      26.159  -9.324   3.388  1.00 94.99           O  
ATOM   3609  CG  PHE A 453      26.114 -10.172  -0.710  1.00 94.99           C  
ATOM   3610  CD1 PHE A 453      24.738 -10.283  -0.873  1.00 94.99           C  
ATOM   3611  CD2 PHE A 453      26.906  -9.971  -1.833  1.00 94.99           C  
ATOM   3612  CE1 PHE A 453      24.160 -10.194  -2.138  1.00 94.99           C  
ATOM   3613  CE2 PHE A 453      26.335  -9.882  -3.100  1.00 94.99           C  
ATOM   3614  CZ  PHE A 453      24.963  -9.994  -3.250  1.00 94.99           C  
ATOM   3615  N   ARG A 454      28.262  -8.652   3.457  1.00 93.49           N  
ATOM   3616  CA  ARG A 454      28.438  -8.940   4.876  1.00 93.49           C  
ATOM   3617  C   ARG A 454      28.200  -7.693   5.721  1.00 93.49           C  
ATOM   3618  CB  ARG A 454      29.839  -9.494   5.144  1.00 93.49           C  
ATOM   3619  O   ARG A 454      28.092  -7.778   6.946  1.00 93.49           O  
ATOM   3620  CG  ARG A 454      30.067 -10.889   4.585  1.00 93.49           C  
ATOM   3621  CD  ARG A 454      31.439 -11.431   4.962  1.00 93.49           C  
ATOM   3622  NE  ARG A 454      31.766 -12.639   4.211  1.00 93.49           N  
ATOM   3623  NH1 ARG A 454      33.958 -12.744   4.933  1.00 93.49           N  
ATOM   3624  NH2 ARG A 454      33.144 -14.331   3.494  1.00 93.49           N  
ATOM   3625  CZ  ARG A 454      32.955 -13.235   4.214  1.00 93.49           C  
ATOM   3626  N   GLU A 455      28.090  -6.555   5.111  1.00 93.56           N  
ATOM   3627  CA  GLU A 455      27.809  -5.349   5.885  1.00 93.56           C  
ATOM   3628  C   GLU A 455      26.307  -5.137   6.049  1.00 93.56           C  
ATOM   3629  CB  GLU A 455      28.444  -4.125   5.221  1.00 93.56           C  
ATOM   3630  O   GLU A 455      25.606  -4.846   5.078  1.00 93.56           O  
ATOM   3631  CG  GLU A 455      28.678  -2.961   6.173  1.00 93.56           C  
ATOM   3632  CD  GLU A 455      27.391  -2.368   6.723  1.00 93.56           C  
ATOM   3633  OE1 GLU A 455      27.266  -2.232   7.961  1.00 93.56           O  
ATOM   3634  OE2 GLU A 455      26.499  -2.038   5.909  1.00 93.56           O  
ATOM   3635  N   HIS A 456      25.686  -5.025   7.243  1.00 94.62           N  
ATOM   3636  CA  HIS A 456      24.243  -5.115   7.438  1.00 94.62           C  
ATOM   3637  C   HIS A 456      23.724  -3.941   8.261  1.00 94.62           C  
ATOM   3638  CB  HIS A 456      23.876  -6.436   8.117  1.00 94.62           C  
ATOM   3639  O   HIS A 456      22.537  -3.887   8.592  1.00 94.62           O  
ATOM   3640  CG  HIS A 456      24.335  -7.645   7.366  1.00 94.62           C  
ATOM   3641  CD2 HIS A 456      25.043  -8.727   7.769  1.00 94.62           C  
ATOM   3642  ND1 HIS A 456      24.073  -7.832   6.026  1.00 94.62           N  
ATOM   3643  CE1 HIS A 456      24.601  -8.981   5.637  1.00 94.62           C  
ATOM   3644  NE2 HIS A 456      25.194  -9.543   6.676  1.00 94.62           N  
ATOM   3645  N   VAL A 457      24.621  -2.949   8.552  1.00 94.30           N  
ATOM   3646  CA  VAL A 457      24.188  -1.985   9.558  1.00 94.30           C  
ATOM   3647  C   VAL A 457      24.098  -0.594   8.935  1.00 94.30           C  
ATOM   3648  CB  VAL A 457      25.142  -1.965  10.773  1.00 94.30           C  
ATOM   3649  O   VAL A 457      23.173   0.167   9.232  1.00 94.30           O  
ATOM   3650  CG1 VAL A 457      24.746  -0.861  11.752  1.00 94.30           C  
ATOM   3651  CG2 VAL A 457      25.147  -3.324  11.470  1.00 94.30           C  
ATOM   3652  N   ARG A 458      24.925  -0.182   8.128  1.00 94.52           N  
ATOM   3653  CA  ARG A 458      25.126   1.193   7.683  1.00 94.52           C  
ATOM   3654  C   ARG A 458      23.883   1.728   6.980  1.00 94.52           C  
ATOM   3655  CB  ARG A 458      26.336   1.285   6.750  1.00 94.52           C  
ATOM   3656  O   ARG A 458      23.510   2.889   7.166  1.00 94.52           O  
ATOM   3657  CG  ARG A 458      27.674   1.199   7.467  1.00 94.52           C  
ATOM   3658  CD  ARG A 458      28.837   1.476   6.524  1.00 94.52           C  
ATOM   3659  NE  ARG A 458      30.121   1.398   7.215  1.00 94.52           N  
ATOM   3660  NH1 ARG A 458      31.358   0.994   5.306  1.00 94.52           N  
ATOM   3661  NH2 ARG A 458      32.397   1.119   7.346  1.00 94.52           N  
ATOM   3662  CZ  ARG A 458      31.289   1.170   6.621  1.00 94.52           C  
ATOM   3663  N   GLN A 459      23.239   0.949   6.102  1.00 97.03           N  
ATOM   3664  CA  GLN A 459      22.066   1.486   5.421  1.00 97.03           C  
ATOM   3665  C   GLN A 459      20.866   1.551   6.361  1.00 97.03           C  
ATOM   3666  CB  GLN A 459      21.726   0.643   4.191  1.00 97.03           C  
ATOM   3667  O   GLN A 459      19.947   2.346   6.150  1.00 97.03           O  
ATOM   3668  CG  GLN A 459      22.606   0.934   2.983  1.00 97.03           C  
ATOM   3669  CD  GLN A 459      22.042   0.364   1.695  1.00 97.03           C  
ATOM   3670  NE2 GLN A 459      22.892   0.237   0.681  1.00 97.03           N  
ATOM   3671  OE1 GLN A 459      20.854   0.038   1.613  1.00 97.03           O  
ATOM   3672  N   ALA A 460      20.847   0.725   7.421  1.00 97.67           N  
ATOM   3673  CA  ALA A 460      19.840   0.931   8.459  1.00 97.67           C  
ATOM   3674  C   ALA A 460      20.065   2.253   9.186  1.00 97.67           C  
ATOM   3675  CB  ALA A 460      19.856  -0.229   9.452  1.00 97.67           C  
ATOM   3676  O   ALA A 460      19.111   2.979   9.476  1.00 97.67           O  
ATOM   3677  N   GLN A 461      21.354   2.582   9.465  1.00 97.30           N  
ATOM   3678  CA  GLN A 461      21.706   3.868  10.058  1.00 97.30           C  
ATOM   3679  C   GLN A 461      21.320   5.022   9.137  1.00 97.30           C  
ATOM   3680  CB  GLN A 461      23.202   3.923  10.371  1.00 97.30           C  
ATOM   3681  O   GLN A 461      20.731   6.009   9.583  1.00 97.30           O  
ATOM   3682  CG  GLN A 461      23.632   2.978  11.485  1.00 97.30           C  
ATOM   3683  CD  GLN A 461      25.139   2.825  11.575  1.00 97.30           C  
ATOM   3684  NE2 GLN A 461      25.612   2.261  12.681  1.00 97.30           N  
ATOM   3685  OE1 GLN A 461      25.871   3.208  10.658  1.00 97.30           O  
ATOM   3686  N   LEU A 462      21.632   4.886   7.839  1.00 97.74           N  
ATOM   3687  CA  LEU A 462      21.321   5.902   6.840  1.00 97.74           C  
ATOM   3688  C   LEU A 462      19.821   6.169   6.783  1.00 97.74           C  
ATOM   3689  CB  LEU A 462      21.826   5.469   5.461  1.00 97.74           C  
ATOM   3690  O   LEU A 462      19.391   7.325   6.778  1.00 97.74           O  
ATOM   3691  CG  LEU A 462      21.585   6.450   4.312  1.00 97.74           C  
ATOM   3692  CD1 LEU A 462      22.430   7.706   4.501  1.00 97.74           C  
ATOM   3693  CD2 LEU A 462      21.892   5.790   2.972  1.00 97.74           C  
ATOM   3694  N   PHE A 463      19.031   5.093   6.800  1.00 98.49           N  
ATOM   3695  CA  PHE A 463      17.579   5.218   6.760  1.00 98.49           C  
ATOM   3696  C   PHE A 463      17.066   5.959   7.988  1.00 98.49           C  
ATOM   3697  CB  PHE A 463      16.921   3.838   6.665  1.00 98.49           C  
ATOM   3698  O   PHE A 463      16.320   6.933   7.866  1.00 98.49           O  
ATOM   3699  CG  PHE A 463      15.418   3.876   6.734  1.00 98.49           C  
ATOM   3700  CD1 PHE A 463      14.744   3.315   7.812  1.00 98.49           C  
ATOM   3701  CD2 PHE A 463      14.680   4.474   5.721  1.00 98.49           C  
ATOM   3702  CE1 PHE A 463      13.353   3.349   7.878  1.00 98.49           C  
ATOM   3703  CE2 PHE A 463      13.290   4.511   5.781  1.00 98.49           C  
ATOM   3704  CZ  PHE A 463      12.628   3.948   6.860  1.00 98.49           C  
ATOM   3705  N   TYR A 464      17.474   5.472   9.185  1.00 98.49           N  
ATOM   3706  CA  TYR A 464      17.001   6.073  10.427  1.00 98.49           C  
ATOM   3707  C   TYR A 464      17.374   7.549  10.495  1.00 98.49           C  
ATOM   3708  CB  TYR A 464      17.580   5.332  11.637  1.00 98.49           C  
ATOM   3709  O   TYR A 464      16.544   8.389  10.851  1.00 98.49           O  
ATOM   3710  CG  TYR A 464      17.185   5.935  12.963  1.00 98.49           C  
ATOM   3711  CD1 TYR A 464      18.105   6.646  13.729  1.00 98.49           C  
ATOM   3712  CD2 TYR A 464      15.891   5.793  13.453  1.00 98.49           C  
ATOM   3713  CE1 TYR A 464      17.746   7.201  14.953  1.00 98.49           C  
ATOM   3714  CE2 TYR A 464      15.521   6.343  14.676  1.00 98.49           C  
ATOM   3715  OH  TYR A 464      16.092   7.593  16.627  1.00 98.49           O  
ATOM   3716  CZ  TYR A 464      16.453   7.045  15.417  1.00 98.49           C  
ATOM   3717  N   ASN A 465      18.639   7.872  10.086  1.00 98.29           N  
ATOM   3718  CA  ASN A 465      19.127   9.245  10.153  1.00 98.29           C  
ATOM   3719  C   ASN A 465      18.367  10.157   9.193  1.00 98.29           C  
ATOM   3720  CB  ASN A 465      20.628   9.297   9.859  1.00 98.29           C  
ATOM   3721  O   ASN A 465      18.270  11.363   9.422  1.00 98.29           O  
ATOM   3722  CG  ASN A 465      21.457   8.624  10.935  1.00 98.29           C  
ATOM   3723  ND2 ASN A 465      22.640   8.150  10.562  1.00 98.29           N  
ATOM   3724  OD1 ASN A 465      21.037   8.529  12.091  1.00 98.29           O  
ATOM   3725  N   SER A 466      17.791   9.591   8.175  1.00 98.47           N  
ATOM   3726  CA  SER A 466      17.166  10.372   7.112  1.00 98.47           C  
ATOM   3727  C   SER A 466      15.687  10.608   7.397  1.00 98.47           C  
ATOM   3728  CB  SER A 466      17.328   9.669   5.764  1.00 98.47           C  
ATOM   3729  O   SER A 466      15.026  11.368   6.686  1.00 98.47           O  
ATOM   3730  OG  SER A 466      18.697   9.568   5.411  1.00 98.47           O  
ATOM   3731  N   LEU A 467      15.146   9.997   8.446  1.00 98.51           N  
ATOM   3732  CA  LEU A 467      13.738  10.147   8.797  1.00 98.51           C  
ATOM   3733  C   LEU A 467      13.487  11.488   9.478  1.00 98.51           C  
ATOM   3734  CB  LEU A 467      13.290   9.004   9.713  1.00 98.51           C  
ATOM   3735  O   LEU A 467      14.375  12.028  10.142  1.00 98.51           O  
ATOM   3736  CG  LEU A 467      13.322   7.599   9.109  1.00 98.51           C  
ATOM   3737  CD1 LEU A 467      12.865   6.570  10.137  1.00 98.51           C  
ATOM   3738  CD2 LEU A 467      12.454   7.535   7.857  1.00 98.51           C  
ATOM   3739  N   SER A 468      12.316  12.098   9.239  1.00 98.14           N  
ATOM   3740  CA  SER A 468      11.891  13.295   9.958  1.00 98.14           C  
ATOM   3741  C   SER A 468      11.721  13.015  11.447  1.00 98.14           C  
ATOM   3742  CB  SER A 468      10.582  13.832   9.379  1.00 98.14           C  
ATOM   3743  O   SER A 468      11.714  11.856  11.869  1.00 98.14           O  
ATOM   3744  OG  SER A 468       9.493  13.000   9.741  1.00 98.14           O  
ATOM   3745  N   ARG A 469      11.546  14.074  12.218  1.00 97.73           N  
ATOM   3746  CA  ARG A 469      11.326  13.930  13.654  1.00 97.73           C  
ATOM   3747  C   ARG A 469      10.060  13.129  13.936  1.00 97.73           C  
ATOM   3748  CB  ARG A 469      11.239  15.303  14.325  1.00 97.73           C  
ATOM   3749  O   ARG A 469      10.053  12.254  14.805  1.00 97.73           O  
ATOM   3750  CG  ARG A 469      11.188  15.244  15.843  1.00 97.73           C  
ATOM   3751  CD  ARG A 469      11.174  16.635  16.461  1.00 97.73           C  
ATOM   3752  NE  ARG A 469      10.634  16.617  17.818  1.00 97.73           N  
ATOM   3753  NH1 ARG A 469       9.816  18.776  17.743  1.00 97.73           N  
ATOM   3754  NH2 ARG A 469       9.551  17.509  19.635  1.00 97.73           N  
ATOM   3755  CZ  ARG A 469      10.002  17.634  18.396  1.00 97.73           C  
ATOM   3756  N   VAL A 470       9.024  13.358  13.174  1.00 98.01           N  
ATOM   3757  CA  VAL A 470       7.750  12.658  13.305  1.00 98.01           C  
ATOM   3758  C   VAL A 470       7.947  11.171  13.021  1.00 98.01           C  
ATOM   3759  CB  VAL A 470       6.679  13.245  12.358  1.00 98.01           C  
ATOM   3760  O   VAL A 470       7.519  10.321  13.806  1.00 98.01           O  
ATOM   3761  CG1 VAL A 470       5.419  12.381  12.367  1.00 98.01           C  
ATOM   3762  CG2 VAL A 470       6.348  14.683  12.754  1.00 98.01           C  
ATOM   3763  N   GLU A 471       8.652  10.898  11.922  1.00 98.47           N  
ATOM   3764  CA  GLU A 471       8.858   9.515  11.501  1.00 98.47           C  
ATOM   3765  C   GLU A 471       9.711   8.753  12.511  1.00 98.47           C  
ATOM   3766  CB  GLU A 471       9.509   9.465  10.117  1.00 98.47           C  
ATOM   3767  O   GLU A 471       9.426   7.595  12.825  1.00 98.47           O  
ATOM   3768  CG  GLU A 471       8.587   9.899   8.987  1.00 98.47           C  
ATOM   3769  CD  GLU A 471       9.307  10.081   7.661  1.00 98.47           C  
ATOM   3770  OE1 GLU A 471       9.033   9.312   6.711  1.00 98.47           O  
ATOM   3771  OE2 GLU A 471      10.153  10.998   7.571  1.00 98.47           O  
ATOM   3772  N   LYS A 472      10.711   9.349  13.108  1.00 98.52           N  
ATOM   3773  CA  LYS A 472      11.543   8.701  14.119  1.00 98.52           C  
ATOM   3774  C   LYS A 472      10.727   8.353  15.360  1.00 98.52           C  
ATOM   3775  CB  LYS A 472      12.720   9.599  14.501  1.00 98.52           C  
ATOM   3776  O   LYS A 472      10.883   7.269  15.928  1.00 98.52           O  
ATOM   3777  CG  LYS A 472      13.820   9.658  13.451  1.00 98.52           C  
ATOM   3778  CD  LYS A 472      15.000  10.497  13.924  1.00 98.52           C  
ATOM   3779  CE  LYS A 472      16.116  10.528  12.888  1.00 98.52           C  
ATOM   3780  NZ  LYS A 472      17.253  11.393  13.325  1.00 98.52           N  
ATOM   3781  N   SER A 473       9.865   9.307  15.747  1.00 98.23           N  
ATOM   3782  CA  SER A 473       9.003   9.055  16.897  1.00 98.23           C  
ATOM   3783  C   SER A 473       8.070   7.876  16.641  1.00 98.23           C  
ATOM   3784  CB  SER A 473       8.184  10.300  17.237  1.00 98.23           C  
ATOM   3785  O   SER A 473       7.913   7.004  17.498  1.00 98.23           O  
ATOM   3786  OG  SER A 473       7.287  10.038  18.302  1.00 98.23           O  
ATOM   3787  N   HIS A 474       7.441   7.781  15.505  1.00 98.57           N  
ATOM   3788  CA  HIS A 474       6.554   6.679  15.150  1.00 98.57           C  
ATOM   3789  C   HIS A 474       7.313   5.358  15.088  1.00 98.57           C  
ATOM   3790  CB  HIS A 474       5.869   6.954  13.810  1.00 98.57           C  
ATOM   3791  O   HIS A 474       6.817   4.330  15.553  1.00 98.57           O  
ATOM   3792  CG  HIS A 474       4.850   8.047  13.870  1.00 98.57           C  
ATOM   3793  CD2 HIS A 474       4.384   8.772  14.915  1.00 98.57           C  
ATOM   3794  ND1 HIS A 474       4.182   8.504  12.755  1.00 98.57           N  
ATOM   3795  CE1 HIS A 474       3.347   9.466  13.112  1.00 98.57           C  
ATOM   3796  NE2 HIS A 474       3.451   9.648  14.418  1.00 98.57           N  
ATOM   3797  N   LEU A 475       8.467   5.395  14.452  1.00 98.67           N  
ATOM   3798  CA  LEU A 475       9.279   4.186  14.362  1.00 98.67           C  
ATOM   3799  C   LEU A 475       9.626   3.660  15.751  1.00 98.67           C  
ATOM   3800  CB  LEU A 475      10.562   4.460  13.573  1.00 98.67           C  
ATOM   3801  O   LEU A 475       9.506   2.460  16.012  1.00 98.67           O  
ATOM   3802  CG  LEU A 475      11.477   3.259  13.326  1.00 98.67           C  
ATOM   3803  CD1 LEU A 475      12.183   3.398  11.982  1.00 98.67           C  
ATOM   3804  CD2 LEU A 475      12.491   3.118  14.456  1.00 98.67           C  
ATOM   3805  N   THR A 476      10.033   4.503  16.661  1.00 98.60           N  
ATOM   3806  CA  THR A 476      10.355   4.139  18.036  1.00 98.60           C  
ATOM   3807  C   THR A 476       9.145   3.518  18.728  1.00 98.60           C  
ATOM   3808  CB  THR A 476      10.837   5.362  18.839  1.00 98.60           C  
ATOM   3809  O   THR A 476       9.256   2.461  19.353  1.00 98.60           O  
ATOM   3810  CG2 THR A 476      11.159   4.981  20.280  1.00 98.60           C  
ATOM   3811  OG1 THR A 476      12.015   5.896  18.223  1.00 98.60           O  
ATOM   3812  N   SER A 477       7.977   4.140  18.571  1.00 98.38           N  
ATOM   3813  CA  SER A 477       6.745   3.640  19.173  1.00 98.38           C  
ATOM   3814  C   SER A 477       6.352   2.288  18.587  1.00 98.38           C  
ATOM   3815  CB  SER A 477       5.607   4.642  18.974  1.00 98.38           C  
ATOM   3816  O   SER A 477       5.902   1.399  19.312  1.00 98.38           O  
ATOM   3817  OG  SER A 477       5.877   5.853  19.658  1.00 98.38           O  
ATOM   3818  N   ALA A 478       6.547   2.149  17.312  1.00 98.57           N  
ATOM   3819  CA  ALA A 478       6.203   0.894  16.650  1.00 98.57           C  
ATOM   3820  C   ALA A 478       7.071  -0.252  17.160  1.00 98.57           C  
ATOM   3821  CB  ALA A 478       6.347   1.034  15.136  1.00 98.57           C  
ATOM   3822  O   ALA A 478       6.566  -1.335  17.462  1.00 98.57           O  
ATOM   3823  N   LEU A 479       8.381  -0.045  17.241  1.00 98.69           N  
ATOM   3824  CA  LEU A 479       9.288  -1.058  17.769  1.00 98.69           C  
ATOM   3825  C   LEU A 479       8.918  -1.426  19.202  1.00 98.69           C  
ATOM   3826  CB  LEU A 479      10.735  -0.562  17.715  1.00 98.69           C  
ATOM   3827  O   LEU A 479       8.882  -2.607  19.555  1.00 98.69           O  
ATOM   3828  CG  LEU A 479      11.390  -0.532  16.333  1.00 98.69           C  
ATOM   3829  CD1 LEU A 479      12.594   0.404  16.337  1.00 98.69           C  
ATOM   3830  CD2 LEU A 479      11.801  -1.937  15.905  1.00 98.69           C  
ATOM   3831  N   ALA A 480       8.614  -0.429  19.993  1.00 98.39           N  
ATOM   3832  CA  ALA A 480       8.209  -0.669  21.376  1.00 98.39           C  
ATOM   3833  C   ALA A 480       6.929  -1.497  21.437  1.00 98.39           C  
ATOM   3834  CB  ALA A 480       8.017   0.656  22.111  1.00 98.39           C  
ATOM   3835  O   ALA A 480       6.823  -2.429  22.238  1.00 98.39           O  
ATOM   3836  N   PHE A 481       5.981  -1.128  20.566  1.00 98.06           N  
ATOM   3837  CA  PHE A 481       4.713  -1.847  20.528  1.00 98.06           C  
ATOM   3838  C   PHE A 481       4.932  -3.312  20.173  1.00 98.06           C  
ATOM   3839  CB  PHE A 481       3.756  -1.200  19.521  1.00 98.06           C  
ATOM   3840  O   PHE A 481       4.436  -4.205  20.864  1.00 98.06           O  
ATOM   3841  CG  PHE A 481       2.447  -1.926  19.375  1.00 98.06           C  
ATOM   3842  CD1 PHE A 481       2.301  -2.945  18.442  1.00 98.06           C  
ATOM   3843  CD2 PHE A 481       1.360  -1.590  20.172  1.00 98.06           C  
ATOM   3844  CE1 PHE A 481       1.090  -3.620  18.304  1.00 98.06           C  
ATOM   3845  CE2 PHE A 481       0.147  -2.259  20.041  1.00 98.06           C  
ATOM   3846  CZ  PHE A 481       0.013  -3.273  19.106  1.00 98.06           C  
ATOM   3847  N   GLU A 482       5.674  -3.523  19.052  1.00 97.96           N  
ATOM   3848  CA  GLU A 482       5.876  -4.888  18.574  1.00 97.96           C  
ATOM   3849  C   GLU A 482       6.595  -5.738  19.618  1.00 97.96           C  
ATOM   3850  CB  GLU A 482       6.665  -4.887  17.263  1.00 97.96           C  
ATOM   3851  O   GLU A 482       6.152  -6.843  19.939  1.00 97.96           O  
ATOM   3852  CG  GLU A 482       5.890  -4.326  16.079  1.00 97.96           C  
ATOM   3853  CD  GLU A 482       4.962  -5.342  15.433  1.00 97.96           C  
ATOM   3854  OE1 GLU A 482       4.226  -4.978  14.488  1.00 97.96           O  
ATOM   3855  OE2 GLU A 482       4.970  -6.512  15.877  1.00 97.96           O  
ATOM   3856  N   LEU A 483       7.632  -5.222  20.181  1.00 98.32           N  
ATOM   3857  CA  LEU A 483       8.480  -5.980  21.096  1.00 98.32           C  
ATOM   3858  C   LEU A 483       7.793  -6.165  22.445  1.00 98.32           C  
ATOM   3859  CB  LEU A 483       9.825  -5.275  21.287  1.00 98.32           C  
ATOM   3860  O   LEU A 483       8.117  -7.094  23.188  1.00 98.32           O  
ATOM   3861  CG  LEU A 483      10.749  -5.234  20.069  1.00 98.32           C  
ATOM   3862  CD1 LEU A 483      11.973  -4.372  20.360  1.00 98.32           C  
ATOM   3863  CD2 LEU A 483      11.165  -6.645  19.666  1.00 98.32           C  
ATOM   3864  N   ASP A 484       6.850  -5.287  22.786  1.00 97.41           N  
ATOM   3865  CA  ASP A 484       6.048  -5.446  23.995  1.00 97.41           C  
ATOM   3866  C   ASP A 484       5.241  -6.741  23.952  1.00 97.41           C  
ATOM   3867  CB  ASP A 484       5.114  -4.249  24.181  1.00 97.41           C  
ATOM   3868  O   ASP A 484       4.913  -7.309  24.996  1.00 97.41           O  
ATOM   3869  CG  ASP A 484       4.238  -4.367  25.416  1.00 97.41           C  
ATOM   3870  OD1 ASP A 484       4.771  -4.342  26.546  1.00 97.41           O  
ATOM   3871  OD2 ASP A 484       3.004  -4.488  25.257  1.00 97.41           O  
ATOM   3872  N   HIS A 485       4.924  -7.228  22.775  1.00 97.01           N  
ATOM   3873  CA  HIS A 485       4.117  -8.430  22.603  1.00 97.01           C  
ATOM   3874  C   HIS A 485       4.987  -9.683  22.604  1.00 97.01           C  
ATOM   3875  CB  HIS A 485       3.311  -8.353  21.305  1.00 97.01           C  
ATOM   3876  O   HIS A 485       4.475 -10.800  22.500  1.00 97.01           O  
ATOM   3877  CG  HIS A 485       2.141  -7.424  21.380  1.00 97.01           C  
ATOM   3878  CD2 HIS A 485       0.816  -7.672  21.513  1.00 97.01           C  
ATOM   3879  ND1 HIS A 485       2.273  -6.054  21.315  1.00 97.01           N  
ATOM   3880  CE1 HIS A 485       1.077  -5.497  21.406  1.00 97.01           C  
ATOM   3881  NE2 HIS A 485       0.176  -6.457  21.526  1.00 97.01           N  
ATOM   3882  N   CYS A 486       6.287  -9.442  22.608  1.00 96.98           N  
ATOM   3883  CA  CYS A 486       7.184 -10.582  22.764  1.00 96.98           C  
ATOM   3884  C   CYS A 486       7.322 -10.970  24.231  1.00 96.98           C  
ATOM   3885  CB  CYS A 486       8.560 -10.265  22.179  1.00 96.98           C  
ATOM   3886  O   CYS A 486       7.682 -10.139  25.067  1.00 96.98           O  
ATOM   3887  SG  CYS A 486       8.538  -9.935  20.403  1.00 96.98           S  
ATOM   3888  N   ASP A 487       7.079 -12.255  24.515  1.00 94.40           N  
ATOM   3889  CA  ASP A 487       7.037 -12.659  25.917  1.00 94.40           C  
ATOM   3890  C   ASP A 487       8.360 -13.290  26.346  1.00 94.40           C  
ATOM   3891  CB  ASP A 487       5.885 -13.637  26.159  1.00 94.40           C  
ATOM   3892  O   ASP A 487       8.571 -13.556  27.531  1.00 94.40           O  
ATOM   3893  CG  ASP A 487       5.939 -14.854  25.252  1.00 94.40           C  
ATOM   3894  OD1 ASP A 487       6.935 -15.022  24.516  1.00 94.40           O  
ATOM   3895  OD2 ASP A 487       4.976 -15.650  25.273  1.00 94.40           O  
ATOM   3896  N   ASP A 488       9.296 -13.496  25.483  1.00 96.80           N  
ATOM   3897  CA  ASP A 488      10.614 -14.044  25.786  1.00 96.80           C  
ATOM   3898  C   ASP A 488      11.657 -12.935  25.905  1.00 96.80           C  
ATOM   3899  CB  ASP A 488      11.037 -15.051  24.714  1.00 96.80           C  
ATOM   3900  O   ASP A 488      12.004 -12.293  24.911  1.00 96.80           O  
ATOM   3901  CG  ASP A 488      12.278 -15.839  25.096  1.00 96.80           C  
ATOM   3902  OD1 ASP A 488      13.095 -15.338  25.899  1.00 96.80           O  
ATOM   3903  OD2 ASP A 488      12.441 -16.969  24.587  1.00 96.80           O  
ATOM   3904  N   PRO A 489      12.262 -12.726  27.079  1.00 96.78           N  
ATOM   3905  CA  PRO A 489      13.214 -11.636  27.306  1.00 96.78           C  
ATOM   3906  C   PRO A 489      14.453 -11.741  26.420  1.00 96.78           C  
ATOM   3907  CB  PRO A 489      13.583 -11.793  28.783  1.00 96.78           C  
ATOM   3908  O   PRO A 489      15.105 -10.731  26.142  1.00 96.78           O  
ATOM   3909  CG  PRO A 489      12.429 -12.522  29.391  1.00 96.78           C  
ATOM   3910  CD  PRO A 489      11.825 -13.415  28.345  1.00 96.78           C  
ATOM   3911  N   VAL A 490      14.755 -12.940  26.014  1.00 97.28           N  
ATOM   3912  CA  VAL A 490      15.893 -13.130  25.121  1.00 97.28           C  
ATOM   3913  C   VAL A 490      15.648 -12.390  23.808  1.00 97.28           C  
ATOM   3914  CB  VAL A 490      16.157 -14.627  24.848  1.00 97.28           C  
ATOM   3915  O   VAL A 490      16.544 -11.717  23.291  1.00 97.28           O  
ATOM   3916  CG1 VAL A 490      17.179 -14.800  23.726  1.00 97.28           C  
ATOM   3917  CG2 VAL A 490      16.632 -15.326  26.120  1.00 97.28           C  
ATOM   3918  N   VAL A 491      14.415 -12.427  23.326  1.00 97.79           N  
ATOM   3919  CA  VAL A 491      14.054 -11.892  22.017  1.00 97.79           C  
ATOM   3920  C   VAL A 491      14.120 -10.367  22.046  1.00 97.79           C  
ATOM   3921  CB  VAL A 491      12.646 -12.357  21.583  1.00 97.79           C  
ATOM   3922  O   VAL A 491      14.814  -9.754  21.232  1.00 97.79           O  
ATOM   3923  CG1 VAL A 491      12.211 -11.641  20.305  1.00 97.79           C  
ATOM   3924  CG2 VAL A 491      12.622 -13.871  21.384  1.00 97.79           C  
ATOM   3925  N   TYR A 492      13.360  -9.737  22.942  1.00 97.10           N  
ATOM   3926  CA  TYR A 492      13.337  -8.279  22.893  1.00 97.10           C  
ATOM   3927  C   TYR A 492      14.658  -7.696  23.379  1.00 97.10           C  
ATOM   3928  CB  TYR A 492      12.183  -7.731  23.738  1.00 97.10           C  
ATOM   3929  O   TYR A 492      15.033  -6.585  22.994  1.00 97.10           O  
ATOM   3930  CG  TYR A 492      12.184  -8.230  25.163  1.00 97.10           C  
ATOM   3931  CD1 TYR A 492      11.311  -9.236  25.570  1.00 97.10           C  
ATOM   3932  CD2 TYR A 492      13.056  -7.695  26.105  1.00 97.10           C  
ATOM   3933  CE1 TYR A 492      11.307  -9.698  26.883  1.00 97.10           C  
ATOM   3934  CE2 TYR A 492      13.061  -8.148  27.420  1.00 97.10           C  
ATOM   3935  OH  TYR A 492      12.185  -9.601  29.099  1.00 97.10           O  
ATOM   3936  CZ  TYR A 492      12.184  -9.149  27.799  1.00 97.10           C  
ATOM   3937  N   THR A 493      15.497  -8.345  24.265  1.00 97.13           N  
ATOM   3938  CA  THR A 493      16.823  -7.900  24.677  1.00 97.13           C  
ATOM   3939  C   THR A 493      17.788  -7.904  23.494  1.00 97.13           C  
ATOM   3940  CB  THR A 493      17.385  -8.787  25.804  1.00 97.13           C  
ATOM   3941  O   THR A 493      18.549  -6.953  23.304  1.00 97.13           O  
ATOM   3942  CG2 THR A 493      18.795  -8.356  26.192  1.00 97.13           C  
ATOM   3943  OG1 THR A 493      16.534  -8.687  26.952  1.00 97.13           O  
ATOM   3944  N   ARG A 494      17.790  -8.866  22.673  1.00 96.88           N  
ATOM   3945  CA  ARG A 494      18.672  -8.990  21.517  1.00 96.88           C  
ATOM   3946  C   ARG A 494      18.349  -7.933  20.466  1.00 96.88           C  
ATOM   3947  CB  ARG A 494      18.562 -10.388  20.905  1.00 96.88           C  
ATOM   3948  O   ARG A 494      19.254  -7.342  19.874  1.00 96.88           O  
ATOM   3949  CG  ARG A 494      19.340 -11.454  21.659  1.00 96.88           C  
ATOM   3950  CD  ARG A 494      19.141 -12.835  21.050  1.00 96.88           C  
ATOM   3951  NE  ARG A 494      20.031 -13.823  21.653  1.00 96.88           N  
ATOM   3952  NH1 ARG A 494      18.986 -15.650  20.699  1.00 96.88           N  
ATOM   3953  NH2 ARG A 494      20.800 -15.947  22.070  1.00 96.88           N  
ATOM   3954  CZ  ARG A 494      19.937 -15.138  21.473  1.00 96.88           C  
ATOM   3955  N   ILE A 495      17.119  -7.730  20.320  1.00 97.72           N  
ATOM   3956  CA  ILE A 495      16.753  -6.721  19.332  1.00 97.72           C  
ATOM   3957  C   ILE A 495      17.210  -5.344  19.806  1.00 97.72           C  
ATOM   3958  CB  ILE A 495      15.231  -6.718  19.064  1.00 97.72           C  
ATOM   3959  O   ILE A 495      17.676  -4.528  19.007  1.00 97.72           O  
ATOM   3960  CG1 ILE A 495      14.812  -8.008  18.349  1.00 97.72           C  
ATOM   3961  CG2 ILE A 495      14.828  -5.485  18.251  1.00 97.72           C  
ATOM   3962  CD1 ILE A 495      15.521  -8.238  17.022  1.00 97.72           C  
ATOM   3963  N   VAL A 496      17.000  -5.071  21.099  1.00 97.76           N  
ATOM   3964  CA  VAL A 496      17.483  -3.810  21.651  1.00 97.76           C  
ATOM   3965  C   VAL A 496      18.987  -3.685  21.418  1.00 97.76           C  
ATOM   3966  CB  VAL A 496      17.166  -3.691  23.159  1.00 97.76           C  
ATOM   3967  O   VAL A 496      19.482  -2.606  21.084  1.00 97.76           O  
ATOM   3968  CG1 VAL A 496      17.903  -2.503  23.773  1.00 97.76           C  
ATOM   3969  CG2 VAL A 496      15.660  -3.561  23.378  1.00 97.76           C  
ATOM   3970  N   GLN A 497      19.752  -4.721  21.532  1.00 95.17           N  
ATOM   3971  CA  GLN A 497      21.181  -4.726  21.242  1.00 95.17           C  
ATOM   3972  C   GLN A 497      21.446  -4.406  19.773  1.00 95.17           C  
ATOM   3973  CB  GLN A 497      21.798  -6.078  21.603  1.00 95.17           C  
ATOM   3974  O   GLN A 497      22.363  -3.646  19.454  1.00 95.17           O  
ATOM   3975  CG  GLN A 497      21.830  -6.359  23.100  1.00 95.17           C  
ATOM   3976  CD  GLN A 497      22.221  -7.789  23.420  1.00 95.17           C  
ATOM   3977  NE2 GLN A 497      22.456  -8.068  24.698  1.00 95.17           N  
ATOM   3978  OE1 GLN A 497      22.310  -8.638  22.527  1.00 95.17           O  
ATOM   3979  N   ARG A 498      20.674  -5.027  18.873  1.00 95.38           N  
ATOM   3980  CA  ARG A 498      20.797  -4.728  17.450  1.00 95.38           C  
ATOM   3981  C   ARG A 498      20.509  -3.256  17.174  1.00 95.38           C  
ATOM   3982  CB  ARG A 498      19.852  -5.609  16.631  1.00 95.38           C  
ATOM   3983  O   ARG A 498      21.223  -2.612  16.402  1.00 95.38           O  
ATOM   3984  CG  ARG A 498      19.844  -5.289  15.145  1.00 95.38           C  
ATOM   3985  CD  ARG A 498      21.177  -5.621  14.488  1.00 95.38           C  
ATOM   3986  NE  ARG A 498      21.473  -7.049  14.565  1.00 95.38           N  
ATOM   3987  NH1 ARG A 498      23.207  -6.980  13.039  1.00 95.38           N  
ATOM   3988  NH2 ARG A 498      22.615  -8.966  14.020  1.00 95.38           N  
ATOM   3989  CZ  ARG A 498      22.431  -7.662  13.874  1.00 95.38           C  
ATOM   3990  N   LEU A 499      19.511  -2.697  17.845  1.00 97.07           N  
ATOM   3991  CA  LEU A 499      19.153  -1.295  17.657  1.00 97.07           C  
ATOM   3992  C   LEU A 499      20.286  -0.379  18.105  1.00 97.07           C  
ATOM   3993  CB  LEU A 499      17.874  -0.961  18.429  1.00 97.07           C  
ATOM   3994  O   LEU A 499      20.471   0.705  17.549  1.00 97.07           O  
ATOM   3995  CG  LEU A 499      16.587  -1.615  17.926  1.00 97.07           C  
ATOM   3996  CD1 LEU A 499      15.421  -1.268  18.846  1.00 97.07           C  
ATOM   3997  CD2 LEU A 499      16.291  -1.182  16.494  1.00 97.07           C  
ATOM   3998  N   ALA A 500      21.032  -0.793  19.140  1.00 95.14           N  
ATOM   3999  CA  ALA A 500      22.171  -0.013  19.616  1.00 95.14           C  
ATOM   4000  C   ALA A 500      23.232   0.128  18.528  1.00 95.14           C  
ATOM   4001  CB  ALA A 500      22.773  -0.657  20.862  1.00 95.14           C  
ATOM   4002  O   ALA A 500      23.991   1.100  18.515  1.00 95.14           O  
ATOM   4003  N   GLN A 501      23.296  -0.821  17.603  1.00 93.54           N  
ATOM   4004  CA  GLN A 501      24.218  -0.737  16.476  1.00 93.54           C  
ATOM   4005  C   GLN A 501      23.756   0.307  15.464  1.00 93.54           C  
ATOM   4006  CB  GLN A 501      24.361  -2.100  15.796  1.00 93.54           C  
ATOM   4007  O   GLN A 501      24.559   0.819  14.681  1.00 93.54           O  
ATOM   4008  CG  GLN A 501      25.021  -3.157  16.670  1.00 93.54           C  
ATOM   4009  CD  GLN A 501      25.032  -4.530  16.024  1.00 93.54           C  
ATOM   4010  NE2 GLN A 501      25.624  -5.503  16.708  1.00 93.54           N  
ATOM   4011  OE1 GLN A 501      24.512  -4.715  14.919  1.00 93.54           O  
ATOM   4012  N   ILE A 502      22.473   0.553  15.465  1.00 95.55           N  
ATOM   4013  CA  ILE A 502      21.906   1.541  14.554  1.00 95.55           C  
ATOM   4014  C   ILE A 502      21.998   2.932  15.179  1.00 95.55           C  
ATOM   4015  CB  ILE A 502      20.439   1.208  14.201  1.00 95.55           C  
ATOM   4016  O   ILE A 502      22.528   3.861  14.565  1.00 95.55           O  
ATOM   4017  CG1 ILE A 502      20.359  -0.129  13.455  1.00 95.55           C  
ATOM   4018  CG2 ILE A 502      19.814   2.335  13.373  1.00 95.55           C  
ATOM   4019  CD1 ILE A 502      18.941  -0.648  13.265  1.00 95.55           C  
ATOM   4020  N   ASP A 503      21.365   3.048  16.387  1.00 95.37           N  
ATOM   4021  CA  ASP A 503      21.310   4.309  17.120  1.00 95.37           C  
ATOM   4022  C   ASP A 503      21.061   4.068  18.608  1.00 95.37           C  
ATOM   4023  CB  ASP A 503      20.222   5.217  16.545  1.00 95.37           C  
ATOM   4024  O   ASP A 503      20.049   3.474  18.985  1.00 95.37           O  
ATOM   4025  CG  ASP A 503      20.185   6.587  17.200  1.00 95.37           C  
ATOM   4026  OD1 ASP A 503      19.311   6.829  18.060  1.00 95.37           O  
ATOM   4027  OD2 ASP A 503      21.037   7.433  16.852  1.00 95.37           O  
ATOM   4028  N   THR A 504      21.956   4.531  19.497  1.00 94.05           N  
ATOM   4029  CA  THR A 504      21.928   4.248  20.928  1.00 94.05           C  
ATOM   4030  C   THR A 504      20.710   4.894  21.583  1.00 94.05           C  
ATOM   4031  CB  THR A 504      23.210   4.745  21.621  1.00 94.05           C  
ATOM   4032  O   THR A 504      20.018   4.258  22.381  1.00 94.05           O  
ATOM   4033  CG2 THR A 504      23.168   4.466  23.120  1.00 94.05           C  
ATOM   4034  OG1 THR A 504      24.343   4.075  21.054  1.00 94.05           O  
ATOM   4035  N   PRO A 505      20.365   6.171  21.290  1.00 95.23           N  
ATOM   4036  CA  PRO A 505      19.162   6.746  21.896  1.00 95.23           C  
ATOM   4037  C   PRO A 505      17.888   6.005  21.497  1.00 95.23           C  
ATOM   4038  CB  PRO A 505      19.150   8.181  21.361  1.00 95.23           C  
ATOM   4039  O   PRO A 505      16.971   5.864  22.310  1.00 95.23           O  
ATOM   4040  CG  PRO A 505      20.588   8.512  21.122  1.00 95.23           C  
ATOM   4041  CD  PRO A 505      21.279   7.286  20.597  1.00 95.23           C  
ATOM   4042  N   LEU A 506      17.841   5.639  20.270  1.00 97.73           N  
ATOM   4043  CA  LEU A 506      16.718   4.810  19.846  1.00 97.73           C  
ATOM   4044  C   LEU A 506      16.635   3.537  20.681  1.00 97.73           C  
ATOM   4045  CB  LEU A 506      16.846   4.453  18.362  1.00 97.73           C  
ATOM   4046  O   LEU A 506      15.566   3.190  21.188  1.00 97.73           O  
ATOM   4047  CG  LEU A 506      15.880   3.391  17.835  1.00 97.73           C  
ATOM   4048  CD1 LEU A 506      14.442   3.891  17.926  1.00 97.73           C  
ATOM   4049  CD2 LEU A 506      16.231   3.014  16.400  1.00 97.73           C  
ATOM   4050  N   ALA A 507      17.726   2.798  20.810  1.00 97.76           N  
ATOM   4051  CA  ALA A 507      17.799   1.567  21.593  1.00 97.76           C  
ATOM   4052  C   ALA A 507      17.357   1.807  23.034  1.00 97.76           C  
ATOM   4053  CB  ALA A 507      19.216   0.999  21.562  1.00 97.76           C  
ATOM   4054  O   ALA A 507      16.594   1.017  23.596  1.00 97.76           O  
ATOM   4055  N   GLN A 508      17.793   2.891  23.639  1.00 97.19           N  
ATOM   4056  CA  GLN A 508      17.462   3.224  25.020  1.00 97.19           C  
ATOM   4057  C   GLN A 508      15.966   3.478  25.181  1.00 97.19           C  
ATOM   4058  CB  GLN A 508      18.255   4.448  25.483  1.00 97.19           C  
ATOM   4059  O   GLN A 508      15.348   2.994  26.132  1.00 97.19           O  
ATOM   4060  CG  GLN A 508      19.737   4.174  25.699  1.00 97.19           C  
ATOM   4061  CD  GLN A 508      20.538   5.439  25.942  1.00 97.19           C  
ATOM   4062  NE2 GLN A 508      21.718   5.289  26.535  1.00 97.19           N  
ATOM   4063  OE1 GLN A 508      20.101   6.542  25.599  1.00 97.19           O  
ATOM   4064  N   ALA A 509      15.441   4.223  24.229  1.00 97.87           N  
ATOM   4065  CA  ALA A 509      14.017   4.544  24.281  1.00 97.87           C  
ATOM   4066  C   ALA A 509      13.165   3.282  24.175  1.00 97.87           C  
ATOM   4067  CB  ALA A 509      13.651   5.523  23.167  1.00 97.87           C  
ATOM   4068  O   ALA A 509      12.223   3.096  24.949  1.00 97.87           O  
ATOM   4069  N   VAL A 510      13.506   2.409  23.279  1.00 98.41           N  
ATOM   4070  CA  VAL A 510      12.769   1.163  23.098  1.00 98.41           C  
ATOM   4071  C   VAL A 510      13.006   0.244  24.294  1.00 98.41           C  
ATOM   4072  CB  VAL A 510      13.172   0.449  21.789  1.00 98.41           C  
ATOM   4073  O   VAL A 510      12.067  -0.359  24.819  1.00 98.41           O  
ATOM   4074  CG1 VAL A 510      12.560  -0.949  21.726  1.00 98.41           C  
ATOM   4075  CG2 VAL A 510      12.746   1.277  20.578  1.00 98.41           C  
ATOM   4076  N   GLY A 511      14.275   0.097  24.725  1.00 97.74           N  
ATOM   4077  CA  GLY A 511      14.616  -0.712  25.884  1.00 97.74           C  
ATOM   4078  C   GLY A 511      13.847  -0.322  27.132  1.00 97.74           C  
ATOM   4079  O   GLY A 511      13.392  -1.186  27.883  1.00 97.74           O  
ATOM   4080  N   ASP A 512      13.639   0.964  27.398  1.00 97.27           N  
ATOM   4081  CA  ASP A 512      12.895   1.472  28.546  1.00 97.27           C  
ATOM   4082  C   ASP A 512      11.440   1.009  28.507  1.00 97.27           C  
ATOM   4083  CB  ASP A 512      12.960   3.000  28.595  1.00 97.27           C  
ATOM   4084  O   ASP A 512      10.844   0.727  29.549  1.00 97.27           O  
ATOM   4085  CG  ASP A 512      14.323   3.522  29.012  1.00 97.27           C  
ATOM   4086  OD1 ASP A 512      15.153   2.732  29.511  1.00 97.27           O  
ATOM   4087  OD2 ASP A 512      14.569   4.736  28.844  1.00 97.27           O  
ATOM   4088  N   MET A 513      10.913   0.815  27.328  1.00 97.27           N  
ATOM   4089  CA  MET A 513       9.500   0.478  27.174  1.00 97.27           C  
ATOM   4090  C   MET A 513       9.282  -1.026  27.307  1.00 97.27           C  
ATOM   4091  CB  MET A 513       8.975   0.965  25.823  1.00 97.27           C  
ATOM   4092  O   MET A 513       8.250  -1.465  27.816  1.00 97.27           O  
ATOM   4093  CG  MET A 513       8.922   2.479  25.696  1.00 97.27           C  
ATOM   4094  SD  MET A 513       7.835   3.253  26.956  1.00 97.27           S  
ATOM   4095  CE  MET A 513       6.212   2.700  26.361  1.00 97.27           C  
ATOM   4096  N   VAL A 514      10.307  -1.821  26.911  1.00 97.01           N  
ATOM   4097  CA  VAL A 514      10.007  -3.241  26.762  1.00 97.01           C  
ATOM   4098  C   VAL A 514      10.820  -4.050  27.770  1.00 97.01           C  
ATOM   4099  CB  VAL A 514      10.295  -3.734  25.326  1.00 97.01           C  
ATOM   4100  O   VAL A 514      10.680  -5.272  27.851  1.00 97.01           O  
ATOM   4101  CG1 VAL A 514       9.427  -2.989  24.315  1.00 97.01           C  
ATOM   4102  CG2 VAL A 514      11.776  -3.565  24.992  1.00 97.01           C  
ATOM   4103  N   GLY A 515      11.726  -3.414  28.502  1.00 94.17           N  
ATOM   4104  CA  GLY A 515      12.494  -4.061  29.554  1.00 94.17           C  
ATOM   4105  C   GLY A 515      13.807  -4.641  29.062  1.00 94.17           C  
ATOM   4106  O   GLY A 515      14.335  -5.585  29.654  1.00 94.17           O  
ATOM   4107  N   GLY A 516      14.265  -4.136  27.849  1.00 91.54           N  
ATOM   4108  CA  GLY A 516      15.556  -4.545  27.320  1.00 91.54           C  
ATOM   4109  C   GLY A 516      16.681  -3.600  27.695  1.00 91.54           C  
ATOM   4110  O   GLY A 516      16.481  -2.385  27.766  1.00 91.54           O  
ATOM   4111  N   GLU A 517      17.841  -4.099  28.081  1.00 89.60           N  
ATOM   4112  CA  GLU A 517      18.998  -3.281  28.435  1.00 89.60           C  
ATOM   4113  C   GLU A 517      19.770  -2.851  27.191  1.00 89.60           C  
ATOM   4114  CB  GLU A 517      19.921  -4.040  29.391  1.00 89.60           C  
ATOM   4115  O   GLU A 517      20.217  -3.693  26.409  1.00 89.60           O  
ATOM   4116  CG  GLU A 517      19.317  -4.282  30.767  1.00 89.60           C  
ATOM   4117  CD  GLU A 517      20.247  -5.032  31.707  1.00 89.60           C  
ATOM   4118  OE1 GLU A 517      19.861  -5.282  32.872  1.00 89.60           O  
ATOM   4119  OE2 GLU A 517      21.371  -5.373  31.276  1.00 89.60           O  
ATOM   4120  N   ALA A 518      19.805  -1.491  26.973  1.00 84.80           N  
ATOM   4121  CA  ALA A 518      20.554  -0.943  25.845  1.00 84.80           C  
ATOM   4122  C   ALA A 518      22.026  -0.756  26.205  1.00 84.80           C  
ATOM   4123  CB  ALA A 518      19.947   0.383  25.396  1.00 84.80           C  
ATOM   4124  O   ALA A 518      22.351  -0.073  27.179  1.00 84.80           O  
ATOM   4125  N   LYS A 519      22.903  -1.558  25.692  1.00 81.48           N  
ATOM   4126  CA  LYS A 519      24.340  -1.345  25.834  1.00 81.48           C  
ATOM   4127  C   LYS A 519      24.915  -0.638  24.609  1.00 81.48           C  
ATOM   4128  CB  LYS A 519      25.061  -2.676  26.056  1.00 81.48           C  
ATOM   4129  O   LYS A 519      24.371  -0.750  23.509  1.00 81.48           O  
ATOM   4130  CG  LYS A 519      24.723  -3.350  27.378  1.00 81.48           C  
ATOM   4131  CD  LYS A 519      25.520  -4.633  27.571  1.00 81.48           C  
ATOM   4132  CE  LYS A 519      25.151  -5.331  28.873  1.00 81.48           C  
ATOM   4133  NZ  LYS A 519      25.931  -6.589  29.068  1.00 81.48           N  
ATOM   4134  N   GLU A 520      25.896   0.270  24.873  1.00 79.24           N  
ATOM   4135  CA  GLU A 520      26.569   0.922  23.753  1.00 79.24           C  
ATOM   4136  C   GLU A 520      27.147  -0.105  22.783  1.00 79.24           C  
ATOM   4137  CB  GLU A 520      27.677   1.850  24.258  1.00 79.24           C  
ATOM   4138  O   GLU A 520      27.681  -1.133  23.205  1.00 79.24           O  
ATOM   4139  CG  GLU A 520      27.163   3.146  24.869  1.00 79.24           C  
ATOM   4140  CD  GLU A 520      28.171   4.282  24.802  1.00 79.24           C  
ATOM   4141  OE1 GLU A 520      27.768   5.460  24.938  1.00 79.24           O  
ATOM   4142  OE2 GLU A 520      29.373   3.993  24.611  1.00 79.24           O  
ATOM   4143  N   ALA A 521      26.795   0.153  21.481  1.00 76.95           N  
ATOM   4144  CA  ALA A 521      27.361  -0.758  20.490  1.00 76.95           C  
ATOM   4145  C   ALA A 521      28.885  -0.673  20.473  1.00 76.95           C  
ATOM   4146  CB  ALA A 521      26.799  -0.453  19.104  1.00 76.95           C  
ATOM   4147  O   ALA A 521      29.458   0.367  20.808  1.00 76.95           O  
ATOM   4148  N   ALA A 522      29.544  -1.808  20.210  1.00 73.31           N  
ATOM   4149  CA  ALA A 522      30.986  -1.823  19.979  1.00 73.31           C  
ATOM   4150  C   ALA A 522      31.370  -0.875  18.846  1.00 73.31           C  
ATOM   4151  CB  ALA A 522      31.460  -3.240  19.667  1.00 73.31           C  
ATOM   4152  O   ALA A 522      30.590  -0.662  17.915  1.00 73.31           O  
ATOM   4153  N   ASP A 523      32.537  -0.221  18.987  1.00 72.13           N  
ATOM   4154  CA  ASP A 523      33.042   0.725  17.997  1.00 72.13           C  
ATOM   4155  C   ASP A 523      33.283   0.038  16.655  1.00 72.13           C  
ATOM   4156  CB  ASP A 523      34.332   1.382  18.491  1.00 72.13           C  
ATOM   4157  O   ASP A 523      33.118   0.651  15.598  1.00 72.13           O  
ATOM   4158  CG  ASP A 523      34.096   2.386  19.606  1.00 72.13           C  
ATOM   4159  OD1 ASP A 523      32.957   2.879  19.752  1.00 72.13           O  
ATOM   4160  OD2 ASP A 523      35.059   2.689  20.343  1.00 72.13           O  
ATOM   4161  N   LYS A 524      33.536  -1.249  16.674  1.00 72.81           N  
ATOM   4162  CA  LYS A 524      33.818  -2.018  15.465  1.00 72.81           C  
ATOM   4163  C   LYS A 524      33.032  -3.326  15.451  1.00 72.81           C  
ATOM   4164  CB  LYS A 524      35.316  -2.305  15.349  1.00 72.81           C  
ATOM   4165  O   LYS A 524      32.739  -3.892  16.506  1.00 72.81           O  
ATOM   4166  CG  LYS A 524      36.172  -1.061  15.163  1.00 72.81           C  
ATOM   4167  CD  LYS A 524      37.632  -1.419  14.920  1.00 72.81           C  
ATOM   4168  CE  LYS A 524      38.488  -0.175  14.720  1.00 72.81           C  
ATOM   4169  NZ  LYS A 524      39.912  -0.523  14.436  1.00 72.81           N  
ATOM   4170  N   ASP A 525      32.553  -3.671  14.166  1.00 72.68           N  
ATOM   4171  CA  ASP A 525      31.906  -4.975  14.059  1.00 72.68           C  
ATOM   4172  C   ASP A 525      32.941  -6.096  13.985  1.00 72.68           C  
ATOM   4173  CB  ASP A 525      30.991  -5.022  12.834  1.00 72.68           C  
ATOM   4174  O   ASP A 525      34.140  -5.851  14.128  1.00 72.68           O  
ATOM   4175  CG  ASP A 525      31.756  -5.004  11.522  1.00 72.68           C  
ATOM   4176  OD1 ASP A 525      32.986  -5.228  11.529  1.00 72.68           O  
ATOM   4177  OD2 ASP A 525      31.124  -4.761  10.471  1.00 72.68           O  
ATOM   4178  N   LYS A 526      32.552  -7.418  13.966  1.00 70.51           N  
ATOM   4179  CA  LYS A 526      33.411  -8.597  14.024  1.00 70.51           C  
ATOM   4180  C   LYS A 526      34.436  -8.588  12.894  1.00 70.51           C  
ATOM   4181  CB  LYS A 526      32.573  -9.875  13.962  1.00 70.51           C  
ATOM   4182  O   LYS A 526      35.484  -9.228  12.994  1.00 70.51           O  
ATOM   4183  CG  LYS A 526      31.704 -10.106  15.189  1.00 70.51           C  
ATOM   4184  CD  LYS A 526      31.000 -11.456  15.129  1.00 70.51           C  
ATOM   4185  CE  LYS A 526      30.094 -11.669  16.334  1.00 70.51           C  
ATOM   4186  NZ  LYS A 526      29.384 -12.981  16.269  1.00 70.51           N  
ATOM   4187  N   GLU A 527      34.223  -7.777  11.897  1.00 72.35           N  
ATOM   4188  CA  GLU A 527      35.120  -7.716  10.747  1.00 72.35           C  
ATOM   4189  C   GLU A 527      35.962  -6.444  10.770  1.00 72.35           C  
ATOM   4190  CB  GLU A 527      34.325  -7.797   9.441  1.00 72.35           C  
ATOM   4191  O   GLU A 527      36.648  -6.129   9.796  1.00 72.35           O  
ATOM   4192  CG  GLU A 527      33.681  -9.153   9.195  1.00 72.35           C  
ATOM   4193  CD  GLU A 527      32.322  -9.060   8.521  1.00 72.35           C  
ATOM   4194  OE1 GLU A 527      31.632 -10.097   8.399  1.00 72.35           O  
ATOM   4195  OE2 GLU A 527      31.944  -7.939   8.111  1.00 72.35           O  
ATOM   4196  N   GLY A 528      35.907  -5.679  11.892  1.00 71.00           N  
ATOM   4197  CA  GLY A 528      36.746  -4.506  12.081  1.00 71.00           C  
ATOM   4198  C   GLY A 528      36.184  -3.258  11.427  1.00 71.00           C  
ATOM   4199  O   GLY A 528      36.871  -2.240  11.327  1.00 71.00           O  
ATOM   4200  N   ARG A 529      34.904  -3.260  10.929  1.00 76.89           N  
ATOM   4201  CA  ARG A 529      34.279  -2.095  10.309  1.00 76.89           C  
ATOM   4202  C   ARG A 529      33.747  -1.133  11.365  1.00 76.89           C  
ATOM   4203  CB  ARG A 529      33.147  -2.526   9.374  1.00 76.89           C  
ATOM   4204  O   ARG A 529      33.232  -1.561  12.400  1.00 76.89           O  
ATOM   4205  CG  ARG A 529      33.609  -3.364   8.193  1.00 76.89           C  
ATOM   4206  CD  ARG A 529      32.438  -3.830   7.339  1.00 76.89           C  
ATOM   4207  NE  ARG A 529      31.565  -4.741   8.074  1.00 76.89           N  
ATOM   4208  NH1 ARG A 529      32.911  -6.596   7.782  1.00 76.89           N  
ATOM   4209  NH2 ARG A 529      30.947  -6.772   8.951  1.00 76.89           N  
ATOM   4210  CZ  ARG A 529      31.810  -6.034   8.267  1.00 76.89           C  
ATOM   4211  N   ALA A 530      34.044   0.100  11.068  1.00 69.91           N  
ATOM   4212  CA  ALA A 530      33.447   1.092  11.959  1.00 69.91           C  
ATOM   4213  C   ALA A 530      31.938   0.893  12.067  1.00 69.91           C  
ATOM   4214  CB  ALA A 530      33.761   2.503  11.469  1.00 69.91           C  
ATOM   4215  O   ALA A 530      31.253   0.723  11.056  1.00 69.91           O  
ATOM   4216  N   SER A 531      31.493   0.658  13.220  1.00 68.13           N  
ATOM   4217  CA  SER A 531      30.094   0.387  13.534  1.00 68.13           C  
ATOM   4218  C   SER A 531      29.397   1.632  14.072  1.00 68.13           C  
ATOM   4219  CB  SER A 531      29.983  -0.749  14.552  1.00 68.13           C  
ATOM   4220  O   SER A 531      28.215   1.588  14.420  1.00 68.13           O  
ATOM   4221  OG  SER A 531      29.809  -0.237  15.861  1.00 68.13           O  
ATOM   4222  N   THR A 532      30.210   2.816  13.958  1.00 74.23           N  
ATOM   4223  CA  THR A 532      29.633   3.990  14.605  1.00 74.23           C  
ATOM   4224  C   THR A 532      28.733   4.753  13.637  1.00 74.23           C  
ATOM   4225  CB  THR A 532      30.730   4.930  15.138  1.00 74.23           C  
ATOM   4226  O   THR A 532      29.038   4.855  12.447  1.00 74.23           O  
ATOM   4227  CG2 THR A 532      31.512   4.275  16.272  1.00 74.23           C  
ATOM   4228  OG1 THR A 532      31.634   5.252  14.074  1.00 74.23           O  
ATOM   4229  N   ASN A 533      27.515   4.901  14.040  1.00 85.50           N  
ATOM   4230  CA  ASN A 533      26.549   5.761  13.365  1.00 85.50           C  
ATOM   4231  C   ASN A 533      27.097   7.172  13.168  1.00 85.50           C  
ATOM   4232  CB  ASN A 533      25.234   5.806  14.145  1.00 85.50           C  
ATOM   4233  O   ASN A 533      27.222   7.934  14.128  1.00 85.50           O  
ATOM   4234  CG  ASN A 533      24.136   6.537  13.396  1.00 85.50           C  
ATOM   4235  ND2 ASN A 533      22.888   6.241  13.738  1.00 85.50           N  
ATOM   4236  OD1 ASN A 533      24.408   7.360  12.518  1.00 85.50           O  
ATOM   4237  N   ASP A 534      27.457   7.620  11.905  1.00 88.60           N  
ATOM   4238  CA  ASP A 534      28.125   8.891  11.643  1.00 88.60           C  
ATOM   4239  C   ASP A 534      27.112   9.987  11.319  1.00 88.60           C  
ATOM   4240  CB  ASP A 534      29.126   8.744  10.495  1.00 88.60           C  
ATOM   4241  O   ASP A 534      27.492  11.110  10.982  1.00 88.60           O  
ATOM   4242  CG  ASP A 534      28.470   8.362   9.180  1.00 88.60           C  
ATOM   4243  OD1 ASP A 534      27.223   8.289   9.119  1.00 88.60           O  
ATOM   4244  OD2 ASP A 534      29.205   8.128   8.197  1.00 88.60           O  
ATOM   4245  N   GLY A 535      25.817   9.599  11.366  1.00 92.46           N  
ATOM   4246  CA  GLY A 535      24.777  10.601  11.191  1.00 92.46           C  
ATOM   4247  C   GLY A 535      24.546  10.973   9.738  1.00 92.46           C  
ATOM   4248  O   GLY A 535      23.915  11.991   9.446  1.00 92.46           O  
ATOM   4249  N   THR A 536      25.025  10.178   8.813  1.00 95.35           N  
ATOM   4250  CA  THR A 536      24.849  10.447   7.390  1.00 95.35           C  
ATOM   4251  C   THR A 536      23.378  10.336   6.996  1.00 95.35           C  
ATOM   4252  CB  THR A 536      25.687   9.483   6.531  1.00 95.35           C  
ATOM   4253  O   THR A 536      22.673   9.436   7.458  1.00 95.35           O  
ATOM   4254  CG2 THR A 536      25.560   9.815   5.048  1.00 95.35           C  
ATOM   4255  OG1 THR A 536      27.064   9.584   6.915  1.00 95.35           O  
ATOM   4256  N   ILE A 537      22.976  11.341   6.139  1.00 97.72           N  
ATOM   4257  CA  ILE A 537      21.594  11.348   5.671  1.00 97.72           C  
ATOM   4258  C   ILE A 537      21.565  11.286   4.146  1.00 97.72           C  
ATOM   4259  CB  ILE A 537      20.834  12.597   6.172  1.00 97.72           C  
ATOM   4260  O   ILE A 537      22.566  11.579   3.487  1.00 97.72           O  
ATOM   4261  CG1 ILE A 537      21.465  13.871   5.599  1.00 97.72           C  
ATOM   4262  CG2 ILE A 537      20.811  12.637   7.702  1.00 97.72           C  
ATOM   4263  CD1 ILE A 537      20.653  15.133   5.855  1.00 97.72           C  
ATOM   4264  N   ALA A 538      20.419  10.805   3.604  1.00 97.31           N  
ATOM   4265  CA  ALA A 538      20.220  10.752   2.158  1.00 97.31           C  
ATOM   4266  C   ALA A 538      18.781  11.102   1.789  1.00 97.31           C  
ATOM   4267  CB  ALA A 538      20.583   9.370   1.621  1.00 97.31           C  
ATOM   4268  O   ALA A 538      17.854  10.830   2.555  1.00 97.31           O  
ATOM   4269  N   PRO A 539      18.633  11.769   0.606  1.00 97.32           N  
ATOM   4270  CA  PRO A 539      17.267  12.013   0.138  1.00 97.32           C  
ATOM   4271  C   PRO A 539      16.569  10.740  -0.335  1.00 97.32           C  
ATOM   4272  CB  PRO A 539      17.462  12.992  -1.023  1.00 97.32           C  
ATOM   4273  O   PRO A 539      17.227   9.726  -0.581  1.00 97.32           O  
ATOM   4274  CG  PRO A 539      18.787  12.628  -1.611  1.00 97.32           C  
ATOM   4275  CD  PRO A 539      19.714  12.240  -0.496  1.00 97.32           C  
ATOM   4276  N   GLY A 540      15.265  10.800  -0.440  1.00 96.80           N  
ATOM   4277  CA  GLY A 540      14.497   9.715  -1.030  1.00 96.80           C  
ATOM   4278  C   GLY A 540      14.195   8.596  -0.051  1.00 96.80           C  
ATOM   4279  O   GLY A 540      13.751   7.518  -0.451  1.00 96.80           O  
ATOM   4280  N   LEU A 541      14.491   8.836   1.285  1.00 97.82           N  
ATOM   4281  CA  LEU A 541      14.242   7.790   2.270  1.00 97.82           C  
ATOM   4282  C   LEU A 541      13.083   8.170   3.186  1.00 97.82           C  
ATOM   4283  CB  LEU A 541      15.499   7.525   3.102  1.00 97.82           C  
ATOM   4284  O   LEU A 541      12.291   7.312   3.582  1.00 97.82           O  
ATOM   4285  CG  LEU A 541      16.700   6.948   2.350  1.00 97.82           C  
ATOM   4286  CD1 LEU A 541      17.876   6.750   3.302  1.00 97.82           C  
ATOM   4287  CD2 LEU A 541      16.327   5.634   1.673  1.00 97.82           C  
ATOM   4288  N   SER A 542      12.930   9.457   3.442  1.00 98.08           N  
ATOM   4289  CA  SER A 542      11.795   9.936   4.225  1.00 98.08           C  
ATOM   4290  C   SER A 542      10.535  10.030   3.371  1.00 98.08           C  
ATOM   4291  CB  SER A 542      12.107  11.300   4.841  1.00 98.08           C  
ATOM   4292  O   SER A 542      10.588  10.484   2.226  1.00 98.08           O  
ATOM   4293  OG  SER A 542      10.951  11.856   5.442  1.00 98.08           O  
ATOM   4294  N   GLN A 543       9.385   9.647   3.982  1.00 97.35           N  
ATOM   4295  CA  GLN A 543       8.130   9.812   3.256  1.00 97.35           C  
ATOM   4296  C   GLN A 543       7.867  11.281   2.940  1.00 97.35           C  
ATOM   4297  CB  GLN A 543       6.965   9.230   4.058  1.00 97.35           C  
ATOM   4298  O   GLN A 543       7.200  11.599   1.953  1.00 97.35           O  
ATOM   4299  CG  GLN A 543       6.610  10.036   5.300  1.00 97.35           C  
ATOM   4300  CD  GLN A 543       5.371   9.516   6.004  1.00 97.35           C  
ATOM   4301  NE2 GLN A 543       5.255   9.809   7.294  1.00 97.35           N  
ATOM   4302  OE1 GLN A 543       4.525   8.856   5.392  1.00 97.35           O  
ATOM   4303  N   PHE A 544       8.459  12.143   3.701  1.00 97.12           N  
ATOM   4304  CA  PHE A 544       8.244  13.577   3.542  1.00 97.12           C  
ATOM   4305  C   PHE A 544       9.020  14.110   2.344  1.00 97.12           C  
ATOM   4306  CB  PHE A 544       8.658  14.327   4.812  1.00 97.12           C  
ATOM   4307  O   PHE A 544       8.868  15.274   1.967  1.00 97.12           O  
ATOM   4308  CG  PHE A 544       7.661  14.217   5.934  1.00 97.12           C  
ATOM   4309  CD1 PHE A 544       6.601  15.110   6.030  1.00 97.12           C  
ATOM   4310  CD2 PHE A 544       7.785  13.221   6.893  1.00 97.12           C  
ATOM   4311  CE1 PHE A 544       5.676  15.010   7.067  1.00 97.12           C  
ATOM   4312  CE2 PHE A 544       6.866  13.115   7.933  1.00 97.12           C  
ATOM   4313  CZ  PHE A 544       5.813  14.011   8.019  1.00 97.12           C  
ATOM   4314  N   ASP A 545       9.837  13.238   1.701  1.00 97.44           N  
ATOM   4315  CA  ASP A 545      10.531  13.592   0.467  1.00 97.44           C  
ATOM   4316  C   ASP A 545       9.630  13.388  -0.749  1.00 97.44           C  
ATOM   4317  CB  ASP A 545      11.812  12.769   0.317  1.00 97.44           C  
ATOM   4318  O   ASP A 545       9.994  13.759  -1.867  1.00 97.44           O  
ATOM   4319  CG  ASP A 545      12.870  13.125   1.346  1.00 97.44           C  
ATOM   4320  OD1 ASP A 545      12.906  14.287   1.808  1.00 97.44           O  
ATOM   4321  OD2 ASP A 545      13.678  12.238   1.697  1.00 97.44           O  
ATOM   4322  N   PHE A 546       8.412  12.821  -0.424  1.00 97.57           N  
ATOM   4323  CA  PHE A 546       7.578  12.427  -1.554  1.00 97.57           C  
ATOM   4324  C   PHE A 546       6.162  12.969  -1.396  1.00 97.57           C  
ATOM   4325  CB  PHE A 546       7.544  10.902  -1.693  1.00 97.57           C  
ATOM   4326  O   PHE A 546       5.188  12.263  -1.666  1.00 97.57           O  
ATOM   4327  CG  PHE A 546       8.890  10.287  -1.964  1.00 97.57           C  
ATOM   4328  CD1 PHE A 546       9.428  10.295  -3.245  1.00 97.57           C  
ATOM   4329  CD2 PHE A 546       9.618   9.701  -0.936  1.00 97.57           C  
ATOM   4330  CE1 PHE A 546      10.675   9.726  -3.498  1.00 97.57           C  
ATOM   4331  CE2 PHE A 546      10.864   9.131  -1.182  1.00 97.57           C  
ATOM   4332  CZ  PHE A 546      11.390   9.143  -2.464  1.00 97.57           C  
ATOM   4333  N   LEU A 547       6.081  14.232  -0.867  1.00 96.89           N  
ATOM   4334  CA  LEU A 547       4.800  14.929  -0.828  1.00 96.89           C  
ATOM   4335  C   LEU A 547       4.370  15.355  -2.228  1.00 96.89           C  
ATOM   4336  CB  LEU A 547       4.883  16.153   0.087  1.00 96.89           C  
ATOM   4337  O   LEU A 547       5.201  15.458  -3.133  1.00 96.89           O  
ATOM   4338  CG  LEU A 547       5.248  15.884   1.548  1.00 96.89           C  
ATOM   4339  CD1 LEU A 547       5.422  17.198   2.301  1.00 96.89           C  
ATOM   4340  CD2 LEU A 547       4.185  15.017   2.214  1.00 96.89           C  
ATOM   4341  N   PRO A 548       3.030  15.438  -2.392  1.00 96.40           N  
ATOM   4342  CA  PRO A 548       2.624  15.890  -3.725  1.00 96.40           C  
ATOM   4343  C   PRO A 548       3.286  17.205  -4.129  1.00 96.40           C  
ATOM   4344  CB  PRO A 548       1.108  16.059  -3.593  1.00 96.40           C  
ATOM   4345  O   PRO A 548       3.588  18.038  -3.271  1.00 96.40           O  
ATOM   4346  CG  PRO A 548       0.872  16.264  -2.131  1.00 96.40           C  
ATOM   4347  CD  PRO A 548       1.934  15.525  -1.369  1.00 96.40           C  
ATOM   4348  N   GLU A 549       3.544  17.347  -5.494  1.00 94.43           N  
ATOM   4349  CA  GLU A 549       4.142  18.581  -5.995  1.00 94.43           C  
ATOM   4350  C   GLU A 549       3.337  19.801  -5.559  1.00 94.43           C  
ATOM   4351  CB  GLU A 549       4.255  18.543  -7.521  1.00 94.43           C  
ATOM   4352  O   GLU A 549       3.908  20.812  -5.144  1.00 94.43           O  
ATOM   4353  CG  GLU A 549       5.351  17.620  -8.035  1.00 94.43           C  
ATOM   4354  CD  GLU A 549       5.491  17.639  -9.548  1.00 94.43           C  
ATOM   4355  OE1 GLU A 549       6.346  16.901 -10.088  1.00 94.43           O  
ATOM   4356  OE2 GLU A 549       4.739  18.399 -10.200  1.00 94.43           O  
ATOM   4357  N   LYS A 550       1.995  19.670  -5.667  1.00 94.12           N  
ATOM   4358  CA  LYS A 550       1.056  20.666  -5.160  1.00 94.12           C  
ATOM   4359  C   LYS A 550       0.125  20.061  -4.113  1.00 94.12           C  
ATOM   4360  CB  LYS A 550       0.239  21.265  -6.305  1.00 94.12           C  
ATOM   4361  O   LYS A 550      -0.547  19.061  -4.376  1.00 94.12           O  
ATOM   4362  CG  LYS A 550       1.075  21.989  -7.350  1.00 94.12           C  
ATOM   4363  CD  LYS A 550       0.208  22.548  -8.471  1.00 94.12           C  
ATOM   4364  CE  LYS A 550       1.051  23.200  -9.559  1.00 94.12           C  
ATOM   4365  NZ  LYS A 550       0.212  23.679 -10.697  1.00 94.12           N  
ATOM   4366  N   PRO A 551       0.168  20.724  -2.875  1.00 94.60           N  
ATOM   4367  CA  PRO A 551      -0.801  20.212  -1.903  1.00 94.60           C  
ATOM   4368  C   PRO A 551      -2.200  20.050  -2.493  1.00 94.60           C  
ATOM   4369  CB  PRO A 551      -0.793  21.276  -0.802  1.00 94.60           C  
ATOM   4370  O   PRO A 551      -2.665  20.919  -3.235  1.00 94.60           O  
ATOM   4371  CG  PRO A 551       0.554  21.917  -0.901  1.00 94.60           C  
ATOM   4372  CD  PRO A 551       0.956  21.962  -2.347  1.00 94.60           C  
ATOM   4373  N   THR A 552      -2.865  18.979  -2.195  1.00 95.79           N  
ATOM   4374  CA  THR A 552      -4.135  18.729  -2.868  1.00 95.79           C  
ATOM   4375  C   THR A 552      -5.131  18.071  -1.918  1.00 95.79           C  
ATOM   4376  CB  THR A 552      -3.942  17.841  -4.111  1.00 95.79           C  
ATOM   4377  O   THR A 552      -4.740  17.310  -1.031  1.00 95.79           O  
ATOM   4378  CG2 THR A 552      -3.358  16.484  -3.732  1.00 95.79           C  
ATOM   4379  OG1 THR A 552      -5.210  17.641  -4.750  1.00 95.79           O  
ATOM   4380  N   VAL A 553      -6.495  18.325  -2.209  1.00 96.58           N  
ATOM   4381  CA  VAL A 553      -7.570  17.675  -1.467  1.00 96.58           C  
ATOM   4382  C   VAL A 553      -8.147  16.527  -2.292  1.00 96.58           C  
ATOM   4383  CB  VAL A 553      -8.687  18.675  -1.093  1.00 96.58           C  
ATOM   4384  O   VAL A 553      -9.043  15.814  -1.835  1.00 96.58           O  
ATOM   4385  CG1 VAL A 553      -8.150  19.760  -0.160  1.00 96.58           C  
ATOM   4386  CG2 VAL A 553      -9.288  19.298  -2.352  1.00 96.58           C  
ATOM   4387  N   ALA A 554      -7.627  16.361  -3.461  1.00 95.60           N  
ATOM   4388  CA  ALA A 554      -8.120  15.308  -4.345  1.00 95.60           C  
ATOM   4389  C   ALA A 554      -8.071  13.947  -3.656  1.00 95.60           C  
ATOM   4390  CB  ALA A 554      -7.308  15.276  -5.638  1.00 95.60           C  
ATOM   4391  O   ALA A 554      -7.042  13.566  -3.093  1.00 95.60           O  
ATOM   4392  N   GLY A 555      -9.220  13.288  -3.679  1.00 93.04           N  
ATOM   4393  CA  GLY A 555      -9.314  11.939  -3.145  1.00 93.04           C  
ATOM   4394  C   GLY A 555      -9.556  11.906  -1.647  1.00 93.04           C  
ATOM   4395  O   GLY A 555      -9.832  10.847  -1.081  1.00 93.04           O  
ATOM   4396  N   ARG A 556      -9.465  13.038  -0.963  1.00 96.29           N  
ATOM   4397  CA  ARG A 556      -9.688  13.094   0.478  1.00 96.29           C  
ATOM   4398  C   ARG A 556     -11.175  13.000   0.806  1.00 96.29           C  
ATOM   4399  CB  ARG A 556      -9.103  14.381   1.064  1.00 96.29           C  
ATOM   4400  O   ARG A 556     -12.003  13.629   0.145  1.00 96.29           O  
ATOM   4401  CG  ARG A 556      -7.616  14.556   0.802  1.00 96.29           C  
ATOM   4402  CD  ARG A 556      -6.801  13.412   1.387  1.00 96.29           C  
ATOM   4403  NE  ARG A 556      -5.369  13.606   1.175  1.00 96.29           N  
ATOM   4404  NH1 ARG A 556      -4.803  11.399   1.558  1.00 96.29           N  
ATOM   4405  NH2 ARG A 556      -3.177  12.933   1.050  1.00 96.29           N  
ATOM   4406  CZ  ARG A 556      -4.453  12.646   1.262  1.00 96.29           C  
ATOM   4407  N   ARG A 557     -11.483  12.231   1.860  1.00 96.73           N  
ATOM   4408  CA  ARG A 557     -12.854  12.085   2.338  1.00 96.73           C  
ATOM   4409  C   ARG A 557     -13.121  13.004   3.525  1.00 96.73           C  
ATOM   4410  CB  ARG A 557     -13.136  10.632   2.726  1.00 96.73           C  
ATOM   4411  O   ARG A 557     -12.402  12.959   4.526  1.00 96.73           O  
ATOM   4412  CG  ARG A 557     -12.969   9.645   1.581  1.00 96.73           C  
ATOM   4413  CD  ARG A 557     -13.286   8.221   2.014  1.00 96.73           C  
ATOM   4414  NE  ARG A 557     -12.231   7.667   2.859  1.00 96.73           N  
ATOM   4415  NH1 ARG A 557     -13.286   5.641   3.204  1.00 96.73           N  
ATOM   4416  NH2 ARG A 557     -11.242   6.051   4.157  1.00 96.73           N  
ATOM   4417  CZ  ARG A 557     -12.255   6.454   3.404  1.00 96.73           C  
ATOM   4418  N   VAL A 558     -14.195  13.854   3.375  1.00 98.22           N  
ATOM   4419  CA  VAL A 558     -14.480  14.846   4.407  1.00 98.22           C  
ATOM   4420  C   VAL A 558     -15.896  14.643   4.942  1.00 98.22           C  
ATOM   4421  CB  VAL A 558     -14.314  16.285   3.871  1.00 98.22           C  
ATOM   4422  O   VAL A 558     -16.867  14.707   4.185  1.00 98.22           O  
ATOM   4423  CG1 VAL A 558     -14.560  17.306   4.980  1.00 98.22           C  
ATOM   4424  CG2 VAL A 558     -12.923  16.472   3.268  1.00 98.22           C  
ATOM   4425  N   ALA A 559     -15.951  14.386   6.248  1.00 98.49           N  
ATOM   4426  CA  ALA A 559     -17.244  14.211   6.903  1.00 98.49           C  
ATOM   4427  C   ALA A 559     -17.854  15.558   7.280  1.00 98.49           C  
ATOM   4428  CB  ALA A 559     -17.098  13.331   8.143  1.00 98.49           C  
ATOM   4429  O   ALA A 559     -17.177  16.415   7.852  1.00 98.49           O  
ATOM   4430  N   LEU A 560     -19.149  15.771   6.891  1.00 98.55           N  
ATOM   4431  CA  LEU A 560     -19.964  16.891   7.348  1.00 98.55           C  
ATOM   4432  C   LEU A 560     -21.001  16.430   8.366  1.00 98.55           C  
ATOM   4433  CB  LEU A 560     -20.660  17.567   6.164  1.00 98.55           C  
ATOM   4434  O   LEU A 560     -21.980  15.771   8.007  1.00 98.55           O  
ATOM   4435  CG  LEU A 560     -19.761  18.351   5.206  1.00 98.55           C  
ATOM   4436  CD1 LEU A 560     -18.886  17.397   4.400  1.00 98.55           C  
ATOM   4437  CD2 LEU A 560     -20.599  19.226   4.281  1.00 98.55           C  
ATOM   4438  N   LEU A 561     -20.732  16.743   9.643  1.00 98.38           N  
ATOM   4439  CA  LEU A 561     -21.637  16.302  10.700  1.00 98.38           C  
ATOM   4440  C   LEU A 561     -22.856  17.214  10.786  1.00 98.38           C  
ATOM   4441  CB  LEU A 561     -20.913  16.270  12.048  1.00 98.38           C  
ATOM   4442  O   LEU A 561     -22.729  18.399  11.103  1.00 98.38           O  
ATOM   4443  CG  LEU A 561     -19.618  15.457  12.103  1.00 98.38           C  
ATOM   4444  CD1 LEU A 561     -19.074  15.424  13.527  1.00 98.38           C  
ATOM   4445  CD2 LEU A 561     -19.852  14.044  11.580  1.00 98.38           C  
ATOM   4446  N   VAL A 562     -24.099  16.573  10.559  1.00 97.64           N  
ATOM   4447  CA  VAL A 562     -25.276  17.429  10.447  1.00 97.64           C  
ATOM   4448  C   VAL A 562     -26.452  16.790  11.181  1.00 97.64           C  
ATOM   4449  CB  VAL A 562     -25.648  17.692   8.971  1.00 97.64           C  
ATOM   4450  O   VAL A 562     -26.523  15.565  11.304  1.00 97.64           O  
ATOM   4451  CG1 VAL A 562     -24.551  18.495   8.272  1.00 97.64           C  
ATOM   4452  CG2 VAL A 562     -25.897  16.374   8.241  1.00 97.64           C  
ATOM   4453  N   GLY A 563     -27.308  17.575  11.781  1.00 96.13           N  
ATOM   4454  CA  GLY A 563     -28.648  17.261  12.253  1.00 96.13           C  
ATOM   4455  C   GLY A 563     -29.724  18.109  11.601  1.00 96.13           C  
ATOM   4456  O   GLY A 563     -29.437  18.900  10.701  1.00 96.13           O  
ATOM   4457  N   ASP A 564     -30.976  17.824  12.035  1.00 95.40           N  
ATOM   4458  CA  ASP A 564     -32.055  18.682  11.557  1.00 95.40           C  
ATOM   4459  C   ASP A 564     -31.752  20.153  11.834  1.00 95.40           C  
ATOM   4460  CB  ASP A 564     -33.383  18.288  12.208  1.00 95.40           C  
ATOM   4461  O   ASP A 564     -31.251  20.498  12.907  1.00 95.40           O  
ATOM   4462  CG  ASP A 564     -33.935  16.975  11.681  1.00 95.40           C  
ATOM   4463  OD1 ASP A 564     -34.185  16.865  10.461  1.00 95.40           O  
ATOM   4464  OD2 ASP A 564     -34.123  16.043  12.492  1.00 95.40           O  
ATOM   4465  N   GLY A 565     -32.013  20.942  10.750  1.00 95.28           N  
ATOM   4466  CA  GLY A 565     -31.829  22.373  10.931  1.00 95.28           C  
ATOM   4467  C   GLY A 565     -30.412  22.834  10.649  1.00 95.28           C  
ATOM   4468  O   GLY A 565     -29.941  23.808  11.240  1.00 95.28           O  
ATOM   4469  N   PHE A 566     -29.698  22.095   9.855  1.00 95.94           N  
ATOM   4470  CA  PHE A 566     -28.314  22.434   9.546  1.00 95.94           C  
ATOM   4471  C   PHE A 566     -28.244  23.668   8.654  1.00 95.94           C  
ATOM   4472  CB  PHE A 566     -27.609  21.256   8.867  1.00 95.94           C  
ATOM   4473  O   PHE A 566     -29.210  23.995   7.962  1.00 95.94           O  
ATOM   4474  CG  PHE A 566     -28.164  20.915   7.511  1.00 95.94           C  
ATOM   4475  CD1 PHE A 566     -29.236  20.040   7.383  1.00 95.94           C  
ATOM   4476  CD2 PHE A 566     -27.615  21.471   6.363  1.00 95.94           C  
ATOM   4477  CE1 PHE A 566     -29.752  19.723   6.129  1.00 95.94           C  
ATOM   4478  CE2 PHE A 566     -28.126  21.160   5.106  1.00 95.94           C  
ATOM   4479  CZ  PHE A 566     -29.193  20.284   4.991  1.00 95.94           C  
ATOM   4480  N   ASP A 567     -27.124  24.430   8.665  1.00 95.68           N  
ATOM   4481  CA  ASP A 567     -26.823  25.574   7.810  1.00 95.68           C  
ATOM   4482  C   ASP A 567     -26.534  25.130   6.378  1.00 95.68           C  
ATOM   4483  CB  ASP A 567     -25.635  26.362   8.367  1.00 95.68           C  
ATOM   4484  O   ASP A 567     -25.423  24.691   6.071  1.00 95.68           O  
ATOM   4485  CG  ASP A 567     -25.349  27.633   7.587  1.00 95.68           C  
ATOM   4486  OD1 ASP A 567     -25.950  27.837   6.510  1.00 95.68           O  
ATOM   4487  OD2 ASP A 567     -24.512  28.437   8.051  1.00 95.68           O  
ATOM   4488  N   ALA A 568     -27.511  25.229   5.480  1.00 94.83           N  
ATOM   4489  CA  ALA A 568     -27.441  24.725   4.111  1.00 94.83           C  
ATOM   4490  C   ALA A 568     -26.370  25.461   3.310  1.00 94.83           C  
ATOM   4491  CB  ALA A 568     -28.798  24.856   3.424  1.00 94.83           C  
ATOM   4492  O   ALA A 568     -25.699  24.865   2.465  1.00 94.83           O  
ATOM   4493  N   ALA A 569     -26.203  26.771   3.617  1.00 93.69           N  
ATOM   4494  CA  ALA A 569     -25.204  27.569   2.910  1.00 93.69           C  
ATOM   4495  C   ALA A 569     -23.793  27.067   3.203  1.00 93.69           C  
ATOM   4496  CB  ALA A 569     -25.333  29.041   3.292  1.00 93.69           C  
ATOM   4497  O   ALA A 569     -22.960  26.974   2.299  1.00 93.69           O  
ATOM   4498  N   ALA A 570     -23.518  26.720   4.443  1.00 96.01           N  
ATOM   4499  CA  ALA A 570     -22.208  26.208   4.838  1.00 96.01           C  
ATOM   4500  C   ALA A 570     -21.945  24.839   4.219  1.00 96.01           C  
ATOM   4501  CB  ALA A 570     -22.104  26.130   6.359  1.00 96.01           C  
ATOM   4502  O   ALA A 570     -20.860  24.588   3.689  1.00 96.01           O  
ATOM   4503  N   VAL A 571     -22.961  23.983   4.320  1.00 97.08           N  
ATOM   4504  CA  VAL A 571     -22.840  22.640   3.763  1.00 97.08           C  
ATOM   4505  C   VAL A 571     -22.603  22.725   2.257  1.00 97.08           C  
ATOM   4506  CB  VAL A 571     -24.094  21.787   4.058  1.00 97.08           C  
ATOM   4507  O   VAL A 571     -21.704  22.069   1.726  1.00 97.08           O  
ATOM   4508  CG1 VAL A 571     -24.079  20.501   3.234  1.00 97.08           C  
ATOM   4509  CG2 VAL A 571     -24.183  21.469   5.550  1.00 97.08           C  
ATOM   4510  N   ASP A 572     -23.362  23.554   1.575  1.00 96.21           N  
ATOM   4511  CA  ASP A 572     -23.243  23.701   0.127  1.00 96.21           C  
ATOM   4512  C   ASP A 572     -21.876  24.259  -0.258  1.00 96.21           C  
ATOM   4513  CB  ASP A 572     -24.353  24.606  -0.413  1.00 96.21           C  
ATOM   4514  O   ASP A 572     -21.269  23.811  -1.233  1.00 96.21           O  
ATOM   4515  CG  ASP A 572     -25.694  23.902  -0.518  1.00 96.21           C  
ATOM   4516  OD1 ASP A 572     -25.740  22.657  -0.409  1.00 96.21           O  
ATOM   4517  OD2 ASP A 572     -26.714  24.597  -0.715  1.00 96.21           O  
ATOM   4518  N   LEU A 573     -21.404  25.212   0.468  1.00 97.00           N  
ATOM   4519  CA  LEU A 573     -20.106  25.822   0.202  1.00 97.00           C  
ATOM   4520  C   LEU A 573     -18.995  24.780   0.255  1.00 97.00           C  
ATOM   4521  CB  LEU A 573     -19.823  26.940   1.210  1.00 97.00           C  
ATOM   4522  O   LEU A 573     -18.161  24.708  -0.651  1.00 97.00           O  
ATOM   4523  CG  LEU A 573     -18.454  27.614   1.107  1.00 97.00           C  
ATOM   4524  CD1 LEU A 573     -18.343  28.390  -0.202  1.00 97.00           C  
ATOM   4525  CD2 LEU A 573     -18.220  28.534   2.301  1.00 97.00           C  
ATOM   4526  N   VAL A 574     -18.962  23.981   1.263  1.00 97.74           N  
ATOM   4527  CA  VAL A 574     -17.900  23.001   1.465  1.00 97.74           C  
ATOM   4528  C   VAL A 574     -18.072  21.842   0.485  1.00 97.74           C  
ATOM   4529  CB  VAL A 574     -17.884  22.472   2.917  1.00 97.74           C  
ATOM   4530  O   VAL A 574     -17.104  21.395  -0.134  1.00 97.74           O  
ATOM   4531  CG1 VAL A 574     -16.937  21.281   3.048  1.00 97.74           C  
ATOM   4532  CG2 VAL A 574     -17.486  23.585   3.885  1.00 97.74           C  
ATOM   4533  N   LYS A 575     -19.314  21.351   0.333  1.00 96.60           N  
ATOM   4534  CA  LYS A 575     -19.567  20.239  -0.578  1.00 96.60           C  
ATOM   4535  C   LYS A 575     -19.159  20.594  -2.005  1.00 96.60           C  
ATOM   4536  CB  LYS A 575     -21.043  19.839  -0.540  1.00 96.60           C  
ATOM   4537  O   LYS A 575     -18.438  19.835  -2.657  1.00 96.60           O  
ATOM   4538  CG  LYS A 575     -21.346  18.524  -1.243  1.00 96.60           C  
ATOM   4539  CD  LYS A 575     -22.812  18.136  -1.095  1.00 96.60           C  
ATOM   4540  CE  LYS A 575     -23.157  16.919  -1.944  1.00 96.60           C  
ATOM   4541  NZ  LYS A 575     -24.592  16.532  -1.799  1.00 96.60           N  
ATOM   4542  N   LYS A 576     -19.575  21.713  -2.494  1.00 96.20           N  
ATOM   4543  CA  LYS A 576     -19.257  22.133  -3.856  1.00 96.20           C  
ATOM   4544  C   LYS A 576     -17.768  22.430  -4.005  1.00 96.20           C  
ATOM   4545  CB  LYS A 576     -20.078  23.363  -4.244  1.00 96.20           C  
ATOM   4546  O   LYS A 576     -17.161  22.095  -5.025  1.00 96.20           O  
ATOM   4547  CG  LYS A 576     -21.550  23.070  -4.498  1.00 96.20           C  
ATOM   4548  CD  LYS A 576     -22.300  24.319  -4.943  1.00 96.20           C  
ATOM   4549  CE  LYS A 576     -23.773  24.027  -5.197  1.00 96.20           C  
ATOM   4550  NZ  LYS A 576     -24.530  25.265  -5.552  1.00 96.20           N  
ATOM   4551  N   GLY A 577     -17.211  23.042  -2.998  1.00 96.71           N  
ATOM   4552  CA  GLY A 577     -15.785  23.321  -3.027  1.00 96.71           C  
ATOM   4553  C   GLY A 577     -14.932  22.068  -3.092  1.00 96.71           C  
ATOM   4554  O   GLY A 577     -13.978  22.000  -3.868  1.00 96.71           O  
ATOM   4555  N   LEU A 578     -15.296  21.045  -2.299  1.00 95.88           N  
ATOM   4556  CA  LEU A 578     -14.572  19.779  -2.292  1.00 95.88           C  
ATOM   4557  C   LEU A 578     -14.709  19.067  -3.634  1.00 95.88           C  
ATOM   4558  CB  LEU A 578     -15.082  18.875  -1.167  1.00 95.88           C  
ATOM   4559  O   LEU A 578     -13.722  18.572  -4.183  1.00 95.88           O  
ATOM   4560  CG  LEU A 578     -14.599  19.211   0.245  1.00 95.88           C  
ATOM   4561  CD1 LEU A 578     -15.416  18.446   1.281  1.00 95.88           C  
ATOM   4562  CD2 LEU A 578     -13.114  18.899   0.391  1.00 95.88           C  
ATOM   4563  N   ALA A 579     -15.929  19.070  -4.144  1.00 94.08           N  
ATOM   4564  CA  ALA A 579     -16.177  18.399  -5.418  1.00 94.08           C  
ATOM   4565  C   ALA A 579     -15.373  19.044  -6.543  1.00 94.08           C  
ATOM   4566  CB  ALA A 579     -17.666  18.422  -5.751  1.00 94.08           C  
ATOM   4567  O   ALA A 579     -14.828  18.348  -7.403  1.00 94.08           O  
ATOM   4568  N   ALA A 580     -15.245  20.400  -6.487  1.00 95.41           N  
ATOM   4569  CA  ALA A 580     -14.506  21.140  -7.507  1.00 95.41           C  
ATOM   4570  C   ALA A 580     -13.028  20.762  -7.495  1.00 95.41           C  
ATOM   4571  CB  ALA A 580     -14.669  22.644  -7.296  1.00 95.41           C  
ATOM   4572  O   ALA A 580     -12.345  20.871  -8.516  1.00 95.41           O  
ATOM   4573  N   GLU A 581     -12.555  20.238  -6.393  1.00 94.70           N  
ATOM   4574  CA  GLU A 581     -11.146  19.882  -6.251  1.00 94.70           C  
ATOM   4575  C   GLU A 581     -10.967  18.370  -6.148  1.00 94.70           C  
ATOM   4576  CB  GLU A 581     -10.539  20.568  -5.025  1.00 94.70           C  
ATOM   4577  O   GLU A 581      -9.954  17.893  -5.631  1.00 94.70           O  
ATOM   4578  CG  GLU A 581     -10.591  22.088  -5.082  1.00 94.70           C  
ATOM   4579  CD  GLU A 581      -9.575  22.688  -6.041  1.00 94.70           C  
ATOM   4580  OE1 GLU A 581      -9.791  23.824  -6.521  1.00 94.70           O  
ATOM   4581  OE2 GLU A 581      -8.556  22.016  -6.315  1.00 94.70           O  
ATOM   4582  N   GLN A 582     -12.098  17.634  -6.541  1.00 95.01           N  
ATOM   4583  CA  GLN A 582     -12.113  16.176  -6.591  1.00 95.01           C  
ATOM   4584  C   GLN A 582     -12.010  15.576  -5.191  1.00 95.01           C  
ATOM   4585  CB  GLN A 582     -10.974  15.657  -7.470  1.00 95.01           C  
ATOM   4586  O   GLN A 582     -11.421  14.508  -5.010  1.00 95.01           O  
ATOM   4587  CG  GLN A 582     -11.114  16.028  -8.940  1.00 95.01           C  
ATOM   4588  CD  GLN A 582     -10.042  15.396  -9.809  1.00 95.01           C  
ATOM   4589  NE2 GLN A 582     -10.455  14.809 -10.927  1.00 95.01           N  
ATOM   4590  OE1 GLN A 582      -8.852  15.437  -9.478  1.00 95.01           O  
ATOM   4591  N   GLY A 583     -12.382  16.344  -4.116  1.00 95.01           N  
ATOM   4592  CA  GLY A 583     -12.609  15.787  -2.792  1.00 95.01           C  
ATOM   4593  C   GLY A 583     -13.931  15.052  -2.672  1.00 95.01           C  
ATOM   4594  O   GLY A 583     -14.818  15.219  -3.511  1.00 95.01           O  
ATOM   4595  N   VAL A 584     -14.069  14.267  -1.616  1.00 94.60           N  
ATOM   4596  CA  VAL A 584     -15.266  13.449  -1.456  1.00 94.60           C  
ATOM   4597  C   VAL A 584     -16.006  13.858  -0.184  1.00 94.60           C  
ATOM   4598  CB  VAL A 584     -14.923  11.943  -1.411  1.00 94.60           C  
ATOM   4599  O   VAL A 584     -15.647  13.430   0.915  1.00 94.60           O  
ATOM   4600  CG1 VAL A 584     -16.195  11.100  -1.339  1.00 94.60           C  
ATOM   4601  CG2 VAL A 584     -14.087  11.551  -2.628  1.00 94.60           C  
ATOM   4602  N   PRO A 585     -17.022  14.742  -0.348  1.00 95.86           N  
ATOM   4603  CA  PRO A 585     -17.818  15.103   0.828  1.00 95.86           C  
ATOM   4604  C   PRO A 585     -18.797  14.005   1.236  1.00 95.86           C  
ATOM   4605  CB  PRO A 585     -18.564  16.360   0.376  1.00 95.86           C  
ATOM   4606  O   PRO A 585     -19.472  13.425   0.382  1.00 95.86           O  
ATOM   4607  CG  PRO A 585     -18.756  16.183  -1.096  1.00 95.86           C  
ATOM   4608  CD  PRO A 585     -17.556  15.471  -1.651  1.00 95.86           C  
ATOM   4609  N   LEU A 586     -18.848  13.726   2.582  1.00 96.86           N  
ATOM   4610  CA  LEU A 586     -19.787  12.748   3.122  1.00 96.86           C  
ATOM   4611  C   LEU A 586     -20.654  13.370   4.211  1.00 96.86           C  
ATOM   4612  CB  LEU A 586     -19.036  11.536   3.681  1.00 96.86           C  
ATOM   4613  O   LEU A 586     -20.138  13.842   5.227  1.00 96.86           O  
ATOM   4614  CG  LEU A 586     -18.176  10.754   2.687  1.00 96.86           C  
ATOM   4615  CD1 LEU A 586     -17.200   9.848   3.429  1.00 96.86           C  
ATOM   4616  CD2 LEU A 586     -19.054   9.942   1.741  1.00 96.86           C  
ATOM   4617  N   LEU A 587     -21.909  13.371   3.923  1.00 97.79           N  
ATOM   4618  CA  LEU A 587     -22.837  13.852   4.941  1.00 97.79           C  
ATOM   4619  C   LEU A 587     -23.085  12.782   5.999  1.00 97.79           C  
ATOM   4620  CB  LEU A 587     -24.163  14.271   4.301  1.00 97.79           C  
ATOM   4621  O   LEU A 587     -23.571  11.693   5.685  1.00 97.79           O  
ATOM   4622  CG  LEU A 587     -24.284  15.739   3.891  1.00 97.79           C  
ATOM   4623  CD1 LEU A 587     -23.548  15.985   2.578  1.00 97.79           C  
ATOM   4624  CD2 LEU A 587     -25.750  16.143   3.772  1.00 97.79           C  
ATOM   4625  N   ILE A 588     -22.705  13.119   7.235  1.00 98.10           N  
ATOM   4626  CA  ILE A 588     -22.904  12.226   8.371  1.00 98.10           C  
ATOM   4627  C   ILE A 588     -23.962  12.808   9.306  1.00 98.10           C  
ATOM   4628  CB  ILE A 588     -21.584  11.986   9.139  1.00 98.10           C  
ATOM   4629  O   ILE A 588     -23.709  13.793  10.003  1.00 98.10           O  
ATOM   4630  CG1 ILE A 588     -20.468  11.582   8.169  1.00 98.10           C  
ATOM   4631  CG2 ILE A 588     -21.777  10.924  10.225  1.00 98.10           C  
ATOM   4632  CD1 ILE A 588     -20.757  10.306   7.390  1.00 98.10           C  
ATOM   4633  N   GLY A 589     -25.174  12.186   9.283  1.00 97.10           N  
ATOM   4634  CA  GLY A 589     -26.285  12.709  10.063  1.00 97.10           C  
ATOM   4635  C   GLY A 589     -26.536  11.930  11.340  1.00 97.10           C  
ATOM   4636  O   GLY A 589     -25.871  10.926  11.602  1.00 97.10           O  
ATOM   4637  N   THR A 590     -27.451  12.386  12.187  1.00 95.58           N  
ATOM   4638  CA  THR A 590     -27.875  11.684  13.393  1.00 95.58           C  
ATOM   4639  C   THR A 590     -28.674  10.433  13.038  1.00 95.58           C  
ATOM   4640  CB  THR A 590     -28.720  12.596  14.302  1.00 95.58           C  
ATOM   4641  O   THR A 590     -28.800   9.519  13.855  1.00 95.58           O  
ATOM   4642  CG2 THR A 590     -27.903  13.782  14.804  1.00 95.58           C  
ATOM   4643  OG1 THR A 590     -29.847  13.085  13.564  1.00 95.58           O  
ATOM   4644  N   LYS A 591     -29.162  10.436  11.810  1.00 94.54           N  
ATOM   4645  CA  LYS A 591     -29.884   9.327  11.194  1.00 94.54           C  
ATOM   4646  C   LYS A 591     -29.635   9.277   9.689  1.00 94.54           C  
ATOM   4647  CB  LYS A 591     -31.383   9.441  11.473  1.00 94.54           C  
ATOM   4648  O   LYS A 591     -29.113  10.231   9.109  1.00 94.54           O  
ATOM   4649  CG  LYS A 591     -32.010  10.734  10.972  1.00 94.54           C  
ATOM   4650  CD  LYS A 591     -33.464  10.855  11.408  1.00 94.54           C  
ATOM   4651  CE  LYS A 591     -34.081  12.167  10.940  1.00 94.54           C  
ATOM   4652  NZ  LYS A 591     -35.487  12.321  11.421  1.00 94.54           N  
ATOM   4653  N   ARG A 592     -30.012   8.098   8.999  1.00 95.51           N  
ATOM   4654  CA  ARG A 592     -29.798   7.957   7.562  1.00 95.51           C  
ATOM   4655  C   ARG A 592     -30.994   8.485   6.777  1.00 95.51           C  
ATOM   4656  CB  ARG A 592     -29.537   6.494   7.198  1.00 95.51           C  
ATOM   4657  O   ARG A 592     -30.886   8.757   5.579  1.00 95.51           O  
ATOM   4658  CG  ARG A 592     -29.115   6.285   5.752  1.00 95.51           C  
ATOM   4659  CD  ARG A 592     -28.057   5.198   5.625  1.00 95.51           C  
ATOM   4660  NE  ARG A 592     -27.636   5.015   4.239  1.00 95.51           N  
ATOM   4661  NH1 ARG A 592     -25.538   4.205   4.767  1.00 95.51           N  
ATOM   4662  NH2 ARG A 592     -26.170   4.422   2.574  1.00 95.51           N  
ATOM   4663  CZ  ARG A 592     -26.449   4.548   3.863  1.00 95.51           C  
ATOM   4664  N   SER A 593     -32.029   8.718   7.614  1.00 95.09           N  
ATOM   4665  CA  SER A 593     -33.217   9.264   6.966  1.00 95.09           C  
ATOM   4666  C   SER A 593     -33.058  10.755   6.685  1.00 95.09           C  
ATOM   4667  CB  SER A 593     -34.456   9.031   7.832  1.00 95.09           C  
ATOM   4668  O   SER A 593     -32.141  11.395   7.203  1.00 95.09           O  
ATOM   4669  OG  SER A 593     -34.296   9.625   9.109  1.00 95.09           O  
ATOM   4670  N   ALA A 594     -33.955  11.227   5.838  1.00 94.92           N  
ATOM   4671  CA  ALA A 594     -33.904  12.609   5.369  1.00 94.92           C  
ATOM   4672  C   ALA A 594     -33.875  13.585   6.541  1.00 94.92           C  
ATOM   4673  CB  ALA A 594     -35.095  12.907   4.461  1.00 94.92           C  
ATOM   4674  O   ALA A 594     -34.545  13.369   7.554  1.00 94.92           O  
ATOM   4675  N   ILE A 595     -32.952  14.700   6.430  1.00 92.96           N  
ATOM   4676  CA  ILE A 595     -32.867  15.772   7.416  1.00 92.96           C  
ATOM   4677  C   ILE A 595     -33.181  17.110   6.751  1.00 92.96           C  
ATOM   4678  CB  ILE A 595     -31.473  15.818   8.081  1.00 92.96           C  
ATOM   4679  O   ILE A 595     -32.992  17.271   5.544  1.00 92.96           O  
ATOM   4680  CG1 ILE A 595     -30.380  15.988   7.019  1.00 92.96           C  
ATOM   4681  CG2 ILE A 595     -31.232  14.558   8.918  1.00 92.96           C  
ATOM   4682  CD1 ILE A 595     -28.985  16.190   7.594  1.00 92.96           C  
ATOM   4683  N   THR A 596     -33.691  18.097   7.573  1.00 93.66           N  
ATOM   4684  CA  THR A 596     -34.171  19.359   7.020  1.00 93.66           C  
ATOM   4685  C   THR A 596     -33.183  20.486   7.307  1.00 93.66           C  
ATOM   4686  CB  THR A 596     -35.554  19.727   7.587  1.00 93.66           C  
ATOM   4687  O   THR A 596     -32.470  20.452   8.313  1.00 93.66           O  
ATOM   4688  CG2 THR A 596     -36.612  18.714   7.161  1.00 93.66           C  
ATOM   4689  OG1 THR A 596     -35.485  19.755   9.018  1.00 93.66           O  
ATOM   4690  N   GLU A 597     -33.049  21.445   6.313  1.00 92.97           N  
ATOM   4691  CA  GLU A 597     -32.173  22.604   6.462  1.00 92.97           C  
ATOM   4692  C   GLU A 597     -32.758  23.615   7.443  1.00 92.97           C  
ATOM   4693  CB  GLU A 597     -31.926  23.269   5.105  1.00 92.97           C  
ATOM   4694  O   GLU A 597     -33.947  23.560   7.765  1.00 92.97           O  
ATOM   4695  CG  GLU A 597     -33.177  23.863   4.475  1.00 92.97           C  
ATOM   4696  CD  GLU A 597     -32.938  24.426   3.083  1.00 92.97           C  
ATOM   4697  OE1 GLU A 597     -33.800  25.180   2.577  1.00 92.97           O  
ATOM   4698  OE2 GLU A 597     -31.881  24.110   2.493  1.00 92.97           O  
ATOM   4699  N   ALA A 598     -31.884  24.511   8.096  1.00 85.88           N  
ATOM   4700  CA  ALA A 598     -32.295  25.586   8.995  1.00 85.88           C  
ATOM   4701  C   ALA A 598     -33.328  26.492   8.332  1.00 85.88           C  
ATOM   4702  CB  ALA A 598     -31.082  26.402   9.438  1.00 85.88           C  
ATOM   4703  O   ALA A 598     -33.198  26.833   7.153  1.00 85.88           O  
ATOM   4704  N   GLY A 599     -34.466  26.805   8.971  1.00 78.03           N  
ATOM   4705  CA  GLY A 599     -35.519  27.672   8.467  1.00 78.03           C  
ATOM   4706  C   GLY A 599     -36.632  26.914   7.767  1.00 78.03           C  
ATOM   4707  O   GLY A 599     -37.591  27.518   7.283  1.00 78.03           O  
ATOM   4708  N   ALA A 600     -36.377  25.539   7.597  1.00 62.20           N  
ATOM   4709  CA  ALA A 600     -37.369  24.703   6.926  1.00 62.20           C  
ATOM   4710  C   ALA A 600     -38.516  24.350   7.867  1.00 62.20           C  
ATOM   4711  CB  ALA A 600     -36.716  23.431   6.388  1.00 62.20           C  
ATOM   4712  O   ALA A 600     -39.556  23.850   7.430  1.00 62.20           O  
ATOM   4713  N   GLY A 601     -38.958  25.209   8.940  1.00 50.77           N  
ATOM   4714  CA  GLY A 601     -40.139  24.976   9.756  1.00 50.77           C  
ATOM   4715  C   GLY A 601     -40.700  26.245  10.369  1.00 50.77           C  
ATOM   4716  O   GLY A 601     -39.945  27.128  10.781  1.00 50.77           O  
ATOM   4717  N   ALA A 602     -41.953  26.932   9.864  1.00 48.58           N  
ATOM   4718  CA  ALA A 602     -43.216  27.163  10.560  1.00 48.58           C  
ATOM   4719  C   ALA A 602     -44.129  28.080   9.750  1.00 48.58           C  
ATOM   4720  CB  ALA A 602     -42.961  27.759  11.943  1.00 48.58           C  
ATOM   4721  O   ALA A 602     -43.826  29.261   9.563  1.00 48.58           O  
ATOM   4722  N   GLY A 603     -44.757  27.746   8.471  1.00 46.69           N  
ATOM   4723  CA  GLY A 603     -45.982  28.329   7.946  1.00 46.69           C  
ATOM   4724  C   GLY A 603     -46.115  28.183   6.442  1.00 46.69           C  
ATOM   4725  O   GLY A 603     -47.097  28.639   5.853  1.00 46.69           O  
ATOM   4726  N   SER A 604     -45.773  27.114   5.689  1.00 43.94           N  
ATOM   4727  CA  SER A 604     -46.419  26.921   4.395  1.00 43.94           C  
ATOM   4728  C   SER A 604     -46.630  25.440   4.098  1.00 43.94           C  
ATOM   4729  CB  SER A 604     -45.589  27.559   3.280  1.00 43.94           C  
ATOM   4730  O   SER A 604     -45.682  24.652   4.137  1.00 43.94           O  
ATOM   4731  OG  SER A 604     -45.070  26.569   2.410  1.00 43.94           O  
ATOM   4732  N   ALA A 605     -47.309  24.650   4.890  1.00 47.65           N  
ATOM   4733  CA  ALA A 605     -47.935  23.387   4.508  1.00 47.65           C  
ATOM   4734  C   ALA A 605     -48.105  23.296   2.994  1.00 47.65           C  
ATOM   4735  CB  ALA A 605     -49.286  23.232   5.202  1.00 47.65           C  
ATOM   4736  O   ALA A 605     -48.326  22.210   2.452  1.00 47.65           O  
ATOM   4737  N   LEU A 606     -47.275  24.040   2.089  1.00 45.87           N  
ATOM   4738  CA  LEU A 606     -47.455  23.775   0.666  1.00 45.87           C  
ATOM   4739  C   LEU A 606     -46.111  23.718  -0.051  1.00 45.87           C  
ATOM   4740  CB  LEU A 606     -48.341  24.849   0.029  1.00 45.87           C  
ATOM   4741  O   LEU A 606     -46.023  23.221  -1.176  1.00 45.87           O  
ATOM   4742  CG  LEU A 606     -49.820  24.497  -0.138  1.00 45.87           C  
ATOM   4743  CD1 LEU A 606     -50.696  25.652   0.337  1.00 45.87           C  
ATOM   4744  CD2 LEU A 606     -50.126  24.148  -1.590  1.00 45.87           C  
ATOM   4745  N   ARG A 607     -44.846  23.551   0.616  1.00 47.67           N  
ATOM   4746  CA  ARG A 607     -43.647  23.362  -0.195  1.00 47.67           C  
ATOM   4747  C   ARG A 607     -42.676  22.400   0.481  1.00 47.67           C  
ATOM   4748  CB  ARG A 607     -42.959  24.703  -0.458  1.00 47.67           C  
ATOM   4749  O   ARG A 607     -42.494  22.447   1.700  1.00 47.67           O  
ATOM   4750  CG  ARG A 607     -43.568  25.493  -1.605  1.00 47.67           C  
ATOM   4751  CD  ARG A 607     -42.733  26.718  -1.952  1.00 47.67           C  
ATOM   4752  NE  ARG A 607     -43.481  27.665  -2.774  1.00 47.67           N  
ATOM   4753  NH1 ARG A 607     -41.750  29.183  -2.966  1.00 47.67           N  
ATOM   4754  NH2 ARG A 607     -43.765  29.602  -3.975  1.00 47.67           N  
ATOM   4755  CZ  ARG A 607     -42.997  28.815  -3.236  1.00 47.67           C  
ATOM   4756  N   SER A 608     -42.733  21.080   0.340  1.00 57.43           N  
ATOM   4757  CA  SER A 608     -41.681  20.141   0.718  1.00 57.43           C  
ATOM   4758  C   SER A 608     -40.416  20.874   1.153  1.00 57.43           C  
ATOM   4759  CB  SER A 608     -41.360  19.199  -0.443  1.00 57.43           C  
ATOM   4760  O   SER A 608     -39.982  21.820   0.492  1.00 57.43           O  
ATOM   4761  OG  SER A 608     -40.895  19.926  -1.567  1.00 57.43           O  
ATOM   4762  N   SER A 609     -40.239  21.323   2.352  1.00 60.85           N  
ATOM   4763  CA  SER A 609     -38.972  21.830   2.869  1.00 60.85           C  
ATOM   4764  C   SER A 609     -37.789  21.073   2.274  1.00 60.85           C  
ATOM   4765  CB  SER A 609     -38.937  21.731   4.394  1.00 60.85           C  
ATOM   4766  O   SER A 609     -37.864  19.861   2.064  1.00 60.85           O  
ATOM   4767  OG  SER A 609     -39.986  22.488   4.972  1.00 60.85           O  
ATOM   4768  N   PRO A 610     -36.803  21.820   1.682  1.00 79.11           N  
ATOM   4769  CA  PRO A 610     -35.635  21.135   1.125  1.00 79.11           C  
ATOM   4770  C   PRO A 610     -34.974  20.188   2.124  1.00 79.11           C  
ATOM   4771  CB  PRO A 610     -34.694  22.284   0.756  1.00 79.11           C  
ATOM   4772  O   PRO A 610     -34.810  20.538   3.296  1.00 79.11           O  
ATOM   4773  CG  PRO A 610     -35.538  23.514   0.853  1.00 79.11           C  
ATOM   4774  CD  PRO A 610     -36.723  23.213   1.724  1.00 79.11           C  
ATOM   4775  N   SER A 611     -35.019  18.869   1.926  1.00 84.83           N  
ATOM   4776  CA  SER A 611     -34.399  17.821   2.731  1.00 84.83           C  
ATOM   4777  C   SER A 611     -33.273  17.131   1.968  1.00 84.83           C  
ATOM   4778  CB  SER A 611     -35.441  16.789   3.162  1.00 84.83           C  
ATOM   4779  O   SER A 611     -33.198  17.225   0.741  1.00 84.83           O  
ATOM   4780  OG  SER A 611     -35.919  16.059   2.044  1.00 84.83           O  
ATOM   4781  N   VAL A 612     -32.250  16.762   2.705  1.00 92.09           N  
ATOM   4782  CA  VAL A 612     -31.140  15.986   2.162  1.00 92.09           C  
ATOM   4783  C   VAL A 612     -31.006  14.671   2.927  1.00 92.09           C  
ATOM   4784  CB  VAL A 612     -29.813  16.775   2.222  1.00 92.09           C  
ATOM   4785  O   VAL A 612     -31.333  14.600   4.114  1.00 92.09           O  
ATOM   4786  CG1 VAL A 612     -28.654  15.921   1.713  1.00 92.09           C  
ATOM   4787  CG2 VAL A 612     -29.924  18.067   1.415  1.00 92.09           C  
ATOM   4788  N   THR A 613     -30.637  13.569   2.223  1.00 95.87           N  
ATOM   4789  CA  THR A 613     -30.401  12.272   2.846  1.00 95.87           C  
ATOM   4790  C   THR A 613     -28.916  12.071   3.132  1.00 95.87           C  
ATOM   4791  CB  THR A 613     -30.915  11.124   1.958  1.00 95.87           C  
ATOM   4792  O   THR A 613     -28.096  12.067   2.212  1.00 95.87           O  
ATOM   4793  CG2 THR A 613     -30.708   9.771   2.632  1.00 95.87           C  
ATOM   4794  OG1 THR A 613     -32.313  11.311   1.706  1.00 95.87           O  
ATOM   4795  N   PRO A 614     -28.614  12.026   4.413  1.00 97.24           N  
ATOM   4796  CA  PRO A 614     -27.218  11.747   4.757  1.00 97.24           C  
ATOM   4797  C   PRO A 614     -26.696  10.465   4.112  1.00 97.24           C  
ATOM   4798  CB  PRO A 614     -27.250  11.617   6.282  1.00 97.24           C  
ATOM   4799  O   PRO A 614     -27.468   9.535   3.865  1.00 97.24           O  
ATOM   4800  CG  PRO A 614     -28.431  12.426   6.710  1.00 97.24           C  
ATOM   4801  CD  PRO A 614     -29.511  12.276   5.677  1.00 97.24           C  
ATOM   4802  N   ASP A 615     -25.345  10.425   3.895  1.00 96.75           N  
ATOM   4803  CA  ASP A 615     -24.695   9.234   3.357  1.00 96.75           C  
ATOM   4804  C   ASP A 615     -24.642   8.118   4.398  1.00 96.75           C  
ATOM   4805  CB  ASP A 615     -23.283   9.566   2.871  1.00 96.75           C  
ATOM   4806  O   ASP A 615     -24.810   6.943   4.066  1.00 96.75           O  
ATOM   4807  CG  ASP A 615     -23.268  10.594   1.752  1.00 96.75           C  
ATOM   4808  OD1 ASP A 615     -23.792  10.308   0.654  1.00 96.75           O  
ATOM   4809  OD2 ASP A 615     -22.724  11.698   1.970  1.00 96.75           O  
ATOM   4810  N   HIS A 616     -24.422   8.499   5.626  1.00 97.27           N  
ATOM   4811  CA  HIS A 616     -24.357   7.583   6.759  1.00 97.27           C  
ATOM   4812  C   HIS A 616     -24.852   8.252   8.037  1.00 97.27           C  
ATOM   4813  CB  HIS A 616     -22.929   7.072   6.953  1.00 97.27           C  
ATOM   4814  O   HIS A 616     -24.965   9.479   8.097  1.00 97.27           O  
ATOM   4815  CG  HIS A 616     -22.381   6.355   5.761  1.00 97.27           C  
ATOM   4816  CD2 HIS A 616     -21.562   6.777   4.768  1.00 97.27           C  
ATOM   4817  ND1 HIS A 616     -22.671   5.036   5.487  1.00 97.27           N  
ATOM   4818  CE1 HIS A 616     -22.051   4.676   4.375  1.00 97.27           C  
ATOM   4819  NE2 HIS A 616     -21.372   5.714   3.919  1.00 97.27           N  
ATOM   4820  N   HIS A 617     -25.271   7.455   8.954  1.00 96.43           N  
ATOM   4821  CA  HIS A 617     -25.446   7.992  10.298  1.00 96.43           C  
ATOM   4822  C   HIS A 617     -24.215   7.732  11.160  1.00 96.43           C  
ATOM   4823  CB  HIS A 617     -26.687   7.389  10.959  1.00 96.43           C  
ATOM   4824  O   HIS A 617     -23.306   7.009  10.749  1.00 96.43           O  
ATOM   4825  CG  HIS A 617     -26.530   5.947  11.326  1.00 96.43           C  
ATOM   4826  CD2 HIS A 617     -26.894   4.819  10.673  1.00 96.43           C  
ATOM   4827  ND1 HIS A 617     -25.935   5.539  12.500  1.00 96.43           N  
ATOM   4828  CE1 HIS A 617     -25.940   4.217  12.552  1.00 96.43           C  
ATOM   4829  NE2 HIS A 617     -26.516   3.756  11.456  1.00 96.43           N  
ATOM   4830  N   LEU A 618     -24.027   8.340  12.360  1.00 94.97           N  
ATOM   4831  CA  LEU A 618     -22.827   8.447  13.181  1.00 94.97           C  
ATOM   4832  C   LEU A 618     -22.307   7.066  13.567  1.00 94.97           C  
ATOM   4833  CB  LEU A 618     -23.111   9.268  14.441  1.00 94.97           C  
ATOM   4834  O   LEU A 618     -21.098   6.825  13.548  1.00 94.97           O  
ATOM   4835  CG  LEU A 618     -23.304  10.772  14.241  1.00 94.97           C  
ATOM   4836  CD1 LEU A 618     -23.929  11.397  15.484  1.00 94.97           C  
ATOM   4837  CD2 LEU A 618     -21.975  11.443  13.911  1.00 94.97           C  
ATOM   4838  N   GLU A 619     -23.219   6.105  13.782  1.00 91.81           N  
ATOM   4839  CA  GLU A 619     -22.796   4.776  14.215  1.00 91.81           C  
ATOM   4840  C   GLU A 619     -22.408   3.905  13.024  1.00 91.81           C  
ATOM   4841  CB  GLU A 619     -23.902   4.097  15.026  1.00 91.81           C  
ATOM   4842  O   GLU A 619     -21.560   3.018  13.147  1.00 91.81           O  
ATOM   4843  CG  GLU A 619     -24.067   4.657  16.432  1.00 91.81           C  
ATOM   4844  CD  GLU A 619     -22.831   4.475  17.298  1.00 91.81           C  
ATOM   4845  OE1 GLU A 619     -22.595   5.309  18.201  1.00 91.81           O  
ATOM   4846  OE2 GLU A 619     -22.092   3.491  17.072  1.00 91.81           O  
ATOM   4847  N   GLY A 620     -23.016   4.168  11.951  1.00 93.33           N  
ATOM   4848  CA  GLY A 620     -22.800   3.350  10.768  1.00 93.33           C  
ATOM   4849  C   GLY A 620     -21.514   3.685  10.037  1.00 93.33           C  
ATOM   4850  O   GLY A 620     -21.069   2.926   9.174  1.00 93.33           O  
ATOM   4851  N   PHE A 621     -20.956   4.852  10.412  1.00 96.11           N  
ATOM   4852  CA  PHE A 621     -19.707   5.361   9.858  1.00 96.11           C  
ATOM   4853  C   PHE A 621     -18.820   5.932  10.959  1.00 96.11           C  
ATOM   4854  CB  PHE A 621     -19.984   6.433   8.799  1.00 96.11           C  
ATOM   4855  O   PHE A 621     -19.318   6.404  11.983  1.00 96.11           O  
ATOM   4856  CG  PHE A 621     -18.922   6.526   7.737  1.00 96.11           C  
ATOM   4857  CD1 PHE A 621     -18.019   7.582   7.728  1.00 96.11           C  
ATOM   4858  CD2 PHE A 621     -18.826   5.556   6.747  1.00 96.11           C  
ATOM   4859  CE1 PHE A 621     -17.034   7.670   6.746  1.00 96.11           C  
ATOM   4860  CE2 PHE A 621     -17.846   5.638   5.763  1.00 96.11           C  
ATOM   4861  CZ  PHE A 621     -16.951   6.696   5.764  1.00 96.11           C  
ATOM   4862  N   ARG A 622     -17.455   5.776  10.736  1.00 96.42           N  
ATOM   4863  CA  ARG A 622     -16.578   6.166  11.835  1.00 96.42           C  
ATOM   4864  C   ARG A 622     -15.575   7.223  11.386  1.00 96.42           C  
ATOM   4865  CB  ARG A 622     -15.841   4.947  12.393  1.00 96.42           C  
ATOM   4866  O   ARG A 622     -15.261   7.324  10.199  1.00 96.42           O  
ATOM   4867  CG  ARG A 622     -16.760   3.884  12.974  1.00 96.42           C  
ATOM   4868  CD  ARG A 622     -17.498   4.388  14.206  1.00 96.42           C  
ATOM   4869  NE  ARG A 622     -18.097   3.292  14.962  1.00 96.42           N  
ATOM   4870  NH1 ARG A 622     -20.238   4.159  14.920  1.00 96.42           N  
ATOM   4871  NH2 ARG A 622     -19.824   2.166  15.974  1.00 96.42           N  
ATOM   4872  CZ  ARG A 622     -19.385   3.208  15.283  1.00 96.42           C  
ATOM   4873  N   SER A 623     -15.139   8.024  12.394  1.00 97.67           N  
ATOM   4874  CA  SER A 623     -14.206   9.121  12.160  1.00 97.67           C  
ATOM   4875  C   SER A 623     -12.922   8.625  11.505  1.00 97.67           C  
ATOM   4876  CB  SER A 623     -13.877   9.834  13.472  1.00 97.67           C  
ATOM   4877  O   SER A 623     -12.311   9.337  10.705  1.00 97.67           O  
ATOM   4878  OG  SER A 623     -12.880  10.822  13.271  1.00 97.67           O  
ATOM   4879  N   THR A 624     -12.506   7.344  11.738  1.00 97.52           N  
ATOM   4880  CA  THR A 624     -11.267   6.765  11.231  1.00 97.52           C  
ATOM   4881  C   THR A 624     -11.324   6.610   9.714  1.00 97.52           C  
ATOM   4882  CB  THR A 624     -10.984   5.397  11.879  1.00 97.52           C  
ATOM   4883  O   THR A 624     -10.290   6.451   9.062  1.00 97.52           O  
ATOM   4884  CG2 THR A 624     -10.675   5.545  13.365  1.00 97.52           C  
ATOM   4885  OG1 THR A 624     -12.132   4.554  11.723  1.00 97.52           O  
ATOM   4886  N   MET A 625     -12.535   6.714   9.116  1.00 97.29           N  
ATOM   4887  CA  MET A 625     -12.735   6.411   7.701  1.00 97.29           C  
ATOM   4888  C   MET A 625     -12.707   7.684   6.863  1.00 97.29           C  
ATOM   4889  CB  MET A 625     -14.060   5.675   7.491  1.00 97.29           C  
ATOM   4890  O   MET A 625     -12.933   7.640   5.652  1.00 97.29           O  
ATOM   4891  CG  MET A 625     -14.105   4.299   8.135  1.00 97.29           C  
ATOM   4892  SD  MET A 625     -15.734   3.479   7.928  1.00 97.29           S  
ATOM   4893  CE  MET A 625     -15.523   2.062   9.041  1.00 97.29           C  
ATOM   4894  N   VAL A 626     -12.467   8.868   7.471  1.00 97.82           N  
ATOM   4895  CA  VAL A 626     -12.429  10.114   6.713  1.00 97.82           C  
ATOM   4896  C   VAL A 626     -11.123  10.853   6.997  1.00 97.82           C  
ATOM   4897  CB  VAL A 626     -13.637  11.019   7.045  1.00 97.82           C  
ATOM   4898  O   VAL A 626     -10.394  10.501   7.927  1.00 97.82           O  
ATOM   4899  CG1 VAL A 626     -14.946  10.342   6.642  1.00 97.82           C  
ATOM   4900  CG2 VAL A 626     -13.648  11.367   8.533  1.00 97.82           C  
ATOM   4901  N   ASP A 627     -10.816  11.880   6.229  1.00 98.08           N  
ATOM   4902  CA  ASP A 627      -9.560  12.619   6.318  1.00 98.08           C  
ATOM   4903  C   ASP A 627      -9.748  13.930   7.078  1.00 98.08           C  
ATOM   4904  CB  ASP A 627      -9.000  12.896   4.922  1.00 98.08           C  
ATOM   4905  O   ASP A 627      -8.782  14.500   7.591  1.00 98.08           O  
ATOM   4906  CG  ASP A 627      -8.698  11.628   4.142  1.00 98.08           C  
ATOM   4907  OD1 ASP A 627      -7.838  10.833   4.579  1.00 98.08           O  
ATOM   4908  OD2 ASP A 627      -9.323  11.424   3.079  1.00 98.08           O  
ATOM   4909  N   ALA A 628     -11.006  14.353   7.135  1.00 98.67           N  
ATOM   4910  CA  ALA A 628     -11.330  15.605   7.814  1.00 98.67           C  
ATOM   4911  C   ALA A 628     -12.798  15.639   8.230  1.00 98.67           C  
ATOM   4912  CB  ALA A 628     -11.007  16.797   6.915  1.00 98.67           C  
ATOM   4913  O   ALA A 628     -13.619  14.891   7.695  1.00 98.67           O  
ATOM   4914  N   VAL A 629     -13.004  16.522   9.232  1.00 98.74           N  
ATOM   4915  CA  VAL A 629     -14.365  16.663   9.740  1.00 98.74           C  
ATOM   4916  C   VAL A 629     -14.774  18.134   9.722  1.00 98.74           C  
ATOM   4917  CB  VAL A 629     -14.500  16.089  11.168  1.00 98.74           C  
ATOM   4918  O   VAL A 629     -13.987  19.008  10.095  1.00 98.74           O  
ATOM   4919  CG1 VAL A 629     -15.928  16.253  11.684  1.00 98.74           C  
ATOM   4920  CG2 VAL A 629     -14.084  14.620  11.194  1.00 98.74           C  
ATOM   4921  N   PHE A 630     -15.994  18.369   9.213  1.00 98.77           N  
ATOM   4922  CA  PHE A 630     -16.564  19.711   9.204  1.00 98.77           C  
ATOM   4923  C   PHE A 630     -17.881  19.745   9.969  1.00 98.77           C  
ATOM   4924  CB  PHE A 630     -16.778  20.196   7.767  1.00 98.77           C  
ATOM   4925  O   PHE A 630     -18.769  18.924   9.724  1.00 98.77           O  
ATOM   4926  CG  PHE A 630     -17.500  21.513   7.672  1.00 98.77           C  
ATOM   4927  CD1 PHE A 630     -18.637  21.643   6.883  1.00 98.77           C  
ATOM   4928  CD2 PHE A 630     -17.042  22.621   8.372  1.00 98.77           C  
ATOM   4929  CE1 PHE A 630     -19.307  22.861   6.794  1.00 98.77           C  
ATOM   4930  CE2 PHE A 630     -17.706  23.842   8.287  1.00 98.77           C  
ATOM   4931  CZ  PHE A 630     -18.838  23.959   7.497  1.00 98.77           C  
ATOM   4932  N   VAL A 631     -18.017  20.678  10.952  1.00 98.60           N  
ATOM   4933  CA  VAL A 631     -19.246  20.859  11.718  1.00 98.60           C  
ATOM   4934  C   VAL A 631     -19.881  22.203  11.368  1.00 98.60           C  
ATOM   4935  CB  VAL A 631     -18.986  20.772  13.239  1.00 98.60           C  
ATOM   4936  O   VAL A 631     -19.478  23.242  11.894  1.00 98.60           O  
ATOM   4937  CG1 VAL A 631     -20.302  20.789  14.014  1.00 98.60           C
[truncated: 66,340 more chars]
