# Supplementary material for: Catalases in the pathogenesis of Sporothrix schenckii research
Source: PeerJ. 2022 Dec 7;10:e14478. doi: 10.7717/peerj.14478 (PMC9745942; doi:10.7717/peerj.14478)
Supplement: Supplemental Information 3 — Sequences and PDB files used in this study. [file peerj-10-14478-s003.zip › Raw data/Cat1 SS/test_106f0_unrelaxed_rank_2_model_5.pdb]

MODEL     1                                                                     
ATOM      1  N   MET A   1      21.203 -26.418  -2.036  1.00 43.03           N  
ATOM      2  CA  MET A   1      19.765 -26.482  -1.789  1.00 43.03           C  
ATOM      3  C   MET A   1      19.357 -25.502  -0.694  1.00 43.03           C  
ATOM      4  CB  MET A   1      19.348 -27.902  -1.402  1.00 43.03           C  
ATOM      5  O   MET A   1      19.952 -25.489   0.385  1.00 43.03           O  
ATOM      6  CG  MET A   1      19.086 -28.810  -2.593  1.00 43.03           C  
ATOM      7  SD  MET A   1      18.140 -30.314  -2.135  1.00 43.03           S  
ATOM      8  CE  MET A   1      19.187 -31.592  -2.887  1.00 43.03           C  
ATOM      9  N   THR A   2      19.173 -24.159  -0.971  1.00 48.42           N  
ATOM     10  CA  THR A   2      18.736 -23.155  -0.006  1.00 48.42           C  
ATOM     11  C   THR A   2      17.530 -23.654   0.785  1.00 48.42           C  
ATOM     12  CB  THR A   2      18.383 -21.828  -0.702  1.00 48.42           C  
ATOM     13  O   THR A   2      16.634 -24.289   0.226  1.00 48.42           O  
ATOM     14  CG2 THR A   2      19.636 -21.124  -1.213  1.00 48.42           C  
ATOM     15  OG1 THR A   2      17.513 -22.092  -1.809  1.00 48.42           O  
ATOM     16  N   SER A   3      17.784 -24.056   2.008  1.00 60.81           N  
ATOM     17  CA  SER A   3      16.691 -24.370   2.922  1.00 60.81           C  
ATOM     18  C   SER A   3      15.750 -23.181   3.087  1.00 60.81           C  
ATOM     19  CB  SER A   3      17.237 -24.791   4.287  1.00 60.81           C  
ATOM     20  O   SER A   3      16.124 -22.042   2.802  1.00 60.81           O  
ATOM     21  OG  SER A   3      17.544 -23.655   5.078  1.00 60.81           O  
ATOM     22  N   ALA A   4      14.448 -23.320   3.048  1.00 65.38           N  
ATOM     23  CA  ALA A   4      13.437 -22.314   3.364  1.00 65.38           C  
ATOM     24  C   ALA A   4      13.903 -21.406   4.498  1.00 65.38           C  
ATOM     25  CB  ALA A   4      12.116 -22.985   3.733  1.00 65.38           C  
ATOM     26  O   ALA A   4      13.458 -20.261   4.608  1.00 65.38           O  
ATOM     27  N   ASN A   5      15.060 -21.757   5.166  1.00 84.95           N  
ATOM     28  CA  ASN A   5      15.427 -21.042   6.384  1.00 84.95           C  
ATOM     29  C   ASN A   5      16.738 -20.280   6.213  1.00 84.95           C  
ATOM     30  CB  ASN A   5      15.525 -22.010   7.565  1.00 84.95           C  
ATOM     31  O   ASN A   5      17.321 -19.812   7.193  1.00 84.95           O  
ATOM     32  CG  ASN A   5      14.167 -22.463   8.063  1.00 84.95           C  
ATOM     33  ND2 ASN A   5      14.121 -23.647   8.664  1.00 84.95           N  
ATOM     34  OD1 ASN A   5      13.168 -21.756   7.909  1.00 84.95           O  
ATOM     35  N   ALA A   6      17.259 -20.208   5.024  1.00 91.88           N  
ATOM     36  CA  ALA A   6      18.591 -19.646   4.818  1.00 91.88           C  
ATOM     37  C   ALA A   6      18.666 -18.211   5.333  1.00 91.88           C  
ATOM     38  CB  ALA A   6      18.968 -19.698   3.339  1.00 91.88           C  
ATOM     39  O   ALA A   6      19.640 -17.830   5.986  1.00 91.88           O  
ATOM     40  N   LYS A   7      17.660 -17.449   4.959  1.00 96.21           N  
ATOM     41  CA  LYS A   7      17.688 -16.057   5.397  1.00 96.21           C  
ATOM     42  C   LYS A   7      17.603 -15.957   6.918  1.00 96.21           C  
ATOM     43  CB  LYS A   7      16.545 -15.269   4.756  1.00 96.21           C  
ATOM     44  O   LYS A   7      18.302 -15.148   7.532  1.00 96.21           O  
ATOM     45  CG  LYS A   7      16.508 -13.800   5.152  1.00 96.21           C  
ATOM     46  CD  LYS A   7      17.804 -13.089   4.784  1.00 96.21           C  
ATOM     47  CE  LYS A   7      17.826 -11.659   5.308  1.00 96.21           C  
ATOM     48  NZ  LYS A   7      19.145 -11.001   5.066  1.00 96.21           N  
ATOM     49  N   PHE A   8      16.941 -16.748   7.551  1.00 94.84           N  
ATOM     50  CA  PHE A   8      16.798 -16.715   9.002  1.00 94.84           C  
ATOM     51  C   PHE A   8      18.062 -17.226   9.682  1.00 94.84           C  
ATOM     52  CB  PHE A   8      15.590 -17.548   9.443  1.00 94.84           C  
ATOM     53  O   PHE A   8      18.437 -16.741  10.751  1.00 94.84           O  
ATOM     54  CG  PHE A   8      14.266 -16.959   9.039  1.00 94.84           C  
ATOM     55  CD1 PHE A   8      13.792 -15.800   9.640  1.00 94.84           C  
ATOM     56  CD2 PHE A   8      13.494 -17.566   8.056  1.00 94.84           C  
ATOM     57  CE1 PHE A   8      12.566 -15.253   9.268  1.00 94.84           C  
ATOM     58  CE2 PHE A   8      12.269 -17.025   7.678  1.00 94.84           C  
ATOM     59  CZ  PHE A   8      11.806 -15.869   8.286  1.00 94.84           C  
ATOM     60  N   ASP A   9      18.572 -18.204   9.090  1.00 94.99           N  
ATOM     61  CA  ASP A   9      19.876 -18.610   9.603  1.00 94.99           C  
ATOM     62  C   ASP A   9      20.874 -17.455   9.542  1.00 94.99           C  
ATOM     63  CB  ASP A   9      20.412 -19.809   8.819  1.00 94.99           C  
ATOM     64  O   ASP A   9      21.640 -17.240  10.483  1.00 94.99           O  
ATOM     65  CG  ASP A   9      19.622 -21.082   9.069  1.00 94.99           C  
ATOM     66  OD1 ASP A   9      18.866 -21.145  10.062  1.00 94.99           O  
ATOM     67  OD2 ASP A   9      19.760 -22.031   8.268  1.00 94.99           O  
ATOM     68  N   ASP A  10      20.741 -16.705   8.456  1.00 95.54           N  
ATOM     69  CA  ASP A  10      21.615 -15.545   8.306  1.00 95.54           C  
ATOM     70  C   ASP A  10      21.276 -14.467   9.333  1.00 95.54           C  
ATOM     71  CB  ASP A  10      21.512 -14.975   6.890  1.00 95.54           C  
ATOM     72  O   ASP A  10      22.170 -13.905   9.969  1.00 95.54           O  
ATOM     73  CG  ASP A  10      22.312 -13.698   6.706  1.00 95.54           C  
ATOM     74  OD1 ASP A  10      21.746 -12.595   6.864  1.00 95.54           O  
ATOM     75  OD2 ASP A  10      23.519 -13.795   6.396  1.00 95.54           O  
ATOM     76  N   LEU A  11      20.079 -14.205   9.600  1.00 97.19           N  
ATOM     77  CA  LEU A  11      19.611 -13.167  10.513  1.00 97.19           C  
ATOM     78  C   LEU A  11      19.952 -13.519  11.957  1.00 97.19           C  
ATOM     79  CB  LEU A  11      18.100 -12.967  10.367  1.00 97.19           C  
ATOM     80  O   LEU A  11      20.117 -12.629  12.794  1.00 97.19           O  
ATOM     81  CG  LEU A  11      17.630 -12.261   9.094  1.00 97.19           C  
ATOM     82  CD1 LEU A  11      16.107 -12.271   9.015  1.00 97.19           C  
ATOM     83  CD2 LEU A  11      18.163 -10.833   9.047  1.00 97.19           C  
ATOM     84  N   ALA A  12      20.026 -14.790  12.231  1.00 96.31           N  
ATOM     85  CA  ALA A  12      20.209 -15.278  13.596  1.00 96.31           C  
ATOM     86  C   ALA A  12      21.499 -14.735  14.204  1.00 96.31           C  
ATOM     87  CB  ALA A  12      20.216 -16.805  13.618  1.00 96.31           C  
ATOM     88  O   ALA A  12      21.559 -14.459  15.404  1.00 96.31           O  
ATOM     89  N   ARG A  13      22.530 -14.426  13.431  1.00 94.78           N  
ATOM     90  CA  ARG A  13      23.798 -13.953  13.976  1.00 94.78           C  
ATOM     91  C   ARG A  13      23.687 -12.508  14.449  1.00 94.78           C  
ATOM     92  CB  ARG A  13      24.912 -14.079  12.934  1.00 94.78           C  
ATOM     93  O   ARG A  13      24.546 -12.022  15.187  1.00 94.78           O  
ATOM     94  CG  ARG A  13      25.102 -15.491  12.404  1.00 94.78           C  
ATOM     95  CD  ARG A  13      26.248 -15.569  11.405  1.00 94.78           C  
ATOM     96  NE  ARG A  13      25.808 -15.239  10.052  1.00 94.78           N  
ATOM     97  NH1 ARG A  13      27.910 -14.659   9.288  1.00 94.78           N  
ATOM     98  NH2 ARG A  13      26.102 -14.542   7.884  1.00 94.78           N  
ATOM     99  CZ  ARG A  13      26.608 -14.814   9.078  1.00 94.78           C  
ATOM    100  N   ASN A  14      22.573 -11.806  14.027  1.00 96.33           N  
ATOM    101  CA  ASN A  14      22.384 -10.413  14.418  1.00 96.33           C  
ATOM    102  C   ASN A  14      21.183 -10.249  15.345  1.00 96.33           C  
ATOM    103  CB  ASN A  14      22.226  -9.525  13.182  1.00 96.33           C  
ATOM    104  O   ASN A  14      20.742  -9.128  15.604  1.00 96.33           O  
ATOM    105  CG  ASN A  14      23.441  -9.566  12.275  1.00 96.33           C  
ATOM    106  ND2 ASN A  14      24.431  -8.733  12.572  1.00 96.33           N  
ATOM    107  OD1 ASN A  14      23.488 -10.339  11.315  1.00 96.33           O  
ATOM    108  N   THR A  15      20.617 -11.381  15.770  1.00 95.98           N  
ATOM    109  CA  THR A  15      19.413 -11.325  16.592  1.00 95.98           C  
ATOM    110  C   THR A  15      19.751 -11.564  18.061  1.00 95.98           C  
ATOM    111  CB  THR A  15      18.371 -12.359  16.128  1.00 95.98           C  
ATOM    112  O   THR A  15      20.459 -12.517  18.394  1.00 95.98           O  
ATOM    113  CG2 THR A  15      17.118 -12.305  16.995  1.00 95.98           C  
ATOM    114  OG1 THR A  15      18.009 -12.087  14.768  1.00 95.98           O  
ATOM    115  N   HIS A  16      19.230 -10.607  18.864  1.00 93.34           N  
ATOM    116  CA  HIS A  16      19.393 -10.708  20.310  1.00 93.34           C  
ATOM    117  C   HIS A  16      18.046 -10.869  21.007  1.00 93.34           C  
ATOM    118  CB  HIS A  16      20.122  -9.479  20.854  1.00 93.34           C  
ATOM    119  O   HIS A  16      17.085 -10.169  20.678  1.00 93.34           O  
ATOM    120  CG  HIS A  16      21.464  -9.253  20.233  1.00 93.34           C  
ATOM    121  CD2 HIS A  16      21.850  -8.439  19.223  1.00 93.34           C  
ATOM    122  ND1 HIS A  16      22.598  -9.916  20.650  1.00 93.34           N  
ATOM    123  CE1 HIS A  16      23.627  -9.517  19.921  1.00 93.34           C  
ATOM    124  NE2 HIS A  16      23.200  -8.621  19.048  1.00 93.34           N  
ATOM    125  N   GLU A  17      18.012 -11.741  22.012  1.00 92.44           N  
ATOM    126  CA  GLU A  17      16.798 -11.966  22.791  1.00 92.44           C  
ATOM    127  C   GLU A  17      16.795 -11.124  24.064  1.00 92.44           C  
ATOM    128  CB  GLU A  17      16.651 -13.449  23.140  1.00 92.44           C  
ATOM    129  O   GLU A  17      17.810 -11.035  24.758  1.00 92.44           O  
ATOM    130  CG  GLU A  17      15.305 -13.805  23.755  1.00 92.44           C  
ATOM    131  CD  GLU A  17      15.174 -15.280  24.098  1.00 92.44           C  
ATOM    132  OE1 GLU A  17      14.134 -15.680  24.670  1.00 92.44           O  
ATOM    133  OE2 GLU A  17      16.119 -16.042  23.795  1.00 92.44           O  
ATOM    134  N   ILE A  18      15.661 -10.463  24.266  1.00 92.94           N  
ATOM    135  CA  ILE A  18      15.467  -9.798  25.549  1.00 92.94           C  
ATOM    136  C   ILE A  18      15.051 -10.821  26.603  1.00 92.94           C  
ATOM    137  CB  ILE A  18      14.414  -8.672  25.449  1.00 92.94           C  
ATOM    138  O   ILE A  18      14.086 -11.565  26.408  1.00 92.94           O  
ATOM    139  CG1 ILE A  18      14.852  -7.620  24.423  1.00 92.94           C  
ATOM    140  CG2 ILE A  18      14.173  -8.033  26.820  1.00 92.94           C  
ATOM    141  CD1 ILE A  18      13.796  -6.563  24.131  1.00 92.94           C  
ATOM    142  N   SER A  19      15.856 -10.833  27.710  1.00 94.27           N  
ATOM    143  CA  SER A  19      15.524 -11.809  28.742  1.00 94.27           C  
ATOM    144  C   SER A  19      15.933 -11.313  30.125  1.00 94.27           C  
ATOM    145  CB  SER A  19      16.203 -13.149  28.451  1.00 94.27           C  
ATOM    146  O   SER A  19      16.686 -10.344  30.245  1.00 94.27           O  
ATOM    147  OG  SER A  19      17.593 -13.077  28.718  1.00 94.27           O  
ATOM    148  N   GLU A  20      15.390 -12.016  31.126  1.00 93.50           N  
ATOM    149  CA  GLU A  20      15.705 -11.690  32.514  1.00 93.50           C  
ATOM    150  C   GLU A  20      17.166 -11.994  32.833  1.00 93.50           C  
ATOM    151  CB  GLU A  20      14.787 -12.458  33.468  1.00 93.50           C  
ATOM    152  O   GLU A  20      17.778 -11.322  33.666  1.00 93.50           O  
ATOM    153  CG  GLU A  20      13.367 -11.915  33.526  1.00 93.50           C  
ATOM    154  CD  GLU A  20      12.494 -12.625  34.548  1.00 93.50           C  
ATOM    155  OE1 GLU A  20      11.307 -12.256  34.693  1.00 93.50           O  
ATOM    156  OE2 GLU A  20      13.002 -13.557  35.211  1.00 93.50           O  
ATOM    157  N   SER A  21      17.799 -12.902  32.212  1.00 91.64           N  
ATOM    158  CA  SER A  21      19.160 -13.339  32.502  1.00 91.64           C  
ATOM    159  C   SER A  21      20.185 -12.470  31.781  1.00 91.64           C  
ATOM    160  CB  SER A  21      19.350 -14.803  32.103  1.00 91.64           C  
ATOM    161  O   SER A  21      21.380 -12.535  32.077  1.00 91.64           O  
ATOM    162  OG  SER A  21      19.096 -14.985  30.721  1.00 91.64           O  
ATOM    163  N   ALA A  22      19.749 -11.671  30.849  1.00 90.68           N  
ATOM    164  CA  ALA A  22      20.627 -10.781  30.093  1.00 90.68           C  
ATOM    165  C   ALA A  22      20.653  -9.384  30.707  1.00 90.68           C  
ATOM    166  CB  ALA A  22      20.183 -10.708  28.634  1.00 90.68           C  
ATOM    167  O   ALA A  22      19.711  -8.607  30.537  1.00 90.68           O  
ATOM    168  N   THR A  23      21.791  -8.984  31.413  1.00 93.64           N  
ATOM    169  CA  THR A  23      21.889  -7.725  32.144  1.00 93.64           C  
ATOM    170  C   THR A  23      22.224  -6.575  31.198  1.00 93.64           C  
ATOM    171  CB  THR A  23      22.953  -7.806  33.254  1.00 93.64           C  
ATOM    172  O   THR A  23      22.891  -6.774  30.181  1.00 93.64           O  
ATOM    173  CG2 THR A  23      22.530  -8.777  34.352  1.00 93.64           C  
ATOM    174  OG1 THR A  23      24.192  -8.251  32.689  1.00 93.64           O  
ATOM    175  N   LEU A  24      21.694  -5.370  31.468  1.00 94.14           N  
ATOM    176  CA  LEU A  24      21.885  -4.141  30.705  1.00 94.14           C  
ATOM    177  C   LEU A  24      23.365  -3.788  30.606  1.00 94.14           C  
ATOM    178  CB  LEU A  24      21.115  -2.985  31.349  1.00 94.14           C  
ATOM    179  O   LEU A  24      24.079  -3.798  31.611  1.00 94.14           O  
ATOM    180  CG  LEU A  24      21.206  -1.632  30.642  1.00 94.14           C  
ATOM    181  CD1 LEU A  24      20.511  -1.695  29.286  1.00 94.14           C  
ATOM    182  CD2 LEU A  24      20.601  -0.533  31.509  1.00 94.14           C  
ATOM    183  N   THR A  25      23.859  -3.410  29.384  1.00 95.03           N  
ATOM    184  CA  THR A  25      25.240  -3.003  29.148  1.00 95.03           C  
ATOM    185  C   THR A  25      25.292  -1.734  28.302  1.00 95.03           C  
ATOM    186  CB  THR A  25      26.040  -4.119  28.452  1.00 95.03           C  
ATOM    187  O   THR A  25      24.321  -1.392  27.624  1.00 95.03           O  
ATOM    188  CG2 THR A  25      26.039  -5.397  29.285  1.00 95.03           C  
ATOM    189  OG1 THR A  25      25.454  -4.395  27.174  1.00 95.03           O  
ATOM    190  N   SER A  26      26.399  -1.007  28.408  1.00 95.86           N  
ATOM    191  CA  SER A  26      26.698   0.062  27.461  1.00 95.86           C  
ATOM    192  C   SER A  26      26.954  -0.493  26.064  1.00 95.86           C  
ATOM    193  CB  SER A  26      27.910   0.868  27.928  1.00 95.86           C  
ATOM    194  O   SER A  26      26.977  -1.710  25.868  1.00 95.86           O  
ATOM    195  OG  SER A  26      29.093   0.091  27.849  1.00 95.86           O  
ATOM    196  N   ASP A  27      27.078   0.377  25.078  1.00 94.82           N  
ATOM    197  CA  ASP A  27      27.346  -0.036  23.704  1.00 94.82           C  
ATOM    198  C   ASP A  27      28.729  -0.671  23.581  1.00 94.82           C  
ATOM    199  CB  ASP A  27      27.228   1.156  22.751  1.00 94.82           C  
ATOM    200  O   ASP A  27      29.002  -1.397  22.623  1.00 94.82           O  
ATOM    201  CG  ASP A  27      25.791   1.583  22.512  1.00 94.82           C  
ATOM    202  OD1 ASP A  27      24.861   0.839  22.893  1.00 94.82           O  
ATOM    203  OD2 ASP A  27      25.586   2.672  21.934  1.00 94.82           O  
ATOM    204  N   TYR A  28      29.583  -0.374  24.517  1.00 95.41           N  
ATOM    205  CA  TYR A  28      30.905  -0.986  24.441  1.00 95.41           C  
ATOM    206  C   TYR A  28      31.028  -2.140  25.430  1.00 95.41           C  
ATOM    207  CB  TYR A  28      31.996   0.053  24.713  1.00 95.41           C  
ATOM    208  O   TYR A  28      32.138  -2.557  25.771  1.00 95.41           O  
ATOM    209  CG  TYR A  28      31.761   0.868  25.962  1.00 95.41           C  
ATOM    210  CD1 TYR A  28      30.977   2.019  25.929  1.00 95.41           C  
ATOM    211  CD2 TYR A  28      32.323   0.489  27.176  1.00 95.41           C  
ATOM    212  CE1 TYR A  28      30.760   2.774  27.077  1.00 95.41           C  
ATOM    213  CE2 TYR A  28      32.112   1.236  28.330  1.00 95.41           C  
ATOM    214  OH  TYR A  28      31.118   3.118  29.411  1.00 95.41           O  
ATOM    215  CZ  TYR A  28      31.330   2.375  28.271  1.00 95.41           C  
ATOM    216  N   GLY A  29      29.939  -2.621  26.046  1.00 95.31           N  
ATOM    217  CA  GLY A  29      29.811  -3.936  26.653  1.00 95.31           C  
ATOM    218  C   GLY A  29      29.976  -3.915  28.161  1.00 95.31           C  
ATOM    219  O   GLY A  29      30.209  -4.956  28.780  1.00 95.31           O  
ATOM    220  N   VAL A  30      29.763  -2.731  28.845  1.00 96.86           N  
ATOM    221  CA  VAL A  30      29.943  -2.613  30.289  1.00 96.86           C  
ATOM    222  C   VAL A  30      28.590  -2.719  30.989  1.00 96.86           C  
ATOM    223  CB  VAL A  30      30.637  -1.286  30.668  1.00 96.86           C  
ATOM    224  O   VAL A  30      27.629  -2.050  30.601  1.00 96.86           O  
ATOM    225  CG1 VAL A  30      30.692  -1.119  32.185  1.00 96.86           C  
ATOM    226  CG2 VAL A  30      32.041  -1.229  30.069  1.00 96.86           C  
ATOM    227  N   HIS A  31      28.552  -3.513  32.054  1.00 95.51           N  
ATOM    228  CA  HIS A  31      27.335  -3.626  32.851  1.00 95.51           C  
ATOM    229  C   HIS A  31      27.017  -2.313  33.560  1.00 95.51           C  
ATOM    230  CB  HIS A  31      27.467  -4.756  33.873  1.00 95.51           C  
ATOM    231  O   HIS A  31      27.917  -1.649  34.079  1.00 95.51           O  
ATOM    232  CG  HIS A  31      27.506  -6.119  33.259  1.00 95.51           C  
ATOM    233  CD2 HIS A  31      28.526  -6.996  33.105  1.00 95.51           C  
ATOM    234  ND1 HIS A  31      26.394  -6.720  32.709  1.00 95.51           N  
ATOM    235  CE1 HIS A  31      26.730  -7.911  32.244  1.00 95.51           C  
ATOM    236  NE2 HIS A  31      28.018  -8.103  32.472  1.00 95.51           N  
ATOM    237  N   GLN A  32      25.698  -2.017  33.458  1.00 94.84           N  
ATOM    238  CA  GLN A  32      25.242  -0.792  34.106  1.00 94.84           C  
ATOM    239  C   GLN A  32      24.431  -1.103  35.361  1.00 94.84           C  
ATOM    240  CB  GLN A  32      24.409   0.050  33.139  1.00 94.84           C  
ATOM    241  O   GLN A  32      23.509  -1.920  35.324  1.00 94.84           O  
ATOM    242  CG  GLN A  32      25.178   0.517  31.910  1.00 94.84           C  
ATOM    243  CD  GLN A  32      24.374   1.462  31.038  1.00 94.84           C  
ATOM    244  NE2 GLN A  32      24.480   1.291  29.724  1.00 94.84           N  
ATOM    245  OE1 GLN A  32      23.662   2.337  31.540  1.00 94.84           O  
ATOM    246  N   ALA A  33      24.774  -0.451  36.443  1.00 93.24           N  
ATOM    247  CA  ALA A  33      24.091  -0.707  37.709  1.00 93.24           C  
ATOM    248  C   ALA A  33      22.843   0.160  37.844  1.00 93.24           C  
ATOM    249  CB  ALA A  33      25.036  -0.461  38.883  1.00 93.24           C  
ATOM    250  O   ALA A  33      21.887  -0.219  38.525  1.00 93.24           O  
ATOM    251  N   ASN A  34      22.863   1.336  37.215  1.00 92.12           N  
ATOM    252  CA  ASN A  34      21.776   2.304  37.321  1.00 92.12           C  
ATOM    253  C   ASN A  34      21.563   3.053  36.009  1.00 92.12           C  
ATOM    254  CB  ASN A  34      22.046   3.291  38.459  1.00 92.12           C  
ATOM    255  O   ASN A  34      22.460   3.751  35.535  1.00 92.12           O  
ATOM    256  CG  ASN A  34      20.919   4.288  38.646  1.00 92.12           C  
ATOM    257  ND2 ASN A  34      20.942   5.004  39.764  1.00 92.12           N  
ATOM    258  OD1 ASN A  34      20.036   4.412  37.795  1.00 92.12           O  
ATOM    259  N   ASN A  35      20.355   2.898  35.450  1.00 92.26           N  
ATOM    260  CA  ASN A  35      20.036   3.549  34.184  1.00 92.26           C  
ATOM    261  C   ASN A  35      18.983   4.639  34.364  1.00 92.26           C  
ATOM    262  CB  ASN A  35      19.564   2.521  33.154  1.00 92.26           C  
ATOM    263  O   ASN A  35      18.513   5.222  33.386  1.00 92.26           O  
ATOM    264  CG  ASN A  35      19.448   3.102  31.759  1.00 92.26           C  
ATOM    265  ND2 ASN A  35      18.328   2.835  31.097  1.00 92.26           N  
ATOM    266  OD1 ASN A  35      20.357   3.784  31.280  1.00 92.26           O  
ATOM    267  N   ASP A  36      18.666   4.929  35.572  1.00 94.94           N  
ATOM    268  CA  ASP A  36      17.537   5.817  35.828  1.00 94.94           C  
ATOM    269  C   ASP A  36      18.014   7.224  36.181  1.00 94.94           C  
ATOM    270  CB  ASP A  36      16.661   5.262  36.953  1.00 94.94           C  
ATOM    271  O   ASP A  36      17.271   8.195  36.025  1.00 94.94           O  
ATOM    272  CG  ASP A  36      15.938   3.984  36.566  1.00 94.94           C  
ATOM    273  OD1 ASP A  36      15.542   3.840  35.389  1.00 94.94           O  
ATOM    274  OD2 ASP A  36      15.759   3.115  37.446  1.00 94.94           O  
ATOM    275  N   SER A  37      19.335   7.325  36.644  1.00 93.57           N  
ATOM    276  CA  SER A  37      19.783   8.618  37.150  1.00 93.57           C  
ATOM    277  C   SER A  37      21.098   9.039  36.503  1.00 93.57           C  
ATOM    278  CB  SER A  37      19.945   8.573  38.670  1.00 93.57           C  
ATOM    279  O   SER A  37      22.019   8.229  36.371  1.00 93.57           O  
ATOM    280  OG  SER A  37      18.735   8.180  39.293  1.00 93.57           O  
ATOM    281  N   TRP A  38      21.067  10.339  36.097  1.00 95.64           N  
ATOM    282  CA  TRP A  38      22.315  10.954  35.658  1.00 95.64           C  
ATOM    283  C   TRP A  38      23.268  11.149  36.832  1.00 95.64           C  
ATOM    284  CB  TRP A  38      22.042  12.298  34.977  1.00 95.64           C  
ATOM    285  O   TRP A  38      22.839  11.475  37.941  1.00 95.64           O  
ATOM    286  CG  TRP A  38      23.169  12.784  34.115  1.00 95.64           C  
ATOM    287  CD1 TRP A  38      24.453  13.043  34.506  1.00 95.64           C  
ATOM    288  CD2 TRP A  38      23.109  13.075  32.715  1.00 95.64           C  
ATOM    289  CE2 TRP A  38      24.396  13.505  32.323  1.00 95.64           C  
ATOM    290  CE3 TRP A  38      22.092  13.012  31.754  1.00 95.64           C  
ATOM    291  NE1 TRP A  38      25.196  13.476  33.433  1.00 95.64           N  
ATOM    292  CH2 TRP A  38      23.679  13.801  30.087  1.00 95.64           C  
ATOM    293  CZ2 TRP A  38      24.692  13.871  31.008  1.00 95.64           C  
ATOM    294  CZ3 TRP A  38      22.389  13.377  30.445  1.00 95.64           C  
ATOM    295  N   LEU A  39      24.538  10.858  36.634  1.00 96.27           N  
ATOM    296  CA  LEU A  39      25.519  11.103  37.685  1.00 96.27           C  
ATOM    297  C   LEU A  39      25.481  12.559  38.135  1.00 96.27           C  
ATOM    298  CB  LEU A  39      26.926  10.743  37.200  1.00 96.27           C  
ATOM    299  O   LEU A  39      25.500  13.471  37.305  1.00 96.27           O  
ATOM    300  CG  LEU A  39      28.054  10.890  38.222  1.00 96.27           C  
ATOM    301  CD1 LEU A  39      27.841   9.929  39.387  1.00 96.27           C  
ATOM    302  CD2 LEU A  39      29.408  10.648  37.563  1.00 96.27           C  
ATOM    303  N   ARG A  40      25.423  12.672  39.486  1.00 95.55           N  
ATOM    304  CA  ARG A  40      25.328  14.028  40.016  1.00 95.55           C  
ATOM    305  C   ARG A  40      26.042  14.143  41.359  1.00 95.55           C  
ATOM    306  CB  ARG A  40      23.863  14.447  40.164  1.00 95.55           C  
ATOM    307  O   ARG A  40      26.354  13.132  41.990  1.00 95.55           O  
ATOM    308  CG  ARG A  40      23.079  14.414  38.862  1.00 95.55           C  
ATOM    309  CD  ARG A  40      21.614  14.768  39.077  1.00 95.55           C  
ATOM    310  NE  ARG A  40      20.846  14.658  37.840  1.00 95.55           N  
ATOM    311  NH1 ARG A  40      20.543  16.933  37.582  1.00 95.55           N  
ATOM    312  NH2 ARG A  40      19.670  15.475  36.044  1.00 95.55           N  
ATOM    313  CZ  ARG A  40      20.355  15.689  37.158  1.00 95.55           C  
ATOM    314  N   ILE A  41      26.141  15.439  41.763  1.00 95.08           N  
ATOM    315  CA  ILE A  41      26.585  15.737  43.120  1.00 95.08           C  
ATOM    316  C   ILE A  41      25.396  15.681  44.077  1.00 95.08           C  
ATOM    317  CB  ILE A  41      27.270  17.120  43.200  1.00 95.08           C  
ATOM    318  O   ILE A  41      24.398  16.378  43.879  1.00 95.08           O  
ATOM    319  CG1 ILE A  41      28.500  17.159  42.285  1.00 95.08           C  
ATOM    320  CG2 ILE A  41      27.652  17.451  44.645  1.00 95.08           C  
ATOM    321  CD1 ILE A  41      29.134  18.538  42.159  1.00 95.08           C  
ATOM    322  N   VAL A  42      25.479  14.664  45.060  1.00 93.88           N  
ATOM    323  CA  VAL A  42      24.376  14.551  46.009  1.00 93.88           C  
ATOM    324  C   VAL A  42      24.904  14.688  47.435  1.00 93.88           C  
ATOM    325  CB  VAL A  42      23.622  13.212  45.846  1.00 93.88           C  
ATOM    326  O   VAL A  42      25.978  14.175  47.758  1.00 93.88           O  
ATOM    327  CG1 VAL A  42      22.392  13.171  46.751  1.00 93.88           C  
ATOM    328  CG2 VAL A  42      23.223  12.999  44.387  1.00 93.88           C  
ATOM    329  N   ASP A  43      24.084  15.569  48.169  1.00 93.75           N  
ATOM    330  CA  ASP A  43      24.251  15.650  49.616  1.00 93.75           C  
ATOM    331  C   ASP A  43      23.033  15.083  50.342  1.00 93.75           C  
ATOM    332  CB  ASP A  43      24.493  17.098  50.048  1.00 93.75           C  
ATOM    333  O   ASP A  43      22.060  15.798  50.586  1.00 93.75           O  
ATOM    334  CG  ASP A  43      24.801  17.231  51.529  1.00 93.75           C  
ATOM    335  OD1 ASP A  43      24.754  16.215  52.256  1.00 93.75           O  
ATOM    336  OD2 ASP A  43      25.090  18.363  51.975  1.00 93.75           O  
ATOM    337  N   ASN A  44      23.045  13.819  50.608  1.00 91.92           N  
ATOM    338  CA  ASN A  44      21.902  13.143  51.215  1.00 91.92           C  
ATOM    339  C   ASN A  44      21.590  13.704  52.599  1.00 91.92           C  
ATOM    340  CB  ASN A  44      22.150  11.636  51.295  1.00 91.92           C  
ATOM    341  O   ASN A  44      20.425  13.786  52.992  1.00 91.92           O  
ATOM    342  CG  ASN A  44      22.012  10.949  49.951  1.00 91.92           C  
ATOM    343  ND2 ASN A  44      22.710   9.832  49.781  1.00 91.92           N  
ATOM    344  OD1 ASN A  44      21.285  11.418  49.072  1.00 91.92           O  
ATOM    345  N   GLU A  45      22.539  14.131  53.261  1.00 92.92           N  
ATOM    346  CA  GLU A  45      22.383  14.596  54.636  1.00 92.92           C  
ATOM    347  C   GLU A  45      21.601  15.906  54.690  1.00 92.92           C  
ATOM    348  CB  GLU A  45      23.749  14.772  55.303  1.00 92.92           C  
ATOM    349  O   GLU A  45      20.777  16.106  55.585  1.00 92.92           O  
ATOM    350  CG  GLU A  45      24.448  13.460  55.628  1.00 92.92           C  
ATOM    351  CD  GLU A  45      25.762  13.647  56.370  1.00 92.92           C  
ATOM    352  OE1 GLU A  45      26.411  12.636  56.721  1.00 92.92           O  
ATOM    353  OE2 GLU A  45      26.144  14.815  56.605  1.00 92.92           O  
ATOM    354  N   ASN A  46      21.848  16.716  53.649  1.00 93.14           N  
ATOM    355  CA  ASN A  46      21.179  18.013  53.634  1.00 93.14           C  
ATOM    356  C   ASN A  46      20.072  18.061  52.585  1.00 93.14           C  
ATOM    357  CB  ASN A  46      22.190  19.135  53.392  1.00 93.14           C  
ATOM    358  O   ASN A  46      19.461  19.109  52.369  1.00 93.14           O  
ATOM    359  CG  ASN A  46      23.210  19.254  54.507  1.00 93.14           C  
ATOM    360  ND2 ASN A  46      24.464  19.495  54.141  1.00 93.14           N  
ATOM    361  OD1 ASN A  46      22.875  19.128  55.688  1.00 93.14           O  
ATOM    362  N   GLY A  47      19.819  16.887  52.003  1.00 92.47           N  
ATOM    363  CA  GLY A  47      18.761  16.802  51.009  1.00 92.47           C  
ATOM    364  C   GLY A  47      19.014  17.672  49.792  1.00 92.47           C  
ATOM    365  O   GLY A  47      18.085  18.276  49.251  1.00 92.47           O  
ATOM    366  N   ARG A  48      20.313  17.854  49.378  1.00 92.65           N  
ATOM    367  CA  ARG A  48      20.651  18.716  48.249  1.00 92.65           C  
ATOM    368  C   ARG A  48      21.068  17.891  47.037  1.00 92.65           C  
ATOM    369  CB  ARG A  48      21.768  19.689  48.631  1.00 92.65           C  
ATOM    370  O   ARG A  48      21.763  16.882  47.174  1.00 92.65           O  
ATOM    371  CG  ARG A  48      21.362  20.713  49.679  1.00 92.65           C  
ATOM    372  CD  ARG A  48      22.510  21.650  50.026  1.00 92.65           C  
ATOM    373  NE  ARG A  48      22.092  22.694  50.957  1.00 92.65           N  
ATOM    374  NH1 ARG A  48      24.236  23.360  51.499  1.00 92.65           N  
ATOM    375  NH2 ARG A  48      22.432  24.400  52.457  1.00 92.65           N  
ATOM    376  CZ  ARG A  48      22.921  23.482  51.635  1.00 92.65           C  
ATOM    377  N   SER A  49      20.500  18.240  45.901  1.00 91.90           N  
ATOM    378  CA  SER A  49      20.918  17.676  44.621  1.00 91.90           C  
ATOM    379  C   SER A  49      21.621  18.720  43.761  1.00 91.90           C  
ATOM    380  CB  SER A  49      19.715  17.108  43.867  1.00 91.90           C  
ATOM    381  O   SER A  49      21.065  19.787  43.491  1.00 91.90           O  
ATOM    382  OG  SER A  49      19.115  16.052  44.598  1.00 91.90           O  
ATOM    383  N   GLY A  50      22.819  18.400  43.369  1.00 93.70           N  
ATOM    384  CA  GLY A  50      23.637  19.292  42.563  1.00 93.70           C  
ATOM    385  C   GLY A  50      23.514  19.033  41.074  1.00 93.70           C  
ATOM    386  O   GLY A  50      22.535  18.436  40.621  1.00 93.70           O  
ATOM    387  N   PRO A  51      24.412  19.668  40.226  1.00 94.82           N  
ATOM    388  CA  PRO A  51      24.343  19.547  38.768  1.00 94.82           C  
ATOM    389  C   PRO A  51      24.644  18.132  38.279  1.00 94.82           C  
ATOM    390  CB  PRO A  51      25.410  20.531  38.281  1.00 94.82           C  
ATOM    391  O   PRO A  51      25.358  17.382  38.950  1.00 94.82           O  
ATOM    392  CG  PRO A  51      26.402  20.602  39.397  1.00 94.82           C  
ATOM    393  CD  PRO A  51      25.670  20.430  40.697  1.00 94.82           C  
ATOM    394  N   SER A  52      24.057  17.817  37.117  1.00 96.23           N  
ATOM    395  CA  SER A  52      24.456  16.604  36.411  1.00 96.23           C  
ATOM    396  C   SER A  52      25.881  16.715  35.881  1.00 96.23           C  
ATOM    397  CB  SER A  52      23.495  16.314  35.257  1.00 96.23           C  
ATOM    398  O   SER A  52      26.298  17.782  35.426  1.00 96.23           O  
ATOM    399  OG  SER A  52      22.178  16.108  35.739  1.00 96.23           O  
ATOM    400  N   LEU A  53      26.633  15.609  36.009  1.00 97.02           N  
ATOM    401  CA  LEU A  53      28.034  15.651  35.604  1.00 97.02           C  
ATOM    402  C   LEU A  53      28.200  15.162  34.169  1.00 97.02           C  
ATOM    403  CB  LEU A  53      28.891  14.803  36.547  1.00 97.02           C  
ATOM    404  O   LEU A  53      27.764  14.059  33.830  1.00 97.02           O  
ATOM    405  CG  LEU A  53      28.808  15.150  38.034  1.00 97.02           C  
ATOM    406  CD1 LEU A  53      29.688  14.207  38.848  1.00 97.02           C  
ATOM    407  CD2 LEU A  53      29.212  16.602  38.268  1.00 97.02           C  
ATOM    408  N   LEU A  54      28.764  15.941  33.382  1.00 96.22           N  
ATOM    409  CA  LEU A  54      29.006  15.607  31.983  1.00 96.22           C  
ATOM    410  C   LEU A  54      29.977  14.437  31.863  1.00 96.22           C  
ATOM    411  CB  LEU A  54      29.556  16.821  31.230  1.00 96.22           C  
ATOM    412  O   LEU A  54      30.061  13.801  30.810  1.00 96.22           O  
ATOM    413  CG  LEU A  54      29.643  16.693  29.708  1.00 96.22           C  
ATOM    414  CD1 LEU A  54      28.254  16.493  29.112  1.00 96.22           C  
ATOM    415  CD2 LEU A  54      30.318  17.920  29.105  1.00 96.22           C  
ATOM    416  N   GLU A  55      30.648  14.067  32.933  1.00 96.84           N  
ATOM    417  CA  GLU A  55      31.609  12.968  32.912  1.00 96.84           C  
ATOM    418  C   GLU A  55      30.902  11.618  32.837  1.00 96.84           C  
ATOM    419  CB  GLU A  55      32.513  13.020  34.146  1.00 96.84           C  
ATOM    420  O   GLU A  55      31.545  10.584  32.647  1.00 96.84           O  
ATOM    421  CG  GLU A  55      31.775  12.801  35.459  1.00 96.84           C  
ATOM    422  CD  GLU A  55      32.693  12.812  36.671  1.00 96.84           C  
ATOM    423  OE1 GLU A  55      32.351  13.464  37.685  1.00 96.84           O  
ATOM    424  OE2 GLU A  55      33.762  12.165  36.607  1.00 96.84           O  
ATOM    425  N   ASP A  56      29.586  11.648  32.998  1.00 97.01           N  
ATOM    426  CA  ASP A  56      28.797  10.420  32.967  1.00 97.01           C  
ATOM    427  C   ASP A  56      28.626   9.914  31.536  1.00 97.01           C  
ATOM    428  CB  ASP A  56      27.428  10.645  33.612  1.00 97.01           C  
ATOM    429  O   ASP A  56      27.705  10.330  30.831  1.00 97.01           O  
ATOM    430  CG  ASP A  56      26.597   9.377  33.696  1.00 97.01           C  
ATOM    431  OD1 ASP A  56      27.074   8.305  33.265  1.00 97.01           O  
ATOM    432  OD2 ASP A  56      25.453   9.452  34.195  1.00 97.01           O  
ATOM    433  N   PRO A  57      29.396   9.050  31.084  1.00 95.37           N  
ATOM    434  CA  PRO A  57      29.335   8.545  29.711  1.00 95.37           C  
ATOM    435  C   PRO A  57      28.090   7.702  29.446  1.00 95.37           C  
ATOM    436  CB  PRO A  57      30.604   7.697  29.591  1.00 95.37           C  
ATOM    437  O   PRO A  57      27.625   7.623  28.306  1.00 95.37           O  
ATOM    438  CG  PRO A  57      30.898   7.250  30.986  1.00 95.37           C  
ATOM    439  CD  PRO A  57      30.537   8.362  31.929  1.00 95.37           C  
ATOM    440  N   PHE A  58      27.511   6.981  30.422  1.00 95.90           N  
ATOM    441  CA  PHE A  58      26.310   6.173  30.251  1.00 95.90           C  
ATOM    442  C   PHE A  58      25.113   7.048  29.899  1.00 95.90           C  
ATOM    443  CB  PHE A  58      26.016   5.368  31.520  1.00 95.90           C  
ATOM    444  O   PHE A  58      24.333   6.713  29.005  1.00 95.90           O  
ATOM    445  CG  PHE A  58      27.041   4.307  31.817  1.00 95.90           C  
ATOM    446  CD1 PHE A  58      27.294   3.290  30.904  1.00 95.90           C  
ATOM    447  CD2 PHE A  58      27.753   4.326  33.010  1.00 95.90           C  
ATOM    448  CE1 PHE A  58      28.243   2.307  31.176  1.00 95.90           C  
ATOM    449  CE2 PHE A  58      28.702   3.347  33.288  1.00 95.90           C  
ATOM    450  CZ  PHE A  58      28.944   2.337  32.371  1.00 95.90           C  
ATOM    451  N   ALA A  59      25.022   8.164  30.631  1.00 96.14           N  
ATOM    452  CA  ALA A  59      23.929   9.093  30.353  1.00 96.14           C  
ATOM    453  C   ALA A  59      24.076   9.712  28.966  1.00 96.14           C  
ATOM    454  CB  ALA A  59      23.876  10.187  31.417  1.00 96.14           C  
ATOM    455  O   ALA A  59      23.102   9.806  28.215  1.00 96.14           O  
ATOM    456  N   ARG A  60      25.223  10.112  28.603  1.00 96.12           N  
ATOM    457  CA  ARG A  60      25.445  10.752  27.310  1.00 96.12           C  
ATOM    458  C   ARG A  60      25.179   9.780  26.165  1.00 96.12           C  
ATOM    459  CB  ARG A  60      26.872  11.295  27.216  1.00 96.12           C  
ATOM    460  O   ARG A  60      24.562  10.147  25.163  1.00 96.12           O  
ATOM    461  CG  ARG A  60      27.130  12.507  28.097  1.00 96.12           C  
ATOM    462  CD  ARG A  60      28.570  12.988  27.987  1.00 96.12           C  
ATOM    463  NE  ARG A  60      29.034  12.990  26.603  1.00 96.12           N  
ATOM    464  NH1 ARG A  60      31.058  14.002  27.065  1.00 96.12           N  
ATOM    465  NH2 ARG A  60      30.526  13.423  24.911  1.00 96.12           N  
ATOM    466  CZ  ARG A  60      30.205  13.472  26.196  1.00 96.12           C  
ATOM    467  N   GLU A  61      25.710   8.562  26.361  1.00 96.03           N  
ATOM    468  CA  GLU A  61      25.460   7.536  25.353  1.00 96.03           C  
ATOM    469  C   GLU A  61      23.966   7.374  25.089  1.00 96.03           C  
ATOM    470  CB  GLU A  61      26.065   6.198  25.786  1.00 96.03           C  
ATOM    471  O   GLU A  61      23.536   7.325  23.934  1.00 96.03           O  
ATOM    472  CG  GLU A  61      25.832   5.068  24.793  1.00 96.03           C  
ATOM    473  CD  GLU A  61      26.419   3.741  25.246  1.00 96.03           C  
ATOM    474  OE1 GLU A  61      25.663   2.888  25.765  1.00 96.03           O  
ATOM    475  OE2 GLU A  61      27.645   3.552  25.082  1.00 96.03           O  
ATOM    476  N   LYS A  62      23.140   7.125  26.098  1.00 96.10           N  
ATOM    477  CA  LYS A  62      21.694   6.969  25.966  1.00 96.10           C  
ATOM    478  C   LYS A  62      21.086   8.131  25.185  1.00 96.10           C  
ATOM    479  CB  LYS A  62      21.038   6.863  27.343  1.00 96.10           C  
ATOM    480  O   LYS A  62      20.286   7.920  24.271  1.00 96.10           O  
ATOM    481  CG  LYS A  62      19.545   6.570  27.296  1.00 96.10           C  
ATOM    482  CD  LYS A  62      19.001   6.216  28.674  1.00 96.10           C  
ATOM    483  CE  LYS A  62      17.520   5.870  28.619  1.00 96.10           C  
ATOM    484  NZ  LYS A  62      17.013   5.393  29.941  1.00 96.10           N  
ATOM    485  N   ILE A  63      21.539   9.378  25.531  1.00 96.74           N  
ATOM    486  CA  ILE A  63      21.020  10.577  24.881  1.00 96.74           C  
ATOM    487  C   ILE A  63      21.516  10.637  23.438  1.00 96.74           C  
ATOM    488  CB  ILE A  63      21.432  11.856  25.643  1.00 96.74           C  
ATOM    489  O   ILE A  63      20.746  10.938  22.522  1.00 96.74           O  
ATOM    490  CG1 ILE A  63      20.809  11.867  27.044  1.00 96.74           C  
ATOM    491  CG2 ILE A  63      21.031  13.107  24.855  1.00 96.74           C  
ATOM    492  CD1 ILE A  63      19.286  11.858  27.044  1.00 96.74           C  
ATOM    493  N   HIS A  64      22.781  10.329  23.181  1.00 97.39           N  
ATOM    494  CA  HIS A  64      23.335  10.342  21.832  1.00 97.39           C  
ATOM    495  C   HIS A  64      22.606   9.355  20.927  1.00 97.39           C  
ATOM    496  CB  HIS A  64      24.830  10.018  21.864  1.00 97.39           C  
ATOM    497  O   HIS A  64      22.277   9.681  19.784  1.00 97.39           O  
ATOM    498  CG  HIS A  64      25.664  11.097  22.480  1.00 97.39           C  
ATOM    499  CD2 HIS A  64      25.383  12.393  22.751  1.00 97.39           C  
ATOM    500  ND1 HIS A  64      26.964  10.889  22.889  1.00 97.39           N  
ATOM    501  CE1 HIS A  64      27.446  12.015  23.389  1.00 97.39           C  
ATOM    502  NE2 HIS A  64      26.507  12.943  23.316  1.00 97.39           N  
ATOM    503  N   ARG A  65      22.304   8.170  21.480  1.00 96.19           N  
ATOM    504  CA  ARG A  65      21.578   7.189  20.681  1.00 96.19           C  
ATOM    505  C   ARG A  65      20.189   7.700  20.315  1.00 96.19           C  
ATOM    506  CB  ARG A  65      21.466   5.860  21.432  1.00 96.19           C  
ATOM    507  O   ARG A  65      19.750   7.556  19.172  1.00 96.19           O  
ATOM    508  CG  ARG A  65      22.794   5.142  21.614  1.00 96.19           C  
ATOM    509  CD  ARG A  65      23.460   4.840  20.279  1.00 96.19           C  
ATOM    510  NE  ARG A  65      22.681   3.889  19.490  1.00 96.19           N  
ATOM    511  NH1 ARG A  65      24.153   3.844  17.710  1.00 96.19           N  
ATOM    512  NH2 ARG A  65      22.246   2.573  17.659  1.00 96.19           N  
ATOM    513  CZ  ARG A  65      23.028   3.438  18.288  1.00 96.19           C  
ATOM    514  N   PHE A  66      19.567   8.323  21.314  1.00 97.41           N  
ATOM    515  CA  PHE A  66      18.245   8.881  21.055  1.00 97.41           C  
ATOM    516  C   PHE A  66      18.323   9.999  20.022  1.00 97.41           C  
ATOM    517  CB  PHE A  66      17.619   9.406  22.350  1.00 97.41           C  
ATOM    518  O   PHE A  66      17.524  10.041  19.083  1.00 97.41           O  
ATOM    519  CG  PHE A  66      16.328  10.151  22.142  1.00 97.41           C  
ATOM    520  CD1 PHE A  66      16.294  11.540  22.194  1.00 97.41           C  
ATOM    521  CD2 PHE A  66      15.147   9.463  21.895  1.00 97.41           C  
ATOM    522  CE1 PHE A  66      15.101  12.232  22.001  1.00 97.41           C  
ATOM    523  CE2 PHE A  66      13.951  10.148  21.701  1.00 97.41           C  
ATOM    524  CZ  PHE A  66      13.929  11.532  21.756  1.00 97.41           C  
ATOM    525  N   ASP A  67      19.312  10.931  20.136  1.00 98.37           N  
ATOM    526  CA  ASP A  67      19.445  12.111  19.287  1.00 98.37           C  
ATOM    527  C   ASP A  67      19.745  11.718  17.843  1.00 98.37           C  
ATOM    528  CB  ASP A  67      20.543  13.034  19.820  1.00 98.37           C  
ATOM    529  O   ASP A  67      19.394  12.445  16.911  1.00 98.37           O  
ATOM    530  CG  ASP A  67      20.171  13.702  21.132  1.00 98.37           C  
ATOM    531  OD1 ASP A  67      18.989  13.642  21.534  1.00 98.37           O  
ATOM    532  OD2 ASP A  67      21.067  14.297  21.769  1.00 98.37           O  
ATOM    533  N   HIS A  68      20.323  10.473  17.568  1.00 96.25           N  
ATOM    534  CA  HIS A  68      20.792  10.125  16.231  1.00 96.25           C  
ATOM    535  C   HIS A  68      20.109   8.862  15.719  1.00 96.25           C  
ATOM    536  CB  HIS A  68      22.310   9.939  16.228  1.00 96.25           C  
ATOM    537  O   HIS A  68      20.665   8.146  14.883  1.00 96.25           O  
ATOM    538  CG  HIS A  68      23.067  11.168  16.622  1.00 96.25           C  
ATOM    539  CD2 HIS A  68      23.519  11.584  17.828  1.00 96.25           C  
ATOM    540  ND1 HIS A  68      23.436  12.137  15.715  1.00 96.25           N  
ATOM    541  CE1 HIS A  68      24.086  13.099  16.348  1.00 96.25           C  
ATOM    542  NE2 HIS A  68      24.151  12.788  17.631  1.00 96.25           N  
ATOM    543  N   GLU A  69      18.875   8.530  16.212  1.00 95.60           N  
ATOM    544  CA  GLU A  69      18.191   7.277  15.905  1.00 95.60           C  
ATOM    545  C   GLU A  69      17.550   7.323  14.521  1.00 95.60           C  
ATOM    546  CB  GLU A  69      17.132   6.968  16.965  1.00 95.60           C  
ATOM    547  O   GLU A  69      17.423   6.293  13.855  1.00 95.60           O  
ATOM    548  CG  GLU A  69      17.705   6.441  18.273  1.00 95.60           C  
ATOM    549  CD  GLU A  69      16.643   6.159  19.323  1.00 95.60           C  
ATOM    550  OE1 GLU A  69      16.991   5.669  20.422  1.00 95.60           O  
ATOM    551  OE2 GLU A  69      15.454   6.429  19.046  1.00 95.60           O  
ATOM    552  N   ARG A  70      17.140   8.628  14.033  1.00 95.37           N  
ATOM    553  CA  ARG A  70      16.350   8.718  12.809  1.00 95.37           C  
ATOM    554  C   ARG A  70      17.250   8.796  11.581  1.00 95.37           C  
ATOM    555  CB  ARG A  70      15.421   9.933  12.857  1.00 95.37           C  
ATOM    556  O   ARG A  70      18.297   9.447  11.612  1.00 95.37           O  
ATOM    557  CG  ARG A  70      14.450   9.921  14.026  1.00 95.37           C  
ATOM    558  CD  ARG A  70      13.460   8.769  13.925  1.00 95.37           C  
ATOM    559  NE  ARG A  70      13.329   8.058  15.194  1.00 95.37           N  
ATOM    560  NH1 ARG A  70      13.857   5.985  14.323  1.00 95.37           N  
ATOM    561  NH2 ARG A  70      13.376   6.208  16.553  1.00 95.37           N  
ATOM    562  CZ  ARG A  70      13.521   6.752  15.354  1.00 95.37           C  
ATOM    563  N   ILE A  71      16.893   8.094  10.508  1.00 95.96           N  
ATOM    564  CA  ILE A  71      17.490   8.203   9.182  1.00 95.96           C  
ATOM    565  C   ILE A  71      16.559   8.988   8.260  1.00 95.96           C  
ATOM    566  CB  ILE A  71      17.791   6.812   8.581  1.00 95.96           C  
ATOM    567  O   ILE A  71      15.372   9.144   8.553  1.00 95.96           O  
ATOM    568  CG1 ILE A  71      16.489   6.032   8.362  1.00 95.96           C  
ATOM    569  CG2 ILE A  71      18.752   6.031   9.482  1.00 95.96           C  
ATOM    570  CD1 ILE A  71      16.682   4.686   7.678  1.00 95.96           C  
ATOM    571  N   PRO A  72      17.128   9.493   7.193  1.00 97.46           N  
ATOM    572  CA  PRO A  72      16.229  10.201   6.278  1.00 97.46           C  
ATOM    573  C   PRO A  72      15.053   9.340   5.822  1.00 97.46           C  
ATOM    574  CB  PRO A  72      17.136  10.557   5.097  1.00 97.46           C  
ATOM    575  O   PRO A  72      15.230   8.157   5.519  1.00 97.46           O  
ATOM    576  CG  PRO A  72      18.503  10.675   5.688  1.00 97.46           C  
ATOM    577  CD  PRO A  72      18.657   9.626   6.751  1.00 97.46           C  
ATOM    578  N   GLU A  73      13.880   9.891   5.893  1.00 96.49           N  
ATOM    579  CA  GLU A  73      12.667   9.225   5.427  1.00 96.49           C  
ATOM    580  C   GLU A  73      12.704   9.002   3.918  1.00 96.49           C  
ATOM    581  CB  GLU A  73      11.427  10.038   5.809  1.00 96.49           C  
ATOM    582  O   GLU A  73      13.267   9.813   3.180  1.00 96.49           O  
ATOM    583  CG  GLU A  73      10.115   9.398   5.377  1.00 96.49           C  
ATOM    584  CD  GLU A  73       8.894  10.227   5.741  1.00 96.49           C  
ATOM    585  OE1 GLU A  73       8.454  11.055   4.912  1.00 96.49           O  
ATOM    586  OE2 GLU A  73       8.375  10.049   6.865  1.00 96.49           O  
ATOM    587  N   ARG A  74      12.061   7.983   3.447  1.00 96.97           N  
ATOM    588  CA  ARG A  74      11.882   7.776   2.013  1.00 96.97           C  
ATOM    589  C   ARG A  74      11.082   8.916   1.391  1.00 96.97           C  
ATOM    590  CB  ARG A  74      11.185   6.441   1.745  1.00 96.97           C  
ATOM    591  O   ARG A  74      10.088   9.368   1.963  1.00 96.97           O  
ATOM    592  CG  ARG A  74      11.978   5.228   2.206  1.00 96.97           C  
ATOM    593  CD  ARG A  74      11.214   3.932   1.973  1.00 96.97           C  
ATOM    594  NE  ARG A  74      12.039   2.762   2.259  1.00 96.97           N  
ATOM    595  NH1 ARG A  74      11.522   2.690   4.509  1.00 96.97           N  
ATOM    596  NH2 ARG A  74      12.943   1.135   3.605  1.00 96.97           N  
ATOM    597  CZ  ARG A  74      12.166   2.198   3.457  1.00 96.97           C  
ATOM    598  N   VAL A  75      11.516   9.309   0.219  1.00 95.25           N  
ATOM    599  CA  VAL A  75      10.814  10.373  -0.492  1.00 95.25           C  
ATOM    600  C   VAL A  75       9.417   9.897  -0.886  1.00 95.25           C  
ATOM    601  CB  VAL A  75      11.594  10.830  -1.744  1.00 95.25           C  
ATOM    602  O   VAL A  75       8.445  10.648  -0.778  1.00 95.25           O  
ATOM    603  CG1 VAL A  75      10.767  11.818  -2.566  1.00 95.25           C  
ATOM    604  CG2 VAL A  75      12.930  11.452  -1.342  1.00 95.25           C  
ATOM    605  N   VAL A  76       9.257   8.660  -1.350  1.00 97.35           N  
ATOM    606  CA  VAL A  76       8.000   7.972  -1.623  1.00 97.35           C  
ATOM    607  C   VAL A  76       8.024   6.581  -0.993  1.00 97.35           C  
ATOM    608  CB  VAL A  76       7.730   7.865  -3.141  1.00 97.35           C  
ATOM    609  O   VAL A  76       9.094   6.053  -0.681  1.00 97.35           O  
ATOM    610  CG1 VAL A  76       7.530   9.250  -3.753  1.00 97.35           C  
ATOM    611  CG2 VAL A  76       8.875   7.130  -3.835  1.00 97.35           C  
ATOM    612  N   HIS A  77       6.856   6.103  -0.625  1.00 97.91           N  
ATOM    613  CA  HIS A  77       6.649   4.770  -0.071  1.00 97.91           C  
ATOM    614  C   HIS A  77       7.117   4.697   1.379  1.00 97.91           C  
ATOM    615  CB  HIS A  77       7.379   3.720  -0.912  1.00 97.91           C  
ATOM    616  O   HIS A  77       7.668   3.681   1.807  1.00 97.91           O  
ATOM    617  CG  HIS A  77       6.798   3.536  -2.277  1.00 97.91           C  
ATOM    618  CD2 HIS A  77       7.190   4.012  -3.482  1.00 97.91           C  
ATOM    619  ND1 HIS A  77       5.669   2.780  -2.510  1.00 97.91           N  
ATOM    620  CE1 HIS A  77       5.392   2.800  -3.803  1.00 97.91           C  
ATOM    621  NE2 HIS A  77       6.300   3.540  -4.415  1.00 97.91           N  
ATOM    622  N   ALA A  78       7.041   5.871   2.098  1.00 97.73           N  
ATOM    623  CA  ALA A  78       7.509   5.966   3.479  1.00 97.73           C  
ATOM    624  C   ALA A  78       6.606   5.175   4.420  1.00 97.73           C  
ATOM    625  CB  ALA A  78       7.579   7.427   3.917  1.00 97.73           C  
ATOM    626  O   ALA A  78       7.076   4.602   5.406  1.00 97.73           O  
ATOM    627  N   ARG A  79       5.292   5.168   4.087  1.00 97.80           N  
ATOM    628  CA  ARG A  79       4.330   4.427   4.898  1.00 97.80           C  
ATOM    629  C   ARG A  79       4.202   2.986   4.414  1.00 97.80           C  
ATOM    630  CB  ARG A  79       2.963   5.112   4.870  1.00 97.80           C  
ATOM    631  O   ARG A  79       3.404   2.694   3.521  1.00 97.80           O  
ATOM    632  CG  ARG A  79       1.917   4.435   5.741  1.00 97.80           C  
ATOM    633  CD  ARG A  79       2.114   4.759   7.215  1.00 97.80           C  
ATOM    634  NE  ARG A  79       0.988   4.301   8.024  1.00 97.80           N  
ATOM    635  NH1 ARG A  79       1.837   5.085  10.024  1.00 97.80           N  
ATOM    636  NH2 ARG A  79      -0.187   4.010   9.975  1.00 97.80           N  
ATOM    637  CZ  ARG A  79       0.882   4.466   9.339  1.00 97.80           C  
ATOM    638  N   GLY A  80       5.039   2.079   4.992  1.00 97.45           N  
ATOM    639  CA  GLY A  80       5.073   0.709   4.505  1.00 97.45           C  
ATOM    640  C   GLY A  80       5.299  -0.311   5.605  1.00 97.45           C  
ATOM    641  O   GLY A  80       5.747   0.038   6.699  1.00 97.45           O  
ATOM    642  N   THR A  81       4.859  -1.559   5.335  1.00 98.50           N  
ATOM    643  CA  THR A  81       5.078  -2.714   6.199  1.00 98.50           C  
ATOM    644  C   THR A  81       5.486  -3.934   5.378  1.00 98.50           C  
ATOM    645  CB  THR A  81       3.817  -3.043   7.020  1.00 98.50           C  
ATOM    646  O   THR A  81       5.277  -3.970   4.164  1.00 98.50           O  
ATOM    647  CG2 THR A  81       2.725  -3.637   6.138  1.00 98.50           C  
ATOM    648  OG1 THR A  81       4.155  -3.987   8.044  1.00 98.50           O  
ATOM    649  N   GLY A  82       6.208  -4.825   6.030  1.00 98.24           N  
ATOM    650  CA  GLY A  82       6.674  -5.997   5.307  1.00 98.24           C  
ATOM    651  C   GLY A  82       6.539  -7.282   6.103  1.00 98.24           C  
ATOM    652  O   GLY A  82       6.241  -7.249   7.299  1.00 98.24           O  
ATOM    653  N   ALA A  83       6.665  -8.372   5.372  1.00 98.78           N  
ATOM    654  CA  ALA A  83       6.636  -9.707   5.965  1.00 98.78           C  
ATOM    655  C   ALA A  83       7.493 -10.682   5.162  1.00 98.78           C  
ATOM    656  CB  ALA A  83       5.200 -10.217   6.057  1.00 98.78           C  
ATOM    657  O   ALA A  83       7.715 -10.483   3.965  1.00 98.78           O  
ATOM    658  N   PHE A  84       7.974 -11.715   5.911  1.00 98.81           N  
ATOM    659  CA  PHE A  84       8.755 -12.778   5.288  1.00 98.81           C  
ATOM    660  C   PHE A  84       7.841 -13.835   4.679  1.00 98.81           C  
ATOM    661  CB  PHE A  84       9.698 -13.423   6.308  1.00 98.81           C  
ATOM    662  O   PHE A  84       6.687 -13.975   5.087  1.00 98.81           O  
ATOM    663  CG  PHE A  84      10.757 -12.490   6.831  1.00 98.81           C  
ATOM    664  CD1 PHE A  84      11.936 -12.289   6.124  1.00 98.81           C  
ATOM    665  CD2 PHE A  84      10.573 -11.815   8.030  1.00 98.81           C  
ATOM    666  CE1 PHE A  84      12.917 -11.426   6.605  1.00 98.81           C  
ATOM    667  CE2 PHE A  84      11.549 -10.951   8.518  1.00 98.81           C  
ATOM    668  CZ  PHE A  84      12.721 -10.759   7.804  1.00 98.81           C  
ATOM    669  N   GLY A  85       8.413 -14.531   3.647  1.00 98.30           N  
ATOM    670  CA  GLY A  85       7.687 -15.623   3.018  1.00 98.30           C  
ATOM    671  C   GLY A  85       8.580 -16.541   2.204  1.00 98.30           C  
ATOM    672  O   GLY A  85       9.800 -16.540   2.375  1.00 98.30           O  
ATOM    673  N   THR A  86       7.833 -17.375   1.437  1.00 98.45           N  
ATOM    674  CA  THR A  86       8.544 -18.324   0.587  1.00 98.45           C  
ATOM    675  C   THR A  86       7.978 -18.309  -0.830  1.00 98.45           C  
ATOM    676  CB  THR A  86       8.467 -19.752   1.158  1.00 98.45           C  
ATOM    677  O   THR A  86       6.775 -18.122  -1.022  1.00 98.45           O  
ATOM    678  CG2 THR A  86       9.160 -19.841   2.513  1.00 98.45           C  
ATOM    679  OG1 THR A  86       7.092 -20.126   1.311  1.00 98.45           O  
ATOM    680  N   PHE A  87       8.830 -18.445  -1.800  1.00 98.65           N  
ATOM    681  CA  PHE A  87       8.514 -18.511  -3.222  1.00 98.65           C  
ATOM    682  C   PHE A  87       8.824 -19.894  -3.782  1.00 98.65           C  
ATOM    683  CB  PHE A  87       9.294 -17.444  -3.997  1.00 98.65           C  
ATOM    684  O   PHE A  87       9.909 -20.433  -3.554  1.00 98.65           O  
ATOM    685  CG  PHE A  87       9.057 -17.478  -5.483  1.00 98.65           C  
ATOM    686  CD1 PHE A  87       9.847 -18.270  -6.308  1.00 98.65           C  
ATOM    687  CD2 PHE A  87       8.044 -16.719  -6.054  1.00 98.65           C  
ATOM    688  CE1 PHE A  87       9.630 -18.304  -7.684  1.00 98.65           C  
ATOM    689  CE2 PHE A  87       7.822 -16.748  -7.428  1.00 98.65           C  
ATOM    690  CZ  PHE A  87       8.616 -17.540  -8.241  1.00 98.65           C  
ATOM    691  N   ARG A  88       7.802 -20.410  -4.580  1.00 98.29           N  
ATOM    692  CA  ARG A  88       7.992 -21.745  -5.140  1.00 98.29           C  
ATOM    693  C   ARG A  88       7.494 -21.811  -6.579  1.00 98.29           C  
ATOM    694  CB  ARG A  88       7.274 -22.793  -4.288  1.00 98.29           C  
ATOM    695  O   ARG A  88       6.407 -21.317  -6.889  1.00 98.29           O  
ATOM    696  CG  ARG A  88       7.820 -22.918  -2.874  1.00 98.29           C  
ATOM    697  CD  ARG A  88       7.137 -24.038  -2.103  1.00 98.29           C  
ATOM    698  NE  ARG A  88       5.789 -23.662  -1.687  1.00 98.29           N  
ATOM    699  NH1 ARG A  88       6.311 -23.465   0.554  1.00 98.29           N  
ATOM    700  NH2 ARG A  88       4.173 -23.066  -0.168  1.00 98.29           N  
ATOM    701  CZ  ARG A  88       5.427 -23.399  -0.435  1.00 98.29           C  
ATOM    702  N   VAL A  89       8.287 -22.477  -7.389  1.00 98.26           N  
ATOM    703  CA  VAL A  89       7.879 -22.785  -8.755  1.00 98.26           C  
ATOM    704  C   VAL A  89       7.055 -24.071  -8.771  1.00 98.26           C  
ATOM    705  CB  VAL A  89       9.098 -22.922  -9.694  1.00 98.26           C  
ATOM    706  O   VAL A  89       7.487 -25.099  -8.245  1.00 98.26           O  
ATOM    707  CG1 VAL A  89       8.658 -23.365 -11.089  1.00 98.26           C  
ATOM    708  CG2 VAL A  89       9.866 -21.603  -9.767  1.00 98.26           C  
ATOM    709  N   LEU A  90       5.863 -23.981  -9.341  1.00 97.46           N  
ATOM    710  CA  LEU A  90       4.950 -25.120  -9.364  1.00 97.46           C  
ATOM    711  C   LEU A  90       5.085 -25.898 -10.668  1.00 97.46           C  
ATOM    712  CB  LEU A  90       3.504 -24.651  -9.182  1.00 97.46           C  
ATOM    713  O   LEU A  90       4.933 -27.121 -10.685  1.00 97.46           O  
ATOM    714  CG  LEU A  90       3.203 -23.859  -7.909  1.00 97.46           C  
ATOM    715  CD1 LEU A  90       1.735 -23.448  -7.875  1.00 97.46           C  
ATOM    716  CD2 LEU A  90       3.563 -24.676  -6.673  1.00 97.46           C  
ATOM    717  N   ASP A  91       5.313 -25.155 -11.710  1.00 94.23           N  
ATOM    718  CA  ASP A  91       5.428 -25.705 -13.058  1.00 94.23           C  
ATOM    719  C   ASP A  91       6.469 -24.942 -13.875  1.00 94.23           C  
ATOM    720  CB  ASP A  91       4.074 -25.673 -13.769  1.00 94.23           C  
ATOM    721  O   ASP A  91       6.257 -23.780 -14.229  1.00 94.23           O  
ATOM    722  CG  ASP A  91       4.121 -26.278 -15.161  1.00 94.23           C  
ATOM    723  OD1 ASP A  91       5.204 -26.725 -15.596  1.00 94.23           O  
ATOM    724  OD2 ASP A  91       3.065 -26.305 -15.830  1.00 94.23           O  
ATOM    725  N   ASN A  92       7.530 -25.578 -14.238  1.00 93.66           N  
ATOM    726  CA  ASN A  92       8.595 -24.854 -14.924  1.00 93.66           C  
ATOM    727  C   ASN A  92       8.402 -24.874 -16.437  1.00 93.66           C  
ATOM    728  CB  ASN A  92       9.962 -25.433 -14.555  1.00 93.66           C  
ATOM    729  O   ASN A  92       9.190 -24.280 -17.176  1.00 93.66           O  
ATOM    730  CG  ASN A  92      10.156 -26.846 -15.069  1.00 93.66           C  
ATOM    731  ND2 ASN A  92      11.310 -27.432 -14.771  1.00 93.66           N  
ATOM    732  OD1 ASN A  92       9.277 -27.406 -15.728  1.00 93.66           O  
ATOM    733  N   ALA A  93       7.398 -25.530 -16.998  1.00 94.50           N  
ATOM    734  CA  ALA A  93       7.151 -25.674 -18.430  1.00 94.50           C  
ATOM    735  C   ALA A  93       6.982 -24.312 -19.097  1.00 94.50           C  
ATOM    736  CB  ALA A  93       5.916 -26.538 -18.673  1.00 94.50           C  
ATOM    737  O   ALA A  93       7.332 -24.139 -20.267  1.00 94.50           O  
ATOM    738  N   VAL A  94       6.560 -23.351 -18.308  1.00 91.00           N  
ATOM    739  CA  VAL A  94       6.257 -22.022 -18.828  1.00 91.00           C  
ATOM    740  C   VAL A  94       7.555 -21.276 -19.129  1.00 91.00           C  
ATOM    741  CB  VAL A  94       5.391 -21.209 -17.840  1.00 91.00           C  
ATOM    742  O   VAL A  94       7.671 -20.610 -20.160  1.00 91.00           O  
ATOM    743  CG1 VAL A  94       5.181 -19.785 -18.352  1.00 91.00           C  
ATOM    744  CG2 VAL A  94       4.049 -21.902 -17.612  1.00 91.00           C  
ATOM    745  N   LEU A  95       8.644 -21.530 -18.294  1.00 95.45           N  
ATOM    746  CA  LEU A  95       9.775 -20.611 -18.368  1.00 95.45           C  
ATOM    747  C   LEU A  95      11.077 -21.370 -18.602  1.00 95.45           C  
ATOM    748  CB  LEU A  95       9.877 -19.782 -17.085  1.00 95.45           C  
ATOM    749  O   LEU A  95      12.132 -20.758 -18.789  1.00 95.45           O  
ATOM    750  CG  LEU A  95       8.739 -18.794 -16.825  1.00 95.45           C  
ATOM    751  CD1 LEU A  95       8.990 -18.026 -15.531  1.00 95.45           C  
ATOM    752  CD2 LEU A  95       8.584 -17.835 -18.000  1.00 95.45           C  
ATOM    753  N   LYS A  96      11.039 -22.745 -18.589  1.00 92.51           N  
ATOM    754  CA  LYS A  96      12.277 -23.516 -18.648  1.00 92.51           C  
ATOM    755  C   LYS A  96      13.047 -23.221 -19.933  1.00 92.51           C  
ATOM    756  CB  LYS A  96      11.983 -25.013 -18.545  1.00 92.51           C  
ATOM    757  O   LYS A  96      14.276 -23.309 -19.959  1.00 92.51           O  
ATOM    758  CG  LYS A  96      11.226 -25.579 -19.737  1.00 92.51           C  
ATOM    759  CD  LYS A  96      10.983 -27.075 -19.587  1.00 92.51           C  
ATOM    760  CE  LYS A  96      10.205 -27.638 -20.768  1.00 92.51           C  
ATOM    761  NZ  LYS A  96       9.943 -29.100 -20.613  1.00 92.51           N  
ATOM    762  N   ASP A  97      12.335 -22.772 -21.044  1.00 94.50           N  
ATOM    763  CA  ASP A  97      12.990 -22.493 -22.319  1.00 94.50           C  
ATOM    764  C   ASP A  97      13.149 -20.991 -22.537  1.00 94.50           C  
ATOM    765  CB  ASP A  97      12.201 -23.112 -23.474  1.00 94.50           C  
ATOM    766  O   ASP A  97      13.543 -20.554 -23.621  1.00 94.50           O  
ATOM    767  CG  ASP A  97      12.164 -24.630 -23.422  1.00 94.50           C  
ATOM    768  OD1 ASP A  97      13.168 -25.250 -23.012  1.00 94.50           O  
ATOM    769  OD2 ASP A  97      11.122 -25.210 -23.796  1.00 94.50           O  
ATOM    770  N   LEU A  98      12.874 -20.203 -21.505  1.00 96.42           N  
ATOM    771  CA  LEU A  98      12.886 -18.759 -21.713  1.00 96.42           C  
ATOM    772  C   LEU A  98      13.954 -18.094 -20.852  1.00 96.42           C  
ATOM    773  CB  LEU A  98      11.513 -18.160 -21.396  1.00 96.42           C  
ATOM    774  O   LEU A  98      14.379 -16.973 -21.137  1.00 96.42           O  
ATOM    775  CG  LEU A  98      10.378 -18.520 -22.356  1.00 96.42           C  
ATOM    776  CD1 LEU A  98       9.051 -17.981 -21.833  1.00 96.42           C  
ATOM    777  CD2 LEU A  98      10.667 -17.980 -23.752  1.00 96.42           C  
ATOM    778  N   THR A  99      14.365 -18.805 -19.776  1.00 96.23           N  
ATOM    779  CA  THR A  99      15.301 -18.173 -18.854  1.00 96.23           C  
ATOM    780  C   THR A  99      16.195 -19.217 -18.190  1.00 96.23           C  
ATOM    781  CB  THR A  99      14.561 -17.365 -17.772  1.00 96.23           C  
ATOM    782  O   THR A  99      15.787 -20.366 -18.008  1.00 96.23           O  
ATOM    783  CG2 THR A  99      13.674 -18.268 -16.921  1.00 96.23           C  
ATOM    784  OG1 THR A  99      15.520 -16.720 -16.925  1.00 96.23           O  
ATOM    785  N   THR A 100      17.401 -18.734 -17.790  1.00 93.63           N  
ATOM    786  CA  THR A 100      18.319 -19.590 -17.046  1.00 93.63           C  
ATOM    787  C   THR A 100      18.246 -19.292 -15.551  1.00 93.63           C  
ATOM    788  CB  THR A 100      19.768 -19.415 -17.537  1.00 93.63           C  
ATOM    789  O   THR A 100      19.078 -19.769 -14.777  1.00 93.63           O  
ATOM    790  CG2 THR A 100      19.932 -19.931 -18.963  1.00 93.63           C  
ATOM    791  OG1 THR A 100      20.114 -18.025 -17.501  1.00 93.63           O  
ATOM    792  N   ALA A 101      17.322 -18.414 -15.171  1.00 95.83           N  
ATOM    793  CA  ALA A 101      17.173 -18.052 -13.764  1.00 95.83           C  
ATOM    794  C   ALA A 101      16.547 -19.194 -12.968  1.00 95.83           C  
ATOM    795  CB  ALA A 101      16.330 -16.787 -13.626  1.00 95.83           C  
ATOM    796  O   ALA A 101      15.341 -19.435 -13.060  1.00 95.83           O  
ATOM    797  N   PRO A 102      17.339 -19.847 -12.095  1.00 94.31           N  
ATOM    798  CA  PRO A 102      16.822 -20.986 -11.333  1.00 94.31           C  
ATOM    799  C   PRO A 102      15.664 -20.605 -10.415  1.00 94.31           C  
ATOM    800  CB  PRO A 102      18.035 -21.446 -10.520  1.00 94.31           C  
ATOM    801  O   PRO A 102      14.793 -21.433 -10.137  1.00 94.31           O  
ATOM    802  CG  PRO A 102      19.219 -21.051 -11.343  1.00 94.31           C  
ATOM    803  CD  PRO A 102      18.915 -19.744 -12.018  1.00 94.31           C  
ATOM    804  N   VAL A 103      15.623 -19.403  -9.829  1.00 95.88           N  
ATOM    805  CA  VAL A 103      14.532 -18.965  -8.965  1.00 95.88           C  
ATOM    806  C   VAL A 103      13.207 -19.060  -9.717  1.00 95.88           C  
ATOM    807  CB  VAL A 103      14.754 -17.523  -8.456  1.00 95.88           C  
ATOM    808  O   VAL A 103      12.145 -19.191  -9.103  1.00 95.88           O  
ATOM    809  CG1 VAL A 103      14.730 -16.531  -9.618  1.00 95.88           C  
ATOM    810  CG2 VAL A 103      13.699 -17.157  -7.414  1.00 95.88           C  
ATOM    811  N   LEU A 104      13.284 -19.113 -11.101  1.00 97.02           N  
ATOM    812  CA  LEU A 104      12.074 -19.145 -11.914  1.00 97.02           C  
ATOM    813  C   LEU A 104      11.887 -20.514 -12.558  1.00 97.02           C  
ATOM    814  CB  LEU A 104      12.125 -18.062 -12.995  1.00 97.02           C  
ATOM    815  O   LEU A 104      10.843 -20.788 -13.155  1.00 97.02           O  
ATOM    816  CG  LEU A 104      12.214 -16.616 -12.503  1.00 97.02           C  
ATOM    817  CD1 LEU A 104      12.290 -15.658 -13.686  1.00 97.02           C  
ATOM    818  CD2 LEU A 104      11.023 -16.280 -11.612  1.00 97.02           C  
ATOM    819  N   THR A 105      12.853 -21.422 -12.510  1.00 96.07           N  
ATOM    820  CA  THR A 105      12.757 -22.652 -13.288  1.00 96.07           C  
ATOM    821  C   THR A 105      12.922 -23.874 -12.390  1.00 96.07           C  
ATOM    822  CB  THR A 105      13.813 -22.689 -14.408  1.00 96.07           C  
ATOM    823  O   THR A 105      12.464 -24.968 -12.729  1.00 96.07           O  
ATOM    824  CG2 THR A 105      13.539 -21.616 -15.458  1.00 96.07           C  
ATOM    825  OG1 THR A 105      15.110 -22.468 -13.842  1.00 96.07           O  
ATOM    826  N   ASP A 106      13.529 -23.724 -11.279  1.00 95.04           N  
ATOM    827  CA  ASP A 106      13.840 -24.860 -10.417  1.00 95.04           C  
ATOM    828  C   ASP A 106      12.662 -25.197  -9.506  1.00 95.04           C  
ATOM    829  CB  ASP A 106      15.088 -24.572  -9.579  1.00 95.04           C  
ATOM    830  O   ASP A 106      12.399 -24.486  -8.533  1.00 95.04           O  
ATOM    831  CG  ASP A 106      15.572 -25.783  -8.800  1.00 95.04           C  
ATOM    832  OD1 ASP A 106      14.853 -26.805  -8.754  1.00 95.04           O  
ATOM    833  OD2 ASP A 106      16.680 -25.714  -8.226  1.00 95.04           O  
ATOM    834  N   THR A 107      12.014 -26.325  -9.669  1.00 96.34           N  
ATOM    835  CA  THR A 107      10.799 -26.707  -8.957  1.00 96.34           C  
ATOM    836  C   THR A 107      11.138 -27.331  -7.606  1.00 96.34           C  
ATOM    837  CB  THR A 107       9.955 -27.695  -9.783  1.00 96.34           C  
ATOM    838  O   THR A 107      10.248 -27.579  -6.790  1.00 96.34           O  
ATOM    839  CG2 THR A 107       9.436 -27.040 -11.060  1.00 96.34           C  
ATOM    840  OG1 THR A 107      10.760 -28.827 -10.133  1.00 96.34           O  
ATOM    841  N   THR A 108      12.370 -27.599  -7.318  1.00 94.80           N  
ATOM    842  CA  THR A 108      12.755 -28.268  -6.081  1.00 94.80           C  
ATOM    843  C   THR A 108      13.125 -27.248  -5.007  1.00 94.80           C  
ATOM    844  CB  THR A 108      13.938 -29.227  -6.310  1.00 94.80           C  
ATOM    845  O   THR A 108      13.273 -27.599  -3.835  1.00 94.80           O  
ATOM    846  CG2 THR A 108      13.667 -30.163  -7.484  1.00 94.80           C  
ATOM    847  OG1 THR A 108      15.119 -28.464  -6.585  1.00 94.80           O  
ATOM    848  N   ARG A 109      13.167 -25.906  -5.360  1.00 92.44           N  
ATOM    849  CA  ARG A 109      13.629 -24.882  -4.428  1.00 92.44           C  
ATOM    850  C   ARG A 109      12.452 -24.176  -3.764  1.00 92.44           C  
ATOM    851  CB  ARG A 109      14.515 -23.862  -5.145  1.00 92.44           C  
ATOM    852  O   ARG A 109      11.411 -23.967  -4.392  1.00 92.44           O  
ATOM    853  CG  ARG A 109      15.791 -24.453  -5.723  1.00 92.44           C  
ATOM    854  CD  ARG A 109      16.637 -23.396  -6.420  1.00 92.44           C  
ATOM    855  NE  ARG A 109      17.773 -23.991  -7.118  1.00 92.44           N  
ATOM    856  NH1 ARG A 109      18.723 -21.972  -7.721  1.00 92.44           N  
ATOM    857  NH2 ARG A 109      19.726 -23.943  -8.326  1.00 92.44           N  
ATOM    858  CZ  ARG A 109      18.738 -23.300  -7.720  1.00 92.44           C  
ATOM    859  N   GLU A 110      12.670 -23.903  -2.477  1.00 95.32           N  
ATOM    860  CA  GLU A 110      11.892 -22.878  -1.786  1.00 95.32           C  
ATOM    861  C   GLU A 110      12.743 -21.646  -1.490  1.00 95.32           C  
ATOM    862  CB  GLU A 110      11.302 -23.435  -0.488  1.00 95.32           C  
ATOM    863  O   GLU A 110      13.645 -21.696  -0.652  1.00 95.32           O  
ATOM    864  CG  GLU A 110      10.123 -24.373  -0.701  1.00 95.32           C  
ATOM    865  CD  GLU A 110       9.421 -24.757   0.592  1.00 95.32           C  
ATOM    866  OE1 GLU A 110       8.300 -25.312   0.532  1.00 95.32           O  
ATOM    867  OE2 GLU A 110       9.996 -24.501   1.673  1.00 95.32           O  
ATOM    868  N   THR A 111      12.393 -20.601  -2.119  1.00 97.96           N  
ATOM    869  CA  THR A 111      13.210 -19.398  -2.008  1.00 97.96           C  
ATOM    870  C   THR A 111      12.644 -18.457  -0.948  1.00 97.96           C  
ATOM    871  CB  THR A 111      13.303 -18.659  -3.356  1.00 97.96           C  
ATOM    872  O   THR A 111      11.494 -18.025  -1.044  1.00 97.96           O  
ATOM    873  CG2 THR A 111      14.214 -17.440  -3.253  1.00 97.96           C  
ATOM    874  OG1 THR A 111      13.828 -19.551  -4.347  1.00 97.96           O  
ATOM    875  N   PRO A 112      13.541 -18.146   0.088  1.00 98.56           N  
ATOM    876  CA  PRO A 112      13.088 -17.135   1.045  1.00 98.56           C  
ATOM    877  C   PRO A 112      12.913 -15.757   0.410  1.00 98.56           C  
ATOM    878  CB  PRO A 112      14.204 -17.115   2.093  1.00 98.56           C  
ATOM    879  O   PRO A 112      13.729 -15.349  -0.421  1.00 98.56           O  
ATOM    880  CG  PRO A 112      14.960 -18.385   1.869  1.00 98.56           C  
ATOM    881  CD  PRO A 112      14.838 -18.764   0.421  1.00 98.56           C  
ATOM    882  N   ILE A 113      11.775 -15.080   0.831  1.00 98.73           N  
ATOM    883  CA  ILE A 113      11.511 -13.748   0.296  1.00 98.73           C  
ATOM    884  C   ILE A 113      11.115 -12.806   1.430  1.00 98.73           C  
ATOM    885  CB  ILE A 113      10.407 -13.781  -0.784  1.00 98.73           C  
ATOM    886  O   ILE A 113      10.708 -13.254   2.504  1.00 98.73           O  
ATOM    887  CG1 ILE A 113       9.091 -14.292  -0.186  1.00 98.73           C  
ATOM    888  CG2 ILE A 113      10.839 -14.644  -1.973  1.00 98.73           C  
ATOM    889  CD1 ILE A 113       7.898 -14.176  -1.125  1.00 98.73           C  
ATOM    890  N   PHE A 114      11.299 -11.559   1.168  1.00 98.86           N  
ATOM    891  CA  PHE A 114      10.724 -10.463   1.938  1.00 98.86           C  
ATOM    892  C   PHE A 114       9.906  -9.542   1.041  1.00 98.86           C  
ATOM    893  CB  PHE A 114      11.825  -9.666   2.645  1.00 98.86           C  
ATOM    894  O   PHE A 114      10.394  -9.078   0.008  1.00 98.86           O  
ATOM    895  CG  PHE A 114      11.303  -8.605   3.576  1.00 98.86           C  
ATOM    896  CD1 PHE A 114      11.278  -7.271   3.188  1.00 98.86           C  
ATOM    897  CD2 PHE A 114      10.837  -8.942   4.840  1.00 98.86           C  
ATOM    898  CE1 PHE A 114      10.796  -6.287   4.048  1.00 98.86           C  
ATOM    899  CE2 PHE A 114      10.353  -7.964   5.705  1.00 98.86           C  
ATOM    900  CZ  PHE A 114      10.335  -6.637   5.308  1.00 98.86           C  
ATOM    901  N   VAL A 115       8.626  -9.359   1.444  1.00 98.90           N  
ATOM    902  CA  VAL A 115       7.743  -8.496   0.667  1.00 98.90           C  
ATOM    903  C   VAL A 115       7.404  -7.244   1.472  1.00 98.90           C  
ATOM    904  CB  VAL A 115       6.449  -9.232   0.254  1.00 98.90           C  
ATOM    905  O   VAL A 115       7.040  -7.334   2.647  1.00 98.90           O  
ATOM    906  CG1 VAL A 115       5.560  -8.327  -0.597  1.00 98.90           C  
ATOM    907  CG2 VAL A 115       6.784 -10.518  -0.499  1.00 98.90           C  
ATOM    908  N   ARG A 116       7.546  -6.100   0.767  1.00 98.82           N  
ATOM    909  CA  ARG A 116       7.178  -4.836   1.398  1.00 98.82           C  
ATOM    910  C   ARG A 116       6.066  -4.140   0.621  1.00 98.82           C  
ATOM    911  CB  ARG A 116       8.396  -3.915   1.508  1.00 98.82           C  
ATOM    912  O   ARG A 116       6.175  -3.948  -0.592  1.00 98.82           O  
ATOM    913  CG  ARG A 116       8.139  -2.647   2.305  1.00 98.82           C  
ATOM    914  CD  ARG A 116       9.380  -1.769   2.384  1.00 98.82           C  
ATOM    915  NE  ARG A 116       9.125  -0.542   3.133  1.00 98.82           N  
ATOM    916  NH1 ARG A 116       8.629   0.735   1.273  1.00 98.82           N  
ATOM    917  NH2 ARG A 116       8.567   1.674   3.363  1.00 98.82           N  
ATOM    918  CZ  ARG A 116       8.775   0.620   2.588  1.00 98.82           C  
ATOM    919  N   PHE A 117       4.992  -3.772   1.386  1.00 98.87           N  
ATOM    920  CA  PHE A 117       3.871  -2.995   0.871  1.00 98.87           C  
ATOM    921  C   PHE A 117       3.912  -1.567   1.403  1.00 98.87           C  
ATOM    922  CB  PHE A 117       2.541  -3.656   1.244  1.00 98.87           C  
ATOM    923  O   PHE A 117       4.375  -1.328   2.520  1.00 98.87           O  
ATOM    924  CG  PHE A 117       2.438  -5.096   0.818  1.00 98.87           C  
ATOM    925  CD1 PHE A 117       2.241  -5.428  -0.517  1.00 98.87           C  
ATOM    926  CD2 PHE A 117       2.539  -6.118   1.753  1.00 98.87           C  
ATOM    927  CE1 PHE A 117       2.146  -6.760  -0.914  1.00 98.87           C  
ATOM    928  CE2 PHE A 117       2.444  -7.451   1.364  1.00 98.87           C  
ATOM    929  CZ  PHE A 117       2.247  -7.770   0.030  1.00 98.87           C  
ATOM    930  N   SER A 118       3.369  -0.596   0.539  1.00 98.72           N  
ATOM    931  CA  SER A 118       3.378   0.789   1.002  1.00 98.72           C  
ATOM    932  C   SER A 118       2.348   1.628   0.253  1.00 98.72           C  
ATOM    933  CB  SER A 118       4.768   1.402   0.833  1.00 98.72           C  
ATOM    934  O   SER A 118       1.897   1.246  -0.829  1.00 98.72           O  
ATOM    935  OG  SER A 118       5.104   1.517  -0.539  1.00 98.72           O  
ATOM    936  N   THR A 119       1.949   2.712   0.950  1.00 98.48           N  
ATOM    937  CA  THR A 119       1.442   3.809   0.134  1.00 98.48           C  
ATOM    938  C   THR A 119       2.586   4.542  -0.560  1.00 98.48           C  
ATOM    939  CB  THR A 119       0.630   4.806   0.981  1.00 98.48           C  
ATOM    940  O   THR A 119       3.752   4.366  -0.199  1.00 98.48           O  
ATOM    941  CG2 THR A 119      -0.529   4.111   1.689  1.00 98.48           C  
ATOM    942  OG1 THR A 119       1.488   5.400   1.963  1.00 98.48           O  
ATOM    943  N   VAL A 120       2.196   5.394  -1.647  1.00 97.70           N  
ATOM    944  CA  VAL A 120       3.271   6.010  -2.419  1.00 97.70           C  
ATOM    945  C   VAL A 120       3.526   7.427  -1.909  1.00 97.70           C  
ATOM    946  CB  VAL A 120       2.942   6.038  -3.928  1.00 97.70           C  
ATOM    947  O   VAL A 120       4.661   7.778  -1.576  1.00 97.70           O  
ATOM    948  CG1 VAL A 120       3.950   6.902  -4.684  1.00 97.70           C  
ATOM    949  CG2 VAL A 120       2.918   4.620  -4.495  1.00 97.70           C  
ATOM    950  N   LEU A 121       2.498   8.253  -1.653  1.00 97.35           N  
ATOM    951  CA  LEU A 121       2.629   9.697  -1.493  1.00 97.35           C  
ATOM    952  C   LEU A 121       2.760  10.071  -0.020  1.00 97.35           C  
ATOM    953  CB  LEU A 121       1.425  10.416  -2.109  1.00 97.35           C  
ATOM    954  O   LEU A 121       3.282  11.139   0.309  1.00 97.35           O  
ATOM    955  CG  LEU A 121       1.288  10.327  -3.630  1.00 97.35           C  
ATOM    956  CD1 LEU A 121       0.015  11.030  -4.089  1.00 97.35           C  
ATOM    957  CD2 LEU A 121       2.512  10.927  -4.313  1.00 97.35           C  
ATOM    958  N   GLY A 122       2.213   9.209   0.835  1.00 96.04           N  
ATOM    959  CA  GLY A 122       2.115   9.562   2.243  1.00 96.04           C  
ATOM    960  C   GLY A 122       3.441   9.470   2.974  1.00 96.04           C  
ATOM    961  O   GLY A 122       4.303   8.668   2.609  1.00 96.04           O  
ATOM    962  N   SER A 123       3.571  10.358   3.961  1.00 96.73           N  
ATOM    963  CA  SER A 123       4.725  10.300   4.852  1.00 96.73           C  
ATOM    964  C   SER A 123       4.617   9.126   5.820  1.00 96.73           C  
ATOM    965  CB  SER A 123       4.864  11.606   5.636  1.00 96.73           C  
ATOM    966  O   SER A 123       3.594   8.439   5.860  1.00 96.73           O  
ATOM    967  OG  SER A 123       5.000  12.708   4.755  1.00 96.73           O  
ATOM    968  N   ARG A 124       5.677   8.838   6.566  1.00 95.57           N  
ATOM    969  CA  ARG A 124       5.772   7.690   7.462  1.00 95.57           C  
ATOM    970  C   ARG A 124       4.580   7.637   8.412  1.00 95.57           C  
ATOM    971  CB  ARG A 124       7.077   7.737   8.260  1.00 95.57           C  
ATOM    972  O   ARG A 124       4.099   6.555   8.753  1.00 95.57           O  
ATOM    973  CG  ARG A 124       7.311   6.512   9.130  1.00 95.57           C  
ATOM    974  CD  ARG A 124       8.638   6.593   9.872  1.00 95.57           C  
ATOM    975  NE  ARG A 124       8.735   5.577  10.916  1.00 95.57           N  
ATOM    976  NH1 ARG A 124      10.755   6.328  11.748  1.00 95.57           N  
ATOM    977  NH2 ARG A 124       9.725   4.510  12.692  1.00 95.57           N  
ATOM    978  CZ  ARG A 124       9.738   5.474  11.783  1.00 95.57           C  
ATOM    979  N   GLY A 125       4.020   8.800   8.766  1.00 94.87           N  
ATOM    980  CA  GLY A 125       2.959   8.867   9.758  1.00 94.87           C  
ATOM    981  C   GLY A 125       1.574   8.947   9.145  1.00 94.87           C  
ATOM    982  O   GLY A 125       0.581   9.100   9.860  1.00 94.87           O  
ATOM    983  N   SER A 126       1.438   8.801   7.817  1.00 97.31           N  
ATOM    984  CA  SER A 126       0.144   8.909   7.151  1.00 97.31           C  
ATOM    985  C   SER A 126      -0.693   7.652   7.363  1.00 97.31           C  
ATOM    986  CB  SER A 126       0.330   9.162   5.655  1.00 97.31           C  
ATOM    987  O   SER A 126      -0.224   6.681   7.959  1.00 97.31           O  
ATOM    988  OG  SER A 126       0.955   8.053   5.032  1.00 97.31           O  
ATOM    989  N   ALA A 127      -1.989   7.653   6.854  1.00 98.13           N  
ATOM    990  CA  ALA A 127      -2.915   6.537   7.029  1.00 98.13           C  
ATOM    991  C   ALA A 127      -2.757   5.514   5.907  1.00 98.13           C  
ATOM    992  CB  ALA A 127      -4.354   7.042   7.085  1.00 98.13           C  
ATOM    993  O   ALA A 127      -2.440   5.873   4.771  1.00 98.13           O  
ATOM    994  N   ASP A 128      -3.112   4.211   6.164  1.00 98.30           N  
ATOM    995  CA  ASP A 128      -2.953   3.099   5.231  1.00 98.30           C  
ATOM    996  C   ASP A 128      -4.061   3.100   4.181  1.00 98.30           C  
ATOM    997  CB  ASP A 128      -2.941   1.767   5.983  1.00 98.30           C  
ATOM    998  O   ASP A 128      -3.879   2.577   3.079  1.00 98.30           O  
ATOM    999  CG  ASP A 128      -1.665   1.545   6.777  1.00 98.30           C  
ATOM   1000  OD1 ASP A 128      -0.642   2.199   6.482  1.00 98.30           O  
ATOM   1001  OD2 ASP A 128      -1.683   0.706   7.703  1.00 98.30           O  
ATOM   1002  N   THR A 129      -5.243   3.763   4.517  1.00 98.23           N  
ATOM   1003  CA  THR A 129      -6.425   3.500   3.704  1.00 98.23           C  
ATOM   1004  C   THR A 129      -6.721   4.678   2.781  1.00 98.23           C  
ATOM   1005  CB  THR A 129      -7.655   3.212   4.585  1.00 98.23           C  
ATOM   1006  O   THR A 129      -7.820   4.784   2.234  1.00 98.23           O  
ATOM   1007  CG2 THR A 129      -7.491   1.903   5.349  1.00 98.23           C  
ATOM   1008  OG1 THR A 129      -7.825   4.282   5.523  1.00 98.23           O  
ATOM   1009  N   VAL A 130      -5.774   5.653   2.671  1.00 97.69           N  
ATOM   1010  CA  VAL A 130      -5.966   6.775   1.757  1.00 97.69           C  
ATOM   1011  C   VAL A 130      -6.035   6.265   0.320  1.00 97.69           C  
ATOM   1012  CB  VAL A 130      -4.838   7.821   1.898  1.00 97.69           C  
ATOM   1013  O   VAL A 130      -5.552   5.171   0.018  1.00 97.69           O  
ATOM   1014  CG1 VAL A 130      -4.836   8.428   3.300  1.00 97.69           C  
ATOM   1015  CG2 VAL A 130      -3.483   7.189   1.584  1.00 97.69           C  
ATOM   1016  N   ARG A 131      -6.715   7.044  -0.578  1.00 98.15           N  
ATOM   1017  CA  ARG A 131      -6.705   6.678  -1.991  1.00 98.15           C  
ATOM   1018  C   ARG A 131      -5.336   6.934  -2.613  1.00 98.15           C  
ATOM   1019  CB  ARG A 131      -7.781   7.452  -2.755  1.00 98.15           C  
ATOM   1020  O   ARG A 131      -4.995   8.076  -2.927  1.00 98.15           O  
ATOM   1021  CG  ARG A 131      -7.899   7.059  -4.219  1.00 98.15           C  
ATOM   1022  CD  ARG A 131      -9.045   7.788  -4.908  1.00 98.15           C  
ATOM   1023  NE  ARG A 131     -10.339   7.406  -4.351  1.00 98.15           N  
ATOM   1024  NH1 ARG A 131     -10.235   5.214  -5.074  1.00 98.15           N  
ATOM   1025  NH2 ARG A 131     -12.060   5.953  -3.899  1.00 98.15           N  
ATOM   1026  CZ  ARG A 131     -10.875   6.192  -4.443  1.00 98.15           C  
ATOM   1027  N   ASP A 132      -4.659   5.871  -2.881  1.00 98.21           N  
ATOM   1028  CA  ASP A 132      -3.275   5.913  -3.345  1.00 98.21           C  
ATOM   1029  C   ASP A 132      -2.872   4.590  -3.991  1.00 98.21           C  
ATOM   1030  CB  ASP A 132      -2.331   6.242  -2.187  1.00 98.21           C  
ATOM   1031  O   ASP A 132      -3.530   3.568  -3.787  1.00 98.21           O  
ATOM   1032  CG  ASP A 132      -0.984   6.769  -2.651  1.00 98.21           C  
ATOM   1033  OD1 ASP A 132      -0.787   6.947  -3.873  1.00 98.21           O  
ATOM   1034  OD2 ASP A 132      -0.111   7.005  -1.788  1.00 98.21           O  
ATOM   1035  N   VAL A 133      -1.817   4.636  -4.711  1.00 98.24           N  
ATOM   1036  CA  VAL A 133      -1.179   3.428  -5.223  1.00 98.24           C  
ATOM   1037  C   VAL A 133      -0.456   2.705  -4.089  1.00 98.24           C  
ATOM   1038  CB  VAL A 133      -0.191   3.748  -6.367  1.00 98.24           C  
ATOM   1039  O   VAL A 133       0.022   3.339  -3.146  1.00 98.24           O  
ATOM   1040  CG1 VAL A 133       0.487   2.474  -6.867  1.00 98.24           C  
ATOM   1041  CG2 VAL A 133      -0.912   4.458  -7.511  1.00 98.24           C  
ATOM   1042  N   ARG A 134      -0.447   1.339  -4.213  1.00 98.62           N  
ATOM   1043  CA  ARG A 134       0.319   0.584  -3.226  1.00 98.62           C  
ATOM   1044  C   ARG A 134       1.612   0.047  -3.830  1.00 98.62           C  
ATOM   1045  CB  ARG A 134      -0.516  -0.569  -2.665  1.00 98.62           C  
ATOM   1046  O   ARG A 134       1.604  -0.516  -4.927  1.00 98.62           O  
ATOM   1047  CG  ARG A 134      -1.807  -0.127  -1.996  1.00 98.62           C  
ATOM   1048  CD  ARG A 134      -1.542   0.784  -0.805  1.00 98.62           C  
ATOM   1049  NE  ARG A 134      -2.784   1.231  -0.181  1.00 98.62           N  
ATOM   1050  NH1 ARG A 134      -2.855   3.255  -1.292  1.00 98.62           N  
ATOM   1051  NH2 ARG A 134      -4.507   2.701   0.197  1.00 98.62           N  
ATOM   1052  CZ  ARG A 134      -3.379   2.395  -0.427  1.00 98.62           C  
ATOM   1053  N   GLY A 135       2.758   0.429  -3.144  1.00 98.63           N  
ATOM   1054  CA  GLY A 135       3.989  -0.258  -3.504  1.00 98.63           C  
ATOM   1055  C   GLY A 135       3.952  -1.744  -3.204  1.00 98.63           C  
ATOM   1056  O   GLY A 135       3.379  -2.165  -2.197  1.00 98.63           O  
ATOM   1057  N   PHE A 136       4.465  -2.555  -4.058  1.00 98.81           N  
ATOM   1058  CA  PHE A 136       4.525  -4.010  -3.983  1.00 98.81           C  
ATOM   1059  C   PHE A 136       5.905  -4.516  -4.388  1.00 98.81           C  
ATOM   1060  CB  PHE A 136       3.452  -4.640  -4.876  1.00 98.81           C  
ATOM   1061  O   PHE A 136       6.152  -4.787  -5.565  1.00 98.81           O  
ATOM   1062  CG  PHE A 136       3.151  -6.076  -4.542  1.00 98.81           C  
ATOM   1063  CD1 PHE A 136       4.170  -7.018  -4.475  1.00 98.81           C  
ATOM   1064  CD2 PHE A 136       1.847  -6.484  -4.293  1.00 98.81           C  
ATOM   1065  CE1 PHE A 136       3.894  -8.348  -4.166  1.00 98.81           C  
ATOM   1066  CE2 PHE A 136       1.563  -7.811  -3.983  1.00 98.81           C  
ATOM   1067  CZ  PHE A 136       2.588  -8.742  -3.921  1.00 98.81           C  
ATOM   1068  N   ALA A 137       6.801  -4.640  -3.401  1.00 98.77           N  
ATOM   1069  CA  ALA A 137       8.189  -4.989  -3.692  1.00 98.77           C  
ATOM   1070  C   ALA A 137       8.556  -6.337  -3.076  1.00 98.77           C  
ATOM   1071  CB  ALA A 137       9.130  -3.901  -3.182  1.00 98.77           C  
ATOM   1072  O   ALA A 137       8.243  -6.600  -1.913  1.00 98.77           O  
ATOM   1073  N   ILE A 138       9.259  -7.147  -3.896  1.00 98.87           N  
ATOM   1074  CA  ILE A 138       9.657  -8.474  -3.440  1.00 98.87           C  
ATOM   1075  C   ILE A 138      11.175  -8.615  -3.522  1.00 98.87           C  
ATOM   1076  CB  ILE A 138       8.970  -9.585  -4.265  1.00 98.87           C  
ATOM   1077  O   ILE A 138      11.774  -8.347  -4.566  1.00 98.87           O  
ATOM   1078  CG1 ILE A 138       7.462  -9.328  -4.355  1.00 98.87           C  
ATOM   1079  CG2 ILE A 138       9.257 -10.963  -3.661  1.00 98.87           C  
ATOM   1080  CD1 ILE A 138       6.718 -10.316  -5.244  1.00 98.87           C  
ATOM   1081  N   LYS A 139      11.753  -9.053  -2.441  1.00 98.83           N  
ATOM   1082  CA  LYS A 139      13.167  -9.417  -2.403  1.00 98.83           C  
ATOM   1083  C   LYS A 139      13.343 -10.930  -2.316  1.00 98.83           C  
ATOM   1084  CB  LYS A 139      13.864  -8.739  -1.222  1.00 98.83           C  
ATOM   1085  O   LYS A 139      12.847 -11.566  -1.384  1.00 98.83           O  
ATOM   1086  CG  LYS A 139      15.364  -8.989  -1.163  1.00 98.83           C  
ATOM   1087  CD  LYS A 139      16.004  -8.272   0.019  1.00 98.83           C  
ATOM   1088  CE  LYS A 139      15.835  -6.762  -0.084  1.00 98.83           C  
ATOM   1089  NZ  LYS A 139      16.715  -6.177  -1.139  1.00 98.83           N  
ATOM   1090  N   PHE A 140      14.082 -11.456  -3.286  1.00 98.74           N  
ATOM   1091  CA  PHE A 140      14.375 -12.884  -3.318  1.00 98.74           C  
ATOM   1092  C   PHE A 140      15.797 -13.156  -2.842  1.00 98.74           C  
ATOM   1093  CB  PHE A 140      14.178 -13.443  -4.731  1.00 98.74           C  
ATOM   1094  O   PHE A 140      16.755 -12.605  -3.387  1.00 98.74           O  
ATOM   1095  CG  PHE A 140      12.789 -13.241  -5.275  1.00 98.74           C  
ATOM   1096  CD1 PHE A 140      11.876 -14.288  -5.294  1.00 98.74           C  
ATOM   1097  CD2 PHE A 140      12.397 -12.003  -5.768  1.00 98.74           C  
ATOM   1098  CE1 PHE A 140      10.590 -14.104  -5.798  1.00 98.74           C  
ATOM   1099  CE2 PHE A 140      11.114 -11.812  -6.273  1.00 98.74           C  
ATOM   1100  CZ  PHE A 140      10.213 -12.864  -6.287  1.00 98.74           C  
ATOM   1101  N   TYR A 141      15.884 -13.939  -1.790  1.00 98.38           N  
ATOM   1102  CA  TYR A 141      17.193 -14.376  -1.318  1.00 98.38           C  
ATOM   1103  C   TYR A 141      17.596 -15.693  -1.970  1.00 98.38           C  
ATOM   1104  CB  TYR A 141      17.193 -14.527   0.206  1.00 98.38           C  
ATOM   1105  O   TYR A 141      17.181 -16.766  -1.525  1.00 98.38           O  
ATOM   1106  CG  TYR A 141      16.726 -13.292   0.938  1.00 98.38           C  
ATOM   1107  CD1 TYR A 141      17.598 -12.235   1.187  1.00 98.38           C  
ATOM   1108  CD2 TYR A 141      15.413 -13.181   1.383  1.00 98.38           C  
ATOM   1109  CE1 TYR A 141      17.173 -11.096   1.863  1.00 98.38           C  
ATOM   1110  CE2 TYR A 141      14.977 -12.046   2.060  1.00 98.38           C  
ATOM   1111  OH  TYR A 141      15.436  -9.886   2.965  1.00 98.38           O  
ATOM   1112  CZ  TYR A 141      15.863 -11.011   2.295  1.00 98.38           C  
ATOM   1113  N   THR A 142      18.485 -15.597  -3.000  1.00 96.53           N  
ATOM   1114  CA  THR A 142      18.825 -16.764  -3.805  1.00 96.53           C  
ATOM   1115  C   THR A 142      20.293 -17.139  -3.622  1.00 96.53           C  
ATOM   1116  CB  THR A 142      18.539 -16.517  -5.298  1.00 96.53           C  
ATOM   1117  O   THR A 142      21.100 -16.314  -3.188  1.00 96.53           O  
ATOM   1118  CG2 THR A 142      17.195 -15.822  -5.492  1.00 96.53           C  
ATOM   1119  OG1 THR A 142      19.575 -15.693  -5.847  1.00 96.53           O  
ATOM   1120  N   PRO A 143      20.650 -18.357  -4.022  1.00 94.19           N  
ATOM   1121  CA  PRO A 143      22.065 -18.736  -3.993  1.00 94.19           C  
ATOM   1122  C   PRO A 143      22.899 -17.984  -5.028  1.00 94.19           C  
ATOM   1123  CB  PRO A 143      22.034 -20.235  -4.301  1.00 94.19           C  
ATOM   1124  O   PRO A 143      24.126 -17.935  -4.919  1.00 94.19           O  
ATOM   1125  CG  PRO A 143      20.671 -20.683  -3.884  1.00 94.19           C  
ATOM   1126  CD  PRO A 143      19.698 -19.573  -4.161  1.00 94.19           C  
ATOM   1127  N   GLU A 144      22.238 -17.367  -5.969  1.00 94.27           N  
ATOM   1128  CA  GLU A 144      22.926 -16.658  -7.043  1.00 94.27           C  
ATOM   1129  C   GLU A 144      23.039 -15.168  -6.737  1.00 94.27           C  
ATOM   1130  CB  GLU A 144      22.202 -16.868  -8.376  1.00 94.27           C  
ATOM   1131  O   GLU A 144      23.628 -14.412  -7.513  1.00 94.27           O  
ATOM   1132  CG  GLU A 144      22.241 -18.304  -8.877  1.00 94.27           C  
ATOM   1133  CD  GLU A 144      21.190 -19.194  -8.232  1.00 94.27           C  
ATOM   1134  OE1 GLU A 144      21.206 -20.423  -8.470  1.00 94.27           O  
ATOM   1135  OE2 GLU A 144      20.344 -18.657  -7.482  1.00 94.27           O  
ATOM   1136  N   GLY A 145      22.519 -14.743  -5.636  1.00 95.88           N  
ATOM   1137  CA  GLY A 145      22.436 -13.339  -5.263  1.00 95.88           C  
ATOM   1138  C   GLY A 145      21.015 -12.870  -5.018  1.00 95.88           C  
ATOM   1139  O   GLY A 145      20.087 -13.680  -4.973  1.00 95.88           O  
ATOM   1140  N   ILE A 146      20.841 -11.581  -4.838  1.00 98.05           N  
ATOM   1141  CA  ILE A 146      19.540 -10.983  -4.556  1.00 98.05           C  
ATOM   1142  C   ILE A 146      18.839 -10.633  -5.867  1.00 98.05           C  
ATOM   1143  CB  ILE A 146      19.675  -9.726  -3.668  1.00 98.05           C  
ATOM   1144  O   ILE A 146      19.464 -10.112  -6.793  1.00 98.05           O  
ATOM   1145  CG1 ILE A 146      20.204 -10.107  -2.281  1.00 98.05           C  
ATOM   1146  CG2 ILE A 146      18.335  -8.993  -3.562  1.00 98.05           C  
ATOM   1147  CD1 ILE A 146      19.227 -10.929  -1.451  1.00 98.05           C  
ATOM   1148  N   TRP A 147      17.597 -11.029  -5.931  1.00 98.57           N  
ATOM   1149  CA  TRP A 147      16.704 -10.520  -6.967  1.00 98.57           C  
ATOM   1150  C   TRP A 147      15.579  -9.691  -6.356  1.00 98.57           C  
ATOM   1151  CB  TRP A 147      16.120 -11.672  -7.788  1.00 98.57           C  
ATOM   1152  O   TRP A 147      14.811 -10.189  -5.529  1.00 98.57           O  
ATOM   1153  CG  TRP A 147      15.095 -11.244  -8.795  1.00 98.57           C  
ATOM   1154  CD1 TRP A 147      15.091 -10.088  -9.525  1.00 98.57           C  
ATOM   1155  CD2 TRP A 147      13.922 -11.966  -9.180  1.00 98.57           C  
ATOM   1156  CE2 TRP A 147      13.251 -11.188 -10.150  1.00 98.57           C  
ATOM   1157  CE3 TRP A 147      13.372 -13.198  -8.800  1.00 98.57           C  
ATOM   1158  NE1 TRP A 147      13.984 -10.048 -10.342  1.00 98.57           N  
ATOM   1159  CH2 TRP A 147      11.541 -12.812 -10.354  1.00 98.57           C  
ATOM   1160  CZ2 TRP A 147      12.057 -11.603 -10.745  1.00 98.57           C  
ATOM   1161  CZ3 TRP A 147      12.184 -13.609  -9.393  1.00 98.57           C  
ATOM   1162  N   ASP A 148      15.544  -8.433  -6.783  1.00 98.81           N  
ATOM   1163  CA  ASP A 148      14.458  -7.551  -6.366  1.00 98.81           C  
ATOM   1164  C   ASP A 148      13.484  -7.299  -7.514  1.00 98.81           C  
ATOM   1165  CB  ASP A 148      15.014  -6.223  -5.847  1.00 98.81           C  
ATOM   1166  O   ASP A 148      13.892  -6.888  -8.602  1.00 98.81           O  
ATOM   1167  CG  ASP A 148      15.737  -6.362  -4.518  1.00 98.81           C  
ATOM   1168  OD1 ASP A 148      15.487  -7.345  -3.788  1.00 98.81           O  
ATOM   1169  OD2 ASP A 148      16.561  -5.478  -4.197  1.00 98.81           O  
ATOM   1170  N   LEU A 149      12.218  -7.584  -7.249  1.00 98.64           N  
ATOM   1171  CA  LEU A 149      11.116  -7.200  -8.124  1.00 98.64           C  
ATOM   1172  C   LEU A 149      10.275  -6.098  -7.488  1.00 98.64           C  
ATOM   1173  CB  LEU A 149      10.235  -8.411  -8.441  1.00 98.64           C  
ATOM   1174  O   LEU A 149       9.518  -6.352  -6.549  1.00 98.64           O  
ATOM   1175  CG  LEU A 149       9.064  -8.168  -9.394  1.00 98.64           C  
ATOM   1176  CD1 LEU A 149       9.575  -7.704 -10.754  1.00 98.64           C  
ATOM   1177  CD2 LEU A 149       8.219  -9.429  -9.536  1.00 98.64           C  
ATOM   1178  N   VAL A 150      10.476  -4.939  -8.040  1.00 98.26           N  
ATOM   1179  CA  VAL A 150       9.918  -3.746  -7.412  1.00 98.26           C  
ATOM   1180  C   VAL A 150       8.788  -3.188  -8.275  1.00 98.26           C  
ATOM   1181  CB  VAL A 150      11.000  -2.665  -7.187  1.00 98.26           C  
ATOM   1182  O   VAL A 150       9.019  -2.752  -9.405  1.00 98.26           O  
ATOM   1183  CG1 VAL A 150      10.446  -1.514  -6.349  1.00 98.26           C  
ATOM   1184  CG2 VAL A 150      12.230  -3.275  -6.518  1.00 98.26           C  
ATOM   1185  N   GLY A 151       7.553  -3.192  -7.694  1.00 97.92           N  
ATOM   1186  CA  GLY A 151       6.410  -2.793  -8.499  1.00 97.92           C  
ATOM   1187  C   GLY A 151       5.304  -2.147  -7.686  1.00 97.92           C  
ATOM   1188  O   GLY A 151       5.566  -1.533  -6.649  1.00 97.92           O  
ATOM   1189  N   ASN A 152       4.053  -2.167  -8.281  1.00 98.70           N  
ATOM   1190  CA  ASN A 152       2.842  -1.596  -7.702  1.00 98.70           C  
ATOM   1191  C   ASN A 152       1.657  -2.549  -7.830  1.00 98.70           C  
ATOM   1192  CB  ASN A 152       2.516  -0.252  -8.356  1.00 98.70           C  
ATOM   1193  O   ASN A 152       1.724  -3.534  -8.567  1.00 98.70           O  
ATOM   1194  CG  ASN A 152       3.577   0.798  -8.093  1.00 98.70           C  
ATOM   1195  ND2 ASN A 152       3.721   1.740  -9.017  1.00 98.70           N  
ATOM   1196  OD1 ASN A 152       4.262   0.763  -7.067  1.00 98.70           O  
ATOM   1197  N   ASN A 153       0.701  -2.223  -7.069  1.00 98.69           N  
ATOM   1198  CA  ASN A 153      -0.530  -2.994  -7.205  1.00 98.69           C  
ATOM   1199  C   ASN A 153      -1.295  -2.610  -8.469  1.00 98.69           C  
ATOM   1200  CB  ASN A 153      -1.417  -2.813  -5.972  1.00 98.69           C  
ATOM   1201  O   ASN A 153      -2.333  -3.199  -8.774  1.00 98.69           O  
ATOM   1202  CG  ASN A 153      -1.993  -1.415  -5.867  1.00 98.69           C  
ATOM   1203  ND2 ASN A 153      -3.287  -1.326  -5.582  1.00 98.69           N  
ATOM   1204  OD1 ASN A 153      -1.282  -0.422  -6.043  1.00 98.69           O  
ATOM   1205  N   ILE A 154      -0.824  -1.663  -9.218  1.00 98.53           N  
ATOM   1206  CA  ILE A 154      -1.359  -1.191 -10.490  1.00 98.53           C  
ATOM   1207  C   ILE A 154      -0.340  -1.434 -11.601  1.00 98.53           C  
ATOM   1208  CB  ILE A 154      -1.734   0.307 -10.425  1.00 98.53           C  
ATOM   1209  O   ILE A 154       0.849  -1.153 -11.433  1.00 98.53           O  
ATOM   1210  CG1 ILE A 154      -2.833   0.538  -9.381  1.00 98.53           C  
ATOM   1211  CG2 ILE A 154      -2.170   0.815 -11.802  1.00 98.53           C  
ATOM   1212  CD1 ILE A 154      -3.143   2.006  -9.124  1.00 98.53           C  
ATOM   1213  N   PRO A 155      -0.786  -1.833 -12.834  1.00 98.38           N  
ATOM   1214  CA  PRO A 155       0.149  -2.347 -13.838  1.00 98.38           C  
ATOM   1215  C   PRO A 155       0.714  -1.248 -14.735  1.00 98.38           C  
ATOM   1216  CB  PRO A 155      -0.705  -3.327 -14.646  1.00 98.38           C  
ATOM   1217  O   PRO A 155       1.520  -1.527 -15.627  1.00 98.38           O  
ATOM   1218  CG  PRO A 155      -2.088  -2.763 -14.593  1.00 98.38           C  
ATOM   1219  CD  PRO A 155      -2.302  -2.152 -13.237  1.00 98.38           C  
ATOM   1220  N   VAL A 156       0.269   0.016 -14.541  1.00 98.59           N  
ATOM   1221  CA  VAL A 156       0.767   1.111 -15.366  1.00 98.59           C  
ATOM   1222  C   VAL A 156       1.274   2.242 -14.475  1.00 98.59           C  
ATOM   1223  CB  VAL A 156      -0.322   1.637 -16.328  1.00 98.59           C  
ATOM   1224  O   VAL A 156       0.938   2.305 -13.289  1.00 98.59           O  
ATOM   1225  CG1 VAL A 156      -0.725   0.558 -17.331  1.00 98.59           C  
ATOM   1226  CG2 VAL A 156      -1.539   2.121 -15.541  1.00 98.59           C  
ATOM   1227  N   PHE A 157       2.060   3.140 -15.077  1.00 98.48           N  
ATOM   1228  CA  PHE A 157       2.599   4.269 -14.328  1.00 98.48           C  
ATOM   1229  C   PHE A 157       2.123   5.589 -14.923  1.00 98.48           C  
ATOM   1230  CB  PHE A 157       4.130   4.223 -14.310  1.00 98.48           C  
ATOM   1231  O   PHE A 157       1.467   5.606 -15.966  1.00 98.48           O  
ATOM   1232  CG  PHE A 157       4.746   4.954 -13.148  1.00 98.48           C  
ATOM   1233  CD1 PHE A 157       5.619   6.014 -13.360  1.00 98.48           C  
ATOM   1234  CD2 PHE A 157       4.451   4.582 -11.843  1.00 98.48           C  
ATOM   1235  CE1 PHE A 157       6.190   6.693 -12.287  1.00 98.48           C  
ATOM   1236  CE2 PHE A 157       5.018   5.255 -10.765  1.00 98.48           C  
ATOM   1237  CZ  PHE A 157       5.888   6.310 -10.989  1.00 98.48           C  
ATOM   1238  N   PHE A 158       2.349   6.721 -14.219  1.00 98.49           N  
ATOM   1239  CA  PHE A 158       1.878   8.048 -14.599  1.00 98.49           C  
ATOM   1240  C   PHE A 158       2.703   8.606 -15.752  1.00 98.49           C  
ATOM   1241  CB  PHE A 158       1.934   9.003 -13.402  1.00 98.49           C  
ATOM   1242  O   PHE A 158       2.189   9.358 -16.583  1.00 98.49           O  
ATOM   1243  CG  PHE A 158       0.846   8.771 -12.389  1.00 98.49           C  
ATOM   1244  CD1 PHE A 158      -0.404   9.357 -12.544  1.00 98.49           C  
ATOM   1245  CD2 PHE A 158       1.074   7.967 -11.279  1.00 98.49           C  
ATOM   1246  CE1 PHE A 158      -1.413   9.145 -11.608  1.00 98.49           C  
ATOM   1247  CE2 PHE A 158       0.071   7.750 -10.339  1.00 98.49           C  
ATOM   1248  CZ  PHE A 158      -1.172   8.340 -10.505  1.00 98.49           C  
ATOM   1249  N   ILE A 159       3.980   8.209 -15.789  1.00 98.57           N  
ATOM   1250  CA  ILE A 159       4.892   8.842 -16.737  1.00 98.57           C  
ATOM   1251  C   ILE A 159       5.621   7.771 -17.545  1.00 98.57           C  
ATOM   1252  CB  ILE A 159       5.909   9.757 -16.018  1.00 98.57           C  
ATOM   1253  O   ILE A 159       5.679   6.609 -17.136  1.00 98.57           O  
ATOM   1254  CG1 ILE A 159       6.695   8.961 -14.970  1.00 98.57           C  
ATOM   1255  CG2 ILE A 159       5.200  10.954 -15.378  1.00 98.57           C  
ATOM   1256  CD1 ILE A 159       7.827   9.744 -14.320  1.00 98.57           C  
ATOM   1257  N   GLN A 160       6.167   8.162 -18.690  1.00 98.12           N  
ATOM   1258  CA  GLN A 160       6.864   7.257 -19.597  1.00 98.12           C  
ATOM   1259  C   GLN A 160       8.367   7.263 -19.334  1.00 98.12           C  
ATOM   1260  CB  GLN A 160       6.585   7.634 -21.053  1.00 98.12           C  
ATOM   1261  O   GLN A 160       9.041   6.249 -19.526  1.00 98.12           O  
ATOM   1262  CG  GLN A 160       5.139   7.415 -21.479  1.00 98.12           C  
ATOM   1263  CD  GLN A 160       4.834   8.002 -22.844  1.00 98.12           C  
ATOM   1264  NE2 GLN A 160       3.897   7.387 -23.558  1.00 98.12           N  
ATOM   1265  OE1 GLN A 160       5.435   9.001 -23.253  1.00 98.12           O  
ATOM   1266  N   ASP A 161       8.857   8.407 -18.892  1.00 97.98           N  
ATOM   1267  CA  ASP A 161      10.295   8.585 -18.713  1.00 97.98           C  
ATOM   1268  C   ASP A 161      10.621   9.015 -17.284  1.00 97.98           C  
ATOM   1269  CB  ASP A 161      10.837   9.613 -19.708  1.00 97.98           C  
ATOM   1270  O   ASP A 161       9.972   9.907 -16.735  1.00 97.98           O  
ATOM   1271  CG  ASP A 161      12.336   9.496 -19.924  1.00 97.98           C  
ATOM   1272  OD1 ASP A 161      13.091   9.411 -18.931  1.00 97.98           O  
ATOM   1273  OD2 ASP A 161      12.766   9.492 -21.098  1.00 97.98           O  
ATOM   1274  N   ALA A 162      11.682   8.482 -16.757  1.00 98.01           N  
ATOM   1275  CA  ALA A 162      12.045   8.655 -15.353  1.00 98.01           C  
ATOM   1276  C   ALA A 162      12.388  10.111 -15.050  1.00 98.01           C  
ATOM   1277  CB  ALA A 162      13.220   7.749 -14.991  1.00 98.01           C  
ATOM   1278  O   ALA A 162      12.306  10.548 -13.899  1.00 98.01           O  
ATOM   1279  N   ILE A 163      12.751  10.856 -15.999  1.00 97.66           N  
ATOM   1280  CA  ILE A 163      13.164  12.236 -15.769  1.00 97.66           C  
ATOM   1281  C   ILE A 163      11.982  13.047 -15.242  1.00 97.66           C  
ATOM   1282  CB  ILE A 163      13.726  12.881 -17.056  1.00 97.66           C  
ATOM   1283  O   ILE A 163      12.169  14.061 -14.566  1.00 97.66           O  
ATOM   1284  CG1 ILE A 163      14.357  14.242 -16.740  1.00 97.66           C  
ATOM   1285  CG2 ILE A 163      12.627  13.019 -18.114  1.00 97.66           C  
ATOM   1286  CD1 ILE A 163      15.166  14.830 -17.887  1.00 97.66           C  
ATOM   1287  N   LYS A 164      10.731  12.623 -15.475  1.00 98.26           N  
ATOM   1288  CA  LYS A 164       9.541  13.347 -15.040  1.00 98.26           C  
ATOM   1289  C   LYS A 164       9.103  12.900 -13.648  1.00 98.26           C  
ATOM   1290  CB  LYS A 164       8.397  13.150 -16.037  1.00 98.26           C  
ATOM   1291  O   LYS A 164       8.122  13.412 -13.105  1.00 98.26           O  
ATOM   1292  CG  LYS A 164       8.587  13.893 -17.351  1.00 98.26           C  
ATOM   1293  CD  LYS A 164       7.383  13.723 -18.268  1.00 98.26           C  
ATOM   1294  CE  LYS A 164       7.566  14.477 -19.579  1.00 98.26           C  
ATOM   1295  NZ  LYS A 164       6.445  14.214 -20.530  1.00 98.26           N  
ATOM   1296  N   PHE A 165       9.768  11.913 -13.076  1.00 98.22           N  
ATOM   1297  CA  PHE A 165       9.351  11.347 -11.799  1.00 98.22           C  
ATOM   1298  C   PHE A 165       9.323  12.417 -10.715  1.00 98.22           C  
ATOM   1299  CB  PHE A 165      10.285  10.205 -11.385  1.00 98.22           C  
ATOM   1300  O   PHE A 165       8.356  12.516  -9.957  1.00 98.22           O  
ATOM   1301  CG  PHE A 165       9.816   9.445 -10.174  1.00 98.22           C  
ATOM   1302  CD1 PHE A 165      10.348   9.713  -8.919  1.00 98.22           C  
ATOM   1303  CD2 PHE A 165       8.842   8.462 -10.291  1.00 98.22           C  
ATOM   1304  CE1 PHE A 165       9.915   9.011  -7.796  1.00 98.22           C  
ATOM   1305  CE2 PHE A 165       8.405   7.756  -9.174  1.00 98.22           C  
ATOM   1306  CZ  PHE A 165       8.944   8.032  -7.927  1.00 98.22           C  
ATOM   1307  N   PRO A 166      10.371  13.247 -10.591  1.00 98.22           N  
ATOM   1308  CA  PRO A 166      10.281  14.283  -9.559  1.00 98.22           C  
ATOM   1309  C   PRO A 166       9.059  15.183  -9.732  1.00 98.22           C  
ATOM   1310  CB  PRO A 166      11.576  15.079  -9.744  1.00 98.22           C  
ATOM   1311  O   PRO A 166       8.427  15.568  -8.745  1.00 98.22           O  
ATOM   1312  CG  PRO A 166      12.545  14.100 -10.325  1.00 98.22           C  
ATOM   1313  CD  PRO A 166      11.806  13.205 -11.278  1.00 98.22           C  
ATOM   1314  N   ASP A 167       8.693  15.488 -10.958  1.00 98.53           N  
ATOM   1315  CA  ASP A 167       7.573  16.383 -11.232  1.00 98.53           C  
ATOM   1316  C   ASP A 167       6.247  15.743 -10.829  1.00 98.53           C  
ATOM   1317  CB  ASP A 167       7.543  16.767 -12.713  1.00 98.53           C  
ATOM   1318  O   ASP A 167       5.402  16.391 -10.209  1.00 98.53           O  
ATOM   1319  CG  ASP A 167       8.791  17.509 -13.158  1.00 98.53           C  
ATOM   1320  OD1 ASP A 167       9.300  18.360 -12.396  1.00 98.53           O  
ATOM   1321  OD2 ASP A 167       9.268  17.243 -14.283  1.00 98.53           O  
ATOM   1322  N   VAL A 168       6.097  14.477 -11.152  1.00 98.35           N  
ATOM   1323  CA  VAL A 168       4.821  13.853 -10.816  1.00 98.35           C  
ATOM   1324  C   VAL A 168       4.699  13.709  -9.301  1.00 98.35           C  
ATOM   1325  CB  VAL A 168       4.667  12.474 -11.496  1.00 98.35           C  
ATOM   1326  O   VAL A 168       3.614  13.883  -8.741  1.00 98.35           O  
ATOM   1327  CG1 VAL A 168       5.734  11.502 -10.995  1.00 98.35           C  
ATOM   1328  CG2 VAL A 168       3.269  11.911 -11.249  1.00 98.35           C  
ATOM   1329  N   ILE A 169       5.806  13.396  -8.631  1.00 98.09           N  
ATOM   1330  CA  ILE A 169       5.767  13.257  -7.179  1.00 98.09           C  
ATOM   1331  C   ILE A 169       5.533  14.622  -6.536  1.00 98.09           C  
ATOM   1332  CB  ILE A 169       7.069  12.626  -6.637  1.00 98.09           C  
ATOM   1333  O   ILE A 169       4.714  14.753  -5.624  1.00 98.09           O  
ATOM   1334  CG1 ILE A 169       7.223  11.191  -7.156  1.00 98.09           C  
ATOM   1335  CG2 ILE A 169       7.089  12.659  -5.106  1.00 98.09           C  
ATOM   1336  CD1 ILE A 169       6.013  10.305  -6.896  1.00 98.09           C  
ATOM   1337  N   HIS A 170       6.156  15.694  -6.989  1.00 98.09           N  
ATOM   1338  CA  HIS A 170       5.914  17.033  -6.465  1.00 98.09           C  
ATOM   1339  C   HIS A 170       4.461  17.449  -6.663  1.00 98.09           C  
ATOM   1340  CB  HIS A 170       6.846  18.046  -7.134  1.00 98.09           C  
ATOM   1341  O   HIS A 170       3.859  18.059  -5.776  1.00 98.09           O  
ATOM   1342  CG  HIS A 170       8.258  17.975  -6.647  1.00 98.09           C  
ATOM   1343  CD2 HIS A 170       8.802  17.333  -5.586  1.00 98.09           C  
ATOM   1344  ND1 HIS A 170       9.296  18.623  -7.280  1.00 98.09           N  
ATOM   1345  CE1 HIS A 170      10.421  18.382  -6.627  1.00 98.09           C  
ATOM   1346  NE2 HIS A 170      10.148  17.602  -5.596  1.00 98.09           N  
ATOM   1347  N   ALA A 171       3.926  17.070  -7.807  1.00 98.09           N  
ATOM   1348  CA  ALA A 171       2.538  17.412  -8.106  1.00 98.09           C  
ATOM   1349  C   ALA A 171       1.579  16.680  -7.171  1.00 98.09           C  
ATOM   1350  CB  ALA A 171       2.211  17.086  -9.561  1.00 98.09           C  
ATOM   1351  O   ALA A 171       0.507  17.195  -6.844  1.00 98.09           O  
ATOM   1352  N   GLY A 172       1.899  15.443  -6.780  1.00 97.54           N  
ATOM   1353  CA  GLY A 172       1.038  14.606  -5.959  1.00 97.54           C  
ATOM   1354  C   GLY A 172       1.194  14.866  -4.473  1.00 97.54           C  
ATOM   1355  O   GLY A 172       0.234  14.734  -3.710  1.00 97.54           O  
ATOM   1356  N   LYS A 173       2.381  15.246  -4.011  1.00 97.28           N  
ATOM   1357  CA  LYS A 173       2.627  15.538  -2.602  1.00 97.28           C  
ATOM   1358  C   LYS A 173       1.956  16.844  -2.186  1.00 97.28           C  
ATOM   1359  CB  LYS A 173       4.129  15.610  -2.322  1.00 97.28           C  
ATOM   1360  O   LYS A 173       1.481  17.602  -3.034  1.00 97.28           O  
ATOM   1361  CG  LYS A 173       4.832  14.261  -2.367  1.00 97.28           C  
ATOM   1362  CD  LYS A 173       4.693  13.514  -1.046  1.00 97.28           C  
ATOM   1363  CE  LYS A 173       5.565  12.266  -1.014  1.00 97.28           C  
ATOM   1364  NZ  LYS A 173       5.445  11.540   0.286  1.00 97.28           N  
ATOM   1365  N   PRO A 174       1.884  17.061  -0.811  1.00 97.20           N  
ATOM   1366  CA  PRO A 174       1.258  18.303  -0.352  1.00 97.20           C  
ATOM   1367  C   PRO A 174       1.807  19.538  -1.063  1.00 97.20           C  
ATOM   1368  CB  PRO A 174       1.594  18.337   1.141  1.00 97.20           C  
ATOM   1369  O   PRO A 174       2.997  19.593  -1.382  1.00 97.20           O  
ATOM   1370  CG  PRO A 174       1.766  16.904   1.526  1.00 97.20           C  
ATOM   1371  CD  PRO A 174       2.446  16.184   0.397  1.00 97.20           C  
ATOM   1372  N   GLU A 175       0.907  20.457  -1.280  1.00 96.37           N  
ATOM   1373  CA  GLU A 175       1.310  21.709  -1.913  1.00 96.37           C  
ATOM   1374  C   GLU A 175       2.367  22.432  -1.083  1.00 96.37           C  
ATOM   1375  CB  GLU A 175       0.097  22.619  -2.126  1.00 96.37           C  
ATOM   1376  O   GLU A 175       2.317  22.413   0.149  1.00 96.37           O  
ATOM   1377  CG  GLU A 175      -0.907  22.079  -3.134  1.00 96.37           C  
ATOM   1378  CD  GLU A 175      -2.146  22.949  -3.273  1.00 96.37           C  
ATOM   1379  OE1 GLU A 175      -2.464  23.375  -4.406  1.00 96.37           O  
ATOM   1380  OE2 GLU A 175      -2.802  23.209  -2.240  1.00 96.37           O  
ATOM   1381  N   PRO A 176       3.309  23.032  -1.815  1.00 96.60           N  
ATOM   1382  CA  PRO A 176       4.493  23.535  -1.114  1.00 96.60           C  
ATOM   1383  C   PRO A 176       4.181  24.715  -0.198  1.00 96.60           C  
ATOM   1384  CB  PRO A 176       5.423  23.959  -2.254  1.00 96.60           C  
ATOM   1385  O   PRO A 176       4.905  24.958   0.771  1.00 96.60           O  
ATOM   1386  CG  PRO A 176       4.518  24.178  -3.424  1.00 96.60           C  
ATOM   1387  CD  PRO A 176       3.378  23.206  -3.333  1.00 96.60           C  
ATOM   1388  N   HIS A 177       3.174  25.524  -0.438  1.00 96.46           N  
ATOM   1389  CA  HIS A 177       2.930  26.733   0.341  1.00 96.46           C  
ATOM   1390  C   HIS A 177       2.318  26.401   1.698  1.00 96.46           C  
ATOM   1391  CB  HIS A 177       2.016  27.690  -0.427  1.00 96.46           C  
ATOM   1392  O   HIS A 177       2.483  27.155   2.659  1.00 96.46           O  
ATOM   1393  CG  HIS A 177       0.644  27.145  -0.668  1.00 96.46           C  
ATOM   1394  CD2 HIS A 177      -0.563  27.531  -0.193  1.00 96.46           C  
ATOM   1395  ND1 HIS A 177       0.407  26.064  -1.490  1.00 96.46           N  
ATOM   1396  CE1 HIS A 177      -0.890  25.810  -1.510  1.00 96.46           C  
ATOM   1397  NE2 HIS A 177      -1.501  26.686  -0.730  1.00 96.46           N  
ATOM   1398  N   ASN A 178       1.663  25.147   1.738  1.00 95.66           N  
ATOM   1399  CA  ASN A 178       0.963  24.929   3.000  1.00 95.66           C  
ATOM   1400  C   ASN A 178       1.137  23.497   3.497  1.00 95.66           C  
ATOM   1401  CB  ASN A 178      -0.523  25.265   2.855  1.00 95.66           C  
ATOM   1402  O   ASN A 178       0.695  23.159   4.597  1.00 95.66           O  
ATOM   1403  CG  ASN A 178      -1.209  24.429   1.793  1.00 95.66           C  
ATOM   1404  ND2 ASN A 178      -2.469  24.742   1.515  1.00 95.66           N  
ATOM   1405  OD1 ASN A 178      -0.613  23.509   1.228  1.00 95.66           O  
ATOM   1406  N   GLU A 179       1.771  22.634   2.622  1.00 95.21           N  
ATOM   1407  CA  GLU A 179       2.048  21.235   2.935  1.00 95.21           C  
ATOM   1408  C   GLU A 179       0.758  20.459   3.187  1.00 95.21           C  
ATOM   1409  CB  GLU A 179       2.971  21.128   4.152  1.00 95.21           C  
ATOM   1410  O   GLU A 179       0.699  19.616   4.083  1.00 95.21           O  
ATOM   1411  CG  GLU A 179       3.745  19.820   4.224  1.00 95.21           C  
ATOM   1412  CD  GLU A 179       4.657  19.728   5.437  1.00 95.21           C  
ATOM   1413  OE1 GLU A 179       5.345  18.696   5.603  1.00 95.21           O  
ATOM   1414  OE2 GLU A 179       4.682  20.697   6.230  1.00 95.21           O  
ATOM   1415  N   VAL A 180      -0.303  20.747   2.445  1.00 95.64           N  
ATOM   1416  CA  VAL A 180      -1.611  20.100   2.473  1.00 95.64           C  
ATOM   1417  C   VAL A 180      -2.089  19.837   1.047  1.00 95.64           C  
ATOM   1418  CB  VAL A 180      -2.650  20.953   3.235  1.00 95.64           C  
ATOM   1419  O   VAL A 180      -1.794  20.613   0.134  1.00 95.64           O  
ATOM   1420  CG1 VAL A 180      -2.221  21.157   4.687  1.00 95.64           C  
ATOM   1421  CG2 VAL A 180      -2.847  22.299   2.539  1.00 95.64           C  
ATOM   1422  N   PRO A 181      -2.831  18.732   0.851  1.00 95.34           N  
ATOM   1423  CA  PRO A 181      -3.153  17.685   1.823  1.00 95.34           C  
ATOM   1424  C   PRO A 181      -2.094  16.587   1.882  1.00 95.34           C  
ATOM   1425  CB  PRO A 181      -4.487  17.131   1.316  1.00 95.34           C  
ATOM   1426  O   PRO A 181      -1.339  16.400   0.923  1.00 95.34           O  
ATOM   1427  CG  PRO A 181      -4.407  17.248  -0.172  1.00 95.34           C  
ATOM   1428  CD  PRO A 181      -3.689  18.522  -0.513  1.00 95.34           C  
ATOM   1429  N   GLN A 182      -2.005  15.798   3.098  1.00 94.17           N  
ATOM   1430  CA  GLN A 182      -1.120  14.652   3.276  1.00 94.17           C  
ATOM   1431  C   GLN A 182      -1.750  13.379   2.718  1.00 94.17           C  
ATOM   1432  CB  GLN A 182      -0.776  14.463   4.754  1.00 94.17           C  
ATOM   1433  O   GLN A 182      -2.874  13.026   3.080  1.00 94.17           O  
ATOM   1434  CG  GLN A 182       0.029  13.202   5.042  1.00 94.17           C  
ATOM   1435  CD  GLN A 182       1.359  13.176   4.313  1.00 94.17           C  
ATOM   1436  NE2 GLN A 182       2.447  13.332   5.060  1.00 94.17           N  
ATOM   1437  OE1 GLN A 182       1.409  13.015   3.090  1.00 94.17           O  
ATOM   1438  N   ALA A 183      -1.050  12.737   1.800  1.00 93.96           N  
ATOM   1439  CA  ALA A 183      -1.381  11.409   1.290  1.00 93.96           C  
ATOM   1440  C   ALA A 183      -2.643  11.450   0.433  1.00 93.96           C  
ATOM   1441  CB  ALA A 183      -1.556  10.424   2.443  1.00 93.96           C  
ATOM   1442  O   ALA A 183      -3.389  10.470   0.369  1.00 93.96           O  
ATOM   1443  N   GLN A 184      -2.992  12.689  -0.144  1.00 94.40           N  
ATOM   1444  CA  GLN A 184      -4.184  12.828  -0.974  1.00 94.40           C  
ATOM   1445  C   GLN A 184      -3.880  13.615  -2.245  1.00 94.40           C  
ATOM   1446  CB  GLN A 184      -5.307  13.509  -0.190  1.00 94.40           C  
ATOM   1447  O   GLN A 184      -3.034  14.511  -2.240  1.00 94.40           O  
ATOM   1448  CG  GLN A 184      -5.718  12.762   1.071  1.00 94.40           C  
ATOM   1449  CD  GLN A 184      -6.764  13.507   1.880  1.00 94.40           C  
ATOM   1450  NE2 GLN A 184      -6.606  13.503   3.199  1.00 94.40           N  
ATOM   1451  OE1 GLN A 184      -7.705  14.081   1.323  1.00 94.40           O  
ATOM   1452  N   SER A 185      -4.646  13.269  -3.343  1.00 96.36           N  
ATOM   1453  CA  SER A 185      -4.437  13.905  -4.639  1.00 96.36           C  
ATOM   1454  C   SER A 185      -5.523  14.936  -4.931  1.00 96.36           C  
ATOM   1455  CB  SER A 185      -4.406  12.856  -5.752  1.00 96.36           C  
ATOM   1456  O   SER A 185      -5.582  15.487  -6.032  1.00 96.36           O  
ATOM   1457  OG  SER A 185      -5.624  12.132  -5.794  1.00 96.36           O  
ATOM   1458  N   ALA A 186      -6.433  15.227  -3.935  1.00 97.01           N  
ATOM   1459  CA  ALA A 186      -7.563  16.128  -4.149  1.00 97.01           C  
ATOM   1460  C   ALA A 186      -7.133  17.587  -4.028  1.00 97.01           C  
ATOM   1461  CB  ALA A 186      -8.682  15.822  -3.156  1.00 97.01           C  
ATOM   1462  O   ALA A 186      -7.521  18.279  -3.084  1.00 97.01           O  
ATOM   1463  N   HIS A 187      -6.261  18.020  -4.895  1.00 97.90           N  
ATOM   1464  CA  HIS A 187      -5.829  19.413  -4.936  1.00 97.90           C  
ATOM   1465  C   HIS A 187      -5.378  19.808  -6.338  1.00 97.90           C  
ATOM   1466  CB  HIS A 187      -4.699  19.654  -3.933  1.00 97.90           C  
ATOM   1467  O   HIS A 187      -5.175  18.946  -7.196  1.00 97.90           O  
ATOM   1468  CG  HIS A 187      -3.503  18.784  -4.157  1.00 97.90           C  
ATOM   1469  CD2 HIS A 187      -3.100  17.650  -3.537  1.00 97.90           C  
ATOM   1470  ND1 HIS A 187      -2.556  19.054  -5.121  1.00 97.90           N  
ATOM   1471  CE1 HIS A 187      -1.621  18.121  -5.085  1.00 97.90           C  
ATOM   1472  NE2 HIS A 187      -1.927  17.257  -4.132  1.00 97.90           N  
ATOM   1473  N   ASN A 188      -5.217  21.131  -6.641  1.00 97.83           N  
ATOM   1474  CA  ASN A 188      -4.998  21.717  -7.959  1.00 97.83           C  
ATOM   1475  C   ASN A 188      -3.728  21.178  -8.609  1.00 97.83           C  
ATOM   1476  CB  ASN A 188      -4.940  23.243  -7.865  1.00 97.83           C  
ATOM   1477  O   ASN A 188      -3.731  20.825  -9.790  1.00 97.83           O  
ATOM   1478  CG  ASN A 188      -6.292  23.862  -7.568  1.00 97.83           C  
ATOM   1479  ND2 ASN A 188      -6.284  25.017  -6.913  1.00 97.83           N  
ATOM   1480  OD1 ASN A 188      -7.334  23.307  -7.925  1.00 97.83           O  
ATOM   1481  N   ASN A 189      -2.621  21.015  -7.908  1.00 98.23           N  
ATOM   1482  CA  ASN A 189      -1.331  20.672  -8.499  1.00 98.23           C  
ATOM   1483  C   ASN A 189      -1.367  19.300  -9.165  1.00 98.23           C  
ATOM   1484  CB  ASN A 189      -0.227  20.720  -7.441  1.00 98.23           C  
ATOM   1485  O   ASN A 189      -0.877  19.136 -10.284  1.00 98.23           O  
ATOM   1486  CG  ASN A 189       0.121  22.135  -7.023  1.00 98.23           C  
ATOM   1487  ND2 ASN A 189       1.063  22.265  -6.096  1.00 98.23           N  
ATOM   1488  OD1 ASN A 189      -0.452  23.103  -7.529  1.00 98.23           O  
ATOM   1489  N   PHE A 190      -1.971  18.342  -8.372  1.00 98.45           N  
ATOM   1490  CA  PHE A 190      -1.999  16.990  -8.919  1.00 98.45           C  
ATOM   1491  C   PHE A 190      -2.759  16.956 -10.239  1.00 98.45           C  
ATOM   1492  CB  PHE A 190      -2.636  16.019  -7.921  1.00 98.45           C  
ATOM   1493  O   PHE A 190      -2.254  16.444 -11.240  1.00 98.45           O  
ATOM   1494  CG  PHE A 190      -2.688  14.596  -8.408  1.00 98.45           C  
ATOM   1495  CD1 PHE A 190      -3.888  14.033  -8.826  1.00 98.45           C  
ATOM   1496  CD2 PHE A 190      -1.537  13.820  -8.448  1.00 98.45           C  
ATOM   1497  CE1 PHE A 190      -3.939  12.717  -9.278  1.00 98.45           C  
ATOM   1498  CE2 PHE A 190      -1.580  12.504  -8.898  1.00 98.45           C  
ATOM   1499  CZ  PHE A 190      -2.783  11.954  -9.311  1.00 98.45           C  
ATOM   1500  N   TRP A 191      -3.851  17.604 -10.246  1.00 98.59           N  
ATOM   1501  CA  TRP A 191      -4.733  17.450 -11.398  1.00 98.59           C  
ATOM   1502  C   TRP A 191      -4.326  18.393 -12.525  1.00 98.59           C  
ATOM   1503  CB  TRP A 191      -6.188  17.708 -11.000  1.00 98.59           C  
ATOM   1504  O   TRP A 191      -4.618  18.134 -13.695  1.00 98.59           O  
ATOM   1505  CG  TRP A 191      -6.799  16.612 -10.179  1.00 98.59           C  
ATOM   1506  CD1 TRP A 191      -7.016  16.617  -8.829  1.00 98.59           C  
ATOM   1507  CD2 TRP A 191      -7.266  15.346 -10.656  1.00 98.59           C  
ATOM   1508  CE2 TRP A 191      -7.756  14.634  -9.539  1.00 98.59           C  
ATOM   1509  CE3 TRP A 191      -7.320  14.746 -11.921  1.00 98.59           C  
ATOM   1510  NE1 TRP A 191      -7.591  15.430  -8.438  1.00 98.59           N  
ATOM   1511  CH2 TRP A 191      -8.333  12.784 -10.898  1.00 98.59           C  
ATOM   1512  CZ2 TRP A 191      -8.292  13.349  -9.650  1.00 98.59           C  
ATOM   1513  CZ3 TRP A 191      -7.854  13.467 -12.029  1.00 98.59           C  
ATOM   1514  N   ASP A 192      -3.679  19.426 -12.183  1.00 98.55           N  
ATOM   1515  CA  ASP A 192      -3.051  20.233 -13.225  1.00 98.55           C  
ATOM   1516  C   ASP A 192      -1.991  19.431 -13.976  1.00 98.55           C  
ATOM   1517  CB  ASP A 192      -2.430  21.496 -12.626  1.00 98.55           C  
ATOM   1518  O   ASP A 192      -1.945  19.453 -15.208  1.00 98.55           O  
ATOM   1519  CG  ASP A 192      -2.043  22.522 -13.676  1.00 98.55           C  
ATOM   1520  OD1 ASP A 192      -2.799  22.711 -14.653  1.00 98.55           O  
ATOM   1521  OD2 ASP A 192      -0.970  23.146 -13.527  1.00 98.55           O  
ATOM   1522  N   PHE A 193      -1.136  18.712 -13.278  1.00 98.66           N  
ATOM   1523  CA  PHE A 193      -0.122  17.850 -13.874  1.00 98.66           C  
ATOM   1524  C   PHE A 193      -0.766  16.778 -14.744  1.00 98.66           C  
ATOM   1525  CB  PHE A 193       0.737  17.197 -12.786  1.00 98.66           C  
ATOM   1526  O   PHE A 193      -0.316  16.527 -15.865  1.00 98.66           O  
ATOM   1527  CG  PHE A 193       1.845  16.333 -13.324  1.00 98.66           C  
ATOM   1528  CD1 PHE A 193       1.612  15.001 -13.647  1.00 98.66           C  
ATOM   1529  CD2 PHE A 193       3.120  16.852 -13.507  1.00 98.66           C  
ATOM   1530  CE1 PHE A 193       2.636  14.199 -14.146  1.00 98.66           C  
ATOM   1531  CE2 PHE A 193       4.148  16.056 -14.005  1.00 98.66           C  
ATOM   1532  CZ  PHE A 193       3.904  14.730 -14.323  1.00 98.66           C  
ATOM   1533  N   MET A 194      -1.820  16.157 -14.219  1.00 98.55           N  
ATOM   1534  CA  MET A 194      -2.475  15.079 -14.953  1.00 98.55           C  
ATOM   1535  C   MET A 194      -2.946  15.560 -16.322  1.00 98.55           C  
ATOM   1536  CB  MET A 194      -3.659  14.526 -14.157  1.00 98.55           C  
ATOM   1537  O   MET A 194      -2.867  14.822 -17.305  1.00 98.55           O  
ATOM   1538  CG  MET A 194      -3.263  13.882 -12.838  1.00 98.55           C  
ATOM   1539  SD  MET A 194      -2.058  12.516 -13.056  1.00 98.55           S  
ATOM   1540  CE  MET A 194      -0.534  13.345 -12.524  1.00 98.55           C  
ATOM   1541  N   PHE A 195      -3.412  16.765 -16.335  1.00 97.86           N  
ATOM   1542  CA  PHE A 195      -3.890  17.298 -17.605  1.00 97.86           C  
ATOM   1543  C   PHE A 195      -2.722  17.674 -18.509  1.00 97.86           C  
ATOM   1544  CB  PHE A 195      -4.789  18.517 -17.375  1.00 97.86           C  
ATOM   1545  O   PHE A 195      -2.742  17.391 -19.709  1.00 97.86           O  
ATOM   1546  CG  PHE A 195      -5.322  19.126 -18.643  1.00 97.86           C  
ATOM   1547  CD1 PHE A 195      -4.721  20.249 -19.198  1.00 97.86           C  
ATOM   1548  CD2 PHE A 195      -6.426  18.575 -19.281  1.00 97.86           C  
ATOM   1549  CE1 PHE A 195      -5.213  20.815 -20.372  1.00 97.86           C  
ATOM   1550  CE2 PHE A 195      -6.923  19.135 -20.455  1.00 97.86           C  
ATOM   1551  CZ  PHE A 195      -6.316  20.255 -20.998  1.00 97.86           C  
ATOM   1552  N   MET A 196      -1.644  18.274 -17.998  1.00 98.19           N  
ATOM   1553  CA  MET A 196      -0.541  18.813 -18.788  1.00 98.19           C  
ATOM   1554  C   MET A 196       0.332  17.691 -19.340  1.00 98.19           C  
ATOM   1555  CB  MET A 196       0.306  19.769 -17.948  1.00 98.19           C  
ATOM   1556  O   MET A 196       1.079  17.895 -20.299  1.00 98.19           O  
ATOM   1557  CG  MET A 196      -0.416  21.050 -17.563  1.00 98.19           C  
ATOM   1558  SD  MET A 196      -0.761  22.125 -19.009  1.00 98.19           S  
ATOM   1559  CE  MET A 196       0.922  22.670 -19.412  1.00 98.19           C  
ATOM   1560  N   HIS A 197       0.108  16.534 -18.789  1.00 97.95           N  
ATOM   1561  CA  HIS A 197       0.848  15.357 -19.228  1.00 97.95           C  
ATOM   1562  C   HIS A 197      -0.097  14.247 -19.677  1.00 97.95           C  
ATOM   1563  CB  HIS A 197       1.761  14.849 -18.110  1.00 97.95           C  
ATOM   1564  O   HIS A 197      -0.487  13.396 -18.874  1.00 97.95           O  
ATOM   1565  CG  HIS A 197       2.812  15.831 -17.702  1.00 97.95           C  
ATOM   1566  CD2 HIS A 197       4.134  15.889 -17.989  1.00 97.95           C  
ATOM   1567  ND1 HIS A 197       2.545  16.914 -16.893  1.00 97.95           N  
ATOM   1568  CE1 HIS A 197       3.661  17.599 -16.701  1.00 97.95           C  
ATOM   1569  NE2 HIS A 197       4.639  16.997 -17.356  1.00 97.95           N  
ATOM   1570  N   PRO A 198      -0.410  14.286 -20.944  1.00 96.78           N  
ATOM   1571  CA  PRO A 198      -1.433  13.370 -21.454  1.00 96.78           C  
ATOM   1572  C   PRO A 198      -1.083  11.903 -21.215  1.00 96.78           C  
ATOM   1573  CB  PRO A 198      -1.473  13.686 -22.951  1.00 96.78           C  
ATOM   1574  O   PRO A 198      -1.977  11.055 -21.148  1.00 96.78           O  
ATOM   1575  CG  PRO A 198      -0.912  15.066 -23.066  1.00 96.78           C  
ATOM   1576  CD  PRO A 198       0.051  15.286 -21.935  1.00 96.78           C  
ATOM   1577  N   GLU A 199       0.181  11.530 -21.112  1.00 97.68           N  
ATOM   1578  CA  GLU A 199       0.584  10.148 -20.866  1.00 97.68           C  
ATOM   1579  C   GLU A 199       0.024   9.638 -19.541  1.00 97.68           C  
ATOM   1580  CB  GLU A 199       2.109  10.023 -20.875  1.00 97.68           C  
ATOM   1581  O   GLU A 199       0.009   8.431 -19.291  1.00 97.68           O  
ATOM   1582  CG  GLU A 199       2.797  10.805 -19.765  1.00 97.68           C  
ATOM   1583  CD  GLU A 199       3.221  12.202 -20.190  1.00 97.68           C  
ATOM   1584  OE1 GLU A 199       4.204  12.735 -19.627  1.00 97.68           O  
ATOM   1585  OE2 GLU A 199       2.564  12.768 -21.092  1.00 97.68           O  
ATOM   1586  N   ALA A 200      -0.428  10.502 -18.641  1.00 98.44           N  
ATOM   1587  CA  ALA A 200      -0.928  10.140 -17.317  1.00 98.44           C  
ATOM   1588  C   ALA A 200      -2.394   9.720 -17.380  1.00 98.44           C  
ATOM   1589  CB  ALA A 200      -0.752  11.304 -16.345  1.00 98.44           C  
ATOM   1590  O   ALA A 200      -2.952   9.244 -16.389  1.00 98.44           O  
ATOM   1591  N   THR A 201      -3.045   9.876 -18.457  1.00 98.38           N  
ATOM   1592  CA  THR A 201      -4.485   9.705 -18.619  1.00 98.38           C  
ATOM   1593  C   THR A 201      -4.912   8.299 -18.209  1.00 98.38           C  
ATOM   1594  CB  THR A 201      -4.920   9.974 -20.071  1.00 98.38           C  
ATOM   1595  O   THR A 201      -5.884   8.130 -17.470  1.00 98.38           O  
ATOM   1596  CG2 THR A 201      -6.425   9.793 -20.237  1.00 98.38           C  
ATOM   1597  OG1 THR A 201      -4.569  11.317 -20.428  1.00 98.38           O  
ATOM   1598  N   HIS A 202      -4.213   7.336 -18.597  1.00 98.53           N  
ATOM   1599  CA  HIS A 202      -4.511   5.945 -18.276  1.00 98.53           C  
ATOM   1600  C   HIS A 202      -4.345   5.676 -16.784  1.00 98.53           C  
ATOM   1601  CB  HIS A 202      -3.613   5.005 -19.083  1.00 98.53           C  
ATOM   1602  O   HIS A 202      -5.270   5.189 -16.130  1.00 98.53           O  
ATOM   1603  CG  HIS A 202      -3.991   3.563 -18.960  1.00 98.53           C  
ATOM   1604  CD2 HIS A 202      -5.140   2.977 -18.549  1.00 98.53           C  
ATOM   1605  ND1 HIS A 202      -3.127   2.538 -19.281  1.00 98.53           N  
ATOM   1606  CE1 HIS A 202      -3.731   1.380 -19.072  1.00 98.53           C  
ATOM   1607  NE2 HIS A 202      -4.954   1.619 -18.628  1.00 98.53           N  
ATOM   1608  N   MET A 203      -3.271   6.131 -16.277  1.00 98.62           N  
ATOM   1609  CA  MET A 203      -2.917   5.833 -14.892  1.00 98.62           C  
ATOM   1610  C   MET A 203      -3.858   6.542 -13.925  1.00 98.62           C  
ATOM   1611  CB  MET A 203      -1.470   6.239 -14.607  1.00 98.62           C  
ATOM   1612  O   MET A 203      -4.230   5.984 -12.892  1.00 98.62           O  
ATOM   1613  CG  MET A 203      -1.046   6.025 -13.163  1.00 98.62           C  
ATOM   1614  SD  MET A 203      -1.153   4.266 -12.652  1.00 98.62           S  
ATOM   1615  CE  MET A 203      -1.056   4.449 -10.850  1.00 98.62           C  
ATOM   1616  N   PHE A 204      -4.334   7.810 -14.193  1.00 98.27           N  
ATOM   1617  CA  PHE A 204      -5.175   8.433 -13.178  1.00 98.27           C  
ATOM   1618  C   PHE A 204      -6.568   7.816 -13.177  1.00 98.27           C  
ATOM   1619  CB  PHE A 204      -5.270   9.944 -13.411  1.00 98.27           C  
ATOM   1620  O   PHE A 204      -7.310   7.947 -12.201  1.00 98.27           O  
ATOM   1621  CG  PHE A 204      -6.016  10.320 -14.663  1.00 98.27           C  
ATOM   1622  CD1 PHE A 204      -5.421  11.121 -15.630  1.00 98.27           C  
ATOM   1623  CD2 PHE A 204      -7.314   9.871 -14.873  1.00 98.27           C  
ATOM   1624  CE1 PHE A 204      -6.110  11.470 -16.789  1.00 98.27           C  
ATOM   1625  CE2 PHE A 204      -8.008  10.215 -16.029  1.00 98.27           C  
ATOM   1626  CZ  PHE A 204      -7.404  11.016 -16.986  1.00 98.27           C  
ATOM   1627  N   MET A 205      -6.970   7.107 -14.300  1.00 98.80           N  
ATOM   1628  CA  MET A 205      -8.190   6.307 -14.251  1.00 98.80           C  
ATOM   1629  C   MET A 205      -8.040   5.146 -13.273  1.00 98.80           C  
ATOM   1630  CB  MET A 205      -8.544   5.778 -15.642  1.00 98.80           C  
ATOM   1631  O   MET A 205      -8.958   4.854 -12.504  1.00 98.80           O  
ATOM   1632  CG  MET A 205      -8.864   6.870 -16.650  1.00 98.80           C  
ATOM   1633  SD  MET A 205     -10.242   7.951 -16.101  1.00 98.80           S  
ATOM   1634  CE  MET A 205     -11.629   6.788 -16.224  1.00 98.80           C  
ATOM   1635  N   TRP A 206      -6.834   4.523 -13.265  1.00 98.75           N  
ATOM   1636  CA  TRP A 206      -6.562   3.463 -12.299  1.00 98.75           C  
ATOM   1637  C   TRP A 206      -6.561   4.011 -10.876  1.00 98.75           C  
ATOM   1638  CB  TRP A 206      -5.219   2.792 -12.601  1.00 98.75           C  
ATOM   1639  O   TRP A 206      -7.150   3.411  -9.973  1.00 98.75           O  
ATOM   1640  CG  TRP A 206      -5.265   1.827 -13.748  1.00 98.75           C  
ATOM   1641  CD1 TRP A 206      -5.066   2.110 -15.071  1.00 98.75           C  
ATOM   1642  CD2 TRP A 206      -5.532   0.424 -13.673  1.00 98.75           C  
ATOM   1643  CE2 TRP A 206      -5.478  -0.083 -14.990  1.00 98.75           C  
ATOM   1644  CE3 TRP A 206      -5.810  -0.456 -12.618  1.00 98.75           C  
ATOM   1645  NE1 TRP A 206      -5.193   0.965 -15.823  1.00 98.75           N  
ATOM   1646  CH2 TRP A 206      -5.964  -2.271 -14.231  1.00 98.75           C  
ATOM   1647  CZ2 TRP A 206      -5.693  -1.432 -15.281  1.00 98.75           C  
ATOM   1648  CZ3 TRP A 206      -6.024  -1.798 -12.909  1.00 98.75           C  
ATOM   1649  N   ALA A 207      -5.941   5.163 -10.714  1.00 98.31           N  
ATOM   1650  CA  ALA A 207      -5.813   5.774  -9.393  1.00 98.31           C  
ATOM   1651  C   ALA A 207      -7.181   6.126  -8.817  1.00 98.31           C  
ATOM   1652  CB  ALA A 207      -4.933   7.020  -9.467  1.00 98.31           C  
ATOM   1653  O   ALA A 207      -7.354   6.172  -7.597  1.00 98.31           O  
ATOM   1654  N   MET A 208      -8.139   6.371  -9.677  1.00 98.64           N  
ATOM   1655  CA  MET A 208      -9.479   6.732  -9.224  1.00 98.64           C  
ATOM   1656  C   MET A 208     -10.377   5.502  -9.146  1.00 98.64           C  
ATOM   1657  CB  MET A 208     -10.100   7.774 -10.156  1.00 98.64           C  
ATOM   1658  O   MET A 208     -11.550   5.606  -8.782  1.00 98.64           O  
ATOM   1659  CG  MET A 208      -9.389   9.118 -10.133  1.00 98.64           C  
ATOM   1660  SD  MET A 208      -9.265   9.818  -8.441  1.00 98.64           S  
ATOM   1661  CE  MET A 208      -7.551   9.382  -8.039  1.00 98.64           C  
ATOM   1662  N   SER A 209      -9.779   4.369  -9.431  1.00 98.54           N  
ATOM   1663  CA  SER A 209     -10.547   3.134  -9.303  1.00 98.54           C  
ATOM   1664  C   SER A 209     -10.447   2.564  -7.892  1.00 98.54           C  
ATOM   1665  CB  SER A 209     -10.065   2.096 -10.317  1.00 98.54           C  
ATOM   1666  O   SER A 209      -9.735   3.109  -7.046  1.00 98.54           O  
ATOM   1667  OG  SER A 209      -8.845   1.511  -9.896  1.00 98.54           O  
ATOM   1668  N   ASP A 210     -11.163   1.499  -7.690  1.00 98.39           N  
ATOM   1669  CA  ASP A 210     -11.173   0.866  -6.375  1.00 98.39           C  
ATOM   1670  C   ASP A 210      -9.819   0.237  -6.057  1.00 98.39           C  
ATOM   1671  CB  ASP A 210     -12.276  -0.191  -6.297  1.00 98.39           C  
ATOM   1672  O   ASP A 210      -9.521  -0.056  -4.898  1.00 98.39           O  
ATOM   1673  CG  ASP A 210     -13.671   0.408  -6.267  1.00 98.39           C  
ATOM   1674  OD1 ASP A 210     -13.803   1.638  -6.091  1.00 98.39           O  
ATOM   1675  OD2 ASP A 210     -14.648  -0.358  -6.419  1.00 98.39           O  
ATOM   1676  N   ARG A 211      -9.005   0.121  -7.063  1.00 98.13           N  
ATOM   1677  CA  ARG A 211      -7.686  -0.472  -6.867  1.00 98.13           C  
ATOM   1678  C   ARG A 211      -6.830   0.390  -5.944  1.00 98.13           C  
ATOM   1679  CB  ARG A 211      -6.978  -0.665  -8.209  1.00 98.13           C  
ATOM   1680  O   ARG A 211      -5.826  -0.079  -5.403  1.00 98.13           O  
ATOM   1681  CG  ARG A 211      -7.633  -1.703  -9.107  1.00 98.13           C  
ATOM   1682  CD  ARG A 211      -7.184  -3.115  -8.758  1.00 98.13           C  
ATOM   1683  NE  ARG A 211      -8.201  -4.104  -9.104  1.00 98.13           N  
ATOM   1684  NH1 ARG A 211      -7.466  -4.403 -11.274  1.00 98.13           N  
ATOM   1685  NH2 ARG A 211      -9.274  -5.580 -10.499  1.00 98.13           N  
ATOM   1686  CZ  ARG A 211      -8.311  -4.694 -10.292  1.00 98.13           C  
ATOM   1687  N   ALA A 212      -7.231   1.614  -5.790  1.00 98.39           N  
ATOM   1688  CA  ALA A 212      -6.426   2.550  -5.009  1.00 98.39           C  
ATOM   1689  C   ALA A 212      -6.899   2.603  -3.559  1.00 98.39           C  
ATOM   1690  CB  ALA A 212      -6.475   3.943  -5.632  1.00 98.39           C  
ATOM   1691  O   ALA A 212      -6.323   3.320  -2.737  1.00 98.39           O  
ATOM   1692  N   ILE A 213      -7.889   1.825  -3.191  1.00 98.65           N  
ATOM   1693  CA  ILE A 213      -8.340   1.696  -1.809  1.00 98.65           C  
ATOM   1694  C   ILE A 213      -8.578   0.224  -1.479  1.00 98.65           C  
ATOM   1695  CB  ILE A 213      -9.625   2.516  -1.556  1.00 98.65           C  
ATOM   1696  O   ILE A 213      -9.680  -0.159  -1.080  1.00 98.65           O  
ATOM   1697  CG1 ILE A 213     -10.664   2.233  -2.647  1.00 98.65           C  
ATOM   1698  CG2 ILE A 213      -9.305   4.012  -1.480  1.00 98.65           C  
ATOM   1699  CD1 ILE A 213     -12.025   2.862  -2.384  1.00 98.65           C  
ATOM   1700  N   PRO A 214      -7.483  -0.540  -1.585  1.00 98.63           N  
ATOM   1701  CA  PRO A 214      -7.625  -1.972  -1.313  1.00 98.63           C  
ATOM   1702  C   PRO A 214      -8.138  -2.257   0.097  1.00 98.63           C  
ATOM   1703  CB  PRO A 214      -6.203  -2.509  -1.495  1.00 98.63           C  
ATOM   1704  O   PRO A 214      -7.824  -1.517   1.033  1.00 98.63           O  
ATOM   1705  CG  PRO A 214      -5.314  -1.352  -1.173  1.00 98.63           C  
ATOM   1706  CD  PRO A 214      -5.980  -0.092  -1.647  1.00 98.63           C  
ATOM   1707  N   ARG A 215      -8.836  -3.325   0.230  1.00 98.06           N  
ATOM   1708  CA  ARG A 215      -9.336  -3.762   1.529  1.00 98.06           C  
ATOM   1709  C   ARG A 215      -8.193  -4.219   2.430  1.00 98.06           C  
ATOM   1710  CB  ARG A 215     -10.355  -4.891   1.361  1.00 98.06           C  
ATOM   1711  O   ARG A 215      -8.211  -3.973   3.638  1.00 98.06           O  
ATOM   1712  CG  ARG A 215     -10.757  -5.557   2.667  1.00 98.06           C  
ATOM   1713  CD  ARG A 215     -11.314  -4.551   3.665  1.00 98.06           C  
ATOM   1714  NE  ARG A 215     -11.714  -5.195   4.913  1.00 98.06           N  
ATOM   1715  NH1 ARG A 215      -9.558  -5.586   5.643  1.00 98.06           N  
ATOM   1716  NH2 ARG A 215     -11.343  -6.239   6.925  1.00 98.06           N  
ATOM   1717  CZ  ARG A 215     -10.871  -5.672   5.824  1.00 98.06           C  
ATOM   1718  N   SER A 216      -7.284  -4.913   1.800  1.00 98.59           N  
ATOM   1719  CA  SER A 216      -6.138  -5.515   2.473  1.00 98.59           C  
ATOM   1720  C   SER A 216      -4.960  -5.681   1.519  1.00 98.59           C  
ATOM   1721  CB  SER A 216      -6.517  -6.871   3.069  1.00 98.59           C  
ATOM   1722  O   SER A 216      -5.151  -5.876   0.317  1.00 98.59           O  
ATOM   1723  OG  SER A 216      -5.377  -7.523   3.603  1.00 98.59           O  
ATOM   1724  N   TYR A 217      -3.711  -5.624   2.110  1.00 98.81           N  
ATOM   1725  CA  TYR A 217      -2.564  -5.951   1.271  1.00 98.81           C  
ATOM   1726  C   TYR A 217      -2.681  -7.364   0.713  1.00 98.81           C  
ATOM   1727  CB  TYR A 217      -1.261  -5.809   2.064  1.00 98.81           C  
ATOM   1728  O   TYR A 217      -2.129  -7.668  -0.347  1.00 98.81           O  
ATOM   1729  CG  TYR A 217      -0.903  -4.380   2.393  1.00 98.81           C  
ATOM   1730  CD1 TYR A 217      -1.085  -3.363   1.458  1.00 98.81           C  
ATOM   1731  CD2 TYR A 217      -0.381  -4.045   3.637  1.00 98.81           C  
ATOM   1732  CE1 TYR A 217      -0.754  -2.045   1.756  1.00 98.81           C  
ATOM   1733  CE2 TYR A 217      -0.047  -2.730   3.946  1.00 98.81           C  
ATOM   1734  OH  TYR A 217       0.091  -0.436   3.302  1.00 98.81           O  
ATOM   1735  CZ  TYR A 217      -0.237  -1.739   3.001  1.00 98.81           C  
ATOM   1736  N   ARG A 218      -3.426  -8.233   1.334  1.00 98.43           N  
ATOM   1737  CA  ARG A 218      -3.549  -9.650   1.008  1.00 98.43           C  
ATOM   1738  C   ARG A 218      -4.462  -9.858  -0.196  1.00 98.43           C  
ATOM   1739  CB  ARG A 218      -4.080 -10.434   2.210  1.00 98.43           C  
ATOM   1740  O   ARG A 218      -4.522 -10.956  -0.753  1.00 98.43           O  
ATOM   1741  CG  ARG A 218      -3.223 -10.303   3.459  1.00 98.43           C  
ATOM   1742  CD  ARG A 218      -3.815 -11.070   4.633  1.00 98.43           C  
ATOM   1743  NE  ARG A 218      -5.112 -10.531   5.030  1.00 98.43           N  
ATOM   1744  NH1 ARG A 218      -5.965 -12.554   5.750  1.00 98.43           N  
ATOM   1745  NH2 ARG A 218      -7.243 -10.656   5.878  1.00 98.43           N  
ATOM   1746  CZ  ARG A 218      -6.104 -11.248   5.552  1.00 98.43           C  
ATOM   1747  N   MET A 219      -5.210  -8.827  -0.563  1.00 98.45           N  
ATOM   1748  CA  MET A 219      -6.250  -8.978  -1.577  1.00 98.45           C  
ATOM   1749  C   MET A 219      -6.016  -8.024  -2.743  1.00 98.45           C  
ATOM   1750  CB  MET A 219      -7.633  -8.733  -0.970  1.00 98.45           C  
ATOM   1751  O   MET A 219      -6.966  -7.466  -3.295  1.00 98.45           O  
ATOM   1752  CG  MET A 219      -7.937  -9.607   0.236  1.00 98.45           C  
ATOM   1753  SD  MET A 219      -9.588  -9.261   0.957  1.00 98.45           S  
ATOM   1754  CE  MET A 219      -9.504 -10.282   2.454  1.00 98.45           C  
ATOM   1755  N   MET A 220      -4.785  -7.680  -3.047  1.00 98.63           N  
ATOM   1756  CA  MET A 220      -4.443  -6.832  -4.185  1.00 98.63           C  
ATOM   1757  C   MET A 220      -3.467  -7.541  -5.118  1.00 98.63           C  
ATOM   1758  CB  MET A 220      -3.842  -5.508  -3.708  1.00 98.63           C  
ATOM   1759  O   MET A 220      -2.692  -8.393  -4.681  1.00 98.63           O  
ATOM   1760  CG  MET A 220      -2.535  -5.667  -2.948  1.00 98.63           C  
ATOM   1761  SD  MET A 220      -1.889  -4.069  -2.319  1.00 98.63           S  
ATOM   1762  CE  MET A 220      -0.306  -4.616  -1.621  1.00 98.63           C  
ATOM   1763  N   GLN A 221      -3.618  -7.204  -6.313  1.00 98.67           N  
ATOM   1764  CA  GLN A 221      -2.617  -7.671  -7.266  1.00 98.67           C  
ATOM   1765  C   GLN A 221      -1.290  -6.943  -7.071  1.00 98.67           C  
ATOM   1766  CB  GLN A 221      -3.113  -7.483  -8.701  1.00 98.67           C  
ATOM   1767  O   GLN A 221      -1.243  -5.884  -6.442  1.00 98.67           O  
ATOM   1768  CG  GLN A 221      -4.275  -8.395  -9.074  1.00 98.67           C  
ATOM   1769  CD  GLN A 221      -4.713  -8.226 -10.517  1.00 98.67           C  
ATOM   1770  NE2 GLN A 221      -4.287  -9.144 -11.377  1.00 98.67           N  
ATOM   1771  OE1 GLN A 221      -5.429  -7.278 -10.855  1.00 98.67           O  
ATOM   1772  N   GLY A 222      -0.176  -7.523  -7.596  1.00 98.68           N  
ATOM   1773  CA  GLY A 222       1.137  -6.916  -7.740  1.00 98.68           C  
ATOM   1774  C   GLY A 222       1.706  -7.048  -9.140  1.00 98.68           C  
ATOM   1775  O   GLY A 222       1.570  -8.097  -9.774  1.00 98.68           O  
ATOM   1776  N   PHE A 223       2.360  -5.903  -9.565  1.00 98.80           N  
ATOM   1777  CA  PHE A 223       2.921  -5.881 -10.910  1.00 98.80           C  
ATOM   1778  C   PHE A 223       4.350  -5.353 -10.892  1.00 98.80           C  
ATOM   1779  CB  PHE A 223       2.057  -5.025 -11.841  1.00 98.80           C  
ATOM   1780  O   PHE A 223       4.664  -4.421 -10.148  1.00 98.80           O  
ATOM   1781  CG  PHE A 223       0.605  -5.422 -11.857  1.00 98.80           C  
ATOM   1782  CD1 PHE A 223       0.136  -6.360 -12.768  1.00 98.80           C  
ATOM   1783  CD2 PHE A 223      -0.291  -4.856 -10.959  1.00 98.80           C  
ATOM   1784  CE1 PHE A 223      -1.207  -6.728 -12.785  1.00 98.80           C  
ATOM   1785  CE2 PHE A 223      -1.634  -5.219 -10.969  1.00 98.80           C  
ATOM   1786  CZ  PHE A 223      -2.091  -6.155 -11.884  1.00 98.80           C  
ATOM   1787  N   GLY A 224       5.161  -5.949 -11.716  1.00 97.70           N  
ATOM   1788  CA  GLY A 224       6.481  -5.367 -11.899  1.00 97.70           C  
ATOM   1789  C   GLY A 224       6.449  -4.028 -12.612  1.00 97.70           C  
ATOM   1790  O   GLY A 224       7.404  -3.253 -12.532  1.00 97.70           O  
ATOM   1791  N   VAL A 225       5.384  -3.714 -13.369  1.00 98.10           N  
ATOM   1792  CA  VAL A 225       5.045  -2.497 -14.099  1.00 98.10           C  
ATOM   1793  C   VAL A 225       5.916  -2.383 -15.348  1.00 98.10           C  
ATOM   1794  CB  VAL A 225       5.214  -1.240 -13.216  1.00 98.10           C  
ATOM   1795  O   VAL A 225       5.402  -2.328 -16.468  1.00 98.10           O  
ATOM   1796  CG1 VAL A 225       5.040   0.031 -14.045  1.00 98.10           C  
ATOM   1797  CG2 VAL A 225       4.219  -1.266 -12.056  1.00 98.10           C  
ATOM   1798  N   ASN A 226       7.238  -2.529 -15.217  1.00 98.52           N  
ATOM   1799  CA  ASN A 226       8.154  -2.338 -16.337  1.00 98.52           C  
ATOM   1800  C   ASN A 226       8.335  -3.624 -17.138  1.00 98.52           C  
ATOM   1801  CB  ASN A 226       9.507  -1.825 -15.841  1.00 98.52           C  
ATOM   1802  O   ASN A 226       8.047  -4.715 -16.643  1.00 98.52           O  
ATOM   1803  CG  ASN A 226       9.396  -0.511 -15.094  1.00 98.52           C  
ATOM   1804  ND2 ASN A 226       9.396   0.593 -15.831  1.00 98.52           N  
ATOM   1805  OD1 ASN A 226       9.312  -0.489 -13.863  1.00 98.52           O  
ATOM   1806  N   THR A 227       8.740  -3.451 -18.373  1.00 98.64           N  
ATOM   1807  CA  THR A 227       9.135  -4.575 -19.215  1.00 98.64           C  
ATOM   1808  C   THR A 227      10.582  -4.974 -18.940  1.00 98.64           C  
ATOM   1809  CB  THR A 227       8.968  -4.239 -20.709  1.00 98.64           C  
ATOM   1810  O   THR A 227      11.495  -4.157 -19.079  1.00 98.64           O  
ATOM   1811  CG2 THR A 227       9.309  -5.440 -21.584  1.00 98.64           C  
ATOM   1812  OG1 THR A 227       7.611  -3.852 -20.956  1.00 98.64           O  
ATOM   1813  N   PHE A 228      10.807  -6.197 -18.513  1.00 98.66           N  
ATOM   1814  CA  PHE A 228      12.117  -6.808 -18.316  1.00 98.66           C  
ATOM   1815  C   PHE A 228      12.441  -7.771 -19.452  1.00 98.66           C  
ATOM   1816  CB  PHE A 228      12.172  -7.543 -16.973  1.00 98.66           C  
ATOM   1817  O   PHE A 228      11.658  -7.914 -20.394  1.00 98.66           O  
ATOM   1818  CG  PHE A 228      12.016  -6.639 -15.780  1.00 98.66           C  
ATOM   1819  CD1 PHE A 228      13.131  -6.149 -15.111  1.00 98.66           C  
ATOM   1820  CD2 PHE A 228      10.753  -6.280 -15.327  1.00 98.66           C  
ATOM   1821  CE1 PHE A 228      12.989  -5.312 -14.006  1.00 98.66           C  
ATOM   1822  CE2 PHE A 228      10.603  -5.444 -14.224  1.00 98.66           C  
ATOM   1823  CZ  PHE A 228      11.722  -4.962 -13.564  1.00 98.66           C  
ATOM   1824  N   THR A 229      13.598  -8.392 -19.332  1.00 98.35           N  
ATOM   1825  CA  THR A 229      13.938  -9.411 -20.319  1.00 98.35           C  
ATOM   1826  C   THR A 229      14.322 -10.720 -19.635  1.00 98.35           C  
ATOM   1827  CB  THR A 229      15.092  -8.945 -21.227  1.00 98.35           C  
ATOM   1828  O   THR A 229      14.781 -10.717 -18.491  1.00 98.35           O  
ATOM   1829  CG2 THR A 229      14.750  -7.631 -21.921  1.00 98.35           C  
ATOM   1830  OG1 THR A 229      16.272  -8.761 -20.434  1.00 98.35           O  
ATOM   1831  N   LEU A 230      14.094 -11.790 -20.387  1.00 98.04           N  
ATOM   1832  CA  LEU A 230      14.580 -13.121 -20.040  1.00 98.04           C  
ATOM   1833  C   LEU A 230      15.547 -13.640 -21.099  1.00 98.04           C  
ATOM   1834  CB  LEU A 230      13.409 -14.094 -19.880  1.00 98.04           C  
ATOM   1835  O   LEU A 230      15.342 -13.419 -22.294  1.00 98.04           O  
ATOM   1836  CG  LEU A 230      12.380 -13.746 -18.803  1.00 98.04           C  
ATOM   1837  CD1 LEU A 230      11.230 -14.748 -18.825  1.00 98.04           C  
ATOM   1838  CD2 LEU A 230      13.037 -13.708 -17.428  1.00 98.04           C  
ATOM   1839  N   VAL A 231      16.607 -14.349 -20.640  1.00 94.86           N  
ATOM   1840  CA  VAL A 231      17.559 -14.959 -21.561  1.00 94.86           C  
ATOM   1841  C   VAL A 231      17.661 -16.457 -21.283  1.00 94.86           C  
ATOM   1842  CB  VAL A 231      18.953 -14.302 -21.455  1.00 94.86           C  
ATOM   1843  O   VAL A 231      17.876 -16.869 -20.140  1.00 94.86           O  
ATOM   1844  CG1 VAL A 231      19.922 -14.922 -22.460  1.00 94.86           C  
ATOM   1845  CG2 VAL A 231      18.849 -12.793 -21.670  1.00 94.86           C  
ATOM   1846  N   ASN A 232      17.442 -17.201 -22.339  1.00 92.93           N  
ATOM   1847  CA  ASN A 232      17.474 -18.648 -22.156  1.00 92.93           C  
ATOM   1848  C   ASN A 232      18.886 -19.204 -22.325  1.00 92.93           C  
ATOM   1849  CB  ASN A 232      16.514 -19.334 -23.130  1.00 92.93           C  
ATOM   1850  O   ASN A 232      19.843 -18.442 -22.475  1.00 92.93           O  
ATOM   1851  CG  ASN A 232      16.956 -19.204 -24.575  1.00 92.93           C  
ATOM   1852  ND2 ASN A 232      16.059 -19.522 -25.500  1.00 92.93           N  
ATOM   1853  OD1 ASN A 232      18.094 -18.821 -24.856  1.00 92.93           O  
ATOM   1854  N   ALA A 233      19.034 -20.511 -22.278  1.00 88.99           N  
ATOM   1855  CA  ALA A 233      20.328 -21.190 -22.291  1.00 88.99           C  
ATOM   1856  C   ALA A 233      21.014 -21.037 -23.645  1.00 88.99           C  
ATOM   1857  CB  ALA A 233      20.157 -22.668 -21.949  1.00 88.99           C  
ATOM   1858  O   ALA A 233      22.239 -21.143 -23.743  1.00 88.99           O  
ATOM   1859  N   ALA A 234      20.218 -20.766 -24.697  1.00 89.12           N  
ATOM   1860  CA  ALA A 234      20.753 -20.583 -26.043  1.00 89.12           C  
ATOM   1861  C   ALA A 234      21.165 -19.132 -26.277  1.00 89.12           C  
ATOM   1862  CB  ALA A 234      19.728 -21.016 -27.088  1.00 89.12           C  
ATOM   1863  O   ALA A 234      21.653 -18.785 -27.355  1.00 89.12           O  
ATOM   1864  N   GLY A 235      20.985 -18.305 -25.325  1.00 88.45           N  
ATOM   1865  CA  GLY A 235      21.327 -16.898 -25.462  1.00 88.45           C  
ATOM   1866  C   GLY A 235      20.267 -16.095 -26.192  1.00 88.45           C  
ATOM   1867  O   GLY A 235      20.554 -15.025 -26.733  1.00 88.45           O  
ATOM   1868  N   GLU A 236      19.031 -16.614 -26.236  1.00 92.42           N  
ATOM   1869  CA  GLU A 236      17.916 -15.917 -26.869  1.00 92.42           C  
ATOM   1870  C   GLU A 236      17.145 -15.074 -25.856  1.00 92.42           C  
ATOM   1871  CB  GLU A 236      16.974 -16.913 -27.549  1.00 92.42           C  
ATOM   1872  O   GLU A 236      16.850 -15.537 -24.753  1.00 92.42           O  
ATOM   1873  CG  GLU A 236      17.636 -17.735 -28.646  1.00 92.42           C  
ATOM   1874  CD  GLU A 236      16.766 -18.876 -29.149  1.00 92.42           C  
ATOM   1875  OE1 GLU A 236      16.947 -19.312 -30.308  1.00 92.42           O  
ATOM   1876  OE2 GLU A 236      15.896 -19.338 -28.377  1.00 92.42           O  
ATOM   1877  N   ARG A 237      16.761 -13.904 -26.305  1.00 95.69           N  
ATOM   1878  CA  ARG A 237      16.133 -12.924 -25.424  1.00 95.69           C  
ATOM   1879  C   ARG A 237      14.635 -12.828 -25.693  1.00 95.69           C  
ATOM   1880  CB  ARG A 237      16.786 -11.551 -25.596  1.00 95.69           C  
ATOM   1881  O   ARG A 237      14.196 -12.933 -26.840  1.00 95.69           O  
ATOM   1882  CG  ARG A 237      16.254 -10.493 -24.642  1.00 95.69           C  
ATOM   1883  CD  ARG A 237      16.979  -9.165 -24.812  1.00 95.69           C  
ATOM   1884  NE  ARG A 237      16.656  -8.535 -26.089  1.00 95.69           N  
ATOM   1885  NH1 ARG A 237      18.021  -6.700 -25.764  1.00 95.69           N  
ATOM   1886  NH2 ARG A 237      16.797  -6.896 -27.692  1.00 95.69           N  
ATOM   1887  CZ  ARG A 237      17.159  -7.379 -26.512  1.00 95.69           C  
ATOM   1888  N   SER A 238      13.854 -12.631 -24.580  1.00 98.04           N  
ATOM   1889  CA  SER A 238      12.429 -12.322 -24.640  1.00 98.04           C  
ATOM   1890  C   SER A 238      12.064 -11.209 -23.663  1.00 98.04           C  
ATOM   1891  CB  SER A 238      11.597 -13.569 -24.338  1.00 98.04           C  
ATOM   1892  O   SER A 238      12.733 -11.025 -22.645  1.00 98.04           O  
ATOM   1893  OG  SER A 238      11.906 -14.612 -25.247  1.00 98.04           O  
ATOM   1894  N   PHE A 239      10.980 -10.440 -23.984  1.00 98.71           N  
ATOM   1895  CA  PHE A 239      10.434  -9.436 -23.079  1.00 98.71           C  
ATOM   1896  C   PHE A 239       9.430 -10.062 -22.118  1.00 98.71           C  
ATOM   1897  CB  PHE A 239       9.768  -8.305 -23.869  1.00 98.71           C  
ATOM   1898  O   PHE A 239       8.691 -10.975 -22.491  1.00 98.71           O  
ATOM   1899  CG  PHE A 239      10.710  -7.564 -24.780  1.00 98.71           C  
ATOM   1900  CD1 PHE A 239      11.616  -6.644 -24.266  1.00 98.71           C  
ATOM   1901  CD2 PHE A 239      10.689  -7.789 -26.150  1.00 98.71           C  
ATOM   1902  CE1 PHE A 239      12.489  -5.958 -25.107  1.00 98.71           C  
ATOM   1903  CE2 PHE A 239      11.559  -7.106 -26.996  1.00 98.71           C  
ATOM   1904  CZ  PHE A 239      12.457  -6.191 -26.473  1.00 98.71           C  
ATOM   1905  N   VAL A 240       9.496  -9.473 -20.841  1.00 98.80           N  
ATOM   1906  CA  VAL A 240       8.623 -10.109 -19.860  1.00 98.80           C  
ATOM   1907  C   VAL A 240       8.060  -9.055 -18.910  1.00 98.80           C  
ATOM   1908  CB  VAL A 240       9.368 -11.202 -19.062  1.00 98.80           C  
ATOM   1909  O   VAL A 240       8.752  -8.099 -18.552  1.00 98.80           O  
ATOM   1910  CG1 VAL A 240      10.571 -10.612 -18.329  1.00 98.80           C  
ATOM   1911  CG2 VAL A 240       8.419 -11.882 -18.076  1.00 98.80           C  
ATOM   1912  N   LYS A 241       6.794  -9.252 -18.504  1.00 98.79           N  
ATOM   1913  CA  LYS A 241       6.162  -8.570 -17.378  1.00 98.79           C  
ATOM   1914  C   LYS A 241       5.718  -9.565 -16.311  1.00 98.79           C  
ATOM   1915  CB  LYS A 241       4.967  -7.743 -17.854  1.00 98.79           C  
ATOM   1916  O   LYS A 241       5.139 -10.606 -16.628  1.00 98.79           O  
ATOM   1917  CG  LYS A 241       5.350  -6.491 -18.630  1.00 98.79           C  
ATOM   1918  CD  LYS A 241       4.151  -5.575 -18.840  1.00 98.79           C  
ATOM   1919  CE  LYS A 241       4.564  -4.242 -19.447  1.00 98.79           C  
ATOM   1920  NZ  LYS A 241       3.408  -3.304 -19.566  1.00 98.79           N  
ATOM   1921  N   PHE A 242       5.920  -9.194 -15.064  1.00 98.79           N  
ATOM   1922  CA  PHE A 242       5.635 -10.085 -13.946  1.00 98.79           C  
ATOM   1923  C   PHE A 242       4.311  -9.720 -13.286  1.00 98.79           C  
ATOM   1924  CB  PHE A 242       6.767 -10.036 -12.915  1.00 98.79           C  
ATOM   1925  O   PHE A 242       4.017  -8.540 -13.084  1.00 98.79           O  
ATOM   1926  CG  PHE A 242       8.094 -10.505 -13.448  1.00 98.79           C  
ATOM   1927  CD1 PHE A 242       8.405 -11.859 -13.487  1.00 98.79           C  
ATOM   1928  CD2 PHE A 242       9.031  -9.591 -13.911  1.00 98.79           C  
ATOM   1929  CE1 PHE A 242       9.632 -12.295 -13.980  1.00 98.79           C  
ATOM   1930  CE2 PHE A 242      10.260 -10.019 -14.405  1.00 98.79           C  
ATOM   1931  CZ  PHE A 242      10.559 -11.372 -14.438  1.00 98.79           C  
ATOM   1932  N   HIS A 243       3.540 -10.753 -12.907  1.00 98.77           N  
ATOM   1933  CA  HIS A 243       2.212 -10.583 -12.328  1.00 98.77           C  
ATOM   1934  C   HIS A 243       2.037 -11.450 -11.086  1.00 98.77           C  
ATOM   1935  CB  HIS A 243       1.132 -10.918 -13.358  1.00 98.77           C  
ATOM   1936  O   HIS A 243       2.384 -12.633 -11.095  1.00 98.77           O  
ATOM   1937  CG  HIS A 243       1.056  -9.940 -14.487  1.00 98.77           C  
ATOM   1938  CD2 HIS A 243       2.002  -9.508 -15.354  1.00 98.77           C  
ATOM   1939  ND1 HIS A 243      -0.107  -9.282 -14.825  1.00 98.77           N  
ATOM   1940  CE1 HIS A 243       0.128  -8.485 -15.854  1.00 98.77           C  
ATOM   1941  NE2 HIS A 243       1.400  -8.604 -16.195  1.00 98.77           N  
ATOM   1942  N   SER A 244       1.538 -10.780 -10.021  1.00 98.81           N  
ATOM   1943  CA  SER A 244       1.105 -11.495  -8.824  1.00 98.81           C  
ATOM   1944  C   SER A 244      -0.395 -11.335  -8.598  1.00 98.81           C  
ATOM   1945  CB  SER A 244       1.870 -10.999  -7.597  1.00 98.81           C  
ATOM   1946  O   SER A 244      -0.901 -10.213  -8.526  1.00 98.81           O  
ATOM   1947  OG  SER A 244       3.268 -11.142  -7.784  1.00 98.81           O  
ATOM   1948  N   THR A 245      -1.101 -12.471  -8.575  1.00 98.70           N  
ATOM   1949  CA  THR A 245      -2.545 -12.454  -8.366  1.00 98.70           C  
ATOM   1950  C   THR A 245      -2.908 -13.130  -7.047  1.00 98.70           C  
ATOM   1951  CB  THR A 245      -3.285 -13.150  -9.523  1.00 98.70           C  
ATOM   1952  O   THR A 245      -2.568 -14.294  -6.825  1.00 98.70           O  
ATOM   1953  CG2 THR A 245      -4.797 -13.068  -9.337  1.00 98.70           C  
ATOM   1954  OG1 THR A 245      -2.932 -12.516 -10.759  1.00 98.70           O  
ATOM   1955  N   PRO A 246      -3.628 -12.340  -6.111  1.00 98.57           N  
ATOM   1956  CA  PRO A 246      -3.947 -12.910  -4.800  1.00 98.57           C  
ATOM   1957  C   PRO A 246      -4.949 -14.058  -4.883  1.00 98.57           C  
ATOM   1958  CB  PRO A 246      -4.538 -11.723  -4.034  1.00 98.57           C  
ATOM   1959  O   PRO A 246      -5.956 -13.953  -5.588  1.00 98.57           O  
ATOM   1960  CG  PRO A 246      -5.164 -10.865  -5.085  1.00 98.57           C  
ATOM   1961  CD  PRO A 246      -4.334 -10.957  -6.334  1.00 98.57           C  
ATOM   1962  N   VAL A 247      -4.712 -15.085  -4.122  1.00 98.33           N  
ATOM   1963  CA  VAL A 247      -5.598 -16.243  -4.069  1.00 98.33           C  
ATOM   1964  C   VAL A 247      -6.931 -15.845  -3.438  1.00 98.33           C  
ATOM   1965  CB  VAL A 247      -4.962 -17.409  -3.281  1.00 98.33           C  
ATOM   1966  O   VAL A 247      -7.984 -16.362  -3.819  1.00 98.33           O  
ATOM   1967  CG1 VAL A 247      -5.984 -18.519  -3.040  1.00 98.33           C  
ATOM   1968  CG2 VAL A 247      -3.743 -17.953  -4.025  1.00 98.33           C  
ATOM   1969  N   LEU A 248      -6.891 -14.821  -2.616  1.00 97.30           N  
ATOM   1970  CA  LEU A 248      -8.078 -14.374  -1.895  1.00 97.30           C  
ATOM   1971  C   LEU A 248      -8.956 -13.498  -2.783  1.00 97.30           C  
ATOM   1972  CB  LEU A 248      -7.680 -13.605  -0.632  1.00 97.30           C  
ATOM   1973  O   LEU A 248     -10.058 -13.113  -2.386  1.00 97.30           O  
ATOM   1974  CG  LEU A 248      -7.049 -14.427   0.492  1.00 97.30           C  
ATOM   1975  CD1 LEU A 248      -6.662 -13.523   1.657  1.00 97.30           C  
ATOM   1976  CD2 LEU A 248      -8.003 -15.524   0.953  1.00 97.30           C  
ATOM   1977  N   GLY A 249      -8.466 -13.211  -3.928  1.00 98.00           N  
ATOM   1978  CA  GLY A 249      -9.179 -12.311  -4.820  1.00 98.00           C  
ATOM   1979  C   GLY A 249      -8.815 -10.853  -4.612  1.00 98.00           C  
ATOM   1980  O   GLY A 249      -8.212 -10.497  -3.597  1.00 98.00           O  
ATOM   1981  N   VAL A 250      -9.203 -10.043  -5.612  1.00 98.53           N  
ATOM   1982  CA  VAL A 250      -9.000  -8.600  -5.530  1.00 98.53           C  
ATOM   1983  C   VAL A 250     -10.250  -7.935  -4.957  1.00 98.53           C  
ATOM   1984  CB  VAL A 250      -8.659  -7.995  -6.910  1.00 98.53           C  
ATOM   1985  O   VAL A 250     -11.324  -7.995  -5.560  1.00 98.53           O  
ATOM   1986  CG1 VAL A 250      -8.426  -6.489  -6.797  1.00 98.53           C  
ATOM   1987  CG2 VAL A 250      -7.433  -8.685  -7.506  1.00 98.53           C  
ATOM   1988  N   HIS A 251     -10.049  -7.359  -3.711  1.00 98.33           N  
ATOM   1989  CA  HIS A 251     -11.155  -6.700  -3.025  1.00 98.33           C  
ATOM   1990  C   HIS A 251     -10.758  -5.305  -2.554  1.00 98.33           C  
ATOM   1991  CB  HIS A 251     -11.626  -7.541  -1.838  1.00 98.33           C  
ATOM   1992  O   HIS A 251      -9.595  -5.066  -2.219  1.00 98.33           O  
ATOM   1993  CG  HIS A 251     -12.111  -8.903  -2.222  1.00 98.33           C  
ATOM   1994  CD2 HIS A 251     -11.611 -10.132  -1.956  1.00 98.33           C  
ATOM   1995  ND1 HIS A 251     -13.247  -9.103  -2.977  1.00 98.33           N  
ATOM   1996  CE1 HIS A 251     -13.424 -10.401  -3.158  1.00 98.33           C  
ATOM   1997  NE2 HIS A 251     -12.445 -11.047  -2.549  1.00 98.33           N  
ATOM   1998  N   SER A 252     -11.688  -4.402  -2.541  1.00 98.41           N  
ATOM   1999  CA  SER A 252     -11.429  -3.024  -2.137  1.00 98.41           C  
ATOM   2000  C   SER A 252     -12.440  -2.553  -1.097  1.00 98.41           C  
ATOM   2001  CB  SER A 252     -11.461  -2.094  -3.350  1.00 98.41           C  
ATOM   2002  O   SER A 252     -13.473  -3.195  -0.893  1.00 98.41           O  
ATOM   2003  OG  SER A 252     -10.493  -2.484  -4.309  1.00 98.41           O  
ATOM   2004  N   LEU A 253     -12.076  -1.458  -0.401  1.00 98.50           N  
ATOM   2005  CA  LEU A 253     -13.018  -0.740   0.450  1.00 98.50           C  
ATOM   2006  C   LEU A 253     -13.974   0.102  -0.388  1.00 98.50           C  
ATOM   2007  CB  LEU A 253     -12.271   0.153   1.444  1.00 98.50           C  
ATOM   2008  O   LEU A 253     -13.753   0.293  -1.586  1.00 98.50           O  
ATOM   2009  CG  LEU A 253     -11.267  -0.547   2.361  1.00 98.50           C  
ATOM   2010  CD1 LEU A 253     -10.366   0.479   3.041  1.00 98.50           C  
ATOM   2011  CD2 LEU A 253     -11.993  -1.399   3.397  1.00 98.50           C  
ATOM   2012  N   VAL A 254     -15.073   0.572   0.253  1.00 98.01           N  
ATOM   2013  CA  VAL A 254     -15.827   1.666  -0.349  1.00 98.01           C  
ATOM   2014  C   VAL A 254     -15.338   3.000   0.211  1.00 98.01           C  
ATOM   2015  CB  VAL A 254     -17.345   1.511  -0.104  1.00 98.01           C  
ATOM   2016  O   VAL A 254     -14.755   3.049   1.297  1.00 98.01           O  
ATOM   2017  CG1 VAL A 254     -17.875   0.250  -0.784  1.00 98.01           C  
ATOM   2018  CG2 VAL A 254     -17.643   1.480   1.393  1.00 98.01           C  
ATOM   2019  N   TRP A 255     -15.599   4.042  -0.553  1.00 97.22           N  
ATOM   2020  CA  TRP A 255     -14.880   5.288  -0.307  1.00 97.22           C  
ATOM   2021  C   TRP A 255     -15.140   5.796   1.107  1.00 97.22           C  
ATOM   2022  CB  TRP A 255     -15.284   6.354  -1.329  1.00 97.22           C  
ATOM   2023  O   TRP A 255     -14.203   6.129   1.836  1.00 97.22           O  
ATOM   2024  CG  TRP A 255     -14.657   7.695  -1.091  1.00 97.22           C  
ATOM   2025  CD1 TRP A 255     -15.281   8.911  -1.110  1.00 97.22           C  
ATOM   2026  CD2 TRP A 255     -13.280   7.954  -0.803  1.00 97.22           C  
ATOM   2027  CE2 TRP A 255     -13.139   9.352  -0.658  1.00 97.22           C  
ATOM   2028  CE3 TRP A 255     -12.150   7.139  -0.652  1.00 97.22           C  
ATOM   2029  NE1 TRP A 255     -14.373   9.912  -0.850  1.00 97.22           N  
ATOM   2030  CH2 TRP A 255     -10.822   9.133  -0.226  1.00 97.22           C  
ATOM   2031  CZ2 TRP A 255     -11.912   9.953  -0.369  1.00 97.22           C  
ATOM   2032  CZ3 TRP A 255     -10.929   7.739  -0.364  1.00 97.22           C  
ATOM   2033  N   ASP A 256     -16.411   5.867   1.494  1.00 97.85           N  
ATOM   2034  CA  ASP A 256     -16.733   6.387   2.819  1.00 97.85           C  
ATOM   2035  C   ASP A 256     -16.035   5.578   3.910  1.00 97.85           C  
ATOM   2036  CB  ASP A 256     -18.246   6.380   3.045  1.00 97.85           C  
ATOM   2037  O   ASP A 256     -15.511   6.145   4.871  1.00 97.85           O  
ATOM   2038  CG  ASP A 256     -18.646   6.942   4.398  1.00 97.85           C  
ATOM   2039  OD1 ASP A 256     -18.961   6.155   5.316  1.00 97.85           O  
ATOM   2040  OD2 ASP A 256     -18.648   8.183   4.546  1.00 97.85           O  
ATOM   2041  N   GLU A 257     -16.008   4.309   3.798  1.00 98.36           N  
ATOM   2042  CA  GLU A 257     -15.327   3.423   4.737  1.00 98.36           C  
ATOM   2043  C   GLU A 257     -13.832   3.724   4.793  1.00 98.36           C  
ATOM   2044  CB  GLU A 257     -15.554   1.958   4.355  1.00 98.36           C  
ATOM   2045  O   GLU A 257     -13.250   3.805   5.877  1.00 98.36           O  
ATOM   2046  CG  GLU A 257     -14.921   0.966   5.320  1.00 98.36           C  
ATOM   2047  CD  GLU A 257     -15.196  -0.484   4.956  1.00 98.36           C  
ATOM   2048  OE1 GLU A 257     -15.066  -1.366   5.835  1.00 98.36           O  
ATOM   2049  OE2 GLU A 257     -15.544  -0.741   3.782  1.00 98.36           O  
ATOM   2050  N   ALA A 258     -13.199   3.856   3.640  1.00 98.46           N  
ATOM   2051  CA  ALA A 258     -11.774   4.167   3.571  1.00 98.46           C  
ATOM   2052  C   ALA A 258     -11.463   5.475   4.294  1.00 98.46           C  
ATOM   2053  CB  ALA A 258     -11.316   4.245   2.117  1.00 98.46           C  
ATOM   2054  O   ALA A 258     -10.500   5.553   5.061  1.00 98.46           O  
ATOM   2055  N   LEU A 259     -12.279   6.477   4.113  1.00 97.05           N  
ATOM   2056  CA  LEU A 259     -12.097   7.783   4.735  1.00 97.05           C  
ATOM   2057  C   LEU A 259     -12.196   7.681   6.254  1.00 97.05           C  
ATOM   2058  CB  LEU A 259     -13.138   8.776   4.211  1.00 97.05           C  
ATOM   2059  O   LEU A 259     -11.363   8.236   6.973  1.00 97.05           O  
ATOM   2060  CG  LEU A 259     -12.898   9.329   2.805  1.00 97.05           C  
ATOM   2061  CD1 LEU A 259     -14.126  10.093   2.319  1.00 97.05           C  
ATOM   2062  CD2 LEU A 259     -11.664  10.224   2.785  1.00 97.05           C  
ATOM   2063  N   LYS A 260     -13.122   6.993   6.733  1.00 98.17           N  
ATOM   2064  CA  LYS A 260     -13.336   6.861   8.171  1.00 98.17           C  
ATOM   2065  C   LYS A 260     -12.235   6.023   8.816  1.00 98.17           C  
ATOM   2066  CB  LYS A 260     -14.703   6.237   8.455  1.00 98.17           C  
ATOM   2067  O   LYS A 260     -11.757   6.350   9.904  1.00 98.17           O  
ATOM   2068  CG  LYS A 260     -15.877   7.164   8.174  1.00 98.17           C  
ATOM   2069  CD  LYS A 260     -17.210   6.466   8.410  1.00 98.17           C  
ATOM   2070  CE  LYS A 260     -18.384   7.407   8.178  1.00 98.17           C  
ATOM   2071  NZ  LYS A 260     -19.691   6.689   8.244  1.00 98.17           N  
ATOM   2072  N   LEU A 261     -11.845   4.950   8.129  1.00 98.06           N  
ATOM   2073  CA  LEU A 261     -10.768   4.117   8.651  1.00 98.06           C  
ATOM   2074  C   LEU A 261      -9.484   4.924   8.807  1.00 98.06           C  
ATOM   2075  CB  LEU A 261     -10.522   2.919   7.729  1.00 98.06           C  
ATOM   2076  O   LEU A 261      -8.725   4.714   9.756  1.00 98.06           O  
ATOM   2077  CG  LEU A 261     -11.433   1.707   7.935  1.00 98.06           C  
ATOM   2078  CD1 LEU A 261     -11.249   0.707   6.799  1.00 98.06           C  
ATOM   2079  CD2 LEU A 261     -11.153   1.051   9.283  1.00 98.06           C  
ATOM   2080  N   ALA A 262      -9.265   5.826   7.888  1.00 97.07           N  
ATOM   2081  CA  ALA A 262      -8.053   6.641   7.921  1.00 97.07           C  
ATOM   2082  C   ALA A 262      -7.940   7.402   9.240  1.00 97.07           C  
ATOM   2083  CB  ALA A 262      -8.034   7.615   6.746  1.00 97.07           C  
ATOM   2084  O   ALA A 262      -6.835   7.660   9.722  1.00 97.07           O  
ATOM   2085  N   GLY A 263      -9.065   7.691   9.849  1.00 96.26           N  
ATOM   2086  CA  GLY A 263      -9.071   8.401  11.118  1.00 96.26           C  
ATOM   2087  C   GLY A 263      -9.242   7.483  12.314  1.00 96.26           C  
ATOM   2088  O   GLY A 263      -8.635   7.703  13.364  1.00 96.26           O  
ATOM   2089  N   GLN A 264     -10.022   6.435  12.157  1.00 96.89           N  
ATOM   2090  CA  GLN A 264     -10.366   5.541  13.257  1.00 96.89           C  
ATOM   2091  C   GLN A 264      -9.218   4.588  13.573  1.00 96.89           C  
ATOM   2092  CB  GLN A 264     -11.632   4.748  12.930  1.00 96.89           C  
ATOM   2093  O   GLN A 264      -8.939   4.307  14.740  1.00 96.89           O  
ATOM   2094  CG  GLN A 264     -12.901   5.590  12.924  1.00 96.89           C  
ATOM   2095  CD  GLN A 264     -14.096   4.848  12.355  1.00 96.89           C  
ATOM   2096  NE2 GLN A 264     -15.289   5.391  12.568  1.00 96.89           N  
ATOM   2097  OE1 GLN A 264     -13.947   3.794  11.727  1.00 96.89           O  
ATOM   2098  N   ASP A 265      -8.560   4.145  12.505  1.00 97.21           N  
ATOM   2099  CA  ASP A 265      -7.420   3.241  12.621  1.00 97.21           C  
ATOM   2100  C   ASP A 265      -6.437   3.446  11.470  1.00 97.21           C  
ATOM   2101  CB  ASP A 265      -7.892   1.785  12.656  1.00 97.21           C  
ATOM   2102  O   ASP A 265      -6.446   2.689  10.497  1.00 97.21           O  
ATOM   2103  CG  ASP A 265      -6.766   0.804  12.931  1.00 97.21           C  
ATOM   2104  OD1 ASP A 265      -5.628   1.242  13.206  1.00 97.21           O  
ATOM   2105  OD2 ASP A 265      -7.018  -0.419  12.870  1.00 97.21           O  
ATOM   2106  N   PRO A 266      -5.552   4.444  11.533  1.00 97.56           N  
ATOM   2107  CA  PRO A 266      -4.658   4.790  10.425  1.00 97.56           C  
ATOM   2108  C   PRO A 266      -3.685   3.665  10.079  1.00 97.56           C  
ATOM   2109  CB  PRO A 266      -3.909   6.019  10.947  1.00 97.56           C  
ATOM   2110  O   PRO A 266      -3.043   3.702   9.027  1.00 97.56           O  
ATOM   2111  CG  PRO A 266      -4.022   5.932  12.435  1.00 97.56           C  
ATOM   2112  CD  PRO A 266      -5.338   5.295  12.777  1.00 97.56           C  
ATOM   2113  N   ASP A 267      -3.575   2.590  10.911  1.00 98.22           N  
ATOM   2114  CA  ASP A 267      -2.649   1.477  10.730  1.00 98.22           C  
ATOM   2115  C   ASP A 267      -3.388   0.211  10.301  1.00 98.22           C  
ATOM   2116  CB  ASP A 267      -1.864   1.216  12.018  1.00 98.22           C  
ATOM   2117  O   ASP A 267      -2.908  -0.901  10.527  1.00 98.22           O  
ATOM   2118  CG  ASP A 267      -1.129   2.445  12.523  1.00 98.22           C  
ATOM   2119  OD1 ASP A 267      -0.405   3.090  11.734  1.00 98.22           O  
ATOM   2120  OD2 ASP A 267      -1.273   2.770  13.721  1.00 98.22           O  
ATOM   2121  N   PHE A 268      -4.498   0.348   9.704  1.00 98.48           N  
ATOM   2122  CA  PHE A 268      -5.451  -0.719   9.423  1.00 98.48           C  
ATOM   2123  C   PHE A 268      -4.804  -1.817   8.588  1.00 98.48           C  
ATOM   2124  CB  PHE A 268      -6.682  -0.165   8.699  1.00 98.48           C  
ATOM   2125  O   PHE A 268      -4.856  -2.994   8.952  1.00 98.48           O  
ATOM   2126  CG  PHE A 268      -7.686  -1.218   8.314  1.00 98.48           C  
ATOM   2127  CD1 PHE A 268      -7.775  -1.667   7.002  1.00 98.48           C  
ATOM   2128  CD2 PHE A 268      -8.541  -1.759   9.265  1.00 98.48           C  
ATOM   2129  CE1 PHE A 268      -8.703  -2.642   6.644  1.00 98.48           C  
ATOM   2130  CE2 PHE A 268      -9.471  -2.733   8.914  1.00 98.48           C  
ATOM   2131  CZ  PHE A 268      -9.551  -3.173   7.603  1.00 98.48           C  
ATOM   2132  N   HIS A 269      -4.211  -1.592   7.399  1.00 98.65           N  
ATOM   2133  CA  HIS A 269      -3.666  -2.588   6.484  1.00 98.65           C  
ATOM   2134  C   HIS A 269      -2.512  -3.352   7.124  1.00 98.65           C  
ATOM   2135  CB  HIS A 269      -3.200  -1.925   5.186  1.00 98.65           C  
ATOM   2136  O   HIS A 269      -2.437  -4.578   7.015  1.00 98.65           O  
ATOM   2137  CG  HIS A 269      -4.321  -1.523   4.281  1.00 98.65           C  
ATOM   2138  CD2 HIS A 269      -5.601  -1.959   4.204  1.00 98.65           C  
ATOM   2139  ND1 HIS A 269      -4.182  -0.560   3.306  1.00 98.65           N  
ATOM   2140  CE1 HIS A 269      -5.331  -0.419   2.667  1.00 98.65           C  
ATOM   2141  NE2 HIS A 269      -6.209  -1.257   3.192  1.00 98.65           N  
ATOM   2142  N   ARG A 270      -1.650  -2.653   7.836  1.00 98.21           N  
ATOM   2143  CA  ARG A 270      -0.480  -3.285   8.438  1.00 98.21           C  
ATOM   2144  C   ARG A 270      -0.882  -4.191   9.596  1.00 98.21           C  
ATOM   2145  CB  ARG A 270       0.514  -2.226   8.921  1.00 98.21           C  
ATOM   2146  O   ARG A 270      -0.284  -5.249   9.800  1.00 98.21           O  
ATOM   2147  CG  ARG A 270      -0.027  -1.332  10.025  1.00 98.21           C  
ATOM   2148  CD  ARG A 270       0.935  -0.200  10.356  1.00 98.21           C  
ATOM   2149  NE  ARG A 270       1.180   0.656   9.198  1.00 98.21           N  
ATOM   2150  NH1 ARG A 270       2.962   1.779  10.145  1.00 98.21           N  
ATOM   2151  NH2 ARG A 270       2.271   2.299   8.022  1.00 98.21           N  
ATOM   2152  CZ  ARG A 270       2.137   1.576   9.124  1.00 98.21           C  
ATOM   2153  N   LYS A 271      -1.842  -3.804  10.329  1.00 98.06           N  
ATOM   2154  CA  LYS A 271      -2.358  -4.669  11.386  1.00 98.06           C  
ATOM   2155  C   LYS A 271      -3.052  -5.896  10.801  1.00 98.06           C  
ATOM   2156  CB  LYS A 271      -3.326  -3.899  12.286  1.00 98.06           C  
ATOM   2157  O   LYS A 271      -2.904  -7.005  11.319  1.00 98.06           O  
ATOM   2158  CG  LYS A 271      -2.647  -2.903  13.215  1.00 98.06           C  
ATOM   2159  CD  LYS A 271      -3.658  -2.185  14.100  1.00 98.06           C  
ATOM   2160  CE  LYS A 271      -2.984  -1.162  15.004  1.00 98.06           C  
ATOM   2161  NZ  LYS A 271      -3.980  -0.389  15.804  1.00 98.06           N  
ATOM   2162  N   ASP A 272      -3.789  -5.561   9.707  1.00 98.48           N  
ATOM   2163  CA  ASP A 272      -4.475  -6.669   9.049  1.00 98.48           C  
ATOM   2164  C   ASP A 272      -3.481  -7.733   8.587  1.00 98.48           C  
ATOM   2165  CB  ASP A 272      -5.294  -6.164   7.860  1.00 98.48           C  
ATOM   2166  O   ASP A 272      -3.695  -8.927   8.808  1.00 98.48           O  
ATOM   2167  CG  ASP A 272      -5.944  -7.285   7.068  1.00 98.48           C  
ATOM   2168  OD1 ASP A 272      -6.844  -7.968   7.603  1.00 98.48           O  
ATOM   2169  OD2 ASP A 272      -5.550  -7.490   5.900  1.00 98.48           O  
ATOM   2170  N   LEU A 273      -2.382  -7.414   7.961  1.00 98.68           N  
ATOM   2171  CA  LEU A 273      -1.355  -8.342   7.500  1.00 98.68           C  
ATOM   2172  C   LEU A 273      -0.723  -9.081   8.676  1.00 98.68           C  
ATOM   2173  CB  LEU A 273      -0.275  -7.599   6.709  1.00 98.68           C  
ATOM   2174  O   LEU A 273      -0.625 -10.310   8.662  1.00 98.68           O  
ATOM   2175  CG  LEU A 273       0.886  -8.446   6.185  1.00 98.68           C  
ATOM   2176  CD1 LEU A 273       0.370  -9.525   5.240  1.00 98.68           C  
ATOM   2177  CD2 LEU A 273       1.918  -7.566   5.488  1.00 98.68           C  
ATOM   2178  N   MET A 274      -0.392  -8.335   9.679  1.00 98.30           N  
ATOM   2179  CA  MET A 274       0.258  -8.898  10.858  1.00 98.30           C  
ATOM   2180  C   MET A 274      -0.646  -9.916  11.545  1.00 98.30           C  
ATOM   2181  CB  MET A 274       0.641  -7.792  11.842  1.00 98.30           C  
ATOM   2182  O   MET A 274      -0.209 -11.020  11.872  1.00 98.30           O  
ATOM   2183  CG  MET A 274       1.330  -8.300  13.099  1.00 98.30           C  
ATOM   2184  SD  MET A 274       1.666  -6.960  14.307  1.00 98.30           S  
ATOM   2185  CE  MET A 274      -0.027  -6.570  14.831  1.00 98.30           C  
ATOM   2186  N   GLU A 275      -1.787  -9.574  11.738  1.00 97.64           N  
ATOM   2187  CA  GLU A 275      -2.738 -10.428  12.444  1.00 97.64           C  
ATOM   2188  C   GLU A 275      -3.036 -11.696  11.650  1.00 97.64           C  
ATOM   2189  CB  GLU A 275      -4.036  -9.668  12.729  1.00 97.64           C  
ATOM   2190  O   GLU A 275      -3.134 -12.784  12.221  1.00 97.64           O  
ATOM   2191  CG  GLU A 275      -3.900  -8.601  13.806  1.00 97.64           C  
ATOM   2192  CD  GLU A 275      -5.167  -7.785  14.005  1.00 97.64           C  
ATOM   2193  OE1 GLU A 275      -5.161  -6.846  14.833  1.00 97.64           O  
ATOM   2194  OE2 GLU A 275      -6.175  -8.088  13.329  1.00 97.64           O  
ATOM   2195  N   ALA A 276      -3.205 -11.498  10.354  1.00 98.30           N  
ATOM   2196  CA  ALA A 276      -3.468 -12.660   9.509  1.00 98.30           C  
ATOM   2197  C   ALA A 276      -2.342 -13.684   9.619  1.00 98.30           C  
ATOM   2198  CB  ALA A 276      -3.652 -12.230   8.056  1.00 98.30           C  
ATOM   2199  O   ALA A 276      -2.595 -14.877   9.805  1.00 98.30           O  
ATOM   2200  N   ILE A 277      -1.147 -13.230   9.563  1.00 98.51           N  
ATOM   2201  CA  ILE A 277       0.011 -14.113   9.639  1.00 98.51           C  
ATOM   2202  C   ILE A 277       0.096 -14.734  11.032  1.00 98.51           C  
ATOM   2203  CB  ILE A 277       1.319 -13.360   9.308  1.00 98.51           C  
ATOM   2204  O   ILE A 277       0.313 -15.941  11.168  1.00 98.51           O  
ATOM   2205  CG1 ILE A 277       1.359 -12.988   7.821  1.00 98.51           C  
ATOM   2206  CG2 ILE A 277       2.539 -14.200   9.695  1.00 98.51           C  
ATOM   2207  CD1 ILE A 277       2.477 -12.022   7.454  1.00 98.51           C  
ATOM   2208  N   ALA A 278      -0.159 -13.980  12.056  1.00 97.46           N  
ATOM   2209  CA  ALA A 278      -0.121 -14.460  13.435  1.00 97.46           C  
ATOM   2210  C   ALA A 278      -1.175 -15.538  13.670  1.00 97.46           C  
ATOM   2211  CB  ALA A 278      -0.325 -13.300  14.407  1.00 97.46           C  
ATOM   2212  O   ALA A 278      -0.970 -16.451  14.474  1.00 97.46           O  
ATOM   2213  N   ASN A 279      -2.270 -15.430  12.908  1.00 96.01           N  
ATOM   2214  CA  ASN A 279      -3.373 -16.365  13.101  1.00 96.01           C  
ATOM   2215  C   ASN A 279      -3.277 -17.550  12.145  1.00 96.01           C  
ATOM   2216  CB  ASN A 279      -4.717 -15.653  12.931  1.00 96.01           C  
ATOM   2217  O   ASN A 279      -4.191 -18.374  12.077  1.00 96.01           O  
ATOM   2218  CG  ASN A 279      -5.030 -14.716  14.081  1.00 96.01           C  
ATOM   2219  ND2 ASN A 279      -5.807 -13.675  13.803  1.00 96.01           N  
ATOM   2220  OD1 ASN A 279      -4.578 -14.925  15.210  1.00 96.01           O  
ATOM   2221  N   GLY A 280      -2.190 -17.632  11.392  1.00 96.71           N  
ATOM   2222  CA  GLY A 280      -1.951 -18.758  10.503  1.00 96.71           C  
ATOM   2223  C   GLY A 280      -2.758 -18.689   9.221  1.00 96.71           C  
ATOM   2224  O   GLY A 280      -2.898 -19.689   8.515  1.00 96.71           O  
ATOM   2225  N   VAL A 281      -3.398 -17.597   8.917  1.00 97.04           N  
ATOM   2226  CA  VAL A 281      -4.112 -17.366   7.666  1.00 97.04           C  
ATOM   2227  C   VAL A 281      -3.198 -16.653   6.672  1.00 97.04           C  
ATOM   2228  CB  VAL A 281      -5.400 -16.543   7.890  1.00 97.04           C  
ATOM   2229  O   VAL A 281      -3.327 -15.446   6.456  1.00 97.04           O  
ATOM   2230  CG1 VAL A 281      -6.240 -16.495   6.615  1.00 97.04           C  
ATOM   2231  CG2 VAL A 281      -6.211 -17.126   9.046  1.00 97.04           C  
ATOM   2232  N   PHE A 282      -2.241 -17.325   6.134  1.00 98.40           N  
ATOM   2233  CA  PHE A 282      -1.130 -16.797   5.350  1.00 98.40           C  
ATOM   2234  C   PHE A 282      -1.610 -16.320   3.985  1.00 98.40           C  
ATOM   2235  CB  PHE A 282      -0.038 -17.858   5.182  1.00 98.40           C  
ATOM   2236  O   PHE A 282      -2.275 -17.063   3.260  1.00 98.40           O  
ATOM   2237  CG  PHE A 282       0.531 -18.356   6.483  1.00 98.40           C  
ATOM   2238  CD1 PHE A 282       0.731 -17.487   7.548  1.00 98.40           C  
ATOM   2239  CD2 PHE A 282       0.864 -19.695   6.641  1.00 98.40           C  
ATOM   2240  CE1 PHE A 282       1.257 -17.946   8.754  1.00 98.40           C  
ATOM   2241  CE2 PHE A 282       1.390 -20.161   7.843  1.00 98.40           C  
ATOM   2242  CZ  PHE A 282       1.587 -19.284   8.898  1.00 98.40           C  
ATOM   2243  N   PRO A 283      -1.277 -15.017   3.687  1.00 98.23           N  
ATOM   2244  CA  PRO A 283      -1.578 -14.531   2.338  1.00 98.23           C  
ATOM   2245  C   PRO A 283      -0.778 -15.254   1.257  1.00 98.23           C  
ATOM   2246  CB  PRO A 283      -1.195 -13.051   2.403  1.00 98.23           C  
ATOM   2247  O   PRO A 283       0.407 -15.540   1.449  1.00 98.23           O  
ATOM   2248  CG  PRO A 283      -1.073 -12.751   3.862  1.00 98.23           C  
ATOM   2249  CD  PRO A 283      -0.745 -14.026   4.585  1.00 98.23           C  
ATOM   2250  N   LYS A 284      -1.481 -15.570   0.104  1.00 98.55           N  
ATOM   2251  CA  LYS A 284      -0.852 -16.265  -1.015  1.00 98.55           C  
ATOM   2252  C   LYS A 284      -1.161 -15.570  -2.338  1.00 98.55           C  
ATOM   2253  CB  LYS A 284      -1.313 -17.723  -1.069  1.00 98.55           C  
ATOM   2254  O   LYS A 284      -2.251 -15.024  -2.518  1.00 98.55           O  
ATOM   2255  CG  LYS A 284      -0.864 -18.558   0.121  1.00 98.55           C  
ATOM   2256  CD  LYS A 284      -1.300 -20.011  -0.020  1.00 98.55           C  
ATOM   2257  CE  LYS A 284      -0.881 -20.841   1.187  1.00 98.55           C  
ATOM   2258  NZ  LYS A 284      -1.315 -22.264   1.058  1.00 98.55           N  
ATOM   2259  N   TRP A 285      -0.135 -15.613  -3.230  1.00 98.84           N  
ATOM   2260  CA  TRP A 285      -0.286 -15.080  -4.580  1.00 98.84           C  
ATOM   2261  C   TRP A 285       0.128 -16.114  -5.622  1.00 98.84           C  
ATOM   2262  CB  TRP A 285       0.543 -13.804  -4.750  1.00 98.84           C  
ATOM   2263  O   TRP A 285       1.112 -16.834  -5.434  1.00 98.84           O  
ATOM   2264  CG  TRP A 285      -0.002 -12.621  -4.008  1.00 98.84           C  
ATOM   2265  CD1 TRP A 285      -0.736 -11.590  -4.525  1.00 98.84           C  
ATOM   2266  CD2 TRP A 285       0.151 -12.345  -2.612  1.00 98.84           C  
ATOM   2267  CE2 TRP A 285      -0.519 -11.129  -2.351  1.00 98.84           C  
ATOM   2268  CE3 TRP A 285       0.788 -13.009  -1.555  1.00 98.84           C  
ATOM   2269  NE1 TRP A 285      -1.050 -10.689  -3.534  1.00 98.84           N  
ATOM   2270  CH2 TRP A 285       0.063 -11.233  -0.059  1.00 98.84           C  
ATOM   2271  CZ2 TRP A 285      -0.568 -10.563  -1.075  1.00 98.84           C  
ATOM   2272  CZ3 TRP A 285       0.737 -12.444  -0.286  1.00 98.84           C  
ATOM   2273  N   ARG A 286      -0.737 -16.202  -6.705  1.00 98.65           N  
ATOM   2274  CA  ARG A 286      -0.214 -16.832  -7.913  1.00 98.65           C  
ATOM   2275  C   ARG A 286       0.741 -15.898  -8.648  1.00 98.65           C  
ATOM   2276  CB  ARG A 286      -1.358 -17.248  -8.841  1.00 98.65           C  
ATOM   2277  O   ARG A 286       0.475 -14.701  -8.773  1.00 98.65           O  
ATOM   2278  CG  ARG A 286      -2.305 -18.269  -8.231  1.00 98.65           C  
ATOM   2279  CD  ARG A 286      -3.393 -18.685  -9.212  1.00 98.65           C  
ATOM   2280  NE  ARG A 286      -4.294 -17.577  -9.518  1.00 98.65           N  
ATOM   2281  NH1 ARG A 286      -5.471 -18.714 -11.148  1.00 98.65           N  
ATOM   2282  NH2 ARG A 286      -6.023 -16.551 -10.628  1.00 98.65           N  
ATOM   2283  CZ  ARG A 286      -5.261 -17.617 -10.431  1.00 98.65           C  
ATOM   2284  N   PHE A 287       1.826 -16.476  -9.057  1.00 98.80           N  
ATOM   2285  CA  PHE A 287       2.850 -15.690  -9.735  1.00 98.80           C  
ATOM   2286  C   PHE A 287       2.965 -16.097 -11.200  1.00 98.80           C  
ATOM   2287  CB  PHE A 287       4.205 -15.853  -9.038  1.00 98.80           C  
ATOM   2288  O   PHE A 287       3.133 -17.278 -11.510  1.00 98.80           O  
ATOM   2289  CG  PHE A 287       5.249 -14.876  -9.505  1.00 98.80           C  
ATOM   2290  CD1 PHE A 287       6.191 -15.246 -10.457  1.00 98.80           C  
ATOM   2291  CD2 PHE A 287       5.290 -13.586  -8.991  1.00 98.80           C  
ATOM   2292  CE1 PHE A 287       7.159 -14.343 -10.891  1.00 98.80           C  
ATOM   2293  CE2 PHE A 287       6.254 -12.679  -9.419  1.00 98.80           C  
ATOM   2294  CZ  PHE A 287       7.189 -13.059 -10.369  1.00 98.80           C  
ATOM   2295  N   GLY A 288       2.828 -15.085 -12.093  1.00 98.51           N  
ATOM   2296  CA  GLY A 288       2.857 -15.368 -13.519  1.00 98.51           C  
ATOM   2297  C   GLY A 288       3.604 -14.318 -14.320  1.00 98.51           C  
ATOM   2298  O   GLY A 288       4.026 -13.297 -13.774  1.00 98.51           O  
ATOM   2299  N   VAL A 289       3.703 -14.641 -15.733  1.00 98.69           N  
ATOM   2300  CA  VAL A 289       4.413 -13.729 -16.623  1.00 98.69           C  
ATOM   2301  C   VAL A 289       3.638 -13.574 -17.930  1.00 98.69           C  
ATOM   2302  CB  VAL A 289       5.850 -14.221 -16.910  1.00 98.69           C  
ATOM   2303  O   VAL A 289       2.903 -14.478 -18.334  1.00 98.69           O  
ATOM   2304  CG1 VAL A 289       6.672 -14.267 -15.624  1.00 98.69           C  
ATOM   2305  CG2 VAL A 289       5.819 -15.594 -17.579  1.00 98.69           C  
ATOM   2306  N   GLN A 290       3.734 -12.461 -18.478  1.00 98.67           N  
ATOM   2307  CA  GLN A 290       3.489 -12.232 -19.898  1.00 98.67           C  
ATOM   2308  C   GLN A 290       4.798 -12.170 -20.679  1.00 98.67           C  
ATOM   2309  CB  GLN A 290       2.694 -10.942 -20.104  1.00 98.67           C  
ATOM   2310  O   GLN A 290       5.729 -11.463 -20.287  1.00 98.67           O  
ATOM   2311  CG  GLN A 290       1.278 -10.996 -19.546  1.00 98.67           C  
ATOM   2312  CD  GLN A 290       0.494  -9.724 -19.809  1.00 98.67           C  
ATOM   2313  NE2 GLN A 290      -0.599  -9.845 -20.555  1.00 98.67           N  
ATOM   2314  OE1 GLN A 290       0.867  -8.642 -19.346  1.00 98.67           O  
ATOM   2315  N   VAL A 291       4.810 -12.864 -21.799  1.00 98.52           N  
ATOM   2316  CA  VAL A 291       6.070 -12.935 -22.532  1.00 98.52           C  
ATOM   2317  C   VAL A 291       5.840 -12.556 -23.993  1.00 98.52           C  
ATOM   2318  CB  VAL A 291       6.702 -14.342 -22.440  1.00 98.52           C  
ATOM   2319  O   VAL A 291       4.869 -13.000 -24.611  1.00 98.52           O  
ATOM   2320  CG1 VAL A 291       7.995 -14.408 -23.250  1.00 98.52           C  
ATOM   2321  CG2 VAL A 291       6.961 -14.715 -20.981  1.00 98.52           C  
ATOM   2322  N   VAL A 292       6.694 -11.692 -24.496  1.00 98.48           N  
ATOM   2323  CA  VAL A 292       6.734 -11.314 -25.905  1.00 98.48           C  
ATOM   2324  C   VAL A 292       8.103 -11.653 -26.492  1.00 98.48           C  
ATOM   2325  CB  VAL A 292       6.428  -9.812 -26.099  1.00 98.48           C  
ATOM   2326  O   VAL A 292       9.134 -11.244 -25.953  1.00 98.48           O  
ATOM   2327  CG1 VAL A 292       6.583  -9.415 -27.566  1.00 98.48           C  
ATOM   2328  CG2 VAL A 292       5.021  -9.486 -25.600  1.00 98.48           C  
ATOM   2329  N   ALA A 293       8.070 -12.417 -27.551  1.00 97.19           N  
ATOM   2330  CA  ALA A 293       9.325 -12.743 -28.224  1.00 97.19           C  
ATOM   2331  C   ALA A 293      10.019 -11.482 -28.732  1.00 97.19           C  
ATOM   2332  CB  ALA A 293       9.074 -13.710 -29.378  1.00 97.19           C  
ATOM   2333  O   ALA A 293       9.358 -10.521 -29.134  1.00 97.19           O  
ATOM   2334  N   GLU A 294      11.362 -11.503 -28.713  1.00 95.46           N  
ATOM   2335  CA  GLU A 294      12.131 -10.348 -29.166  1.00 95.46           C  
ATOM   2336  C   GLU A 294      11.725  -9.934 -30.578  1.00 95.46           C  
ATOM   2337  CB  GLU A 294      13.631 -10.648 -29.117  1.00 95.46           C  
ATOM   2338  O   GLU A 294      11.634  -8.742 -30.879  1.00 95.46           O  
ATOM   2339  CG  GLU A 294      14.510  -9.435 -29.390  1.00 95.46           C  
ATOM   2340  CD  GLU A 294      15.987  -9.698 -29.147  1.00 95.46           C  
ATOM   2341  OE1 GLU A 294      16.769  -8.725 -29.048  1.00 95.46           O  
ATOM   2342  OE2 GLU A 294      16.367 -10.887 -29.056  1.00 95.46           O  
ATOM   2343  N   ALA A 295      11.450 -10.869 -31.481  1.00 96.04           N  
ATOM   2344  CA  ALA A 295      11.086 -10.613 -32.872  1.00 96.04           C  
ATOM   2345  C   ALA A 295       9.743  -9.894 -32.964  1.00 96.04           C  
ATOM   2346  CB  ALA A 295      11.041 -11.921 -33.659  1.00 96.04           C  
ATOM   2347  O   ALA A 295       9.435  -9.267 -33.980  1.00 96.04           O  
ATOM   2348  N   ASP A 296       8.953  -9.930 -31.880  1.00 96.91           N  
ATOM   2349  CA  ASP A 296       7.612  -9.355 -31.904  1.00 96.91           C  
ATOM   2350  C   ASP A 296       7.583  -7.998 -31.206  1.00 96.91           C  
ATOM   2351  CB  ASP A 296       6.608 -10.306 -31.248  1.00 96.91           C  
ATOM   2352  O   ASP A 296       6.510  -7.470 -30.908  1.00 96.91           O  
ATOM   2353  CG  ASP A 296       6.384 -11.576 -32.048  1.00 96.91           C  
ATOM   2354  OD1 ASP A 296       6.550 -11.554 -33.287  1.00 96.91           O  
ATOM   2355  OD2 ASP A 296       6.035 -12.609 -31.436  1.00 96.91           O  
ATOM   2356  N   GLU A 297       8.731  -7.496 -30.880  1.00 94.73           N  
ATOM   2357  CA  GLU A 297       8.813  -6.248 -30.128  1.00 94.73           C  
ATOM   2358  C   GLU A 297       7.979  -5.152 -30.785  1.00 94.73           C  
ATOM   2359  CB  GLU A 297      10.269  -5.794 -29.996  1.00 94.73           C  
ATOM   2360  O   GLU A 297       7.327  -4.364 -30.096  1.00 94.73           O  
ATOM   2361  CG  GLU A 297      10.433  -4.447 -29.307  1.00 94.73           C  
ATOM   2362  CD  GLU A 297      11.886  -4.027 -29.148  1.00 94.73           C  
ATOM   2363  OE1 GLU A 297      12.143  -2.877 -28.724  1.00 94.73           O  
ATOM   2364  OE2 GLU A 297      12.774  -4.855 -29.450  1.00 94.73           O  
ATOM   2365  N   HIS A 298       7.871  -5.119 -32.110  1.00 93.53           N  
ATOM   2366  CA  HIS A 298       7.253  -3.993 -32.801  1.00 93.53           C  
ATOM   2367  C   HIS A 298       5.974  -4.419 -33.513  1.00 93.53           C  
ATOM   2368  CB  HIS A 298       8.232  -3.377 -33.803  1.00 93.53           C  
ATOM   2369  O   HIS A 298       5.487  -3.713 -34.400  1.00 93.53           O  
ATOM   2370  CG  HIS A 298       9.508  -2.906 -33.182  1.00 93.53           C  
ATOM   2371  CD2 HIS A 298      10.788  -3.306 -33.369  1.00 93.53           C  
ATOM   2372  ND1 HIS A 298       9.551  -1.902 -32.239  1.00 93.53           N  
ATOM   2373  CE1 HIS A 298      10.806  -1.703 -31.873  1.00 93.53           C  
ATOM   2374  NE2 HIS A 298      11.577  -2.542 -32.544  1.00 93.53           N  
ATOM   2375  N   THR A 299       5.406  -5.522 -33.159  1.00 94.85           N  
ATOM   2376  CA  THR A 299       4.235  -6.067 -33.838  1.00 94.85           C  
ATOM   2377  C   THR A 299       2.957  -5.411 -33.323  1.00 94.85           C  
ATOM   2378  CB  THR A 299       4.142  -7.593 -33.654  1.00 94.85           C  
ATOM   2379  O   THR A 299       1.928  -5.429 -34.000  1.00 94.85           O  
ATOM   2380  CG2 THR A 299       5.304  -8.301 -34.342  1.00 94.85           C  
ATOM   2381  OG1 THR A 299       4.170  -7.902 -32.255  1.00 94.85           O  
ATOM   2382  N   PHE A 300       3.011  -4.832 -32.150  1.00 92.95           N  
ATOM   2383  CA  PHE A 300       1.847  -4.141 -31.609  1.00 92.95           C  
ATOM   2384  C   PHE A 300       1.757  -2.722 -32.158  1.00 92.95           C  
ATOM   2385  CB  PHE A 300       1.902  -4.109 -30.078  1.00 92.95           C  
ATOM   2386  O   PHE A 300       2.531  -1.847 -31.762  1.00 92.95           O  
ATOM   2387  CG  PHE A 300       1.982  -5.472 -29.446  1.00 92.95           C  
ATOM   2388  CD1 PHE A 300       0.827  -6.161 -29.097  1.00 92.95           C  
ATOM   2389  CD2 PHE A 300       3.213  -6.065 -29.199  1.00 92.95           C  
ATOM   2390  CE1 PHE A 300       0.898  -7.423 -28.511  1.00 92.95           C  
ATOM   2391  CE2 PHE A 300       3.293  -7.325 -28.614  1.00 92.95           C  
ATOM   2392  CZ  PHE A 300       2.134  -8.002 -28.270  1.00 92.95           C  
ATOM   2393  N   ALA A 301       0.760  -2.475 -33.062  1.00 88.20           N  
ATOM   2394  CA  ALA A 301       0.675  -1.225 -33.813  1.00 88.20           C  
ATOM   2395  C   ALA A 301       0.172  -0.087 -32.930  1.00 88.20           C  
ATOM   2396  CB  ALA A 301      -0.236  -1.395 -35.027  1.00 88.20           C  
ATOM   2397  O   ALA A 301       0.529   1.075 -33.140  1.00 88.20           O  
ATOM   2398  N   ASP A 302      -0.474  -0.425 -31.833  1.00 88.66           N  
ATOM   2399  CA  ASP A 302      -1.243   0.584 -31.112  1.00 88.66           C  
ATOM   2400  C   ASP A 302      -0.510   1.037 -29.852  1.00 88.66           C  
ATOM   2401  CB  ASP A 302      -2.629   0.044 -30.749  1.00 88.66           C  
ATOM   2402  O   ASP A 302      -0.882   2.039 -29.238  1.00 88.66           O  
ATOM   2403  CG  ASP A 302      -2.575  -1.298 -30.040  1.00 88.66           C  
ATOM   2404  OD1 ASP A 302      -1.674  -2.110 -30.340  1.00 88.66           O  
ATOM   2405  OD2 ASP A 302      -3.444  -1.546 -29.176  1.00 88.66           O  
ATOM   2406  N   PHE A 303       0.533   0.339 -29.420  1.00 93.99           N  
ATOM   2407  CA  PHE A 303       1.331   0.769 -28.278  1.00 93.99           C  
ATOM   2408  C   PHE A 303       2.715   0.132 -28.313  1.00 93.99           C  
ATOM   2409  CB  PHE A 303       0.624   0.419 -26.965  1.00 93.99           C  
ATOM   2410  O   PHE A 303       2.941  -0.832 -29.047  1.00 93.99           O  
ATOM   2411  CG  PHE A 303       0.497  -1.061 -26.720  1.00 93.99           C  
ATOM   2412  CD1 PHE A 303      -0.552  -1.783 -27.274  1.00 93.99           C  
ATOM   2413  CD2 PHE A 303       1.429  -1.729 -25.936  1.00 93.99           C  
ATOM   2414  CE1 PHE A 303      -0.672  -3.153 -27.049  1.00 93.99           C  
ATOM   2415  CE2 PHE A 303       1.316  -3.098 -25.707  1.00 93.99           C  
ATOM   2416  CZ  PHE A 303       0.264  -3.807 -26.264  1.00 93.99           C  
ATOM   2417  N   ASP A 304       3.573   0.722 -27.509  1.00 97.48           N  
ATOM   2418  CA  ASP A 304       4.927   0.210 -27.327  1.00 97.48           C  
ATOM   2419  C   ASP A 304       5.025  -0.648 -26.068  1.00 97.48           C  
ATOM   2420  CB  ASP A 304       5.933   1.361 -27.258  1.00 97.48           C  
ATOM   2421  O   ASP A 304       4.594  -0.231 -24.991  1.00 97.48           O  
ATOM   2422  CG  ASP A 304       7.371   0.905 -27.430  1.00 97.48           C  
ATOM   2423  OD1 ASP A 304       7.879   0.155 -26.569  1.00 97.48           O  
ATOM   2424  OD2 ASP A 304       8.001   1.300 -28.434  1.00 97.48           O  
ATOM   2425  N   ILE A 305       5.641  -1.832 -26.168  1.00 97.90           N  
ATOM   2426  CA  ILE A 305       5.680  -2.764 -25.046  1.00 97.90           C  
ATOM   2427  C   ILE A 305       6.617  -2.229 -23.964  1.00 97.90           C  
ATOM   2428  CB  ILE A 305       6.129  -4.172 -25.495  1.00 97.90           C  
ATOM   2429  O   ILE A 305       6.616  -2.723 -22.834  1.00 97.90           O  
ATOM   2430  CG1 ILE A 305       7.567  -4.130 -26.026  1.00 97.90           C  
ATOM   2431  CG2 ILE A 305       5.172  -4.733 -26.551  1.00 97.90           C  
ATOM   2432  CD1 ILE A 305       8.201  -5.503 -26.204  1.00 97.90           C  
ATOM   2433  N   LEU A 306       7.439  -1.226 -24.321  1.00 98.19           N  
ATOM   2434  CA  LEU A 306       8.360  -0.650 -23.347  1.00 98.19           C  
ATOM   2435  C   LEU A 306       7.744   0.572 -22.673  1.00 98.19           C  
ATOM   2436  CB  LEU A 306       9.680  -0.266 -24.019  1.00 98.19           C  
ATOM   2437  O   LEU A 306       8.394   1.229 -21.856  1.00 98.19           O  
ATOM   2438  CG  LEU A 306      10.424  -1.388 -24.744  1.00 98.19           C  
ATOM   2439  CD1 LEU A 306      11.769  -0.887 -25.259  1.00 98.19           C  
ATOM   2440  CD2 LEU A 306      10.612  -2.588 -23.822  1.00 98.19           C  
ATOM   2441  N   ASP A 307       6.556   0.951 -23.013  1.00 98.42           N  
ATOM   2442  CA  ASP A 307       5.813   2.070 -22.441  1.00 98.42           C  
ATOM   2443  C   ASP A 307       5.135   1.667 -21.133  1.00 98.42           C  
ATOM   2444  CB  ASP A 307       4.772   2.588 -23.435  1.00 98.42           C  
ATOM   2445  O   ASP A 307       4.151   0.926 -21.140  1.00 98.42           O  
ATOM   2446  CG  ASP A 307       4.078   3.853 -22.962  1.00 98.42           C  
ATOM   2447  OD1 ASP A 307       4.212   4.214 -21.773  1.00 98.42           O  
ATOM   2448  OD2 ASP A 307       3.389   4.493 -23.785  1.00 98.42           O  
ATOM   2449  N   ALA A 308       5.611   2.199 -20.014  1.00 98.18           N  
ATOM   2450  CA  ALA A 308       5.154   1.804 -18.684  1.00 98.18           C  
ATOM   2451  C   ALA A 308       3.749   2.332 -18.407  1.00 98.18           C  
ATOM   2452  CB  ALA A 308       6.126   2.303 -17.617  1.00 98.18           C  
ATOM   2453  O   ALA A 308       3.135   1.982 -17.396  1.00 98.18           O  
ATOM   2454  N   THR A 309       3.243   3.191 -19.296  1.00 98.45           N  
ATOM   2455  CA  THR A 309       1.892   3.714 -19.126  1.00 98.45           C  
ATOM   2456  C   THR A 309       0.875   2.823 -19.834  1.00 98.45           C  
ATOM   2457  CB  THR A 309       1.778   5.153 -19.662  1.00 98.45           C  
ATOM   2458  O   THR A 309      -0.304   3.170 -19.926  1.00 98.45           O  
ATOM   2459  CG2 THR A 309       2.906   6.029 -19.128  1.00 98.45           C  
ATOM   2460  OG1 THR A 309       1.842   5.130 -21.093  1.00 98.45           O  
ATOM   2461  N   LYS A 310       1.362   1.677 -20.326  1.00 98.14           N  
ATOM   2462  CA  LYS A 310       0.500   0.775 -21.084  1.00 98.14           C  
ATOM   2463  C   LYS A 310       0.452  -0.608 -20.442  1.00 98.14           C  
ATOM   2464  CB  LYS A 310       0.980   0.665 -22.532  1.00 98.14           C  
ATOM   2465  O   LYS A 310       1.417  -1.038 -19.807  1.00 98.14           O  
ATOM   2466  CG  LYS A 310       1.109   2.002 -23.245  1.00 98.14           C  
ATOM   2467  CD  LYS A 310      -0.244   2.682 -23.408  1.00 98.14           C  
ATOM   2468  CE  LYS A 310      -0.133   3.961 -24.228  1.00 98.14           C  
ATOM   2469  NZ  LYS A 310      -0.066   5.173 -23.358  1.00 98.14           N  
ATOM   2470  N   VAL A 311      -0.703  -1.253 -20.573  1.00 98.18           N  
ATOM   2471  CA  VAL A 311      -0.779  -2.680 -20.279  1.00 98.18           C  
ATOM   2472  C   VAL A 311      -0.614  -3.483 -21.568  1.00 98.18           C  
ATOM   2473  CB  VAL A 311      -2.111  -3.048 -19.589  1.00 98.18           C  
ATOM   2474  O   VAL A 311      -0.779  -2.946 -22.666  1.00 98.18           O  
ATOM   2475  CG1 VAL A 311      -2.254  -2.306 -18.261  1.00 98.18           C  
ATOM   2476  CG2 VAL A 311      -3.291  -2.737 -20.508  1.00 98.18           C  
ATOM   2477  N   TRP A 312      -0.135  -4.823 -21.326  1.00 98.17           N  
ATOM   2478  CA  TRP A 312      -0.338  -5.827 -22.365  1.00 98.17           C  
ATOM   2479  C   TRP A 312      -1.674  -6.538 -22.182  1.00 98.17           C  
ATOM   2480  CB  TRP A 312       0.804  -6.848 -22.357  1.00 98.17           C  
ATOM   2481  O   TRP A 312      -1.804  -7.419 -21.328  1.00 98.17           O  
ATOM   2482  CG  TRP A 312       2.165  -6.240 -22.512  1.00 98.17           C  
ATOM   2483  CD1 TRP A 312       2.457  -4.948 -22.850  1.00 98.17           C  
ATOM   2484  CD2 TRP A 312       3.421  -6.903 -22.339  1.00 98.17           C  
ATOM   2485  CE2 TRP A 312       4.435  -5.951 -22.588  1.00 98.17           C  
ATOM   2486  CE3 TRP A 312       3.789  -8.211 -21.997  1.00 98.17           C  
ATOM   2487  NE1 TRP A 312       3.820  -4.767 -22.897  1.00 98.17           N  
ATOM   2488  CH2 TRP A 312       6.125  -7.554 -22.168  1.00 98.17           C  
ATOM   2489  CZ2 TRP A 312       5.793  -6.267 -22.505  1.00 98.17           C  
ATOM   2490  CZ3 TRP A 312       5.141  -8.524 -21.915  1.00 98.17           C  
ATOM   2491  N   PRO A 313      -2.624  -6.082 -23.078  1.00 97.38           N  
ATOM   2492  CA  PRO A 313      -3.924  -6.723 -22.861  1.00 97.38           C  
ATOM   2493  C   PRO A 313      -3.830  -8.246 -22.814  1.00 97.38           C  
ATOM   2494  CB  PRO A 313      -4.749  -6.263 -24.066  1.00 97.38           C  
ATOM   2495  O   PRO A 313      -3.115  -8.849 -23.619  1.00 97.38           O  
ATOM   2496  CG  PRO A 313      -4.153  -4.950 -24.458  1.00 97.38           C  
ATOM   2497  CD  PRO A 313      -2.666  -5.022 -24.263  1.00 97.38           C  
ATOM   2498  N   GLU A 314      -4.498  -8.871 -21.875  1.00 97.66           N  
ATOM   2499  CA  GLU A 314      -4.346 -10.289 -21.567  1.00 97.66           C  
ATOM   2500  C   GLU A 314      -4.930 -11.161 -22.675  1.00 97.66           C  
ATOM   2501  CB  GLU A 314      -5.011 -10.624 -20.229  1.00 97.66           C  
ATOM   2502  O   GLU A 314      -4.602 -12.345 -22.779  1.00 97.66           O  
ATOM   2503  CG  GLU A 314      -4.277 -10.062 -19.020  1.00 97.66           C  
ATOM   2504  CD  GLU A 314      -4.772 -10.631 -17.700  1.00 97.66           C  
ATOM   2505  OE1 GLU A 314      -4.461 -10.052 -16.634  1.00 97.66           O  
ATOM   2506  OE2 GLU A 314      -5.475 -11.666 -17.731  1.00 97.66           O  
ATOM   2507  N   ASP A 315      -5.787 -10.642 -23.497  1.00 97.01           N  
ATOM   2508  CA  ASP A 315      -6.302 -11.420 -24.619  1.00 97.01           C  
ATOM   2509  C   ASP A 315      -5.300 -11.451 -25.772  1.00 97.01           C  
ATOM   2510  CB  ASP A 315      -7.638 -10.851 -25.099  1.00 97.01           C  
ATOM   2511  O   ASP A 315      -5.413 -12.281 -26.677  1.00 97.01           O  
ATOM   2512  CG  ASP A 315      -7.569  -9.369 -25.425  1.00 97.01           C  
ATOM   2513  OD1 ASP A 315      -6.561  -8.715 -25.079  1.00 97.01           O  
ATOM   2514  OD2 ASP A 315      -8.531  -8.851 -26.031  1.00 97.01           O  
ATOM   2515  N   ARG A 316      -4.346 -10.582 -25.687  1.00 96.55           N  
ATOM   2516  CA  ARG A 316      -3.298 -10.570 -26.703  1.00 96.55           C  
ATOM   2517  C   ARG A 316      -2.022 -11.222 -26.181  1.00 96.55           C  
ATOM   2518  CB  ARG A 316      -3.007  -9.138 -27.157  1.00 96.55           C  
ATOM   2519  O   ARG A 316      -1.346 -11.948 -26.913  1.00 96.55           O  
ATOM   2520  CG  ARG A 316      -4.187  -8.452 -27.826  1.00 96.55           C  
ATOM   2521  CD  ARG A 316      -3.826  -7.056 -28.314  1.00 96.55           C  
ATOM   2522  NE  ARG A 316      -2.777  -7.095 -29.330  1.00 96.55           N  
ATOM   2523  NH1 ARG A 316      -2.807  -4.823 -29.744  1.00 96.55           N  
ATOM   2524  NH2 ARG A 316      -1.361  -6.183 -30.890  1.00 96.55           N  
ATOM   2525  CZ  ARG A 316      -2.317  -6.033 -29.986  1.00 96.55           C  
ATOM   2526  N   VAL A 317      -1.726 -10.978 -24.950  1.00 98.18           N  
ATOM   2527  CA  VAL A 317      -0.590 -11.592 -24.271  1.00 98.18           C  
ATOM   2528  C   VAL A 317      -1.031 -12.137 -22.914  1.00 98.18           C  
ATOM   2529  CB  VAL A 317       0.573 -10.590 -24.090  1.00 98.18           C  
ATOM   2530  O   VAL A 317      -1.065 -11.403 -21.925  1.00 98.18           O  
ATOM   2531  CG1 VAL A 317       1.824 -11.302 -23.578  1.00 98.18           C  
ATOM   2532  CG2 VAL A 317       0.865  -9.870 -25.405  1.00 98.18           C  
ATOM   2533  N   PRO A 318      -1.457 -13.415 -22.859  1.00 98.12           N  
ATOM   2534  CA  PRO A 318      -2.008 -13.988 -21.629  1.00 98.12           C  
ATOM   2535  C   PRO A 318      -0.971 -14.098 -20.514  1.00 98.12           C  
ATOM   2536  CB  PRO A 318      -2.486 -15.374 -22.069  1.00 98.12           C  
ATOM   2537  O   PRO A 318       0.220 -14.270 -20.788  1.00 98.12           O  
ATOM   2538  CG  PRO A 318      -1.666 -15.696 -23.276  1.00 98.12           C  
ATOM   2539  CD  PRO A 318      -1.353 -14.415 -23.995  1.00 98.12           C  
ATOM   2540  N   VAL A 319      -1.484 -14.021 -19.319  1.00 98.53           N  
ATOM   2541  CA  VAL A 319      -0.629 -14.315 -18.174  1.00 98.53           C  
ATOM   2542  C   VAL A 319      -0.496 -15.826 -18.001  1.00 98.53           C  
ATOM   2543  CB  VAL A 319      -1.176 -13.676 -16.878  1.00 98.53           C  
ATOM   2544  O   VAL A 319      -1.500 -16.539 -17.922  1.00 98.53           O  
ATOM   2545  CG1 VAL A 319      -0.242 -13.956 -15.702  1.00 98.53           C  
ATOM   2546  CG2 VAL A 319      -1.369 -12.173 -17.065  1.00 98.53           C  
ATOM   2547  N   ARG A 320       0.735 -16.270 -17.937  1.00 98.19           N  
ATOM   2548  CA  ARG A 320       0.999 -17.682 -17.678  1.00 98.19           C  
ATOM   2549  C   ARG A 320       1.541 -17.887 -16.268  1.00 98.19           C  
ATOM   2550  CB  ARG A 320       1.984 -18.242 -18.705  1.00 98.19           C  
ATOM   2551  O   ARG A 320       2.691 -17.545 -15.983  1.00 98.19           O  
ATOM   2552  CG  ARG A 320       1.505 -18.131 -20.144  1.00 98.19           C  
ATOM   2553  CD  ARG A 320       2.534 -18.674 -21.125  1.00 98.19           C  
ATOM   2554  NE  ARG A 320       3.769 -17.895 -21.097  1.00 98.19           N  
ATOM   2555  NH1 ARG A 320       4.863 -19.188 -22.668  1.00 98.19           N  
ATOM   2556  NH2 ARG A 320       5.918 -17.384 -21.726  1.00 98.19           N  
ATOM   2557  CZ  ARG A 320       4.847 -18.158 -21.830  1.00 98.19           C  
ATOM   2558  N   TYR A 321       0.688 -18.487 -15.387  1.00 98.23           N  
ATOM   2559  CA  TYR A 321       1.050 -18.674 -13.987  1.00 98.23           C  
ATOM   2560  C   TYR A 321       1.876 -19.941 -13.801  1.00 98.23           C  
ATOM   2561  CB  TYR A 321      -0.205 -18.735 -13.111  1.00 98.23           C  
ATOM   2562  O   TYR A 321       1.481 -21.019 -14.253  1.00 98.23           O  
ATOM   2563  CG  TYR A 321      -0.955 -17.428 -13.032  1.00 98.23           C  
ATOM   2564  CD1 TYR A 321      -0.529 -16.408 -12.184  1.00 98.23           C  
ATOM   2565  CD2 TYR A 321      -2.090 -17.209 -13.805  1.00 98.23           C  
ATOM   2566  CE1 TYR A 321      -1.218 -15.202 -12.107  1.00 98.23           C  
ATOM   2567  CE2 TYR A 321      -2.787 -16.008 -13.736  1.00 98.23           C  
ATOM   2568  OH  TYR A 321      -3.030 -13.820 -12.813  1.00 98.23           O  
ATOM   2569  CZ  TYR A 321      -2.344 -15.011 -12.885  1.00 98.23           C  
ATOM   2570  N   PHE A 322       3.007 -19.856 -13.089  1.00 98.39           N  
ATOM   2571  CA  PHE A 322       3.909 -20.996 -12.979  1.00 98.39           C  
ATOM   2572  C   PHE A 322       4.421 -21.146 -11.551  1.00 98.39           C  
ATOM   2573  CB  PHE A 322       5.087 -20.847 -13.946  1.00 98.39           C  
ATOM   2574  O   PHE A 322       5.068 -22.141 -11.219  1.00 98.39           O  
ATOM   2575  CG  PHE A 322       6.010 -19.707 -13.608  1.00 98.39           C  
ATOM   2576  CD1 PHE A 322       5.687 -18.403 -13.966  1.00 98.39           C  
ATOM   2577  CD2 PHE A 322       7.200 -19.939 -12.930  1.00 98.39           C  
ATOM   2578  CE1 PHE A 322       6.539 -17.346 -13.654  1.00 98.39           C  
ATOM   2579  CE2 PHE A 322       8.056 -18.887 -12.615  1.00 98.39           C  
ATOM   2580  CZ  PHE A 322       7.724 -17.592 -12.978  1.00 98.39           C  
ATOM   2581  N   ALA A 323       4.197 -20.102 -10.731  1.00 98.62           N  
ATOM   2582  CA  ALA A 323       4.727 -20.102  -9.370  1.00 98.62           C  
ATOM   2583  C   ALA A 323       3.739 -19.464  -8.397  1.00 98.62           C  
ATOM   2584  CB  ALA A 323       6.066 -19.371  -9.319  1.00 98.62           C  
ATOM   2585  O   ALA A 323       2.667 -19.008  -8.801  1.00 98.62           O  
ATOM   2586  N   GLU A 324       4.142 -19.517  -7.115  1.00 98.56           N  
ATOM   2587  CA  GLU A 324       3.374 -18.872  -6.055  1.00 98.56           C  
ATOM   2588  C   GLU A 324       4.281 -18.409  -4.919  1.00 98.56           C  
ATOM   2589  CB  GLU A 324       2.299 -19.820  -5.517  1.00 98.56           C  
ATOM   2590  O   GLU A 324       5.405 -18.895  -4.778  1.00 98.56           O  
ATOM   2591  CG  GLU A 324       2.856 -21.009  -4.748  1.00 98.56           C  
ATOM   2592  CD  GLU A 324       1.778 -21.953  -4.238  1.00 98.56           C  
ATOM   2593  OE1 GLU A 324       2.066 -22.773  -3.337  1.00 98.56           O  
ATOM   2594  OE2 GLU A 324       0.637 -21.872  -4.745  1.00 98.56           O  
ATOM   2595  N   PHE A 325       3.802 -17.451  -4.192  1.00 98.75           N  
ATOM   2596  CA  PHE A 325       4.496 -17.153  -2.945  1.00 98.75           C  
ATOM   2597  C   PHE A 325       3.501 -16.913  -1.815  1.00 98.75           C  
ATOM   2598  CB  PHE A 325       5.405 -15.931  -3.113  1.00 98.75           C  
ATOM   2599  O   PHE A 325       2.351 -16.543  -2.062  1.00 98.75           O  
ATOM   2600  CG  PHE A 325       4.666 -14.670  -3.470  1.00 98.75           C  
ATOM   2601  CD1 PHE A 325       4.447 -14.328  -4.799  1.00 98.75           C  
ATOM   2602  CD2 PHE A 325       4.189 -13.825  -2.476  1.00 98.75           C  
ATOM   2603  CE1 PHE A 325       3.763 -13.161  -5.132  1.00 98.75           C  
ATOM   2604  CE2 PHE A 325       3.505 -12.657  -2.801  1.00 98.75           C  
ATOM   2605  CZ  PHE A 325       3.294 -12.326  -4.130  1.00 98.75           C  
ATOM   2606  N   GLU A 326       3.942 -17.234  -0.634  1.00 98.66           N  
ATOM   2607  CA  GLU A 326       3.171 -17.166   0.603  1.00 98.66           C  
ATOM   2608  C   GLU A 326       3.932 -16.408   1.687  1.00 98.66           C  
ATOM   2609  CB  GLU A 326       2.817 -18.572   1.095  1.00 98.66           C  
ATOM   2610  O   GLU A 326       5.116 -16.664   1.916  1.00 98.66           O  
ATOM   2611  CG  GLU A 326       1.992 -18.587   2.373  1.00 98.66           C  
ATOM   2612  CD  GLU A 326       1.698 -19.989   2.882  1.00 98.66           C  
ATOM   2613  OE1 GLU A 326       2.329 -20.419   3.874  1.00 98.66           O  
ATOM   2614  OE2 GLU A 326       0.832 -20.664   2.282  1.00 98.66           O  
ATOM   2615  N   LEU A 327       3.290 -15.444   2.301  1.00 98.76           N  
ATOM   2616  CA  LEU A 327       3.878 -14.743   3.437  1.00 98.76           C  
ATOM   2617  C   LEU A 327       3.490 -15.413   4.751  1.00 98.76           C  
ATOM   2618  CB  LEU A 327       3.437 -13.277   3.449  1.00 98.76           C  
ATOM   2619  O   LEU A 327       2.312 -15.442   5.113  1.00 98.76           O  
ATOM   2620  CG  LEU A 327       3.684 -12.484   2.165  1.00 98.76           C  
ATOM   2621  CD1 LEU A 327       3.315 -11.018   2.367  1.00 98.76           C  
ATOM   2622  CD2 LEU A 327       5.137 -12.618   1.724  1.00 98.76           C  
ATOM   2623  N   ASN A 328       4.503 -15.861   5.511  1.00 98.01           N  
ATOM   2624  CA  ASN A 328       4.167 -16.753   6.615  1.00 98.01           C  
ATOM   2625  C   ASN A 328       4.901 -16.363   7.895  1.00 98.01           C  
ATOM   2626  CB  ASN A 328       4.478 -18.205   6.246  1.00 98.01           C  
ATOM   2627  O   ASN A 328       4.909 -17.121   8.867  1.00 98.01           O  
ATOM   2628  CG  ASN A 328       5.916 -18.400   5.805  1.00 98.01           C  
ATOM   2629  ND2 ASN A 328       6.198 -19.543   5.190  1.00 98.01           N  
ATOM   2630  OD1 ASN A 328       6.766 -17.531   6.016  1.00 98.01           O  
ATOM   2631  N   ARG A 329       5.531 -15.208   7.908  1.00 98.13           N  
ATOM   2632  CA  ARG A 329       6.250 -14.814   9.116  1.00 98.13           C  
ATOM   2633  C   ARG A 329       6.328 -13.296   9.236  1.00 98.13           C  
ATOM   2634  CB  ARG A 329       7.657 -15.414   9.124  1.00 98.13           C  
ATOM   2635  O   ARG A 329       6.740 -12.614   8.296  1.00 98.13           O  
ATOM   2636  CG  ARG A 329       8.403 -15.216  10.434  1.00 98.13           C  
ATOM   2637  CD  ARG A 329       9.695 -16.021  10.475  1.00 98.13           C  
ATOM   2638  NE  ARG A 329      10.438 -15.786  11.710  1.00 98.13           N  
ATOM   2639  NH1 ARG A 329      12.136 -17.272  11.215  1.00 98.13           N  
ATOM   2640  NH2 ARG A 329      12.172 -16.098  13.183  1.00 98.13           N  
ATOM   2641  CZ  ARG A 329      11.580 -16.386  12.033  1.00 98.13           C  
ATOM   2642  N   ASN A 330       5.987 -12.817  10.464  1.00 98.39           N  
ATOM   2643  CA  ASN A 330       6.110 -11.396  10.773  1.00 98.39           C  
ATOM   2644  C   ASN A 330       7.553 -11.014  11.089  1.00 98.39           C  
ATOM   2645  CB  ASN A 330       5.193 -11.019  11.938  1.00 98.39           C  
ATOM   2646  O   ASN A 330       8.372 -11.877  11.408  1.00 98.39           O  
ATOM   2647  CG  ASN A 330       3.728 -10.997  11.546  1.00 98.39           C  
ATOM   2648  ND2 ASN A 330       2.879 -11.562  12.395  1.00 98.39           N  
ATOM   2649  OD1 ASN A 330       3.364 -10.478  10.488  1.00 98.39           O  
ATOM   2650  N   VAL A 331       7.805  -9.717  11.002  1.00 97.99           N  
ATOM   2651  CA  VAL A 331       9.125  -9.214  11.367  1.00 97.99           C  
ATOM   2652  C   VAL A 331       9.284  -9.234  12.886  1.00 97.99           C  
ATOM   2653  CB  VAL A 331       9.359  -7.786  10.826  1.00 97.99           C  
ATOM   2654  O   VAL A 331       8.301  -9.106  13.620  1.00 97.99           O  
ATOM   2655  CG1 VAL A 331       9.294  -7.770   9.300  1.00 97.99           C  
ATOM   2656  CG2 VAL A 331       8.336  -6.818  11.418  1.00 97.99           C  
ATOM   2657  N   ASP A 332      10.523  -9.403  13.352  1.00 96.64           N  
ATOM   2658  CA  ASP A 332      10.819  -9.367  14.781  1.00 96.64           C  
ATOM   2659  C   ASP A 332      10.943  -7.929  15.279  1.00 96.64           C  
ATOM   2660  CB  ASP A 332      12.103 -10.141  15.082  1.00 96.64           C  
ATOM   2661  O   ASP A 332      10.489  -7.606  16.379  1.00 96.64           O  
ATOM   2662  CG  ASP A 332      11.926 -11.646  14.984  1.00 96.64           C  
ATOM   2663  OD1 ASP A 332      10.885 -12.168  15.439  1.00 96.64           O  
ATOM   2664  OD2 ASP A 332      12.836 -12.316  14.450  1.00 96.64           O  
ATOM   2665  N   GLU A 333      11.566  -7.113  14.485  1.00 97.25           N  
ATOM   2666  CA  GLU A 333      11.765  -5.692  14.755  1.00 97.25           C  
ATOM   2667  C   GLU A 333      11.545  -4.855  13.498  1.00 97.25           C  
ATOM   2668  CB  GLU A 333      13.169  -5.442  15.313  1.00 97.25           C  
ATOM   2669  O   GLU A 333      12.124  -5.139  12.447  1.00 97.25           O  
ATOM   2670  CG  GLU A 333      13.411  -4.004  15.747  1.00 97.25           C  
ATOM   2671  CD  GLU A 333      14.847  -3.739  16.172  1.00 97.25           C  
ATOM   2672  OE1 GLU A 333      15.189  -2.569  16.459  1.00 97.25           O  
ATOM   2673  OE2 GLU A 333      15.636  -4.709  16.216  1.00 97.25           O  
ATOM   2674  N   PHE A 334      10.825  -3.841  13.608  1.00 97.54           N  
ATOM   2675  CA  PHE A 334      10.342  -3.071  12.467  1.00 97.54           C  
ATOM   2676  C   PHE A 334      11.482  -2.299  11.814  1.00 97.54           C  
ATOM   2677  CB  PHE A 334       9.234  -2.106  12.900  1.00 97.54           C  
ATOM   2678  O   PHE A 334      11.654  -2.350  10.595  1.00 97.54           O  
ATOM   2679  CG  PHE A 334       8.464  -1.512  11.751  1.00 97.54           C  
ATOM   2680  CD1 PHE A 334       8.851  -0.302  11.188  1.00 97.54           C  
ATOM   2681  CD2 PHE A 334       7.353  -2.165  11.233  1.00 97.54           C  
ATOM   2682  CE1 PHE A 334       8.140   0.250  10.125  1.00 97.54           C  
ATOM   2683  CE2 PHE A 334       6.637  -1.620  10.171  1.00 97.54           C  
ATOM   2684  CZ  PHE A 334       7.032  -0.412   9.619  1.00 97.54           C  
ATOM   2685  N   PHE A 335      12.236  -1.544  12.571  1.00 97.71           N  
ATOM   2686  CA  PHE A 335      13.255  -0.660  12.017  1.00 97.71           C  
ATOM   2687  C   PHE A 335      14.273  -1.450  11.203  1.00 97.71           C  
ATOM   2688  CB  PHE A 335      13.963   0.114  13.134  1.00 97.71           C  
ATOM   2689  O   PHE A 335      14.479  -1.173  10.020  1.00 97.71           O  
ATOM   2690  CG  PHE A 335      14.993   1.091  12.637  1.00 97.71           C  
ATOM   2691  CD1 PHE A 335      16.349   0.822  12.773  1.00 97.71           C  
ATOM   2692  CD2 PHE A 335      14.604   2.280  12.033  1.00 97.71           C  
ATOM   2693  CE1 PHE A 335      17.305   1.726  12.313  1.00 97.71           C  
ATOM   2694  CE2 PHE A 335      15.554   3.188  11.572  1.00 97.71           C  
ATOM   2695  CZ  PHE A 335      16.904   2.909  11.713  1.00 97.71           C  
ATOM   2696  N   THR A 336      14.859  -2.522  11.723  1.00 97.96           N  
ATOM   2697  CA  THR A 336      15.982  -3.219  11.104  1.00 97.96           C  
ATOM   2698  C   THR A 336      15.499  -4.126   9.975  1.00 97.96           C  
ATOM   2699  CB  THR A 336      16.762  -4.052  12.138  1.00 97.96           C  
ATOM   2700  O   THR A 336      16.263  -4.454   9.065  1.00 97.96           O  
ATOM   2701  CG2 THR A 336      17.528  -3.153  13.102  1.00 97.96           C  
ATOM   2702  OG1 THR A 336      15.842  -4.859  12.883  1.00 97.96           O  
ATOM   2703  N   GLN A 337      14.193  -4.539  10.017  1.00 98.44           N  
ATOM   2704  CA  GLN A 337      13.772  -5.538   9.041  1.00 98.44           C  
ATOM   2705  C   GLN A 337      12.799  -4.942   8.028  1.00 98.44           C  
ATOM   2706  CB  GLN A 337      13.132  -6.738   9.741  1.00 98.44           C  
ATOM   2707  O   GLN A 337      12.675  -5.443   6.908  1.00 98.44           O  
ATOM   2708  CG  GLN A 337      14.118  -7.587  10.531  1.00 98.44           C  
ATOM   2709  CD  GLN A 337      13.465  -8.791  11.184  1.00 98.44           C  
ATOM   2710  NE2 GLN A 337      14.248  -9.839  11.414  1.00 98.44           N  
ATOM   2711  OE1 GLN A 337      12.266  -8.779  11.480  1.00 98.44           O  
ATOM   2712  N   THR A 338      12.154  -3.802   8.453  1.00 98.15           N  
ATOM   2713  CA  THR A 338      11.229  -3.184   7.510  1.00 98.15           C  
ATOM   2714  C   THR A 338      11.754  -1.827   7.048  1.00 98.15           C  
ATOM   2715  CB  THR A 338       9.830  -3.011   8.131  1.00 98.15           C  
ATOM   2716  O   THR A 338      11.938  -1.602   5.850  1.00 98.15           O  
ATOM   2717  CG2 THR A 338       8.861  -2.379   7.138  1.00 98.15           C  
ATOM   2718  OG1 THR A 338       9.326  -4.294   8.523  1.00 98.15           O  
ATOM   2719  N   GLU A 339      12.064  -0.917   8.033  1.00 97.81           N  
ATOM   2720  CA  GLU A 339      12.517   0.426   7.684  1.00 97.81           C  
ATOM   2721  C   GLU A 339      13.863   0.385   6.965  1.00 97.81           C  
ATOM   2722  CB  GLU A 339      12.616   1.302   8.936  1.00 97.81           C  
ATOM   2723  O   GLU A 339      14.077   1.117   5.996  1.00 97.81           O  
ATOM   2724  CG  GLU A 339      13.156   2.699   8.667  1.00 97.81           C  
ATOM   2725  CD  GLU A 339      12.271   3.517   7.740  1.00 97.81           C  
ATOM   2726  OE1 GLU A 339      12.754   4.520   7.167  1.00 97.81           O  
ATOM   2727  OE2 GLU A 339      11.084   3.152   7.586  1.00 97.81           O  
ATOM   2728  N   GLN A 340      14.806  -0.526   7.204  1.00 97.99           N  
ATOM   2729  CA  GLN A 340      16.136  -0.590   6.608  1.00 97.99           C  
ATOM   2730  C   GLN A 340      16.135  -1.457   5.352  1.00 97.99           C  
ATOM   2731  CB  GLN A 340      17.152  -1.129   7.616  1.00 97.99           C  
ATOM   2732  O   GLN A 340      17.109  -1.466   4.597  1.00 97.99           O  
ATOM   2733  CG  GLN A 340      17.540  -0.126   8.694  1.00 97.99           C  
ATOM   2734  CD  GLN A 340      18.627  -0.645   9.616  1.00 97.99           C  
ATOM   2735  NE2 GLN A 340      19.316   0.267  10.294  1.00 97.99           N  
ATOM   2736  OE1 GLN A 340      18.845  -1.857   9.719  1.00 97.99           O  
ATOM   2737  N   ALA A 341      15.016  -2.200   5.179  1.00 98.40           N  
ATOM   2738  CA  ALA A 341      14.935  -2.980   3.947  1.00 98.40           C  
ATOM   2739  C   ALA A 341      14.994  -2.076   2.719  1.00 98.40           C  
ATOM   2740  CB  ALA A 341      13.656  -3.814   3.929  1.00 98.40           C  
ATOM   2741  O   ALA A 341      14.261  -1.087   2.633  1.00 98.40           O  
ATOM   2742  N   ALA A 342      15.918  -2.362   1.790  1.00 98.16           N  
ATOM   2743  CA  ALA A 342      16.113  -1.593   0.563  1.00 98.16           C  
ATOM   2744  C   ALA A 342      15.939  -2.474  -0.670  1.00 98.16           C  
ATOM   2745  CB  ALA A 342      17.493  -0.941   0.558  1.00 98.16           C  
ATOM   2746  O   ALA A 342      16.481  -3.581  -0.732  1.00 98.16           O  
ATOM   2747  N   PHE A 343      15.141  -2.003  -1.613  1.00 98.43           N  
ATOM   2748  CA  PHE A 343      14.869  -2.703  -2.863  1.00 98.43           C  
ATOM   2749  C   PHE A 343      15.434  -1.933  -4.050  1.00 98.43           C  
ATOM   2750  CB  PHE A 343      13.363  -2.917  -3.044  1.00 98.43           C  
ATOM   2751  O   PHE A 343      15.362  -0.703  -4.089  1.00 98.43           O  
ATOM   2752  CG  PHE A 343      12.733  -3.751  -1.962  1.00 98.43           C  
ATOM   2753  CD1 PHE A 343      12.548  -5.117  -2.136  1.00 98.43           C  
ATOM   2754  CD2 PHE A 343      12.326  -3.168  -0.768  1.00 98.43           C  
ATOM   2755  CE1 PHE A 343      11.965  -5.891  -1.135  1.00 98.43           C  
ATOM   2756  CE2 PHE A 343      11.743  -3.936   0.236  1.00 98.43           C  
ATOM   2757  CZ  PHE A 343      11.563  -5.297   0.050  1.00 98.43           C  
ATOM   2758  N   CYS A 344      16.007  -2.746  -5.026  1.00 97.84           N  
ATOM   2759  CA  CYS A 344      16.613  -2.122  -6.197  1.00 97.84           C  
ATOM   2760  C   CYS A 344      16.385  -2.967  -7.444  1.00 97.84           C  
ATOM   2761  CB  CYS A 344      18.111  -1.913  -5.978  1.00 97.84           C  
ATOM   2762  O   CYS A 344      16.812  -4.122  -7.504  1.00 97.84           O  
ATOM   2763  SG  CYS A 344      18.922  -1.006  -7.313  1.00 97.84           S  
ATOM   2764  N   THR A 345      15.807  -2.345  -8.445  1.00 97.56           N  
ATOM   2765  CA  THR A 345      15.455  -3.086  -9.651  1.00 97.56           C  
ATOM   2766  C   THR A 345      16.707  -3.589 -10.363  1.00 97.56           C  
ATOM   2767  CB  THR A 345      14.627  -2.218 -10.617  1.00 97.56           C  
ATOM   2768  O   THR A 345      16.634  -4.500 -11.190  1.00 97.56           O  
ATOM   2769  CG2 THR A 345      13.265  -1.877 -10.021  1.00 97.56           C  
ATOM   2770  OG1 THR A 345      15.336  -1.003 -10.887  1.00 97.56           O  
ATOM   2771  N   SER A 346      17.865  -2.934 -10.126  1.00 97.01           N  
ATOM   2772  CA  SER A 346      19.100  -3.359 -10.776  1.00 97.01           C  
ATOM   2773  C   SER A 346      19.634  -4.648 -10.161  1.00 97.01           C  
ATOM   2774  CB  SER A 346      20.161  -2.262 -10.682  1.00 97.01           C  
ATOM   2775  O   SER A 346      20.566  -5.257 -10.692  1.00 97.01           O  
ATOM   2776  OG  SER A 346      20.585  -2.086  -9.341  1.00 97.01           O  
ATOM   2777  N   HIS A 347      19.078  -4.984  -8.998  1.00 97.87           N  
ATOM   2778  CA  HIS A 347      19.459  -6.270  -8.424  1.00 97.87           C  
ATOM   2779  C   HIS A 347      18.772  -7.422  -9.149  1.00 97.87           C  
ATOM   2780  CB  HIS A 347      19.120  -6.311  -6.933  1.00 97.87           C  
ATOM   2781  O   HIS A 347      17.592  -7.693  -8.915  1.00 97.87           O  
ATOM   2782  CG  HIS A 347      19.927  -5.360  -6.108  1.00 97.87           C  
ATOM   2783  CD2 HIS A 347      20.988  -4.583  -6.429  1.00 97.87           C  
ATOM   2784  ND1 HIS A 347      19.671  -5.131  -4.773  1.00 97.87           N  
ATOM   2785  CE1 HIS A 347      20.542  -4.250  -4.309  1.00 97.87           C  
ATOM   2786  NE2 HIS A 347      21.352  -3.902  -5.294  1.00 97.87           N  
ATOM   2787  N   VAL A 348      19.485  -8.090 -10.041  1.00 97.31           N  
ATOM   2788  CA  VAL A 348      18.951  -9.214 -10.802  1.00 97.31           C  
ATOM   2789  C   VAL A 348      19.914 -10.396 -10.723  1.00 97.31           C  
ATOM   2790  CB  VAL A 348      18.696  -8.831 -12.277  1.00 97.31           C  
ATOM   2791  O   VAL A 348      21.064 -10.241 -10.308  1.00 97.31           O  
ATOM   2792  CG1 VAL A 348      17.600  -7.773 -12.379  1.00 97.31           C  
ATOM   2793  CG2 VAL A 348      19.986  -8.334 -12.928  1.00 97.31           C  
ATOM   2794  N   VAL A 349      19.384 -11.543 -11.078  1.00 96.17           N  
ATOM   2795  CA  VAL A 349      20.186 -12.761 -11.145  1.00 96.17           C  
ATOM   2796  C   VAL A 349      20.296 -13.229 -12.595  1.00 96.17           C  
ATOM   2797  CB  VAL A 349      19.587 -13.883 -10.267  1.00 96.17           C  
ATOM   2798  O   VAL A 349      19.590 -12.725 -13.471  1.00 96.17           O  
ATOM   2799  CG1 VAL A 349      19.595 -13.478  -8.794  1.00 96.17           C  
ATOM   2800  CG2 VAL A 349      18.170 -14.220 -10.725  1.00 96.17           C  
ATOM   2801  N   PRO A 350      21.286 -14.170 -12.845  1.00 94.65           N  
ATOM   2802  CA  PRO A 350      21.422 -14.653 -14.222  1.00 94.65           C  
ATOM   2803  C   PRO A 350      20.093 -15.106 -14.822  1.00 94.65           C  
ATOM   2804  CB  PRO A 350      22.390 -15.830 -14.089  1.00 94.65           C  
ATOM   2805  O   PRO A 350      19.291 -15.749 -14.140  1.00 94.65           O  
ATOM   2806  CG  PRO A 350      23.228 -15.503 -12.895  1.00 94.65           C  
ATOM   2807  CD  PRO A 350      22.352 -14.857 -11.860  1.00 94.65           C  
ATOM   2808  N   GLY A 351      19.910 -14.709 -16.141  1.00 95.08           N  
ATOM   2809  CA  GLY A 351      18.711 -15.107 -16.860  1.00 95.08           C  
ATOM   2810  C   GLY A 351      17.645 -14.027 -16.888  1.00 95.08           C  
ATOM   2811  O   GLY A 351      16.674 -14.125 -17.641  1.00 95.08           O  
ATOM   2812  N   ILE A 352      17.759 -13.056 -16.062  1.00 97.37           N  
ATOM   2813  CA  ILE A 352      16.873 -11.897 -16.025  1.00 97.37           C  
ATOM   2814  C   ILE A 352      17.665 -10.631 -16.343  1.00 97.37           C  
ATOM   2815  CB  ILE A 352      16.175 -11.764 -14.653  1.00 97.37           C  
ATOM   2816  O   ILE A 352      18.737 -10.404 -15.777  1.00 97.37           O  
ATOM   2817  CG1 ILE A 352      15.388 -13.038 -14.328  1.00 97.37           C  
ATOM   2818  CG2 ILE A 352      15.261 -10.534 -14.630  1.00 97.37           C  
ATOM   2819  CD1 ILE A 352      14.870 -13.098 -12.897  1.00 97.37           C  
ATOM   2820  N   GLY A 353      17.120  -9.786 -17.204  1.00 96.67           N  
ATOM   2821  CA  GLY A 353      17.821  -8.568 -17.580  1.00 96.67           C  
ATOM   2822  C   GLY A 353      16.898  -7.377 -17.751  1.00 96.67           C  
ATOM   2823  O   GLY A 353      15.779  -7.372 -17.233  1.00 96.67           O  
ATOM   2824  N   PHE A 354      17.465  -6.378 -18.417  1.00 97.27           N  
ATOM   2825  CA  PHE A 354      16.738  -5.117 -18.508  1.00 97.27           C  
ATOM   2826  C   PHE A 354      16.420  -4.780 -19.960  1.00 97.27           C  
ATOM   2827  CB  PHE A 354      17.546  -3.983 -17.870  1.00 97.27           C  
ATOM   2828  O   PHE A 354      17.249  -4.993 -20.848  1.00 97.27           O  
ATOM   2829  CG  PHE A 354      17.983  -4.269 -16.459  1.00 97.27           C  
ATOM   2830  CD1 PHE A 354      17.063  -4.271 -15.418  1.00 97.27           C  
ATOM   2831  CD2 PHE A 354      19.316  -4.535 -16.173  1.00 97.27           C  
ATOM   2832  CE1 PHE A 354      17.466  -4.535 -14.111  1.00 97.27           C  
ATOM   2833  CE2 PHE A 354      19.726  -4.800 -14.870  1.00 97.27           C  
ATOM   2834  CZ  PHE A 354      18.799  -4.799 -13.840  1.00 97.27           C  
ATOM   2835  N   SER A 355      15.172  -4.356 -20.207  1.00 97.39           N  
ATOM   2836  CA  SER A 355      14.811  -3.768 -21.493  1.00 97.39           C  
ATOM   2837  C   SER A 355      15.185  -2.291 -21.550  1.00 97.39           C  
ATOM   2838  CB  SER A 355      13.313  -3.934 -21.757  1.00 97.39           C  
ATOM   2839  O   SER A 355      15.781  -1.760 -20.611  1.00 97.39           O  
ATOM   2840  OG  SER A 355      12.554  -3.127 -20.873  1.00 97.39           O  
ATOM   2841  N   ASP A 356      14.847  -1.656 -22.674  1.00 96.08           N  
ATOM   2842  CA  ASP A 356      15.134  -0.235 -22.839  1.00 96.08           C  
ATOM   2843  C   ASP A 356      13.944   0.620 -22.411  1.00 96.08           C  
ATOM   2844  CB  ASP A 356      15.507   0.072 -24.291  1.00 96.08           C  
ATOM   2845  O   ASP A 356      13.818   1.773 -22.828  1.00 96.08           O  
ATOM   2846  CG  ASP A 356      16.880  -0.452 -24.674  1.00 96.08           C  
ATOM   2847  OD1 ASP A 356      17.768  -0.533 -23.799  1.00 96.08           O  
ATOM   2848  OD2 ASP A 356      17.076  -0.783 -25.864  1.00 96.08           O  
ATOM   2849  N   ASP A 357      13.104   0.029 -21.605  1.00 98.05           N  
ATOM   2850  CA  ASP A 357      12.048   0.812 -20.971  1.00 98.05           C  
ATOM   2851  C   ASP A 357      12.618   2.058 -20.296  1.00 98.05           C  
ATOM   2852  CB  ASP A 357      11.289  -0.038 -19.950  1.00 98.05           C  
ATOM   2853  O   ASP A 357      13.401   1.954 -19.349  1.00 98.05           O  
ATOM   2854  CG  ASP A 357      10.156   0.716 -19.276  1.00 98.05           C  
ATOM   2855  OD1 ASP A 357      10.264   1.948 -19.099  1.00 98.05           O  
ATOM   2856  OD2 ASP A 357       9.147   0.071 -18.916  1.00 98.05           O  
ATOM   2857  N   PRO A 358      12.253   3.271 -20.711  1.00 98.15           N  
ATOM   2858  CA  PRO A 358      12.866   4.497 -20.195  1.00 98.15           C  
ATOM   2859  C   PRO A 358      12.655   4.676 -18.693  1.00 98.15           C  
ATOM   2860  CB  PRO A 358      12.159   5.603 -20.982  1.00 98.15           C  
ATOM   2861  O   PRO A 358      13.531   5.200 -18.001  1.00 98.15           O  
ATOM   2862  CG  PRO A 358      10.916   4.962 -21.509  1.00 98.15           C  
ATOM   2863  CD  PRO A 358      11.179   3.496 -21.698  1.00 98.15           C  
ATOM   2864  N   LEU A 359      11.506   4.251 -18.194  1.00 98.54           N  
ATOM   2865  CA  LEU A 359      11.252   4.349 -16.760  1.00 98.54           C  
ATOM   2866  C   LEU A 359      12.118   3.361 -15.986  1.00 98.54           C  
ATOM   2867  CB  LEU A 359       9.773   4.095 -16.459  1.00 98.54           C  
ATOM   2868  O   LEU A 359      12.712   3.716 -14.965  1.00 98.54           O  
ATOM   2869  CG  LEU A 359       9.337   4.274 -15.004  1.00 98.54           C  
ATOM   2870  CD1 LEU A 359       9.605   5.703 -14.543  1.00 98.54           C  
ATOM   2871  CD2 LEU A 359       7.863   3.922 -14.840  1.00 98.54           C  
ATOM   2872  N   LEU A 360      12.202   2.111 -16.445  1.00 98.57           N  
ATOM   2873  CA  LEU A 360      13.004   1.082 -15.792  1.00 98.57           C  
ATOM   2874  C   LEU A 360      14.467   1.503 -15.710  1.00 98.57           C  
ATOM   2875  CB  LEU A 360      12.884  -0.247 -16.542  1.00 98.57           C  
ATOM   2876  O   LEU A 360      15.105   1.347 -14.666  1.00 98.57           O  
ATOM   2877  CG  LEU A 360      13.736  -1.403 -16.013  1.00 98.57           C  
ATOM   2878  CD1 LEU A 360      13.377  -1.705 -14.562  1.00 98.57           C  
ATOM   2879  CD2 LEU A 360      13.555  -2.642 -16.883  1.00 98.57           C  
ATOM   2880  N   GLN A 361      15.026   2.075 -16.804  1.00 97.71           N  
ATOM   2881  CA  GLN A 361      16.422   2.503 -16.808  1.00 97.71           C  
ATOM   2882  C   GLN A 361      16.676   3.561 -15.739  1.00 97.71           C  
ATOM   2883  CB  GLN A 361      16.814   3.042 -18.184  1.00 97.71           C  
ATOM   2884  O   GLN A 361      17.695   3.518 -15.046  1.00 97.71           O  
ATOM   2885  CG  GLN A 361      16.797   1.991 -19.285  1.00 97.71           C  
ATOM   2886  CD  GLN A 361      17.736   0.832 -19.006  1.00 97.71           C  
ATOM   2887  NE2 GLN A 361      17.236  -0.388 -19.169  1.00 97.71           N  
ATOM   2888  OE1 GLN A 361      18.900   1.032 -18.647  1.00 97.71           O  
ATOM   2889  N   GLY A 362      15.780   4.463 -15.595  1.00 98.21           N  
ATOM   2890  CA  GLY A 362      15.900   5.467 -14.550  1.00 98.21           C  
ATOM   2891  C   GLY A 362      15.799   4.888 -13.151  1.00 98.21           C  
ATOM   2892  O   GLY A 362      16.551   5.279 -12.256  1.00 98.21           O  
ATOM   2893  N   ARG A 363      14.957   3.910 -12.974  1.00 97.80           N  
ATOM   2894  CA  ARG A 363      14.739   3.270 -11.680  1.00 97.80           C  
ATOM   2895  C   ARG A 363      15.982   2.510 -11.229  1.00 97.80           C  
ATOM   2896  CB  ARG A 363      13.539   2.323 -11.744  1.00 97.80           C  
ATOM   2897  O   ARG A 363      16.334   2.532 -10.048  1.00 97.80           O  
ATOM   2898  CG  ARG A 363      12.209   3.027 -11.958  1.00 97.80           C  
ATOM   2899  CD  ARG A 363      11.067   2.035 -12.129  1.00 97.80           C  
ATOM   2900  NE  ARG A 363      10.807   1.295 -10.897  1.00 97.80           N  
ATOM   2901  NH1 ARG A 363       9.567  -0.368 -11.914  1.00 97.80           N  
ATOM   2902  NH2 ARG A 363       9.926  -0.421  -9.650  1.00 97.80           N  
ATOM   2903  CZ  ARG A 363      10.101   0.170 -10.823  1.00 97.80           C  
ATOM   2904  N   ASN A 364      16.615   1.876 -12.177  1.00 97.49           N  
ATOM   2905  CA  ASN A 364      17.823   1.116 -11.872  1.00 97.49           C  
ATOM   2906  C   ASN A 364      18.868   1.981 -11.172  1.00 97.49           C  
ATOM   2907  CB  ASN A 364      18.408   0.503 -13.146  1.00 97.49           C  
ATOM   2908  O   ASN A 364      19.541   1.522 -10.248  1.00 97.49           O  
ATOM   2909  CG  ASN A 364      17.586  -0.660 -13.665  1.00 97.49           C  
ATOM   2910  ND2 ASN A 364      17.725  -0.956 -14.952  1.00 97.49           N  
ATOM   2911  OD1 ASN A 364      16.831  -1.286 -12.917  1.00 97.49           O  
ATOM   2912  N   PHE A 365      18.933   3.181 -11.605  1.00 96.56           N  
ATOM   2913  CA  PHE A 365      19.887   4.131 -11.044  1.00 96.56           C  
ATOM   2914  C   PHE A 365      19.351   4.739  -9.754  1.00 96.56           C  
ATOM   2915  CB  PHE A 365      20.203   5.238 -12.055  1.00 96.56           C  
ATOM   2916  O   PHE A 365      20.039   4.744  -8.731  1.00 96.56           O  
ATOM   2917  CG  PHE A 365      20.651   6.528 -11.422  1.00 96.56           C  
ATOM   2918  CD1 PHE A 365      19.820   7.642 -11.419  1.00 96.56           C  
ATOM   2919  CD2 PHE A 365      21.903   6.626 -10.830  1.00 96.56           C  
ATOM   2920  CE1 PHE A 365      20.232   8.837 -10.834  1.00 96.56           C  
ATOM   2921  CE2 PHE A 365      22.321   7.817 -10.243  1.00 96.56           C  
ATOM   2922  CZ  PHE A 365      21.485   8.922 -10.247  1.00 96.56           C  
ATOM   2923  N   SER A 366      18.243   5.290  -9.786  1.00 97.68           N  
ATOM   2924  CA  SER A 366      17.674   6.144  -8.749  1.00 97.68           C  
ATOM   2925  C   SER A 366      17.496   5.380  -7.441  1.00 97.68           C  
ATOM   2926  CB  SER A 366      16.330   6.716  -9.201  1.00 97.68           C  
ATOM   2927  O   SER A 366      17.766   5.914  -6.363  1.00 97.68           O  
ATOM   2928  OG  SER A 366      15.745   7.498  -8.175  1.00 97.68           O  
ATOM   2929  N   TYR A 367      17.018   4.148  -7.470  1.00 97.74           N  
ATOM   2930  CA  TYR A 367      16.760   3.400  -6.244  1.00 97.74           C  
ATOM   2931  C   TYR A 367      18.048   3.177  -5.460  1.00 97.74           C  
ATOM   2932  CB  TYR A 367      16.104   2.054  -6.564  1.00 97.74           C  
ATOM   2933  O   TYR A 367      18.078   3.358  -4.240  1.00 97.74           O  
ATOM   2934  CG  TYR A 367      14.657   2.167  -6.978  1.00 97.74           C  
ATOM   2935  CD1 TYR A 367      14.123   3.386  -7.390  1.00 97.74           C  
ATOM   2936  CD2 TYR A 367      13.821   1.056  -6.958  1.00 97.74           C  
ATOM   2937  CE1 TYR A 367      12.790   3.496  -7.770  1.00 97.74           C  
ATOM   2938  CE2 TYR A 367      12.486   1.154  -7.337  1.00 97.74           C  
ATOM   2939  OH  TYR A 367      10.659   2.478  -8.117  1.00 97.74           O  
ATOM   2940  CZ  TYR A 367      11.980   2.376  -7.741  1.00 97.74           C  
ATOM   2941  N   PHE A 368      19.073   2.774  -6.191  1.00 96.53           N  
ATOM   2942  CA  PHE A 368      20.362   2.608  -5.529  1.00 96.53           C  
ATOM   2943  C   PHE A 368      20.832   3.924  -4.922  1.00 96.53           C  
ATOM   2944  CB  PHE A 368      21.409   2.080  -6.515  1.00 96.53           C  
ATOM   2945  O   PHE A 368      21.253   3.964  -3.764  1.00 96.53           O  
ATOM   2946  CG  PHE A 368      22.684   1.623  -5.858  1.00 96.53           C  
ATOM   2947  CD1 PHE A 368      23.685   2.533  -5.544  1.00 96.53           C  
ATOM   2948  CD2 PHE A 368      22.880   0.282  -5.555  1.00 96.53           C  
ATOM   2949  CE1 PHE A 368      24.866   2.113  -4.936  1.00 96.53           C  
ATOM   2950  CE2 PHE A 368      24.058  -0.146  -4.948  1.00 96.53           C  
ATOM   2951  CZ  PHE A 368      25.050   0.771  -4.640  1.00 96.53           C  
ATOM   2952  N   ASP A 369      20.679   4.978  -5.680  1.00 97.54           N  
ATOM   2953  CA  ASP A 369      21.163   6.291  -5.265  1.00 97.54           C  
ATOM   2954  C   ASP A 369      20.458   6.760  -3.994  1.00 97.54           C  
ATOM   2955  CB  ASP A 369      20.963   7.316  -6.384  1.00 97.54           C  
ATOM   2956  O   ASP A 369      21.098   7.285  -3.081  1.00 97.54           O  
ATOM   2957  CG  ASP A 369      21.704   8.618  -6.135  1.00 97.54           C  
ATOM   2958  OD1 ASP A 369      22.941   8.593  -5.961  1.00 97.54           O  
ATOM   2959  OD2 ASP A 369      21.043   9.679  -6.110  1.00 97.54           O  
ATOM   2960  N   THR A 370      19.229   6.597  -3.877  1.00 96.60           N  
ATOM   2961  CA  THR A 370      18.484   7.067  -2.715  1.00 96.60           C  
ATOM   2962  C   THR A 370      18.823   6.235  -1.482  1.00 96.60           C  
ATOM   2963  CB  THR A 370      16.966   7.020  -2.969  1.00 96.60           C  
ATOM   2964  O   THR A 370      18.825   6.749  -0.361  1.00 96.60           O  
ATOM   2965  CG2 THR A 370      16.559   8.003  -4.061  1.00 96.60           C  
ATOM   2966  OG1 THR A 370      16.596   5.695  -3.372  1.00 96.60           O  
ATOM   2967  N   GLN A 371      19.136   4.956  -1.631  1.00 97.15           N  
ATOM   2968  CA  GLN A 371      19.537   4.112  -0.510  1.00 97.15           C  
ATOM   2969  C   GLN A 371      20.877   4.561   0.065  1.00 97.15           C  
ATOM   2970  CB  GLN A 371      19.615   2.647  -0.942  1.00 97.15           C  
ATOM   2971  O   GLN A 371      21.111   4.447   1.270  1.00 97.15           O  
ATOM   2972  CG  GLN A 371      18.285   2.071  -1.407  1.00 97.15           C  
ATOM   2973  CD  GLN A 371      17.192   2.202  -0.363  1.00 97.15           C  
ATOM   2974  NE2 GLN A 371      16.004   1.700  -0.682  1.00 97.15           N  
ATOM   2975  OE1 GLN A 371      17.413   2.750   0.722  1.00 97.15           O  
ATOM   2976  N   ILE A 372      21.722   5.094  -0.815  1.00 97.25           N  
ATOM   2977  CA  ILE A 372      22.993   5.626  -0.336  1.00 97.25           C  
ATOM   2978  C   ILE A 372      22.738   6.770   0.643  1.00 97.25           C  
ATOM   2979  CB  ILE A 372      23.880   6.108  -1.505  1.00 97.25           C  
ATOM   2980  O   ILE A 372      23.359   6.835   1.706  1.00 97.25           O  
ATOM   2981  CG1 ILE A 372      24.283   4.925  -2.394  1.00 97.25           C  
ATOM   2982  CG2 ILE A 372      25.116   6.843  -0.978  1.00 97.25           C  
ATOM   2983  CD1 ILE A 372      24.916   5.332  -3.717  1.00 97.25           C  
ATOM   2984  N   SER A 373      21.861   7.630   0.325  1.00 97.09           N  
ATOM   2985  CA  SER A 373      21.525   8.759   1.186  1.00 97.09           C  
ATOM   2986  C   SER A 373      20.978   8.287   2.529  1.00 97.09           C  
ATOM   2987  CB  SER A 373      20.503   9.669   0.502  1.00 97.09           C  
ATOM   2988  O   SER A 373      21.336   8.829   3.576  1.00 97.09           O  
ATOM   2989  OG  SER A 373      21.042  10.226  -0.685  1.00 97.09           O  
ATOM   2990  N   ARG A 374      20.241   7.210   2.486  1.00 97.10           N  
ATOM   2991  CA  ARG A 374      19.537   6.781   3.690  1.00 97.10           C  
ATOM   2992  C   ARG A 374      20.404   5.848   4.529  1.00 97.10           C  
ATOM   2993  CB  ARG A 374      18.223   6.087   3.325  1.00 97.10           C  
ATOM   2994  O   ARG A 374      20.446   5.967   5.755  1.00 97.10           O  
ATOM   2995  CG  ARG A 374      17.157   7.029   2.787  1.00 97.10           C  
ATOM   2996  CD  ARG A 374      15.886   6.283   2.406  1.00 97.10           C  
ATOM   2997  NE  ARG A 374      15.315   5.572   3.546  1.00 97.10           N  
ATOM   2998  NH1 ARG A 374      14.658   3.723   2.328  1.00 97.10           N  
ATOM   2999  NH2 ARG A 374      14.259   3.817   4.584  1.00 97.10           N  
ATOM   3000  CZ  ARG A 374      14.745   4.372   3.484  1.00 97.10           C  
ATOM   3001  N   LEU A 375      21.053   4.957   3.904  1.00 97.62           N  
ATOM   3002  CA  LEU A 375      21.582   3.816   4.644  1.00 97.62           C  
ATOM   3003  C   LEU A 375      23.100   3.740   4.512  1.00 97.62           C  
ATOM   3004  CB  LEU A 375      20.949   2.514   4.146  1.00 97.62           C  
ATOM   3005  O   LEU A 375      23.751   2.973   5.224  1.00 97.62           O  
ATOM   3006  CG  LEU A 375      19.428   2.412   4.264  1.00 97.62           C  
ATOM   3007  CD1 LEU A 375      18.931   1.126   3.612  1.00 97.62           C  
ATOM   3008  CD2 LEU A 375      18.999   2.476   5.726  1.00 97.62           C  
ATOM   3009  N   GLY A 376      23.674   4.504   3.581  1.00 97.34           N  
ATOM   3010  CA  GLY A 376      25.102   4.447   3.314  1.00 97.34           C  
ATOM   3011  C   GLY A 376      25.452   3.568   2.128  1.00 97.34           C  
ATOM   3012  O   GLY A 376      24.622   2.785   1.662  1.00 97.34           O  
ATOM   3013  N   ILE A 377      26.712   3.577   1.631  1.00 97.28           N  
ATOM   3014  CA  ILE A 377      27.170   2.916   0.414  1.00 97.28           C  
ATOM   3015  C   ILE A 377      27.233   1.407   0.638  1.00 97.28           C  
ATOM   3016  CB  ILE A 377      28.550   3.449  -0.033  1.00 97.28           C  
ATOM   3017  O   ILE A 377      27.159   0.627  -0.314  1.00 97.28           O  
ATOM   3018  CG1 ILE A 377      28.912   2.899  -1.418  1.00 97.28           C  
ATOM   3019  CG2 ILE A 377      29.626   3.092   0.996  1.00 97.28           C  
ATOM   3020  CD1 ILE A 377      27.937   3.300  -2.517  1.00 97.28           C  
ATOM   3021  N   ASN A 378      27.309   0.953   1.948  1.00 97.31           N  
ATOM   3022  CA  ASN A 378      27.434  -0.468   2.253  1.00 97.31           C  
ATOM   3023  C   ASN A 378      26.105  -1.062   2.711  1.00 97.31           C  
ATOM   3024  CB  ASN A 378      28.512  -0.696   3.315  1.00 97.31           C  
ATOM   3025  O   ASN A 378      26.083  -2.022   3.483  1.00 97.31           O  
ATOM   3026  CG  ASN A 378      29.911  -0.439   2.791  1.00 97.31           C  
ATOM   3027  ND2 ASN A 378      30.671   0.382   3.508  1.00 97.31           N  
ATOM   3028  OD1 ASN A 378      30.306  -0.972   1.751  1.00 97.31           O  
ATOM   3029  N   TRP A 379      24.982  -0.502   2.359  1.00 97.45           N  
ATOM   3030  CA  TRP A 379      23.663  -0.885   2.852  1.00 97.45           C  
ATOM   3031  C   TRP A 379      23.387  -2.359   2.581  1.00 97.45           C  
ATOM   3032  CB  TRP A 379      22.576  -0.021   2.207  1.00 97.45           C  
ATOM   3033  O   TRP A 379      22.533  -2.968   3.231  1.00 97.45           O  
ATOM   3034  CG  TRP A 379      22.538  -0.107   0.711  1.00 97.45           C  
ATOM   3035  CD1 TRP A 379      23.190   0.702  -0.178  1.00 97.45           C  
ATOM   3036  CD2 TRP A 379      21.805  -1.054  -0.072  1.00 97.45           C  
ATOM   3037  CE2 TRP A 379      22.060  -0.761  -1.430  1.00 97.45           C  
ATOM   3038  CE3 TRP A 379      20.957  -2.125   0.243  1.00 97.45           C  
ATOM   3039  NE1 TRP A 379      22.906   0.314  -1.467  1.00 97.45           N  
ATOM   3040  CH2 TRP A 379      20.670  -2.542  -2.136  1.00 97.45           C  
ATOM   3041  CZ2 TRP A 379      21.496  -1.500  -2.472  1.00 97.45           C  
ATOM   3042  CZ3 TRP A 379      20.397  -2.859  -0.795  1.00 97.45           C  
ATOM   3043  N   GLU A 380      24.075  -2.990   1.574  1.00 96.84           N  
ATOM   3044  CA  GLU A 380      23.844  -4.400   1.273  1.00 96.84           C  
ATOM   3045  C   GLU A 380      24.366  -5.296   2.392  1.00 96.84           C  
ATOM   3046  CB  GLU A 380      24.500  -4.781  -0.056  1.00 96.84           C  
ATOM   3047  O   GLU A 380      24.052  -6.487   2.439  1.00 96.84           O  
ATOM   3048  CG  GLU A 380      23.829  -4.162  -1.273  1.00 96.84           C  
ATOM   3049  CD  GLU A 380      24.435  -2.829  -1.680  1.00 96.84           C  
ATOM   3050  OE1 GLU A 380      24.095  -2.315  -2.770  1.00 96.84           O  
ATOM   3051  OE2 GLU A 380      25.257  -2.294  -0.903  1.00 96.84           O  
ATOM   3052  N   GLU A 381      25.091  -4.757   3.333  1.00 96.77           N  
ATOM   3053  CA  GLU A 381      25.602  -5.524   4.466  1.00 96.77           C  
ATOM   3054  C   GLU A 381      24.599  -5.542   5.616  1.00 96.77           C  
ATOM   3055  CB  GLU A 381      26.939  -4.953   4.942  1.00 96.77           C  
ATOM   3056  O   GLU A 381      24.737  -6.332   6.553  1.00 96.77           O  
ATOM   3057  CG  GLU A 381      28.074  -5.126   3.943  1.00 96.77           C  
ATOM   3058  CD  GLU A 381      29.427  -4.701   4.490  1.00 96.77           C  
ATOM   3059  OE1 GLU A 381      30.372  -4.510   3.692  1.00 96.77           O  
ATOM   3060  OE2 GLU A 381      29.543  -4.560   5.728  1.00 96.77           O  
ATOM   3061  N   LEU A 382      23.649  -4.624   5.579  1.00 97.88           N  
ATOM   3062  CA  LEU A 382      22.587  -4.721   6.574  1.00 97.88           C  
ATOM   3063  C   LEU A 382      21.900  -6.082   6.506  1.00 97.88           C  
ATOM   3064  CB  LEU A 382      21.557  -3.607   6.371  1.00 97.88           C  
ATOM   3065  O   LEU A 382      21.618  -6.585   5.416  1.00 97.88           O  
ATOM   3066  CG  LEU A 382      22.054  -2.177   6.590  1.00 97.88           C  
ATOM   3067  CD1 LEU A 382      20.982  -1.174   6.178  1.00 97.88           C  
ATOM   3068  CD2 LEU A 382      22.457  -1.968   8.046  1.00 97.88           C  
ATOM   3069  N   PRO A 383      21.607  -6.666   7.645  1.00 98.04           N  
ATOM   3070  CA  PRO A 383      21.122  -8.047   7.710  1.00 98.04           C  
ATOM   3071  C   PRO A 383      19.929  -8.297   6.790  1.00 98.04           C  
ATOM   3072  CB  PRO A 383      20.724  -8.212   9.178  1.00 98.04           C  
ATOM   3073  O   PRO A 383      19.903  -9.293   6.063  1.00 98.04           O  
ATOM   3074  CG  PRO A 383      21.687  -7.355   9.934  1.00 98.04           C  
ATOM   3075  CD  PRO A 383      21.925  -6.097   9.149  1.00 98.04           C  
ATOM   3076  N   ILE A 384      18.980  -7.483   6.785  1.00 98.50           N  
ATOM   3077  CA  ILE A 384      17.780  -7.716   5.989  1.00 98.50           C  
ATOM   3078  C   ILE A 384      18.125  -7.655   4.503  1.00 98.50           C  
ATOM   3079  CB  ILE A 384      16.672  -6.693   6.325  1.00 98.50           C  
ATOM   3080  O   ILE A 384      17.468  -8.296   3.680  1.00 98.50           O  
ATOM   3081  CG1 ILE A 384      15.378  -7.044   5.582  1.00 98.50           C  
ATOM   3082  CG2 ILE A 384      17.129  -5.271   5.986  1.00 98.50           C  
ATOM   3083  CD1 ILE A 384      14.812  -8.412   5.937  1.00 98.50           C  
ATOM   3084  N   ASN A 385      19.227  -6.865   4.057  1.00 98.47           N  
ATOM   3085  CA  ASN A 385      19.573  -6.663   2.654  1.00 98.47           C  
ATOM   3086  C   ASN A 385      20.701  -7.594   2.216  1.00 98.47           C  
ATOM   3087  CB  ASN A 385      19.960  -5.205   2.400  1.00 98.47           C  
ATOM   3088  O   ASN A 385      20.980  -7.718   1.022  1.00 98.47           O  
ATOM   3089  CG  ASN A 385      18.827  -4.241   2.692  1.00 98.47           C  
ATOM   3090  ND2 ASN A 385      19.143  -3.140   3.364  1.00 98.47           N  
ATOM   3091  OD1 ASN A 385      17.677  -4.484   2.318  1.00 98.47           O  
ATOM   3092  N   ARG A 386      21.276  -8.202   3.113  1.00 97.74           N  
ATOM   3093  CA  ARG A 386      22.439  -9.052   2.879  1.00 97.74           C  
ATOM   3094  C   ARG A 386      22.050 -10.313   2.116  1.00 97.74           C  
ATOM   3095  CB  ARG A 386      23.107  -9.426   4.204  1.00 97.74           C  
ATOM   3096  O   ARG A 386      21.067 -10.974   2.459  1.00 97.74           O  
ATOM   3097  CG  ARG A 386      24.435 -10.148   4.042  1.00 97.74           C  
ATOM   3098  CD  ARG A 386      25.240 -10.145   5.334  1.00 97.74           C  
ATOM   3099  NE  ARG A 386      24.541 -10.850   6.405  1.00 97.74           N  
ATOM   3100  NH1 ARG A 386      25.635  -9.753   8.120  1.00 97.74           N  
ATOM   3101  NH2 ARG A 386      24.054 -11.344   8.595  1.00 97.74           N  
ATOM   3102  CZ  ARG A 386      24.745 -10.647   7.704  1.00 97.74           C  
ATOM   3103  N   PRO A 387      22.810 -10.703   1.064  1.00 97.05           N  
ATOM   3104  CA  PRO A 387      22.543 -11.964   0.368  1.00 97.05           C  
ATOM   3105  C   PRO A 387      22.828 -13.188   1.234  1.00 97.05           C  
ATOM   3106  CB  PRO A 387      23.493 -11.911  -0.832  1.00 97.05           C  
ATOM   3107  O   PRO A 387      23.599 -13.105   2.193  1.00 97.05           O  
ATOM   3108  CG  PRO A 387      23.943 -10.488  -0.902  1.00 97.05           C  
ATOM   3109  CD  PRO A 387      23.776  -9.868   0.456  1.00 97.05           C  
ATOM   3110  N   VAL A 388      22.273 -14.306   0.902  1.00 95.99           N  
ATOM   3111  CA  VAL A 388      22.473 -15.523   1.682  1.00 95.99           C  
ATOM   3112  C   VAL A 388      23.602 -16.349   1.069  1.00 95.99           C  
ATOM   3113  CB  VAL A 388      21.180 -16.365   1.762  1.00 95.99           C  
ATOM   3114  O   VAL A 388      23.794 -17.512   1.430  1.00 95.99           O  
ATOM   3115  CG1 VAL A 388      20.130 -15.660   2.620  1.00 95.99           C  
ATOM   3116  CG2 VAL A 388      20.635 -16.640   0.362  1.00 95.99           C  
ATOM   3117  N   CYS A 389      24.256 -15.777   0.135  1.00 93.58           N  
ATOM   3118  CA  CYS A 389      25.456 -16.355  -0.460  1.00 93.58           C  
ATOM   3119  C   CYS A 389      26.673 -15.475  -0.199  1.00 93.58           C  
ATOM   3120  CB  CYS A 389      25.269 -16.548  -1.964  1.00 93.58           C  
ATOM   3121  O   CYS A 389      26.532 -14.301   0.149  1.00 93.58           O  
ATOM   3122  SG  CYS A 389      24.941 -15.015  -2.861  1.00 93.58           S  
ATOM   3123  N   PRO A 390      27.865 -16.131  -0.300  1.00 92.18           N  
ATOM   3124  CA  PRO A 390      29.063 -15.329  -0.041  1.00 92.18           C  
ATOM   3125  C   PRO A 390      29.229 -14.180  -1.033  1.00 92.18           C  
ATOM   3126  CB  PRO A 390      30.202 -16.341  -0.181  1.00 92.18           C  
ATOM   3127  O   PRO A 390      28.868 -14.315  -2.205  1.00 92.18           O  
ATOM   3128  CG  PRO A 390      29.560 -17.673   0.042  1.00 92.18           C  
ATOM   3129  CD  PRO A 390      28.148 -17.612  -0.465  1.00 92.18           C  
ATOM   3130  N   VAL A 391      29.735 -12.984  -0.521  1.00 93.66           N  
ATOM   3131  CA  VAL A 391      30.086 -11.821  -1.330  1.00 93.66           C  
ATOM   3132  C   VAL A 391      31.604 -11.665  -1.381  1.00 93.66           C  
ATOM   3133  CB  VAL A 391      29.436 -10.531  -0.780  1.00 93.66           C  
ATOM   3134  O   VAL A 391      32.230 -11.297  -0.384  1.00 93.66           O  
ATOM   3135  CG1 VAL A 391      29.801  -9.330  -1.650  1.00 93.66           C  
ATOM   3136  CG2 VAL A 391      27.919 -10.693  -0.695  1.00 93.66           C  
ATOM   3137  N   MET A 392      32.174 -12.012  -2.609  1.00 91.98           N  
ATOM   3138  CA  MET A 392      33.623 -12.021  -2.790  1.00 91.98           C  
ATOM   3139  C   MET A 392      34.045 -11.015  -3.855  1.00 91.98           C  
ATOM   3140  CB  MET A 392      34.110 -13.420  -3.169  1.00 91.98           C  
ATOM   3141  O   MET A 392      34.117 -11.351  -5.039  1.00 91.98           O  
ATOM   3142  CG  MET A 392      33.612 -14.516  -2.240  1.00 91.98           C  
ATOM   3143  SD  MET A 392      34.132 -14.251  -0.500  1.00 91.98           S  
ATOM   3144  CE  MET A 392      35.917 -14.541  -0.652  1.00 91.98           C  
ATOM   3145  N   ASN A 393      34.212  -9.706  -3.476  1.00 92.91           N  
ATOM   3146  CA  ASN A 393      34.643  -8.630  -4.363  1.00 92.91           C  
ATOM   3147  C   ASN A 393      35.812  -7.848  -3.769  1.00 92.91           C  
ATOM   3148  CB  ASN A 393      33.477  -7.689  -4.672  1.00 92.91           C  
ATOM   3149  O   ASN A 393      36.372  -8.244  -2.745  1.00 92.91           O  
ATOM   3150  CG  ASN A 393      32.888  -7.060  -3.424  1.00 92.91           C  
ATOM   3151  ND2 ASN A 393      31.564  -6.989  -3.364  1.00 92.91           N  
ATOM   3152  OD1 ASN A 393      33.618  -6.640  -2.522  1.00 92.91           O  
ATOM   3153  N   PHE A 394      36.304  -6.799  -4.557  1.00 93.86           N  
ATOM   3154  CA  PHE A 394      37.460  -6.033  -4.105  1.00 93.86           C  
ATOM   3155  C   PHE A 394      37.031  -4.675  -3.563  1.00 93.86           C  
ATOM   3156  CB  PHE A 394      38.464  -5.850  -5.247  1.00 93.86           C  
ATOM   3157  O   PHE A 394      37.861  -3.779  -3.394  1.00 93.86           O  
ATOM   3158  CG  PHE A 394      39.074  -7.138  -5.732  1.00 93.86           C  
ATOM   3159  CD1 PHE A 394      39.993  -7.826  -4.950  1.00 93.86           C  
ATOM   3160  CD2 PHE A 394      38.726  -7.660  -6.971  1.00 93.86           C  
ATOM   3161  CE1 PHE A 394      40.558  -9.018  -5.396  1.00 93.86           C  
ATOM   3162  CE2 PHE A 394      39.287  -8.851  -7.424  1.00 93.86           C  
ATOM   3163  CZ  PHE A 394      40.204  -9.528  -6.636  1.00 93.86           C  
ATOM   3164  N   ASN A 395      35.668  -4.447  -3.432  1.00 94.00           N  
ATOM   3165  CA  ASN A 395      35.186  -3.207  -2.831  1.00 94.00           C  
ATOM   3166  C   ASN A 395      35.665  -3.060  -1.390  1.00 94.00           C  
ATOM   3167  CB  ASN A 395      33.659  -3.138  -2.893  1.00 94.00           C  
ATOM   3168  O   ASN A 395      35.579  -4.004  -0.603  1.00 94.00           O  
ATOM   3169  CG  ASN A 395      33.131  -3.167  -4.314  1.00 94.00           C  
ATOM   3170  ND2 ASN A 395      31.910  -3.662  -4.482  1.00 94.00           N  
ATOM   3171  OD1 ASN A 395      33.814  -2.749  -5.252  1.00 94.00           O  
ATOM   3172  N   ARG A 396      36.316  -1.835  -1.008  1.00 92.46           N  
ATOM   3173  CA  ARG A 396      36.855  -1.573   0.323  1.00 92.46           C  
ATOM   3174  C   ARG A 396      36.269  -0.292   0.909  1.00 92.46           C  
ATOM   3175  CB  ARG A 396      38.381  -1.477   0.276  1.00 92.46           C  
ATOM   3176  O   ARG A 396      35.773   0.563   0.172  1.00 92.46           O  
ATOM   3177  CG  ARG A 396      39.065  -2.751  -0.195  1.00 92.46           C  
ATOM   3178  CD  ARG A 396      38.923  -3.875   0.821  1.00 92.46           C  
ATOM   3179  NE  ARG A 396      39.748  -5.027   0.469  1.00 92.46           N  
ATOM   3180  NH1 ARG A 396      37.979  -6.346  -0.216  1.00 92.46           N  
ATOM   3181  NH2 ARG A 396      40.121  -7.158  -0.302  1.00 92.46           N  
ATOM   3182  CZ  ARG A 396      39.281  -6.174  -0.016  1.00 92.46           C  
ATOM   3183  N   ASP A 397      36.151  -0.172   2.297  1.00 94.55           N  
ATOM   3184  CA  ASP A 397      35.866   1.060   3.025  1.00 94.55           C  
ATOM   3185  C   ASP A 397      34.415   1.493   2.824  1.00 94.55           C  
ATOM   3186  CB  ASP A 397      36.814   2.177   2.584  1.00 94.55           C  
ATOM   3187  O   ASP A 397      33.524   0.653   2.690  1.00 94.55           O  
ATOM   3188  CG  ASP A 397      38.279   1.811   2.752  1.00 94.55           C  
ATOM   3189  OD1 ASP A 397      38.618   1.071   3.700  1.00 94.55           O  
ATOM   3190  OD2 ASP A 397      39.101   2.270   1.929  1.00 94.55           O  
ATOM   3191  N   GLY A 398      34.123   2.872   2.979  1.00 95.33           N  
ATOM   3192  CA  GLY A 398      32.772   3.407   2.912  1.00 95.33           C  
ATOM   3193  C   GLY A 398      32.061   3.401   4.252  1.00 95.33           C  
ATOM   3194  O   GLY A 398      32.385   2.598   5.129  1.00 95.33           O  
ATOM   3195  N   ALA A 399      31.095   4.240   4.409  1.00 95.17           N  
ATOM   3196  CA  ALA A 399      30.347   4.341   5.660  1.00 95.17           C  
ATOM   3197  C   ALA A 399      29.660   3.021   5.996  1.00 95.17           C  
ATOM   3198  CB  ALA A 399      29.318   5.466   5.574  1.00 95.17           C  
ATOM   3199  O   ALA A 399      29.102   2.362   5.115  1.00 95.17           O  
ATOM   3200  N   LEU A 400      29.843   2.614   7.229  1.00 93.73           N  
ATOM   3201  CA  LEU A 400      29.182   1.461   7.830  1.00 93.73           C  
ATOM   3202  C   LEU A 400      29.717   0.160   7.242  1.00 93.73           C  
ATOM   3203  CB  LEU A 400      27.667   1.544   7.624  1.00 93.73           C  
ATOM   3204  O   LEU A 400      28.955  -0.783   7.015  1.00 93.73           O  
ATOM   3205  CG  LEU A 400      26.968   2.768   8.217  1.00 93.73           C  
ATOM   3206  CD1 LEU A 400      25.482   2.747   7.876  1.00 93.73           C  
ATOM   3207  CD2 LEU A 400      27.175   2.824   9.726  1.00 93.73           C  
ATOM   3208  N   ARG A 401      30.952   0.090   6.831  1.00 95.21           N  
ATOM   3209  CA  ARG A 401      31.627  -1.120   6.372  1.00 95.21           C  
ATOM   3210  C   ARG A 401      31.806  -2.114   7.514  1.00 95.21           C  
ATOM   3211  CB  ARG A 401      32.985  -0.778   5.756  1.00 95.21           C  
ATOM   3212  O   ARG A 401      32.404  -1.786   8.541  1.00 95.21           O  
ATOM   3213  CG  ARG A 401      33.765  -1.990   5.273  1.00 95.21           C  
ATOM   3214  CD  ARG A 401      33.051  -2.702   4.132  1.00 95.21           C  
ATOM   3215  NE  ARG A 401      33.829  -3.833   3.632  1.00 95.21           N  
ATOM   3216  NH1 ARG A 401      32.226  -4.532   2.122  1.00 95.21           N  
ATOM   3217  NH2 ARG A 401      34.207  -5.671   2.308  1.00 95.21           N  
ATOM   3218  CZ  ARG A 401      33.419  -4.676   2.689  1.00 95.21           C  
ATOM   3219  N   HIS A 402      31.388  -3.409   7.420  1.00 93.57           N  
ATOM   3220  CA  HIS A 402      31.467  -4.409   8.479  1.00 93.57           C  
ATOM   3221  C   HIS A 402      32.330  -5.593   8.056  1.00 93.57           C  
ATOM   3222  CB  HIS A 402      30.068  -4.892   8.866  1.00 93.57           C  
ATOM   3223  O   HIS A 402      32.979  -6.224   8.893  1.00 93.57           O  
ATOM   3224  CG  HIS A 402      29.209  -3.823   9.465  1.00 93.57           C  
ATOM   3225  CD2 HIS A 402      28.216  -3.076   8.928  1.00 93.57           C  
ATOM   3226  ND1 HIS A 402      29.333  -3.417  10.776  1.00 93.57           N  
ATOM   3227  CE1 HIS A 402      28.449  -2.464  11.020  1.00 93.57           C  
ATOM   3228  NE2 HIS A 402      27.759  -2.238   9.915  1.00 93.57           N  
ATOM   3229  N   ALA A 403      32.376  -5.853   6.743  1.00 93.11           N  
ATOM   3230  CA  ALA A 403      33.090  -7.021   6.234  1.00 93.11           C  
ATOM   3231  C   ALA A 403      34.594  -6.882   6.452  1.00 93.11           C  
ATOM   3232  CB  ALA A 403      32.787  -7.227   4.752  1.00 93.11           C  
ATOM   3233  O   ALA A 403      35.158  -5.802   6.262  1.00 93.11           O  
ATOM   3234  N   ILE A 404      35.230  -7.893   7.050  1.00 93.84           N  
ATOM   3235  CA  ILE A 404      36.682  -8.000   7.145  1.00 93.84           C  
ATOM   3236  C   ILE A 404      37.202  -8.941   6.061  1.00 93.84           C  
ATOM   3237  CB  ILE A 404      37.123  -8.494   8.541  1.00 93.84           C  
ATOM   3238  O   ILE A 404      36.894 -10.135   6.067  1.00 93.84           O  
ATOM   3239  CG1 ILE A 404      36.651  -7.520   9.626  1.00 93.84           C  
ATOM   3240  CG2 ILE A 404      38.642  -8.679   8.593  1.00 93.84           C  
ATOM   3241  CD1 ILE A 404      36.845  -8.034  11.046  1.00 93.84           C  
ATOM   3242  N   THR A 405      37.938  -8.361   5.100  1.00 92.39           N  
ATOM   3243  CA  THR A 405      38.483  -9.167   4.013  1.00 92.39           C  
ATOM   3244  C   THR A 405      39.949  -9.503   4.273  1.00 92.39           C  
ATOM   3245  CB  THR A 405      38.352  -8.443   2.661  1.00 92.39           C  
ATOM   3246  O   THR A 405      40.787  -8.606   4.386  1.00 92.39           O  
ATOM   3247  CG2 THR A 405      38.812  -9.334   1.512  1.00 92.39           C  
ATOM   3248  OG1 THR A 405      36.981  -8.081   2.450  1.00 92.39           O  
ATOM   3249  N   GLN A 406      40.244 -10.775   4.541  1.00 92.16           N  
ATOM   3250  CA  GLN A 406      41.608 -11.256   4.734  1.00 92.16           C  
ATOM   3251  C   GLN A 406      42.372 -11.285   3.413  1.00 92.16           C  
ATOM   3252  CB  GLN A 406      41.601 -12.648   5.368  1.00 92.16           C  
ATOM   3253  O   GLN A 406      41.828 -11.691   2.384  1.00 92.16           O  
ATOM   3254  CG  GLN A 406      41.107 -12.666   6.808  1.00 92.16           C  
ATOM   3255  CD  GLN A 406      41.257 -14.026   7.463  1.00 92.16           C  
ATOM   3256  NE2 GLN A 406      41.488 -14.031   8.772  1.00 92.16           N  
ATOM   3257  OE1 GLN A 406      41.165 -15.063   6.799  1.00 92.16           O  
ATOM   3258  N   GLY A 407      43.570 -10.678   3.429  1.00 88.31           N  
ATOM   3259  CA  GLY A 407      44.453 -10.744   2.275  1.00 88.31           C  
ATOM   3260  C   GLY A 407      45.221  -9.457   2.038  1.00 88.31           C  
ATOM   3261  O   GLY A 407      45.043  -8.479   2.767  1.00 88.31           O  
ATOM   3262  N   ASN A 408      46.249  -9.483   1.040  1.00 90.57           N  
ATOM   3263  CA  ASN A 408      47.128  -8.341   0.815  1.00 90.57           C  
ATOM   3264  C   ASN A 408      46.859  -7.684  -0.536  1.00 90.57           C  
ATOM   3265  CB  ASN A 408      48.595  -8.763   0.917  1.00 90.57           C  
ATOM   3266  O   ASN A 408      47.618  -6.817  -0.972  1.00 90.57           O  
ATOM   3267  CG  ASN A 408      48.930  -9.391   2.255  1.00 90.57           C  
ATOM   3268  ND2 ASN A 408      49.936 -10.258   2.269  1.00 90.57           N  
ATOM   3269  OD1 ASN A 408      48.290  -9.100   3.269  1.00 90.57           O  
ATOM   3270  N   VAL A 409      45.773  -8.130  -1.300  1.00 93.03           N  
ATOM   3271  CA  VAL A 409      45.459  -7.546  -2.600  1.00 93.03           C  
ATOM   3272  C   VAL A 409      43.997  -7.109  -2.632  1.00 93.03           C  
ATOM   3273  CB  VAL A 409      45.744  -8.538  -3.751  1.00 93.03           C  
ATOM   3274  O   VAL A 409      43.140  -7.740  -2.008  1.00 93.03           O  
ATOM   3275  CG1 VAL A 409      47.236  -8.860  -3.829  1.00 93.03           C  
ATOM   3276  CG2 VAL A 409      44.927  -9.815  -3.569  1.00 93.03           C  
ATOM   3277  N   ASN A 410      43.643  -6.003  -3.306  1.00 92.89           N  
ATOM   3278  CA  ASN A 410      42.289  -5.468  -3.399  1.00 92.89           C  
ATOM   3279  C   ASN A 410      41.961  -5.013  -4.818  1.00 92.89           C  
ATOM   3280  CB  ASN A 410      42.101  -4.311  -2.414  1.00 92.89           C  
ATOM   3281  O   ASN A 410      41.213  -4.053  -5.010  1.00 92.89           O  
ATOM   3282  CG  ASN A 410      43.065  -3.168  -2.665  1.00 92.89           C  
ATOM   3283  ND2 ASN A 410      43.080  -2.196  -1.761  1.00 92.89           N  
ATOM   3284  OD1 ASN A 410      43.789  -3.159  -3.664  1.00 92.89           O  
ATOM   3285  N   TYR A 411      42.509  -5.588  -5.942  1.00 94.69           N  
ATOM   3286  CA  TYR A 411      42.270  -5.263  -7.344  1.00 94.69           C  
ATOM   3287  C   TYR A 411      42.379  -6.507  -8.217  1.00 94.69           C  
ATOM   3288  CB  TYR A 411      43.260  -4.199  -7.826  1.00 94.69           C  
ATOM   3289  O   TYR A 411      42.870  -7.546  -7.770  1.00 94.69           O  
ATOM   3290  CG  TYR A 411      44.703  -4.636  -7.758  1.00 94.69           C  
ATOM   3291  CD1 TYR A 411      45.426  -4.538  -6.572  1.00 94.69           C  
ATOM   3292  CD2 TYR A 411      45.346  -5.148  -8.880  1.00 94.69           C  
ATOM   3293  CE1 TYR A 411      46.757  -4.938  -6.505  1.00 94.69           C  
ATOM   3294  CE2 TYR A 411      46.676  -5.552  -8.825  1.00 94.69           C  
ATOM   3295  OH  TYR A 411      48.689  -5.841  -7.575  1.00 94.69           O  
ATOM   3296  CZ  TYR A 411      47.372  -5.443  -7.635  1.00 94.69           C  
ATOM   3297  N   TRP A 412      41.804  -6.484  -9.363  1.00 93.17           N  
ATOM   3298  CA  TRP A 412      41.951  -7.501 -10.398  1.00 93.17           C  
ATOM   3299  C   TRP A 412      42.367  -6.873 -11.724  1.00 93.17           C  
ATOM   3300  CB  TRP A 412      40.645  -8.281 -10.575  1.00 93.17           C  
ATOM   3301  O   TRP A 412      41.887  -5.796 -12.085  1.00 93.17           O  
ATOM   3302  CG  TRP A 412      40.682  -9.288 -11.685  1.00 93.17           C  
ATOM   3303  CD1 TRP A 412      40.140  -9.160 -12.933  1.00 93.17           C  
ATOM   3304  CD2 TRP A 412      41.292 -10.582 -11.644  1.00 93.17           C  
ATOM   3305  CE2 TRP A 412      41.081 -11.184 -12.904  1.00 93.17           C  
ATOM   3306  CE3 TRP A 412      41.998 -11.291 -10.663  1.00 93.17           C  
ATOM   3307  NE1 TRP A 412      40.376 -10.296 -13.671  1.00 93.17           N  
ATOM   3308  CH2 TRP A 412      42.239 -13.135 -12.231  1.00 93.17           C  
ATOM   3309  CZ2 TRP A 412      41.552 -12.463 -13.208  1.00 93.17           C  
ATOM   3310  CZ3 TRP A 412      42.466 -12.564 -10.968  1.00 93.17           C  
ATOM   3311  N   PRO A 413      42.988  -7.650 -12.589  1.00 95.30           N  
ATOM   3312  CA  PRO A 413      43.760  -8.840 -12.223  1.00 95.30           C  
ATOM   3313  C   PRO A 413      44.857  -8.541 -11.204  1.00 95.30           C  
ATOM   3314  CB  PRO A 413      44.361  -9.294 -13.556  1.00 95.30           C  
ATOM   3315  O   PRO A 413      45.229  -7.380 -11.015  1.00 95.30           O  
ATOM   3316  CG  PRO A 413      44.497  -8.041 -14.360  1.00 95.30           C  
ATOM   3317  CD  PRO A 413      43.394  -7.100 -13.967  1.00 95.30           C  
ATOM   3318  N   ASN A 414      45.352  -9.612 -10.460  1.00 94.86           N  
ATOM   3319  CA  ASN A 414      46.480  -9.545  -9.537  1.00 94.86           C  
ATOM   3320  C   ASN A 414      47.408 -10.746  -9.697  1.00 94.86           C  
ATOM   3321  CB  ASN A 414      45.987  -9.444  -8.092  1.00 94.86           C  
ATOM   3322  O   ASN A 414      47.017 -11.766 -10.267  1.00 94.86           O  
ATOM   3323  CG  ASN A 414      45.194 -10.661  -7.659  1.00 94.86           C  
ATOM   3324  ND2 ASN A 414      43.886 -10.492  -7.501  1.00 94.86           N  
ATOM   3325  OD1 ASN A 414      45.752 -11.745  -7.468  1.00 94.86           O  
ATOM   3326  N   ARG A 415      48.673 -10.725  -9.378  1.00 95.82           N  
ATOM   3327  CA  ARG A 415      49.719 -11.711  -9.628  1.00 95.82           C  
ATOM   3328  C   ARG A 415      49.454 -12.999  -8.856  1.00 95.82           C  
ATOM   3329  CB  ARG A 415      51.091 -11.148  -9.251  1.00 95.82           C  
ATOM   3330  O   ARG A 415      50.033 -14.043  -9.162  1.00 95.82           O  
ATOM   3331  CG  ARG A 415      51.265 -10.894  -7.762  1.00 95.82           C  
ATOM   3332  CD  ARG A 415      52.651 -10.353  -7.440  1.00 95.82           C  
ATOM   3333  NE  ARG A 415      52.941 -10.430  -6.011  1.00 95.82           N  
ATOM   3334  NH1 ARG A 415      55.149  -9.779  -6.214  1.00 95.82           N  
ATOM   3335  NH2 ARG A 415      54.275 -10.258  -4.149  1.00 95.82           N  
ATOM   3336  CZ  ARG A 415      54.121 -10.155  -5.461  1.00 95.82           C  
ATOM   3337  N   TYR A 416      48.456 -12.962  -7.866  1.00 94.30           N  
ATOM   3338  CA  TYR A 416      48.190 -14.139  -7.047  1.00 94.30           C  
ATOM   3339  C   TYR A 416      47.001 -14.924  -7.588  1.00 94.30           C  
ATOM   3340  CB  TYR A 416      47.931 -13.734  -5.592  1.00 94.30           C  
ATOM   3341  O   TYR A 416      46.672 -15.996  -7.075  1.00 94.30           O  
ATOM   3342  CG  TYR A 416      48.995 -12.834  -5.014  1.00 94.30           C  
ATOM   3343  CD1 TYR A 416      50.224 -13.348  -4.607  1.00 94.30           C  
ATOM   3344  CD2 TYR A 416      48.774 -11.468  -4.872  1.00 94.30           C  
ATOM   3345  CE1 TYR A 416      51.207 -12.523  -4.071  1.00 94.30           C  
ATOM   3346  CE2 TYR A 416      49.750 -10.633  -4.338  1.00 94.30           C  
ATOM   3347  OH  TYR A 416      51.931 -10.347  -3.411  1.00 94.30           O  
ATOM   3348  CZ  TYR A 416      50.962 -11.169  -3.941  1.00 94.30           C  
ATOM   3349  N   HIS A 417      46.370 -14.312  -8.590  1.00 91.51           N  
ATOM   3350  CA  HIS A 417      45.177 -14.930  -9.158  1.00 91.51           C  
ATOM   3351  C   HIS A 417      44.104 -15.137  -8.094  1.00 91.51           C  
ATOM   3352  CB  HIS A 417      45.527 -16.266  -9.816  1.00 91.51           C  
ATOM   3353  O   HIS A 417      43.436 -16.173  -8.073  1.00 91.51           O  
ATOM   3354  CG  HIS A 417      46.416 -16.131 -11.012  1.00 91.51           C  
ATOM   3355  CD2 HIS A 417      47.736 -16.383 -11.171  1.00 91.51           C  
ATOM   3356  ND1 HIS A 417      45.958 -15.684 -12.232  1.00 91.51           N  
ATOM   3357  CE1 HIS A 417      46.962 -15.667 -13.093  1.00 91.51           C  
ATOM   3358  NE2 HIS A 417      48.052 -16.087 -12.474  1.00 91.51           N  
ATOM   3359  N   ALA A 418      44.084 -14.254  -7.119  1.00 91.81           N  
ATOM   3360  CA  ALA A 418      43.052 -14.238  -6.086  1.00 91.81           C  
ATOM   3361  C   ALA A 418      41.749 -13.650  -6.621  1.00 91.81           C  
ATOM   3362  CB  ALA A 418      43.529 -13.447  -4.870  1.00 91.81           C  
ATOM   3363  O   ALA A 418      41.747 -12.574  -7.223  1.00 91.81           O  
ATOM   3364  N   HIS A 419      40.574 -14.392  -6.476  1.00 90.00           N  
ATOM   3365  CA  HIS A 419      39.192 -14.066  -6.808  1.00 90.00           C  
ATOM   3366  C   HIS A 419      39.031 -13.802  -8.301  1.00 90.00           C  
ATOM   3367  CB  HIS A 419      38.720 -12.852  -6.005  1.00 90.00           C  
ATOM   3368  O   HIS A 419      38.568 -12.730  -8.699  1.00 90.00           O  
ATOM   3369  CG  HIS A 419      38.508 -13.139  -4.553  1.00 90.00           C  
ATOM   3370  CD2 HIS A 419      38.869 -12.444  -3.448  1.00 90.00           C  
ATOM   3371  ND1 HIS A 419      37.854 -14.265  -4.104  1.00 90.00           N  
ATOM   3372  CE1 HIS A 419      37.820 -14.250  -2.782  1.00 90.00           C  
ATOM   3373  NE2 HIS A 419      38.429 -13.156  -2.359  1.00 90.00           N  
ATOM   3374  N   PRO A 420      39.432 -14.673  -9.237  1.00 91.50           N  
ATOM   3375  CA  PRO A 420      39.227 -14.477 -10.674  1.00 91.50           C  
ATOM   3376  C   PRO A 420      37.750 -14.400 -11.054  1.00 91.50           C  
ATOM   3377  CB  PRO A 420      39.887 -15.710 -11.295  1.00 91.50           C  
ATOM   3378  O   PRO A 420      36.910 -15.041 -10.417  1.00 91.50           O  
ATOM   3379  CG  PRO A 420      39.738 -16.784 -10.266  1.00 91.50           C  
ATOM   3380  CD  PRO A 420      39.849 -16.158  -8.905  1.00 91.50           C  
ATOM   3381  N   PRO A 421      37.458 -13.505 -12.053  1.00 89.62           N  
ATOM   3382  CA  PRO A 421      36.076 -13.484 -12.538  1.00 89.62           C  
ATOM   3383  C   PRO A 421      35.598 -14.852 -13.020  1.00 89.62           C  
ATOM   3384  CB  PRO A 421      36.123 -12.483 -13.695  1.00 89.62           C  
ATOM   3385  O   PRO A 421      36.402 -15.658 -13.496  1.00 89.62           O  
ATOM   3386  CG  PRO A 421      37.359 -11.678 -13.453  1.00 89.62           C  
ATOM   3387  CD  PRO A 421      38.343 -12.528 -12.701  1.00 89.62           C  
ATOM   3388  N   ALA A 422      34.308 -15.120 -12.817  1.00 87.64           N  
ATOM   3389  CA  ALA A 422      33.710 -16.357 -13.312  1.00 87.64           C  
ATOM   3390  C   ALA A 422      33.778 -16.427 -14.835  1.00 87.64           C  
ATOM   3391  CB  ALA A 422      32.263 -16.474 -12.841  1.00 87.64           C  
ATOM   3392  O   ALA A 422      33.699 -15.401 -15.514  1.00 87.64           O  
ATOM   3393  N   SER A 423      34.077 -17.649 -15.450  1.00 80.59           N  
ATOM   3394  CA  SER A 423      34.126 -17.859 -16.894  1.00 80.59           C  
ATOM   3395  C   SER A 423      32.729 -18.064 -17.470  1.00 80.59           C  
ATOM   3396  CB  SER A 423      35.007 -19.063 -17.231  1.00 80.59           C  
ATOM   3397  O   SER A 423      31.872 -18.678 -16.832  1.00 80.59           O  
ATOM   3398  OG  SER A 423      34.356 -20.275 -16.888  1.00 80.59           O  
ATOM   3399  N   VAL A 424      32.479 -17.428 -18.643  1.00 70.36           N  
ATOM   3400  CA  VAL A 424      31.204 -17.556 -19.342  1.00 70.36           C  
ATOM   3401  C   VAL A 424      31.315 -18.623 -20.428  1.00 70.36           C  
ATOM   3402  CB  VAL A 424      30.757 -16.212 -19.958  1.00 70.36           C  
ATOM   3403  O   VAL A 424      30.323 -18.963 -21.078  1.00 70.36           O  
ATOM   3404  CG1 VAL A 424      29.361 -16.335 -20.566  1.00 70.36           C  
ATOM   3405  CG2 VAL A 424      30.789 -15.106 -18.905  1.00 70.36           C  
ATOM   3406  N   ASP A 425      32.520 -19.509 -20.592  1.00 61.22           N  
ATOM   3407  CA  ASP A 425      32.745 -20.297 -21.799  1.00 61.22           C  
ATOM   3408  C   ASP A 425      31.827 -21.517 -21.838  1.00 61.22           C  
ATOM   3409  CB  ASP A 425      34.208 -20.737 -21.888  1.00 61.22           C  
ATOM   3410  O   ASP A 425      31.641 -22.193 -20.825  1.00 61.22           O  
ATOM   3411  CG  ASP A 425      35.157 -19.587 -22.175  1.00 61.22           C  
ATOM   3412  OD1 ASP A 425      34.709 -18.541 -22.692  1.00 61.22           O  
ATOM   3413  OD2 ASP A 425      36.364 -19.729 -21.883  1.00 61.22           O  
ATOM   3414  N   GLY A 426      30.762 -21.713 -22.867  1.00 49.16           N  
ATOM   3415  CA  GLY A 426      30.165 -22.755 -23.687  1.00 49.16           C  
ATOM   3416  C   GLY A 426      29.111 -23.562 -22.952  1.00 49.16           C  
ATOM   3417  O   GLY A 426      29.282 -23.891 -21.776  1.00 49.16           O  
ATOM   3418  N   LYS A 427      27.822 -23.167 -22.968  1.00 43.32           N  
ATOM   3419  CA  LYS A 427      26.442 -23.639 -23.009  1.00 43.32           C  
ATOM   3420  C   LYS A 427      26.060 -24.337 -21.707  1.00 43.32           C  
ATOM   3421  CB  LYS A 427      26.233 -24.587 -24.191  1.00 43.32           C  
ATOM   3422  O   LYS A 427      24.919 -24.236 -21.253  1.00 43.32           O  
ATOM   3423  CG  LYS A 427      26.194 -23.890 -25.544  1.00 43.32           C  
ATOM   3424  CD  LYS A 427      25.717 -24.830 -26.643  1.00 43.32           C  
ATOM   3425  CE  LYS A 427      25.752 -24.157 -28.009  1.00 43.32           C  
ATOM   3426  NZ  LYS A 427      25.300 -25.080 -29.093  1.00 43.32           N  
ATOM   3427  N   ALA A 428      26.959 -24.527 -20.582  1.00 42.81           N  
ATOM   3428  CA  ALA A 428      26.415 -25.190 -19.399  1.00 42.81           C  
ATOM   3429  C   ALA A 428      26.918 -24.529 -18.120  1.00 42.81           C  
ATOM   3430  CB  ALA A 428      26.777 -26.673 -19.406  1.00 42.81           C  
ATOM   3431  O   ALA A 428      26.246 -24.568 -17.087  1.00 42.81           O  
ATOM   3432  N   ALA A 429      27.644 -23.341 -18.117  1.00 44.66           N  
ATOM   3433  CA  ALA A 429      27.996 -22.654 -16.877  1.00 44.66           C  
ATOM   3434  C   ALA A 429      27.349 -21.273 -16.812  1.00 44.66           C  
ATOM   3435  CB  ALA A 429      29.513 -22.533 -16.748  1.00 44.66           C  
ATOM   3436  O   ALA A 429      27.534 -20.539 -15.839  1.00 44.66           O  
ATOM   3437  N   ALA A 430      26.358 -20.987 -17.725  1.00 50.09           N  
ATOM   3438  CA  ALA A 430      25.505 -19.801 -17.744  1.00 50.09           C  
ATOM   3439  C   ALA A 430      24.444 -19.871 -16.649  1.00 50.09           C  
ATOM   3440  CB  ALA A 430      24.845 -19.642 -19.111  1.00 50.09           C  
ATOM   3441  O   ALA A 430      23.934 -18.840 -16.204  1.00 50.09           O  
ATOM   3442  N   ALA A 431      24.385 -21.018 -15.890  1.00 57.75           N  
ATOM   3443  CA  ALA A 431      23.243 -20.902 -14.985  1.00 57.75           C  
ATOM   3444  C   ALA A 431      23.619 -20.129 -13.725  1.00 57.75           C  
ATOM   3445  CB  ALA A 431      22.712 -22.286 -14.619  1.00 57.75           C  
ATOM   3446  O   ALA A 431      22.784 -19.430 -13.146  1.00 57.75           O  
ATOM   3447  N   ASN A 432      24.955 -19.858 -13.546  1.00 74.05           N  
ATOM   3448  CA  ASN A 432      25.187 -19.170 -12.281  1.00 74.05           C  
ATOM   3449  C   ASN A 432      25.954 -17.866 -12.484  1.00 74.05           C  
ATOM   3450  CB  ASN A 432      25.935 -20.079 -11.304  1.00 74.05           C  
ATOM   3451  O   ASN A 432      26.257 -17.163 -11.519  1.00 74.05           O  
ATOM   3452  CG  ASN A 432      25.094 -21.252 -10.837  1.00 74.05           C  
ATOM   3453  ND2 ASN A 432      25.752 -22.350 -10.485  1.00 74.05           N  
ATOM   3454  OD1 ASN A 432      23.864 -21.171 -10.795  1.00 74.05           O  
ATOM   3455  N   VAL A 433      26.308 -17.601 -13.728  1.00 86.92           N  
ATOM   3456  CA  VAL A 433      27.073 -16.379 -13.958  1.00 86.92           C  
ATOM   3457  C   VAL A 433      26.224 -15.378 -14.738  1.00 86.92           C  
ATOM   3458  CB  VAL A 433      28.388 -16.667 -14.715  1.00 86.92           C  
ATOM   3459  O   VAL A 433      25.587 -15.735 -15.731  1.00 86.92           O  
ATOM   3460  CG1 VAL A 433      29.172 -15.376 -14.945  1.00 86.92           C  
ATOM   3461  CG2 VAL A 433      29.235 -17.680 -13.946  1.00 86.92           C  
ATOM   3462  N   TYR A 434      26.185 -14.142 -14.237  1.00 90.68           N  
ATOM   3463  CA  TYR A 434      25.468 -13.081 -14.937  1.00 90.68           C  
ATOM   3464  C   TYR A 434      26.281 -12.560 -16.116  1.00 90.68           C  
ATOM   3465  CB  TYR A 434      25.141 -11.931 -13.979  1.00 90.68           C  
ATOM   3466  O   TYR A 434      27.382 -12.035 -15.936  1.00 90.68           O  
ATOM   3467  CG  TYR A 434      24.205 -10.902 -14.565  1.00 90.68           C  
ATOM   3468  CD1 TYR A 434      24.689  -9.856 -15.348  1.00 90.68           C  
ATOM   3469  CD2 TYR A 434      22.835 -10.972 -14.336  1.00 90.68           C  
ATOM   3470  CE1 TYR A 434      23.831  -8.904 -15.887  1.00 90.68           C  
ATOM   3471  CE2 TYR A 434      21.967 -10.026 -14.871  1.00 90.68           C  
ATOM   3472  OH  TYR A 434      21.619  -8.058 -16.176  1.00 90.68           O  
ATOM   3473  CZ  TYR A 434      22.473  -8.998 -15.644  1.00 90.68           C  
ATOM   3474  N   ALA A 435      25.803 -12.812 -17.330  1.00 87.23           N  
ATOM   3475  CA  ALA A 435      26.392 -12.267 -18.550  1.00 87.23           C  
ATOM   3476  C   ALA A 435      25.407 -11.352 -19.273  1.00 87.23           C  
ATOM   3477  CB  ALA A 435      26.840 -13.396 -19.475  1.00 87.23           C  
ATOM   3478  O   ALA A 435      24.251 -11.722 -19.491  1.00 87.23           O  
ATOM   3479  N   GLU A 436      25.967 -10.206 -19.612  1.00 87.94           N  
ATOM   3480  CA  GLU A 436      25.125  -9.253 -20.329  1.00 87.94           C  
ATOM   3481  C   GLU A 436      24.750  -9.778 -21.712  1.00 87.94           C  
ATOM   3482  CB  GLU A 436      25.831  -7.900 -20.454  1.00 87.94           C  
ATOM   3483  O   GLU A 436      25.570 -10.404 -22.387  1.00 87.94           O  
ATOM   3484  CG  GLU A 436      25.920  -7.130 -19.145  1.00 87.94           C  
ATOM   3485  CD  GLU A 436      27.056  -7.599 -18.249  1.00 87.94           C  
ATOM   3486  OE1 GLU A 436      27.135  -7.149 -17.084  1.00 87.94           O  
ATOM   3487  OE2 GLU A 436      27.874  -8.422 -18.717  1.00 87.94           O  
ATOM   3488  N   TYR A 437      23.459  -9.587 -22.009  1.00 89.88           N  
ATOM   3489  CA  TYR A 437      23.006  -9.918 -23.356  1.00 89.88           C  
ATOM   3490  C   TYR A 437      23.645  -8.997 -24.388  1.00 89.88           C  
ATOM   3491  CB  TYR A 437      21.480  -9.826 -23.447  1.00 89.88           C  
ATOM   3492  O   TYR A 437      23.518  -7.774 -24.301  1.00 89.88           O  
ATOM   3493  CG  TYR A 437      20.935 -10.120 -24.824  1.00 89.88           C  
ATOM   3494  CD1 TYR A 437      20.578  -9.089 -25.689  1.00 89.88           C  
ATOM   3495  CD2 TYR A 437      20.776 -11.431 -25.262  1.00 89.88           C  
ATOM   3496  CE1 TYR A 437      20.074  -9.355 -26.958  1.00 89.88           C  
ATOM   3497  CE2 TYR A 437      20.273 -11.709 -26.529  1.00 89.88           C  
ATOM   3498  OH  TYR A 437      19.427 -10.937 -28.623  1.00 89.88           O  
ATOM   3499  CZ  TYR A 437      19.926 -10.667 -27.368  1.00 89.88           C  
ATOM   3500  N   ALA A 438      24.467  -9.596 -25.347  1.00 88.97           N  
ATOM   3501  CA  ALA A 438      25.109  -8.813 -26.401  1.00 88.97           C  
ATOM   3502  C   ALA A 438      24.101  -8.403 -27.471  1.00 88.97           C  
ATOM   3503  CB  ALA A 438      26.254  -9.604 -27.028  1.00 88.97           C  
ATOM   3504  O   ALA A 438      23.435  -9.255 -28.064  1.00 88.97           O  
ATOM   3505  N   ALA A 439      23.814  -7.121 -27.565  1.00 88.58           N  
ATOM   3506  CA  ALA A 439      22.855  -6.609 -28.540  1.00 88.58           C  
ATOM   3507  C   ALA A 439      23.457  -5.466 -29.354  1.00 88.58           C  
ATOM   3508  CB  ALA A 439      21.581  -6.144 -27.840  1.00 88.58           C  
ATOM   3509  O   ALA A 439      24.264  -4.688 -28.840  1.00 88.58           O  
ATOM   3510  N   LYS A 440      23.189  -5.397 -30.684  1.00 91.93           N  
ATOM   3511  CA  LYS A 440      23.573  -4.272 -31.532  1.00 91.93           C  
ATOM   3512  C   LYS A 440      22.694  -3.054 -31.262  1.00 91.93           C  
ATOM   3513  CB  LYS A 440      23.491  -4.661 -33.009  1.00 91.93           C  
ATOM   3514  O   LYS A 440      21.470  -3.172 -31.178  1.00 91.93           O  
ATOM   3515  CG  LYS A 440      24.066  -3.618 -33.956  1.00 91.93           C  
ATOM   3516  CD  LYS A 440      24.055  -4.107 -35.399  1.00 91.93           C  
ATOM   3517  CE  LYS A 440      24.637  -3.068 -36.347  1.00 91.93           C  
ATOM   3518  NZ  LYS A 440      24.677  -3.563 -37.756  1.00 91.93           N  
ATOM   3519  N   ALA A 441      23.306  -1.963 -30.911  1.00 90.58           N  
ATOM   3520  CA  ALA A 441      22.617  -0.686 -30.740  1.00 90.58           C  
ATOM   3521  C   ALA A 441      23.012   0.301 -31.835  1.00 90.58           C  
ATOM   3522  CB  ALA A 441      22.919  -0.098 -29.364  1.00 90.58           C  
ATOM   3523  O   ALA A 441      24.199   0.558 -32.049  1.00 90.58           O  
ATOM   3524  N   ALA A 442      22.071   0.714 -32.767  1.00 92.97           N  
ATOM   3525  CA  ALA A 442      22.255   1.686 -33.842  1.00 92.97           C  
ATOM   3526  C   ALA A 442      21.139   2.727 -33.837  1.00 92.97           C  
ATOM   3527  CB  ALA A 442      22.313   0.979 -35.194  1.00 92.97           C  
ATOM   3528  O   ALA A 442      19.993   2.416 -33.503  1.00 92.97           O  
ATOM   3529  N   GLY A 443      21.501   4.053 -33.787  1.00 91.45           N  
ATOM   3530  CA  GLY A 443      20.488   5.092 -33.881  1.00 91.45           C  
ATOM   3531  C   GLY A 443      21.056   6.493 -33.756  1.00 91.45           C  
ATOM   3532  O   GLY A 443      22.270   6.688 -33.856  1.00 91.45           O  
ATOM   3533  N   ILE A 444      20.157   7.527 -33.731  1.00 95.01           N  
ATOM   3534  CA  ILE A 444      20.471   8.937 -33.527  1.00 95.01           C  
ATOM   3535  C   ILE A 444      20.270   9.303 -32.058  1.00 95.01           C  
ATOM   3536  CB  ILE A 444      19.605   9.845 -34.429  1.00 95.01           C  
ATOM   3537  O   ILE A 444      19.227   8.999 -31.473  1.00 95.01           O  
ATOM   3538  CG1 ILE A 444      19.853   9.523 -35.907  1.00 95.01           C  
ATOM   3539  CG2 ILE A 444      19.885  11.322 -34.136  1.00 95.01           C  
ATOM   3540  CD1 ILE A 444      18.915  10.244 -36.864  1.00 95.01           C  
ATOM   3541  N   LYS A 445      21.319   9.869 -31.429  1.00 95.37           N  
ATOM   3542  CA  LYS A 445      21.159  10.422 -30.087  1.00 95.37           C  
ATOM   3543  C   LYS A 445      20.236  11.638 -30.100  1.00 95.37           C  
ATOM   3544  CB  LYS A 445      22.518  10.802 -29.497  1.00 95.37           C  
ATOM   3545  O   LYS A 445      20.536  12.644 -30.746  1.00 95.37           O  
ATOM   3546  CG  LYS A 445      23.404   9.610 -29.169  1.00 95.37           C  
ATOM   3547  CD  LYS A 445      24.705  10.046 -28.507  1.00 95.37           C  
ATOM   3548  CE  LYS A 445      25.602   8.855 -28.196  1.00 95.37           C  
ATOM   3549  NZ  LYS A 445      26.889   9.280 -27.568  1.00 95.37           N  
ATOM   3550  N   ALA A 446      19.143  11.599 -29.476  1.00 95.72           N  
ATOM   3551  CA  ALA A 446      18.172  12.689 -29.441  1.00 95.72           C  
ATOM   3552  C   ALA A 446      17.358  12.657 -28.150  1.00 95.72           C  
ATOM   3553  CB  ALA A 446      17.245  12.616 -30.652  1.00 95.72           C  
ATOM   3554  O   ALA A 446      17.257  11.615 -27.499  1.00 95.72           O  
ATOM   3555  N   ARG A 447      16.773  13.851 -27.661  1.00 95.92           N  
ATOM   3556  CA  ARG A 447      15.905  13.976 -26.495  1.00 95.92           C  
ATOM   3557  C   ARG A 447      14.442  13.782 -26.879  1.00 95.92           C  
ATOM   3558  CB  ARG A 447      16.095  15.340 -25.827  1.00 95.92           C  
ATOM   3559  O   ARG A 447      13.672  14.743 -26.918  1.00 95.92           O  
ATOM   3560  CG  ARG A 447      17.452  15.519 -25.167  1.00 95.92           C  
ATOM   3561  CD  ARG A 447      17.570  16.870 -24.476  1.00 95.92           C  
ATOM   3562  NE  ARG A 447      18.757  16.941 -23.629  1.00 95.92           N  
ATOM   3563  NH1 ARG A 447      19.023  19.226 -23.838  1.00 95.92           N  
ATOM   3564  NH2 ARG A 447      20.488  18.009 -22.563  1.00 95.92           N  
ATOM   3565  CZ  ARG A 447      19.420  18.058 -23.345  1.00 95.92           C  
ATOM   3566  N   THR A 448      14.092  12.519 -27.287  1.00 94.65           N  
ATOM   3567  CA  THR A 448      12.725  12.252 -27.719  1.00 94.65           C  
ATOM   3568  C   THR A 448      12.404  10.764 -27.610  1.00 94.65           C  
ATOM   3569  CB  THR A 448      12.494  12.726 -29.166  1.00 94.65           C  
ATOM   3570  O   THR A 448      13.298   9.946 -27.384  1.00 94.65           O  
ATOM   3571  CG2 THR A 448      13.249  11.849 -30.159  1.00 94.65           C  
ATOM   3572  OG1 THR A 448      11.093  12.668 -29.463  1.00 94.65           O  
ATOM   3573  N   LEU A 449      11.066  10.418 -27.573  1.00 93.35           N  
ATOM   3574  CA  LEU A 449      10.582   9.048 -27.697  1.00 93.35           C  
ATOM   3575  C   LEU A 449      10.024   8.793 -29.094  1.00 93.35           C  
ATOM   3576  CB  LEU A 449       9.506   8.762 -26.646  1.00 93.35           C  
ATOM   3577  O   LEU A 449       9.765   9.735 -29.845  1.00 93.35           O  
ATOM   3578  CG  LEU A 449       9.945   8.857 -25.184  1.00 93.35           C  
ATOM   3579  CD1 LEU A 449       8.734   8.784 -24.261  1.00 93.35           C  
ATOM   3580  CD2 LEU A 449      10.944   7.753 -24.852  1.00 93.35           C  
ATOM   3581  N   THR A 450       9.795   7.526 -29.388  1.00 90.90           N  
ATOM   3582  CA  THR A 450       9.305   7.166 -30.714  1.00 90.90           C  
ATOM   3583  C   THR A 450       7.827   7.517 -30.858  1.00 90.90           C  
ATOM   3584  CB  THR A 450       9.509   5.667 -30.998  1.00 90.90           C  
ATOM   3585  O   THR A 450       7.142   7.763 -29.863  1.00 90.90           O  
ATOM   3586  CG2 THR A 450      10.970   5.267 -30.819  1.00 90.90           C  
ATOM   3587  OG1 THR A 450       8.702   4.901 -30.094  1.00 90.90           O  
ATOM   3588  N   PRO A 451       7.303   7.496 -32.085  1.00 91.37           N  
ATOM   3589  CA  PRO A 451       5.897   7.814 -32.343  1.00 91.37           C  
ATOM   3590  C   PRO A 451       4.936   6.879 -31.612  1.00 91.37           C  
ATOM   3591  CB  PRO A 451       5.771   7.649 -33.860  1.00 91.37           C  
ATOM   3592  O   PRO A 451       3.830   7.287 -31.246  1.00 91.37           O  
ATOM   3593  CG  PRO A 451       7.117   8.014 -34.397  1.00 91.37           C  
ATOM   3594  CD  PRO A 451       8.164   7.483 -33.461  1.00 91.37           C  
ATOM   3595  N   LYS A 452       5.257   5.630 -31.259  1.00 91.98           N  
ATOM   3596  CA  LYS A 452       4.380   4.680 -30.580  1.00 91.98           C  
ATOM   3597  C   LYS A 452       4.131   5.100 -29.134  1.00 91.98           C  
ATOM   3598  CB  LYS A 452       4.978   3.273 -30.621  1.00 91.98           C  
ATOM   3599  O   LYS A 452       3.238   4.565 -28.472  1.00 91.98           O  
ATOM   3600  CG  LYS A 452       4.821   2.573 -31.963  1.00 91.98           C  
ATOM   3601  CD  LYS A 452       5.270   1.119 -31.891  1.00 91.98           C  
ATOM   3602  CE  LYS A 452       5.037   0.396 -33.211  1.00 91.98           C  
ATOM   3603  NZ  LYS A 452       5.501  -1.023 -33.154  1.00 91.98           N  
ATOM   3604  N   PHE A 453       4.849   6.131 -28.623  1.00 94.42           N  
ATOM   3605  CA  PHE A 453       4.677   6.631 -27.264  1.00 94.42           C  
ATOM   3606  C   PHE A 453       3.693   7.795 -27.236  1.00 94.42           C  
ATOM   3607  CB  PHE A 453       6.022   7.067 -26.675  1.00 94.42           C  
ATOM   3608  O   PHE A 453       3.478   8.408 -26.189  1.00 94.42           O  
ATOM   3609  CG  PHE A 453       6.855   5.926 -26.155  1.00 94.42           C  
ATOM   3610  CD1 PHE A 453       6.961   5.691 -24.790  1.00 94.42           C  
ATOM   3611  CD2 PHE A 453       7.531   5.089 -27.032  1.00 94.42           C  
ATOM   3612  CE1 PHE A 453       7.731   4.636 -24.306  1.00 94.42           C  
ATOM   3613  CE2 PHE A 453       8.303   4.033 -26.556  1.00 94.42           C  
ATOM   3614  CZ  PHE A 453       8.402   3.809 -25.192  1.00 94.42           C  
ATOM   3615  N   ARG A 454       3.025   8.130 -28.318  1.00 92.92           N  
ATOM   3616  CA  ARG A 454       2.326   9.407 -28.415  1.00 92.92           C  
ATOM   3617  C   ARG A 454       0.822   9.222 -28.247  1.00 92.92           C  
ATOM   3618  CB  ARG A 454       2.624  10.083 -29.756  1.00 92.92           C  
ATOM   3619  O   ARG A 454       0.102  10.181 -27.959  1.00 92.92           O  
ATOM   3620  CG  ARG A 454       4.036  10.637 -29.866  1.00 92.92           C  
ATOM   3621  CD  ARG A 454       4.259  11.352 -31.191  1.00 92.92           C  
ATOM   3622  NE  ARG A 454       5.647  11.778 -31.346  1.00 92.92           N  
ATOM   3623  NH1 ARG A 454       5.453  12.299 -33.589  1.00 92.92           N  
ATOM   3624  NH2 ARG A 454       7.457  12.580 -32.511  1.00 92.92           N  
ATOM   3625  CZ  ARG A 454       6.183  12.218 -32.482  1.00 92.92           C  
ATOM   3626  N   GLU A 455       0.365   8.056 -28.346  1.00 93.26           N  
ATOM   3627  CA  GLU A 455      -1.066   7.825 -28.170  1.00 93.26           C  
ATOM   3628  C   GLU A 455      -1.412   7.600 -26.701  1.00 93.26           C  
ATOM   3629  CB  GLU A 455      -1.524   6.628 -29.008  1.00 93.26           C  
ATOM   3630  O   GLU A 455      -1.001   6.602 -26.106  1.00 93.26           O  
ATOM   3631  CG  GLU A 455      -3.014   6.630 -29.319  1.00 93.26           C  
ATOM   3632  CD  GLU A 455      -3.884   6.431 -28.088  1.00 93.26           C  
ATOM   3633  OE1 GLU A 455      -4.725   7.310 -27.791  1.00 93.26           O  
ATOM   3634  OE2 GLU A 455      -3.723   5.389 -27.414  1.00 93.26           O  
ATOM   3635  N   HIS A 456      -2.323   8.333 -26.002  1.00 94.73           N  
ATOM   3636  CA  HIS A 456      -2.465   8.322 -24.550  1.00 94.73           C  
ATOM   3637  C   HIS A 456      -3.915   8.088 -24.140  1.00 94.73           C  
ATOM   3638  CB  HIS A 456      -1.955   9.634 -23.952  1.00 94.73           C  
ATOM   3639  O   HIS A 456      -4.241   8.119 -22.951  1.00 94.73           O  
ATOM   3640  CG  HIS A 456      -0.523   9.922 -24.271  1.00 94.73           C  
ATOM   3641  CD2 HIS A 456       0.059  10.994 -24.860  1.00 94.73           C  
ATOM   3642  ND1 HIS A 456       0.496   9.042 -23.979  1.00 94.73           N  
ATOM   3643  CE1 HIS A 456       1.646   9.562 -24.375  1.00 94.73           C  
ATOM   3644  NE2 HIS A 456       1.408  10.746 -24.913  1.00 94.73           N  
ATOM   3645  N   VAL A 457      -4.782   7.802 -25.108  1.00 93.76           N  
ATOM   3646  CA  VAL A 457      -6.192   7.813 -24.731  1.00 93.76           C  
ATOM   3647  C   VAL A 457      -6.772   6.406 -24.859  1.00 93.76           C  
ATOM   3648  CB  VAL A 457      -7.002   8.805 -25.595  1.00 93.76           C  
ATOM   3649  O   VAL A 457      -7.601   5.994 -24.045  1.00 93.76           O  
ATOM   3650  CG1 VAL A 457      -8.486   8.746 -25.236  1.00 93.76           C  
ATOM   3651  CG2 VAL A 457      -6.464  10.224 -25.423  1.00 93.76           C  
ATOM   3652  N   ARG A 458      -6.391   5.626 -25.689  1.00 93.80           N  
ATOM   3653  CA  ARG A 458      -7.058   4.391 -26.090  1.00 93.80           C  
ATOM   3654  C   ARG A 458      -7.051   3.372 -24.955  1.00 93.80           C  
ATOM   3655  CB  ARG A 458      -6.391   3.797 -27.332  1.00 93.80           C  
ATOM   3656  O   ARG A 458      -8.047   2.681 -24.729  1.00 93.80           O  
ATOM   3657  CG  ARG A 458      -6.718   4.536 -28.620  1.00 93.80           C  
ATOM   3658  CD  ARG A 458      -6.100   3.855 -29.833  1.00 93.80           C  
ATOM   3659  NE  ARG A 458      -6.424   4.560 -31.070  1.00 93.80           N  
ATOM   3660  NH1 ARG A 458      -5.074   3.252 -32.412  1.00 93.80           N  
ATOM   3661  NH2 ARG A 458      -6.291   4.965 -33.327  1.00 93.80           N  
ATOM   3662  CZ  ARG A 458      -5.929   4.257 -32.267  1.00 93.80           C  
ATOM   3663  N   GLN A 459      -5.951   3.230 -24.267  1.00 96.72           N  
ATOM   3664  CA  GLN A 459      -5.948   2.242 -23.193  1.00 96.72           C  
ATOM   3665  C   GLN A 459      -6.679   2.767 -21.961  1.00 96.72           C  
ATOM   3666  CB  GLN A 459      -4.515   1.852 -22.827  1.00 96.72           C  
ATOM   3667  O   GLN A 459      -7.139   1.986 -21.126  1.00 96.72           O  
ATOM   3668  CG  GLN A 459      -3.911   0.797 -23.745  1.00 96.72           C  
ATOM   3669  CD  GLN A 459      -2.634   0.196 -23.189  1.00 96.72           C  
ATOM   3670  NE2 GLN A 459      -1.917  -0.549 -24.023  1.00 96.72           N  
ATOM   3671  OE1 GLN A 459      -2.294   0.401 -22.019  1.00 96.72           O  
ATOM   3672  N   ALA A 460      -6.769   4.090 -21.873  1.00 97.97           N  
ATOM   3673  CA  ALA A 460      -7.672   4.600 -20.844  1.00 97.97           C  
ATOM   3674  C   ALA A 460      -9.121   4.239 -21.158  1.00 97.97           C  
ATOM   3675  CB  ALA A 460      -7.522   6.113 -20.706  1.00 97.97           C  
ATOM   3676  O   ALA A 460      -9.879   3.852 -20.265  1.00 97.97           O  
ATOM   3677  N   GLN A 461      -9.484   4.316 -22.420  1.00 97.62           N  
ATOM   3678  CA  GLN A 461     -10.806   3.895 -22.873  1.00 97.62           C  
ATOM   3679  C   GLN A 461     -11.012   2.398 -22.654  1.00 97.62           C  
ATOM   3680  CB  GLN A 461     -11.003   4.241 -24.350  1.00 97.62           C  
ATOM   3681  O   GLN A 461     -12.057   1.977 -22.154  1.00 97.62           O  
ATOM   3682  CG  GLN A 461     -11.093   5.736 -24.624  1.00 97.62           C  
ATOM   3683  CD  GLN A 461     -11.022   6.067 -26.103  1.00 97.62           C  
ATOM   3684  NE2 GLN A 461     -11.538   7.233 -26.475  1.00 97.62           N  
ATOM   3685  OE1 GLN A 461     -10.506   5.281 -26.905  1.00 97.62           O  
ATOM   3686  N   LEU A 462      -9.991   1.632 -23.026  1.00 97.92           N  
ATOM   3687  CA  LEU A 462     -10.056   0.183 -22.872  1.00 97.92           C  
ATOM   3688  C   LEU A 462     -10.318  -0.199 -21.419  1.00 97.92           C  
ATOM   3689  CB  LEU A 462      -8.757  -0.467 -23.356  1.00 97.92           C  
ATOM   3690  O   LEU A 462     -11.187  -1.027 -21.137  1.00 97.92           O  
ATOM   3691  CG  LEU A 462      -8.672  -1.989 -23.231  1.00 97.92           C  
ATOM   3692  CD1 LEU A 462      -9.661  -2.655 -24.183  1.00 97.92           C  
ATOM   3693  CD2 LEU A 462      -7.251  -2.470 -23.505  1.00 97.92           C  
ATOM   3694  N   PHE A 463      -9.629   0.479 -20.526  1.00 98.57           N  
ATOM   3695  CA  PHE A 463      -9.779   0.211 -19.101  1.00 98.57           C  
ATOM   3696  C   PHE A 463     -11.189   0.551 -18.631  1.00 98.57           C  
ATOM   3697  CB  PHE A 463      -8.750   1.008 -18.292  1.00 98.57           C  
ATOM   3698  O   PHE A 463     -11.858  -0.276 -18.010  1.00 98.57           O  
ATOM   3699  CG  PHE A 463      -8.934   0.900 -16.803  1.00 98.57           C  
ATOM   3700  CD1 PHE A 463      -9.223   2.025 -16.040  1.00 98.57           C  
ATOM   3701  CD2 PHE A 463      -8.817  -0.328 -16.164  1.00 98.57           C  
ATOM   3702  CE1 PHE A 463      -9.393   1.928 -14.661  1.00 98.57           C  
ATOM   3703  CE2 PHE A 463      -8.986  -0.433 -14.786  1.00 98.57           C  
ATOM   3704  CZ  PHE A 463      -9.273   0.697 -14.037  1.00 98.57           C  
ATOM   3705  N   TYR A 464     -11.599   1.779 -18.929  1.00 98.51           N  
ATOM   3706  CA  TYR A 464     -12.916   2.225 -18.489  1.00 98.51           C  
ATOM   3707  C   TYR A 464     -14.011   1.320 -19.040  1.00 98.51           C  
ATOM   3708  CB  TYR A 464     -13.166   3.672 -18.925  1.00 98.51           C  
ATOM   3709  O   TYR A 464     -14.919   0.917 -18.309  1.00 98.51           O  
ATOM   3710  CG  TYR A 464     -14.530   4.194 -18.542  1.00 98.51           C  
ATOM   3711  CD1 TYR A 464     -15.527   4.361 -19.500  1.00 98.51           C  
ATOM   3712  CD2 TYR A 464     -14.824   4.522 -17.223  1.00 98.51           C  
ATOM   3713  CE1 TYR A 464     -16.785   4.844 -19.152  1.00 98.51           C  
ATOM   3714  CE2 TYR A 464     -16.078   5.005 -16.864  1.00 98.51           C  
ATOM   3715  OH  TYR A 464     -18.293   5.640 -17.484  1.00 98.51           O  
ATOM   3716  CZ  TYR A 464     -17.050   5.162 -17.834  1.00 98.51           C  
ATOM   3717  N   ASN A 465     -13.874   0.943 -20.324  1.00 98.14           N  
ATOM   3718  CA  ASN A 465     -14.888   0.118 -20.973  1.00 98.14           C  
ATOM   3719  C   ASN A 465     -14.954  -1.276 -20.358  1.00 98.14           C  
ATOM   3720  CB  ASN A 465     -14.620   0.024 -22.477  1.00 98.14           C  
ATOM   3721  O   ASN A 465     -15.990  -1.941 -20.425  1.00 98.14           O  
ATOM   3722  CG  ASN A 465     -14.802   1.350 -23.187  1.00 98.14           C  
ATOM   3723  ND2 ASN A 465     -14.220   1.472 -24.374  1.00 98.14           N  
ATOM   3724  OD1 ASN A 465     -15.461   2.258 -22.673  1.00 98.14           O  
ATOM   3725  N   SER A 466     -13.899  -1.697 -19.737  1.00 98.48           N  
ATOM   3726  CA  SER A 466     -13.795  -3.065 -19.240  1.00 98.48           C  
ATOM   3727  C   SER A 466     -14.251  -3.160 -17.787  1.00 98.48           C  
ATOM   3728  CB  SER A 466     -12.359  -3.574 -19.367  1.00 98.48           C  
ATOM   3729  O   SER A 466     -14.351  -4.257 -17.234  1.00 98.48           O  
ATOM   3730  OG  SER A 466     -11.969  -3.644 -20.727  1.00 98.48           O  
ATOM   3731  N   LEU A 467     -14.553  -2.016 -17.141  1.00 98.56           N  
ATOM   3732  CA  LEU A 467     -14.968  -1.996 -15.742  1.00 98.56           C  
ATOM   3733  C   LEU A 467     -16.420  -2.439 -15.599  1.00 98.56           C  
ATOM   3734  CB  LEU A 467     -14.789  -0.595 -15.151  1.00 98.56           C  
ATOM   3735  O   LEU A 467     -17.228  -2.237 -16.508  1.00 98.56           O  
ATOM   3736  CG  LEU A 467     -13.352  -0.081 -15.047  1.00 98.56           C  
ATOM   3737  CD1 LEU A 467     -13.334   1.326 -14.460  1.00 98.56           C  
ATOM   3738  CD2 LEU A 467     -12.504  -1.029 -14.206  1.00 98.56           C  
ATOM   3739  N   SER A 468     -16.712  -3.118 -14.459  1.00 98.16           N  
ATOM   3740  CA  SER A 468     -18.097  -3.437 -14.129  1.00 98.16           C  
ATOM   3741  C   SER A 468     -18.914  -2.172 -13.889  1.00 98.16           C  
ATOM   3742  CB  SER A 468     -18.160  -4.336 -12.893  1.00 98.16           C  
ATOM   3743  O   SER A 468     -18.354  -1.086 -13.729  1.00 98.16           O  
ATOM   3744  OG  SER A 468     -17.843  -3.605 -11.722  1.00 98.16           O  
ATOM   3745  N   ARG A 469     -20.199  -2.331 -13.816  1.00 97.80           N  
ATOM   3746  CA  ARG A 469     -21.084  -1.205 -13.534  1.00 97.80           C  
ATOM   3747  C   ARG A 469     -20.770  -0.587 -12.176  1.00 97.80           C  
ATOM   3748  CB  ARG A 469     -22.548  -1.646 -13.583  1.00 97.80           C  
ATOM   3749  O   ARG A 469     -20.721   0.637 -12.041  1.00 97.80           O  
ATOM   3750  CG  ARG A 469     -23.541  -0.511 -13.384  1.00 97.80           C  
ATOM   3751  CD  ARG A 469     -24.980  -0.997 -13.481  1.00 97.80           C  
ATOM   3752  NE  ARG A 469     -25.929   0.058 -13.137  1.00 97.80           N  
ATOM   3753  NH1 ARG A 469     -27.564  -1.380 -12.364  1.00 97.80           N  
ATOM   3754  NH2 ARG A 469     -27.918   0.885 -12.340  1.00 97.80           N  
ATOM   3755  CZ  ARG A 469     -27.135  -0.148 -12.615  1.00 97.80           C  
ATOM   3756  N   VAL A 470     -20.536  -1.423 -11.188  1.00 98.36           N  
ATOM   3757  CA  VAL A 470     -20.194  -0.985  -9.838  1.00 98.36           C  
ATOM   3758  C   VAL A 470     -18.906  -0.166  -9.871  1.00 98.36           C  
ATOM   3759  CB  VAL A 470     -20.039  -2.184  -8.876  1.00 98.36           C  
ATOM   3760  O   VAL A 470     -18.850   0.936  -9.320  1.00 98.36           O  
ATOM   3761  CG1 VAL A 470     -19.466  -1.729  -7.535  1.00 98.36           C  
ATOM   3762  CG2 VAL A 470     -21.381  -2.885  -8.677  1.00 98.36           C  
ATOM   3763  N   GLU A 471     -17.927  -0.679 -10.576  1.00 98.61           N  
ATOM   3764  CA  GLU A 471     -16.624  -0.024 -10.636  1.00 98.61           C  
ATOM   3765  C   GLU A 471     -16.712   1.318 -11.357  1.00 98.61           C  
ATOM   3766  CB  GLU A 471     -15.600  -0.927 -11.328  1.00 98.61           C  
ATOM   3767  O   GLU A 471     -16.093   2.297 -10.936  1.00 98.61           O  
ATOM   3768  CG  GLU A 471     -15.203  -2.148 -10.510  1.00 98.61           C  
ATOM   3769  CD  GLU A 471     -14.348  -3.137 -11.284  1.00 98.61           C  
ATOM   3770  OE1 GLU A 471     -13.165  -3.330 -10.923  1.00 98.61           O  
ATOM   3771  OE2 GLU A 471     -14.864  -3.724 -12.261  1.00 98.61           O  
ATOM   3772  N   LYS A 472     -17.492   1.435 -12.411  1.00 98.67           N  
ATOM   3773  CA  LYS A 472     -17.670   2.691 -13.134  1.00 98.67           C  
ATOM   3774  C   LYS A 472     -18.334   3.745 -12.251  1.00 98.67           C  
ATOM   3775  CB  LYS A 472     -18.499   2.470 -14.399  1.00 98.67           C  
ATOM   3776  O   LYS A 472     -17.945   4.914 -12.273  1.00 98.67           O  
ATOM   3777  CG  LYS A 472     -17.746   1.764 -15.517  1.00 98.67           C  
ATOM   3778  CD  LYS A 472     -18.613   1.599 -16.759  1.00 98.67           C  
ATOM   3779  CE  LYS A 472     -17.842   0.947 -17.898  1.00 98.67           C  
ATOM   3780  NZ  LYS A 472     -18.706   0.725 -19.096  1.00 98.67           N  
ATOM   3781  N   SER A 473     -19.335   3.255 -11.502  1.00 98.41           N  
ATOM   3782  CA  SER A 473     -20.006   4.169 -10.584  1.00 98.41           C  
ATOM   3783  C   SER A 473     -19.042   4.698  -9.527  1.00 98.41           C  
ATOM   3784  CB  SER A 473     -21.189   3.476  -9.906  1.00 98.41           C  
ATOM   3785  O   SER A 473     -19.019   5.897  -9.245  1.00 98.41           O  
ATOM   3786  OG  SER A 473     -21.784   4.326  -8.941  1.00 98.41           O  
ATOM   3787  N   HIS A 474     -18.251   3.887  -8.961  1.00 98.63           N  
ATOM   3788  CA  HIS A 474     -17.275   4.282  -7.951  1.00 98.63           C  
ATOM   3789  C   HIS A 474     -16.230   5.226  -8.535  1.00 98.63           C  
ATOM   3790  CB  HIS A 474     -16.594   3.049  -7.354  1.00 98.63           C  
ATOM   3791  O   HIS A 474     -15.848   6.209  -7.895  1.00 98.63           O  
ATOM   3792  CG  HIS A 474     -17.494   2.226  -6.489  1.00 98.63           C  
ATOM   3793  CD2 HIS A 474     -18.751   2.456  -6.041  1.00 98.63           C  
ATOM   3794  ND1 HIS A 474     -17.121   1.000  -5.982  1.00 98.63           N  
ATOM   3795  CE1 HIS A 474     -18.114   0.510  -5.257  1.00 98.63           C  
ATOM   3796  NE2 HIS A 474     -19.114   1.374  -5.277  1.00 98.63           N  
ATOM   3797  N   LEU A 475     -15.729   4.868  -9.693  1.00 98.73           N  
ATOM   3798  CA  LEU A 475     -14.739   5.709 -10.356  1.00 98.73           C  
ATOM   3799  C   LEU A 475     -15.293   7.108 -10.604  1.00 98.73           C  
ATOM   3800  CB  LEU A 475     -14.302   5.079 -11.681  1.00 98.73           C  
ATOM   3801  O   LEU A 475     -14.611   8.104 -10.351  1.00 98.73           O  
ATOM   3802  CG  LEU A 475     -13.161   5.779 -12.421  1.00 98.73           C  
ATOM   3803  CD1 LEU A 475     -12.360   4.770 -13.237  1.00 98.73           C  
ATOM   3804  CD2 LEU A 475     -13.705   6.888 -13.316  1.00 98.73           C  
ATOM   3805  N   THR A 476     -16.502   7.205 -11.071  1.00 98.71           N  
ATOM   3806  CA  THR A 476     -17.170   8.481 -11.304  1.00 98.71           C  
ATOM   3807  C   THR A 476     -17.267   9.285 -10.011  1.00 98.71           C  
ATOM   3808  CB  THR A 476     -18.579   8.274 -11.890  1.00 98.71           C  
ATOM   3809  O   THR A 476     -16.939  10.473  -9.987  1.00 98.71           O  
ATOM   3810  CG2 THR A 476     -19.280   9.609 -12.120  1.00 98.71           C  
ATOM   3811  OG1 THR A 476     -18.473   7.581 -13.140  1.00 98.71           O  
ATOM   3812  N   SER A 477     -17.649   8.613  -8.960  1.00 98.51           N  
ATOM   3813  CA  SER A 477     -17.775   9.269  -7.663  1.00 98.51           C  
ATOM   3814  C   SER A 477     -16.419   9.740  -7.147  1.00 98.51           C  
ATOM   3815  CB  SER A 477     -18.417   8.326  -6.645  1.00 98.51           C  
ATOM   3816  O   SER A 477     -16.309  10.826  -6.575  1.00 98.51           O  
ATOM   3817  OG  SER A 477     -19.754   8.027  -7.010  1.00 98.51           O  
ATOM   3818  N   ALA A 478     -15.444   8.944  -7.376  1.00 98.66           N  
ATOM   3819  CA  ALA A 478     -14.097   9.292  -6.930  1.00 98.66           C  
ATOM   3820  C   ALA A 478     -13.589  10.542  -7.642  1.00 98.66           C  
ATOM   3821  CB  ALA A 478     -13.141   8.125  -7.164  1.00 98.66           C  
ATOM   3822  O   ALA A 478     -13.050  11.451  -7.006  1.00 98.66           O  
ATOM   3823  N   LEU A 479     -13.749  10.586  -8.960  1.00 98.77           N  
ATOM   3824  CA  LEU A 479     -13.350  11.756  -9.734  1.00 98.77           C  
ATOM   3825  C   LEU A 479     -14.116  12.995  -9.280  1.00 98.77           C  
ATOM   3826  CB  LEU A 479     -13.583  11.516 -11.228  1.00 98.77           C  
ATOM   3827  O   LEU A 479     -13.530  14.069  -9.123  1.00 98.77           O  
ATOM   3828  CG  LEU A 479     -12.580  10.602 -11.932  1.00 98.77           C  
ATOM   3829  CD1 LEU A 479     -13.168  10.075 -13.237  1.00 98.77           C  
ATOM   3830  CD2 LEU A 479     -11.271  11.341 -12.190  1.00 98.77           C  
ATOM   3831  N   ALA A 480     -15.373  12.802  -9.052  1.00 98.43           N  
ATOM   3832  CA  ALA A 480     -16.204  13.914  -8.599  1.00 98.43           C  
ATOM   3833  C   ALA A 480     -15.725  14.442  -7.250  1.00 98.43           C  
ATOM   3834  CB  ALA A 480     -17.666  13.484  -8.509  1.00 98.43           C  
ATOM   3835  O   ALA A 480     -15.670  15.655  -7.035  1.00 98.43           O  
ATOM   3836  N   PHE A 481     -15.389  13.511  -6.405  1.00 98.25           N  
ATOM   3837  CA  PHE A 481     -14.906  13.900  -5.086  1.00 98.25           C  
ATOM   3838  C   PHE A 481     -13.593  14.665  -5.194  1.00 98.25           C  
ATOM   3839  CB  PHE A 481     -14.723  12.667  -4.194  1.00 98.25           C  
ATOM   3840  O   PHE A 481     -13.454  15.753  -4.630  1.00 98.25           O  
ATOM   3841  CG  PHE A 481     -14.117  12.974  -2.851  1.00 98.25           C  
ATOM   3842  CD1 PHE A 481     -12.741  12.930  -2.668  1.00 98.25           C  
ATOM   3843  CD2 PHE A 481     -14.925  13.306  -1.771  1.00 98.25           C  
ATOM   3844  CE1 PHE A 481     -12.177  13.214  -1.426  1.00 98.25           C  
ATOM   3845  CE2 PHE A 481     -14.369  13.590  -0.527  1.00 98.25           C  
ATOM   3846  CZ  PHE A 481     -12.995  13.543  -0.357  1.00 98.25           C  
ATOM   3847  N   GLU A 482     -12.632  14.042  -5.913  1.00 98.11           N  
ATOM   3848  CA  GLU A 482     -11.299  14.630  -5.997  1.00 98.11           C  
ATOM   3849  C   GLU A 482     -11.349  16.027  -6.608  1.00 98.11           C  
ATOM   3850  CB  GLU A 482     -10.365  13.732  -6.813  1.00 98.11           C  
ATOM   3851  O   GLU A 482     -10.783  16.973  -6.056  1.00 98.11           O  
ATOM   3852  CG  GLU A 482     -10.006  12.426  -6.119  1.00 98.11           C  
ATOM   3853  CD  GLU A 482      -8.903  12.580  -5.085  1.00 98.11           C  
ATOM   3854  OE1 GLU A 482      -8.579  11.590  -4.391  1.00 98.11           O  
ATOM   3855  OE2 GLU A 482      -8.358  13.701  -4.967  1.00 98.11           O  
ATOM   3856  N   LEU A 483     -12.073  16.192  -7.650  1.00 98.36           N  
ATOM   3857  CA  LEU A 483     -12.084  17.437  -8.410  1.00 98.36           C  
ATOM   3858  C   LEU A 483     -12.916  18.500  -7.701  1.00 98.36           C  
ATOM   3859  CB  LEU A 483     -12.631  17.201  -9.820  1.00 98.36           C  
ATOM   3860  O   LEU A 483     -12.742  19.696  -7.945  1.00 98.36           O  
ATOM   3861  CG  LEU A 483     -11.753  16.371 -10.758  1.00 98.36           C  
ATOM   3862  CD1 LEU A 483     -12.500  16.066 -12.052  1.00 98.36           C  
ATOM   3863  CD2 LEU A 483     -10.445  17.098 -11.049  1.00 98.36           C  
ATOM   3864  N   ASP A 484     -13.819  18.067  -6.847  1.00 97.41           N  
ATOM   3865  CA  ASP A 484     -14.600  19.011  -6.052  1.00 97.41           C  
ATOM   3866  C   ASP A 484     -13.704  19.803  -5.103  1.00 97.41           C  
ATOM   3867  CB  ASP A 484     -15.685  18.277  -5.261  1.00 97.41           C  
ATOM   3868  O   ASP A 484     -14.068  20.895  -4.663  1.00 97.41           O  
ATOM   3869  CG  ASP A 484     -16.558  19.212  -4.444  1.00 97.41           C  
ATOM   3870  OD1 ASP A 484     -17.235  20.084  -5.031  1.00 97.41           O  
ATOM   3871  OD2 ASP A 484     -16.568  19.078  -3.201  1.00 97.41           O  
ATOM   3872  N   HIS A 485     -12.604  19.267  -4.795  1.00 96.80           N  
ATOM   3873  CA  HIS A 485     -11.680  19.908  -3.866  1.00 96.80           C  
ATOM   3874  C   HIS A 485     -10.673  20.783  -4.605  1.00 96.80           C  
ATOM   3875  CB  HIS A 485     -10.949  18.858  -3.028  1.00 96.80           C  
ATOM   3876  O   HIS A 485      -9.790  21.380  -3.984  1.00 96.80           O  
ATOM   3877  CG  HIS A 485     -11.821  18.181  -2.019  1.00 96.80           C  
ATOM   3878  CD2 HIS A 485     -11.943  18.365  -0.684  1.00 96.80           C  
ATOM   3879  ND1 HIS A 485     -12.703  17.176  -2.353  1.00 96.80           N  
ATOM   3880  CE1 HIS A 485     -13.332  16.771  -1.263  1.00 96.80           C  
ATOM   3881  NE2 HIS A 485     -12.889  17.476  -0.236  1.00 96.80           N  
ATOM   3882  N   CYS A 486     -10.747  20.745  -5.893  1.00 96.99           N  
ATOM   3883  CA  CYS A 486      -9.939  21.673  -6.677  1.00 96.99           C  
ATOM   3884  C   CYS A 486     -10.620  23.032  -6.784  1.00 96.99           C  
ATOM   3885  CB  CYS A 486      -9.681  21.110  -8.074  1.00 96.99           C  
ATOM   3886  O   CYS A 486     -11.751  23.129  -7.264  1.00 96.99           O  
ATOM   3887  SG  CYS A 486      -8.750  19.562  -8.075  1.00 96.99           S  
ATOM   3888  N   ASP A 487      -9.904  24.073  -6.362  1.00 93.65           N  
ATOM   3889  CA  ASP A 487     -10.553  25.376  -6.243  1.00 93.65           C  
ATOM   3890  C   ASP A 487     -10.320  26.221  -7.493  1.00 93.65           C  
ATOM   3891  CB  ASP A 487     -10.045  26.117  -5.005  1.00 93.65           C  
ATOM   3892  O   ASP A 487     -10.947  27.269  -7.666  1.00 93.65           O  
ATOM   3893  CG  ASP A 487      -8.532  26.253  -4.974  1.00 93.65           C  
ATOM   3894  OD1 ASP A 487      -7.857  25.769  -5.908  1.00 93.65           O  
ATOM   3895  OD2 ASP A 487      -8.011  26.846  -4.005  1.00 93.65           O  
ATOM   3896  N   ASP A 488      -9.483  25.796  -8.391  1.00 96.84           N  
ATOM   3897  CA  ASP A 488      -9.219  26.501  -9.641  1.00 96.84           C  
ATOM   3898  C   ASP A 488     -10.053  25.925 -10.783  1.00 96.84           C  
ATOM   3899  CB  ASP A 488      -7.730  26.434  -9.991  1.00 96.84           C  
ATOM   3900  O   ASP A 488      -9.806  24.805 -11.236  1.00 96.84           O  
ATOM   3901  CG  ASP A 488      -7.349  27.353 -11.138  1.00 96.84           C  
ATOM   3902  OD1 ASP A 488      -8.214  27.662 -11.986  1.00 96.84           O  
ATOM   3903  OD2 ASP A 488      -6.172  27.770 -11.196  1.00 96.84           O  
ATOM   3904  N   PRO A 489     -10.948  26.696 -11.355  1.00 96.71           N  
ATOM   3905  CA  PRO A 489     -11.852  26.212 -12.401  1.00 96.71           C  
ATOM   3906  C   PRO A 489     -11.110  25.725 -13.643  1.00 96.71           C  
ATOM   3907  CB  PRO A 489     -12.708  27.440 -12.722  1.00 96.71           C  
ATOM   3908  O   PRO A 489     -11.629  24.891 -14.389  1.00 96.71           O  
ATOM   3909  CG  PRO A 489     -12.639  28.287 -11.493  1.00 96.71           C  
ATOM   3910  CD  PRO A 489     -11.303  28.072 -10.840  1.00 96.71           C  
ATOM   3911  N   VAL A 490      -9.953  26.252 -13.871  1.00 97.45           N  
ATOM   3912  CA  VAL A 490      -9.156  25.808 -15.009  1.00 97.45           C  
ATOM   3913  C   VAL A 490      -8.818  24.327 -14.857  1.00 97.45           C  
ATOM   3914  CB  VAL A 490      -7.860  26.638 -15.153  1.00 97.45           C  
ATOM   3915  O   VAL A 490      -8.917  23.559 -15.818  1.00 97.45           O  
ATOM   3916  CG1 VAL A 490      -6.932  26.015 -16.194  1.00 97.45           C  
ATOM   3917  CG2 VAL A 490      -8.191  28.083 -15.524  1.00 97.45           C  
ATOM   3918  N   VAL A 491      -8.540  23.934 -13.675  1.00 97.89           N  
ATOM   3919  CA  VAL A 491      -8.079  22.578 -13.397  1.00 97.89           C  
ATOM   3920  C   VAL A 491      -9.219  21.588 -13.625  1.00 97.89           C  
ATOM   3921  CB  VAL A 491      -7.539  22.447 -11.955  1.00 97.89           C  
ATOM   3922  O   VAL A 491      -9.078  20.637 -14.398  1.00 97.89           O  
ATOM   3923  CG1 VAL A 491      -7.293  20.981 -11.602  1.00 97.89           C  
ATOM   3924  CG2 VAL A 491      -6.258  23.262 -11.789  1.00 97.89           C  
ATOM   3925  N   TYR A 492     -10.336  21.782 -12.917  1.00 97.09           N  
ATOM   3926  CA  TYR A 492     -11.381  20.772 -13.040  1.00 97.09           C  
ATOM   3927  C   TYR A 492     -12.064  20.857 -14.400  1.00 97.09           C  
ATOM   3928  CB  TYR A 492     -12.417  20.932 -11.924  1.00 97.09           C  
ATOM   3929  O   TYR A 492     -12.622  19.870 -14.884  1.00 97.09           O  
ATOM   3930  CG  TYR A 492     -12.992  22.324 -11.824  1.00 97.09           C  
ATOM   3931  CD1 TYR A 492     -12.574  23.202 -10.826  1.00 97.09           C  
ATOM   3932  CD2 TYR A 492     -13.955  22.765 -12.726  1.00 97.09           C  
ATOM   3933  CE1 TYR A 492     -13.102  24.485 -10.729  1.00 97.09           C  
ATOM   3934  CE2 TYR A 492     -14.490  24.046 -12.639  1.00 97.09           C  
ATOM   3935  OH  TYR A 492     -14.584  26.167 -11.548  1.00 97.09           O  
ATOM   3936  CZ  TYR A 492     -14.057  24.897 -11.639  1.00 97.09           C  
ATOM   3937  N   THR A 493     -12.100  22.004 -15.189  1.00 96.75           N  
ATOM   3938  CA  THR A 493     -12.616  22.122 -16.548  1.00 96.75           C  
ATOM   3939  C   THR A 493     -11.760  21.320 -17.524  1.00 96.75           C  
ATOM   3940  CB  THR A 493     -12.671  23.594 -16.999  1.00 96.75           C  
ATOM   3941  O   THR A 493     -12.288  20.605 -18.378  1.00 96.75           O  
ATOM   3942  CG2 THR A 493     -13.138  23.709 -18.446  1.00 96.75           C  
ATOM   3943  OG1 THR A 493     -13.580  24.312 -16.157  1.00 96.75           O  
ATOM   3944  N   ARG A 494     -10.490  21.370 -17.406  1.00 96.45           N  
ATOM   3945  CA  ARG A 494      -9.562  20.672 -18.289  1.00 96.45           C  
ATOM   3946  C   ARG A 494      -9.641  19.163 -18.083  1.00 96.45           C  
ATOM   3947  CB  ARG A 494      -8.130  21.158 -18.058  1.00 96.45           C  
ATOM   3948  O   ARG A 494      -9.611  18.397 -19.049  1.00 96.45           O  
ATOM   3949  CG  ARG A 494      -7.820  22.495 -18.711  1.00 96.45           C  
ATOM   3950  CD  ARG A 494      -6.411  22.969 -18.386  1.00 96.45           C  
ATOM   3951  NE  ARG A 494      -6.038  24.137 -19.179  1.00 96.45           N  
ATOM   3952  NH1 ARG A 494      -4.121  24.601 -17.975  1.00 96.45           N  
ATOM   3953  NH2 ARG A 494      -4.716  25.927 -19.748  1.00 96.45           N  
ATOM   3954  CZ  ARG A 494      -4.959  24.886 -18.966  1.00 96.45           C  
ATOM   3955  N   ILE A 495      -9.768  18.836 -16.907  1.00 97.74           N  
ATOM   3956  CA  ILE A 495      -9.852  17.403 -16.646  1.00 97.74           C  
ATOM   3957  C   ILE A 495     -11.160  16.852 -17.207  1.00 97.74           C  
ATOM   3958  CB  ILE A 495      -9.745  17.097 -15.135  1.00 97.74           C  
ATOM   3959  O   ILE A 495     -11.189  15.753 -17.766  1.00 97.74           O  
ATOM   3960  CG1 ILE A 495      -8.341  17.434 -14.620  1.00 97.74           C  
ATOM   3961  CG2 ILE A 495     -10.095  15.633 -14.855  1.00 97.74           C  
ATOM   3962  CD1 ILE A 495      -7.224  16.681 -15.330  1.00 97.74           C  
ATOM   3963  N   VAL A 496     -12.230  17.589 -17.001  1.00 97.56           N  
ATOM   3964  CA  VAL A 496     -13.504  17.183 -17.586  1.00 97.56           C  
ATOM   3965  C   VAL A 496     -13.357  17.045 -19.099  1.00 97.56           C  
ATOM   3966  CB  VAL A 496     -14.629  18.186 -17.248  1.00 97.56           C  
ATOM   3967  O   VAL A 496     -13.901  16.115 -19.700  1.00 97.56           O  
ATOM   3968  CG1 VAL A 496     -15.876  17.899 -18.083  1.00 97.56           C  
ATOM   3969  CG2 VAL A 496     -14.958  18.137 -15.757  1.00 97.56           C  
ATOM   3970  N   GLN A 497     -12.590  17.902 -19.728  1.00 94.90           N  
ATOM   3971  CA  GLN A 497     -12.301  17.807 -21.155  1.00 94.90           C  
ATOM   3972  C   GLN A 497     -11.539  16.525 -21.477  1.00 94.90           C  
ATOM   3973  CB  GLN A 497     -11.503  19.024 -21.624  1.00 94.90           C  
ATOM   3974  O   GLN A 497     -11.851  15.840 -22.453  1.00 94.90           O  
ATOM   3975  CG  GLN A 497     -12.301  20.321 -21.624  1.00 94.90           C  
ATOM   3976  CD  GLN A 497     -11.438  21.542 -21.881  1.00 94.90           C  
ATOM   3977  NE2 GLN A 497     -12.076  22.697 -22.038  1.00 94.90           N  
ATOM   3978  OE1 GLN A 497     -10.208  21.448 -21.937  1.00 94.90           O  
ATOM   3979  N   ARG A 498     -10.547  16.231 -20.717  1.00 95.69           N  
ATOM   3980  CA  ARG A 498      -9.793  14.997 -20.912  1.00 95.69           C  
ATOM   3981  C   ARG A 498     -10.690  13.775 -20.742  1.00 95.69           C  
ATOM   3982  CB  ARG A 498      -8.619  14.924 -19.934  1.00 95.69           C  
ATOM   3983  O   ARG A 498     -10.594  12.816 -21.511  1.00 95.69           O  
ATOM   3984  CG  ARG A 498      -7.831  13.626 -20.012  1.00 95.69           C  
ATOM   3985  CD  ARG A 498      -7.112  13.482 -21.346  1.00 95.69           C  
ATOM   3986  NE  ARG A 498      -6.082  14.503 -21.516  1.00 95.69           N  
ATOM   3987  NH1 ARG A 498      -4.870  13.313 -23.083  1.00 95.69           N  
ATOM   3988  NH2 ARG A 498      -4.162  15.388 -22.413  1.00 95.69           N  
ATOM   3989  CZ  ARG A 498      -5.040  14.399 -22.337  1.00 95.69           C  
ATOM   3990  N   LEU A 499     -11.623  13.833 -19.765  1.00 97.25           N  
ATOM   3991  CA  LEU A 499     -12.537  12.721 -19.528  1.00 97.25           C  
ATOM   3992  C   LEU A 499     -13.467  12.519 -20.720  1.00 97.25           C  
ATOM   3993  CB  LEU A 499     -13.360  12.963 -18.260  1.00 97.25           C  
ATOM   3994  O   LEU A 499     -13.881  11.393 -21.006  1.00 97.25           O  
ATOM   3995  CG  LEU A 499     -12.590  12.937 -16.938  1.00 97.25           C  
ATOM   3996  CD1 LEU A 499     -13.517  13.286 -15.778  1.00 97.25           C  
ATOM   3997  CD2 LEU A 499     -11.944  11.573 -16.721  1.00 97.25           C  
ATOM   3998  N   ALA A 500     -13.802  13.604 -21.370  1.00 94.62           N  
ATOM   3999  CA  ALA A 500     -14.653  13.520 -22.554  1.00 94.62           C  
ATOM   4000  C   ALA A 500     -13.969  12.731 -23.667  1.00 94.62           C  
ATOM   4001  CB  ALA A 500     -15.021  14.918 -23.046  1.00 94.62           C  
ATOM   4002  O   ALA A 500     -14.636  12.149 -24.525  1.00 94.62           O  
ATOM   4003  N   GLN A 501     -12.627  12.709 -23.645  1.00 93.29           N  
ATOM   4004  CA  GLN A 501     -11.884  11.921 -24.623  1.00 93.29           C  
ATOM   4005  C   GLN A 501     -11.957  10.432 -24.300  1.00 93.29           C  
ATOM   4006  CB  GLN A 501     -10.424  12.375 -24.682  1.00 93.29           C  
ATOM   4007  O   GLN A 501     -11.743   9.590 -25.175  1.00 93.29           O  
ATOM   4008  CG  GLN A 501     -10.241  13.791 -25.211  1.00 93.29           C  
ATOM   4009  CD  GLN A 501      -8.801  14.263 -25.139  1.00 93.29           C  
ATOM   4010  NE2 GLN A 501      -8.592  15.561 -25.331  1.00 93.29           N  
ATOM   4011  OE1 GLN A 501      -7.884  13.468 -24.911  1.00 93.29           O  
ATOM   4012  N   ILE A 502     -12.235  10.152 -23.062  1.00 95.61           N  
ATOM   4013  CA  ILE A 502     -12.336   8.763 -22.629  1.00 95.61           C  
ATOM   4014  C   ILE A 502     -13.766   8.264 -22.827  1.00 95.61           C  
ATOM   4015  CB  ILE A 502     -11.911   8.599 -21.152  1.00 95.61           C  
ATOM   4016  O   ILE A 502     -13.987   7.230 -23.462  1.00 95.61           O  
ATOM   4017  CG1 ILE A 502     -10.435   8.972 -20.977  1.00 95.61           C  
ATOM   4018  CG2 ILE A 502     -12.176   7.169 -20.670  1.00 95.61           C  
ATOM   4019  CD1 ILE A 502      -9.991   9.078 -19.524  1.00 95.61           C  
ATOM   4020  N   ASP A 503     -14.695   8.987 -22.129  1.00 94.97           N  
ATOM   4021  CA  ASP A 503     -16.116   8.657 -22.180  1.00 94.97           C  
ATOM   4022  C   ASP A 503     -16.976   9.878 -21.862  1.00 94.97           C  
ATOM   4023  CB  ASP A 503     -16.437   7.519 -21.209  1.00 94.97           C  
ATOM   4024  O   ASP A 503     -16.838  10.479 -20.794  1.00 94.97           O  
ATOM   4025  CG  ASP A 503     -17.886   7.070 -21.281  1.00 94.97           C  
ATOM   4026  OD1 ASP A 503     -18.702   7.504 -20.440  1.00 94.97           O  
ATOM   4027  OD2 ASP A 503     -18.214   6.272 -22.186  1.00 94.97           O  
ATOM   4028  N   THR A 504     -17.908  10.240 -22.738  1.00 93.21           N  
ATOM   4029  CA  THR A 504     -18.698  11.463 -22.640  1.00 93.21           C  
ATOM   4030  C   THR A 504     -19.650  11.397 -21.448  1.00 93.21           C  
ATOM   4031  CB  THR A 504     -19.502  11.714 -23.929  1.00 93.21           C  
ATOM   4032  O   THR A 504     -19.749  12.351 -20.673  1.00 93.21           O  
ATOM   4033  CG2 THR A 504     -20.354  12.973 -23.809  1.00 93.21           C  
ATOM   4034  OG1 THR A 504     -18.595  11.867 -25.028  1.00 93.21           O  
ATOM   4035  N   PRO A 505     -20.398  10.273 -21.262  1.00 94.79           N  
ATOM   4036  CA  PRO A 505     -21.271  10.223 -20.086  1.00 94.79           C  
ATOM   4037  C   PRO A 505     -20.501  10.348 -18.774  1.00 94.79           C  
ATOM   4038  CB  PRO A 505     -21.937   8.849 -20.200  1.00 94.79           C  
ATOM   4039  O   PRO A 505     -20.988  10.968 -17.825  1.00 94.79           O  
ATOM   4040  CG  PRO A 505     -21.970   8.561 -21.667  1.00 94.79           C  
ATOM   4041  CD  PRO A 505     -20.704   9.082 -22.284  1.00 94.79           C  
ATOM   4042  N   LEU A 506     -19.401   9.707 -18.757  1.00 97.82           N  
ATOM   4043  CA  LEU A 506     -18.544   9.873 -17.588  1.00 97.82           C  
ATOM   4044  C   LEU A 506     -18.202  11.344 -17.370  1.00 97.82           C  
ATOM   4045  CB  LEU A 506     -17.259   9.057 -17.746  1.00 97.82           C  
ATOM   4046  O   LEU A 506     -18.346  11.860 -16.259  1.00 97.82           O  
ATOM   4047  CG  LEU A 506     -16.160   9.315 -16.713  1.00 97.82           C  
ATOM   4048  CD1 LEU A 506     -16.642   8.928 -15.319  1.00 97.82           C  
ATOM   4049  CD2 LEU A 506     -14.892   8.550 -17.078  1.00 97.82           C  
ATOM   4050  N   ALA A 507     -17.745  12.045 -18.353  1.00 97.79           N  
ATOM   4051  CA  ALA A 507     -17.379  13.458 -18.292  1.00 97.79           C  
ATOM   4052  C   ALA A 507     -18.557  14.311 -17.832  1.00 97.79           C  
ATOM   4053  CB  ALA A 507     -16.878  13.937 -19.652  1.00 97.79           C  
ATOM   4054  O   ALA A 507     -18.398  15.199 -16.991  1.00 97.79           O  
ATOM   4055  N   GLN A 508     -19.726  14.026 -18.340  1.00 96.80           N  
ATOM   4056  CA  GLN A 508     -20.924  14.789 -18.007  1.00 96.80           C  
ATOM   4057  C   GLN A 508     -21.297  14.613 -16.537  1.00 96.80           C  
ATOM   4058  CB  GLN A 508     -22.094  14.370 -18.899  1.00 96.80           C  
ATOM   4059  O   GLN A 508     -21.625  15.586 -15.854  1.00 96.80           O  
ATOM   4060  CG  GLN A 508     -21.963  14.836 -20.343  1.00 96.80           C  
ATOM   4061  CD  GLN A 508     -23.017  14.233 -21.252  1.00 96.80           C  
ATOM   4062  NE2 GLN A 508     -23.248  14.868 -22.395  1.00 96.80           N  
ATOM   4063  OE1 GLN A 508     -23.619  13.204 -20.929  1.00 96.80           O  
ATOM   4064  N   ALA A 509     -21.206  13.363 -16.124  1.00 97.76           N  
ATOM   4065  CA  ALA A 509     -21.545  13.067 -14.734  1.00 97.76           C  
ATOM   4066  C   ALA A 509     -20.584  13.765 -13.776  1.00 97.76           C  
ATOM   4067  CB  ALA A 509     -21.531  11.560 -14.492  1.00 97.76           C  
ATOM   4068  O   ALA A 509     -21.011  14.372 -12.791  1.00 97.76           O  
ATOM   4069  N   VAL A 510     -19.332  13.733 -14.094  1.00 98.53           N  
ATOM   4070  CA  VAL A 510     -18.327  14.383 -13.260  1.00 98.53           C  
ATOM   4071  C   VAL A 510     -18.457  15.900 -13.379  1.00 98.53           C  
ATOM   4072  CB  VAL A 510     -16.897  13.939 -13.644  1.00 98.53           C  
ATOM   4073  O   VAL A 510     -18.410  16.614 -12.374  1.00 98.53           O  
ATOM   4074  CG1 VAL A 510     -15.855  14.782 -12.911  1.00 98.53           C  
ATOM   4075  CG2 VAL A 510     -16.700  12.455 -13.339  1.00 98.53           C  
ATOM   4076  N   GLY A 511     -18.600  16.382 -14.598  1.00 97.68           N  
ATOM   4077  CA  GLY A 511     -18.779  17.806 -14.835  1.00 97.68           C  
ATOM   4078  C   GLY A 511     -19.937  18.400 -14.056  1.00 97.68           C  
ATOM   4079  O   GLY A 511     -19.823  19.496 -13.504  1.00 97.68           O  
ATOM   4080  N   ASP A 512     -21.039  17.673 -13.934  1.00 97.29           N  
ATOM   4081  CA  ASP A 512     -22.210  18.126 -13.191  1.00 97.29           C  
ATOM   4082  C   ASP A 512     -21.889  18.293 -11.708  1.00 97.29           C  
ATOM   4083  CB  ASP A 512     -23.371  17.145 -13.370  1.00 97.29           C  
ATOM   4084  O   ASP A 512     -22.361  19.235 -11.067  1.00 97.29           O  
ATOM   4085  CG  ASP A 512     -24.021  17.239 -14.739  1.00 97.29           C  
ATOM   4086  OD1 ASP A 512     -23.722  18.190 -15.492  1.00 97.29           O  
ATOM   4087  OD2 ASP A 512     -24.843  16.355 -15.066  1.00 97.29           O  
ATOM   4088  N   MET A 513     -21.053  17.512 -11.213  1.00 97.27           N  
ATOM   4089  CA  MET A 513     -20.757  17.491  -9.783  1.00 97.27           C  
ATOM   4090  C   MET A 513     -19.754  18.581  -9.419  1.00 97.27           C  
ATOM   4091  CB  MET A 513     -20.216  16.123  -9.366  1.00 97.27           C  
ATOM   4092  O   MET A 513     -19.820  19.152  -8.329  1.00 97.27           O  
ATOM   4093  CG  MET A 513     -21.260  15.018  -9.388  1.00 97.27           C  
ATOM   4094  SD  MET A 513     -22.701  15.390  -8.315  1.00 97.27           S  
ATOM   4095  CE  MET A 513     -21.936  15.211  -6.679  1.00 97.27           C  
ATOM   4096  N   VAL A 514     -18.888  18.948 -10.373  1.00 96.67           N  
ATOM   4097  CA  VAL A 514     -17.761  19.780  -9.964  1.00 96.67           C  
ATOM   4098  C   VAL A 514     -17.882  21.162 -10.602  1.00 96.67           C  
ATOM   4099  CB  VAL A 514     -16.410  19.133 -10.345  1.00 96.67           C  
ATOM   4100  O   VAL A 514     -17.051  22.041 -10.356  1.00 96.67           O  
ATOM   4101  CG1 VAL A 514     -16.275  17.751  -9.709  1.00 96.67           C  
ATOM   4102  CG2 VAL A 514     -16.272  19.043 -11.863  1.00 96.67           C  
ATOM   4103  N   GLY A 515     -18.850  21.354 -11.509  1.00 92.39           N  
ATOM   4104  CA  GLY A 515     -19.111  22.629 -12.158  1.00 92.39           C  
ATOM   4105  C   GLY A 515     -18.300  22.832 -13.424  1.00 92.39           C  
ATOM   4106  O   GLY A 515     -17.942  23.961 -13.763  1.00 92.39           O  
ATOM   4107  N   GLY A 516     -17.873  21.670 -14.033  1.00 88.79           N  
ATOM   4108  CA  GLY A 516     -17.182  21.718 -15.312  1.00 88.79           C  
ATOM   4109  C   GLY A 516     -18.086  21.405 -16.490  1.00 88.79           C  
ATOM   4110  O   GLY A 516     -19.027  20.619 -16.365  1.00 88.79           O  
ATOM   4111  N   GLU A 517     -18.030  22.186 -17.634  1.00 86.56           N  
ATOM   4112  CA  GLU A 517     -18.816  21.898 -18.830  1.00 86.56           C  
ATOM   4113  C   GLU A 517     -18.183  20.776 -19.649  1.00 86.56           C  
ATOM   4114  CB  GLU A 517     -18.967  23.156 -19.689  1.00 86.56           C  
ATOM   4115  O   GLU A 517     -16.995  20.830 -19.972  1.00 86.56           O  
ATOM   4116  CG  GLU A 517     -19.862  24.219 -19.070  1.00 86.56           C  
ATOM   4117  CD  GLU A 517     -20.032  25.447 -19.951  1.00 86.56           C  
ATOM   4118  OE1 GLU A 517     -20.746  26.392 -19.544  1.00 86.56           O  
ATOM   4119  OE2 GLU A 517     -19.447  25.464 -21.057  1.00 86.56           O  
ATOM   4120  N   ALA A 518     -18.970  19.689 -19.850  1.00 82.52           N  
ATOM   4121  CA  ALA A 518     -18.500  18.599 -20.701  1.00 82.52           C  
ATOM   4122  C   ALA A 518     -18.918  18.819 -22.153  1.00 82.52           C  
ATOM   4123  CB  ALA A 518     -19.032  17.261 -20.194  1.00 82.52           C  
ATOM   4124  O   ALA A 518     -20.097  19.034 -22.440  1.00 82.52           O  
ATOM   4125  N   LYS A 519     -17.970  19.044 -23.073  1.00 79.14           N  
ATOM   4126  CA  LYS A 519     -18.237  19.080 -24.508  1.00 79.14           C  
ATOM   4127  C   LYS A 519     -17.828  17.771 -25.177  1.00 79.14           C  
ATOM   4128  CB  LYS A 519     -17.506  20.253 -25.161  1.00 79.14           C  
ATOM   4129  O   LYS A 519     -16.981  17.041 -24.658  1.00 79.14           O  
ATOM   4130  CG  LYS A 519     -18.012  21.620 -24.723  1.00 79.14           C  
ATOM   4131  CD  LYS A 519     -17.306  22.744 -25.471  1.00 79.14           C  
ATOM   4132  CE  LYS A 519     -17.784  24.112 -25.006  1.00 79.14           C  
ATOM   4133  NZ  LYS A 519     -17.066  25.218 -25.708  1.00 79.14           N  
ATOM   4134  N   GLU A 520     -18.596  17.373 -26.267  1.00 74.20           N  
ATOM   4135  CA  GLU A 520     -18.194  16.184 -27.014  1.00 74.20           C  
ATOM   4136  C   GLU A 520     -16.761  16.310 -27.522  1.00 74.20           C  
ATOM   4137  CB  GLU A 520     -19.148  15.937 -28.186  1.00 74.20           C  
ATOM   4138  O   GLU A 520     -16.341  17.387 -27.952  1.00 74.20           O  
ATOM   4139  CG  GLU A 520     -20.459  15.277 -27.783  1.00 74.20           C  
ATOM   4140  CD  GLU A 520     -21.308  14.856 -28.972  1.00 74.20           C  
ATOM   4141  OE1 GLU A 520     -22.356  14.202 -28.768  1.00 74.20           O  
ATOM   4142  OE2 GLU A 520     -20.922  15.182 -30.117  1.00 74.20           O  
ATOM   4143  N   ALA A 521     -16.001  15.197 -27.277  1.00 73.69           N  
ATOM   4144  CA  ALA A 521     -14.624  15.224 -27.762  1.00 73.69           C  
ATOM   4145  C   ALA A 521     -14.580  15.219 -29.288  1.00 73.69           C  
ATOM   4146  CB  ALA A 521     -13.840  14.038 -27.206  1.00 73.69           C  
ATOM   4147  O   ALA A 521     -15.510  14.739 -29.940  1.00 73.69           O  
ATOM   4148  N   ALA A 522     -13.556  15.847 -29.914  1.00 70.01           N  
ATOM   4149  CA  ALA A 522     -13.294  15.746 -31.348  1.00 70.01           C  
ATOM   4150  C   ALA A 522     -13.098  14.292 -31.768  1.00 70.01           C  
ATOM   4151  CB  ALA A 522     -12.069  16.575 -31.725  1.00 70.01           C  
ATOM   4152  O   ALA A 522     -12.653  13.463 -30.970  1.00 70.01           O  
ATOM   4153  N   ASP A 523     -13.574  13.941 -33.017  1.00 67.50           N  
ATOM   4154  CA  ASP A 523     -13.486  12.591 -33.566  1.00 67.50           C  
ATOM   4155  C   ASP A 523     -12.031  12.169 -33.755  1.00 67.50           C  
ATOM   4156  CB  ASP A 523     -14.236  12.503 -34.896  1.00 67.50           C  
ATOM   4157  O   ASP A 523     -11.700  10.988 -33.629  1.00 67.50           O  
ATOM   4158  CG  ASP A 523     -15.746  12.519 -34.728  1.00 67.50           C  
ATOM   4159  OD1 ASP A 523     -16.237  12.282 -33.603  1.00 67.50           O  
ATOM   4160  OD2 ASP A 523     -16.450  12.769 -35.730  1.00 67.50           O  
ATOM   4161  N   LYS A 524     -11.152  13.154 -33.964  1.00 66.10           N  
ATOM   4162  CA  LYS A 524      -9.738  12.892 -34.216  1.00 66.10           C  
ATOM   4163  C   LYS A 524      -8.852  13.699 -33.272  1.00 66.10           C  
ATOM   4164  CB  LYS A 524      -9.383  13.211 -35.669  1.00 66.10           C  
ATOM   4165  O   LYS A 524      -9.237  14.782 -32.826  1.00 66.10           O  
ATOM   4166  CG  LYS A 524     -10.037  12.285 -36.684  1.00 66.10           C  
ATOM   4167  CD  LYS A 524      -9.495  12.523 -38.088  1.00 66.10           C  
ATOM   4168  CE  LYS A 524     -10.153  11.601 -39.106  1.00 66.10           C  
ATOM   4169  NZ  LYS A 524      -9.595  11.801 -40.477  1.00 66.10           N  
ATOM   4170  N   ASP A 525      -7.717  13.011 -32.862  1.00 68.25           N  
ATOM   4171  CA  ASP A 525      -6.758  13.759 -32.054  1.00 68.25           C  
ATOM   4172  C   ASP A 525      -5.914  14.688 -32.924  1.00 68.25           C  
ATOM   4173  CB  ASP A 525      -5.854  12.804 -31.272  1.00 68.25           C  
ATOM   4174  O   ASP A 525      -6.161  14.818 -34.124  1.00 68.25           O  
ATOM   4175  CG  ASP A 525      -4.924  12.003 -32.166  1.00 68.25           C  
ATOM   4176  OD1 ASP A 525      -4.747  12.371 -33.347  1.00 68.25           O  
ATOM   4177  OD2 ASP A 525      -4.364  10.994 -31.685  1.00 68.25           O  
ATOM   4178  N   LYS A 526      -5.018  15.524 -32.369  1.00 66.33           N  
ATOM   4179  CA  LYS A 526      -4.241  16.558 -33.048  1.00 66.33           C  
ATOM   4180  C   LYS A 526      -3.400  15.964 -34.174  1.00 66.33           C  
ATOM   4181  CB  LYS A 526      -3.341  17.293 -32.053  1.00 66.33           C  
ATOM   4182  O   LYS A 526      -3.026  16.668 -35.114  1.00 66.33           O  
ATOM   4183  CG  LYS A 526      -4.095  18.192 -31.084  1.00 66.33           C  
ATOM   4184  CD  LYS A 526      -3.141  19.040 -30.252  1.00 66.33           C  
ATOM   4185  CE  LYS A 526      -3.891  19.899 -29.243  1.00 66.33           C  
ATOM   4186  NZ  LYS A 526      -2.958  20.682 -28.379  1.00 66.33           N  
ATOM   4187  N   GLU A 527      -3.242  14.648 -34.193  1.00 65.31           N  
ATOM   4188  CA  GLU A 527      -2.425  13.968 -35.194  1.00 65.31           C  
ATOM   4189  C   GLU A 527      -3.294  13.223 -36.203  1.00 65.31           C  
ATOM   4190  CB  GLU A 527      -1.449  12.998 -34.523  1.00 65.31           C  
ATOM   4191  O   GLU A 527      -2.784  12.463 -37.028  1.00 65.31           O  
ATOM   4192  CG  GLU A 527      -0.350  13.685 -33.725  1.00 65.31           C  
ATOM   4193  CD  GLU A 527      -0.768  14.034 -32.305  1.00 65.31           C  
ATOM   4194  OE1 GLU A 527      -0.042  14.797 -31.629  1.00 65.31           O  
ATOM   4195  OE2 GLU A 527      -1.830  13.538 -31.865  1.00 65.31           O  
ATOM   4196  N   GLY A 528      -4.591  13.428 -36.175  1.00 65.04           N  
ATOM   4197  CA  GLY A 528      -5.511  12.841 -37.137  1.00 65.04           C  
ATOM   4198  C   GLY A 528      -5.898  11.414 -36.798  1.00 65.04           C  
ATOM   4199  O   GLY A 528      -6.490  10.714 -37.622  1.00 65.04           O  
ATOM   4200  N   ARG A 529      -5.570  10.824 -35.605  1.00 67.10           N  
ATOM   4201  CA  ARG A 529      -5.923   9.476 -35.170  1.00 67.10           C  
ATOM   4202  C   ARG A 529      -7.332   9.440 -34.588  1.00 67.10           C  
ATOM   4203  CB  ARG A 529      -4.916   8.962 -34.139  1.00 67.10           C  
ATOM   4204  O   ARG A 529      -7.789  10.419 -33.994  1.00 67.10           O  
ATOM   4205  CG  ARG A 529      -3.496   8.845 -34.670  1.00 67.10           C  
ATOM   4206  CD  ARG A 529      -2.505   8.517 -33.562  1.00 67.10           C  
ATOM   4207  NE  ARG A 529      -2.338   9.637 -32.640  1.00 67.10           N  
ATOM   4208  NH1 ARG A 529      -0.579   8.688 -31.481  1.00 67.10           N  
ATOM   4209  NH2 ARG A 529      -1.362  10.760 -30.891  1.00 67.10           N  
ATOM   4210  CZ  ARG A 529      -1.426   9.692 -31.673  1.00 67.10           C  
ATOM   4211  N   ALA A 530      -7.988   8.336 -34.942  1.00 64.48           N  
ATOM   4212  CA  ALA A 530      -9.296   8.189 -34.310  1.00 64.48           C  
ATOM   4213  C   ALA A 530      -9.187   8.298 -32.792  1.00 64.48           C  
ATOM   4214  CB  ALA A 530      -9.929   6.855 -34.701  1.00 64.48           C  
ATOM   4215  O   ALA A 530      -8.284   7.718 -32.185  1.00 64.48           O  
ATOM   4216  N   SER A 531      -9.995   9.095 -32.179  1.00 65.88           N  
ATOM   4217  CA  SER A 531      -9.996   9.382 -30.748  1.00 65.88           C  
ATOM   4218  C   SER A 531     -10.630   8.243 -29.957  1.00 65.88           C  
ATOM   4219  CB  SER A 531     -10.739  10.688 -30.464  1.00 65.88           C  
ATOM   4220  O   SER A 531     -10.509   8.189 -28.731  1.00 65.88           O  
ATOM   4221  OG  SER A 531     -12.093  10.595 -30.871  1.00 65.88           O  
ATOM   4222  N   THR A 532     -11.247   7.241 -30.679  1.00 72.77           N  
ATOM   4223  CA  THR A 532     -12.014   6.221 -29.974  1.00 72.77           C  
ATOM   4224  C   THR A 532     -11.397   4.840 -30.181  1.00 72.77           C  
ATOM   4225  CB  THR A 532     -13.482   6.205 -30.439  1.00 72.77           C  
ATOM   4226  O   THR A 532     -10.710   4.605 -31.177  1.00 72.77           O  
ATOM   4227  CG2 THR A 532     -13.991   7.618 -30.700  1.00 72.77           C  
ATOM   4228  OG1 THR A 532     -13.587   5.440 -31.646  1.00 72.77           O  
ATOM   4229  N   ASN A 533     -11.487   4.056 -29.041  1.00 78.77           N  
ATOM   4230  CA  ASN A 533     -11.079   2.661 -29.175  1.00 78.77           C  
ATOM   4231  C   ASN A 533     -12.222   1.789 -29.684  1.00 78.77           C  
ATOM   4232  CB  ASN A 533     -10.555   2.125 -27.841  1.00 78.77           C  
ATOM   4233  O   ASN A 533     -12.161   0.561 -29.591  1.00 78.77           O  
ATOM   4234  CG  ASN A 533     -11.649   1.975 -26.802  1.00 78.77           C  
ATOM   4235  ND2 ASN A 533     -11.344   1.275 -25.716  1.00 78.77           N  
ATOM   4236  OD1 ASN A 533     -12.760   2.482 -26.975  1.00 78.77           O  
ATOM   4237  N   ASP A 534     -13.404   2.308 -30.047  1.00 78.34           N  
ATOM   4238  CA  ASP A 534     -14.553   1.634 -30.645  1.00 78.34           C  
ATOM   4239  C   ASP A 534     -15.269   0.756 -29.621  1.00 78.34           C  
ATOM   4240  CB  ASP A 534     -14.115   0.792 -31.845  1.00 78.34           C  
ATOM   4241  O   ASP A 534     -15.822  -0.289 -29.970  1.00 78.34           O  
ATOM   4242  CG  ASP A 534     -13.524   1.624 -32.969  1.00 78.34           C  
ATOM   4243  OD1 ASP A 534     -13.977   2.769 -33.185  1.00 78.34           O  
ATOM   4244  OD2 ASP A 534     -12.597   1.130 -33.647  1.00 78.34           O  
ATOM   4245  N   GLY A 535     -15.103   1.024 -28.319  1.00 85.12           N  
ATOM   4246  CA  GLY A 535     -15.828   0.289 -27.294  1.00 85.12           C  
ATOM   4247  C   GLY A 535     -15.198  -1.050 -26.962  1.00 85.12           C  
ATOM   4248  O   GLY A 535     -15.847  -1.919 -26.376  1.00 85.12           O  
ATOM   4249  N   THR A 536     -13.992  -1.228 -27.278  1.00 93.07           N  
ATOM   4250  CA  THR A 536     -13.296  -2.485 -27.026  1.00 93.07           C  
ATOM   4251  C   THR A 536     -13.122  -2.716 -25.528  1.00 93.07           C  
ATOM   4252  CB  THR A 536     -11.919  -2.508 -27.715  1.00 93.07           C  
ATOM   4253  O   THR A 536     -12.924  -1.767 -24.767  1.00 93.07           O  
ATOM   4254  CG2 THR A 536     -11.913  -3.470 -28.899  1.00 93.07           C  
ATOM   4255  OG1 THR A 536     -11.603  -1.191 -28.183  1.00 93.07           O  
ATOM   4256  N   ILE A 537     -13.312  -3.990 -25.176  1.00 96.52           N  
ATOM   4257  CA  ILE A 537     -13.082  -4.413 -23.799  1.00 96.52           C  
ATOM   4258  C   ILE A 537     -12.018  -5.507 -23.767  1.00 96.52           C  
ATOM   4259  CB  ILE A 537     -14.385  -4.912 -23.136  1.00 96.52           C  
ATOM   4260  O   ILE A 537     -11.707  -6.110 -24.797  1.00 96.52           O  
ATOM   4261  CG1 ILE A 537     -14.913  -6.153 -23.865  1.00 96.52           C  
ATOM   4262  CG2 ILE A 537     -15.439  -3.802 -23.111  1.00 96.52           C  
ATOM   4263  CD1 ILE A 537     -16.056  -6.855 -23.144  1.00 96.52           C  
ATOM   4264  N   ALA A 538     -11.417  -5.660 -22.553  1.00 96.82           N  
ATOM   4265  CA  ALA A 538     -10.431  -6.722 -22.372  1.00 96.82           C  
ATOM   4266  C   ALA A 538     -10.542  -7.344 -20.983  1.00 96.82           C  
ATOM   4267  CB  ALA A 538      -9.021  -6.182 -22.599  1.00 96.82           C  
ATOM   4268  O   ALA A 538     -10.885  -6.660 -20.016  1.00 96.82           O  
ATOM   4269  N   PRO A 539     -10.235  -8.685 -20.933  1.00 97.19           N  
ATOM   4270  CA  PRO A 539     -10.221  -9.322 -19.615  1.00 97.19           C  
ATOM   4271  C   PRO A 539      -9.036  -8.880 -18.759  1.00 97.19           C  
ATOM   4272  CB  PRO A 539     -10.129 -10.814 -19.945  1.00 97.19           C  
ATOM   4273  O   PRO A 539      -8.054  -8.351 -19.284  1.00 97.19           O  
ATOM   4274  CG  PRO A 539      -9.360 -10.875 -21.225  1.00 97.19           C  
ATOM   4275  CD  PRO A 539      -9.744  -9.694 -22.069  1.00 97.19           C  
ATOM   4276  N   GLY A 540      -9.166  -9.105 -17.518  1.00 96.57           N  
ATOM   4277  CA  GLY A 540      -8.046  -8.902 -16.614  1.00 96.57           C  
ATOM   4278  C   GLY A 540      -7.883  -7.458 -16.179  1.00 96.57           C  
ATOM   4279  O   GLY A 540      -6.855  -7.087 -15.610  1.00 96.57           O  
ATOM   4280  N   LEU A 541      -8.935  -6.583 -16.496  1.00 97.89           N  
ATOM   4281  CA  LEU A 541      -8.826  -5.179 -16.115  1.00 97.89           C  
ATOM   4282  C   LEU A 541      -9.787  -4.848 -14.978  1.00 97.89           C  
ATOM   4283  CB  LEU A 541      -9.107  -4.273 -17.317  1.00 97.89           C  
ATOM   4284  O   LEU A 541      -9.470  -4.034 -14.108  1.00 97.89           O  
ATOM   4285  CG  LEU A 541      -8.100  -4.339 -18.466  1.00 97.89           C  
ATOM   4286  CD1 LEU A 541      -8.506  -3.383 -19.582  1.00 97.89           C  
ATOM   4287  CD2 LEU A 541      -6.695  -4.018 -17.965  1.00 97.89           C  
ATOM   4288  N   SER A 542     -10.860  -5.541 -14.911  1.00 98.31           N  
ATOM   4289  CA  SER A 542     -11.806  -5.369 -13.813  1.00 98.31           C  
ATOM   4290  C   SER A 542     -11.390  -6.183 -12.592  1.00 98.31           C  
ATOM   4291  CB  SER A 542     -13.215  -5.773 -14.250  1.00 98.31           C  
ATOM   4292  O   SER A 542     -10.973  -7.336 -12.721  1.00 98.31           O  
ATOM   4293  OG  SER A 542     -14.101  -5.782 -13.144  1.00 98.31           O  
ATOM   4294  N   GLN A 543     -11.538  -5.573 -11.395  1.00 97.70           N  
ATOM   4295  CA  GLN A 543     -11.245  -6.352 -10.197  1.00 97.70           C  
ATOM   4296  C   GLN A 543     -12.185  -7.548 -10.075  1.00 97.70           C  
ATOM   4297  CB  GLN A 543     -11.345  -5.476  -8.948  1.00 97.70           C  
ATOM   4298  O   GLN A 543     -11.848  -8.546  -9.435  1.00 97.70           O  
ATOM   4299  CG  GLN A 543     -12.752  -4.966  -8.666  1.00 97.70           C  
ATOM   4300  CD  GLN A 543     -12.825  -4.103  -7.420  1.00 97.70           C  
ATOM   4301  NE2 GLN A 543     -13.684  -3.090  -7.449  1.00 97.70           N  
ATOM   4302  OE1 GLN A 543     -12.116  -4.346  -6.438  1.00 97.70           O  
ATOM   4303  N   PHE A 544     -13.324  -7.447 -10.748  1.00 97.33           N  
ATOM   4304  CA  PHE A 544     -14.310  -8.519 -10.710  1.00 97.33           C  
ATOM   4305  C   PHE A 544     -13.872  -9.689 -11.582  1.00 97.33           C  
ATOM   4306  CB  PHE A 544     -15.680  -8.008 -11.167  1.00 97.33           C  
ATOM   4307  O   PHE A 544     -14.523 -10.736 -11.599  1.00 97.33           O  
ATOM   4308  CG  PHE A 544     -16.425  -7.239 -10.109  1.00 97.33           C  
ATOM   4309  CD1 PHE A 544     -17.346  -7.875  -9.286  1.00 97.33           C  
ATOM   4310  CD2 PHE A 544     -16.203  -5.878  -9.938  1.00 97.33           C  
ATOM   4311  CE1 PHE A 544     -18.036  -7.166  -8.306  1.00 97.33           C  
ATOM   4312  CE2 PHE A 544     -16.890  -5.163  -8.961  1.00 97.33           C  
ATOM   4313  CZ  PHE A 544     -17.806  -5.808  -8.147  1.00 97.33           C  
ATOM   4314  N   ASP A 545     -12.753  -9.535 -12.272  1.00 97.79           N  
ATOM   4315  CA  ASP A 545     -12.164 -10.629 -13.038  1.00 97.79           C  
ATOM   4316  C   ASP A 545     -11.268 -11.496 -12.157  1.00 97.79           C  
ATOM   4317  CB  ASP A 545     -11.366 -10.085 -14.225  1.00 97.79           C  
ATOM   4318  O   ASP A 545     -10.761 -12.528 -12.603  1.00 97.79           O  
ATOM   4319  CG  ASP A 545     -12.241  -9.417 -15.271  1.00 97.79           C  
ATOM   4320  OD1 ASP A 545     -13.434  -9.772 -15.386  1.00 97.79           O  
ATOM   4321  OD2 ASP A 545     -11.732  -8.529 -15.989  1.00 97.79           O  
ATOM   4322  N   PHE A 546     -11.158 -11.006 -10.888  1.00 97.62           N  
ATOM   4323  CA  PHE A 546     -10.197 -11.685 -10.027  1.00 97.62           C  
ATOM   4324  C   PHE A 546     -10.837 -12.071  -8.699  1.00 97.62           C  
ATOM   4325  CB  PHE A 546      -8.972 -10.797  -9.781  1.00 97.62           C  
ATOM   4326  O   PHE A 546     -10.228 -11.907  -7.640  1.00 97.62           O  
ATOM   4327  CG  PHE A 546      -8.206 -10.460 -11.032  1.00 97.62           C  
ATOM   4328  CD1 PHE A 546      -7.300 -11.364 -11.573  1.00 97.62           C  
ATOM   4329  CD2 PHE A 546      -8.391  -9.239 -11.666  1.00 97.62           C  
ATOM   4330  CE1 PHE A 546      -6.589 -11.055 -12.730  1.00 97.62           C  
ATOM   4331  CE2 PHE A 546      -7.685  -8.923 -12.823  1.00 97.62           C  
ATOM   4332  CZ  PHE A 546      -6.783  -9.832 -13.353  1.00 97.62           C  
ATOM   4333  N   LEU A 547     -12.051 -12.586  -8.785  1.00 96.66           N  
ATOM   4334  CA  LEU A 547     -12.694 -13.126  -7.592  1.00 96.66           C  
ATOM   4335  C   LEU A 547     -12.056 -14.449  -7.181  1.00 96.66           C  
ATOM   4336  CB  LEU A 547     -14.193 -13.323  -7.834  1.00 96.66           C  
ATOM   4337  O   LEU A 547     -11.504 -15.164  -8.021  1.00 96.66           O  
ATOM   4338  CG  LEU A 547     -14.992 -12.069  -8.194  1.00 96.66           C  
ATOM   4339  CD1 LEU A 547     -16.429 -12.440  -8.547  1.00 96.66           C  
ATOM   4340  CD2 LEU A 547     -14.960 -11.067  -7.045  1.00 96.66           C  
ATOM   4341  N   PRO A 548     -12.033 -14.649  -5.841  1.00 95.79           N  
ATOM   4342  CA  PRO A 548     -11.408 -15.907  -5.426  1.00 95.79           C  
ATOM   4343  C   PRO A 548     -12.073 -17.131  -6.053  1.00 95.79           C  
ATOM   4344  CB  PRO A 548     -11.589 -15.906  -3.906  1.00 95.79           C  
ATOM   4345  O   PRO A 548     -13.291 -17.142  -6.251  1.00 95.79           O  
ATOM   4346  CG  PRO A 548     -12.788 -15.047  -3.665  1.00 95.79           C  
ATOM   4347  CD  PRO A 548     -12.830 -13.978  -4.719  1.00 95.79           C  
ATOM   4348  N   GLU A 549     -11.244 -18.139  -6.378  1.00 93.87           N  
ATOM   4349  CA  GLU A 549     -11.784 -19.388  -6.907  1.00 93.87           C  
ATOM   4350  C   GLU A 549     -12.771 -20.020  -5.930  1.00 93.87           C  
ATOM   4351  CB  GLU A 549     -10.653 -20.371  -7.221  1.00 93.87           C  
ATOM   4352  O   GLU A 549     -13.833 -20.498  -6.335  1.00 93.87           O  
ATOM   4353  CG  GLU A 549      -9.829 -19.990  -8.442  1.00 93.87           C  
ATOM   4354  CD  GLU A 549      -8.728 -20.990  -8.759  1.00 93.87           C  
ATOM   4355  OE1 GLU A 549      -7.938 -20.745  -9.700  1.00 93.87           O  
ATOM   4356  OE2 GLU A 549      -8.656 -22.027  -8.062  1.00 93.87           O  
ATOM   4357  N   LYS A 550     -12.381 -20.001  -4.644  1.00 93.44           N  
ATOM   4358  CA  LYS A 550     -13.258 -20.440  -3.563  1.00 93.44           C  
ATOM   4359  C   LYS A 550     -13.555 -19.297  -2.597  1.00 93.44           C  
ATOM   4360  CB  LYS A 550     -12.632 -21.614  -2.808  1.00 93.44           C  
ATOM   4361  O   LYS A 550     -12.699 -18.914  -1.798  1.00 93.44           O  
ATOM   4362  CG  LYS A 550     -12.445 -22.865  -3.654  1.00 93.44           C  
ATOM   4363  CD  LYS A 550     -11.827 -23.999  -2.846  1.00 93.44           C  
ATOM   4364  CE  LYS A 550     -11.543 -25.216  -3.716  1.00 93.44           C  
ATOM   4365  NZ  LYS A 550     -10.891 -26.313  -2.939  1.00 93.44           N  
ATOM   4366  N   PRO A 551     -14.835 -18.788  -2.702  1.00 94.54           N  
ATOM   4367  CA  PRO A 551     -15.164 -17.767  -1.704  1.00 94.54           C  
ATOM   4368  C   PRO A 551     -14.931 -18.245  -0.273  1.00 94.54           C  
ATOM   4369  CB  PRO A 551     -16.650 -17.496  -1.955  1.00 94.54           C  
ATOM   4370  O   PRO A 551     -15.212 -19.403   0.049  1.00 94.54           O  
ATOM   4371  CG  PRO A 551     -16.867 -17.852  -3.390  1.00 94.54           C  
ATOM   4372  CD  PRO A 551     -15.996 -19.028  -3.727  1.00 94.54           C  
ATOM   4373  N   THR A 552     -14.416 -17.374   0.593  1.00 95.81           N  
ATOM   4374  CA  THR A 552     -14.030 -17.829   1.925  1.00 95.81           C  
ATOM   4375  C   THR A 552     -14.248 -16.726   2.957  1.00 95.81           C  
ATOM   4376  CB  THR A 552     -12.559 -18.282   1.956  1.00 95.81           C  
ATOM   4377  O   THR A 552     -14.170 -15.540   2.631  1.00 95.81           O  
ATOM   4378  CG2 THR A 552     -11.623 -17.136   1.584  1.00 95.81           C  
ATOM   4379  OG1 THR A 552     -12.234 -18.741   3.274  1.00 95.81           O  
ATOM   4380  N   VAL A 553     -14.454 -17.153   4.257  1.00 97.23           N  
ATOM   4381  CA  VAL A 553     -14.564 -16.202   5.358  1.00 97.23           C  
ATOM   4382  C   VAL A 553     -13.252 -16.162   6.139  1.00 97.23           C  
ATOM   4383  CB  VAL A 553     -15.735 -16.559   6.301  1.00 97.23           C  
ATOM   4384  O   VAL A 553     -13.137 -15.443   7.135  1.00 97.23           O  
ATOM   4385  CG1 VAL A 553     -17.073 -16.419   5.578  1.00 97.23           C  
ATOM   4386  CG2 VAL A 553     -15.565 -17.975   6.849  1.00 97.23           C  
ATOM   4387  N   ALA A 554     -12.310 -16.975   5.710  1.00 96.36           N  
ATOM   4388  CA  ALA A 554     -11.019 -16.997   6.392  1.00 96.36           C  
ATOM   4389  C   ALA A 554     -10.422 -15.596   6.481  1.00 96.36           C  
ATOM   4390  CB  ALA A 554     -10.054 -17.939   5.676  1.00 96.36           C  
ATOM   4391  O   ALA A 554     -10.342 -14.884   5.477  1.00 96.36           O  
ATOM   4392  N   GLY A 555     -10.064 -15.197   7.719  1.00 95.46           N  
ATOM   4393  CA  GLY A 555      -9.418 -13.919   7.972  1.00 95.46           C  
ATOM   4394  C   GLY A 555     -10.400 -12.770   8.102  1.00 95.46           C  
ATOM   4395  O   GLY A 555     -10.012 -11.650   8.441  1.00 95.46           O  
ATOM   4396  N   ARG A 556     -11.723 -12.964   7.818  1.00 97.33           N  
ATOM   4397  CA  ARG A 556     -12.737 -11.919   7.918  1.00 97.33           C  
ATOM   4398  C   ARG A 556     -13.151 -11.696   9.369  1.00 97.33           C  
ATOM   4399  CB  ARG A 556     -13.962 -12.274   7.072  1.00 97.33           C  
ATOM   4400  O   ARG A 556     -13.386 -12.654  10.108  1.00 97.33           O  
ATOM   4401  CG  ARG A 556     -13.656 -12.465   5.595  1.00 97.33           C  
ATOM   4402  CD  ARG A 556     -13.231 -11.161   4.934  1.00 97.33           C  
ATOM   4403  NE  ARG A 556     -13.045 -11.322   3.495  1.00 97.33           N  
ATOM   4404  NH1 ARG A 556     -12.287  -9.168   3.143  1.00 97.33           N  
ATOM   4405  NH2 ARG A 556     -12.469 -10.625   1.384  1.00 97.33           N  
ATOM   4406  CZ  ARG A 556     -12.601 -10.371   2.677  1.00 97.33           C  
ATOM   4407  N   ARG A 557     -13.205 -10.447   9.751  1.00 98.10           N  
ATOM   4408  CA  ARG A 557     -13.647 -10.089  11.095  1.00 98.10           C  
ATOM   4409  C   ARG A 557     -15.159  -9.899  11.143  1.00 98.10           C  
ATOM   4410  CB  ARG A 557     -12.943  -8.816  11.572  1.00 98.10           C  
ATOM   4411  O   ARG A 557     -15.719  -9.136  10.353  1.00 98.10           O  
ATOM   4412  CG  ARG A 557     -11.445  -8.978  11.772  1.00 98.10           C  
ATOM   4413  CD  ARG A 557     -10.782  -7.662  12.156  1.00 98.10           C  
ATOM   4414  NE  ARG A 557      -9.336  -7.809  12.299  1.00 98.10           N  
ATOM   4415  NH1 ARG A 557      -8.924  -5.550  12.550  1.00 98.10           N  
ATOM   4416  NH2 ARG A 557      -7.190  -7.049  12.600  1.00 98.10           N  
ATOM   4417  CZ  ARG A 557      -8.487  -6.802  12.483  1.00 98.10           C  
ATOM   4418  N   VAL A 558     -15.783 -10.627  12.101  1.00 98.68           N  
ATOM   4419  CA  VAL A 558     -17.231 -10.531  12.252  1.00 98.68           C  
ATOM   4420  C   VAL A 558     -17.574 -10.070  13.667  1.00 98.68           C  
ATOM   4421  CB  VAL A 558     -17.925 -11.877  11.946  1.00 98.68           C  
ATOM   4422  O   VAL A 558     -17.209 -10.726  14.645  1.00 98.68           O  
ATOM   4423  CG1 VAL A 558     -19.442 -11.745  12.076  1.00 98.68           C  
ATOM   4424  CG2 VAL A 558     -17.546 -12.368  10.550  1.00 98.68           C  
ATOM   4425  N   ALA A 559     -18.246  -8.921  13.711  1.00 98.70           N  
ATOM   4426  CA  ALA A 559     -18.659  -8.383  15.005  1.00 98.70           C  
ATOM   4427  C   ALA A 559     -19.974  -9.007  15.464  1.00 98.70           C  
ATOM   4428  CB  ALA A 559     -18.792  -6.864  14.932  1.00 98.70           C  
ATOM   4429  O   ALA A 559     -20.945  -9.053  14.705  1.00 98.70           O  
ATOM   4430  N   LEU A 560     -19.980  -9.555  16.728  1.00 98.62           N  
ATOM   4431  CA  LEU A 560     -21.199 -10.005  17.392  1.00 98.62           C  
ATOM   4432  C   LEU A 560     -21.639  -9.004  18.455  1.00 98.62           C  
ATOM   4433  CB  LEU A 560     -20.986 -11.381  18.028  1.00 98.62           C  
ATOM   4434  O   LEU A 560     -20.980  -8.856  19.486  1.00 98.62           O  
ATOM   4435  CG  LEU A 560     -20.921 -12.569  17.067  1.00 98.62           C  
ATOM   4436  CD1 LEU A 560     -19.676 -12.473  16.191  1.00 98.62           C  
ATOM   4437  CD2 LEU A 560     -20.937 -13.884  17.839  1.00 98.62           C  
ATOM   4438  N   LEU A 561     -22.711  -8.261  18.161  1.00 98.37           N  
ATOM   4439  CA  LEU A 561     -23.184  -7.246  19.097  1.00 98.37           C  
ATOM   4440  C   LEU A 561     -24.018  -7.877  20.207  1.00 98.37           C  
ATOM   4441  CB  LEU A 561     -24.008  -6.184  18.364  1.00 98.37           C  
ATOM   4442  O   LEU A 561     -25.103  -8.403  19.951  1.00 98.37           O  
ATOM   4443  CG  LEU A 561     -23.322  -5.485  17.190  1.00 98.37           C  
ATOM   4444  CD1 LEU A 561     -24.195  -4.349  16.666  1.00 98.37           C  
ATOM   4445  CD2 LEU A 561     -21.950  -4.964  17.605  1.00 98.37           C  
ATOM   4446  N   VAL A 562     -23.496  -7.771  21.452  1.00 96.59           N  
ATOM   4447  CA  VAL A 562     -24.142  -8.504  22.536  1.00 96.59           C  
ATOM   4448  C   VAL A 562     -24.315  -7.589  23.746  1.00 96.59           C  
ATOM   4449  CB  VAL A 562     -23.336  -9.762  22.929  1.00 96.59           C  
ATOM   4450  O   VAL A 562     -23.510  -6.682  23.967  1.00 96.59           O  
ATOM   4451  CG1 VAL A 562     -23.321 -10.774  21.785  1.00 96.59           C  
ATOM   4452  CG2 VAL A 562     -21.911  -9.379  23.326  1.00 96.59           C  
ATOM   4453  N   GLY A 563     -25.424  -7.689  24.453  1.00 94.67           N  
ATOM   4454  CA  GLY A 563     -25.681  -7.186  25.793  1.00 94.67           C  
ATOM   4455  C   GLY A 563     -25.972  -8.285  26.798  1.00 94.67           C  
ATOM   4456  O   GLY A 563     -25.931  -9.470  26.459  1.00 94.67           O  
ATOM   4457  N   ASP A 564     -26.161  -7.815  28.129  1.00 92.57           N  
ATOM   4458  CA  ASP A 564     -26.603  -8.801  29.111  1.00 92.57           C  
ATOM   4459  C   ASP A 564     -27.864  -9.520  28.636  1.00 92.57           C  
ATOM   4460  CB  ASP A 564     -26.856  -8.134  30.465  1.00 92.57           C  
ATOM   4461  O   ASP A 564     -28.784  -8.890  28.110  1.00 92.57           O  
ATOM   4462  CG  ASP A 564     -25.575  -7.799  31.208  1.00 92.57           C  
ATOM   4463  OD1 ASP A 564     -24.910  -8.722  31.725  1.00 92.57           O  
ATOM   4464  OD2 ASP A 564     -25.230  -6.600  31.281  1.00 92.57           O  
ATOM   4465  N   GLY A 565     -27.759 -10.852  28.797  1.00 93.53           N  
ATOM   4466  CA  GLY A 565     -28.930 -11.641  28.449  1.00 93.53           C  
ATOM   4467  C   GLY A 565     -28.938 -12.090  27.000  1.00 93.53           C  
ATOM   4468  O   GLY A 565     -30.003 -12.306  26.418  1.00 93.53           O  
ATOM   4469  N   PHE A 566     -27.738 -12.194  26.345  1.00 94.63           N  
ATOM   4470  CA  PHE A 566     -27.641 -12.578  24.942  1.00 94.63           C  
ATOM   4471  C   PHE A 566     -28.011 -14.045  24.756  1.00 94.63           C  
ATOM   4472  CB  PHE A 566     -26.228 -12.321  24.409  1.00 94.63           C  
ATOM   4473  O   PHE A 566     -27.964 -14.828  25.708  1.00 94.63           O  
ATOM   4474  CG  PHE A 566     -25.173 -13.186  25.043  1.00 94.63           C  
ATOM   4475  CD1 PHE A 566     -24.559 -12.801  26.229  1.00 94.63           C  
ATOM   4476  CD2 PHE A 566     -24.795 -14.385  24.454  1.00 94.63           C  
ATOM   4477  CE1 PHE A 566     -23.582 -13.599  26.819  1.00 94.63           C  
ATOM   4478  CE2 PHE A 566     -23.819 -15.189  25.037  1.00 94.63           C  
ATOM   4479  CZ  PHE A 566     -23.213 -14.793  26.219  1.00 94.63           C  
ATOM   4480  N   ASP A 567     -28.376 -14.484  23.572  1.00 95.13           N  
ATOM   4481  CA  ASP A 567     -28.652 -15.861  23.176  1.00 95.13           C  
ATOM   4482  C   ASP A 567     -27.357 -16.652  23.002  1.00 95.13           C  
ATOM   4483  CB  ASP A 567     -29.466 -15.895  21.881  1.00 95.13           C  
ATOM   4484  O   ASP A 567     -26.683 -16.533  21.977  1.00 95.13           O  
ATOM   4485  CG  ASP A 567     -29.874 -17.299  21.473  1.00 95.13           C  
ATOM   4486  OD1 ASP A 567     -29.369 -18.278  22.065  1.00 95.13           O  
ATOM   4487  OD2 ASP A 567     -30.707 -17.429  20.549  1.00 95.13           O  
ATOM   4488  N   ALA A 568     -26.988 -17.457  23.910  1.00 93.73           N  
ATOM   4489  CA  ALA A 568     -25.717 -18.175  23.959  1.00 93.73           C  
ATOM   4490  C   ALA A 568     -25.596 -19.155  22.796  1.00 93.73           C  
ATOM   4491  CB  ALA A 568     -25.572 -18.911  25.288  1.00 93.73           C  
ATOM   4492  O   ALA A 568     -24.515 -19.322  22.226  1.00 93.73           O  
ATOM   4493  N   ALA A 569     -26.727 -19.774  22.447  1.00 93.32           N  
ATOM   4494  CA  ALA A 569     -26.718 -20.740  21.351  1.00 93.32           C  
ATOM   4495  C   ALA A 569     -26.366 -20.066  20.028  1.00 93.32           C  
ATOM   4496  CB  ALA A 569     -28.073 -21.437  21.246  1.00 93.32           C  
ATOM   4497  O   ALA A 569     -25.593 -20.608  19.235  1.00 93.32           O  
ATOM   4498  N   ALA A 570     -26.916 -18.864  19.825  1.00 96.04           N  
ATOM   4499  CA  ALA A 570     -26.648 -18.117  18.600  1.00 96.04           C  
ATOM   4500  C   ALA A 570     -25.191 -17.666  18.540  1.00 96.04           C  
ATOM   4501  CB  ALA A 570     -27.580 -16.911  18.497  1.00 96.04           C  
ATOM   4502  O   ALA A 570     -24.534 -17.805  17.505  1.00 96.04           O  
ATOM   4503  N   VAL A 571     -24.725 -17.134  19.662  1.00 96.84           N  
ATOM   4504  CA  VAL A 571     -23.344 -16.668  19.735  1.00 96.84           C  
ATOM   4505  C   VAL A 571     -22.390 -17.839  19.511  1.00 96.84           C  
ATOM   4506  CB  VAL A 571     -23.045 -15.988  21.090  1.00 96.84           C  
ATOM   4507  O   VAL A 571     -21.453 -17.741  18.716  1.00 96.84           O  
ATOM   4508  CG1 VAL A 571     -21.542 -15.783  21.272  1.00 96.84           C  
ATOM   4509  CG2 VAL A 571     -23.786 -14.656  21.194  1.00 96.84           C  
ATOM   4510  N   ASP A 572     -22.649 -18.950  20.135  1.00 96.19           N  
ATOM   4511  CA  ASP A 572     -21.791 -20.126  20.023  1.00 96.19           C  
ATOM   4512  C   ASP A 572     -21.789 -20.671  18.596  1.00 96.19           C  
ATOM   4513  CB  ASP A 572     -22.241 -21.214  21.001  1.00 96.19           C  
ATOM   4514  O   ASP A 572     -20.741 -21.057  18.075  1.00 96.19           O  
ATOM   4515  CG  ASP A 572     -21.574 -21.101  22.360  1.00 96.19           C  
ATOM   4516  OD1 ASP A 572     -20.812 -20.137  22.588  1.00 96.19           O  
ATOM   4517  OD2 ASP A 572     -21.810 -21.986  23.211  1.00 96.19           O  
ATOM   4518  N   LEU A 573     -22.941 -20.714  17.992  1.00 97.28           N  
ATOM   4519  CA  LEU A 573     -23.067 -21.215  16.628  1.00 97.28           C  
ATOM   4520  C   LEU A 573     -22.204 -20.403  15.668  1.00 97.28           C  
ATOM   4521  CB  LEU A 573     -24.529 -21.176  16.175  1.00 97.28           C  
ATOM   4522  O   LEU A 573     -21.442 -20.969  14.881  1.00 97.28           O  
ATOM   4523  CG  LEU A 573     -24.803 -21.597  14.730  1.00 97.28           C  
ATOM   4524  CD1 LEU A 573     -24.486 -23.077  14.541  1.00 97.28           C  
ATOM   4525  CD2 LEU A 573     -26.251 -21.303  14.353  1.00 97.28           C  
ATOM   4526  N   VAL A 574     -22.265 -19.117  15.718  1.00 97.87           N  
ATOM   4527  CA  VAL A 574     -21.561 -18.239  14.789  1.00 97.87           C  
ATOM   4528  C   VAL A 574     -20.078 -18.185  15.151  1.00 97.87           C  
ATOM   4529  CB  VAL A 574     -22.162 -16.816  14.788  1.00 97.87           C  
ATOM   4530  O   VAL A 574     -19.215 -18.274  14.275  1.00 97.87           O  
ATOM   4531  CG1 VAL A 574     -21.288 -15.861  13.976  1.00 97.87           C  
ATOM   4532  CG2 VAL A 574     -23.587 -16.839  14.237  1.00 97.87           C  
ATOM   4533  N   LYS A 575     -19.776 -18.053  16.419  1.00 97.00           N  
ATOM   4534  CA  LYS A 575     -18.386 -17.977  16.860  1.00 97.00           C  
ATOM   4535  C   LYS A 575     -17.619 -19.240  16.479  1.00 97.00           C  
ATOM   4536  CB  LYS A 575     -18.314 -17.756  18.372  1.00 97.00           C  
ATOM   4537  O   LYS A 575     -16.541 -19.162  15.885  1.00 97.00           O  
ATOM   4538  CG  LYS A 575     -16.923 -17.413  18.882  1.00 97.00           C  
ATOM   4539  CD  LYS A 575     -16.933 -17.107  20.374  1.00 97.00           C  
ATOM   4540  CE  LYS A 575     -15.522 -16.970  20.928  1.00 97.00           C  
ATOM   4541  NZ  LYS A 575     -15.527 -16.693  22.396  1.00 97.00           N  
ATOM   4542  N   LYS A 576     -18.112 -20.387  16.791  1.00 96.68           N  
ATOM   4543  CA  LYS A 576     -17.446 -21.650  16.487  1.00 96.68           C  
ATOM   4544  C   LYS A 576     -17.413 -21.906  14.983  1.00 96.68           C  
ATOM   4545  CB  LYS A 576     -18.143 -22.810  17.200  1.00 96.68           C  
ATOM   4546  O   LYS A 576     -16.417 -22.405  14.455  1.00 96.68           O  
ATOM   4547  CG  LYS A 576     -17.909 -22.843  18.703  1.00 96.68           C  
ATOM   4548  CD  LYS A 576     -18.539 -24.075  19.340  1.00 96.68           C  
ATOM   4549  CE  LYS A 576     -18.290 -24.118  20.842  1.00 96.68           C  
ATOM   4550  NZ  LYS A 576     -18.956 -25.292  21.480  1.00 96.68           N  
ATOM   4551  N   GLY A 577     -18.518 -21.582  14.367  1.00 97.64           N  
ATOM   4552  CA  GLY A 577     -18.560 -21.739  12.922  1.00 97.64           C  
ATOM   4553  C   GLY A 577     -17.513 -20.910  12.201  1.00 97.64           C  
ATOM   4554  O   GLY A 577     -16.837 -21.405  11.297  1.00 97.64           O  
ATOM   4555  N   LEU A 578     -17.351 -19.618  12.603  1.00 97.30           N  
ATOM   4556  CA  LEU A 578     -16.354 -18.734  12.010  1.00 97.30           C  
ATOM   4557  C   LEU A 578     -14.943 -19.237  12.296  1.00 97.30           C  
ATOM   4558  CB  LEU A 578     -16.518 -17.308  12.542  1.00 97.30           C  
ATOM   4559  O   LEU A 578     -14.094 -19.261  11.402  1.00 97.30           O  
ATOM   4560  CG  LEU A 578     -17.632 -16.473  11.909  1.00 97.30           C  
ATOM   4561  CD1 LEU A 578     -17.897 -15.223  12.743  1.00 97.30           C  
ATOM   4562  CD2 LEU A 578     -17.272 -16.098  10.476  1.00 97.30           C  
ATOM   4563  N   ALA A 579     -14.721 -19.661  13.511  1.00 95.88           N  
ATOM   4564  CA  ALA A 579     -13.400 -20.156  13.892  1.00 95.88           C  
ATOM   4565  C   ALA A 579     -13.026 -21.396  13.086  1.00 95.88           C  
ATOM   4566  CB  ALA A 579     -13.359 -20.464  15.387  1.00 95.88           C  
ATOM   4567  O   ALA A 579     -11.879 -21.542  12.656  1.00 95.88           O  
ATOM   4568  N   ALA A 580     -14.024 -22.257  12.844  1.00 96.73           N  
ATOM   4569  CA  ALA A 580     -13.790 -23.481  12.082  1.00 96.73           C  
ATOM   4570  C   ALA A 580     -13.370 -23.163  10.649  1.00 96.73           C  
ATOM   4571  CB  ALA A 580     -15.040 -24.357  12.084  1.00 96.73           C  
ATOM   4572  O   ALA A 580     -12.657 -23.946  10.017  1.00 96.73           O  
ATOM   4573  N   GLU A 581     -13.761 -22.021  10.174  1.00 96.05           N  
ATOM   4574  CA  GLU A 581     -13.435 -21.615   8.810  1.00 96.05           C  
ATOM   4575  C   GLU A 581     -12.351 -20.541   8.798  1.00 96.05           C  
ATOM   4576  CB  GLU A 581     -14.685 -21.108   8.086  1.00 96.05           C  
ATOM   4577  O   GLU A 581     -12.179 -19.836   7.801  1.00 96.05           O  
ATOM   4578  CG  GLU A 581     -15.782 -22.153   7.950  1.00 96.05           C  
ATOM   4579  CD  GLU A 581     -15.452 -23.243   6.942  1.00 96.05           C  
ATOM   4580  OE1 GLU A 581     -16.031 -24.349   7.033  1.00 96.05           O  
ATOM   4581  OE2 GLU A 581     -14.607 -22.988   6.056  1.00 96.05           O  
ATOM   4582  N   GLN A 582     -11.682 -20.437  10.068  1.00 96.39           N  
ATOM   4583  CA  GLN A 582     -10.559 -19.528  10.269  1.00 96.39           C  
ATOM   4584  C   GLN A 582     -11.002 -18.072  10.156  1.00 96.39           C  
ATOM   4585  CB  GLN A 582      -9.447 -19.817   9.259  1.00 96.39           C  
ATOM   4586  O   GLN A 582     -10.239 -17.219   9.699  1.00 96.39           O  
ATOM   4587  CG  GLN A 582      -8.811 -21.191   9.422  1.00 96.39           C  
ATOM   4588  CD  GLN A 582      -7.674 -21.432   8.446  1.00 96.39           C  
ATOM   4589  NE2 GLN A 582      -6.461 -21.570   8.970  1.00 96.39           N  
ATOM   4590  OE1 GLN A 582      -7.885 -21.493   7.230  1.00 96.39           O  
ATOM   4591  N   GLY A 583     -12.325 -17.749  10.294  1.00 97.10           N  
ATOM   4592  CA  GLY A 583     -12.793 -16.389  10.509  1.00 97.10           C  
ATOM   4593  C   GLY A 583     -12.478 -15.863  11.897  1.00 97.10           C  
ATOM   4594  O   GLY A 583     -12.119 -16.631  12.792  1.00 97.10           O  
ATOM   4595  N   VAL A 584     -12.684 -14.540  12.055  1.00 97.37           N  
ATOM   4596  CA  VAL A 584     -12.321 -13.917  13.324  1.00 97.37           C  
ATOM   4597  C   VAL A 584     -13.564 -13.320  13.981  1.00 97.37           C  
ATOM   4598  CB  VAL A 584     -11.243 -12.827  13.134  1.00 97.37           C  
ATOM   4599  O   VAL A 584     -13.975 -12.206  13.647  1.00 97.37           O  
ATOM   4600  CG1 VAL A 584     -10.808 -12.256  14.482  1.00 97.37           C  
ATOM   4601  CG2 VAL A 584     -10.042 -13.392  12.377  1.00 97.37           C  
ATOM   4602  N   PRO A 585     -14.196 -14.090  14.873  1.00 97.52           N  
ATOM   4603  CA  PRO A 585     -15.334 -13.514  15.592  1.00 97.52           C  
ATOM   4604  C   PRO A 585     -14.908 -12.528  16.678  1.00 97.52           C  
ATOM   4605  CB  PRO A 585     -16.020 -14.737  16.205  1.00 97.52           C  
ATOM   4606  O   PRO A 585     -13.957 -12.793  17.418  1.00 97.52           O  
ATOM   4607  CG  PRO A 585     -14.917 -15.720  16.433  1.00 97.52           C  
ATOM   4608  CD  PRO A 585     -13.910 -15.571  15.329  1.00 97.52           C  
ATOM   4609  N   LEU A 586     -15.623 -11.379  16.767  1.00 97.98           N  
ATOM   4610  CA  LEU A 586     -15.361 -10.387  17.804  1.00 97.98           C  
ATOM   4611  C   LEU A 586     -16.634 -10.061  18.577  1.00 97.98           C  
ATOM   4612  CB  LEU A 586     -14.780  -9.110  17.192  1.00 97.98           C  
ATOM   4613  O   LEU A 586     -17.623  -9.612  17.992  1.00 97.98           O  
ATOM   4614  CG  LEU A 586     -13.481  -9.268  16.400  1.00 97.98           C  
ATOM   4615  CD1 LEU A 586     -13.168  -7.988  15.633  1.00 97.98           C  
ATOM   4616  CD2 LEU A 586     -12.329  -9.635  17.331  1.00 97.98           C  
ATOM   4617  N   LEU A 587     -16.552 -10.322  19.849  1.00 98.05           N  
ATOM   4618  CA  LEU A 587     -17.682  -9.933  20.685  1.00 98.05           C  
ATOM   4619  C   LEU A 587     -17.617  -8.449  21.029  1.00 98.05           C  
ATOM   4620  CB  LEU A 587     -17.711 -10.766  21.969  1.00 98.05           C  
ATOM   4621  O   LEU A 587     -16.637  -7.985  21.615  1.00 98.05           O  
ATOM   4622  CG  LEU A 587     -18.073 -12.243  21.811  1.00 98.05           C  
ATOM   4623  CD1 LEU A 587     -17.982 -12.958  23.155  1.00 98.05           C  
ATOM   4624  CD2 LEU A 587     -19.469 -12.391  21.216  1.00 98.05           C  
ATOM   4625  N   ILE A 588     -18.663  -7.744  20.610  1.00 98.12           N  
ATOM   4626  CA  ILE A 588     -18.761  -6.314  20.878  1.00 98.12           C  
ATOM   4627  C   ILE A 588     -19.896  -6.050  21.864  1.00 98.12           C  
ATOM   4628  CB  ILE A 588     -18.983  -5.509  19.577  1.00 98.12           C  
ATOM   4629  O   ILE A 588     -21.071  -6.195  21.521  1.00 98.12           O  
ATOM   4630  CG1 ILE A 588     -17.944  -5.903  18.521  1.00 98.12           C  
ATOM   4631  CG2 ILE A 588     -18.933  -4.004  19.859  1.00 98.12           C  
ATOM   4632  CD1 ILE A 588     -16.506  -5.617  18.930  1.00 98.12           C  
ATOM   4633  N   GLY A 589     -19.492  -5.677  23.081  1.00 96.54           N  
ATOM   4634  CA  GLY A 589     -20.494  -5.444  24.109  1.00 96.54           C  
ATOM   4635  C   GLY A 589     -20.731  -3.972  24.387  1.00 96.54           C  
ATOM   4636  O   GLY A 589     -20.122  -3.108  23.753  1.00 96.54           O  
ATOM   4637  N   THR A 590     -21.681  -3.645  25.282  1.00 94.36           N  
ATOM   4638  CA  THR A 590     -21.923  -2.282  25.744  1.00 94.36           C  
ATOM   4639  C   THR A 590     -20.800  -1.816  26.665  1.00 94.36           C  
ATOM   4640  CB  THR A 590     -23.272  -2.173  26.479  1.00 94.36           C  
ATOM   4641  O   THR A 590     -20.611  -0.614  26.862  1.00 94.36           O  
ATOM   4642  CG2 THR A 590     -24.431  -2.542  25.559  1.00 94.36           C  
ATOM   4643  OG1 THR A 590     -23.269  -3.059  27.605  1.00 94.36           O  
ATOM   4644  N   LYS A 591     -20.067  -2.792  27.175  1.00 93.34           N  
ATOM   4645  CA  LYS A 591     -18.878  -2.639  28.008  1.00 93.34           C  
ATOM   4646  C   LYS A 591     -17.905  -3.795  27.794  1.00 93.34           C  
ATOM   4647  CB  LYS A 591     -19.265  -2.546  29.484  1.00 93.34           C  
ATOM   4648  O   LYS A 591     -18.266  -4.817  27.207  1.00 93.34           O  
ATOM   4649  CG  LYS A 591     -20.031  -3.755  30.001  1.00 93.34           C  
ATOM   4650  CD  LYS A 591     -20.529  -3.536  31.424  1.00 93.34           C  
ATOM   4651  CE  LYS A 591     -21.308  -4.740  31.936  1.00 93.34           C  
ATOM   4652  NZ  LYS A 591     -21.864  -4.499  33.301  1.00 93.34           N  
ATOM   4653  N   ARG A 592     -16.655  -3.637  28.266  1.00 94.56           N  
ATOM   4654  CA  ARG A 592     -15.665  -4.691  28.071  1.00 94.56           C  
ATOM   4655  C   ARG A 592     -15.688  -5.684  29.228  1.00 94.56           C  
ATOM   4656  CB  ARG A 592     -14.264  -4.092  27.923  1.00 94.56           C  
ATOM   4657  O   ARG A 592     -15.083  -6.756  29.145  1.00 94.56           O  
ATOM   4658  CG  ARG A 592     -13.233  -5.066  27.376  1.00 94.56           C  
ATOM   4659  CD  ARG A 592     -11.891  -4.390  27.135  1.00 94.56           C  
ATOM   4660  NE  ARG A 592     -10.852  -5.358  26.794  1.00 94.56           N  
ATOM   4661  NH1 ARG A 592      -9.115  -3.838  26.884  1.00 94.56           N  
ATOM   4662  NH2 ARG A 592      -8.699  -6.032  26.369  1.00 94.56           N  
ATOM   4663  CZ  ARG A 592      -9.558  -5.074  26.683  1.00 94.56           C  
ATOM   4664  N   SER A 593     -16.488  -5.259  30.282  1.00 93.66           N  
ATOM   4665  CA  SER A 593     -16.620  -6.183  31.404  1.00 93.66           C  
ATOM   4666  C   SER A 593     -17.511  -7.366  31.043  1.00 93.66           C  
ATOM   4667  CB  SER A 593     -17.187  -5.462  32.628  1.00 93.66           C  
ATOM   4668  O   SER A 593     -18.256  -7.313  30.062  1.00 93.66           O  
ATOM   4669  OG  SER A 593     -18.437  -4.865  32.327  1.00 93.66           O  
ATOM   4670  N   ALA A 594     -17.369  -8.417  31.856  1.00 92.31           N  
ATOM   4671  CA  ALA A 594     -18.091  -9.666  31.627  1.00 92.31           C  
ATOM   4672  C   ALA A 594     -19.593  -9.420  31.526  1.00 92.31           C  
ATOM   4673  CB  ALA A 594     -17.792 -10.665  32.742  1.00 92.31           C  
ATOM   4674  O   ALA A 594     -20.140  -8.575  32.239  1.00 92.31           O  
ATOM   4675  N   ILE A 595     -20.273 -10.166  30.499  1.00 89.78           N  
ATOM   4676  CA  ILE A 595     -21.719 -10.103  30.318  1.00 89.78           C  
ATOM   4677  C   ILE A 595     -22.320 -11.499  30.473  1.00 89.78           C  
ATOM   4678  CB  ILE A 595     -22.092  -9.510  28.941  1.00 89.78           C  
ATOM   4679  O   ILE A 595     -21.645 -12.502  30.230  1.00 89.78           O  
ATOM   4680  CG1 ILE A 595     -21.439 -10.321  27.816  1.00 89.78           C  
ATOM   4681  CG2 ILE A 595     -21.685  -8.035  28.861  1.00 89.78           C  
ATOM   4682  CD1 ILE A 595     -21.862  -9.892  26.418  1.00 89.78           C  
ATOM   4683  N   THR A 596     -23.630 -11.609  30.955  1.00 88.36           N  
ATOM   4684  CA  THR A 596     -24.236 -12.890  31.301  1.00 88.36           C  
ATOM   4685  C   THR A 596     -25.242 -13.319  30.237  1.00 88.36           C  
ATOM   4686  CB  THR A 596     -24.933 -12.826  32.673  1.00 88.36           C  
ATOM   4687  O   THR A 596     -25.840 -12.475  29.565  1.00 88.36           O  
ATOM   4688  CG2 THR A 596     -23.920 -12.627  33.796  1.00 88.36           C  
ATOM   4689  OG1 THR A 596     -25.859 -11.732  32.681  1.00 88.36           O  
ATOM   4690  N   GLU A 597     -25.364 -14.644  29.963  1.00 84.63           N  
ATOM   4691  CA  GLU A 597     -26.271 -15.200  28.962  1.00 84.63           C  
ATOM   4692  C   GLU A 597     -27.725 -15.088  29.411  1.00 84.63           C  
ATOM   4693  CB  GLU A 597     -25.921 -16.662  28.673  1.00 84.63           C  
ATOM   4694  O   GLU A 597     -27.999 -14.834  30.586  1.00 84.63           O  
ATOM   4695  CG  GLU A 597     -26.131 -17.591  29.860  1.00 84.63           C  
ATOM   4696  CD  GLU A 597     -25.701 -19.023  29.585  1.00 84.63           C  
ATOM   4697  OE1 GLU A 597     -26.034 -19.922  30.391  1.00 84.63           O  
ATOM   4698  OE2 GLU A 597     -25.025 -19.248  28.557  1.00 84.63           O  
ATOM   4699  N   ALA A 598     -28.735 -15.190  28.425  1.00 77.89           N  
ATOM   4700  CA  ALA A 598     -30.168 -15.181  28.705  1.00 77.89           C  
ATOM   4701  C   ALA A 598     -30.542 -16.286  29.688  1.00 77.89           C  
ATOM   4702  CB  ALA A 598     -30.964 -15.332  27.411  1.00 77.89           C  
ATOM   4703  O   ALA A 598     -30.030 -17.404  29.599  1.00 77.89           O  
ATOM   4704  N   GLY A 599     -31.444 -15.930  30.776  1.00 71.17           N  
ATOM   4705  CA  GLY A 599     -31.926 -16.852  31.792  1.00 71.17           C  
ATOM   4706  C   GLY A 599     -31.077 -16.852  33.049  1.00 71.17           C  
ATOM   4707  O   GLY A 599     -31.409 -17.521  34.029  1.00 71.17           O  
ATOM   4708  N   ALA A 600     -29.877 -16.171  32.977  1.00 59.15           N  
ATOM   4709  CA  ALA A 600     -29.008 -16.149  34.151  1.00 59.15           C  
ATOM   4710  C   ALA A 600     -29.407 -15.028  35.107  1.00 59.15           C  
ATOM   4711  CB  ALA A 600     -27.549 -15.991  33.731  1.00 59.15           C  
ATOM   4712  O   ALA A 600     -29.678 -13.904  34.677  1.00 59.15           O  
ATOM   4713  N   GLY A 601     -30.763 -14.787  35.577  1.00 46.86           N  
ATOM   4714  CA  GLY A 601     -31.357 -13.815  36.481  1.00 46.86           C  
ATOM   4715  C   GLY A 601     -30.428 -12.662  36.811  1.00 46.86           C  
ATOM   4716  O   GLY A 601     -29.206 -12.819  36.798  1.00 46.86           O  
ATOM   4717  N   ALA A 602     -30.799 -11.353  36.640  1.00 45.57           N  
ATOM   4718  CA  ALA A 602     -30.267 -10.051  37.035  1.00 45.57           C  
ATOM   4719  C   ALA A 602     -30.087  -9.968  38.548  1.00 45.57           C  
ATOM   4720  CB  ALA A 602     -31.184  -8.932  36.549  1.00 45.57           C  
ATOM   4721  O   ALA A 602     -31.045 -10.147  39.304  1.00 45.57           O  
ATOM   4722  N   GLY A 603     -29.321 -10.808  39.218  1.00 46.09           N  
ATOM   4723  CA  GLY A 603     -29.113 -10.764  40.656  1.00 46.09           C  
ATOM   4724  C   GLY A 603     -28.820 -12.125  41.259  1.00 46.09           C  
ATOM   4725  O   GLY A 603     -28.690 -12.254  42.478  1.00 46.09           O  
ATOM   4726  N   SER A 604     -28.625 -13.155  40.498  1.00 44.49           N  
ATOM   4727  CA  SER A 604     -28.142 -14.392  41.104  1.00 44.49           C  
ATOM   4728  C   SER A 604     -26.619 -14.463  41.076  1.00 44.49           C  
ATOM   4729  CB  SER A 604     -28.730 -15.607  40.385  1.00 44.49           C  
ATOM   4730  O   SER A 604     -26.000 -14.229  40.036  1.00 44.49           O  
ATOM   4731  OG  SER A 604     -27.712 -16.352  39.740  1.00 44.49           O  
ATOM   4732  N   ALA A 605     -25.923 -13.527  41.674  1.00 41.75           N  
ATOM   4733  CA  ALA A 605     -24.579 -13.860  42.140  1.00 41.75           C  
ATOM   4734  C   ALA A 605     -24.412 -15.368  42.298  1.00 41.75           C  
ATOM   4735  CB  ALA A 605     -24.285 -13.154  43.462  1.00 41.75           C  
ATOM   4736  O   ALA A 605     -23.623 -15.828  43.126  1.00 41.75           O  
ATOM   4737  N   LEU A 606     -25.183 -16.166  41.528  1.00 43.98           N  
ATOM   4738  CA  LEU A 606     -24.760 -17.562  41.563  1.00 43.98           C  
ATOM   4739  C   LEU A 606     -23.513 -17.773  40.711  1.00 43.98           C  
ATOM   4740  CB  LEU A 606     -25.887 -18.476  41.075  1.00 43.98           C  
ATOM   4741  O   LEU A 606     -23.446 -17.303  39.573  1.00 43.98           O  
ATOM   4742  CG  LEU A 606     -26.849 -18.997  42.144  1.00 43.98           C  
ATOM   4743  CD1 LEU A 606     -28.289 -18.902  41.653  1.00 43.98           C  
ATOM   4744  CD2 LEU A 606     -26.501 -20.433  42.522  1.00 43.98           C  
ATOM   4745  N   ARG A 607     -22.343 -17.353  41.088  1.00 46.54           N  
ATOM   4746  CA  ARG A 607     -21.010 -17.789  40.688  1.00 46.54           C  
ATOM   4747  C   ARG A 607     -21.087 -18.876  39.621  1.00 46.54           C  
ATOM   4748  CB  ARG A 607     -20.224 -18.298  41.898  1.00 46.54           C  
ATOM   4749  O   ARG A 607     -20.135 -19.078  38.863  1.00 46.54           O  
ATOM   4750  CG  ARG A 607     -19.133 -17.349  42.368  1.00 46.54           C  
ATOM   4751  CD  ARG A 607     -18.342 -17.931  43.531  1.00 46.54           C  
ATOM   4752  NE  ARG A 607     -18.373 -17.053  44.697  1.00 46.54           N  
ATOM   4753  NH1 ARG A 607     -17.559 -18.637  46.169  1.00 46.54           N  
ATOM   4754  NH2 ARG A 607     -18.069 -16.530  46.913  1.00 46.54           N  
ATOM   4755  CZ  ARG A 607     -18.000 -17.409  45.924  1.00 46.54           C  
ATOM   4756  N   SER A 608     -22.301 -19.206  39.024  1.00 48.85           N  
ATOM   4757  CA  SER A 608     -22.074 -20.257  38.036  1.00 48.85           C  
ATOM   4758  C   SER A 608     -22.807 -19.958  36.733  1.00 48.85           C  
ATOM   4759  CB  SER A 608     -22.522 -21.613  38.583  1.00 48.85           C  
ATOM   4760  O   SER A 608     -22.882 -20.811  35.847  1.00 48.85           O  
ATOM   4761  OG  SER A 608     -23.903 -21.597  38.898  1.00 48.85           O  
ATOM   4762  N   SER A 609     -23.434 -18.702  36.483  1.00 51.52           N  
ATOM   4763  CA  SER A 609     -23.916 -18.542  35.115  1.00 51.52           C  
ATOM   4764  C   SER A 609     -22.762 -18.296  34.148  1.00 51.52           C  
ATOM   4765  CB  SER A 609     -24.917 -17.389  35.030  1.00 51.52           C  
ATOM   4766  O   SER A 609     -21.807 -17.591  34.480  1.00 51.52           O  
ATOM   4767  OG  SER A 609     -26.041 -17.637  35.857  1.00 51.52           O  
ATOM   4768  N   PRO A 610     -22.703 -19.076  33.054  1.00 68.05           N  
ATOM   4769  CA  PRO A 610     -21.646 -18.843  32.067  1.00 68.05           C  
ATOM   4770  C   PRO A 610     -21.590 -17.392  31.594  1.00 68.05           C  
ATOM   4771  CB  PRO A 610     -22.027 -19.777  30.916  1.00 68.05           C  
ATOM   4772  O   PRO A 610     -22.632 -16.768  31.380  1.00 68.05           O  
ATOM   4773  CG  PRO A 610     -23.133 -20.622  31.460  1.00 68.05           C  
ATOM   4774  CD  PRO A 610     -23.669 -19.966  32.700  1.00 68.05           C  
ATOM   4775  N   SER A 611     -20.545 -16.607  31.865  1.00 79.11           N  
ATOM   4776  CA  SER A 611     -20.264 -15.249  31.411  1.00 79.11           C  
ATOM   4777  C   SER A 611     -19.190 -15.239  30.328  1.00 79.11           C  
ATOM   4778  CB  SER A 611     -19.824 -14.372  32.584  1.00 79.11           C  
ATOM   4779  O   SER A 611     -18.426 -16.197  30.195  1.00 79.11           O  
ATOM   4780  OG  SER A 611     -18.551 -14.773  33.063  1.00 79.11           O  
ATOM   4781  N   VAL A 612     -19.379 -14.339  29.370  1.00 87.60           N  
ATOM   4782  CA  VAL A 612     -18.353 -14.114  28.358  1.00 87.60           C  
ATOM   4783  C   VAL A 612     -17.838 -12.680  28.453  1.00 87.60           C  
ATOM   4784  CB  VAL A 612     -18.888 -14.395  26.935  1.00 87.60           C  
ATOM   4785  O   VAL A 612     -18.570 -11.777  28.866  1.00 87.60           O  
ATOM   4786  CG1 VAL A 612     -19.261 -15.868  26.780  1.00 87.60           C  
ATOM   4787  CG2 VAL A 612     -20.089 -13.501  26.632  1.00 87.60           C  
ATOM   4788  N   THR A 613     -16.548 -12.481  28.157  1.00 93.69           N  
ATOM   4789  CA  THR A 613     -15.942 -11.154  28.140  1.00 93.69           C  
ATOM   4790  C   THR A 613     -15.835 -10.626  26.713  1.00 93.69           C  
ATOM   4791  CB  THR A 613     -14.546 -11.169  28.791  1.00 93.69           C  
ATOM   4792  O   THR A 613     -15.179 -11.237  25.867  1.00 93.69           O  
ATOM   4793  CG2 THR A 613     -13.951  -9.766  28.846  1.00 93.69           C  
ATOM   4794  OG1 THR A 613     -14.652 -11.684  30.123  1.00 93.69           O  
ATOM   4795  N   PRO A 614     -16.595  -9.598  26.493  1.00 96.21           N  
ATOM   4796  CA  PRO A 614     -16.453  -8.998  25.164  1.00 96.21           C  
ATOM   4797  C   PRO A 614     -15.005  -8.646  24.828  1.00 96.21           C  
ATOM   4798  CB  PRO A 614     -17.314  -7.736  25.254  1.00 96.21           C  
ATOM   4799  O   PRO A 614     -14.225  -8.308  25.721  1.00 96.21           O  
ATOM   4800  CG  PRO A 614     -18.337  -8.045  26.299  1.00 96.21           C  
ATOM   4801  CD  PRO A 614     -17.690  -8.877  27.368  1.00 96.21           C  
ATOM   4802  N   ASP A 615     -14.682  -8.689  23.475  1.00 96.96           N  
ATOM   4803  CA  ASP A 615     -13.362  -8.291  22.994  1.00 96.96           C  
ATOM   4804  C   ASP A 615     -13.197  -6.774  23.032  1.00 96.96           C  
ATOM   4805  CB  ASP A 615     -13.130  -8.810  21.573  1.00 96.96           C  
ATOM   4806  O   ASP A 615     -12.110  -6.269  23.319  1.00 96.96           O  
ATOM   4807  CG  ASP A 615     -13.213 -10.323  21.474  1.00 96.96           C  
ATOM   4808  OD1 ASP A 615     -12.307 -11.018  21.982  1.00 96.96           O  
ATOM   4809  OD2 ASP A 615     -14.191 -10.824  20.878  1.00 96.96           O  
ATOM   4810  N   HIS A 616     -14.272  -6.090  22.724  1.00 97.48           N  
ATOM   4811  CA  HIS A 616     -14.322  -4.633  22.740  1.00 97.48           C  
ATOM   4812  C   HIS A 616     -15.698  -4.133  23.167  1.00 97.48           C  
ATOM   4813  CB  HIS A 616     -13.962  -4.069  21.364  1.00 97.48           C  
ATOM   4814  O   HIS A 616     -16.647  -4.915  23.255  1.00 97.48           O  
ATOM   4815  CG  HIS A 616     -12.617  -4.501  20.872  1.00 97.48           C  
ATOM   4816  CD2 HIS A 616     -12.258  -5.490  20.020  1.00 97.48           C  
ATOM   4817  ND1 HIS A 616     -11.448  -3.887  21.265  1.00 97.48           N  
ATOM   4818  CE1 HIS A 616     -10.425  -4.480  20.674  1.00 97.48           C  
ATOM   4819  NE2 HIS A 616     -10.889  -5.457  19.912  1.00 97.48           N  
ATOM   4820  N   HIS A 617     -15.754  -2.872  23.503  1.00 96.46           N  
ATOM   4821  CA  HIS A 617     -17.056  -2.231  23.645  1.00 96.46           C  
ATOM   4822  C   HIS A 617     -17.352  -1.315  22.463  1.00 96.46           C  
ATOM   4823  CB  HIS A 617     -17.124  -1.440  24.953  1.00 96.46           C  
ATOM   4824  O   HIS A 617     -16.474  -1.059  21.636  1.00 96.46           O  
ATOM   4825  CG  HIS A 617     -16.148  -0.308  25.020  1.00 96.46           C  
ATOM   4826  CD2 HIS A 617     -14.969  -0.190  25.674  1.00 96.46           C  
ATOM   4827  ND1 HIS A 617     -16.346   0.885  24.360  1.00 96.46           N  
ATOM   4828  CE1 HIS A 617     -15.326   1.690  24.604  1.00 96.46           C  
ATOM   4829  NE2 HIS A 617     -14.476   1.063  25.399  1.00 96.46           N  
ATOM   4830  N   LEU A 618     -18.570  -0.858  22.278  1.00 95.43           N  
ATOM   4831  CA  LEU A 618     -19.108  -0.189  21.099  1.00 95.43           C  
ATOM   4832  C   LEU A 618     -18.316   1.075  20.781  1.00 95.43           C  
ATOM   4833  CB  LEU A 618     -20.584   0.158  21.306  1.00 95.43           C  
ATOM   4834  O   LEU A 618     -18.091   1.395  19.612  1.00 95.43           O  
ATOM   4835  CG  LEU A 618     -21.566  -1.015  21.287  1.00 95.43           C  
ATOM   4836  CD1 LEU A 618     -22.914  -0.587  21.856  1.00 95.43           C  
ATOM   4837  CD2 LEU A 618     -21.725  -1.556  19.870  1.00 95.43           C  
ATOM   4838  N   GLU A 619     -17.727   1.721  21.807  1.00 93.23           N  
ATOM   4839  CA  GLU A 619     -17.039   2.989  21.588  1.00 93.23           C  
ATOM   4840  C   GLU A 619     -15.565   2.768  21.262  1.00 93.23           C  
ATOM   4841  CB  GLU A 619     -17.176   3.894  22.815  1.00 93.23           C  
ATOM   4842  O   GLU A 619     -14.913   3.642  20.687  1.00 93.23           O  
ATOM   4843  CG  GLU A 619     -18.596   4.383  23.063  1.00 93.23           C  
ATOM   4844  CD  GLU A 619     -19.124   5.281  21.956  1.00 93.23           C  
ATOM   4845  OE1 GLU A 619     -20.355   5.303  21.728  1.00 93.23           O  
ATOM   4846  OE2 GLU A 619     -18.300   5.966  21.310  1.00 93.23           O  
ATOM   4847  N   GLY A 620     -15.092   1.582  21.602  1.00 93.98           N  
ATOM   4848  CA  GLY A 620     -13.672   1.311  21.439  1.00 93.98           C  
ATOM   4849  C   GLY A 620     -13.336   0.675  20.104  1.00 93.98           C  
ATOM   4850  O   GLY A 620     -12.164   0.584  19.731  1.00 93.98           O  
ATOM   4851  N   PHE A 621     -14.461   0.244  19.405  1.00 96.42           N  
ATOM   4852  CA  PHE A 621     -14.356  -0.403  18.102  1.00 96.42           C  
ATOM   4853  C   PHE A 621     -15.432   0.113  17.154  1.00 96.42           C  
ATOM   4854  CB  PHE A 621     -14.468  -1.924  18.245  1.00 96.42           C  
ATOM   4855  O   PHE A 621     -16.431   0.687  17.593  1.00 96.42           O  
ATOM   4856  CG  PHE A 621     -13.658  -2.690  17.234  1.00 96.42           C  
ATOM   4857  CD1 PHE A 621     -14.281  -3.372  16.196  1.00 96.42           C  
ATOM   4858  CD2 PHE A 621     -12.272  -2.728  17.322  1.00 96.42           C  
ATOM   4859  CE1 PHE A 621     -13.533  -4.081  15.259  1.00 96.42           C  
ATOM   4860  CE2 PHE A 621     -11.519  -3.435  16.389  1.00 96.42           C  
ATOM   4861  CZ  PHE A 621     -12.151  -4.111  15.359  1.00 96.42           C  
ATOM   4862  N   ARG A 622     -15.109  -0.028  15.773  1.00 96.97           N  
ATOM   4863  CA  ARG A 622     -16.079   0.525  14.833  1.00 96.97           C  
ATOM   4864  C   ARG A 622     -16.445  -0.496  13.761  1.00 96.97           C  
ATOM   4865  CB  ARG A 622     -15.531   1.796  14.181  1.00 96.97           C  
ATOM   4866  O   ARG A 622     -15.683  -1.428  13.497  1.00 96.97           O  
ATOM   4867  CG  ARG A 622     -15.295   2.937  15.157  1.00 96.97           C  
ATOM   4868  CD  ARG A 622     -16.603   3.488  15.708  1.00 96.97           C  
ATOM   4869  NE  ARG A 622     -16.388   4.696  16.500  1.00 96.97           N  
ATOM   4870  NH1 ARG A 622     -16.633   3.648  18.544  1.00 96.97           N  
ATOM   4871  NH2 ARG A 622     -16.199   5.897  18.448  1.00 96.97           N  
ATOM   4872  CZ  ARG A 622     -16.407   4.744  17.829  1.00 96.97           C  
ATOM   4873  N   SER A 623     -17.638  -0.285  13.213  1.00 98.05           N  
ATOM   4874  CA  SER A 623     -18.121  -1.194  12.179  1.00 98.05           C  
ATOM   4875  C   SER A 623     -17.202  -1.185  10.961  1.00 98.05           C  
ATOM   4876  CB  SER A 623     -19.543  -0.820  11.757  1.00 98.05           C  
ATOM   4877  O   SER A 623     -17.170  -2.150  10.195  1.00 98.05           O  
ATOM   4878  OG  SER A 623     -19.557   0.429  11.088  1.00 98.05           O  
ATOM   4879  N   THR A 624     -16.448  -0.058  10.743  1.00 97.92           N  
ATOM   4880  CA  THR A 624     -15.550   0.076   9.601  1.00 97.92           C  
ATOM   4881  C   THR A 624     -14.404  -0.928   9.693  1.00 97.92           C  
ATOM   4882  CB  THR A 624     -14.978   1.503   9.505  1.00 97.92           C  
ATOM   4883  O   THR A 624     -13.756  -1.231   8.689  1.00 97.92           O  
ATOM   4884  CG2 THR A 624     -16.064   2.506   9.128  1.00 97.92           C  
ATOM   4885  OG1 THR A 624     -14.419   1.874  10.771  1.00 97.92           O  
ATOM   4886  N   MET A 625     -14.149  -1.483  10.906  1.00 97.77           N  
ATOM   4887  CA  MET A 625     -12.988  -2.332  11.162  1.00 97.77           C  
ATOM   4888  C   MET A 625     -13.363  -3.807  11.074  1.00 97.77           C  
ATOM   4889  CB  MET A 625     -12.390  -2.025  12.536  1.00 97.77           C  
ATOM   4890  O   MET A 625     -12.541  -4.679  11.361  1.00 97.77           O  
ATOM   4891  CG  MET A 625     -11.853  -0.609  12.668  1.00 97.77           C  
ATOM   4892  SD  MET A 625     -11.191  -0.263  14.344  1.00 97.77           S  
ATOM   4893  CE  MET A 625     -10.896   1.523  14.209  1.00 97.77           C  
ATOM   4894  N   VAL A 626     -14.629  -4.121  10.761  1.00 98.28           N  
ATOM   4895  CA  VAL A 626     -15.052  -5.512  10.640  1.00 98.28           C  
ATOM   4896  C   VAL A 626     -15.675  -5.745   9.266  1.00 98.28           C  
ATOM   4897  CB  VAL A 626     -16.053  -5.900  11.752  1.00 98.28           C  
ATOM   4898  O   VAL A 626     -15.973  -4.792   8.543  1.00 98.28           O  
ATOM   4899  CG1 VAL A 626     -15.402  -5.786  13.129  1.00 98.28           C  
ATOM   4900  CG2 VAL A 626     -17.302  -5.023  11.673  1.00 98.28           C  
ATOM   4901  N   ASP A 627     -15.914  -6.964   8.877  1.00 98.48           N  
ATOM   4902  CA  ASP A 627     -16.408  -7.336   7.555  1.00 98.48           C  
ATOM   4903  C   ASP A 627     -17.911  -7.604   7.585  1.00 98.48           C  
ATOM   4904  CB  ASP A 627     -15.664  -8.566   7.031  1.00 98.48           C  
ATOM   4905  O   ASP A 627     -18.572  -7.576   6.545  1.00 98.48           O  
ATOM   4906  CG  ASP A 627     -14.171  -8.335   6.875  1.00 98.48           C  
ATOM   4907  OD1 ASP A 627     -13.764  -7.563   5.980  1.00 98.48           O  
ATOM   4908  OD2 ASP A 627     -13.395  -8.933   7.651  1.00 98.48           O  
ATOM   4909  N   ALA A 628     -18.349  -7.912   8.781  1.00 98.79           N  
ATOM   4910  CA  ALA A 628     -19.768  -8.215   8.952  1.00 98.79           C  
ATOM   4911  C   ALA A 628     -20.201  -8.012  10.401  1.00 98.79           C  
ATOM   4912  CB  ALA A 628     -20.064  -9.645   8.507  1.00 98.79           C  
ATOM   4913  O   ALA A 628     -19.366  -7.984  11.307  1.00 98.79           O  
ATOM   4914  N   VAL A 629     -21.553  -7.861  10.489  1.00 98.84           N  
ATOM   4915  CA  VAL A 629     -22.122  -7.671  11.819  1.00 98.84           C  
ATOM   4916  C   VAL A 629     -23.225  -8.699  12.061  1.00 98.84           C  
ATOM   4917  CB  VAL A 629     -22.678  -6.241  12.000  1.00 98.84           C  
ATOM   4918  O   VAL A 629     -24.032  -8.974  11.170  1.00 98.84           O  
ATOM   4919  CG1 VAL A 629     -23.277  -6.067  13.394  1.00 98.84           C  
ATOM   4920  CG2 VAL A 629     -21.580  -5.207  11.754  1.00 98.84           C  
ATOM   4921  N   PHE A 630     -23.166  -9.297  13.278  1.00 98.82           N  
ATOM   4922  CA  PHE A 630     -24.189 -10.254  13.684  1.00 98.82           C  
ATOM   4923  C   PHE A 630     -24.852  -9.819  14.985  1.00 98.82           C  
ATOM   4924  CB  PHE A 630     -23.585 -11.653  13.845  1.00 98.82           C  
ATOM   4925  O   PHE A 630     -24.168  -9.510  15.964  1.00 98.82           O  
ATOM   4926  CG  PHE A 630     -24.539 -12.663  14.421  1.00 98.82           C  
ATOM   4927  CD1 PHE A 630     -24.195 -13.402  15.547  1.00 98.82           C  
ATOM   4928  CD2 PHE A 630     -25.781 -12.875  13.837  1.00 98.82           C  
ATOM   4929  CE1 PHE A 630     -25.077 -14.338  16.082  1.00 98.82           C  
ATOM   4930  CE2 PHE A 630     -26.667 -13.809  14.366  1.00 98.82           C  
ATOM   4931  CZ  PHE A 630     -26.313 -14.540  15.489  1.00 98.82           C  
ATOM   4932  N   VAL A 631     -26.188  -9.715  15.011  1.00 98.66           N  
ATOM   4933  CA  VAL A 631     -26.947  -9.374  16.210  1.00 98.66           C  
ATOM   4934  C   VAL A 631     -27.717 -10.599  16.700  1.00 98.66           C  
ATOM   4935  CB  VAL A 631     -27.920  -8.201  15.953  1.00 98.66           C  
ATOM   4936  O   VAL A 631     -28.796 -10.906  16.190  1.00 98.66           O  
ATOM   4937  CG1 VAL A 631     -28.576  -7.748  17.256  1.00 98.66           C
[truncated: 66,340 more chars]
