# Supplementary material for: Catalases in the pathogenesis of Sporothrix schenckii research
Source: PeerJ. 2022 Dec 7;10:e14478. doi: 10.7717/peerj.14478 (PMC9745942; doi:10.7717/peerj.14478)
Supplement: Supplemental Information 3 — Sequences and PDB files used in this study. [file peerj-10-14478-s003.zip › Raw data/Cat1 SS/test_106f0_unrelaxed_rank_3_model_4.pdb]

MODEL     1                                                                     
ATOM      1  N   MET A   1      -7.701  32.135  -2.751  1.00 27.36           N  
ATOM      2  CA  MET A   1      -6.923  32.366  -3.965  1.00 27.36           C  
ATOM      3  C   MET A   1      -6.093  31.137  -4.321  1.00 27.36           C  
ATOM      4  CB  MET A   1      -6.011  33.582  -3.796  1.00 27.36           C  
ATOM      5  O   MET A   1      -5.156  30.785  -3.601  1.00 27.36           O  
ATOM      6  CG  MET A   1      -6.692  34.906  -4.103  1.00 27.36           C  
ATOM      7  SD  MET A   1      -5.497  36.287  -4.280  1.00 27.36           S  
ATOM      8  CE  MET A   1      -6.079  37.385  -2.958  1.00 27.36           C  
ATOM      9  N   THR A   2      -6.680  29.830  -4.545  1.00 38.60           N  
ATOM     10  CA  THR A   2      -6.069  28.552  -4.895  1.00 38.60           C  
ATOM     11  C   THR A   2      -5.029  28.734  -5.996  1.00 38.60           C  
ATOM     12  CB  THR A   2      -7.129  27.532  -5.349  1.00 38.60           C  
ATOM     13  O   THR A   2      -5.208  29.555  -6.898  1.00 38.60           O  
ATOM     14  CG2 THR A   2      -8.009  27.097  -4.183  1.00 38.60           C  
ATOM     15  OG1 THR A   2      -7.954  28.127  -6.360  1.00 38.60           O  
ATOM     16  N   SER A   3      -3.834  29.239  -5.737  1.00 47.66           N  
ATOM     17  CA  SER A   3      -2.715  29.158  -6.670  1.00 47.66           C  
ATOM     18  C   SER A   3      -3.082  28.338  -7.903  1.00 47.66           C  
ATOM     19  CB  SER A   3      -1.491  28.546  -5.988  1.00 47.66           C  
ATOM     20  O   SER A   3      -3.836  27.368  -7.808  1.00 47.66           O  
ATOM     21  OG  SER A   3      -1.673  27.156  -5.778  1.00 47.66           O  
ATOM     22  N   ALA A   4      -3.621  28.946  -8.988  1.00 67.92           N  
ATOM     23  CA  ALA A   4      -3.783  28.399 -10.332  1.00 67.92           C  
ATOM     24  C   ALA A   4      -2.950  27.134 -10.514  1.00 67.92           C  
ATOM     25  CB  ALA A   4      -3.399  29.441 -11.380  1.00 67.92           C  
ATOM     26  O   ALA A   4      -1.767  27.107 -10.166  1.00 67.92           O  
ATOM     27  N   ASN A   5      -3.545  25.861 -10.394  1.00 87.16           N  
ATOM     28  CA  ASN A   5      -3.017  24.533 -10.687  1.00 87.16           C  
ATOM     29  C   ASN A   5      -3.176  24.179 -12.163  1.00 87.16           C  
ATOM     30  CB  ASN A   5      -3.700  23.479  -9.813  1.00 87.16           C  
ATOM     31  O   ASN A   5      -4.297  24.017 -12.650  1.00 87.16           O  
ATOM     32  CG  ASN A   5      -3.007  22.132  -9.874  1.00 87.16           C  
ATOM     33  ND2 ASN A   5      -2.848  21.493  -8.720  1.00 87.16           N  
ATOM     34  OD1 ASN A   5      -2.616  21.669 -10.948  1.00 87.16           O  
ATOM     35  N   ALA A   6      -2.112  24.167 -12.959  1.00 91.89           N  
ATOM     36  CA  ALA A   6      -2.093  24.003 -14.410  1.00 91.89           C  
ATOM     37  C   ALA A   6      -2.837  22.737 -14.829  1.00 91.89           C  
ATOM     38  CB  ALA A   6      -0.656  23.965 -14.923  1.00 91.89           C  
ATOM     39  O   ALA A   6      -3.522  22.723 -15.854  1.00 91.89           O  
ATOM     40  N   LYS A   7      -2.663  21.676 -14.055  1.00 96.47           N  
ATOM     41  CA  LYS A   7      -3.336  20.433 -14.422  1.00 96.47           C  
ATOM     42  C   LYS A   7      -4.851  20.571 -14.297  1.00 96.47           C  
ATOM     43  CB  LYS A   7      -2.841  19.278 -13.550  1.00 96.47           C  
ATOM     44  O   LYS A   7      -5.594  20.119 -15.170  1.00 96.47           O  
ATOM     45  CG  LYS A   7      -3.501  17.942 -13.861  1.00 96.47           C  
ATOM     46  CD  LYS A   7      -3.278  17.532 -15.311  1.00 96.47           C  
ATOM     47  CE  LYS A   7      -3.948  16.202 -15.627  1.00 96.47           C  
ATOM     48  NZ  LYS A   7      -3.849  15.862 -17.078  1.00 96.47           N  
ATOM     49  N   PHE A   8      -5.356  21.186 -13.383  1.00 95.05           N  
ATOM     50  CA  PHE A   8      -6.791  21.360 -13.195  1.00 95.05           C  
ATOM     51  C   PHE A   8      -7.359  22.330 -14.224  1.00 95.05           C  
ATOM     52  CB  PHE A   8      -7.092  21.862 -11.779  1.00 95.05           C  
ATOM     53  O   PHE A   8      -8.493  22.166 -14.680  1.00 95.05           O  
ATOM     54  CG  PHE A   8      -6.898  20.819 -10.711  1.00 95.05           C  
ATOM     55  CD1 PHE A   8      -7.675  19.667 -10.696  1.00 95.05           C  
ATOM     56  CD2 PHE A   8      -5.938  20.992  -9.722  1.00 95.05           C  
ATOM     57  CE1 PHE A   8      -7.497  18.701  -9.709  1.00 95.05           C  
ATOM     58  CE2 PHE A   8      -5.755  20.030  -8.733  1.00 95.05           C  
ATOM     59  CZ  PHE A   8      -6.536  18.886  -8.727  1.00 95.05           C  
ATOM     60  N   ASP A   9      -6.580  23.310 -14.487  1.00 94.11           N  
ATOM     61  CA  ASP A   9      -7.000  24.149 -15.605  1.00 94.11           C  
ATOM     62  C   ASP A   9      -7.150  23.327 -16.883  1.00 94.11           C  
ATOM     63  CB  ASP A   9      -6.001  25.287 -15.826  1.00 94.11           C  
ATOM     64  O   ASP A   9      -8.114  23.503 -17.631  1.00 94.11           O  
ATOM     65  CG  ASP A   9      -6.017  26.315 -14.708  1.00 94.11           C  
ATOM     66  OD1 ASP A   9      -6.983  26.340 -13.916  1.00 94.11           O  
ATOM     67  OD2 ASP A   9      -5.055  27.109 -14.621  1.00 94.11           O  
ATOM     68  N   ASP A  10      -6.196  22.391 -17.035  1.00 95.30           N  
ATOM     69  CA  ASP A  10      -6.256  21.520 -18.205  1.00 95.30           C  
ATOM     70  C   ASP A  10      -7.461  20.585 -18.133  1.00 95.30           C  
ATOM     71  CB  ASP A  10      -4.966  20.707 -18.335  1.00 95.30           C  
ATOM     72  O   ASP A  10      -8.185  20.421 -19.117  1.00 95.30           O  
ATOM     73  CG  ASP A  10      -4.981  19.757 -19.520  1.00 95.30           C  
ATOM     74  OD1 ASP A  10      -4.901  20.224 -20.677  1.00 95.30           O  
ATOM     75  OD2 ASP A  10      -5.076  18.531 -19.295  1.00 95.30           O  
ATOM     76  N   LEU A  11      -7.771  20.011 -17.056  1.00 96.83           N  
ATOM     77  CA  LEU A  11      -8.873  19.074 -16.868  1.00 96.83           C  
ATOM     78  C   LEU A  11     -10.217  19.775 -17.032  1.00 96.83           C  
ATOM     79  CB  LEU A  11      -8.791  18.421 -15.485  1.00 96.83           C  
ATOM     80  O   LEU A  11     -11.198  19.156 -17.452  1.00 96.83           O  
ATOM     81  CG  LEU A  11      -7.677  17.392 -15.287  1.00 96.83           C  
ATOM     82  CD1 LEU A  11      -7.635  16.930 -13.834  1.00 96.83           C  
ATOM     83  CD2 LEU A  11      -7.872  16.205 -16.224  1.00 96.83           C  
ATOM     84  N   ALA A  12     -10.246  21.041 -16.703  1.00 95.56           N  
ATOM     85  CA  ALA A  12     -11.489  21.807 -16.737  1.00 95.56           C  
ATOM     86  C   ALA A  12     -12.082  21.829 -18.142  1.00 95.56           C  
ATOM     87  CB  ALA A  12     -11.249  23.232 -16.242  1.00 95.56           C  
ATOM     88  O   ALA A  12     -13.302  21.899 -18.307  1.00 95.56           O  
ATOM     89  N   ARG A  13     -11.246  21.599 -19.176  1.00 94.74           N  
ATOM     90  CA  ARG A  13     -11.694  21.593 -20.564  1.00 94.74           C  
ATOM     91  C   ARG A  13     -12.592  20.393 -20.845  1.00 94.74           C  
ATOM     92  CB  ARG A  13     -10.496  21.585 -21.516  1.00 94.74           C  
ATOM     93  O   ARG A  13     -13.400  20.420 -21.775  1.00 94.74           O  
ATOM     94  CG  ARG A  13      -9.615  22.820 -21.408  1.00 94.74           C  
ATOM     95  CD  ARG A  13      -8.452  22.771 -22.389  1.00 94.74           C  
ATOM     96  NE  ARG A  13      -7.491  21.732 -22.034  1.00 94.74           N  
ATOM     97  NH1 ARG A  13      -6.080  22.137 -23.817  1.00 94.74           N  
ATOM     98  NH2 ARG A  13      -5.580  20.487 -22.307  1.00 94.74           N  
ATOM     99  CZ  ARG A  13      -6.386  21.454 -22.720  1.00 94.74           C  
ATOM    100  N   ASN A  14     -12.371  19.343 -20.015  1.00 95.95           N  
ATOM    101  CA  ASN A  14     -13.086  18.097 -20.270  1.00 95.95           C  
ATOM    102  C   ASN A  14     -14.060  17.770 -19.142  1.00 95.95           C  
ATOM    103  CB  ASN A  14     -12.101  16.944 -20.472  1.00 95.95           C  
ATOM    104  O   ASN A  14     -14.596  16.662 -19.081  1.00 95.95           O  
ATOM    105  CG  ASN A  14     -11.150  17.184 -21.629  1.00 95.95           C  
ATOM    106  ND2 ASN A  14     -11.541  16.743 -22.818  1.00 95.95           N  
ATOM    107  OD1 ASN A  14     -10.074  17.760 -21.454  1.00 95.95           O  
ATOM    108  N   THR A  15     -14.269  18.707 -18.262  1.00 95.38           N  
ATOM    109  CA  THR A  15     -15.136  18.456 -17.116  1.00 95.38           C  
ATOM    110  C   THR A  15     -16.538  19.003 -17.369  1.00 95.38           C  
ATOM    111  CB  THR A  15     -14.562  19.083 -15.832  1.00 95.38           C  
ATOM    112  O   THR A  15     -16.697  20.158 -17.769  1.00 95.38           O  
ATOM    113  CG2 THR A  15     -15.472  18.819 -14.637  1.00 95.38           C  
ATOM    114  OG1 THR A  15     -13.271  18.520 -15.569  1.00 95.38           O  
ATOM    115  N   HIS A  16     -17.495  18.106 -17.174  1.00 92.50           N  
ATOM    116  CA  HIS A  16     -18.904  18.468 -17.281  1.00 92.50           C  
ATOM    117  C   HIS A  16     -19.598  18.391 -15.925  1.00 92.50           C  
ATOM    118  CB  HIS A  16     -19.615  17.561 -18.287  1.00 92.50           C  
ATOM    119  O   HIS A  16     -19.466  17.394 -15.212  1.00 92.50           O  
ATOM    120  CG  HIS A  16     -19.016  17.599 -19.657  1.00 92.50           C  
ATOM    121  CD2 HIS A  16     -18.047  16.843 -20.225  1.00 92.50           C  
ATOM    122  ND1 HIS A  16     -19.412  18.505 -20.618  1.00 92.50           N  
ATOM    123  CE1 HIS A  16     -18.711  18.303 -21.720  1.00 92.50           C  
ATOM    124  NE2 HIS A  16     -17.875  17.300 -21.509  1.00 92.50           N  
ATOM    125  N   GLU A  17     -20.412  19.449 -15.618  1.00 91.69           N  
ATOM    126  CA  GLU A  17     -21.151  19.486 -14.360  1.00 91.69           C  
ATOM    127  C   GLU A  17     -22.594  19.028 -14.553  1.00 91.69           C  
ATOM    128  CB  GLU A  17     -21.122  20.895 -13.761  1.00 91.69           C  
ATOM    129  O   GLU A  17     -23.267  19.459 -15.491  1.00 91.69           O  
ATOM    130  CG  GLU A  17     -19.747  21.330 -13.278  1.00 91.69           C  
ATOM    131  CD  GLU A  17     -19.749  22.698 -12.613  1.00 91.69           C  
ATOM    132  OE1 GLU A  17     -18.683  23.137 -12.125  1.00 91.69           O  
ATOM    133  OE2 GLU A  17     -20.826  23.334 -12.580  1.00 91.69           O  
ATOM    134  N   ILE A  18     -22.951  18.119 -13.676  1.00 91.69           N  
ATOM    135  CA  ILE A  18     -24.352  17.712 -13.660  1.00 91.69           C  
ATOM    136  C   ILE A  18     -25.194  18.788 -12.978  1.00 91.69           C  
ATOM    137  CB  ILE A  18     -24.537  16.354 -12.945  1.00 91.69           C  
ATOM    138  O   ILE A  18     -24.838  19.277 -11.903  1.00 91.69           O  
ATOM    139  CG1 ILE A  18     -23.727  15.263 -13.654  1.00 91.69           C  
ATOM    140  CG2 ILE A  18     -26.020  15.978 -12.877  1.00 91.69           C  
ATOM    141  CD1 ILE A  18     -23.688  13.937 -12.907  1.00 91.69           C  
ATOM    142  N   SER A  19     -26.297  19.211 -13.721  1.00 93.42           N  
ATOM    143  CA  SER A  19     -27.138  20.241 -13.122  1.00 93.42           C  
ATOM    144  C   SER A  19     -28.606  20.035 -13.482  1.00 93.42           C  
ATOM    145  CB  SER A  19     -26.685  21.631 -13.569  1.00 93.42           C  
ATOM    146  O   SER A  19     -28.923  19.297 -14.417  1.00 93.42           O  
ATOM    147  OG  SER A  19     -27.109  21.895 -14.896  1.00 93.42           O  
ATOM    148  N   GLU A  20     -29.464  20.693 -12.666  1.00 93.70           N  
ATOM    149  CA  GLU A  20     -30.902  20.597 -12.894  1.00 93.70           C  
ATOM    150  C   GLU A  20     -31.312  21.344 -14.160  1.00 93.70           C  
ATOM    151  CB  GLU A  20     -31.675  21.140 -11.690  1.00 93.70           C  
ATOM    152  O   GLU A  20     -32.360  21.059 -14.744  1.00 93.70           O  
ATOM    153  CG  GLU A  20     -31.560  20.275 -10.443  1.00 93.70           C  
ATOM    154  CD  GLU A  20     -32.340  20.822  -9.258  1.00 93.70           C  
ATOM    155  OE1 GLU A  20     -32.393  20.150  -8.204  1.00 93.70           O  
ATOM    156  OE2 GLU A  20     -32.903  21.932  -9.386  1.00 93.70           O  
ATOM    157  N   SER A  21     -30.488  22.250 -14.587  1.00 91.91           N  
ATOM    158  CA  SER A  21     -30.814  23.070 -15.749  1.00 91.91           C  
ATOM    159  C   SER A  21     -30.373  22.395 -17.043  1.00 91.91           C  
ATOM    160  CB  SER A  21     -30.160  24.447 -15.634  1.00 91.91           C  
ATOM    161  O   SER A  21     -30.742  22.833 -18.135  1.00 91.91           O  
ATOM    162  OG  SER A  21     -28.751  24.328 -15.533  1.00 91.91           O  
ATOM    163  N   ALA A  22     -29.601  21.385 -16.960  1.00 91.77           N  
ATOM    164  CA  ALA A  22     -29.130  20.650 -18.131  1.00 91.77           C  
ATOM    165  C   ALA A  22     -30.096  19.527 -18.500  1.00 91.77           C  
ATOM    166  CB  ALA A  22     -27.734  20.085 -17.878  1.00 91.77           C  
ATOM    167  O   ALA A  22     -30.687  18.895 -17.622  1.00 91.77           O  
ATOM    168  N   THR A  23     -30.393  19.371 -19.888  1.00 93.93           N  
ATOM    169  CA  THR A  23     -31.316  18.350 -20.371  1.00 93.93           C  
ATOM    170  C   THR A  23     -30.553  17.168 -20.963  1.00 93.93           C  
ATOM    171  CB  THR A  23     -32.280  18.923 -21.427  1.00 93.93           C  
ATOM    172  O   THR A  23     -29.491  17.345 -21.562  1.00 93.93           O  
ATOM    173  CG2 THR A  23     -33.243  19.928 -20.804  1.00 93.93           C  
ATOM    174  OG1 THR A  23     -31.522  19.576 -22.453  1.00 93.93           O  
ATOM    175  N   LEU A  24     -31.034  15.991 -20.676  1.00 94.05           N  
ATOM    176  CA  LEU A  24     -30.460  14.760 -21.210  1.00 94.05           C  
ATOM    177  C   LEU A  24     -30.378  14.814 -22.732  1.00 94.05           C  
ATOM    178  CB  LEU A  24     -31.290  13.549 -20.775  1.00 94.05           C  
ATOM    179  O   LEU A  24     -31.343  15.196 -23.397  1.00 94.05           O  
ATOM    180  CG  LEU A  24     -30.783  12.181 -21.233  1.00 94.05           C  
ATOM    181  CD1 LEU A  24     -29.465  11.846 -20.544  1.00 94.05           C  
ATOM    182  CD2 LEU A  24     -31.826  11.103 -20.955  1.00 94.05           C  
ATOM    183  N   THR A  25     -29.197  14.351 -23.343  1.00 94.94           N  
ATOM    184  CA  THR A  25     -29.010  14.331 -24.790  1.00 94.94           C  
ATOM    185  C   THR A  25     -28.407  13.002 -25.238  1.00 94.94           C  
ATOM    186  CB  THR A  25     -28.107  15.489 -25.253  1.00 94.94           C  
ATOM    187  O   THR A  25     -27.858  12.257 -24.424  1.00 94.94           O  
ATOM    188  CG2 THR A  25     -28.620  16.828 -24.732  1.00 94.94           C  
ATOM    189  OG1 THR A  25     -26.777  15.277 -24.763  1.00 94.94           O  
ATOM    190  N   SER A  26     -28.621  12.637 -26.509  1.00 94.91           N  
ATOM    191  CA  SER A  26     -27.861  11.563 -27.139  1.00 94.91           C  
ATOM    192  C   SER A  26     -26.378  11.908 -27.219  1.00 94.91           C  
ATOM    193  CB  SER A  26     -28.402  11.273 -28.540  1.00 94.91           C  
ATOM    194  O   SER A  26     -25.973  13.015 -26.859  1.00 94.91           O  
ATOM    195  OG  SER A  26     -28.086  12.330 -29.430  1.00 94.91           O  
ATOM    196  N   ASP A  27     -25.516  10.988 -27.582  1.00 92.72           N  
ATOM    197  CA  ASP A  27     -24.079  11.210 -27.711  1.00 92.72           C  
ATOM    198  C   ASP A  27     -23.777  12.224 -28.811  1.00 92.72           C  
ATOM    199  CB  ASP A  27     -23.356   9.892 -27.997  1.00 92.72           C  
ATOM    200  O   ASP A  27     -22.703  12.830 -28.826  1.00 92.72           O  
ATOM    201  CG  ASP A  27     -23.224   9.009 -26.769  1.00 92.72           C  
ATOM    202  OD1 ASP A  27     -23.502   9.481 -25.645  1.00 92.72           O  
ATOM    203  OD2 ASP A  27     -22.836   7.831 -26.925  1.00 92.72           O  
ATOM    204  N   TYR A  28     -24.727  12.360 -29.683  1.00 93.80           N  
ATOM    205  CA  TYR A  28     -24.485  13.314 -30.759  1.00 93.80           C  
ATOM    206  C   TYR A  28     -25.292  14.589 -30.549  1.00 93.80           C  
ATOM    207  CB  TYR A  28     -24.832  12.694 -32.116  1.00 93.80           C  
ATOM    208  O   TYR A  28     -25.500  15.362 -31.488  1.00 93.80           O  
ATOM    209  CG  TYR A  28     -26.213  12.085 -32.169  1.00 93.80           C  
ATOM    210  CD1 TYR A  28     -26.431  10.769 -31.766  1.00 93.80           C  
ATOM    211  CD2 TYR A  28     -27.300  12.823 -32.623  1.00 93.80           C  
ATOM    212  CE1 TYR A  28     -27.701  10.204 -31.816  1.00 93.80           C  
ATOM    213  CE2 TYR A  28     -28.574  12.267 -32.677  1.00 93.80           C  
ATOM    214  OH  TYR A  28     -30.024  10.404 -32.322  1.00 93.80           O  
ATOM    215  CZ  TYR A  28     -28.764  10.959 -32.271  1.00 93.80           C  
ATOM    216  N   GLY A  29     -25.909  14.807 -29.359  1.00 94.85           N  
ATOM    217  CA  GLY A  29     -26.307  16.114 -28.861  1.00 94.85           C  
ATOM    218  C   GLY A  29     -27.792  16.382 -29.011  1.00 94.85           C  
ATOM    219  O   GLY A  29     -28.238  17.525 -28.889  1.00 94.85           O  
ATOM    220  N   VAL A  30     -28.638  15.342 -29.226  1.00 96.40           N  
ATOM    221  CA  VAL A  30     -30.076  15.519 -29.404  1.00 96.40           C  
ATOM    222  C   VAL A  30     -30.788  15.336 -28.065  1.00 96.40           C  
ATOM    223  CB  VAL A  30     -30.644  14.533 -30.449  1.00 96.40           C  
ATOM    224  O   VAL A  30     -30.555  14.352 -27.360  1.00 96.40           O  
ATOM    225  CG1 VAL A  30     -32.166  14.645 -30.526  1.00 96.40           C  
ATOM    226  CG2 VAL A  30     -30.017  14.787 -31.818  1.00 96.40           C  
ATOM    227  N   HIS A  31     -31.675  16.278 -27.770  1.00 95.68           N  
ATOM    228  CA  HIS A  31     -32.451  16.177 -26.539  1.00 95.68           C  
ATOM    229  C   HIS A  31     -33.394  14.979 -26.580  1.00 95.68           C  
ATOM    230  CB  HIS A  31     -33.245  17.462 -26.299  1.00 95.68           C  
ATOM    231  O   HIS A  31     -34.034  14.721 -27.602  1.00 95.68           O  
ATOM    232  CG  HIS A  31     -32.386  18.659 -26.046  1.00 95.68           C  
ATOM    233  CD2 HIS A  31     -32.207  19.793 -26.764  1.00 95.68           C  
ATOM    234  ND1 HIS A  31     -31.579  18.774 -24.935  1.00 95.68           N  
ATOM    235  CE1 HIS A  31     -30.939  19.931 -24.980  1.00 95.68           C  
ATOM    236  NE2 HIS A  31     -31.303  20.568 -26.080  1.00 95.68           N  
ATOM    237  N   GLN A  32     -33.386  14.249 -25.403  1.00 94.12           N  
ATOM    238  CA  GLN A  32     -34.246  13.076 -25.286  1.00 94.12           C  
ATOM    239  C   GLN A  32     -35.474  13.377 -24.432  1.00 94.12           C  
ATOM    240  CB  GLN A  32     -33.470  11.899 -24.693  1.00 94.12           C  
ATOM    241  O   GLN A  32     -35.352  13.893 -23.319  1.00 94.12           O  
ATOM    242  CG  GLN A  32     -32.298  11.440 -25.551  1.00 94.12           C  
ATOM    243  CD  GLN A  32     -31.577  10.241 -24.966  1.00 94.12           C  
ATOM    244  NE2 GLN A  32     -30.260  10.197 -25.141  1.00 94.12           N  
ATOM    245  OE1 GLN A  32     -32.197   9.361 -24.360  1.00 94.12           O  
ATOM    246  N   ALA A  33     -36.646  13.092 -24.918  1.00 93.95           N  
ATOM    247  CA  ALA A  33     -37.884  13.364 -24.193  1.00 93.95           C  
ATOM    248  C   ALA A  33     -38.199  12.245 -23.205  1.00 93.95           C  
ATOM    249  CB  ALA A  33     -39.043  13.548 -25.170  1.00 93.95           C  
ATOM    250  O   ALA A  33     -38.806  12.485 -22.158  1.00 93.95           O  
ATOM    251  N   ASN A  34     -37.756  10.990 -23.535  1.00 92.52           N  
ATOM    252  CA  ASN A  34     -38.053   9.808 -22.732  1.00 92.52           C  
ATOM    253  C   ASN A  34     -36.880   8.833 -22.716  1.00 92.52           C  
ATOM    254  CB  ASN A  34     -39.315   9.113 -23.248  1.00 92.52           C  
ATOM    255  O   ASN A  34     -36.492   8.303 -23.758  1.00 92.52           O  
ATOM    256  CG  ASN A  34     -39.736   7.946 -22.376  1.00 92.52           C  
ATOM    257  ND2 ASN A  34     -41.009   7.577 -22.453  1.00 92.52           N  
ATOM    258  OD1 ASN A  34     -38.923   7.381 -21.639  1.00 92.52           O  
ATOM    259  N   ASN A  35     -36.350   8.551 -21.484  1.00 93.11           N  
ATOM    260  CA  ASN A  35     -35.178   7.694 -21.338  1.00 93.11           C  
ATOM    261  C   ASN A  35     -35.537   6.359 -20.694  1.00 93.11           C  
ATOM    262  CB  ASN A  35     -34.093   8.403 -20.524  1.00 93.11           C  
ATOM    263  O   ASN A  35     -34.662   5.522 -20.460  1.00 93.11           O  
ATOM    264  CG  ASN A  35     -32.763   7.676 -20.567  1.00 93.11           C  
ATOM    265  ND2 ASN A  35     -32.126   7.537 -19.410  1.00 93.11           N  
ATOM    266  OD1 ASN A  35     -32.312   7.244 -21.631  1.00 93.11           O  
ATOM    267  N   ASP A  36     -36.757   6.125 -20.546  1.00 94.51           N  
ATOM    268  CA  ASP A  36     -37.155   4.965 -19.755  1.00 94.51           C  
ATOM    269  C   ASP A  36     -37.799   3.896 -20.635  1.00 94.51           C  
ATOM    270  CB  ASP A  36     -38.119   5.380 -18.641  1.00 94.51           C  
ATOM    271  O   ASP A  36     -37.848   2.722 -20.259  1.00 94.51           O  
ATOM    272  CG  ASP A  36     -37.458   6.233 -17.573  1.00 94.51           C  
ATOM    273  OD1 ASP A  36     -36.282   5.981 -17.232  1.00 94.51           O  
ATOM    274  OD2 ASP A  36     -38.120   7.165 -17.066  1.00 94.51           O  
ATOM    275  N   SER A  37     -38.248   4.373 -21.867  1.00 92.89           N  
ATOM    276  CA  SER A  37     -39.022   3.421 -22.658  1.00 92.89           C  
ATOM    277  C   SER A  37     -38.444   3.271 -24.062  1.00 92.89           C  
ATOM    278  CB  SER A  37     -40.484   3.859 -22.744  1.00 92.89           C  
ATOM    279  O   SER A  37     -38.084   4.263 -24.700  1.00 92.89           O  
ATOM    280  OG  SER A  37     -41.052   3.975 -21.451  1.00 92.89           O  
ATOM    281  N   TRP A  38     -38.323   1.962 -24.474  1.00 94.48           N  
ATOM    282  CA  TRP A  38     -37.989   1.663 -25.862  1.00 94.48           C  
ATOM    283  C   TRP A  38     -39.148   2.016 -26.789  1.00 94.48           C  
ATOM    284  CB  TRP A  38     -37.623   0.185 -26.022  1.00 94.48           C  
ATOM    285  O   TRP A  38     -40.314   1.855 -26.424  1.00 94.48           O  
ATOM    286  CG  TRP A  38     -36.820  -0.115 -27.252  1.00 94.48           C  
ATOM    287  CD1 TRP A  38     -37.129   0.224 -28.540  1.00 94.48           C  
ATOM    288  CD2 TRP A  38     -35.577  -0.819 -27.310  1.00 94.48           C  
ATOM    289  CE2 TRP A  38     -35.187  -0.870 -28.666  1.00 94.48           C  
ATOM    290  CE3 TRP A  38     -34.752  -1.412 -26.344  1.00 94.48           C  
ATOM    291  NE1 TRP A  38     -36.151  -0.227 -29.396  1.00 94.48           N  
ATOM    292  CH2 TRP A  38     -33.219  -2.064 -28.117  1.00 94.48           C  
ATOM    293  CZ2 TRP A  38     -34.007  -1.492 -29.082  1.00 94.48           C  
ATOM    294  CZ3 TRP A  38     -33.578  -2.030 -26.760  1.00 94.48           C  
ATOM    295  N   LEU A  39     -38.821   2.555 -27.937  1.00 95.83           N  
ATOM    296  CA  LEU A  39     -39.869   2.805 -28.920  1.00 95.83           C  
ATOM    297  C   LEU A  39     -40.595   1.513 -29.279  1.00 95.83           C  
ATOM    298  CB  LEU A  39     -39.281   3.441 -30.181  1.00 95.83           C  
ATOM    299  O   LEU A  39     -39.959   0.507 -29.602  1.00 95.83           O  
ATOM    300  CG  LEU A  39     -40.279   3.833 -31.272  1.00 95.83           C  
ATOM    301  CD1 LEU A  39     -41.234   4.904 -30.757  1.00 95.83           C  
ATOM    302  CD2 LEU A  39     -39.546   4.317 -32.519  1.00 95.83           C  
ATOM    303  N   ARG A  40     -41.943   1.593 -29.187  1.00 95.00           N  
ATOM    304  CA  ARG A  40     -42.730   0.401 -29.484  1.00 95.00           C  
ATOM    305  C   ARG A  40     -44.103   0.774 -30.033  1.00 95.00           C  
ATOM    306  CB  ARG A  40     -42.883  -0.468 -28.234  1.00 95.00           C  
ATOM    307  O   ARG A  40     -44.498   1.941 -29.989  1.00 95.00           O  
ATOM    308  CG  ARG A  40     -43.646   0.206 -27.105  1.00 95.00           C  
ATOM    309  CD  ARG A  40     -43.562  -0.593 -25.812  1.00 95.00           C  
ATOM    310  NE  ARG A  40     -42.210  -0.588 -25.262  1.00 95.00           N  
ATOM    311  NH1 ARG A  40     -42.883  -0.760 -23.059  1.00 95.00           N  
ATOM    312  NH2 ARG A  40     -40.653  -0.654 -23.575  1.00 95.00           N  
ATOM    313  CZ  ARG A  40     -41.918  -0.667 -23.967  1.00 95.00           C  
ATOM    314  N   ILE A  41     -44.813  -0.235 -30.536  1.00 92.94           N  
ATOM    315  CA  ILE A  41     -46.212  -0.110 -30.929  1.00 92.94           C  
ATOM    316  C   ILE A  41     -47.103  -0.171 -29.691  1.00 92.94           C  
ATOM    317  CB  ILE A  41     -46.616  -1.211 -31.935  1.00 92.94           C  
ATOM    318  O   ILE A  41     -47.017  -1.114 -28.902  1.00 92.94           O  
ATOM    319  CG1 ILE A  41     -45.743  -1.133 -33.193  1.00 92.94           C  
ATOM    320  CG2 ILE A  41     -48.101  -1.098 -32.292  1.00 92.94           C  
ATOM    321  CD1 ILE A  41     -45.900  -2.322 -34.131  1.00 92.94           C  
ATOM    322  N   VAL A  42     -47.815   0.942 -29.357  1.00 92.52           N  
ATOM    323  CA  VAL A  42     -48.694   0.951 -28.192  1.00 92.52           C  
ATOM    324  C   VAL A  42     -50.125   1.261 -28.626  1.00 92.52           C  
ATOM    325  CB  VAL A  42     -48.224   1.976 -27.135  1.00 92.52           C  
ATOM    326  O   VAL A  42     -50.345   2.072 -29.529  1.00 92.52           O  
ATOM    327  CG1 VAL A  42     -46.934   1.507 -26.464  1.00 92.52           C  
ATOM    328  CG2 VAL A  42     -48.028   3.350 -27.775  1.00 92.52           C  
ATOM    329  N   ASP A  43     -51.055   0.303 -28.057  1.00 91.64           N  
ATOM    330  CA  ASP A  43     -52.488   0.570 -28.113  1.00 91.64           C  
ATOM    331  C   ASP A  43     -53.040   0.907 -26.730  1.00 91.64           C  
ATOM    332  CB  ASP A  43     -53.235  -0.629 -28.699  1.00 91.64           C  
ATOM    333  O   ASP A  43     -53.414   0.012 -25.970  1.00 91.64           O  
ATOM    334  CG  ASP A  43     -54.726  -0.383 -28.853  1.00 91.64           C  
ATOM    335  OD1 ASP A  43     -55.205   0.709 -28.478  1.00 91.64           O  
ATOM    336  OD2 ASP A  43     -55.428  -1.289 -29.351  1.00 91.64           O  
ATOM    337  N   ASN A  44     -52.983   2.156 -26.332  1.00 89.20           N  
ATOM    338  CA  ASN A  44     -53.396   2.564 -24.993  1.00 89.20           C  
ATOM    339  C   ASN A  44     -54.874   2.272 -24.749  1.00 89.20           C  
ATOM    340  CB  ASN A  44     -53.105   4.050 -24.771  1.00 89.20           C  
ATOM    341  O   ASN A  44     -55.267   1.925 -23.634  1.00 89.20           O  
ATOM    342  CG  ASN A  44     -51.628   4.333 -24.576  1.00 89.20           C  
ATOM    343  ND2 ASN A  44     -51.194   5.522 -24.976  1.00 89.20           N  
ATOM    344  OD1 ASN A  44     -50.883   3.489 -24.071  1.00 89.20           O  
ATOM    345  N   GLU A  45     -55.644   2.262 -25.731  1.00 91.88           N  
ATOM    346  CA  GLU A  45     -57.091   2.097 -25.627  1.00 91.88           C  
ATOM    347  C   GLU A  45     -57.458   0.661 -25.266  1.00 91.88           C  
ATOM    348  CB  GLU A  45     -57.774   2.501 -26.936  1.00 91.88           C  
ATOM    349  O   GLU A  45     -58.380   0.429 -24.481  1.00 91.88           O  
ATOM    350  CG  GLU A  45     -57.763   4.000 -27.198  1.00 91.88           C  
ATOM    351  CD  GLU A  45     -58.450   4.387 -28.498  1.00 91.88           C  
ATOM    352  OE1 GLU A  45     -58.511   5.596 -28.816  1.00 91.88           O  
ATOM    353  OE2 GLU A  45     -58.933   3.473 -29.204  1.00 91.88           O  
ATOM    354  N   ASN A  46     -56.633  -0.277 -25.781  1.00 93.09           N  
ATOM    355  CA  ASN A  46     -56.937  -1.685 -25.548  1.00 93.09           C  
ATOM    356  C   ASN A  46     -55.909  -2.336 -24.627  1.00 93.09           C  
ATOM    357  CB  ASN A  46     -57.018  -2.444 -26.874  1.00 93.09           C  
ATOM    358  O   ASN A  46     -55.971  -3.540 -24.373  1.00 93.09           O  
ATOM    359  CG  ASN A  46     -58.131  -1.938 -27.769  1.00 93.09           C  
ATOM    360  ND2 ASN A  46     -57.857  -1.853 -29.066  1.00 93.09           N  
ATOM    361  OD1 ASN A  46     -59.229  -1.625 -27.300  1.00 93.09           O  
ATOM    362  N   GLY A  47     -55.066  -1.508 -24.060  1.00 92.45           N  
ATOM    363  CA  GLY A  47     -54.071  -1.994 -23.117  1.00 92.45           C  
ATOM    364  C   GLY A  47     -53.096  -2.979 -23.734  1.00 92.45           C  
ATOM    365  O   GLY A  47     -52.663  -3.927 -23.075  1.00 92.45           O  
ATOM    366  N   ARG A  48     -52.828  -2.904 -25.108  1.00 90.87           N  
ATOM    367  CA  ARG A  48     -51.927  -3.820 -25.800  1.00 90.87           C  
ATOM    368  C   ARG A  48     -50.570  -3.170 -26.046  1.00 90.87           C  
ATOM    369  CB  ARG A  48     -52.538  -4.276 -27.126  1.00 90.87           C  
ATOM    370  O   ARG A  48     -50.489  -1.966 -26.299  1.00 90.87           O  
ATOM    371  CG  ARG A  48     -53.793  -5.120 -26.969  1.00 90.87           C  
ATOM    372  CD  ARG A  48     -54.375  -5.521 -28.317  1.00 90.87           C  
ATOM    373  NE  ARG A  48     -55.560  -6.360 -28.164  1.00 90.87           N  
ATOM    374  NH1 ARG A  48     -56.136  -6.314 -30.401  1.00 90.87           N  
ATOM    375  NH2 ARG A  48     -57.420  -7.485 -28.906  1.00 90.87           N  
ATOM    376  CZ  ARG A  48     -56.370  -6.718 -29.157  1.00 90.87           C  
ATOM    377  N   SER A  49     -49.473  -3.921 -25.774  1.00 91.26           N  
ATOM    378  CA  SER A  49     -48.106  -3.532 -26.106  1.00 91.26           C  
ATOM    379  C   SER A  49     -47.509  -4.456 -27.162  1.00 91.26           C  
ATOM    380  CB  SER A  49     -47.228  -3.540 -24.854  1.00 91.26           C  
ATOM    381  O   SER A  49     -47.640  -5.679 -27.071  1.00 91.26           O  
ATOM    382  OG  SER A  49     -45.921  -3.079 -25.153  1.00 91.26           O  
ATOM    383  N   GLY A  50     -47.018  -3.755 -28.285  1.00 93.07           N  
ATOM    384  CA  GLY A  50     -46.342  -4.482 -29.348  1.00 93.07           C  
ATOM    385  C   GLY A  50     -44.839  -4.560 -29.155  1.00 93.07           C  
ATOM    386  O   GLY A  50     -44.331  -4.263 -28.072  1.00 93.07           O  
ATOM    387  N   PRO A  51     -44.103  -5.144 -30.209  1.00 93.17           N  
ATOM    388  CA  PRO A  51     -42.651  -5.310 -30.122  1.00 93.17           C  
ATOM    389  C   PRO A  51     -41.907  -3.978 -30.060  1.00 93.17           C  
ATOM    390  CB  PRO A  51     -42.305  -6.069 -31.406  1.00 93.17           C  
ATOM    391  O   PRO A  51     -42.442  -2.948 -30.476  1.00 93.17           O  
ATOM    392  CG  PRO A  51     -43.402  -5.725 -32.360  1.00 93.17           C  
ATOM    393  CD  PRO A  51     -44.655  -5.466 -31.574  1.00 93.17           C  
ATOM    394  N   SER A  52     -40.692  -4.041 -29.435  1.00 95.12           N  
ATOM    395  CA  SER A  52     -39.766  -2.914 -29.496  1.00 95.12           C  
ATOM    396  C   SER A  52     -39.207  -2.734 -30.903  1.00 95.12           C  
ATOM    397  CB  SER A  52     -38.620  -3.108 -28.503  1.00 95.12           C  
ATOM    398  O   SER A  52     -38.941  -3.715 -31.601  1.00 95.12           O  
ATOM    399  OG  SER A  52     -39.114  -3.223 -27.180  1.00 95.12           O  
ATOM    400  N   LEU A  53     -39.190  -1.448 -31.311  1.00 96.08           N  
ATOM    401  CA  LEU A  53     -38.751  -1.172 -32.675  1.00 96.08           C  
ATOM    402  C   LEU A  53     -37.239  -0.985 -32.731  1.00 96.08           C  
ATOM    403  CB  LEU A  53     -39.452   0.074 -33.222  1.00 96.08           C  
ATOM    404  O   LEU A  53     -36.678  -0.192 -31.970  1.00 96.08           O  
ATOM    405  CG  LEU A  53     -40.981   0.061 -33.188  1.00 96.08           C  
ATOM    406  CD1 LEU A  53     -41.535   1.352 -33.782  1.00 96.08           C  
ATOM    407  CD2 LEU A  53     -41.523  -1.153 -33.935  1.00 96.08           C  
ATOM    408  N   LEU A  54     -36.615  -1.630 -33.556  1.00 94.78           N  
ATOM    409  CA  LEU A  54     -35.171  -1.561 -33.752  1.00 94.78           C  
ATOM    410  C   LEU A  54     -34.752  -0.174 -34.229  1.00 94.78           C  
ATOM    411  CB  LEU A  54     -34.715  -2.619 -34.761  1.00 94.78           C  
ATOM    412  O   LEU A  54     -33.604   0.232 -34.039  1.00 94.78           O  
ATOM    413  CG  LEU A  54     -33.210  -2.706 -35.019  1.00 94.78           C  
ATOM    414  CD1 LEU A  54     -32.475  -3.103 -33.744  1.00 94.78           C  
ATOM    415  CD2 LEU A  54     -32.917  -3.695 -36.142  1.00 94.78           C  
ATOM    416  N   GLU A  55     -35.630   0.652 -34.794  1.00 96.14           N  
ATOM    417  CA  GLU A  55     -35.311   1.955 -35.370  1.00 96.14           C  
ATOM    418  C   GLU A  55     -35.023   2.985 -34.281  1.00 96.14           C  
ATOM    419  CB  GLU A  55     -36.454   2.442 -36.264  1.00 96.14           C  
ATOM    420  O   GLU A  55     -34.600   4.105 -34.574  1.00 96.14           O  
ATOM    421  CG  GLU A  55     -37.760   2.680 -35.519  1.00 96.14           C  
ATOM    422  CD  GLU A  55     -38.883   3.172 -36.419  1.00 96.14           C  
ATOM    423  OE1 GLU A  55     -40.025   2.677 -36.289  1.00 96.14           O  
ATOM    424  OE2 GLU A  55     -38.617   4.059 -37.261  1.00 96.14           O  
ATOM    425  N   ASP A  56     -35.338   2.634 -33.062  1.00 96.33           N  
ATOM    426  CA  ASP A  56     -35.106   3.553 -31.951  1.00 96.33           C  
ATOM    427  C   ASP A  56     -33.611   3.755 -31.710  1.00 96.33           C  
ATOM    428  CB  ASP A  56     -35.779   3.036 -30.678  1.00 96.33           C  
ATOM    429  O   ASP A  56     -32.979   2.968 -31.004  1.00 96.33           O  
ATOM    430  CG  ASP A  56     -35.749   4.042 -29.541  1.00 96.33           C  
ATOM    431  OD1 ASP A  56     -34.938   4.992 -29.589  1.00 96.33           O  
ATOM    432  OD2 ASP A  56     -36.541   3.882 -28.588  1.00 96.33           O  
ATOM    433  N   PRO A  57     -33.004   4.732 -32.119  1.00 94.87           N  
ATOM    434  CA  PRO A  57     -31.567   4.980 -31.987  1.00 94.87           C  
ATOM    435  C   PRO A  57     -31.155   5.321 -30.557  1.00 94.87           C  
ATOM    436  CB  PRO A  57     -31.327   6.168 -32.923  1.00 94.87           C  
ATOM    437  O   PRO A  57     -30.033   5.018 -30.145  1.00 94.87           O  
ATOM    438  CG  PRO A  57     -32.652   6.854 -33.017  1.00 94.87           C  
ATOM    439  CD  PRO A  57     -33.732   5.811 -32.978  1.00 94.87           C  
ATOM    440  N   PHE A  58     -32.032   5.971 -29.823  1.00 95.77           N  
ATOM    441  CA  PHE A  58     -31.723   6.314 -28.439  1.00 95.77           C  
ATOM    442  C   PHE A  58     -31.574   5.057 -27.591  1.00 95.77           C  
ATOM    443  CB  PHE A  58     -32.812   7.217 -27.852  1.00 95.77           C  
ATOM    444  O   PHE A  58     -30.641   4.947 -26.793  1.00 95.77           O  
ATOM    445  CG  PHE A  58     -32.845   8.597 -28.452  1.00 95.77           C  
ATOM    446  CD1 PHE A  58     -31.677   9.337 -28.593  1.00 95.77           C  
ATOM    447  CD2 PHE A  58     -34.044   9.155 -28.875  1.00 95.77           C  
ATOM    448  CE1 PHE A  58     -31.704  10.614 -29.148  1.00 95.77           C  
ATOM    449  CE2 PHE A  58     -34.080  10.431 -29.431  1.00 95.77           C  
ATOM    450  CZ  PHE A  58     -32.909  11.159 -29.565  1.00 95.77           C  
ATOM    451  N   ALA A  59     -32.518   4.144 -27.802  1.00 95.65           N  
ATOM    452  CA  ALA A  59     -32.441   2.879 -27.075  1.00 95.65           C  
ATOM    453  C   ALA A  59     -31.193   2.094 -27.470  1.00 95.65           C  
ATOM    454  CB  ALA A  59     -33.693   2.044 -27.326  1.00 95.65           C  
ATOM    455  O   ALA A  59     -30.486   1.567 -26.608  1.00 95.65           O  
ATOM    456  N   ARG A  60     -30.860   1.976 -28.717  1.00 95.21           N  
ATOM    457  CA  ARG A  60     -29.693   1.237 -29.187  1.00 95.21           C  
ATOM    458  C   ARG A  60     -28.403   1.858 -28.661  1.00 95.21           C  
ATOM    459  CB  ARG A  60     -29.666   1.191 -30.716  1.00 95.21           C  
ATOM    460  O   ARG A  60     -27.495   1.144 -28.231  1.00 95.21           O  
ATOM    461  CG  ARG A  60     -30.742   0.305 -31.325  1.00 95.21           C  
ATOM    462  CD  ARG A  60     -30.816   0.466 -32.837  1.00 95.21           C  
ATOM    463  NE  ARG A  60     -29.562   0.086 -33.481  1.00 95.21           N  
ATOM    464  NH1 ARG A  60     -30.065   1.074 -35.508  1.00 95.21           N  
ATOM    465  NH2 ARG A  60     -28.067  -0.011 -35.221  1.00 95.21           N  
ATOM    466  CZ  ARG A  60     -29.234   0.384 -34.735  1.00 95.21           C  
ATOM    467  N   GLU A  61     -28.355   3.196 -28.788  1.00 94.75           N  
ATOM    468  CA  GLU A  61     -27.193   3.901 -28.256  1.00 94.75           C  
ATOM    469  C   GLU A  61     -26.955   3.547 -26.791  1.00 94.75           C  
ATOM    470  CB  GLU A  61     -27.365   5.415 -28.410  1.00 94.75           C  
ATOM    471  O   GLU A  61     -25.827   3.248 -26.394  1.00 94.75           O  
ATOM    472  CG  GLU A  61     -26.205   6.226 -27.849  1.00 94.75           C  
ATOM    473  CD  GLU A  61     -26.434   7.727 -27.920  1.00 94.75           C  
ATOM    474  OE1 GLU A  61     -26.690   8.352 -26.865  1.00 94.75           O  
ATOM    475  OE2 GLU A  61     -26.359   8.283 -29.038  1.00 94.75           O  
ATOM    476  N   LYS A  62     -27.891   3.698 -25.915  1.00 94.93           N  
ATOM    477  CA  LYS A  62     -27.768   3.390 -24.493  1.00 94.93           C  
ATOM    478  C   LYS A  62     -27.253   1.970 -24.281  1.00 94.93           C  
ATOM    479  CB  LYS A  62     -29.112   3.571 -23.786  1.00 94.93           C  
ATOM    480  O   LYS A  62     -26.353   1.745 -23.469  1.00 94.93           O  
ATOM    481  CG  LYS A  62     -29.033   3.460 -22.270  1.00 94.93           C  
ATOM    482  CD  LYS A  62     -30.327   3.917 -21.609  1.00 94.93           C  
ATOM    483  CE  LYS A  62     -30.232   3.854 -20.090  1.00 94.93           C  
ATOM    484  NZ  LYS A  62     -31.459   4.398 -19.435  1.00 94.93           N  
ATOM    485  N   ILE A  63     -27.766   0.956 -25.095  1.00 95.45           N  
ATOM    486  CA  ILE A  63     -27.425  -0.455 -24.947  1.00 95.45           C  
ATOM    487  C   ILE A  63     -26.007  -0.700 -25.457  1.00 95.45           C  
ATOM    488  CB  ILE A  63     -28.428  -1.361 -25.695  1.00 95.45           C  
ATOM    489  O   ILE A  63     -25.197  -1.335 -24.778  1.00 95.45           O  
ATOM    490  CG1 ILE A  63     -29.824  -1.240 -25.073  1.00 95.45           C  
ATOM    491  CG2 ILE A  63     -27.950  -2.816 -25.690  1.00 95.45           C  
ATOM    492  CD1 ILE A  63     -29.889  -1.662 -23.612  1.00 95.45           C  
ATOM    493  N   HIS A  64     -25.664  -0.216 -26.659  1.00 95.09           N  
ATOM    494  CA  HIS A  64     -24.345  -0.583 -27.163  1.00 95.09           C  
ATOM    495  C   HIS A  64     -23.243   0.151 -26.405  1.00 95.09           C  
ATOM    496  CB  HIS A  64     -24.241  -0.285 -28.660  1.00 95.09           C  
ATOM    497  O   HIS A  64     -22.127  -0.357 -26.280  1.00 95.09           O  
ATOM    498  CG  HIS A  64     -24.295   1.174 -28.986  1.00 95.09           C  
ATOM    499  CD2 HIS A  64     -23.933   2.261 -28.264  1.00 95.09           C  
ATOM    500  ND1 HIS A  64     -24.772   1.650 -30.188  1.00 95.09           N  
ATOM    501  CE1 HIS A  64     -24.700   2.971 -30.191  1.00 95.09           C  
ATOM    502  NE2 HIS A  64     -24.195   3.366 -29.035  1.00 95.09           N  
ATOM    503  N   ARG A  65     -23.497   1.434 -25.836  1.00 94.45           N  
ATOM    504  CA  ARG A  65     -22.521   2.056 -24.946  1.00 94.45           C  
ATOM    505  C   ARG A  65     -22.243   1.173 -23.735  1.00 94.45           C  
ATOM    506  CB  ARG A  65     -23.011   3.432 -24.489  1.00 94.45           C  
ATOM    507  O   ARG A  65     -21.087   0.989 -23.347  1.00 94.45           O  
ATOM    508  CG  ARG A  65     -22.869   4.518 -25.544  1.00 94.45           C  
ATOM    509  CD  ARG A  65     -21.409   4.796 -25.874  1.00 94.45           C  
ATOM    510  NE  ARG A  65     -21.266   5.962 -26.742  1.00 94.45           N  
ATOM    511  NH1 ARG A  65     -18.956   5.944 -26.730  1.00 94.45           N  
ATOM    512  NH2 ARG A  65     -20.088   7.544 -27.919  1.00 94.45           N  
ATOM    513  CZ  ARG A  65     -20.103   6.481 -27.128  1.00 94.45           C  
ATOM    514  N   PHE A  66     -23.330   0.637 -23.201  1.00 95.79           N  
ATOM    515  CA  PHE A  66     -23.184  -0.269 -22.068  1.00 95.79           C  
ATOM    516  C   PHE A  66     -22.407  -1.517 -22.470  1.00 95.79           C  
ATOM    517  CB  PHE A  66     -24.556  -0.661 -21.511  1.00 95.79           C  
ATOM    518  O   PHE A  66     -21.506  -1.953 -21.749  1.00 95.79           O  
ATOM    519  CG  PHE A  66     -24.501  -1.749 -20.473  1.00 95.79           C  
ATOM    520  CD1 PHE A  66     -24.850  -3.055 -20.796  1.00 95.79           C  
ATOM    521  CD2 PHE A  66     -24.101  -1.466 -19.174  1.00 95.79           C  
ATOM    522  CE1 PHE A  66     -24.800  -4.064 -19.837  1.00 95.79           C  
ATOM    523  CE2 PHE A  66     -24.049  -2.469 -18.210  1.00 95.79           C  
ATOM    524  CZ  PHE A  66     -24.400  -3.767 -18.543  1.00 95.79           C  
ATOM    525  N   ASP A  67     -22.644  -2.082 -23.614  1.00 97.32           N  
ATOM    526  CA  ASP A  67     -22.037  -3.325 -24.079  1.00 97.32           C  
ATOM    527  C   ASP A  67     -20.545  -3.141 -24.348  1.00 97.32           C  
ATOM    528  CB  ASP A  67     -22.741  -3.828 -25.341  1.00 97.32           C  
ATOM    529  O   ASP A  67     -19.767  -4.091 -24.240  1.00 97.32           O  
ATOM    530  CG  ASP A  67     -24.147  -4.334 -25.074  1.00 97.32           C  
ATOM    531  OD1 ASP A  67     -24.519  -4.508 -23.893  1.00 97.32           O  
ATOM    532  OD2 ASP A  67     -24.890  -4.564 -26.053  1.00 97.32           O  
ATOM    533  N   HIS A  68     -20.054  -1.817 -24.601  1.00 94.75           N  
ATOM    534  CA  HIS A  68     -18.679  -1.580 -25.026  1.00 94.75           C  
ATOM    535  C   HIS A  68     -17.955  -0.651 -24.057  1.00 94.75           C  
ATOM    536  CB  HIS A  68     -18.649  -0.993 -26.438  1.00 94.75           C  
ATOM    537  O   HIS A  68     -16.962  -0.017 -24.423  1.00 94.75           O  
ATOM    538  CG  HIS A  68     -19.242  -1.892 -27.475  1.00 94.75           C  
ATOM    539  CD2 HIS A  68     -20.505  -1.984 -27.956  1.00 94.75           C  
ATOM    540  ND1 HIS A  68     -18.505  -2.846 -28.143  1.00 94.75           N  
ATOM    541  CE1 HIS A  68     -19.291  -3.486 -28.992  1.00 94.75           C  
ATOM    542  NE2 HIS A  68     -20.509  -2.982 -28.898  1.00 94.75           N  
ATOM    543  N   GLU A  69     -18.313  -0.500 -22.805  1.00 94.46           N  
ATOM    544  CA  GLU A  69     -17.876   0.585 -21.932  1.00 94.46           C  
ATOM    545  C   GLU A  69     -16.573   0.230 -21.221  1.00 94.46           C  
ATOM    546  CB  GLU A  69     -18.961   0.919 -20.905  1.00 94.46           C  
ATOM    547  O   GLU A  69     -15.863   1.115 -20.738  1.00 94.46           O  
ATOM    548  CG  GLU A  69     -19.288  -0.229 -19.961  1.00 94.46           C  
ATOM    549  CD  GLU A  69     -20.408   0.097 -18.985  1.00 94.46           C  
ATOM    550  OE1 GLU A  69     -20.682  -0.723 -18.079  1.00 94.46           O  
ATOM    551  OE2 GLU A  69     -21.016   1.181 -19.128  1.00 94.46           O  
ATOM    552  N   ARG A  70     -16.162  -1.104 -21.222  1.00 93.52           N  
ATOM    553  CA  ARG A  70     -15.001  -1.490 -20.427  1.00 93.52           C  
ATOM    554  C   ARG A  70     -13.745  -1.556 -21.289  1.00 93.52           C  
ATOM    555  CB  ARG A  70     -15.240  -2.838 -19.744  1.00 93.52           C  
ATOM    556  O   ARG A  70     -13.817  -1.877 -22.477  1.00 93.52           O  
ATOM    557  CG  ARG A  70     -16.446  -2.855 -18.818  1.00 93.52           C  
ATOM    558  CD  ARG A  70     -16.245  -1.944 -17.615  1.00 93.52           C  
ATOM    559  NE  ARG A  70     -17.358  -2.040 -16.674  1.00 93.52           N  
ATOM    560  NH1 ARG A  70     -17.503   0.234 -16.294  1.00 93.52           N  
ATOM    561  NH2 ARG A  70     -18.936  -1.205 -15.230  1.00 93.52           N  
ATOM    562  CZ  ARG A  70     -17.930  -1.003 -16.068  1.00 93.52           C  
ATOM    563  N   ILE A  71     -12.588  -1.286 -20.705  1.00 95.01           N  
ATOM    564  CA  ILE A  71     -11.260  -1.504 -21.269  1.00 95.01           C  
ATOM    565  C   ILE A  71     -10.616  -2.724 -20.616  1.00 95.01           C  
ATOM    566  CB  ILE A  71     -10.359  -0.261 -21.089  1.00 95.01           C  
ATOM    567  O   ILE A  71     -11.058  -3.176 -19.557  1.00 95.01           O  
ATOM    568  CG1 ILE A  71     -10.138   0.027 -19.599  1.00 95.01           C  
ATOM    569  CG2 ILE A  71     -10.966   0.953 -21.797  1.00 95.01           C  
ATOM    570  CD1 ILE A  71      -9.178   1.177 -19.327  1.00 95.01           C  
ATOM    571  N   PRO A  72      -9.671  -3.269 -21.302  1.00 96.89           N  
ATOM    572  CA  PRO A  72      -9.002  -4.402 -20.658  1.00 96.89           C  
ATOM    573  C   PRO A  72      -8.428  -4.048 -19.288  1.00 96.89           C  
ATOM    574  CB  PRO A  72      -7.885  -4.758 -21.643  1.00 96.89           C  
ATOM    575  O   PRO A  72      -7.868  -2.963 -19.111  1.00 96.89           O  
ATOM    576  CG  PRO A  72      -8.408  -4.341 -22.979  1.00 96.89           C  
ATOM    577  CD  PRO A  72      -9.177  -3.062 -22.813  1.00 96.89           C  
ATOM    578  N   GLU A  73      -8.571  -4.912 -18.351  1.00 95.54           N  
ATOM    579  CA  GLU A  73      -7.998  -4.764 -17.017  1.00 95.54           C  
ATOM    580  C   GLU A  73      -6.475  -4.847 -17.058  1.00 95.54           C  
ATOM    581  CB  GLU A  73      -8.558  -5.828 -16.070  1.00 95.54           C  
ATOM    582  O   GLU A  73      -5.910  -5.587 -17.866  1.00 95.54           O  
ATOM    583  CG  GLU A  73      -7.985  -5.762 -14.662  1.00 95.54           C  
ATOM    584  CD  GLU A  73      -8.555  -6.820 -13.731  1.00 95.54           C  
ATOM    585  OE1 GLU A  73      -7.825  -7.774 -13.378  1.00 95.54           O  
ATOM    586  OE2 GLU A  73      -9.741  -6.695 -13.353  1.00 95.54           O  
ATOM    587  N   ARG A  74      -5.849  -4.123 -16.044  1.00 96.57           N  
ATOM    588  CA  ARG A  74      -4.404  -4.262 -15.899  1.00 96.57           C  
ATOM    589  C   ARG A  74      -4.028  -5.686 -15.505  1.00 96.57           C  
ATOM    590  CB  ARG A  74      -3.870  -3.273 -14.860  1.00 96.57           C  
ATOM    591  O   ARG A  74      -4.708  -6.310 -14.688  1.00 96.57           O  
ATOM    592  CG  ARG A  74      -4.047  -1.814 -15.251  1.00 96.57           C  
ATOM    593  CD  ARG A  74      -3.562  -0.874 -14.156  1.00 96.57           C  
ATOM    594  NE  ARG A  74      -3.554   0.516 -14.603  1.00 96.57           N  
ATOM    595  NH1 ARG A  74      -5.843   0.793 -14.453  1.00 96.57           N  
ATOM    596  NH2 ARG A  74      -4.516   2.529 -15.149  1.00 96.57           N  
ATOM    597  CZ  ARG A  74      -4.638   1.276 -14.734  1.00 96.57           C  
ATOM    598  N   VAL A  75      -2.895  -6.209 -16.084  1.00 94.75           N  
ATOM    599  CA  VAL A  75      -2.398  -7.535 -15.731  1.00 94.75           C  
ATOM    600  C   VAL A  75      -1.982  -7.557 -14.262  1.00 94.75           C  
ATOM    601  CB  VAL A  75      -1.212  -7.954 -16.627  1.00 94.75           C  
ATOM    602  O   VAL A  75      -2.238  -8.532 -13.552  1.00 94.75           O  
ATOM    603  CG1 VAL A  75      -0.582  -9.250 -16.119  1.00 94.75           C  
ATOM    604  CG2 VAL A  75      -1.668  -8.110 -18.077  1.00 94.75           C  
ATOM    605  N   VAL A  76      -1.326  -6.468 -13.785  1.00 96.39           N  
ATOM    606  CA  VAL A  76      -0.968  -6.230 -12.391  1.00 96.39           C  
ATOM    607  C   VAL A  76      -1.397  -4.823 -11.980  1.00 96.39           C  
ATOM    608  CB  VAL A  76       0.548  -6.416 -12.154  1.00 96.39           C  
ATOM    609  O   VAL A  76      -1.621  -3.962 -12.833  1.00 96.39           O  
ATOM    610  CG1 VAL A  76       0.961  -7.864 -12.411  1.00 96.39           C  
ATOM    611  CG2 VAL A  76       1.347  -5.464 -13.042  1.00 96.39           C  
ATOM    612  N   HIS A  77      -1.705  -4.646 -10.739  1.00 97.42           N  
ATOM    613  CA  HIS A  77      -2.054  -3.368 -10.129  1.00 97.42           C  
ATOM    614  C   HIS A  77      -3.463  -2.936 -10.523  1.00 97.42           C  
ATOM    615  CB  HIS A  77      -1.044  -2.290 -10.529  1.00 97.42           C  
ATOM    616  O   HIS A  77      -3.710  -1.752 -10.761  1.00 97.42           O  
ATOM    617  CG  HIS A  77       0.357  -2.594 -10.103  1.00 97.42           C  
ATOM    618  CD2 HIS A  77       1.431  -3.013 -10.813  1.00 97.42           C  
ATOM    619  ND1 HIS A  77       0.779  -2.477  -8.797  1.00 97.42           N  
ATOM    620  CE1 HIS A  77       2.057  -2.811  -8.722  1.00 97.42           C  
ATOM    621  NE2 HIS A  77       2.476  -3.141  -9.932  1.00 97.42           N  
ATOM    622  N   ALA A  78      -4.376  -3.884 -10.730  1.00 97.12           N  
ATOM    623  CA  ALA A  78      -5.735  -3.599 -11.183  1.00 97.12           C  
ATOM    624  C   ALA A  78      -6.560  -2.955 -10.072  1.00 97.12           C  
ATOM    625  CB  ALA A  78      -6.413  -4.877 -11.672  1.00 97.12           C  
ATOM    626  O   ALA A  78      -7.385  -2.077 -10.332  1.00 97.12           O  
ATOM    627  N   ARG A  79      -6.280  -3.431  -8.872  1.00 97.10           N  
ATOM    628  CA  ARG A  79      -6.983  -2.894  -7.711  1.00 97.10           C  
ATOM    629  C   ARG A  79      -6.243  -1.693  -7.131  1.00 97.10           C  
ATOM    630  CB  ARG A  79      -7.153  -3.972  -6.639  1.00 97.10           C  
ATOM    631  O   ARG A  79      -5.223  -1.851  -6.457  1.00 97.10           O  
ATOM    632  CG  ARG A  79      -7.819  -3.475  -5.366  1.00 97.10           C  
ATOM    633  CD  ARG A  79      -9.314  -3.266  -5.556  1.00 97.10           C  
ATOM    634  NE  ARG A  79      -9.983  -2.975  -4.291  1.00 97.10           N  
ATOM    635  NH1 ARG A  79     -12.101  -2.841  -5.204  1.00 97.10           N  
ATOM    636  NH2 ARG A  79     -11.795  -2.522  -2.955  1.00 97.10           N  
ATOM    637  CZ  ARG A  79     -11.292  -2.780  -4.153  1.00 97.10           C  
ATOM    638  N   GLY A  80      -6.749  -0.489  -7.348  1.00 95.85           N  
ATOM    639  CA  GLY A  80      -6.044   0.693  -6.879  1.00 95.85           C  
ATOM    640  C   GLY A  80      -6.889   1.952  -6.935  1.00 95.85           C  
ATOM    641  O   GLY A  80      -8.027   1.922  -7.409  1.00 95.85           O  
ATOM    642  N   THR A  81      -6.378   3.021  -6.300  1.00 97.82           N  
ATOM    643  CA  THR A  81      -6.994   4.343  -6.304  1.00 97.82           C  
ATOM    644  C   THR A  81      -5.930   5.436  -6.368  1.00 97.82           C  
ATOM    645  CB  THR A  81      -7.875   4.553  -5.059  1.00 97.82           C  
ATOM    646  O   THR A  81      -4.744   5.167  -6.167  1.00 97.82           O  
ATOM    647  CG2 THR A  81      -7.024   4.722  -3.805  1.00 97.82           C  
ATOM    648  OG1 THR A  81      -8.677   5.726  -5.240  1.00 97.82           O  
ATOM    649  N   GLY A  82      -6.360   6.608  -6.808  1.00 97.87           N  
ATOM    650  CA  GLY A  82      -5.429   7.721  -6.907  1.00 97.87           C  
ATOM    651  C   GLY A  82      -6.007   9.028  -6.400  1.00 97.87           C  
ATOM    652  O   GLY A  82      -7.210   9.124  -6.145  1.00 97.87           O  
ATOM    653  N   ALA A  83      -5.112   9.957  -6.166  1.00 98.65           N  
ATOM    654  CA  ALA A  83      -5.483  11.303  -5.735  1.00 98.65           C  
ATOM    655  C   ALA A  83      -4.492  12.339  -6.257  1.00 98.65           C  
ATOM    656  CB  ALA A  83      -5.566  11.370  -4.212  1.00 98.65           C  
ATOM    657  O   ALA A  83      -3.335  12.016  -6.534  1.00 98.65           O  
ATOM    658  N   PHE A  84      -5.018  13.566  -6.383  1.00 98.73           N  
ATOM    659  CA  PHE A  84      -4.202  14.687  -6.833  1.00 98.73           C  
ATOM    660  C   PHE A  84      -3.488  15.343  -5.657  1.00 98.73           C  
ATOM    661  CB  PHE A  84      -5.063  15.720  -7.566  1.00 98.73           C  
ATOM    662  O   PHE A  84      -3.924  15.218  -4.511  1.00 98.73           O  
ATOM    663  CG  PHE A  84      -5.683  15.202  -8.836  1.00 98.73           C  
ATOM    664  CD1 PHE A  84      -4.975  15.227 -10.032  1.00 98.73           C  
ATOM    665  CD2 PHE A  84      -6.973  14.690  -8.834  1.00 98.73           C  
ATOM    666  CE1 PHE A  84      -5.546  14.748 -11.208  1.00 98.73           C  
ATOM    667  CE2 PHE A  84      -7.551  14.209 -10.006  1.00 98.73           C  
ATOM    668  CZ  PHE A  84      -6.836  14.240 -11.192  1.00 98.73           C  
ATOM    669  N   GLY A  85      -2.344  15.971  -5.975  1.00 98.10           N  
ATOM    670  CA  GLY A  85      -1.597  16.718  -4.975  1.00 98.10           C  
ATOM    671  C   GLY A  85      -0.571  17.659  -5.577  1.00 98.10           C  
ATOM    672  O   GLY A  85      -0.681  18.042  -6.743  1.00 98.10           O  
ATOM    673  N   THR A  86       0.295  18.061  -4.666  1.00 98.20           N  
ATOM    674  CA  THR A  86       1.334  18.998  -5.080  1.00 98.20           C  
ATOM    675  C   THR A  86       2.701  18.548  -4.573  1.00 98.20           C  
ATOM    676  CB  THR A  86       1.037  20.421  -4.572  1.00 98.20           C  
ATOM    677  O   THR A  86       2.810  17.990  -3.479  1.00 98.20           O  
ATOM    678  CG2 THR A  86      -0.256  20.962  -5.174  1.00 98.20           C  
ATOM    679  OG1 THR A  86       0.914  20.397  -3.145  1.00 98.20           O  
ATOM    680  N   PHE A  87       3.666  18.748  -5.402  1.00 98.57           N  
ATOM    681  CA  PHE A  87       5.065  18.464  -5.106  1.00 98.57           C  
ATOM    682  C   PHE A  87       5.866  19.754  -4.983  1.00 98.57           C  
ATOM    683  CB  PHE A  87       5.674  17.570  -6.192  1.00 98.57           C  
ATOM    684  O   PHE A  87       5.770  20.635  -5.840  1.00 98.57           O  
ATOM    685  CG  PHE A  87       7.130  17.257  -5.974  1.00 98.57           C  
ATOM    686  CD1 PHE A  87       8.118  18.047  -6.549  1.00 98.57           C  
ATOM    687  CD2 PHE A  87       7.510  16.173  -5.194  1.00 98.57           C  
ATOM    688  CE1 PHE A  87       9.467  17.759  -6.350  1.00 98.57           C  
ATOM    689  CE2 PHE A  87       8.856  15.879  -4.990  1.00 98.57           C  
ATOM    690  CZ  PHE A  87       9.832  16.673  -5.570  1.00 98.57           C  
ATOM    691  N   ARG A  88       6.673  19.813  -3.841  1.00 98.21           N  
ATOM    692  CA  ARG A  88       7.448  21.027  -3.603  1.00 98.21           C  
ATOM    693  C   ARG A  88       8.874  20.692  -3.179  1.00 98.21           C  
ATOM    694  CB  ARG A  88       6.775  21.894  -2.536  1.00 98.21           C  
ATOM    695  O   ARG A  88       9.085  19.871  -2.284  1.00 98.21           O  
ATOM    696  CG  ARG A  88       5.430  22.460  -2.962  1.00 98.21           C  
ATOM    697  CD  ARG A  88       4.893  23.463  -1.950  1.00 98.21           C  
ATOM    698  NE  ARG A  88       4.514  22.813  -0.698  1.00 98.21           N  
ATOM    699  NH1 ARG A  88       2.580  24.044  -0.406  1.00 98.21           N  
ATOM    700  NH2 ARG A  88       3.174  22.452   1.132  1.00 98.21           N  
ATOM    701  CZ  ARG A  88       3.423  23.105   0.006  1.00 98.21           C  
ATOM    702  N   VAL A  89       9.824  21.408  -3.801  1.00 98.28           N  
ATOM    703  CA  VAL A  89      11.221  21.325  -3.387  1.00 98.28           C  
ATOM    704  C   VAL A  89      11.474  22.284  -2.226  1.00 98.28           C  
ATOM    705  CB  VAL A  89      12.180  21.640  -4.557  1.00 98.28           C  
ATOM    706  O   VAL A  89      11.169  23.475  -2.319  1.00 98.28           O  
ATOM    707  CG1 VAL A  89      13.631  21.649  -4.078  1.00 98.28           C  
ATOM    708  CG2 VAL A  89      11.993  20.628  -5.686  1.00 98.28           C  
ATOM    709  N   LEU A  90      11.979  21.774  -1.124  1.00 97.52           N  
ATOM    710  CA  LEU A  90      12.194  22.559   0.087  1.00 97.52           C  
ATOM    711  C   LEU A  90      13.642  23.031   0.178  1.00 97.52           C  
ATOM    712  CB  LEU A  90      11.833  21.740   1.328  1.00 97.52           C  
ATOM    713  O   LEU A  90      13.916  24.106   0.717  1.00 97.52           O  
ATOM    714  CG  LEU A  90      10.411  21.180   1.381  1.00 97.52           C  
ATOM    715  CD1 LEU A  90      10.226  20.320   2.627  1.00 97.52           C  
ATOM    716  CD2 LEU A  90       9.389  22.311   1.350  1.00 97.52           C  
ATOM    717  N   ASP A  91      14.497  22.218  -0.301  1.00 95.88           N  
ATOM    718  CA  ASP A  91      15.930  22.489  -0.243  1.00 95.88           C  
ATOM    719  C   ASP A  91      16.627  22.036  -1.524  1.00 95.88           C  
ATOM    720  CB  ASP A  91      16.558  21.799   0.969  1.00 95.88           C  
ATOM    721  O   ASP A  91      16.883  20.844  -1.709  1.00 95.88           O  
ATOM    722  CG  ASP A  91      18.033  22.120   1.136  1.00 95.88           C  
ATOM    723  OD1 ASP A  91      18.579  22.913   0.339  1.00 95.88           O  
ATOM    724  OD2 ASP A  91      18.656  21.572   2.071  1.00 95.88           O  
ATOM    725  N   ASN A  92      16.998  22.964  -2.350  1.00 95.05           N  
ATOM    726  CA  ASN A  92      17.603  22.580  -3.621  1.00 95.05           C  
ATOM    727  C   ASN A  92      19.099  22.316  -3.472  1.00 95.05           C  
ATOM    728  CB  ASN A  92      17.357  23.656  -4.680  1.00 95.05           C  
ATOM    729  O   ASN A  92      19.734  21.785  -4.385  1.00 95.05           O  
ATOM    730  CG  ASN A  92      18.147  24.923  -4.421  1.00 95.05           C  
ATOM    731  ND2 ASN A  92      18.065  25.873  -5.345  1.00 95.05           N  
ATOM    732  OD1 ASN A  92      18.828  25.047  -3.399  1.00 95.05           O  
ATOM    733  N   ALA A  93      19.741  22.675  -2.401  1.00 94.23           N  
ATOM    734  CA  ALA A  93      21.173  22.496  -2.177  1.00 94.23           C  
ATOM    735  C   ALA A  93      21.570  21.029  -2.313  1.00 94.23           C  
ATOM    736  CB  ALA A  93      21.566  23.026  -0.800  1.00 94.23           C  
ATOM    737  O   ALA A  93      22.702  20.719  -2.692  1.00 94.23           O  
ATOM    738  N   VAL A  94      20.576  20.165  -2.075  1.00 91.79           N  
ATOM    739  CA  VAL A  94      20.825  18.728  -2.077  1.00 91.79           C  
ATOM    740  C   VAL A  94      21.026  18.239  -3.510  1.00 91.79           C  
ATOM    741  CB  VAL A  94      19.670  17.951  -1.406  1.00 91.79           C  
ATOM    742  O   VAL A  94      21.917  17.429  -3.777  1.00 91.79           O  
ATOM    743  CG1 VAL A  94      19.906  16.444  -1.501  1.00 91.79           C  
ATOM    744  CG2 VAL A  94      19.516  18.379   0.052  1.00 91.79           C  
ATOM    745  N   LEU A  95      20.329  18.853  -4.498  1.00 95.77           N  
ATOM    746  CA  LEU A  95      20.292  18.233  -5.818  1.00 95.77           C  
ATOM    747  C   LEU A  95      20.796  19.198  -6.886  1.00 95.77           C  
ATOM    748  CB  LEU A  95      18.871  17.776  -6.156  1.00 95.77           C  
ATOM    749  O   LEU A  95      20.991  18.807  -8.039  1.00 95.77           O  
ATOM    750  CG  LEU A  95      18.319  16.610  -5.334  1.00 95.77           C  
ATOM    751  CD1 LEU A  95      16.919  16.241  -5.810  1.00 95.77           C  
ATOM    752  CD2 LEU A  95      19.253  15.407  -5.418  1.00 95.77           C  
ATOM    753  N   LYS A  96      20.974  20.541  -6.536  1.00 92.84           N  
ATOM    754  CA  LYS A  96      21.282  21.544  -7.551  1.00 92.84           C  
ATOM    755  C   LYS A  96      22.567  21.195  -8.297  1.00 92.84           C  
ATOM    756  CB  LYS A  96      21.404  22.930  -6.917  1.00 92.84           C  
ATOM    757  O   LYS A  96      22.708  21.509  -9.481  1.00 92.84           O  
ATOM    758  CG  LYS A  96      22.607  23.087  -5.998  1.00 92.84           C  
ATOM    759  CD  LYS A  96      22.686  24.491  -5.414  1.00 92.84           C  
ATOM    760  CE  LYS A  96      23.864  24.636  -4.460  1.00 92.84           C  
ATOM    761  NZ  LYS A  96      23.932  26.005  -3.867  1.00 92.84           N  
ATOM    762  N   ASP A  97      23.533  20.442  -7.644  1.00 94.49           N  
ATOM    763  CA  ASP A  97      24.793  20.078  -8.284  1.00 94.49           C  
ATOM    764  C   ASP A  97      24.720  18.675  -8.882  1.00 94.49           C  
ATOM    765  CB  ASP A  97      25.948  20.165  -7.285  1.00 94.49           C  
ATOM    766  O   ASP A  97      25.709  18.171  -9.419  1.00 94.49           O  
ATOM    767  CG  ASP A  97      26.222  21.583  -6.817  1.00 94.49           C  
ATOM    768  OD1 ASP A  97      26.026  22.534  -7.604  1.00 94.49           O  
ATOM    769  OD2 ASP A  97      26.642  21.751  -5.652  1.00 94.49           O  
ATOM    770  N   LEU A  98      23.568  18.046  -8.822  1.00 96.38           N  
ATOM    771  CA  LEU A  98      23.478  16.659  -9.267  1.00 96.38           C  
ATOM    772  C   LEU A  98      22.614  16.545 -10.518  1.00 96.38           C  
ATOM    773  CB  LEU A  98      22.905  15.776  -8.155  1.00 96.38           C  
ATOM    774  O   LEU A  98      22.708  15.560 -11.254  1.00 96.38           O  
ATOM    775  CG  LEU A  98      23.785  15.586  -6.919  1.00 96.38           C  
ATOM    776  CD1 LEU A  98      23.025  14.824  -5.838  1.00 96.38           C  
ATOM    777  CD2 LEU A  98      25.074  14.858  -7.287  1.00 96.38           C  
ATOM    778  N   THR A  99      21.719  17.575 -10.737  1.00 96.15           N  
ATOM    779  CA  THR A  99      20.775  17.439 -11.841  1.00 96.15           C  
ATOM    780  C   THR A  99      20.377  18.809 -12.384  1.00 96.15           C  
ATOM    781  CB  THR A  99      19.513  16.671 -11.405  1.00 96.15           C  
ATOM    782  O   THR A  99      20.412  19.805 -11.658  1.00 96.15           O  
ATOM    783  CG2 THR A  99      18.774  17.412 -10.295  1.00 96.15           C  
ATOM    784  OG1 THR A  99      18.638  16.524 -12.530  1.00 96.15           O  
ATOM    785  N   THR A 100      19.952  18.806 -13.657  1.00 93.61           N  
ATOM    786  CA  THR A 100      19.416  20.013 -14.277  1.00 93.61           C  
ATOM    787  C   THR A 100      17.891  19.971 -14.313  1.00 93.61           C  
ATOM    788  CB  THR A 100      19.960  20.196 -15.706  1.00 93.61           C  
ATOM    789  O   THR A 100      17.257  20.796 -14.976  1.00 93.61           O  
ATOM    790  CG2 THR A 100      21.469  20.422 -15.695  1.00 93.61           C  
ATOM    791  OG1 THR A 100      19.670  19.023 -16.476  1.00 93.61           O  
ATOM    792  N   ALA A 101      17.316  18.961 -13.642  1.00 95.57           N  
ATOM    793  CA  ALA A 101      15.862  18.814 -13.632  1.00 95.57           C  
ATOM    794  C   ALA A 101      15.216  19.820 -12.684  1.00 95.57           C  
ATOM    795  CB  ALA A 101      15.474  17.391 -13.238  1.00 95.57           C  
ATOM    796  O   ALA A 101      15.302  19.676 -11.463  1.00 95.57           O  
ATOM    797  N   PRO A 102      14.455  20.790 -13.223  1.00 94.42           N  
ATOM    798  CA  PRO A 102      13.830  21.808 -12.375  1.00 94.42           C  
ATOM    799  C   PRO A 102      12.793  21.223 -11.419  1.00 94.42           C  
ATOM    800  CB  PRO A 102      13.172  22.752 -13.385  1.00 94.42           C  
ATOM    801  O   PRO A 102      12.572  21.767 -10.334  1.00 94.42           O  
ATOM    802  CG  PRO A 102      14.019  22.649 -14.612  1.00 94.42           C  
ATOM    803  CD  PRO A 102      14.468  21.224 -14.764  1.00 94.42           C  
ATOM    804  N   VAL A 103      12.061  20.187 -11.790  1.00 96.28           N  
ATOM    805  CA  VAL A 103      11.086  19.565 -10.900  1.00 96.28           C  
ATOM    806  C   VAL A 103      11.767  19.140  -9.602  1.00 96.28           C  
ATOM    807  CB  VAL A 103      10.404  18.349 -11.567  1.00 96.28           C  
ATOM    808  O   VAL A 103      11.122  19.049  -8.555  1.00 96.28           O  
ATOM    809  CG1 VAL A 103      11.419  17.241 -11.836  1.00 96.28           C  
ATOM    810  CG2 VAL A 103       9.263  17.832 -10.692  1.00 96.28           C  
ATOM    811  N   LEU A 104      13.125  19.006  -9.609  1.00 97.34           N  
ATOM    812  CA  LEU A 104      13.870  18.552  -8.439  1.00 97.34           C  
ATOM    813  C   LEU A 104      14.681  19.693  -7.835  1.00 97.34           C  
ATOM    814  CB  LEU A 104      14.797  17.392  -8.811  1.00 97.34           C  
ATOM    815  O   LEU A 104      15.210  19.567  -6.728  1.00 97.34           O  
ATOM    816  CG  LEU A 104      14.123  16.135  -9.362  1.00 97.34           C  
ATOM    817  CD1 LEU A 104      15.168  15.076  -9.696  1.00 97.34           C  
ATOM    818  CD2 LEU A 104      13.105  15.593  -8.365  1.00 97.34           C  
ATOM    819  N   THR A 105      14.846  20.858  -8.483  1.00 96.31           N  
ATOM    820  CA  THR A 105      15.767  21.884  -8.007  1.00 96.31           C  
ATOM    821  C   THR A 105      15.040  23.209  -7.797  1.00 96.31           C  
ATOM    822  CB  THR A 105      16.935  22.086  -8.990  1.00 96.31           C  
ATOM    823  O   THR A 105      15.477  24.044  -7.003  1.00 96.31           O  
ATOM    824  CG2 THR A 105      17.800  20.834  -9.081  1.00 96.31           C  
ATOM    825  OG1 THR A 105      16.411  22.386 -10.290  1.00 96.31           O  
ATOM    826  N   ASP A 106      13.952  23.471  -8.437  1.00 95.66           N  
ATOM    827  CA  ASP A 106      13.262  24.757  -8.397  1.00 95.66           C  
ATOM    828  C   ASP A 106      12.423  24.890  -7.128  1.00 95.66           C  
ATOM    829  CB  ASP A 106      12.377  24.930  -9.633  1.00 95.66           C  
ATOM    830  O   ASP A 106      11.354  24.286  -7.018  1.00 95.66           O  
ATOM    831  CG  ASP A 106      11.770  26.318  -9.738  1.00 95.66           C  
ATOM    832  OD1 ASP A 106      11.870  27.102  -8.770  1.00 95.66           O  
ATOM    833  OD2 ASP A 106      11.184  26.629 -10.797  1.00 95.66           O  
ATOM    834  N   THR A 107      12.794  25.794  -6.209  1.00 96.78           N  
ATOM    835  CA  THR A 107      12.137  25.938  -4.915  1.00 96.78           C  
ATOM    836  C   THR A 107      10.956  26.899  -5.011  1.00 96.78           C  
ATOM    837  CB  THR A 107      13.122  26.437  -3.841  1.00 96.78           C  
ATOM    838  O   THR A 107      10.197  27.056  -4.053  1.00 96.78           O  
ATOM    839  CG2 THR A 107      14.235  25.421  -3.601  1.00 96.78           C  
ATOM    840  OG1 THR A 107      13.704  27.673  -4.273  1.00 96.78           O  
ATOM    841  N   THR A 108      10.729  27.538  -6.129  1.00 95.15           N  
ATOM    842  CA  THR A 108       9.721  28.587  -6.234  1.00 95.15           C  
ATOM    843  C   THR A 108       8.420  28.031  -6.807  1.00 95.15           C  
ATOM    844  CB  THR A 108      10.215  29.751  -7.112  1.00 95.15           C  
ATOM    845  O   THR A 108       7.380  28.690  -6.752  1.00 95.15           O  
ATOM    846  CG2 THR A 108      11.600  30.219  -6.677  1.00 95.15           C  
ATOM    847  OG1 THR A 108      10.276  29.320  -8.478  1.00 95.15           O  
ATOM    848  N   ARG A 109       8.464  26.756  -7.361  1.00 93.53           N  
ATOM    849  CA  ARG A 109       7.248  26.278  -8.011  1.00 93.53           C  
ATOM    850  C   ARG A 109       6.622  25.130  -7.227  1.00 93.53           C  
ATOM    851  CB  ARG A 109       7.544  25.833  -9.445  1.00 93.53           C  
ATOM    852  O   ARG A 109       7.311  24.437  -6.476  1.00 93.53           O  
ATOM    853  CG  ARG A 109       8.362  24.555  -9.536  1.00 93.53           C  
ATOM    854  CD  ARG A 109       8.590  24.134 -10.981  1.00 93.53           C  
ATOM    855  NE  ARG A 109       9.297  22.859 -11.066  1.00 93.53           N  
ATOM    856  NH1 ARG A 109       9.561  22.921 -13.360  1.00 93.53           N  
ATOM    857  NH2 ARG A 109      10.373  21.148 -12.156  1.00 93.53           N  
ATOM    858  CZ  ARG A 109       9.742  22.312 -12.194  1.00 93.53           C  
ATOM    859  N   GLU A 110       5.278  24.995  -7.381  1.00 95.56           N  
ATOM    860  CA  GLU A 110       4.514  23.816  -6.987  1.00 95.56           C  
ATOM    861  C   GLU A 110       4.098  22.996  -8.206  1.00 95.56           C  
ATOM    862  CB  GLU A 110       3.279  24.220  -6.178  1.00 95.56           C  
ATOM    863  O   GLU A 110       3.410  23.502  -9.095  1.00 95.56           O  
ATOM    864  CG  GLU A 110       3.604  24.825  -4.820  1.00 95.56           C  
ATOM    865  CD  GLU A 110       2.370  25.104  -3.977  1.00 95.56           C  
ATOM    866  OE1 GLU A 110       2.514  25.369  -2.761  1.00 95.56           O  
ATOM    867  OE2 GLU A 110       1.252  25.055  -4.535  1.00 95.56           O  
ATOM    868  N   THR A 111       4.557  21.765  -8.164  1.00 97.76           N  
ATOM    869  CA  THR A 111       4.268  20.891  -9.295  1.00 97.76           C  
ATOM    870  C   THR A 111       3.044  20.025  -9.011  1.00 97.76           C  
ATOM    871  CB  THR A 111       5.472  19.990  -9.626  1.00 97.76           C  
ATOM    872  O   THR A 111       3.035  19.250  -8.052  1.00 97.76           O  
ATOM    873  CG2 THR A 111       5.190  19.122 -10.848  1.00 97.76           C  
ATOM    874  OG1 THR A 111       6.617  20.810  -9.891  1.00 97.76           O  
ATOM    875  N   PRO A 112       2.012  20.198  -9.910  1.00 98.37           N  
ATOM    876  CA  PRO A 112       0.881  19.283  -9.744  1.00 98.37           C  
ATOM    877  C   PRO A 112       1.267  17.822  -9.964  1.00 98.37           C  
ATOM    878  CB  PRO A 112      -0.112  19.752 -10.810  1.00 98.37           C  
ATOM    879  O   PRO A 112       2.042  17.515 -10.873  1.00 98.37           O  
ATOM    880  CG  PRO A 112       0.308  21.149 -11.134  1.00 98.37           C  
ATOM    881  CD  PRO A 112       1.801  21.241 -11.004  1.00 98.37           C  
ATOM    882  N   ILE A 113       0.669  16.922  -9.095  1.00 98.68           N  
ATOM    883  CA  ILE A 113       0.967  15.500  -9.223  1.00 98.68           C  
ATOM    884  C   ILE A 113      -0.323  14.690  -9.105  1.00 98.68           C  
ATOM    885  CB  ILE A 113       1.989  15.038  -8.160  1.00 98.68           C  
ATOM    886  O   ILE A 113      -1.326  15.181  -8.581  1.00 98.68           O  
ATOM    887  CG1 ILE A 113       1.432  15.264  -6.750  1.00 98.68           C  
ATOM    888  CG2 ILE A 113       3.325  15.763  -8.345  1.00 98.68           C  
ATOM    889  CD1 ILE A 113       2.279  14.651  -5.644  1.00 98.68           C  
ATOM    890  N   PHE A 114      -0.333  13.551  -9.666  1.00 98.82           N  
ATOM    891  CA  PHE A 114      -1.286  12.473  -9.433  1.00 98.82           C  
ATOM    892  C   PHE A 114      -0.574  11.217  -8.945  1.00 98.82           C  
ATOM    893  CB  PHE A 114      -2.075  12.166 -10.710  1.00 98.82           C  
ATOM    894  O   PHE A 114       0.388  10.761  -9.567  1.00 98.82           O  
ATOM    895  CG  PHE A 114      -3.151  11.131 -10.525  1.00 98.82           C  
ATOM    896  CD1 PHE A 114      -2.935   9.809 -10.894  1.00 98.82           C  
ATOM    897  CD2 PHE A 114      -4.381  11.480  -9.981  1.00 98.82           C  
ATOM    898  CE1 PHE A 114      -3.930   8.849 -10.723  1.00 98.82           C  
ATOM    899  CE2 PHE A 114      -5.379  10.527  -9.808  1.00 98.82           C  
ATOM    900  CZ  PHE A 114      -5.153   9.212 -10.180  1.00 98.82           C  
ATOM    901  N   VAL A 115      -1.031  10.733  -7.772  1.00 98.83           N  
ATOM    902  CA  VAL A 115      -0.428   9.530  -7.207  1.00 98.83           C  
ATOM    903  C   VAL A 115      -1.441   8.388  -7.222  1.00 98.83           C  
ATOM    904  CB  VAL A 115       0.080   9.773  -5.768  1.00 98.83           C  
ATOM    905  O   VAL A 115      -2.587   8.561  -6.800  1.00 98.83           O  
ATOM    906  CG1 VAL A 115       0.790   8.532  -5.229  1.00 98.83           C  
ATOM    907  CG2 VAL A 115       1.010  10.984  -5.728  1.00 98.83           C  
ATOM    908  N   ARG A 116      -0.968   7.245  -7.736  1.00 98.67           N  
ATOM    909  CA  ARG A 116      -1.818   6.059  -7.736  1.00 98.67           C  
ATOM    910  C   ARG A 116      -1.210   4.951  -6.882  1.00 98.67           C  
ATOM    911  CB  ARG A 116      -2.042   5.557  -9.164  1.00 98.67           C  
ATOM    912  O   ARG A 116      -0.030   4.625  -7.026  1.00 98.67           O  
ATOM    913  CG  ARG A 116      -3.023   4.400  -9.264  1.00 98.67           C  
ATOM    914  CD  ARG A 116      -3.185   3.919 -10.699  1.00 98.67           C  
ATOM    915  NE  ARG A 116      -4.105   2.789 -10.789  1.00 98.67           N  
ATOM    916  NH1 ARG A 116      -2.526   1.194 -10.243  1.00 98.67           N  
ATOM    917  NH2 ARG A 116      -4.689   0.571 -10.679  1.00 98.67           N  
ATOM    918  CZ  ARG A 116      -3.771   1.521 -10.570  1.00 98.67           C  
ATOM    919  N   PHE A 117      -2.075   4.375  -5.996  1.00 98.64           N  
ATOM    920  CA  PHE A 117      -1.750   3.216  -5.173  1.00 98.64           C  
ATOM    921  C   PHE A 117      -2.530   1.990  -5.631  1.00 98.64           C  
ATOM    922  CB  PHE A 117      -2.044   3.505  -3.697  1.00 98.64           C  
ATOM    923  O   PHE A 117      -3.654   2.111  -6.122  1.00 98.64           O  
ATOM    924  CG  PHE A 117      -1.411   4.772  -3.189  1.00 98.64           C  
ATOM    925  CD1 PHE A 117      -0.063   4.807  -2.854  1.00 98.64           C  
ATOM    926  CD2 PHE A 117      -2.165   5.929  -3.045  1.00 98.64           C  
ATOM    927  CE1 PHE A 117       0.525   5.978  -2.383  1.00 98.64           C  
ATOM    928  CE2 PHE A 117      -1.585   7.104  -2.575  1.00 98.64           C  
ATOM    929  CZ  PHE A 117      -0.240   7.126  -2.244  1.00 98.64           C  
ATOM    930  N   SER A 118      -1.891   0.807  -5.402  1.00 98.43           N  
ATOM    931  CA  SER A 118      -2.591  -0.403  -5.821  1.00 98.43           C  
ATOM    932  C   SER A 118      -2.016  -1.638  -5.135  1.00 98.43           C  
ATOM    933  CB  SER A 118      -2.513  -0.569  -7.339  1.00 98.43           C  
ATOM    934  O   SER A 118      -0.899  -1.604  -4.616  1.00 98.43           O  
ATOM    935  OG  SER A 118      -1.175  -0.788  -7.753  1.00 98.43           O  
ATOM    936  N   THR A 119      -2.917  -2.659  -5.123  1.00 97.89           N  
ATOM    937  CA  THR A 119      -2.316  -3.979  -4.971  1.00 97.89           C  
ATOM    938  C   THR A 119      -1.680  -4.438  -6.281  1.00 97.89           C  
ATOM    939  CB  THR A 119      -3.355  -5.018  -4.511  1.00 97.89           C  
ATOM    940  O   THR A 119      -1.948  -3.867  -7.340  1.00 97.89           O  
ATOM    941  CG2 THR A 119      -4.049  -4.571  -3.229  1.00 97.89           C  
ATOM    942  OG1 THR A 119      -4.340  -5.187  -5.539  1.00 97.89           O  
ATOM    943  N   VAL A 120      -0.752  -5.515  -6.133  1.00 96.74           N  
ATOM    944  CA  VAL A 120      -0.035  -5.915  -7.339  1.00 96.74           C  
ATOM    945  C   VAL A 120      -0.744  -7.098  -7.994  1.00 96.74           C  
ATOM    946  CB  VAL A 120       1.435  -6.279  -7.030  1.00 96.74           C  
ATOM    947  O   VAL A 120      -1.120  -7.032  -9.167  1.00 96.74           O  
ATOM    948  CG1 VAL A 120       2.089  -6.951  -8.235  1.00 96.74           C  
ATOM    949  CG2 VAL A 120       2.218  -5.033  -6.619  1.00 96.74           C  
ATOM    950  N   LEU A 121      -1.135  -8.185  -7.272  1.00 95.88           N  
ATOM    951  CA  LEU A 121      -1.563  -9.463  -7.830  1.00 95.88           C  
ATOM    952  C   LEU A 121      -3.078  -9.502  -8.000  1.00 95.88           C  
ATOM    953  CB  LEU A 121      -1.108 -10.619  -6.935  1.00 95.88           C  
ATOM    954  O   LEU A 121      -3.594 -10.244  -8.838  1.00 95.88           O  
ATOM    955  CG  LEU A 121       0.399 -10.867  -6.862  1.00 95.88           C  
ATOM    956  CD1 LEU A 121       0.702 -12.006  -5.894  1.00 95.88           C  
ATOM    957  CD2 LEU A 121       0.959 -11.173  -8.247  1.00 95.88           C  
ATOM    958  N   GLY A 122      -3.771  -8.674  -7.125  1.00 94.47           N  
ATOM    959  CA  GLY A 122      -5.222  -8.763  -7.093  1.00 94.47           C  
ATOM    960  C   GLY A 122      -5.881  -8.220  -8.347  1.00 94.47           C  
ATOM    961  O   GLY A 122      -5.379  -7.276  -8.960  1.00 94.47           O  
ATOM    962  N   SER A 123      -6.955  -8.895  -8.688  1.00 95.50           N  
ATOM    963  CA  SER A 123      -7.798  -8.378  -9.761  1.00 95.50           C  
ATOM    964  C   SER A 123      -8.593  -7.160  -9.301  1.00 95.50           C  
ATOM    965  CB  SER A 123      -8.754  -9.462 -10.260  1.00 95.50           C  
ATOM    966  O   SER A 123      -8.566  -6.804  -8.121  1.00 95.50           O  
ATOM    967  OG  SER A 123      -8.037 -10.606 -10.691  1.00 95.50           O  
ATOM    968  N   ARG A 124      -9.279  -6.482 -10.245  1.00 94.48           N  
ATOM    969  CA  ARG A 124      -9.964  -5.221  -9.979  1.00 94.48           C  
ATOM    970  C   ARG A 124     -10.948  -5.366  -8.822  1.00 94.48           C  
ATOM    971  CB  ARG A 124     -10.695  -4.732 -11.231  1.00 94.48           C  
ATOM    972  O   ARG A 124     -11.118  -4.440  -8.026  1.00 94.48           O  
ATOM    973  CG  ARG A 124     -11.336  -3.362 -11.074  1.00 94.48           C  
ATOM    974  CD  ARG A 124     -11.934  -2.866 -12.383  1.00 94.48           C  
ATOM    975  NE  ARG A 124     -13.316  -3.308 -12.546  1.00 94.48           N  
ATOM    976  NH1 ARG A 124     -13.734  -1.999 -14.403  1.00 94.48           N  
ATOM    977  NH2 ARG A 124     -15.378  -3.355 -13.557  1.00 94.48           N  
ATOM    978  CZ  ARG A 124     -14.140  -2.886 -13.501  1.00 94.48           C  
ATOM    979  N   GLY A 125     -11.520  -6.596  -8.635  1.00 93.94           N  
ATOM    980  CA  GLY A 125     -12.545  -6.803  -7.624  1.00 93.94           C  
ATOM    981  C   GLY A 125     -11.998  -7.373  -6.329  1.00 93.94           C  
ATOM    982  O   GLY A 125     -12.760  -7.678  -5.409  1.00 93.94           O  
ATOM    983  N   SER A 126     -10.694  -7.517  -6.192  1.00 96.68           N  
ATOM    984  CA  SER A 126     -10.095  -8.082  -4.987  1.00 96.68           C  
ATOM    985  C   SER A 126     -10.136  -7.087  -3.832  1.00 96.68           C  
ATOM    986  CB  SER A 126      -8.651  -8.507  -5.254  1.00 96.68           C  
ATOM    987  O   SER A 126     -10.413  -5.903  -4.034  1.00 96.68           O  
ATOM    988  OG  SER A 126      -7.839  -7.380  -5.536  1.00 96.68           O  
ATOM    989  N   ALA A 127      -9.857  -7.594  -2.607  1.00 97.50           N  
ATOM    990  CA  ALA A 127      -9.888  -6.747  -1.417  1.00 97.50           C  
ATOM    991  C   ALA A 127      -8.595  -5.949  -1.279  1.00 97.50           C  
ATOM    992  CB  ALA A 127     -10.123  -7.593  -0.168  1.00 97.50           C  
ATOM    993  O   ALA A 127      -7.518  -6.433  -1.632  1.00 97.50           O  
ATOM    994  N   ASP A 128      -8.660  -4.725  -0.603  1.00 97.05           N  
ATOM    995  CA  ASP A 128      -7.542  -3.800  -0.440  1.00 97.05           C  
ATOM    996  C   ASP A 128      -6.535  -4.330   0.579  1.00 97.05           C  
ATOM    997  CB  ASP A 128      -8.045  -2.420  -0.014  1.00 97.05           C  
ATOM    998  O   ASP A 128      -5.342  -4.031   0.494  1.00 97.05           O  
ATOM    999  CG  ASP A 128      -8.743  -1.671  -1.135  1.00 97.05           C  
ATOM   1000  OD1 ASP A 128      -8.617  -2.076  -2.311  1.00 97.05           O  
ATOM   1001  OD2 ASP A 128      -9.424  -0.665  -0.840  1.00 97.05           O  
ATOM   1002  N   THR A 129      -7.039  -5.204   1.513  1.00 97.63           N  
ATOM   1003  CA  THR A 129      -6.242  -5.459   2.708  1.00 97.63           C  
ATOM   1004  C   THR A 129      -5.537  -6.809   2.612  1.00 97.63           C  
ATOM   1005  CB  THR A 129      -7.112  -5.421   3.978  1.00 97.63           C  
ATOM   1006  O   THR A 129      -5.033  -7.325   3.611  1.00 97.63           O  
ATOM   1007  CG2 THR A 129      -7.658  -4.019   4.229  1.00 97.63           C  
ATOM   1008  OG1 THR A 129      -8.211  -6.328   3.825  1.00 97.63           O  
ATOM   1009  N   VAL A 130      -5.555  -7.444   1.376  1.00 96.87           N  
ATOM   1010  CA  VAL A 130      -4.833  -8.699   1.196  1.00 96.87           C  
ATOM   1011  C   VAL A 130      -3.334  -8.463   1.373  1.00 96.87           C  
ATOM   1012  CB  VAL A 130      -5.114  -9.321  -0.190  1.00 96.87           C  
ATOM   1013  O   VAL A 130      -2.842  -7.356   1.141  1.00 96.87           O  
ATOM   1014  CG1 VAL A 130      -6.593  -9.677  -0.332  1.00 96.87           C  
ATOM   1015  CG2 VAL A 130      -4.682  -8.366  -1.301  1.00 96.87           C  
ATOM   1016  N   ARG A 131      -2.571  -9.537   1.863  1.00 97.57           N  
ATOM   1017  CA  ARG A 131      -1.118  -9.413   1.928  1.00 97.57           C  
ATOM   1018  C   ARG A 131      -0.513  -9.337   0.531  1.00 97.57           C  
ATOM   1019  CB  ARG A 131      -0.512 -10.588   2.698  1.00 97.57           C  
ATOM   1020  O   ARG A 131      -0.494 -10.330  -0.199  1.00 97.57           O  
ATOM   1021  CG  ARG A 131       0.988 -10.475   2.914  1.00 97.57           C  
ATOM   1022  CD  ARG A 131       1.526 -11.627   3.751  1.00 97.57           C  
ATOM   1023  NE  ARG A 131       0.967 -11.621   5.100  1.00 97.57           N  
ATOM   1024  NH1 ARG A 131       2.138  -9.756   5.799  1.00 97.57           N  
ATOM   1025  NH2 ARG A 131       0.702 -10.819   7.236  1.00 97.57           N  
ATOM   1026  CZ  ARG A 131       1.270 -10.732   6.042  1.00 97.57           C  
ATOM   1027  N   ASP A 132       0.059  -8.201   0.239  1.00 97.51           N  
ATOM   1028  CA  ASP A 132       0.547  -7.918  -1.108  1.00 97.51           C  
ATOM   1029  C   ASP A 132       1.457  -6.692  -1.115  1.00 97.51           C  
ATOM   1030  CB  ASP A 132      -0.624  -7.710  -2.070  1.00 97.51           C  
ATOM   1031  O   ASP A 132       1.385  -5.854  -0.214  1.00 97.51           O  
ATOM   1032  CG  ASP A 132      -0.236  -7.898  -3.526  1.00 97.51           C  
ATOM   1033  OD1 ASP A 132       0.921  -8.283  -3.804  1.00 97.51           O  
ATOM   1034  OD2 ASP A 132      -1.093  -7.657  -4.404  1.00 97.51           O  
ATOM   1035  N   VAL A 133       2.295  -6.662  -2.110  1.00 97.60           N  
ATOM   1036  CA  VAL A 133       3.022  -5.429  -2.393  1.00 97.60           C  
ATOM   1037  C   VAL A 133       2.054  -4.363  -2.902  1.00 97.60           C  
ATOM   1038  CB  VAL A 133       4.151  -5.659  -3.423  1.00 97.60           C  
ATOM   1039  O   VAL A 133       1.075  -4.679  -3.582  1.00 97.60           O  
ATOM   1040  CG1 VAL A 133       4.895  -4.356  -3.709  1.00 97.60           C  
ATOM   1041  CG2 VAL A 133       5.118  -6.731  -2.923  1.00 97.60           C  
ATOM   1042  N   ARG A 134       2.348  -3.090  -2.489  1.00 98.33           N  
ATOM   1043  CA  ARG A 134       1.523  -2.007  -3.012  1.00 98.33           C  
ATOM   1044  C   ARG A 134       2.269  -1.220  -4.086  1.00 98.33           C  
ATOM   1045  CB  ARG A 134       1.087  -1.069  -1.884  1.00 98.33           C  
ATOM   1046  O   ARG A 134       3.451  -0.909  -3.926  1.00 98.33           O  
ATOM   1047  CG  ARG A 134       0.271  -1.751  -0.798  1.00 98.33           C  
ATOM   1048  CD  ARG A 134      -1.050  -2.284  -1.335  1.00 98.33           C  
ATOM   1049  NE  ARG A 134      -1.856  -2.890  -0.279  1.00 98.33           N  
ATOM   1050  NH1 ARG A 134      -0.956  -5.004  -0.520  1.00 98.33           N  
ATOM   1051  NH2 ARG A 134      -2.572  -4.615   1.058  1.00 98.33           N  
ATOM   1052  CZ  ARG A 134      -1.793  -4.168   0.084  1.00 98.33           C  
ATOM   1053  N   GLY A 135       1.562  -1.026  -5.248  1.00 98.17           N  
ATOM   1054  CA  GLY A 135       2.082  -0.057  -6.200  1.00 98.17           C  
ATOM   1055  C   GLY A 135       2.011   1.372  -5.694  1.00 98.17           C  
ATOM   1056  O   GLY A 135       1.070   1.740  -4.989  1.00 98.17           O  
ATOM   1057  N   PHE A 136       2.999   2.187  -5.948  1.00 98.55           N  
ATOM   1058  CA  PHE A 136       3.162   3.582  -5.557  1.00 98.55           C  
ATOM   1059  C   PHE A 136       3.717   4.407  -6.712  1.00 98.55           C  
ATOM   1060  CB  PHE A 136       4.085   3.697  -4.340  1.00 98.55           C  
ATOM   1061  O   PHE A 136       4.930   4.601  -6.817  1.00 98.55           O  
ATOM   1062  CG  PHE A 136       3.933   4.988  -3.582  1.00 98.55           C  
ATOM   1063  CD1 PHE A 136       3.801   6.195  -4.258  1.00 98.55           C  
ATOM   1064  CD2 PHE A 136       3.923   4.995  -2.194  1.00 98.55           C  
ATOM   1065  CE1 PHE A 136       3.661   7.392  -3.560  1.00 98.55           C  
ATOM   1066  CE2 PHE A 136       3.784   6.188  -1.489  1.00 98.55           C  
ATOM   1067  CZ  PHE A 136       3.653   7.385  -2.174  1.00 98.55           C  
ATOM   1068  N   ALA A 137       2.839   4.927  -7.553  1.00 98.50           N  
ATOM   1069  CA  ALA A 137       3.272   5.625  -8.761  1.00 98.50           C  
ATOM   1070  C   ALA A 137       2.913   7.106  -8.697  1.00 98.50           C  
ATOM   1071  CB  ALA A 137       2.649   4.982  -9.998  1.00 98.50           C  
ATOM   1072  O   ALA A 137       1.801   7.466  -8.303  1.00 98.50           O  
ATOM   1073  N   ILE A 138       3.871   7.906  -9.126  1.00 98.79           N  
ATOM   1074  CA  ILE A 138       3.660   9.349  -9.116  1.00 98.79           C  
ATOM   1075  C   ILE A 138       3.818   9.904 -10.529  1.00 98.79           C  
ATOM   1076  CB  ILE A 138       4.637  10.056  -8.150  1.00 98.79           C  
ATOM   1077  O   ILE A 138       4.811   9.625 -11.205  1.00 98.79           O  
ATOM   1078  CG1 ILE A 138       4.657   9.343  -6.793  1.00 98.79           C  
ATOM   1079  CG2 ILE A 138       4.263  11.532  -7.988  1.00 98.79           C  
ATOM   1080  CD1 ILE A 138       5.664   9.917  -5.806  1.00 98.79           C  
ATOM   1081  N   LYS A 139       2.866  10.693 -10.938  1.00 98.76           N  
ATOM   1082  CA  LYS A 139       2.942  11.467 -12.174  1.00 98.76           C  
ATOM   1083  C   LYS A 139       3.125  12.953 -11.881  1.00 98.76           C  
ATOM   1084  CB  LYS A 139       1.687  11.250 -13.021  1.00 98.76           C  
ATOM   1085  O   LYS A 139       2.308  13.559 -11.186  1.00 98.76           O  
ATOM   1086  CG  LYS A 139       1.712  11.972 -14.360  1.00 98.76           C  
ATOM   1087  CD  LYS A 139       0.422  11.750 -15.139  1.00 98.76           C  
ATOM   1088  CE  LYS A 139       0.222  10.280 -15.483  1.00 98.76           C  
ATOM   1089  NZ  LYS A 139       1.228   9.802 -16.478  1.00 98.76           N  
ATOM   1090  N   PHE A 140       4.198  13.463 -12.443  1.00 98.69           N  
ATOM   1091  CA  PHE A 140       4.497  14.881 -12.288  1.00 98.69           C  
ATOM   1092  C   PHE A 140       4.134  15.652 -13.551  1.00 98.69           C  
ATOM   1093  CB  PHE A 140       5.978  15.087 -11.955  1.00 98.69           C  
ATOM   1094  O   PHE A 140       4.628  15.343 -14.638  1.00 98.69           O  
ATOM   1095  CG  PHE A 140       6.422  14.379 -10.703  1.00 98.69           C  
ATOM   1096  CD1 PHE A 140       6.606  15.082  -9.519  1.00 98.69           C  
ATOM   1097  CD2 PHE A 140       6.657  13.010 -10.712  1.00 98.69           C  
ATOM   1098  CE1 PHE A 140       7.017  14.430  -8.359  1.00 98.69           C  
ATOM   1099  CE2 PHE A 140       7.068  12.352  -9.557  1.00 98.69           C  
ATOM   1100  CZ  PHE A 140       7.249  13.063  -8.382  1.00 98.69           C  
ATOM   1101  N   TYR A 141       3.234  16.607 -13.386  1.00 98.27           N  
ATOM   1102  CA  TYR A 141       2.878  17.479 -14.499  1.00 98.27           C  
ATOM   1103  C   TYR A 141       3.753  18.727 -14.517  1.00 98.27           C  
ATOM   1104  CB  TYR A 141       1.402  17.878 -14.419  1.00 98.27           C  
ATOM   1105  O   TYR A 141       3.446  19.717 -13.849  1.00 98.27           O  
ATOM   1106  CG  TYR A 141       0.459  16.702 -14.341  1.00 98.27           C  
ATOM   1107  CD1 TYR A 141       0.063  16.023 -15.492  1.00 98.27           C  
ATOM   1108  CD2 TYR A 141      -0.039  16.267 -13.117  1.00 98.27           C  
ATOM   1109  CE1 TYR A 141      -0.808  14.940 -15.425  1.00 98.27           C  
ATOM   1110  CE2 TYR A 141      -0.910  15.185 -13.038  1.00 98.27           C  
ATOM   1111  OH  TYR A 141      -2.149  13.458 -14.123  1.00 98.27           O  
ATOM   1112  CZ  TYR A 141      -1.287  14.529 -14.195  1.00 98.27           C  
ATOM   1113  N   THR A 142       4.840  18.664 -15.352  1.00 96.43           N  
ATOM   1114  CA  THR A 142       5.846  19.721 -15.339  1.00 96.43           C  
ATOM   1115  C   THR A 142       5.801  20.527 -16.634  1.00 96.43           C  
ATOM   1116  CB  THR A 142       7.260  19.144 -15.139  1.00 96.43           C  
ATOM   1117  O   THR A 142       5.241  20.074 -17.634  1.00 96.43           O  
ATOM   1118  CG2 THR A 142       7.272  18.088 -14.039  1.00 96.43           C  
ATOM   1119  OG1 THR A 142       7.704  18.548 -16.364  1.00 96.43           O  
ATOM   1120  N   PRO A 143       6.411  21.733 -16.612  1.00 93.49           N  
ATOM   1121  CA  PRO A 143       6.525  22.508 -17.849  1.00 93.49           C  
ATOM   1122  C   PRO A 143       7.462  21.861 -18.867  1.00 93.49           C  
ATOM   1123  CB  PRO A 143       7.081  23.853 -17.373  1.00 93.49           C  
ATOM   1124  O   PRO A 143       7.399  22.178 -20.057  1.00 93.49           O  
ATOM   1125  CG  PRO A 143       6.682  23.943 -15.935  1.00 93.49           C  
ATOM   1126  CD  PRO A 143       6.697  22.561 -15.348  1.00 93.49           C  
ATOM   1127  N   GLU A 144       8.252  20.916 -18.424  1.00 93.10           N  
ATOM   1128  CA  GLU A 144       9.234  20.259 -19.280  1.00 93.10           C  
ATOM   1129  C   GLU A 144       8.675  18.969 -19.873  1.00 93.10           C  
ATOM   1130  CB  GLU A 144      10.518  19.967 -18.500  1.00 93.10           C  
ATOM   1131  O   GLU A 144       9.322  18.332 -20.707  1.00 93.10           O  
ATOM   1132  CG  GLU A 144      11.214  21.213 -17.971  1.00 93.10           C  
ATOM   1133  CD  GLU A 144      10.635  21.710 -16.656  1.00 93.10           C  
ATOM   1134  OE1 GLU A 144      11.033  22.803 -16.193  1.00 93.10           O  
ATOM   1135  OE2 GLU A 144       9.778  21.001 -16.084  1.00 93.10           O  
ATOM   1136  N   GLY A 145       7.515  18.606 -19.521  1.00 95.16           N  
ATOM   1137  CA  GLY A 145       6.890  17.341 -19.873  1.00 95.16           C  
ATOM   1138  C   GLY A 145       6.476  16.524 -18.663  1.00 95.16           C  
ATOM   1139  O   GLY A 145       6.575  16.993 -17.527  1.00 95.16           O  
ATOM   1140  N   ILE A 146       6.005  15.361 -18.918  1.00 97.46           N  
ATOM   1141  CA  ILE A 146       5.560  14.473 -17.849  1.00 97.46           C  
ATOM   1142  C   ILE A 146       6.747  13.675 -17.314  1.00 97.46           C  
ATOM   1143  CB  ILE A 146       4.448  13.517 -18.335  1.00 97.46           C  
ATOM   1144  O   ILE A 146       7.574  13.186 -18.088  1.00 97.46           O  
ATOM   1145  CG1 ILE A 146       3.165  14.300 -18.638  1.00 97.46           C  
ATOM   1146  CG2 ILE A 146       4.188  12.420 -17.299  1.00 97.46           C  
ATOM   1147  CD1 ILE A 146       2.489  14.881 -17.404  1.00 97.46           C  
ATOM   1148  N   TRP A 147       6.879  13.648 -16.032  1.00 98.36           N  
ATOM   1149  CA  TRP A 147       7.781  12.723 -15.352  1.00 98.36           C  
ATOM   1150  C   TRP A 147       7.000  11.731 -14.497  1.00 98.36           C  
ATOM   1151  CB  TRP A 147       8.781  13.489 -14.482  1.00 98.36           C  
ATOM   1152  O   TRP A 147       6.245  12.128 -13.607  1.00 98.36           O  
ATOM   1153  CG  TRP A 147       9.700  12.607 -13.691  1.00 98.36           C  
ATOM   1154  CD1 TRP A 147      10.260  11.427 -14.095  1.00 98.36           C  
ATOM   1155  CD2 TRP A 147      10.162  12.834 -12.356  1.00 98.36           C  
ATOM   1156  CE2 TRP A 147      11.000  11.750 -12.013  1.00 98.36           C  
ATOM   1157  CE3 TRP A 147       9.948  13.851 -11.415  1.00 98.36           C  
ATOM   1158  NE1 TRP A 147      11.043  10.907 -13.090  1.00 98.36           N  
ATOM   1159  CH2 TRP A 147      11.400  12.662  -9.866  1.00 98.36           C  
ATOM   1160  CZ2 TRP A 147      11.626  11.654 -10.768  1.00 98.36           C  
ATOM   1161  CZ3 TRP A 147      10.572  13.753 -10.176  1.00 98.36           C  
ATOM   1162  N   ASP A 148       7.205  10.427 -14.845  1.00 98.63           N  
ATOM   1163  CA  ASP A 148       6.600   9.362 -14.051  1.00 98.63           C  
ATOM   1164  C   ASP A 148       7.645   8.659 -13.188  1.00 98.63           C  
ATOM   1165  CB  ASP A 148       5.899   8.349 -14.958  1.00 98.63           C  
ATOM   1166  O   ASP A 148       8.702   8.262 -13.683  1.00 98.63           O  
ATOM   1167  CG  ASP A 148       4.654   8.910 -15.622  1.00 98.63           C  
ATOM   1168  OD1 ASP A 148       4.023   9.830 -15.058  1.00 98.63           O  
ATOM   1169  OD2 ASP A 148       4.299   8.426 -16.719  1.00 98.63           O  
ATOM   1170  N   LEU A 149       7.367   8.552 -11.932  1.00 98.36           N  
ATOM   1171  CA  LEU A 149       8.117   7.707 -11.009  1.00 98.36           C  
ATOM   1172  C   LEU A 149       7.265   6.538 -10.528  1.00 98.36           C  
ATOM   1173  CB  LEU A 149       8.607   8.524  -9.811  1.00 98.36           C  
ATOM   1174  O   LEU A 149       6.375   6.715  -9.694  1.00 98.36           O  
ATOM   1175  CG  LEU A 149       9.459   7.777  -8.784  1.00 98.36           C  
ATOM   1176  CD1 LEU A 149      10.729   7.242  -9.437  1.00 98.36           C  
ATOM   1177  CD2 LEU A 149       9.799   8.687  -7.608  1.00 98.36           C  
ATOM   1178  N   VAL A 150       7.568   5.423 -11.115  1.00 97.74           N  
ATOM   1179  CA  VAL A 150       6.779   4.223 -10.855  1.00 97.74           C  
ATOM   1180  C   VAL A 150       7.501   3.339  -9.840  1.00 97.74           C  
ATOM   1181  CB  VAL A 150       6.506   3.430 -12.153  1.00 97.74           C  
ATOM   1182  O   VAL A 150       8.627   2.899 -10.082  1.00 97.74           O  
ATOM   1183  CG1 VAL A 150       5.579   2.247 -11.879  1.00 97.74           C  
ATOM   1184  CG2 VAL A 150       5.908   4.345 -13.221  1.00 97.74           C  
ATOM   1185  N   GLY A 151       6.825   3.090  -8.700  1.00 96.95           N  
ATOM   1186  CA  GLY A 151       7.498   2.346  -7.647  1.00 96.95           C  
ATOM   1187  C   GLY A 151       6.555   1.479  -6.833  1.00 96.95           C  
ATOM   1188  O   GLY A 151       5.477   1.112  -7.305  1.00 96.95           O  
ATOM   1189  N   ASN A 152       7.091   0.960  -5.693  1.00 98.22           N  
ATOM   1190  CA  ASN A 152       6.394   0.136  -4.710  1.00 98.22           C  
ATOM   1191  C   ASN A 152       6.627   0.641  -3.289  1.00 98.22           C  
ATOM   1192  CB  ASN A 152       6.828  -1.326  -4.832  1.00 98.22           C  
ATOM   1193  O   ASN A 152       7.480   1.502  -3.063  1.00 98.22           O  
ATOM   1194  CG  ASN A 152       6.467  -1.932  -6.174  1.00 98.22           C  
ATOM   1195  ND2 ASN A 152       7.271  -2.885  -6.630  1.00 98.22           N  
ATOM   1196  OD1 ASN A 152       5.473  -1.547  -6.796  1.00 98.22           O  
ATOM   1197  N   ASN A 153       5.777   0.126  -2.463  1.00 98.41           N  
ATOM   1198  CA  ASN A 153       5.993   0.455  -1.058  1.00 98.41           C  
ATOM   1199  C   ASN A 153       7.139  -0.357  -0.463  1.00 98.41           C  
ATOM   1200  CB  ASN A 153       4.711   0.235  -0.252  1.00 98.41           C  
ATOM   1201  O   ASN A 153       7.453  -0.220   0.721  1.00 98.41           O  
ATOM   1202  CG  ASN A 153       4.373  -1.234  -0.082  1.00 98.41           C  
ATOM   1203  ND2 ASN A 153       4.055  -1.631   1.144  1.00 98.41           N  
ATOM   1204  OD1 ASN A 153       4.399  -2.005  -1.045  1.00 98.41           O  
ATOM   1205  N   ILE A 154       7.778  -1.189  -1.253  1.00 97.92           N  
ATOM   1206  CA  ILE A 154       8.929  -2.005  -0.883  1.00 97.92           C  
ATOM   1207  C   ILE A 154      10.117  -1.660  -1.779  1.00 97.92           C  
ATOM   1208  CB  ILE A 154       8.607  -3.514  -0.978  1.00 97.92           C  
ATOM   1209  O   ILE A 154       9.967  -1.531  -2.996  1.00 97.92           O  
ATOM   1210  CG1 ILE A 154       7.527  -3.894   0.041  1.00 97.92           C  
ATOM   1211  CG2 ILE A 154       9.874  -4.350  -0.773  1.00 97.92           C  
ATOM   1212  CD1 ILE A 154       7.022  -5.324  -0.097  1.00 97.92           C  
ATOM   1213  N   PRO A 155      11.365  -1.619  -1.241  1.00 98.01           N  
ATOM   1214  CA  PRO A 155      12.499  -1.043  -1.968  1.00 98.01           C  
ATOM   1215  C   PRO A 155      13.230  -2.070  -2.829  1.00 98.01           C  
ATOM   1216  CB  PRO A 155      13.406  -0.523  -0.850  1.00 98.01           C  
ATOM   1217  O   PRO A 155      14.198  -1.730  -3.514  1.00 98.01           O  
ATOM   1218  CG  PRO A 155      13.190  -1.467   0.288  1.00 98.01           C  
ATOM   1219  CD  PRO A 155      11.746  -1.878   0.300  1.00 98.01           C  
ATOM   1220  N   VAL A 156      12.820  -3.339  -2.805  1.00 98.17           N  
ATOM   1221  CA  VAL A 156      13.486  -4.367  -3.598  1.00 98.17           C  
ATOM   1222  C   VAL A 156      12.455  -5.131  -4.426  1.00 98.17           C  
ATOM   1223  CB  VAL A 156      14.283  -5.345  -2.706  1.00 98.17           C  
ATOM   1224  O   VAL A 156      11.251  -5.031  -4.175  1.00 98.17           O  
ATOM   1225  CG1 VAL A 156      15.398  -4.612  -1.963  1.00 98.17           C  
ATOM   1226  CG2 VAL A 156      13.351  -6.047  -1.720  1.00 98.17           C  
ATOM   1227  N   PHE A 157      12.920  -5.865  -5.414  1.00 98.02           N  
ATOM   1228  CA  PHE A 157      12.053  -6.651  -6.283  1.00 98.02           C  
ATOM   1229  C   PHE A 157      12.408  -8.131  -6.207  1.00 98.02           C  
ATOM   1230  CB  PHE A 157      12.154  -6.160  -7.731  1.00 98.02           C  
ATOM   1231  O   PHE A 157      13.417  -8.503  -5.606  1.00 98.02           O  
ATOM   1232  CG  PHE A 157      10.896  -6.366  -8.531  1.00 98.02           C  
ATOM   1233  CD1 PHE A 157      10.853  -7.303  -9.556  1.00 98.02           C  
ATOM   1234  CD2 PHE A 157       9.755  -5.623  -8.256  1.00 98.02           C  
ATOM   1235  CE1 PHE A 157       9.690  -7.496 -10.298  1.00 98.02           C  
ATOM   1236  CE2 PHE A 157       8.589  -5.810  -8.993  1.00 98.02           C  
ATOM   1237  CZ  PHE A 157       8.559  -6.746 -10.014  1.00 98.02           C  
ATOM   1238  N   PHE A 158      11.505  -9.043  -6.761  1.00 97.88           N  
ATOM   1239  CA  PHE A 158      11.662 -10.491  -6.684  1.00 97.88           C  
ATOM   1240  C   PHE A 158      12.755 -10.968  -7.633  1.00 97.88           C  
ATOM   1241  CB  PHE A 158      10.341 -11.194  -7.008  1.00 97.88           C  
ATOM   1242  O   PHE A 158      13.450 -11.945  -7.346  1.00 97.88           O  
ATOM   1243  CG  PHE A 158       9.339 -11.151  -5.886  1.00 97.88           C  
ATOM   1244  CD1 PHE A 158       9.378 -12.090  -4.863  1.00 97.88           C  
ATOM   1245  CD2 PHE A 158       8.357 -10.169  -5.854  1.00 97.88           C  
ATOM   1246  CE1 PHE A 158       8.452 -12.052  -3.823  1.00 97.88           C  
ATOM   1247  CE2 PHE A 158       7.428 -10.125  -4.818  1.00 97.88           C  
ATOM   1248  CZ  PHE A 158       7.477 -11.068  -3.804  1.00 97.88           C  
ATOM   1249  N   ILE A 159      12.930 -10.229  -8.703  1.00 98.01           N  
ATOM   1250  CA  ILE A 159      13.799 -10.725  -9.765  1.00 98.01           C  
ATOM   1251  C   ILE A 159      14.817  -9.652 -10.142  1.00 98.01           C  
ATOM   1252  CB  ILE A 159      12.985 -11.153 -11.007  1.00 98.01           C  
ATOM   1253  O   ILE A 159      14.628  -8.473  -9.835  1.00 98.01           O  
ATOM   1254  CG1 ILE A 159      12.130  -9.985 -11.513  1.00 98.01           C  
ATOM   1255  CG2 ILE A 159      12.114 -12.371 -10.688  1.00 98.01           C  
ATOM   1256  CD1 ILE A 159      11.400 -10.272 -12.818  1.00 98.01           C  
ATOM   1257  N   GLN A 160      15.909 -10.017 -10.797  1.00 97.37           N  
ATOM   1258  CA  GLN A 160      16.981  -9.119 -11.214  1.00 97.37           C  
ATOM   1259  C   GLN A 160      16.766  -8.632 -12.644  1.00 97.37           C  
ATOM   1260  CB  GLN A 160      18.339  -9.812 -11.093  1.00 97.37           C  
ATOM   1261  O   GLN A 160      17.089  -7.488 -12.971  1.00 97.37           O  
ATOM   1262  CG  GLN A 160      18.750 -10.116  -9.659  1.00 97.37           C  
ATOM   1263  CD  GLN A 160      19.969 -11.015  -9.574  1.00 97.37           C  
ATOM   1264  NE2 GLN A 160      20.704 -10.915  -8.473  1.00 97.37           N  
ATOM   1265  OE1 GLN A 160      20.247 -11.794 -10.492  1.00 97.37           O  
ATOM   1266  N   ASP A 161      16.186  -9.479 -13.454  1.00 96.82           N  
ATOM   1267  CA  ASP A 161      16.000  -9.174 -14.869  1.00 96.82           C  
ATOM   1268  C   ASP A 161      14.521  -9.206 -15.248  1.00 96.82           C  
ATOM   1269  CB  ASP A 161      16.787 -10.156 -15.738  1.00 96.82           C  
ATOM   1270  O   ASP A 161      13.793 -10.119 -14.852  1.00 96.82           O  
ATOM   1271  CG  ASP A 161      17.040  -9.635 -17.142  1.00 96.82           C  
ATOM   1272  OD1 ASP A 161      16.069  -9.280 -17.845  1.00 96.82           O  
ATOM   1273  OD2 ASP A 161      18.220  -9.581 -17.550  1.00 96.82           O  
ATOM   1274  N   ALA A 162      14.147  -8.328 -16.148  1.00 97.22           N  
ATOM   1275  CA  ALA A 162      12.745  -8.136 -16.510  1.00 97.22           C  
ATOM   1276  C   ALA A 162      12.210  -9.337 -17.285  1.00 97.22           C  
ATOM   1277  CB  ALA A 162      12.577  -6.860 -17.330  1.00 97.22           C  
ATOM   1278  O   ALA A 162      11.001  -9.577 -17.312  1.00 97.22           O  
ATOM   1279  N   ILE A 163      13.043 -10.108 -17.889  1.00 96.77           N  
ATOM   1280  CA  ILE A 163      12.606 -11.227 -18.717  1.00 96.77           C  
ATOM   1281  C   ILE A 163      11.881 -12.257 -17.852  1.00 96.77           C  
ATOM   1282  CB  ILE A 163      13.795 -11.886 -19.451  1.00 96.77           C  
ATOM   1283  O   ILE A 163      11.042 -13.012 -18.348  1.00 96.77           O  
ATOM   1284  CG1 ILE A 163      13.289 -12.841 -20.538  1.00 96.77           C  
ATOM   1285  CG2 ILE A 163      14.704 -12.617 -18.459  1.00 96.77           C  
ATOM   1286  CD1 ILE A 163      14.371 -13.312 -21.500  1.00 96.77           C  
ATOM   1287  N   LYS A 164      12.146 -12.298 -16.527  1.00 97.61           N  
ATOM   1288  CA  LYS A 164      11.528 -13.256 -15.615  1.00 97.61           C  
ATOM   1289  C   LYS A 164      10.214 -12.716 -15.059  1.00 97.61           C  
ATOM   1290  CB  LYS A 164      12.481 -13.597 -14.468  1.00 97.61           C  
ATOM   1291  O   LYS A 164       9.525 -13.403 -14.302  1.00 97.61           O  
ATOM   1292  CG  LYS A 164      13.647 -14.485 -14.876  1.00 97.61           C  
ATOM   1293  CD  LYS A 164      14.508 -14.863 -13.677  1.00 97.61           C  
ATOM   1294  CE  LYS A 164      15.655 -15.780 -14.078  1.00 97.61           C  
ATOM   1295  NZ  LYS A 164      16.551 -16.084 -12.923  1.00 97.61           N  
ATOM   1296  N   PHE A 165       9.860 -11.483 -15.341  1.00 97.56           N  
ATOM   1297  CA  PHE A 165       8.679 -10.848 -14.767  1.00 97.56           C  
ATOM   1298  C   PHE A 165       7.424 -11.653 -15.084  1.00 97.56           C  
ATOM   1299  CB  PHE A 165       8.530  -9.416 -15.290  1.00 97.56           C  
ATOM   1300  O   PHE A 165       6.599 -11.897 -14.202  1.00 97.56           O  
ATOM   1301  CG  PHE A 165       7.406  -8.649 -14.648  1.00 97.56           C  
ATOM   1302  CD1 PHE A 165       6.220  -8.421 -15.335  1.00 97.56           C  
ATOM   1303  CD2 PHE A 165       7.535  -8.156 -13.356  1.00 97.56           C  
ATOM   1304  CE1 PHE A 165       5.178  -7.711 -14.743  1.00 97.56           C  
ATOM   1305  CE2 PHE A 165       6.498  -7.447 -12.758  1.00 97.56           C  
ATOM   1306  CZ  PHE A 165       5.320  -7.224 -13.453  1.00 97.56           C  
ATOM   1307  N   PRO A 166       7.210 -12.107 -16.335  1.00 97.77           N  
ATOM   1308  CA  PRO A 166       6.011 -12.915 -16.573  1.00 97.77           C  
ATOM   1309  C   PRO A 166       5.953 -14.158 -15.689  1.00 97.77           C  
ATOM   1310  CB  PRO A 166       6.133 -13.300 -18.049  1.00 97.77           C  
ATOM   1311  O   PRO A 166       4.880 -14.526 -15.204  1.00 97.77           O  
ATOM   1312  CG  PRO A 166       6.948 -12.207 -18.663  1.00 97.77           C  
ATOM   1313  CD  PRO A 166       7.996 -11.782 -17.676  1.00 97.77           C  
ATOM   1314  N   ASP A 167       7.065 -14.782 -15.455  1.00 98.01           N  
ATOM   1315  CA  ASP A 167       7.102 -16.012 -14.670  1.00 98.01           C  
ATOM   1316  C   ASP A 167       6.725 -15.746 -13.214  1.00 98.01           C  
ATOM   1317  CB  ASP A 167       8.489 -16.654 -14.745  1.00 98.01           C  
ATOM   1318  O   ASP A 167       5.947 -16.497 -12.622  1.00 98.01           O  
ATOM   1319  CG  ASP A 167       8.870 -17.080 -16.152  1.00 98.01           C  
ATOM   1320  OD1 ASP A 167       7.982 -17.507 -16.921  1.00 98.01           O  
ATOM   1321  OD2 ASP A 167      10.069 -16.990 -16.493  1.00 98.01           O  
ATOM   1322  N   VAL A 168       7.268 -14.660 -12.658  1.00 97.65           N  
ATOM   1323  CA  VAL A 168       6.973 -14.419 -11.250  1.00 97.65           C  
ATOM   1324  C   VAL A 168       5.503 -14.040 -11.087  1.00 97.65           C  
ATOM   1325  CB  VAL A 168       7.877 -13.312 -10.662  1.00 97.65           C  
ATOM   1326  O   VAL A 168       4.865 -14.413 -10.099  1.00 97.65           O  
ATOM   1327  CG1 VAL A 168       7.590 -11.969 -11.331  1.00 97.65           C  
ATOM   1328  CG2 VAL A 168       7.684 -13.212  -9.150  1.00 97.65           C  
ATOM   1329  N   ILE A 169       4.958 -13.271 -12.037  1.00 97.24           N  
ATOM   1330  CA  ILE A 169       3.547 -12.905 -11.968  1.00 97.24           C  
ATOM   1331  C   ILE A 169       2.682 -14.148 -12.161  1.00 97.24           C  
ATOM   1332  CB  ILE A 169       3.189 -11.834 -13.023  1.00 97.24           C  
ATOM   1333  O   ILE A 169       1.715 -14.359 -11.425  1.00 97.24           O  
ATOM   1334  CG1 ILE A 169       3.919 -10.521 -12.719  1.00 97.24           C  
ATOM   1335  CG2 ILE A 169       1.674 -11.619 -13.081  1.00 97.24           C  
ATOM   1336  CD1 ILE A 169       3.762 -10.044 -11.282  1.00 97.24           C  
ATOM   1337  N   HIS A 170       2.980 -15.038 -13.050  1.00 97.36           N  
ATOM   1338  CA  HIS A 170       2.237 -16.280 -13.233  1.00 97.36           C  
ATOM   1339  C   HIS A 170       2.281 -17.139 -11.973  1.00 97.36           C  
ATOM   1340  CB  HIS A 170       2.790 -17.065 -14.423  1.00 97.36           C  
ATOM   1341  O   HIS A 170       1.272 -17.731 -11.585  1.00 97.36           O  
ATOM   1342  CG  HIS A 170       2.462 -16.454 -15.749  1.00 97.36           C  
ATOM   1343  CD2 HIS A 170       1.563 -15.501 -16.091  1.00 97.36           C  
ATOM   1344  ND1 HIS A 170       3.097 -16.823 -16.915  1.00 97.36           N  
ATOM   1345  CE1 HIS A 170       2.601 -16.120 -17.920  1.00 97.36           C  
ATOM   1346  NE2 HIS A 170       1.669 -15.311 -17.447  1.00 97.36           N  
ATOM   1347  N   ALA A 171       3.441 -17.167 -11.375  1.00 97.56           N  
ATOM   1348  CA  ALA A 171       3.603 -17.954 -10.155  1.00 97.56           C  
ATOM   1349  C   ALA A 171       2.738 -17.399  -9.026  1.00 97.56           C  
ATOM   1350  CB  ALA A 171       5.070 -17.984  -9.731  1.00 97.56           C  
ATOM   1351  O   ALA A 171       2.234 -18.156  -8.193  1.00 97.56           O  
ATOM   1352  N   GLY A 172       2.607 -16.085  -8.932  1.00 96.89           N  
ATOM   1353  CA  GLY A 172       1.876 -15.427  -7.860  1.00 96.89           C  
ATOM   1354  C   GLY A 172       0.375 -15.425  -8.076  1.00 96.89           C  
ATOM   1355  O   GLY A 172      -0.396 -15.447  -7.114  1.00 96.89           O  
ATOM   1356  N   LYS A 173      -0.100 -15.431  -9.303  1.00 96.25           N  
ATOM   1357  CA  LYS A 173      -1.524 -15.425  -9.630  1.00 96.25           C  
ATOM   1358  C   LYS A 173      -2.152 -16.791  -9.370  1.00 96.25           C  
ATOM   1359  CB  LYS A 173      -1.738 -15.018 -11.089  1.00 96.25           C  
ATOM   1360  O   LYS A 173      -1.449 -17.756  -9.064  1.00 96.25           O  
ATOM   1361  CG  LYS A 173      -1.419 -13.559 -11.377  1.00 96.25           C  
ATOM   1362  CD  LYS A 173      -2.569 -12.645 -10.972  1.00 96.25           C  
ATOM   1363  CE  LYS A 173      -2.332 -11.211 -11.428  1.00 96.25           C  
ATOM   1364  NZ  LYS A 173      -3.471 -10.318 -11.062  1.00 96.25           N  
ATOM   1365  N   PRO A 174      -3.529 -16.799  -9.426  1.00 96.66           N  
ATOM   1366  CA  PRO A 174      -4.195 -18.083  -9.202  1.00 96.66           C  
ATOM   1367  C   PRO A 174      -3.668 -19.189 -10.115  1.00 96.66           C  
ATOM   1368  CB  PRO A 174      -5.664 -17.777  -9.508  1.00 96.66           C  
ATOM   1369  O   PRO A 174      -3.262 -18.917 -11.248  1.00 96.66           O  
ATOM   1370  CG  PRO A 174      -5.822 -16.323  -9.200  1.00 96.66           C  
ATOM   1371  CD  PRO A 174      -4.582 -15.603  -9.646  1.00 96.66           C  
ATOM   1372  N   GLU A 175      -3.664 -20.357  -9.545  1.00 95.67           N  
ATOM   1373  CA  GLU A 175      -3.254 -21.521 -10.326  1.00 95.67           C  
ATOM   1374  C   GLU A 175      -4.174 -21.733 -11.524  1.00 95.67           C  
ATOM   1375  CB  GLU A 175      -3.233 -22.776  -9.450  1.00 95.67           C  
ATOM   1376  O   GLU A 175      -5.386 -21.530 -11.427  1.00 95.67           O  
ATOM   1377  CG  GLU A 175      -2.175 -22.745  -8.356  1.00 95.67           C  
ATOM   1378  CD  GLU A 175      -2.186 -23.984  -7.475  1.00 95.67           C  
ATOM   1379  OE1 GLU A 175      -1.110 -24.588  -7.262  1.00 95.67           O  
ATOM   1380  OE2 GLU A 175      -3.281 -24.355  -6.995  1.00 95.67           O  
ATOM   1381  N   PRO A 176      -3.537 -22.083 -12.617  1.00 95.98           N  
ATOM   1382  CA  PRO A 176      -4.273 -22.064 -13.883  1.00 95.98           C  
ATOM   1383  C   PRO A 176      -5.376 -23.118 -13.940  1.00 95.98           C  
ATOM   1384  CB  PRO A 176      -3.189 -22.350 -14.925  1.00 95.98           C  
ATOM   1385  O   PRO A 176      -6.363 -22.946 -14.660  1.00 95.98           O  
ATOM   1386  CG  PRO A 176      -2.090 -23.016 -14.161  1.00 95.98           C  
ATOM   1387  CD  PRO A 176      -2.056 -22.438 -12.775  1.00 95.98           C  
ATOM   1388  N   HIS A 177      -5.264 -24.211 -13.243  1.00 95.56           N  
ATOM   1389  CA  HIS A 177      -6.251 -25.275 -13.391  1.00 95.56           C  
ATOM   1390  C   HIS A 177      -7.538 -24.941 -12.644  1.00 95.56           C  
ATOM   1391  CB  HIS A 177      -5.685 -26.605 -12.892  1.00 95.56           C  
ATOM   1392  O   HIS A 177      -8.619 -25.394 -13.027  1.00 95.56           O  
ATOM   1393  CG  HIS A 177      -5.431 -26.634 -11.418  1.00 95.56           C  
ATOM   1394  CD2 HIS A 177      -6.064 -27.294 -10.420  1.00 95.56           C  
ATOM   1395  ND1 HIS A 177      -4.417 -25.915 -10.823  1.00 95.56           N  
ATOM   1396  CE1 HIS A 177      -4.438 -26.133  -9.519  1.00 95.56           C  
ATOM   1397  NE2 HIS A 177      -5.427 -26.967  -9.249  1.00 95.56           N  
ATOM   1398  N   ASN A 178      -7.401 -24.032 -11.618  1.00 94.81           N  
ATOM   1399  CA  ASN A 178      -8.635 -23.834 -10.866  1.00 94.81           C  
ATOM   1400  C   ASN A 178      -8.874 -22.359 -10.557  1.00 94.81           C  
ATOM   1401  CB  ASN A 178      -8.613 -24.651  -9.572  1.00 94.81           C  
ATOM   1402  O   ASN A 178      -9.889 -22.002  -9.958  1.00 94.81           O  
ATOM   1403  CG  ASN A 178      -7.441 -24.296  -8.679  1.00 94.81           C  
ATOM   1404  ND2 ASN A 178      -7.234 -25.085  -7.630  1.00 94.81           N  
ATOM   1405  OD1 ASN A 178      -6.726 -23.322  -8.928  1.00 94.81           O  
ATOM   1406  N   GLU A 179      -7.882 -21.524 -10.962  1.00 94.26           N  
ATOM   1407  CA  GLU A 179      -7.956 -20.072 -10.838  1.00 94.26           C  
ATOM   1408  C   GLU A 179      -8.171 -19.652  -9.387  1.00 94.26           C  
ATOM   1409  CB  GLU A 179      -9.076 -19.513 -11.719  1.00 94.26           C  
ATOM   1410  O   GLU A 179      -8.949 -18.736  -9.109  1.00 94.26           O  
ATOM   1411  CG  GLU A 179      -8.946 -18.024 -12.008  1.00 94.26           C  
ATOM   1412  CD  GLU A 179     -10.064 -17.484 -12.887  1.00 94.26           C  
ATOM   1413  OE1 GLU A 179      -9.897 -16.394 -13.479  1.00 94.26           O  
ATOM   1414  OE2 GLU A 179     -11.114 -18.157 -12.983  1.00 94.26           O  
ATOM   1415  N   VAL A 180      -7.591 -20.315  -8.429  1.00 94.91           N  
ATOM   1416  CA  VAL A 180      -7.533 -20.009  -7.003  1.00 94.91           C  
ATOM   1417  C   VAL A 180      -6.102 -20.178  -6.496  1.00 94.91           C  
ATOM   1418  CB  VAL A 180      -8.495 -20.905  -6.191  1.00 94.91           C  
ATOM   1419  O   VAL A 180      -5.321 -20.942  -7.067  1.00 94.91           O  
ATOM   1420  CG1 VAL A 180      -9.940 -20.692  -6.640  1.00 94.91           C  
ATOM   1421  CG2 VAL A 180      -8.101 -22.374  -6.330  1.00 94.91           C  
ATOM   1422  N   PRO A 181      -5.666 -19.359  -5.428  1.00 95.11           N  
ATOM   1423  CA  PRO A 181      -6.474 -18.335  -4.761  1.00 95.11           C  
ATOM   1424  C   PRO A 181      -6.344 -16.962  -5.418  1.00 95.11           C  
ATOM   1425  CB  PRO A 181      -5.912 -18.314  -3.338  1.00 95.11           C  
ATOM   1426  O   PRO A 181      -5.351 -16.690  -6.097  1.00 95.11           O  
ATOM   1427  CG  PRO A 181      -4.458 -18.624  -3.496  1.00 95.11           C  
ATOM   1428  CD  PRO A 181      -4.301 -19.617  -4.611  1.00 95.11           C  
ATOM   1429  N   GLN A 182      -7.497 -15.993  -5.229  1.00 93.78           N  
ATOM   1430  CA  GLN A 182      -7.498 -14.609  -5.692  1.00 93.78           C  
ATOM   1431  C   GLN A 182      -6.709 -13.712  -4.742  1.00 93.78           C  
ATOM   1432  CB  GLN A 182      -8.930 -14.092  -5.836  1.00 93.78           C  
ATOM   1433  O   GLN A 182      -7.017 -13.638  -3.551  1.00 93.78           O  
ATOM   1434  CG  GLN A 182      -9.017 -12.610  -6.175  1.00 93.78           C  
ATOM   1435  CD  GLN A 182      -8.470 -12.290  -7.554  1.00 93.78           C  
ATOM   1436  NE2 GLN A 182      -8.490 -11.012  -7.918  1.00 93.78           N  
ATOM   1437  OE1 GLN A 182      -8.033 -13.184  -8.285  1.00 93.78           O  
ATOM   1438  N   ALA A 183      -5.658 -13.078  -5.319  1.00 94.06           N  
ATOM   1439  CA  ALA A 183      -4.912 -12.019  -4.644  1.00 94.06           C  
ATOM   1440  C   ALA A 183      -4.102 -12.576  -3.477  1.00 94.06           C  
ATOM   1441  CB  ALA A 183      -5.861 -10.927  -4.156  1.00 94.06           C  
ATOM   1442  O   ALA A 183      -3.876 -11.883  -2.483  1.00 94.06           O  
ATOM   1443  N   GLN A 184      -3.769 -13.932  -3.529  1.00 93.65           N  
ATOM   1444  CA  GLN A 184      -3.013 -14.541  -2.439  1.00 93.65           C  
ATOM   1445  C   GLN A 184      -1.860 -15.386  -2.974  1.00 93.65           C  
ATOM   1446  CB  GLN A 184      -3.929 -15.396  -1.563  1.00 93.65           C  
ATOM   1447  O   GLN A 184      -1.964 -15.975  -4.052  1.00 93.65           O  
ATOM   1448  CG  GLN A 184      -5.054 -14.613  -0.900  1.00 93.65           C  
ATOM   1449  CD  GLN A 184      -5.994 -15.497  -0.102  1.00 93.65           C  
ATOM   1450  NE2 GLN A 184      -7.268 -15.122  -0.059  1.00 93.65           N  
ATOM   1451  OE1 GLN A 184      -5.578 -16.509   0.472  1.00 93.65           O  
ATOM   1452  N   SER A 185      -0.764 -15.430  -2.161  1.00 95.45           N  
ATOM   1453  CA  SER A 185       0.436 -16.167  -2.545  1.00 95.45           C  
ATOM   1454  C   SER A 185       0.519 -17.505  -1.819  1.00 95.45           C  
ATOM   1455  CB  SER A 185       1.689 -15.340  -2.253  1.00 95.45           C  
ATOM   1456  O   SER A 185       1.495 -18.242  -1.976  1.00 95.45           O  
ATOM   1457  OG  SER A 185       1.758 -14.999  -0.879  1.00 95.45           O  
ATOM   1458  N   ALA A 186      -0.528 -17.843  -0.972  1.00 96.56           N  
ATOM   1459  CA  ALA A 186      -0.494 -19.051  -0.152  1.00 96.56           C  
ATOM   1460  C   ALA A 186      -0.873 -20.281  -0.972  1.00 96.56           C  
ATOM   1461  CB  ALA A 186      -1.426 -18.907   1.048  1.00 96.56           C  
ATOM   1462  O   ALA A 186      -1.947 -20.856  -0.779  1.00 96.56           O  
ATOM   1463  N   HIS A 187      -0.079 -20.611  -1.920  1.00 97.42           N  
ATOM   1464  CA  HIS A 187      -0.229 -21.812  -2.734  1.00 97.42           C  
ATOM   1465  C   HIS A 187       1.115 -22.277  -3.283  1.00 97.42           C  
ATOM   1466  CB  HIS A 187      -1.208 -21.562  -3.882  1.00 97.42           C  
ATOM   1467  O   HIS A 187       2.115 -21.562  -3.178  1.00 97.42           O  
ATOM   1468  CG  HIS A 187      -0.807 -20.433  -4.777  1.00 97.42           C  
ATOM   1469  CD2 HIS A 187      -1.243 -19.153  -4.844  1.00 97.42           C  
ATOM   1470  ND1 HIS A 187       0.156 -20.564  -5.754  1.00 97.42           N  
ATOM   1471  CE1 HIS A 187       0.296 -19.409  -6.384  1.00 97.42           C  
ATOM   1472  NE2 HIS A 187      -0.542 -18.537  -5.851  1.00 97.42           N  
ATOM   1473  N   ASN A 188       1.234 -23.452  -3.870  1.00 97.71           N  
ATOM   1474  CA  ASN A 188       2.466 -24.158  -4.205  1.00 97.71           C  
ATOM   1475  C   ASN A 188       3.268 -23.412  -5.267  1.00 97.71           C  
ATOM   1476  CB  ASN A 188       2.158 -25.582  -4.676  1.00 97.71           C  
ATOM   1477  O   ASN A 188       4.487 -23.273  -5.146  1.00 97.71           O  
ATOM   1478  CG  ASN A 188       1.681 -26.478  -3.550  1.00 97.71           C  
ATOM   1479  ND2 ASN A 188       0.902 -27.497  -3.893  1.00 97.71           N  
ATOM   1480  OD1 ASN A 188       2.009 -26.256  -2.381  1.00 97.71           O  
ATOM   1481  N   ASN A 189       2.669 -22.841  -6.318  1.00 97.93           N  
ATOM   1482  CA  ASN A 189       3.400 -22.265  -7.442  1.00 97.93           C  
ATOM   1483  C   ASN A 189       4.252 -21.076  -7.007  1.00 97.93           C  
ATOM   1484  CB  ASN A 189       2.433 -21.846  -8.553  1.00 97.93           C  
ATOM   1485  O   ASN A 189       5.412 -20.960  -7.406  1.00 97.93           O  
ATOM   1486  CG  ASN A 189       1.854 -23.032  -9.300  1.00 97.93           C  
ATOM   1487  ND2 ASN A 189       0.984 -22.757 -10.265  1.00 97.93           N  
ATOM   1488  OD1 ASN A 189       2.185 -24.185  -9.012  1.00 97.93           O  
ATOM   1489  N   PHE A 190       3.587 -20.211  -6.166  1.00 98.08           N  
ATOM   1490  CA  PHE A 190       4.321 -19.025  -5.742  1.00 98.08           C  
ATOM   1491  C   PHE A 190       5.585 -19.412  -4.983  1.00 98.08           C  
ATOM   1492  CB  PHE A 190       3.438 -18.128  -4.869  1.00 98.08           C  
ATOM   1493  O   PHE A 190       6.677 -18.940  -5.304  1.00 98.08           O  
ATOM   1494  CG  PHE A 190       4.137 -16.894  -4.365  1.00 98.08           C  
ATOM   1495  CD1 PHE A 190       4.510 -16.786  -3.031  1.00 98.08           C  
ATOM   1496  CD2 PHE A 190       4.420 -15.842  -5.226  1.00 98.08           C  
ATOM   1497  CE1 PHE A 190       5.157 -15.645  -2.561  1.00 98.08           C  
ATOM   1498  CE2 PHE A 190       5.066 -14.698  -4.764  1.00 98.08           C  
ATOM   1499  CZ  PHE A 190       5.433 -14.602  -3.431  1.00 98.08           C  
ATOM   1500  N   TRP A 191       5.467 -20.333  -4.087  1.00 98.42           N  
ATOM   1501  CA  TRP A 191       6.584 -20.639  -3.199  1.00 98.42           C  
ATOM   1502  C   TRP A 191       7.574 -21.581  -3.875  1.00 98.42           C  
ATOM   1503  CB  TRP A 191       6.079 -21.258  -1.893  1.00 98.42           C  
ATOM   1504  O   TRP A 191       8.763 -21.584  -3.545  1.00 98.42           O  
ATOM   1505  CG  TRP A 191       5.398 -20.284  -0.980  1.00 98.42           C  
ATOM   1506  CD1 TRP A 191       4.052 -20.138  -0.788  1.00 98.42           C  
ATOM   1507  CD2 TRP A 191       6.031 -19.316  -0.138  1.00 98.42           C  
ATOM   1508  CE2 TRP A 191       5.007 -18.617   0.538  1.00 98.42           C  
ATOM   1509  CE3 TRP A 191       7.367 -18.972   0.111  1.00 98.42           C  
ATOM   1510  NE1 TRP A 191       3.811 -19.136   0.124  1.00 98.42           N  
ATOM   1511  CH2 TRP A 191       6.593 -17.276   1.674  1.00 98.42           C  
ATOM   1512  CZ2 TRP A 191       5.278 -17.592   1.449  1.00 98.42           C  
ATOM   1513  CZ3 TRP A 191       7.634 -17.953   1.018  1.00 98.42           C  
ATOM   1514  N   ASP A 192       7.102 -22.334  -4.771  1.00 98.20           N  
ATOM   1515  CA  ASP A 192       8.028 -23.080  -5.618  1.00 98.20           C  
ATOM   1516  C   ASP A 192       8.957 -22.137  -6.379  1.00 98.20           C  
ATOM   1517  CB  ASP A 192       7.261 -23.968  -6.600  1.00 98.20           C  
ATOM   1518  O   ASP A 192      10.172 -22.347  -6.412  1.00 98.20           O  
ATOM   1519  CG  ASP A 192       8.157 -24.945  -7.341  1.00 98.20           C  
ATOM   1520  OD1 ASP A 192       9.058 -25.542  -6.714  1.00 98.20           O  
ATOM   1521  OD2 ASP A 192       7.962 -25.117  -8.564  1.00 98.20           O  
ATOM   1522  N   PHE A 193       8.418 -21.106  -6.999  1.00 98.45           N  
ATOM   1523  CA  PHE A 193       9.199 -20.099  -7.707  1.00 98.45           C  
ATOM   1524  C   PHE A 193      10.197 -19.430  -6.769  1.00 98.45           C  
ATOM   1525  CB  PHE A 193       8.279 -19.045  -8.332  1.00 98.45           C  
ATOM   1526  O   PHE A 193      11.367 -19.262  -7.118  1.00 98.45           O  
ATOM   1527  CG  PHE A 193       9.008 -18.002  -9.134  1.00 98.45           C  
ATOM   1528  CD1 PHE A 193       9.551 -16.883  -8.514  1.00 98.45           C  
ATOM   1529  CD2 PHE A 193       9.151 -18.139 -10.508  1.00 98.45           C  
ATOM   1530  CE1 PHE A 193      10.226 -15.915  -9.254  1.00 98.45           C  
ATOM   1531  CE2 PHE A 193       9.824 -17.177 -11.254  1.00 98.45           C  
ATOM   1532  CZ  PHE A 193      10.360 -16.065 -10.625  1.00 98.45           C  
ATOM   1533  N   MET A 194       9.702 -19.083  -5.568  1.00 98.24           N  
ATOM   1534  CA  MET A 194      10.565 -18.388  -4.618  1.00 98.24           C  
ATOM   1535  C   MET A 194      11.807 -19.215  -4.304  1.00 98.24           C  
ATOM   1536  CB  MET A 194       9.804 -18.077  -3.327  1.00 98.24           C  
ATOM   1537  O   MET A 194      12.905 -18.670  -4.176  1.00 98.24           O  
ATOM   1538  CG  MET A 194       8.625 -17.137  -3.522  1.00 98.24           C  
ATOM   1539  SD  MET A 194       9.120 -15.532  -4.261  1.00 98.24           S  
ATOM   1540  CE  MET A 194       8.585 -15.790  -5.975  1.00 98.24           C  
ATOM   1541  N   PHE A 195      11.635 -20.523  -4.193  1.00 97.54           N  
ATOM   1542  CA  PHE A 195      12.770 -21.384  -3.885  1.00 97.54           C  
ATOM   1543  C   PHE A 195      13.669 -21.552  -5.104  1.00 97.54           C  
ATOM   1544  CB  PHE A 195      12.291 -22.754  -3.394  1.00 97.54           C  
ATOM   1545  O   PHE A 195      14.896 -21.526  -4.985  1.00 97.54           O  
ATOM   1546  CG  PHE A 195      13.408 -23.721  -3.106  1.00 97.54           C  
ATOM   1547  CD1 PHE A 195      13.756 -24.697  -4.031  1.00 97.54           C  
ATOM   1548  CD2 PHE A 195      14.109 -23.653  -1.910  1.00 97.54           C  
ATOM   1549  CE1 PHE A 195      14.790 -25.593  -3.767  1.00 97.54           C  
ATOM   1550  CE2 PHE A 195      15.143 -24.545  -1.639  1.00 97.54           C  
ATOM   1551  CZ  PHE A 195      15.481 -25.515  -2.569  1.00 97.54           C  
ATOM   1552  N   MET A 196      13.121 -21.691  -6.321  1.00 97.81           N  
ATOM   1553  CA  MET A 196      13.883 -21.996  -7.529  1.00 97.81           C  
ATOM   1554  C   MET A 196      14.652 -20.770  -8.011  1.00 97.81           C  
ATOM   1555  CB  MET A 196      12.956 -22.501  -8.636  1.00 97.81           C  
ATOM   1556  O   MET A 196      15.600 -20.894  -8.788  1.00 97.81           O  
ATOM   1557  CG  MET A 196      12.299 -23.836  -8.324  1.00 97.81           C  
ATOM   1558  SD  MET A 196      13.517 -25.200  -8.170  1.00 97.81           S  
ATOM   1559  CE  MET A 196      14.004 -25.392  -9.907  1.00 97.81           C  
ATOM   1560  N   HIS A 197      14.293 -19.658  -7.430  1.00 97.73           N  
ATOM   1561  CA  HIS A 197      14.957 -18.405  -7.772  1.00 97.73           C  
ATOM   1562  C   HIS A 197      15.506 -17.716  -6.527  1.00 97.73           C  
ATOM   1563  CB  HIS A 197      13.994 -17.472  -8.507  1.00 97.73           C  
ATOM   1564  O   HIS A 197      14.822 -16.892  -5.916  1.00 97.73           O  
ATOM   1565  CG  HIS A 197      13.543 -17.999  -9.833  1.00 97.73           C  
ATOM   1566  CD2 HIS A 197      13.947 -17.704 -11.091  1.00 97.73           C  
ATOM   1567  ND1 HIS A 197      12.552 -18.948  -9.957  1.00 97.73           N  
ATOM   1568  CE1 HIS A 197      12.367 -19.216 -11.239  1.00 97.73           C  
ATOM   1569  NE2 HIS A 197      13.201 -18.475 -11.948  1.00 97.73           N  
ATOM   1570  N   PRO A 198      16.736 -18.051  -6.175  1.00 96.24           N  
ATOM   1571  CA  PRO A 198      17.300 -17.573  -4.910  1.00 96.24           C  
ATOM   1572  C   PRO A 198      17.357 -16.050  -4.828  1.00 96.24           C  
ATOM   1573  CB  PRO A 198      18.708 -18.174  -4.903  1.00 96.24           C  
ATOM   1574  O   PRO A 198      17.395 -15.488  -3.731  1.00 96.24           O  
ATOM   1575  CG  PRO A 198      18.978 -18.532  -6.329  1.00 96.24           C  
ATOM   1576  CD  PRO A 198      17.672 -18.852  -6.996  1.00 96.24           C  
ATOM   1577  N   GLU A 199      17.416 -15.352  -5.943  1.00 97.01           N  
ATOM   1578  CA  GLU A 199      17.442 -13.893  -5.915  1.00 97.01           C  
ATOM   1579  C   GLU A 199      16.170 -13.330  -5.287  1.00 97.01           C  
ATOM   1580  CB  GLU A 199      17.624 -13.331  -7.328  1.00 97.01           C  
ATOM   1581  O   GLU A 199      16.115 -12.150  -4.936  1.00 97.01           O  
ATOM   1582  CG  GLU A 199      16.476 -13.658  -8.272  1.00 97.01           C  
ATOM   1583  CD  GLU A 199      16.699 -14.935  -9.068  1.00 97.01           C  
ATOM   1584  OE1 GLU A 199      16.174 -15.045 -10.199  1.00 97.01           O  
ATOM   1585  OE2 GLU A 199      17.405 -15.832  -8.555  1.00 97.01           O  
ATOM   1586  N   ALA A 200      15.101 -14.073  -5.128  1.00 98.11           N  
ATOM   1587  CA  ALA A 200      13.822 -13.645  -4.568  1.00 98.11           C  
ATOM   1588  C   ALA A 200      13.841 -13.707  -3.044  1.00 98.11           C  
ATOM   1589  CB  ALA A 200      12.686 -14.505  -5.118  1.00 98.11           C  
ATOM   1590  O   ALA A 200      12.884 -13.290  -2.387  1.00 98.11           O  
ATOM   1591  N   THR A 201      14.829 -14.260  -2.460  1.00 97.93           N  
ATOM   1592  CA  THR A 201      14.921 -14.549  -1.033  1.00 97.93           C  
ATOM   1593  C   THR A 201      14.716 -13.281  -0.210  1.00 97.93           C  
ATOM   1594  CB  THR A 201      16.279 -15.181  -0.678  1.00 97.93           C  
ATOM   1595  O   THR A 201      13.964 -13.283   0.767  1.00 97.93           O  
ATOM   1596  CG2 THR A 201      16.391 -15.438   0.822  1.00 97.93           C  
ATOM   1597  OG1 THR A 201      16.419 -16.424  -1.376  1.00 97.93           O  
ATOM   1598  N   HIS A 202      15.260 -12.263  -0.610  1.00 98.34           N  
ATOM   1599  CA  HIS A 202      15.149 -10.987   0.087  1.00 98.34           C  
ATOM   1600  C   HIS A 202      13.733 -10.429  -0.006  1.00 98.34           C  
ATOM   1601  CB  HIS A 202      16.149  -9.978  -0.481  1.00 98.34           C  
ATOM   1602  O   HIS A 202      13.125 -10.093   1.013  1.00 98.34           O  
ATOM   1603  CG  HIS A 202      16.242  -8.713   0.312  1.00 98.34           C  
ATOM   1604  CD2 HIS A 202      15.797  -8.408   1.554  1.00 98.34           C  
ATOM   1605  ND1 HIS A 202      16.852  -7.576  -0.170  1.00 98.34           N  
ATOM   1606  CE1 HIS A 202      16.779  -6.623   0.745  1.00 98.34           C  
ATOM   1607  NE2 HIS A 202      16.144  -7.102   1.800  1.00 98.34           N  
ATOM   1608  N   MET A 203      13.208 -10.443  -1.156  1.00 98.27           N  
ATOM   1609  CA  MET A 203      11.916  -9.821  -1.431  1.00 98.27           C  
ATOM   1610  C   MET A 203      10.788 -10.580  -0.741  1.00 98.27           C  
ATOM   1611  CB  MET A 203      11.659  -9.757  -2.937  1.00 98.27           C  
ATOM   1612  O   MET A 203       9.846  -9.972  -0.230  1.00 98.27           O  
ATOM   1613  CG  MET A 203      10.274  -9.249  -3.302  1.00 98.27           C  
ATOM   1614  SD  MET A 203       9.967  -7.546  -2.690  1.00 98.27           S  
ATOM   1615  CE  MET A 203       8.215  -7.361  -3.124  1.00 98.27           C  
ATOM   1616  N   PHE A 204      10.862 -11.974  -0.679  1.00 97.80           N  
ATOM   1617  CA  PHE A 204       9.704 -12.615  -0.068  1.00 97.80           C  
ATOM   1618  C   PHE A 204       9.706 -12.411   1.442  1.00 97.80           C  
ATOM   1619  CB  PHE A 204       9.681 -14.111  -0.396  1.00 97.80           C  
ATOM   1620  O   PHE A 204       8.669 -12.552   2.094  1.00 97.80           O  
ATOM   1621  CG  PHE A 204      10.778 -14.896   0.272  1.00 97.80           C  
ATOM   1622  CD1 PHE A 204      11.751 -15.538  -0.483  1.00 97.80           C  
ATOM   1623  CD2 PHE A 204      10.835 -14.991   1.657  1.00 97.80           C  
ATOM   1624  CE1 PHE A 204      12.768 -16.265   0.132  1.00 97.80           C  
ATOM   1625  CE2 PHE A 204      11.848 -15.715   2.279  1.00 97.80           C  
ATOM   1626  CZ  PHE A 204      12.812 -16.352   1.515  1.00 97.80           C  
ATOM   1627  N   MET A 205      10.879 -12.043   2.068  1.00 98.52           N  
ATOM   1628  CA  MET A 205      10.889 -11.624   3.467  1.00 98.52           C  
ATOM   1629  C   MET A 205      10.109 -10.326   3.651  1.00 98.52           C  
ATOM   1630  CB  MET A 205      12.324 -11.446   3.966  1.00 98.52           C  
ATOM   1631  O   MET A 205       9.329 -10.195   4.597  1.00 98.52           O  
ATOM   1632  CG  MET A 205      13.155 -12.718   3.908  1.00 98.52           C  
ATOM   1633  SD  MET A 205      12.467 -14.056   4.958  1.00 98.52           S  
ATOM   1634  CE  MET A 205      12.843 -13.395   6.606  1.00 98.52           C  
ATOM   1635  N   TRP A 206      10.252  -9.401   2.675  1.00 98.43           N  
ATOM   1636  CA  TRP A 206       9.486  -8.159   2.703  1.00 98.43           C  
ATOM   1637  C   TRP A 206       7.996  -8.434   2.535  1.00 98.43           C  
ATOM   1638  CB  TRP A 206       9.969  -7.204   1.608  1.00 98.43           C  
ATOM   1639  O   TRP A 206       7.170  -7.884   3.268  1.00 98.43           O  
ATOM   1640  CG  TRP A 206      11.245  -6.491   1.940  1.00 98.43           C  
ATOM   1641  CD1 TRP A 206      12.519  -6.931   1.708  1.00 98.43           C  
ATOM   1642  CD2 TRP A 206      11.370  -5.213   2.570  1.00 98.43           C  
ATOM   1643  CE2 TRP A 206      12.751  -4.939   2.689  1.00 98.43           C  
ATOM   1644  CE3 TRP A 206      10.448  -4.271   3.046  1.00 98.43           C  
ATOM   1645  NE1 TRP A 206      13.429  -6.001   2.156  1.00 98.43           N  
ATOM   1646  CH2 TRP A 206      12.308  -2.856   3.722  1.00 98.43           C  
ATOM   1647  CZ2 TRP A 206      13.231  -3.760   3.264  1.00 98.43           C  
ATOM   1648  CZ3 TRP A 206      10.928  -3.099   3.619  1.00 98.43           C  
ATOM   1649  N   ALA A 207       7.694  -9.320   1.586  1.00 97.87           N  
ATOM   1650  CA  ALA A 207       6.303  -9.646   1.284  1.00 97.87           C  
ATOM   1651  C   ALA A 207       5.608 -10.262   2.494  1.00 97.87           C  
ATOM   1652  CB  ALA A 207       6.226 -10.594   0.089  1.00 97.87           C  
ATOM   1653  O   ALA A 207       4.396 -10.112   2.665  1.00 97.87           O  
ATOM   1654  N   MET A 208       6.378 -10.933   3.331  1.00 98.28           N  
ATOM   1655  CA  MET A 208       5.807 -11.597   4.500  1.00 98.28           C  
ATOM   1656  C   MET A 208       5.887 -10.697   5.729  1.00 98.28           C  
ATOM   1657  CB  MET A 208       6.526 -12.919   4.772  1.00 98.28           C  
ATOM   1658  O   MET A 208       5.462 -11.087   6.818  1.00 98.28           O  
ATOM   1659  CG  MET A 208       6.338 -13.956   3.677  1.00 98.28           C  
ATOM   1660  SD  MET A 208       4.569 -14.284   3.316  1.00 98.28           S  
ATOM   1661  CE  MET A 208       4.424 -13.501   1.685  1.00 98.28           C  
ATOM   1662  N   SER A 209       6.365  -9.526   5.547  1.00 98.15           N  
ATOM   1663  CA  SER A 209       6.428  -8.587   6.663  1.00 98.15           C  
ATOM   1664  C   SER A 209       5.158  -7.747   6.751  1.00 98.15           C  
ATOM   1665  CB  SER A 209       7.646  -7.672   6.526  1.00 98.15           C  
ATOM   1666  O   SER A 209       4.261  -7.879   5.915  1.00 98.15           O  
ATOM   1667  OG  SER A 209       7.408  -6.659   5.563  1.00 98.15           O  
ATOM   1668  N   ASP A 210       5.119  -6.901   7.754  1.00 97.89           N  
ATOM   1669  CA  ASP A 210       3.961  -6.041   7.977  1.00 97.89           C  
ATOM   1670  C   ASP A 210       3.821  -5.008   6.862  1.00 97.89           C  
ATOM   1671  CB  ASP A 210       4.067  -5.340   9.333  1.00 97.89           C  
ATOM   1672  O   ASP A 210       2.750  -4.425   6.679  1.00 97.89           O  
ATOM   1673  CG  ASP A 210       3.862  -6.283  10.506  1.00 97.89           C  
ATOM   1674  OD1 ASP A 210       3.402  -7.426  10.296  1.00 97.89           O  
ATOM   1675  OD2 ASP A 210       4.162  -5.879  11.650  1.00 97.89           O  
ATOM   1676  N   ARG A 211       4.806  -4.871   6.058  1.00 97.51           N  
ATOM   1677  CA  ARG A 211       4.782  -3.898   4.971  1.00 97.51           C  
ATOM   1678  C   ARG A 211       3.765  -4.292   3.906  1.00 97.51           C  
ATOM   1679  CB  ARG A 211       6.171  -3.757   4.344  1.00 97.51           C  
ATOM   1680  O   ARG A 211       3.349  -3.458   3.099  1.00 97.51           O  
ATOM   1681  CG  ARG A 211       7.137  -2.922   5.168  1.00 97.51           C  
ATOM   1682  CD  ARG A 211       8.506  -2.826   4.508  1.00 97.51           C  
ATOM   1683  NE  ARG A 211       9.343  -1.816   5.146  1.00 97.51           N  
ATOM   1684  NH1 ARG A 211       9.776  -3.071   7.037  1.00 97.51           N  
ATOM   1685  NH2 ARG A 211      10.669  -0.971   6.821  1.00 97.51           N  
ATOM   1686  CZ  ARG A 211       9.928  -1.955   6.333  1.00 97.51           C  
ATOM   1687  N   ALA A 212       3.417  -5.547   3.931  1.00 97.92           N  
ATOM   1688  CA  ALA A 212       2.517  -6.053   2.898  1.00 97.92           C  
ATOM   1689  C   ALA A 212       1.064  -5.994   3.360  1.00 97.92           C  
ATOM   1690  CB  ALA A 212       2.893  -7.483   2.519  1.00 97.92           C  
ATOM   1691  O   ALA A 212       0.156  -6.390   2.625  1.00 97.92           O  
ATOM   1692  N   ILE A 213       0.792  -5.459   4.530  1.00 98.23           N  
ATOM   1693  CA  ILE A 213      -0.563  -5.233   5.022  1.00 98.23           C  
ATOM   1694  C   ILE A 213      -0.652  -3.856   5.676  1.00 98.23           C  
ATOM   1695  CB  ILE A 213      -0.992  -6.330   6.022  1.00 98.23           C  
ATOM   1696  O   ILE A 213      -1.033  -3.740   6.843  1.00 98.23           O  
ATOM   1697  CG1 ILE A 213       0.100  -6.547   7.077  1.00 98.23           C  
ATOM   1698  CG2 ILE A 213      -1.310  -7.636   5.287  1.00 98.23           C  
ATOM   1699  CD1 ILE A 213      -0.318  -7.462   8.220  1.00 98.23           C  
ATOM   1700  N   PRO A 214      -0.388  -2.842   4.876  1.00 98.08           N  
ATOM   1701  CA  PRO A 214      -0.412  -1.488   5.437  1.00 98.08           C  
ATOM   1702  C   PRO A 214      -1.763  -1.129   6.051  1.00 98.08           C  
ATOM   1703  CB  PRO A 214      -0.109  -0.600   4.227  1.00 98.08           C  
ATOM   1704  O   PRO A 214      -2.804  -1.589   5.575  1.00 98.08           O  
ATOM   1705  CG  PRO A 214      -0.636  -1.361   3.053  1.00 98.08           C  
ATOM   1706  CD  PRO A 214      -0.401  -2.825   3.289  1.00 98.08           C  
ATOM   1707  N   ARG A 215      -1.702  -0.328   7.040  1.00 97.37           N  
ATOM   1708  CA  ARG A 215      -2.928   0.195   7.632  1.00 97.37           C  
ATOM   1709  C   ARG A 215      -3.678   1.083   6.645  1.00 97.37           C  
ATOM   1710  CB  ARG A 215      -2.618   0.979   8.910  1.00 97.37           C  
ATOM   1711  O   ARG A 215      -4.910   1.064   6.595  1.00 97.37           O  
ATOM   1712  CG  ARG A 215      -3.831   1.652   9.530  1.00 97.37           C  
ATOM   1713  CD  ARG A 215      -4.949   0.656   9.806  1.00 97.37           C  
ATOM   1714  NE  ARG A 215      -6.122   1.308  10.381  1.00 97.37           N  
ATOM   1715  NH1 ARG A 215      -6.388   2.817   8.652  1.00 97.37           N  
ATOM   1716  NH2 ARG A 215      -7.834   2.838  10.430  1.00 97.37           N  
ATOM   1717  CZ  ARG A 215      -6.779   2.319   9.820  1.00 97.37           C  
ATOM   1718  N   SER A 216      -2.910   1.877   5.967  1.00 97.61           N  
ATOM   1719  CA  SER A 216      -3.435   2.863   5.028  1.00 97.61           C  
ATOM   1720  C   SER A 216      -2.413   3.193   3.945  1.00 97.61           C  
ATOM   1721  CB  SER A 216      -3.842   4.141   5.762  1.00 97.61           C  
ATOM   1722  O   SER A 216      -1.206   3.088   4.170  1.00 97.61           O  
ATOM   1723  OG  SER A 216      -4.184   5.163   4.842  1.00 97.61           O  
ATOM   1724  N   TYR A 217      -2.963   3.659   2.741  1.00 98.43           N  
ATOM   1725  CA  TYR A 217      -2.041   4.156   1.725  1.00 98.43           C  
ATOM   1726  C   TYR A 217      -1.253   5.353   2.243  1.00 98.43           C  
ATOM   1727  CB  TYR A 217      -2.801   4.542   0.453  1.00 98.43           C  
ATOM   1728  O   TYR A 217      -0.132   5.607   1.796  1.00 98.43           O  
ATOM   1729  CG  TYR A 217      -3.367   3.362  -0.299  1.00 98.43           C  
ATOM   1730  CD1 TYR A 217      -2.651   2.171  -0.405  1.00 98.43           C  
ATOM   1731  CD2 TYR A 217      -4.617   3.435  -0.904  1.00 98.43           C  
ATOM   1732  CE1 TYR A 217      -3.168   1.081  -1.098  1.00 98.43           C  
ATOM   1733  CE2 TYR A 217      -5.143   2.351  -1.599  1.00 98.43           C  
ATOM   1734  OH  TYR A 217      -4.929   0.105  -2.378  1.00 98.43           O  
ATOM   1735  CZ  TYR A 217      -4.413   1.181  -1.690  1.00 98.43           C  
ATOM   1736  N   ARG A 218      -1.722   6.067   3.200  1.00 97.88           N  
ATOM   1737  CA  ARG A 218      -1.173   7.312   3.728  1.00 97.88           C  
ATOM   1738  C   ARG A 218       0.031   7.043   4.625  1.00 97.88           C  
ATOM   1739  CB  ARG A 218      -2.242   8.085   4.503  1.00 97.88           C  
ATOM   1740  O   ARG A 218       0.775   7.965   4.966  1.00 97.88           O  
ATOM   1741  CG  ARG A 218      -3.439   8.494   3.660  1.00 97.88           C  
ATOM   1742  CD  ARG A 218      -4.469   9.262   4.478  1.00 97.88           C  
ATOM   1743  NE  ARG A 218      -5.089   8.416   5.494  1.00 97.88           N  
ATOM   1744  NH1 ARG A 218      -5.442  10.131   7.001  1.00 97.88           N  
ATOM   1745  NH2 ARG A 218      -6.084   7.992   7.520  1.00 97.88           N  
ATOM   1746  CZ  ARG A 218      -5.537   8.848   6.669  1.00 97.88           C  
ATOM   1747  N   MET A 219       0.144   5.773   5.103  1.00 97.81           N  
ATOM   1748  CA  MET A 219       1.140   5.448   6.120  1.00 97.81           C  
ATOM   1749  C   MET A 219       2.143   4.428   5.593  1.00 97.81           C  
ATOM   1750  CB  MET A 219       0.464   4.912   7.383  1.00 97.81           C  
ATOM   1751  O   MET A 219       2.576   3.539   6.328  1.00 97.81           O  
ATOM   1752  CG  MET A 219      -0.548   5.870   7.990  1.00 97.81           C  
ATOM   1753  SD  MET A 219      -1.406   5.157   9.447  1.00 97.81           S  
ATOM   1754  CE  MET A 219      -2.647   6.445   9.751  1.00 97.81           C  
ATOM   1755  N   MET A 220       2.403   4.419   4.333  1.00 97.86           N  
ATOM   1756  CA  MET A 220       3.402   3.518   3.765  1.00 97.86           C  
ATOM   1757  C   MET A 220       4.495   4.301   3.045  1.00 97.86           C  
ATOM   1758  CB  MET A 220       2.746   2.528   2.801  1.00 97.86           C  
ATOM   1759  O   MET A 220       4.256   5.411   2.566  1.00 97.86           O  
ATOM   1760  CG  MET A 220       2.100   3.185   1.592  1.00 97.86           C  
ATOM   1761  SD  MET A 220       1.283   1.972   0.484  1.00 97.86           S  
ATOM   1762  CE  MET A 220       0.713   3.077  -0.837  1.00 97.86           C  
ATOM   1763  N   GLN A 221       5.596   3.721   3.021  1.00 98.30           N  
ATOM   1764  CA  GLN A 221       6.688   4.274   2.227  1.00 98.30           C  
ATOM   1765  C   GLN A 221       6.472   4.014   0.739  1.00 98.30           C  
ATOM   1766  CB  GLN A 221       8.028   3.689   2.674  1.00 98.30           C  
ATOM   1767  O   GLN A 221       5.691   3.137   0.363  1.00 98.30           O  
ATOM   1768  CG  GLN A 221       8.449   4.115   4.074  1.00 98.30           C  
ATOM   1769  CD  GLN A 221       9.762   3.491   4.508  1.00 98.30           C  
ATOM   1770  NE2 GLN A 221      10.866   4.170   4.215  1.00 98.30           N  
ATOM   1771  OE1 GLN A 221       9.784   2.408   5.101  1.00 98.30           O  
ATOM   1772  N   GLY A 222       7.130   4.805  -0.099  1.00 98.32           N  
ATOM   1773  CA  GLY A 222       7.247   4.596  -1.533  1.00 98.32           C  
ATOM   1774  C   GLY A 222       8.680   4.635  -2.028  1.00 98.32           C  
ATOM   1775  O   GLY A 222       9.480   5.450  -1.563  1.00 98.32           O  
ATOM   1776  N   PHE A 223       8.972   3.675  -3.001  1.00 98.50           N  
ATOM   1777  CA  PHE A 223      10.325   3.574  -3.534  1.00 98.50           C  
ATOM   1778  C   PHE A 223      10.303   3.483  -5.055  1.00 98.50           C  
ATOM   1779  CB  PHE A 223      11.047   2.357  -2.946  1.00 98.50           C  
ATOM   1780  O   PHE A 223       9.414   2.851  -5.631  1.00 98.50           O  
ATOM   1781  CG  PHE A 223      11.065   2.331  -1.441  1.00 98.50           C  
ATOM   1782  CD1 PHE A 223      12.085   2.956  -0.734  1.00 98.50           C  
ATOM   1783  CD2 PHE A 223      10.062   1.682  -0.734  1.00 98.50           C  
ATOM   1784  CE1 PHE A 223      12.105   2.933   0.658  1.00 98.50           C  
ATOM   1785  CE2 PHE A 223      10.075   1.656   0.658  1.00 98.50           C  
ATOM   1786  CZ  PHE A 223      11.098   2.281   1.352  1.00 98.50           C  
ATOM   1787  N   GLY A 224      11.253   4.109  -5.651  1.00 96.76           N  
ATOM   1788  CA  GLY A 224      11.416   3.921  -7.084  1.00 96.76           C  
ATOM   1789  C   GLY A 224      11.898   2.531  -7.453  1.00 96.76           C  
ATOM   1790  O   GLY A 224      11.643   2.053  -8.560  1.00 96.76           O  
ATOM   1791  N   VAL A 225      12.479   1.738  -6.494  1.00 97.01           N  
ATOM   1792  CA  VAL A 225      12.963   0.362  -6.536  1.00 97.01           C  
ATOM   1793  C   VAL A 225      14.239   0.289  -7.373  1.00 97.01           C  
ATOM   1794  CB  VAL A 225      11.896  -0.598  -7.107  1.00 97.01           C  
ATOM   1795  O   VAL A 225      15.287  -0.138  -6.883  1.00 97.01           O  
ATOM   1796  CG1 VAL A 225      12.474  -2.001  -7.289  1.00 97.01           C  
ATOM   1797  CG2 VAL A 225      10.671  -0.636  -6.195  1.00 97.01           C  
ATOM   1798  N   ASN A 226      14.291   0.934  -8.568  1.00 98.02           N  
ATOM   1799  CA  ASN A 226      15.409   0.817  -9.497  1.00 98.02           C  
ATOM   1800  C   ASN A 226      16.424   1.939  -9.298  1.00 98.02           C  
ATOM   1801  CB  ASN A 226      14.908   0.805 -10.943  1.00 98.02           C  
ATOM   1802  O   ASN A 226      16.126   2.942  -8.647  1.00 98.02           O  
ATOM   1803  CG  ASN A 226      13.901  -0.298 -11.203  1.00 98.02           C  
ATOM   1804  ND2 ASN A 226      14.393  -1.513 -11.413  1.00 98.02           N  
ATOM   1805  OD1 ASN A 226      12.690  -0.060 -11.216  1.00 98.02           O  
ATOM   1806  N   THR A 227      17.581   1.685  -9.792  1.00 98.27           N  
ATOM   1807  CA  THR A 227      18.609   2.719  -9.847  1.00 98.27           C  
ATOM   1808  C   THR A 227      18.424   3.600 -11.079  1.00 98.27           C  
ATOM   1809  CB  THR A 227      20.020   2.103  -9.859  1.00 98.27           C  
ATOM   1810  O   THR A 227      18.403   3.102 -12.207  1.00 98.27           O  
ATOM   1811  CG2 THR A 227      21.093   3.187  -9.850  1.00 98.27           C  
ATOM   1812  OG1 THR A 227      20.184   1.275  -8.702  1.00 98.27           O  
ATOM   1813  N   PHE A 228      18.232   4.891 -10.885  1.00 98.36           N  
ATOM   1814  CA  PHE A 228      18.171   5.908 -11.929  1.00 98.36           C  
ATOM   1815  C   PHE A 228      19.453   6.731 -11.959  1.00 98.36           C  
ATOM   1816  CB  PHE A 228      16.962   6.825 -11.718  1.00 98.36           C  
ATOM   1817  O   PHE A 228      20.375   6.482 -11.180  1.00 98.36           O  
ATOM   1818  CG  PHE A 228      15.638   6.114 -11.806  1.00 98.36           C  
ATOM   1819  CD1 PHE A 228      14.934   6.072 -13.003  1.00 98.36           C  
ATOM   1820  CD2 PHE A 228      15.098   5.488 -10.690  1.00 98.36           C  
ATOM   1821  CE1 PHE A 228      13.709   5.415 -13.087  1.00 98.36           C  
ATOM   1822  CE2 PHE A 228      13.874   4.830 -10.766  1.00 98.36           C  
ATOM   1823  CZ  PHE A 228      13.181   4.795 -11.965  1.00 98.36           C  
ATOM   1824  N   THR A 229      19.517   7.643 -12.904  1.00 98.03           N  
ATOM   1825  CA  THR A 229      20.660   8.549 -12.923  1.00 98.03           C  
ATOM   1826  C   THR A 229      20.197  10.003 -12.956  1.00 98.03           C  
ATOM   1827  CB  THR A 229      21.572   8.271 -14.132  1.00 98.03           C  
ATOM   1828  O   THR A 229      19.090  10.298 -13.411  1.00 98.03           O  
ATOM   1829  CG2 THR A 229      22.024   6.815 -14.157  1.00 98.03           C  
ATOM   1830  OG1 THR A 229      20.856   8.558 -15.340  1.00 98.03           O  
ATOM   1831  N   LEU A 230      21.041  10.843 -12.397  1.00 97.70           N  
ATOM   1832  CA  LEU A 230      20.929  12.291 -12.528  1.00 97.70           C  
ATOM   1833  C   LEU A 230      22.156  12.870 -13.226  1.00 97.70           C  
ATOM   1834  CB  LEU A 230      20.755  12.943 -11.154  1.00 97.70           C  
ATOM   1835  O   LEU A 230      23.273  12.385 -13.031  1.00 97.70           O  
ATOM   1836  CG  LEU A 230      19.523  12.518 -10.353  1.00 97.70           C  
ATOM   1837  CD1 LEU A 230      19.490  13.237  -9.009  1.00 97.70           C  
ATOM   1838  CD2 LEU A 230      18.249  12.795 -11.145  1.00 97.70           C  
ATOM   1839  N   VAL A 231      21.929  13.926 -14.074  1.00 94.85           N  
ATOM   1840  CA  VAL A 231      23.019  14.597 -14.774  1.00 94.85           C  
ATOM   1841  C   VAL A 231      22.989  16.092 -14.465  1.00 94.85           C  
ATOM   1842  CB  VAL A 231      22.941  14.366 -16.300  1.00 94.85           C  
ATOM   1843  O   VAL A 231      21.941  16.733 -14.570  1.00 94.85           O  
ATOM   1844  CG1 VAL A 231      24.117  15.036 -17.008  1.00 94.85           C  
ATOM   1845  CG2 VAL A 231      22.907  12.871 -16.612  1.00 94.85           C  
ATOM   1846  N   ASN A 232      24.143  16.556 -14.071  1.00 92.96           N  
ATOM   1847  CA  ASN A 232      24.205  17.971 -13.720  1.00 92.96           C  
ATOM   1848  C   ASN A 232      24.583  18.831 -14.922  1.00 92.96           C  
ATOM   1849  CB  ASN A 232      25.192  18.197 -12.573  1.00 92.96           C  
ATOM   1850  O   ASN A 232      24.679  18.330 -16.044  1.00 92.96           O  
ATOM   1851  CG  ASN A 232      26.627  17.915 -12.974  1.00 92.96           C  
ATOM   1852  ND2 ASN A 232      27.508  17.805 -11.987  1.00 92.96           N  
ATOM   1853  OD1 ASN A 232      26.941  17.798 -14.162  1.00 92.96           O  
ATOM   1854  N   ALA A 233      24.766  20.140 -14.693  1.00 89.48           N  
ATOM   1855  CA  ALA A 233      25.008  21.126 -15.744  1.00 89.48           C  
ATOM   1856  C   ALA A 233      26.362  20.897 -16.409  1.00 89.48           C  
ATOM   1857  CB  ALA A 233      24.930  22.540 -15.175  1.00 89.48           C  
ATOM   1858  O   ALA A 233      26.574  21.299 -17.556  1.00 89.48           O  
ATOM   1859  N   ALA A 234      27.291  20.262 -15.681  1.00 89.67           N  
ATOM   1860  CA  ALA A 234      28.620  19.971 -16.211  1.00 89.67           C  
ATOM   1861  C   ALA A 234      28.620  18.670 -17.010  1.00 89.67           C  
ATOM   1862  CB  ALA A 234      29.640  19.895 -15.078  1.00 89.67           C  
ATOM   1863  O   ALA A 234      29.651  18.268 -17.553  1.00 89.67           O  
ATOM   1864  N   GLY A 235      27.532  17.999 -17.070  1.00 89.22           N  
ATOM   1865  CA  GLY A 235      27.429  16.741 -17.794  1.00 89.22           C  
ATOM   1866  C   GLY A 235      27.900  15.547 -16.985  1.00 89.22           C  
ATOM   1867  O   GLY A 235      28.190  14.488 -17.545  1.00 89.22           O  
ATOM   1868  N   GLU A 236      28.001  15.751 -15.677  1.00 93.07           N  
ATOM   1869  CA  GLU A 236      28.426  14.672 -14.791  1.00 93.07           C  
ATOM   1870  C   GLU A 236      27.237  13.832 -14.333  1.00 93.07           C  
ATOM   1871  CB  GLU A 236      29.171  15.234 -13.577  1.00 93.07           C  
ATOM   1872  O   GLU A 236      26.201  14.374 -13.943  1.00 93.07           O  
ATOM   1873  CG  GLU A 236      30.433  16.007 -13.934  1.00 93.07           C  
ATOM   1874  CD  GLU A 236      31.047  16.733 -12.748  1.00 93.07           C  
ATOM   1875  OE1 GLU A 236      32.232  17.130 -12.826  1.00 93.07           O  
ATOM   1876  OE2 GLU A 236      30.338  16.905 -11.731  1.00 93.07           O  
ATOM   1877  N   ARG A 237      27.428  12.538 -14.296  1.00 95.59           N  
ATOM   1878  CA  ARG A 237      26.357  11.599 -13.980  1.00 95.59           C  
ATOM   1879  C   ARG A 237      26.536  11.016 -12.582  1.00 95.59           C  
ATOM   1880  CB  ARG A 237      26.305  10.473 -15.014  1.00 95.59           C  
ATOM   1881  O   ARG A 237      27.660  10.736 -12.159  1.00 95.59           O  
ATOM   1882  CG  ARG A 237      25.150   9.505 -14.814  1.00 95.59           C  
ATOM   1883  CD  ARG A 237      25.056   8.496 -15.950  1.00 95.59           C  
ATOM   1884  NE  ARG A 237      26.166   7.547 -15.922  1.00 95.59           N  
ATOM   1885  NH1 ARG A 237      25.509   6.405 -17.820  1.00 95.59           N  
ATOM   1886  NH2 ARG A 237      27.400   5.769 -16.690  1.00 95.59           N  
ATOM   1887  CZ  ARG A 237      26.356   6.576 -16.811  1.00 95.59           C  
ATOM   1888  N   SER A 238      25.385  10.841 -11.862  1.00 97.64           N  
ATOM   1889  CA  SER A 238      25.317  10.143 -10.582  1.00 97.64           C  
ATOM   1890  C   SER A 238      24.160   9.150 -10.555  1.00 97.64           C  
ATOM   1891  CB  SER A 238      25.169  11.142  -9.434  1.00 97.64           C  
ATOM   1892  O   SER A 238      23.130   9.371 -11.194  1.00 97.64           O  
ATOM   1893  OG  SER A 238      26.254  12.054  -9.418  1.00 97.64           O  
ATOM   1894  N   PHE A 239      24.358   8.021  -9.769  1.00 98.55           N  
ATOM   1895  CA  PHE A 239      23.291   7.051  -9.557  1.00 98.55           C  
ATOM   1896  C   PHE A 239      22.419   7.455  -8.374  1.00 98.55           C  
ATOM   1897  CB  PHE A 239      23.872   5.652  -9.327  1.00 98.55           C  
ATOM   1898  O   PHE A 239      22.925   7.945  -7.362  1.00 98.55           O  
ATOM   1899  CG  PHE A 239      24.657   5.121 -10.496  1.00 98.55           C  
ATOM   1900  CD1 PHE A 239      24.009   4.551 -11.585  1.00 98.55           C  
ATOM   1901  CD2 PHE A 239      26.044   5.193 -10.506  1.00 98.55           C  
ATOM   1902  CE1 PHE A 239      24.733   4.059 -12.669  1.00 98.55           C  
ATOM   1903  CE2 PHE A 239      26.774   4.703 -11.585  1.00 98.55           C  
ATOM   1904  CZ  PHE A 239      26.117   4.136 -12.665  1.00 98.55           C  
ATOM   1905  N   VAL A 240      21.057   7.179  -8.624  1.00 98.47           N  
ATOM   1906  CA  VAL A 240      20.192   7.612  -7.531  1.00 98.47           C  
ATOM   1907  C   VAL A 240      19.070   6.596  -7.327  1.00 98.47           C  
ATOM   1908  CB  VAL A 240      19.600   9.014  -7.798  1.00 98.47           C  
ATOM   1909  O   VAL A 240      18.678   5.897  -8.264  1.00 98.47           O  
ATOM   1910  CG1 VAL A 240      20.709  10.058  -7.900  1.00 98.47           C  
ATOM   1911  CG2 VAL A 240      18.753   9.002  -9.069  1.00 98.47           C  
ATOM   1912  N   LYS A 241      18.552   6.499  -6.121  1.00 98.46           N  
ATOM   1913  CA  LYS A 241      17.290   5.866  -5.749  1.00 98.46           C  
ATOM   1914  C   LYS A 241      16.357   6.861  -5.064  1.00 98.46           C  
ATOM   1915  CB  LYS A 241      17.540   4.667  -4.834  1.00 98.46           C  
ATOM   1916  O   LYS A 241      16.782   7.615  -4.186  1.00 98.46           O  
ATOM   1917  CG  LYS A 241      18.109   3.450  -5.549  1.00 98.46           C  
ATOM   1918  CD  LYS A 241      18.050   2.207  -4.670  1.00 98.46           C  
ATOM   1919  CE  LYS A 241      18.431   0.954  -5.447  1.00 98.46           C  
ATOM   1920  NZ  LYS A 241      18.228  -0.283  -4.636  1.00 98.46           N  
ATOM   1921  N   PHE A 242      15.124   6.856  -5.462  1.00 98.46           N  
ATOM   1922  CA  PHE A 242      14.137   7.793  -4.939  1.00 98.46           C  
ATOM   1923  C   PHE A 242      13.372   7.179  -3.773  1.00 98.46           C  
ATOM   1924  CB  PHE A 242      13.161   8.218  -6.042  1.00 98.46           C  
ATOM   1925  O   PHE A 242      12.986   6.010  -3.823  1.00 98.46           O  
ATOM   1926  CG  PHE A 242      13.814   8.956  -7.179  1.00 98.46           C  
ATOM   1927  CD1 PHE A 242      14.100  10.311  -7.073  1.00 98.46           C  
ATOM   1928  CD2 PHE A 242      14.141   8.293  -8.355  1.00 98.46           C  
ATOM   1929  CE1 PHE A 242      14.705  10.997  -8.124  1.00 98.46           C  
ATOM   1930  CE2 PHE A 242      14.745   8.972  -9.410  1.00 98.46           C  
ATOM   1931  CZ  PHE A 242      15.025  10.324  -9.292  1.00 98.46           C  
ATOM   1932  N   HIS A 243      13.105   7.984  -2.730  1.00 98.62           N  
ATOM   1933  CA  HIS A 243      12.432   7.552  -1.510  1.00 98.62           C  
ATOM   1934  C   HIS A 243      11.329   8.528  -1.114  1.00 98.62           C  
ATOM   1935  CB  HIS A 243      13.438   7.405  -0.367  1.00 98.62           C  
ATOM   1936  O   HIS A 243      11.530   9.745  -1.146  1.00 98.62           O  
ATOM   1937  CG  HIS A 243      14.421   6.296  -0.572  1.00 98.62           C  
ATOM   1938  CD2 HIS A 243      15.359   6.105  -1.529  1.00 98.62           C  
ATOM   1939  ND1 HIS A 243      14.506   5.212   0.274  1.00 98.62           N  
ATOM   1940  CE1 HIS A 243      15.457   4.400  -0.156  1.00 98.62           C  
ATOM   1941  NE2 HIS A 243      15.990   4.919  -1.249  1.00 98.62           N  
ATOM   1942  N   SER A 244      10.150   7.960  -0.803  1.00 98.61           N  
ATOM   1943  CA  SER A 244       9.059   8.716  -0.197  1.00 98.61           C  
ATOM   1944  C   SER A 244       8.712   8.174   1.186  1.00 98.61           C  
ATOM   1945  CB  SER A 244       7.820   8.681  -1.092  1.00 98.61           C  
ATOM   1946  O   SER A 244       8.379   6.996   1.331  1.00 98.61           O  
ATOM   1947  OG  SER A 244       8.119   9.183  -2.384  1.00 98.61           O  
ATOM   1948  N   THR A 245       8.865   9.013   2.205  1.00 98.44           N  
ATOM   1949  CA  THR A 245       8.601   8.617   3.584  1.00 98.44           C  
ATOM   1950  C   THR A 245       7.407   9.382   4.148  1.00 98.44           C  
ATOM   1951  CB  THR A 245       9.833   8.852   4.478  1.00 98.44           C  
ATOM   1952  O   THR A 245       7.416  10.614   4.190  1.00 98.44           O  
ATOM   1953  CG2 THR A 245       9.585   8.354   5.898  1.00 98.44           C  
ATOM   1954  OG1 THR A 245      10.956   8.153   3.927  1.00 98.44           O  
ATOM   1955  N   PRO A 246       6.349   8.603   4.584  1.00 98.11           N  
ATOM   1956  CA  PRO A 246       5.147   9.281   5.075  1.00 98.11           C  
ATOM   1957  C   PRO A 246       5.381  10.016   6.393  1.00 98.11           C  
ATOM   1958  CB  PRO A 246       4.148   8.136   5.260  1.00 98.11           C  
ATOM   1959  O   PRO A 246       6.001   9.469   7.308  1.00 98.11           O  
ATOM   1960  CG  PRO A 246       4.988   6.945   5.590  1.00 98.11           C  
ATOM   1961  CD  PRO A 246       6.266   7.029   4.805  1.00 98.11           C  
ATOM   1962  N   VAL A 247       4.795  11.190   6.509  1.00 97.40           N  
ATOM   1963  CA  VAL A 247       4.911  12.021   7.704  1.00 97.40           C  
ATOM   1964  C   VAL A 247       4.139  11.380   8.855  1.00 97.40           C  
ATOM   1965  CB  VAL A 247       4.395  13.455   7.450  1.00 97.40           C  
ATOM   1966  O   VAL A 247       4.552  11.472  10.014  1.00 97.40           O  
ATOM   1967  CG1 VAL A 247       4.285  14.229   8.762  1.00 97.40           C  
ATOM   1968  CG2 VAL A 247       5.312  14.185   6.470  1.00 97.40           C  
ATOM   1969  N   LEU A 248       3.137  10.597   8.526  1.00 96.32           N  
ATOM   1970  CA  LEU A 248       2.281   9.967   9.525  1.00 96.32           C  
ATOM   1971  C   LEU A 248       2.943   8.720  10.100  1.00 96.32           C  
ATOM   1972  CB  LEU A 248       0.924   9.604   8.916  1.00 96.32           C  
ATOM   1973  O   LEU A 248       2.409   8.096  11.021  1.00 96.32           O  
ATOM   1974  CG  LEU A 248       0.007  10.774   8.557  1.00 96.32           C  
ATOM   1975  CD1 LEU A 248      -1.260  10.265   7.877  1.00 96.32           C  
ATOM   1976  CD2 LEU A 248      -0.337  11.586   9.801  1.00 96.32           C  
ATOM   1977  N   GLY A 249       4.058   8.363   9.552  1.00 96.98           N  
ATOM   1978  CA  GLY A 249       4.730   7.143   9.971  1.00 96.98           C  
ATOM   1979  C   GLY A 249       4.326   5.929   9.156  1.00 96.98           C  
ATOM   1980  O   GLY A 249       3.346   5.974   8.410  1.00 96.98           O  
ATOM   1981  N   VAL A 250       5.131   4.856   9.296  1.00 97.85           N  
ATOM   1982  CA  VAL A 250       4.846   3.584   8.640  1.00 97.85           C  
ATOM   1983  C   VAL A 250       4.138   2.646   9.615  1.00 97.85           C  
ATOM   1984  CB  VAL A 250       6.134   2.921   8.103  1.00 97.85           C  
ATOM   1985  O   VAL A 250       4.715   2.240  10.625  1.00 97.85           O  
ATOM   1986  CG1 VAL A 250       5.809   1.613   7.384  1.00 97.85           C  
ATOM   1987  CG2 VAL A 250       6.877   3.877   7.171  1.00 97.85           C  
ATOM   1988  N   HIS A 251       2.840   2.352   9.273  1.00 97.38           N  
ATOM   1989  CA  HIS A 251       2.020   1.510  10.136  1.00 97.38           C  
ATOM   1990  C   HIS A 251       1.344   0.398   9.341  1.00 97.38           C  
ATOM   1991  CB  HIS A 251       0.967   2.351  10.861  1.00 97.38           C  
ATOM   1992  O   HIS A 251       1.134   0.532   8.133  1.00 97.38           O  
ATOM   1993  CG  HIS A 251       1.547   3.444  11.702  1.00 97.38           C  
ATOM   1994  CD2 HIS A 251       1.474   4.790  11.584  1.00 97.38           C  
ATOM   1995  ND1 HIS A 251       2.313   3.194  12.820  1.00 97.38           N  
ATOM   1996  CE1 HIS A 251       2.686   4.345  13.356  1.00 97.38           C  
ATOM   1997  NE2 HIS A 251       2.190   5.328  12.625  1.00 97.38           N  
ATOM   1998  N   SER A 252       1.039  -0.681   9.993  1.00 97.72           N  
ATOM   1999  CA  SER A 252       0.388  -1.821   9.356  1.00 97.72           C  
ATOM   2000  C   SER A 252      -0.782  -2.328  10.193  1.00 97.72           C  
ATOM   2001  CB  SER A 252       1.391  -2.953   9.129  1.00 97.72           C  
ATOM   2002  O   SER A 252      -0.922  -1.961  11.361  1.00 97.72           O  
ATOM   2003  OG  SER A 252       1.884  -3.444  10.364  1.00 97.72           O  
ATOM   2004  N   LEU A 253      -1.669  -3.016   9.517  1.00 97.97           N  
ATOM   2005  CA  LEU A 253      -2.662  -3.820  10.222  1.00 97.97           C  
ATOM   2006  C   LEU A 253      -2.012  -5.030  10.883  1.00 97.97           C  
ATOM   2007  CB  LEU A 253      -3.762  -4.278   9.260  1.00 97.97           C  
ATOM   2008  O   LEU A 253      -0.848  -5.338  10.616  1.00 97.97           O  
ATOM   2009  CG  LEU A 253      -4.517  -3.173   8.519  1.00 97.97           C  
ATOM   2010  CD1 LEU A 253      -5.278  -3.756   7.332  1.00 97.97           C  
ATOM   2011  CD2 LEU A 253      -5.467  -2.447   9.465  1.00 97.97           C  
ATOM   2012  N   VAL A 254      -2.762  -5.672  11.816  1.00 97.33           N  
ATOM   2013  CA  VAL A 254      -2.373  -7.021  12.214  1.00 97.33           C  
ATOM   2014  C   VAL A 254      -3.112  -8.046  11.357  1.00 97.33           C  
ATOM   2015  CB  VAL A 254      -2.656  -7.274  13.712  1.00 97.33           C  
ATOM   2016  O   VAL A 254      -4.155  -7.741  10.774  1.00 97.33           O  
ATOM   2017  CG1 VAL A 254      -1.813  -6.348  14.585  1.00 97.33           C  
ATOM   2018  CG2 VAL A 254      -4.143  -7.090  14.012  1.00 97.33           C  
ATOM   2019  N   TRP A 255      -2.544  -9.231  11.279  1.00 96.87           N  
ATOM   2020  CA  TRP A 255      -2.964 -10.175  10.248  1.00 96.87           C  
ATOM   2021  C   TRP A 255      -4.455 -10.475  10.359  1.00 96.87           C  
ATOM   2022  CB  TRP A 255      -2.160 -11.475  10.349  1.00 96.87           C  
ATOM   2023  O   TRP A 255      -5.187 -10.388   9.370  1.00 96.87           O  
ATOM   2024  CG  TRP A 255      -2.620 -12.549   9.410  1.00 96.87           C  
ATOM   2025  CD1 TRP A 255      -2.873 -13.858   9.716  1.00 96.87           C  
ATOM   2026  CD2 TRP A 255      -2.876 -12.408   8.010  1.00 96.87           C  
ATOM   2027  CE2 TRP A 255      -3.283 -13.672   7.529  1.00 96.87           C  
ATOM   2028  CE3 TRP A 255      -2.802 -11.333   7.114  1.00 96.87           C  
ATOM   2029  NE1 TRP A 255      -3.272 -14.538   8.589  1.00 96.87           N  
ATOM   2030  CH2 TRP A 255      -3.534 -12.822   5.335  1.00 96.87           C  
ATOM   2031  CZ2 TRP A 255      -3.615 -13.891   6.190  1.00 96.87           C  
ATOM   2032  CZ3 TRP A 255      -3.133 -11.552   5.781  1.00 96.87           C  
ATOM   2033  N   ASP A 256      -4.870 -10.817  11.547  1.00 97.18           N  
ATOM   2034  CA  ASP A 256      -6.277 -11.167  11.716  1.00 97.18           C  
ATOM   2035  C   ASP A 256      -7.185 -10.017  11.288  1.00 97.18           C  
ATOM   2036  CB  ASP A 256      -6.564 -11.552  13.169  1.00 97.18           C  
ATOM   2037  O   ASP A 256      -8.206 -10.235  10.632  1.00 97.18           O  
ATOM   2038  CG  ASP A 256      -8.024 -11.891  13.415  1.00 97.18           C  
ATOM   2039  OD1 ASP A 256      -8.777 -11.024  13.907  1.00 97.18           O  
ATOM   2040  OD2 ASP A 256      -8.423 -13.038  13.116  1.00 97.18           O  
ATOM   2041  N   GLU A 257      -6.841  -8.855  11.614  1.00 97.76           N  
ATOM   2042  CA  GLU A 257      -7.593  -7.665  11.227  1.00 97.76           C  
ATOM   2043  C   GLU A 257      -7.653  -7.519   9.709  1.00 97.76           C  
ATOM   2044  CB  GLU A 257      -6.976  -6.412  11.853  1.00 97.76           C  
ATOM   2045  O   GLU A 257      -8.717  -7.255   9.147  1.00 97.76           O  
ATOM   2046  CG  GLU A 257      -7.767  -5.139  11.588  1.00 97.76           C  
ATOM   2047  CD  GLU A 257      -7.198  -3.921  12.298  1.00 97.76           C  
ATOM   2048  OE1 GLU A 257      -7.932  -2.921  12.470  1.00 97.76           O  
ATOM   2049  OE2 GLU A 257      -6.009  -3.966  12.685  1.00 97.76           O  
ATOM   2050  N   ALA A 258      -6.525  -7.658   9.049  1.00 97.88           N  
ATOM   2051  CA  ALA A 258      -6.472  -7.568   7.592  1.00 97.88           C  
ATOM   2052  C   ALA A 258      -7.396  -8.595   6.944  1.00 97.88           C  
ATOM   2053  CB  ALA A 258      -5.040  -7.761   7.099  1.00 97.88           C  
ATOM   2054  O   ALA A 258      -8.143  -8.271   6.018  1.00 97.88           O  
ATOM   2055  N   LEU A 259      -7.418  -9.809   7.449  1.00 96.32           N  
ATOM   2056  CA  LEU A 259      -8.246 -10.889   6.925  1.00 96.32           C  
ATOM   2057  C   LEU A 259      -9.727 -10.556   7.066  1.00 96.32           C  
ATOM   2058  CB  LEU A 259      -7.935 -12.202   7.650  1.00 96.32           C  
ATOM   2059  O   LEU A 259     -10.495 -10.706   6.113  1.00 96.32           O  
ATOM   2060  CG  LEU A 259      -6.601 -12.866   7.307  1.00 96.32           C  
ATOM   2061  CD1 LEU A 259      -6.339 -14.043   8.241  1.00 96.32           C  
ATOM   2062  CD2 LEU A 259      -6.587 -13.319   5.851  1.00 96.32           C  
ATOM   2063  N   LYS A 260     -10.109 -10.106   8.152  1.00 97.62           N  
ATOM   2064  CA  LYS A 260     -11.513  -9.806   8.418  1.00 97.62           C  
ATOM   2065  C   LYS A 260     -11.975  -8.589   7.621  1.00 97.62           C  
ATOM   2066  CB  LYS A 260     -11.738  -9.570   9.912  1.00 97.62           C  
ATOM   2067  O   LYS A 260     -13.078  -8.584   7.069  1.00 97.62           O  
ATOM   2068  CG  LYS A 260     -11.669 -10.834  10.756  1.00 97.62           C  
ATOM   2069  CD  LYS A 260     -11.860 -10.530  12.236  1.00 97.62           C  
ATOM   2070  CE  LYS A 260     -11.863 -11.801  13.073  1.00 97.62           C  
ATOM   2071  NZ  LYS A 260     -11.914 -11.501  14.536  1.00 97.62           N  
ATOM   2072  N   LEU A 261     -11.112  -7.570   7.557  1.00 97.52           N  
ATOM   2073  CA  LEU A 261     -11.463  -6.380   6.789  1.00 97.52           C  
ATOM   2074  C   LEU A 261     -11.704  -6.730   5.324  1.00 97.52           C  
ATOM   2075  CB  LEU A 261     -10.358  -5.326   6.899  1.00 97.52           C  
ATOM   2076  O   LEU A 261     -12.585  -6.155   4.681  1.00 97.52           O  
ATOM   2077  CG  LEU A 261     -10.398  -4.428   8.136  1.00 97.52           C  
ATOM   2078  CD1 LEU A 261      -9.124  -3.596   8.229  1.00 97.52           C  
ATOM   2079  CD2 LEU A 261     -11.629  -3.529   8.104  1.00 97.52           C  
ATOM   2080  N   ALA A 262     -10.891  -7.635   4.815  1.00 96.67           N  
ATOM   2081  CA  ALA A 262     -11.037  -8.048   3.421  1.00 96.67           C  
ATOM   2082  C   ALA A 262     -12.455  -8.533   3.138  1.00 96.67           C  
ATOM   2083  CB  ALA A 262     -10.026  -9.140   3.081  1.00 96.67           C  
ATOM   2084  O   ALA A 262     -12.958  -8.384   2.022  1.00 96.67           O  
ATOM   2085  N   GLY A 263     -13.146  -9.040   4.117  1.00 96.04           N  
ATOM   2086  CA  GLY A 263     -14.519  -9.496   3.970  1.00 96.04           C  
ATOM   2087  C   GLY A 263     -15.542  -8.450   4.374  1.00 96.04           C  
ATOM   2088  O   GLY A 263     -16.576  -8.301   3.720  1.00 96.04           O  
ATOM   2089  N   GLN A 264     -15.242  -7.693   5.390  1.00 96.40           N  
ATOM   2090  CA  GLN A 264     -16.183  -6.730   5.951  1.00 96.40           C  
ATOM   2091  C   GLN A 264     -16.254  -5.468   5.097  1.00 96.40           C  
ATOM   2092  CB  GLN A 264     -15.794  -6.371   7.386  1.00 96.40           C  
ATOM   2093  O   GLN A 264     -17.335  -4.916   4.883  1.00 96.40           O  
ATOM   2094  CG  GLN A 264     -15.996  -7.507   8.380  1.00 96.40           C  
ATOM   2095  CD  GLN A 264     -15.371  -7.221   9.733  1.00 96.40           C  
ATOM   2096  NE2 GLN A 264     -15.688  -8.052  10.720  1.00 96.40           N  
ATOM   2097  OE1 GLN A 264     -14.609  -6.262   9.889  1.00 96.40           O  
ATOM   2098  N   ASP A 265     -15.087  -5.041   4.578  1.00 96.65           N  
ATOM   2099  CA  ASP A 265     -14.970  -3.853   3.739  1.00 96.65           C  
ATOM   2100  C   ASP A 265     -13.819  -3.994   2.745  1.00 96.65           C  
ATOM   2101  CB  ASP A 265     -14.772  -2.604   4.600  1.00 96.65           C  
ATOM   2102  O   ASP A 265     -12.712  -3.515   2.998  1.00 96.65           O  
ATOM   2103  CG  ASP A 265     -14.813  -1.316   3.797  1.00 96.65           C  
ATOM   2104  OD1 ASP A 265     -15.052  -1.370   2.571  1.00 96.65           O  
ATOM   2105  OD2 ASP A 265     -14.601  -0.239   4.394  1.00 96.65           O  
ATOM   2106  N   PRO A 266     -14.049  -4.611   1.591  1.00 97.09           N  
ATOM   2107  CA  PRO A 266     -12.979  -4.911   0.636  1.00 97.09           C  
ATOM   2108  C   PRO A 266     -12.355  -3.654   0.035  1.00 97.09           C  
ATOM   2109  CB  PRO A 266     -13.687  -5.737  -0.440  1.00 97.09           C  
ATOM   2110  O   PRO A 266     -11.300  -3.727  -0.601  1.00 97.09           O  
ATOM   2111  CG  PRO A 266     -15.127  -5.352  -0.331  1.00 97.09           C  
ATOM   2112  CD  PRO A 266     -15.441  -5.081   1.112  1.00 97.09           C  
ATOM   2113  N   ASP A 267     -12.952  -2.449   0.328  1.00 97.38           N  
ATOM   2114  CA  ASP A 267     -12.484  -1.191  -0.244  1.00 97.38           C  
ATOM   2115  C   ASP A 267     -11.883  -0.288   0.831  1.00 97.38           C  
ATOM   2116  CB  ASP A 267     -13.628  -0.468  -0.959  1.00 97.38           C  
ATOM   2117  O   ASP A 267     -11.873   0.936   0.687  1.00 97.38           O  
ATOM   2118  CG  ASP A 267     -14.288  -1.317  -2.031  1.00 97.38           C  
ATOM   2119  OD1 ASP A 267     -13.578  -1.843  -2.915  1.00 97.38           O  
ATOM   2120  OD2 ASP A 267     -15.529  -1.458  -1.993  1.00 97.38           O  
ATOM   2121  N   PHE A 268     -11.424  -0.828   1.844  1.00 97.65           N  
ATOM   2122  CA  PHE A 268     -11.017  -0.136   3.061  1.00 97.65           C  
ATOM   2123  C   PHE A 268      -9.951   0.911   2.758  1.00 97.65           C  
ATOM   2124  CB  PHE A 268     -10.493  -1.133   4.099  1.00 97.65           C  
ATOM   2125  O   PHE A 268     -10.074   2.067   3.168  1.00 97.65           O  
ATOM   2126  CG  PHE A 268     -10.013  -0.490   5.372  1.00 97.65           C  
ATOM   2127  CD1 PHE A 268      -8.656  -0.315   5.610  1.00 97.65           C  
ATOM   2128  CD2 PHE A 268     -10.921  -0.059   6.331  1.00 97.65           C  
ATOM   2129  CE1 PHE A 268      -8.209   0.281   6.787  1.00 97.65           C  
ATOM   2130  CE2 PHE A 268     -10.482   0.537   7.510  1.00 97.65           C  
ATOM   2131  CZ  PHE A 268      -9.125   0.705   7.736  1.00 97.65           C  
ATOM   2132  N   HIS A 269      -8.860   0.658   2.072  1.00 97.88           N  
ATOM   2133  CA  HIS A 269      -7.763   1.586   1.818  1.00 97.88           C  
ATOM   2134  C   HIS A 269      -8.206   2.728   0.910  1.00 97.88           C  
ATOM   2135  CB  HIS A 269      -6.574   0.851   1.196  1.00 97.88           C  
ATOM   2136  O   HIS A 269      -7.858   3.887   1.148  1.00 97.88           O  
ATOM   2137  CG  HIS A 269      -5.835  -0.021   2.161  1.00 97.88           C  
ATOM   2138  CD2 HIS A 269      -5.792  -0.011   3.514  1.00 97.88           C  
ATOM   2139  ND1 HIS A 269      -5.017  -1.052   1.756  1.00 97.88           N  
ATOM   2140  CE1 HIS A 269      -4.501  -1.641   2.822  1.00 97.88           C  
ATOM   2141  NE2 HIS A 269      -4.955  -1.028   3.901  1.00 97.88           N  
ATOM   2142  N   ARG A 270      -9.043   2.452  -0.113  1.00 96.81           N  
ATOM   2143  CA  ARG A 270      -9.544   3.479  -1.020  1.00 96.81           C  
ATOM   2144  C   ARG A 270     -10.412   4.490  -0.277  1.00 96.81           C  
ATOM   2145  CB  ARG A 270     -10.340   2.846  -2.163  1.00 96.81           C  
ATOM   2146  O   ARG A 270     -10.236   5.700  -0.433  1.00 96.81           O  
ATOM   2147  CG  ARG A 270      -9.486   2.064  -3.149  1.00 96.81           C  
ATOM   2148  CD  ARG A 270     -10.311   1.536  -4.314  1.00 96.81           C  
ATOM   2149  NE  ARG A 270      -9.524   0.660  -5.178  1.00 96.81           N  
ATOM   2150  NH1 ARG A 270     -11.300   0.047  -6.522  1.00 96.81           N  
ATOM   2151  NH2 ARG A 270      -9.207  -0.795  -6.927  1.00 96.81           N  
ATOM   2152  CZ  ARG A 270     -10.012  -0.027  -6.207  1.00 96.81           C  
ATOM   2153  N   LYS A 271     -11.271   3.969   0.527  1.00 96.70           N  
ATOM   2154  CA  LYS A 271     -12.157   4.843   1.290  1.00 96.70           C  
ATOM   2155  C   LYS A 271     -11.371   5.682   2.293  1.00 96.70           C  
ATOM   2156  CB  LYS A 271     -13.226   4.024   2.015  1.00 96.70           C  
ATOM   2157  O   LYS A 271     -11.659   6.866   2.482  1.00 96.70           O  
ATOM   2158  CG  LYS A 271     -14.295   3.451   1.098  1.00 96.70           C  
ATOM   2159  CD  LYS A 271     -15.352   2.683   1.882  1.00 96.70           C  
ATOM   2160  CE  LYS A 271     -16.370   2.029   0.957  1.00 96.70           C  
ATOM   2161  NZ  LYS A 271     -17.366   1.216   1.717  1.00 96.70           N  
ATOM   2162  N   ASP A 272     -10.410   4.941   2.879  1.00 97.60           N  
ATOM   2163  CA  ASP A 272      -9.591   5.652   3.856  1.00 97.60           C  
ATOM   2164  C   ASP A 272      -8.930   6.878   3.230  1.00 97.60           C  
ATOM   2165  CB  ASP A 272      -8.527   4.723   4.444  1.00 97.60           C  
ATOM   2166  O   ASP A 272      -8.981   7.973   3.794  1.00 97.60           O  
ATOM   2167  CG  ASP A 272      -7.562   5.439   5.372  1.00 97.60           C  
ATOM   2168  OD1 ASP A 272      -7.976   5.869   6.470  1.00 97.60           O  
ATOM   2169  OD2 ASP A 272      -6.376   5.577   5.001  1.00 97.60           O  
ATOM   2170  N   LEU A 273      -8.269   6.795   2.067  1.00 98.11           N  
ATOM   2171  CA  LEU A 273      -7.617   7.909   1.388  1.00 98.11           C  
ATOM   2172  C   LEU A 273      -8.627   8.996   1.034  1.00 98.11           C  
ATOM   2173  CB  LEU A 273      -6.907   7.424   0.121  1.00 98.11           C  
ATOM   2174  O   LEU A 273      -8.411  10.172   1.335  1.00 98.11           O  
ATOM   2175  CG  LEU A 273      -6.204   8.495  -0.715  1.00 98.11           C  
ATOM   2176  CD1 LEU A 273      -5.145   9.207   0.119  1.00 98.11           C  
ATOM   2177  CD2 LEU A 273      -5.583   7.877  -1.963  1.00 98.11           C  
ATOM   2178  N   MET A 274      -9.733   8.597   0.480  1.00 97.43           N  
ATOM   2179  CA  MET A 274     -10.775   9.527   0.055  1.00 97.43           C  
ATOM   2180  C   MET A 274     -11.321  10.314   1.242  1.00 97.43           C  
ATOM   2181  CB  MET A 274     -11.912   8.779  -0.644  1.00 97.43           C  
ATOM   2182  O   MET A 274     -11.436  11.539   1.180  1.00 97.43           O  
ATOM   2183  CG  MET A 274     -13.003   9.689  -1.185  1.00 97.43           C  
ATOM   2184  SD  MET A 274     -14.354   8.756  -2.004  1.00 97.43           S  
ATOM   2185  CE  MET A 274     -15.058   7.890  -0.573  1.00 97.43           C  
ATOM   2186  N   GLU A 275     -11.608   9.708   2.227  1.00 96.38           N  
ATOM   2187  CA  GLU A 275     -12.206  10.335   3.402  1.00 96.38           C  
ATOM   2188  C   GLU A 275     -11.219  11.272   4.091  1.00 96.38           C  
ATOM   2189  CB  GLU A 275     -12.697   9.271   4.388  1.00 96.38           C  
ATOM   2190  O   GLU A 275     -11.596  12.353   4.548  1.00 96.38           O  
ATOM   2191  CG  GLU A 275     -13.924   8.509   3.910  1.00 96.38           C  
ATOM   2192  CD  GLU A 275     -14.309   7.357   4.825  1.00 96.38           C  
ATOM   2193  OE1 GLU A 275     -15.313   6.665   4.540  1.00 96.38           O  
ATOM   2194  OE2 GLU A 275     -13.601   7.145   5.835  1.00 96.38           O  
ATOM   2195  N   ALA A 276      -9.987  10.773   4.197  1.00 96.91           N  
ATOM   2196  CA  ALA A 276      -8.979  11.636   4.807  1.00 96.91           C  
ATOM   2197  C   ALA A 276      -8.883  12.970   4.072  1.00 96.91           C  
ATOM   2198  CB  ALA A 276      -7.620  10.940   4.819  1.00 96.91           C  
ATOM   2199  O   ALA A 276      -8.889  14.033   4.699  1.00 96.91           O  
ATOM   2200  N   ILE A 277      -8.860  12.911   2.785  1.00 97.62           N  
ATOM   2201  CA  ILE A 277      -8.754  14.122   1.979  1.00 97.62           C  
ATOM   2202  C   ILE A 277     -10.029  14.950   2.120  1.00 97.62           C  
ATOM   2203  CB  ILE A 277      -8.492  13.790   0.492  1.00 97.62           C  
ATOM   2204  O   ILE A 277      -9.968  16.166   2.315  1.00 97.62           O  
ATOM   2205  CG1 ILE A 277      -7.079  13.222   0.313  1.00 97.62           C  
ATOM   2206  CG2 ILE A 277      -8.698  15.030  -0.382  1.00 97.62           C  
ATOM   2207  CD1 ILE A 277      -6.823  12.624  -1.064  1.00 97.62           C  
ATOM   2208  N   ALA A 278     -11.162  14.366   2.132  1.00 96.24           N  
ATOM   2209  CA  ALA A 278     -12.447  15.048   2.260  1.00 96.24           C  
ATOM   2210  C   ALA A 278     -12.558  15.762   3.603  1.00 96.24           C  
ATOM   2211  CB  ALA A 278     -13.595  14.055   2.092  1.00 96.24           C  
ATOM   2212  O   ALA A 278     -13.207  16.806   3.707  1.00 96.24           O  
ATOM   2213  N   ASN A 279     -11.841  15.169   4.584  1.00 94.48           N  
ATOM   2214  CA  ASN A 279     -11.926  15.731   5.928  1.00 94.48           C  
ATOM   2215  C   ASN A 279     -10.791  16.713   6.199  1.00 94.48           C  
ATOM   2216  CB  ASN A 279     -11.925  14.616   6.977  1.00 94.48           C  
ATOM   2217  O   ASN A 279     -10.626  17.183   7.326  1.00 94.48           O  
ATOM   2218  CG  ASN A 279     -13.228  13.841   7.007  1.00 94.48           C  
ATOM   2219  ND2 ASN A 279     -13.148  12.559   7.343  1.00 94.48           N  
ATOM   2220  OD1 ASN A 279     -14.297  14.391   6.731  1.00 94.48           O  
ATOM   2221  N   GLY A 280     -10.007  17.000   5.193  1.00 95.46           N  
ATOM   2222  CA  GLY A 280      -8.945  17.986   5.316  1.00 95.46           C  
ATOM   2223  C   GLY A 280      -7.711  17.449   6.015  1.00 95.46           C  
ATOM   2224  O   GLY A 280      -6.859  18.220   6.461  1.00 95.46           O  
ATOM   2225  N   VAL A 281      -7.628  16.182   6.255  1.00 95.97           N  
ATOM   2226  CA  VAL A 281      -6.457  15.532   6.832  1.00 95.97           C  
ATOM   2227  C   VAL A 281      -5.558  15.002   5.717  1.00 95.97           C  
ATOM   2228  CB  VAL A 281      -6.856  14.383   7.785  1.00 95.97           C  
ATOM   2229  O   VAL A 281      -5.600  13.814   5.388  1.00 95.97           O  
ATOM   2230  CG1 VAL A 281      -5.636  13.857   8.539  1.00 95.97           C  
ATOM   2231  CG2 VAL A 281      -7.931  14.852   8.764  1.00 95.97           C  
ATOM   2232  N   PHE A 282      -4.809  15.816   5.041  1.00 97.74           N  
ATOM   2233  CA  PHE A 282      -4.055  15.526   3.827  1.00 97.74           C  
ATOM   2234  C   PHE A 282      -2.795  14.731   4.149  1.00 97.74           C  
ATOM   2235  CB  PHE A 282      -3.686  16.822   3.099  1.00 97.74           C  
ATOM   2236  O   PHE A 282      -2.003  15.133   5.004  1.00 97.74           O  
ATOM   2237  CG  PHE A 282      -4.875  17.652   2.696  1.00 97.74           C  
ATOM   2238  CD1 PHE A 282      -5.985  17.060   2.106  1.00 97.74           C  
ATOM   2239  CD2 PHE A 282      -4.882  19.024   2.908  1.00 97.74           C  
ATOM   2240  CE1 PHE A 282      -7.087  17.826   1.732  1.00 97.74           C  
ATOM   2241  CE2 PHE A 282      -5.980  19.796   2.537  1.00 97.74           C  
ATOM   2242  CZ  PHE A 282      -7.081  19.195   1.948  1.00 97.74           C  
ATOM   2243  N   PRO A 283      -2.677  13.563   3.473  1.00 97.64           N  
ATOM   2244  CA  PRO A 283      -1.434  12.809   3.649  1.00 97.64           C  
ATOM   2245  C   PRO A 283      -0.233  13.492   3.000  1.00 97.64           C  
ATOM   2246  CB  PRO A 283      -1.734  11.471   2.970  1.00 97.64           C  
ATOM   2247  O   PRO A 283      -0.351  14.047   1.904  1.00 97.64           O  
ATOM   2248  CG  PRO A 283      -2.769  11.789   1.939  1.00 97.64           C  
ATOM   2249  CD  PRO A 283      -3.646  12.888   2.467  1.00 97.64           C  
ATOM   2250  N   LYS A 284       0.928  13.405   3.712  1.00 98.21           N  
ATOM   2251  CA  LYS A 284       2.170  14.015   3.246  1.00 98.21           C  
ATOM   2252  C   LYS A 284       3.325  13.019   3.298  1.00 98.21           C  
ATOM   2253  CB  LYS A 284       2.507  15.252   4.081  1.00 98.21           C  
ATOM   2254  O   LYS A 284       3.346  12.129   4.150  1.00 98.21           O  
ATOM   2255  CG  LYS A 284       1.488  16.376   3.961  1.00 98.21           C  
ATOM   2256  CD  LYS A 284       1.884  17.581   4.804  1.00 98.21           C  
ATOM   2257  CE  LYS A 284       0.844  18.690   4.719  1.00 98.21           C  
ATOM   2258  NZ  LYS A 284       1.218  19.867   5.559  1.00 98.21           N  
ATOM   2259  N   TRP A 285       4.253  13.216   2.318  1.00 98.71           N  
ATOM   2260  CA  TRP A 285       5.475  12.420   2.265  1.00 98.71           C  
ATOM   2261  C   TRP A 285       6.703  13.316   2.137  1.00 98.71           C  
ATOM   2262  CB  TRP A 285       5.424  11.433   1.095  1.00 98.71           C  
ATOM   2263  O   TRP A 285       6.673  14.325   1.428  1.00 98.71           O  
ATOM   2264  CG  TRP A 285       4.430  10.326   1.276  1.00 98.71           C  
ATOM   2265  CD1 TRP A 285       4.689   9.042   1.668  1.00 98.71           C  
ATOM   2266  CD2 TRP A 285       3.017  10.405   1.066  1.00 98.71           C  
ATOM   2267  CE2 TRP A 285       2.480   9.129   1.351  1.00 98.71           C  
ATOM   2268  CE3 TRP A 285       2.151  11.431   0.666  1.00 98.71           C  
ATOM   2269  NE1 TRP A 285       3.520   8.317   1.715  1.00 98.71           N  
ATOM   2270  CH2 TRP A 285       0.290   9.875   0.854  1.00 98.71           C  
ATOM   2271  CZ2 TRP A 285       1.115   8.854   1.247  1.00 98.71           C  
ATOM   2272  CZ3 TRP A 285       0.792  11.155   0.563  1.00 98.71           C  
ATOM   2273  N   ARG A 286       7.766  12.962   2.963  1.00 98.45           N  
ATOM   2274  CA  ARG A 286       9.085  13.491   2.632  1.00 98.45           C  
ATOM   2275  C   ARG A 286       9.689  12.754   1.442  1.00 98.45           C  
ATOM   2276  CB  ARG A 286      10.022  13.394   3.839  1.00 98.45           C  
ATOM   2277  O   ARG A 286       9.582  11.530   1.344  1.00 98.45           O  
ATOM   2278  CG  ARG A 286       9.554  14.188   5.047  1.00 98.45           C  
ATOM   2279  CD  ARG A 286      10.501  14.030   6.228  1.00 98.45           C  
ATOM   2280  NE  ARG A 286      10.612  12.635   6.647  1.00 98.45           N  
ATOM   2281  NH1 ARG A 286      12.005  13.067   8.438  1.00 98.45           N  
ATOM   2282  NH2 ARG A 286      11.355  10.918   7.978  1.00 98.45           N  
ATOM   2283  CZ  ARG A 286      11.324  12.210   7.687  1.00 98.45           C  
ATOM   2284  N   PHE A 287      10.220  13.546   0.568  1.00 98.65           N  
ATOM   2285  CA  PHE A 287      10.793  12.989  -0.651  1.00 98.65           C  
ATOM   2286  C   PHE A 287      12.308  13.156  -0.663  1.00 98.65           C  
ATOM   2287  CB  PHE A 287      10.182  13.655  -1.888  1.00 98.65           C  
ATOM   2288  O   PHE A 287      12.818  14.257  -0.444  1.00 98.65           O  
ATOM   2289  CG  PHE A 287      10.486  12.939  -3.176  1.00 98.65           C  
ATOM   2290  CD1 PHE A 287      11.508  13.380  -4.008  1.00 98.65           C  
ATOM   2291  CD2 PHE A 287       9.750  11.824  -3.555  1.00 98.65           C  
ATOM   2292  CE1 PHE A 287      11.791  12.719  -5.201  1.00 98.65           C  
ATOM   2293  CE2 PHE A 287      10.027  11.159  -4.745  1.00 98.65           C  
ATOM   2294  CZ  PHE A 287      11.048  11.608  -5.567  1.00 98.65           C  
ATOM   2295  N   GLY A 288      13.040  12.038  -0.833  1.00 98.33           N  
ATOM   2296  CA  GLY A 288      14.493  12.077  -0.791  1.00 98.33           C  
ATOM   2297  C   GLY A 288      15.145  11.151  -1.800  1.00 98.33           C  
ATOM   2298  O   GLY A 288      14.458  10.399  -2.495  1.00 98.33           O  
ATOM   2299  N   VAL A 289      16.561  11.262  -1.829  1.00 98.43           N  
ATOM   2300  CA  VAL A 289      17.322  10.425  -2.750  1.00 98.43           C  
ATOM   2301  C   VAL A 289      18.555   9.867  -2.042  1.00 98.43           C  
ATOM   2302  CB  VAL A 289      17.743  11.207  -4.014  1.00 98.43           C  
ATOM   2303  O   VAL A 289      19.087  10.493  -1.122  1.00 98.43           O  
ATOM   2304  CG1 VAL A 289      16.516  11.618  -4.827  1.00 98.43           C  
ATOM   2305  CG2 VAL A 289      18.569  12.433  -3.632  1.00 98.43           C  
ATOM   2306  N   GLN A 290      18.882   8.716  -2.340  1.00 98.49           N  
ATOM   2307  CA  GLN A 290      20.229   8.188  -2.148  1.00 98.49           C  
ATOM   2308  C   GLN A 290      21.088   8.406  -3.390  1.00 98.49           C  
ATOM   2309  CB  GLN A 290      20.177   6.700  -1.800  1.00 98.49           C  
ATOM   2310  O   GLN A 290      20.627   8.197  -4.514  1.00 98.49           O  
ATOM   2311  CG  GLN A 290      19.543   6.406  -0.447  1.00 98.49           C  
ATOM   2312  CD  GLN A 290      19.543   4.927  -0.107  1.00 98.49           C  
ATOM   2313  NE2 GLN A 290      20.100   4.584   1.049  1.00 98.49           N  
ATOM   2314  OE1 GLN A 290      19.046   4.100  -0.878  1.00 98.49           O  
ATOM   2315  N   VAL A 291      22.335   8.788  -3.118  1.00 98.28           N  
ATOM   2316  CA  VAL A 291      23.165   9.162  -4.259  1.00 98.28           C  
ATOM   2317  C   VAL A 291      24.498   8.419  -4.194  1.00 98.28           C  
ATOM   2318  CB  VAL A 291      23.407  10.687  -4.308  1.00 98.28           C  
ATOM   2319  O   VAL A 291      25.140   8.373  -3.142  1.00 98.28           O  
ATOM   2320  CG1 VAL A 291      24.273  11.058  -5.511  1.00 98.28           C  
ATOM   2321  CG2 VAL A 291      22.076  11.437  -4.353  1.00 98.28           C  
ATOM   2322  N   VAL A 292      24.869   7.813  -5.317  1.00 98.33           N  
ATOM   2323  CA  VAL A 292      26.186   7.213  -5.504  1.00 98.33           C  
ATOM   2324  C   VAL A 292      26.870   7.836  -6.718  1.00 98.33           C  
ATOM   2325  CB  VAL A 292      26.091   5.680  -5.674  1.00 98.33           C  
ATOM   2326  O   VAL A 292      26.311   7.845  -7.818  1.00 98.33           O  
ATOM   2327  CG1 VAL A 292      27.466   5.084  -5.972  1.00 98.33           C  
ATOM   2328  CG2 VAL A 292      25.488   5.041  -4.425  1.00 98.33           C  
ATOM   2329  N   ALA A 293      28.074   8.393  -6.463  1.00 97.36           N  
ATOM   2330  CA  ALA A 293      28.837   8.960  -7.572  1.00 97.36           C  
ATOM   2331  C   ALA A 293      29.151   7.898  -8.622  1.00 97.36           C  
ATOM   2332  CB  ALA A 293      30.127   9.596  -7.060  1.00 97.36           C  
ATOM   2333  O   ALA A 293      29.327   6.723  -8.291  1.00 97.36           O  
ATOM   2334  N   GLU A 294      29.254   8.322  -9.859  1.00 95.27           N  
ATOM   2335  CA  GLU A 294      29.538   7.394 -10.949  1.00 95.27           C  
ATOM   2336  C   GLU A 294      30.835   6.630 -10.700  1.00 95.27           C  
ATOM   2337  CB  GLU A 294      29.615   8.140 -12.284  1.00 95.27           C  
ATOM   2338  O   GLU A 294      30.913   5.427 -10.962  1.00 95.27           O  
ATOM   2339  CG  GLU A 294      29.742   7.224 -13.493  1.00 95.27           C  
ATOM   2340  CD  GLU A 294      29.514   7.941 -14.814  1.00 95.27           C  
ATOM   2341  OE1 GLU A 294      29.391   7.262 -15.859  1.00 95.27           O  
ATOM   2342  OE2 GLU A 294      29.458   9.191 -14.805  1.00 95.27           O  
ATOM   2343  N   ALA A 295      31.866   7.280 -10.193  1.00 96.16           N  
ATOM   2344  CA  ALA A 295      33.174   6.686  -9.929  1.00 96.16           C  
ATOM   2345  C   ALA A 295      33.075   5.586  -8.875  1.00 96.16           C  
ATOM   2346  CB  ALA A 295      34.166   7.757  -9.482  1.00 96.16           C  
ATOM   2347  O   ALA A 295      33.958   4.732  -8.775  1.00 96.16           O  
ATOM   2348  N   ASP A 296      31.970   5.596  -8.141  1.00 96.88           N  
ATOM   2349  CA  ASP A 296      31.830   4.651  -7.038  1.00 96.88           C  
ATOM   2350  C   ASP A 296      30.908   3.494  -7.419  1.00 96.88           C  
ATOM   2351  CB  ASP A 296      31.297   5.358  -5.790  1.00 96.88           C  
ATOM   2352  O   ASP A 296      30.474   2.729  -6.556  1.00 96.88           O  
ATOM   2353  CG  ASP A 296      32.282   6.356  -5.208  1.00 96.88           C  
ATOM   2354  OD1 ASP A 296      33.507   6.180  -5.386  1.00 96.88           O  
ATOM   2355  OD2 ASP A 296      31.830   7.327  -4.563  1.00 96.88           O  
ATOM   2356  N   GLU A 297      30.554   3.398  -8.676  1.00 94.86           N  
ATOM   2357  CA  GLU A 297      29.605   2.392  -9.143  1.00 94.86           C  
ATOM   2358  C   GLU A 297      30.015   0.994  -8.687  1.00 94.86           C  
ATOM   2359  CB  GLU A 297      29.484   2.433 -10.668  1.00 94.86           C  
ATOM   2360  O   GLU A 297      29.166   0.188  -8.300  1.00 94.86           O  
ATOM   2361  CG  GLU A 297      28.576   1.356 -11.243  1.00 94.86           C  
ATOM   2362  CD  GLU A 297      28.422   1.443 -12.753  1.00 94.86           C  
ATOM   2363  OE1 GLU A 297      27.777   0.552 -13.350  1.00 94.86           O  
ATOM   2364  OE2 GLU A 297      28.953   2.410 -13.344  1.00 94.86           O  
ATOM   2365  N   HIS A 298      31.269   0.701  -8.578  1.00 94.30           N  
ATOM   2366  CA  HIS A 298      31.727  -0.662  -8.332  1.00 94.30           C  
ATOM   2367  C   HIS A 298      32.433  -0.771  -6.985  1.00 94.30           C  
ATOM   2368  CB  HIS A 298      32.659  -1.125  -9.453  1.00 94.30           C  
ATOM   2369  O   HIS A 298      33.155  -1.739  -6.735  1.00 94.30           O  
ATOM   2370  CG  HIS A 298      32.038  -1.067 -10.812  1.00 94.30           C  
ATOM   2371  CD2 HIS A 298      32.362  -0.339 -11.907  1.00 94.30           C  
ATOM   2372  ND1 HIS A 298      30.941  -1.824 -11.162  1.00 94.30           N  
ATOM   2373  CE1 HIS A 298      30.616  -1.563 -12.417  1.00 94.30           C  
ATOM   2374  NE2 HIS A 298      31.462  -0.666 -12.892  1.00 94.30           N  
ATOM   2375  N   THR A 299      32.253   0.199  -6.108  1.00 94.93           N  
ATOM   2376  CA  THR A 299      32.994   0.259  -4.852  1.00 94.93           C  
ATOM   2377  C   THR A 299      32.348  -0.637  -3.800  1.00 94.93           C  
ATOM   2378  CB  THR A 299      33.077   1.702  -4.321  1.00 94.93           C  
ATOM   2379  O   THR A 299      33.004  -1.051  -2.842  1.00 94.93           O  
ATOM   2380  CG2 THR A 299      33.802   2.611  -5.308  1.00 94.93           C  
ATOM   2381  OG1 THR A 299      31.751   2.204  -4.110  1.00 94.93           O  
ATOM   2382  N   PHE A 300      31.115  -0.980  -3.962  1.00 93.22           N  
ATOM   2383  CA  PHE A 300      30.455  -1.854  -3.000  1.00 93.22           C  
ATOM   2384  C   PHE A 300      30.790  -3.314  -3.276  1.00 93.22           C  
ATOM   2385  CB  PHE A 300      28.938  -1.647  -3.037  1.00 93.22           C  
ATOM   2386  O   PHE A 300      30.439  -3.848  -4.331  1.00 93.22           O  
ATOM   2387  CG  PHE A 300      28.509  -0.240  -2.719  1.00 93.22           C  
ATOM   2388  CD1 PHE A 300      28.260   0.147  -1.408  1.00 93.22           C  
ATOM   2389  CD2 PHE A 300      28.355   0.697  -3.733  1.00 93.22           C  
ATOM   2390  CE1 PHE A 300      27.863   1.449  -1.111  1.00 93.22           C  
ATOM   2391  CE2 PHE A 300      27.958   2.000  -3.444  1.00 93.22           C  
ATOM   2392  CZ  PHE A 300      27.712   2.373  -2.133  1.00 93.22           C  
ATOM   2393  N   ALA A 301      31.439  -3.959  -2.290  1.00 87.79           N  
ATOM   2394  CA  ALA A 301      32.014  -5.287  -2.490  1.00 87.79           C  
ATOM   2395  C   ALA A 301      30.940  -6.368  -2.400  1.00 87.79           C  
ATOM   2396  CB  ALA A 301      33.116  -5.550  -1.467  1.00 87.79           C  
ATOM   2397  O   ALA A 301      31.020  -7.390  -3.087  1.00 87.79           O  
ATOM   2398  N   ASP A 302      29.832  -6.032  -1.745  1.00 88.94           N  
ATOM   2399  CA  ASP A 302      28.934  -7.113  -1.349  1.00 88.94           C  
ATOM   2400  C   ASP A 302      27.640  -7.076  -2.159  1.00 88.94           C  
ATOM   2401  CB  ASP A 302      28.622  -7.031   0.146  1.00 88.94           C  
ATOM   2402  O   ASP A 302      26.810  -7.981  -2.054  1.00 88.94           O  
ATOM   2403  CG  ASP A 302      28.147  -5.654   0.578  1.00 88.94           C  
ATOM   2404  OD1 ASP A 302      28.611  -4.643   0.010  1.00 88.94           O  
ATOM   2405  OD2 ASP A 302      27.302  -5.581   1.497  1.00 88.94           O  
ATOM   2406  N   PHE A 303      27.401  -6.036  -2.910  1.00 93.77           N  
ATOM   2407  CA  PHE A 303      26.240  -6.001  -3.791  1.00 93.77           C  
ATOM   2408  C   PHE A 303      26.459  -5.022  -4.938  1.00 93.77           C  
ATOM   2409  CB  PHE A 303      24.980  -5.619  -3.008  1.00 93.77           C  
ATOM   2410  O   PHE A 303      27.331  -4.154  -4.861  1.00 93.77           O  
ATOM   2411  CG  PHE A 303      25.021  -4.229  -2.432  1.00 93.77           C  
ATOM   2412  CD1 PHE A 303      25.602  -3.993  -1.193  1.00 93.77           C  
ATOM   2413  CD2 PHE A 303      24.479  -3.159  -3.132  1.00 93.77           C  
ATOM   2414  CE1 PHE A 303      25.642  -2.707  -0.657  1.00 93.77           C  
ATOM   2415  CE2 PHE A 303      24.515  -1.872  -2.603  1.00 93.77           C  
ATOM   2416  CZ  PHE A 303      25.096  -1.648  -1.365  1.00 93.77           C  
ATOM   2417  N   ASP A 304      25.662  -5.225  -5.958  1.00 97.04           N  
ATOM   2418  CA  ASP A 304      25.649  -4.333  -7.114  1.00 97.04           C  
ATOM   2419  C   ASP A 304      24.530  -3.300  -6.998  1.00 97.04           C  
ATOM   2420  CB  ASP A 304      25.493  -5.134  -8.408  1.00 97.04           C  
ATOM   2421  O   ASP A 304      23.382  -3.650  -6.714  1.00 97.04           O  
ATOM   2422  CG  ASP A 304      25.791  -4.315  -9.652  1.00 97.04           C  
ATOM   2423  OD1 ASP A 304      25.036  -3.364  -9.952  1.00 97.04           O  
ATOM   2424  OD2 ASP A 304      26.788  -4.624 -10.340  1.00 97.04           O  
ATOM   2425  N   ILE A 305      24.848  -1.987  -7.282  1.00 97.48           N  
ATOM   2426  CA  ILE A 305      23.884  -0.915  -7.063  1.00 97.48           C  
ATOM   2427  C   ILE A 305      22.801  -0.967  -8.139  1.00 97.48           C  
ATOM   2428  CB  ILE A 305      24.569   0.470  -7.059  1.00 97.48           C  
ATOM   2429  O   ILE A 305      21.783  -0.279  -8.038  1.00 97.48           O  
ATOM   2430  CG1 ILE A 305      25.217   0.749  -8.420  1.00 97.48           C  
ATOM   2431  CG2 ILE A 305      25.602   0.558  -5.932  1.00 97.48           C  
ATOM   2432  CD1 ILE A 305      25.702   2.182  -8.592  1.00 97.48           C  
ATOM   2433  N   LEU A 306      23.025  -1.792  -9.197  1.00 97.69           N  
ATOM   2434  CA  LEU A 306      22.038  -1.916 -10.264  1.00 97.69           C  
ATOM   2435  C   LEU A 306      21.144  -3.131 -10.039  1.00 97.69           C  
ATOM   2436  CB  LEU A 306      22.730  -2.023 -11.625  1.00 97.69           C  
ATOM   2437  O   LEU A 306      20.275  -3.429 -10.862  1.00 97.69           O  
ATOM   2438  CG  LEU A 306      23.647  -0.861 -12.012  1.00 97.69           C  
ATOM   2439  CD1 LEU A 306      24.206  -1.072 -13.415  1.00 97.69           C  
ATOM   2440  CD2 LEU A 306      22.897   0.464 -11.924  1.00 97.69           C  
ATOM   2441  N   ASP A 307      21.348  -3.888  -9.032  1.00 97.96           N  
ATOM   2442  CA  ASP A 307      20.562  -5.056  -8.645  1.00 97.96           C  
ATOM   2443  C   ASP A 307      19.299  -4.643  -7.893  1.00 97.96           C  
ATOM   2444  CB  ASP A 307      21.399  -6.006  -7.787  1.00 97.96           C  
ATOM   2445  O   ASP A 307      19.368  -4.237  -6.731  1.00 97.96           O  
ATOM   2446  CG  ASP A 307      20.681  -7.305  -7.467  1.00 97.96           C  
ATOM   2447  OD1 ASP A 307      19.456  -7.397  -7.697  1.00 97.96           O  
ATOM   2448  OD2 ASP A 307      21.345  -8.244  -6.977  1.00 97.96           O  
ATOM   2449  N   ALA A 308      18.136  -4.809  -8.491  1.00 97.73           N  
ATOM   2450  CA  ALA A 308      16.868  -4.336  -7.943  1.00 97.73           C  
ATOM   2451  C   ALA A 308      16.427  -5.195  -6.761  1.00 97.73           C  
ATOM   2452  CB  ALA A 308      15.790  -4.329  -9.024  1.00 97.73           C  
ATOM   2453  O   ALA A 308      15.458  -4.865  -6.073  1.00 97.73           O  
ATOM   2454  N   THR A 309      17.119  -6.324  -6.528  1.00 98.15           N  
ATOM   2455  CA  THR A 309      16.772  -7.195  -5.410  1.00 98.15           C  
ATOM   2456  C   THR A 309      17.549  -6.803  -4.157  1.00 98.15           C  
ATOM   2457  CB  THR A 309      17.047  -8.672  -5.747  1.00 98.15           C  
ATOM   2458  O   THR A 309      17.492  -7.500  -3.142  1.00 98.15           O  
ATOM   2459  CG2 THR A 309      16.453  -9.047  -7.101  1.00 98.15           C  
ATOM   2460  OG1 THR A 309      18.462  -8.893  -5.780  1.00 98.15           O  
ATOM   2461  N   LYS A 310      18.266  -5.662  -4.211  1.00 97.68           N  
ATOM   2462  CA  LYS A 310      19.100  -5.224  -3.096  1.00 97.68           C  
ATOM   2463  C   LYS A 310      18.716  -3.819  -2.641  1.00 97.68           C  
ATOM   2464  CB  LYS A 310      20.579  -5.264  -3.483  1.00 97.68           C  
ATOM   2465  O   LYS A 310      18.226  -3.016  -3.437  1.00 97.68           O  
ATOM   2466  CG  LYS A 310      21.040  -6.608  -4.027  1.00 97.68           C  
ATOM   2467  CD  LYS A 310      20.971  -7.696  -2.963  1.00 97.68           C  
ATOM   2468  CE  LYS A 310      21.537  -9.014  -3.472  1.00 97.68           C  
ATOM   2469  NZ  LYS A 310      21.178 -10.154  -2.577  1.00 97.68           N  
ATOM   2470  N   VAL A 311      18.874  -3.572  -1.369  1.00 97.58           N  
ATOM   2471  CA  VAL A 311      18.803  -2.201  -0.875  1.00 97.58           C  
ATOM   2472  C   VAL A 311      20.206  -1.601  -0.811  1.00 97.58           C  
ATOM   2473  CB  VAL A 311      18.130  -2.132   0.514  1.00 97.58           C  
ATOM   2474  O   VAL A 311      21.198  -2.332  -0.754  1.00 97.58           O  
ATOM   2475  CG1 VAL A 311      16.700  -2.664   0.448  1.00 97.58           C  
ATOM   2476  CG2 VAL A 311      18.947  -2.914   1.541  1.00 97.58           C  
ATOM   2477  N   TRP A 312      20.227  -0.183  -0.944  1.00 97.76           N  
ATOM   2478  CA  TRP A 312      21.396   0.564  -0.491  1.00 97.76           C  
ATOM   2479  C   TRP A 312      21.280   0.909   0.990  1.00 97.76           C  
ATOM   2480  CB  TRP A 312      21.569   1.843  -1.314  1.00 97.76           C  
ATOM   2481  O   TRP A 312      20.583   1.857   1.361  1.00 97.76           O  
ATOM   2482  CG  TRP A 312      21.728   1.604  -2.786  1.00 97.76           C  
ATOM   2483  CD1 TRP A 312      21.839   0.396  -3.416  1.00 97.76           C  
ATOM   2484  CD2 TRP A 312      21.798   2.600  -3.810  1.00 97.76           C  
ATOM   2485  CE2 TRP A 312      21.951   1.923  -5.041  1.00 97.76           C  
ATOM   2486  CE3 TRP A 312      21.744   4.000  -3.808  1.00 97.76           C  
ATOM   2487  NE1 TRP A 312      21.974   0.581  -4.773  1.00 97.76           N  
ATOM   2488  CH2 TRP A 312      21.996   3.971  -6.227  1.00 97.76           C  
ATOM   2489  CZ2 TRP A 312      22.051   2.601  -6.258  1.00 97.76           C  
ATOM   2490  CZ3 TRP A 312      21.844   4.673  -5.020  1.00 97.76           C  
ATOM   2491  N   PRO A 313      22.029   0.085   1.821  1.00 96.80           N  
ATOM   2492  CA  PRO A 313      21.854   0.354   3.250  1.00 96.80           C  
ATOM   2493  C   PRO A 313      22.039   1.829   3.599  1.00 96.80           C  
ATOM   2494  CB  PRO A 313      22.939  -0.503   3.906  1.00 96.80           C  
ATOM   2495  O   PRO A 313      22.971   2.471   3.108  1.00 96.80           O  
ATOM   2496  CG  PRO A 313      23.179  -1.620   2.941  1.00 96.80           C  
ATOM   2497  CD  PRO A 313      23.052  -1.080   1.546  1.00 96.80           C  
ATOM   2498  N   GLU A 314      21.157   2.388   4.417  1.00 96.96           N  
ATOM   2499  CA  GLU A 314      21.088   3.818   4.703  1.00 96.96           C  
ATOM   2500  C   GLU A 314      22.286   4.273   5.533  1.00 96.96           C  
ATOM   2501  CB  GLU A 314      19.785   4.160   5.429  1.00 96.96           C  
ATOM   2502  O   GLU A 314      22.602   5.464   5.576  1.00 96.96           O  
ATOM   2503  CG  GLU A 314      18.547   4.061   4.550  1.00 96.96           C  
ATOM   2504  CD  GLU A 314      17.305   4.659   5.192  1.00 96.96           C  
ATOM   2505  OE1 GLU A 314      16.179   4.350   4.740  1.00 96.96           O  
ATOM   2506  OE2 GLU A 314      17.460   5.445   6.153  1.00 96.96           O  
ATOM   2507  N   ASP A 315      23.007   3.390   6.202  1.00 96.01           N  
ATOM   2508  CA  ASP A 315      24.212   3.769   6.934  1.00 96.01           C  
ATOM   2509  C   ASP A 315      25.398   3.942   5.988  1.00 96.01           C  
ATOM   2510  CB  ASP A 315      24.541   2.726   8.004  1.00 96.01           C  
ATOM   2511  O   ASP A 315      26.383   4.598   6.332  1.00 96.01           O  
ATOM   2512  CG  ASP A 315      24.684   1.323   7.440  1.00 96.01           C  
ATOM   2513  OD1 ASP A 315      24.220   1.070   6.307  1.00 96.01           O  
ATOM   2514  OD2 ASP A 315      25.264   0.461   8.136  1.00 96.01           O  
ATOM   2515  N   ARG A 316      25.293   3.428   4.805  1.00 96.13           N  
ATOM   2516  CA  ARG A 316      26.344   3.581   3.805  1.00 96.13           C  
ATOM   2517  C   ARG A 316      25.968   4.639   2.773  1.00 96.13           C  
ATOM   2518  CB  ARG A 316      26.623   2.247   3.109  1.00 96.13           C  
ATOM   2519  O   ARG A 316      26.821   5.411   2.329  1.00 96.13           O  
ATOM   2520  CG  ARG A 316      27.151   1.166   4.039  1.00 96.13           C  
ATOM   2521  CD  ARG A 316      27.363  -0.153   3.308  1.00 96.13           C  
ATOM   2522  NE  ARG A 316      28.374  -0.032   2.261  1.00 96.13           N  
ATOM   2523  NH1 ARG A 316      28.287  -2.254   1.635  1.00 96.13           N  
ATOM   2524  NH2 ARG A 316      29.715  -0.812   0.568  1.00 96.13           N  
ATOM   2525  CZ  ARG A 316      28.790  -1.033   1.490  1.00 96.13           C  
ATOM   2526  N   VAL A 317      24.717   4.631   2.444  1.00 97.84           N  
ATOM   2527  CA  VAL A 317      24.198   5.629   1.515  1.00 97.84           C  
ATOM   2528  C   VAL A 317      22.926   6.253   2.085  1.00 97.84           C  
ATOM   2529  CB  VAL A 317      23.915   5.018   0.125  1.00 97.84           C  
ATOM   2530  O   VAL A 317      21.823   5.750   1.855  1.00 97.84           O  
ATOM   2531  CG1 VAL A 317      23.600   6.113  -0.893  1.00 97.84           C  
ATOM   2532  CG2 VAL A 317      25.103   4.178  -0.340  1.00 97.84           C  
ATOM   2533  N   PRO A 318      23.083   7.318   2.945  1.00 97.70           N  
ATOM   2534  CA  PRO A 318      21.927   7.917   3.615  1.00 97.70           C  
ATOM   2535  C   PRO A 318      20.954   8.575   2.639  1.00 97.70           C  
ATOM   2536  CB  PRO A 318      22.558   8.958   4.543  1.00 97.70           C  
ATOM   2537  O   PRO A 318      21.363   9.029   1.567  1.00 97.70           O  
ATOM   2538  CG  PRO A 318      23.867   9.295   3.905  1.00 97.70           C  
ATOM   2539  CD  PRO A 318      24.379   8.075   3.194  1.00 97.70           C  
ATOM   2540  N   VAL A 319      19.701   8.586   3.048  1.00 98.18           N  
ATOM   2541  CA  VAL A 319      18.710   9.327   2.275  1.00 98.18           C  
ATOM   2542  C   VAL A 319      18.857  10.823   2.545  1.00 98.18           C  
ATOM   2543  CB  VAL A 319      17.272   8.865   2.604  1.00 98.18           C  
ATOM   2544  O   VAL A 319      18.920  11.248   3.701  1.00 98.18           O  
ATOM   2545  CG1 VAL A 319      16.256   9.603   1.734  1.00 98.18           C  
ATOM   2546  CG2 VAL A 319      17.143   7.355   2.418  1.00 98.18           C  
ATOM   2547  N   ARG A 320      18.923  11.568   1.491  1.00 97.89           N  
ATOM   2548  CA  ARG A 320      18.938  13.025   1.580  1.00 97.89           C  
ATOM   2549  C   ARG A 320      17.591  13.612   1.172  1.00 97.89           C  
ATOM   2550  CB  ARG A 320      20.050  13.606   0.704  1.00 97.89           C  
ATOM   2551  O   ARG A 320      17.283  13.704  -0.018  1.00 97.89           O  
ATOM   2552  CG  ARG A 320      21.435  13.070   1.030  1.00 97.89           C  
ATOM   2553  CD  ARG A 320      22.471  13.531   0.015  1.00 97.89           C  
ATOM   2554  NE  ARG A 320      23.547  12.556  -0.138  1.00 97.89           N  
ATOM   2555  NH1 ARG A 320      24.742  13.807  -1.670  1.00 97.89           N  
ATOM   2556  NH2 ARG A 320      25.522  11.759  -0.998  1.00 97.89           N  
ATOM   2557  CZ  ARG A 320      24.601  12.710  -0.935  1.00 97.89           C  
ATOM   2558  N   TYR A 321      16.789  14.072   2.194  1.00 98.21           N  
ATOM   2559  CA  TYR A 321      15.456  14.602   1.934  1.00 98.21           C  
ATOM   2560  C   TYR A 321      15.525  16.056   1.484  1.00 98.21           C  
ATOM   2561  CB  TYR A 321      14.577  14.483   3.182  1.00 98.21           C  
ATOM   2562  O   TYR A 321      16.159  16.886   2.141  1.00 98.21           O  
ATOM   2563  CG  TYR A 321      14.210  13.062   3.533  1.00 98.21           C  
ATOM   2564  CD1 TYR A 321      13.190  12.397   2.856  1.00 98.21           C  
ATOM   2565  CD2 TYR A 321      14.881  12.381   4.543  1.00 98.21           C  
ATOM   2566  CE1 TYR A 321      12.847  11.088   3.177  1.00 98.21           C  
ATOM   2567  CE2 TYR A 321      14.547  11.071   4.873  1.00 98.21           C  
ATOM   2568  OH  TYR A 321      13.195   9.138   4.508  1.00 98.21           O  
ATOM   2569  CZ  TYR A 321      13.530  10.434   4.185  1.00 98.21           C  
ATOM   2570  N   PHE A 322      14.835  16.383   0.379  1.00 98.37           N  
ATOM   2571  CA  PHE A 322      14.956  17.726  -0.176  1.00 98.37           C  
ATOM   2572  C   PHE A 322      13.591  18.272  -0.576  1.00 98.37           C  
ATOM   2573  CB  PHE A 322      15.896  17.726  -1.386  1.00 98.37           C  
ATOM   2574  O   PHE A 322      13.456  19.458  -0.882  1.00 98.37           O  
ATOM   2575  CG  PHE A 322      15.360  16.968  -2.571  1.00 98.37           C  
ATOM   2576  CD1 PHE A 322      15.533  15.593  -2.671  1.00 98.37           C  
ATOM   2577  CD2 PHE A 322      14.683  17.632  -3.585  1.00 98.37           C  
ATOM   2578  CE1 PHE A 322      15.038  14.890  -3.766  1.00 98.37           C  
ATOM   2579  CE2 PHE A 322      14.185  16.936  -4.683  1.00 98.37           C  
ATOM   2580  CZ  PHE A 322      14.365  15.565  -4.772  1.00 98.37           C  
ATOM   2581  N   ALA A 323      12.592  17.398  -0.627  1.00 98.55           N  
ATOM   2582  CA  ALA A 323      11.263  17.796  -1.083  1.00 98.55           C  
ATOM   2583  C   ALA A 323      10.173  17.074  -0.295  1.00 98.55           C  
ATOM   2584  CB  ALA A 323      11.108  17.518  -2.576  1.00 98.55           C  
ATOM   2585  O   ALA A 323      10.470  16.267   0.590  1.00 98.55           O  
ATOM   2586  N   GLU A 324       8.913  17.475  -0.606  1.00 98.45           N  
ATOM   2587  CA  GLU A 324       7.730  16.828  -0.047  1.00 98.45           C  
ATOM   2588  C   GLU A 324       6.554  16.892  -1.018  1.00 98.45           C  
ATOM   2589  CB  GLU A 324       7.346  17.471   1.288  1.00 98.45           C  
ATOM   2590  O   GLU A 324       6.550  17.707  -1.943  1.00 98.45           O  
ATOM   2591  CG  GLU A 324       6.818  18.893   1.156  1.00 98.45           C  
ATOM   2592  CD  GLU A 324       6.512  19.546   2.495  1.00 98.45           C  
ATOM   2593  OE1 GLU A 324       5.745  20.535   2.526  1.00 98.45           O  
ATOM   2594  OE2 GLU A 324       7.045  19.065   3.520  1.00 98.45           O  
ATOM   2595  N   PHE A 325       5.673  15.949  -0.874  1.00 98.74           N  
ATOM   2596  CA  PHE A 325       4.422  16.095  -1.608  1.00 98.74           C  
ATOM   2597  C   PHE A 325       3.230  15.768  -0.717  1.00 98.74           C  
ATOM   2598  CB  PHE A 325       4.416  15.191  -2.846  1.00 98.74           C  
ATOM   2599  O   PHE A 325       3.371  15.061   0.283  1.00 98.74           O  
ATOM   2600  CG  PHE A 325       4.473  13.722  -2.525  1.00 98.74           C  
ATOM   2601  CD1 PHE A 325       5.693  13.069  -2.405  1.00 98.74           C  
ATOM   2602  CD2 PHE A 325       3.304  12.994  -2.342  1.00 98.74           C  
ATOM   2603  CE1 PHE A 325       5.749  11.709  -2.108  1.00 98.74           C  
ATOM   2604  CE2 PHE A 325       3.352  11.634  -2.045  1.00 98.74           C  
ATOM   2605  CZ  PHE A 325       4.575  10.994  -1.929  1.00 98.74           C  
ATOM   2606  N   GLU A 326       2.137  16.387  -1.040  1.00 98.58           N  
ATOM   2607  CA  GLU A 326       0.876  16.305  -0.308  1.00 98.58           C  
ATOM   2608  C   GLU A 326      -0.289  16.008  -1.248  1.00 98.58           C  
ATOM   2609  CB  GLU A 326       0.615  17.602   0.461  1.00 98.58           C  
ATOM   2610  O   GLU A 326      -0.436  16.657  -2.287  1.00 98.58           O  
ATOM   2611  CG  GLU A 326      -0.680  17.593   1.261  1.00 98.58           C  
ATOM   2612  CD  GLU A 326      -0.975  18.920   1.941  1.00 98.58           C  
ATOM   2613  OE1 GLU A 326      -1.818  19.691   1.428  1.00 98.58           O  
ATOM   2614  OE2 GLU A 326      -0.357  19.193   2.994  1.00 98.58           O  
ATOM   2615  N   LEU A 327      -1.038  15.009  -0.923  1.00 98.68           N  
ATOM   2616  CA  LEU A 327      -2.271  14.748  -1.658  1.00 98.68           C  
ATOM   2617  C   LEU A 327      -3.439  15.519  -1.051  1.00 98.68           C  
ATOM   2618  CB  LEU A 327      -2.583  13.249  -1.666  1.00 98.68           C  
ATOM   2619  O   LEU A 327      -3.748  15.357   0.132  1.00 98.68           O  
ATOM   2620  CG  LEU A 327      -1.493  12.333  -2.224  1.00 98.68           C  
ATOM   2621  CD1 LEU A 327      -1.984  10.890  -2.267  1.00 98.68           C  
ATOM   2622  CD2 LEU A 327      -1.062  12.798  -3.611  1.00 98.68           C  
ATOM   2623  N   ASN A 328      -4.126  16.275  -1.874  1.00 97.79           N  
ATOM   2624  CA  ASN A 328      -5.078  17.203  -1.273  1.00 97.79           C  
ATOM   2625  C   ASN A 328      -6.375  17.273  -2.074  1.00 97.79           C  
ATOM   2626  CB  ASN A 328      -4.460  18.597  -1.142  1.00 97.79           C  
ATOM   2627  O   ASN A 328      -7.206  18.153  -1.844  1.00 97.79           O  
ATOM   2628  CG  ASN A 328      -3.985  19.153  -2.470  1.00 97.79           C  
ATOM   2629  ND2 ASN A 328      -3.151  20.184  -2.417  1.00 97.79           N  
ATOM   2630  OD1 ASN A 328      -4.366  18.660  -3.535  1.00 97.79           O  
ATOM   2631  N   ARG A 329      -6.531  16.391  -3.040  1.00 97.72           N  
ATOM   2632  CA  ARG A 329      -7.760  16.436  -3.826  1.00 97.72           C  
ATOM   2633  C   ARG A 329      -8.138  15.048  -4.331  1.00 97.72           C  
ATOM   2634  CB  ARG A 329      -7.609  17.399  -5.006  1.00 97.72           C  
ATOM   2635  O   ARG A 329      -7.319  14.360  -4.943  1.00 97.72           O  
ATOM   2636  CG  ARG A 329      -8.895  17.627  -5.784  1.00 97.72           C  
ATOM   2637  CD  ARG A 329      -8.749  18.750  -6.801  1.00 97.72           C  
ATOM   2638  NE  ARG A 329      -9.974  18.944  -7.570  1.00 97.72           N  
ATOM   2639  NH1 ARG A 329      -9.282  20.910  -8.567  1.00 97.72           N  
ATOM   2640  NH2 ARG A 329     -11.351  20.045  -9.042  1.00 97.72           N  
ATOM   2641  CZ  ARG A 329     -10.200  19.966  -8.391  1.00 97.72           C  
ATOM   2642  N   ASN A 330      -9.424  14.733  -4.116  1.00 98.07           N  
ATOM   2643  CA  ASN A 330      -9.977  13.486  -4.634  1.00 98.07           C  
ATOM   2644  C   ASN A 330     -10.305  13.593  -6.120  1.00 98.07           C  
ATOM   2645  CB  ASN A 330     -11.222  13.080  -3.843  1.00 98.07           C  
ATOM   2646  O   ASN A 330     -10.450  14.695  -6.651  1.00 98.07           O  
ATOM   2647  CG  ASN A 330     -10.895  12.615  -2.437  1.00 98.07           C  
ATOM   2648  ND2 ASN A 330     -11.684  13.060  -1.467  1.00 98.07           N  
ATOM   2649  OD1 ASN A 330      -9.940  11.862  -2.226  1.00 98.07           O  
ATOM   2650  N   VAL A 331     -10.379  12.428  -6.730  1.00 97.65           N  
ATOM   2651  CA  VAL A 331     -10.797  12.402  -8.127  1.00 97.65           C  
ATOM   2652  C   VAL A 331     -12.289  12.713  -8.227  1.00 97.65           C  
ATOM   2653  CB  VAL A 331     -10.492  11.037  -8.785  1.00 97.65           C  
ATOM   2654  O   VAL A 331     -13.049  12.443  -7.294  1.00 97.65           O  
ATOM   2655  CG1 VAL A 331      -8.988  10.775  -8.813  1.00 97.65           C  
ATOM   2656  CG2 VAL A 331     -11.220   9.915  -8.047  1.00 97.65           C  
ATOM   2657  N   ASP A 332     -12.678  13.327  -9.335  1.00 96.13           N  
ATOM   2658  CA  ASP A 332     -14.086  13.633  -9.573  1.00 96.13           C  
ATOM   2659  C   ASP A 332     -14.829  12.412 -10.110  1.00 96.13           C  
ATOM   2660  CB  ASP A 332     -14.223  14.804 -10.548  1.00 96.13           C  
ATOM   2661  O   ASP A 332     -15.970  12.153  -9.722  1.00 96.13           O  
ATOM   2662  CG  ASP A 332     -13.839  16.137  -9.931  1.00 96.13           C  
ATOM   2663  OD1 ASP A 332     -14.172  16.382  -8.752  1.00 96.13           O  
ATOM   2664  OD2 ASP A 332     -13.200  16.952 -10.632  1.00 96.13           O  
ATOM   2665  N   GLU A 333     -14.155  11.667 -10.980  1.00 96.61           N  
ATOM   2666  CA  GLU A 333     -14.659  10.436 -11.582  1.00 96.61           C  
ATOM   2667  C   GLU A 333     -13.576   9.362 -11.633  1.00 96.61           C  
ATOM   2668  CB  GLU A 333     -15.197  10.707 -12.989  1.00 96.61           C  
ATOM   2669  O   GLU A 333     -12.499   9.585 -12.192  1.00 96.61           O  
ATOM   2670  CG  GLU A 333     -15.903   9.514 -13.618  1.00 96.61           C  
ATOM   2671  CD  GLU A 333     -16.380   9.778 -15.037  1.00 96.61           C  
ATOM   2672  OE1 GLU A 333     -16.881   8.838 -15.694  1.00 96.61           O  
ATOM   2673  OE2 GLU A 333     -16.251  10.935 -15.496  1.00 96.61           O  
ATOM   2674  N   PHE A 334     -13.917   8.257 -11.137  1.00 96.99           N  
ATOM   2675  CA  PHE A 334     -12.933   7.206 -10.908  1.00 96.99           C  
ATOM   2676  C   PHE A 334     -12.401   6.665 -12.230  1.00 96.99           C  
ATOM   2677  CB  PHE A 334     -13.542   6.068 -10.082  1.00 96.99           C  
ATOM   2678  O   PHE A 334     -11.189   6.532 -12.409  1.00 96.99           O  
ATOM   2679  CG  PHE A 334     -12.533   5.062  -9.598  1.00 96.99           C  
ATOM   2680  CD1 PHE A 334     -12.199   3.961 -10.377  1.00 96.99           C  
ATOM   2681  CD2 PHE A 334     -11.918   5.217  -8.362  1.00 96.99           C  
ATOM   2682  CE1 PHE A 334     -11.266   3.028  -9.932  1.00 96.99           C  
ATOM   2683  CE2 PHE A 334     -10.984   4.289  -7.910  1.00 96.99           C  
ATOM   2684  CZ  PHE A 334     -10.660   3.195  -8.696  1.00 96.99           C  
ATOM   2685  N   PHE A 335     -13.207   6.373 -13.183  1.00 96.96           N  
ATOM   2686  CA  PHE A 335     -12.791   5.732 -14.425  1.00 96.96           C  
ATOM   2687  C   PHE A 335     -11.842   6.631 -15.207  1.00 96.96           C  
ATOM   2688  CB  PHE A 335     -14.010   5.382 -15.285  1.00 96.96           C  
ATOM   2689  O   PHE A 335     -10.708   6.243 -15.497  1.00 96.96           O  
ATOM   2690  CG  PHE A 335     -13.665   4.676 -16.568  1.00 96.96           C  
ATOM   2691  CD1 PHE A 335     -13.657   5.363 -17.776  1.00 96.96           C  
ATOM   2692  CD2 PHE A 335     -13.349   3.323 -16.567  1.00 96.96           C  
ATOM   2693  CE1 PHE A 335     -13.338   4.712 -18.965  1.00 96.96           C  
ATOM   2694  CE2 PHE A 335     -13.029   2.666 -17.752  1.00 96.96           C  
ATOM   2695  CZ  PHE A 335     -13.025   3.362 -18.950  1.00 96.96           C  
ATOM   2696  N   THR A 336     -12.167   7.861 -15.470  1.00 97.26           N  
ATOM   2697  CA  THR A 336     -11.422   8.731 -16.373  1.00 97.26           C  
ATOM   2698  C   THR A 336     -10.156   9.253 -15.699  1.00 97.26           C  
ATOM   2699  CB  THR A 336     -12.283   9.917 -16.843  1.00 97.26           C  
ATOM   2700  O   THR A 336      -9.176   9.576 -16.373  1.00 97.26           O  
ATOM   2701  CG2 THR A 336     -13.404   9.452 -17.767  1.00 97.26           C  
ATOM   2702  OG1 THR A 336     -12.859  10.564 -15.701  1.00 97.26           O  
ATOM   2703  N   GLN A 337     -10.181   9.341 -14.368  1.00 98.00           N  
ATOM   2704  CA  GLN A 337      -9.051   9.981 -13.705  1.00 98.00           C  
ATOM   2705  C   GLN A 337      -8.160   8.950 -13.017  1.00 98.00           C  
ATOM   2706  CB  GLN A 337      -9.539  11.015 -12.689  1.00 98.00           C  
ATOM   2707  O   GLN A 337      -6.958   9.170 -12.856  1.00 98.00           O  
ATOM   2708  CG  GLN A 337     -10.160  12.253 -13.321  1.00 98.00           C  
ATOM   2709  CD  GLN A 337     -10.559  13.298 -12.297  1.00 98.00           C  
ATOM   2710  NE2 GLN A 337     -10.902  14.492 -12.769  1.00 98.00           N  
ATOM   2711  OE1 GLN A 337     -10.560  13.035 -11.090  1.00 98.00           O  
ATOM   2712  N   THR A 338      -8.752   7.752 -12.679  1.00 97.61           N  
ATOM   2713  CA  THR A 338      -7.943   6.736 -12.015  1.00 97.61           C  
ATOM   2714  C   THR A 338      -7.727   5.533 -12.929  1.00 97.61           C  
ATOM   2715  CB  THR A 338      -8.596   6.274 -10.699  1.00 97.61           C  
ATOM   2716  O   THR A 338      -6.588   5.160 -13.214  1.00 97.61           O  
ATOM   2717  CG2 THR A 338      -7.759   5.195 -10.019  1.00 97.61           C  
ATOM   2718  OG1 THR A 338      -8.720   7.395  -9.815  1.00 97.61           O  
ATOM   2719  N   GLU A 339      -8.798   4.944 -13.428  1.00 97.19           N  
ATOM   2720  CA  GLU A 339      -8.691   3.739 -14.246  1.00 97.19           C  
ATOM   2721  C   GLU A 339      -7.975   4.027 -15.562  1.00 97.19           C  
ATOM   2722  CB  GLU A 339     -10.077   3.149 -14.518  1.00 97.19           C  
ATOM   2723  O   GLU A 339      -7.217   3.191 -16.059  1.00 97.19           O  
ATOM   2724  CG  GLU A 339     -10.062   1.953 -15.459  1.00 97.19           C  
ATOM   2725  CD  GLU A 339      -9.296   0.762 -14.905  1.00 97.19           C  
ATOM   2726  OE1 GLU A 339      -8.963  -0.161 -15.682  1.00 97.19           O  
ATOM   2727  OE2 GLU A 339      -9.028   0.752 -13.683  1.00 97.19           O  
ATOM   2728  N   GLN A 340      -8.026   5.234 -16.103  1.00 97.51           N  
ATOM   2729  CA  GLN A 340      -7.417   5.582 -17.382  1.00 97.51           C  
ATOM   2730  C   GLN A 340      -6.037   6.203 -17.183  1.00 97.51           C  
ATOM   2731  CB  GLN A 340      -8.316   6.541 -18.163  1.00 97.51           C  
ATOM   2732  O   GLN A 340      -5.314   6.445 -18.151  1.00 97.51           O  
ATOM   2733  CG  GLN A 340      -9.548   5.877 -18.763  1.00 97.51           C  
ATOM   2734  CD  GLN A 340     -10.377   6.829 -19.605  1.00 97.51           C  
ATOM   2735  NE2 GLN A 340     -11.139   6.280 -20.545  1.00 97.51           N  
ATOM   2736  OE1 GLN A 340     -10.333   8.048 -19.412  1.00 97.51           O  
ATOM   2737  N   ALA A 341      -5.710   6.446 -15.884  1.00 98.00           N  
ATOM   2738  CA  ALA A 341      -4.368   6.958 -15.619  1.00 98.00           C  
ATOM   2739  C   ALA A 341      -3.304   5.942 -16.026  1.00 98.00           C  
ATOM   2740  CB  ALA A 341      -4.217   7.319 -14.144  1.00 98.00           C  
ATOM   2741  O   ALA A 341      -3.418   4.755 -15.713  1.00 98.00           O  
ATOM   2742  N   ALA A 342      -2.322   6.360 -16.759  1.00 97.75           N  
ATOM   2743  CA  ALA A 342      -1.237   5.506 -17.234  1.00 97.75           C  
ATOM   2744  C   ALA A 342       0.122   6.063 -16.819  1.00 97.75           C  
ATOM   2745  CB  ALA A 342      -1.306   5.353 -18.751  1.00 97.75           C  
ATOM   2746  O   ALA A 342       0.353   7.272 -16.896  1.00 97.75           O  
ATOM   2747  N   PHE A 343       0.993   5.161 -16.347  1.00 97.86           N  
ATOM   2748  CA  PHE A 343       2.337   5.510 -15.902  1.00 97.86           C  
ATOM   2749  C   PHE A 343       3.388   4.768 -16.719  1.00 97.86           C  
ATOM   2750  CB  PHE A 343       2.511   5.196 -14.413  1.00 97.86           C  
ATOM   2751  O   PHE A 343       3.168   3.628 -17.133  1.00 97.86           O  
ATOM   2752  CG  PHE A 343       1.535   5.917 -13.523  1.00 97.86           C  
ATOM   2753  CD1 PHE A 343       1.871   7.132 -12.940  1.00 97.86           C  
ATOM   2754  CD2 PHE A 343       0.280   5.378 -13.269  1.00 97.86           C  
ATOM   2755  CE1 PHE A 343       0.970   7.802 -12.115  1.00 97.86           C  
ATOM   2756  CE2 PHE A 343      -0.626   6.042 -12.447  1.00 97.86           C  
ATOM   2757  CZ  PHE A 343      -0.279   7.253 -11.870  1.00 97.86           C  
ATOM   2758  N   CYS A 344       4.521   5.528 -16.930  1.00 96.64           N  
ATOM   2759  CA  CYS A 344       5.611   4.929 -17.693  1.00 96.64           C  
ATOM   2760  C   CYS A 344       6.964   5.397 -17.169  1.00 96.64           C  
ATOM   2761  CB  CYS A 344       5.481   5.275 -19.176  1.00 96.64           C  
ATOM   2762  O   CYS A 344       7.248   6.596 -17.153  1.00 96.64           O  
ATOM   2763  SG  CYS A 344       6.655   4.401 -20.233  1.00 96.64           S  
ATOM   2764  N   THR A 345       7.827   4.434 -16.857  1.00 96.13           N  
ATOM   2765  CA  THR A 345       9.136   4.783 -16.315  1.00 96.13           C  
ATOM   2766  C   THR A 345       9.972   5.522 -17.356  1.00 96.13           C  
ATOM   2767  CB  THR A 345       9.894   3.531 -15.837  1.00 96.13           C  
ATOM   2768  O   THR A 345      10.947   6.195 -17.013  1.00 96.13           O  
ATOM   2769  CG2 THR A 345       9.193   2.884 -14.648  1.00 96.13           C  
ATOM   2770  OG1 THR A 345       9.965   2.584 -16.910  1.00 96.13           O  
ATOM   2771  N   SER A 346       9.635   5.403 -18.652  1.00 95.62           N  
ATOM   2772  CA  SER A 346      10.397   6.050 -19.715  1.00 95.62           C  
ATOM   2773  C   SER A 346       9.983   7.508 -19.883  1.00 95.62           C  
ATOM   2774  CB  SER A 346      10.214   5.304 -21.037  1.00 95.62           C  
ATOM   2775  O   SER A 346      10.580   8.241 -20.674  1.00 95.62           O  
ATOM   2776  OG  SER A 346       8.862   5.353 -21.459  1.00 95.62           O  
ATOM   2777  N   HIS A 347       8.920   7.875 -19.176  1.00 97.09           N  
ATOM   2778  CA  HIS A 347       8.594   9.296 -19.131  1.00 97.09           C  
ATOM   2779  C   HIS A 347       9.536  10.048 -18.197  1.00 97.09           C  
ATOM   2780  CB  HIS A 347       7.144   9.500 -18.689  1.00 97.09           C  
ATOM   2781  O   HIS A 347       9.364  10.015 -16.976  1.00 97.09           O  
ATOM   2782  CG  HIS A 347       6.139   9.027 -19.691  1.00 97.09           C  
ATOM   2783  CD2 HIS A 347       6.293   8.567 -20.955  1.00 97.09           C  
ATOM   2784  ND1 HIS A 347       4.786   8.999 -19.432  1.00 97.09           N  
ATOM   2785  CE1 HIS A 347       4.150   8.539 -20.497  1.00 97.09           C  
ATOM   2786  NE2 HIS A 347       5.041   8.270 -21.435  1.00 97.09           N  
ATOM   2787  N   VAL A 348      10.526  10.688 -18.768  1.00 96.83           N  
ATOM   2788  CA  VAL A 348      11.510  11.423 -17.981  1.00 96.83           C  
ATOM   2789  C   VAL A 348      11.683  12.829 -18.553  1.00 96.83           C  
ATOM   2790  CB  VAL A 348      12.870  10.691 -17.944  1.00 96.83           C  
ATOM   2791  O   VAL A 348      11.336  13.082 -19.708  1.00 96.83           O  
ATOM   2792  CG1 VAL A 348      12.742   9.350 -17.224  1.00 96.83           C  
ATOM   2793  CG2 VAL A 348      13.407  10.492 -19.360  1.00 96.83           C  
ATOM   2794  N   VAL A 349      12.150  13.712 -17.737  1.00 96.05           N  
ATOM   2795  CA  VAL A 349      12.459  15.079 -18.142  1.00 96.05           C  
ATOM   2796  C   VAL A 349      13.967  15.309 -18.076  1.00 96.05           C  
ATOM   2797  CB  VAL A 349      11.723  16.112 -17.259  1.00 96.05           C  
ATOM   2798  O   VAL A 349      14.699  14.505 -17.495  1.00 96.05           O  
ATOM   2799  CG1 VAL A 349      10.210  15.985 -17.426  1.00 96.05           C  
ATOM   2800  CG2 VAL A 349      12.118  15.940 -15.794  1.00 96.05           C  
ATOM   2801  N   PRO A 350      14.452  16.390 -18.775  1.00 94.18           N  
ATOM   2802  CA  PRO A 350      15.891  16.660 -18.748  1.00 94.18           C  
ATOM   2803  C   PRO A 350      16.470  16.640 -17.335  1.00 94.18           C  
ATOM   2804  CB  PRO A 350      15.998  18.059 -19.362  1.00 94.18           C  
ATOM   2805  O   PRO A 350      15.867  17.190 -16.410  1.00 94.18           O  
ATOM   2806  CG  PRO A 350      14.823  18.164 -20.280  1.00 94.18           C  
ATOM   2807  CD  PRO A 350      13.649  17.488 -19.631  1.00 94.18           C  
ATOM   2808  N   GLY A 351      17.707  16.024 -17.217  1.00 94.71           N  
ATOM   2809  CA  GLY A 351      18.386  15.937 -15.934  1.00 94.71           C  
ATOM   2810  C   GLY A 351      18.166  14.611 -15.231  1.00 94.71           C  
ATOM   2811  O   GLY A 351      18.878  14.280 -14.281  1.00 94.71           O  
ATOM   2812  N   ILE A 352      17.204  13.892 -15.629  1.00 97.14           N  
ATOM   2813  CA  ILE A 352      16.911  12.562 -15.107  1.00 97.14           C  
ATOM   2814  C   ILE A 352      17.118  11.520 -16.204  1.00 97.14           C  
ATOM   2815  CB  ILE A 352      15.471  12.477 -14.551  1.00 97.14           C  
ATOM   2816  O   ILE A 352      16.602  11.668 -17.314  1.00 97.14           O  
ATOM   2817  CG1 ILE A 352      15.249  13.548 -13.477  1.00 97.14           C  
ATOM   2818  CG2 ILE A 352      15.189  11.078 -13.996  1.00 97.14           C  
ATOM   2819  CD1 ILE A 352      13.809  13.651 -12.994  1.00 97.14           C  
ATOM   2820  N   GLY A 353      17.837  10.409 -15.907  1.00 96.34           N  
ATOM   2821  CA  GLY A 353      18.111   9.391 -16.909  1.00 96.34           C  
ATOM   2822  C   GLY A 353      18.008   7.977 -16.367  1.00 96.34           C  
ATOM   2823  O   GLY A 353      17.464   7.761 -15.282  1.00 96.34           O  
ATOM   2824  N   PHE A 354      18.469   7.080 -17.190  1.00 96.39           N  
ATOM   2825  CA  PHE A 354      18.331   5.667 -16.858  1.00 96.39           C  
ATOM   2826  C   PHE A 354      19.694   5.035 -16.601  1.00 96.39           C  
ATOM   2827  CB  PHE A 354      17.608   4.917 -17.982  1.00 96.39           C  
ATOM   2828  O   PHE A 354      20.684   5.405 -17.234  1.00 96.39           O  
ATOM   2829  CG  PHE A 354      16.296   5.538 -18.379  1.00 96.39           C  
ATOM   2830  CD1 PHE A 354      15.217   5.536 -17.503  1.00 96.39           C  
ATOM   2831  CD2 PHE A 354      16.141   6.123 -19.629  1.00 96.39           C  
ATOM   2832  CE1 PHE A 354      14.001   6.110 -17.867  1.00 96.39           C  
ATOM   2833  CE2 PHE A 354      14.929   6.698 -20.000  1.00 96.39           C  
ATOM   2834  CZ  PHE A 354      13.860   6.690 -19.119  1.00 96.39           C  
ATOM   2835  N   SER A 355      19.748   4.210 -15.570  1.00 96.74           N  
ATOM   2836  CA  SER A 355      20.901   3.338 -15.370  1.00 96.74           C  
ATOM   2837  C   SER A 355      20.764   2.048 -16.173  1.00 96.74           C  
ATOM   2838  CB  SER A 355      21.073   3.008 -13.886  1.00 96.74           C  
ATOM   2839  O   SER A 355      19.824   1.894 -16.955  1.00 96.74           O  
ATOM   2840  OG  SER A 355      20.034   2.155 -13.437  1.00 96.74           O  
ATOM   2841  N   ASP A 356      21.749   1.183 -16.052  1.00 95.54           N  
ATOM   2842  CA  ASP A 356      21.713  -0.108 -16.733  1.00 95.54           C  
ATOM   2843  C   ASP A 356      21.075  -1.178 -15.849  1.00 95.54           C  
ATOM   2844  CB  ASP A 356      23.123  -0.538 -17.145  1.00 95.54           C  
ATOM   2845  O   ASP A 356      21.300  -2.373 -16.052  1.00 95.54           O  
ATOM   2846  CG  ASP A 356      23.701   0.316 -18.260  1.00 95.54           C  
ATOM   2847  OD1 ASP A 356      22.934   0.791 -19.125  1.00 95.54           O  
ATOM   2848  OD2 ASP A 356      24.935   0.513 -18.275  1.00 95.54           O  
ATOM   2849  N   ASP A 357      20.343  -0.751 -14.883  1.00 97.45           N  
ATOM   2850  CA  ASP A 357      19.527  -1.680 -14.108  1.00 97.45           C  
ATOM   2851  C   ASP A 357      18.690  -2.571 -15.024  1.00 97.45           C  
ATOM   2852  CB  ASP A 357      18.617  -0.919 -13.142  1.00 97.45           C  
ATOM   2853  O   ASP A 357      17.828  -2.082 -15.757  1.00 97.45           O  
ATOM   2854  CG  ASP A 357      17.726  -1.834 -12.320  1.00 97.45           C  
ATOM   2855  OD1 ASP A 357      17.304  -2.894 -12.831  1.00 97.45           O  
ATOM   2856  OD2 ASP A 357      17.442  -1.491 -11.152  1.00 97.45           O  
ATOM   2857  N   PRO A 358      18.925  -3.914 -15.014  1.00 97.63           N  
ATOM   2858  CA  PRO A 358      18.264  -4.807 -15.969  1.00 97.63           C  
ATOM   2859  C   PRO A 358      16.743  -4.788 -15.840  1.00 97.63           C  
ATOM   2860  CB  PRO A 358      18.826  -6.185 -15.610  1.00 97.63           C  
ATOM   2861  O   PRO A 358      16.033  -4.897 -16.843  1.00 97.63           O  
ATOM   2862  CG  PRO A 358      20.127  -5.902 -14.931  1.00 97.63           C  
ATOM   2863  CD  PRO A 358      20.017  -4.584 -14.219  1.00 97.63           C  
ATOM   2864  N   LEU A 359      16.222  -4.650 -14.677  1.00 98.00           N  
ATOM   2865  CA  LEU A 359      14.778  -4.592 -14.476  1.00 98.00           C  
ATOM   2866  C   LEU A 359      14.206  -3.286 -15.016  1.00 98.00           C  
ATOM   2867  CB  LEU A 359      14.437  -4.737 -12.991  1.00 98.00           C  
ATOM   2868  O   LEU A 359      13.188  -3.290 -15.712  1.00 98.00           O  
ATOM   2869  CG  LEU A 359      12.950  -4.813 -12.641  1.00 98.00           C  
ATOM   2870  CD1 LEU A 359      12.305  -6.015 -13.324  1.00 98.00           C  
ATOM   2871  CD2 LEU A 359      12.758  -4.884 -11.130  1.00 98.00           C  
ATOM   2872  N   LEU A 360      14.865  -2.150 -14.712  1.00 98.09           N  
ATOM   2873  CA  LEU A 360      14.417  -0.844 -15.180  1.00 98.09           C  
ATOM   2874  C   LEU A 360      14.346  -0.807 -16.703  1.00 98.09           C  
ATOM   2875  CB  LEU A 360      15.352   0.258 -14.675  1.00 98.09           C  
ATOM   2876  O   LEU A 360      13.378  -0.295 -17.271  1.00 98.09           O  
ATOM   2877  CG  LEU A 360      15.059   1.676 -15.167  1.00 98.09           C  
ATOM   2878  CD1 LEU A 360      13.652   2.098 -14.758  1.00 98.09           C  
ATOM   2879  CD2 LEU A 360      16.095   2.655 -14.627  1.00 98.09           C  
ATOM   2880  N   GLN A 361      15.362  -1.379 -17.345  1.00 97.44           N  
ATOM   2881  CA  GLN A 361      15.396  -1.372 -18.803  1.00 97.44           C  
ATOM   2882  C   GLN A 361      14.186  -2.098 -19.385  1.00 97.44           C  
ATOM   2883  CB  GLN A 361      16.688  -2.011 -19.314  1.00 97.44           C  
ATOM   2884  O   GLN A 361      13.599  -1.646 -20.370  1.00 97.44           O  
ATOM   2885  CG  GLN A 361      17.941  -1.210 -18.989  1.00 97.44           C  
ATOM   2886  CD  GLN A 361      17.910   0.190 -19.574  1.00 97.44           C  
ATOM   2887  NE2 GLN A 361      18.249   1.182 -18.757  1.00 97.44           N  
ATOM   2888  OE1 GLN A 361      17.585   0.379 -20.750  1.00 97.44           O  
ATOM   2889  N   GLY A 362      13.811  -3.180 -18.823  1.00 97.57           N  
ATOM   2890  CA  GLY A 362      12.613  -3.881 -19.257  1.00 97.57           C  
ATOM   2891  C   GLY A 362      11.336  -3.114 -18.968  1.00 97.57           C  
ATOM   2892  O   GLY A 362      10.431  -3.066 -19.804  1.00 97.57           O  
ATOM   2893  N   ARG A 363      11.322  -2.479 -17.852  1.00 97.08           N  
ATOM   2894  CA  ARG A 363      10.156  -1.713 -17.424  1.00 97.08           C  
ATOM   2895  C   ARG A 363       9.927  -0.510 -18.333  1.00 97.08           C  
ATOM   2896  CB  ARG A 363      10.318  -1.251 -15.975  1.00 97.08           C  
ATOM   2897  O   ARG A 363       8.784  -0.137 -18.603  1.00 97.08           O  
ATOM   2898  CG  ARG A 363      10.262  -2.381 -14.958  1.00 97.08           C  
ATOM   2899  CD  ARG A 363      10.406  -1.865 -13.533  1.00 97.08           C  
ATOM   2900  NE  ARG A 363       9.208  -1.155 -13.094  1.00 97.08           N  
ATOM   2901  NH1 ARG A 363      10.031  -0.639 -10.998  1.00 97.08           N  
ATOM   2902  NH2 ARG A 363       7.925   0.033 -11.605  1.00 97.08           N  
ATOM   2903  CZ  ARG A 363       9.058  -0.589 -11.900  1.00 97.08           C  
ATOM   2904  N   ASN A 364      11.021   0.108 -18.812  1.00 96.76           N  
ATOM   2905  CA  ASN A 364      10.924   1.248 -19.717  1.00 96.76           C  
ATOM   2906  C   ASN A 364      10.096   0.913 -20.955  1.00 96.76           C  
ATOM   2907  CB  ASN A 364      12.317   1.730 -20.125  1.00 96.76           C  
ATOM   2908  O   ASN A 364       9.387   1.772 -21.484  1.00 96.76           O  
ATOM   2909  CG  ASN A 364      13.018   2.495 -19.020  1.00 96.76           C  
ATOM   2910  ND2 ASN A 364      14.335   2.623 -19.129  1.00 96.76           N  
ATOM   2911  OD1 ASN A 364      12.380   2.967 -18.075  1.00 96.76           O  
ATOM   2912  N   PHE A 365      10.193  -0.310 -21.344  1.00 96.49           N  
ATOM   2913  CA  PHE A 365       9.471  -0.773 -22.524  1.00 96.49           C  
ATOM   2914  C   PHE A 365       8.077  -1.260 -22.148  1.00 96.49           C  
ATOM   2915  CB  PHE A 365      10.247  -1.892 -23.225  1.00 96.49           C  
ATOM   2916  O   PHE A 365       7.087  -0.858 -22.763  1.00 96.49           O  
ATOM   2917  CG  PHE A 365       9.415  -2.695 -24.189  1.00 96.49           C  
ATOM   2918  CD1 PHE A 365       9.021  -3.990 -23.876  1.00 96.49           C  
ATOM   2919  CD2 PHE A 365       9.028  -2.154 -25.408  1.00 96.49           C  
ATOM   2920  CE1 PHE A 365       8.251  -4.736 -24.766  1.00 96.49           C  
ATOM   2921  CE2 PHE A 365       8.259  -2.893 -26.302  1.00 96.49           C  
ATOM   2922  CZ  PHE A 365       7.872  -4.184 -25.980  1.00 96.49           C  
ATOM   2923  N   SER A 366       7.903  -2.087 -21.194  1.00 96.81           N  
ATOM   2924  CA  SER A 366       6.717  -2.872 -20.869  1.00 96.81           C  
ATOM   2925  C   SER A 366       5.543  -1.972 -20.497  1.00 96.81           C  
ATOM   2926  CB  SER A 366       7.011  -3.840 -19.721  1.00 96.81           C  
ATOM   2927  O   SER A 366       4.408  -2.223 -20.906  1.00 96.81           O  
ATOM   2928  OG  SER A 366       5.853  -4.583 -19.381  1.00 96.81           O  
ATOM   2929  N   TYR A 367       5.742  -0.898 -19.708  1.00 95.94           N  
ATOM   2930  CA  TYR A 367       4.651  -0.047 -19.246  1.00 95.94           C  
ATOM   2931  C   TYR A 367       3.933   0.606 -20.421  1.00 95.94           C  
ATOM   2932  CB  TYR A 367       5.176   1.030 -18.292  1.00 95.94           C  
ATOM   2933  O   TYR A 367       2.704   0.565 -20.506  1.00 95.94           O  
ATOM   2934  CG  TYR A 367       5.277   0.572 -16.857  1.00 95.94           C  
ATOM   2935  CD1 TYR A 367       4.253   0.833 -15.948  1.00 95.94           C  
ATOM   2936  CD2 TYR A 367       6.395  -0.121 -16.406  1.00 95.94           C  
ATOM   2937  CE1 TYR A 367       4.342   0.415 -14.625  1.00 95.94           C  
ATOM   2938  CE2 TYR A 367       6.495  -0.544 -15.085  1.00 95.94           C  
ATOM   2939  OH  TYR A 367       5.559  -0.688 -12.894  1.00 95.94           O  
ATOM   2940  CZ  TYR A 367       5.465  -0.272 -14.203  1.00 95.94           C  
ATOM   2941  N   PHE A 368       4.749   1.219 -21.281  1.00 95.46           N  
ATOM   2942  CA  PHE A 368       4.153   1.845 -22.455  1.00 95.46           C  
ATOM   2943  C   PHE A 368       3.380   0.822 -23.280  1.00 95.46           C  
ATOM   2944  CB  PHE A 368       5.230   2.510 -23.318  1.00 95.46           C  
ATOM   2945  O   PHE A 368       2.246   1.077 -23.691  1.00 95.46           O  
ATOM   2946  CG  PHE A 368       4.678   3.407 -24.393  1.00 95.46           C  
ATOM   2947  CD1 PHE A 368       4.348   2.896 -25.642  1.00 95.46           C  
ATOM   2948  CD2 PHE A 368       4.491   4.762 -24.154  1.00 95.46           C  
ATOM   2949  CE1 PHE A 368       3.837   3.724 -26.639  1.00 95.46           C  
ATOM   2950  CE2 PHE A 368       3.981   5.596 -25.146  1.00 95.46           C  
ATOM   2951  CZ  PHE A 368       3.656   5.075 -26.388  1.00 95.46           C  
ATOM   2952  N   ASP A 369       3.966  -0.348 -23.451  1.00 96.80           N  
ATOM   2953  CA  ASP A 369       3.369  -1.401 -24.267  1.00 96.80           C  
ATOM   2954  C   ASP A 369       2.013  -1.826 -23.709  1.00 96.80           C  
ATOM   2955  CB  ASP A 369       4.304  -2.609 -24.354  1.00 96.80           C  
ATOM   2956  O   ASP A 369       1.055  -2.011 -24.463  1.00 96.80           O  
ATOM   2957  CG  ASP A 369       3.881  -3.611 -25.413  1.00 96.80           C  
ATOM   2958  OD1 ASP A 369       3.674  -3.214 -26.580  1.00 96.80           O  
ATOM   2959  OD2 ASP A 369       3.751  -4.808 -25.077  1.00 96.80           O  
ATOM   2960  N   THR A 370       1.884  -2.006 -22.488  1.00 96.29           N  
ATOM   2961  CA  THR A 370       0.634  -2.453 -21.885  1.00 96.29           C  
ATOM   2962  C   THR A 370      -0.431  -1.364 -21.976  1.00 96.29           C  
ATOM   2963  CB  THR A 370       0.835  -2.856 -20.412  1.00 96.29           C  
ATOM   2964  O   THR A 370      -1.618  -1.660 -22.127  1.00 96.29           O  
ATOM   2965  CG2 THR A 370       1.785  -4.043 -20.292  1.00 96.29           C  
ATOM   2966  OG1 THR A 370       1.382  -1.745 -19.690  1.00 96.29           O  
ATOM   2967  N   GLN A 371      -0.022  -0.074 -21.874  1.00 96.28           N  
ATOM   2968  CA  GLN A 371      -0.988   1.014 -21.987  1.00 96.28           C  
ATOM   2969  C   GLN A 371      -1.579   1.082 -23.392  1.00 96.28           C  
ATOM   2970  CB  GLN A 371      -0.336   2.350 -21.626  1.00 96.28           C  
ATOM   2971  O   GLN A 371      -2.747   1.435 -23.563  1.00 96.28           O  
ATOM   2972  CG  GLN A 371       0.180   2.416 -20.195  1.00 96.28           C  
ATOM   2973  CD  GLN A 371      -0.818   1.882 -19.185  1.00 96.28           C  
ATOM   2974  NE2 GLN A 371      -0.374   1.714 -17.944  1.00 96.28           N  
ATOM   2975  OE1 GLN A 371      -1.979   1.623 -19.518  1.00 96.28           O  
ATOM   2976  N   ILE A 372      -0.779   0.691 -24.388  1.00 96.25           N  
ATOM   2977  CA  ILE A 372      -1.294   0.625 -25.752  1.00 96.25           C  
ATOM   2978  C   ILE A 372      -2.435  -0.387 -25.824  1.00 96.25           C  
ATOM   2979  CB  ILE A 372      -0.182   0.253 -26.759  1.00 96.25           C  
ATOM   2980  O   ILE A 372      -3.479  -0.113 -26.420  1.00 96.25           O  
ATOM   2981  CG1 ILE A 372       0.855   1.379 -26.849  1.00 96.25           C  
ATOM   2982  CG2 ILE A 372      -0.781  -0.052 -28.135  1.00 96.25           C  
ATOM   2983  CD1 ILE A 372       2.123   0.993 -27.597  1.00 96.25           C  
ATOM   2984  N   SER A 373      -2.282  -1.471 -25.229  1.00 96.43           N  
ATOM   2985  CA  SER A 373      -3.307  -2.509 -25.220  1.00 96.43           C  
ATOM   2986  C   SER A 373      -4.584  -2.020 -24.545  1.00 96.43           C  
ATOM   2987  CB  SER A 373      -2.794  -3.763 -24.511  1.00 96.43           C  
ATOM   2988  O   SER A 373      -5.688  -2.297 -25.019  1.00 96.43           O  
ATOM   2989  OG  SER A 373      -1.762  -4.380 -25.263  1.00 96.43           O  
ATOM   2990  N   ARG A 374      -4.374  -1.202 -23.494  1.00 96.50           N  
ATOM   2991  CA  ARG A 374      -5.537  -0.800 -22.708  1.00 96.50           C  
ATOM   2992  C   ARG A 374      -6.193   0.443 -23.298  1.00 96.50           C  
ATOM   2993  CB  ARG A 374      -5.140  -0.543 -21.253  1.00 96.50           C  
ATOM   2994  O   ARG A 374      -7.421   0.522 -23.385  1.00 96.50           O  
ATOM   2995  CG  ARG A 374      -4.745  -1.798 -20.491  1.00 96.50           C  
ATOM   2996  CD  ARG A 374      -4.322  -1.481 -19.063  1.00 96.50           C  
ATOM   2997  NE  ARG A 374      -5.409  -0.869 -18.303  1.00 96.50           N  
ATOM   2998  NH1 ARG A 374      -4.026   0.196 -16.789  1.00 96.50           N  
ATOM   2999  NH2 ARG A 374      -6.302   0.418 -16.623  1.00 96.50           N  
ATOM   3000  CZ  ARG A 374      -5.243  -0.086 -17.240  1.00 96.50           C  
ATOM   3001  N   LEU A 375      -5.447   1.383 -23.697  1.00 96.68           N  
ATOM   3002  CA  LEU A 375      -5.972   2.725 -23.921  1.00 96.68           C  
ATOM   3003  C   LEU A 375      -5.754   3.160 -25.367  1.00 96.68           C  
ATOM   3004  CB  LEU A 375      -5.310   3.725 -22.970  1.00 96.68           C  
ATOM   3005  O   LEU A 375      -6.327   4.157 -25.813  1.00 96.68           O  
ATOM   3006  CG  LEU A 375      -5.497   3.464 -21.474  1.00 96.68           C  
ATOM   3007  CD1 LEU A 375      -4.648   4.432 -20.657  1.00 96.68           C  
ATOM   3008  CD2 LEU A 375      -6.968   3.580 -21.091  1.00 96.68           C  
ATOM   3009  N   GLY A 376      -4.953   2.428 -26.126  1.00 96.37           N  
ATOM   3010  CA  GLY A 376      -4.600   2.804 -27.486  1.00 96.37           C  
ATOM   3011  C   GLY A 376      -3.299   3.579 -27.572  1.00 96.37           C  
ATOM   3012  O   GLY A 376      -2.735   3.971 -26.548  1.00 96.37           O  
ATOM   3013  N   ILE A 377      -2.772   3.900 -28.792  1.00 96.34           N  
ATOM   3014  CA  ILE A 377      -1.454   4.470 -29.047  1.00 96.34           C  
ATOM   3015  C   ILE A 377      -1.447   5.948 -28.661  1.00 96.34           C  
ATOM   3016  CB  ILE A 377      -1.041   4.301 -30.526  1.00 96.34           C  
ATOM   3017  O   ILE A 377      -0.387   6.524 -28.403  1.00 96.34           O  
ATOM   3018  CG1 ILE A 377       0.444   4.633 -30.708  1.00 96.34           C  
ATOM   3019  CG2 ILE A 377      -1.913   5.174 -31.434  1.00 96.34           C  
ATOM   3020  CD1 ILE A 377       1.384   3.697 -29.961  1.00 96.34           C  
ATOM   3021  N   ASN A 378      -2.665   6.643 -28.589  1.00 96.33           N  
ATOM   3022  CA  ASN A 378      -2.731   8.072 -28.302  1.00 96.33           C  
ATOM   3023  C   ASN A 378      -3.181   8.335 -26.867  1.00 96.33           C  
ATOM   3024  CB  ASN A 378      -3.665   8.775 -29.289  1.00 96.33           C  
ATOM   3025  O   ASN A 378      -3.820   9.351 -26.589  1.00 96.33           O  
ATOM   3026  CG  ASN A 378      -3.108   8.808 -30.698  1.00 96.33           C  
ATOM   3027  ND2 ASN A 378      -3.912   8.377 -31.663  1.00 96.33           N  
ATOM   3028  OD1 ASN A 378      -1.965   9.216 -30.918  1.00 96.33           O  
ATOM   3029  N   TRP A 379      -2.979   7.464 -25.961  1.00 96.26           N  
ATOM   3030  CA  TRP A 379      -3.472   7.550 -24.590  1.00 96.26           C  
ATOM   3031  C   TRP A 379      -2.969   8.820 -23.910  1.00 96.26           C  
ATOM   3032  CB  TRP A 379      -3.042   6.321 -23.785  1.00 96.26           C  
ATOM   3033  O   TRP A 379      -3.555   9.277 -22.925  1.00 96.26           O  
ATOM   3034  CG  TRP A 379      -1.566   6.059 -23.815  1.00 96.26           C  
ATOM   3035  CD1 TRP A 379      -0.894   5.220 -24.660  1.00 96.26           C  
ATOM   3036  CD2 TRP A 379      -0.578   6.638 -22.956  1.00 96.26           C  
ATOM   3037  CE2 TRP A 379       0.673   6.105 -23.338  1.00 96.26           C  
ATOM   3038  CE3 TRP A 379      -0.630   7.558 -21.901  1.00 96.26           C  
ATOM   3039  NE1 TRP A 379       0.452   5.243 -24.379  1.00 96.26           N  
ATOM   3040  CH2 TRP A 379       1.784   7.363 -21.671  1.00 96.26           C  
ATOM   3041  CZ2 TRP A 379       1.863   6.462 -22.700  1.00 96.26           C  
ATOM   3042  CZ3 TRP A 379       0.556   7.912 -21.267  1.00 96.26           C  
ATOM   3043  N   GLU A 380      -1.853   9.449 -24.390  1.00 95.70           N  
ATOM   3044  CA  GLU A 380      -1.311  10.666 -23.793  1.00 95.70           C  
ATOM   3045  C   GLU A 380      -2.243  11.853 -24.016  1.00 95.70           C  
ATOM   3046  CB  GLU A 380       0.076  10.972 -24.363  1.00 95.70           C  
ATOM   3047  O   GLU A 380      -2.057  12.916 -23.421  1.00 95.70           O  
ATOM   3048  CG  GLU A 380       1.137   9.949 -23.983  1.00 95.70           C  
ATOM   3049  CD  GLU A 380       1.239   8.796 -24.969  1.00 95.70           C  
ATOM   3050  OE1 GLU A 380       2.212   8.013 -24.889  1.00 95.70           O  
ATOM   3051  OE2 GLU A 380       0.338   8.676 -25.829  1.00 95.70           O  
ATOM   3052  N   GLU A 381      -3.272  11.696 -24.804  1.00 95.72           N  
ATOM   3053  CA  GLU A 381      -4.239  12.759 -25.061  1.00 95.72           C  
ATOM   3054  C   GLU A 381      -5.394  12.706 -24.065  1.00 95.72           C  
ATOM   3055  CB  GLU A 381      -4.773  12.665 -26.492  1.00 95.72           C  
ATOM   3056  O   GLU A 381      -6.178  13.652 -23.965  1.00 95.72           O  
ATOM   3057  CG  GLU A 381      -3.725  12.946 -27.559  1.00 95.72           C  
ATOM   3058  CD  GLU A 381      -4.304  13.021 -28.963  1.00 95.72           C  
ATOM   3059  OE1 GLU A 381      -3.535  12.905 -29.944  1.00 95.72           O  
ATOM   3060  OE2 GLU A 381      -5.537  13.199 -29.083  1.00 95.72           O  
ATOM   3061  N   LEU A 382      -5.523  11.515 -23.432  1.00 97.22           N  
ATOM   3062  CA  LEU A 382      -6.496  11.483 -22.345  1.00 97.22           C  
ATOM   3063  C   LEU A 382      -6.163  12.529 -21.287  1.00 97.22           C  
ATOM   3064  CB  LEU A 382      -6.543  10.092 -21.707  1.00 97.22           C  
ATOM   3065  O   LEU A 382      -5.000  12.689 -20.910  1.00 97.22           O  
ATOM   3066  CG  LEU A 382      -7.029   8.951 -22.603  1.00 97.22           C  
ATOM   3067  CD1 LEU A 382      -6.771   7.605 -21.934  1.00 97.22           C  
ATOM   3068  CD2 LEU A 382      -8.510   9.119 -22.926  1.00 97.22           C  
ATOM   3069  N   PRO A 383      -7.190  13.220 -20.788  1.00 97.74           N  
ATOM   3070  CA  PRO A 383      -6.976  14.367 -19.904  1.00 97.74           C  
ATOM   3071  C   PRO A 383      -6.075  14.037 -18.715  1.00 97.74           C  
ATOM   3072  CB  PRO A 383      -8.389  14.721 -19.436  1.00 97.74           C  
ATOM   3073  O   PRO A 383      -5.169  14.808 -18.389  1.00 97.74           O  
ATOM   3074  CG  PRO A 383      -9.272  14.380 -20.593  1.00 97.74           C  
ATOM   3075  CD  PRO A 383      -8.761  13.118 -21.226  1.00 97.74           C  
ATOM   3076  N   ILE A 384      -6.260  12.980 -18.079  1.00 98.06           N  
ATOM   3077  CA  ILE A 384      -5.484  12.653 -16.888  1.00 98.06           C  
ATOM   3078  C   ILE A 384      -4.021  12.435 -17.269  1.00 98.06           C  
ATOM   3079  CB  ILE A 384      -6.044  11.402 -16.174  1.00 98.06           C  
ATOM   3080  O   ILE A 384      -3.122  12.643 -16.451  1.00 98.06           O  
ATOM   3081  CG1 ILE A 384      -5.321  11.180 -14.841  1.00 98.06           C  
ATOM   3082  CG2 ILE A 384      -5.925  10.169 -17.074  1.00 98.06           C  
ATOM   3083  CD1 ILE A 384      -5.476  12.329 -13.853  1.00 98.06           C  
ATOM   3084  N   ASN A 385      -3.646  11.984 -18.542  1.00 98.02           N  
ATOM   3085  CA  ASN A 385      -2.297  11.628 -18.970  1.00 98.02           C  
ATOM   3086  C   ASN A 385      -1.657  12.743 -19.792  1.00 98.02           C  
ATOM   3087  CB  ASN A 385      -2.314  10.322 -19.768  1.00 98.02           C  
ATOM   3088  O   ASN A 385      -0.455  12.710 -20.061  1.00 98.02           O  
ATOM   3089  CG  ASN A 385      -2.823   9.148 -18.956  1.00 98.02           C  
ATOM   3090  ND2 ASN A 385      -3.752   8.390 -19.528  1.00 98.02           N  
ATOM   3091  OD1 ASN A 385      -2.386   8.924 -17.825  1.00 98.02           O  
ATOM   3092  N   ARG A 386      -2.434  13.672 -20.111  1.00 97.06           N  
ATOM   3093  CA  ARG A 386      -2.016  14.760 -20.989  1.00 97.06           C  
ATOM   3094  C   ARG A 386      -1.042  15.693 -20.278  1.00 97.06           C  
ATOM   3095  CB  ARG A 386      -3.230  15.549 -21.484  1.00 97.06           C  
ATOM   3096  O   ARG A 386      -1.284  16.103 -19.141  1.00 97.06           O  
ATOM   3097  CG  ARG A 386      -2.893  16.619 -22.509  1.00 97.06           C  
ATOM   3098  CD  ARG A 386      -4.139  17.138 -23.213  1.00 97.06           C  
ATOM   3099  NE  ARG A 386      -5.059  17.779 -22.278  1.00 97.06           N  
ATOM   3100  NH1 ARG A 386      -6.886  17.688 -23.689  1.00 97.06           N  
ATOM   3101  NH2 ARG A 386      -7.089  18.614 -21.603  1.00 97.06           N  
ATOM   3102  CZ  ARG A 386      -6.343  18.026 -22.525  1.00 97.06           C  
ATOM   3103  N   PRO A 387       0.111  16.024 -20.943  1.00 96.45           N  
ATOM   3104  CA  PRO A 387       1.005  17.021 -20.350  1.00 96.45           C  
ATOM   3105  C   PRO A 387       0.360  18.401 -20.242  1.00 96.45           C  
ATOM   3106  CB  PRO A 387       2.194  17.047 -21.313  1.00 96.45           C  
ATOM   3107  O   PRO A 387      -0.559  18.718 -21.001  1.00 96.45           O  
ATOM   3108  CG  PRO A 387       2.064  15.792 -22.114  1.00 96.45           C  
ATOM   3109  CD  PRO A 387       0.613  15.411 -22.172  1.00 96.45           C  
ATOM   3110  N   VAL A 388       0.872  19.238 -19.330  1.00 95.29           N  
ATOM   3111  CA  VAL A 388       0.317  20.577 -19.165  1.00 95.29           C  
ATOM   3112  C   VAL A 388       1.091  21.567 -20.033  1.00 95.29           C  
ATOM   3113  CB  VAL A 388       0.349  21.027 -17.687  1.00 95.29           C  
ATOM   3114  O   VAL A 388       0.716  22.738 -20.134  1.00 95.29           O  
ATOM   3115  CG1 VAL A 388      -0.601  20.178 -16.844  1.00 95.29           C  
ATOM   3116  CG2 VAL A 388       1.772  20.948 -17.136  1.00 95.29           C  
ATOM   3117  N   CYS A 389       2.156  21.070 -20.702  1.00 92.79           N  
ATOM   3118  CA  CYS A 389       2.921  21.858 -21.663  1.00 92.79           C  
ATOM   3119  C   CYS A 389       2.499  21.535 -23.091  1.00 92.79           C  
ATOM   3120  CB  CYS A 389       4.418  21.603 -21.493  1.00 92.79           C  
ATOM   3121  O   CYS A 389       1.915  20.481 -23.347  1.00 92.79           O  
ATOM   3122  SG  CYS A 389       4.898  19.881 -21.757  1.00 92.79           S  
ATOM   3123  N   PRO A 390       2.707  22.525 -23.974  1.00 90.98           N  
ATOM   3124  CA  PRO A 390       2.360  22.233 -25.366  1.00 90.98           C  
ATOM   3125  C   PRO A 390       3.138  21.048 -25.933  1.00 90.98           C  
ATOM   3126  CB  PRO A 390       2.725  23.526 -26.099  1.00 90.98           C  
ATOM   3127  O   PRO A 390       4.292  20.826 -25.558  1.00 90.98           O  
ATOM   3128  CG  PRO A 390       2.776  24.570 -25.031  1.00 90.98           C  
ATOM   3129  CD  PRO A 390       3.180  23.914 -23.742  1.00 90.98           C  
ATOM   3130  N   VAL A 391       2.428  20.219 -26.767  1.00 91.84           N  
ATOM   3131  CA  VAL A 391       3.035  19.071 -27.432  1.00 91.84           C  
ATOM   3132  C   VAL A 391       2.987  19.265 -28.946  1.00 91.84           C  
ATOM   3133  CB  VAL A 391       2.332  17.752 -27.041  1.00 91.84           C  
ATOM   3134  O   VAL A 391       1.915  19.471 -29.518  1.00 91.84           O  
ATOM   3135  CG1 VAL A 391       2.955  16.568 -27.778  1.00 91.84           C  
ATOM   3136  CG2 VAL A 391       2.399  17.540 -25.530  1.00 91.84           C  
ATOM   3137  N   MET A 392       4.213  19.239 -29.509  1.00 89.03           N  
ATOM   3138  CA  MET A 392       4.314  19.327 -30.963  1.00 89.03           C  
ATOM   3139  C   MET A 392       5.281  18.280 -31.506  1.00 89.03           C  
ATOM   3140  CB  MET A 392       4.765  20.726 -31.388  1.00 89.03           C  
ATOM   3141  O   MET A 392       6.447  18.242 -31.110  1.00 89.03           O  
ATOM   3142  CG  MET A 392       3.790  21.827 -31.004  1.00 89.03           C  
ATOM   3143  SD  MET A 392       2.171  21.660 -31.852  1.00 89.03           S  
ATOM   3144  CE  MET A 392       2.645  22.124 -33.541  1.00 89.03           C  
ATOM   3145  N   ASN A 393       4.794  17.371 -32.361  1.00 90.73           N  
ATOM   3146  CA  ASN A 393       5.532  16.333 -33.072  1.00 90.73           C  
ATOM   3147  C   ASN A 393       4.886  16.005 -34.415  1.00 90.73           C  
ATOM   3148  CB  ASN A 393       5.645  15.071 -32.214  1.00 90.73           C  
ATOM   3149  O   ASN A 393       3.949  16.683 -34.840  1.00 90.73           O  
ATOM   3150  CG  ASN A 393       4.293  14.525 -31.798  1.00 90.73           C  
ATOM   3151  ND2 ASN A 393       4.144  14.227 -30.513  1.00 90.73           N  
ATOM   3152  OD1 ASN A 393       3.390  14.373 -32.625  1.00 90.73           O  
ATOM   3153  N   PHE A 394       5.517  15.096 -35.191  1.00 92.34           N  
ATOM   3154  CA  PHE A 394       4.995  14.759 -36.510  1.00 92.34           C  
ATOM   3155  C   PHE A 394       4.237  13.438 -36.471  1.00 92.34           C  
ATOM   3156  CB  PHE A 394       6.131  14.683 -37.535  1.00 92.34           C  
ATOM   3157  O   PHE A 394       3.929  12.862 -37.516  1.00 92.34           O  
ATOM   3158  CG  PHE A 394       6.803  16.004 -37.795  1.00 92.34           C  
ATOM   3159  CD1 PHE A 394       6.108  17.049 -38.391  1.00 92.34           C  
ATOM   3160  CD2 PHE A 394       8.132  16.201 -37.443  1.00 92.34           C  
ATOM   3161  CE1 PHE A 394       6.728  18.273 -38.633  1.00 92.34           C  
ATOM   3162  CE2 PHE A 394       8.759  17.421 -37.681  1.00 92.34           C  
ATOM   3163  CZ  PHE A 394       8.055  18.455 -38.277  1.00 92.34           C  
ATOM   3164  N   ASN A 395       4.039  12.826 -35.266  1.00 92.38           N  
ATOM   3165  CA  ASN A 395       3.222  11.625 -35.131  1.00 92.38           C  
ATOM   3166  C   ASN A 395       1.783  11.873 -35.574  1.00 92.38           C  
ATOM   3167  CB  ASN A 395       3.253  11.115 -33.689  1.00 92.38           C  
ATOM   3168  O   ASN A 395       1.194  12.902 -35.237  1.00 92.38           O  
ATOM   3169  CG  ASN A 395       4.649  10.740 -33.231  1.00 92.38           C  
ATOM   3170  ND2 ASN A 395       4.907  10.885 -31.937  1.00 92.38           N  
ATOM   3171  OD1 ASN A 395       5.488  10.326 -34.035  1.00 92.38           O  
ATOM   3172  N   ARG A 396       1.183  11.006 -36.534  1.00 90.92           N  
ATOM   3173  CA  ARG A 396      -0.164  11.123 -37.082  1.00 90.92           C  
ATOM   3174  C   ARG A 396      -0.973   9.856 -36.824  1.00 90.92           C  
ATOM   3175  CB  ARG A 396      -0.111  11.414 -38.583  1.00 90.92           C  
ATOM   3176  O   ARG A 396      -0.405   8.797 -36.546  1.00 90.92           O  
ATOM   3177  CG  ARG A 396       0.579  12.723 -38.933  1.00 90.92           C  
ATOM   3178  CD  ARG A 396      -0.269  13.927 -38.551  1.00 90.92           C  
ATOM   3179  NE  ARG A 396       0.271  15.165 -39.106  1.00 90.92           N  
ATOM   3180  NH1 ARG A 396       0.936  16.032 -37.070  1.00 90.92           N  
ATOM   3181  NH2 ARG A 396       1.290  17.221 -38.998  1.00 90.92           N  
ATOM   3182  CZ  ARG A 396       0.831  16.136 -38.390  1.00 90.92           C  
ATOM   3183  N   ASP A 397      -2.368   9.961 -36.768  1.00 93.28           N  
ATOM   3184  CA  ASP A 397      -3.292   8.831 -36.784  1.00 93.28           C  
ATOM   3185  C   ASP A 397      -3.229   8.051 -35.473  1.00 93.28           C  
ATOM   3186  CB  ASP A 397      -2.986   7.904 -37.963  1.00 93.28           C  
ATOM   3187  O   ASP A 397      -2.917   8.616 -34.423  1.00 93.28           O  
ATOM   3188  CG  ASP A 397      -3.062   8.608 -39.306  1.00 93.28           C  
ATOM   3189  OD1 ASP A 397      -3.891   9.529 -39.466  1.00 93.28           O  
ATOM   3190  OD2 ASP A 397      -2.287   8.236 -40.214  1.00 93.28           O  
ATOM   3191  N   GLY A 398      -3.834   6.767 -35.524  1.00 93.93           N  
ATOM   3192  CA  GLY A 398      -3.920   5.894 -34.364  1.00 93.93           C  
ATOM   3193  C   GLY A 398      -5.260   5.971 -33.657  1.00 93.93           C  
ATOM   3194  O   GLY A 398      -5.940   6.997 -33.714  1.00 93.93           O  
ATOM   3195  N   ALA A 399      -5.614   4.968 -33.027  1.00 93.37           N  
ATOM   3196  CA  ALA A 399      -6.885   4.907 -32.311  1.00 93.37           C  
ATOM   3197  C   ALA A 399      -7.010   6.058 -31.316  1.00 93.37           C  
ATOM   3198  CB  ALA A 399      -7.027   3.568 -31.591  1.00 93.37           C  
ATOM   3199  O   ALA A 399      -6.053   6.383 -30.610  1.00 93.37           O  
ATOM   3200  N   LEU A 400      -8.161   6.723 -31.412  1.00 91.26           N  
ATOM   3201  CA  LEU A 400      -8.559   7.774 -30.481  1.00 91.26           C  
ATOM   3202  C   LEU A 400      -7.681   9.009 -30.649  1.00 91.26           C  
ATOM   3203  CB  LEU A 400      -8.481   7.270 -29.038  1.00 91.26           C  
ATOM   3204  O   LEU A 400      -7.311   9.651 -29.663  1.00 91.26           O  
ATOM   3205  CG  LEU A 400      -9.378   6.082 -28.685  1.00 91.26           C  
ATOM   3206  CD1 LEU A 400      -9.122   5.632 -27.250  1.00 91.26           C  
ATOM   3207  CD2 LEU A 400     -10.846   6.443 -28.884  1.00 91.26           C  
ATOM   3208  N   ARG A 401      -7.151   9.316 -31.759  1.00 94.29           N  
ATOM   3209  CA  ARG A 401      -6.446  10.555 -32.074  1.00 94.29           C  
ATOM   3210  C   ARG A 401      -7.376  11.758 -31.964  1.00 94.29           C  
ATOM   3211  CB  ARG A 401      -5.839  10.487 -33.477  1.00 94.29           C  
ATOM   3212  O   ARG A 401      -8.375  11.844 -32.681  1.00 94.29           O  
ATOM   3213  CG  ARG A 401      -5.169  11.778 -33.921  1.00 94.29           C  
ATOM   3214  CD  ARG A 401      -3.984  12.133 -33.033  1.00 94.29           C  
ATOM   3215  NE  ARG A 401      -3.310  13.344 -33.492  1.00 94.29           N  
ATOM   3216  NH1 ARG A 401      -1.806  13.419 -31.741  1.00 94.29           N  
ATOM   3217  NH2 ARG A 401      -1.753  15.027 -33.374  1.00 94.29           N  
ATOM   3218  CZ  ARG A 401      -2.291  13.927 -32.868  1.00 94.29           C  
ATOM   3219  N   HIS A 402      -7.138  12.803 -31.139  1.00 93.17           N  
ATOM   3220  CA  HIS A 402      -7.988  13.966 -30.908  1.00 93.17           C  
ATOM   3221  C   HIS A 402      -7.313  15.246 -31.388  1.00 93.17           C  
ATOM   3222  CB  HIS A 402      -8.342  14.084 -29.424  1.00 93.17           C  
ATOM   3223  O   HIS A 402      -7.987  16.188 -31.809  1.00 93.17           O  
ATOM   3224  CG  HIS A 402      -9.210  12.973 -28.924  1.00 93.17           C  
ATOM   3225  CD2 HIS A 402      -8.919  11.889 -28.168  1.00 93.17           C  
ATOM   3226  ND1 HIS A 402     -10.559  12.901 -29.200  1.00 93.17           N  
ATOM   3227  CE1 HIS A 402     -11.061  11.817 -28.632  1.00 93.17           C  
ATOM   3228  NE2 HIS A 402     -10.087  11.185 -28.000  1.00 93.17           N  
ATOM   3229  N   ALA A 403      -5.915  15.256 -31.362  1.00 92.41           N  
ATOM   3230  CA  ALA A 403      -5.175  16.467 -31.705  1.00 92.41           C  
ATOM   3231  C   ALA A 403      -5.308  16.789 -33.191  1.00 92.41           C  
ATOM   3232  CB  ALA A 403      -3.703  16.317 -31.326  1.00 92.41           C  
ATOM   3233  O   ALA A 403      -5.287  15.887 -34.032  1.00 92.41           O  
ATOM   3234  N   ILE A 404      -5.669  17.987 -33.497  1.00 92.50           N  
ATOM   3235  CA  ILE A 404      -5.688  18.493 -34.866  1.00 92.50           C  
ATOM   3236  C   ILE A 404      -4.404  19.271 -35.146  1.00 92.50           C  
ATOM   3237  CB  ILE A 404      -6.922  19.387 -35.121  1.00 92.50           C  
ATOM   3238  O   ILE A 404      -4.130  20.283 -34.497  1.00 92.50           O  
ATOM   3239  CG1 ILE A 404      -8.213  18.590 -34.900  1.00 92.50           C  
ATOM   3240  CG2 ILE A 404      -6.879  19.977 -36.534  1.00 92.50           C  
ATOM   3241  CD1 ILE A 404      -9.475  19.442 -34.902  1.00 92.50           C  
ATOM   3242  N   THR A 405      -3.551  18.731 -36.075  1.00 90.26           N  
ATOM   3243  CA  THR A 405      -2.333  19.427 -36.475  1.00 90.26           C  
ATOM   3244  C   THR A 405      -2.538  20.159 -37.798  1.00 90.26           C  
ATOM   3245  CB  THR A 405      -1.149  18.451 -36.603  1.00 90.26           C  
ATOM   3246  O   THR A 405      -2.804  19.533 -38.825  1.00 90.26           O  
ATOM   3247  CG2 THR A 405       0.156  19.200 -36.853  1.00 90.26           C  
ATOM   3248  OG1 THR A 405      -1.028  17.694 -35.393  1.00 90.26           O  
ATOM   3249  N   GLN A 406      -2.589  21.453 -37.755  1.00 89.93           N  
ATOM   3250  CA  GLN A 406      -2.735  22.304 -38.931  1.00 89.93           C  
ATOM   3251  C   GLN A 406      -1.450  22.333 -39.753  1.00 89.93           C  
ATOM   3252  CB  GLN A 406      -3.130  23.724 -38.522  1.00 89.93           C  
ATOM   3253  O   GLN A 406      -0.352  22.391 -39.195  1.00 89.93           O  
ATOM   3254  CG  GLN A 406      -4.553  23.839 -37.994  1.00 89.93           C  
ATOM   3255  CD  GLN A 406      -4.984  25.277 -37.775  1.00 89.93           C  
ATOM   3256  NE2 GLN A 406      -6.277  25.538 -37.926  1.00 89.93           N  
ATOM   3257  OE1 GLN A 406      -4.160  26.146 -37.470  1.00 89.93           O  
ATOM   3258  N   GLY A 407      -1.573  22.022 -41.010  1.00 87.37           N  
ATOM   3259  CA  GLY A 407      -0.426  22.113 -41.899  1.00 87.37           C  
ATOM   3260  C   GLY A 407      -0.346  20.968 -42.890  1.00 87.37           C  
ATOM   3261  O   GLY A 407      -1.171  20.052 -42.856  1.00 87.37           O  
ATOM   3262  N   ASN A 408       0.533  21.111 -43.970  1.00 90.46           N  
ATOM   3263  CA  ASN A 408       0.671  20.135 -45.045  1.00 90.46           C  
ATOM   3264  C   ASN A 408       1.959  19.328 -44.907  1.00 90.46           C  
ATOM   3265  CB  ASN A 408       0.621  20.827 -46.408  1.00 90.46           C  
ATOM   3266  O   ASN A 408       2.377  18.652 -45.849  1.00 90.46           O  
ATOM   3267  CG  ASN A 408       1.682  21.900 -46.558  1.00 90.46           C  
ATOM   3268  ND2 ASN A 408       1.799  22.456 -47.758  1.00 90.46           N  
ATOM   3269  OD1 ASN A 408       2.392  22.226 -45.602  1.00 90.46           O  
ATOM   3270  N   VAL A 409       2.654  19.443 -43.704  1.00 92.37           N  
ATOM   3271  CA  VAL A 409       3.916  18.744 -43.487  1.00 92.37           C  
ATOM   3272  C   VAL A 409       3.786  17.800 -42.294  1.00 92.37           C  
ATOM   3273  CB  VAL A 409       5.081  19.734 -43.258  1.00 92.37           C  
ATOM   3274  O   VAL A 409       3.216  18.167 -41.263  1.00 92.37           O  
ATOM   3275  CG1 VAL A 409       6.383  18.982 -42.985  1.00 92.37           C  
ATOM   3276  CG2 VAL A 409       5.238  20.660 -44.462  1.00 92.37           C  
ATOM   3277  N   ASN A 410       4.330  16.568 -42.411  1.00 92.23           N  
ATOM   3278  CA  ASN A 410       4.225  15.593 -41.330  1.00 92.23           C  
ATOM   3279  C   ASN A 410       5.528  14.821 -41.143  1.00 92.23           C  
ATOM   3280  CB  ASN A 410       3.068  14.626 -41.591  1.00 92.23           C  
ATOM   3281  O   ASN A 410       5.515  13.668 -40.709  1.00 92.23           O  
ATOM   3282  CG  ASN A 410       3.234  13.851 -42.883  1.00 92.23           C  
ATOM   3283  ND2 ASN A 410       2.239  13.039 -43.219  1.00 92.23           N  
ATOM   3284  OD1 ASN A 410       4.249  13.981 -43.573  1.00 92.23           O  
ATOM   3285  N   TYR A 411       6.736  15.357 -41.447  1.00 94.25           N  
ATOM   3286  CA  TYR A 411       8.039  14.711 -41.345  1.00 94.25           C  
ATOM   3287  C   TYR A 411       9.141  15.738 -41.111  1.00 94.25           C  
ATOM   3288  CB  TYR A 411       8.339  13.903 -42.612  1.00 94.25           C  
ATOM   3289  O   TYR A 411       8.902  16.944 -41.198  1.00 94.25           O  
ATOM   3290  CG  TYR A 411       8.484  14.751 -43.852  1.00 94.25           C  
ATOM   3291  CD1 TYR A 411       7.363  15.219 -44.534  1.00 94.25           C  
ATOM   3292  CD2 TYR A 411       9.740  15.085 -44.345  1.00 94.25           C  
ATOM   3293  CE1 TYR A 411       7.491  15.999 -45.679  1.00 94.25           C  
ATOM   3294  CE2 TYR A 411       9.881  15.864 -45.489  1.00 94.25           C  
ATOM   3295  OH  TYR A 411       8.885  17.088 -47.280  1.00 94.25           O  
ATOM   3296  CZ  TYR A 411       8.752  16.316 -46.147  1.00 94.25           C  
ATOM   3297  N   TRP A 412      10.279  15.192 -40.720  1.00 92.77           N  
ATOM   3298  CA  TRP A 412      11.510  15.968 -40.610  1.00 92.77           C  
ATOM   3299  C   TRP A 412      12.686  15.215 -41.222  1.00 92.77           C  
ATOM   3300  CB  TRP A 412      11.807  16.300 -39.145  1.00 92.77           C  
ATOM   3301  O   TRP A 412      12.813  14.001 -41.045  1.00 92.77           O  
ATOM   3302  CG  TRP A 412      13.091  17.046 -38.938  1.00 92.77           C  
ATOM   3303  CD1 TRP A 412      14.289  16.527 -38.532  1.00 92.77           C  
ATOM   3304  CD2 TRP A 412      13.304  18.449 -39.123  1.00 92.77           C  
ATOM   3305  CE2 TRP A 412      14.656  18.711 -38.811  1.00 92.77           C  
ATOM   3306  CE3 TRP A 412      12.481  19.510 -39.524  1.00 92.77           C  
ATOM   3307  NE1 TRP A 412      15.234  17.524 -38.454  1.00 92.77           N  
ATOM   3308  CH2 TRP A 412      14.378  21.014 -39.282  1.00 92.77           C  
ATOM   3309  CZ2 TRP A 412      15.204  19.994 -38.888  1.00 92.77           C  
ATOM   3310  CZ3 TRP A 412      13.029  20.786 -39.599  1.00 92.77           C  
ATOM   3311  N   PRO A 413      13.743  16.077 -41.700  1.00 94.88           N  
ATOM   3312  CA  PRO A 413      13.602  17.468 -42.135  1.00 94.88           C  
ATOM   3313  C   PRO A 413      12.563  17.638 -43.242  1.00 94.88           C  
ATOM   3314  CB  PRO A 413      15.002  17.823 -42.642  1.00 94.88           C  
ATOM   3315  O   PRO A 413      12.168  16.657 -43.879  1.00 94.88           O  
ATOM   3316  CG  PRO A 413      15.581  16.525 -43.105  1.00 94.88           C  
ATOM   3317  CD  PRO A 413      15.001  15.420 -42.270  1.00 94.88           C  
ATOM   3318  N   ASN A 414      12.038  18.899 -43.269  1.00 93.88           N  
ATOM   3319  CA  ASN A 414      11.136  19.271 -44.355  1.00 93.88           C  
ATOM   3320  C   ASN A 414      11.527  20.609 -44.975  1.00 93.88           C  
ATOM   3321  CB  ASN A 414       9.689  19.318 -43.859  1.00 93.88           C  
ATOM   3322  O   ASN A 414      12.322  21.356 -44.400  1.00 93.88           O  
ATOM   3323  CG  ASN A 414       9.471  20.375 -42.795  1.00 93.88           C  
ATOM   3324  ND2 ASN A 414       9.307  19.939 -41.551  1.00 93.88           N  
ATOM   3325  OD1 ASN A 414       9.449  21.573 -43.088  1.00 93.88           O  
ATOM   3326  N   ARG A 415      11.198  20.979 -46.254  1.00 94.93           N  
ATOM   3327  CA  ARG A 415      11.649  22.113 -47.054  1.00 94.93           C  
ATOM   3328  C   ARG A 415      11.221  23.434 -46.424  1.00 94.93           C  
ATOM   3329  CB  ARG A 415      11.107  22.014 -48.482  1.00 94.93           C  
ATOM   3330  O   ARG A 415      11.781  24.487 -46.734  1.00 94.93           O  
ATOM   3331  CG  ARG A 415       9.597  22.167 -48.579  1.00 94.93           C  
ATOM   3332  CD  ARG A 415       9.113  22.074 -50.019  1.00 94.93           C  
ATOM   3333  NE  ARG A 415       7.663  22.218 -50.110  1.00 94.93           N  
ATOM   3334  NH1 ARG A 415       7.588  22.098 -52.416  1.00 94.93           N  
ATOM   3335  NH2 ARG A 415       5.654  22.363 -51.215  1.00 94.93           N  
ATOM   3336  CZ  ARG A 415       6.972  22.226 -51.247  1.00 94.93           C  
ATOM   3337  N   TYR A 416      10.188  23.401 -45.442  1.00 93.31           N  
ATOM   3338  CA  TYR A 416       9.699  24.621 -44.809  1.00 93.31           C  
ATOM   3339  C   TYR A 416      10.438  24.893 -43.504  1.00 93.31           C  
ATOM   3340  CB  TYR A 416       8.193  24.525 -44.546  1.00 93.31           C  
ATOM   3341  O   TYR A 416      10.214  25.920 -42.860  1.00 93.31           O  
ATOM   3342  CG  TYR A 416       7.382  24.195 -45.776  1.00 93.31           C  
ATOM   3343  CD1 TYR A 416       7.141  25.158 -46.754  1.00 93.31           C  
ATOM   3344  CD2 TYR A 416       6.855  22.922 -45.963  1.00 93.31           C  
ATOM   3345  CE1 TYR A 416       6.393  24.860 -47.888  1.00 93.31           C  
ATOM   3346  CE2 TYR A 416       6.105  22.613 -47.093  1.00 93.31           C  
ATOM   3347  OH  TYR A 416       5.138  23.285 -49.169  1.00 93.31           O  
ATOM   3348  CZ  TYR A 416       5.880  23.586 -48.048  1.00 93.31           C  
ATOM   3349  N   HIS A 417      11.274  23.939 -43.136  1.00 90.72           N  
ATOM   3350  CA  HIS A 417      11.917  24.022 -41.830  1.00 90.72           C  
ATOM   3351  C   HIS A 417      10.886  24.195 -40.719  1.00 90.72           C  
ATOM   3352  CB  HIS A 417      12.920  25.177 -41.799  1.00 90.72           C  
ATOM   3353  O   HIS A 417      11.102  24.965 -39.780  1.00 90.72           O  
ATOM   3354  CG  HIS A 417      14.119  24.907 -40.946  1.00 90.72           C  
ATOM   3355  CD2 HIS A 417      15.337  24.404 -41.258  1.00 90.72           C  
ATOM   3356  ND1 HIS A 417      14.141  25.160 -39.592  1.00 90.72           N  
ATOM   3357  CE1 HIS A 417      15.324  24.823 -39.106  1.00 90.72           C  
ATOM   3358  NE2 HIS A 417      16.068  24.361 -40.096  1.00 90.72           N  
ATOM   3359  N   ALA A 418       9.706  23.663 -40.905  1.00 90.63           N  
ATOM   3360  CA  ALA A 418       8.639  23.690 -39.908  1.00 90.63           C  
ATOM   3361  C   ALA A 418       8.933  22.723 -38.765  1.00 90.63           C  
ATOM   3362  CB  ALA A 418       7.297  23.353 -40.554  1.00 90.63           C  
ATOM   3363  O   ALA A 418       9.201  21.541 -38.996  1.00 90.63           O  
ATOM   3364  N   HIS A 419       9.051  23.219 -37.525  1.00 86.98           N  
ATOM   3365  CA  HIS A 419       9.233  22.537 -36.249  1.00 86.98           C  
ATOM   3366  C   HIS A 419      10.572  21.811 -36.198  1.00 86.98           C  
ATOM   3367  CB  HIS A 419       8.090  21.550 -36.001  1.00 86.98           C  
ATOM   3368  O   HIS A 419      10.616  20.592 -36.015  1.00 86.98           O  
ATOM   3369  CG  HIS A 419       6.766  22.209 -35.780  1.00 86.98           C  
ATOM   3370  CD2 HIS A 419       5.584  22.068 -36.425  1.00 86.98           C  
ATOM   3371  ND1 HIS A 419       6.556  23.144 -34.789  1.00 86.98           N  
ATOM   3372  CE1 HIS A 419       5.298  23.550 -34.835  1.00 86.98           C  
ATOM   3373  NE2 HIS A 419       4.687  22.912 -35.818  1.00 86.98           N  
ATOM   3374  N   PRO A 420      11.694  22.496 -36.366  1.00 90.11           N  
ATOM   3375  CA  PRO A 420      13.025  21.896 -36.244  1.00 90.11           C  
ATOM   3376  C   PRO A 420      13.301  21.352 -34.845  1.00 90.11           C  
ATOM   3377  CB  PRO A 420      13.967  23.058 -36.574  1.00 90.11           C  
ATOM   3378  O   PRO A 420      12.764  21.867 -33.861  1.00 90.11           O  
ATOM   3379  CG  PRO A 420      13.216  24.285 -36.168  1.00 90.11           C  
ATOM   3380  CD  PRO A 420      11.755  24.061 -36.434  1.00 90.11           C  
ATOM   3381  N   PRO A 421      14.057  20.189 -34.836  1.00 88.59           N  
ATOM   3382  CA  PRO A 421      14.455  19.707 -33.511  1.00 88.59           C  
ATOM   3383  C   PRO A 421      15.161  20.777 -32.681  1.00 88.59           C  
ATOM   3384  CB  PRO A 421      15.403  18.548 -33.828  1.00 88.59           C  
ATOM   3385  O   PRO A 421      15.773  21.691 -33.239  1.00 88.59           O  
ATOM   3386  CG  PRO A 421      15.085  18.168 -35.238  1.00 88.59           C  
ATOM   3387  CD  PRO A 421      14.577  19.386 -35.957  1.00 88.59           C  
ATOM   3388  N   ALA A 422      14.981  20.675 -31.368  1.00 85.32           N  
ATOM   3389  CA  ALA A 422      15.654  21.590 -30.450  1.00 85.32           C  
ATOM   3390  C   ALA A 422      17.170  21.439 -30.539  1.00 85.32           C  
ATOM   3391  CB  ALA A 422      15.182  21.351 -29.018  1.00 85.32           C  
ATOM   3392  O   ALA A 422      17.678  20.343 -30.788  1.00 85.32           O  
ATOM   3393  N   SER A 423      18.044  22.622 -30.454  1.00 79.83           N  
ATOM   3394  CA  SER A 423      19.503  22.630 -30.478  1.00 79.83           C  
ATOM   3395  C   SER A 423      20.081  22.244 -29.120  1.00 79.83           C  
ATOM   3396  CB  SER A 423      20.025  24.007 -30.890  1.00 79.83           C  
ATOM   3397  O   SER A 423      19.549  22.636 -28.079  1.00 79.83           O  
ATOM   3398  OG  SER A 423      21.440  24.050 -30.820  1.00 79.83           O  
ATOM   3399  N   VAL A 424      21.140  21.351 -29.154  1.00 73.01           N  
ATOM   3400  CA  VAL A 424      21.843  20.933 -27.946  1.00 73.01           C  
ATOM   3401  C   VAL A 424      23.114  21.761 -27.775  1.00 73.01           C  
ATOM   3402  CB  VAL A 424      22.189  19.428 -27.983  1.00 73.01           C  
ATOM   3403  O   VAL A 424      23.871  21.559 -26.823  1.00 73.01           O  
ATOM   3404  CG1 VAL A 424      22.774  18.975 -26.646  1.00 73.01           C  
ATOM   3405  CG2 VAL A 424      20.950  18.605 -28.333  1.00 73.01           C  
ATOM   3406  N   ASP A 425      23.511  22.827 -28.621  1.00 65.46           N  
ATOM   3407  CA  ASP A 425      24.769  23.567 -28.639  1.00 65.46           C  
ATOM   3408  C   ASP A 425      24.991  24.306 -27.321  1.00 65.46           C  
ATOM   3409  CB  ASP A 425      24.795  24.555 -29.807  1.00 65.46           C  
ATOM   3410  O   ASP A 425      24.091  24.989 -26.827  1.00 65.46           O  
ATOM   3411  CG  ASP A 425      24.670  23.878 -31.160  1.00 65.46           C  
ATOM   3412  OD1 ASP A 425      25.031  22.687 -31.282  1.00 65.46           O  
ATOM   3413  OD2 ASP A 425      24.209  24.541 -32.114  1.00 65.46           O  
ATOM   3414  N   GLY A 426      25.613  23.690 -26.204  1.00 53.04           N  
ATOM   3415  CA  GLY A 426      26.280  24.053 -24.964  1.00 53.04           C  
ATOM   3416  C   GLY A 426      25.627  25.225 -24.256  1.00 53.04           C  
ATOM   3417  O   GLY A 426      25.867  25.452 -23.068  1.00 53.04           O  
ATOM   3418  N   LYS A 427      24.639  25.981 -24.858  1.00 49.32           N  
ATOM   3419  CA  LYS A 427      23.783  26.954 -24.183  1.00 49.32           C  
ATOM   3420  C   LYS A 427      22.406  26.365 -23.891  1.00 49.32           C  
ATOM   3421  CB  LYS A 427      23.643  28.222 -25.027  1.00 49.32           C  
ATOM   3422  O   LYS A 427      21.421  27.099 -23.787  1.00 49.32           O  
ATOM   3423  CG  LYS A 427      24.912  29.059 -25.102  1.00 49.32           C  
ATOM   3424  CD  LYS A 427      24.654  30.407 -25.761  1.00 49.32           C  
ATOM   3425  CE  LYS A 427      25.937  31.212 -25.911  1.00 49.32           C  
ATOM   3426  NZ  LYS A 427      25.686  32.545 -26.537  1.00 49.32           N  
ATOM   3427  N   ALA A 428      22.300  24.953 -24.003  1.00 48.41           N  
ATOM   3428  CA  ALA A 428      21.199  24.013 -23.808  1.00 48.41           C  
ATOM   3429  C   ALA A 428      20.766  23.972 -22.346  1.00 48.41           C  
ATOM   3430  CB  ALA A 428      21.600  22.618 -24.281  1.00 48.41           C  
ATOM   3431  O   ALA A 428      19.629  23.606 -22.039  1.00 48.41           O  
ATOM   3432  N   ALA A 429      21.579  24.570 -21.463  1.00 48.87           N  
ATOM   3433  CA  ALA A 429      20.989  24.734 -20.137  1.00 48.87           C  
ATOM   3434  C   ALA A 429      19.841  25.739 -20.167  1.00 48.87           C  
ATOM   3435  CB  ALA A 429      22.051  25.174 -19.132  1.00 48.87           C  
ATOM   3436  O   ALA A 429      18.847  25.576 -19.457  1.00 48.87           O  
ATOM   3437  N   ALA A 430      19.695  26.504 -21.326  1.00 50.36           N  
ATOM   3438  CA  ALA A 430      18.568  27.431 -21.397  1.00 50.36           C  
ATOM   3439  C   ALA A 430      17.416  26.834 -22.201  1.00 50.36           C  
ATOM   3440  CB  ALA A 430      19.009  28.758 -22.011  1.00 50.36           C  
ATOM   3441  O   ALA A 430      16.249  27.136 -21.942  1.00 50.36           O  
ATOM   3442  N   ALA A 431      17.530  25.598 -22.834  1.00 54.61           N  
ATOM   3443  CA  ALA A 431      16.414  25.226 -23.699  1.00 54.61           C  
ATOM   3444  C   ALA A 431      15.683  24.001 -23.155  1.00 54.61           C  
ATOM   3445  CB  ALA A 431      16.907  24.959 -25.119  1.00 54.61           C  
ATOM   3446  O   ALA A 431      14.757  23.491 -23.790  1.00 54.61           O  
ATOM   3447  N   ASN A 432      15.942  23.535 -21.905  1.00 73.80           N  
ATOM   3448  CA  ASN A 432      15.120  22.457 -21.367  1.00 73.80           C  
ATOM   3449  C   ASN A 432      15.015  21.290 -22.344  1.00 73.80           C  
ATOM   3450  CB  ASN A 432      13.725  22.975 -21.007  1.00 73.80           C  
ATOM   3451  O   ASN A 432      13.927  20.757 -22.567  1.00 73.80           O  
ATOM   3452  CG  ASN A 432      13.723  23.818 -19.747  1.00 73.80           C  
ATOM   3453  ND2 ASN A 432      12.760  24.727 -19.644  1.00 73.80           N  
ATOM   3454  OD1 ASN A 432      14.579  23.654 -18.874  1.00 73.80           O  
ATOM   3455  N   VAL A 433      16.082  20.925 -23.063  1.00 86.31           N  
ATOM   3456  CA  VAL A 433      16.156  19.842 -24.037  1.00 86.31           C  
ATOM   3457  C   VAL A 433      16.664  18.571 -23.360  1.00 86.31           C  
ATOM   3458  CB  VAL A 433      17.068  20.212 -25.229  1.00 86.31           C  
ATOM   3459  O   VAL A 433      17.602  18.619 -22.560  1.00 86.31           O  
ATOM   3460  CG1 VAL A 433      17.155  19.054 -26.222  1.00 86.31           C  
ATOM   3461  CG2 VAL A 433      16.556  21.474 -25.919  1.00 86.31           C  
ATOM   3462  N   TYR A 434      15.998  17.446 -23.647  1.00 89.78           N  
ATOM   3463  CA  TYR A 434      16.484  16.160 -23.160  1.00 89.78           C  
ATOM   3464  C   TYR A 434      17.615  15.636 -24.037  1.00 89.78           C  
ATOM   3465  CB  TYR A 434      15.345  15.138 -23.112  1.00 89.78           C  
ATOM   3466  O   TYR A 434      17.399  15.299 -25.204  1.00 89.78           O  
ATOM   3467  CG  TYR A 434      15.698  13.869 -22.375  1.00 89.78           C  
ATOM   3468  CD1 TYR A 434      16.426  12.858 -22.999  1.00 89.78           C  
ATOM   3469  CD2 TYR A 434      15.305  13.677 -21.055  1.00 89.78           C  
ATOM   3470  CE1 TYR A 434      16.753  11.686 -22.325  1.00 89.78           C  
ATOM   3471  CE2 TYR A 434      15.626  12.509 -20.371  1.00 89.78           C  
ATOM   3472  OH  TYR A 434      16.670  10.363 -20.341  1.00 89.78           O  
ATOM   3473  CZ  TYR A 434      16.349  11.521 -21.013  1.00 89.78           C  
ATOM   3474  N   ALA A 435      18.836  15.675 -23.549  1.00 87.09           N  
ATOM   3475  CA  ALA A 435      20.001  15.108 -24.223  1.00 87.09           C  
ATOM   3476  C   ALA A 435      20.480  13.842 -23.520  1.00 87.09           C  
ATOM   3477  CB  ALA A 435      21.129  16.135 -24.289  1.00 87.09           C  
ATOM   3478  O   ALA A 435      20.631  13.823 -22.296  1.00 87.09           O  
ATOM   3479  N   GLU A 436      20.718  12.863 -24.335  1.00 87.95           N  
ATOM   3480  CA  GLU A 436      21.197  11.606 -23.768  1.00 87.95           C  
ATOM   3481  C   GLU A 436      22.610  11.755 -23.212  1.00 87.95           C  
ATOM   3482  CB  GLU A 436      21.158  10.493 -24.817  1.00 87.95           C  
ATOM   3483  O   GLU A 436      23.410  12.534 -23.735  1.00 87.95           O  
ATOM   3484  CG  GLU A 436      19.752  10.042 -25.185  1.00 87.95           C  
ATOM   3485  CD  GLU A 436      19.073  10.955 -26.193  1.00 87.95           C  
ATOM   3486  OE1 GLU A 436      17.866  10.767 -26.467  1.00 87.95           O  
ATOM   3487  OE2 GLU A 436      19.754  11.866 -26.715  1.00 87.95           O  
ATOM   3488  N   TYR A 437      22.785  11.094 -22.131  1.00 89.58           N  
ATOM   3489  CA  TYR A 437      24.137  11.031 -21.585  1.00 89.58           C  
ATOM   3490  C   TYR A 437      25.059  10.238 -22.503  1.00 89.58           C  
ATOM   3491  CB  TYR A 437      24.123  10.401 -20.188  1.00 89.58           C  
ATOM   3492  O   TYR A 437      24.793   9.072 -22.805  1.00 89.58           O  
ATOM   3493  CG  TYR A 437      25.493  10.271 -19.568  1.00 89.58           C  
ATOM   3494  CD1 TYR A 437      26.140   9.038 -19.514  1.00 89.58           C  
ATOM   3495  CD2 TYR A 437      26.143  11.378 -19.035  1.00 89.58           C  
ATOM   3496  CE1 TYR A 437      27.402   8.912 -18.942  1.00 89.58           C  
ATOM   3497  CE2 TYR A 437      27.405  11.265 -18.460  1.00 89.58           C  
ATOM   3498  OH  TYR A 437      29.274   9.911 -17.851  1.00 89.58           O  
ATOM   3499  CZ  TYR A 437      28.025  10.030 -18.419  1.00 89.58           C  
ATOM   3500  N   ALA A 438      26.131  10.958 -23.047  1.00 88.30           N  
ATOM   3501  CA  ALA A 438      27.079  10.314 -23.952  1.00 88.30           C  
ATOM   3502  C   ALA A 438      28.043   9.413 -23.186  1.00 88.30           C  
ATOM   3503  CB  ALA A 438      27.854  11.364 -24.746  1.00 88.30           C  
ATOM   3504  O   ALA A 438      28.771   9.878 -22.306  1.00 88.30           O  
ATOM   3505  N   ALA A 439      27.903   8.133 -23.344  1.00 89.04           N  
ATOM   3506  CA  ALA A 439      28.767   7.171 -22.665  1.00 89.04           C  
ATOM   3507  C   ALA A 439      29.349   6.164 -23.653  1.00 89.04           C  
ATOM   3508  CB  ALA A 439      27.997   6.448 -21.564  1.00 89.04           C  
ATOM   3509  O   ALA A 439      28.691   5.790 -24.627  1.00 89.04           O  
ATOM   3510  N   LYS A 440      30.645   5.846 -23.540  1.00 90.73           N  
ATOM   3511  CA  LYS A 440      31.251   4.759 -24.304  1.00 90.73           C  
ATOM   3512  C   LYS A 440      30.844   3.399 -23.744  1.00 90.73           C  
ATOM   3513  CB  LYS A 440      32.775   4.890 -24.308  1.00 90.73           C  
ATOM   3514  O   LYS A 440      30.883   3.186 -22.530  1.00 90.73           O  
ATOM   3515  CG  LYS A 440      33.474   3.958 -25.287  1.00 90.73           C  
ATOM   3516  CD  LYS A 440      34.973   4.224 -25.338  1.00 90.73           C  
ATOM   3517  CE  LYS A 440      35.679   3.267 -26.290  1.00 90.73           C  
ATOM   3518  NZ  LYS A 440      37.145   3.540 -26.362  1.00 90.73           N  
ATOM   3519  N   ALA A 441      30.250   2.564 -24.502  1.00 89.12           N  
ATOM   3520  CA  ALA A 441      29.919   1.204 -24.087  1.00 89.12           C  
ATOM   3521  C   ALA A 441      30.756   0.179 -24.847  1.00 89.12           C  
ATOM   3522  CB  ALA A 441      28.431   0.931 -24.297  1.00 89.12           C  
ATOM   3523  O   ALA A 441      30.935   0.293 -26.062  1.00 89.12           O  
ATOM   3524  N   ALA A 442      31.607  -0.659 -24.218  1.00 90.79           N  
ATOM   3525  CA  ALA A 442      32.413  -1.750 -24.760  1.00 90.79           C  
ATOM   3526  C   ALA A 442      32.227  -3.026 -23.945  1.00 90.79           C  
ATOM   3527  CB  ALA A 442      33.887  -1.355 -24.796  1.00 90.79           C  
ATOM   3528  O   ALA A 442      31.973  -2.969 -22.739  1.00 90.79           O  
ATOM   3529  N   GLY A 443      31.929  -4.150 -24.656  1.00 89.25           N  
ATOM   3530  CA  GLY A 443      31.846  -5.413 -23.940  1.00 89.25           C  
ATOM   3531  C   GLY A 443      31.440  -6.575 -24.826  1.00 89.25           C  
ATOM   3532  O   GLY A 443      31.484  -6.472 -26.054  1.00 89.25           O  
ATOM   3533  N   ILE A 444      31.216  -7.732 -24.189  1.00 92.52           N  
ATOM   3534  CA  ILE A 444      30.788  -8.962 -24.848  1.00 92.52           C  
ATOM   3535  C   ILE A 444      29.273  -9.111 -24.729  1.00 92.52           C  
ATOM   3536  CB  ILE A 444      31.497 -10.198 -24.252  1.00 92.52           C  
ATOM   3537  O   ILE A 444      28.706  -8.908 -23.652  1.00 92.52           O  
ATOM   3538  CG1 ILE A 444      33.016 -10.081 -24.430  1.00 92.52           C  
ATOM   3539  CG2 ILE A 444      30.968 -11.485 -24.892  1.00 92.52           C  
ATOM   3540  CD1 ILE A 444      33.812 -11.125 -23.659  1.00 92.52           C  
ATOM   3541  N   LYS A 445      28.577  -9.276 -25.875  1.00 91.36           N  
ATOM   3542  CA  LYS A 445      27.157  -9.614 -25.855  1.00 91.36           C  
ATOM   3543  C   LYS A 445      26.935 -11.028 -25.325  1.00 91.36           C  
ATOM   3544  CB  LYS A 445      26.554  -9.479 -27.254  1.00 91.36           C  
ATOM   3545  O   LYS A 445      27.411 -12.000 -25.915  1.00 91.36           O  
ATOM   3546  CG  LYS A 445      26.475  -8.046 -27.759  1.00 91.36           C  
ATOM   3547  CD  LYS A 445      25.789  -7.967 -29.116  1.00 91.36           C  
ATOM   3548  CE  LYS A 445      25.747  -6.539 -29.641  1.00 91.36           C  
ATOM   3549  NZ  LYS A 445      25.144  -6.467 -31.006  1.00 91.36           N  
ATOM   3550  N   ALA A 446      26.396 -11.197 -24.145  1.00 93.94           N  
ATOM   3551  CA  ALA A 446      26.166 -12.490 -23.505  1.00 93.94           C  
ATOM   3552  C   ALA A 446      24.916 -12.456 -22.632  1.00 93.94           C  
ATOM   3553  CB  ALA A 446      27.381 -12.896 -22.674  1.00 93.94           C  
ATOM   3554  O   ALA A 446      24.507 -11.391 -22.164  1.00 93.94           O  
ATOM   3555  N   ARG A 447      24.185 -13.668 -22.442  1.00 94.21           N  
ATOM   3556  CA  ARG A 447      23.040 -13.807 -21.548  1.00 94.21           C  
ATOM   3557  C   ARG A 447      23.492 -14.103 -20.122  1.00 94.21           C  
ATOM   3558  CB  ARG A 447      22.102 -14.911 -22.041  1.00 94.21           C  
ATOM   3559  O   ARG A 447      23.329 -15.224 -19.634  1.00 94.21           O  
ATOM   3560  CG  ARG A 447      21.326 -14.545 -23.296  1.00 94.21           C  
ATOM   3561  CD  ARG A 447      20.322 -15.626 -23.672  1.00 94.21           C  
ATOM   3562  NE  ARG A 447      19.499 -15.224 -24.810  1.00 94.21           N  
ATOM   3563  NH1 ARG A 447      18.447 -17.268 -25.036  1.00 94.21           N  
ATOM   3564  NH2 ARG A 447      17.931 -15.545 -26.456  1.00 94.21           N  
ATOM   3565  CZ  ARG A 447      18.627 -16.013 -25.431  1.00 94.21           C  
ATOM   3566  N   THR A 448      24.179 -13.153 -19.515  1.00 92.45           N  
ATOM   3567  CA  THR A 448      24.673 -13.362 -18.159  1.00 92.45           C  
ATOM   3568  C   THR A 448      24.746 -12.040 -17.400  1.00 92.45           C  
ATOM   3569  CB  THR A 448      26.061 -14.030 -18.167  1.00 92.45           C  
ATOM   3570  O   THR A 448      24.712 -10.968 -18.006  1.00 92.45           O  
ATOM   3571  CG2 THR A 448      27.105 -13.121 -18.808  1.00 92.45           C  
ATOM   3572  OG1 THR A 448      26.455 -14.315 -16.819  1.00 92.45           O  
ATOM   3573  N   LEU A 449      24.696 -12.142 -16.030  1.00 91.38           N  
ATOM   3574  CA  LEU A 449      24.981 -11.018 -15.145  1.00 91.38           C  
ATOM   3575  C   LEU A 449      26.371 -11.150 -14.531  1.00 91.38           C  
ATOM   3576  CB  LEU A 449      23.928 -10.926 -14.038  1.00 91.38           C  
ATOM   3577  O   LEU A 449      26.989 -12.214 -14.604  1.00 91.38           O  
ATOM   3578  CG  LEU A 449      22.489 -10.670 -14.491  1.00 91.38           C  
ATOM   3579  CD1 LEU A 449      21.528 -10.836 -13.319  1.00 91.38           C  
ATOM   3580  CD2 LEU A 449      22.360  -9.279 -15.102  1.00 91.38           C  
ATOM   3581  N   THR A 450      26.852 -10.059 -13.918  1.00 89.32           N  
ATOM   3582  CA  THR A 450      28.179 -10.065 -13.313  1.00 89.32           C  
ATOM   3583  C   THR A 450      28.179 -10.868 -12.015  1.00 89.32           C  
ATOM   3584  CB  THR A 450      28.673  -8.633 -13.034  1.00 89.32           C  
ATOM   3585  O   THR A 450      27.118 -11.166 -11.464  1.00 89.32           O  
ATOM   3586  CG2 THR A 450      28.637  -7.783 -14.300  1.00 89.32           C  
ATOM   3587  OG1 THR A 450      27.833  -8.029 -12.043  1.00 89.32           O  
ATOM   3588  N   PRO A 451      29.372 -11.253 -11.520  1.00 90.83           N  
ATOM   3589  CA  PRO A 451      29.502 -12.054 -10.301  1.00 90.83           C  
ATOM   3590  C   PRO A 451      28.842 -11.398  -9.090  1.00 90.83           C  
ATOM   3591  CB  PRO A 451      31.017 -12.159 -10.107  1.00 90.83           C  
ATOM   3592  O   PRO A 451      28.336 -12.093  -8.206  1.00 90.83           O  
ATOM   3593  CG  PRO A 451      31.583 -12.110 -11.489  1.00 90.83           C  
ATOM   3594  CD  PRO A 451      30.778 -11.136 -12.300  1.00 90.83           C  
ATOM   3595  N   LYS A 452      28.712 -10.062  -8.976  1.00 91.58           N  
ATOM   3596  CA  LYS A 452      28.131  -9.373  -7.827  1.00 91.58           C  
ATOM   3597  C   LYS A 452      26.629  -9.623  -7.738  1.00 91.58           C  
ATOM   3598  CB  LYS A 452      28.409  -7.871  -7.906  1.00 91.58           C  
ATOM   3599  O   LYS A 452      26.015  -9.384  -6.696  1.00 91.58           O  
ATOM   3600  CG  LYS A 452      29.841  -7.487  -7.564  1.00 91.58           C  
ATOM   3601  CD  LYS A 452      30.018  -5.975  -7.518  1.00 91.58           C  
ATOM   3602  CE  LYS A 452      31.462  -5.589  -7.226  1.00 91.58           C  
ATOM   3603  NZ  LYS A 452      31.659  -4.109  -7.263  1.00 91.58           N  
ATOM   3604  N   PHE A 453      25.980 -10.181  -8.794  1.00 93.71           N  
ATOM   3605  CA  PHE A 453      24.557 -10.499  -8.818  1.00 93.71           C  
ATOM   3606  C   PHE A 453      24.302 -11.884  -8.235  1.00 93.71           C  
ATOM   3607  CB  PHE A 453      24.011 -10.423 -10.247  1.00 93.71           C  
ATOM   3608  O   PHE A 453      23.152 -12.314  -8.124  1.00 93.71           O  
ATOM   3609  CG  PHE A 453      23.639  -9.031 -10.681  1.00 93.71           C  
ATOM   3610  CD1 PHE A 453      22.306  -8.647 -10.766  1.00 93.71           C  
ATOM   3611  CD2 PHE A 453      24.623  -8.106 -11.005  1.00 93.71           C  
ATOM   3612  CE1 PHE A 453      21.959  -7.359 -11.167  1.00 93.71           C  
ATOM   3613  CE2 PHE A 453      24.283  -6.817 -11.407  1.00 93.71           C  
ATOM   3614  CZ  PHE A 453      22.951  -6.446 -11.489  1.00 93.71           C  
ATOM   3615  N   ARG A 454      25.278 -12.638  -7.791  1.00 92.08           N  
ATOM   3616  CA  ARG A 454      25.151 -14.058  -7.479  1.00 92.08           C  
ATOM   3617  C   ARG A 454      24.886 -14.271  -5.993  1.00 92.08           C  
ATOM   3618  CB  ARG A 454      26.411 -14.817  -7.901  1.00 92.08           C  
ATOM   3619  O   ARG A 454      24.379 -15.320  -5.591  1.00 92.08           O  
ATOM   3620  CG  ARG A 454      26.576 -14.947  -9.407  1.00 92.08           C  
ATOM   3621  CD  ARG A 454      27.805 -15.769  -9.770  1.00 92.08           C  
ATOM   3622  NE  ARG A 454      28.042 -15.776 -11.211  1.00 92.08           N  
ATOM   3623  NH1 ARG A 454      30.051 -16.910 -11.084  1.00 92.08           N  
ATOM   3624  NH2 ARG A 454      29.218 -16.269 -13.121  1.00 92.08           N  
ATOM   3625  CZ  ARG A 454      29.103 -16.318 -11.802  1.00 92.08           C  
ATOM   3626  N   GLU A 455      25.134 -13.303  -5.215  1.00 92.87           N  
ATOM   3627  CA  GLU A 455      24.890 -13.451  -3.784  1.00 92.87           C  
ATOM   3628  C   GLU A 455      23.443 -13.118  -3.433  1.00 92.87           C  
ATOM   3629  CB  GLU A 455      25.844 -12.561  -2.982  1.00 92.87           C  
ATOM   3630  O   GLU A 455      22.997 -11.984  -3.624  1.00 92.87           O  
ATOM   3631  CG  GLU A 455      26.064 -13.029  -1.550  1.00 92.87           C  
ATOM   3632  CD  GLU A 455      24.848 -12.828  -0.660  1.00 92.87           C  
ATOM   3633  OE1 GLU A 455      24.397 -13.804  -0.020  1.00 92.87           O  
ATOM   3634  OE2 GLU A 455      24.343 -11.684  -0.602  1.00 92.87           O  
ATOM   3635  N   HIS A 456      22.632 -13.924  -2.701  1.00 94.23           N  
ATOM   3636  CA  HIS A 456      21.188 -13.770  -2.570  1.00 94.23           C  
ATOM   3637  C   HIS A 456      20.753 -13.870  -1.112  1.00 94.23           C  
ATOM   3638  CB  HIS A 456      20.459 -14.822  -3.409  1.00 94.23           C  
ATOM   3639  O   HIS A 456      19.559 -13.801  -0.810  1.00 94.23           O  
ATOM   3640  CG  HIS A 456      20.792 -14.764  -4.866  1.00 94.23           C  
ATOM   3641  CD2 HIS A 456      21.217 -15.725  -5.719  1.00 94.23           C  
ATOM   3642  ND1 HIS A 456      20.704 -13.604  -5.604  1.00 94.23           N  
ATOM   3643  CE1 HIS A 456      21.060 -13.855  -6.852  1.00 94.23           C  
ATOM   3644  NE2 HIS A 456      21.377 -15.135  -6.949  1.00 94.23           N  
ATOM   3645  N   VAL A 457      21.677 -13.937  -0.196  1.00 93.77           N  
ATOM   3646  CA  VAL A 457      21.238 -14.295   1.149  1.00 93.77           C  
ATOM   3647  C   VAL A 457      21.551 -13.156   2.116  1.00 93.77           C  
ATOM   3648  CB  VAL A 457      21.901 -15.604   1.633  1.00 93.77           C  
ATOM   3649  O   VAL A 457      20.753 -12.851   3.005  1.00 93.77           O  
ATOM   3650  CG1 VAL A 457      21.507 -15.907   3.078  1.00 93.77           C  
ATOM   3651  CG2 VAL A 457      21.520 -16.766   0.717  1.00 93.77           C  
ATOM   3652  N   ARG A 458      22.558 -12.489   2.031  1.00 93.68           N  
ATOM   3653  CA  ARG A 458      23.095 -11.578   3.035  1.00 93.68           C  
ATOM   3654  C   ARG A 458      22.141 -10.415   3.286  1.00 93.68           C  
ATOM   3655  CB  ARG A 458      24.464 -11.048   2.604  1.00 93.68           C  
ATOM   3656  O   ARG A 458      21.952  -9.996   4.430  1.00 93.68           O  
ATOM   3657  CG  ARG A 458      25.591 -12.057   2.754  1.00 93.68           C  
ATOM   3658  CD  ARG A 458      26.946 -11.442   2.435  1.00 93.68           C  
ATOM   3659  NE  ARG A 458      28.027 -12.412   2.581  1.00 93.68           N  
ATOM   3660  NH1 ARG A 458      29.517 -11.266   1.239  1.00 93.68           N  
ATOM   3661  NH2 ARG A 458      30.134 -13.248   2.211  1.00 93.68           N  
ATOM   3662  CZ  ARG A 458      29.224 -12.307   2.010  1.00 93.68           C  
ATOM   3663  N   GLN A 459      21.597  -9.807   2.244  1.00 96.35           N  
ATOM   3664  CA  GLN A 459      20.690  -8.691   2.489  1.00 96.35           C  
ATOM   3665  C   GLN A 459      19.349  -9.181   3.028  1.00 96.35           C  
ATOM   3666  CB  GLN A 459      20.478  -7.880   1.210  1.00 96.35           C  
ATOM   3667  O   GLN A 459      18.641  -8.439   3.712  1.00 96.35           O  
ATOM   3668  CG  GLN A 459      21.601  -6.896   0.912  1.00 96.35           C  
ATOM   3669  CD  GLN A 459      21.209  -5.850  -0.114  1.00 96.35           C  
ATOM   3670  NE2 GLN A 459      22.197  -5.134  -0.639  1.00 96.35           N  
ATOM   3671  OE1 GLN A 459      20.026  -5.686  -0.432  1.00 96.35           O  
ATOM   3672  N   ALA A 460      19.008 -10.433   2.757  1.00 97.48           N  
ATOM   3673  CA  ALA A 460      17.858 -11.000   3.458  1.00 97.48           C  
ATOM   3674  C   ALA A 460      18.139 -11.137   4.952  1.00 97.48           C  
ATOM   3675  CB  ALA A 460      17.488 -12.356   2.862  1.00 97.48           C  
ATOM   3676  O   ALA A 460      17.276 -10.843   5.782  1.00 97.48           O  
ATOM   3677  N   GLN A 461      19.339 -11.538   5.302  1.00 97.20           N  
ATOM   3678  CA  GLN A 461      19.770 -11.598   6.695  1.00 97.20           C  
ATOM   3679  C   GLN A 461      19.776 -10.210   7.329  1.00 97.20           C  
ATOM   3680  CB  GLN A 461      21.159 -12.229   6.801  1.00 97.20           C  
ATOM   3681  O   GLN A 461      19.289 -10.030   8.448  1.00 97.20           O  
ATOM   3682  CG  GLN A 461      21.188 -13.712   6.458  1.00 97.20           C  
ATOM   3683  CD  GLN A 461      22.596 -14.276   6.410  1.00 97.20           C  
ATOM   3684  NE2 GLN A 461      22.745 -15.534   6.809  1.00 97.20           N  
ATOM   3685  OE1 GLN A 461      23.542 -13.586   6.015  1.00 97.20           O  
ATOM   3686  N   LEU A 462      20.330  -9.255   6.592  1.00 97.64           N  
ATOM   3687  CA  LEU A 462      20.387  -7.878   7.069  1.00 97.64           C  
ATOM   3688  C   LEU A 462      18.994  -7.362   7.412  1.00 97.64           C  
ATOM   3689  CB  LEU A 462      21.034  -6.973   6.017  1.00 97.64           C  
ATOM   3690  O   LEU A 462      18.786  -6.790   8.485  1.00 97.64           O  
ATOM   3691  CG  LEU A 462      21.140  -5.489   6.372  1.00 97.64           C  
ATOM   3692  CD1 LEU A 462      22.175  -5.279   7.472  1.00 97.64           C  
ATOM   3693  CD2 LEU A 462      21.491  -4.667   5.137  1.00 97.64           C  
ATOM   3694  N   PHE A 463      18.079  -7.649   6.528  1.00 98.17           N  
ATOM   3695  CA  PHE A 463      16.702  -7.221   6.747  1.00 98.17           C  
ATOM   3696  C   PHE A 463      16.123  -7.877   7.995  1.00 98.17           C  
ATOM   3697  CB  PHE A 463      15.834  -7.554   5.529  1.00 98.17           C  
ATOM   3698  O   PHE A 463      15.606  -7.192   8.879  1.00 98.17           O  
ATOM   3699  CG  PHE A 463      14.369  -7.280   5.734  1.00 98.17           C  
ATOM   3700  CD1 PHE A 463      13.455  -8.324   5.805  1.00 98.17           C  
ATOM   3701  CD2 PHE A 463      13.905  -5.976   5.855  1.00 98.17           C  
ATOM   3702  CE1 PHE A 463      12.098  -8.073   5.995  1.00 98.17           C  
ATOM   3703  CE2 PHE A 463      12.550  -5.718   6.045  1.00 98.17           C  
ATOM   3704  CZ  PHE A 463      11.649  -6.768   6.114  1.00 98.17           C  
ATOM   3705  N   TYR A 464      16.224  -9.195   8.070  1.00 98.19           N  
ATOM   3706  CA  TYR A 464      15.655  -9.927   9.196  1.00 98.19           C  
ATOM   3707  C   TYR A 464      16.274  -9.471  10.512  1.00 98.19           C  
ATOM   3708  CB  TYR A 464      15.861 -11.435   9.017  1.00 98.19           C  
ATOM   3709  O   TYR A 464      15.564  -9.248  11.495  1.00 98.19           O  
ATOM   3710  CG  TYR A 464      15.304 -12.262  10.149  1.00 98.19           C  
ATOM   3711  CD1 TYR A 464      16.147 -12.846  11.092  1.00 98.19           C  
ATOM   3712  CD2 TYR A 464      13.934 -12.462  10.279  1.00 98.19           C  
ATOM   3713  CE1 TYR A 464      15.639 -13.611  12.136  1.00 98.19           C  
ATOM   3714  CE2 TYR A 464      13.414 -13.225  11.320  1.00 98.19           C  
ATOM   3715  OH  TYR A 464      13.764 -14.551  13.274  1.00 98.19           O  
ATOM   3716  CZ  TYR A 464      14.273 -13.794  12.242  1.00 98.19           C  
ATOM   3717  N   ASN A 465      17.593  -9.270  10.511  1.00 97.78           N  
ATOM   3718  CA  ASN A 465      18.301  -8.871  11.723  1.00 97.78           C  
ATOM   3719  C   ASN A 465      17.889  -7.474  12.179  1.00 97.78           C  
ATOM   3720  CB  ASN A 465      19.815  -8.934  11.504  1.00 97.78           C  
ATOM   3721  O   ASN A 465      17.978  -7.153  13.365  1.00 97.78           O  
ATOM   3722  CG  ASN A 465      20.314 -10.347  11.274  1.00 97.78           C  
ATOM   3723  ND2 ASN A 465      21.481 -10.469  10.653  1.00 97.78           N  
ATOM   3724  OD1 ASN A 465      19.655 -11.320  11.650  1.00 97.78           O  
ATOM   3725  N   SER A 466      17.406  -6.663  11.262  1.00 98.13           N  
ATOM   3726  CA  SER A 466      17.096  -5.265  11.546  1.00 98.13           C  
ATOM   3727  C   SER A 466      15.657  -5.105  12.024  1.00 98.13           C  
ATOM   3728  CB  SER A 466      17.330  -4.401  10.307  1.00 98.13           C  
ATOM   3729  O   SER A 466      15.255  -4.019  12.446  1.00 98.13           O  
ATOM   3730  OG  SER A 466      18.699  -4.411   9.938  1.00 98.13           O  
ATOM   3731  N   LEU A 467      14.900  -6.178  11.974  1.00 98.35           N  
ATOM   3732  CA  LEU A 467      13.501  -6.119  12.382  1.00 98.35           C  
ATOM   3733  C   LEU A 467      13.377  -6.116  13.901  1.00 98.35           C  
ATOM   3734  CB  LEU A 467      12.722  -7.301  11.797  1.00 98.35           C  
ATOM   3735  O   LEU A 467      14.230  -6.670  14.599  1.00 98.35           O  
ATOM   3736  CG  LEU A 467      12.619  -7.357  10.272  1.00 98.35           C  
ATOM   3737  CD1 LEU A 467      11.781  -8.556   9.841  1.00 98.35           C  
ATOM   3738  CD2 LEU A 467      12.028  -6.061   9.728  1.00 98.35           C  
ATOM   3739  N   SER A 468      12.338  -5.399  14.430  1.00 97.91           N  
ATOM   3740  CA  SER A 468      12.010  -5.448  15.851  1.00 97.91           C  
ATOM   3741  C   SER A 468      11.506  -6.830  16.255  1.00 97.91           C  
ATOM   3742  CB  SER A 468      10.959  -4.392  16.196  1.00 97.91           C  
ATOM   3743  O   SER A 468      11.214  -7.665  15.396  1.00 97.91           O  
ATOM   3744  OG  SER A 468       9.688  -4.763  15.689  1.00 97.91           O  
ATOM   3745  N   ARG A 469      11.407  -7.025  17.549  1.00 97.44           N  
ATOM   3746  CA  ARG A 469      10.887  -8.290  18.058  1.00 97.44           C  
ATOM   3747  C   ARG A 469       9.466  -8.537  17.564  1.00 97.44           C  
ATOM   3748  CB  ARG A 469      10.921  -8.309  19.587  1.00 97.44           C  
ATOM   3749  O   ARG A 469       9.130  -9.649  17.151  1.00 97.44           O  
ATOM   3750  CG  ARG A 469      10.474  -9.628  20.197  1.00 97.44           C  
ATOM   3751  CD  ARG A 469      10.522  -9.591  21.718  1.00 97.44           C  
ATOM   3752  NE  ARG A 469       9.912 -10.781  22.306  1.00 97.44           N  
ATOM   3753  NH1 ARG A 469       9.118  -9.699  24.186  1.00 97.44           N  
ATOM   3754  NH2 ARG A 469       8.743 -11.943  23.906  1.00 97.44           N  
ATOM   3755  CZ  ARG A 469       9.259 -10.805  23.464  1.00 97.44           C  
ATOM   3756  N   VAL A 470       8.617  -7.541  17.553  1.00 97.87           N  
ATOM   3757  CA  VAL A 470       7.237  -7.615  17.084  1.00 97.87           C  
ATOM   3758  C   VAL A 470       7.212  -8.014  15.611  1.00 97.87           C  
ATOM   3759  CB  VAL A 470       6.497  -6.273  17.285  1.00 97.87           C  
ATOM   3760  O   VAL A 470       6.514  -8.956  15.228  1.00 97.87           O  
ATOM   3761  CG1 VAL A 470       5.111  -6.320  16.644  1.00 97.87           C  
ATOM   3762  CG2 VAL A 470       6.391  -5.941  18.772  1.00 97.87           C  
ATOM   3763  N   GLU A 471       8.022  -7.368  14.849  1.00 98.32           N  
ATOM   3764  CA  GLU A 471       8.053  -7.608  13.409  1.00 98.32           C  
ATOM   3765  C   GLU A 471       8.542  -9.019  13.095  1.00 98.32           C  
ATOM   3766  CB  GLU A 471       8.941  -6.576  12.711  1.00 98.32           C  
ATOM   3767  O   GLU A 471       7.994  -9.692  12.220  1.00 98.32           O  
ATOM   3768  CG  GLU A 471       8.353  -5.172  12.692  1.00 98.32           C  
ATOM   3769  CD  GLU A 471       9.322  -4.123  12.168  1.00 98.32           C  
ATOM   3770  OE1 GLU A 471       9.054  -3.530  11.099  1.00 98.32           O  
ATOM   3771  OE2 GLU A 471      10.357  -3.894  12.833  1.00 98.32           O  
ATOM   3772  N   LYS A 472       9.550  -9.516  13.783  1.00 98.36           N  
ATOM   3773  CA  LYS A 472      10.047 -10.873  13.577  1.00 98.36           C  
ATOM   3774  C   LYS A 472       8.967 -11.907  13.882  1.00 98.36           C  
ATOM   3775  CB  LYS A 472      11.280 -11.132  14.445  1.00 98.36           C  
ATOM   3776  O   LYS A 472       8.821 -12.893  13.158  1.00 98.36           O  
ATOM   3777  CG  LYS A 472      12.539 -10.432  13.955  1.00 98.36           C  
ATOM   3778  CD  LYS A 472      13.736 -10.750  14.842  1.00 98.36           C  
ATOM   3779  CE  LYS A 472      15.002 -10.069  14.339  1.00 98.36           C  
ATOM   3780  NZ  LYS A 472      16.157 -10.300  15.258  1.00 98.36           N  
ATOM   3781  N   SER A 473       8.223 -11.613  14.986  1.00 98.01           N  
ATOM   3782  CA  SER A 473       7.130 -12.514  15.335  1.00 98.01           C  
ATOM   3783  C   SER A 473       6.065 -12.540  14.244  1.00 98.01           C  
ATOM   3784  CB  SER A 473       6.499 -12.100  16.666  1.00 98.01           C  
ATOM   3785  O   SER A 473       5.605 -13.612  13.844  1.00 98.01           O  
ATOM   3786  OG  SER A 473       5.383 -12.919  16.969  1.00 98.01           O  
ATOM   3787  N   HIS A 474       5.659 -11.437  13.717  1.00 98.42           N  
ATOM   3788  CA  HIS A 474       4.676 -11.354  12.643  1.00 98.42           C  
ATOM   3789  C   HIS A 474       5.174 -12.056  11.384  1.00 98.42           C  
ATOM   3790  CB  HIS A 474       4.342  -9.894  12.333  1.00 98.42           C  
ATOM   3791  O   HIS A 474       4.412 -12.758  10.716  1.00 98.42           O  
ATOM   3792  CG  HIS A 474       3.553  -9.217  13.408  1.00 98.42           C  
ATOM   3793  CD2 HIS A 474       2.997  -9.704  14.543  1.00 98.42           C  
ATOM   3794  ND1 HIS A 474       3.255  -7.872  13.378  1.00 98.42           N  
ATOM   3795  CE1 HIS A 474       2.549  -7.560  14.452  1.00 98.42           C  
ATOM   3796  NE2 HIS A 474       2.379  -8.653  15.175  1.00 98.42           N  
ATOM   3797  N   LEU A 475       6.423 -11.770  11.051  1.00 98.50           N  
ATOM   3798  CA  LEU A 475       7.004 -12.396   9.868  1.00 98.50           C  
ATOM   3799  C   LEU A 475       6.965 -13.916   9.983  1.00 98.50           C  
ATOM   3800  CB  LEU A 475       8.447 -11.925   9.667  1.00 98.50           C  
ATOM   3801  O   LEU A 475       6.568 -14.604   9.039  1.00 98.50           O  
ATOM   3802  CG  LEU A 475       9.141 -12.393   8.387  1.00 98.50           C  
ATOM   3803  CD1 LEU A 475      10.093 -11.317   7.876  1.00 98.50           C  
ATOM   3804  CD2 LEU A 475       9.885 -13.701   8.630  1.00 98.50           C  
ATOM   3805  N   THR A 476       7.334 -14.466  11.089  1.00 98.46           N  
ATOM   3806  CA  THR A 476       7.296 -15.902  11.343  1.00 98.46           C  
ATOM   3807  C   THR A 476       5.878 -16.443  11.179  1.00 98.46           C  
ATOM   3808  CB  THR A 476       7.814 -16.234  12.755  1.00 98.46           C  
ATOM   3809  O   THR A 476       5.668 -17.453  10.503  1.00 98.46           O  
ATOM   3810  CG2 THR A 476       7.734 -17.731  13.033  1.00 98.46           C  
ATOM   3811  OG1 THR A 476       9.177 -15.809  12.869  1.00 98.46           O  
ATOM   3812  N   SER A 477       4.917 -15.735  11.772  1.00 98.12           N  
ATOM   3813  CA  SER A 477       3.521 -16.150  11.684  1.00 98.12           C  
ATOM   3814  C   SER A 477       3.024 -16.118  10.243  1.00 98.12           C  
ATOM   3815  CB  SER A 477       2.639 -15.256  12.556  1.00 98.12           C  
ATOM   3816  O   SER A 477       2.304 -17.019   9.808  1.00 98.12           O  
ATOM   3817  OG  SER A 477       2.966 -15.409  13.926  1.00 98.12           O  
ATOM   3818  N   ALA A 478       3.412 -15.119   9.540  1.00 98.37           N  
ATOM   3819  CA  ALA A 478       2.996 -14.985   8.146  1.00 98.37           C  
ATOM   3820  C   ALA A 478       3.534 -16.136   7.301  1.00 98.37           C  
ATOM   3821  CB  ALA A 478       3.463 -13.648   7.577  1.00 98.37           C  
ATOM   3822  O   ALA A 478       2.792 -16.748   6.529  1.00 98.37           O  
ATOM   3823  N   LEU A 479       4.828 -16.418   7.429  1.00 98.57           N  
ATOM   3824  CA  LEU A 479       5.434 -17.527   6.700  1.00 98.57           C  
ATOM   3825  C   LEU A 479       4.759 -18.847   7.057  1.00 98.57           C  
ATOM   3826  CB  LEU A 479       6.933 -17.609   6.998  1.00 98.57           C  
ATOM   3827  O   LEU A 479       4.455 -19.652   6.175  1.00 98.57           O  
ATOM   3828  CG  LEU A 479       7.818 -16.559   6.323  1.00 98.57           C  
ATOM   3829  CD1 LEU A 479       9.162 -16.460   7.036  1.00 98.57           C  
ATOM   3830  CD2 LEU A 479       8.013 -16.894   4.848  1.00 98.57           C  
ATOM   3831  N   ALA A 480       4.503 -19.033   8.329  1.00 98.18           N  
ATOM   3832  CA  ALA A 480       3.834 -20.252   8.777  1.00 98.18           C  
ATOM   3833  C   ALA A 480       2.447 -20.377   8.154  1.00 98.18           C  
ATOM   3834  CB  ALA A 480       3.734 -20.274  10.300  1.00 98.18           C  
ATOM   3835  O   ALA A 480       2.056 -21.457   7.705  1.00 98.18           O  
ATOM   3836  N   PHE A 481       1.751 -19.273   8.147  1.00 97.95           N  
ATOM   3837  CA  PHE A 481       0.413 -19.270   7.569  1.00 97.95           C  
ATOM   3838  C   PHE A 481       0.465 -19.604   6.082  1.00 97.95           C  
ATOM   3839  CB  PHE A 481      -0.262 -17.911   7.779  1.00 97.95           C  
ATOM   3840  O   PHE A 481      -0.249 -20.493   5.615  1.00 97.95           O  
ATOM   3841  CG  PHE A 481      -1.609 -17.794   7.118  1.00 97.95           C  
ATOM   3842  CD1 PHE A 481      -1.723 -17.295   5.826  1.00 97.95           C  
ATOM   3843  CD2 PHE A 481      -2.761 -18.183   7.788  1.00 97.95           C  
ATOM   3844  CE1 PHE A 481      -2.969 -17.185   5.212  1.00 97.95           C  
ATOM   3845  CE2 PHE A 481      -4.009 -18.077   7.181  1.00 97.95           C  
ATOM   3846  CZ  PHE A 481      -4.111 -17.576   5.893  1.00 97.95           C  
ATOM   3847  N   GLU A 482       1.319 -18.870   5.360  1.00 97.66           N  
ATOM   3848  CA  GLU A 482       1.374 -19.052   3.913  1.00 97.66           C  
ATOM   3849  C   GLU A 482       1.761 -20.483   3.550  1.00 97.66           C  
ATOM   3850  CB  GLU A 482       2.360 -18.065   3.284  1.00 97.66           C  
ATOM   3851  O   GLU A 482       1.100 -21.122   2.730  1.00 97.66           O  
ATOM   3852  CG  GLU A 482       1.867 -16.625   3.273  1.00 97.66           C  
ATOM   3853  CD  GLU A 482       1.299 -16.196   1.930  1.00 97.66           C  
ATOM   3854  OE1 GLU A 482       1.008 -14.991   1.751  1.00 97.66           O  
ATOM   3855  OE2 GLU A 482       1.142 -17.071   1.049  1.00 97.66           O  
ATOM   3856  N   LEU A 483       2.743 -21.003   4.182  1.00 98.25           N  
ATOM   3857  CA  LEU A 483       3.290 -22.309   3.831  1.00 98.25           C  
ATOM   3858  C   LEU A 483       2.375 -23.430   4.312  1.00 98.25           C  
ATOM   3859  CB  LEU A 483       4.688 -22.483   4.430  1.00 98.25           C  
ATOM   3860  O   LEU A 483       2.402 -24.536   3.769  1.00 98.25           O  
ATOM   3861  CG  LEU A 483       5.790 -21.595   3.849  1.00 98.25           C  
ATOM   3862  CD1 LEU A 483       7.078 -21.758   4.649  1.00 98.25           C  
ATOM   3863  CD2 LEU A 483       6.022 -21.923   2.378  1.00 98.25           C  
ATOM   3864  N   ASP A 484       1.583 -23.164   5.324  1.00 97.48           N  
ATOM   3865  CA  ASP A 484       0.600 -24.141   5.784  1.00 97.48           C  
ATOM   3866  C   ASP A 484      -0.412 -24.461   4.686  1.00 97.48           C  
ATOM   3867  CB  ASP A 484      -0.121 -23.628   7.032  1.00 97.48           C  
ATOM   3868  O   ASP A 484      -1.000 -25.544   4.674  1.00 97.48           O  
ATOM   3869  CG  ASP A 484      -1.184 -24.588   7.539  1.00 97.48           C  
ATOM   3870  OD1 ASP A 484      -0.833 -25.687   8.020  1.00 97.48           O  
ATOM   3871  OD2 ASP A 484      -2.382 -24.243   7.454  1.00 97.48           O  
ATOM   3872  N   HIS A 485      -0.605 -23.547   3.835  1.00 96.55           N  
ATOM   3873  CA  HIS A 485      -1.585 -23.725   2.769  1.00 96.55           C  
ATOM   3874  C   HIS A 485      -0.954 -24.375   1.543  1.00 96.55           C  
ATOM   3875  CB  HIS A 485      -2.211 -22.382   2.388  1.00 96.55           C  
ATOM   3876  O   HIS A 485      -1.630 -24.596   0.535  1.00 96.55           O  
ATOM   3877  CG  HIS A 485      -3.170 -21.856   3.408  1.00 96.55           C  
ATOM   3878  CD2 HIS A 485      -4.523 -21.834   3.427  1.00 96.55           C  
ATOM   3879  ND1 HIS A 485      -2.757 -21.261   4.580  1.00 96.55           N  
ATOM   3880  CE1 HIS A 485      -3.819 -20.895   5.279  1.00 96.55           C  
ATOM   3881  NE2 HIS A 485      -4.903 -21.231   4.601  1.00 96.55           N  
ATOM   3882  N   CYS A 486       0.323 -24.588   1.629  1.00 96.95           N  
ATOM   3883  CA  CYS A 486       0.971 -25.375   0.586  1.00 96.95           C  
ATOM   3884  C   CYS A 486       0.845 -26.867   0.871  1.00 96.95           C  
ATOM   3885  CB  CYS A 486       2.446 -24.993   0.465  1.00 96.95           C  
ATOM   3886  O   CYS A 486       1.243 -27.335   1.939  1.00 96.95           O  
ATOM   3887  SG  CYS A 486       2.715 -23.268   0.000  1.00 96.95           S  
ATOM   3888  N   ASP A 487       0.315 -27.607  -0.093  1.00 94.79           N  
ATOM   3889  CA  ASP A 487      -0.014 -29.003   0.180  1.00 94.79           C  
ATOM   3890  C   ASP A 487       1.073 -29.937  -0.345  1.00 94.79           C  
ATOM   3891  CB  ASP A 487      -1.365 -29.367  -0.440  1.00 94.79           C  
ATOM   3892  O   ASP A 487       1.031 -31.145  -0.104  1.00 94.79           O  
ATOM   3893  CG  ASP A 487      -1.424 -29.099  -1.933  1.00 94.79           C  
ATOM   3894  OD1 ASP A 487      -0.405 -28.670  -2.516  1.00 94.79           O  
ATOM   3895  OD2 ASP A 487      -2.500 -29.316  -2.532  1.00 94.79           O  
ATOM   3896  N   ASP A 488       2.061 -29.473  -0.979  1.00 97.29           N  
ATOM   3897  CA  ASP A 488       3.186 -30.264  -1.467  1.00 97.29           C  
ATOM   3898  C   ASP A 488       4.374 -30.179  -0.510  1.00 97.29           C  
ATOM   3899  CB  ASP A 488       3.602 -29.801  -2.864  1.00 97.29           C  
ATOM   3900  O   ASP A 488       5.010 -29.129  -0.394  1.00 97.29           O  
ATOM   3901  CG  ASP A 488       4.623 -30.719  -3.514  1.00 97.29           C  
ATOM   3902  OD1 ASP A 488       5.351 -31.431  -2.790  1.00 97.29           O  
ATOM   3903  OD2 ASP A 488       4.701 -30.728  -4.762  1.00 97.29           O  
ATOM   3904  N   PRO A 489       4.780 -31.314   0.087  1.00 97.28           N  
ATOM   3905  CA  PRO A 489       5.856 -31.311   1.081  1.00 97.28           C  
ATOM   3906  C   PRO A 489       7.182 -30.809   0.513  1.00 97.28           C  
ATOM   3907  CB  PRO A 489       5.961 -32.782   1.492  1.00 97.28           C  
ATOM   3908  O   PRO A 489       8.023 -30.300   1.259  1.00 97.28           O  
ATOM   3909  CG  PRO A 489       4.614 -33.358   1.196  1.00 97.28           C  
ATOM   3910  CD  PRO A 489       4.044 -32.650   0.000  1.00 97.28           C  
ATOM   3911  N   VAL A 490       7.339 -30.972  -0.772  1.00 97.67           N  
ATOM   3912  CA  VAL A 490       8.559 -30.498  -1.418  1.00 97.67           C  
ATOM   3913  C   VAL A 490       8.667 -28.982  -1.271  1.00 97.67           C  
ATOM   3914  CB  VAL A 490       8.601 -30.894  -2.911  1.00 97.67           C  
ATOM   3915  O   VAL A 490       9.736 -28.458  -0.950  1.00 97.67           O  
ATOM   3916  CG1 VAL A 490       9.756 -30.192  -3.623  1.00 97.67           C  
ATOM   3917  CG2 VAL A 490       8.720 -32.409  -3.058  1.00 97.67           C  
ATOM   3918  N   VAL A 491       7.563 -28.286  -1.405  1.00 97.96           N  
ATOM   3919  CA  VAL A 491       7.528 -26.828  -1.426  1.00 97.96           C  
ATOM   3920  C   VAL A 491       7.859 -26.283  -0.038  1.00 97.96           C  
ATOM   3921  CB  VAL A 491       6.153 -26.300  -1.891  1.00 97.96           C  
ATOM   3922  O   VAL A 491       8.773 -25.469   0.115  1.00 97.96           O  
ATOM   3923  CG1 VAL A 491       6.053 -24.790  -1.678  1.00 97.96           C  
ATOM   3924  CG2 VAL A 491       5.916 -26.652  -3.359  1.00 97.96           C  
ATOM   3925  N   TYR A 492       7.080 -26.664   0.980  1.00 97.48           N  
ATOM   3926  CA  TYR A 492       7.318 -26.048   2.280  1.00 97.48           C  
ATOM   3927  C   TYR A 492       8.618 -26.553   2.894  1.00 97.48           C  
ATOM   3928  CB  TYR A 492       6.149 -26.327   3.230  1.00 97.48           C  
ATOM   3929  O   TYR A 492       9.246 -25.856   3.694  1.00 97.48           O  
ATOM   3930  CG  TYR A 492       5.832 -27.794   3.387  1.00 97.48           C  
ATOM   3931  CD1 TYR A 492       4.732 -28.362   2.747  1.00 97.48           C  
ATOM   3932  CD2 TYR A 492       6.630 -28.616   4.175  1.00 97.48           C  
ATOM   3933  CE1 TYR A 492       4.435 -29.713   2.891  1.00 97.48           C  
ATOM   3934  CE2 TYR A 492       6.342 -29.968   4.326  1.00 97.48           C  
ATOM   3935  OH  TYR A 492       4.955 -31.845   3.826  1.00 97.48           O  
ATOM   3936  CZ  TYR A 492       5.244 -30.507   3.680  1.00 97.48           C  
ATOM   3937  N   THR A 493       9.159 -27.777   2.568  1.00 97.28           N  
ATOM   3938  CA  THR A 493      10.449 -28.280   3.028  1.00 97.28           C  
ATOM   3939  C   THR A 493      11.591 -27.453   2.444  1.00 97.28           C  
ATOM   3940  CB  THR A 493      10.639 -29.760   2.650  1.00 97.28           C  
ATOM   3941  O   THR A 493      12.511 -27.059   3.164  1.00 97.28           O  
ATOM   3942  CG2 THR A 493      12.017 -30.262   3.066  1.00 97.28           C  
ATOM   3943  OG1 THR A 493       9.637 -30.547   3.307  1.00 97.28           O  
ATOM   3944  N   ARG A 494      11.554 -27.138   1.226  1.00 96.88           N  
ATOM   3945  CA  ARG A 494      12.596 -26.375   0.547  1.00 96.88           C  
ATOM   3946  C   ARG A 494      12.630 -24.933   1.044  1.00 96.88           C  
ATOM   3947  CB  ARG A 494      12.382 -26.402  -0.968  1.00 96.88           C  
ATOM   3948  O   ARG A 494      13.706 -24.361   1.231  1.00 96.88           O  
ATOM   3949  CG  ARG A 494      12.841 -27.690  -1.632  1.00 96.88           C  
ATOM   3950  CD  ARG A 494      12.600 -27.667  -3.135  1.00 96.88           C  
ATOM   3951  NE  ARG A 494      13.252 -28.789  -3.803  1.00 96.88           N  
ATOM   3952  NH1 ARG A 494      12.259 -28.413  -5.855  1.00 96.88           N  
ATOM   3953  NH2 ARG A 494      13.719 -30.160  -5.586  1.00 96.88           N  
ATOM   3954  CZ  ARG A 494      13.075 -29.118  -5.080  1.00 96.88           C  
ATOM   3955  N   ILE A 495      11.522 -24.411   1.216  1.00 97.71           N  
ATOM   3956  CA  ILE A 495      11.498 -23.037   1.705  1.00 97.71           C  
ATOM   3957  C   ILE A 495      12.067 -22.983   3.120  1.00 97.71           C  
ATOM   3958  CB  ILE A 495      10.068 -22.453   1.680  1.00 97.71           C  
ATOM   3959  O   ILE A 495      12.804 -22.056   3.465  1.00 97.71           O  
ATOM   3960  CG1 ILE A 495       9.586 -22.281   0.234  1.00 97.71           C  
ATOM   3961  CG2 ILE A 495      10.014 -21.123   2.437  1.00 97.71           C  
ATOM   3962  CD1 ILE A 495      10.479 -21.386  -0.613  1.00 97.71           C  
ATOM   3963  N   VAL A 496      11.684 -23.939   3.953  1.00 97.76           N  
ATOM   3964  CA  VAL A 496      12.249 -24.010   5.296  1.00 97.76           C  
ATOM   3965  C   VAL A 496      13.771 -24.103   5.213  1.00 97.76           C  
ATOM   3966  CB  VAL A 496      11.684 -25.211   6.087  1.00 97.76           C  
ATOM   3967  O   VAL A 496      14.482 -23.470   5.997  1.00 97.76           O  
ATOM   3968  CG1 VAL A 496      12.471 -25.426   7.379  1.00 97.76           C  
ATOM   3969  CG2 VAL A 496      10.202 -25.001   6.390  1.00 97.76           C  
ATOM   3970  N   GLN A 497      14.291 -24.812   4.257  1.00 95.41           N  
ATOM   3971  CA  GLN A 497      15.731 -24.902   4.037  1.00 95.41           C  
ATOM   3972  C   GLN A 497      16.315 -23.545   3.655  1.00 95.41           C  
ATOM   3973  CB  GLN A 497      16.045 -25.933   2.951  1.00 95.41           C  
ATOM   3974  O   GLN A 497      17.379 -23.162   4.145  1.00 95.41           O  
ATOM   3975  CG  GLN A 497      15.761 -27.370   3.367  1.00 95.41           C  
ATOM   3976  CD  GLN A 497      15.835 -28.343   2.206  1.00 95.41           C  
ATOM   3977  NE2 GLN A 497      15.856 -29.635   2.515  1.00 95.41           N  
ATOM   3978  OE1 GLN A 497      15.873 -27.937   1.040  1.00 95.41           O  
ATOM   3979  N   ARG A 498      15.641 -22.850   2.739  1.00 95.49           N  
ATOM   3980  CA  ARG A 498      16.080 -21.507   2.373  1.00 95.49           C  
ATOM   3981  C   ARG A 498      16.089 -20.583   3.586  1.00 95.49           C  
ATOM   3982  CB  ARG A 498      15.180 -20.927   1.279  1.00 95.49           C  
ATOM   3983  O   ARG A 498      17.030 -19.811   3.779  1.00 95.49           O  
ATOM   3984  CG  ARG A 498      15.518 -19.494   0.900  1.00 95.49           C  
ATOM   3985  CD  ARG A 498      16.889 -19.392   0.246  1.00 95.49           C  
ATOM   3986  NE  ARG A 498      16.932 -20.099  -1.030  1.00 95.49           N  
ATOM   3987  NH1 ARG A 498      17.325 -18.209  -2.299  1.00 95.49           N  
ATOM   3988  NH2 ARG A 498      17.157 -20.260  -3.310  1.00 95.49           N  
ATOM   3989  CZ  ARG A 498      17.138 -19.521  -2.210  1.00 95.49           C  
ATOM   3990  N   LEU A 499      15.087 -20.712   4.445  1.00 97.31           N  
ATOM   3991  CA  LEU A 499      14.994 -19.882   5.641  1.00 97.31           C  
ATOM   3992  C   LEU A 499      16.152 -20.166   6.592  1.00 97.31           C  
ATOM   3993  CB  LEU A 499      13.661 -20.121   6.356  1.00 97.31           C  
ATOM   3994  O   LEU A 499      16.623 -19.265   7.289  1.00 97.31           O  
ATOM   3995  CG  LEU A 499      12.405 -19.643   5.626  1.00 97.31           C  
ATOM   3996  CD1 LEU A 499      11.155 -20.052   6.398  1.00 97.31           C  
ATOM   3997  CD2 LEU A 499      12.445 -18.132   5.426  1.00 97.31           C  
ATOM   3998  N   ALA A 500      16.584 -21.402   6.629  1.00 95.33           N  
ATOM   3999  CA  ALA A 500      17.711 -21.776   7.480  1.00 95.33           C  
ATOM   4000  C   ALA A 500      18.979 -21.034   7.068  1.00 95.33           C  
ATOM   4001  CB  ALA A 500      17.939 -23.284   7.428  1.00 95.33           C  
ATOM   4002  O   ALA A 500      19.883 -20.837   7.884  1.00 95.33           O  
ATOM   4003  N   GLN A 501      19.039 -20.623   5.810  1.00 93.79           N  
ATOM   4004  CA  GLN A 501      20.177 -19.838   5.343  1.00 93.79           C  
ATOM   4005  C   GLN A 501      20.116 -18.410   5.876  1.00 93.79           C  
ATOM   4006  CB  GLN A 501      20.230 -19.827   3.814  1.00 93.79           C  
ATOM   4007  O   GLN A 501      21.138 -17.724   5.947  1.00 93.79           O  
ATOM   4008  CG  GLN A 501      20.493 -21.194   3.198  1.00 93.79           C  
ATOM   4009  CD  GLN A 501      20.362 -21.191   1.686  1.00 93.79           C  
ATOM   4010  NE2 GLN A 501      20.511 -22.362   1.076  1.00 93.79           N  
ATOM   4011  OE1 GLN A 501      20.128 -20.146   1.072  1.00 93.79           O  
ATOM   4012  N   ILE A 502      18.909 -17.980   6.198  1.00 95.49           N  
ATOM   4013  CA  ILE A 502      18.712 -16.632   6.721  1.00 95.49           C  
ATOM   4014  C   ILE A 502      18.899 -16.635   8.237  1.00 95.49           C  
ATOM   4015  CB  ILE A 502      17.315 -16.083   6.355  1.00 95.49           C  
ATOM   4016  O   ILE A 502      19.664 -15.831   8.775  1.00 95.49           O  
ATOM   4017  CG1 ILE A 502      17.185 -15.925   4.835  1.00 95.49           C  
ATOM   4018  CG2 ILE A 502      17.054 -14.753   7.068  1.00 95.49           C  
ATOM   4019  CD1 ILE A 502      15.769 -15.626   4.363  1.00 95.49           C  
ATOM   4020  N   ASP A 503      18.044 -17.452   8.879  1.00 95.12           N  
ATOM   4021  CA  ASP A 503      18.046 -17.565  10.334  1.00 95.12           C  
ATOM   4022  C   ASP A 503      17.489 -18.915  10.781  1.00 95.12           C  
ATOM   4023  CB  ASP A 503      17.236 -16.428  10.962  1.00 95.12           C  
ATOM   4024  O   ASP A 503      16.343 -19.251  10.477  1.00 95.12           O  
ATOM   4025  CG  ASP A 503      17.284 -16.433  12.479  1.00 95.12           C  
ATOM   4026  OD1 ASP A 503      16.329 -16.926  13.118  1.00 95.12           O  
ATOM   4027  OD2 ASP A 503      18.284 -15.938  13.042  1.00 95.12           O  
ATOM   4028  N   THR A 504      18.277 -19.698  11.569  1.00 93.97           N  
ATOM   4029  CA  THR A 504      17.937 -21.062  11.956  1.00 93.97           C  
ATOM   4030  C   THR A 504      16.718 -21.076  12.873  1.00 93.97           C  
ATOM   4031  CB  THR A 504      19.120 -21.754  12.660  1.00 93.97           C  
ATOM   4032  O   THR A 504      15.791 -21.863  12.669  1.00 93.97           O  
ATOM   4033  CG2 THR A 504      18.739 -23.156  13.125  1.00 93.97           C  
ATOM   4034  OG1 THR A 504      20.222 -21.848  11.749  1.00 93.97           O  
ATOM   4035  N   PRO A 505      16.667 -20.211  13.917  1.00 95.38           N  
ATOM   4036  CA  PRO A 505      15.473 -20.224  14.764  1.00 95.38           C  
ATOM   4037  C   PRO A 505      14.197 -19.901  13.990  1.00 95.38           C  
ATOM   4038  CB  PRO A 505      15.768 -19.142  15.807  1.00 95.38           C  
ATOM   4039  O   PRO A 505      13.140 -20.472  14.269  1.00 95.38           O  
ATOM   4040  CG  PRO A 505      17.257 -19.121  15.924  1.00 95.38           C  
ATOM   4041  CD  PRO A 505      17.847 -19.337  14.560  1.00 95.38           C  
ATOM   4042  N   LEU A 506      14.294 -18.975  13.119  1.00 97.66           N  
ATOM   4043  CA  LEU A 506      13.155 -18.689  12.254  1.00 97.66           C  
ATOM   4044  C   LEU A 506      12.730 -19.935  11.485  1.00 97.66           C  
ATOM   4045  CB  LEU A 506      13.495 -17.562  11.275  1.00 97.66           C  
ATOM   4046  O   LEU A 506      11.548 -20.287  11.469  1.00 97.66           O  
ATOM   4047  CG  LEU A 506      12.485 -17.309  10.155  1.00 97.66           C  
ATOM   4048  CD1 LEU A 506      11.157 -16.832  10.735  1.00 97.66           C  
ATOM   4049  CD2 LEU A 506      13.034 -16.294   9.158  1.00 97.66           C  
ATOM   4050  N   ALA A 507      13.625 -20.592  10.828  1.00 97.79           N  
ATOM   4051  CA  ALA A 507      13.366 -21.805  10.056  1.00 97.79           C  
ATOM   4052  C   ALA A 507      12.732 -22.885  10.928  1.00 97.79           C  
ATOM   4053  CB  ALA A 507      14.657 -22.322   9.428  1.00 97.79           C  
ATOM   4054  O   ALA A 507      11.774 -23.543  10.514  1.00 97.79           O  
ATOM   4055  N   GLN A 508      13.244 -23.051  12.130  1.00 97.32           N  
ATOM   4056  CA  GLN A 508      12.737 -24.064  13.049  1.00 97.32           C  
ATOM   4057  C   GLN A 508      11.295 -23.769  13.451  1.00 97.32           C  
ATOM   4058  CB  GLN A 508      13.621 -24.152  14.293  1.00 97.32           C  
ATOM   4059  O   GLN A 508      10.453 -24.670  13.470  1.00 97.32           O  
ATOM   4060  CG  GLN A 508      14.972 -24.808  14.043  1.00 97.32           C  
ATOM   4061  CD  GLN A 508      15.910 -24.694  15.230  1.00 97.32           C  
ATOM   4062  NE2 GLN A 508      16.896 -25.582  15.295  1.00 97.32           N  
ATOM   4063  OE1 GLN A 508      15.750 -23.814  16.082  1.00 97.32           O  
ATOM   4064  N   ALA A 509      11.086 -22.512  13.750  1.00 97.91           N  
ATOM   4065  CA  ALA A 509       9.742 -22.110  14.156  1.00 97.91           C  
ATOM   4066  C   ALA A 509       8.737 -22.344  13.032  1.00 97.91           C  
ATOM   4067  CB  ALA A 509       9.730 -20.644  14.581  1.00 97.91           C  
ATOM   4068  O   ALA A 509       7.659 -22.899  13.259  1.00 97.91           O  
ATOM   4069  N   VAL A 510       9.103 -21.989  11.842  1.00 98.35           N  
ATOM   4070  CA  VAL A 510       8.222 -22.177  10.694  1.00 98.35           C  
ATOM   4071  C   VAL A 510       8.104 -23.664  10.371  1.00 98.35           C  
ATOM   4072  CB  VAL A 510       8.729 -21.401   9.457  1.00 98.35           C  
ATOM   4073  O   VAL A 510       7.005 -24.169  10.130  1.00 98.35           O  
ATOM   4074  CG1 VAL A 510       7.928 -21.784   8.214  1.00 98.35           C  
ATOM   4075  CG2 VAL A 510       8.651 -19.896   9.703  1.00 98.35           C  
ATOM   4076  N   GLY A 511       9.215 -24.359  10.344  1.00 97.87           N  
ATOM   4077  CA  GLY A 511       9.222 -25.791  10.092  1.00 97.87           C  
ATOM   4078  C   GLY A 511       8.329 -26.568  11.041  1.00 97.87           C  
ATOM   4079  O   GLY A 511       7.612 -27.479  10.622  1.00 97.87           O  
ATOM   4080  N   ASP A 512       8.310 -26.215  12.307  1.00 97.53           N  
ATOM   4081  CA  ASP A 512       7.476 -26.863  13.314  1.00 97.53           C  
ATOM   4082  C   ASP A 512       5.993 -26.703  12.986  1.00 97.53           C  
ATOM   4083  CB  ASP A 512       7.772 -26.294  14.703  1.00 97.53           C  
ATOM   4084  O   ASP A 512       5.201 -27.623  13.200  1.00 97.53           O  
ATOM   4085  CG  ASP A 512       9.098 -26.770  15.269  1.00 97.53           C  
ATOM   4086  OD1 ASP A 512       9.702 -27.707  14.703  1.00 97.53           O  
ATOM   4087  OD2 ASP A 512       9.543 -26.204  16.291  1.00 97.53           O  
ATOM   4088  N   MET A 513       5.662 -25.630  12.376  1.00 97.41           N  
ATOM   4089  CA  MET A 513       4.257 -25.326  12.119  1.00 97.41           C  
ATOM   4090  C   MET A 513       3.783 -25.991  10.831  1.00 97.41           C  
ATOM   4091  CB  MET A 513       4.040 -23.814  12.036  1.00 97.41           C  
ATOM   4092  O   MET A 513       2.618 -26.378  10.720  1.00 97.41           O  
ATOM   4093  CG  MET A 513       4.219 -23.096  13.364  1.00 97.41           C  
ATOM   4094  SD  MET A 513       3.077 -23.717  14.659  1.00 97.41           S  
ATOM   4095  CE  MET A 513       1.497 -23.101  14.015  1.00 97.41           C  
ATOM   4096  N   VAL A 514       4.721 -26.167   9.867  1.00 97.43           N  
ATOM   4097  CA  VAL A 514       4.223 -26.543   8.547  1.00 97.43           C  
ATOM   4098  C   VAL A 514       4.691 -27.954   8.200  1.00 97.43           C  
ATOM   4099  CB  VAL A 514       4.685 -25.545   7.461  1.00 97.43           C  
ATOM   4100  O   VAL A 514       4.320 -28.499   7.158  1.00 97.43           O  
ATOM   4101  CG1 VAL A 514       4.146 -24.145   7.750  1.00 97.43           C  
ATOM   4102  CG2 VAL A 514       6.210 -25.526   7.370  1.00 97.43           C  
ATOM   4103  N   GLY A 515       5.597 -28.541   8.993  1.00 95.46           N  
ATOM   4104  CA  GLY A 515       6.037 -29.915   8.814  1.00 95.46           C  
ATOM   4105  C   GLY A 515       7.317 -30.031   8.008  1.00 95.46           C  
ATOM   4106  O   GLY A 515       7.593 -31.079   7.419  1.00 95.46           O  
ATOM   4107  N   GLY A 516       8.052 -28.865   7.882  1.00 92.59           N  
ATOM   4108  CA  GLY A 516       9.347 -28.891   7.222  1.00 92.59           C  
ATOM   4109  C   GLY A 516      10.504 -29.078   8.184  1.00 92.59           C  
ATOM   4110  O   GLY A 516      10.407 -28.713   9.358  1.00 92.59           O  
ATOM   4111  N   GLU A 517      11.538 -29.811   7.796  1.00 91.04           N  
ATOM   4112  CA  GLU A 517      12.714 -30.031   8.633  1.00 91.04           C  
ATOM   4113  C   GLU A 517      13.762 -28.945   8.408  1.00 91.04           C  
ATOM   4114  CB  GLU A 517      13.318 -31.410   8.360  1.00 91.04           C  
ATOM   4115  O   GLU A 517      14.211 -28.732   7.280  1.00 91.04           O  
ATOM   4116  CG  GLU A 517      12.428 -32.568   8.788  1.00 91.04           C  
ATOM   4117  CD  GLU A 517      13.049 -33.931   8.526  1.00 91.04           C  
ATOM   4118  OE1 GLU A 517      12.423 -34.959   8.870  1.00 91.04           O  
ATOM   4119  OE2 GLU A 517      14.171 -33.971   7.973  1.00 91.04           O  
ATOM   4120  N   ALA A 518      14.055 -28.186   9.534  1.00 87.88           N  
ATOM   4121  CA  ALA A 518      15.094 -27.160   9.473  1.00 87.88           C  
ATOM   4122  C   ALA A 518      16.477 -27.767   9.689  1.00 87.88           C  
ATOM   4123  CB  ALA A 518      14.827 -26.070  10.507  1.00 87.88           C  
ATOM   4124  O   ALA A 518      16.706 -28.470  10.676  1.00 87.88           O  
ATOM   4125  N   LYS A 519      17.279 -27.787   8.669  1.00 83.77           N  
ATOM   4126  CA  LYS A 519      18.676 -28.186   8.810  1.00 83.77           C  
ATOM   4127  C   LYS A 519      19.587 -26.966   8.925  1.00 83.77           C  
ATOM   4128  CB  LYS A 519      19.109 -29.053   7.627  1.00 83.77           C  
ATOM   4129  O   LYS A 519      19.286 -25.906   8.372  1.00 83.77           O  
ATOM   4130  CG  LYS A 519      18.397 -30.395   7.550  1.00 83.77           C  
ATOM   4131  CD  LYS A 519      18.912 -31.236   6.389  1.00 83.77           C  
ATOM   4132  CE  LYS A 519      18.178 -32.567   6.292  1.00 83.77           C  
ATOM   4133  NZ  LYS A 519      18.674 -33.391   5.149  1.00 83.77           N  
ATOM   4134  N   GLU A 520      20.652 -27.153   9.836  1.00 80.01           N  
ATOM   4135  CA  GLU A 520      21.617 -26.063   9.939  1.00 80.01           C  
ATOM   4136  C   GLU A 520      22.233 -25.741   8.580  1.00 80.01           C  
ATOM   4137  CB  GLU A 520      22.717 -26.411  10.946  1.00 80.01           C  
ATOM   4138  O   GLU A 520      22.547 -26.647   7.805  1.00 80.01           O  
ATOM   4139  CG  GLU A 520      22.296 -26.243  12.398  1.00 80.01           C  
ATOM   4140  CD  GLU A 520      23.442 -26.428  13.380  1.00 80.01           C  
ATOM   4141  OE1 GLU A 520      23.238 -26.219  14.598  1.00 80.01           O  
ATOM   4142  OE2 GLU A 520      24.553 -26.784  12.928  1.00 80.01           O  
ATOM   4143  N   ALA A 521      22.217 -24.361   8.344  1.00 78.57           N  
ATOM   4144  CA  ALA A 521      22.857 -23.961   7.094  1.00 78.57           C  
ATOM   4145  C   ALA A 521      24.360 -24.222   7.138  1.00 78.57           C  
ATOM   4146  CB  ALA A 521      22.585 -22.486   6.805  1.00 78.57           C  
ATOM   4147  O   ALA A 521      24.960 -24.248   8.216  1.00 78.57           O  
ATOM   4148  N   ALA A 522      24.960 -24.571   5.966  1.00 76.71           N  
ATOM   4149  CA  ALA A 522      26.411 -24.667   5.831  1.00 76.71           C  
ATOM   4150  C   ALA A 522      27.086 -23.356   6.221  1.00 76.71           C  
ATOM   4151  CB  ALA A 522      26.788 -25.052   4.402  1.00 76.71           C  
ATOM   4152  O   ALA A 522      26.487 -22.284   6.108  1.00 76.71           O  
ATOM   4153  N   ASP A 523      28.336 -23.460   6.833  1.00 75.41           N  
ATOM   4154  CA  ASP A 523      29.100 -22.299   7.279  1.00 75.41           C  
ATOM   4155  C   ASP A 523      29.507 -21.423   6.097  1.00 75.41           C  
ATOM   4156  CB  ASP A 523      30.340 -22.741   8.059  1.00 75.41           C  
ATOM   4157  O   ASP A 523      29.592 -20.200   6.225  1.00 75.41           O  
ATOM   4158  CG  ASP A 523      30.006 -23.335   9.416  1.00 75.41           C  
ATOM   4159  OD1 ASP A 523      28.920 -23.041   9.961  1.00 75.41           O  
ATOM   4160  OD2 ASP A 523      30.839 -24.101   9.947  1.00 75.41           O  
ATOM   4161  N   LYS A 524      29.654 -22.025   4.939  1.00 75.48           N  
ATOM   4162  CA  LYS A 524      30.077 -21.332   3.726  1.00 75.48           C  
ATOM   4163  C   LYS A 524      29.128 -21.625   2.567  1.00 75.48           C  
ATOM   4164  CB  LYS A 524      31.504 -21.731   3.348  1.00 75.48           C  
ATOM   4165  O   LYS A 524      28.487 -22.677   2.534  1.00 75.48           O  
ATOM   4166  CG  LYS A 524      32.556 -21.293   4.356  1.00 75.48           C  
ATOM   4167  CD  LYS A 524      33.963 -21.634   3.880  1.00 75.48           C  
ATOM   4168  CE  LYS A 524      35.018 -21.177   4.878  1.00 75.48           C  
ATOM   4169  NZ  LYS A 524      36.400 -21.490   4.406  1.00 75.48           N  
ATOM   4170  N   ASP A 525      28.931 -20.521   1.748  1.00 73.99           N  
ATOM   4171  CA  ASP A 525      28.114 -20.744   0.559  1.00 73.99           C  
ATOM   4172  C   ASP A 525      28.901 -21.493  -0.515  1.00 73.99           C  
ATOM   4173  CB  ASP A 525      27.600 -19.415   0.003  1.00 73.99           C  
ATOM   4174  O   ASP A 525      30.032 -21.922  -0.277  1.00 73.99           O  
ATOM   4175  CG  ASP A 525      28.709 -18.531  -0.540  1.00 73.99           C  
ATOM   4176  OD1 ASP A 525      29.828 -19.034  -0.780  1.00 73.99           O  
ATOM   4177  OD2 ASP A 525      28.463 -17.320  -0.727  1.00 73.99           O  
ATOM   4178  N   LYS A 526      28.333 -21.826  -1.682  1.00 72.30           N  
ATOM   4179  CA  LYS A 526      28.921 -22.639  -2.743  1.00 72.30           C  
ATOM   4180  C   LYS A 526      30.192 -21.995  -3.289  1.00 72.30           C  
ATOM   4181  CB  LYS A 526      27.915 -22.855  -3.875  1.00 72.30           C  
ATOM   4182  O   LYS A 526      31.046 -22.678  -3.857  1.00 72.30           O  
ATOM   4183  CG  LYS A 526      26.738 -23.741  -3.496  1.00 72.30           C  
ATOM   4184  CD  LYS A 526      25.851 -24.037  -4.699  1.00 72.30           C  
ATOM   4185  CE  LYS A 526      24.663 -24.909  -4.317  1.00 72.30           C  
ATOM   4186  NZ  LYS A 526      23.783 -25.191  -5.491  1.00 72.30           N  
ATOM   4187  N   GLU A 527      30.429 -20.737  -2.992  1.00 71.20           N  
ATOM   4188  CA  GLU A 527      31.603 -20.013  -3.470  1.00 71.20           C  
ATOM   4189  C   GLU A 527      32.621 -19.811  -2.351  1.00 71.20           C  
ATOM   4190  CB  GLU A 527      31.197 -18.660  -4.062  1.00 71.20           C  
ATOM   4191  O   GLU A 527      33.612 -19.100  -2.527  1.00 71.20           O  
ATOM   4192  CG  GLU A 527      30.404 -18.769  -5.356  1.00 71.20           C  
ATOM   4193  CD  GLU A 527      28.920 -19.010  -5.133  1.00 71.20           C  
ATOM   4194  OE1 GLU A 527      28.217 -19.399  -6.093  1.00 71.20           O  
ATOM   4195  OE2 GLU A 527      28.456 -18.808  -3.989  1.00 71.20           O  
ATOM   4196  N   GLY A 528      32.421 -20.406  -1.176  1.00 72.27           N  
ATOM   4197  CA  GLY A 528      33.352 -20.351  -0.061  1.00 72.27           C  
ATOM   4198  C   GLY A 528      33.189 -19.108   0.793  1.00 72.27           C  
ATOM   4199  O   GLY A 528      34.022 -18.828   1.657  1.00 72.27           O  
ATOM   4200  N   ARG A 529      32.161 -18.278   0.590  1.00 75.57           N  
ATOM   4201  CA  ARG A 529      31.894 -17.080   1.381  1.00 75.57           C  
ATOM   4202  C   ARG A 529      31.127 -17.423   2.653  1.00 75.57           C  
ATOM   4203  CB  ARG A 529      31.112 -16.055   0.557  1.00 75.57           C  
ATOM   4204  O   ARG A 529      30.402 -18.419   2.697  1.00 75.57           O  
ATOM   4205  CG  ARG A 529      31.845 -15.575  -0.686  1.00 75.57           C  
ATOM   4206  CD  ARG A 529      30.958 -14.699  -1.560  1.00 75.57           C  
ATOM   4207  NE  ARG A 529      29.876 -15.466  -2.171  1.00 75.57           N  
ATOM   4208  NH1 ARG A 529      29.226 -13.789  -3.620  1.00 75.57           N  
ATOM   4209  NH2 ARG A 529      28.125 -15.799  -3.619  1.00 75.57           N  
ATOM   4210  CZ  ARG A 529      29.078 -15.016  -3.135  1.00 75.57           C  
ATOM   4211  N   ALA A 530      31.495 -16.577   3.698  1.00 73.77           N  
ATOM   4212  CA  ALA A 530      30.711 -16.784   4.913  1.00 73.77           C  
ATOM   4213  C   ALA A 530      29.215 -16.743   4.614  1.00 73.77           C  
ATOM   4214  CB  ALA A 530      31.069 -15.736   5.963  1.00 73.77           C  
ATOM   4215  O   ALA A 530      28.748 -15.879   3.868  1.00 73.77           O  
ATOM   4216  N   SER A 531      28.452 -17.704   5.116  1.00 76.36           N  
ATOM   4217  CA  SER A 531      27.021 -17.839   4.865  1.00 76.36           C  
ATOM   4218  C   SER A 531      26.217 -16.853   5.706  1.00 76.36           C  
ATOM   4219  CB  SER A 531      26.557 -19.267   5.155  1.00 76.36           C  
ATOM   4220  O   SER A 531      25.039 -16.612   5.433  1.00 76.36           O  
ATOM   4221  OG  SER A 531      26.792 -19.606   6.511  1.00 76.36           O  
ATOM   4222  N   THR A 532      26.856 -16.258   6.731  1.00 77.18           N  
ATOM   4223  CA  THR A 532      26.171 -15.345   7.640  1.00 77.18           C  
ATOM   4224  C   THR A 532      26.708 -13.925   7.488  1.00 77.18           C  
ATOM   4225  CB  THR A 532      26.318 -15.799   9.104  1.00 77.18           C  
ATOM   4226  O   THR A 532      27.838 -13.729   7.036  1.00 77.18           O  
ATOM   4227  CG2 THR A 532      27.732 -16.295   9.386  1.00 77.18           C  
ATOM   4228  OG1 THR A 532      26.029 -14.696   9.971  1.00 77.18           O  
ATOM   4229  N   ASN A 533      25.790 -12.987   7.679  1.00 85.03           N  
ATOM   4230  CA  ASN A 533      26.224 -11.594   7.685  1.00 85.03           C  
ATOM   4231  C   ASN A 533      26.635 -11.141   9.083  1.00 85.03           C  
ATOM   4232  CB  ASN A 533      25.122 -10.686   7.135  1.00 85.03           C  
ATOM   4233  O   ASN A 533      26.686  -9.942   9.361  1.00 85.03           O  
ATOM   4234  CG  ASN A 533      23.935 -10.576   8.070  1.00 85.03           C  
ATOM   4235  ND2 ASN A 533      23.030  -9.650   7.774  1.00 85.03           N  
ATOM   4236  OD1 ASN A 533      23.832 -11.316   9.052  1.00 85.03           O  
ATOM   4237  N   ASP A 534      26.833 -12.019  10.120  1.00 81.76           N  
ATOM   4238  CA  ASP A 534      27.353 -11.830  11.471  1.00 81.76           C  
ATOM   4239  C   ASP A 534      26.407 -10.972  12.308  1.00 81.76           C  
ATOM   4240  CB  ASP A 534      28.742 -11.190  11.426  1.00 81.76           C  
ATOM   4241  O   ASP A 534      26.852 -10.148  13.109  1.00 81.76           O  
ATOM   4242  CG  ASP A 534      29.775 -12.063  10.735  1.00 81.76           C  
ATOM   4243  OD1 ASP A 534      29.700 -13.305  10.850  1.00 81.76           O  
ATOM   4244  OD2 ASP A 534      30.674 -11.503  10.071  1.00 81.76           O  
ATOM   4245  N   GLY A 535      25.090 -10.955  12.002  1.00 87.05           N  
ATOM   4246  CA  GLY A 535      24.112 -10.250  12.814  1.00 87.05           C  
ATOM   4247  C   GLY A 535      24.089  -8.755  12.557  1.00 87.05           C  
ATOM   4248  O   GLY A 535      23.606  -7.984  13.388  1.00 87.05           O  
ATOM   4249  N   THR A 536      24.616  -8.381  11.454  1.00 93.52           N  
ATOM   4250  CA  THR A 536      24.639  -6.971  11.080  1.00 93.52           C  
ATOM   4251  C   THR A 536      23.221  -6.435  10.904  1.00 93.52           C  
ATOM   4252  CB  THR A 536      25.439  -6.750   9.783  1.00 93.52           C  
ATOM   4253  O   THR A 536      22.350  -7.130  10.377  1.00 93.52           O  
ATOM   4254  CG2 THR A 536      25.534  -5.266   9.442  1.00 93.52           C  
ATOM   4255  OG1 THR A 536      26.761  -7.276   9.949  1.00 93.52           O  
ATOM   4256  N   ILE A 537      23.097  -5.180  11.455  1.00 96.53           N  
ATOM   4257  CA  ILE A 537      21.816  -4.495  11.317  1.00 96.53           C  
ATOM   4258  C   ILE A 537      22.019  -3.159  10.605  1.00 96.53           C  
ATOM   4259  CB  ILE A 537      21.143  -4.273  12.690  1.00 96.53           C  
ATOM   4260  O   ILE A 537      23.144  -2.662  10.514  1.00 96.53           O  
ATOM   4261  CG1 ILE A 537      22.005  -3.358  13.566  1.00 96.53           C  
ATOM   4262  CG2 ILE A 537      20.883  -5.612  13.386  1.00 96.53           C  
ATOM   4263  CD1 ILE A 537      21.319  -2.899  14.846  1.00 96.53           C  
ATOM   4264  N   ALA A 538      20.914  -2.655   9.994  1.00 96.16           N  
ATOM   4265  CA  ALA A 538      20.958  -1.352   9.335  1.00 96.16           C  
ATOM   4266  C   ALA A 538      19.694  -0.548   9.625  1.00 96.16           C  
ATOM   4267  CB  ALA A 538      21.141  -1.524   7.829  1.00 96.16           C  
ATOM   4268  O   ALA A 538      18.614  -1.117   9.796  1.00 96.16           O  
ATOM   4269  N   PRO A 539      19.884   0.814   9.716  1.00 96.72           N  
ATOM   4270  CA  PRO A 539      18.697   1.653   9.892  1.00 96.72           C  
ATOM   4271  C   PRO A 539      17.811   1.690   8.649  1.00 96.72           C  
ATOM   4272  CB  PRO A 539      19.283   3.036  10.187  1.00 96.72           C  
ATOM   4273  O   PRO A 539      18.276   1.391   7.546  1.00 96.72           O  
ATOM   4274  CG  PRO A 539      20.588   3.060   9.460  1.00 96.72           C  
ATOM   4275  CD  PRO A 539      21.199   1.690   9.530  1.00 96.72           C  
ATOM   4276  N   GLY A 540      16.576   2.011   8.875  1.00 95.94           N  
ATOM   4277  CA  GLY A 540      15.676   2.251   7.758  1.00 95.94           C  
ATOM   4278  C   GLY A 540      15.039   0.982   7.222  1.00 95.94           C  
ATOM   4279  O   GLY A 540      14.386   1.003   6.177  1.00 95.94           O  
ATOM   4280  N   LEU A 541      15.216  -0.170   7.918  1.00 97.30           N  
ATOM   4281  CA  LEU A 541      14.631  -1.420   7.445  1.00 97.30           C  
ATOM   4282  C   LEU A 541      13.441  -1.825   8.309  1.00 97.30           C  
ATOM   4283  CB  LEU A 541      15.679  -2.536   7.444  1.00 97.30           C  
ATOM   4284  O   LEU A 541      12.464  -2.384   7.805  1.00 97.30           O  
ATOM   4285  CG  LEU A 541      16.836  -2.379   6.456  1.00 97.30           C  
ATOM   4286  CD1 LEU A 541      17.798  -3.556   6.574  1.00 97.30           C  
ATOM   4287  CD2 LEU A 541      16.308  -2.254   5.030  1.00 97.30           C  
ATOM   4288  N   SER A 542      13.426  -1.434   9.564  1.00 97.75           N  
ATOM   4289  CA  SER A 542      12.287  -1.678  10.443  1.00 97.75           C  
ATOM   4290  C   SER A 542      11.238  -0.580  10.307  1.00 97.75           C  
ATOM   4291  CB  SER A 542      12.744  -1.781  11.899  1.00 97.75           C  
ATOM   4292  O   SER A 542      11.578   0.602  10.219  1.00 97.75           O  
ATOM   4293  OG  SER A 542      11.630  -1.833  12.773  1.00 97.75           O  
ATOM   4294  N   GLN A 543       9.885  -0.962  10.343  1.00 96.96           N  
ATOM   4295  CA  GLN A 543       8.822   0.038  10.351  1.00 96.96           C  
ATOM   4296  C   GLN A 543       8.944   0.960  11.561  1.00 96.96           C  
ATOM   4297  CB  GLN A 543       7.449  -0.636  10.341  1.00 96.96           C  
ATOM   4298  O   GLN A 543       8.551   2.127  11.500  1.00 96.96           O  
ATOM   4299  CG  GLN A 543       7.073  -1.245   8.997  1.00 96.96           C  
ATOM   4300  CD  GLN A 543       5.667  -1.816   8.985  1.00 96.96           C  
ATOM   4301  NE2 GLN A 543       5.054  -1.856   7.807  1.00 96.96           N  
ATOM   4302  OE1 GLN A 543       5.137  -2.219  10.025  1.00 96.96           O  
ATOM   4303  N   PHE A 544       9.576   0.421  12.577  1.00 96.35           N  
ATOM   4304  CA  PHE A 544       9.694   1.159  13.829  1.00 96.35           C  
ATOM   4305  C   PHE A 544      10.744   2.258  13.713  1.00 96.35           C  
ATOM   4306  CB  PHE A 544      10.048   0.214  14.981  1.00 96.35           C  
ATOM   4307  O   PHE A 544      10.872   3.098  14.606  1.00 96.35           O  
ATOM   4308  CG  PHE A 544       8.889  -0.615  15.464  1.00 96.35           C  
ATOM   4309  CD1 PHE A 544       8.038  -0.135  16.452  1.00 96.35           C  
ATOM   4310  CD2 PHE A 544       8.650  -1.874  14.930  1.00 96.35           C  
ATOM   4311  CE1 PHE A 544       6.964  -0.900  16.902  1.00 96.35           C  
ATOM   4312  CE2 PHE A 544       7.579  -2.645  15.374  1.00 96.35           C  
ATOM   4313  CZ  PHE A 544       6.738  -2.156  16.360  1.00 96.35           C  
ATOM   4314  N   ASP A 545      11.460   2.283  12.588  1.00 96.90           N  
ATOM   4315  CA  ASP A 545      12.410   3.356  12.311  1.00 96.90           C  
ATOM   4316  C   ASP A 545      11.710   4.564  11.694  1.00 96.90           C  
ATOM   4317  CB  ASP A 545      13.522   2.862  11.383  1.00 96.90           C  
ATOM   4318  O   ASP A 545      12.326   5.615  11.502  1.00 96.90           O  
ATOM   4319  CG  ASP A 545      14.437   1.845  12.042  1.00 96.90           C  
ATOM   4320  OD1 ASP A 545      14.591   1.878  13.282  1.00 96.90           O  
ATOM   4321  OD2 ASP A 545      15.011   1.006  11.315  1.00 96.90           O  
ATOM   4322  N   PHE A 546      10.382   4.341  11.440  1.00 96.93           N  
ATOM   4323  CA  PHE A 546       9.678   5.386  10.707  1.00 96.93           C  
ATOM   4324  C   PHE A 546       8.414   5.808  11.446  1.00 96.93           C  
ATOM   4325  CB  PHE A 546       9.327   4.910   9.294  1.00 96.93           C  
ATOM   4326  O   PHE A 546       7.364   6.003  10.830  1.00 96.93           O  
ATOM   4327  CG  PHE A 546      10.528   4.603   8.441  1.00 96.93           C  
ATOM   4328  CD1 PHE A 546      11.209   5.621   7.783  1.00 96.93           C  
ATOM   4329  CD2 PHE A 546      10.976   3.297   8.296  1.00 96.93           C  
ATOM   4330  CE1 PHE A 546      12.321   5.339   6.993  1.00 96.93           C  
ATOM   4331  CE2 PHE A 546      12.086   3.008   7.508  1.00 96.93           C  
ATOM   4332  CZ  PHE A 546      12.756   4.031   6.856  1.00 96.93           C  
ATOM   4333  N   LEU A 547       8.525   5.931  12.769  1.00 95.76           N  
ATOM   4334  CA  LEU A 547       7.421   6.470  13.556  1.00 95.76           C  
ATOM   4335  C   LEU A 547       7.282   7.973  13.338  1.00 95.76           C  
ATOM   4336  CB  LEU A 547       7.630   6.176  15.044  1.00 95.76           C  
ATOM   4337  O   LEU A 547       8.258   8.649  13.002  1.00 95.76           O  
ATOM   4338  CG  LEU A 547       7.729   4.701  15.436  1.00 95.76           C  
ATOM   4339  CD1 LEU A 547       8.071   4.568  16.916  1.00 95.76           C  
ATOM   4340  CD2 LEU A 547       6.427   3.974  15.116  1.00 95.76           C  
ATOM   4341  N   PRO A 548       6.008   8.394  13.398  1.00 94.60           N  
ATOM   4342  CA  PRO A 548       5.871   9.842  13.226  1.00 94.60           C  
ATOM   4343  C   PRO A 548       6.736  10.637  14.202  1.00 94.60           C  
ATOM   4344  CB  PRO A 548       4.384  10.090  13.489  1.00 94.60           C  
ATOM   4345  O   PRO A 548       6.984  10.184  15.322  1.00 94.60           O  
ATOM   4346  CG  PRO A 548       3.950   8.942  14.342  1.00 94.60           C  
ATOM   4347  CD  PRO A 548       4.776   7.741  13.981  1.00 94.60           C  
ATOM   4348  N   GLU A 549       7.253  11.810  13.722  1.00 91.88           N  
ATOM   4349  CA  GLU A 549       8.047  12.674  14.590  1.00 91.88           C  
ATOM   4350  C   GLU A 549       7.295  13.004  15.877  1.00 91.88           C  
ATOM   4351  CB  GLU A 549       8.431  13.964  13.860  1.00 91.88           C  
ATOM   4352  O   GLU A 549       7.871  12.967  16.966  1.00 91.88           O  
ATOM   4353  CG  GLU A 549       9.424  14.829  14.622  1.00 91.88           C  
ATOM   4354  CD  GLU A 549       9.853  16.069  13.853  1.00 91.88           C  
ATOM   4355  OE1 GLU A 549      10.619  16.891  14.405  1.00 91.88           O  
ATOM   4356  OE2 GLU A 549       9.419  16.220  12.689  1.00 91.88           O  
ATOM   4357  N   LYS A 550       6.011  13.285  15.737  1.00 91.63           N  
ATOM   4358  CA  LYS A 550       5.098  13.509  16.854  1.00 91.63           C  
ATOM   4359  C   LYS A 550       3.906  12.558  16.790  1.00 91.63           C  
ATOM   4360  CB  LYS A 550       4.611  14.959  16.868  1.00 91.63           C  
ATOM   4361  O   LYS A 550       3.154  12.562  15.813  1.00 91.63           O  
ATOM   4362  CG  LYS A 550       5.717  15.982  17.077  1.00 91.63           C  
ATOM   4363  CD  LYS A 550       5.172  17.404  17.077  1.00 91.63           C  
ATOM   4364  CE  LYS A 550       6.288  18.432  17.200  1.00 91.63           C  
ATOM   4365  NZ  LYS A 550       5.761  19.829  17.159  1.00 91.63           N  
ATOM   4366  N   PRO A 551       3.830  11.696  17.896  1.00 92.72           N  
ATOM   4367  CA  PRO A 551       2.631  10.855  17.892  1.00 92.72           C  
ATOM   4368  C   PRO A 551       1.351  11.653  17.661  1.00 92.72           C  
ATOM   4369  CB  PRO A 551       2.638  10.226  19.288  1.00 92.72           C  
ATOM   4370  O   PRO A 551       1.203  12.757  18.192  1.00 92.72           O  
ATOM   4371  CG  PRO A 551       4.071  10.249  19.711  1.00 92.72           C  
ATOM   4372  CD  PRO A 551       4.713  11.488  19.155  1.00 92.72           C  
ATOM   4373  N   THR A 552       0.411  11.144  16.848  1.00 94.57           N  
ATOM   4374  CA  THR A 552      -0.765  11.931  16.491  1.00 94.57           C  
ATOM   4375  C   THR A 552      -1.995  11.036  16.361  1.00 94.57           C  
ATOM   4376  CB  THR A 552      -0.544  12.699  15.175  1.00 94.57           C  
ATOM   4377  O   THR A 552      -1.881   9.864  15.996  1.00 94.57           O  
ATOM   4378  CG2 THR A 552      -0.257  11.744  14.021  1.00 94.57           C  
ATOM   4379  OG1 THR A 552      -1.720  13.460  14.870  1.00 94.57           O  
ATOM   4380  N   VAL A 553      -3.216  11.640  16.618  1.00 96.06           N  
ATOM   4381  CA  VAL A 553      -4.479  10.935  16.426  1.00 96.06           C  
ATOM   4382  C   VAL A 553      -5.141  11.405  15.132  1.00 96.06           C  
ATOM   4383  CB  VAL A 553      -5.435  11.147  17.621  1.00 96.06           C  
ATOM   4384  O   VAL A 553      -6.257  10.988  14.812  1.00 96.06           O  
ATOM   4385  CG1 VAL A 553      -4.856  10.526  18.892  1.00 96.06           C  
ATOM   4386  CG2 VAL A 553      -5.710  12.635  17.827  1.00 96.06           C  
ATOM   4387  N   ALA A 554      -4.470  12.295  14.445  1.00 94.81           N  
ATOM   4388  CA  ALA A 554      -5.028  12.815  13.199  1.00 94.81           C  
ATOM   4389  C   ALA A 554      -5.384  11.681  12.242  1.00 94.81           C  
ATOM   4390  CB  ALA A 554      -4.046  13.778  12.537  1.00 94.81           C  
ATOM   4391  O   ALA A 554      -4.549  10.822  11.950  1.00 94.81           O  
ATOM   4392  N   GLY A 555      -6.704  11.696  11.829  1.00 93.67           N  
ATOM   4393  CA  GLY A 555      -7.193  10.733  10.854  1.00 93.67           C  
ATOM   4394  C   GLY A 555      -7.598   9.410  11.475  1.00 93.67           C  
ATOM   4395  O   GLY A 555      -8.144   8.540  10.793  1.00 93.67           O  
ATOM   4396  N   ARG A 556      -7.314   9.166  12.778  1.00 95.83           N  
ATOM   4397  CA  ARG A 556      -7.700   7.931  13.452  1.00 95.83           C  
ATOM   4398  C   ARG A 556      -9.200   7.901  13.725  1.00 95.83           C  
ATOM   4399  CB  ARG A 556      -6.926   7.768  14.762  1.00 95.83           C  
ATOM   4400  O   ARG A 556      -9.777   8.899  14.160  1.00 95.83           O  
ATOM   4401  CG  ARG A 556      -5.417   7.722  14.584  1.00 95.83           C  
ATOM   4402  CD  ARG A 556      -4.981   6.509  13.775  1.00 95.83           C  
ATOM   4403  NE  ARG A 556      -3.528   6.438  13.650  1.00 95.83           N  
ATOM   4404  NH1 ARG A 556      -3.529   4.564  12.299  1.00 95.83           N  
ATOM   4405  NH2 ARG A 556      -1.547   5.545  12.905  1.00 95.83           N  
ATOM   4406  CZ  ARG A 556      -2.871   5.516  12.952  1.00 95.83           C  
ATOM   4407  N   ARG A 557      -9.777   6.732  13.431  1.00 96.81           N  
ATOM   4408  CA  ARG A 557     -11.202   6.539  13.681  1.00 96.81           C  
ATOM   4409  C   ARG A 557     -11.438   5.922  15.055  1.00 96.81           C  
ATOM   4410  CB  ARG A 557     -11.823   5.656  12.597  1.00 96.81           C  
ATOM   4411  O   ARG A 557     -10.870   4.877  15.379  1.00 96.81           O  
ATOM   4412  CG  ARG A 557     -11.761   6.258  11.202  1.00 96.81           C  
ATOM   4413  CD  ARG A 557     -12.315   5.305  10.151  1.00 96.81           C  
ATOM   4414  NE  ARG A 557     -12.141   5.833   8.801  1.00 96.81           N  
ATOM   4415  NH1 ARG A 557     -12.774   3.883   7.736  1.00 96.81           N  
ATOM   4416  NH2 ARG A 557     -12.174   5.723   6.507  1.00 96.81           N  
ATOM   4417  CZ  ARG A 557     -12.364   5.145   7.684  1.00 96.81           C  
ATOM   4418  N   VAL A 558     -12.312   6.623  15.860  1.00 98.23           N  
ATOM   4419  CA  VAL A 558     -12.577   6.158  17.218  1.00 98.23           C  
ATOM   4420  C   VAL A 558     -14.075   5.919  17.399  1.00 98.23           C  
ATOM   4421  CB  VAL A 558     -12.067   7.166  18.272  1.00 98.23           C  
ATOM   4422  O   VAL A 558     -14.882   6.835  17.224  1.00 98.23           O  
ATOM   4423  CG1 VAL A 558     -12.295   6.631  19.685  1.00 98.23           C  
ATOM   4424  CG2 VAL A 558     -10.588   7.471  18.046  1.00 98.23           C  
ATOM   4425  N   ALA A 559     -14.353   4.671  17.725  1.00 98.48           N  
ATOM   4426  CA  ALA A 559     -15.749   4.312  17.965  1.00 98.48           C  
ATOM   4427  C   ALA A 559     -16.162   4.644  19.396  1.00 98.48           C  
ATOM   4428  CB  ALA A 559     -15.973   2.829  17.681  1.00 98.48           C  
ATOM   4429  O   ALA A 559     -15.467   4.285  20.349  1.00 98.48           O  
ATOM   4430  N   LEU A 560     -17.291   5.389  19.533  1.00 98.47           N  
ATOM   4431  CA  LEU A 560     -17.947   5.622  20.815  1.00 98.47           C  
ATOM   4432  C   LEU A 560     -19.211   4.778  20.941  1.00 98.47           C  
ATOM   4433  CB  LEU A 560     -18.292   7.105  20.979  1.00 98.47           C  
ATOM   4434  O   LEU A 560     -20.236   5.092  20.332  1.00 98.47           O  
ATOM   4435  CG  LEU A 560     -17.109   8.063  21.137  1.00 98.47           C  
ATOM   4436  CD1 LEU A 560     -16.282   8.098  19.856  1.00 98.47           C  
ATOM   4437  CD2 LEU A 560     -17.597   9.460  21.503  1.00 98.47           C  
ATOM   4438  N   LEU A 561     -19.113   3.707  21.739  1.00 98.28           N  
ATOM   4439  CA  LEU A 561     -20.238   2.788  21.878  1.00 98.28           C  
ATOM   4440  C   LEU A 561     -21.268   3.334  22.861  1.00 98.28           C  
ATOM   4441  CB  LEU A 561     -19.751   1.412  22.343  1.00 98.28           C  
ATOM   4442  O   LEU A 561     -20.987   3.461  24.055  1.00 98.28           O  
ATOM   4443  CG  LEU A 561     -18.682   0.743  21.478  1.00 98.28           C  
ATOM   4444  CD1 LEU A 561     -18.389  -0.663  21.990  1.00 98.28           C  
ATOM   4445  CD2 LEU A 561     -19.122   0.705  20.018  1.00 98.28           C  
ATOM   4446  N   VAL A 562     -22.515   3.573  22.327  1.00 97.25           N  
ATOM   4447  CA  VAL A 562     -23.481   4.268  23.172  1.00 97.25           C  
ATOM   4448  C   VAL A 562     -24.848   3.596  23.055  1.00 97.25           C  
ATOM   4449  CB  VAL A 562     -23.589   5.764  22.799  1.00 97.25           C  
ATOM   4450  O   VAL A 562     -25.180   3.030  22.011  1.00 97.25           O  
ATOM   4451  CG1 VAL A 562     -22.271   6.485  23.074  1.00 97.25           C  
ATOM   4452  CG2 VAL A 562     -23.993   5.920  21.335  1.00 97.25           C  
ATOM   4453  N   GLY A 563     -25.595   3.519  24.123  1.00 95.95           N  
ATOM   4454  CA  GLY A 563     -27.018   3.231  24.215  1.00 95.95           C  
ATOM   4455  C   GLY A 563     -27.829   4.393  24.755  1.00 95.95           C  
ATOM   4456  O   GLY A 563     -27.284   5.467  25.018  1.00 95.95           O  
ATOM   4457  N   ASP A 564     -29.210   4.151  24.840  1.00 94.61           N  
ATOM   4458  CA  ASP A 564     -30.045   5.166  25.476  1.00 94.61           C  
ATOM   4459  C   ASP A 564     -29.564   5.464  26.894  1.00 94.61           C  
ATOM   4460  CB  ASP A 564     -31.508   4.719  25.499  1.00 94.61           C  
ATOM   4461  O   ASP A 564     -29.278   4.545  27.664  1.00 94.61           O  
ATOM   4462  CG  ASP A 564     -32.170   4.784  24.134  1.00 94.61           C  
ATOM   4463  OD1 ASP A 564     -32.309   5.893  23.576  1.00 94.61           O  
ATOM   4464  OD2 ASP A 564     -32.560   3.716  23.614  1.00 94.61           O  
ATOM   4465  N   GLY A 565     -29.431   6.776  27.114  1.00 95.03           N  
ATOM   4466  CA  GLY A 565     -29.034   7.175  28.455  1.00 95.03           C  
ATOM   4467  C   GLY A 565     -27.533   7.323  28.614  1.00 95.03           C  
ATOM   4468  O   GLY A 565     -26.999   7.150  29.712  1.00 95.03           O  
ATOM   4469  N   PHE A 566     -26.823   7.547  27.517  1.00 95.70           N  
ATOM   4470  CA  PHE A 566     -25.370   7.658  27.569  1.00 95.70           C  
ATOM   4471  C   PHE A 566     -24.950   8.933  28.292  1.00 95.70           C  
ATOM   4472  CB  PHE A 566     -24.777   7.636  26.157  1.00 95.70           C  
ATOM   4473  O   PHE A 566     -25.730   9.882  28.392  1.00 95.70           O  
ATOM   4474  CG  PHE A 566     -25.127   8.845  25.332  1.00 95.70           C  
ATOM   4475  CD1 PHE A 566     -26.293   8.874  24.577  1.00 95.70           C  
ATOM   4476  CD2 PHE A 566     -24.290   9.953  25.312  1.00 95.70           C  
ATOM   4477  CE1 PHE A 566     -26.620   9.992  23.812  1.00 95.70           C  
ATOM   4478  CE2 PHE A 566     -24.609  11.073  24.551  1.00 95.70           C  
ATOM   4479  CZ  PHE A 566     -25.774  11.091  23.801  1.00 95.70           C  
ATOM   4480  N   ASP A 567     -23.742   8.972  28.841  1.00 95.32           N  
ATOM   4481  CA  ASP A 567     -23.126  10.120  29.499  1.00 95.32           C  
ATOM   4482  C   ASP A 567     -22.690  11.169  28.478  1.00 95.32           C  
ATOM   4483  CB  ASP A 567     -21.928   9.677  30.342  1.00 95.32           C  
ATOM   4484  O   ASP A 567     -21.634  11.037  27.857  1.00 95.32           O  
ATOM   4485  CG  ASP A 567     -21.320  10.810  31.150  1.00 95.32           C  
ATOM   4486  OD1 ASP A 567     -21.668  11.986  30.910  1.00 95.32           O  
ATOM   4487  OD2 ASP A 567     -20.484  10.524  32.034  1.00 95.32           O  
ATOM   4488  N   ALA A 568     -23.441  12.260  28.306  1.00 94.38           N  
ATOM   4489  CA  ALA A 568     -23.229  13.275  27.277  1.00 94.38           C  
ATOM   4490  C   ALA A 568     -21.913  14.015  27.500  1.00 94.38           C  
ATOM   4491  CB  ALA A 568     -24.393  14.261  27.255  1.00 94.38           C  
ATOM   4492  O   ALA A 568     -21.218  14.361  26.541  1.00 94.38           O  
ATOM   4493  N   ALA A 569     -21.575  14.198  28.773  1.00 93.99           N  
ATOM   4494  CA  ALA A 569     -20.337  14.901  29.097  1.00 93.99           C  
ATOM   4495  C   ALA A 569     -19.119  14.109  28.630  1.00 93.99           C  
ATOM   4496  CB  ALA A 569     -20.252  15.166  30.598  1.00 93.99           C  
ATOM   4497  O   ALA A 569     -18.175  14.678  28.076  1.00 93.99           O  
ATOM   4498  N   ALA A 570     -19.132  12.801  28.808  1.00 96.04           N  
ATOM   4499  CA  ALA A 570     -18.031  11.938  28.387  1.00 96.04           C  
ATOM   4500  C   ALA A 570     -17.915  11.901  26.866  1.00 96.04           C  
ATOM   4501  CB  ALA A 570     -18.220  10.527  28.938  1.00 96.04           C  
ATOM   4502  O   ALA A 570     -16.817  12.025  26.317  1.00 96.04           O  
ATOM   4503  N   VAL A 571     -19.051  11.748  26.230  1.00 96.95           N  
ATOM   4504  CA  VAL A 571     -19.078  11.683  24.773  1.00 96.95           C  
ATOM   4505  C   VAL A 571     -18.583  13.004  24.187  1.00 96.95           C  
ATOM   4506  CB  VAL A 571     -20.494  11.363  24.245  1.00 96.95           C  
ATOM   4507  O   VAL A 571     -17.737  13.014  23.290  1.00 96.95           O  
ATOM   4508  CG1 VAL A 571     -20.573  11.591  22.737  1.00 96.95           C  
ATOM   4509  CG2 VAL A 571     -20.880   9.926  24.592  1.00 96.95           C  
ATOM   4510  N   ASP A 572     -19.045  14.119  24.708  1.00 96.35           N  
ATOM   4511  CA  ASP A 572     -18.665  15.436  24.206  1.00 96.35           C  
ATOM   4512  C   ASP A 572     -17.175  15.695  24.414  1.00 96.35           C  
ATOM   4513  CB  ASP A 572     -19.489  16.529  24.892  1.00 96.35           C  
ATOM   4514  O   ASP A 572     -16.508  16.251  23.539  1.00 96.35           O  
ATOM   4515  CG  ASP A 572     -20.888  16.665  24.317  1.00 96.35           C  
ATOM   4516  OD1 ASP A 572     -21.174  16.064  23.259  1.00 96.35           O  
ATOM   4517  OD2 ASP A 572     -21.710  17.383  24.925  1.00 96.35           O  
ATOM   4518  N   LEU A 573     -16.657  15.285  25.562  1.00 97.32           N  
ATOM   4519  CA  LEU A 573     -15.242  15.465  25.869  1.00 97.32           C  
ATOM   4520  C   LEU A 573     -14.368  14.769  24.830  1.00 97.32           C  
ATOM   4521  CB  LEU A 573     -14.923  14.925  27.265  1.00 97.32           C  
ATOM   4522  O   LEU A 573     -13.441  15.374  24.287  1.00 97.32           O  
ATOM   4523  CG  LEU A 573     -13.450  14.942  27.679  1.00 97.32           C  
ATOM   4524  CD1 LEU A 573     -12.961  16.377  27.840  1.00 97.32           C  
ATOM   4525  CD2 LEU A 573     -13.248  14.154  28.969  1.00 97.32           C  
ATOM   4526  N   VAL A 574     -14.649  13.527  24.513  1.00 97.82           N  
ATOM   4527  CA  VAL A 574     -13.837  12.729  23.601  1.00 97.82           C  
ATOM   4528  C   VAL A 574     -14.081  13.179  22.163  1.00 97.82           C  
ATOM   4529  CB  VAL A 574     -14.138  11.220  23.746  1.00 97.82           C  
ATOM   4530  O   VAL A 574     -13.136  13.342  21.388  1.00 97.82           O  
ATOM   4531  CG1 VAL A 574     -13.460  10.425  22.632  1.00 97.82           C  
ATOM   4532  CG2 VAL A 574     -13.690  10.716  25.116  1.00 97.82           C  
ATOM   4533  N   LYS A 575     -15.323  13.359  21.811  1.00 97.05           N  
ATOM   4534  CA  LYS A 575     -15.668  13.768  20.452  1.00 97.05           C  
ATOM   4535  C   LYS A 575     -15.007  15.096  20.094  1.00 97.05           C  
ATOM   4536  CB  LYS A 575     -17.185  13.878  20.293  1.00 97.05           C  
ATOM   4537  O   LYS A 575     -14.343  15.206  19.062  1.00 97.05           O  
ATOM   4538  CG  LYS A 575     -17.640  14.127  18.863  1.00 97.05           C  
ATOM   4539  CD  LYS A 575     -19.160  14.139  18.754  1.00 97.05           C  
ATOM   4540  CE  LYS A 575     -19.618  14.545  17.360  1.00 97.05           C  
ATOM   4541  NZ  LYS A 575     -21.108  14.596  17.260  1.00 97.05           N  
ATOM   4542  N   LYS A 576     -15.123  16.125  20.890  1.00 96.91           N  
ATOM   4543  CA  LYS A 576     -14.545  17.440  20.631  1.00 96.91           C  
ATOM   4544  C   LYS A 576     -13.021  17.393  20.698  1.00 96.91           C  
ATOM   4545  CB  LYS A 576     -15.081  18.468  21.629  1.00 96.91           C  
ATOM   4546  O   LYS A 576     -12.339  18.030  19.891  1.00 96.91           O  
ATOM   4547  CG  LYS A 576     -16.539  18.842  21.409  1.00 96.91           C  
ATOM   4548  CD  LYS A 576     -17.001  19.901  22.402  1.00 96.91           C  
ATOM   4549  CE  LYS A 576     -18.467  20.259  22.198  1.00 96.91           C  
ATOM   4550  NZ  LYS A 576     -18.949  21.228  23.228  1.00 96.91           N  
ATOM   4551  N   GLY A 577     -12.514  16.666  21.671  1.00 97.22           N  
ATOM   4552  CA  GLY A 577     -11.072  16.512  21.782  1.00 97.22           C  
ATOM   4553  C   GLY A 577     -10.444  15.877  20.556  1.00 97.22           C  
ATOM   4554  O   GLY A 577      -9.420  16.353  20.060  1.00 97.22           O  
ATOM   4555  N   LEU A 578     -11.084  14.756  20.047  1.00 96.50           N  
ATOM   4556  CA  LEU A 578     -10.596  14.077  18.851  1.00 96.50           C  
ATOM   4557  C   LEU A 578     -10.657  15.001  17.639  1.00 96.50           C  
ATOM   4558  CB  LEU A 578     -11.411  12.810  18.584  1.00 96.50           C  
ATOM   4559  O   LEU A 578      -9.694  15.092  16.874  1.00 96.50           O  
ATOM   4560  CG  LEU A 578     -11.032  11.574  19.402  1.00 96.50           C  
ATOM   4561  CD1 LEU A 578     -12.094  10.490  19.248  1.00 96.50           C  
ATOM   4562  CD2 LEU A 578      -9.663  11.052  18.979  1.00 96.50           C  
ATOM   4563  N   ALA A 579     -11.752  15.698  17.479  1.00 95.43           N  
ATOM   4564  CA  ALA A 579     -11.937  16.595  16.341  1.00 95.43           C  
ATOM   4565  C   ALA A 579     -10.897  17.712  16.348  1.00 95.43           C  
ATOM   4566  CB  ALA A 579     -13.345  17.183  16.350  1.00 95.43           C  
ATOM   4567  O   ALA A 579     -10.383  18.097  15.295  1.00 95.43           O  
ATOM   4568  N   ALA A 580     -10.560  18.198  17.561  1.00 95.87           N  
ATOM   4569  CA  ALA A 580      -9.576  19.269  17.698  1.00 95.87           C  
ATOM   4570  C   ALA A 580      -8.203  18.816  17.212  1.00 95.87           C  
ATOM   4571  CB  ALA A 580      -9.497  19.737  19.149  1.00 95.87           C  
ATOM   4572  O   ALA A 580      -7.389  19.636  16.779  1.00 95.87           O  
ATOM   4573  N   GLU A 581      -7.994  17.542  17.232  1.00 95.03           N  
ATOM   4574  CA  GLU A 581      -6.712  16.997  16.797  1.00 95.03           C  
ATOM   4575  C   GLU A 581      -6.847  16.262  15.467  1.00 95.03           C  
ATOM   4576  CB  GLU A 581      -6.139  16.057  17.861  1.00 95.03           C  
ATOM   4577  O   GLU A 581      -6.027  15.401  15.140  1.00 95.03           O  
ATOM   4578  CG  GLU A 581      -5.808  16.747  19.177  1.00 95.03           C  
ATOM   4579  CD  GLU A 581      -4.860  15.944  20.053  1.00 95.03           C  
ATOM   4580  OE1 GLU A 581      -4.645  16.328  21.225  1.00 95.03           O  
ATOM   4581  OE2 GLU A 581      -4.327  14.923  19.563  1.00 95.03           O  
ATOM   4582  N   GLN A 582      -8.047  16.554  14.789  1.00 95.48           N  
ATOM   4583  CA  GLN A 582      -8.353  16.041  13.458  1.00 95.48           C  
ATOM   4584  C   GLN A 582      -8.607  14.537  13.493  1.00 95.48           C  
ATOM   4585  CB  GLN A 582      -7.216  16.358  12.485  1.00 95.48           C  
ATOM   4586  O   GLN A 582      -8.369  13.838  12.506  1.00 95.48           O  
ATOM   4587  CG  GLN A 582      -7.016  17.848  12.238  1.00 95.48           C  
ATOM   4588  CD  GLN A 582      -5.918  18.133  11.231  1.00 95.48           C  
ATOM   4589  NE2 GLN A 582      -6.280  18.769  10.123  1.00 95.48           N  
ATOM   4590  OE1 GLN A 582      -4.752  17.786  11.449  1.00 95.48           O  
ATOM   4591  N   GLY A 583      -8.852  13.905  14.687  1.00 95.84           N  
ATOM   4592  CA  GLY A 583      -9.388  12.556  14.772  1.00 95.84           C  
ATOM   4593  C   GLY A 583     -10.833  12.458  14.319  1.00 95.84           C  
ATOM   4594  O   GLY A 583     -11.531  13.470  14.229  1.00 95.84           O  
ATOM   4595  N   VAL A 584     -11.269  11.212  14.093  1.00 96.03           N  
ATOM   4596  CA  VAL A 584     -12.610  11.011  13.552  1.00 96.03           C  
ATOM   4597  C   VAL A 584     -13.452  10.211  14.543  1.00 96.03           C  
ATOM   4598  CB  VAL A 584     -12.568  10.291  12.185  1.00 96.03           C  
ATOM   4599  O   VAL A 584     -13.369   8.982  14.588  1.00 96.03           O  
ATOM   4600  CG1 VAL A 584     -13.973  10.170  11.596  1.00 96.03           C  
ATOM   4601  CG2 VAL A 584     -11.643  11.031  11.221  1.00 96.03           C  
ATOM   4602  N   PRO A 585     -14.217  10.946  15.358  1.00 96.77           N  
ATOM   4603  CA  PRO A 585     -15.110  10.228  16.270  1.00 96.77           C  
ATOM   4604  C   PRO A 585     -16.341   9.662  15.565  1.00 96.77           C  
ATOM   4605  CB  PRO A 585     -15.508  11.297  17.290  1.00 96.77           C  
ATOM   4606  O   PRO A 585     -16.963  10.351  14.753  1.00 96.77           O  
ATOM   4607  CG  PRO A 585     -15.478  12.582  16.527  1.00 96.77           C  
ATOM   4608  CD  PRO A 585     -14.376  12.508  15.510  1.00 96.77           C  
ATOM   4609  N   LEU A 586     -16.653   8.379  15.874  1.00 97.42           N  
ATOM   4610  CA  LEU A 586     -17.840   7.740  15.318  1.00 97.42           C  
ATOM   4611  C   LEU A 586     -18.749   7.220  16.427  1.00 97.42           C  
ATOM   4612  CB  LEU A 586     -17.444   6.591  14.386  1.00 97.42           C  
ATOM   4613  O   LEU A 586     -18.333   6.388  17.237  1.00 97.42           O  
ATOM   4614  CG  LEU A 586     -16.540   6.955  13.208  1.00 97.42           C  
ATOM   4615  CD1 LEU A 586     -15.945   5.695  12.587  1.00 97.42           C  
ATOM   4616  CD2 LEU A 586     -17.315   7.755  12.166  1.00 97.42           C  
ATOM   4617  N   LEU A 587     -19.927   7.748  16.430  1.00 97.79           N  
ATOM   4618  CA  LEU A 587     -20.906   7.242  17.386  1.00 97.79           C  
ATOM   4619  C   LEU A 587     -21.520   5.936  16.895  1.00 97.79           C  
ATOM   4620  CB  LEU A 587     -22.006   8.279  17.626  1.00 97.79           C  
ATOM   4621  O   LEU A 587     -22.149   5.900  15.835  1.00 97.79           O  
ATOM   4622  CG  LEU A 587     -22.816   8.123  18.914  1.00 97.79           C  
ATOM   4623  CD1 LEU A 587     -21.919   8.326  20.131  1.00 97.79           C  
ATOM   4624  CD2 LEU A 587     -23.983   9.104  18.934  1.00 97.79           C  
ATOM   4625  N   ILE A 588     -21.288   4.870  17.681  1.00 98.15           N  
ATOM   4626  CA  ILE A 588     -21.829   3.552  17.371  1.00 98.15           C  
ATOM   4627  C   ILE A 588     -22.908   3.185  18.388  1.00 98.15           C  
ATOM   4628  CB  ILE A 588     -20.721   2.475  17.355  1.00 98.15           C  
ATOM   4629  O   ILE A 588     -22.605   2.908  19.551  1.00 98.15           O  
ATOM   4630  CG1 ILE A 588     -19.546   2.932  16.482  1.00 98.15           C  
ATOM   4631  CG2 ILE A 588     -21.277   1.135  16.867  1.00 98.15           C  
ATOM   4632  CD1 ILE A 588     -19.920   3.197  15.030  1.00 98.15           C  
ATOM   4633  N   GLY A 589     -24.166   3.197  17.929  1.00 97.24           N  
ATOM   4634  CA  GLY A 589     -25.281   2.937  18.826  1.00 97.24           C  
ATOM   4635  C   GLY A 589     -25.842   1.535  18.689  1.00 97.24           C  
ATOM   4636  O   GLY A 589     -25.399   0.764  17.836  1.00 97.24           O  
ATOM   4637  N   THR A 590     -26.783   1.172  19.579  1.00 95.97           N  
ATOM   4638  CA  THR A 590     -27.502  -0.093  19.483  1.00 95.97           C  
ATOM   4639  C   THR A 590     -28.444  -0.090  18.283  1.00 95.97           C  
ATOM   4640  CB  THR A 590     -28.302  -0.380  20.767  1.00 95.97           C  
ATOM   4641  O   THR A 590     -28.855  -1.150  17.806  1.00 95.97           O  
ATOM   4642  CG2 THR A 590     -27.376  -0.550  21.966  1.00 95.97           C  
ATOM   4643  OG1 THR A 590     -29.196   0.711  21.019  1.00 95.97           O  
ATOM   4644  N   LYS A 591     -28.690   1.136  17.833  1.00 94.77           N  
ATOM   4645  CA  LYS A 591     -29.485   1.412  16.640  1.00 94.77           C  
ATOM   4646  C   LYS A 591     -29.023   2.695  15.955  1.00 94.77           C  
ATOM   4647  CB  LYS A 591     -30.969   1.512  16.995  1.00 94.77           C  
ATOM   4648  O   LYS A 591     -28.288   3.489  16.545  1.00 94.77           O  
ATOM   4649  CG  LYS A 591     -31.287   2.580  18.031  1.00 94.77           C  
ATOM   4650  CD  LYS A 591     -32.748   2.529  18.457  1.00 94.77           C  
ATOM   4651  CE  LYS A 591     -33.065   3.593  19.499  1.00 94.77           C  
ATOM   4652  NZ  LYS A 591     -34.476   3.495  19.980  1.00 94.77           N  
ATOM   4653  N   ARG A 592     -29.489   2.864  14.682  1.00 95.13           N  
ATOM   4654  CA  ARG A 592     -29.098   4.071  13.961  1.00 95.13           C  
ATOM   4655  C   ARG A 592     -30.074   5.211  14.232  1.00 95.13           C  
ATOM   4656  CB  ARG A 592     -29.015   3.797  12.458  1.00 95.13           C  
ATOM   4657  O   ARG A 592     -29.756   6.378  13.992  1.00 95.13           O  
ATOM   4658  CG  ARG A 592     -28.383   4.927  11.660  1.00 95.13           C  
ATOM   4659  CD  ARG A 592     -28.163   4.535  10.206  1.00 95.13           C  
ATOM   4660  NE  ARG A 592     -27.596   5.635   9.431  1.00 95.13           N  
ATOM   4661  NH1 ARG A 592     -27.467   4.448   7.453  1.00 95.13           N  
ATOM   4662  NH2 ARG A 592     -26.768   6.630   7.534  1.00 95.13           N  
ATOM   4663  CZ  ARG A 592     -27.278   5.569   8.141  1.00 95.13           C  
ATOM   4664  N   SER A 593     -31.222   4.803  14.838  1.00 94.56           N  
ATOM   4665  CA  SER A 593     -32.193   5.824  15.216  1.00 94.56           C  
ATOM   4666  C   SER A 593     -31.705   6.636  16.412  1.00 94.56           C  
ATOM   4667  CB  SER A 593     -33.544   5.185  15.541  1.00 94.56           C  
ATOM   4668  O   SER A 593     -30.759   6.238  17.095  1.00 94.56           O  
ATOM   4669  OG  SER A 593     -34.057   4.493  14.415  1.00 94.56           O  
ATOM   4670  N   ALA A 594     -32.385   7.770  16.547  1.00 93.98           N  
ATOM   4671  CA  ALA A 594     -32.016   8.720  17.592  1.00 93.98           C  
ATOM   4672  C   ALA A 594     -31.967   8.042  18.958  1.00 93.98           C  
ATOM   4673  CB  ALA A 594     -32.996   9.891  17.618  1.00 93.98           C  
ATOM   4674  O   ALA A 594     -32.810   7.197  19.269  1.00 93.98           O  
ATOM   4675  N   ILE A 595     -30.814   8.371  19.796  1.00 92.11           N  
ATOM   4676  CA  ILE A 595     -30.668   7.886  21.165  1.00 92.11           C  
ATOM   4677  C   ILE A 595     -30.615   9.070  22.128  1.00 92.11           C  
ATOM   4678  CB  ILE A 595     -29.405   7.010  21.322  1.00 92.11           C  
ATOM   4679  O   ILE A 595     -30.215  10.172  21.746  1.00 92.11           O  
ATOM   4680  CG1 ILE A 595     -28.152   7.803  20.931  1.00 92.11           C  
ATOM   4681  CG2 ILE A 595     -29.526   5.732  20.488  1.00 92.11           C  
ATOM   4682  CD1 ILE A 595     -26.845   7.076  21.214  1.00 92.11           C  
ATOM   4683  N   THR A 596     -31.076   8.861  23.440  1.00 92.34           N  
ATOM   4684  CA  THR A 596     -31.249   9.947  24.398  1.00 92.34           C  
ATOM   4685  C   THR A 596     -30.108   9.960  25.412  1.00 92.34           C  
ATOM   4686  CB  THR A 596     -32.595   9.833  25.137  1.00 92.34           C  
ATOM   4687  O   THR A 596     -29.517   8.918  25.702  1.00 92.34           O  
ATOM   4688  CG2 THR A 596     -33.766  10.018  24.177  1.00 92.34           C  
ATOM   4689  OG1 THR A 596     -32.690   8.540  25.746  1.00 92.34           O  
ATOM   4690  N   GLU A 597     -29.722  11.235  25.875  1.00 92.04           N  
ATOM   4691  CA  GLU A 597     -28.704  11.419  26.905  1.00 92.04           C  
ATOM   4692  C   GLU A 597     -29.238  11.038  28.283  1.00 92.04           C  
ATOM   4693  CB  GLU A 597     -28.206  12.867  26.917  1.00 92.04           C  
ATOM   4694  O   GLU A 597     -30.452  10.981  28.491  1.00 92.04           O  
ATOM   4695  CG  GLU A 597     -27.687  13.349  25.570  1.00 92.04           C  
ATOM   4696  CD  GLU A 597     -27.308  14.822  25.565  1.00 92.04           C  
ATOM   4697  OE1 GLU A 597     -26.841  15.325  24.519  1.00 92.04           O  
ATOM   4698  OE2 GLU A 597     -27.480  15.477  26.617  1.00 92.04           O  
ATOM   4699  N   ALA A 598     -28.310  10.663  29.240  1.00 85.21           N  
ATOM   4700  CA  ALA A 598     -28.649  10.380  30.632  1.00 85.21           C  
ATOM   4701  C   ALA A 598     -29.365  11.565  31.274  1.00 85.21           C  
ATOM   4702  CB  ALA A 598     -27.393  10.028  31.425  1.00 85.21           C  
ATOM   4703  O   ALA A 598     -28.983  12.718  31.063  1.00 85.21           O  
ATOM   4704  N   GLY A 599     -30.582  11.361  31.947  1.00 79.52           N  
ATOM   4705  CA  GLY A 599     -31.347  12.389  32.635  1.00 79.52           C  
ATOM   4706  C   GLY A 599     -32.473  12.959  31.793  1.00 79.52           C  
ATOM   4707  O   GLY A 599     -33.239  13.804  32.262  1.00 79.52           O  
ATOM   4708  N   ALA A 600     -32.527  12.599  30.462  1.00 67.36           N  
ATOM   4709  CA  ALA A 600     -33.588  13.089  29.586  1.00 67.36           C  
ATOM   4710  C   ALA A 600     -34.883  12.313  29.807  1.00 67.36           C  
ATOM   4711  CB  ALA A 600     -33.158  12.995  28.124  1.00 67.36           C  
ATOM   4712  O   ALA A 600     -34.879  11.079  29.826  1.00 67.36           O  
ATOM   4713  N   GLY A 601     -35.525  12.187  31.045  1.00 53.49           N  
ATOM   4714  CA  GLY A 601     -36.765  11.614  31.545  1.00 53.49           C  
ATOM   4715  C   GLY A 601     -37.795  11.381  30.457  1.00 53.49           C  
ATOM   4716  O   GLY A 601     -37.846  12.121  29.473  1.00 53.49           O  
ATOM   4717  N   ALA A 602     -38.217  10.185  30.086  1.00 48.81           N  
ATOM   4718  CA  ALA A 602     -39.428   9.630  29.486  1.00 48.81           C  
ATOM   4719  C   ALA A 602     -40.677  10.146  30.194  1.00 48.81           C  
ATOM   4720  CB  ALA A 602     -39.390   8.104  29.526  1.00 48.81           C  
ATOM   4721  O   ALA A 602     -41.794   9.974  29.700  1.00 48.81           O  
ATOM   4722  N   GLY A 603     -40.824  11.502  30.658  1.00 44.88           N  
ATOM   4723  CA  GLY A 603     -42.105  12.031  31.099  1.00 44.88           C  
ATOM   4724  C   GLY A 603     -42.169  13.547  31.066  1.00 44.88           C  
ATOM   4725  O   GLY A 603     -43.166  14.141  31.481  1.00 44.88           O  
ATOM   4726  N   SER A 604     -41.523  14.316  30.207  1.00 45.70           N  
ATOM   4727  CA  SER A 604     -41.909  15.718  30.078  1.00 45.70           C  
ATOM   4728  C   SER A 604     -42.374  16.034  28.660  1.00 45.70           C  
ATOM   4729  CB  SER A 604     -40.744  16.633  30.458  1.00 45.70           C  
ATOM   4730  O   SER A 604     -41.631  15.830  27.698  1.00 45.70           O  
ATOM   4731  OG  SER A 604     -40.949  17.942  29.956  1.00 45.70           O  
ATOM   4732  N   ALA A 605     -43.357  15.338  28.152  1.00 45.86           N  
ATOM   4733  CA  ALA A 605     -44.083  15.721  26.944  1.00 45.86           C  
ATOM   4734  C   ALA A 605     -44.033  17.231  26.729  1.00 45.86           C  
ATOM   4735  CB  ALA A 605     -45.532  15.246  27.021  1.00 45.86           C  
ATOM   4736  O   ALA A 605     -44.229  17.712  25.611  1.00 45.86           O  
ATOM   4737  N   LEU A 606     -43.042  18.017  27.421  1.00 47.49           N  
ATOM   4738  CA  LEU A 606     -43.109  19.410  26.992  1.00 47.49           C  
ATOM   4739  C   LEU A 606     -41.719  19.950  26.677  1.00 47.49           C  
ATOM   4740  CB  LEU A 606     -43.772  20.271  28.071  1.00 47.49           C  
ATOM   4741  O   LEU A 606     -41.581  20.937  25.950  1.00 47.49           O  
ATOM   4742  CG  LEU A 606     -45.142  20.856  27.726  1.00 47.49           C  
ATOM   4743  CD1 LEU A 606     -46.213  20.272  28.641  1.00 47.49           C  
ATOM   4744  CD2 LEU A 606     -45.116  22.377  27.827  1.00 47.49           C  
ATOM   4745  N   ARG A 607     -40.576  19.056  26.507  1.00 49.56           N  
ATOM   4746  CA  ARG A 607     -39.323  19.607  26.001  1.00 49.56           C  
ATOM   4747  C   ARG A 607     -38.486  18.529  25.321  1.00 49.56           C  
ATOM   4748  CB  ARG A 607     -38.524  20.254  27.135  1.00 49.56           C  
ATOM   4749  O   ARG A 607     -38.391  17.405  25.817  1.00 49.56           O  
ATOM   4750  CG  ARG A 607     -38.919  21.693  27.424  1.00 49.56           C  
ATOM   4751  CD  ARG A 607     -37.991  22.339  28.444  1.00 49.56           C  
ATOM   4752  NE  ARG A 607     -38.596  23.521  29.050  1.00 49.56           N  
ATOM   4753  NH1 ARG A 607     -36.714  24.124  30.248  1.00 49.56           N  
ATOM   4754  NH2 ARG A 607     -38.620  25.389  30.386  1.00 49.56           N  
ATOM   4755  CZ  ARG A 607     -37.975  24.342  29.894  1.00 49.56           C  
ATOM   4756  N   SER A 608     -38.531  18.322  24.034  1.00 56.39           N  
ATOM   4757  CA  SER A 608     -37.689  17.461  23.209  1.00 56.39           C  
ATOM   4758  C   SER A 608     -36.368  17.149  23.905  1.00 56.39           C  
ATOM   4759  CB  SER A 608     -37.418  18.116  21.854  1.00 56.39           C  
ATOM   4760  O   SER A 608     -35.706  18.049  24.425  1.00 56.39           O  
ATOM   4761  OG  SER A 608     -36.738  19.348  22.017  1.00 56.39           O  
ATOM   4762  N   SER A 609     -36.204  16.199  24.772  1.00 58.86           N  
ATOM   4763  CA  SER A 609     -34.914  15.744  25.281  1.00 58.86           C  
ATOM   4764  C   SER A 609     -33.850  15.767  24.189  1.00 58.86           C  
ATOM   4765  CB  SER A 609     -35.033  14.333  25.859  1.00 58.86           C  
ATOM   4766  O   SER A 609     -34.146  15.508  23.020  1.00 58.86           O  
ATOM   4767  OG  SER A 609     -35.953  14.307  26.937  1.00 58.86           O  
ATOM   4768  N   PRO A 610     -32.674  16.387  24.480  1.00 78.24           N  
ATOM   4769  CA  PRO A 610     -31.615  16.335  23.469  1.00 78.24           C  
ATOM   4770  C   PRO A 610     -31.291  14.910  23.026  1.00 78.24           C  
ATOM   4771  CB  PRO A 610     -30.418  16.973  24.179  1.00 78.24           C  
ATOM   4772  O   PRO A 610     -31.248  13.997  23.855  1.00 78.24           O  
ATOM   4773  CG  PRO A 610     -30.979  17.533  25.446  1.00 78.24           C  
ATOM   4774  CD  PRO A 610     -32.337  16.932  25.673  1.00 78.24           C  
ATOM   4775  N   SER A 611     -31.500  14.524  21.757  1.00 85.56           N  
ATOM   4776  CA  SER A 611     -31.170  13.257  21.112  1.00 85.56           C  
ATOM   4777  C   SER A 611     -30.087  13.441  20.054  1.00 85.56           C  
ATOM   4778  CB  SER A 611     -32.416  12.639  20.476  1.00 85.56           C  
ATOM   4779  O   SER A 611     -29.829  14.562  19.611  1.00 85.56           O  
ATOM   4780  OG  SER A 611     -32.872  13.430  19.391  1.00 85.56           O  
ATOM   4781  N   VAL A 612     -29.273  12.368  19.976  1.00 91.55           N  
ATOM   4782  CA  VAL A 612     -28.225  12.310  18.962  1.00 91.55           C  
ATOM   4783  C   VAL A 612     -28.444  11.095  18.063  1.00 91.55           C  
ATOM   4784  CB  VAL A 612     -26.820  12.254  19.601  1.00 91.55           C  
ATOM   4785  O   VAL A 612     -28.942  10.061  18.515  1.00 91.55           O  
ATOM   4786  CG1 VAL A 612     -25.747  12.059  18.530  1.00 91.55           C  
ATOM   4787  CG2 VAL A 612     -26.550  13.524  20.406  1.00 91.55           C  
ATOM   4788  N   THR A 613     -28.146  11.217  16.741  1.00 95.29           N  
ATOM   4789  CA  THR A 613     -28.232  10.108  15.798  1.00 95.29           C  
ATOM   4790  C   THR A 613     -26.862   9.468  15.590  1.00 95.29           C  
ATOM   4791  CB  THR A 613     -28.797  10.569  14.442  1.00 95.29           C  
ATOM   4792  O   THR A 613     -25.933  10.120  15.108  1.00 95.29           O  
ATOM   4793  CG2 THR A 613     -28.961   9.393  13.485  1.00 95.29           C  
ATOM   4794  OG1 THR A 613     -30.074  11.185  14.648  1.00 95.29           O  
ATOM   4795  N   PRO A 614     -26.761   8.235  16.065  1.00 96.93           N  
ATOM   4796  CA  PRO A 614     -25.496   7.536  15.825  1.00 96.93           C  
ATOM   4797  C   PRO A 614     -25.104   7.514  14.349  1.00 96.93           C  
ATOM   4798  CB  PRO A 614     -25.773   6.120  16.338  1.00 96.93           C  
ATOM   4799  O   PRO A 614     -25.975   7.544  13.475  1.00 96.93           O  
ATOM   4800  CG  PRO A 614     -26.869   6.285  17.341  1.00 96.93           C  
ATOM   4801  CD  PRO A 614     -27.789   7.373  16.867  1.00 96.93           C  
ATOM   4802  N   ASP A 615     -23.745   7.412  14.098  1.00 97.00           N  
ATOM   4803  CA  ASP A 615     -23.255   7.292  12.728  1.00 97.00           C  
ATOM   4804  C   ASP A 615     -23.570   5.913  12.151  1.00 97.00           C  
ATOM   4805  CB  ASP A 615     -21.748   7.553  12.672  1.00 97.00           C  
ATOM   4806  O   ASP A 615     -23.885   5.788  10.966  1.00 97.00           O  
ATOM   4807  CG  ASP A 615     -21.369   8.940  13.159  1.00 97.00           C  
ATOM   4808  OD1 ASP A 615     -21.734   9.939  12.502  1.00 97.00           O  
ATOM   4809  OD2 ASP A 615     -20.696   9.036  14.209  1.00 97.00           O  
ATOM   4810  N   HIS A 616     -23.505   4.927  12.994  1.00 97.51           N  
ATOM   4811  CA  HIS A 616     -23.788   3.539  12.642  1.00 97.51           C  
ATOM   4812  C   HIS A 616     -24.349   2.772  13.834  1.00 97.51           C  
ATOM   4813  CB  HIS A 616     -22.525   2.851  12.122  1.00 97.51           C  
ATOM   4814  O   HIS A 616     -24.249   3.230  14.975  1.00 97.51           O  
ATOM   4815  CG  HIS A 616     -21.895   3.551  10.959  1.00 97.51           C  
ATOM   4816  CD2 HIS A 616     -20.902   4.469  10.906  1.00 97.51           C  
ATOM   4817  ND1 HIS A 616     -22.287   3.330   9.657  1.00 97.51           N  
ATOM   4818  CE1 HIS A 616     -21.560   4.085   8.851  1.00 97.51           C  
ATOM   4819  NE2 HIS A 616     -20.712   4.786   9.584  1.00 97.51           N  
ATOM   4820  N   HIS A 617     -25.033   1.700  13.566  1.00 96.86           N  
ATOM   4821  CA  HIS A 617     -25.341   0.759  14.637  1.00 96.86           C  
ATOM   4822  C   HIS A 617     -24.323  -0.375  14.684  1.00 96.86           C  
ATOM   4823  CB  HIS A 617     -26.751   0.192  14.462  1.00 96.86           C  
ATOM   4824  O   HIS A 617     -23.452  -0.470  13.816  1.00 96.86           O  
ATOM   4825  CG  HIS A 617     -26.906  -0.668  13.248  1.00 96.86           C  
ATOM   4826  CD2 HIS A 617     -27.429  -0.398  12.029  1.00 96.86           C  
ATOM   4827  ND1 HIS A 617     -26.497  -1.983  13.211  1.00 96.86           N  
ATOM   4828  CE1 HIS A 617     -26.762  -2.486  12.016  1.00 96.86           C  
ATOM   4829  NE2 HIS A 617     -27.327  -1.545  11.281  1.00 96.86           N  
ATOM   4830  N   LEU A 618     -24.278  -1.274  15.681  1.00 95.94           N  
ATOM   4831  CA  LEU A 618     -23.240  -2.239  16.028  1.00 95.94           C  
ATOM   4832  C   LEU A 618     -23.008  -3.222  14.886  1.00 95.94           C  
ATOM   4833  CB  LEU A 618     -23.619  -2.998  17.302  1.00 95.94           C  
ATOM   4834  O   LEU A 618     -21.864  -3.568  14.583  1.00 95.94           O  
ATOM   4835  CG  LEU A 618     -23.559  -2.205  18.608  1.00 95.94           C  
ATOM   4836  CD1 LEU A 618     -24.264  -2.968  19.725  1.00 95.94           C  
ATOM   4837  CD2 LEU A 618     -22.113  -1.906  18.988  1.00 95.94           C  
ATOM   4838  N   GLU A 619     -24.072  -3.546  14.120  1.00 93.49           N  
ATOM   4839  CA  GLU A 619     -23.932  -4.528  13.049  1.00 93.49           C  
ATOM   4840  C   GLU A 619     -23.509  -3.862  11.743  1.00 93.49           C  
ATOM   4841  CB  GLU A 619     -25.241  -5.296  12.849  1.00 93.49           C  
ATOM   4842  O   GLU A 619     -22.839  -4.482  10.913  1.00 93.49           O  
ATOM   4843  CG  GLU A 619     -25.548  -6.288  13.960  1.00 93.49           C  
ATOM   4844  CD  GLU A 619     -24.525  -7.409  14.063  1.00 93.49           C  
ATOM   4845  OE1 GLU A 619     -24.322  -7.945  15.176  1.00 93.49           O  
ATOM   4846  OE2 GLU A 619     -23.921  -7.753  13.023  1.00 93.49           O  
ATOM   4847  N   GLY A 620     -23.881  -2.636  11.586  1.00 93.97           N  
ATOM   4848  CA  GLY A 620     -23.623  -1.926  10.343  1.00 93.97           C  
ATOM   4849  C   GLY A 620     -22.183  -1.468  10.206  1.00 93.97           C  
ATOM   4850  O   GLY A 620     -21.727  -1.159   9.104  1.00 93.97           O  
ATOM   4851  N   PHE A 621     -21.459  -1.474  11.347  1.00 96.09           N  
ATOM   4852  CA  PHE A 621     -20.047  -1.121  11.440  1.00 96.09           C  
ATOM   4853  C   PHE A 621     -19.303  -2.099  12.342  1.00 96.09           C  
ATOM   4854  CB  PHE A 621     -19.883   0.308  11.967  1.00 96.09           C  
ATOM   4855  O   PHE A 621     -19.916  -2.778  13.169  1.00 96.09           O  
ATOM   4856  CG  PHE A 621     -18.656   1.008  11.448  1.00 96.09           C  
ATOM   4857  CD1 PHE A 621     -17.550   1.201  12.267  1.00 96.09           C  
ATOM   4858  CD2 PHE A 621     -18.609   1.475  10.141  1.00 96.09           C  
ATOM   4859  CE1 PHE A 621     -16.413   1.849  11.789  1.00 96.09           C  
ATOM   4860  CE2 PHE A 621     -17.477   2.124   9.657  1.00 96.09           C  
ATOM   4861  CZ  PHE A 621     -16.380   2.311  10.483  1.00 96.09           C  
ATOM   4862  N   ARG A 622     -17.938  -2.248  12.038  1.00 96.42           N  
ATOM   4863  CA  ARG A 622     -17.219  -3.278  12.780  1.00 96.42           C  
ATOM   4864  C   ARG A 622     -15.987  -2.699  13.467  1.00 96.42           C  
ATOM   4865  CB  ARG A 622     -16.811  -4.425  11.852  1.00 96.42           C  
ATOM   4866  O   ARG A 622     -15.439  -1.688  13.022  1.00 96.42           O  
ATOM   4867  CG  ARG A 622     -17.986  -5.152  11.218  1.00 96.42           C  
ATOM   4868  CD  ARG A 622     -18.772  -5.956  12.244  1.00 96.42           C  
ATOM   4869  NE  ARG A 622     -19.829  -6.744  11.616  1.00 96.42           N  
ATOM   4870  NH1 ARG A 622     -20.848  -7.341  13.602  1.00 96.42           N  
ATOM   4871  NH2 ARG A 622     -21.703  -8.071  11.604  1.00 96.42           N  
ATOM   4872  CZ  ARG A 622     -20.791  -7.384  12.275  1.00 96.42           C  
ATOM   4873  N   SER A 623     -15.626  -3.386  14.544  1.00 97.36           N  
ATOM   4874  CA  SER A 623     -14.476  -2.972  15.341  1.00 97.36           C  
ATOM   4875  C   SER A 623     -13.210  -2.909  14.493  1.00 97.36           C  
ATOM   4876  CB  SER A 623     -14.265  -3.928  16.516  1.00 97.36           C  
ATOM   4877  O   SER A 623     -12.331  -2.081  14.742  1.00 97.36           O  
ATOM   4878  OG  SER A 623     -13.094  -3.588  17.238  1.00 97.36           O  
ATOM   4879  N   THR A 624     -13.083  -3.733  13.398  1.00 97.31           N  
ATOM   4880  CA  THR A 624     -11.909  -3.800  12.536  1.00 97.31           C  
ATOM   4881  C   THR A 624     -11.736  -2.501  11.754  1.00 97.31           C  
ATOM   4882  CB  THR A 624     -12.002  -4.984  11.555  1.00 97.31           C  
ATOM   4883  O   THR A 624     -10.648  -2.211  11.254  1.00 97.31           O  
ATOM   4884  CG2 THR A 624     -11.903  -6.316  12.291  1.00 97.31           C  
ATOM   4885  OG1 THR A 624     -13.255  -4.925  10.863  1.00 97.31           O  
ATOM   4886  N   MET A 625     -12.789  -1.665  11.685  1.00 97.02           N  
ATOM   4887  CA  MET A 625     -12.791  -0.485  10.826  1.00 97.02           C  
ATOM   4888  C   MET A 625     -12.433   0.767  11.621  1.00 97.02           C  
ATOM   4889  CB  MET A 625     -14.155  -0.308  10.158  1.00 97.02           C  
ATOM   4890  O   MET A 625     -12.462   1.876  11.085  1.00 97.02           O  
ATOM   4891  CG  MET A 625     -14.534  -1.448   9.226  1.00 97.02           C  
ATOM   4892  SD  MET A 625     -16.218  -1.252   8.524  1.00 97.02           S  
ATOM   4893  CE  MET A 625     -16.366  -2.811   7.609  1.00 97.02           C  
ATOM   4894  N   VAL A 626     -12.133   0.649  12.944  1.00 97.46           N  
ATOM   4895  CA  VAL A 626     -11.764   1.805  13.753  1.00 97.46           C  
ATOM   4896  C   VAL A 626     -10.402   1.569  14.402  1.00 97.46           C  
ATOM   4897  CB  VAL A 626     -12.826   2.103  14.835  1.00 97.46           C  
ATOM   4898  O   VAL A 626      -9.892   0.446  14.398  1.00 97.46           O  
ATOM   4899  CG1 VAL A 626     -14.172   2.434  14.194  1.00 97.46           C  
ATOM   4900  CG2 VAL A 626     -12.962   0.918  15.789  1.00 97.46           C  
ATOM   4901  N   ASP A 627      -9.795   2.584  14.985  1.00 97.76           N  
ATOM   4902  CA  ASP A 627      -8.457   2.519  15.565  1.00 97.76           C  
ATOM   4903  C   ASP A 627      -8.523   2.383  17.085  1.00 97.76           C  
ATOM   4904  CB  ASP A 627      -7.646   3.759  15.183  1.00 97.76           C  
ATOM   4905  O   ASP A 627      -7.558   1.947  17.717  1.00 97.76           O  
ATOM   4906  CG  ASP A 627      -7.459   3.907  13.684  1.00 97.76           C  
ATOM   4907  OD1 ASP A 627      -6.782   3.056  13.067  1.00 97.76           O  
ATOM   4908  OD2 ASP A 627      -7.990   4.884  13.114  1.00 97.76           O  
ATOM   4909  N   ALA A 628      -9.701   2.753  17.592  1.00 98.55           N  
ATOM   4910  CA  ALA A 628      -9.904   2.699  19.038  1.00 98.55           C  
ATOM   4911  C   ALA A 628     -11.390   2.674  19.382  1.00 98.55           C  
ATOM   4912  CB  ALA A 628      -9.223   3.885  19.716  1.00 98.55           C  
ATOM   4913  O   ALA A 628     -12.231   3.046  18.560  1.00 98.55           O  
ATOM   4914  N   VAL A 629     -11.584   2.174  20.641  1.00 98.73           N  
ATOM   4915  CA  VAL A 629     -12.961   2.086  21.117  1.00 98.73           C  
ATOM   4916  C   VAL A 629     -13.086   2.780  22.471  1.00 98.73           C  
ATOM   4917  CB  VAL A 629     -13.432   0.618  21.225  1.00 98.73           C  
ATOM   4918  O   VAL A 629     -12.216   2.632  23.334  1.00 98.73           O  
ATOM   4919  CG1 VAL A 629     -14.851   0.546  21.786  1.00 98.73           C  
ATOM   4920  CG2 VAL A 629     -13.358  -0.067  19.861  1.00 98.73           C  
ATOM   4921  N   PHE A 630     -14.165   3.571  22.555  1.00 98.74           N  
ATOM   4922  CA  PHE A 630     -14.454   4.251  23.811  1.00 98.74           C  
ATOM   4923  C   PHE A 630     -15.854   3.906  24.304  1.00 98.74           C  
ATOM   4924  CB  PHE A 630     -14.313   5.768  23.648  1.00 98.74           C  
ATOM   4925  O   PHE A 630     -16.824   3.998  23.548  1.00 98.74           O  
ATOM   4926  CG  PHE A 630     -14.737   6.551  24.861  1.00 98.74           C  
ATOM   4927  CD1 PHE A 630     -15.701   7.547  24.760  1.00 98.74           C  
ATOM   4928  CD2 PHE A 630     -14.172   6.291  26.102  1.00 98.74           C  
ATOM   4929  CE1 PHE A 630     -16.095   8.274  25.882  1.00 98.74           C  
ATOM   4930  CE2 PHE A 630     -14.561   7.012  27.227  1.00 98.74           C  
ATOM   4931  CZ  PHE A 630     -15.522   8.004  27.114  1.00 98.74           C  
ATOM   4932  N   VAL A 631     -15.978   3.456  25.585  1.00 98.53           N  
ATOM   4933  CA  VAL A 631     -17.260   3.153  26.212  1.00 98.53           C  
ATOM   4934  C   VAL A 631     -17.540   4.158  27.327  1.00 98.53           C  
ATOM   4935  CB  VAL A 631     -17.294   1.713  26.771  1.00 98.53           C  
ATOM   4936  O   VAL A 631     -17.036   4.013  28.443  1.00 98.53           O  
ATOM   4937  CG1 VAL A 631     -18.689   1.367  27.288  1.00 98.53           C
[truncated: 66,340 more chars]
