# Supplementary material for: Catalases in the pathogenesis of Sporothrix schenckii research
Source: PeerJ. 2022 Dec 7;10:e14478. doi: 10.7717/peerj.14478 (PMC9745942; doi:10.7717/peerj.14478)
Supplement: Supplemental Information 3 — Sequences and PDB files used in this study. [file peerj-10-14478-s003.zip › Raw data/Cat1 SS/test_106f0_unrelaxed_rank_4_model_2.pdb]

MODEL     1                                                                     
ATOM      1  N   MET A   1      -1.512 -32.400   4.174  1.00 25.06           N  
ATOM      2  CA  MET A   1      -0.763 -32.941   3.043  1.00 25.06           C  
ATOM      3  C   MET A   1      -0.517 -31.866   1.990  1.00 25.06           C  
ATOM      4  CB  MET A   1      -1.508 -34.123   2.420  1.00 25.06           C  
ATOM      5  O   MET A   1      -1.455 -31.400   1.342  1.00 25.06           O  
ATOM      6  CG  MET A   1      -1.092 -35.474   2.980  1.00 25.06           C  
ATOM      7  SD  MET A   1      -1.687 -36.874   1.953  1.00 25.06           S  
ATOM      8  CE  MET A   1      -2.869 -37.633   3.101  1.00 25.06           C  
ATOM      9  N   THR A   2       0.292 -30.695   2.371  1.00 36.15           N  
ATOM     10  CA  THR A   2       0.664 -29.396   1.822  1.00 36.15           C  
ATOM     11  C   THR A   2       1.389 -29.559   0.489  1.00 36.15           C  
ATOM     12  CB  THR A   2       1.556 -28.610   2.801  1.00 36.15           C  
ATOM     13  O   THR A   2       2.186 -30.483   0.319  1.00 36.15           O  
ATOM     14  CG2 THR A   2       0.744 -28.078   3.978  1.00 36.15           C  
ATOM     15  OG1 THR A   2       2.586 -29.473   3.297  1.00 36.15           O  
ATOM     16  N   SER A   3       0.702 -29.716  -0.644  1.00 42.24           N  
ATOM     17  CA  SER A   3       1.308 -29.419  -1.938  1.00 42.24           C  
ATOM     18  C   SER A   3       2.680 -28.774  -1.770  1.00 42.24           C  
ATOM     19  CB  SER A   3       0.400 -28.500  -2.757  1.00 42.24           C  
ATOM     20  O   SER A   3       2.853 -27.877  -0.943  1.00 42.24           O  
ATOM     21  OG  SER A   3       0.628 -27.141  -2.424  1.00 42.24           O  
ATOM     22  N   ALA A   4       3.781 -29.505  -1.617  1.00 62.12           N  
ATOM     23  CA  ALA A   4       5.205 -29.180  -1.578  1.00 62.12           C  
ATOM     24  C   ALA A   4       5.491 -27.881  -2.326  1.00 62.12           C  
ATOM     25  CB  ALA A   4       6.028 -30.323  -2.169  1.00 62.12           C  
ATOM     26  O   ALA A   4       5.087 -27.719  -3.479  1.00 62.12           O  
ATOM     27  N   ASN A   5       5.474 -26.612  -1.712  1.00 85.04           N  
ATOM     28  CA  ASN A   5       5.910 -25.299  -2.176  1.00 85.04           C  
ATOM     29  C   ASN A   5       7.427 -25.234  -2.329  1.00 85.04           C  
ATOM     30  CB  ASN A   5       5.425 -24.205  -1.223  1.00 85.04           C  
ATOM     31  O   ASN A   5       8.159 -25.304  -1.340  1.00 85.04           O  
ATOM     32  CG  ASN A   5       5.653 -22.810  -1.771  1.00 85.04           C  
ATOM     33  ND2 ASN A   5       4.634 -21.964  -1.683  1.00 85.04           N  
ATOM     34  OD1 ASN A   5       6.737 -22.495  -2.270  1.00 85.04           O  
ATOM     35  N   ALA A   6       8.011 -25.252  -3.538  1.00 90.79           N  
ATOM     36  CA  ALA A   6       9.433 -25.322  -3.865  1.00 90.79           C  
ATOM     37  C   ALA A   6      10.216 -24.227  -3.145  1.00 90.79           C  
ATOM     38  CB  ALA A   6       9.637 -25.212  -5.374  1.00 90.79           C  
ATOM     39  O   ALA A   6      11.347 -24.450  -2.707  1.00 90.79           O  
ATOM     40  N   LYS A   7       9.589 -23.044  -3.074  1.00 96.00           N  
ATOM     41  CA  LYS A   7      10.300 -21.960  -2.405  1.00 96.00           C  
ATOM     42  C   LYS A   7      10.465 -22.247  -0.915  1.00 96.00           C  
ATOM     43  CB  LYS A   7       9.566 -20.633  -2.604  1.00 96.00           C  
ATOM     44  O   LYS A   7      11.541 -22.037  -0.352  1.00 96.00           O  
ATOM     45  CG  LYS A   7      10.214 -19.454  -1.892  1.00 96.00           C  
ATOM     46  CD  LYS A   7      11.641 -19.226  -2.374  1.00 96.00           C  
ATOM     47  CE  LYS A   7      12.297 -18.057  -1.652  1.00 96.00           C  
ATOM     48  NZ  LYS A   7      13.731 -17.902  -2.036  1.00 96.00           N  
ATOM     49  N   PHE A   8       9.624 -22.813  -0.318  1.00 93.04           N  
ATOM     50  CA  PHE A   8       9.703 -23.120   1.106  1.00 93.04           C  
ATOM     51  C   PHE A   8      10.680 -24.261   1.360  1.00 93.04           C  
ATOM     52  CB  PHE A   8       8.319 -23.481   1.656  1.00 93.04           C  
ATOM     53  O   PHE A   8      11.394 -24.261   2.365  1.00 93.04           O  
ATOM     54  CG  PHE A   8       7.359 -22.323   1.692  1.00 93.04           C  
ATOM     55  CD1 PHE A   8       7.799 -21.047   2.023  1.00 93.04           C  
ATOM     56  CD2 PHE A   8       6.015 -22.510   1.395  1.00 93.04           C  
ATOM     57  CE1 PHE A   8       6.913 -19.973   2.057  1.00 93.04           C  
ATOM     58  CE2 PHE A   8       5.123 -21.442   1.427  1.00 93.04           C  
ATOM     59  CZ  PHE A   8       5.574 -20.175   1.760  1.00 93.04           C  
ATOM     60  N   ASP A   9      10.595 -25.176   0.500  1.00 93.11           N  
ATOM     61  CA  ASP A   9      11.608 -26.221   0.603  1.00 93.11           C  
ATOM     62  C   ASP A   9      13.015 -25.632   0.530  1.00 93.11           C  
ATOM     63  CB  ASP A   9      11.417 -27.265  -0.499  1.00 93.11           C  
ATOM     64  O   ASP A   9      13.898 -26.022   1.296  1.00 93.11           O  
ATOM     65  CG  ASP A   9      10.163 -28.102  -0.313  1.00 93.11           C  
ATOM     66  OD1 ASP A   9       9.592 -28.106   0.799  1.00 93.11           O  
ATOM     67  OD2 ASP A   9       9.744 -28.765  -1.286  1.00 93.11           O  
ATOM     68  N   ASP A  10      13.175 -24.673  -0.360  1.00 94.40           N  
ATOM     69  CA  ASP A  10      14.465 -24.005  -0.502  1.00 94.40           C  
ATOM     70  C   ASP A  10      14.810 -23.205   0.752  1.00 94.40           C  
ATOM     71  CB  ASP A  10      14.463 -23.088  -1.727  1.00 94.40           C  
ATOM     72  O   ASP A  10      15.936 -23.275   1.250  1.00 94.40           O  
ATOM     73  CG  ASP A  10      15.766 -22.329  -1.902  1.00 94.40           C  
ATOM     74  OD1 ASP A  10      16.788 -22.949  -2.269  1.00 94.40           O  
ATOM     75  OD2 ASP A  10      15.773 -21.101  -1.668  1.00 94.40           O  
ATOM     76  N   LEU A  11      13.923 -22.485   1.353  1.00 95.63           N  
ATOM     77  CA  LEU A  11      14.140 -21.650   2.529  1.00 95.63           C  
ATOM     78  C   LEU A  11      14.487 -22.503   3.745  1.00 95.63           C  
ATOM     79  CB  LEU A  11      12.898 -20.804   2.823  1.00 95.63           C  
ATOM     80  O   LEU A  11      15.232 -22.063   4.624  1.00 95.63           O  
ATOM     81  CG  LEU A  11      12.643 -19.624   1.884  1.00 95.63           C  
ATOM     82  CD1 LEU A  11      11.307 -18.966   2.210  1.00 95.63           C  
ATOM     83  CD2 LEU A  11      13.780 -18.612   1.976  1.00 95.63           C  
ATOM     84  N   ALA A  12      13.939 -23.669   3.764  1.00 94.56           N  
ATOM     85  CA  ALA A  12      14.096 -24.552   4.917  1.00 94.56           C  
ATOM     86  C   ALA A  12      15.569 -24.853   5.180  1.00 94.56           C  
ATOM     87  CB  ALA A  12      13.320 -25.849   4.704  1.00 94.56           C  
ATOM     88  O   ALA A  12      15.977 -25.026   6.331  1.00 94.56           O  
ATOM     89  N   ARG A  13      16.452 -24.762   4.164  1.00 93.79           N  
ATOM     90  CA  ARG A  13      17.877 -25.044   4.303  1.00 93.79           C  
ATOM     91  C   ARG A  13      18.579 -23.944   5.092  1.00 93.79           C  
ATOM     92  CB  ARG A  13      18.531 -25.201   2.928  1.00 93.79           C  
ATOM     93  O   ARG A  13      19.688 -24.142   5.592  1.00 93.79           O  
ATOM     94  CG  ARG A  13      17.977 -26.357   2.111  1.00 93.79           C  
ATOM     95  CD  ARG A  13      18.726 -26.529   0.797  1.00 93.79           C  
ATOM     96  NE  ARG A  13      18.583 -25.356  -0.062  1.00 93.79           N  
ATOM     97  NH1 ARG A  13      18.937 -26.502  -2.036  1.00 93.79           N  
ATOM     98  NH2 ARG A  13      18.539 -24.245  -2.071  1.00 93.79           N  
ATOM     99  CZ  ARG A  13      18.687 -25.371  -1.388  1.00 93.79           C  
ATOM    100  N   ASN A  14      17.885 -22.745   5.119  1.00 95.46           N  
ATOM    101  CA  ASN A  14      18.489 -21.594   5.783  1.00 95.46           C  
ATOM    102  C   ASN A  14      17.651 -21.127   6.969  1.00 95.46           C  
ATOM    103  CB  ASN A  14      18.691 -20.447   4.790  1.00 95.46           C  
ATOM    104  O   ASN A  14      17.717 -19.960   7.360  1.00 95.46           O  
ATOM    105  CG  ASN A  14      19.645 -20.807   3.668  1.00 95.46           C  
ATOM    106  ND2 ASN A  14      20.935 -20.593   3.895  1.00 95.46           N  
ATOM    107  OD1 ASN A  14      19.225 -21.271   2.605  1.00 95.46           O  
ATOM    108  N   THR A  15      16.802 -22.051   7.439  1.00 94.29           N  
ATOM    109  CA  THR A  15      15.947 -21.706   8.569  1.00 94.29           C  
ATOM    110  C   THR A  15      16.309 -22.540   9.795  1.00 94.29           C  
ATOM    111  CB  THR A  15      14.460 -21.909   8.228  1.00 94.29           C  
ATOM    112  O   THR A  15      16.473 -23.758   9.697  1.00 94.29           O  
ATOM    113  CG2 THR A  15      13.568 -21.526   9.404  1.00 94.29           C  
ATOM    114  OG1 THR A  15      14.119 -21.095   7.099  1.00 94.29           O  
ATOM    115  N   HIS A  16      16.459 -21.780  10.875  1.00 91.27           N  
ATOM    116  CA  HIS A  16      16.716 -22.429  12.155  1.00 91.27           C  
ATOM    117  C   HIS A  16      15.635 -22.084  13.174  1.00 91.27           C  
ATOM    118  CB  HIS A  16      18.091 -22.030  12.693  1.00 91.27           C  
ATOM    119  O   HIS A  16      15.167 -20.945  13.227  1.00 91.27           O  
ATOM    120  CG  HIS A  16      19.209 -22.289  11.733  1.00 91.27           C  
ATOM    121  CD2 HIS A  16      19.864 -21.460  10.887  1.00 91.27           C  
ATOM    122  ND1 HIS A  16      19.773 -23.536  11.567  1.00 91.27           N  
ATOM    123  CE1 HIS A  16      20.730 -23.461  10.657  1.00 91.27           C  
ATOM    124  NE2 HIS A  16      20.806 -22.213  10.229  1.00 91.27           N  
ATOM    125  N   GLU A  17      15.279 -23.143  14.042  1.00 90.75           N  
ATOM    126  CA  GLU A  17      14.267 -22.947  15.076  1.00 90.75           C  
ATOM    127  C   GLU A  17      14.910 -22.683  16.434  1.00 90.75           C  
ATOM    128  CB  GLU A  17      13.341 -24.163  15.159  1.00 90.75           C  
ATOM    129  O   GLU A  17      15.855 -23.372  16.824  1.00 90.75           O  
ATOM    130  CG  GLU A  17      12.446 -24.340  13.941  1.00 90.75           C  
ATOM    131  CD  GLU A  17      11.416 -25.445  14.109  1.00 90.75           C  
ATOM    132  OE1 GLU A  17      10.570 -25.629  13.204  1.00 90.75           O  
ATOM    133  OE2 GLU A  17      11.455 -26.133  15.154  1.00 90.75           O  
ATOM    134  N   ILE A  18      14.377 -21.623  16.994  1.00 91.47           N  
ATOM    135  CA  ILE A  18      14.778 -21.370  18.373  1.00 91.47           C  
ATOM    136  C   ILE A  18      13.986 -22.275  19.315  1.00 91.47           C  
ATOM    137  CB  ILE A  18      14.575 -19.887  18.758  1.00 91.47           C  
ATOM    138  O   ILE A  18      12.753 -22.293  19.278  1.00 91.47           O  
ATOM    139  CG1 ILE A  18      15.401 -18.980  17.839  1.00 91.47           C  
ATOM    140  CG2 ILE A  18      14.939 -19.656  20.228  1.00 91.47           C  
ATOM    141  CD1 ILE A  18      15.145 -17.493  18.045  1.00 91.47           C  
ATOM    142  N   SER A  19      14.811 -23.164  20.094  1.00 92.97           N  
ATOM    143  CA  SER A  19      14.126 -24.081  20.998  1.00 92.97           C  
ATOM    144  C   SER A  19      14.913 -24.275  22.290  1.00 92.97           C  
ATOM    145  CB  SER A  19      13.900 -25.433  20.321  1.00 92.97           C  
ATOM    146  O   SER A  19      16.078 -23.883  22.378  1.00 92.97           O  
ATOM    147  OG  SER A  19      15.111 -26.165  20.242  1.00 92.97           O  
ATOM    148  N   GLU A  20      14.173 -24.895  23.261  1.00 91.92           N  
ATOM    149  CA  GLU A  20      14.784 -25.160  24.560  1.00 91.92           C  
ATOM    150  C   GLU A  20      15.904 -26.190  24.443  1.00 91.92           C  
ATOM    151  CB  GLU A  20      13.731 -25.640  25.561  1.00 91.92           C  
ATOM    152  O   GLU A  20      16.843 -26.187  25.241  1.00 91.92           O  
ATOM    153  CG  GLU A  20      12.784 -24.545  26.031  1.00 91.92           C  
ATOM    154  CD  GLU A  20      11.786 -25.021  27.074  1.00 91.92           C  
ATOM    155  OE1 GLU A  20      10.978 -24.198  27.561  1.00 91.92           O  
ATOM    156  OE2 GLU A  20      11.814 -26.226  27.409  1.00 91.92           O  
ATOM    157  N   SER A  21      15.890 -26.980  23.466  1.00 89.34           N  
ATOM    158  CA  SER A  21      16.842 -28.074  23.304  1.00 89.34           C  
ATOM    159  C   SER A  21      18.083 -27.619  22.544  1.00 89.34           C  
ATOM    160  CB  SER A  21      16.189 -29.248  22.573  1.00 89.34           C  
ATOM    161  O   SER A  21      19.086 -28.334  22.498  1.00 89.34           O  
ATOM    162  OG  SER A  21      15.747 -28.856  21.285  1.00 89.34           O  
ATOM    163  N   ALA A  22      18.060 -26.407  21.988  1.00 90.55           N  
ATOM    164  CA  ALA A  22      19.187 -25.849  21.244  1.00 90.55           C  
ATOM    165  C   ALA A  22      20.000 -24.895  22.115  1.00 90.55           C  
ATOM    166  CB  ALA A  22      18.695 -25.132  19.990  1.00 90.55           C  
ATOM    167  O   ALA A  22      19.458 -23.933  22.665  1.00 90.55           O  
ATOM    168  N   THR A  23      21.361 -25.236  22.320  1.00 93.38           N  
ATOM    169  CA  THR A  23      22.243 -24.443  23.170  1.00 93.38           C  
ATOM    170  C   THR A  23      22.863 -23.293  22.382  1.00 93.38           C  
ATOM    171  CB  THR A  23      23.359 -25.311  23.780  1.00 93.38           C  
ATOM    172  O   THR A  23      23.217 -23.454  21.212  1.00 93.38           O  
ATOM    173  CG2 THR A  23      24.213 -24.504  24.753  1.00 93.38           C  
ATOM    174  OG1 THR A  23      22.770 -26.414  24.481  1.00 93.38           O  
ATOM    175  N   LEU A  24      22.925 -22.098  22.974  1.00 94.24           N  
ATOM    176  CA  LEU A  24      23.536 -20.913  22.381  1.00 94.24           C  
ATOM    177  C   LEU A  24      24.981 -21.191  21.978  1.00 94.24           C  
ATOM    178  CB  LEU A  24      23.483 -19.736  23.358  1.00 94.24           C  
ATOM    179  O   LEU A  24      25.754 -21.743  22.765  1.00 94.24           O  
ATOM    180  CG  LEU A  24      24.074 -18.416  22.861  1.00 94.24           C  
ATOM    181  CD1 LEU A  24      23.214 -17.839  21.741  1.00 94.24           C  
ATOM    182  CD2 LEU A  24      24.202 -17.421  24.010  1.00 94.24           C  
ATOM    183  N   THR A  25      25.374 -20.783  20.752  1.00 95.03           N  
ATOM    184  CA  THR A  25      26.736 -20.971  20.265  1.00 95.03           C  
ATOM    185  C   THR A  25      27.286 -19.674  19.680  1.00 95.03           C  
ATOM    186  CB  THR A  25      26.801 -22.084  19.203  1.00 95.03           C  
ATOM    187  O   THR A  25      26.526 -18.747  19.389  1.00 95.03           O  
ATOM    188  CG2 THR A  25      26.291 -23.409  19.762  1.00 95.03           C  
ATOM    189  OG1 THR A  25      25.995 -21.711  18.078  1.00 95.03           O  
ATOM    190  N   SER A  26      28.610 -19.522  19.638  1.00 95.33           N  
ATOM    191  CA  SER A  26      29.267 -18.447  18.901  1.00 95.33           C  
ATOM    192  C   SER A  26      29.013 -18.569  17.403  1.00 95.33           C  
ATOM    193  CB  SER A  26      30.772 -18.453  19.174  1.00 95.33           C  
ATOM    194  O   SER A  26      28.369 -19.519  16.952  1.00 95.33           O  
ATOM    195  OG  SER A  26      31.391 -19.566  18.554  1.00 95.33           O  
ATOM    196  N   ASP A  27      29.453 -17.614  16.571  1.00 93.94           N  
ATOM    197  CA  ASP A  27      29.265 -17.630  15.123  1.00 93.94           C  
ATOM    198  C   ASP A  27      30.039 -18.780  14.482  1.00 93.94           C  
ATOM    199  CB  ASP A  27      29.700 -16.297  14.511  1.00 93.94           C  
ATOM    200  O   ASP A  27      29.736 -19.189  13.359  1.00 93.94           O  
ATOM    201  CG  ASP A  27      28.675 -15.193  14.704  1.00 93.94           C  
ATOM    202  OD1 ASP A  27      27.554 -15.478  15.177  1.00 93.94           O  
ATOM    203  OD2 ASP A  27      28.991 -14.029  14.377  1.00 93.94           O  
ATOM    204  N   TYR A  28      30.993 -19.291  15.242  1.00 94.66           N  
ATOM    205  CA  TYR A  28      31.760 -20.389  14.663  1.00 94.66           C  
ATOM    206  C   TYR A  28      31.453 -21.702  15.372  1.00 94.66           C  
ATOM    207  CB  TYR A  28      33.261 -20.094  14.737  1.00 94.66           C  
ATOM    208  O   TYR A  28      32.252 -22.640  15.328  1.00 94.66           O  
ATOM    209  CG  TYR A  28      33.716 -19.596  16.087  1.00 94.66           C  
ATOM    210  CD1 TYR A  28      33.683 -18.238  16.397  1.00 94.66           C  
ATOM    211  CD2 TYR A  28      34.180 -20.480  17.054  1.00 94.66           C  
ATOM    212  CE1 TYR A  28      34.103 -17.773  17.639  1.00 94.66           C  
ATOM    213  CE2 TYR A  28      34.602 -20.027  18.300  1.00 94.66           C  
ATOM    214  OH  TYR A  28      34.977 -18.220  19.814  1.00 94.66           O  
ATOM    215  CZ  TYR A  28      34.560 -18.674  18.583  1.00 94.66           C  
ATOM    216  N   GLY A  29      30.353 -21.729  16.195  1.00 94.57           N  
ATOM    217  CA  GLY A  29      29.665 -22.950  16.585  1.00 94.57           C  
ATOM    218  C   GLY A  29      30.080 -23.457  17.953  1.00 94.57           C  
ATOM    219  O   GLY A  29      29.805 -24.606  18.305  1.00 94.57           O  
ATOM    220  N   VAL A  30      30.711 -22.587  18.833  1.00 96.21           N  
ATOM    221  CA  VAL A  30      31.157 -23.004  20.158  1.00 96.21           C  
ATOM    222  C   VAL A  30      30.068 -22.707  21.187  1.00 96.21           C  
ATOM    223  CB  VAL A  30      32.475 -22.305  20.560  1.00 96.21           C  
ATOM    224  O   VAL A  30      29.504 -21.611  21.204  1.00 96.21           O  
ATOM    225  CG1 VAL A  30      32.852 -22.650  22.000  1.00 96.21           C  
ATOM    226  CG2 VAL A  30      33.599 -22.696  19.602  1.00 96.21           C  
ATOM    227  N   HIS A  31      29.804 -23.676  22.057  1.00 95.55           N  
ATOM    228  CA  HIS A  31      28.809 -23.494  23.108  1.00 95.55           C  
ATOM    229  C   HIS A  31      29.261 -22.446  24.119  1.00 95.55           C  
ATOM    230  CB  HIS A  31      28.529 -24.821  23.816  1.00 95.55           C  
ATOM    231  O   HIS A  31      30.432 -22.412  24.503  1.00 95.55           O  
ATOM    232  CG  HIS A  31      27.860 -25.837  22.945  1.00 95.55           C  
ATOM    233  CD2 HIS A  31      28.298 -27.025  22.467  1.00 95.55           C  
ATOM    234  ND1 HIS A  31      26.578 -25.676  22.465  1.00 95.55           N  
ATOM    235  CE1 HIS A  31      26.256 -26.725  21.727  1.00 95.55           C  
ATOM    236  NE2 HIS A  31      27.282 -27.558  21.713  1.00 95.55           N  
ATOM    237  N   GLN A  32      28.268 -21.605  24.506  1.00 94.47           N  
ATOM    238  CA  GLN A  32      28.547 -20.542  25.466  1.00 94.47           C  
ATOM    239  C   GLN A  32      27.939 -20.857  26.829  1.00 94.47           C  
ATOM    240  CB  GLN A  32      28.019 -19.202  24.952  1.00 94.47           C  
ATOM    241  O   GLN A  32      26.749 -21.167  26.927  1.00 94.47           O  
ATOM    242  CG  GLN A  32      28.651 -18.753  23.641  1.00 94.47           C  
ATOM    243  CD  GLN A  32      28.203 -17.367  23.218  1.00 94.47           C  
ATOM    244  NE2 GLN A  32      28.191 -17.120  21.912  1.00 94.47           N  
ATOM    245  OE1 GLN A  32      27.870 -16.524  24.057  1.00 94.47           O  
ATOM    246  N   ALA A  33      28.715 -20.845  27.793  1.00 93.47           N  
ATOM    247  CA  ALA A  33      28.256 -21.171  29.141  1.00 93.47           C  
ATOM    248  C   ALA A  33      27.539 -19.984  29.778  1.00 93.47           C  
ATOM    249  CB  ALA A  33      29.432 -21.608  30.012  1.00 93.47           C  
ATOM    250  O   ALA A  33      26.660 -20.164  30.624  1.00 93.47           O  
ATOM    251  N   ASN A  34      27.892 -18.714  29.386  1.00 92.14           N  
ATOM    252  CA  ASN A  34      27.343 -17.481  29.939  1.00 92.14           C  
ATOM    253  C   ASN A  34      27.256 -16.383  28.883  1.00 92.14           C  
ATOM    254  CB  ASN A  34      28.181 -17.008  31.129  1.00 92.14           C  
ATOM    255  O   ASN A  34      28.260 -16.034  28.260  1.00 92.14           O  
ATOM    256  CG  ASN A  34      27.583 -15.797  31.819  1.00 92.14           C  
ATOM    257  ND2 ASN A  34      27.861 -15.653  33.110  1.00 92.14           N  
ATOM    258  OD1 ASN A  34      26.877 -14.999  31.198  1.00 92.14           O  
ATOM    259  N   ASN A  35      26.101 -15.741  28.695  1.00 93.16           N  
ATOM    260  CA  ASN A  35      25.902 -14.738  27.655  1.00 93.16           C  
ATOM    261  C   ASN A  35      25.552 -13.376  28.249  1.00 93.16           C  
ATOM    262  CB  ASN A  35      24.813 -15.186  26.677  1.00 93.16           C  
ATOM    263  O   ASN A  35      25.484 -12.379  27.528  1.00 93.16           O  
ATOM    264  CG  ASN A  35      24.643 -14.229  25.514  1.00 93.16           C  
ATOM    265  ND2 ASN A  35      23.409 -13.800  25.275  1.00 93.16           N  
ATOM    266  OD1 ASN A  35      25.612 -13.880  24.835  1.00 93.16           O  
ATOM    267  N   ASP A  36      25.529 -13.338  29.481  1.00 95.28           N  
ATOM    268  CA  ASP A  36      25.023 -12.121  30.107  1.00 95.28           C  
ATOM    269  C   ASP A  36      26.162 -11.293  30.699  1.00 95.28           C  
ATOM    270  CB  ASP A  36      24.001 -12.461  31.194  1.00 95.28           C  
ATOM    271  O   ASP A  36      26.057 -10.070  30.808  1.00 95.28           O  
ATOM    272  CG  ASP A  36      22.703 -13.017  30.635  1.00 95.28           C  
ATOM    273  OD1 ASP A  36      22.338 -12.677  29.489  1.00 95.28           O  
ATOM    274  OD2 ASP A  36      22.039 -13.799  31.348  1.00 95.28           O  
ATOM    275  N   SER A  37      27.276 -12.013  30.946  1.00 94.39           N  
ATOM    276  CA  SER A  37      28.341 -11.302  31.645  1.00 94.39           C  
ATOM    277  C   SER A  37      29.601 -11.214  30.789  1.00 94.39           C  
ATOM    278  CB  SER A  37      28.664 -11.989  32.972  1.00 94.39           C  
ATOM    279  O   SER A  37      30.068 -12.223  30.257  1.00 94.39           O  
ATOM    280  OG  SER A  37      27.509 -12.073  33.789  1.00 94.39           O  
ATOM    281  N   TRP A  38      30.127  -9.868  30.623  1.00 95.79           N  
ATOM    282  CA  TRP A  38      31.420  -9.655  29.982  1.00 95.79           C  
ATOM    283  C   TRP A  38      32.556 -10.161  30.865  1.00 95.79           C  
ATOM    284  CB  TRP A  38      31.625  -8.171  29.664  1.00 95.79           C  
ATOM    285  O   TRP A  38      32.525  -9.989  32.086  1.00 95.79           O  
ATOM    286  CG  TRP A  38      32.648  -7.913  28.598  1.00 95.79           C  
ATOM    287  CD1 TRP A  38      33.812  -8.598  28.390  1.00 95.79           C  
ATOM    288  CD2 TRP A  38      32.599  -6.891  27.598  1.00 95.79           C  
ATOM    289  CE2 TRP A  38      33.768  -7.016  26.815  1.00 95.79           C  
ATOM    290  CE3 TRP A  38      31.678  -5.881  27.286  1.00 95.79           C  
ATOM    291  NE1 TRP A  38      34.490  -8.064  27.318  1.00 95.79           N  
ATOM    292  CH2 TRP A  38      33.123  -5.189  25.455  1.00 95.79           C  
ATOM    293  CZ2 TRP A  38      34.040  -6.168  25.739  1.00 95.79           C  
ATOM    294  CZ3 TRP A  38      31.951  -5.039  26.215  1.00 95.79           C  
ATOM    295  N   LEU A  39      33.458 -10.958  30.286  1.00 96.54           N  
ATOM    296  CA  LEU A  39      34.574 -11.470  31.073  1.00 96.54           C  
ATOM    297  C   LEU A  39      35.222 -10.356  31.887  1.00 96.54           C  
ATOM    298  CB  LEU A  39      35.616 -12.126  30.163  1.00 96.54           C  
ATOM    299  O   LEU A  39      35.519  -9.284  31.355  1.00 96.54           O  
ATOM    300  CG  LEU A  39      36.819 -12.763  30.859  1.00 96.54           C  
ATOM    301  CD1 LEU A  39      36.370 -13.931  31.731  1.00 96.54           C  
ATOM    302  CD2 LEU A  39      37.850 -13.221  29.833  1.00 96.54           C  
ATOM    303  N   ARG A  40      35.392 -10.657  33.229  1.00 95.63           N  
ATOM    304  CA  ARG A  40      35.968  -9.632  34.094  1.00 95.63           C  
ATOM    305  C   ARG A  40      36.721 -10.261  35.262  1.00 95.63           C  
ATOM    306  CB  ARG A  40      34.877  -8.695  34.617  1.00 95.63           C  
ATOM    307  O   ARG A  40      36.605 -11.464  35.507  1.00 95.63           O  
ATOM    308  CG  ARG A  40      33.870  -9.373  35.533  1.00 95.63           C  
ATOM    309  CD  ARG A  40      32.702  -8.455  35.864  1.00 95.63           C  
ATOM    310  NE  ARG A  40      32.007  -8.010  34.659  1.00 95.63           N  
ATOM    311  NH1 ARG A  40      30.663  -6.480  35.749  1.00 95.63           N  
ATOM    312  NH2 ARG A  40      30.489  -6.754  33.480  1.00 95.63           N  
ATOM    313  CZ  ARG A  40      31.054  -7.082  34.632  1.00 95.63           C  
ATOM    314  N   ILE A  41      37.499  -9.396  36.009  1.00 95.49           N  
ATOM    315  CA  ILE A  41      38.171  -9.814  37.234  1.00 95.49           C  
ATOM    316  C   ILE A  41      37.178  -9.808  38.395  1.00 95.49           C  
ATOM    317  CB  ILE A  41      39.377  -8.904  37.557  1.00 95.49           C  
ATOM    318  O   ILE A  41      36.544  -8.788  38.673  1.00 95.49           O  
ATOM    319  CG1 ILE A  41      40.381  -8.918  36.399  1.00 95.49           C  
ATOM    320  CG2 ILE A  41      40.045  -9.336  38.866  1.00 95.49           C  
ATOM    321  CD1 ILE A  41      41.478  -7.869  36.518  1.00 95.49           C  
ATOM    322  N   VAL A  42      36.915 -11.119  39.003  1.00 94.43           N  
ATOM    323  CA  VAL A  42      35.965 -11.174  40.110  1.00 94.43           C  
ATOM    324  C   VAL A  42      36.637 -11.781  41.339  1.00 94.43           C  
ATOM    325  CB  VAL A  42      34.704 -11.986  39.736  1.00 94.43           C  
ATOM    326  O   VAL A  42      37.470 -12.682  41.217  1.00 94.43           O  
ATOM    327  CG1 VAL A  42      33.909 -11.275  38.642  1.00 94.43           C  
ATOM    328  CG2 VAL A  42      35.091 -13.395  39.290  1.00 94.43           C  
ATOM    329  N   ASP A  43      36.389 -11.075  42.483  1.00 93.84           N  
ATOM    330  CA  ASP A  43      36.722 -11.606  43.801  1.00 93.84           C  
ATOM    331  C   ASP A  43      35.461 -11.874  44.619  1.00 93.84           C  
ATOM    332  CB  ASP A  43      37.642 -10.642  44.552  1.00 93.84           C  
ATOM    333  O   ASP A  43      34.973 -10.988  45.325  1.00 93.84           O  
ATOM    334  CG  ASP A  43      38.119 -11.194  45.884  1.00 93.84           C  
ATOM    335  OD1 ASP A  43      37.691 -12.302  46.273  1.00 93.84           O  
ATOM    336  OD2 ASP A  43      38.927 -10.513  46.551  1.00 93.84           O  
ATOM    337  N   ASN A  44      34.862 -13.031  44.428  1.00 91.72           N  
ATOM    338  CA  ASN A  44      33.578 -13.350  45.043  1.00 91.72           C  
ATOM    339  C   ASN A  44      33.669 -13.344  46.567  1.00 91.72           C  
ATOM    340  CB  ASN A  44      33.067 -14.705  44.547  1.00 91.72           C  
ATOM    341  O   ASN A  44      32.706 -12.988  47.249  1.00 91.72           O  
ATOM    342  CG  ASN A  44      32.554 -14.649  43.122  1.00 91.72           C  
ATOM    343  ND2 ASN A  44      32.660 -15.765  42.410  1.00 91.72           N  
ATOM    344  OD1 ASN A  44      32.067 -13.612  42.664  1.00 91.72           O  
ATOM    345  N   GLU A  45      34.810 -13.569  47.074  1.00 92.72           N  
ATOM    346  CA  GLU A  45      35.015 -13.679  48.515  1.00 92.72           C  
ATOM    347  C   GLU A  45      34.917 -12.315  49.192  1.00 92.72           C  
ATOM    348  CB  GLU A  45      36.371 -14.321  48.819  1.00 92.72           C  
ATOM    349  O   GLU A  45      34.367 -12.198  50.290  1.00 92.72           O  
ATOM    350  CG  GLU A  45      36.431 -15.809  48.503  1.00 92.72           C  
ATOM    351  CD  GLU A  45      37.784 -16.433  48.808  1.00 92.72           C  
ATOM    352  OE1 GLU A  45      37.949 -17.656  48.600  1.00 92.72           O  
ATOM    353  OE2 GLU A  45      38.685 -15.692  49.259  1.00 92.72           O  
ATOM    354  N   ASN A  46      35.329 -11.309  48.413  1.00 93.10           N  
ATOM    355  CA  ASN A  46      35.336  -9.973  49.001  1.00 93.10           C  
ATOM    356  C   ASN A  46      34.323  -9.056  48.322  1.00 93.10           C  
ATOM    357  CB  ASN A  46      36.737  -9.362  48.930  1.00 93.10           C  
ATOM    358  O   ASN A  46      34.261  -7.863  48.621  1.00 93.10           O  
ATOM    359  CG  ASN A  46      37.757 -10.147  49.731  1.00 93.10           C  
ATOM    360  ND2 ASN A  46      38.949 -10.314  49.170  1.00 93.10           N  
ATOM    361  OD1 ASN A  46      37.476 -10.600  50.843  1.00 93.10           O  
ATOM    362  N   GLY A  47      33.483  -9.653  47.497  1.00 92.21           N  
ATOM    363  CA  GLY A  47      32.439  -8.918  46.801  1.00 92.21           C  
ATOM    364  C   GLY A  47      32.978  -7.801  45.926  1.00 92.21           C  
ATOM    365  O   GLY A  47      32.382  -6.724  45.849  1.00 92.21           O  
ATOM    366  N   ARG A  48      34.249  -7.906  45.321  1.00 92.71           N  
ATOM    367  CA  ARG A  48      34.868  -6.879  44.490  1.00 92.71           C  
ATOM    368  C   ARG A  48      34.838  -7.275  43.017  1.00 92.71           C  
ATOM    369  CB  ARG A  48      36.310  -6.626  44.934  1.00 92.71           C  
ATOM    370  O   ARG A  48      34.893  -8.461  42.686  1.00 92.71           O  
ATOM    371  CG  ARG A  48      36.430  -6.044  46.334  1.00 92.71           C  
ATOM    372  CD  ARG A  48      37.884  -5.827  46.732  1.00 92.71           C  
ATOM    373  NE  ARG A  48      37.998  -5.297  48.088  1.00 92.71           N  
ATOM    374  NH1 ARG A  48      40.299  -5.476  48.186  1.00 92.71           N  
ATOM    375  NH2 ARG A  48      39.132  -4.650  49.977  1.00 92.71           N  
ATOM    376  CZ  ARG A  48      39.143  -5.142  48.747  1.00 92.71           C  
ATOM    377  N   SER A  49      34.544  -6.332  42.078  1.00 92.89           N  
ATOM    378  CA  SER A  49      34.625  -6.557  40.638  1.00 92.89           C  
ATOM    379  C   SER A  49      35.597  -5.582  39.981  1.00 92.89           C  
ATOM    380  CB  SER A  49      33.244  -6.424  39.995  1.00 92.89           C  
ATOM    381  O   SER A  49      35.717  -4.433  40.410  1.00 92.89           O  
ATOM    382  OG  SER A  49      32.681  -5.153  40.272  1.00 92.89           O  
ATOM    383  N   GLY A  50      36.446  -6.187  39.076  1.00 91.98           N  
ATOM    384  CA  GLY A  50      37.401  -5.417  38.295  1.00 91.98           C  
ATOM    385  C   GLY A  50      36.919  -5.120  36.887  1.00 91.98           C  
ATOM    386  O   GLY A  50      35.732  -5.267  36.588  1.00 91.98           O  
ATOM    387  N   PRO A  51      37.713  -4.461  35.978  1.00 94.59           N  
ATOM    388  CA  PRO A  51      37.269  -4.078  34.635  1.00 94.59           C  
ATOM    389  C   PRO A  51      36.935  -5.283  33.759  1.00 94.59           C  
ATOM    390  CB  PRO A  51      38.467  -3.309  34.073  1.00 94.59           C  
ATOM    391  O   PRO A  51      37.415  -6.390  34.016  1.00 94.59           O  
ATOM    392  CG  PRO A  51      39.651  -3.865  34.796  1.00 94.59           C  
ATOM    393  CD  PRO A  51      39.226  -4.244  36.186  1.00 94.59           C  
ATOM    394  N   SER A  52      36.100  -5.084  32.744  1.00 96.49           N  
ATOM    395  CA  SER A  52      35.851  -6.067  31.695  1.00 96.49           C  
ATOM    396  C   SER A  52      37.081  -6.259  30.813  1.00 96.49           C  
ATOM    397  CB  SER A  52      34.659  -5.644  30.835  1.00 96.49           C  
ATOM    398  O   SER A  52      37.824  -5.308  30.561  1.00 96.49           O  
ATOM    399  OG  SER A  52      33.471  -5.606  31.607  1.00 96.49           O  
ATOM    400  N   LEU A  53      37.345  -7.552  30.459  1.00 96.80           N  
ATOM    401  CA  LEU A  53      38.553  -7.873  29.707  1.00 96.80           C  
ATOM    402  C   LEU A  53      38.264  -7.929  28.211  1.00 96.80           C  
ATOM    403  CB  LEU A  53      39.137  -9.209  30.175  1.00 96.80           C  
ATOM    404  O   LEU A  53      37.387  -8.676  27.771  1.00 96.80           O  
ATOM    405  CG  LEU A  53      39.423  -9.335  31.672  1.00 96.80           C  
ATOM    406  CD1 LEU A  53      39.977 -10.720  31.991  1.00 96.80           C  
ATOM    407  CD2 LEU A  53      40.393  -8.249  32.125  1.00 96.80           C  
ATOM    408  N   LEU A  54      38.929  -7.197  27.334  1.00 96.83           N  
ATOM    409  CA  LEU A  54      38.746  -7.141  25.888  1.00 96.83           C  
ATOM    410  C   LEU A  54      39.106  -8.475  25.242  1.00 96.83           C  
ATOM    411  CB  LEU A  54      39.599  -6.022  25.283  1.00 96.83           C  
ATOM    412  O   LEU A  54      38.701  -8.751  24.111  1.00 96.83           O  
ATOM    413  CG  LEU A  54      39.032  -4.606  25.389  1.00 96.83           C  
ATOM    414  CD1 LEU A  54      39.997  -3.601  24.767  1.00 96.83           C  
ATOM    415  CD2 LEU A  54      37.664  -4.525  24.720  1.00 96.83           C  
ATOM    416  N   GLU A  55      39.761  -9.385  25.943  1.00 96.38           N  
ATOM    417  CA  GLU A  55      40.166 -10.674  25.390  1.00 96.38           C  
ATOM    418  C   GLU A  55      38.967 -11.602  25.216  1.00 96.38           C  
ATOM    419  CB  GLU A  55      41.217 -11.337  26.284  1.00 96.38           C  
ATOM    420  O   GLU A  55      39.083 -12.668  24.609  1.00 96.38           O  
ATOM    421  CG  GLU A  55      40.699 -11.719  27.663  1.00 96.38           C  
ATOM    422  CD  GLU A  55      41.745 -12.406  28.528  1.00 96.38           C  
ATOM    423  OE1 GLU A  55      41.775 -12.159  29.755  1.00 96.38           O  
ATOM    424  OE2 GLU A  55      42.541 -13.196  27.973  1.00 96.38           O  
ATOM    425  N   ASP A  56      37.825 -11.211  25.798  1.00 96.74           N  
ATOM    426  CA  ASP A  56      36.618 -12.023  25.685  1.00 96.74           C  
ATOM    427  C   ASP A  56      36.087 -12.022  24.253  1.00 96.74           C  
ATOM    428  CB  ASP A  56      35.539 -11.518  26.646  1.00 96.74           C  
ATOM    429  O   ASP A  56      35.421 -11.074  23.833  1.00 96.74           O  
ATOM    430  CG  ASP A  56      34.301 -12.397  26.664  1.00 96.74           C  
ATOM    431  OD1 ASP A  56      34.141 -13.243  25.758  1.00 96.74           O  
ATOM    432  OD2 ASP A  56      33.477 -12.240  27.590  1.00 96.74           O  
ATOM    433  N   PRO A  57      36.270 -13.005  23.497  1.00 95.06           N  
ATOM    434  CA  PRO A  57      35.872 -13.068  22.089  1.00 95.06           C  
ATOM    435  C   PRO A  57      34.357 -13.118  21.905  1.00 95.06           C  
ATOM    436  CB  PRO A  57      36.525 -14.362  21.596  1.00 95.06           C  
ATOM    437  O   PRO A  57      33.839 -12.648  20.889  1.00 95.06           O  
ATOM    438  CG  PRO A  57      36.658 -15.212  22.818  1.00 95.06           C  
ATOM    439  CD  PRO A  57      36.964 -14.322  23.988  1.00 95.06           C  
ATOM    440  N   PHE A  58      33.593 -13.727  22.863  1.00 96.56           N  
ATOM    441  CA  PHE A  58      32.141 -13.816  22.764  1.00 96.56           C  
ATOM    442  C   PHE A  58      31.502 -12.440  22.913  1.00 96.56           C  
ATOM    443  CB  PHE A  58      31.586 -14.770  23.826  1.00 96.56           C  
ATOM    444  O   PHE A  58      30.577 -12.096  22.175  1.00 96.56           O  
ATOM    445  CG  PHE A  58      32.056 -16.191  23.670  1.00 96.56           C  
ATOM    446  CD1 PHE A  58      32.167 -16.768  22.411  1.00 96.56           C  
ATOM    447  CD2 PHE A  58      32.388 -16.951  24.784  1.00 96.56           C  
ATOM    448  CE1 PHE A  58      32.602 -18.083  22.263  1.00 96.56           C  
ATOM    449  CE2 PHE A  58      32.824 -18.266  24.645  1.00 96.56           C  
ATOM    450  CZ  PHE A  58      32.929 -18.830  23.384  1.00 96.56           C  
ATOM    451  N   ALA A  59      32.025 -11.643  23.897  1.00 96.01           N  
ATOM    452  CA  ALA A  59      31.521 -10.282  24.070  1.00 96.01           C  
ATOM    453  C   ALA A  59      31.800  -9.433  22.833  1.00 96.01           C  
ATOM    454  CB  ALA A  59      32.145  -9.637  25.305  1.00 96.01           C  
ATOM    455  O   ALA A  59      30.919  -8.714  22.355  1.00 96.01           O  
ATOM    456  N   ARG A  60      32.992  -9.507  22.296  1.00 95.75           N  
ATOM    457  CA  ARG A  60      33.350  -8.717  21.122  1.00 95.75           C  
ATOM    458  C   ARG A  60      32.505  -9.115  19.916  1.00 95.75           C  
ATOM    459  CB  ARG A  60      34.836  -8.880  20.796  1.00 95.75           C  
ATOM    460  O   ARG A  60      32.029  -8.253  19.174  1.00 95.75           O  
ATOM    461  CG  ARG A  60      35.763  -8.220  21.804  1.00 95.75           C  
ATOM    462  CD  ARG A  60      37.223  -8.556  21.533  1.00 95.75           C  
ATOM    463  NE  ARG A  60      37.613  -8.203  20.171  1.00 95.75           N  
ATOM    464  NH1 ARG A  60      39.625  -9.338  20.232  1.00 95.75           N  
ATOM    465  NH2 ARG A  60      39.000  -8.205  18.340  1.00 95.75           N  
ATOM    466  CZ  ARG A  60      38.745  -8.583  19.584  1.00 95.75           C  
ATOM    467  N   GLU A  61      32.403 -10.461  19.750  1.00 95.79           N  
ATOM    468  CA  GLU A  61      31.551 -10.954  18.672  1.00 95.79           C  
ATOM    469  C   GLU A  61      30.151 -10.352  18.755  1.00 95.79           C  
ATOM    470  CB  GLU A  61      31.469 -12.482  18.707  1.00 95.79           C  
ATOM    471  O   GLU A  61      29.616  -9.872  17.754  1.00 95.79           O  
ATOM    472  CG  GLU A  61      30.565 -13.074  17.635  1.00 95.79           C  
ATOM    473  CD  GLU A  61      30.436 -14.586  17.728  1.00 95.79           C  
ATOM    474  OE1 GLU A  61      29.295 -15.094  17.812  1.00 95.79           O  
ATOM    475  OE2 GLU A  61      31.485 -15.269  17.717  1.00 95.79           O  
ATOM    476  N   LYS A  62      29.405 -10.476  19.826  1.00 95.67           N  
ATOM    477  CA  LYS A  62      28.059  -9.947  20.023  1.00 95.67           C  
ATOM    478  C   LYS A  62      27.998  -8.459  19.688  1.00 95.67           C  
ATOM    479  CB  LYS A  62      27.596 -10.179  21.462  1.00 95.67           C  
ATOM    480  O   LYS A  62      27.104  -8.017  18.963  1.00 95.67           O  
ATOM    481  CG  LYS A  62      26.143  -9.805  21.713  1.00 95.67           C  
ATOM    482  CD  LYS A  62      25.672 -10.280  23.082  1.00 95.67           C  
ATOM    483  CE  LYS A  62      24.200  -9.964  23.308  1.00 95.67           C  
ATOM    484  NZ  LYS A  62      23.712 -10.501  24.614  1.00 95.67           N  
ATOM    485  N   ILE A  63      28.980  -7.679  20.177  1.00 96.23           N  
ATOM    486  CA  ILE A  63      29.011  -6.239  19.946  1.00 96.23           C  
ATOM    487  C   ILE A  63      29.302  -5.959  18.473  1.00 96.23           C  
ATOM    488  CB  ILE A  63      30.063  -5.545  20.841  1.00 96.23           C  
ATOM    489  O   ILE A  63      28.655  -5.109  17.857  1.00 96.23           O  
ATOM    490  CG1 ILE A  63      29.702  -5.718  22.321  1.00 96.23           C  
ATOM    491  CG2 ILE A  63      30.188  -4.063  20.477  1.00 96.23           C  
ATOM    492  CD1 ILE A  63      28.348  -5.134  22.700  1.00 96.23           C  
ATOM    493  N   HIS A  64      30.304  -6.715  17.861  1.00 96.18           N  
ATOM    494  CA  HIS A  64      30.623  -6.540  16.449  1.00 96.18           C  
ATOM    495  C   HIS A  64      29.396  -6.772  15.574  1.00 96.18           C  
ATOM    496  CB  HIS A  64      31.751  -7.486  16.034  1.00 96.18           C  
ATOM    497  O   HIS A  64      29.141  -6.009  14.639  1.00 96.18           O  
ATOM    498  CG  HIS A  64      33.086  -7.113  16.597  1.00 96.18           C  
ATOM    499  CD2 HIS A  64      33.529  -5.955  17.141  1.00 96.18           C  
ATOM    500  ND1 HIS A  64      34.148  -7.989  16.636  1.00 96.18           N  
ATOM    501  CE1 HIS A  64      35.190  -7.385  17.182  1.00 96.18           C  
ATOM    502  NE2 HIS A  64      34.840  -6.150  17.497  1.00 96.18           N  
ATOM    503  N   ARG A  65      28.632  -7.801  15.882  1.00 95.05           N  
ATOM    504  CA  ARG A  65      27.449  -8.089  15.076  1.00 95.05           C  
ATOM    505  C   ARG A  65      26.429  -6.960  15.177  1.00 95.05           C  
ATOM    506  CB  ARG A  65      26.812  -9.411  15.510  1.00 95.05           C  
ATOM    507  O   ARG A  65      25.866  -6.533  14.167  1.00 95.05           O  
ATOM    508  CG  ARG A  65      27.656 -10.635  15.191  1.00 95.05           C  
ATOM    509  CD  ARG A  65      27.857 -10.808  13.692  1.00 95.05           C  
ATOM    510  NE  ARG A  65      28.627 -12.010  13.386  1.00 95.05           N  
ATOM    511  NH1 ARG A  65      28.584 -11.705  11.097  1.00 95.05           N  
ATOM    512  NH2 ARG A  65      29.658 -13.519  11.996  1.00 95.05           N  
ATOM    513  CZ  ARG A  65      28.954 -12.409  12.160  1.00 95.05           C  
ATOM    514  N   PHE A  66      26.274  -6.468  16.366  1.00 96.08           N  
ATOM    515  CA  PHE A  66      25.340  -5.364  16.557  1.00 96.08           C  
ATOM    516  C   PHE A  66      25.798  -4.130  15.789  1.00 96.08           C  
ATOM    517  CB  PHE A  66      25.194  -5.033  18.045  1.00 96.08           C  
ATOM    518  O   PHE A  66      25.005  -3.500  15.086  1.00 96.08           O  
ATOM    519  CG  PHE A  66      24.398  -3.785  18.314  1.00 96.08           C  
ATOM    520  CD1 PHE A  66      25.034  -2.602  18.671  1.00 96.08           C  
ATOM    521  CD2 PHE A  66      23.013  -3.794  18.210  1.00 96.08           C  
ATOM    522  CE1 PHE A  66      24.299  -1.445  18.920  1.00 96.08           C  
ATOM    523  CE2 PHE A  66      22.273  -2.642  18.458  1.00 96.08           C  
ATOM    524  CZ  PHE A  66      22.918  -1.469  18.814  1.00 96.08           C  
ATOM    525  N   ASP A  67      27.089  -3.795  15.853  1.00 97.05           N  
ATOM    526  CA  ASP A  67      27.631  -2.570  15.275  1.00 97.05           C  
ATOM    527  C   ASP A  67      27.557  -2.603  13.750  1.00 97.05           C  
ATOM    528  CB  ASP A  67      29.077  -2.357  15.727  1.00 97.05           C  
ATOM    529  O   ASP A  67      27.496  -1.555  13.103  1.00 97.05           O  
ATOM    530  CG  ASP A  67      29.189  -1.958  17.188  1.00 97.05           C  
ATOM    531  OD1 ASP A  67      28.154  -1.648  17.817  1.00 97.05           O  
ATOM    532  OD2 ASP A  67      30.323  -1.951  17.714  1.00 97.05           O  
ATOM    533  N   HIS A  68      27.443  -3.832  13.093  1.00 93.84           N  
ATOM    534  CA  HIS A  68      27.582  -3.921  11.644  1.00 93.84           C  
ATOM    535  C   HIS A  68      26.381  -4.620  11.017  1.00 93.84           C  
ATOM    536  CB  HIS A  68      28.871  -4.658  11.274  1.00 93.84           C  
ATOM    537  O   HIS A  68      26.462  -5.109   9.887  1.00 93.84           O  
ATOM    538  CG  HIS A  68      30.112  -3.971  11.748  1.00 93.84           C  
ATOM    539  CD2 HIS A  68      30.613  -2.746  11.466  1.00 93.84           C  
ATOM    540  ND1 HIS A  68      31.000  -4.560  12.623  1.00 93.84           N  
ATOM    541  CE1 HIS A  68      31.996  -3.722  12.859  1.00 93.84           C  
ATOM    542  NE2 HIS A  68      31.785  -2.614  12.169  1.00 93.84           N  
ATOM    543  N   GLU A  69      25.234  -4.704  11.712  1.00 92.75           N  
ATOM    544  CA  GLU A  69      24.156  -5.582  11.265  1.00 92.75           C  
ATOM    545  C   GLU A  69      23.226  -4.863  10.292  1.00 92.75           C  
ATOM    546  CB  GLU A  69      23.360  -6.109  12.461  1.00 92.75           C  
ATOM    547  O   GLU A  69      22.450  -5.503   9.580  1.00 92.75           O  
ATOM    548  CG  GLU A  69      22.610  -5.027  13.225  1.00 92.75           C  
ATOM    549  CD  GLU A  69      21.844  -5.561  14.425  1.00 92.75           C  
ATOM    550  OE1 GLU A  69      21.073  -4.793  15.044  1.00 92.75           O  
ATOM    551  OE2 GLU A  69      22.016  -6.758  14.748  1.00 92.75           O  
ATOM    552  N   ARG A  70      23.302  -3.425  10.097  1.00 92.52           N  
ATOM    553  CA  ARG A  70      22.360  -2.690   9.260  1.00 92.52           C  
ATOM    554  C   ARG A  70      22.899  -2.526   7.843  1.00 92.52           C  
ATOM    555  CB  ARG A  70      22.056  -1.319   9.867  1.00 92.52           C  
ATOM    556  O   ARG A  70      24.108  -2.388   7.645  1.00 92.52           O  
ATOM    557  CG  ARG A  70      21.507  -1.380  11.283  1.00 92.52           C  
ATOM    558  CD  ARG A  70      20.137  -2.042  11.329  1.00 92.52           C  
ATOM    559  NE  ARG A  70      19.587  -2.052  12.681  1.00 92.52           N  
ATOM    560  NH1 ARG A  70      18.184  -3.851  12.320  1.00 92.52           N  
ATOM    561  NH2 ARG A  70      18.242  -2.831  14.372  1.00 92.52           N  
ATOM    562  CZ  ARG A  70      18.672  -2.911  13.122  1.00 92.52           C  
ATOM    563  N   ILE A  71      22.018  -2.583   6.845  1.00 94.25           N  
ATOM    564  CA  ILE A  71      22.320  -2.267   5.454  1.00 94.25           C  
ATOM    565  C   ILE A  71      21.787  -0.877   5.113  1.00 94.25           C  
ATOM    566  CB  ILE A  71      21.724  -3.319   4.492  1.00 94.25           C  
ATOM    567  O   ILE A  71      20.922  -0.348   5.815  1.00 94.25           O  
ATOM    568  CG1 ILE A  71      20.195  -3.335   4.599  1.00 94.25           C  
ATOM    569  CG2 ILE A  71      22.307  -4.706   4.781  1.00 94.25           C  
ATOM    570  CD1 ILE A  71      19.514  -4.257   3.597  1.00 94.25           C  
ATOM    571  N   PRO A  72      22.374  -0.274   4.095  1.00 95.36           N  
ATOM    572  CA  PRO A  72      21.823   1.029   3.714  1.00 95.36           C  
ATOM    573  C   PRO A  72      20.318   0.983   3.460  1.00 95.36           C  
ATOM    574  CB  PRO A  72      22.583   1.371   2.430  1.00 95.36           C  
ATOM    575  O   PRO A  72      19.818   0.024   2.867  1.00 95.36           O  
ATOM    576  CG  PRO A  72      23.879   0.634   2.545  1.00 95.36           C  
ATOM    577  CD  PRO A  72      23.620  -0.683   3.218  1.00 95.36           C  
ATOM    578  N   GLU A  73      19.676   1.942   3.935  1.00 92.79           N  
ATOM    579  CA  GLU A  73      18.245   2.074   3.680  1.00 92.79           C  
ATOM    580  C   GLU A  73      17.967   2.282   2.194  1.00 92.79           C  
ATOM    581  CB  GLU A  73      17.659   3.232   4.492  1.00 92.79           C  
ATOM    582  O   GLU A  73      18.764   2.903   1.489  1.00 92.79           O  
ATOM    583  CG  GLU A  73      16.148   3.365   4.370  1.00 92.79           C  
ATOM    584  CD  GLU A  73      15.579   4.514   5.188  1.00 92.79           C  
ATOM    585  OE1 GLU A  73      14.986   4.260   6.260  1.00 92.79           O  
ATOM    586  OE2 GLU A  73      15.727   5.677   4.752  1.00 92.79           O  
ATOM    587  N   ARG A  74      16.767   1.876   1.776  1.00 94.72           N  
ATOM    588  CA  ARG A  74      16.350   2.159   0.406  1.00 94.72           C  
ATOM    589  C   ARG A  74      16.122   3.653   0.202  1.00 94.72           C  
ATOM    590  CB  ARG A  74      15.078   1.382   0.060  1.00 94.72           C  
ATOM    591  O   ARG A  74      15.612   4.336   1.092  1.00 94.72           O  
ATOM    592  CG  ARG A  74      15.254  -0.128   0.078  1.00 94.72           C  
ATOM    593  CD  ARG A  74      13.942  -0.852  -0.188  1.00 94.72           C  
ATOM    594  NE  ARG A  74      14.128  -2.299  -0.253  1.00 94.72           N  
ATOM    595  NH1 ARG A  74      14.503  -2.560   2.011  1.00 94.72           N  
ATOM    596  NH2 ARG A  74      14.542  -4.382   0.620  1.00 94.72           N  
ATOM    597  CZ  ARG A  74      14.391  -3.077   0.793  1.00 94.72           C  
ATOM    598  N   VAL A  75      16.485   4.114  -0.964  1.00 92.03           N  
ATOM    599  CA  VAL A  75      16.259   5.520  -1.283  1.00 92.03           C  
ATOM    600  C   VAL A  75      14.760   5.809  -1.310  1.00 92.03           C  
ATOM    601  CB  VAL A  75      16.901   5.905  -2.635  1.00 92.03           C  
ATOM    602  O   VAL A  75      14.316   6.859  -0.838  1.00 92.03           O  
ATOM    603  CG1 VAL A  75      16.458   7.303  -3.064  1.00 92.03           C  
ATOM    604  CG2 VAL A  75      18.424   5.828  -2.543  1.00 92.03           C  
ATOM    605  N   VAL A  76      13.925   4.897  -1.866  1.00 94.95           N  
ATOM    606  CA  VAL A  76      12.466   4.924  -1.877  1.00 94.95           C  
ATOM    607  C   VAL A  76      11.921   3.556  -1.471  1.00 94.95           C  
ATOM    608  CB  VAL A  76      11.916   5.326  -3.264  1.00 94.95           C  
ATOM    609  O   VAL A  76      12.621   2.546  -1.575  1.00 94.95           O  
ATOM    610  CG1 VAL A  76      12.319   6.758  -3.610  1.00 94.95           C  
ATOM    611  CG2 VAL A  76      12.409   4.355  -4.335  1.00 94.95           C  
ATOM    612  N   HIS A  77      10.813   3.558  -0.903  1.00 96.53           N  
ATOM    613  CA  HIS A  77      10.110   2.338  -0.525  1.00 96.53           C  
ATOM    614  C   HIS A  77      10.741   1.696   0.706  1.00 96.53           C  
ATOM    615  CB  HIS A  77      10.099   1.344  -1.688  1.00 96.53           C  
ATOM    616  O   HIS A  77      10.775   0.469   0.823  1.00 96.53           O  
ATOM    617  CG  HIS A  77       9.344   1.829  -2.885  1.00 96.53           C  
ATOM    618  CD2 HIS A  77       9.777   2.353  -4.057  1.00 96.53           C  
ATOM    619  ND1 HIS A  77       7.968   1.807  -2.957  1.00 96.53           N  
ATOM    620  CE1 HIS A  77       7.586   2.296  -4.124  1.00 96.53           C  
ATOM    621  NE2 HIS A  77       8.664   2.635  -4.811  1.00 96.53           N  
ATOM    622  N   ALA A  78      11.345   2.514   1.564  1.00 95.89           N  
ATOM    623  CA  ALA A  78      12.063   2.022   2.737  1.00 95.89           C  
ATOM    624  C   ALA A  78      11.105   1.382   3.739  1.00 95.89           C  
ATOM    625  CB  ALA A  78      12.841   3.157   3.399  1.00 95.89           C  
ATOM    626  O   ALA A  78      11.450   0.396   4.394  1.00 95.89           O  
ATOM    627  N   ARG A  79       9.908   1.972   3.834  1.00 96.19           N  
ATOM    628  CA  ARG A  79       8.892   1.434   4.733  1.00 96.19           C  
ATOM    629  C   ARG A  79       8.074   0.346   4.045  1.00 96.19           C  
ATOM    630  CB  ARG A  79       7.970   2.548   5.231  1.00 96.19           C  
ATOM    631  O   ARG A  79       7.093   0.641   3.359  1.00 96.19           O  
ATOM    632  CG  ARG A  79       6.913   2.078   6.218  1.00 96.19           C  
ATOM    633  CD  ARG A  79       7.500   1.843   7.603  1.00 96.19           C  
ATOM    634  NE  ARG A  79       6.460   1.567   8.589  1.00 96.19           N  
ATOM    635  NH1 ARG A  79       7.927   1.106  10.313  1.00 96.19           N  
ATOM    636  NH2 ARG A  79       5.665   0.994  10.667  1.00 96.19           N  
ATOM    637  CZ  ARG A  79       6.686   1.223   9.854  1.00 96.19           C  
ATOM    638  N   GLY A  80       8.494  -0.932   4.153  1.00 95.89           N  
ATOM    639  CA  GLY A  80       7.857  -2.013   3.419  1.00 95.89           C  
ATOM    640  C   GLY A  80       7.558  -3.225   4.282  1.00 95.89           C  
ATOM    641  O   GLY A  80       8.141  -3.388   5.356  1.00 95.89           O  
ATOM    642  N   THR A  81       6.524  -4.013   3.846  1.00 97.87           N  
ATOM    643  CA  THR A  81       6.159  -5.298   4.434  1.00 97.87           C  
ATOM    644  C   THR A  81       5.803  -6.308   3.347  1.00 97.87           C  
ATOM    645  CB  THR A  81       4.977  -5.150   5.409  1.00 97.87           C  
ATOM    646  O   THR A  81       5.451  -5.926   2.229  1.00 97.87           O  
ATOM    647  CG2 THR A  81       3.681  -4.850   4.662  1.00 97.87           C  
ATOM    648  OG1 THR A  81       4.819  -6.368   6.147  1.00 97.87           O  
ATOM    649  N   GLY A  82       6.026  -7.571   3.633  1.00 97.81           N  
ATOM    650  CA  GLY A  82       5.764  -8.580   2.620  1.00 97.81           C  
ATOM    651  C   GLY A  82       5.150  -9.848   3.184  1.00 97.81           C  
ATOM    652  O   GLY A  82       5.133 -10.047   4.401  1.00 97.81           O  
ATOM    653  N   ALA A  83       4.594 -10.623   2.260  1.00 98.62           N  
ATOM    654  CA  ALA A  83       4.006 -11.917   2.599  1.00 98.62           C  
ATOM    655  C   ALA A  83       4.132 -12.897   1.436  1.00 98.62           C  
ATOM    656  CB  ALA A  83       2.541 -11.749   2.993  1.00 98.62           C  
ATOM    657  O   ALA A  83       4.240 -12.487   0.278  1.00 98.62           O  
ATOM    658  N   PHE A  84       4.138 -14.212   1.815  1.00 98.74           N  
ATOM    659  CA  PHE A  84       4.200 -15.279   0.824  1.00 98.74           C  
ATOM    660  C   PHE A  84       2.803 -15.656   0.346  1.00 98.74           C  
ATOM    661  CB  PHE A  84       4.908 -16.509   1.400  1.00 98.74           C  
ATOM    662  O   PHE A  84       1.819 -15.438   1.056  1.00 98.74           O  
ATOM    663  CG  PHE A  84       6.360 -16.278   1.722  1.00 98.74           C  
ATOM    664  CD1 PHE A  84       7.336 -16.430   0.744  1.00 98.74           C  
ATOM    665  CD2 PHE A  84       6.749 -15.909   3.003  1.00 98.74           C  
ATOM    666  CE1 PHE A  84       8.680 -16.218   1.039  1.00 98.74           C  
ATOM    667  CE2 PHE A  84       8.091 -15.695   3.305  1.00 98.74           C  
ATOM    668  CZ  PHE A  84       9.055 -15.850   2.322  1.00 98.74           C  
ATOM    669  N   GLY A  85       2.752 -16.192  -0.919  1.00 98.00           N  
ATOM    670  CA  GLY A  85       1.493 -16.677  -1.461  1.00 98.00           C  
ATOM    671  C   GLY A  85       1.670 -17.571  -2.673  1.00 98.00           C  
ATOM    672  O   GLY A  85       2.754 -18.113  -2.898  1.00 98.00           O  
ATOM    673  N   THR A  86       0.501 -17.778  -3.317  1.00 98.31           N  
ATOM    674  CA  THR A  86       0.506 -18.632  -4.499  1.00 98.31           C  
ATOM    675  C   THR A  86      -0.231 -17.960  -5.654  1.00 98.31           C  
ATOM    676  CB  THR A  86      -0.137 -20.000  -4.204  1.00 98.31           C  
ATOM    677  O   THR A  86      -1.239 -17.281  -5.444  1.00 98.31           O  
ATOM    678  CG2 THR A  86       0.671 -20.774  -3.167  1.00 98.31           C  
ATOM    679  OG1 THR A  86      -1.465 -19.799  -3.705  1.00 98.31           O  
ATOM    680  N   PHE A  87       0.320 -18.131  -6.813  1.00 98.58           N  
ATOM    681  CA  PHE A  87      -0.250 -17.645  -8.064  1.00 98.58           C  
ATOM    682  C   PHE A  87      -0.749 -18.804  -8.919  1.00 98.58           C  
ATOM    683  CB  PHE A  87       0.782 -16.824  -8.844  1.00 98.58           C  
ATOM    684  O   PHE A  87      -0.038 -19.792  -9.110  1.00 98.58           O  
ATOM    685  CG  PHE A  87       0.287 -16.335 -10.178  1.00 98.58           C  
ATOM    686  CD1 PHE A  87       0.518 -17.070 -11.334  1.00 98.58           C  
ATOM    687  CD2 PHE A  87      -0.411 -15.138 -10.276  1.00 98.58           C  
ATOM    688  CE1 PHE A  87       0.061 -16.620 -12.570  1.00 98.58           C  
ATOM    689  CE2 PHE A  87      -0.871 -14.681 -11.508  1.00 98.58           C  
ATOM    690  CZ  PHE A  87      -0.633 -15.423 -12.653  1.00 98.58           C  
ATOM    691  N   ARG A  88      -2.030 -18.614  -9.471  1.00 98.21           N  
ATOM    692  CA  ARG A  88      -2.615 -19.671 -10.290  1.00 98.21           C  
ATOM    693  C   ARG A  88      -3.307 -19.093 -11.519  1.00 98.21           C  
ATOM    694  CB  ARG A  88      -3.607 -20.499  -9.471  1.00 98.21           C  
ATOM    695  O   ARG A  88      -4.081 -18.140 -11.411  1.00 98.21           O  
ATOM    696  CG  ARG A  88      -2.967 -21.285  -8.338  1.00 98.21           C  
ATOM    697  CD  ARG A  88      -3.997 -22.083  -7.551  1.00 98.21           C  
ATOM    698  NE  ARG A  88      -3.431 -22.631  -6.322  1.00 98.21           N  
ATOM    699  NH1 ARG A  88      -5.466 -22.912  -5.265  1.00 98.21           N  
ATOM    700  NH2 ARG A  88      -3.524 -23.498  -4.197  1.00 98.21           N  
ATOM    701  CZ  ARG A  88      -4.142 -23.013  -5.264  1.00 98.21           C  
ATOM    702  N   VAL A  89      -3.055 -19.765 -12.642  1.00 98.09           N  
ATOM    703  CA  VAL A  89      -3.781 -19.446 -13.866  1.00 98.09           C  
ATOM    704  C   VAL A  89      -5.099 -20.215 -13.901  1.00 98.09           C  
ATOM    705  CB  VAL A  89      -2.943 -19.767 -15.124  1.00 98.09           C  
ATOM    706  O   VAL A  89      -5.114 -21.441 -13.764  1.00 98.09           O  
ATOM    707  CG1 VAL A  89      -3.753 -19.509 -16.393  1.00 98.09           C  
ATOM    708  CG2 VAL A  89      -1.656 -18.945 -15.131  1.00 98.09           C  
ATOM    709  N   LEU A  90      -6.171 -19.485 -13.979  1.00 96.65           N  
ATOM    710  CA  LEU A  90      -7.494 -20.096 -13.923  1.00 96.65           C  
ATOM    711  C   LEU A  90      -7.963 -20.505 -15.315  1.00 96.65           C  
ATOM    712  CB  LEU A  90      -8.504 -19.133 -13.294  1.00 96.65           C  
ATOM    713  O   LEU A  90      -8.640 -21.524 -15.473  1.00 96.65           O  
ATOM    714  CG  LEU A  90      -8.184 -18.643 -11.881  1.00 96.65           C  
ATOM    715  CD1 LEU A  90      -9.243 -17.651 -11.411  1.00 96.65           C  
ATOM    716  CD2 LEU A  90      -8.081 -19.820 -10.917  1.00 96.65           C  
ATOM    717  N   ASP A  91      -7.621 -19.689 -16.268  1.00 93.23           N  
ATOM    718  CA  ASP A  91      -7.976 -19.884 -17.670  1.00 93.23           C  
ATOM    719  C   ASP A  91      -6.896 -19.326 -18.593  1.00 93.23           C  
ATOM    720  CB  ASP A  91      -9.323 -19.228 -17.979  1.00 93.23           C  
ATOM    721  O   ASP A  91      -6.552 -18.145 -18.512  1.00 93.23           O  
ATOM    722  CG  ASP A  91      -9.776 -19.450 -19.411  1.00 93.23           C  
ATOM    723  OD1 ASP A  91      -9.041 -20.093 -20.191  1.00 93.23           O  
ATOM    724  OD2 ASP A  91     -10.878 -18.974 -19.764  1.00 93.23           O  
ATOM    725  N   ASN A  92      -6.426 -20.148 -19.480  1.00 91.99           N  
ATOM    726  CA  ASN A  92      -5.312 -19.665 -20.289  1.00 91.99           C  
ATOM    727  C   ASN A  92      -5.775 -19.219 -21.673  1.00 91.99           C  
ATOM    728  CB  ASN A  92      -4.232 -20.742 -20.411  1.00 91.99           C  
ATOM    729  O   ASN A  92      -4.953 -18.904 -22.535  1.00 91.99           O  
ATOM    730  CG  ASN A  92      -4.708 -21.963 -21.174  1.00 91.99           C  
ATOM    731  ND2 ASN A  92      -3.826 -22.942 -21.337  1.00 91.99           N  
ATOM    732  OD1 ASN A  92      -5.859 -22.025 -21.614  1.00 91.99           O  
ATOM    733  N   ALA A  93      -7.015 -19.188 -21.956  1.00 92.49           N  
ATOM    734  CA  ALA A  93      -7.564 -18.824 -23.260  1.00 92.49           C  
ATOM    735  C   ALA A  93      -7.108 -17.429 -23.677  1.00 92.49           C  
ATOM    736  CB  ALA A  93      -9.088 -18.897 -23.235  1.00 92.49           C  
ATOM    737  O   ALA A  93      -6.832 -17.185 -24.854  1.00 92.49           O  
ATOM    738  N   VAL A  94      -6.886 -16.608 -22.660  1.00 87.59           N  
ATOM    739  CA  VAL A  94      -6.543 -15.209 -22.894  1.00 87.59           C  
ATOM    740  C   VAL A  94      -5.081 -15.099 -23.319  1.00 87.59           C  
ATOM    741  CB  VAL A  94      -6.801 -14.344 -21.640  1.00 87.59           C  
ATOM    742  O   VAL A  94      -4.748 -14.335 -24.228  1.00 87.59           O  
ATOM    743  CG1 VAL A  94      -6.305 -12.916 -21.858  1.00 87.59           C  
ATOM    744  CG2 VAL A  94      -8.287 -14.349 -21.285  1.00 87.59           C  
ATOM    745  N   LEU A  95      -4.230 -15.989 -22.811  1.00 94.22           N  
ATOM    746  CA  LEU A  95      -2.802 -15.712 -22.919  1.00 94.22           C  
ATOM    747  C   LEU A  95      -2.111 -16.754 -23.793  1.00 94.22           C  
ATOM    748  CB  LEU A  95      -2.155 -15.683 -21.532  1.00 94.22           C  
ATOM    749  O   LEU A  95      -1.003 -16.523 -24.283  1.00 94.22           O  
ATOM    750  CG  LEU A  95      -2.483 -14.473 -20.656  1.00 94.22           C  
ATOM    751  CD1 LEU A  95      -1.590 -14.456 -19.420  1.00 94.22           C  
ATOM    752  CD2 LEU A  95      -2.329 -13.180 -21.451  1.00 94.22           C  
ATOM    753  N   LYS A  96      -2.755 -17.943 -24.067  1.00 91.24           N  
ATOM    754  CA  LYS A  96      -2.089 -19.071 -24.713  1.00 91.24           C  
ATOM    755  C   LYS A  96      -1.585 -18.689 -26.102  1.00 91.24           C  
ATOM    756  CB  LYS A  96      -3.035 -20.269 -24.811  1.00 91.24           C  
ATOM    757  O   LYS A  96      -0.577 -19.222 -26.571  1.00 91.24           O  
ATOM    758  CG  LYS A  96      -4.221 -20.048 -25.739  1.00 91.24           C  
ATOM    759  CD  LYS A  96      -5.110 -21.282 -25.813  1.00 91.24           C  
ATOM    760  CE  LYS A  96      -6.314 -21.051 -26.716  1.00 91.24           C  
ATOM    761  NZ  LYS A  96      -7.199 -22.253 -26.777  1.00 91.24           N  
ATOM    762  N   ASP A  97      -2.250 -17.646 -26.738  1.00 92.87           N  
ATOM    763  CA  ASP A  97      -1.840 -17.244 -28.080  1.00 92.87           C  
ATOM    764  C   ASP A  97      -0.982 -15.982 -28.038  1.00 92.87           C  
ATOM    765  CB  ASP A  97      -3.064 -17.018 -28.970  1.00 92.87           C  
ATOM    766  O   ASP A  97      -0.566 -15.472 -29.080  1.00 92.87           O  
ATOM    767  CG  ASP A  97      -3.850 -18.291 -29.232  1.00 92.87           C  
ATOM    768  OD1 ASP A  97      -3.236 -19.374 -29.347  1.00 92.87           O  
ATOM    769  OD2 ASP A  97      -5.094 -18.210 -29.327  1.00 92.87           O  
ATOM    770  N   LEU A  98      -0.735 -15.524 -26.800  1.00 95.57           N  
ATOM    771  CA  LEU A  98      -0.038 -14.246 -26.702  1.00 95.57           C  
ATOM    772  C   LEU A  98       1.392 -14.442 -26.209  1.00 95.57           C  
ATOM    773  CB  LEU A  98      -0.788 -13.296 -25.764  1.00 95.57           C  
ATOM    774  O   LEU A  98       2.253 -13.589 -26.434  1.00 95.57           O  
ATOM    775  CG  LEU A  98      -2.147 -12.794 -26.252  1.00 95.57           C  
ATOM    776  CD1 LEU A  98      -2.833 -11.976 -25.163  1.00 95.57           C  
ATOM    777  CD2 LEU A  98      -1.987 -11.969 -27.525  1.00 95.57           C  
ATOM    778  N   THR A  99       1.599 -15.575 -25.511  1.00 95.58           N  
ATOM    779  CA  THR A  99       2.911 -15.739 -24.894  1.00 95.58           C  
ATOM    780  C   THR A  99       3.255 -17.218 -24.742  1.00 95.58           C  
ATOM    781  CB  THR A  99       2.971 -15.052 -23.517  1.00 95.58           C  
ATOM    782  O   THR A  99       2.362 -18.065 -24.676  1.00 95.58           O  
ATOM    783  CG2 THR A  99       1.961 -15.664 -22.552  1.00 95.58           C  
ATOM    784  OG1 THR A  99       4.288 -15.201 -22.972  1.00 95.58           O  
ATOM    785  N   THR A 100       4.605 -17.474 -24.614  1.00 92.46           N  
ATOM    786  CA  THR A 100       5.089 -18.823 -24.341  1.00 92.46           C  
ATOM    787  C   THR A 100       5.488 -18.968 -22.875  1.00 92.46           C  
ATOM    788  CB  THR A 100       6.288 -19.179 -25.240  1.00 92.46           C  
ATOM    789  O   THR A 100       6.079 -19.976 -22.484  1.00 92.46           O  
ATOM    790  CG2 THR A 100       5.884 -19.205 -26.710  1.00 92.46           C  
ATOM    791  OG1 THR A 100       7.321 -18.203 -25.057  1.00 92.46           O  
ATOM    792  N   ALA A 101       5.173 -17.970 -22.068  1.00 94.98           N  
ATOM    793  CA  ALA A 101       5.536 -17.996 -20.653  1.00 94.98           C  
ATOM    794  C   ALA A 101       4.608 -18.917 -19.866  1.00 94.98           C  
ATOM    795  CB  ALA A 101       5.503 -16.586 -20.069  1.00 94.98           C  
ATOM    796  O   ALA A 101       3.440 -18.588 -19.644  1.00 94.98           O  
ATOM    797  N   PRO A 102       5.173 -20.019 -19.353  1.00 93.76           N  
ATOM    798  CA  PRO A 102       4.333 -20.981 -18.635  1.00 93.76           C  
ATOM    799  C   PRO A 102       3.729 -20.399 -17.359  1.00 93.76           C  
ATOM    800  CB  PRO A 102       5.301 -22.121 -18.311  1.00 93.76           C  
ATOM    801  O   PRO A 102       2.656 -20.829 -16.927  1.00 93.76           O  
ATOM    802  CG  PRO A 102       6.321 -22.079 -19.402  1.00 93.76           C  
ATOM    803  CD  PRO A 102       6.574 -20.644 -19.763  1.00 93.76           C  
ATOM    804  N   VAL A 103       4.382 -19.509 -16.665  1.00 95.82           N  
ATOM    805  CA  VAL A 103       3.851 -18.888 -15.456  1.00 95.82           C  
ATOM    806  C   VAL A 103       2.513 -18.219 -15.764  1.00 95.82           C  
ATOM    807  CB  VAL A 103       4.839 -17.858 -14.865  1.00 95.82           C  
ATOM    808  O   VAL A 103       1.666 -18.074 -14.879  1.00 95.82           O  
ATOM    809  CG1 VAL A 103       5.032 -16.684 -15.824  1.00 95.82           C  
ATOM    810  CG2 VAL A 103       4.346 -17.366 -13.506  1.00 95.82           C  
ATOM    811  N   LEU A 104       2.227 -17.904 -17.062  1.00 96.88           N  
ATOM    812  CA  LEU A 104       1.009 -17.203 -17.452  1.00 96.88           C  
ATOM    813  C   LEU A 104       0.061 -18.134 -18.201  1.00 96.88           C  
ATOM    814  CB  LEU A 104       1.344 -15.989 -18.323  1.00 96.88           C  
ATOM    815  O   LEU A 104      -1.109 -17.803 -18.406  1.00 96.88           O  
ATOM    816  CG  LEU A 104       2.193 -14.899 -17.667  1.00 96.88           C  
ATOM    817  CD1 LEU A 104       2.497 -13.790 -18.670  1.00 96.88           C  
ATOM    818  CD2 LEU A 104       1.485 -14.336 -16.439  1.00 96.88           C  
ATOM    819  N   THR A 105       0.486 -19.335 -18.652  1.00 95.75           N  
ATOM    820  CA  THR A 105      -0.352 -20.136 -19.538  1.00 95.75           C  
ATOM    821  C   THR A 105      -0.635 -21.504 -18.926  1.00 95.75           C  
ATOM    822  CB  THR A 105       0.307 -20.314 -20.918  1.00 95.75           C  
ATOM    823  O   THR A 105      -1.644 -22.137 -19.245  1.00 95.75           O  
ATOM    824  CG2 THR A 105       0.416 -18.982 -21.653  1.00 95.75           C  
ATOM    825  OG1 THR A 105       1.621 -20.861 -20.747  1.00 95.75           O  
ATOM    826  N   ASP A 106       0.144 -21.979 -18.026  1.00 95.25           N  
ATOM    827  CA  ASP A 106      -0.008 -23.314 -17.456  1.00 95.25           C  
ATOM    828  C   ASP A 106      -1.059 -23.322 -16.348  1.00 95.25           C  
ATOM    829  CB  ASP A 106       1.330 -23.823 -16.915  1.00 95.25           C  
ATOM    830  O   ASP A 106      -0.800 -22.854 -15.237  1.00 95.25           O  
ATOM    831  CG  ASP A 106       1.270 -25.265 -16.444  1.00 95.25           C  
ATOM    832  OD1 ASP A 106       0.161 -25.836 -16.369  1.00 95.25           O  
ATOM    833  OD2 ASP A 106       2.341 -25.834 -16.140  1.00 95.25           O  
ATOM    834  N   THR A 107      -2.193 -23.995 -16.568  1.00 96.33           N  
ATOM    835  CA  THR A 107      -3.324 -23.960 -15.647  1.00 96.33           C  
ATOM    836  C   THR A 107      -3.158 -25.007 -14.549  1.00 96.33           C  
ATOM    837  CB  THR A 107      -4.654 -24.194 -16.386  1.00 96.33           C  
ATOM    838  O   THR A 107      -3.918 -25.021 -13.578  1.00 96.33           O  
ATOM    839  CG2 THR A 107      -4.935 -23.072 -17.381  1.00 96.33           C  
ATOM    840  OG1 THR A 107      -4.590 -25.439 -17.093  1.00 96.33           O  
ATOM    841  N   THR A 108      -2.196 -25.862 -14.633  1.00 95.58           N  
ATOM    842  CA  THR A 108      -2.016 -26.932 -13.658  1.00 95.58           C  
ATOM    843  C   THR A 108      -0.977 -26.539 -12.611  1.00 95.58           C  
ATOM    844  CB  THR A 108      -1.590 -28.245 -14.341  1.00 95.58           C  
ATOM    845  O   THR A 108      -0.827 -27.218 -11.593  1.00 95.58           O  
ATOM    846  CG2 THR A 108      -2.521 -28.589 -15.498  1.00 95.58           C  
ATOM    847  OG1 THR A 108      -0.255 -28.105 -14.841  1.00 95.58           O  
ATOM    848  N   ARG A 109      -0.341 -25.368 -12.820  1.00 93.36           N  
ATOM    849  CA  ARG A 109       0.790 -24.956 -11.994  1.00 93.36           C  
ATOM    850  C   ARG A 109       0.343 -24.007 -10.888  1.00 93.36           C  
ATOM    851  CB  ARG A 109       1.869 -24.291 -12.852  1.00 93.36           C  
ATOM    852  O   ARG A 109      -0.476 -23.115 -11.122  1.00 93.36           O  
ATOM    853  CG  ARG A 109       3.034 -23.731 -12.051  1.00 93.36           C  
ATOM    854  CD  ARG A 109       4.024 -22.990 -12.938  1.00 93.36           C  
ATOM    855  NE  ARG A 109       4.550 -23.851 -13.994  1.00 93.36           N  
ATOM    856  NH1 ARG A 109       6.080 -22.306 -14.776  1.00 93.36           N  
ATOM    857  NH2 ARG A 109       5.918 -24.367 -15.765  1.00 93.36           N  
ATOM    858  CZ  ARG A 109       5.515 -23.506 -14.843  1.00 93.36           C  
ATOM    859  N   GLU A 110       0.901 -24.240  -9.674  1.00 95.55           N  
ATOM    860  CA  GLU A 110       0.875 -23.270  -8.583  1.00 95.55           C  
ATOM    861  C   GLU A 110       2.253 -22.655  -8.357  1.00 95.55           C  
ATOM    862  CB  GLU A 110       0.374 -23.925  -7.293  1.00 95.55           C  
ATOM    863  O   GLU A 110       3.186 -23.345  -7.943  1.00 95.55           O  
ATOM    864  CG  GLU A 110      -1.114 -24.248  -7.305  1.00 95.55           C  
ATOM    865  CD  GLU A 110      -1.642 -24.690  -5.950  1.00 95.55           C  
ATOM    866  OE1 GLU A 110      -2.873 -24.864  -5.805  1.00 95.55           O  
ATOM    867  OE2 GLU A 110      -0.818 -24.864  -5.024  1.00 95.55           O  
ATOM    868  N   THR A 111       2.298 -21.403  -8.614  1.00 97.85           N  
ATOM    869  CA  THR A 111       3.583 -20.717  -8.543  1.00 97.85           C  
ATOM    870  C   THR A 111       3.733 -19.983  -7.213  1.00 97.85           C  
ATOM    871  CB  THR A 111       3.749 -19.720  -9.704  1.00 97.85           C  
ATOM    872  O   THR A 111       2.939 -19.095  -6.896  1.00 97.85           O  
ATOM    873  CG2 THR A 111       5.117 -19.047  -9.660  1.00 97.85           C  
ATOM    874  OG1 THR A 111       3.611 -20.417 -10.948  1.00 97.85           O  
ATOM    875  N   PRO A 112       4.826 -20.397  -6.454  1.00 98.40           N  
ATOM    876  CA  PRO A 112       5.075 -19.613  -5.242  1.00 98.40           C  
ATOM    877  C   PRO A 112       5.447 -18.163  -5.544  1.00 98.40           C  
ATOM    878  CB  PRO A 112       6.241 -20.349  -4.578  1.00 98.40           C  
ATOM    879  O   PRO A 112       6.192 -17.897  -6.491  1.00 98.40           O  
ATOM    880  CG  PRO A 112       6.213 -21.721  -5.171  1.00 98.40           C  
ATOM    881  CD  PRO A 112       5.707 -21.621  -6.581  1.00 98.40           C  
ATOM    882  N   ILE A 113       4.900 -17.242  -4.679  1.00 98.75           N  
ATOM    883  CA  ILE A 113       5.200 -15.829  -4.883  1.00 98.75           C  
ATOM    884  C   ILE A 113       5.519 -15.170  -3.543  1.00 98.75           C  
ATOM    885  CB  ILE A 113       4.028 -15.097  -5.575  1.00 98.75           C  
ATOM    886  O   ILE A 113       5.153 -15.689  -2.486  1.00 98.75           O  
ATOM    887  CG1 ILE A 113       2.764 -15.176  -4.711  1.00 98.75           C  
ATOM    888  CG2 ILE A 113       3.775 -15.678  -6.969  1.00 98.75           C  
ATOM    889  CD1 ILE A 113       1.613 -14.319  -5.218  1.00 98.75           C  
ATOM    890  N   PHE A 114       6.243 -14.102  -3.598  1.00 98.86           N  
ATOM    891  CA  PHE A 114       6.425 -13.137  -2.521  1.00 98.86           C  
ATOM    892  C   PHE A 114       6.007 -11.741  -2.968  1.00 98.86           C  
ATOM    893  CB  PHE A 114       7.883 -13.123  -2.051  1.00 98.86           C  
ATOM    894  O   PHE A 114       6.446 -11.262  -4.016  1.00 98.86           O  
ATOM    895  CG  PHE A 114       8.127 -12.243  -0.855  1.00 98.86           C  
ATOM    896  CD1 PHE A 114       8.705 -10.988  -1.004  1.00 98.86           C  
ATOM    897  CD2 PHE A 114       7.779 -12.671   0.419  1.00 98.86           C  
ATOM    898  CE1 PHE A 114       8.932 -10.171   0.101  1.00 98.86           C  
ATOM    899  CE2 PHE A 114       8.002 -11.861   1.529  1.00 98.86           C  
ATOM    900  CZ  PHE A 114       8.580 -10.612   1.368  1.00 98.86           C  
ATOM    901  N   VAL A 115       5.069 -11.155  -2.187  1.00 98.84           N  
ATOM    902  CA  VAL A 115       4.605  -9.807  -2.497  1.00 98.84           C  
ATOM    903  C   VAL A 115       5.107  -8.830  -1.436  1.00 98.84           C  
ATOM    904  CB  VAL A 115       3.063  -9.745  -2.591  1.00 98.84           C  
ATOM    905  O   VAL A 115       4.997  -9.096  -0.237  1.00 98.84           O  
ATOM    906  CG1 VAL A 115       2.602  -8.342  -2.981  1.00 98.84           C  
ATOM    907  CG2 VAL A 115       2.549 -10.778  -3.592  1.00 98.84           C  
ATOM    908  N   ARG A 116       5.669  -7.750  -1.959  1.00 98.59           N  
ATOM    909  CA  ARG A 116       6.124  -6.701  -1.052  1.00 98.59           C  
ATOM    910  C   ARG A 116       5.386  -5.393  -1.315  1.00 98.59           C  
ATOM    911  CB  ARG A 116       7.633  -6.488  -1.190  1.00 98.59           C  
ATOM    912  O   ARG A 116       5.289  -4.947  -2.461  1.00 98.59           O  
ATOM    913  CG  ARG A 116       8.209  -5.496  -0.192  1.00 98.59           C  
ATOM    914  CD  ARG A 116       9.702  -5.287  -0.403  1.00 98.59           C  
ATOM    915  NE  ARG A 116      10.254  -4.338   0.560  1.00 98.59           N  
ATOM    916  NH1 ARG A 116       9.743  -2.460  -0.684  1.00 98.59           N  
ATOM    917  NH2 ARG A 116      10.790  -2.247   1.344  1.00 98.59           N  
ATOM    918  CZ  ARG A 116      10.261  -3.017   0.405  1.00 98.59           C  
ATOM    919  N   PHE A 117       4.830  -4.782  -0.188  1.00 98.57           N  
ATOM    920  CA  PHE A 117       4.171  -3.481  -0.212  1.00 98.57           C  
ATOM    921  C   PHE A 117       5.023  -2.430   0.490  1.00 98.57           C  
ATOM    922  CB  PHE A 117       2.791  -3.563   0.447  1.00 98.57           C  
ATOM    923  O   PHE A 117       5.732  -2.738   1.450  1.00 98.57           O  
ATOM    924  CG  PHE A 117       1.904  -4.632  -0.132  1.00 98.57           C  
ATOM    925  CD1 PHE A 117       1.218  -4.417  -1.321  1.00 98.57           C  
ATOM    926  CD2 PHE A 117       1.757  -5.854   0.513  1.00 98.57           C  
ATOM    927  CE1 PHE A 117       0.397  -5.405  -1.859  1.00 98.57           C  
ATOM    928  CE2 PHE A 117       0.938  -6.846  -0.019  1.00 98.57           C  
ATOM    929  CZ  PHE A 117       0.258  -6.619  -1.205  1.00 98.57           C  
ATOM    930  N   SER A 118       4.869  -1.172  -0.029  1.00 97.91           N  
ATOM    931  CA  SER A 118       5.646  -0.124   0.624  1.00 97.91           C  
ATOM    932  C   SER A 118       5.072   1.257   0.327  1.00 97.91           C  
ATOM    933  CB  SER A 118       7.108  -0.184   0.178  1.00 97.91           C  
ATOM    934  O   SER A 118       4.374   1.443  -0.672  1.00 97.91           O  
ATOM    935  OG  SER A 118       7.222   0.083  -1.209  1.00 97.91           O  
ATOM    936  N   THR A 119       5.376   2.155   1.311  1.00 97.31           N  
ATOM    937  CA  THR A 119       5.283   3.552   0.901  1.00 97.31           C  
ATOM    938  C   THR A 119       6.482   3.945   0.044  1.00 97.31           C  
ATOM    939  CB  THR A 119       5.192   4.487   2.121  1.00 97.31           C  
ATOM    940  O   THR A 119       7.504   3.254   0.041  1.00 97.31           O  
ATOM    941  CG2 THR A 119       3.994   4.134   2.997  1.00 97.31           C  
ATOM    942  OG1 THR A 119       6.390   4.368   2.898  1.00 97.31           O  
ATOM    943  N   VAL A 120       6.306   5.138  -0.687  1.00 95.75           N  
ATOM    944  CA  VAL A 120       7.367   5.481  -1.627  1.00 95.75           C  
ATOM    945  C   VAL A 120       8.340   6.460  -0.974  1.00 95.75           C  
ATOM    946  CB  VAL A 120       6.797   6.085  -2.930  1.00 95.75           C  
ATOM    947  O   VAL A 120       9.552   6.228  -0.966  1.00 95.75           O  
ATOM    948  CG1 VAL A 120       7.913   6.702  -3.773  1.00 95.75           C  
ATOM    949  CG2 VAL A 120       6.047   5.020  -3.728  1.00 95.75           C  
ATOM    950  N   LEU A 121       7.863   7.539  -0.287  1.00 95.09           N  
ATOM    951  CA  LEU A 121       8.698   8.665   0.118  1.00 95.09           C  
ATOM    952  C   LEU A 121       9.221   8.471   1.537  1.00 95.09           C  
ATOM    953  CB  LEU A 121       7.914   9.976   0.025  1.00 95.09           C  
ATOM    954  O   LEU A 121      10.289   8.980   1.885  1.00 95.09           O  
ATOM    955  CG  LEU A 121       7.571  10.463  -1.384  1.00 95.09           C  
ATOM    956  CD1 LEU A 121       6.727  11.731  -1.316  1.00 95.09           C  
ATOM    957  CD2 LEU A 121       8.843  10.703  -2.191  1.00 95.09           C  
ATOM    958  N   GLY A 122       8.420   7.757   2.347  1.00 92.86           N  
ATOM    959  CA  GLY A 122       8.717   7.662   3.767  1.00 92.86           C  
ATOM    960  C   GLY A 122       9.983   6.879   4.061  1.00 92.86           C  
ATOM    961  O   GLY A 122      10.317   5.937   3.341  1.00 92.86           O  
ATOM    962  N   SER A 123      10.699   7.360   5.086  1.00 94.33           N  
ATOM    963  CA  SER A 123      11.839   6.604   5.594  1.00 94.33           C  
ATOM    964  C   SER A 123      11.386   5.362   6.352  1.00 94.33           C  
ATOM    965  CB  SER A 123      12.702   7.480   6.503  1.00 94.33           C  
ATOM    966  O   SER A 123      10.188   5.159   6.563  1.00 94.33           O  
ATOM    967  OG  SER A 123      13.173   8.620   5.805  1.00 94.33           O  
ATOM    968  N   ARG A 124      12.268   4.471   6.743  1.00 92.87           N  
ATOM    969  CA  ARG A 124      11.962   3.194   7.379  1.00 92.87           C  
ATOM    970  C   ARG A 124      11.061   3.388   8.594  1.00 92.87           C  
ATOM    971  CB  ARG A 124      13.249   2.476   7.791  1.00 92.87           C  
ATOM    972  O   ARG A 124      10.178   2.569   8.856  1.00 92.87           O  
ATOM    973  CG  ARG A 124      13.026   1.071   8.328  1.00 92.87           C  
ATOM    974  CD  ARG A 124      14.341   0.374   8.649  1.00 92.87           C  
ATOM    975  NE  ARG A 124      14.935   0.885   9.881  1.00 92.87           N  
ATOM    976  NH1 ARG A 124      15.913  -1.120  10.484  1.00 92.87           N  
ATOM    977  NH2 ARG A 124      16.161   0.728  11.817  1.00 92.87           N  
ATOM    978  CZ  ARG A 124      15.668   0.163  10.725  1.00 92.87           C  
ATOM    979  N   GLY A 125      11.173   4.517   9.279  1.00 92.72           N  
ATOM    980  CA  GLY A 125      10.444   4.753  10.515  1.00 92.72           C  
ATOM    981  C   GLY A 125       9.162   5.540  10.310  1.00 92.72           C  
ATOM    982  O   GLY A 125       8.471   5.872  11.276  1.00 92.72           O  
ATOM    983  N   SER A 126       8.772   5.855   9.061  1.00 95.85           N  
ATOM    984  CA  SER A 126       7.570   6.633   8.781  1.00 95.85           C  
ATOM    985  C   SER A 126       6.310   5.805   9.008  1.00 95.85           C  
ATOM    986  CB  SER A 126       7.594   7.159   7.345  1.00 95.85           C  
ATOM    987  O   SER A 126       6.388   4.596   9.236  1.00 95.85           O  
ATOM    988  OG  SER A 126       7.508   6.091   6.418  1.00 95.85           O  
ATOM    989  N   ALA A 127       5.116   6.456   8.987  1.00 97.20           N  
ATOM    990  CA  ALA A 127       3.842   5.788   9.235  1.00 97.20           C  
ATOM    991  C   ALA A 127       3.294   5.158   7.958  1.00 97.20           C  
ATOM    992  CB  ALA A 127       2.829   6.772   9.815  1.00 97.20           C  
ATOM    993  O   ALA A 127       3.506   5.680   6.860  1.00 97.20           O  
ATOM    994  N   ASP A 128       2.487   4.077   8.090  1.00 96.93           N  
ATOM    995  CA  ASP A 128       1.910   3.328   6.979  1.00 96.93           C  
ATOM    996  C   ASP A 128       0.790   4.118   6.305  1.00 96.93           C  
ATOM    997  CB  ASP A 128       1.382   1.975   7.460  1.00 96.93           C  
ATOM    998  O   ASP A 128       0.529   3.943   5.113  1.00 96.93           O  
ATOM    999  CG  ASP A 128       2.487   0.968   7.728  1.00 96.93           C  
ATOM   1000  OD1 ASP A 128       3.617   1.156   7.229  1.00 96.93           O  
ATOM   1001  OD2 ASP A 128       2.224  -0.023   8.443  1.00 96.93           O  
ATOM   1002  N   THR A 129       0.181   5.079   7.098  1.00 97.49           N  
ATOM   1003  CA  THR A 129      -1.100   5.612   6.648  1.00 97.49           C  
ATOM   1004  C   THR A 129      -0.927   7.008   6.055  1.00 97.49           C  
ATOM   1005  CB  THR A 129      -2.120   5.664   7.801  1.00 97.49           C  
ATOM   1006  O   THR A 129      -1.909   7.711   5.811  1.00 97.49           O  
ATOM   1007  CG2 THR A 129      -2.491   4.261   8.270  1.00 97.49           C  
ATOM   1008  OG1 THR A 129      -1.553   6.389   8.899  1.00 97.49           O  
ATOM   1009  N   VAL A 130       0.380   7.414   5.840  1.00 96.57           N  
ATOM   1010  CA  VAL A 130       0.618   8.711   5.214  1.00 96.57           C  
ATOM   1011  C   VAL A 130       0.065   8.706   3.790  1.00 96.57           C  
ATOM   1012  CB  VAL A 130       2.121   9.068   5.201  1.00 96.57           C  
ATOM   1013  O   VAL A 130      -0.043   7.650   3.163  1.00 96.57           O  
ATOM   1014  CG1 VAL A 130       2.658   9.198   6.625  1.00 96.57           C  
ATOM   1015  CG2 VAL A 130       2.911   8.018   4.422  1.00 96.57           C  
ATOM   1016  N   ARG A 131      -0.396   9.882   3.282  1.00 97.29           N  
ATOM   1017  CA  ARG A 131      -0.806   9.958   1.883  1.00 97.29           C  
ATOM   1018  C   ARG A 131       0.386   9.763   0.952  1.00 97.29           C  
ATOM   1019  CB  ARG A 131      -1.483  11.299   1.593  1.00 97.29           C  
ATOM   1020  O   ARG A 131       1.233  10.650   0.825  1.00 97.29           O  
ATOM   1021  CG  ARG A 131      -2.033  11.418   0.181  1.00 97.29           C  
ATOM   1022  CD  ARG A 131      -2.774  12.732  -0.027  1.00 97.29           C  
ATOM   1023  NE  ARG A 131      -3.967  12.817   0.811  1.00 97.29           N  
ATOM   1024  NH1 ARG A 131      -5.172  11.252  -0.387  1.00 97.29           N  
ATOM   1025  NH2 ARG A 131      -6.105  12.268   1.444  1.00 97.29           N  
ATOM   1026  CZ  ARG A 131      -5.078  12.112   0.620  1.00 97.29           C  
ATOM   1027  N   ASP A 132       0.388   8.690   0.315  1.00 96.80           N  
ATOM   1028  CA  ASP A 132       1.532   8.288  -0.498  1.00 96.80           C  
ATOM   1029  C   ASP A 132       1.145   7.191  -1.487  1.00 96.80           C  
ATOM   1030  CB  ASP A 132       2.682   7.813   0.392  1.00 96.80           C  
ATOM   1031  O   ASP A 132       0.118   6.531  -1.319  1.00 96.80           O  
ATOM   1032  CG  ASP A 132       4.032   7.869  -0.302  1.00 96.80           C  
ATOM   1033  OD1 ASP A 132       4.106   8.351  -1.453  1.00 96.80           O  
ATOM   1034  OD2 ASP A 132       5.029   7.425   0.306  1.00 96.80           O  
ATOM   1035  N   VAL A 133       1.933   7.087  -2.532  1.00 97.15           N  
ATOM   1036  CA  VAL A 133       1.842   5.933  -3.421  1.00 97.15           C  
ATOM   1037  C   VAL A 133       2.334   4.682  -2.697  1.00 97.15           C  
ATOM   1038  CB  VAL A 133       2.652   6.152  -4.719  1.00 97.15           C  
ATOM   1039  O   VAL A 133       3.239   4.756  -1.862  1.00 97.15           O  
ATOM   1040  CG1 VAL A 133       2.586   4.914  -5.611  1.00 97.15           C  
ATOM   1041  CG2 VAL A 133       2.138   7.381  -5.466  1.00 97.15           C  
ATOM   1042  N   ARG A 134       1.627   3.511  -3.013  1.00 98.11           N  
ATOM   1043  CA  ARG A 134       2.100   2.259  -2.432  1.00 98.11           C  
ATOM   1044  C   ARG A 134       2.815   1.407  -3.475  1.00 98.11           C  
ATOM   1045  CB  ARG A 134       0.936   1.475  -1.823  1.00 98.11           C  
ATOM   1046  O   ARG A 134       2.296   1.197  -4.574  1.00 98.11           O  
ATOM   1047  CG  ARG A 134       0.157   2.247  -0.770  1.00 98.11           C  
ATOM   1048  CD  ARG A 134       1.037   2.637   0.409  1.00 98.11           C  
ATOM   1049  NE  ARG A 134       0.279   3.348   1.435  1.00 98.11           N  
ATOM   1050  NH1 ARG A 134       1.071   5.441   0.864  1.00 98.11           N  
ATOM   1051  NH2 ARG A 134      -0.418   5.206   2.591  1.00 98.11           N  
ATOM   1052  CZ  ARG A 134       0.312   4.663   1.628  1.00 98.11           C  
ATOM   1053  N   GLY A 135       4.130   1.076  -3.126  1.00 97.97           N  
ATOM   1054  CA  GLY A 135       4.760   0.050  -3.941  1.00 97.97           C  
ATOM   1055  C   GLY A 135       4.060  -1.293  -3.855  1.00 97.97           C  
ATOM   1056  O   GLY A 135       3.584  -1.684  -2.787  1.00 97.97           O  
ATOM   1057  N   PHE A 136       3.890  -1.994  -4.972  1.00 98.51           N  
ATOM   1058  CA  PHE A 136       3.248  -3.295  -5.120  1.00 98.51           C  
ATOM   1059  C   PHE A 136       4.074  -4.207  -6.019  1.00 98.51           C  
ATOM   1060  CB  PHE A 136       1.835  -3.137  -5.690  1.00 98.51           C  
ATOM   1061  O   PHE A 136       3.925  -4.184  -7.242  1.00 98.51           O  
ATOM   1062  CG  PHE A 136       0.947  -4.327  -5.449  1.00 98.51           C  
ATOM   1063  CD1 PHE A 136       1.373  -5.608  -5.781  1.00 98.51           C  
ATOM   1064  CD2 PHE A 136      -0.315  -4.166  -4.892  1.00 98.51           C  
ATOM   1065  CE1 PHE A 136       0.553  -6.712  -5.560  1.00 98.51           C  
ATOM   1066  CE2 PHE A 136      -1.140  -5.264  -4.668  1.00 98.51           C  
ATOM   1067  CZ  PHE A 136      -0.705  -6.536  -5.003  1.00 98.51           C  
ATOM   1068  N   ALA A 137       4.985  -4.978  -5.384  1.00 98.42           N  
ATOM   1069  CA  ALA A 137       5.925  -5.787  -6.155  1.00 98.42           C  
ATOM   1070  C   ALA A 137       5.702  -7.276  -5.903  1.00 98.42           C  
ATOM   1071  CB  ALA A 137       7.363  -5.402  -5.815  1.00 98.42           C  
ATOM   1072  O   ALA A 137       5.521  -7.697  -4.758  1.00 98.42           O  
ATOM   1073  N   ILE A 138       5.727  -8.036  -7.021  1.00 98.80           N  
ATOM   1074  CA  ILE A 138       5.514  -9.476  -6.927  1.00 98.80           C  
ATOM   1075  C   ILE A 138       6.729 -10.215  -7.486  1.00 98.80           C  
ATOM   1076  CB  ILE A 138       4.233  -9.908  -7.676  1.00 98.80           C  
ATOM   1077  O   ILE A 138       7.191  -9.916  -8.589  1.00 98.80           O  
ATOM   1078  CG1 ILE A 138       3.046  -9.038  -7.249  1.00 98.80           C  
ATOM   1079  CG2 ILE A 138       3.940 -11.392  -7.433  1.00 98.80           C  
ATOM   1080  CD1 ILE A 138       1.770  -9.303  -8.036  1.00 98.80           C  
ATOM   1081  N   LYS A 139       7.182 -11.151  -6.741  1.00 98.77           N  
ATOM   1082  CA  LYS A 139       8.218 -12.077  -7.189  1.00 98.77           C  
ATOM   1083  C   LYS A 139       7.648 -13.476  -7.409  1.00 98.77           C  
ATOM   1084  CB  LYS A 139       9.363 -12.132  -6.176  1.00 98.77           C  
ATOM   1085  O   LYS A 139       7.072 -14.068  -6.494  1.00 98.77           O  
ATOM   1086  CG  LYS A 139      10.528 -13.011  -6.606  1.00 98.77           C  
ATOM   1087  CD  LYS A 139      11.629 -13.034  -5.553  1.00 98.77           C  
ATOM   1088  CE  LYS A 139      12.288 -11.670  -5.401  1.00 98.77           C  
ATOM   1089  NZ  LYS A 139      13.125 -11.324  -6.588  1.00 98.77           N  
ATOM   1090  N   PHE A 140       7.880 -13.940  -8.633  1.00 98.73           N  
ATOM   1091  CA  PHE A 140       7.435 -15.283  -8.985  1.00 98.73           C  
ATOM   1092  C   PHE A 140       8.607 -16.257  -8.994  1.00 98.73           C  
ATOM   1093  CB  PHE A 140       6.744 -15.280 -10.352  1.00 98.73           C  
ATOM   1094  O   PHE A 140       9.605 -16.029  -9.681  1.00 98.73           O  
ATOM   1095  CG  PHE A 140       5.545 -14.375 -10.424  1.00 98.73           C  
ATOM   1096  CD1 PHE A 140       4.259 -14.892 -10.327  1.00 98.73           C  
ATOM   1097  CD2 PHE A 140       5.703 -13.005 -10.590  1.00 98.73           C  
ATOM   1098  CE1 PHE A 140       3.147 -14.056 -10.393  1.00 98.73           C  
ATOM   1099  CE2 PHE A 140       4.597 -12.163 -10.657  1.00 98.73           C  
ATOM   1100  CZ  PHE A 140       3.319 -12.691 -10.560  1.00 98.73           C  
ATOM   1101  N   TYR A 141       8.475 -17.253  -8.185  1.00 98.36           N  
ATOM   1102  CA  TYR A 141       9.488 -18.302  -8.176  1.00 98.36           C  
ATOM   1103  C   TYR A 141       9.113 -19.431  -9.130  1.00 98.36           C  
ATOM   1104  CB  TYR A 141       9.677 -18.856  -6.761  1.00 98.36           C  
ATOM   1105  O   TYR A 141       8.316 -20.306  -8.782  1.00 98.36           O  
ATOM   1106  CG  TYR A 141      10.032 -17.803  -5.739  1.00 98.36           C  
ATOM   1107  CD1 TYR A 141      11.345 -17.364  -5.590  1.00 98.36           C  
ATOM   1108  CD2 TYR A 141       9.055 -17.245  -4.921  1.00 98.36           C  
ATOM   1109  CE1 TYR A 141      11.678 -16.395  -4.649  1.00 98.36           C  
ATOM   1110  CE2 TYR A 141       9.376 -16.276  -3.976  1.00 98.36           C  
ATOM   1111  OH  TYR A 141      11.011 -14.898  -2.915  1.00 98.36           O  
ATOM   1112  CZ  TYR A 141      10.688 -15.858  -3.848  1.00 98.36           C  
ATOM   1113  N   THR A 142       9.721 -19.443 -10.344  1.00 96.73           N  
ATOM   1114  CA  THR A 142       9.325 -20.363 -11.405  1.00 96.73           C  
ATOM   1115  C   THR A 142      10.445 -21.354 -11.706  1.00 96.73           C  
ATOM   1116  CB  THR A 142       8.948 -19.603 -12.690  1.00 96.73           C  
ATOM   1117  O   THR A 142      11.598 -21.128 -11.334  1.00 96.73           O  
ATOM   1118  CG2 THR A 142       8.064 -18.400 -12.380  1.00 96.73           C  
ATOM   1119  OG1 THR A 142      10.143 -19.150 -13.338  1.00 96.73           O  
ATOM   1120  N   PRO A 143      10.128 -22.417 -12.451  1.00 93.87           N  
ATOM   1121  CA  PRO A 143      11.176 -23.339 -12.893  1.00 93.87           C  
ATOM   1122  C   PRO A 143      12.067 -22.743 -13.980  1.00 93.87           C  
ATOM   1123  CB  PRO A 143      10.389 -24.538 -13.429  1.00 93.87           C  
ATOM   1124  O   PRO A 143      13.157 -23.258 -14.242  1.00 93.87           O  
ATOM   1125  CG  PRO A 143       9.078 -24.485 -12.713  1.00 93.87           C  
ATOM   1126  CD  PRO A 143       8.729 -23.046 -12.463  1.00 93.87           C  
ATOM   1127  N   GLU A 144      11.599 -21.629 -14.515  1.00 93.33           N  
ATOM   1128  CA  GLU A 144      12.336 -20.982 -15.596  1.00 93.33           C  
ATOM   1129  C   GLU A 144      13.244 -19.878 -15.061  1.00 93.33           C  
ATOM   1130  CB  GLU A 144      11.371 -20.410 -16.638  1.00 93.33           C  
ATOM   1131  O   GLU A 144      14.051 -19.316 -15.804  1.00 93.33           O  
ATOM   1132  CG  GLU A 144      10.534 -21.466 -17.345  1.00 93.33           C  
ATOM   1133  CD  GLU A 144       9.306 -21.887 -16.553  1.00 93.33           C  
ATOM   1134  OE1 GLU A 144       8.548 -22.763 -17.028  1.00 93.33           O  
ATOM   1135  OE2 GLU A 144       9.100 -21.336 -15.448  1.00 93.33           O  
ATOM   1136  N   GLY A 145      13.167 -19.641 -13.805  1.00 95.55           N  
ATOM   1137  CA  GLY A 145      13.849 -18.528 -13.164  1.00 95.55           C  
ATOM   1138  C   GLY A 145      12.903 -17.581 -12.450  1.00 95.55           C  
ATOM   1139  O   GLY A 145      11.726 -17.895 -12.262  1.00 95.55           O  
ATOM   1140  N   ILE A 146      13.402 -16.439 -12.010  1.00 97.83           N  
ATOM   1141  CA  ILE A 146      12.615 -15.454 -11.276  1.00 97.83           C  
ATOM   1142  C   ILE A 146      11.961 -14.483 -12.256  1.00 97.83           C  
ATOM   1143  CB  ILE A 146      13.484 -14.683 -10.257  1.00 97.83           C  
ATOM   1144  O   ILE A 146      12.591 -14.047 -13.222  1.00 97.83           O  
ATOM   1145  CG1 ILE A 146      13.974 -15.625  -9.152  1.00 97.83           C  
ATOM   1146  CG2 ILE A 146      12.705 -13.504  -9.666  1.00 97.83           C  
ATOM   1147  CD1 ILE A 146      12.870 -16.129  -8.233  1.00 97.83           C  
ATOM   1148  N   TRP A 147      10.679 -14.267 -12.077  1.00 98.41           N  
ATOM   1149  CA  TRP A 147       9.998 -13.137 -12.699  1.00 98.41           C  
ATOM   1150  C   TRP A 147       9.545 -12.128 -11.649  1.00 98.41           C  
ATOM   1151  CB  TRP A 147       8.794 -13.617 -13.515  1.00 98.41           C  
ATOM   1152  O   TRP A 147       8.780 -12.466 -10.743  1.00 98.41           O  
ATOM   1153  CG  TRP A 147       7.996 -12.509 -14.133  1.00 98.41           C  
ATOM   1154  CD1 TRP A 147       8.466 -11.306 -14.583  1.00 98.41           C  
ATOM   1155  CD2 TRP A 147       6.584 -12.500 -14.365  1.00 98.41           C  
ATOM   1156  CE2 TRP A 147       6.266 -11.259 -14.960  1.00 98.41           C  
ATOM   1157  CE3 TRP A 147       5.556 -13.422 -14.129  1.00 98.41           C  
ATOM   1158  NE1 TRP A 147       7.431 -10.550 -15.081  1.00 98.41           N  
ATOM   1159  CH2 TRP A 147       3.974 -11.837 -15.079  1.00 98.41           C  
ATOM   1160  CZ2 TRP A 147       4.961 -10.917 -15.322  1.00 98.41           C  
ATOM   1161  CZ3 TRP A 147       4.258 -13.080 -14.489  1.00 98.41           C  
ATOM   1162  N   ASP A 148      10.086 -10.901 -11.809  1.00 98.58           N  
ATOM   1163  CA  ASP A 148       9.668  -9.804 -10.941  1.00 98.58           C  
ATOM   1164  C   ASP A 148       8.727  -8.851 -11.676  1.00 98.58           C  
ATOM   1165  CB  ASP A 148      10.886  -9.040 -10.417  1.00 98.58           C  
ATOM   1166  O   ASP A 148       9.034  -8.395 -12.779  1.00 98.58           O  
ATOM   1167  CG  ASP A 148      11.735  -9.862  -9.463  1.00 98.58           C  
ATOM   1168  OD1 ASP A 148      11.198 -10.775  -8.800  1.00 98.58           O  
ATOM   1169  OD2 ASP A 148      12.952  -9.592  -9.371  1.00 98.58           O  
ATOM   1170  N   LEU A 149       7.582  -8.616 -11.102  1.00 98.35           N  
ATOM   1171  CA  LEU A 149       6.670  -7.563 -11.535  1.00 98.35           C  
ATOM   1172  C   LEU A 149       6.624  -6.430 -10.515  1.00 98.35           C  
ATOM   1173  CB  LEU A 149       5.263  -8.128 -11.752  1.00 98.35           C  
ATOM   1174  O   LEU A 149       6.050  -6.585  -9.434  1.00 98.35           O  
ATOM   1175  CG  LEU A 149       4.212  -7.147 -12.274  1.00 98.35           C  
ATOM   1176  CD1 LEU A 149       4.628  -6.600 -13.635  1.00 98.35           C  
ATOM   1177  CD2 LEU A 149       2.847  -7.821 -12.357  1.00 98.35           C  
ATOM   1178  N   VAL A 150       7.270  -5.389 -10.892  1.00 97.18           N  
ATOM   1179  CA  VAL A 150       7.429  -4.253  -9.991  1.00 97.18           C  
ATOM   1180  C   VAL A 150       6.452  -3.145 -10.377  1.00 97.18           C  
ATOM   1181  CB  VAL A 150       8.877  -3.714 -10.006  1.00 97.18           C  
ATOM   1182  O   VAL A 150       6.440  -2.691 -11.524  1.00 97.18           O  
ATOM   1183  CG1 VAL A 150       9.048  -2.594  -8.981  1.00 97.18           C  
ATOM   1184  CG2 VAL A 150       9.869  -4.845  -9.737  1.00 97.18           C  
ATOM   1185  N   GLY A 151       5.629  -2.770  -9.385  1.00 96.54           N  
ATOM   1186  CA  GLY A 151       4.601  -1.797  -9.718  1.00 96.54           C  
ATOM   1187  C   GLY A 151       4.144  -0.979  -8.525  1.00 96.54           C  
ATOM   1188  O   GLY A 151       4.866  -0.862  -7.533  1.00 96.54           O  
ATOM   1189  N   ASN A 152       2.962  -0.270  -8.732  1.00 97.97           N  
ATOM   1190  CA  ASN A 152       2.317   0.577  -7.735  1.00 97.97           C  
ATOM   1191  C   ASN A 152       0.816   0.310  -7.660  1.00 97.97           C  
ATOM   1192  CB  ASN A 152       2.579   2.054  -8.035  1.00 97.97           C  
ATOM   1193  O   ASN A 152       0.256  -0.363  -8.527  1.00 97.97           O  
ATOM   1194  CG  ASN A 152       4.054   2.402  -8.010  1.00 97.97           C  
ATOM   1195  ND2 ASN A 152       4.366   3.676  -8.219  1.00 97.97           N  
ATOM   1196  OD1 ASN A 152       4.906   1.534  -7.807  1.00 97.97           O  
ATOM   1197  N   ASN A 153       0.276   0.828  -6.584  1.00 98.15           N  
ATOM   1198  CA  ASN A 153      -1.178   0.768  -6.482  1.00 98.15           C  
ATOM   1199  C   ASN A 153      -1.848   1.770  -7.419  1.00 98.15           C  
ATOM   1200  CB  ASN A 153      -1.626   1.010  -5.039  1.00 98.15           C  
ATOM   1201  O   ASN A 153      -3.065   1.732  -7.608  1.00 98.15           O  
ATOM   1202  CG  ASN A 153      -1.341   2.422  -4.568  1.00 98.15           C  
ATOM   1203  ND2 ASN A 153      -2.380   3.122  -4.127  1.00 98.15           N  
ATOM   1204  OD1 ASN A 153      -0.196   2.882  -4.601  1.00 98.15           O  
ATOM   1205  N   ILE A 154      -1.108   2.625  -8.063  1.00 97.68           N  
ATOM   1206  CA  ILE A 154      -1.561   3.616  -9.033  1.00 97.68           C  
ATOM   1207  C   ILE A 154      -1.055   3.244 -10.425  1.00 97.68           C  
ATOM   1208  CB  ILE A 154      -1.087   5.036  -8.652  1.00 97.68           C  
ATOM   1209  O   ILE A 154       0.116   2.898 -10.595  1.00 97.68           O  
ATOM   1210  CG1 ILE A 154      -1.704   5.465  -7.316  1.00 97.68           C  
ATOM   1211  CG2 ILE A 154      -1.431   6.036  -9.760  1.00 97.68           C  
ATOM   1212  CD1 ILE A 154      -1.189   6.801  -6.796  1.00 97.68           C  
ATOM   1213  N   PRO A 155      -1.876   3.377 -11.480  1.00 97.31           N  
ATOM   1214  CA  PRO A 155      -1.556   2.804 -12.790  1.00 97.31           C  
ATOM   1215  C   PRO A 155      -0.690   3.727 -13.643  1.00 97.31           C  
ATOM   1216  CB  PRO A 155      -2.931   2.599 -13.430  1.00 97.31           C  
ATOM   1217  O   PRO A 155      -0.331   3.376 -14.770  1.00 97.31           O  
ATOM   1218  CG  PRO A 155      -3.779   3.698 -12.876  1.00 97.31           C  
ATOM   1219  CD  PRO A 155      -3.379   3.934 -11.447  1.00 97.31           C  
ATOM   1220  N   VAL A 156      -0.340   4.940 -13.125  1.00 97.91           N  
ATOM   1221  CA  VAL A 156       0.493   5.864 -13.889  1.00 97.91           C  
ATOM   1222  C   VAL A 156       1.664   6.335 -13.030  1.00 97.91           C  
ATOM   1223  CB  VAL A 156      -0.320   7.077 -14.392  1.00 97.91           C  
ATOM   1224  O   VAL A 156       1.682   6.110 -11.817  1.00 97.91           O  
ATOM   1225  CG1 VAL A 156      -1.409   6.631 -15.366  1.00 97.91           C  
ATOM   1226  CG2 VAL A 156      -0.930   7.836 -13.215  1.00 97.91           C  
ATOM   1227  N   PHE A 157       2.652   7.004 -13.652  1.00 97.36           N  
ATOM   1228  CA  PHE A 157       3.848   7.478 -12.966  1.00 97.36           C  
ATOM   1229  C   PHE A 157       3.971   8.993 -13.078  1.00 97.36           C  
ATOM   1230  CB  PHE A 157       5.100   6.805 -13.538  1.00 97.36           C  
ATOM   1231  O   PHE A 157       3.284   9.619 -13.888  1.00 97.36           O  
ATOM   1232  CG  PHE A 157       6.206   6.627 -12.533  1.00 97.36           C  
ATOM   1233  CD1 PHE A 157       7.341   7.427 -12.579  1.00 97.36           C  
ATOM   1234  CD2 PHE A 157       6.110   5.658 -11.542  1.00 97.36           C  
ATOM   1235  CE1 PHE A 157       8.366   7.264 -11.650  1.00 97.36           C  
ATOM   1236  CE2 PHE A 157       7.131   5.490 -10.611  1.00 97.36           C  
ATOM   1237  CZ  PHE A 157       8.258   6.293 -10.667  1.00 97.36           C  
ATOM   1238  N   PHE A 158       4.832   9.646 -12.192  1.00 96.82           N  
ATOM   1239  CA  PHE A 158       4.979  11.095 -12.129  1.00 96.82           C  
ATOM   1240  C   PHE A 158       5.710  11.619 -13.359  1.00 96.82           C  
ATOM   1241  CB  PHE A 158       5.728  11.507 -10.858  1.00 96.82           C  
ATOM   1242  O   PHE A 158       5.463  12.742 -13.803  1.00 96.82           O  
ATOM   1243  CG  PHE A 158       4.887  11.449  -9.612  1.00 96.82           C  
ATOM   1244  CD1 PHE A 158       4.150  12.554  -9.202  1.00 96.82           C  
ATOM   1245  CD2 PHE A 158       4.832  10.289  -8.849  1.00 96.82           C  
ATOM   1246  CE1 PHE A 158       3.370  12.503  -8.049  1.00 96.82           C  
ATOM   1247  CE2 PHE A 158       4.056  10.231  -7.696  1.00 96.82           C  
ATOM   1248  CZ  PHE A 158       3.326  11.339  -7.297  1.00 96.82           C  
ATOM   1249  N   ILE A 159       6.574  10.769 -13.922  1.00 97.40           N  
ATOM   1250  CA  ILE A 159       7.452  11.229 -14.992  1.00 97.40           C  
ATOM   1251  C   ILE A 159       7.404  10.245 -16.159  1.00 97.40           C  
ATOM   1252  CB  ILE A 159       8.905  11.400 -14.495  1.00 97.40           C  
ATOM   1253  O   ILE A 159       7.065   9.074 -15.978  1.00 97.40           O  
ATOM   1254  CG1 ILE A 159       9.434  10.079 -13.925  1.00 97.40           C  
ATOM   1255  CG2 ILE A 159       8.992  12.519 -13.453  1.00 97.40           C  
ATOM   1256  CD1 ILE A 159      10.893  10.130 -13.494  1.00 97.40           C  
ATOM   1257  N   GLN A 160       7.734  10.678 -17.307  1.00 95.24           N  
ATOM   1258  CA  GLN A 160       7.737   9.865 -18.518  1.00 95.24           C  
ATOM   1259  C   GLN A 160       9.090   9.191 -18.725  1.00 95.24           C  
ATOM   1260  CB  GLN A 160       7.382  10.717 -19.738  1.00 95.24           C  
ATOM   1261  O   GLN A 160       9.163   8.092 -19.279  1.00 95.24           O  
ATOM   1262  CG  GLN A 160       5.972  11.290 -19.699  1.00 95.24           C  
ATOM   1263  CD  GLN A 160       5.738  12.346 -20.763  1.00 95.24           C  
ATOM   1264  NE2 GLN A 160       4.492  12.473 -21.208  1.00 95.24           N  
ATOM   1265  OE1 GLN A 160       6.669  13.042 -21.182  1.00 95.24           O  
ATOM   1266  N   ASP A 161      10.127   9.935 -18.309  1.00 95.74           N  
ATOM   1267  CA  ASP A 161      11.492   9.470 -18.532  1.00 95.74           C  
ATOM   1268  C   ASP A 161      12.237   9.298 -17.211  1.00 95.74           C  
ATOM   1269  CB  ASP A 161      12.248  10.442 -19.440  1.00 95.74           C  
ATOM   1270  O   ASP A 161      12.175  10.168 -16.339  1.00 95.74           O  
ATOM   1271  CG  ASP A 161      13.440   9.804 -20.132  1.00 95.74           C  
ATOM   1272  OD1 ASP A 161      14.259   9.147 -19.453  1.00 95.74           O  
ATOM   1273  OD2 ASP A 161      13.563   9.961 -21.366  1.00 95.74           O  
ATOM   1274  N   ALA A 162      13.055   8.273 -17.149  1.00 96.69           N  
ATOM   1275  CA  ALA A 162      13.706   7.873 -15.905  1.00 96.69           C  
ATOM   1276  C   ALA A 162      14.760   8.893 -15.484  1.00 96.69           C  
ATOM   1277  CB  ALA A 162      14.338   6.491 -16.055  1.00 96.69           C  
ATOM   1278  O   ALA A 162      15.115   8.978 -14.306  1.00 96.69           O  
ATOM   1279  N   ILE A 163      15.234   9.677 -16.390  1.00 96.48           N  
ATOM   1280  CA  ILE A 163      16.306  10.614 -16.071  1.00 96.48           C  
ATOM   1281  C   ILE A 163      15.810  11.637 -15.051  1.00 96.48           C  
ATOM   1282  CB  ILE A 163      16.827  11.329 -17.338  1.00 96.48           C  
ATOM   1283  O   ILE A 163      16.603  12.200 -14.293  1.00 96.48           O  
ATOM   1284  CG1 ILE A 163      18.106  12.113 -17.020  1.00 96.48           C  
ATOM   1285  CG2 ILE A 163      15.751  12.249 -17.920  1.00 96.48           C  
ATOM   1286  CD1 ILE A 163      18.839  12.625 -18.252  1.00 96.48           C  
ATOM   1287  N   LYS A 164      14.513  11.883 -14.950  1.00 97.01           N  
ATOM   1288  CA  LYS A 164      13.937  12.869 -14.041  1.00 97.01           C  
ATOM   1289  C   LYS A 164      13.657  12.258 -12.671  1.00 97.01           C  
ATOM   1290  CB  LYS A 164      12.650  13.452 -14.627  1.00 97.01           C  
ATOM   1291  O   LYS A 164      13.213  12.952 -11.755  1.00 97.01           O  
ATOM   1292  CG  LYS A 164      12.876  14.398 -15.798  1.00 97.01           C  
ATOM   1293  CD  LYS A 164      11.568  15.011 -16.281  1.00 97.01           C  
ATOM   1294  CE  LYS A 164      11.796  15.979 -17.435  1.00 97.01           C  
ATOM   1295  NZ  LYS A 164      10.507  16.483 -17.997  1.00 97.01           N  
ATOM   1296  N   PHE A 165      13.862  11.000 -12.505  1.00 96.80           N  
ATOM   1297  CA  PHE A 165      13.529  10.302 -11.268  1.00 96.80           C  
ATOM   1298  C   PHE A 165      14.247  10.933 -10.081  1.00 96.80           C  
ATOM   1299  CB  PHE A 165      13.891   8.818 -11.373  1.00 96.80           C  
ATOM   1300  O   PHE A 165      13.631  11.202  -9.048  1.00 96.80           O  
ATOM   1301  CG  PHE A 165      13.381   7.986 -10.227  1.00 96.80           C  
ATOM   1302  CD1 PHE A 165      14.223   7.626  -9.182  1.00 96.80           C  
ATOM   1303  CD2 PHE A 165      12.058   7.564 -10.195  1.00 96.80           C  
ATOM   1304  CE1 PHE A 165      13.754   6.857  -8.120  1.00 96.80           C  
ATOM   1305  CE2 PHE A 165      11.582   6.795  -9.137  1.00 96.80           C  
ATOM   1306  CZ  PHE A 165      12.432   6.442  -8.101  1.00 96.80           C  
ATOM   1307  N   PRO A 166      15.579  11.225 -10.198  1.00 96.93           N  
ATOM   1308  CA  PRO A 166      16.217  11.853  -9.039  1.00 96.93           C  
ATOM   1309  C   PRO A 166      15.561  13.175  -8.648  1.00 96.93           C  
ATOM   1310  CB  PRO A 166      17.657  12.075  -9.507  1.00 96.93           C  
ATOM   1311  O   PRO A 166      15.396  13.459  -7.459  1.00 96.93           O  
ATOM   1312  CG  PRO A 166      17.874  11.052 -10.575  1.00 96.93           C  
ATOM   1313  CD  PRO A 166      16.583  10.855 -11.316  1.00 96.93           C  
ATOM   1314  N   ASP A 167      15.129  13.925  -9.627  1.00 97.88           N  
ATOM   1315  CA  ASP A 167      14.549  15.240  -9.370  1.00 97.88           C  
ATOM   1316  C   ASP A 167      13.198  15.116  -8.669  1.00 97.88           C  
ATOM   1317  CB  ASP A 167      14.393  16.022 -10.676  1.00 97.88           C  
ATOM   1318  O   ASP A 167      12.927  15.831  -7.702  1.00 97.88           O  
ATOM   1319  CG  ASP A 167      15.720  16.312 -11.355  1.00 97.88           C  
ATOM   1320  OD1 ASP A 167      16.748  16.439 -10.656  1.00 97.88           O  
ATOM   1321  OD2 ASP A 167      15.737  16.418 -12.600  1.00 97.88           O  
ATOM   1322  N   VAL A 168      12.357  14.189  -9.137  1.00 97.29           N  
ATOM   1323  CA  VAL A 168      11.034  14.088  -8.531  1.00 97.29           C  
ATOM   1324  C   VAL A 168      11.159  13.571  -7.099  1.00 97.29           C  
ATOM   1325  CB  VAL A 168      10.102  13.167  -9.350  1.00 97.29           C  
ATOM   1326  O   VAL A 168      10.429  14.011  -6.208  1.00 97.29           O  
ATOM   1327  CG1 VAL A 168      10.623  11.731  -9.347  1.00 97.29           C  
ATOM   1328  CG2 VAL A 168       8.678  13.224  -8.801  1.00 97.29           C  
ATOM   1329  N   ILE A 169      12.089  12.627  -6.875  1.00 96.74           N  
ATOM   1330  CA  ILE A 169      12.272  12.104  -5.526  1.00 96.74           C  
ATOM   1331  C   ILE A 169      12.842  13.194  -4.622  1.00 96.74           C  
ATOM   1332  CB  ILE A 169      13.196  10.865  -5.521  1.00 96.74           C  
ATOM   1333  O   ILE A 169      12.370  13.388  -3.499  1.00 96.74           O  
ATOM   1334  CG1 ILE A 169      12.548   9.712  -6.295  1.00 96.74           C  
ATOM   1335  CG2 ILE A 169      13.527  10.445  -4.086  1.00 96.74           C  
ATOM   1336  CD1 ILE A 169      11.139   9.370  -5.830  1.00 96.74           C  
ATOM   1337  N   HIS A 170      13.787  13.971  -5.054  1.00 96.93           N  
ATOM   1338  CA  HIS A 170      14.322  15.074  -4.263  1.00 96.93           C  
ATOM   1339  C   HIS A 170      13.234  16.087  -3.923  1.00 96.93           C  
ATOM   1340  CB  HIS A 170      15.466  15.762  -5.009  1.00 96.93           C  
ATOM   1341  O   HIS A 170      13.176  16.588  -2.798  1.00 96.93           O  
ATOM   1342  CG  HIS A 170      16.731  14.965  -5.034  1.00 96.93           C  
ATOM   1343  CD2 HIS A 170      17.124  13.897  -4.300  1.00 96.93           C  
ATOM   1344  ND1 HIS A 170      17.770  15.244  -5.896  1.00 96.93           N  
ATOM   1345  CE1 HIS A 170      18.749  14.379  -5.691  1.00 96.93           C  
ATOM   1346  NE2 HIS A 170      18.383  13.551  -4.728  1.00 96.93           N  
ATOM   1347  N   ALA A 171      12.382  16.329  -4.916  1.00 97.31           N  
ATOM   1348  CA  ALA A 171      11.315  17.306  -4.715  1.00 97.31           C  
ATOM   1349  C   ALA A 171      10.314  16.817  -3.672  1.00 97.31           C  
ATOM   1350  CB  ALA A 171      10.604  17.596  -6.035  1.00 97.31           C  
ATOM   1351  O   ALA A 171       9.738  17.618  -2.932  1.00 97.31           O  
ATOM   1352  N   GLY A 172      10.007  15.530  -3.604  1.00 96.17           N  
ATOM   1353  CA  GLY A 172       9.006  14.958  -2.719  1.00 96.17           C  
ATOM   1354  C   GLY A 172       9.522  14.712  -1.314  1.00 96.17           C  
ATOM   1355  O   GLY A 172       8.745  14.690  -0.356  1.00 96.17           O  
ATOM   1356  N   LYS A 173      10.863  14.536  -1.154  1.00 95.67           N  
ATOM   1357  CA  LYS A 173      11.462  14.280   0.153  1.00 95.67           C  
ATOM   1358  C   LYS A 173      11.579  15.566   0.966  1.00 95.67           C  
ATOM   1359  CB  LYS A 173      12.839  13.633  -0.005  1.00 95.67           C  
ATOM   1360  O   LYS A 173      11.304  16.655   0.457  1.00 95.67           O  
ATOM   1361  CG  LYS A 173      12.795  12.203  -0.525  1.00 95.67           C  
ATOM   1362  CD  LYS A 173      12.553  11.206   0.601  1.00 95.67           C  
ATOM   1363  CE  LYS A 173      12.633   9.769   0.104  1.00 95.67           C  
ATOM   1364  NZ  LYS A 173      12.401   8.788   1.205  1.00 95.67           N  
ATOM   1365  N   PRO A 174      11.911  15.400   2.328  1.00 95.60           N  
ATOM   1366  CA  PRO A 174      12.037  16.587   3.176  1.00 95.60           C  
ATOM   1367  C   PRO A 174      12.990  17.629   2.595  1.00 95.60           C  
ATOM   1368  CB  PRO A 174      12.579  16.024   4.492  1.00 95.60           C  
ATOM   1369  O   PRO A 174      13.986  17.273   1.959  1.00 95.60           O  
ATOM   1370  CG  PRO A 174      12.106  14.607   4.525  1.00 95.60           C  
ATOM   1371  CD  PRO A 174      12.192  14.043   3.136  1.00 95.60           C  
ATOM   1372  N   GLU A 175      12.639  18.864   2.805  1.00 94.98           N  
ATOM   1373  CA  GLU A 175      13.490  19.956   2.342  1.00 94.98           C  
ATOM   1374  C   GLU A 175      14.868  19.898   2.996  1.00 94.98           C  
ATOM   1375  CB  GLU A 175      12.831  21.308   2.623  1.00 94.98           C  
ATOM   1376  O   GLU A 175      14.984  19.582   4.182  1.00 94.98           O  
ATOM   1377  CG  GLU A 175      11.595  21.577   1.777  1.00 94.98           C  
ATOM   1378  CD  GLU A 175      10.919  22.899   2.106  1.00 94.98           C  
ATOM   1379  OE1 GLU A 175      10.811  23.766   1.209  1.00 94.98           O  
ATOM   1380  OE2 GLU A 175      10.494  23.070   3.271  1.00 94.98           O  
ATOM   1381  N   PRO A 176      15.887  20.161   2.212  1.00 94.98           N  
ATOM   1382  CA  PRO A 176      17.259  19.912   2.663  1.00 94.98           C  
ATOM   1383  C   PRO A 176      17.670  20.813   3.825  1.00 94.98           C  
ATOM   1384  CB  PRO A 176      18.098  20.210   1.417  1.00 94.98           C  
ATOM   1385  O   PRO A 176      18.504  20.424   4.647  1.00 94.98           O  
ATOM   1386  CG  PRO A 176      17.209  21.039   0.547  1.00 94.98           C  
ATOM   1387  CD  PRO A 176      15.787  20.618   0.779  1.00 94.98           C  
ATOM   1388  N   HIS A 177      17.057  22.004   3.966  1.00 94.81           N  
ATOM   1389  CA  HIS A 177      17.524  22.933   4.989  1.00 94.81           C  
ATOM   1390  C   HIS A 177      17.011  22.537   6.369  1.00 94.81           C  
ATOM   1391  CB  HIS A 177      17.087  24.361   4.655  1.00 94.81           C  
ATOM   1392  O   HIS A 177      17.657  22.818   7.381  1.00 94.81           O  
ATOM   1393  CG  HIS A 177      15.611  24.576   4.759  1.00 94.81           C  
ATOM   1394  CD2 HIS A 177      14.871  25.230   5.685  1.00 94.81           C  
ATOM   1395  ND1 HIS A 177      14.720  24.082   3.831  1.00 94.81           N  
ATOM   1396  CE1 HIS A 177      13.492  24.425   4.182  1.00 94.81           C  
ATOM   1397  NE2 HIS A 177      13.556  25.123   5.303  1.00 94.81           N  
ATOM   1398  N   ASN A 178      15.825  21.688   6.330  1.00 94.22           N  
ATOM   1399  CA  ASN A 178      15.283  21.455   7.664  1.00 94.22           C  
ATOM   1400  C   ASN A 178      14.819  20.012   7.837  1.00 94.22           C  
ATOM   1401  CB  ASN A 178      14.131  22.421   7.952  1.00 94.22           C  
ATOM   1402  O   ASN A 178      14.379  19.622   8.920  1.00 94.22           O  
ATOM   1403  CG  ASN A 178      12.971  22.249   6.991  1.00 94.22           C  
ATOM   1404  ND2 ASN A 178      11.980  23.126   7.096  1.00 94.22           N  
ATOM   1405  OD1 ASN A 178      12.965  21.335   6.163  1.00 94.22           O  
ATOM   1406  N   GLU A 179      14.899  19.253   6.679  1.00 93.42           N  
ATOM   1407  CA  GLU A 179      14.575  17.830   6.662  1.00 93.42           C  
ATOM   1408  C   GLU A 179      13.130  17.588   7.089  1.00 93.42           C  
ATOM   1409  CB  GLU A 179      15.529  17.050   7.571  1.00 93.42           C  
ATOM   1410  O   GLU A 179      12.840  16.623   7.799  1.00 93.42           O  
ATOM   1411  CG  GLU A 179      16.915  16.845   6.976  1.00 93.42           C  
ATOM   1412  CD  GLU A 179      17.699  15.731   7.651  1.00 93.42           C  
ATOM   1413  OE1 GLU A 179      18.807  15.394   7.175  1.00 93.42           O  
ATOM   1414  OE2 GLU A 179      17.201  15.190   8.663  1.00 93.42           O  
ATOM   1415  N   VAL A 180      12.173  18.442   6.749  1.00 93.61           N  
ATOM   1416  CA  VAL A 180      10.735  18.310   6.960  1.00 93.61           C  
ATOM   1417  C   VAL A 180       9.985  18.787   5.719  1.00 93.61           C  
ATOM   1418  CB  VAL A 180      10.269  19.102   8.202  1.00 93.61           C  
ATOM   1419  O   VAL A 180      10.502  19.598   4.947  1.00 93.61           O  
ATOM   1420  CG1 VAL A 180      10.994  18.616   9.456  1.00 93.61           C  
ATOM   1421  CG2 VAL A 180      10.495  20.598   7.996  1.00 93.61           C  
ATOM   1422  N   PRO A 181       8.884  18.197   5.491  1.00 93.79           N  
ATOM   1423  CA  PRO A 181       8.222  17.169   6.297  1.00 93.79           C  
ATOM   1424  C   PRO A 181       8.612  15.752   5.882  1.00 93.79           C  
ATOM   1425  CB  PRO A 181       6.735  17.423   6.042  1.00 93.79           C  
ATOM   1426  O   PRO A 181       9.075  15.540   4.758  1.00 93.79           O  
ATOM   1427  CG  PRO A 181       6.669  17.927   4.636  1.00 93.79           C  
ATOM   1428  CD  PRO A 181       7.886  18.768   4.373  1.00 93.79           C  
ATOM   1429  N   GLN A 182       8.506  14.717   6.902  1.00 92.31           N  
ATOM   1430  CA  GLN A 182       8.737  13.299   6.648  1.00 92.31           C  
ATOM   1431  C   GLN A 182       7.493  12.635   6.065  1.00 92.31           C  
ATOM   1432  CB  GLN A 182       9.159  12.585   7.933  1.00 92.31           C  
ATOM   1433  O   GLN A 182       6.416  12.689   6.662  1.00 92.31           O  
ATOM   1434  CG  GLN A 182       9.302  11.077   7.780  1.00 92.31           C  
ATOM   1435  CD  GLN A 182      10.277  10.687   6.685  1.00 92.31           C  
ATOM   1436  NE2 GLN A 182      11.432  10.162   7.078  1.00 92.31           N  
ATOM   1437  OE1 GLN A 182       9.994  10.856   5.495  1.00 92.31           O  
ATOM   1438  N   ALA A 183       7.716  11.998   4.841  1.00 91.93           N  
ATOM   1439  CA  ALA A 183       6.710  11.168   4.184  1.00 91.93           C  
ATOM   1440  C   ALA A 183       5.512  12.004   3.744  1.00 91.93           C  
ATOM   1441  CB  ALA A 183       6.259  10.043   5.112  1.00 91.93           C  
ATOM   1442  O   ALA A 183       4.381  11.512   3.714  1.00 91.93           O  
ATOM   1443  N   GLN A 184       5.723  13.336   3.540  1.00 92.63           N  
ATOM   1444  CA  GLN A 184       4.653  14.220   3.090  1.00 92.63           C  
ATOM   1445  C   GLN A 184       5.142  15.161   1.992  1.00 92.63           C  
ATOM   1446  CB  GLN A 184       4.093  15.026   4.262  1.00 92.63           C  
ATOM   1447  O   GLN A 184       6.316  15.536   1.967  1.00 92.63           O  
ATOM   1448  CG  GLN A 184       3.441  14.172   5.341  1.00 92.63           C  
ATOM   1449  CD  GLN A 184       2.937  14.991   6.514  1.00 92.63           C  
ATOM   1450  NE2 GLN A 184       2.645  14.321   7.624  1.00 92.63           N  
ATOM   1451  OE1 GLN A 184       2.812  16.216   6.425  1.00 92.63           O  
ATOM   1452  N   SER A 185       4.172  15.543   1.094  1.00 95.15           N  
ATOM   1453  CA  SER A 185       4.498  16.387  -0.051  1.00 95.15           C  
ATOM   1454  C   SER A 185       3.964  17.804   0.137  1.00 95.15           C  
ATOM   1455  CB  SER A 185       3.931  15.787  -1.338  1.00 95.15           C  
ATOM   1456  O   SER A 185       3.992  18.612  -0.794  1.00 95.15           O  
ATOM   1457  OG  SER A 185       2.534  15.577  -1.223  1.00 95.15           O  
ATOM   1458  N   ALA A 186       3.492  18.137   1.354  1.00 95.82           N  
ATOM   1459  CA  ALA A 186       2.868  19.428   1.630  1.00 95.82           C  
ATOM   1460  C   ALA A 186       3.920  20.503   1.887  1.00 95.82           C  
ATOM   1461  CB  ALA A 186       1.923  19.317   2.825  1.00 95.82           C  
ATOM   1462  O   ALA A 186       4.065  20.982   3.014  1.00 95.82           O  
ATOM   1463  N   HIS A 187       4.729  20.762   0.926  1.00 96.90           N  
ATOM   1464  CA  HIS A 187       5.715  21.837   0.944  1.00 96.90           C  
ATOM   1465  C   HIS A 187       5.996  22.351  -0.464  1.00 96.90           C  
ATOM   1466  CB  HIS A 187       7.013  21.362   1.600  1.00 96.90           C  
ATOM   1467  O   HIS A 187       5.540  21.762  -1.447  1.00 96.90           O  
ATOM   1468  CG  HIS A 187       7.633  20.184   0.918  1.00 96.90           C  
ATOM   1469  CD2 HIS A 187       7.671  18.876   1.264  1.00 96.90           C  
ATOM   1470  ND1 HIS A 187       8.320  20.290  -0.272  1.00 96.90           N  
ATOM   1471  CE1 HIS A 187       8.754  19.093  -0.630  1.00 96.90           C  
ATOM   1472  NE2 HIS A 187       8.373  18.217   0.285  1.00 96.90           N  
ATOM   1473  N   ASN A 188       6.707  23.504  -0.609  1.00 97.22           N  
ATOM   1474  CA  ASN A 188       6.888  24.263  -1.841  1.00 97.22           C  
ATOM   1475  C   ASN A 188       7.596  23.435  -2.910  1.00 97.22           C  
ATOM   1476  CB  ASN A 188       7.665  25.553  -1.568  1.00 97.22           C  
ATOM   1477  O   ASN A 188       7.201  23.452  -4.077  1.00 97.22           O  
ATOM   1478  CG  ASN A 188       6.859  26.563  -0.774  1.00 97.22           C  
ATOM   1479  ND2 ASN A 188       7.545  27.382   0.013  1.00 97.22           N  
ATOM   1480  OD1 ASN A 188       5.629  26.605  -0.868  1.00 97.22           O  
ATOM   1481  N   ASN A 189       8.646  22.629  -2.630  1.00 97.47           N  
ATOM   1482  CA  ASN A 189       9.492  21.958  -3.611  1.00 97.47           C  
ATOM   1483  C   ASN A 189       8.697  20.957  -4.445  1.00 97.47           C  
ATOM   1484  CB  ASN A 189      10.665  21.259  -2.920  1.00 97.47           C  
ATOM   1485  O   ASN A 189       8.846  20.904  -5.667  1.00 97.47           O  
ATOM   1486  CG  ASN A 189      11.706  22.235  -2.408  1.00 97.47           C  
ATOM   1487  ND2 ASN A 189      12.740  21.713  -1.759  1.00 97.47           N  
ATOM   1488  OD1 ASN A 189      11.582  23.449  -2.593  1.00 97.47           O  
ATOM   1489  N   PHE A 190       7.843  20.175  -3.709  1.00 97.78           N  
ATOM   1490  CA  PHE A 190       7.081  19.158  -4.424  1.00 97.78           C  
ATOM   1491  C   PHE A 190       6.152  19.797  -5.449  1.00 97.78           C  
ATOM   1492  CB  PHE A 190       6.271  18.303  -3.443  1.00 97.78           C  
ATOM   1493  O   PHE A 190       6.149  19.408  -6.619  1.00 97.78           O  
ATOM   1494  CG  PHE A 190       5.452  17.229  -4.107  1.00 97.78           C  
ATOM   1495  CD1 PHE A 190       4.074  17.357  -4.220  1.00 97.78           C  
ATOM   1496  CD2 PHE A 190       6.062  16.091  -4.617  1.00 97.78           C  
ATOM   1497  CE1 PHE A 190       3.313  16.365  -4.834  1.00 97.78           C  
ATOM   1498  CE2 PHE A 190       5.309  15.094  -5.232  1.00 97.78           C  
ATOM   1499  CZ  PHE A 190       3.934  15.233  -5.338  1.00 97.78           C  
ATOM   1500  N   TRP A 191       5.486  20.843  -5.016  1.00 98.14           N  
ATOM   1501  CA  TRP A 191       4.445  21.403  -5.872  1.00 98.14           C  
ATOM   1502  C   TRP A 191       5.045  22.335  -6.920  1.00 98.14           C  
ATOM   1503  CB  TRP A 191       3.408  22.157  -5.035  1.00 98.14           C  
ATOM   1504  O   TRP A 191       4.479  22.509  -8.001  1.00 98.14           O  
ATOM   1505  CG  TRP A 191       2.503  21.265  -4.239  1.00 98.14           C  
ATOM   1506  CD1 TRP A 191       2.577  21.001  -2.899  1.00 98.14           C  
ATOM   1507  CD2 TRP A 191       1.390  20.516  -4.735  1.00 98.14           C  
ATOM   1508  CE2 TRP A 191       0.834  19.819  -3.640  1.00 98.14           C  
ATOM   1509  CE3 TRP A 191       0.808  20.366  -6.001  1.00 98.14           C  
ATOM   1510  NE1 TRP A 191       1.575  20.131  -2.533  1.00 98.14           N  
ATOM   1511  CH2 TRP A 191      -0.828  18.855  -5.023  1.00 98.14           C  
ATOM   1512  CZ2 TRP A 191      -0.279  18.984  -3.773  1.00 98.14           C  
ATOM   1513  CZ3 TRP A 191      -0.298  19.535  -6.132  1.00 98.14           C  
ATOM   1514  N   ASP A 192       6.146  22.865  -6.653  1.00 97.94           N  
ATOM   1515  CA  ASP A 192       6.891  23.579  -7.685  1.00 97.94           C  
ATOM   1516  C   ASP A 192       7.290  22.641  -8.822  1.00 97.94           C  
ATOM   1517  CB  ASP A 192       8.135  24.240  -7.088  1.00 97.94           C  
ATOM   1518  O   ASP A 192       7.107  22.967  -9.996  1.00 97.94           O  
ATOM   1519  CG  ASP A 192       8.827  25.185  -8.055  1.00 97.94           C  
ATOM   1520  OD1 ASP A 192       8.140  25.999  -8.709  1.00 97.94           O  
ATOM   1521  OD2 ASP A 192      10.070  25.113  -8.167  1.00 97.94           O  
ATOM   1522  N   PHE A 193       7.820  21.471  -8.472  1.00 98.23           N  
ATOM   1523  CA  PHE A 193       8.179  20.461  -9.461  1.00 98.23           C  
ATOM   1524  C   PHE A 193       6.963  20.051 -10.282  1.00 98.23           C  
ATOM   1525  CB  PHE A 193       8.790  19.232  -8.779  1.00 98.23           C  
ATOM   1526  O   PHE A 193       7.036  19.967 -11.510  1.00 98.23           O  
ATOM   1527  CG  PHE A 193       9.187  18.141  -9.736  1.00 98.23           C  
ATOM   1528  CD1 PHE A 193       8.270  17.174 -10.128  1.00 98.23           C  
ATOM   1529  CD2 PHE A 193      10.478  18.084 -10.245  1.00 98.23           C  
ATOM   1530  CE1 PHE A 193       8.635  16.163 -11.014  1.00 98.23           C  
ATOM   1531  CE2 PHE A 193      10.850  17.076 -11.131  1.00 98.23           C  
ATOM   1532  CZ  PHE A 193       9.927  16.116 -11.513  1.00 98.23           C  
ATOM   1533  N   MET A 194       5.826  19.830  -9.578  1.00 98.01           N  
ATOM   1534  CA  MET A 194       4.622  19.369 -10.262  1.00 98.01           C  
ATOM   1535  C   MET A 194       4.187  20.367 -11.330  1.00 98.01           C  
ATOM   1536  CB  MET A 194       3.486  19.147  -9.261  1.00 98.01           C  
ATOM   1537  O   MET A 194       3.719  19.973 -12.400  1.00 98.01           O  
ATOM   1538  CG  MET A 194       3.762  18.039  -8.258  1.00 98.01           C  
ATOM   1539  SD  MET A 194       4.151  16.438  -9.067  1.00 98.01           S  
ATOM   1540  CE  MET A 194       5.649  15.974  -8.155  1.00 98.01           C  
ATOM   1541  N   PHE A 195       4.372  21.624 -11.083  1.00 96.71           N  
ATOM   1542  CA  PHE A 195       3.982  22.642 -12.050  1.00 96.71           C  
ATOM   1543  C   PHE A 195       5.000  22.735 -13.180  1.00 96.71           C  
ATOM   1544  CB  PHE A 195       3.831  24.005 -11.367  1.00 96.71           C  
ATOM   1545  O   PHE A 195       4.629  22.814 -14.353  1.00 96.71           O  
ATOM   1546  CG  PHE A 195       3.448  25.116 -12.306  1.00 96.71           C  
ATOM   1547  CD1 PHE A 195       4.412  25.981 -12.811  1.00 96.71           C  
ATOM   1548  CD2 PHE A 195       2.124  25.297 -12.685  1.00 96.71           C  
ATOM   1549  CE1 PHE A 195       4.061  27.011 -13.681  1.00 96.71           C  
ATOM   1550  CE2 PHE A 195       1.766  26.323 -13.554  1.00 96.71           C  
ATOM   1551  CZ  PHE A 195       2.735  27.180 -14.050  1.00 96.71           C  
ATOM   1552  N   MET A 196       6.322  22.668 -12.887  1.00 97.00           N  
ATOM   1553  CA  MET A 196       7.376  22.885 -13.874  1.00 97.00           C  
ATOM   1554  C   MET A 196       7.502  21.686 -14.808  1.00 97.00           C  
ATOM   1555  CB  MET A 196       8.714  23.153 -13.183  1.00 97.00           C  
ATOM   1556  O   MET A 196       8.031  21.808 -15.914  1.00 97.00           O  
ATOM   1557  CG  MET A 196       8.738  24.436 -12.369  1.00 97.00           C  
ATOM   1558  SD  MET A 196       8.506  25.931 -13.408  1.00 97.00           S  
ATOM   1559  CE  MET A 196      10.106  25.977 -14.263  1.00 97.00           C  
ATOM   1560  N   HIS A 197       6.859  20.636 -14.376  1.00 96.89           N  
ATOM   1561  CA  HIS A 197       6.850  19.414 -15.172  1.00 96.89           C  
ATOM   1562  C   HIS A 197       5.424  18.950 -15.453  1.00 96.89           C  
ATOM   1563  CB  HIS A 197       7.632  18.307 -14.464  1.00 96.89           C  
ATOM   1564  O   HIS A 197       4.880  18.123 -14.718  1.00 96.89           O  
ATOM   1565  CG  HIS A 197       9.083  18.621 -14.279  1.00 96.89           C  
ATOM   1566  CD2 HIS A 197      10.176  18.212 -14.965  1.00 96.89           C  
ATOM   1567  ND1 HIS A 197       9.542  19.452 -13.280  1.00 96.89           N  
ATOM   1568  CE1 HIS A 197      10.859  19.541 -13.361  1.00 96.89           C  
ATOM   1569  NE2 HIS A 197      11.268  18.798 -14.375  1.00 96.89           N  
ATOM   1570  N   PRO A 198       4.863  19.442 -16.552  1.00 94.86           N  
ATOM   1571  CA  PRO A 198       3.440  19.221 -16.821  1.00 94.86           C  
ATOM   1572  C   PRO A 198       3.090  17.741 -16.963  1.00 94.86           C  
ATOM   1573  CB  PRO A 198       3.212  19.965 -18.140  1.00 94.86           C  
ATOM   1574  O   PRO A 198       1.930  17.358 -16.786  1.00 94.86           O  
ATOM   1575  CG  PRO A 198       4.303  20.985 -18.197  1.00 94.86           C  
ATOM   1576  CD  PRO A 198       5.486  20.462 -17.434  1.00 94.86           C  
ATOM   1577  N   GLU A 199       4.014  16.874 -17.307  1.00 95.99           N  
ATOM   1578  CA  GLU A 199       3.730  15.447 -17.425  1.00 95.99           C  
ATOM   1579  C   GLU A 199       3.261  14.865 -16.095  1.00 95.99           C  
ATOM   1580  CB  GLU A 199       4.965  14.691 -17.923  1.00 95.99           C  
ATOM   1581  O   GLU A 199       2.683  13.777 -16.056  1.00 95.99           O  
ATOM   1582  CG  GLU A 199       6.149  14.752 -16.969  1.00 95.99           C  
ATOM   1583  CD  GLU A 199       7.108  15.891 -17.275  1.00 95.99           C  
ATOM   1584  OE1 GLU A 199       8.325  15.747 -17.016  1.00 95.99           O  
ATOM   1585  OE2 GLU A 199       6.640  16.937 -17.777  1.00 95.99           O  
ATOM   1586  N   ALA A 200       3.433  15.533 -14.976  1.00 97.74           N  
ATOM   1587  CA  ALA A 200       3.088  15.055 -13.640  1.00 97.74           C  
ATOM   1588  C   ALA A 200       1.628  15.351 -13.311  1.00 97.74           C  
ATOM   1589  CB  ALA A 200       4.005  15.688 -12.596  1.00 97.74           C  
ATOM   1590  O   ALA A 200       1.117  14.914 -12.277  1.00 97.74           O  
ATOM   1591  N   THR A 201       0.964  16.064 -14.123  1.00 97.51           N  
ATOM   1592  CA  THR A 201      -0.374  16.581 -13.856  1.00 97.51           C  
ATOM   1593  C   THR A 201      -1.349  15.440 -13.581  1.00 97.51           C  
ATOM   1594  CB  THR A 201      -0.890  17.428 -15.033  1.00 97.51           C  
ATOM   1595  O   THR A 201      -2.112  15.488 -12.614  1.00 97.51           O  
ATOM   1596  CG2 THR A 201      -2.306  17.930 -14.771  1.00 97.51           C  
ATOM   1597  OG1 THR A 201      -0.023  18.554 -15.220  1.00 97.51           O  
ATOM   1598  N   HIS A 202      -1.302  14.457 -14.369  1.00 98.01           N  
ATOM   1599  CA  HIS A 202      -2.182  13.306 -14.203  1.00 98.01           C  
ATOM   1600  C   HIS A 202      -1.896  12.578 -12.893  1.00 98.01           C  
ATOM   1601  CB  HIS A 202      -2.033  12.342 -15.382  1.00 98.01           C  
ATOM   1602  O   HIS A 202      -2.815  12.297 -12.121  1.00 98.01           O  
ATOM   1603  CG  HIS A 202      -3.021  11.220 -15.368  1.00 98.01           C  
ATOM   1604  CD2 HIS A 202      -4.199  11.080 -14.716  1.00 98.01           C  
ATOM   1605  ND1 HIS A 202      -2.841  10.061 -16.092  1.00 98.01           N  
ATOM   1606  CE1 HIS A 202      -3.869   9.255 -15.884  1.00 98.01           C  
ATOM   1607  NE2 HIS A 202      -4.707   9.850 -15.053  1.00 98.01           N  
ATOM   1608  N   MET A 203      -0.707  12.358 -12.623  1.00 97.96           N  
ATOM   1609  CA  MET A 203      -0.299  11.546 -11.480  1.00 97.96           C  
ATOM   1610  C   MET A 203      -0.580  12.272 -10.169  1.00 97.96           C  
ATOM   1611  CB  MET A 203       1.186  11.191 -11.574  1.00 97.96           C  
ATOM   1612  O   MET A 203      -0.995  11.653  -9.187  1.00 97.96           O  
ATOM   1613  CG  MET A 203       1.704  10.402 -10.383  1.00 97.96           C  
ATOM   1614  SD  MET A 203       0.883   8.770 -10.210  1.00 97.96           S  
ATOM   1615  CE  MET A 203       1.407   8.324  -8.531  1.00 97.96           C  
ATOM   1616  N   PHE A 204      -0.386  13.662 -10.083  1.00 97.65           N  
ATOM   1617  CA  PHE A 204      -0.618  14.245  -8.767  1.00 97.65           C  
ATOM   1618  C   PHE A 204      -2.108  14.296  -8.452  1.00 97.65           C  
ATOM   1619  CB  PHE A 204      -0.017  15.652  -8.689  1.00 97.65           C  
ATOM   1620  O   PHE A 204      -2.499  14.385  -7.286  1.00 97.65           O  
ATOM   1621  CG  PHE A 204      -0.752  16.673  -9.515  1.00 97.65           C  
ATOM   1622  CD1 PHE A 204      -0.153  17.247 -10.629  1.00 97.65           C  
ATOM   1623  CD2 PHE A 204      -2.042  17.059  -9.176  1.00 97.65           C  
ATOM   1624  CE1 PHE A 204      -0.831  18.193 -11.396  1.00 97.65           C  
ATOM   1625  CE2 PHE A 204      -2.726  18.004  -9.937  1.00 97.65           C  
ATOM   1626  CZ  PHE A 204      -2.118  18.570 -11.046  1.00 97.65           C  
ATOM   1627  N   MET A 205      -2.997  14.191  -9.517  1.00 98.53           N  
ATOM   1628  CA  MET A 205      -4.422  14.006  -9.255  1.00 98.53           C  
ATOM   1629  C   MET A 205      -4.682  12.662  -8.584  1.00 98.53           C  
ATOM   1630  CB  MET A 205      -5.225  14.106 -10.554  1.00 98.53           C  
ATOM   1631  O   MET A 205      -5.460  12.579  -7.632  1.00 98.53           O  
ATOM   1632  CG  MET A 205      -5.120  15.460 -11.236  1.00 98.53           C  
ATOM   1633  SD  MET A 205      -5.726  16.830 -10.177  1.00 98.53           S  
ATOM   1634  CE  MET A 205      -7.507  16.486 -10.195  1.00 98.53           C  
ATOM   1635  N   TRP A 206      -3.990  11.624  -9.025  1.00 98.39           N  
ATOM   1636  CA  TRP A 206      -4.097  10.313  -8.394  1.00 98.39           C  
ATOM   1637  C   TRP A 206      -3.566  10.351  -6.965  1.00 98.39           C  
ATOM   1638  CB  TRP A 206      -3.337   9.261  -9.207  1.00 98.39           C  
ATOM   1639  O   TRP A 206      -4.203   9.831  -6.045  1.00 98.39           O  
ATOM   1640  CG  TRP A 206      -4.112   8.708 -10.364  1.00 98.39           C  
ATOM   1641  CD1 TRP A 206      -4.066   9.130 -11.664  1.00 98.39           C  
ATOM   1642  CD2 TRP A 206      -5.056   7.633 -10.325  1.00 98.39           C  
ATOM   1643  CE2 TRP A 206      -5.542   7.456 -11.639  1.00 98.39           C  
ATOM   1644  CE3 TRP A 206      -5.536   6.801  -9.305  1.00 98.39           C  
ATOM   1645  NE1 TRP A 206      -4.923   8.381 -12.436  1.00 98.39           N  
ATOM   1646  CH2 TRP A 206      -6.941   5.678 -10.944  1.00 98.39           C  
ATOM   1647  CZ2 TRP A 206      -6.488   6.478 -11.960  1.00 98.39           C  
ATOM   1648  CZ3 TRP A 206      -6.477   5.829  -9.626  1.00 98.39           C  
ATOM   1649  N   ALA A 207      -2.407  10.993  -6.797  1.00 97.78           N  
ATOM   1650  CA  ALA A 207      -1.762  11.046  -5.488  1.00 97.78           C  
ATOM   1651  C   ALA A 207      -2.647  11.758  -4.469  1.00 97.78           C  
ATOM   1652  CB  ALA A 207      -0.407  11.743  -5.590  1.00 97.78           C  
ATOM   1653  O   ALA A 207      -2.610  11.443  -3.277  1.00 97.78           O  
ATOM   1654  N   MET A 208      -3.462  12.717  -4.947  1.00 98.27           N  
ATOM   1655  CA  MET A 208      -4.318  13.487  -4.049  1.00 98.27           C  
ATOM   1656  C   MET A 208      -5.682  12.822  -3.896  1.00 98.27           C  
ATOM   1657  CB  MET A 208      -4.489  14.917  -4.563  1.00 98.27           C  
ATOM   1658  O   MET A 208      -6.539  13.316  -3.160  1.00 98.27           O  
ATOM   1659  CG  MET A 208      -3.203  15.728  -4.557  1.00 98.27           C  
ATOM   1660  SD  MET A 208      -2.412  15.781  -2.902  1.00 98.27           S  
ATOM   1661  CE  MET A 208      -1.036  14.629  -3.167  1.00 98.27           C  
ATOM   1662  N   SER A 209      -5.835  11.684  -4.544  1.00 98.04           N  
ATOM   1663  CA  SER A 209      -7.102  10.973  -4.410  1.00 98.04           C  
ATOM   1664  C   SER A 209      -7.067   9.997  -3.239  1.00 98.04           C  
ATOM   1665  CB  SER A 209      -7.435  10.222  -5.700  1.00 98.04           C  
ATOM   1666  O   SER A 209      -6.038   9.852  -2.575  1.00 98.04           O  
ATOM   1667  OG  SER A 209      -6.665   9.037  -5.805  1.00 98.04           O  
ATOM   1668  N   ASP A 210      -8.203   9.377  -2.986  1.00 97.77           N  
ATOM   1669  CA  ASP A 210      -8.327   8.426  -1.885  1.00 97.77           C  
ATOM   1670  C   ASP A 210      -7.434   7.207  -2.109  1.00 97.77           C  
ATOM   1671  CB  ASP A 210      -9.783   7.987  -1.716  1.00 97.77           C  
ATOM   1672  O   ASP A 210      -7.106   6.489  -1.162  1.00 97.77           O  
ATOM   1673  CG  ASP A 210     -10.678   9.094  -1.187  1.00 97.77           C  
ATOM   1674  OD1 ASP A 210     -10.156  10.109  -0.677  1.00 97.77           O  
ATOM   1675  OD2 ASP A 210     -11.916   8.948  -1.278  1.00 97.77           O  
ATOM   1676  N   ARG A 211      -6.952   7.045  -3.252  1.00 97.27           N  
ATOM   1677  CA  ARG A 211      -6.131   5.888  -3.595  1.00 97.27           C  
ATOM   1678  C   ARG A 211      -4.783   5.943  -2.884  1.00 97.27           C  
ATOM   1679  CB  ARG A 211      -5.921   5.808  -5.109  1.00 97.27           C  
ATOM   1680  O   ARG A 211      -4.082   4.933  -2.793  1.00 97.27           O  
ATOM   1681  CG  ARG A 211      -7.185   5.484  -5.890  1.00 97.27           C  
ATOM   1682  CD  ARG A 211      -7.387   3.982  -6.037  1.00 97.27           C  
ATOM   1683  NE  ARG A 211      -8.593   3.673  -6.800  1.00 97.27           N  
ATOM   1684  NH1 ARG A 211      -7.516   2.364  -8.369  1.00 97.27           N  
ATOM   1685  NH2 ARG A 211      -9.780   2.696  -8.505  1.00 97.27           N  
ATOM   1686  CZ  ARG A 211      -8.627   2.912  -7.889  1.00 97.27           C  
ATOM   1687  N   ALA A 212      -4.477   7.090  -2.396  1.00 97.69           N  
ATOM   1688  CA  ALA A 212      -3.164   7.262  -1.780  1.00 97.69           C  
ATOM   1689  C   ALA A 212      -3.242   7.090  -0.266  1.00 97.69           C  
ATOM   1690  CB  ALA A 212      -2.589   8.633  -2.128  1.00 97.69           C  
ATOM   1691  O   ALA A 212      -2.231   7.205   0.431  1.00 97.69           O  
ATOM   1692  N   ILE A 213      -4.388   6.743   0.244  1.00 98.09           N  
ATOM   1693  CA  ILE A 213      -4.559   6.429   1.658  1.00 98.09           C  
ATOM   1694  C   ILE A 213      -5.416   5.174   1.808  1.00 98.09           C  
ATOM   1695  CB  ILE A 213      -5.198   7.608   2.425  1.00 98.09           C  
ATOM   1696  O   ILE A 213      -6.504   5.223   2.387  1.00 98.09           O  
ATOM   1697  CG1 ILE A 213      -6.426   8.133   1.673  1.00 98.09           C  
ATOM   1698  CG2 ILE A 213      -4.174   8.725   2.647  1.00 98.09           C  
ATOM   1699  CD1 ILE A 213      -7.243   9.151   2.456  1.00 98.09           C  
ATOM   1700  N   PRO A 214      -4.881   4.098   1.307  1.00 98.04           N  
ATOM   1701  CA  PRO A 214      -5.655   2.857   1.366  1.00 98.04           C  
ATOM   1702  C   PRO A 214      -6.009   2.450   2.795  1.00 98.04           C  
ATOM   1703  CB  PRO A 214      -4.723   1.828   0.721  1.00 98.04           C  
ATOM   1704  O   PRO A 214      -5.244   2.718   3.725  1.00 98.04           O  
ATOM   1705  CG  PRO A 214      -3.344   2.324   1.016  1.00 98.04           C  
ATOM   1706  CD  PRO A 214      -3.355   3.825   0.959  1.00 98.04           C  
ATOM   1707  N   ARG A 215      -7.131   1.831   2.894  1.00 97.14           N  
ATOM   1708  CA  ARG A 215      -7.547   1.291   4.184  1.00 97.14           C  
ATOM   1709  C   ARG A 215      -6.651   0.132   4.607  1.00 97.14           C  
ATOM   1710  CB  ARG A 215      -9.006   0.834   4.131  1.00 97.14           C  
ATOM   1711  O   ARG A 215      -6.344  -0.023   5.790  1.00 97.14           O  
ATOM   1712  CG  ARG A 215      -9.482   0.144   5.400  1.00 97.14           C  
ATOM   1713  CD  ARG A 215      -8.592  -1.034   5.769  1.00 97.14           C  
ATOM   1714  NE  ARG A 215      -9.122  -1.773   6.912  1.00 97.14           N  
ATOM   1715  NH1 ARG A 215      -7.731  -0.775   8.464  1.00 97.14           N  
ATOM   1716  NH2 ARG A 215      -9.253  -2.355   9.130  1.00 97.14           N  
ATOM   1717  CZ  ARG A 215      -8.701  -1.633   8.166  1.00 97.14           C  
ATOM   1718  N   SER A 216      -6.300  -0.670   3.697  1.00 97.61           N  
ATOM   1719  CA  SER A 216      -5.512  -1.884   3.882  1.00 97.61           C  
ATOM   1720  C   SER A 216      -4.770  -2.262   2.604  1.00 97.61           C  
ATOM   1721  CB  SER A 216      -6.406  -3.043   4.323  1.00 97.61           C  
ATOM   1722  O   SER A 216      -5.251  -1.997   1.500  1.00 97.61           O  
ATOM   1723  OG  SER A 216      -5.681  -4.260   4.341  1.00 97.61           O  
ATOM   1724  N   TYR A 217      -3.537  -2.943   2.778  1.00 98.45           N  
ATOM   1725  CA  TYR A 217      -2.857  -3.453   1.593  1.00 98.45           C  
ATOM   1726  C   TYR A 217      -3.728  -4.466   0.859  1.00 98.45           C  
ATOM   1727  CB  TYR A 217      -1.520  -4.094   1.975  1.00 98.45           C  
ATOM   1728  O   TYR A 217      -3.600  -4.638  -0.356  1.00 98.45           O  
ATOM   1729  CG  TYR A 217      -0.473  -3.099   2.412  1.00 98.45           C  
ATOM   1730  CD1 TYR A 217      -0.280  -1.909   1.714  1.00 98.45           C  
ATOM   1731  CD2 TYR A 217       0.327  -3.347   3.523  1.00 98.45           C  
ATOM   1732  CE1 TYR A 217       0.685  -0.990   2.112  1.00 98.45           C  
ATOM   1733  CE2 TYR A 217       1.295  -2.435   3.930  1.00 98.45           C  
ATOM   1734  OH  TYR A 217       2.423  -0.354   3.619  1.00 98.45           O  
ATOM   1735  CZ  TYR A 217       1.466  -1.261   3.220  1.00 98.45           C  
ATOM   1736  N   ARG A 218      -4.662  -5.090   1.477  1.00 97.59           N  
ATOM   1737  CA  ARG A 218      -5.500  -6.162   0.949  1.00 97.59           C  
ATOM   1738  C   ARG A 218      -6.605  -5.605   0.059  1.00 97.59           C  
ATOM   1739  CB  ARG A 218      -6.108  -6.981   2.089  1.00 97.59           C  
ATOM   1740  O   ARG A 218      -7.232  -6.348  -0.700  1.00 97.59           O  
ATOM   1741  CG  ARG A 218      -5.078  -7.614   3.011  1.00 97.59           C  
ATOM   1742  CD  ARG A 218      -5.732  -8.479   4.079  1.00 97.59           C  
ATOM   1743  NE  ARG A 218      -6.650  -7.705   4.911  1.00 97.59           N  
ATOM   1744  NH1 ARG A 218      -7.798  -9.542   5.715  1.00 97.59           N  
ATOM   1745  NH2 ARG A 218      -8.389  -7.432   6.386  1.00 97.59           N  
ATOM   1746  CZ  ARG A 218      -7.610  -8.228   5.668  1.00 97.59           C  
ATOM   1747  N   MET A 219      -6.913  -4.326   0.220  1.00 97.40           N  
ATOM   1748  CA  MET A 219      -8.051  -3.709  -0.454  1.00 97.40           C  
ATOM   1749  C   MET A 219      -7.586  -2.641  -1.438  1.00 97.40           C  
ATOM   1750  CB  MET A 219      -9.013  -3.097   0.565  1.00 97.40           C  
ATOM   1751  O   MET A 219      -8.228  -1.598  -1.579  1.00 97.40           O  
ATOM   1752  CG  MET A 219      -9.575  -4.102   1.558  1.00 97.40           C  
ATOM   1753  SD  MET A 219     -10.663  -3.319   2.811  1.00 97.40           S  
ATOM   1754  CE  MET A 219     -10.988  -4.743   3.887  1.00 97.40           C  
ATOM   1755  N   MET A 220      -6.458  -2.777  -1.991  1.00 97.62           N  
ATOM   1756  CA  MET A 220      -5.934  -1.839  -2.979  1.00 97.62           C  
ATOM   1757  C   MET A 220      -5.542  -2.563  -4.262  1.00 97.62           C  
ATOM   1758  CB  MET A 220      -4.729  -1.083  -2.416  1.00 97.62           C  
ATOM   1759  O   MET A 220      -5.167  -3.737  -4.228  1.00 97.62           O  
ATOM   1760  CG  MET A 220      -3.495  -1.949  -2.227  1.00 97.62           C  
ATOM   1761  SD  MET A 220      -2.050  -0.993  -1.622  1.00 97.62           S  
ATOM   1762  CE  MET A 220      -0.802  -2.309  -1.552  1.00 97.62           C  
ATOM   1763  N   GLN A 221      -5.693  -1.901  -5.364  1.00 98.29           N  
ATOM   1764  CA  GLN A 221      -5.243  -2.446  -6.641  1.00 98.29           C  
ATOM   1765  C   GLN A 221      -3.720  -2.436  -6.737  1.00 98.29           C  
ATOM   1766  CB  GLN A 221      -5.848  -1.660  -7.804  1.00 98.29           C  
ATOM   1767  O   GLN A 221      -3.052  -1.697  -6.010  1.00 98.29           O  
ATOM   1768  CG  GLN A 221      -7.352  -1.848  -7.957  1.00 98.29           C  
ATOM   1769  CD  GLN A 221      -7.920  -1.091  -9.143  1.00 98.29           C  
ATOM   1770  NE2 GLN A 221      -8.167  -1.802 -10.237  1.00 98.29           N  
ATOM   1771  OE1 GLN A 221      -8.136   0.123  -9.075  1.00 98.29           O  
ATOM   1772  N   GLY A 222      -3.223  -3.229  -7.607  1.00 98.32           N  
ATOM   1773  CA  GLY A 222      -1.833  -3.228  -8.034  1.00 98.32           C  
ATOM   1774  C   GLY A 222      -1.673  -3.171  -9.541  1.00 98.32           C  
ATOM   1775  O   GLY A 222      -2.457  -3.773 -10.278  1.00 98.32           O  
ATOM   1776  N   PHE A 223      -0.609  -2.340  -9.949  1.00 98.57           N  
ATOM   1777  CA  PHE A 223      -0.373  -2.169 -11.378  1.00 98.57           C  
ATOM   1778  C   PHE A 223       1.105  -2.343 -11.707  1.00 98.57           C  
ATOM   1779  CB  PHE A 223      -0.856  -0.792 -11.844  1.00 98.57           C  
ATOM   1780  O   PHE A 223       1.971  -1.885 -10.959  1.00 98.57           O  
ATOM   1781  CG  PHE A 223      -2.311  -0.531 -11.560  1.00 98.57           C  
ATOM   1782  CD1 PHE A 223      -3.289  -0.910 -12.471  1.00 98.57           C  
ATOM   1783  CD2 PHE A 223      -2.700   0.093 -10.382  1.00 98.57           C  
ATOM   1784  CE1 PHE A 223      -4.637  -0.670 -12.212  1.00 98.57           C  
ATOM   1785  CE2 PHE A 223      -4.044   0.336 -10.116  1.00 98.57           C  
ATOM   1786  CZ  PHE A 223      -5.011  -0.046 -11.032  1.00 98.57           C  
ATOM   1787  N   GLY A 224       1.339  -3.032 -12.839  1.00 96.61           N  
ATOM   1788  CA  GLY A 224       2.712  -3.076 -13.316  1.00 96.61           C  
ATOM   1789  C   GLY A 224       3.223  -1.727 -13.787  1.00 96.61           C  
ATOM   1790  O   GLY A 224       4.433  -1.487 -13.802  1.00 96.61           O  
ATOM   1791  N   VAL A 225       2.425  -0.739 -14.045  1.00 96.27           N  
ATOM   1792  CA  VAL A 225       2.603   0.654 -14.440  1.00 96.27           C  
ATOM   1793  C   VAL A 225       3.168   0.722 -15.857  1.00 96.27           C  
ATOM   1794  CB  VAL A 225       3.530   1.408 -13.461  1.00 96.27           C  
ATOM   1795  O   VAL A 225       2.523   1.254 -16.764  1.00 96.27           O  
ATOM   1796  CG1 VAL A 225       3.815   2.821 -13.965  1.00 96.27           C  
ATOM   1797  CG2 VAL A 225       2.910   1.450 -12.065  1.00 96.27           C  
ATOM   1798  N   ASN A 226       4.263  -0.035 -16.169  1.00 97.56           N  
ATOM   1799  CA  ASN A 226       4.953   0.044 -17.452  1.00 97.56           C  
ATOM   1800  C   ASN A 226       4.285  -0.839 -18.503  1.00 97.56           C  
ATOM   1801  CB  ASN A 226       6.426  -0.340 -17.294  1.00 97.56           C  
ATOM   1802  O   ASN A 226       3.536  -1.756 -18.163  1.00 97.56           O  
ATOM   1803  CG  ASN A 226       7.156   0.542 -16.301  1.00 97.56           C  
ATOM   1804  ND2 ASN A 226       7.536   1.737 -16.737  1.00 97.56           N  
ATOM   1805  OD1 ASN A 226       7.377   0.153 -15.151  1.00 97.56           O  
ATOM   1806  N   THR A 227       4.553  -0.490 -19.738  1.00 98.22           N  
ATOM   1807  CA  THR A 227       4.167  -1.338 -20.860  1.00 98.22           C  
ATOM   1808  C   THR A 227       5.227  -2.404 -21.122  1.00 98.22           C  
ATOM   1809  CB  THR A 227       3.946  -0.506 -22.138  1.00 98.22           C  
ATOM   1810  O   THR A 227       6.387  -2.083 -21.386  1.00 98.22           O  
ATOM   1811  CG2 THR A 227       3.471  -1.384 -23.290  1.00 98.22           C  
ATOM   1812  OG1 THR A 227       2.959   0.501 -21.880  1.00 98.22           O  
ATOM   1813  N   PHE A 228       4.849  -3.699 -20.975  1.00 98.23           N  
ATOM   1814  CA  PHE A 228       5.686  -4.849 -21.296  1.00 98.23           C  
ATOM   1815  C   PHE A 228       5.280  -5.456 -22.634  1.00 98.23           C  
ATOM   1816  CB  PHE A 228       5.596  -5.905 -20.191  1.00 98.23           C  
ATOM   1817  O   PHE A 228       4.327  -4.998 -23.266  1.00 98.23           O  
ATOM   1818  CG  PHE A 228       6.223  -5.479 -18.891  1.00 98.23           C  
ATOM   1819  CD1 PHE A 228       7.527  -5.843 -18.580  1.00 98.23           C  
ATOM   1820  CD2 PHE A 228       5.507  -4.713 -17.980  1.00 98.23           C  
ATOM   1821  CE1 PHE A 228       8.110  -5.449 -17.377  1.00 98.23           C  
ATOM   1822  CE2 PHE A 228       6.083  -4.316 -16.776  1.00 98.23           C  
ATOM   1823  CZ  PHE A 228       7.384  -4.686 -16.477  1.00 98.23           C  
ATOM   1824  N   THR A 229       6.042  -6.476 -23.071  1.00 97.96           N  
ATOM   1825  CA  THR A 229       5.640  -7.205 -24.269  1.00 97.96           C  
ATOM   1826  C   THR A 229       5.492  -8.695 -23.971  1.00 97.96           C  
ATOM   1827  CB  THR A 229       6.653  -7.005 -25.411  1.00 97.96           C  
ATOM   1828  O   THR A 229       6.140  -9.219 -23.063  1.00 97.96           O  
ATOM   1829  CG2 THR A 229       6.820  -5.526 -25.745  1.00 97.96           C  
ATOM   1830  OG1 THR A 229       7.921  -7.541 -25.016  1.00 97.96           O  
ATOM   1831  N   LEU A 230       4.597  -9.301 -24.714  1.00 97.41           N  
ATOM   1832  CA  LEU A 230       4.461 -10.753 -24.763  1.00 97.41           C  
ATOM   1833  C   LEU A 230       4.755 -11.279 -26.164  1.00 97.41           C  
ATOM   1834  CB  LEU A 230       3.053 -11.174 -24.332  1.00 97.41           C  
ATOM   1835  O   LEU A 230       4.360 -10.665 -27.158  1.00 97.41           O  
ATOM   1836  CG  LEU A 230       2.634 -10.786 -22.913  1.00 97.41           C  
ATOM   1837  CD1 LEU A 230       1.206 -11.246 -22.638  1.00 97.41           C  
ATOM   1838  CD2 LEU A 230       3.598 -11.377 -21.890  1.00 97.41           C  
ATOM   1839  N   VAL A 231       5.478 -12.446 -26.229  1.00 94.09           N  
ATOM   1840  CA  VAL A 231       5.806 -13.056 -27.513  1.00 94.09           C  
ATOM   1841  C   VAL A 231       5.256 -14.480 -27.564  1.00 94.09           C  
ATOM   1842  CB  VAL A 231       7.330 -13.063 -27.765  1.00 94.09           C  
ATOM   1843  O   VAL A 231       5.484 -15.273 -26.647  1.00 94.09           O  
ATOM   1844  CG1 VAL A 231       7.648 -13.662 -29.134  1.00 94.09           C  
ATOM   1845  CG2 VAL A 231       7.896 -11.649 -27.652  1.00 94.09           C  
ATOM   1846  N   ASN A 232       4.539 -14.712 -28.616  1.00 92.42           N  
ATOM   1847  CA  ASN A 232       3.935 -16.036 -28.720  1.00 92.42           C  
ATOM   1848  C   ASN A 232       4.843 -17.009 -29.466  1.00 92.42           C  
ATOM   1849  CB  ASN A 232       2.570 -15.951 -29.406  1.00 92.42           C  
ATOM   1850  O   ASN A 232       5.978 -16.670 -29.806  1.00 92.42           O  
ATOM   1851  CG  ASN A 232       2.675 -15.575 -30.871  1.00 92.42           C  
ATOM   1852  ND2 ASN A 232       1.557 -15.166 -31.459  1.00 92.42           N  
ATOM   1853  OD1 ASN A 232       3.751 -15.653 -31.469  1.00 92.42           O  
ATOM   1854  N   ALA A 233       4.374 -18.248 -29.690  1.00 89.11           N  
ATOM   1855  CA  ALA A 233       5.161 -19.340 -30.259  1.00 89.11           C  
ATOM   1856  C   ALA A 233       5.533 -19.049 -31.710  1.00 89.11           C  
ATOM   1857  CB  ALA A 233       4.393 -20.656 -30.163  1.00 89.11           C  
ATOM   1858  O   ALA A 233       6.509 -19.597 -32.229  1.00 89.11           O  
ATOM   1859  N   ALA A 234       4.696 -18.174 -32.380  1.00 89.42           N  
ATOM   1860  CA  ALA A 234       4.955 -17.801 -33.768  1.00 89.42           C  
ATOM   1861  C   ALA A 234       5.945 -16.642 -33.849  1.00 89.42           C  
ATOM   1862  CB  ALA A 234       3.651 -17.432 -34.471  1.00 89.42           C  
ATOM   1863  O   ALA A 234       6.271 -16.171 -34.941  1.00 89.42           O  
ATOM   1864  N   GLY A 235       6.381 -16.180 -32.727  1.00 88.52           N  
ATOM   1865  CA  GLY A 235       7.316 -15.067 -32.692  1.00 88.52           C  
ATOM   1866  C   GLY A 235       6.643 -13.717 -32.853  1.00 88.52           C  
ATOM   1867  O   GLY A 235       7.303 -12.722 -33.161  1.00 88.52           O  
ATOM   1868  N   GLU A 236       5.320 -13.654 -32.663  1.00 92.40           N  
ATOM   1869  CA  GLU A 236       4.566 -12.407 -32.754  1.00 92.40           C  
ATOM   1870  C   GLU A 236       4.543 -11.678 -31.413  1.00 92.40           C  
ATOM   1871  CB  GLU A 236       3.137 -12.675 -33.231  1.00 92.40           C  
ATOM   1872  O   GLU A 236       4.306 -12.292 -30.371  1.00 92.40           O  
ATOM   1873  CG  GLU A 236       3.059 -13.298 -34.618  1.00 92.40           C  
ATOM   1874  CD  GLU A 236       1.654 -13.735 -35.000  1.00 92.40           C  
ATOM   1875  OE1 GLU A 236       1.355 -13.826 -36.213  1.00 92.40           O  
ATOM   1876  OE2 GLU A 236       0.845 -13.988 -34.080  1.00 92.40           O  
ATOM   1877  N   ARG A 237       4.737 -10.369 -31.485  1.00 95.46           N  
ATOM   1878  CA  ARG A 237       4.832  -9.542 -30.286  1.00 95.46           C  
ATOM   1879  C   ARG A 237       3.552  -8.741 -30.071  1.00 95.46           C  
ATOM   1880  CB  ARG A 237       6.032  -8.597 -30.379  1.00 95.46           C  
ATOM   1881  O   ARG A 237       2.949  -8.254 -31.030  1.00 95.46           O  
ATOM   1882  CG  ARG A 237       6.228  -7.729 -29.146  1.00 95.46           C  
ATOM   1883  CD  ARG A 237       7.467  -6.852 -29.265  1.00 95.46           C  
ATOM   1884  NE  ARG A 237       7.294  -5.810 -30.273  1.00 95.46           N  
ATOM   1885  NH1 ARG A 237       9.429  -4.954 -30.052  1.00 95.46           N  
ATOM   1886  NH2 ARG A 237       7.966  -4.026 -31.554  1.00 95.46           N  
ATOM   1887  CZ  ARG A 237       8.230  -4.932 -30.624  1.00 95.46           C  
ATOM   1888  N   SER A 238       3.105  -8.636 -28.757  1.00 97.60           N  
ATOM   1889  CA  SER A 238       2.024  -7.761 -28.314  1.00 97.60           C  
ATOM   1890  C   SER A 238       2.442  -6.937 -27.101  1.00 97.60           C  
ATOM   1891  CB  SER A 238       0.775  -8.578 -27.980  1.00 97.60           C  
ATOM   1892  O   SER A 238       3.292  -7.364 -26.317  1.00 97.60           O  
ATOM   1893  OG  SER A 238       0.361  -9.344 -29.099  1.00 97.60           O  
ATOM   1894  N   PHE A 239       1.816  -5.685 -26.955  1.00 98.61           N  
ATOM   1895  CA  PHE A 239       2.032  -4.851 -25.779  1.00 98.61           C  
ATOM   1896  C   PHE A 239       1.046  -5.208 -24.673  1.00 98.61           C  
ATOM   1897  CB  PHE A 239       1.902  -3.367 -26.139  1.00 98.61           C  
ATOM   1898  O   PHE A 239      -0.129  -5.469 -24.942  1.00 98.61           O  
ATOM   1899  CG  PHE A 239       2.902  -2.901 -27.162  1.00 98.61           C  
ATOM   1900  CD1 PHE A 239       4.212  -2.618 -26.795  1.00 98.61           C  
ATOM   1901  CD2 PHE A 239       2.532  -2.746 -28.492  1.00 98.61           C  
ATOM   1902  CE1 PHE A 239       5.140  -2.187 -27.740  1.00 98.61           C  
ATOM   1903  CE2 PHE A 239       3.454  -2.315 -29.442  1.00 98.61           C  
ATOM   1904  CZ  PHE A 239       4.757  -2.035 -29.063  1.00 98.61           C  
ATOM   1905  N   VAL A 240       1.646  -5.159 -23.383  1.00 98.48           N  
ATOM   1906  CA  VAL A 240       0.764  -5.608 -22.311  1.00 98.48           C  
ATOM   1907  C   VAL A 240       0.989  -4.754 -21.065  1.00 98.48           C  
ATOM   1908  CB  VAL A 240       0.986  -7.101 -21.981  1.00 98.48           C  
ATOM   1909  O   VAL A 240       2.113  -4.325 -20.793  1.00 98.48           O  
ATOM   1910  CG1 VAL A 240       2.404  -7.335 -21.462  1.00 98.48           C  
ATOM   1911  CG2 VAL A 240      -0.045  -7.581 -20.962  1.00 98.48           C  
ATOM   1912  N   LYS A 241      -0.101  -4.489 -20.319  1.00 98.51           N  
ATOM   1913  CA  LYS A 241      -0.086  -3.970 -18.955  1.00 98.51           C  
ATOM   1914  C   LYS A 241      -0.743  -4.948 -17.986  1.00 98.51           C  
ATOM   1915  CB  LYS A 241      -0.790  -2.614 -18.889  1.00 98.51           C  
ATOM   1916  O   LYS A 241      -1.811  -5.493 -18.275  1.00 98.51           O  
ATOM   1917  CG  LYS A 241       0.010  -1.471 -19.497  1.00 98.51           C  
ATOM   1918  CD  LYS A 241      -0.598  -0.117 -19.151  1.00 98.51           C  
ATOM   1919  CE  LYS A 241       0.323   1.028 -19.548  1.00 98.51           C  
ATOM   1920  NZ  LYS A 241      -0.247   2.355 -19.167  1.00 98.51           N  
ATOM   1921  N   PHE A 242      -0.122  -5.115 -16.845  1.00 98.49           N  
ATOM   1922  CA  PHE A 242      -0.593  -6.083 -15.861  1.00 98.49           C  
ATOM   1923  C   PHE A 242      -1.412  -5.397 -14.775  1.00 98.49           C  
ATOM   1924  CB  PHE A 242       0.587  -6.833 -15.235  1.00 98.49           C  
ATOM   1925  O   PHE A 242      -1.055  -4.310 -14.315  1.00 98.49           O  
ATOM   1926  CG  PHE A 242       1.369  -7.663 -16.217  1.00 98.49           C  
ATOM   1927  CD1 PHE A 242       0.912  -8.916 -16.608  1.00 98.49           C  
ATOM   1928  CD2 PHE A 242       2.561  -7.191 -16.749  1.00 98.49           C  
ATOM   1929  CE1 PHE A 242       1.634  -9.687 -17.517  1.00 98.49           C  
ATOM   1930  CE2 PHE A 242       3.288  -7.955 -17.657  1.00 98.49           C  
ATOM   1931  CZ  PHE A 242       2.823  -9.203 -18.039  1.00 98.49           C  
ATOM   1932  N   HIS A 243      -2.502  -6.090 -14.340  1.00 98.61           N  
ATOM   1933  CA  HIS A 243      -3.429  -5.555 -13.350  1.00 98.61           C  
ATOM   1934  C   HIS A 243      -3.724  -6.580 -12.260  1.00 98.61           C  
ATOM   1935  CB  HIS A 243      -4.732  -5.111 -14.019  1.00 98.61           C  
ATOM   1936  O   HIS A 243      -3.942  -7.758 -12.552  1.00 98.61           O  
ATOM   1937  CG  HIS A 243      -4.564  -3.951 -14.947  1.00 98.61           C  
ATOM   1938  CD2 HIS A 243      -3.898  -3.840 -16.121  1.00 98.61           C  
ATOM   1939  ND1 HIS A 243      -5.122  -2.715 -14.701  1.00 98.61           N  
ATOM   1940  CE1 HIS A 243      -4.805  -1.892 -15.687  1.00 98.61           C  
ATOM   1941  NE2 HIS A 243      -4.063  -2.550 -16.561  1.00 98.61           N  
ATOM   1942  N   SER A 244      -3.671  -6.094 -11.009  1.00 98.66           N  
ATOM   1943  CA  SER A 244      -4.160  -6.862  -9.868  1.00 98.66           C  
ATOM   1944  C   SER A 244      -5.337  -6.165  -9.195  1.00 98.66           C  
ATOM   1945  CB  SER A 244      -3.039  -7.084  -8.852  1.00 98.66           C  
ATOM   1946  O   SER A 244      -5.219  -5.018  -8.760  1.00 98.66           O  
ATOM   1947  OG  SER A 244      -1.928  -7.721  -9.459  1.00 98.66           O  
ATOM   1948  N   THR A 245      -6.498  -6.858  -9.205  1.00 98.52           N  
ATOM   1949  CA  THR A 245      -7.704  -6.295  -8.607  1.00 98.52           C  
ATOM   1950  C   THR A 245      -8.121  -7.093  -7.375  1.00 98.52           C  
ATOM   1951  CB  THR A 245      -8.865  -6.262  -9.618  1.00 98.52           C  
ATOM   1952  O   THR A 245      -8.324  -8.307  -7.455  1.00 98.52           O  
ATOM   1953  CG2 THR A 245     -10.092  -5.578  -9.024  1.00 98.52           C  
ATOM   1954  OG1 THR A 245      -8.452  -5.545 -10.788  1.00 98.52           O  
ATOM   1955  N   PRO A 246      -8.214  -6.363  -6.176  1.00 97.98           N  
ATOM   1956  CA  PRO A 246      -8.548  -7.084  -4.946  1.00 97.98           C  
ATOM   1957  C   PRO A 246      -9.982  -7.609  -4.941  1.00 97.98           C  
ATOM   1958  CB  PRO A 246      -8.349  -6.029  -3.854  1.00 97.98           C  
ATOM   1959  O   PRO A 246     -10.906  -6.895  -5.338  1.00 97.98           O  
ATOM   1960  CG  PRO A 246      -8.657  -4.727  -4.520  1.00 97.98           C  
ATOM   1961  CD  PRO A 246      -8.160  -4.787  -5.937  1.00 97.98           C  
ATOM   1962  N   VAL A 247     -10.152  -8.783  -4.429  1.00 97.22           N  
ATOM   1963  CA  VAL A 247     -11.468  -9.406  -4.339  1.00 97.22           C  
ATOM   1964  C   VAL A 247     -12.312  -8.684  -3.292  1.00 97.22           C  
ATOM   1965  CB  VAL A 247     -11.362 -10.909  -3.995  1.00 97.22           C  
ATOM   1966  O   VAL A 247     -13.535  -8.596  -3.424  1.00 97.22           O  
ATOM   1967  CG1 VAL A 247     -12.740 -11.490  -3.684  1.00 97.22           C  
ATOM   1968  CG2 VAL A 247     -10.702 -11.673  -5.141  1.00 97.22           C  
ATOM   1969  N   LEU A 248     -11.633  -8.029  -2.368  1.00 95.49           N  
ATOM   1970  CA  LEU A 248     -12.300  -7.358  -1.257  1.00 95.49           C  
ATOM   1971  C   LEU A 248     -12.754  -5.959  -1.662  1.00 95.49           C  
ATOM   1972  CB  LEU A 248     -11.369  -7.273  -0.045  1.00 95.49           C  
ATOM   1973  O   LEU A 248     -13.421  -5.270  -0.887  1.00 95.49           O  
ATOM   1974  CG  LEU A 248     -11.035  -8.596   0.647  1.00 95.49           C  
ATOM   1975  CD1 LEU A 248     -10.039  -8.365   1.778  1.00 95.49           C  
ATOM   1976  CD2 LEU A 248     -12.303  -9.260   1.172  1.00 95.49           C  
ATOM   1977  N   GLY A 249     -12.442  -5.599  -2.865  1.00 96.54           N  
ATOM   1978  CA  GLY A 249     -12.751  -4.256  -3.329  1.00 96.54           C  
ATOM   1979  C   GLY A 249     -11.682  -3.241  -2.972  1.00 96.54           C  
ATOM   1980  O   GLY A 249     -10.746  -3.551  -2.233  1.00 96.54           O  
ATOM   1981  N   VAL A 250     -11.813  -2.058  -3.556  1.00 97.87           N  
ATOM   1982  CA  VAL A 250     -10.899  -0.952  -3.291  1.00 97.87           C  
ATOM   1983  C   VAL A 250     -11.524   0.004  -2.277  1.00 97.87           C  
ATOM   1984  CB  VAL A 250     -10.537  -0.191  -4.587  1.00 97.87           C  
ATOM   1985  O   VAL A 250     -12.580   0.587  -2.534  1.00 97.87           O  
ATOM   1986  CG1 VAL A 250      -9.588   0.967  -4.285  1.00 97.87           C  
ATOM   1987  CG2 VAL A 250      -9.916  -1.143  -5.607  1.00 97.87           C  
ATOM   1988  N   HIS A 251     -10.832   0.084  -1.098  1.00 97.13           N  
ATOM   1989  CA  HIS A 251     -11.308   0.946  -0.022  1.00 97.13           C  
ATOM   1990  C   HIS A 251     -10.187   1.834   0.510  1.00 97.13           C  
ATOM   1991  CB  HIS A 251     -11.897   0.107   1.115  1.00 97.13           C  
ATOM   1992  O   HIS A 251      -9.017   1.446   0.483  1.00 97.13           O  
ATOM   1993  CG  HIS A 251     -13.046  -0.751   0.693  1.00 97.13           C  
ATOM   1994  CD2 HIS A 251     -13.167  -2.097   0.608  1.00 97.13           C  
ATOM   1995  ND1 HIS A 251     -14.257  -0.229   0.292  1.00 97.13           N  
ATOM   1996  CE1 HIS A 251     -15.075  -1.220  -0.022  1.00 97.13           C  
ATOM   1997  NE2 HIS A 251     -14.437  -2.364   0.161  1.00 97.13           N  
ATOM   1998  N   SER A 252     -10.571   3.016   0.963  1.00 97.54           N  
ATOM   1999  CA  SER A 252      -9.596   3.966   1.490  1.00 97.54           C  
ATOM   2000  C   SER A 252     -10.040   4.524   2.838  1.00 97.54           C  
ATOM   2001  CB  SER A 252      -9.376   5.112   0.502  1.00 97.54           C  
ATOM   2002  O   SER A 252     -11.210   4.407   3.209  1.00 97.54           O  
ATOM   2003  OG  SER A 252      -8.944   4.618  -0.754  1.00 97.54           O  
ATOM   2004  N   LEU A 253      -9.036   5.007   3.546  1.00 97.87           N  
ATOM   2005  CA  LEU A 253      -9.339   5.768   4.753  1.00 97.87           C  
ATOM   2006  C   LEU A 253      -9.867   7.155   4.404  1.00 97.87           C  
ATOM   2007  CB  LEU A 253      -8.093   5.891   5.635  1.00 97.87           C  
ATOM   2008  O   LEU A 253      -9.750   7.598   3.259  1.00 97.87           O  
ATOM   2009  CG  LEU A 253      -7.469   4.579   6.114  1.00 97.87           C  
ATOM   2010  CD1 LEU A 253      -6.088   4.835   6.709  1.00 97.87           C  
ATOM   2011  CD2 LEU A 253      -8.377   3.896   7.131  1.00 97.87           C  
ATOM   2012  N   VAL A 254     -10.533   7.810   5.380  1.00 97.31           N  
ATOM   2013  CA  VAL A 254     -10.754   9.247   5.249  1.00 97.31           C  
ATOM   2014  C   VAL A 254      -9.587  10.007   5.875  1.00 97.31           C  
ATOM   2015  CB  VAL A 254     -12.085   9.679   5.904  1.00 97.31           C  
ATOM   2016  O   VAL A 254      -8.882   9.476   6.736  1.00 97.31           O  
ATOM   2017  CG1 VAL A 254     -13.272   9.042   5.184  1.00 97.31           C  
ATOM   2018  CG2 VAL A 254     -12.094   9.309   7.386  1.00 97.31           C  
ATOM   2019  N   TRP A 255      -9.376  11.216   5.404  1.00 96.63           N  
ATOM   2020  CA  TRP A 255      -8.123  11.916   5.666  1.00 96.63           C  
ATOM   2021  C   TRP A 255      -7.874  12.045   7.165  1.00 96.63           C  
ATOM   2022  CB  TRP A 255      -8.134  13.302   5.016  1.00 96.63           C  
ATOM   2023  O   TRP A 255      -6.788  11.720   7.651  1.00 96.63           O  
ATOM   2024  CG  TRP A 255      -6.896  14.107   5.276  1.00 96.63           C  
ATOM   2025  CD1 TRP A 255      -6.831  15.403   5.706  1.00 96.63           C  
ATOM   2026  CD2 TRP A 255      -5.543  13.668   5.117  1.00 96.63           C  
ATOM   2027  CE2 TRP A 255      -4.709  14.752   5.470  1.00 96.63           C  
ATOM   2028  CE3 TRP A 255      -4.956  12.463   4.711  1.00 96.63           C  
ATOM   2029  NE1 TRP A 255      -5.518  15.797   5.825  1.00 96.63           N  
ATOM   2030  CH2 TRP A 255      -2.766  13.474   5.028  1.00 96.63           C  
ATOM   2031  CZ2 TRP A 255      -3.315  14.665   5.428  1.00 96.63           C  
ATOM   2032  CZ3 TRP A 255      -3.569  12.378   4.671  1.00 96.63           C  
ATOM   2033  N   ASP A 256      -8.877  12.491   7.891  1.00 97.16           N  
ATOM   2034  CA  ASP A 256      -8.699  12.673   9.328  1.00 97.16           C  
ATOM   2035  C   ASP A 256      -8.296  11.363  10.002  1.00 97.16           C  
ATOM   2036  CB  ASP A 256      -9.981  13.217   9.963  1.00 97.16           C  
ATOM   2037  O   ASP A 256      -7.393  11.343  10.841  1.00 97.16           O  
ATOM   2038  CG  ASP A 256      -9.855  13.434  11.460  1.00 97.16           C  
ATOM   2039  OD1 ASP A 256     -10.331  12.582  12.242  1.00 97.16           O  
ATOM   2040  OD2 ASP A 256      -9.278  14.467  11.863  1.00 97.16           O  
ATOM   2041  N   GLU A 257      -8.896  10.312   9.659  1.00 97.69           N  
ATOM   2042  CA  GLU A 257      -8.586   8.995  10.207  1.00 97.69           C  
ATOM   2043  C   GLU A 257      -7.153   8.585   9.879  1.00 97.69           C  
ATOM   2044  CB  GLU A 257      -9.567   7.947   9.678  1.00 97.69           C  
ATOM   2045  O   GLU A 257      -6.435   8.075  10.741  1.00 97.69           O  
ATOM   2046  CG  GLU A 257      -9.394   6.571  10.304  1.00 97.69           C  
ATOM   2047  CD  GLU A 257     -10.433   5.564   9.836  1.00 97.69           C  
ATOM   2048  OE1 GLU A 257     -10.638   4.539  10.525  1.00 97.69           O  
ATOM   2049  OE2 GLU A 257     -11.045   5.801   8.770  1.00 97.69           O  
ATOM   2050  N   ALA A 258      -6.736   8.763   8.646  1.00 97.97           N  
ATOM   2051  CA  ALA A 258      -5.371   8.446   8.234  1.00 97.97           C  
ATOM   2052  C   ALA A 258      -4.352   9.213   9.072  1.00 97.97           C  
ATOM   2053  CB  ALA A 258      -5.177   8.756   6.752  1.00 97.97           C  
ATOM   2054  O   ALA A 258      -3.363   8.641   9.536  1.00 97.97           O  
ATOM   2055  N   LEU A 259      -4.587  10.502   9.337  1.00 96.08           N  
ATOM   2056  CA  LEU A 259      -3.692  11.351  10.115  1.00 96.08           C  
ATOM   2057  C   LEU A 259      -3.573  10.845  11.549  1.00 96.08           C  
ATOM   2058  CB  LEU A 259      -4.189  12.799  10.112  1.00 96.08           C  
ATOM   2059  O   LEU A 259      -2.467  10.729  12.081  1.00 96.08           O  
ATOM   2060  CG  LEU A 259      -4.036  13.565   8.797  1.00 96.08           C  
ATOM   2061  CD1 LEU A 259      -4.768  14.901   8.873  1.00 96.08           C  
ATOM   2062  CD2 LEU A 259      -2.562  13.775   8.468  1.00 96.08           C  
ATOM   2063  N   LYS A 260      -4.656  10.520  12.103  1.00 97.64           N  
ATOM   2064  CA  LYS A 260      -4.674  10.075  13.494  1.00 97.64           C  
ATOM   2065  C   LYS A 260      -4.019   8.705  13.641  1.00 97.64           C  
ATOM   2066  CB  LYS A 260      -6.108  10.031  14.025  1.00 97.64           C  
ATOM   2067  O   LYS A 260      -3.263   8.471  14.586  1.00 97.64           O  
ATOM   2068  CG  LYS A 260      -6.728  11.402  14.247  1.00 97.64           C  
ATOM   2069  CD  LYS A 260      -8.171  11.292  14.723  1.00 97.64           C  
ATOM   2070  CE  LYS A 260      -8.777  12.662  14.994  1.00 97.64           C  
ATOM   2071  NZ  LYS A 260     -10.227  12.568  15.341  1.00 97.64           N  
ATOM   2072  N   LEU A 261      -4.288   7.849  12.685  1.00 97.45           N  
ATOM   2073  CA  LEU A 261      -3.672   6.528  12.720  1.00 97.45           C  
ATOM   2074  C   LEU A 261      -2.153   6.633  12.627  1.00 97.45           C  
ATOM   2075  CB  LEU A 261      -4.205   5.657  11.579  1.00 97.45           C  
ATOM   2076  O   LEU A 261      -1.433   5.867  13.271  1.00 97.45           O  
ATOM   2077  CG  LEU A 261      -5.523   4.926  11.843  1.00 97.45           C  
ATOM   2078  CD1 LEU A 261      -6.059   4.317  10.552  1.00 97.45           C  
ATOM   2079  CD2 LEU A 261      -5.335   3.852  12.909  1.00 97.45           C  
ATOM   2080  N   ALA A 262      -1.723   7.553  11.809  1.00 96.64           N  
ATOM   2081  CA  ALA A 262      -0.284   7.743  11.648  1.00 96.64           C  
ATOM   2082  C   ALA A 262       0.393   7.974  12.996  1.00 96.64           C  
ATOM   2083  CB  ALA A 262      -0.004   8.913  10.708  1.00 96.64           C  
ATOM   2084  O   ALA A 262       1.538   7.566  13.200  1.00 96.64           O  
ATOM   2085  N   GLY A 263      -0.282   8.588  13.935  1.00 95.10           N  
ATOM   2086  CA  GLY A 263       0.255   8.848  15.261  1.00 95.10           C  
ATOM   2087  C   GLY A 263      -0.100   7.772  16.270  1.00 95.10           C  
ATOM   2088  O   GLY A 263       0.710   7.433  17.135  1.00 95.10           O  
ATOM   2089  N   GLN A 264      -1.251   7.181  16.155  1.00 95.99           N  
ATOM   2090  CA  GLN A 264      -1.765   6.222  17.128  1.00 95.99           C  
ATOM   2091  C   GLN A 264      -1.180   4.832  16.892  1.00 95.99           C  
ATOM   2092  CB  GLN A 264      -3.292   6.166  17.072  1.00 95.99           C  
ATOM   2093  O   GLN A 264      -0.835   4.129  17.843  1.00 95.99           O  
ATOM   2094  CG  GLN A 264      -3.972   7.445  17.542  1.00 95.99           C  
ATOM   2095  CD  GLN A 264      -5.467   7.445  17.282  1.00 95.99           C  
ATOM   2096  NE2 GLN A 264      -6.152   8.476  17.763  1.00 95.99           N  
ATOM   2097  OE1 GLN A 264      -6.001   6.525  16.654  1.00 95.99           O  
ATOM   2098  N   ASP A 265      -1.054   4.482  15.625  1.00 96.37           N  
ATOM   2099  CA  ASP A 265      -0.509   3.190  15.221  1.00 96.37           C  
ATOM   2100  C   ASP A 265       0.214   3.294  13.880  1.00 96.37           C  
ATOM   2101  CB  ASP A 265      -1.619   2.140  15.140  1.00 96.37           C  
ATOM   2102  O   ASP A 265      -0.351   2.957  12.837  1.00 96.37           O  
ATOM   2103  CG  ASP A 265      -1.093   0.738  14.890  1.00 96.37           C  
ATOM   2104  OD1 ASP A 265       0.142   0.550  14.841  1.00 96.37           O  
ATOM   2105  OD2 ASP A 265      -1.920  -0.186  14.737  1.00 96.37           O  
ATOM   2106  N   PRO A 266       1.446   3.715  13.851  1.00 96.67           N  
ATOM   2107  CA  PRO A 266       2.174   3.961  12.604  1.00 96.67           C  
ATOM   2108  C   PRO A 266       2.416   2.685  11.800  1.00 96.67           C  
ATOM   2109  CB  PRO A 266       3.498   4.565  13.081  1.00 96.67           C  
ATOM   2110  O   PRO A 266       2.801   2.752  10.630  1.00 96.67           O  
ATOM   2111  CG  PRO A 266       3.647   4.091  14.491  1.00 96.67           C  
ATOM   2112  CD  PRO A 266       2.281   3.992  15.108  1.00 96.67           C  
ATOM   2113  N   ASP A 267       2.137   1.500  12.402  1.00 97.20           N  
ATOM   2114  CA  ASP A 267       2.374   0.209  11.763  1.00 97.20           C  
ATOM   2115  C   ASP A 267       1.061  -0.441  11.333  1.00 97.20           C  
ATOM   2116  CB  ASP A 267       3.139  -0.723  12.705  1.00 97.20           C  
ATOM   2117  O   ASP A 267       0.995  -1.659  11.153  1.00 97.20           O  
ATOM   2118  CG  ASP A 267       4.487  -0.165  13.126  1.00 97.20           C  
ATOM   2119  OD1 ASP A 267       5.253   0.302  12.255  1.00 97.20           O  
ATOM   2120  OD2 ASP A 267       4.788  -0.195  14.339  1.00 97.20           O  
ATOM   2121  N   PHE A 268       0.046   0.313  11.120  1.00 97.58           N  
ATOM   2122  CA  PHE A 268      -1.336  -0.121  10.952  1.00 97.58           C  
ATOM   2123  C   PHE A 268      -1.459  -1.095   9.786  1.00 97.58           C  
ATOM   2124  CB  PHE A 268      -2.256   1.083  10.728  1.00 97.58           C  
ATOM   2125  O   PHE A 268      -2.018  -2.184   9.937  1.00 97.58           O  
ATOM   2126  CG  PHE A 268      -3.697   0.713  10.502  1.00 97.58           C  
ATOM   2127  CD1 PHE A 268      -4.248   0.758   9.227  1.00 97.58           C  
ATOM   2128  CD2 PHE A 268      -4.500   0.318  11.564  1.00 97.58           C  
ATOM   2129  CE1 PHE A 268      -5.582   0.416   9.014  1.00 97.58           C  
ATOM   2130  CE2 PHE A 268      -5.833  -0.026  11.359  1.00 97.58           C  
ATOM   2131  CZ  PHE A 268      -6.372   0.025  10.083  1.00 97.58           C  
ATOM   2132  N   HIS A 269      -1.028  -0.833   8.556  1.00 98.04           N  
ATOM   2133  CA  HIS A 269      -1.207  -1.654   7.363  1.00 98.04           C  
ATOM   2134  C   HIS A 269      -0.471  -2.983   7.493  1.00 98.04           C  
ATOM   2135  CB  HIS A 269      -0.723  -0.905   6.120  1.00 98.04           C  
ATOM   2136  O   HIS A 269      -1.014  -4.035   7.147  1.00 98.04           O  
ATOM   2137  CG  HIS A 269      -1.617   0.223   5.713  1.00 98.04           C  
ATOM   2138  CD2 HIS A 269      -2.947   0.410   5.886  1.00 98.04           C  
ATOM   2139  ND1 HIS A 269      -1.155   1.331   5.037  1.00 98.04           N  
ATOM   2140  CE1 HIS A 269      -2.166   2.155   4.812  1.00 98.04           C  
ATOM   2141  NE2 HIS A 269      -3.264   1.619   5.317  1.00 98.04           N  
ATOM   2142  N   ARG A 270       0.732  -3.003   8.051  1.00 96.55           N  
ATOM   2143  CA  ARG A 270       1.508  -4.235   8.152  1.00 96.55           C  
ATOM   2144  C   ARG A 270       0.921  -5.167   9.206  1.00 96.55           C  
ATOM   2145  CB  ARG A 270       2.969  -3.924   8.482  1.00 96.55           C  
ATOM   2146  O   ARG A 270       0.901  -6.386   9.022  1.00 96.55           O  
ATOM   2147  CG  ARG A 270       3.169  -3.279   9.844  1.00 96.55           C  
ATOM   2148  CD  ARG A 270       4.620  -2.876  10.070  1.00 96.55           C  
ATOM   2149  NE  ARG A 270       5.011  -1.764   9.208  1.00 96.55           N  
ATOM   2150  NH1 ARG A 270       7.212  -1.724   9.910  1.00 96.55           N  
ATOM   2151  NH2 ARG A 270       6.480  -0.232   8.331  1.00 96.55           N  
ATOM   2152  CZ  ARG A 270       6.233  -1.243   9.152  1.00 96.55           C  
ATOM   2153  N   LYS A 271       0.447  -4.596  10.331  1.00 96.76           N  
ATOM   2154  CA  LYS A 271      -0.235  -5.410  11.333  1.00 96.76           C  
ATOM   2155  C   LYS A 271      -1.525  -6.004  10.774  1.00 96.76           C  
ATOM   2156  CB  LYS A 271      -0.538  -4.582  12.582  1.00 96.76           C  
ATOM   2157  O   LYS A 271      -1.836  -7.171  11.021  1.00 96.76           O  
ATOM   2158  CG  LYS A 271       0.683  -4.287  13.441  1.00 96.76           C  
ATOM   2159  CD  LYS A 271       0.306  -3.529  14.707  1.00 96.76           C  
ATOM   2160  CE  LYS A 271       1.540  -3.065  15.470  1.00 96.76           C  
ATOM   2161  NZ  LYS A 271       1.178  -2.229  16.653  1.00 96.76           N  
ATOM   2162  N   ASP A 272      -2.210  -5.083  10.011  1.00 97.59           N  
ATOM   2163  CA  ASP A 272      -3.451  -5.549   9.399  1.00 97.59           C  
ATOM   2164  C   ASP A 272      -3.200  -6.754   8.495  1.00 97.59           C  
ATOM   2165  CB  ASP A 272      -4.111  -4.422   8.601  1.00 97.59           C  
ATOM   2166  O   ASP A 272      -3.908  -7.759   8.581  1.00 97.59           O  
ATOM   2167  CG  ASP A 272      -5.370  -4.867   7.878  1.00 97.59           C  
ATOM   2168  OD1 ASP A 272      -6.393  -5.138   8.543  1.00 97.59           O  
ATOM   2169  OD2 ASP A 272      -5.339  -4.950   6.631  1.00 97.59           O  
ATOM   2170  N   LEU A 273      -2.223  -6.775   7.610  1.00 98.12           N  
ATOM   2171  CA  LEU A 273      -1.889  -7.866   6.701  1.00 98.12           C  
ATOM   2172  C   LEU A 273      -1.503  -9.121   7.476  1.00 98.12           C  
ATOM   2173  CB  LEU A 273      -0.746  -7.456   5.768  1.00 98.12           C  
ATOM   2174  O   LEU A 273      -2.030 -10.204   7.214  1.00 98.12           O  
ATOM   2175  CG  LEU A 273      -0.264  -8.518   4.779  1.00 98.12           C  
ATOM   2176  CD1 LEU A 273      -1.404  -8.943   3.860  1.00 98.12           C  
ATOM   2177  CD2 LEU A 273       0.918  -7.996   3.969  1.00 98.12           C  
ATOM   2178  N   MET A 274      -0.651  -8.933   8.457  1.00 97.46           N  
ATOM   2179  CA  MET A 274      -0.163 -10.043   9.269  1.00 97.46           C  
ATOM   2180  C   MET A 274      -1.310 -10.722  10.011  1.00 97.46           C  
ATOM   2181  CB  MET A 274       0.890  -9.558  10.267  1.00 97.46           C  
ATOM   2182  O   MET A 274      -1.424 -11.949   9.996  1.00 97.46           O  
ATOM   2183  CG  MET A 274       1.498 -10.670  11.107  1.00 97.46           C  
ATOM   2184  SD  MET A 274       2.674 -10.037  12.366  1.00 97.46           S  
ATOM   2185  CE  MET A 274       1.514  -9.273  13.532  1.00 97.46           C  
ATOM   2186  N   GLU A 275      -2.115  -9.981  10.570  1.00 95.98           N  
ATOM   2187  CA  GLU A 275      -3.223 -10.507  11.363  1.00 95.98           C  
ATOM   2188  C   GLU A 275      -4.239 -11.227  10.482  1.00 95.98           C  
ATOM   2189  CB  GLU A 275      -3.907  -9.381  12.143  1.00 95.98           C  
ATOM   2190  O   GLU A 275      -4.768 -12.273  10.863  1.00 95.98           O  
ATOM   2191  CG  GLU A 275      -3.074  -8.836  13.294  1.00 95.98           C  
ATOM   2192  CD  GLU A 275      -3.684  -7.606  13.947  1.00 95.98           C  
ATOM   2193  OE1 GLU A 275      -3.097  -7.080  14.919  1.00 95.98           O  
ATOM   2194  OE2 GLU A 275      -4.759  -7.165  13.483  1.00 95.98           O  
ATOM   2195  N   ALA A 276      -4.517 -10.626   9.341  1.00 96.65           N  
ATOM   2196  CA  ALA A 276      -5.460 -11.261   8.423  1.00 96.65           C  
ATOM   2197  C   ALA A 276      -4.990 -12.660   8.035  1.00 96.65           C  
ATOM   2198  CB  ALA A 276      -5.648 -10.401   7.176  1.00 96.65           C  
ATOM   2199  O   ALA A 276      -5.765 -13.618   8.088  1.00 96.65           O  
ATOM   2200  N   ILE A 277      -3.740 -12.788   7.724  1.00 97.55           N  
ATOM   2201  CA  ILE A 277      -3.169 -14.065   7.307  1.00 97.55           C  
ATOM   2202  C   ILE A 277      -3.151 -15.032   8.488  1.00 97.55           C  
ATOM   2203  CB  ILE A 277      -1.743 -13.887   6.738  1.00 97.55           C  
ATOM   2204  O   ILE A 277      -3.538 -16.195   8.352  1.00 97.55           O  
ATOM   2205  CG1 ILE A 277      -1.793 -13.147   5.396  1.00 97.55           C  
ATOM   2206  CG2 ILE A 277      -1.048 -15.244   6.589  1.00 97.55           C  
ATOM   2207  CD1 ILE A 277      -0.433 -12.678   4.897  1.00 97.55           C  
ATOM   2208  N   ALA A 278      -2.827 -14.590   9.637  1.00 95.93           N  
ATOM   2209  CA  ALA A 278      -2.771 -15.411  10.844  1.00 95.93           C  
ATOM   2210  C   ALA A 278      -4.154 -15.942  11.211  1.00 95.93           C  
ATOM   2211  CB  ALA A 278      -2.187 -14.610  12.006  1.00 95.93           C  
ATOM   2212  O   ALA A 278      -4.279 -17.039  11.759  1.00 95.93           O  
ATOM   2213  N   ASN A 279      -5.142 -15.144  10.792  1.00 93.18           N  
ATOM   2214  CA  ASN A 279      -6.501 -15.515  11.171  1.00 93.18           C  
ATOM   2215  C   ASN A 279      -7.202 -16.290  10.059  1.00 93.18           C  
ATOM   2216  CB  ASN A 279      -7.313 -14.272  11.544  1.00 93.18           C  
ATOM   2217  O   ASN A 279      -8.396 -16.580  10.155  1.00 93.18           O  
ATOM   2218  CG  ASN A 279      -6.886 -13.672  12.869  1.00 93.18           C  
ATOM   2219  ND2 ASN A 279      -6.963 -12.351  12.974  1.00 93.18           N  
ATOM   2220  OD1 ASN A 279      -6.490 -14.390  13.791  1.00 93.18           O  
ATOM   2221  N   GLY A 280      -6.478 -16.641   9.023  1.00 94.38           N  
ATOM   2222  CA  GLY A 280      -7.016 -17.458   7.947  1.00 94.38           C  
ATOM   2223  C   GLY A 280      -7.870 -16.672   6.971  1.00 94.38           C  
ATOM   2224  O   GLY A 280      -8.611 -17.254   6.177  1.00 94.38           O  
ATOM   2225  N   VAL A 281      -7.911 -15.365   7.062  1.00 95.18           N  
ATOM   2226  CA  VAL A 281      -8.583 -14.492   6.106  1.00 95.18           C  
ATOM   2227  C   VAL A 281      -7.600 -14.058   5.021  1.00 95.18           C  
ATOM   2228  CB  VAL A 281      -9.192 -13.253   6.800  1.00 95.18           C  
ATOM   2229  O   VAL A 281      -7.037 -12.963   5.087  1.00 95.18           O  
ATOM   2230  CG1 VAL A 281     -10.049 -12.452   5.821  1.00 95.18           C  
ATOM   2231  CG2 VAL A 281     -10.016 -13.674   8.015  1.00 95.18           C  
ATOM   2232  N   PHE A 282      -7.298 -14.889   4.109  1.00 97.38           N  
ATOM   2233  CA  PHE A 282      -6.242 -14.715   3.119  1.00 97.38           C  
ATOM   2234  C   PHE A 282      -6.663 -13.717   2.047  1.00 97.38           C  
ATOM   2235  CB  PHE A 282      -5.881 -16.056   2.474  1.00 97.38           C  
ATOM   2236  O   PHE A 282      -7.709 -13.881   1.415  1.00 97.38           O  
ATOM   2237  CG  PHE A 282      -5.366 -17.080   3.450  1.00 97.38           C  
ATOM   2238  CD1 PHE A 282      -4.504 -16.711   4.476  1.00 97.38           C  
ATOM   2239  CD2 PHE A 282      -5.745 -18.412   3.342  1.00 97.38           C  
ATOM   2240  CE1 PHE A 282      -4.026 -17.656   5.380  1.00 97.38           C  
ATOM   2241  CE2 PHE A 282      -5.271 -19.362   4.242  1.00 97.38           C  
ATOM   2242  CZ  PHE A 282      -4.411 -18.982   5.260  1.00 97.38           C  
ATOM   2243  N   PRO A 283      -5.820 -12.608   1.920  1.00 97.39           N  
ATOM   2244  CA  PRO A 283      -6.098 -11.662   0.836  1.00 97.39           C  
ATOM   2245  C   PRO A 283      -5.906 -12.279  -0.548  1.00 97.39           C  
ATOM   2246  CB  PRO A 283      -5.085 -10.540   1.079  1.00 97.39           C  
ATOM   2247  O   PRO A 283      -4.949 -13.027  -0.768  1.00 97.39           O  
ATOM   2248  CG  PRO A 283      -4.001 -11.173   1.891  1.00 97.39           C  
ATOM   2249  CD  PRO A 283      -4.586 -12.331   2.647  1.00 97.39           C  
ATOM   2250  N   LYS A 284      -6.849 -11.890  -1.500  1.00 98.07           N  
ATOM   2251  CA  LYS A 284      -6.831 -12.415  -2.862  1.00 98.07           C  
ATOM   2252  C   LYS A 284      -6.971 -11.292  -3.886  1.00 98.07           C  
ATOM   2253  CB  LYS A 284      -7.946 -13.443  -3.057  1.00 98.07           C  
ATOM   2254  O   LYS A 284      -7.644 -10.291  -3.629  1.00 98.07           O  
ATOM   2255  CG  LYS A 284      -7.786 -14.697  -2.210  1.00 98.07           C  
ATOM   2256  CD  LYS A 284      -8.897 -15.703  -2.486  1.00 98.07           C  
ATOM   2257  CE  LYS A 284      -8.763 -16.940  -1.607  1.00 98.07           C  
ATOM   2258  NZ  LYS A 284      -9.851 -17.928  -1.872  1.00 98.07           N  
ATOM   2259  N   TRP A 285      -6.275 -11.498  -5.042  1.00 98.72           N  
ATOM   2260  CA  TRP A 285      -6.367 -10.581  -6.174  1.00 98.72           C  
ATOM   2261  C   TRP A 285      -6.661 -11.337  -7.465  1.00 98.72           C  
ATOM   2262  CB  TRP A 285      -5.071  -9.778  -6.321  1.00 98.72           C  
ATOM   2263  O   TRP A 285      -6.135 -12.430  -7.685  1.00 98.72           O  
ATOM   2264  CG  TRP A 285      -4.852  -8.770  -5.233  1.00 98.72           C  
ATOM   2265  CD1 TRP A 285      -5.072  -7.422  -5.302  1.00 98.72           C  
ATOM   2266  CD2 TRP A 285      -4.365  -9.030  -3.913  1.00 98.72           C  
ATOM   2267  CE2 TRP A 285      -4.315  -7.792  -3.235  1.00 98.72           C  
ATOM   2268  CE3 TRP A 285      -3.966 -10.191  -3.238  1.00 98.72           C  
ATOM   2269  NE1 TRP A 285      -4.751  -6.829  -4.103  1.00 98.72           N  
ATOM   2270  CH2 TRP A 285      -3.497  -8.835  -1.274  1.00 98.72           C  
ATOM   2271  CZ2 TRP A 285      -3.881  -7.684  -1.911  1.00 98.72           C  
ATOM   2272  CZ3 TRP A 285      -3.535 -10.081  -1.921  1.00 98.72           C  
ATOM   2273  N   ARG A 286      -7.636 -10.714  -8.246  1.00 98.47           N  
ATOM   2274  CA  ARG A 286      -7.697 -11.146  -9.639  1.00 98.47           C  
ATOM   2275  C   ARG A 286      -6.557 -10.541 -10.451  1.00 98.47           C  
ATOM   2276  CB  ARG A 286      -9.043 -10.768 -10.261  1.00 98.47           C  
ATOM   2277  O   ARG A 286      -6.232  -9.362 -10.291  1.00 98.47           O  
ATOM   2278  CG  ARG A 286     -10.240 -11.404  -9.574  1.00 98.47           C  
ATOM   2279  CD  ARG A 286     -11.555 -10.924 -10.172  1.00 98.47           C  
ATOM   2280  NE  ARG A 286     -11.654  -9.467 -10.157  1.00 98.47           N  
ATOM   2281  NH1 ARG A 286     -13.736  -9.391 -11.154  1.00 98.47           N  
ATOM   2282  NH2 ARG A 286     -12.674  -7.449 -10.559  1.00 98.47           N  
ATOM   2283  CZ  ARG A 286     -12.688  -8.772 -10.624  1.00 98.47           C  
ATOM   2284  N   PHE A 287      -5.983 -11.358 -11.248  1.00 98.65           N  
ATOM   2285  CA  PHE A 287      -4.849 -10.922 -12.054  1.00 98.65           C  
ATOM   2286  C   PHE A 287      -5.216 -10.892 -13.533  1.00 98.65           C  
ATOM   2287  CB  PHE A 287      -3.644 -11.841 -11.831  1.00 98.65           C  
ATOM   2288  O   PHE A 287      -5.715 -11.881 -14.075  1.00 98.65           O  
ATOM   2289  CG  PHE A 287      -2.355 -11.299 -12.388  1.00 98.65           C  
ATOM   2290  CD1 PHE A 287      -1.845 -11.778 -13.589  1.00 98.65           C  
ATOM   2291  CD2 PHE A 287      -1.654 -10.310 -11.711  1.00 98.65           C  
ATOM   2292  CE1 PHE A 287      -0.653 -11.278 -14.107  1.00 98.65           C  
ATOM   2293  CE2 PHE A 287      -0.462  -9.806 -12.223  1.00 98.65           C  
ATOM   2294  CZ  PHE A 287       0.038 -10.292 -13.420  1.00 98.65           C  
ATOM   2295  N   GLY A 288      -5.012  -9.716 -14.156  1.00 98.18           N  
ATOM   2296  CA  GLY A 288      -5.408  -9.551 -15.546  1.00 98.18           C  
ATOM   2297  C   GLY A 288      -4.413  -8.746 -16.359  1.00 98.18           C  
ATOM   2298  O   GLY A 288      -3.436  -8.226 -15.815  1.00 98.18           O  
ATOM   2299  N   VAL A 289      -4.753  -8.660 -17.770  1.00 98.33           N  
ATOM   2300  CA  VAL A 289      -3.874  -7.915 -18.664  1.00 98.33           C  
ATOM   2301  C   VAL A 289      -4.709  -7.063 -19.618  1.00 98.33           C  
ATOM   2302  CB  VAL A 289      -2.946  -8.857 -19.464  1.00 98.33           C  
ATOM   2303  O   VAL A 289      -5.844  -7.418 -19.945  1.00 98.33           O  
ATOM   2304  CG1 VAL A 289      -1.968  -9.570 -18.532  1.00 98.33           C  
ATOM   2305  CG2 VAL A 289      -3.770  -9.870 -20.256  1.00 98.33           C  
ATOM   2306  N   GLN A 290      -4.206  -5.961 -19.938  1.00 98.42           N  
ATOM   2307  CA  GLN A 290      -4.559  -5.238 -21.155  1.00 98.42           C  
ATOM   2308  C   GLN A 290      -3.578  -5.546 -22.283  1.00 98.42           C  
ATOM   2309  CB  GLN A 290      -4.602  -3.732 -20.893  1.00 98.42           C  
ATOM   2310  O   GLN A 290      -2.364  -5.557 -22.070  1.00 98.42           O  
ATOM   2311  CG  GLN A 290      -5.721  -3.302 -19.954  1.00 98.42           C  
ATOM   2312  CD  GLN A 290      -5.740  -1.805 -19.710  1.00 98.42           C  
ATOM   2313  NE2 GLN A 290      -6.899  -1.187 -19.911  1.00 98.42           N  
ATOM   2314  OE1 GLN A 290      -4.722  -1.209 -19.344  1.00 98.42           O  
ATOM   2315  N   VAL A 291      -4.219  -5.706 -23.489  1.00 98.22           N  
ATOM   2316  CA  VAL A 291      -3.345  -6.133 -24.576  1.00 98.22           C  
ATOM   2317  C   VAL A 291      -3.587  -5.262 -25.807  1.00 98.22           C  
ATOM   2318  CB  VAL A 291      -3.561  -7.622 -24.927  1.00 98.22           C  
ATOM   2319  O   VAL A 291      -4.735  -5.008 -26.179  1.00 98.22           O  
ATOM   2320  CG1 VAL A 291      -2.634  -8.049 -26.065  1.00 98.22           C  
ATOM   2321  CG2 VAL A 291      -3.338  -8.498 -23.695  1.00 98.22           C  
ATOM   2322  N   VAL A 292      -2.495  -4.778 -26.384  1.00 98.43           N  
ATOM   2323  CA  VAL A 292      -2.518  -4.053 -27.650  1.00 98.43           C  
ATOM   2324  C   VAL A 292      -1.622  -4.758 -28.666  1.00 98.43           C  
ATOM   2325  CB  VAL A 292      -2.071  -2.585 -27.472  1.00 98.43           C  
ATOM   2326  O   VAL A 292      -0.447  -5.014 -28.393  1.00 98.43           O  
ATOM   2327  CG1 VAL A 292      -2.030  -1.866 -28.820  1.00 98.43           C  
ATOM   2328  CG2 VAL A 292      -3.001  -1.858 -26.503  1.00 98.43           C  
ATOM   2329  N   ALA A 293      -2.242  -5.116 -29.804  1.00 97.17           N  
ATOM   2330  CA  ALA A 293      -1.443  -5.724 -30.865  1.00 97.17           C  
ATOM   2331  C   ALA A 293      -0.330  -4.785 -31.321  1.00 97.17           C  
ATOM   2332  CB  ALA A 293      -2.331  -6.105 -32.047  1.00 97.17           C  
ATOM   2333  O   ALA A 293      -0.498  -3.564 -31.314  1.00 97.17           O  
ATOM   2334  N   GLU A 294       0.785  -5.361 -31.740  1.00 95.14           N  
ATOM   2335  CA  GLU A 294       1.925  -4.560 -32.175  1.00 95.14           C  
ATOM   2336  C   GLU A 294       1.529  -3.596 -33.290  1.00 95.14           C  
ATOM   2337  CB  GLU A 294       3.070  -5.463 -32.642  1.00 95.14           C  
ATOM   2338  O   GLU A 294       1.962  -2.442 -33.302  1.00 95.14           O  
ATOM   2339  CG  GLU A 294       4.352  -4.711 -32.970  1.00 95.14           C  
ATOM   2340  CD  GLU A 294       5.534  -5.628 -33.237  1.00 95.14           C  
ATOM   2341  OE1 GLU A 294       6.686  -5.140 -33.268  1.00 95.14           O  
ATOM   2342  OE2 GLU A 294       5.306  -6.845 -33.418  1.00 95.14           O  
ATOM   2343  N   ALA A 295       0.711  -4.027 -34.230  1.00 96.04           N  
ATOM   2344  CA  ALA A 295       0.299  -3.235 -35.386  1.00 96.04           C  
ATOM   2345  C   ALA A 295      -0.517  -2.019 -34.955  1.00 96.04           C  
ATOM   2346  CB  ALA A 295      -0.504  -4.092 -36.361  1.00 96.04           C  
ATOM   2347  O   ALA A 295      -0.659  -1.058 -35.714  1.00 96.04           O  
ATOM   2348  N   ASP A 296      -0.988  -2.047 -33.719  1.00 97.07           N  
ATOM   2349  CA  ASP A 296      -1.882  -0.989 -33.259  1.00 97.07           C  
ATOM   2350  C   ASP A 296      -1.150  -0.011 -32.343  1.00 97.07           C  
ATOM   2351  CB  ASP A 296      -3.091  -1.584 -32.535  1.00 97.07           C  
ATOM   2352  O   ASP A 296      -1.781   0.801 -31.663  1.00 97.07           O  
ATOM   2353  CG  ASP A 296      -4.013  -2.361 -33.459  1.00 97.07           C  
ATOM   2354  OD1 ASP A 296      -4.024  -2.089 -34.679  1.00 97.07           O  
ATOM   2355  OD2 ASP A 296      -4.736  -3.251 -32.962  1.00 97.07           O  
ATOM   2356  N   GLU A 297       0.134  -0.112 -32.255  1.00 94.87           N  
ATOM   2357  CA  GLU A 297       0.913   0.713 -31.336  1.00 94.87           C  
ATOM   2358  C   GLU A 297       0.600   2.194 -31.524  1.00 94.87           C  
ATOM   2359  CB  GLU A 297       2.411   0.463 -31.527  1.00 94.87           C  
ATOM   2360  O   GLU A 297       0.495   2.941 -30.548  1.00 94.87           O  
ATOM   2361  CG  GLU A 297       3.297   1.347 -30.661  1.00 94.87           C  
ATOM   2362  CD  GLU A 297       4.781   1.073 -30.845  1.00 94.87           C  
ATOM   2363  OE1 GLU A 297       5.611   1.839 -30.307  1.00 94.87           O  
ATOM   2364  OE2 GLU A 297       5.116   0.083 -31.534  1.00 94.87           O  
ATOM   2365  N   HIS A 298       0.314   2.648 -32.741  1.00 94.60           N  
ATOM   2366  CA  HIS A 298       0.193   4.077 -33.006  1.00 94.60           C  
ATOM   2367  C   HIS A 298      -1.240   4.452 -33.367  1.00 94.60           C  
ATOM   2368  CB  HIS A 298       1.144   4.496 -34.129  1.00 94.60           C  
ATOM   2369  O   HIS A 298      -1.488   5.535 -33.902  1.00 94.60           O  
ATOM   2370  CG  HIS A 298       2.583   4.217 -33.832  1.00 94.60           C  
ATOM   2371  CD2 HIS A 298       3.477   3.407 -34.447  1.00 94.60           C  
ATOM   2372  ND1 HIS A 298       3.254   4.807 -32.783  1.00 94.60           N  
ATOM   2373  CE1 HIS A 298       4.503   4.371 -32.767  1.00 94.60           C  
ATOM   2374  NE2 HIS A 298       4.664   3.521 -33.766  1.00 94.60           N  
ATOM   2375  N   THR A 299      -2.200   3.611 -33.094  1.00 95.17           N  
ATOM   2376  CA  THR A 299      -3.572   3.834 -33.535  1.00 95.17           C  
ATOM   2377  C   THR A 299      -4.306   4.763 -32.572  1.00 95.17           C  
ATOM   2378  CB  THR A 299      -4.343   2.507 -33.659  1.00 95.17           C  
ATOM   2379  O   THR A 299      -5.316   5.370 -32.935  1.00 95.17           O  
ATOM   2380  CG2 THR A 299      -3.677   1.576 -34.668  1.00 95.17           C  
ATOM   2381  OG1 THR A 299      -4.378   1.861 -32.380  1.00 95.17           O  
ATOM   2382  N   PHE A 300      -3.829   4.940 -31.372  1.00 93.95           N  
ATOM   2383  CA  PHE A 300      -4.465   5.852 -30.429  1.00 93.95           C  
ATOM   2384  C   PHE A 300      -4.046   7.292 -30.702  1.00 93.95           C  
ATOM   2385  CB  PHE A 300      -4.115   5.468 -28.988  1.00 93.95           C  
ATOM   2386  O   PHE A 300      -2.859   7.621 -30.642  1.00 93.95           O  
ATOM   2387  CG  PHE A 300      -4.537   4.073 -28.612  1.00 93.95           C  
ATOM   2388  CD1 PHE A 300      -5.807   3.829 -28.105  1.00 93.95           C  
ATOM   2389  CD2 PHE A 300      -3.662   3.005 -28.766  1.00 93.95           C  
ATOM   2390  CE1 PHE A 300      -6.201   2.539 -27.757  1.00 93.95           C  
ATOM   2391  CE2 PHE A 300      -4.048   1.713 -28.419  1.00 93.95           C  
ATOM   2392  CZ  PHE A 300      -5.318   1.483 -27.914  1.00 93.95           C  
ATOM   2393  N   ALA A 301      -5.041   8.152 -30.983  1.00 88.06           N  
ATOM   2394  CA  ALA A 301      -4.770   9.497 -31.485  1.00 88.06           C  
ATOM   2395  C   ALA A 301      -4.370  10.435 -30.350  1.00 88.06           C  
ATOM   2396  CB  ALA A 301      -5.991  10.045 -32.220  1.00 88.06           C  
ATOM   2397  O   ALA A 301      -3.608  11.382 -30.560  1.00 88.06           O  
ATOM   2398  N   ASP A 302      -4.718  10.026 -29.117  1.00 89.10           N  
ATOM   2399  CA  ASP A 302      -4.666  11.052 -28.079  1.00 89.10           C  
ATOM   2400  C   ASP A 302      -3.617  10.712 -27.023  1.00 89.10           C  
ATOM   2401  CB  ASP A 302      -6.038  11.220 -27.423  1.00 89.10           C  
ATOM   2402  O   ASP A 302      -3.362  11.507 -26.116  1.00 89.10           O  
ATOM   2403  CG  ASP A 302      -6.628   9.907 -26.937  1.00 89.10           C  
ATOM   2404  OD1 ASP A 302      -6.404   8.861 -27.584  1.00 89.10           O  
ATOM   2405  OD2 ASP A 302      -7.325   9.920 -25.900  1.00 89.10           O  
ATOM   2406  N   PHE A 303      -3.012   9.532 -27.059  1.00 94.31           N  
ATOM   2407  CA  PHE A 303      -1.934   9.205 -26.132  1.00 94.31           C  
ATOM   2408  C   PHE A 303      -1.050   8.100 -26.698  1.00 94.31           C  
ATOM   2409  CB  PHE A 303      -2.501   8.781 -24.774  1.00 94.31           C  
ATOM   2410  O   PHE A 303      -1.448   7.394 -27.627  1.00 94.31           O  
ATOM   2411  CG  PHE A 303      -3.247   7.474 -24.809  1.00 94.31           C  
ATOM   2412  CD1 PHE A 303      -4.567   7.422 -25.238  1.00 94.31           C  
ATOM   2413  CD2 PHE A 303      -2.626   6.296 -24.413  1.00 94.31           C  
ATOM   2414  CE1 PHE A 303      -5.260   6.214 -25.271  1.00 94.31           C  
ATOM   2415  CE2 PHE A 303      -3.312   5.085 -24.443  1.00 94.31           C  
ATOM   2416  CZ  PHE A 303      -4.629   5.047 -24.872  1.00 94.31           C  
ATOM   2417  N   ASP A 304       0.098   8.022 -26.079  1.00 96.59           N  
ATOM   2418  CA  ASP A 304       1.063   6.986 -26.434  1.00 96.59           C  
ATOM   2419  C   ASP A 304       1.058   5.855 -25.407  1.00 96.59           C  
ATOM   2420  CB  ASP A 304       2.468   7.579 -26.555  1.00 96.59           C  
ATOM   2421  O   ASP A 304       1.167   6.102 -24.204  1.00 96.59           O  
ATOM   2422  CG  ASP A 304       3.447   6.649 -27.248  1.00 96.59           C  
ATOM   2423  OD1 ASP A 304       3.746   5.563 -26.705  1.00 96.59           O  
ATOM   2424  OD2 ASP A 304       3.927   7.005 -28.346  1.00 96.59           O  
ATOM   2425  N   ILE A 305       1.036   4.554 -25.866  1.00 97.33           N  
ATOM   2426  CA  ILE A 305       0.875   3.407 -24.979  1.00 97.33           C  
ATOM   2427  C   ILE A 305       2.182   3.142 -24.235  1.00 97.33           C  
ATOM   2428  CB  ILE A 305       0.438   2.147 -25.760  1.00 97.33           C  
ATOM   2429  O   ILE A 305       2.213   2.362 -23.280  1.00 97.33           O  
ATOM   2430  CG1 ILE A 305       1.507   1.757 -26.786  1.00 97.33           C  
ATOM   2431  CG2 ILE A 305      -0.916   2.374 -26.438  1.00 97.33           C  
ATOM   2432  CD1 ILE A 305       1.287   0.391 -27.421  1.00 97.33           C  
ATOM   2433  N   LEU A 306       3.273   3.825 -24.677  1.00 97.51           N  
ATOM   2434  CA  LEU A 306       4.563   3.638 -24.021  1.00 97.51           C  
ATOM   2435  C   LEU A 306       4.819   4.742 -23.002  1.00 97.51           C  
ATOM   2436  CB  LEU A 306       5.691   3.611 -25.056  1.00 97.51           C  
ATOM   2437  O   LEU A 306       5.877   4.775 -22.369  1.00 97.51           O  
ATOM   2438  CG  LEU A 306       5.603   2.521 -26.126  1.00 97.51           C  
ATOM   2439  CD1 LEU A 306       6.809   2.594 -27.057  1.00 97.51           C  
ATOM   2440  CD2 LEU A 306       5.503   1.143 -25.479  1.00 97.51           C  
ATOM   2441  N   ASP A 307       3.935   5.669 -22.850  1.00 97.61           N  
ATOM   2442  CA  ASP A 307       3.986   6.749 -21.868  1.00 97.61           C  
ATOM   2443  C   ASP A 307       3.426   6.294 -20.522  1.00 97.61           C  
ATOM   2444  CB  ASP A 307       3.214   7.970 -22.373  1.00 97.61           C  
ATOM   2445  O   ASP A 307       2.216   6.108 -20.378  1.00 97.61           O  
ATOM   2446  CG  ASP A 307       3.351   9.176 -21.461  1.00 97.61           C  
ATOM   2447  OD1 ASP A 307       3.824   9.023 -20.314  1.00 97.61           O  
ATOM   2448  OD2 ASP A 307       2.979  10.289 -21.892  1.00 97.61           O  
ATOM   2449  N   ALA A 308       4.273   6.193 -19.491  1.00 97.36           N  
ATOM   2450  CA  ALA A 308       3.911   5.631 -18.193  1.00 97.36           C  
ATOM   2451  C   ALA A 308       3.053   6.607 -17.393  1.00 97.36           C  
ATOM   2452  CB  ALA A 308       5.165   5.260 -17.405  1.00 97.36           C  
ATOM   2453  O   ALA A 308       2.560   6.269 -16.314  1.00 97.36           O  
ATOM   2454  N   THR A 309       2.863   7.820 -17.935  1.00 97.84           N  
ATOM   2455  CA  THR A 309       2.007   8.795 -17.268  1.00 97.84           C  
ATOM   2456  C   THR A 309       0.571   8.689 -17.773  1.00 97.84           C  
ATOM   2457  CB  THR A 309       2.524  10.230 -17.479  1.00 97.84           C  
ATOM   2458  O   THR A 309      -0.288   9.484 -17.388  1.00 97.84           O  
ATOM   2459  CG2 THR A 309       4.010  10.333 -17.151  1.00 97.84           C  
ATOM   2460  OG1 THR A 309       2.321  10.608 -18.846  1.00 97.84           O  
ATOM   2461  N   LYS A 310       0.345   7.695 -18.654  1.00 97.54           N  
ATOM   2462  CA  LYS A 310      -0.977   7.531 -19.251  1.00 97.54           C  
ATOM   2463  C   LYS A 310      -1.601   6.199 -18.847  1.00 97.54           C  
ATOM   2464  CB  LYS A 310      -0.894   7.629 -20.775  1.00 97.54           C  
ATOM   2465  O   LYS A 310      -0.889   5.229 -18.580  1.00 97.54           O  
ATOM   2466  CG  LYS A 310      -0.208   8.891 -21.277  1.00 97.54           C  
ATOM   2467  CD  LYS A 310      -0.969  10.144 -20.863  1.00 97.54           C  
ATOM   2468  CE  LYS A 310      -0.323  11.403 -21.425  1.00 97.54           C  
ATOM   2469  NZ  LYS A 310      -1.015  12.639 -20.951  1.00 97.54           N  
ATOM   2470  N   VAL A 311      -2.944   6.196 -18.728  1.00 97.57           N  
ATOM   2471  CA  VAL A 311      -3.673   4.936 -18.618  1.00 97.57           C  
ATOM   2472  C   VAL A 311      -4.140   4.487 -20.001  1.00 97.57           C  
ATOM   2473  CB  VAL A 311      -4.880   5.061 -17.662  1.00 97.57           C  
ATOM   2474  O   VAL A 311      -4.259   5.302 -20.918  1.00 97.57           O  
ATOM   2475  CG1 VAL A 311      -4.419   5.437 -16.256  1.00 97.57           C  
ATOM   2476  CG2 VAL A 311      -5.877   6.089 -18.194  1.00 97.57           C  
ATOM   2477  N   TRP A 312      -4.275   3.040 -20.125  1.00 97.89           N  
ATOM   2478  CA  TRP A 312      -5.096   2.506 -21.206  1.00 97.89           C  
ATOM   2479  C   TRP A 312      -6.557   2.405 -20.782  1.00 97.89           C  
ATOM   2480  CB  TRP A 312      -4.582   1.132 -21.645  1.00 97.89           C  
ATOM   2481  O   TRP A 312      -6.936   1.485 -20.052  1.00 97.89           O  
ATOM   2482  CG  TRP A 312      -3.165   1.140 -22.133  1.00 97.89           C  
ATOM   2483  CD1 TRP A 312      -2.347   2.227 -22.274  1.00 97.89           C  
ATOM   2484  CD2 TRP A 312      -2.399   0.005 -22.548  1.00 97.89           C  
ATOM   2485  CE2 TRP A 312      -1.123   0.478 -22.929  1.00 97.89           C  
ATOM   2486  CE3 TRP A 312      -2.667  -1.368 -22.635  1.00 97.89           C  
ATOM   2487  NE1 TRP A 312      -1.118   1.835 -22.753  1.00 97.89           N  
ATOM   2488  CH2 TRP A 312      -0.406  -1.713 -23.465  1.00 97.89           C  
ATOM   2489  CZ2 TRP A 312      -0.117  -0.375 -23.390  1.00 97.89           C  
ATOM   2490  CZ3 TRP A 312      -1.664  -2.215 -23.094  1.00 97.89           C  
ATOM   2491  N   PRO A 313      -7.354   3.475 -21.269  1.00 97.28           N  
ATOM   2492  CA  PRO A 313      -8.738   3.432 -20.790  1.00 97.28           C  
ATOM   2493  C   PRO A 313      -9.389   2.065 -20.989  1.00 97.28           C  
ATOM   2494  CB  PRO A 313      -9.438   4.498 -21.636  1.00 97.28           C  
ATOM   2495  O   PRO A 313      -9.234   1.452 -22.049  1.00 97.28           O  
ATOM   2496  CG  PRO A 313      -8.356   5.459 -22.010  1.00 97.28           C  
ATOM   2497  CD  PRO A 313      -7.091   4.685 -22.247  1.00 97.28           C  
ATOM   2498  N   GLU A 314     -10.092   1.564 -19.985  1.00 97.02           N  
ATOM   2499  CA  GLU A 314     -10.596   0.194 -19.948  1.00 97.02           C  
ATOM   2500  C   GLU A 314     -11.730  -0.004 -20.949  1.00 97.02           C  
ATOM   2501  CB  GLU A 314     -11.070  -0.166 -18.538  1.00 97.02           C  
ATOM   2502  O   GLU A 314     -12.031  -1.134 -21.338  1.00 97.02           O  
ATOM   2503  CG  GLU A 314      -9.942  -0.308 -17.527  1.00 97.02           C  
ATOM   2504  CD  GLU A 314     -10.390  -0.923 -16.210  1.00 97.02           C  
ATOM   2505  OE1 GLU A 314      -9.646  -0.820 -15.208  1.00 97.02           O  
ATOM   2506  OE2 GLU A 314     -11.493  -1.513 -16.181  1.00 97.02           O  
ATOM   2507  N   ASP A 315     -12.384   1.059 -21.371  1.00 96.67           N  
ATOM   2508  CA  ASP A 315     -13.439   0.921 -22.370  1.00 96.67           C  
ATOM   2509  C   ASP A 315     -12.852   0.782 -23.773  1.00 96.67           C  
ATOM   2510  CB  ASP A 315     -14.391   2.117 -22.313  1.00 96.67           C  
ATOM   2511  O   ASP A 315     -13.540   0.348 -24.699  1.00 96.67           O  
ATOM   2512  CG  ASP A 315     -13.678   3.450 -22.451  1.00 96.67           C  
ATOM   2513  OD1 ASP A 315     -12.430   3.485 -22.378  1.00 96.67           O  
ATOM   2514  OD2 ASP A 315     -14.369   4.476 -22.632  1.00 96.67           O  
ATOM   2515  N   ARG A 316     -11.596   1.080 -23.931  1.00 96.55           N  
ATOM   2516  CA  ARG A 316     -10.926   0.931 -25.219  1.00 96.55           C  
ATOM   2517  C   ARG A 316     -10.035  -0.307 -25.232  1.00 96.55           C  
ATOM   2518  CB  ARG A 316     -10.098   2.176 -25.542  1.00 96.55           C  
ATOM   2519  O   ARG A 316      -9.968  -1.019 -26.236  1.00 96.55           O  
ATOM   2520  CG  ARG A 316     -10.930   3.431 -25.755  1.00 96.55           C  
ATOM   2521  CD  ARG A 316     -10.055   4.666 -25.918  1.00 96.55           C  
ATOM   2522  NE  ARG A 316      -9.261   4.606 -27.142  1.00 96.55           N  
ATOM   2523  NH1 ARG A 316      -8.406   6.743 -26.937  1.00 96.55           N  
ATOM   2524  NH2 ARG A 316      -7.815   5.433 -28.723  1.00 96.55           N  
ATOM   2525  CZ  ARG A 316      -8.496   5.594 -27.598  1.00 96.55           C  
ATOM   2526  N   VAL A 317      -9.416  -0.523 -24.137  1.00 97.94           N  
ATOM   2527  CA  VAL A 317      -8.594  -1.714 -23.950  1.00 97.94           C  
ATOM   2528  C   VAL A 317      -8.974  -2.405 -22.643  1.00 97.94           C  
ATOM   2529  CB  VAL A 317      -7.087  -1.370 -23.953  1.00 97.94           C  
ATOM   2530  O   VAL A 317      -8.453  -2.064 -21.579  1.00 97.94           O  
ATOM   2531  CG1 VAL A 317      -6.243  -2.643 -23.977  1.00 97.94           C  
ATOM   2532  CG2 VAL A 317      -6.747  -0.476 -25.144  1.00 97.94           C  
ATOM   2533  N   PRO A 318      -9.986  -3.322 -22.688  1.00 97.45           N  
ATOM   2534  CA  PRO A 318     -10.498  -3.950 -21.468  1.00 97.45           C  
ATOM   2535  C   PRO A 318      -9.462  -4.835 -20.780  1.00 97.45           C  
ATOM   2536  CB  PRO A 318     -11.681  -4.783 -21.970  1.00 97.45           C  
ATOM   2537  O   PRO A 318      -8.582  -5.391 -21.442  1.00 97.45           O  
ATOM   2538  CG  PRO A 318     -11.373  -5.056 -23.407  1.00 97.45           C  
ATOM   2539  CD  PRO A 318     -10.606  -3.889 -23.960  1.00 97.45           C  
ATOM   2540  N   VAL A 319      -9.643  -4.924 -19.481  1.00 97.96           N  
ATOM   2541  CA  VAL A 319      -8.829  -5.876 -18.732  1.00 97.96           C  
ATOM   2542  C   VAL A 319      -9.392  -7.285 -18.903  1.00 97.96           C  
ATOM   2543  CB  VAL A 319      -8.760  -5.508 -17.233  1.00 97.96           C  
ATOM   2544  O   VAL A 319     -10.588  -7.511 -18.702  1.00 97.96           O  
ATOM   2545  CG1 VAL A 319      -7.864  -6.487 -16.477  1.00 97.96           C  
ATOM   2546  CG2 VAL A 319      -8.259  -4.075 -17.058  1.00 97.96           C  
ATOM   2547  N   ARG A 320      -8.504  -8.191 -19.269  1.00 97.67           N  
ATOM   2548  CA  ARG A 320      -8.871  -9.601 -19.364  1.00 97.67           C  
ATOM   2549  C   ARG A 320      -8.251 -10.406 -18.227  1.00 97.67           C  
ATOM   2550  CB  ARG A 320      -8.439 -10.179 -20.712  1.00 97.67           C  
ATOM   2551  O   ARG A 320      -7.044 -10.659 -18.225  1.00 97.67           O  
ATOM   2552  CG  ARG A 320      -9.031  -9.456 -21.911  1.00 97.67           C  
ATOM   2553  CD  ARG A 320      -8.543 -10.049 -23.226  1.00 97.67           C  
ATOM   2554  NE  ARG A 320      -7.140  -9.732 -23.473  1.00 97.67           N  
ATOM   2555  NH1 ARG A 320      -7.045 -10.797 -25.520  1.00 97.67           N  
ATOM   2556  NH2 ARG A 320      -5.186  -9.752 -24.680  1.00 97.67           N  
ATOM   2557  CZ  ARG A 320      -6.460 -10.094 -24.557  1.00 97.67           C  
ATOM   2558  N   TYR A 321      -9.141 -10.872 -17.286  1.00 97.87           N  
ATOM   2559  CA  TYR A 321      -8.672 -11.591 -16.107  1.00 97.87           C  
ATOM   2560  C   TYR A 321      -8.505 -13.077 -16.404  1.00 97.87           C  
ATOM   2561  CB  TYR A 321      -9.642 -11.398 -14.938  1.00 97.87           C  
ATOM   2562  O   TYR A 321      -9.403 -13.708 -16.965  1.00 97.87           O  
ATOM   2563  CG  TYR A 321      -9.685  -9.984 -14.411  1.00 97.87           C  
ATOM   2564  CD1 TYR A 321      -8.695  -9.510 -13.553  1.00 97.87           C  
ATOM   2565  CD2 TYR A 321     -10.714  -9.120 -14.770  1.00 97.87           C  
ATOM   2566  CE1 TYR A 321      -8.731  -8.208 -13.063  1.00 97.87           C  
ATOM   2567  CE2 TYR A 321     -10.760  -7.816 -14.286  1.00 97.87           C  
ATOM   2568  OH  TYR A 321      -9.806  -6.081 -12.954  1.00 97.87           O  
ATOM   2569  CZ  TYR A 321      -9.765  -7.370 -13.436  1.00 97.87           C  
ATOM   2570  N   PHE A 322      -7.337 -13.606 -15.986  1.00 97.95           N  
ATOM   2571  CA  PHE A 322      -7.067 -14.991 -16.355  1.00 97.95           C  
ATOM   2572  C   PHE A 322      -6.456 -15.753 -15.186  1.00 97.95           C  
ATOM   2573  CB  PHE A 322      -6.134 -15.053 -17.568  1.00 97.95           C  
ATOM   2574  O   PHE A 322      -6.330 -16.978 -15.235  1.00 97.95           O  
ATOM   2575  CG  PHE A 322      -4.748 -14.536 -17.295  1.00 97.95           C  
ATOM   2576  CD1 PHE A 322      -4.455 -13.185 -17.432  1.00 97.95           C  
ATOM   2577  CD2 PHE A 322      -3.736 -15.403 -16.901  1.00 97.95           C  
ATOM   2578  CE1 PHE A 322      -3.172 -12.704 -17.180  1.00 97.95           C  
ATOM   2579  CE2 PHE A 322      -2.452 -14.929 -16.647  1.00 97.95           C  
ATOM   2580  CZ  PHE A 322      -2.172 -13.580 -16.788  1.00 97.95           C  
ATOM   2581  N   ALA A 323      -6.031 -15.041 -14.139  1.00 98.37           N  
ATOM   2582  CA  ALA A 323      -5.355 -15.671 -13.007  1.00 98.37           C  
ATOM   2583  C   ALA A 323      -5.743 -14.999 -11.693  1.00 98.37           C  
ATOM   2584  CB  ALA A 323      -3.841 -15.624 -13.199  1.00 98.37           C  
ATOM   2585  O   ALA A 323      -6.519 -14.041 -11.684  1.00 98.37           O  
ATOM   2586  N   GLU A 324      -5.254 -15.605 -10.581  1.00 98.34           N  
ATOM   2587  CA  GLU A 324      -5.411 -15.048  -9.241  1.00 98.34           C  
ATOM   2588  C   GLU A 324      -4.208 -15.378  -8.362  1.00 98.34           C  
ATOM   2589  CB  GLU A 324      -6.696 -15.565  -8.591  1.00 98.34           C  
ATOM   2590  O   GLU A 324      -3.459 -16.313  -8.651  1.00 98.34           O  
ATOM   2591  CG  GLU A 324      -6.664 -17.050  -8.261  1.00 98.34           C  
ATOM   2592  CD  GLU A 324      -7.953 -17.553  -7.630  1.00 98.34           C  
ATOM   2593  OE1 GLU A 324      -7.924 -18.597  -6.941  1.00 98.34           O  
ATOM   2594  OE2 GLU A 324      -9.000 -16.897  -7.827  1.00 98.34           O  
ATOM   2595  N   PHE A 325      -3.979 -14.525  -7.401  1.00 98.68           N  
ATOM   2596  CA  PHE A 325      -3.023 -14.922  -6.374  1.00 98.68           C  
ATOM   2597  C   PHE A 325      -3.567 -14.621  -4.983  1.00 98.68           C  
ATOM   2598  CB  PHE A 325      -1.684 -14.207  -6.580  1.00 98.68           C  
ATOM   2599  O   PHE A 325      -4.438 -13.764  -4.823  1.00 98.68           O  
ATOM   2600  CG  PHE A 325      -1.759 -12.715  -6.403  1.00 98.68           C  
ATOM   2601  CD1 PHE A 325      -2.022 -11.884  -7.486  1.00 98.68           C  
ATOM   2602  CD2 PHE A 325      -1.565 -12.142  -5.153  1.00 98.68           C  
ATOM   2603  CE1 PHE A 325      -2.092 -10.503  -7.325  1.00 98.68           C  
ATOM   2604  CE2 PHE A 325      -1.633 -10.761  -4.984  1.00 98.68           C  
ATOM   2605  CZ  PHE A 325      -1.896  -9.944  -6.071  1.00 98.68           C  
ATOM   2606  N   GLU A 326      -3.121 -15.392  -4.075  1.00 98.51           N  
ATOM   2607  CA  GLU A 326      -3.524 -15.330  -2.673  1.00 98.51           C  
ATOM   2608  C   GLU A 326      -2.309 -15.323  -1.750  1.00 98.51           C  
ATOM   2609  CB  GLU A 326      -4.443 -16.504  -2.325  1.00 98.51           C  
ATOM   2610  O   GLU A 326      -1.378 -16.109  -1.935  1.00 98.51           O  
ATOM   2611  CG  GLU A 326      -4.919 -16.505  -0.880  1.00 98.51           C  
ATOM   2612  CD  GLU A 326      -5.773 -17.713  -0.530  1.00 98.51           C  
ATOM   2613  OE1 GLU A 326      -5.247 -18.672   0.078  1.00 98.51           O  
ATOM   2614  OE2 GLU A 326      -6.978 -17.700  -0.868  1.00 98.51           O  
ATOM   2615  N   LEU A 327      -2.289 -14.415  -0.804  1.00 98.64           N  
ATOM   2616  CA  LEU A 327      -1.251 -14.404   0.220  1.00 98.64           C  
ATOM   2617  C   LEU A 327      -1.677 -15.221   1.435  1.00 98.64           C  
ATOM   2618  CB  LEU A 327      -0.930 -12.968   0.644  1.00 98.64           C  
ATOM   2619  O   LEU A 327      -2.687 -14.913   2.073  1.00 98.64           O  
ATOM   2620  CG  LEU A 327      -0.520 -12.007  -0.474  1.00 98.64           C  
ATOM   2621  CD1 LEU A 327      -0.141 -10.650   0.108  1.00 98.64           C  
ATOM   2622  CD2 LEU A 327       0.633 -12.589  -1.284  1.00 98.64           C  
ATOM   2623  N   ASN A 328      -0.860 -16.204   1.778  1.00 97.39           N  
ATOM   2624  CA  ASN A 328      -1.380 -17.156   2.753  1.00 97.39           C  
ATOM   2625  C   ASN A 328      -0.340 -17.492   3.818  1.00 97.39           C  
ATOM   2626  CB  ASN A 328      -1.858 -18.432   2.057  1.00 97.39           C  
ATOM   2627  O   ASN A 328      -0.515 -18.441   4.585  1.00 97.39           O  
ATOM   2628  CG  ASN A 328      -0.777 -19.077   1.213  1.00 97.39           C  
ATOM   2629  ND2 ASN A 328      -1.167 -20.032   0.377  1.00 97.39           N  
ATOM   2630  OD1 ASN A 328       0.400 -18.720   1.311  1.00 97.39           O  
ATOM   2631  N   ARG A 329       0.760 -16.727   3.853  1.00 97.41           N  
ATOM   2632  CA  ARG A 329       1.770 -17.011   4.868  1.00 97.41           C  
ATOM   2633  C   ARG A 329       2.579 -15.761   5.200  1.00 97.41           C  
ATOM   2634  CB  ARG A 329       2.703 -18.130   4.400  1.00 97.41           C  
ATOM   2635  O   ARG A 329       3.092 -15.090   4.303  1.00 97.41           O  
ATOM   2636  CG  ARG A 329       3.724 -18.557   5.442  1.00 97.41           C  
ATOM   2637  CD  ARG A 329       4.592 -19.704   4.945  1.00 97.41           C  
ATOM   2638  NE  ARG A 329       5.652 -20.030   5.895  1.00 97.41           N  
ATOM   2639  NH1 ARG A 329       5.941 -22.196   5.146  1.00 97.41           N  
ATOM   2640  NH2 ARG A 329       7.219 -21.395   6.873  1.00 97.41           N  
ATOM   2641  CZ  ARG A 329       6.268 -21.206   5.969  1.00 97.41           C  
ATOM   2642  N   ASN A 330       2.738 -15.574   6.531  1.00 97.99           N  
ATOM   2643  CA  ASN A 330       3.570 -14.480   7.019  1.00 97.99           C  
ATOM   2644  C   ASN A 330       5.051 -14.845   6.988  1.00 97.99           C  
ATOM   2645  CB  ASN A 330       3.152 -14.077   8.435  1.00 97.99           C  
ATOM   2646  O   ASN A 330       5.403 -16.024   6.914  1.00 97.99           O  
ATOM   2647  CG  ASN A 330       1.815 -13.363   8.468  1.00 97.99           C  
ATOM   2648  ND2 ASN A 330       0.981 -13.710   9.441  1.00 97.99           N  
ATOM   2649  OD1 ASN A 330       1.534 -12.507   7.625  1.00 97.99           O  
ATOM   2650  N   VAL A 331       5.863 -13.828   7.044  1.00 97.25           N  
ATOM   2651  CA  VAL A 331       7.302 -14.061   7.112  1.00 97.25           C  
ATOM   2652  C   VAL A 331       7.677 -14.573   8.501  1.00 97.25           C  
ATOM   2653  CB  VAL A 331       8.100 -12.780   6.783  1.00 97.25           C  
ATOM   2654  O   VAL A 331       6.999 -14.271   9.485  1.00 97.25           O  
ATOM   2655  CG1 VAL A 331       7.802 -12.308   5.361  1.00 97.25           C  
ATOM   2656  CG2 VAL A 331       7.781 -11.678   7.792  1.00 97.25           C  
ATOM   2657  N   ASP A 332       8.732 -15.381   8.561  1.00 95.53           N  
ATOM   2658  CA  ASP A 332       9.233 -15.871   9.842  1.00 95.53           C  
ATOM   2659  C   ASP A 332      10.112 -14.826  10.525  1.00 95.53           C  
ATOM   2660  CB  ASP A 332      10.014 -17.172   9.650  1.00 95.53           C  
ATOM   2661  O   ASP A 332      10.042 -14.648  11.742  1.00 95.53           O  
ATOM   2662  CG  ASP A 332       9.126 -18.350   9.289  1.00 95.53           C  
ATOM   2663  OD1 ASP A 332       7.986 -18.432   9.795  1.00 95.53           O  
ATOM   2664  OD2 ASP A 332       9.571 -19.206   8.494  1.00 95.53           O  
ATOM   2665  N   GLU A 333      10.970 -14.179   9.757  1.00 95.79           N  
ATOM   2666  CA  GLU A 333      11.851 -13.103  10.202  1.00 95.79           C  
ATOM   2667  C   GLU A 333      11.835 -11.936   9.219  1.00 95.79           C  
ATOM   2668  CB  GLU A 333      13.281 -13.618  10.384  1.00 95.79           C  
ATOM   2669  O   GLU A 333      12.077 -12.120   8.024  1.00 95.79           O  
ATOM   2670  CG  GLU A 333      14.218 -12.614  11.040  1.00 95.79           C  
ATOM   2671  CD  GLU A 333      15.683 -13.006  10.939  1.00 95.79           C  
ATOM   2672  OE1 GLU A 333      16.554 -12.214  11.365  1.00 95.79           O  
ATOM   2673  OE2 GLU A 333      15.963 -14.114  10.429  1.00 95.79           O  
ATOM   2674  N   PHE A 334      11.616 -10.777   9.717  1.00 96.36           N  
ATOM   2675  CA  PHE A 334      11.363  -9.591   8.907  1.00 96.36           C  
ATOM   2676  C   PHE A 334      12.606  -9.199   8.117  1.00 96.36           C  
ATOM   2677  CB  PHE A 334      10.911  -8.422   9.788  1.00 96.36           C  
ATOM   2678  O   PHE A 334      12.534  -8.974   6.907  1.00 96.36           O  
ATOM   2679  CG  PHE A 334      10.330  -7.269   9.016  1.00 96.36           C  
ATOM   2680  CD1 PHE A 334      11.150  -6.261   8.523  1.00 96.36           C  
ATOM   2681  CD2 PHE A 334       8.963  -7.192   8.783  1.00 96.36           C  
ATOM   2682  CE1 PHE A 334      10.615  -5.192   7.808  1.00 96.36           C  
ATOM   2683  CE2 PHE A 334       8.421  -6.127   8.070  1.00 96.36           C  
ATOM   2684  CZ  PHE A 334       9.248  -5.128   7.583  1.00 96.36           C  
ATOM   2685  N   PHE A 335      13.764  -9.138   8.694  1.00 96.66           N  
ATOM   2686  CA  PHE A 335      14.975  -8.651   8.043  1.00 96.66           C  
ATOM   2687  C   PHE A 335      15.360  -9.551   6.875  1.00 96.66           C  
ATOM   2688  CB  PHE A 335      16.131  -8.570   9.046  1.00 96.66           C  
ATOM   2689  O   PHE A 335      15.461  -9.089   5.736  1.00 96.66           O  
ATOM   2690  CG  PHE A 335      17.417  -8.067   8.449  1.00 96.66           C  
ATOM   2691  CD1 PHE A 335      18.439  -8.949   8.119  1.00 96.66           C  
ATOM   2692  CD2 PHE A 335      17.605  -6.710   8.218  1.00 96.66           C  
ATOM   2693  CE1 PHE A 335      19.631  -8.486   7.567  1.00 96.66           C  
ATOM   2694  CE2 PHE A 335      18.794  -6.240   7.666  1.00 96.66           C  
ATOM   2695  CZ  PHE A 335      19.805  -7.130   7.342  1.00 96.66           C  
ATOM   2696  N   THR A 336      15.497 -10.848   7.018  1.00 97.07           N  
ATOM   2697  CA  THR A 336      16.046 -11.758   6.019  1.00 97.07           C  
ATOM   2698  C   THR A 336      15.031 -12.018   4.909  1.00 97.07           C  
ATOM   2699  CB  THR A 336      16.470 -13.095   6.653  1.00 97.07           C  
ATOM   2700  O   THR A 336      15.406 -12.355   3.784  1.00 97.07           O  
ATOM   2701  CG2 THR A 336      17.677 -12.911   7.568  1.00 97.07           C  
ATOM   2702  OG1 THR A 336      15.380 -13.621   7.419  1.00 97.07           O  
ATOM   2703  N   GLN A 337      13.746 -11.815   5.223  1.00 97.91           N  
ATOM   2704  CA  GLN A 337      12.751 -12.202   4.228  1.00 97.91           C  
ATOM   2705  C   GLN A 337      12.088 -10.975   3.608  1.00 97.91           C  
ATOM   2706  CB  GLN A 337      11.692 -13.112   4.852  1.00 97.91           C  
ATOM   2707  O   GLN A 337      11.672 -11.008   2.448  1.00 97.91           O  
ATOM   2708  CG  GLN A 337      12.214 -14.491   5.232  1.00 97.91           C  
ATOM   2709  CD  GLN A 337      11.144 -15.375   5.846  1.00 97.91           C  
ATOM   2710  NE2 GLN A 337      11.068 -16.619   5.388  1.00 97.91           N  
ATOM   2711  OE1 GLN A 337      10.393 -14.942   6.726  1.00 97.91           O  
ATOM   2712  N   THR A 338      12.077  -9.856   4.369  1.00 97.31           N  
ATOM   2713  CA  THR A 338      11.429  -8.663   3.838  1.00 97.31           C  
ATOM   2714  C   THR A 338      12.462  -7.591   3.500  1.00 97.31           C  
ATOM   2715  CB  THR A 338      10.403  -8.094   4.836  1.00 97.31           C  
ATOM   2716  O   THR A 338      12.522  -7.116   2.364  1.00 97.31           O  
ATOM   2717  CG2 THR A 338       9.723  -6.849   4.276  1.00 97.31           C  
ATOM   2718  OG1 THR A 338       9.407  -9.088   5.107  1.00 97.31           O  
ATOM   2719  N   GLU A 339      13.309  -7.240   4.447  1.00 96.54           N  
ATOM   2720  CA  GLU A 339      14.280  -6.170   4.237  1.00 96.54           C  
ATOM   2721  C   GLU A 339      15.316  -6.563   3.188  1.00 96.54           C  
ATOM   2722  CB  GLU A 339      14.974  -5.809   5.553  1.00 96.54           C  
ATOM   2723  O   GLU A 339      15.742  -5.729   2.387  1.00 96.54           O  
ATOM   2724  CG  GLU A 339      14.072  -5.092   6.548  1.00 96.54           C  
ATOM   2725  CD  GLU A 339      13.335  -3.908   5.944  1.00 96.54           C  
ATOM   2726  OE1 GLU A 339      12.119  -3.754   6.202  1.00 96.54           O  
ATOM   2727  OE2 GLU A 339      13.978  -3.128   5.206  1.00 96.54           O  
ATOM   2728  N   GLN A 340      15.666  -7.837   2.999  1.00 97.25           N  
ATOM   2729  CA  GLN A 340      16.678  -8.294   2.053  1.00 97.25           C  
ATOM   2730  C   GLN A 340      16.051  -8.651   0.708  1.00 97.25           C  
ATOM   2731  CB  GLN A 340      17.434  -9.499   2.615  1.00 97.25           C  
ATOM   2732  O   GLN A 340      16.762  -8.872  -0.275  1.00 97.25           O  
ATOM   2733  CG  GLN A 340      18.413  -9.146   3.727  1.00 97.25           C  
ATOM   2734  CD  GLN A 340      19.198 -10.346   4.221  1.00 97.25           C  
ATOM   2735  NE2 GLN A 340      20.410 -10.103   4.707  1.00 97.25           N  
ATOM   2736  OE1 GLN A 340      18.718 -11.483   4.168  1.00 97.25           O  
ATOM   2737  N   ALA A 341      14.727  -8.658   0.720  1.00 97.81           N  
ATOM   2738  CA  ALA A 341      14.073  -8.941  -0.555  1.00 97.81           C  
ATOM   2739  C   ALA A 341      14.385  -7.858  -1.584  1.00 97.81           C  
ATOM   2740  CB  ALA A 341      12.564  -9.070  -0.363  1.00 97.81           C  
ATOM   2741  O   ALA A 341      14.294  -6.665  -1.285  1.00 97.81           O  
ATOM   2742  N   ALA A 342      14.811  -8.275  -2.735  1.00 97.35           N  
ATOM   2743  CA  ALA A 342      15.172  -7.368  -3.821  1.00 97.35           C  
ATOM   2744  C   ALA A 342      14.399  -7.701  -5.094  1.00 97.35           C  
ATOM   2745  CB  ALA A 342      16.674  -7.424  -4.084  1.00 97.35           C  
ATOM   2746  O   ALA A 342      14.252  -8.873  -5.449  1.00 97.35           O  
ATOM   2747  N   PHE A 343      13.867  -6.624  -5.744  1.00 97.49           N  
ATOM   2748  CA  PHE A 343      13.081  -6.757  -6.964  1.00 97.49           C  
ATOM   2749  C   PHE A 343      13.748  -6.022  -8.121  1.00 97.49           C  
ATOM   2750  CB  PHE A 343      11.661  -6.223  -6.752  1.00 97.49           C  
ATOM   2751  O   PHE A 343      14.328  -4.951  -7.930  1.00 97.49           O  
ATOM   2752  CG  PHE A 343      10.889  -6.956  -5.688  1.00 97.49           C  
ATOM   2753  CD1 PHE A 343      10.034  -7.998  -6.024  1.00 97.49           C  
ATOM   2754  CD2 PHE A 343      11.020  -6.603  -4.351  1.00 97.49           C  
ATOM   2755  CE1 PHE A 343       9.318  -8.679  -5.041  1.00 97.49           C  
ATOM   2756  CE2 PHE A 343      10.308  -7.278  -3.363  1.00 97.49           C  
ATOM   2757  CZ  PHE A 343       9.458  -8.315  -3.711  1.00 97.49           C  
ATOM   2758  N   CYS A 344      13.621  -6.722  -9.342  1.00 96.02           N  
ATOM   2759  CA  CYS A 344      14.186  -6.124 -10.547  1.00 96.02           C  
ATOM   2760  C   CYS A 344      13.278  -6.357 -11.749  1.00 96.02           C  
ATOM   2761  CB  CYS A 344      15.575  -6.695 -10.827  1.00 96.02           C  
ATOM   2762  O   CYS A 344      12.943  -7.499 -12.067  1.00 96.02           O  
ATOM   2763  SG  CYS A 344      16.453  -5.852 -12.162  1.00 96.02           S  
ATOM   2764  N   THR A 345      12.937  -5.275 -12.460  1.00 95.30           N  
ATOM   2765  CA  THR A 345      12.047  -5.414 -13.608  1.00 95.30           C  
ATOM   2766  C   THR A 345      12.732  -6.182 -14.734  1.00 95.30           C  
ATOM   2767  CB  THR A 345      11.587  -4.039 -14.127  1.00 95.30           C  
ATOM   2768  O   THR A 345      12.068  -6.694 -15.637  1.00 95.30           O  
ATOM   2769  CG2 THR A 345      10.707  -3.330 -13.102  1.00 95.30           C  
ATOM   2770  OG1 THR A 345      12.736  -3.227 -14.396  1.00 95.30           O  
ATOM   2771  N   SER A 346      14.095  -6.264 -14.679  1.00 94.85           N  
ATOM   2772  CA  SER A 346      14.828  -6.963 -15.729  1.00 94.85           C  
ATOM   2773  C   SER A 346      14.802  -8.472 -15.510  1.00 94.85           C  
ATOM   2774  CB  SER A 346      16.275  -6.473 -15.792  1.00 94.85           C  
ATOM   2775  O   SER A 346      15.238  -9.238 -16.372  1.00 94.85           O  
ATOM   2776  OG  SER A 346      16.962  -6.781 -14.591  1.00 94.85           O  
ATOM   2777  N   HIS A 347      14.339  -8.893 -14.321  1.00 96.63           N  
ATOM   2778  CA  HIS A 347      14.130 -10.321 -14.111  1.00 96.63           C  
ATOM   2779  C   HIS A 347      12.863 -10.801 -14.812  1.00 96.63           C  
ATOM   2780  CB  HIS A 347      14.055 -10.638 -12.616  1.00 96.63           C  
ATOM   2781  O   HIS A 347      11.756 -10.607 -14.304  1.00 96.63           O  
ATOM   2782  CG  HIS A 347      15.363 -10.492 -11.906  1.00 96.63           C  
ATOM   2783  CD2 HIS A 347      16.611 -10.262 -12.379  1.00 96.63           C  
ATOM   2784  ND1 HIS A 347      15.481 -10.584 -10.536  1.00 96.63           N  
ATOM   2785  CE1 HIS A 347      16.748 -10.416 -10.197  1.00 96.63           C  
ATOM   2786  NE2 HIS A 347      17.454 -10.219 -11.296  1.00 96.63           N  
ATOM   2787  N   VAL A 348      12.995 -11.387 -16.003  1.00 96.51           N  
ATOM   2788  CA  VAL A 348      11.863 -11.907 -16.763  1.00 96.51           C  
ATOM   2789  C   VAL A 348      12.149 -13.341 -17.201  1.00 96.51           C  
ATOM   2790  CB  VAL A 348      11.553 -11.026 -17.994  1.00 96.51           C  
ATOM   2791  O   VAL A 348      13.298 -13.789 -17.171  1.00 96.51           O  
ATOM   2792  CG1 VAL A 348      11.123  -9.625 -17.561  1.00 96.51           C  
ATOM   2793  CG2 VAL A 348      12.768 -10.953 -18.917  1.00 96.51           C  
ATOM   2794  N   VAL A 349      11.118 -14.040 -17.544  1.00 95.70           N  
ATOM   2795  CA  VAL A 349      11.226 -15.401 -18.058  1.00 95.70           C  
ATOM   2796  C   VAL A 349      10.793 -15.437 -19.522  1.00 95.70           C  
ATOM   2797  CB  VAL A 349      10.378 -16.391 -17.228  1.00 95.70           C  
ATOM   2798  O   VAL A 349      10.191 -14.483 -20.021  1.00 95.70           O  
ATOM   2799  CG1 VAL A 349      10.892 -16.469 -15.791  1.00 95.70           C  
ATOM   2800  CG2 VAL A 349       8.906 -15.981 -17.250  1.00 95.70           C  
ATOM   2801  N   PRO A 350      11.215 -16.530 -20.300  1.00 93.43           N  
ATOM   2802  CA  PRO A 350      10.853 -16.596 -21.718  1.00 93.43           C  
ATOM   2803  C   PRO A 350       9.366 -16.346 -21.960  1.00 93.43           C  
ATOM   2804  CB  PRO A 350      11.238 -18.024 -22.114  1.00 93.43           C  
ATOM   2805  O   PRO A 350       8.522 -16.862 -21.223  1.00 93.43           O  
ATOM   2806  CG  PRO A 350      12.347 -18.393 -21.182  1.00 93.43           C  
ATOM   2807  CD  PRO A 350      12.052 -17.806 -19.832  1.00 93.43           C  
ATOM   2808  N   GLY A 351       9.110 -15.498 -23.059  1.00 93.43           N  
ATOM   2809  CA  GLY A 351       7.737 -15.170 -23.408  1.00 93.43           C  
ATOM   2810  C   GLY A 351       7.316 -13.790 -22.940  1.00 93.43           C  
ATOM   2811  O   GLY A 351       6.308 -13.252 -23.403  1.00 93.43           O  
ATOM   2812  N   ILE A 352       8.032 -13.216 -22.016  1.00 96.86           N  
ATOM   2813  CA  ILE A 352       7.822 -11.857 -21.530  1.00 96.86           C  
ATOM   2814  C   ILE A 352       9.017 -10.984 -21.904  1.00 96.86           C  
ATOM   2815  CB  ILE A 352       7.598 -11.832 -20.001  1.00 96.86           C  
ATOM   2816  O   ILE A 352      10.167 -11.359 -21.664  1.00 96.86           O  
ATOM   2817  CG1 ILE A 352       6.405 -12.717 -19.621  1.00 96.86           C  
ATOM   2818  CG2 ILE A 352       7.395 -10.397 -19.508  1.00 96.86           C  
ATOM   2819  CD1 ILE A 352       6.244 -12.930 -18.123  1.00 96.86           C  
ATOM   2820  N   GLY A 353       8.772  -9.807 -22.452  1.00 95.68           N  
ATOM   2821  CA  GLY A 353       9.862  -8.944 -22.878  1.00 95.68           C  
ATOM   2822  C   GLY A 353       9.653  -7.489 -22.502  1.00 95.68           C  
ATOM   2823  O   GLY A 353       8.802  -7.174 -21.668  1.00 95.68           O  
ATOM   2824  N   PHE A 354      10.510  -6.644 -23.083  1.00 96.18           N  
ATOM   2825  CA  PHE A 354      10.511  -5.231 -22.723  1.00 96.18           C  
ATOM   2826  C   PHE A 354      10.093  -4.370 -23.909  1.00 96.18           C  
ATOM   2827  CB  PHE A 354      11.895  -4.803 -22.225  1.00 96.18           C  
ATOM   2828  O   PHE A 354      10.495  -4.632 -25.045  1.00 96.18           O  
ATOM   2829  CG  PHE A 354      12.421  -5.646 -21.095  1.00 96.18           C  
ATOM   2830  CD1 PHE A 354      11.889  -5.532 -19.817  1.00 96.18           C  
ATOM   2831  CD2 PHE A 354      13.449  -6.555 -21.312  1.00 96.18           C  
ATOM   2832  CE1 PHE A 354      12.374  -6.311 -18.770  1.00 96.18           C  
ATOM   2833  CE2 PHE A 354      13.939  -7.337 -20.271  1.00 96.18           C  
ATOM   2834  CZ  PHE A 354      13.401  -7.213 -19.000  1.00 96.18           C  
ATOM   2835  N   SER A 355       9.200  -3.392 -23.657  1.00 96.77           N  
ATOM   2836  CA  SER A 355       8.838  -2.394 -24.658  1.00 96.77           C  
ATOM   2837  C   SER A 355       9.818  -1.225 -24.653  1.00 96.77           C  
ATOM   2838  CB  SER A 355       7.419  -1.880 -24.414  1.00 96.77           C  
ATOM   2839  O   SER A 355      10.830  -1.260 -23.949  1.00 96.77           O  
ATOM   2840  OG  SER A 355       7.364  -1.091 -23.238  1.00 96.77           O  
ATOM   2841  N   ASP A 356       9.528  -0.219 -25.485  1.00 95.32           N  
ATOM   2842  CA  ASP A 356      10.371   0.969 -25.568  1.00 95.32           C  
ATOM   2843  C   ASP A 356       9.881   2.058 -24.616  1.00 95.32           C  
ATOM   2844  CB  ASP A 356      10.408   1.502 -27.002  1.00 95.32           C  
ATOM   2845  O   ASP A 356      10.178   3.238 -24.808  1.00 95.32           O  
ATOM   2846  CG  ASP A 356      11.139   0.578 -27.959  1.00 95.32           C  
ATOM   2847  OD1 ASP A 356      12.081  -0.123 -27.531  1.00 95.32           O  
ATOM   2848  OD2 ASP A 356      10.770   0.551 -29.154  1.00 95.32           O  
ATOM   2849  N   ASP A 357       9.116   1.656 -23.664  1.00 97.27           N  
ATOM   2850  CA  ASP A 357       8.737   2.555 -22.578  1.00 97.27           C  
ATOM   2851  C   ASP A 357       9.970   3.156 -21.907  1.00 97.27           C  
ATOM   2852  CB  ASP A 357       7.883   1.817 -21.545  1.00 97.27           C  
ATOM   2853  O   ASP A 357      10.768   2.436 -21.303  1.00 97.27           O  
ATOM   2854  CG  ASP A 357       7.441   2.708 -20.397  1.00 97.27           C  
ATOM   2855  OD1 ASP A 357       8.171   3.661 -20.048  1.00 97.27           O  
ATOM   2856  OD2 ASP A 357       6.355   2.453 -19.834  1.00 97.27           O  
ATOM   2857  N   PRO A 358      10.158   4.497 -21.943  1.00 96.94           N  
ATOM   2858  CA  PRO A 358      11.381   5.125 -21.439  1.00 96.94           C  
ATOM   2859  C   PRO A 358      11.579   4.913 -19.940  1.00 96.94           C  
ATOM   2860  CB  PRO A 358      11.174   6.608 -21.758  1.00 96.94           C  
ATOM   2861  O   PRO A 358      12.713   4.752 -19.479  1.00 96.94           O  
ATOM   2862  CG  PRO A 358      10.182   6.623 -22.875  1.00 96.94           C  
ATOM   2863  CD  PRO A 358       9.332   5.389 -22.775  1.00 96.94           C  
ATOM   2864  N   LEU A 359      10.549   4.933 -19.225  1.00 97.54           N  
ATOM   2865  CA  LEU A 359      10.648   4.713 -17.786  1.00 97.54           C  
ATOM   2866  C   LEU A 359      11.037   3.270 -17.482  1.00 97.54           C  
ATOM   2867  CB  LEU A 359       9.323   5.052 -17.099  1.00 97.54           C  
ATOM   2868  O   LEU A 359      11.891   3.019 -16.629  1.00 97.54           O  
ATOM   2869  CG  LEU A 359       9.327   5.029 -15.569  1.00 97.54           C  
ATOM   2870  CD1 LEU A 359      10.309   6.062 -15.026  1.00 97.54           C  
ATOM   2871  CD2 LEU A 359       7.924   5.281 -15.027  1.00 97.54           C  
ATOM   2872  N   LEU A 360      10.403   2.279 -18.173  1.00 97.70           N  
ATOM   2873  CA  LEU A 360      10.742   0.871 -17.992  1.00 97.70           C  
ATOM   2874  C   LEU A 360      12.221   0.628 -18.273  1.00 97.70           C  
ATOM   2875  CB  LEU A 360       9.886  -0.008 -18.907  1.00 97.70           C  
ATOM   2876  O   LEU A 360      12.896  -0.068 -17.511  1.00 97.70           O  
ATOM   2877  CG  LEU A 360      10.171  -1.511 -18.864  1.00 97.70           C  
ATOM   2878  CD1 LEU A 360       9.971  -2.048 -17.450  1.00 97.70           C  
ATOM   2879  CD2 LEU A 360       9.280  -2.253 -19.854  1.00 97.70           C  
ATOM   2880  N   GLN A 361      12.730   1.236 -19.347  1.00 97.10           N  
ATOM   2881  CA  GLN A 361      14.135   1.065 -19.702  1.00 97.10           C  
ATOM   2882  C   GLN A 361      15.049   1.566 -18.587  1.00 97.10           C  
ATOM   2883  CB  GLN A 361      14.452   1.796 -21.008  1.00 97.10           C  
ATOM   2884  O   GLN A 361      16.042   0.917 -18.253  1.00 97.10           O  
ATOM   2885  CG  GLN A 361      13.787   1.182 -22.233  1.00 97.10           C  
ATOM   2886  CD  GLN A 361      14.220  -0.250 -22.481  1.00 97.10           C  
ATOM   2887  NE2 GLN A 361      13.257  -1.123 -22.754  1.00 97.10           N  
ATOM   2888  OE1 GLN A 361      15.412  -0.570 -22.428  1.00 97.10           O  
ATOM   2889  N   GLY A 362      14.768   2.675 -18.042  1.00 97.09           N  
ATOM   2890  CA  GLY A 362      15.538   3.193 -16.922  1.00 97.09           C  
ATOM   2891  C   GLY A 362      15.451   2.320 -15.684  1.00 97.09           C  
ATOM   2892  O   GLY A 362      16.461   2.065 -15.025  1.00 97.09           O  
ATOM   2893  N   ARG A 363      14.309   1.830 -15.405  1.00 95.70           N  
ATOM   2894  CA  ARG A 363      14.074   0.991 -14.234  1.00 95.70           C  
ATOM   2895  C   ARG A 363      14.800  -0.344 -14.363  1.00 95.70           C  
ATOM   2896  CB  ARG A 363      12.575   0.756 -14.033  1.00 95.70           C  
ATOM   2897  O   ARG A 363      15.287  -0.890 -13.370  1.00 95.70           O  
ATOM   2898  CG  ARG A 363      11.816   1.987 -13.565  1.00 95.70           C  
ATOM   2899  CD  ARG A 363      10.341   1.686 -13.335  1.00 95.70           C  
ATOM   2900  NE  ARG A 363       9.664   2.792 -12.665  1.00 95.70           N  
ATOM   2901  NH1 ARG A 363       7.656   1.679 -12.407  1.00 95.70           N  
ATOM   2902  NH2 ARG A 363       7.887   3.827 -11.642  1.00 95.70           N  
ATOM   2903  CZ  ARG A 363       8.404   2.764 -12.240  1.00 95.70           C  
ATOM   2904  N   ASN A 364      14.873  -0.897 -15.607  1.00 95.63           N  
ATOM   2905  CA  ASN A 364      15.605  -2.137 -15.847  1.00 95.63           C  
ATOM   2906  C   ASN A 364      17.050  -2.036 -15.367  1.00 95.63           C  
ATOM   2907  CB  ASN A 364      15.562  -2.507 -17.331  1.00 95.63           C  
ATOM   2908  O   ASN A 364      17.610  -3.010 -14.861  1.00 95.63           O  
ATOM   2909  CG  ASN A 364      14.220  -3.073 -17.753  1.00 95.63           C  
ATOM   2910  ND2 ASN A 364      13.981  -3.121 -19.058  1.00 95.63           N  
ATOM   2911  OD1 ASN A 364      13.405  -3.462 -16.913  1.00 95.63           O  
ATOM   2912  N   PHE A 365      17.587  -0.849 -15.500  1.00 95.68           N  
ATOM   2913  CA  PHE A 365      18.961  -0.624 -15.065  1.00 95.68           C  
ATOM   2914  C   PHE A 365      19.016  -0.332 -13.571  1.00 95.68           C  
ATOM   2915  CB  PHE A 365      19.592   0.531 -15.849  1.00 95.68           C  
ATOM   2916  O   PHE A 365      19.763  -0.978 -12.834  1.00 95.68           O  
ATOM   2917  CG  PHE A 365      20.837   1.087 -15.214  1.00 95.68           C  
ATOM   2918  CD1 PHE A 365      20.809   2.304 -14.543  1.00 95.68           C  
ATOM   2919  CD2 PHE A 365      22.038   0.392 -15.287  1.00 95.68           C  
ATOM   2920  CE1 PHE A 365      21.960   2.821 -13.954  1.00 95.68           C  
ATOM   2921  CE2 PHE A 365      23.193   0.903 -14.701  1.00 95.68           C  
ATOM   2922  CZ  PHE A 365      23.152   2.117 -14.036  1.00 95.68           C  
ATOM   2923  N   SER A 366      18.266   0.576 -13.066  1.00 95.63           N  
ATOM   2924  CA  SER A 366      18.387   1.222 -11.763  1.00 95.63           C  
ATOM   2925  C   SER A 366      18.130   0.233 -10.630  1.00 95.63           C  
ATOM   2926  CB  SER A 366      17.414   2.397 -11.655  1.00 95.63           C  
ATOM   2927  O   SER A 366      18.815   0.265  -9.605  1.00 95.63           O  
ATOM   2928  OG  SER A 366      17.475   2.984 -10.367  1.00 95.63           O  
ATOM   2929  N   TYR A 367      17.172  -0.669 -10.733  1.00 94.76           N  
ATOM   2930  CA  TYR A 367      16.776  -1.548  -9.638  1.00 94.76           C  
ATOM   2931  C   TYR A 367      17.908  -2.496  -9.263  1.00 94.76           C  
ATOM   2932  CB  TYR A 367      15.527  -2.350 -10.018  1.00 94.76           C  
ATOM   2933  O   TYR A 367      18.222  -2.662  -8.082  1.00 94.76           O  
ATOM   2934  CG  TYR A 367      14.237  -1.588  -9.837  1.00 94.76           C  
ATOM   2935  CD1 TYR A 367      13.258  -2.037  -8.954  1.00 94.76           C  
ATOM   2936  CD2 TYR A 367      13.995  -0.418 -10.548  1.00 94.76           C  
ATOM   2937  CE1 TYR A 367      12.067  -1.339  -8.785  1.00 94.76           C  
ATOM   2938  CE2 TYR A 367      12.807   0.289 -10.388  1.00 94.76           C  
ATOM   2939  OH  TYR A 367      10.674   0.517  -9.342  1.00 94.76           O  
ATOM   2940  CZ  TYR A 367      11.851  -0.178  -9.505  1.00 94.76           C  
ATOM   2941  N   PHE A 368      18.490  -3.140 -10.289  1.00 94.43           N  
ATOM   2942  CA  PHE A 368      19.628  -4.008 -10.009  1.00 94.43           C  
ATOM   2943  C   PHE A 368      20.770  -3.217  -9.382  1.00 94.43           C  
ATOM   2944  CB  PHE A 368      20.108  -4.698 -11.289  1.00 94.43           C  
ATOM   2945  O   PHE A 368      21.354  -3.645  -8.384  1.00 94.43           O  
ATOM   2946  CG  PHE A 368      21.044  -5.850 -11.043  1.00 94.43           C  
ATOM   2947  CD1 PHE A 368      22.406  -5.633 -10.872  1.00 94.43           C  
ATOM   2948  CD2 PHE A 368      20.562  -7.152 -10.984  1.00 94.43           C  
ATOM   2949  CE1 PHE A 368      23.275  -6.698 -10.644  1.00 94.43           C  
ATOM   2950  CE2 PHE A 368      21.425  -8.220 -10.756  1.00 94.43           C  
ATOM   2951  CZ  PHE A 368      22.781  -7.991 -10.588  1.00 94.43           C  
ATOM   2952  N   ASP A 369      21.004  -2.028  -9.951  1.00 95.71           N  
ATOM   2953  CA  ASP A 369      22.102  -1.178  -9.503  1.00 95.71           C  
ATOM   2954  C   ASP A 369      21.937  -0.795  -8.034  1.00 95.71           C  
ATOM   2955  CB  ASP A 369      22.194   0.081 -10.368  1.00 95.71           C  
ATOM   2956  O   ASP A 369      22.897  -0.842  -7.263  1.00 95.71           O  
ATOM   2957  CG  ASP A 369      23.445   0.897 -10.097  1.00 95.71           C  
ATOM   2958  OD1 ASP A 369      24.559   0.434 -10.426  1.00 95.71           O  
ATOM   2959  OD2 ASP A 369      23.317   2.012  -9.547  1.00 95.71           O  
ATOM   2960  N   THR A 370      20.811  -0.395  -7.583  1.00 94.51           N  
ATOM   2961  CA  THR A 370      20.569   0.023  -6.206  1.00 94.51           C  
ATOM   2962  C   THR A 370      20.762  -1.147  -5.245  1.00 94.51           C  
ATOM   2963  CB  THR A 370      19.152   0.601  -6.038  1.00 94.51           C  
ATOM   2964  O   THR A 370      21.241  -0.964  -4.124  1.00 94.51           O  
ATOM   2965  CG2 THR A 370      18.097  -0.498  -6.111  1.00 94.51           C  
ATOM   2966  OG1 THR A 370      19.057   1.256  -4.767  1.00 94.51           O  
ATOM   2967  N   GLN A 371      20.421  -2.409  -5.663  1.00 95.73           N  
ATOM   2968  CA  GLN A 371      20.560  -3.571  -4.792  1.00 95.73           C  
ATOM   2969  C   GLN A 371      22.030  -3.914  -4.562  1.00 95.73           C  
ATOM   2970  CB  GLN A 371      19.827  -4.776  -5.383  1.00 95.73           C  
ATOM   2971  O   GLN A 371      22.399  -4.403  -3.493  1.00 95.73           O  
ATOM   2972  CG  GLN A 371      18.328  -4.563  -5.548  1.00 95.73           C  
ATOM   2973  CD  GLN A 371      17.669  -4.029  -4.291  1.00 95.73           C  
ATOM   2974  NE2 GLN A 371      16.512  -3.395  -4.451  1.00 95.73           N  
ATOM   2975  OE1 GLN A 371      18.194  -4.186  -3.184  1.00 95.73           O  
ATOM   2976  N   ILE A 372      22.862  -3.591  -5.550  1.00 95.57           N  
ATOM   2977  CA  ILE A 372      24.294  -3.817  -5.388  1.00 95.57           C  
ATOM   2978  C   ILE A 372      24.811  -3.016  -4.195  1.00 95.57           C  
ATOM   2979  CB  ILE A 372      25.075  -3.439  -6.666  1.00 95.57           C  
ATOM   2980  O   ILE A 372      25.561  -3.538  -3.367  1.00 95.57           O  
ATOM   2981  CG1 ILE A 372      24.680  -4.361  -7.826  1.00 95.57           C  
ATOM   2982  CG2 ILE A 372      26.584  -3.493  -6.413  1.00 95.57           C  
ATOM   2983  CD1 ILE A 372      25.215  -3.917  -9.180  1.00 95.57           C  
ATOM   2984  N   SER A 373      24.413  -1.825  -4.089  1.00 94.85           N  
ATOM   2985  CA  SER A 373      24.842  -0.964  -2.991  1.00 94.85           C  
ATOM   2986  C   SER A 373      24.348  -1.493  -1.649  1.00 94.85           C  
ATOM   2987  CB  SER A 373      24.339   0.465  -3.202  1.00 94.85           C  
ATOM   2988  O   SER A 373      25.073  -1.446  -0.652  1.00 94.85           O  
ATOM   2989  OG  SER A 373      24.944   1.048  -4.343  1.00 94.85           O  
ATOM   2990  N   ARG A 374      23.167  -2.082  -1.649  1.00 95.16           N  
ATOM   2991  CA  ARG A 374      22.549  -2.493  -0.393  1.00 95.16           C  
ATOM   2992  C   ARG A 374      22.999  -3.895   0.006  1.00 95.16           C  
ATOM   2993  CB  ARG A 374      21.023  -2.445  -0.502  1.00 95.16           C  
ATOM   2994  O   ARG A 374      23.320  -4.141   1.171  1.00 95.16           O  
ATOM   2995  CG  ARG A 374      20.458  -1.038  -0.613  1.00 95.16           C  
ATOM   2996  CD  ARG A 374      18.936  -1.042  -0.642  1.00 95.16           C  
ATOM   2997  NE  ARG A 374      18.375  -1.613   0.579  1.00 95.16           N  
ATOM   2998  NH1 ARG A 374      17.084  -3.192  -0.506  1.00 95.16           N  
ATOM   2999  NH2 ARG A 374      17.062  -3.063   1.783  1.00 95.16           N  
ATOM   3000  CZ  ARG A 374      17.509  -2.621   0.616  1.00 95.16           C  
ATOM   3001  N   LEU A 375      23.047  -4.821  -0.945  1.00 96.28           N  
ATOM   3002  CA  LEU A 375      23.111  -6.238  -0.604  1.00 96.28           C  
ATOM   3003  C   LEU A 375      24.365  -6.881  -1.184  1.00 96.28           C  
ATOM   3004  CB  LEU A 375      21.866  -6.969  -1.113  1.00 96.28           C  
ATOM   3005  O   LEU A 375      24.738  -7.989  -0.793  1.00 96.28           O  
ATOM   3006  CG  LEU A 375      20.525  -6.506  -0.539  1.00 96.28           C  
ATOM   3007  CD1 LEU A 375      19.373  -7.182  -1.274  1.00 96.28           C  
ATOM   3008  CD2 LEU A 375      20.455  -6.793   0.956  1.00 96.28           C  
ATOM   3009  N   GLY A 376      25.065  -6.203  -2.078  1.00 95.69           N  
ATOM   3010  CA  GLY A 376      26.220  -6.743  -2.777  1.00 95.69           C  
ATOM   3011  C   GLY A 376      25.877  -7.330  -4.133  1.00 95.69           C  
ATOM   3012  O   GLY A 376      24.702  -7.527  -4.450  1.00 95.69           O  
ATOM   3013  N   ILE A 377      26.875  -7.717  -4.973  1.00 96.14           N  
ATOM   3014  CA  ILE A 377      26.724  -8.113  -6.369  1.00 96.14           C  
ATOM   3015  C   ILE A 377      26.107  -9.508  -6.446  1.00 96.14           C  
ATOM   3016  CB  ILE A 377      28.077  -8.084  -7.114  1.00 96.14           C  
ATOM   3017  O   ILE A 377      25.517  -9.877  -7.464  1.00 96.14           O  
ATOM   3018  CG1 ILE A 377      27.857  -8.204  -8.626  1.00 96.14           C  
ATOM   3019  CG2 ILE A 377      28.998  -9.196  -6.604  1.00 96.14           C  
ATOM   3020  CD1 ILE A 377      27.050  -7.062  -9.227  1.00 96.14           C  
ATOM   3021  N   ASN A 378      26.197 -10.335  -5.306  1.00 96.31           N  
ATOM   3022  CA  ASN A 378      25.683 -11.700  -5.313  1.00 96.31           C  
ATOM   3023  C   ASN A 378      24.367 -11.807  -4.547  1.00 96.31           C  
ATOM   3024  CB  ASN A 378      26.717 -12.666  -4.730  1.00 96.31           C  
ATOM   3025  O   ASN A 378      24.059 -12.856  -3.978  1.00 96.31           O  
ATOM   3026  CG  ASN A 378      27.937 -12.821  -5.617  1.00 96.31           C  
ATOM   3027  ND2 ASN A 378      29.114 -12.579  -5.053  1.00 96.31           N  
ATOM   3028  OD1 ASN A 378      27.822 -13.153  -6.799  1.00 96.31           O  
ATOM   3029  N   TRP A 379      23.549 -10.778  -4.441  1.00 96.25           N  
ATOM   3030  CA  TRP A 379      22.344 -10.722  -3.621  1.00 96.25           C  
ATOM   3031  C   TRP A 379      21.352 -11.804  -4.035  1.00 96.25           C  
ATOM   3032  CB  TRP A 379      21.686  -9.343  -3.724  1.00 96.25           C  
ATOM   3033  O   TRP A 379      20.469 -12.175  -3.259  1.00 96.25           O  
ATOM   3034  CG  TRP A 379      21.336  -8.938  -5.124  1.00 96.25           C  
ATOM   3035  CD1 TRP A 379      22.098  -8.195  -5.982  1.00 96.25           C  
ATOM   3036  CD2 TRP A 379      20.130  -9.252  -5.828  1.00 96.25           C  
ATOM   3037  CE2 TRP A 379      20.229  -8.666  -7.109  1.00 96.25           C  
ATOM   3038  CE3 TRP A 379      18.974  -9.973  -5.499  1.00 96.25           C  
ATOM   3039  NE1 TRP A 379      21.438  -8.028  -7.178  1.00 96.25           N  
ATOM   3040  CH2 TRP A 379      18.095  -9.491  -7.715  1.00 96.25           C  
ATOM   3041  CZ2 TRP A 379      19.215  -8.780  -8.063  1.00 96.25           C  
ATOM   3042  CZ3 TRP A 379      17.966 -10.085  -6.449  1.00 96.25           C  
ATOM   3043  N   GLU A 380      21.493 -12.354  -5.263  1.00 95.61           N  
ATOM   3044  CA  GLU A 380      20.569 -13.381  -5.733  1.00 95.61           C  
ATOM   3045  C   GLU A 380      20.779 -14.696  -4.988  1.00 95.61           C  
ATOM   3046  CB  GLU A 380      20.729 -13.600  -7.240  1.00 95.61           C  
ATOM   3047  O   GLU A 380      19.943 -15.599  -5.063  1.00 95.61           O  
ATOM   3048  CG  GLU A 380      20.364 -12.384  -8.080  1.00 95.61           C  
ATOM   3049  CD  GLU A 380      21.560 -11.512  -8.425  1.00 95.61           C  
ATOM   3050  OE1 GLU A 380      21.476 -10.721  -9.392  1.00 95.61           O  
ATOM   3051  OE2 GLU A 380      22.590 -11.621  -7.723  1.00 95.61           O  
ATOM   3052  N   GLU A 381      21.831 -14.801  -4.216  1.00 95.64           N  
ATOM   3053  CA  GLU A 381      22.106 -16.002  -3.434  1.00 95.64           C  
ATOM   3054  C   GLU A 381      21.416 -15.947  -2.075  1.00 95.64           C  
ATOM   3055  CB  GLU A 381      23.614 -16.191  -3.251  1.00 95.64           C  
ATOM   3056  O   GLU A 381      21.305 -16.964  -1.386  1.00 95.64           O  
ATOM   3057  CG  GLU A 381      24.349 -16.553  -4.534  1.00 95.64           C  
ATOM   3058  CD  GLU A 381      25.773 -17.029  -4.296  1.00 95.64           C  
ATOM   3059  OE1 GLU A 381      26.604 -16.949  -5.229  1.00 95.64           O  
ATOM   3060  OE2 GLU A 381      26.060 -17.486  -3.167  1.00 95.64           O  
ATOM   3061  N   LEU A 382      20.995 -14.752  -1.688  1.00 97.07           N  
ATOM   3062  CA  LEU A 382      20.182 -14.676  -0.479  1.00 97.07           C  
ATOM   3063  C   LEU A 382      18.917 -15.516  -0.622  1.00 97.07           C  
ATOM   3064  CB  LEU A 382      19.812 -13.222  -0.173  1.00 97.07           C  
ATOM   3065  O   LEU A 382      18.278 -15.510  -1.677  1.00 97.07           O  
ATOM   3066  CG  LEU A 382      20.971 -12.287   0.177  1.00 97.07           C  
ATOM   3067  CD1 LEU A 382      20.497 -10.838   0.188  1.00 97.07           C  
ATOM   3068  CD2 LEU A 382      21.577 -12.668   1.524  1.00 97.07           C  
ATOM   3069  N   PRO A 383      18.540 -16.209   0.452  1.00 97.50           N  
ATOM   3070  CA  PRO A 383      17.447 -17.180   0.377  1.00 97.50           C  
ATOM   3071  C   PRO A 383      16.160 -16.578  -0.183  1.00 97.50           C  
ATOM   3072  CB  PRO A 383      17.259 -17.613   1.833  1.00 97.50           C  
ATOM   3073  O   PRO A 383      15.515 -17.182  -1.044  1.00 97.50           O  
ATOM   3074  CG  PRO A 383      18.628 -17.551   2.430  1.00 97.50           C  
ATOM   3075  CD  PRO A 383      19.330 -16.339   1.888  1.00 97.50           C  
ATOM   3076  N   ILE A 384      15.765 -15.492   0.219  1.00 98.03           N  
ATOM   3077  CA  ILE A 384      14.499 -14.908  -0.210  1.00 98.03           C  
ATOM   3078  C   ILE A 384      14.568 -14.559  -1.695  1.00 98.03           C  
ATOM   3079  CB  ILE A 384      14.146 -13.653   0.619  1.00 98.03           C  
ATOM   3080  O   ILE A 384      13.546 -14.547  -2.385  1.00 98.03           O  
ATOM   3081  CG1 ILE A 384      12.751 -13.139   0.243  1.00 98.03           C  
ATOM   3082  CG2 ILE A 384      15.203 -12.562   0.424  1.00 98.03           C  
ATOM   3083  CD1 ILE A 384      11.632 -14.138   0.505  1.00 98.03           C  
ATOM   3084  N   ASN A 385      15.768 -14.272  -2.340  1.00 98.04           N  
ATOM   3085  CA  ASN A 385      15.932 -13.830  -3.721  1.00 98.04           C  
ATOM   3086  C   ASN A 385      16.360 -14.978  -4.630  1.00 98.04           C  
ATOM   3087  CB  ASN A 385      16.943 -12.683  -3.801  1.00 98.04           C  
ATOM   3088  O   ASN A 385      16.323 -14.852  -5.855  1.00 98.04           O  
ATOM   3089  CG  ASN A 385      16.490 -11.451  -3.043  1.00 98.04           C  
ATOM   3090  ND2 ASN A 385      17.388 -10.879  -2.250  1.00 98.04           N  
ATOM   3091  OD1 ASN A 385      15.342 -11.018  -3.167  1.00 98.04           O  
ATOM   3092  N   ARG A 386      16.710 -16.067  -4.009  1.00 96.99           N  
ATOM   3093  CA  ARG A 386      17.261 -17.211  -4.728  1.00 96.99           C  
ATOM   3094  C   ARG A 386      16.184 -17.911  -5.550  1.00 96.99           C  
ATOM   3095  CB  ARG A 386      17.902 -18.202  -3.753  1.00 96.99           C  
ATOM   3096  O   ARG A 386      15.087 -18.172  -5.053  1.00 96.99           O  
ATOM   3097  CG  ARG A 386      18.643 -19.342  -4.432  1.00 96.99           C  
ATOM   3098  CD  ARG A 386      19.479 -20.140  -3.441  1.00 96.99           C  
ATOM   3099  NE  ARG A 386      18.654 -20.724  -2.387  1.00 96.99           N  
ATOM   3100  NH1 ARG A 386      20.407 -21.075  -0.924  1.00 96.99           N  
ATOM   3101  NH2 ARG A 386      18.275 -21.670  -0.329  1.00 96.99           N  
ATOM   3102  CZ  ARG A 386      19.114 -21.155  -1.216  1.00 96.99           C  
ATOM   3103  N   PRO A 387      16.489 -18.227  -6.893  1.00 96.56           N  
ATOM   3104  CA  PRO A 387      15.523 -18.988  -7.689  1.00 96.56           C  
ATOM   3105  C   PRO A 387      15.325 -20.412  -7.173  1.00 96.56           C  
ATOM   3106  CB  PRO A 387      16.145 -18.995  -9.087  1.00 96.56           C  
ATOM   3107  O   PRO A 387      16.175 -20.932  -6.445  1.00 96.56           O  
ATOM   3108  CG  PRO A 387      17.614 -18.858  -8.852  1.00 96.56           C  
ATOM   3109  CD  PRO A 387      17.824 -18.042  -7.609  1.00 96.56           C  
ATOM   3110  N   VAL A 388      14.262 -21.049  -7.566  1.00 95.46           N  
ATOM   3111  CA  VAL A 388      13.977 -22.405  -7.107  1.00 95.46           C  
ATOM   3112  C   VAL A 388      14.455 -23.415  -8.147  1.00 95.46           C  
ATOM   3113  CB  VAL A 388      12.471 -22.603  -6.823  1.00 95.46           C  
ATOM   3114  O   VAL A 388      14.165 -24.609  -8.042  1.00 95.46           O  
ATOM   3115  CG1 VAL A 388      12.035 -21.773  -5.617  1.00 95.46           C  
ATOM   3116  CG2 VAL A 388      11.645 -22.238  -8.055  1.00 95.46           C  
ATOM   3117  N   CYS A 389      15.142 -22.937  -9.154  1.00 93.42           N  
ATOM   3118  CA  CYS A 389      15.772 -23.771 -10.171  1.00 93.42           C  
ATOM   3119  C   CYS A 389      17.291 -23.682 -10.086  1.00 93.42           C  
ATOM   3120  CB  CYS A 389      15.305 -23.360 -11.567  1.00 93.42           C  
ATOM   3121  O   CYS A 389      17.828 -22.777  -9.446  1.00 93.42           O  
ATOM   3122  SG  CYS A 389      15.734 -21.661 -12.006  1.00 93.42           S  
ATOM   3123  N   PRO A 390      17.962 -24.721 -10.706  1.00 90.57           N  
ATOM   3124  CA  PRO A 390      19.425 -24.672 -10.655  1.00 90.57           C  
ATOM   3125  C   PRO A 390      20.001 -23.459 -11.381  1.00 90.57           C  
ATOM   3126  CB  PRO A 390      19.845 -25.972 -11.345  1.00 90.57           C  
ATOM   3127  O   PRO A 390      19.453 -23.027 -12.399  1.00 90.57           O  
ATOM   3128  CG  PRO A 390      18.661 -26.875 -11.213  1.00 90.57           C  
ATOM   3129  CD  PRO A 390      17.417 -26.034 -11.224  1.00 90.57           C  
ATOM   3130  N   VAL A 391      21.098 -22.831 -10.768  1.00 91.92           N  
ATOM   3131  CA  VAL A 391      21.844 -21.736 -11.380  1.00 91.92           C  
ATOM   3132  C   VAL A 391      23.232 -22.222 -11.791  1.00 91.92           C  
ATOM   3133  CB  VAL A 391      21.965 -20.528 -10.424  1.00 91.92           C  
ATOM   3134  O   VAL A 391      24.054 -22.568 -10.938  1.00 91.92           O  
ATOM   3135  CG1 VAL A 391      22.731 -19.387 -11.090  1.00 91.92           C  
ATOM   3136  CG2 VAL A 391      20.580 -20.058  -9.981  1.00 91.92           C  
ATOM   3137  N   MET A 392      23.400 -22.341 -13.127  1.00 90.20           N  
ATOM   3138  CA  MET A 392      24.665 -22.815 -13.683  1.00 90.20           C  
ATOM   3139  C   MET A 392      25.266 -21.778 -14.627  1.00 90.20           C  
ATOM   3140  CB  MET A 392      24.466 -24.140 -14.420  1.00 90.20           C  
ATOM   3141  O   MET A 392      24.822 -21.640 -15.768  1.00 90.20           O  
ATOM   3142  CG  MET A 392      23.879 -25.242 -13.553  1.00 90.20           C  
ATOM   3143  SD  MET A 392      25.038 -25.798 -12.243  1.00 90.20           S  
ATOM   3144  CE  MET A 392      26.152 -26.842 -13.223  1.00 90.20           C  
ATOM   3145  N   ASN A 393      26.263 -20.965 -14.091  1.00 91.85           N  
ATOM   3146  CA  ASN A 393      26.968 -19.932 -14.843  1.00 91.85           C  
ATOM   3147  C   ASN A 393      28.436 -19.846 -14.436  1.00 91.85           C  
ATOM   3148  CB  ASN A 393      26.286 -18.575 -14.661  1.00 91.85           C  
ATOM   3149  O   ASN A 393      28.911 -20.653 -13.635  1.00 91.85           O  
ATOM   3150  CG  ASN A 393      26.231 -18.138 -13.210  1.00 91.85           C  
ATOM   3151  ND2 ASN A 393      25.060 -17.698 -12.767  1.00 91.85           N  
ATOM   3152  OD1 ASN A 393      27.234 -18.196 -12.494  1.00 91.85           O  
ATOM   3153  N   PHE A 394      29.201 -18.963 -15.071  1.00 93.13           N  
ATOM   3154  CA  PHE A 394      30.634 -18.867 -14.818  1.00 93.13           C  
ATOM   3155  C   PHE A 394      30.944 -17.689 -13.903  1.00 93.13           C  
ATOM   3156  CB  PHE A 394      31.404 -18.727 -16.135  1.00 93.13           C  
ATOM   3157  O   PHE A 394      32.103 -17.293 -13.764  1.00 93.13           O  
ATOM   3158  CG  PHE A 394      31.332 -19.946 -17.013  1.00 93.13           C  
ATOM   3159  CD1 PHE A 394      31.858 -21.160 -16.587  1.00 93.13           C  
ATOM   3160  CD2 PHE A 394      30.738 -19.879 -18.267  1.00 93.13           C  
ATOM   3161  CE1 PHE A 394      31.792 -22.290 -17.398  1.00 93.13           C  
ATOM   3162  CE2 PHE A 394      30.669 -21.004 -19.083  1.00 93.13           C  
ATOM   3163  CZ  PHE A 394      31.197 -22.209 -18.648  1.00 93.13           C  
ATOM   3164  N   ASN A 395      29.921 -17.012 -13.259  1.00 92.80           N  
ATOM   3165  CA  ASN A 395      30.141 -15.976 -12.256  1.00 92.80           C  
ATOM   3166  C   ASN A 395      30.754 -16.551 -10.982  1.00 92.80           C  
ATOM   3167  CB  ASN A 395      28.832 -15.252 -11.935  1.00 92.80           C  
ATOM   3168  O   ASN A 395      30.185 -17.454 -10.367  1.00 92.80           O  
ATOM   3169  CG  ASN A 395      28.221 -14.584 -13.152  1.00 92.80           C  
ATOM   3170  ND2 ASN A 395      26.906 -14.405 -13.132  1.00 92.80           N  
ATOM   3171  OD1 ASN A 395      28.925 -14.234 -14.102  1.00 92.80           O  
ATOM   3172  N   ARG A 396      31.981 -15.964 -10.448  1.00 88.68           N  
ATOM   3173  CA  ARG A 396      32.709 -16.726  -9.439  1.00 88.68           C  
ATOM   3174  C   ARG A 396      32.883 -15.914  -8.159  1.00 88.68           C  
ATOM   3175  CB  ARG A 396      34.075 -17.160  -9.974  1.00 88.68           C  
ATOM   3176  O   ARG A 396      32.782 -16.455  -7.056  1.00 88.68           O  
ATOM   3177  CG  ARG A 396      34.001 -18.205 -11.076  1.00 88.68           C  
ATOM   3178  CD  ARG A 396      33.635 -19.577 -10.529  1.00 88.68           C  
ATOM   3179  NE  ARG A 396      34.633 -20.582 -10.882  1.00 88.68           N  
ATOM   3180  NH1 ARG A 396      33.476 -22.356  -9.959  1.00 88.68           N  
ATOM   3181  NH2 ARG A 396      35.502 -22.706 -10.971  1.00 88.68           N  
ATOM   3182  CZ  ARG A 396      34.535 -21.879 -10.603  1.00 88.68           C  
ATOM   3183  N   ASP A 397      33.280 -14.620  -8.233  1.00 92.65           N  
ATOM   3184  CA  ASP A 397      33.737 -13.870  -7.067  1.00 92.65           C  
ATOM   3185  C   ASP A 397      32.760 -12.749  -6.718  1.00 92.65           C  
ATOM   3186  CB  ASP A 397      35.133 -13.294  -7.312  1.00 92.65           C  
ATOM   3187  O   ASP A 397      31.636 -12.718  -7.222  1.00 92.65           O  
ATOM   3188  CG  ASP A 397      36.178 -14.364  -7.573  1.00 92.65           C  
ATOM   3189  OD1 ASP A 397      36.088 -15.462  -6.981  1.00 92.65           O  
ATOM   3190  OD2 ASP A 397      37.102 -14.106  -8.374  1.00 92.65           O  
ATOM   3191  N   GLY A 398      33.082 -11.828  -5.717  1.00 94.30           N  
ATOM   3192  CA  GLY A 398      32.295 -10.683  -5.288  1.00 94.30           C  
ATOM   3193  C   GLY A 398      31.765 -10.820  -3.873  1.00 94.30           C  
ATOM   3194  O   GLY A 398      31.723 -11.923  -3.325  1.00 94.30           O  
ATOM   3195  N   ALA A 399      31.427  -9.734  -3.291  1.00 94.18           N  
ATOM   3196  CA  ALA A 399      30.918  -9.700  -1.922  1.00 94.18           C  
ATOM   3197  C   ALA A 399      29.727 -10.639  -1.756  1.00 94.18           C  
ATOM   3198  CB  ALA A 399      30.527  -8.276  -1.535  1.00 94.18           C  
ATOM   3199  O   ALA A 399      28.846 -10.693  -2.617  1.00 94.18           O  
ATOM   3200  N   LEU A 400      29.785 -11.473  -0.695  1.00 92.07           N  
ATOM   3201  CA  LEU A 400      28.697 -12.334  -0.245  1.00 92.07           C  
ATOM   3202  C   LEU A 400      28.533 -13.533  -1.173  1.00 92.07           C  
ATOM   3203  CB  LEU A 400      27.386 -11.547  -0.173  1.00 92.07           C  
ATOM   3204  O   LEU A 400      27.418 -14.019  -1.375  1.00 92.07           O  
ATOM   3205  CG  LEU A 400      27.366 -10.349   0.778  1.00 92.07           C  
ATOM   3206  CD1 LEU A 400      26.015  -9.644   0.713  1.00 92.07           C  
ATOM   3207  CD2 LEU A 400      27.676 -10.792   2.204  1.00 92.07           C  
ATOM   3208  N   ARG A 401      29.557 -13.993  -1.842  1.00 94.24           N  
ATOM   3209  CA  ARG A 401      29.569 -15.230  -2.616  1.00 94.24           C  
ATOM   3210  C   ARG A 401      29.544 -16.450  -1.701  1.00 94.24           C  
ATOM   3211  CB  ARG A 401      30.799 -15.283  -3.525  1.00 94.24           C  
ATOM   3212  O   ARG A 401      30.459 -16.650  -0.899  1.00 94.24           O  
ATOM   3213  CG  ARG A 401      30.906 -16.560  -4.343  1.00 94.24           C  
ATOM   3214  CD  ARG A 401      29.764 -16.689  -5.341  1.00 94.24           C  
ATOM   3215  NE  ARG A 401      29.924 -17.862  -6.196  1.00 94.24           N  
ATOM   3216  NH1 ARG A 401      28.079 -17.412  -7.511  1.00 94.24           N  
ATOM   3217  NH2 ARG A 401      29.359 -19.269  -7.920  1.00 94.24           N  
ATOM   3218  CZ  ARG A 401      29.120 -18.178  -7.207  1.00 94.24           C  
ATOM   3219  N   HIS A 402      28.500 -17.421  -1.822  1.00 92.55           N  
ATOM   3220  CA  HIS A 402      28.334 -18.586  -0.962  1.00 92.55           C  
ATOM   3221  C   HIS A 402      28.452 -19.881  -1.759  1.00 92.55           C  
ATOM   3222  CB  HIS A 402      26.985 -18.534  -0.243  1.00 92.55           C  
ATOM   3223  O   HIS A 402      28.887 -20.905  -1.227  1.00 92.55           O  
ATOM   3224  CG  HIS A 402      26.837 -17.359   0.671  1.00 92.55           C  
ATOM   3225  CD2 HIS A 402      26.119 -16.218   0.543  1.00 92.55           C  
ATOM   3226  ND1 HIS A 402      27.483 -17.275   1.885  1.00 92.55           N  
ATOM   3227  CE1 HIS A 402      27.166 -16.130   2.468  1.00 92.55           C  
ATOM   3228  NE2 HIS A 402      26.340 -15.470   1.674  1.00 92.55           N  
ATOM   3229  N   ALA A 403      28.105 -19.790  -3.099  1.00 91.04           N  
ATOM   3230  CA  ALA A 403      28.029 -20.987  -3.934  1.00 91.04           C  
ATOM   3231  C   ALA A 403      29.419 -21.561  -4.196  1.00 91.04           C  
ATOM   3232  CB  ALA A 403      27.329 -20.672  -5.253  1.00 91.04           C  
ATOM   3233  O   ALA A 403      30.388 -20.813  -4.347  1.00 91.04           O  
ATOM   3234  N   ILE A 404      29.580 -22.858  -4.002  1.00 91.45           N  
ATOM   3235  CA  ILE A 404      30.788 -23.580  -4.386  1.00 91.45           C  
ATOM   3236  C   ILE A 404      30.586 -24.236  -5.750  1.00 91.45           C  
ATOM   3237  CB  ILE A 404      31.170 -24.643  -3.332  1.00 91.45           C  
ATOM   3238  O   ILE A 404      29.675 -25.049  -5.926  1.00 91.45           O  
ATOM   3239  CG1 ILE A 404      31.434 -23.979  -1.975  1.00 91.45           C  
ATOM   3240  CG2 ILE A 404      32.388 -25.449  -3.794  1.00 91.45           C  
ATOM   3241  CD1 ILE A 404      31.610 -24.965  -0.828  1.00 91.45           C  
ATOM   3242  N   THR A 405      31.393 -23.799  -6.801  1.00 90.00           N  
ATOM   3243  CA  THR A 405      31.352 -24.401  -8.129  1.00 90.00           C  
ATOM   3244  C   THR A 405      32.503 -25.386  -8.312  1.00 90.00           C  
ATOM   3245  CB  THR A 405      31.411 -23.327  -9.231  1.00 90.00           C  
ATOM   3246  O   THR A 405      33.672 -24.999  -8.260  1.00 90.00           O  
ATOM   3247  CG2 THR A 405      31.220 -23.945 -10.612  1.00 90.00           C  
ATOM   3248  OG1 THR A 405      30.378 -22.361  -9.005  1.00 90.00           O  
ATOM   3249  N   GLN A 406      32.221 -26.646  -8.393  1.00 90.28           N  
ATOM   3250  CA  GLN A 406      33.218 -27.694  -8.580  1.00 90.28           C  
ATOM   3251  C   GLN A 406      33.710 -27.734 -10.024  1.00 90.28           C  
ATOM   3252  CB  GLN A 406      32.647 -29.056  -8.181  1.00 90.28           C  
ATOM   3253  O   GLN A 406      32.907 -27.716 -10.959  1.00 90.28           O  
ATOM   3254  CG  GLN A 406      33.680 -30.175  -8.165  1.00 90.28           C  
ATOM   3255  CD  GLN A 406      33.082 -31.521  -7.801  1.00 90.28           C  
ATOM   3256  NE2 GLN A 406      33.894 -32.570  -7.874  1.00 90.28           N  
ATOM   3257  OE1 GLN A 406      31.900 -31.616  -7.456  1.00 90.28           O  
ATOM   3258  N   GLY A 407      35.001 -27.670 -10.233  1.00 89.10           N  
ATOM   3259  CA  GLY A 407      35.569 -27.796 -11.565  1.00 89.10           C  
ATOM   3260  C   GLY A 407      36.699 -26.819 -11.827  1.00 89.10           C  
ATOM   3261  O   GLY A 407      37.029 -25.999 -10.968  1.00 89.10           O  
ATOM   3262  N   ASN A 408      37.458 -26.994 -12.998  1.00 91.53           N  
ATOM   3263  CA  ASN A 408      38.638 -26.191 -13.304  1.00 91.53           C  
ATOM   3264  C   ASN A 408      38.362 -25.194 -14.426  1.00 91.53           C  
ATOM   3265  CB  ASN A 408      39.818 -27.092 -13.673  1.00 91.53           C  
ATOM   3266  O   ASN A 408      39.287 -24.572 -14.951  1.00 91.53           O  
ATOM   3267  CG  ASN A 408      39.531 -27.968 -14.876  1.00 91.53           C  
ATOM   3268  ND2 ASN A 408      40.532 -28.725 -15.311  1.00 91.53           N  
ATOM   3269  OD1 ASN A 408      38.419 -27.964 -15.411  1.00 91.53           O  
ATOM   3270  N   VAL A 409      37.058 -25.035 -14.942  1.00 93.66           N  
ATOM   3271  CA  VAL A 409      36.720 -24.140 -16.044  1.00 93.66           C  
ATOM   3272  C   VAL A 409      35.817 -23.017 -15.539  1.00 93.66           C  
ATOM   3273  CB  VAL A 409      36.032 -24.898 -17.201  1.00 93.66           C  
ATOM   3274  O   VAL A 409      34.913 -23.254 -14.734  1.00 93.66           O  
ATOM   3275  CG1 VAL A 409      35.653 -23.937 -18.326  1.00 93.66           C  
ATOM   3276  CG2 VAL A 409      36.941 -26.008 -17.725  1.00 93.66           C  
ATOM   3277  N   ASN A 410      35.983 -21.721 -16.082  1.00 93.47           N  
ATOM   3278  CA  ASN A 410      35.210 -20.584 -15.592  1.00 93.47           C  
ATOM   3279  C   ASN A 410      34.874 -19.609 -16.717  1.00 93.47           C  
ATOM   3280  CB  ASN A 410      35.964 -19.864 -14.472  1.00 93.47           C  
ATOM   3281  O   ASN A 410      34.698 -18.414 -16.475  1.00 93.47           O  
ATOM   3282  CG  ASN A 410      37.308 -19.327 -14.925  1.00 93.47           C  
ATOM   3283  ND2 ASN A 410      38.041 -18.712 -14.005  1.00 93.47           N  
ATOM   3284  OD1 ASN A 410      37.683 -19.463 -16.092  1.00 93.47           O  
ATOM   3285  N   TYR A 411      34.794 -20.059 -18.025  1.00 94.75           N  
ATOM   3286  CA  TYR A 411      34.510 -19.213 -19.180  1.00 94.75           C  
ATOM   3287  C   TYR A 411      33.883 -20.023 -20.308  1.00 94.75           C  
ATOM   3288  CB  TYR A 411      35.789 -18.531 -19.674  1.00 94.75           C  
ATOM   3289  O   TYR A 411      33.858 -21.255 -20.257  1.00 94.75           O  
ATOM   3290  CG  TYR A 411      36.857 -19.498 -20.125  1.00 94.75           C  
ATOM   3291  CD1 TYR A 411      37.733 -20.075 -19.209  1.00 94.75           C  
ATOM   3292  CD2 TYR A 411      36.992 -19.836 -21.467  1.00 94.75           C  
ATOM   3293  CE1 TYR A 411      38.720 -20.965 -19.619  1.00 94.75           C  
ATOM   3294  CE2 TYR A 411      37.976 -20.725 -21.889  1.00 94.75           C  
ATOM   3295  OH  TYR A 411      39.808 -22.164 -21.372  1.00 94.75           O  
ATOM   3296  CZ  TYR A 411      38.833 -21.283 -20.959  1.00 94.75           C  
ATOM   3297  N   TRP A 412      33.233 -19.349 -21.140  1.00 93.64           N  
ATOM   3298  CA  TRP A 412      32.759 -19.922 -22.396  1.00 93.64           C  
ATOM   3299  C   TRP A 412      33.223 -19.087 -23.585  1.00 93.64           C  
ATOM   3300  CB  TRP A 412      31.232 -20.029 -22.396  1.00 93.64           C  
ATOM   3301  O   TRP A 412      33.184 -17.855 -23.539  1.00 93.64           O  
ATOM   3302  CG  TRP A 412      30.656 -20.533 -23.686  1.00 93.64           C  
ATOM   3303  CD1 TRP A 412      30.133 -19.784 -24.702  1.00 93.64           C  
ATOM   3304  CD2 TRP A 412      30.543 -21.900 -24.094  1.00 93.64           C  
ATOM   3305  CE2 TRP A 412      29.940 -21.905 -25.371  1.00 93.64           C  
ATOM   3306  CE3 TRP A 412      30.893 -23.121 -23.503  1.00 93.64           C  
ATOM   3307  NE1 TRP A 412      29.700 -20.604 -25.719  1.00 93.64           N  
ATOM   3308  CH2 TRP A 412      30.033 -24.269 -25.468  1.00 93.64           C  
ATOM   3309  CZ2 TRP A 412      29.680 -23.088 -26.069  1.00 93.64           C  
ATOM   3310  CZ3 TRP A 412      30.633 -24.296 -24.199  1.00 93.64           C  
ATOM   3311  N   PRO A 413      33.439 -19.778 -24.757  1.00 95.51           N  
ATOM   3312  CA  PRO A 413      33.610 -21.229 -24.870  1.00 95.51           C  
ATOM   3313  C   PRO A 413      34.853 -21.734 -24.141  1.00 95.51           C  
ATOM   3314  CB  PRO A 413      33.731 -21.454 -26.379  1.00 95.51           C  
ATOM   3315  O   PRO A 413      35.728 -20.942 -23.782  1.00 95.51           O  
ATOM   3316  CG  PRO A 413      34.373 -20.208 -26.900  1.00 95.51           C  
ATOM   3317  CD  PRO A 413      33.918 -19.050 -26.060  1.00 95.51           C  
ATOM   3318  N   ASN A 414      34.813 -23.034 -23.784  1.00 95.23           N  
ATOM   3319  CA  ASN A 414      35.990 -23.646 -23.176  1.00 95.23           C  
ATOM   3320  C   ASN A 414      36.318 -24.990 -23.820  1.00 95.23           C  
ATOM   3321  CB  ASN A 414      35.790 -23.814 -21.668  1.00 95.23           C  
ATOM   3322  O   ASN A 414      35.508 -25.538 -24.570  1.00 95.23           O  
ATOM   3323  CG  ASN A 414      34.644 -24.748 -21.332  1.00 95.23           C  
ATOM   3324  ND2 ASN A 414      33.520 -24.179 -20.911  1.00 95.23           N  
ATOM   3325  OD1 ASN A 414      34.769 -25.970 -21.447  1.00 95.23           O  
ATOM   3326  N   ARG A 415      37.617 -25.561 -23.675  1.00 95.60           N  
ATOM   3327  CA  ARG A 415      38.163 -26.718 -24.377  1.00 95.60           C  
ATOM   3328  C   ARG A 415      37.379 -27.983 -24.041  1.00 95.60           C  
ATOM   3329  CB  ARG A 415      39.641 -26.911 -24.029  1.00 95.60           C  
ATOM   3330  O   ARG A 415      37.441 -28.971 -24.776  1.00 95.60           O  
ATOM   3331  CG  ARG A 415      39.889 -27.269 -22.572  1.00 95.60           C  
ATOM   3332  CD  ARG A 415      41.375 -27.414 -22.273  1.00 95.60           C  
ATOM   3333  NE  ARG A 415      41.612 -27.743 -20.870  1.00 95.60           N  
ATOM   3334  NH1 ARG A 415      43.049 -25.976 -20.484  1.00 95.60           N  
ATOM   3335  NH2 ARG A 415      42.547 -27.441 -18.794  1.00 95.60           N  
ATOM   3336  CZ  ARG A 415      42.402 -27.053 -20.053  1.00 95.60           C  
ATOM   3337  N   TYR A 416      36.545 -27.944 -22.932  1.00 95.24           N  
ATOM   3338  CA  TYR A 416      35.781 -29.123 -22.538  1.00 95.24           C  
ATOM   3339  C   TYR A 416      34.351 -29.046 -23.058  1.00 95.24           C  
ATOM   3340  CB  TYR A 416      35.775 -29.274 -21.014  1.00 95.24           C  
ATOM   3341  O   TYR A 416      33.569 -29.984 -22.885  1.00 95.24           O  
ATOM   3342  CG  TYR A 416      37.154 -29.298 -20.400  1.00 95.24           C  
ATOM   3343  CD1 TYR A 416      37.979 -30.412 -20.538  1.00 95.24           C  
ATOM   3344  CD2 TYR A 416      37.633 -28.209 -19.680  1.00 95.24           C  
ATOM   3345  CE1 TYR A 416      39.250 -30.439 -19.973  1.00 95.24           C  
ATOM   3346  CE2 TYR A 416      38.902 -28.226 -19.111  1.00 95.24           C  
ATOM   3347  OH  TYR A 416      40.959 -29.365 -18.701  1.00 95.24           O  
ATOM   3348  CZ  TYR A 416      39.702 -29.343 -19.263  1.00 95.24           C  
ATOM   3349  N   HIS A 417      34.027 -27.902 -23.620  1.00 92.26           N  
ATOM   3350  CA  HIS A 417      32.648 -27.654 -24.023  1.00 92.26           C  
ATOM   3351  C   HIS A 417      31.694 -27.797 -22.842  1.00 92.26           C  
ATOM   3352  CB  HIS A 417      32.239 -28.609 -25.146  1.00 92.26           C  
ATOM   3353  O   HIS A 417      30.596 -28.338 -22.987  1.00 92.26           O  
ATOM   3354  CG  HIS A 417      33.015 -28.417 -26.410  1.00 92.26           C  
ATOM   3355  CD2 HIS A 417      34.010 -29.150 -26.962  1.00 92.26           C  
ATOM   3356  ND1 HIS A 417      32.796 -27.357 -27.263  1.00 92.26           N  
ATOM   3357  CE1 HIS A 417      33.626 -27.448 -28.289  1.00 92.26           C  
ATOM   3358  NE2 HIS A 417      34.374 -28.526 -28.130  1.00 92.26           N  
ATOM   3359  N   ALA A 418      32.150 -27.558 -21.608  1.00 91.97           N  
ATOM   3360  CA  ALA A 418      31.368 -27.608 -20.375  1.00 91.97           C  
ATOM   3361  C   ALA A 418      30.432 -26.408 -20.270  1.00 91.97           C  
ATOM   3362  CB  ALA A 418      32.292 -27.667 -19.161  1.00 91.97           C  
ATOM   3363  O   ALA A 418      30.825 -25.278 -20.568  1.00 91.97           O  
ATOM   3364  N   HIS A 419      29.103 -26.635 -19.997  1.00 88.73           N  
ATOM   3365  CA  HIS A 419      28.020 -25.679 -19.794  1.00 88.73           C  
ATOM   3366  C   HIS A 419      27.788 -24.837 -21.044  1.00 88.73           C  
ATOM   3367  CB  HIS A 419      28.323 -24.772 -18.600  1.00 88.73           C  
ATOM   3368  O   HIS A 419      27.830 -23.606 -20.985  1.00 88.73           O  
ATOM   3369  CG  HIS A 419      28.263 -25.477 -17.282  1.00 88.73           C  
ATOM   3370  CD2 HIS A 419      29.131 -25.495 -16.243  1.00 88.73           C  
ATOM   3371  ND1 HIS A 419      27.207 -26.285 -16.917  1.00 88.73           N  
ATOM   3372  CE1 HIS A 419      27.429 -26.770 -15.707  1.00 88.73           C  
ATOM   3373  NE2 HIS A 419      28.590 -26.306 -15.276  1.00 88.73           N  
ATOM   3374  N   PRO A 420      27.580 -25.418 -22.209  1.00 91.06           N  
ATOM   3375  CA  PRO A 420      27.305 -24.664 -23.434  1.00 91.06           C  
ATOM   3376  C   PRO A 420      26.035 -23.821 -23.337  1.00 91.06           C  
ATOM   3377  CB  PRO A 420      27.155 -25.757 -24.495  1.00 91.06           C  
ATOM   3378  O   PRO A 420      25.101 -24.188 -22.619  1.00 91.06           O  
ATOM   3379  CG  PRO A 420      26.626 -26.941 -23.751  1.00 91.06           C  
ATOM   3380  CD  PRO A 420      27.211 -26.935 -22.368  1.00 91.06           C  
ATOM   3381  N   PRO A 421      26.089 -22.584 -23.990  1.00 89.03           N  
ATOM   3382  CA  PRO A 421      24.848 -21.808 -24.046  1.00 89.03           C  
ATOM   3383  C   PRO A 421      23.696 -22.584 -24.681  1.00 89.03           C  
ATOM   3384  CB  PRO A 421      25.228 -20.596 -24.901  1.00 89.03           C  
ATOM   3385  O   PRO A 421      23.926 -23.484 -25.493  1.00 89.03           O  
ATOM   3386  CG  PRO A 421      26.383 -21.060 -25.729  1.00 89.03           C  
ATOM   3387  CD  PRO A 421      27.117 -22.126 -24.968  1.00 89.03           C  
ATOM   3388  N   ALA A 422      22.525 -22.260 -24.190  1.00 86.43           N  
ATOM   3389  CA  ALA A 422      21.333 -22.878 -24.766  1.00 86.43           C  
ATOM   3390  C   ALA A 422      21.162 -22.482 -26.229  1.00 86.43           C  
ATOM   3391  CB  ALA A 422      20.093 -22.492 -23.964  1.00 86.43           C  
ATOM   3392  O   ALA A 422      21.519 -21.369 -26.623  1.00 86.43           O  
ATOM   3393  N   SER A 423      20.788 -23.454 -27.251  1.00 76.77           N  
ATOM   3394  CA  SER A 423      20.542 -23.190 -28.665  1.00 76.77           C  
ATOM   3395  C   SER A 423      19.151 -22.604 -28.883  1.00 76.77           C  
ATOM   3396  CB  SER A 423      20.700 -24.470 -29.485  1.00 76.77           C  
ATOM   3397  O   SER A 423      18.191 -23.007 -28.221  1.00 76.77           O  
ATOM   3398  OG  SER A 423      20.398 -24.234 -30.850  1.00 76.77           O  
ATOM   3399  N   VAL A 424      19.085 -21.521 -29.728  1.00 68.55           N  
ATOM   3400  CA  VAL A 424      17.828 -20.874 -30.090  1.00 68.55           C  
ATOM   3401  C   VAL A 424      17.387 -21.341 -31.475  1.00 68.55           C  
ATOM   3402  CB  VAL A 424      17.953 -19.334 -30.062  1.00 68.55           C  
ATOM   3403  O   VAL A 424      17.968 -20.940 -32.487  1.00 68.55           O  
ATOM   3404  CG1 VAL A 424      16.594 -18.678 -30.296  1.00 68.55           C  
ATOM   3405  CG2 VAL A 424      18.552 -18.872 -28.735  1.00 68.55           C  
ATOM   3406  N   ASP A 425      17.627 -22.656 -32.009  1.00 61.25           N  
ATOM   3407  CA  ASP A 425      17.259 -23.021 -33.373  1.00 61.25           C  
ATOM   3408  C   ASP A 425      15.755 -22.875 -33.594  1.00 61.25           C  
ATOM   3409  CB  ASP A 425      17.699 -24.454 -33.682  1.00 61.25           C  
ATOM   3410  O   ASP A 425      14.965 -23.059 -32.665  1.00 61.25           O  
ATOM   3411  CG  ASP A 425      19.192 -24.666 -33.506  1.00 61.25           C  
ATOM   3412  OD1 ASP A 425      19.961 -23.684 -33.578  1.00 61.25           O  
ATOM   3413  OD2 ASP A 425      19.604 -25.828 -33.297  1.00 61.25           O  
ATOM   3414  N   GLY A 426      15.245 -21.831 -34.439  1.00 52.24           N  
ATOM   3415  CA  GLY A 426      14.000 -21.442 -35.082  1.00 52.24           C  
ATOM   3416  C   GLY A 426      12.789 -22.165 -34.523  1.00 52.24           C  
ATOM   3417  O   GLY A 426      11.650 -21.830 -34.858  1.00 52.24           O  
ATOM   3418  N   LYS A 427      12.913 -23.115 -33.420  1.00 46.38           N  
ATOM   3419  CA  LYS A 427      11.763 -23.684 -32.723  1.00 46.38           C  
ATOM   3420  C   LYS A 427      11.768 -23.296 -31.247  1.00 46.38           C  
ATOM   3421  CB  LYS A 427      11.750 -25.207 -32.864  1.00 46.38           C  
ATOM   3422  O   LYS A 427      12.430 -23.942 -30.432  1.00 46.38           O  
ATOM   3423  CG  LYS A 427      11.418 -25.696 -34.266  1.00 46.38           C  
ATOM   3424  CD  LYS A 427      11.236 -27.208 -34.303  1.00 46.38           C  
ATOM   3425  CE  LYS A 427      11.000 -27.709 -35.721  1.00 46.38           C  
ATOM   3426  NZ  LYS A 427      10.785 -29.187 -35.758  1.00 46.38           N  
ATOM   3427  N   ALA A 428      12.175 -22.031 -30.837  1.00 50.31           N  
ATOM   3428  CA  ALA A 428      12.120 -21.227 -29.619  1.00 50.31           C  
ATOM   3429  C   ALA A 428      11.011 -21.712 -28.691  1.00 50.31           C  
ATOM   3430  CB  ALA A 428      11.917 -19.753 -29.962  1.00 50.31           C  
ATOM   3431  O   ALA A 428      11.151 -21.665 -27.467  1.00 50.31           O  
ATOM   3432  N   ALA A 429      10.182 -22.757 -29.126  1.00 49.20           N  
ATOM   3433  CA  ALA A 429       9.032 -23.203 -28.344  1.00 49.20           C  
ATOM   3434  C   ALA A 429       9.334 -24.514 -27.624  1.00 49.20           C  
ATOM   3435  CB  ALA A 429       7.807 -23.363 -29.242  1.00 49.20           C  
ATOM   3436  O   ALA A 429       8.855 -24.743 -26.511  1.00 49.20           O  
ATOM   3437  N   ALA A 430      10.582 -25.228 -27.873  1.00 49.95           N  
ATOM   3438  CA  ALA A 430      10.772 -26.553 -27.287  1.00 49.95           C  
ATOM   3439  C   ALA A 430      11.835 -26.522 -26.193  1.00 49.95           C  
ATOM   3440  CB  ALA A 430      11.154 -27.562 -28.367  1.00 49.95           C  
ATOM   3441  O   ALA A 430      11.749 -27.267 -25.214  1.00 49.95           O  
ATOM   3442  N   ALA A 431      12.541 -25.262 -25.817  1.00 53.98           N  
ATOM   3443  CA  ALA A 431      13.576 -25.373 -24.792  1.00 53.98           C  
ATOM   3444  C   ALA A 431      13.454 -24.250 -23.766  1.00 53.98           C  
ATOM   3445  CB  ALA A 431      14.962 -25.358 -25.431  1.00 53.98           C  
ATOM   3446  O   ALA A 431      14.275 -24.144 -22.852  1.00 53.98           O  
ATOM   3447  N   ASN A 432      12.253 -23.561 -23.573  1.00 73.99           N  
ATOM   3448  CA  ASN A 432      12.141 -22.578 -22.501  1.00 73.99           C  
ATOM   3449  C   ASN A 432      13.371 -21.677 -22.435  1.00 73.99           C  
ATOM   3450  CB  ASN A 432      11.921 -23.274 -21.156  1.00 73.99           C  
ATOM   3451  O   ASN A 432      13.908 -21.431 -21.354  1.00 73.99           O  
ATOM   3452  CG  ASN A 432      10.514 -23.819 -21.003  1.00 73.99           C  
ATOM   3453  ND2 ASN A 432      10.357 -24.826 -20.152  1.00 73.99           N  
ATOM   3454  OD1 ASN A 432       9.577 -23.338 -21.645  1.00 73.99           O  
ATOM   3455  N   VAL A 433      13.983 -21.312 -23.517  1.00 85.89           N  
ATOM   3456  CA  VAL A 433      15.140 -20.431 -23.638  1.00 85.89           C  
ATOM   3457  C   VAL A 433      14.676 -18.998 -23.888  1.00 85.89           C  
ATOM   3458  CB  VAL A 433      16.087 -20.890 -24.769  1.00 85.89           C  
ATOM   3459  O   VAL A 433      13.793 -18.761 -24.716  1.00 85.89           O  
ATOM   3460  CG1 VAL A 433      17.286 -19.950 -24.885  1.00 85.89           C  
ATOM   3461  CG2 VAL A 433      16.550 -22.325 -24.528  1.00 85.89           C  
ATOM   3462  N   TYR A 434      15.269 -18.032 -23.103  1.00 89.26           N  
ATOM   3463  CA  TYR A 434      14.978 -16.622 -23.338  1.00 89.26           C  
ATOM   3464  C   TYR A 434      15.691 -16.119 -24.588  1.00 89.26           C  
ATOM   3465  CB  TYR A 434      15.390 -15.779 -22.127  1.00 89.26           C  
ATOM   3466  O   TYR A 434      16.906 -16.282 -24.724  1.00 89.26           O  
ATOM   3467  CG  TYR A 434      15.019 -14.321 -22.249  1.00 89.26           C  
ATOM   3468  CD1 TYR A 434      15.900 -13.403 -22.816  1.00 89.26           C  
ATOM   3469  CD2 TYR A 434      13.788 -13.858 -21.796  1.00 89.26           C  
ATOM   3470  CE1 TYR A 434      15.563 -12.058 -22.928  1.00 89.26           C  
ATOM   3471  CE2 TYR A 434      13.441 -12.516 -21.904  1.00 89.26           C  
ATOM   3472  OH  TYR A 434      13.995 -10.294 -22.579  1.00 89.26           O  
ATOM   3473  CZ  TYR A 434      14.333 -11.625 -22.470  1.00 89.26           C  
ATOM   3474  N   ALA A 435      14.894 -15.603 -25.542  1.00 85.26           N  
ATOM   3475  CA  ALA A 435      15.452 -14.990 -26.744  1.00 85.26           C  
ATOM   3476  C   ALA A 435      14.944 -13.562 -26.919  1.00 85.26           C  
ATOM   3477  CB  ALA A 435      15.112 -15.828 -27.975  1.00 85.26           C  
ATOM   3478  O   ALA A 435      13.783 -13.270 -26.627  1.00 85.26           O  
ATOM   3479  N   GLU A 436      15.881 -12.770 -27.432  1.00 87.73           N  
ATOM   3480  CA  GLU A 436      15.498 -11.385 -27.688  1.00 87.73           C  
ATOM   3481  C   GLU A 436      14.578 -11.282 -28.901  1.00 87.73           C  
ATOM   3482  CB  GLU A 436      16.739 -10.513 -27.894  1.00 87.73           C  
ATOM   3483  O   GLU A 436      14.710 -12.053 -29.854  1.00 87.73           O  
ATOM   3484  CG  GLU A 436      17.609 -10.379 -26.653  1.00 87.73           C  
ATOM   3485  CD  GLU A 436      18.602 -11.519 -26.490  1.00 87.73           C  
ATOM   3486  OE1 GLU A 436      19.307 -11.567 -25.457  1.00 87.73           O  
ATOM   3487  OE2 GLU A 436      18.674 -12.371 -27.404  1.00 87.73           O  
ATOM   3488  N   TYR A 437      13.609 -10.394 -28.726  1.00 89.17           N  
ATOM   3489  CA  TYR A 437      12.778 -10.106 -29.890  1.00 89.17           C  
ATOM   3490  C   TYR A 437      13.545  -9.282 -30.917  1.00 89.17           C  
ATOM   3491  CB  TYR A 437      11.505  -9.365 -29.472  1.00 89.17           C  
ATOM   3492  O   TYR A 437      14.036  -8.194 -30.608  1.00 89.17           O  
ATOM   3493  CG  TYR A 437      10.568  -9.072 -30.619  1.00 89.17           C  
ATOM   3494  CD1 TYR A 437      10.553  -7.820 -31.230  1.00 89.17           C  
ATOM   3495  CD2 TYR A 437       9.696 -10.046 -31.094  1.00 89.17           C  
ATOM   3496  CE1 TYR A 437       9.691  -7.545 -32.286  1.00 89.17           C  
ATOM   3497  CE2 TYR A 437       8.829  -9.782 -32.149  1.00 89.17           C  
ATOM   3498  OH  TYR A 437       7.978  -8.265 -33.783  1.00 89.17           O  
ATOM   3499  CZ  TYR A 437       8.834  -8.531 -32.738  1.00 89.17           C  
ATOM   3500  N   ALA A 438      13.759  -9.881 -32.134  1.00 88.84           N  
ATOM   3501  CA  ALA A 438      14.482  -9.182 -33.194  1.00 88.84           C  
ATOM   3502  C   ALA A 438      13.604  -8.117 -33.846  1.00 88.84           C  
ATOM   3503  CB  ALA A 438      14.977 -10.174 -34.244  1.00 88.84           C  
ATOM   3504  O   ALA A 438      12.491  -8.407 -34.290  1.00 88.84           O  
ATOM   3505  N   ALA A 439      13.995  -6.826 -33.710  1.00 88.92           N  
ATOM   3506  CA  ALA A 439      13.235  -5.737 -34.319  1.00 88.92           C  
ATOM   3507  C   ALA A 439      14.165  -4.700 -34.942  1.00 88.92           C  
ATOM   3508  CB  ALA A 439      12.326  -5.079 -33.284  1.00 88.92           C  
ATOM   3509  O   ALA A 439      15.272  -4.473 -34.447  1.00 88.92           O  
ATOM   3510  N   LYS A 440      13.815  -4.121 -36.139  1.00 90.62           N  
ATOM   3511  CA  LYS A 440      14.539  -3.012 -36.752  1.00 90.62           C  
ATOM   3512  C   LYS A 440      14.213  -1.692 -36.059  1.00 90.62           C  
ATOM   3513  CB  LYS A 440      14.212  -2.915 -38.243  1.00 90.62           C  
ATOM   3514  O   LYS A 440      13.063  -1.447 -35.688  1.00 90.62           O  
ATOM   3515  CG  LYS A 440      14.769  -4.062 -39.074  1.00 90.62           C  
ATOM   3516  CD  LYS A 440      14.449  -3.887 -40.553  1.00 90.62           C  
ATOM   3517  CE  LYS A 440      14.959  -5.061 -41.378  1.00 90.62           C  
ATOM   3518  NZ  LYS A 440      14.596  -4.923 -42.821  1.00 90.62           N  
ATOM   3519  N   ALA A 441      15.197  -0.982 -35.722  1.00 88.74           N  
ATOM   3520  CA  ALA A 441      14.998   0.364 -35.192  1.00 88.74           C  
ATOM   3521  C   ALA A 441      15.449   1.421 -36.196  1.00 88.74           C  
ATOM   3522  CB  ALA A 441      15.747   0.533 -33.873  1.00 88.74           C  
ATOM   3523  O   ALA A 441      16.485   1.266 -36.847  1.00 88.74           O  
ATOM   3524  N   ALA A 442      14.572   2.437 -36.604  1.00 90.50           N  
ATOM   3525  CA  ALA A 442      14.890   3.518 -37.533  1.00 90.50           C  
ATOM   3526  C   ALA A 442      14.377   4.858 -37.012  1.00 90.50           C  
ATOM   3527  CB  ALA A 442      14.300   3.227 -38.911  1.00 90.50           C  
ATOM   3528  O   ALA A 442      13.340   4.917 -36.348  1.00 90.50           O  
ATOM   3529  N   GLY A 443      15.203   5.949 -37.013  1.00 89.31           N  
ATOM   3530  CA  GLY A 443      14.823   7.296 -36.617  1.00 89.31           C  
ATOM   3531  C   GLY A 443      16.013   8.210 -36.391  1.00 89.31           C  
ATOM   3532  O   GLY A 443      17.142   7.869 -36.750  1.00 89.31           O  
ATOM   3533  N   ILE A 444      15.644   9.451 -35.907  1.00 92.71           N  
ATOM   3534  CA  ILE A 444      16.678  10.436 -35.608  1.00 92.71           C  
ATOM   3535  C   ILE A 444      17.064  10.347 -34.133  1.00 92.71           C  
ATOM   3536  CB  ILE A 444      16.211  11.867 -35.955  1.00 92.71           C  
ATOM   3537  O   ILE A 444      16.195  10.259 -33.262  1.00 92.71           O  
ATOM   3538  CG1 ILE A 444      15.894  11.978 -37.451  1.00 92.71           C  
ATOM   3539  CG2 ILE A 444      17.269  12.895 -35.542  1.00 92.71           C  
ATOM   3540  CD1 ILE A 444      15.174  13.263 -37.838  1.00 92.71           C  
ATOM   3541  N   LYS A 445      18.321  10.133 -33.786  1.00 92.62           N  
ATOM   3542  CA  LYS A 445      18.834  10.207 -32.421  1.00 92.62           C  
ATOM   3543  C   LYS A 445      18.799  11.641 -31.898  1.00 92.62           C  
ATOM   3544  CB  LYS A 445      20.260   9.659 -32.353  1.00 92.62           C  
ATOM   3545  O   LYS A 445      19.538  12.501 -32.382  1.00 92.62           O  
ATOM   3546  CG  LYS A 445      20.364   8.169 -32.644  1.00 92.62           C  
ATOM   3547  CD  LYS A 445      21.798   7.672 -32.508  1.00 92.62           C  
ATOM   3548  CE  LYS A 445      21.914   6.194 -32.856  1.00 92.62           C  
ATOM   3549  NZ  LYS A 445      23.324   5.711 -32.757  1.00 92.62           N  
ATOM   3550  N   ALA A 446      17.836  11.981 -31.096  1.00 93.76           N  
ATOM   3551  CA  ALA A 446      17.624  13.341 -30.607  1.00 93.76           C  
ATOM   3552  C   ALA A 446      17.055  13.333 -29.192  1.00 93.76           C  
ATOM   3553  CB  ALA A 446      16.695  14.106 -31.547  1.00 93.76           C  
ATOM   3554  O   ALA A 446      16.450  12.347 -28.765  1.00 93.76           O  
ATOM   3555  N   ARG A 447      17.320  14.409 -28.382  1.00 93.80           N  
ATOM   3556  CA  ARG A 447      16.719  14.632 -27.071  1.00 93.80           C  
ATOM   3557  C   ARG A 447      15.419  15.420 -27.192  1.00 93.80           C  
ATOM   3558  CB  ARG A 447      17.695  15.369 -26.151  1.00 93.80           C  
ATOM   3559  O   ARG A 447      15.374  16.608 -26.864  1.00 93.80           O  
ATOM   3560  CG  ARG A 447      18.910  14.546 -25.756  1.00 93.80           C  
ATOM   3561  CD  ARG A 447      19.789  15.282 -24.755  1.00 93.80           C  
ATOM   3562  NE  ARG A 447      20.879  14.439 -24.271  1.00 93.80           N  
ATOM   3563  NH1 ARG A 447      21.091  15.521 -22.241  1.00 93.80           N  
ATOM   3564  NH2 ARG A 447      22.454  13.749 -22.749  1.00 93.80           N  
ATOM   3565  CZ  ARG A 447      21.472  14.571 -23.088  1.00 93.80           C  
ATOM   3566  N   THR A 448      14.395  14.730 -27.870  1.00 91.22           N  
ATOM   3567  CA  THR A 448      13.107  15.381 -28.083  1.00 91.22           C  
ATOM   3568  C   THR A 448      11.961  14.399 -27.854  1.00 91.22           C  
ATOM   3569  CB  THR A 448      13.006  15.969 -29.502  1.00 91.22           C  
ATOM   3570  O   THR A 448      12.185  13.193 -27.732  1.00 91.22           O  
ATOM   3571  CG2 THR A 448      14.174  16.906 -29.793  1.00 91.22           C  
ATOM   3572  OG1 THR A 448      13.015  14.901 -30.458  1.00 91.22           O  
ATOM   3573  N   LEU A 449      10.760  14.975 -27.723  1.00 90.32           N  
ATOM   3574  CA  LEU A 449       9.546  14.187 -27.545  1.00 90.32           C  
ATOM   3575  C   LEU A 449       8.652  14.280 -28.776  1.00 90.32           C  
ATOM   3576  CB  LEU A 449       8.779  14.656 -26.306  1.00 90.32           C  
ATOM   3577  O   LEU A 449       8.642  15.302 -29.466  1.00 90.32           O  
ATOM   3578  CG  LEU A 449       9.491  14.486 -24.963  1.00 90.32           C  
ATOM   3579  CD1 LEU A 449       8.671  15.121 -23.844  1.00 90.32           C  
ATOM   3580  CD2 LEU A 449       9.744  13.010 -24.675  1.00 90.32           C  
ATOM   3581  N   THR A 450       7.920  13.189 -29.017  1.00 90.05           N  
ATOM   3582  CA  THR A 450       6.883  13.228 -30.041  1.00 90.05           C  
ATOM   3583  C   THR A 450       5.671  14.017 -29.554  1.00 90.05           C  
ATOM   3584  CB  THR A 450       6.445  11.809 -30.447  1.00 90.05           C  
ATOM   3585  O   THR A 450       5.537  14.284 -28.358  1.00 90.05           O  
ATOM   3586  CG2 THR A 450       7.638  10.975 -30.903  1.00 90.05           C  
ATOM   3587  OG1 THR A 450       5.828  11.166 -29.325  1.00 90.05           O  
ATOM   3588  N   PRO A 451       4.786  14.457 -30.469  1.00 90.24           N  
ATOM   3589  CA  PRO A 451       3.609  15.235 -30.075  1.00 90.24           C  
ATOM   3590  C   PRO A 451       2.746  14.517 -29.040  1.00 90.24           C  
ATOM   3591  CB  PRO A 451       2.848  15.413 -31.391  1.00 90.24           C  
ATOM   3592  O   PRO A 451       2.272  15.141 -28.087  1.00 90.24           O  
ATOM   3593  CG  PRO A 451       3.908  15.442 -32.445  1.00 90.24           C  
ATOM   3594  CD  PRO A 451       4.975  14.453 -32.075  1.00 90.24           C  
ATOM   3595  N   LYS A 452       2.524  13.137 -29.113  1.00 91.46           N  
ATOM   3596  CA  LYS A 452       1.691  12.416 -28.155  1.00 91.46           C  
ATOM   3597  C   LYS A 452       2.299  12.457 -26.756  1.00 91.46           C  
ATOM   3598  CB  LYS A 452       1.496  10.965 -28.599  1.00 91.46           C  
ATOM   3599  O   LYS A 452       1.575  12.513 -25.760  1.00 91.46           O  
ATOM   3600  CG  LYS A 452       0.595  10.805 -29.815  1.00 91.46           C  
ATOM   3601  CD  LYS A 452       0.386   9.338 -30.166  1.00 91.46           C  
ATOM   3602  CE  LYS A 452      -0.368   9.179 -31.480  1.00 91.46           C  
ATOM   3603  NZ  LYS A 452      -0.485   7.745 -31.881  1.00 91.46           N  
ATOM   3604  N   PHE A 453       3.629  12.523 -26.638  1.00 93.66           N  
ATOM   3605  CA  PHE A 453       4.323  12.574 -25.357  1.00 93.66           C  
ATOM   3606  C   PHE A 453       4.214  13.962 -24.736  1.00 93.66           C  
ATOM   3607  CB  PHE A 453       5.796  12.189 -25.527  1.00 93.66           C  
ATOM   3608  O   PHE A 453       4.404  14.125 -23.529  1.00 93.66           O  
ATOM   3609  CG  PHE A 453       6.072  10.728 -25.296  1.00 93.66           C  
ATOM   3610  CD1 PHE A 453       6.582  10.286 -24.082  1.00 93.66           C  
ATOM   3611  CD2 PHE A 453       5.822   9.796 -26.295  1.00 93.66           C  
ATOM   3612  CE1 PHE A 453       6.839   8.934 -23.866  1.00 93.66           C  
ATOM   3613  CE2 PHE A 453       6.076   8.443 -26.087  1.00 93.66           C  
ATOM   3614  CZ  PHE A 453       6.585   8.015 -24.872  1.00 93.66           C  
ATOM   3615  N   ARG A 454       3.750  14.966 -25.500  1.00 92.83           N  
ATOM   3616  CA  ARG A 454       3.683  16.342 -25.017  1.00 92.83           C  
ATOM   3617  C   ARG A 454       2.270  16.696 -24.568  1.00 92.83           C  
ATOM   3618  CB  ARG A 454       4.148  17.316 -26.102  1.00 92.83           C  
ATOM   3619  O   ARG A 454       2.031  17.793 -24.059  1.00 92.83           O  
ATOM   3620  CG  ARG A 454       5.642  17.265 -26.377  1.00 92.83           C  
ATOM   3621  CD  ARG A 454       6.065  18.316 -27.393  1.00 92.83           C  
ATOM   3622  NE  ARG A 454       7.461  18.152 -27.789  1.00 92.83           N  
ATOM   3623  NH1 ARG A 454       7.050  18.293 -30.058  1.00 92.83           N  
ATOM   3624  NH2 ARG A 454       9.189  17.989 -29.293  1.00 92.83           N  
ATOM   3625  CZ  ARG A 454       7.897  18.145 -29.046  1.00 92.83           C  
ATOM   3626  N   GLU A 455       1.377  15.734 -24.681  1.00 92.09           N  
ATOM   3627  CA  GLU A 455       0.011  15.962 -24.220  1.00 92.09           C  
ATOM   3628  C   GLU A 455      -0.153  15.556 -22.759  1.00 92.09           C  
ATOM   3629  CB  GLU A 455      -0.986  15.198 -25.094  1.00 92.09           C  
ATOM   3630  O   GLU A 455      -0.076  14.371 -22.426  1.00 92.09           O  
ATOM   3631  CG  GLU A 455      -2.408  15.736 -25.018  1.00 92.09           C  
ATOM   3632  CD  GLU A 455      -3.069  15.495 -23.671  1.00 92.09           C  
ATOM   3633  OE1 GLU A 455      -3.665  16.443 -23.109  1.00 92.09           O  
ATOM   3634  OE2 GLU A 455      -2.990  14.351 -23.171  1.00 92.09           O  
ATOM   3635  N   HIS A 456      -0.549  16.434 -21.751  1.00 93.28           N  
ATOM   3636  CA  HIS A 456      -0.473  16.151 -20.322  1.00 93.28           C  
ATOM   3637  C   HIS A 456      -1.784  16.494 -19.622  1.00 93.28           C  
ATOM   3638  CB  HIS A 456       0.681  16.926 -19.684  1.00 93.28           C  
ATOM   3639  O   HIS A 456      -1.898  16.346 -18.403  1.00 93.28           O  
ATOM   3640  CG  HIS A 456       2.012  16.640 -20.304  1.00 93.28           C  
ATOM   3641  CD2 HIS A 456       2.958  17.471 -20.800  1.00 93.28           C  
ATOM   3642  ND1 HIS A 456       2.495  15.360 -20.472  1.00 93.28           N  
ATOM   3643  CE1 HIS A 456       3.686  15.417 -21.045  1.00 93.28           C  
ATOM   3644  NE2 HIS A 456       3.990  16.686 -21.255  1.00 93.28           N  
ATOM   3645  N   VAL A 457      -2.810  16.837 -20.371  1.00 92.12           N  
ATOM   3646  CA  VAL A 457      -3.970  17.410 -19.697  1.00 92.12           C  
ATOM   3647  C   VAL A 457      -5.168  16.473 -19.841  1.00 92.12           C  
ATOM   3648  CB  VAL A 457      -4.318  18.808 -20.255  1.00 92.12           C  
ATOM   3649  O   VAL A 457      -5.911  16.253 -18.882  1.00 92.12           O  
ATOM   3650  CG1 VAL A 457      -5.609  19.333 -19.631  1.00 92.12           C  
ATOM   3651  CG2 VAL A 457      -3.167  19.782 -20.008  1.00 92.12           C  
ATOM   3652  N   ARG A 458      -5.418  15.871 -20.883  1.00 92.56           N  
ATOM   3653  CA  ARG A 458      -6.644  15.154 -21.221  1.00 92.56           C  
ATOM   3654  C   ARG A 458      -6.898  14.013 -20.241  1.00 92.56           C  
ATOM   3655  CB  ARG A 458      -6.572  14.610 -22.649  1.00 92.56           C  
ATOM   3656  O   ARG A 458      -8.025  13.827 -19.776  1.00 92.56           O  
ATOM   3657  CG  ARG A 458      -6.740  15.675 -23.722  1.00 92.56           C  
ATOM   3658  CD  ARG A 458      -6.811  15.065 -25.115  1.00 92.56           C  
ATOM   3659  NE  ARG A 458      -6.925  16.091 -26.148  1.00 92.56           N  
ATOM   3660  NH1 ARG A 458      -8.427  14.910 -27.446  1.00 92.56           N  
ATOM   3661  NH2 ARG A 458      -7.720  16.988 -28.107  1.00 92.56           N  
ATOM   3662  CZ  ARG A 458      -7.691  15.994 -27.231  1.00 92.56           C  
ATOM   3663  N   GLN A 459      -5.889  13.242 -19.901  1.00 95.86           N  
ATOM   3664  CA  GLN A 459      -6.154  12.100 -19.032  1.00 95.86           C  
ATOM   3665  C   GLN A 459      -6.248  12.531 -17.571  1.00 95.86           C  
ATOM   3666  CB  GLN A 459      -5.068  11.036 -19.197  1.00 95.86           C  
ATOM   3667  O   GLN A 459      -6.871  11.847 -16.756  1.00 95.86           O  
ATOM   3668  CG  GLN A 459      -5.248  10.160 -20.429  1.00 95.86           C  
ATOM   3669  CD  GLN A 459      -4.444   8.875 -20.358  1.00 95.86           C  
ATOM   3670  NE2 GLN A 459      -4.410   8.135 -21.461  1.00 95.86           N  
ATOM   3671  OE1 GLN A 459      -3.858   8.551 -19.320  1.00 95.86           O  
ATOM   3672  N   ALA A 460      -5.693  13.696 -17.249  1.00 96.99           N  
ATOM   3673  CA  ALA A 460      -6.008  14.265 -15.941  1.00 96.99           C  
ATOM   3674  C   ALA A 460      -7.479  14.663 -15.856  1.00 96.99           C  
ATOM   3675  CB  ALA A 460      -5.116  15.471 -15.656  1.00 96.99           C  
ATOM   3676  O   ALA A 460      -8.137  14.419 -14.842  1.00 96.99           O  
ATOM   3677  N   GLN A 461      -8.013  15.242 -16.940  1.00 96.40           N  
ATOM   3678  CA  GLN A 461      -9.432  15.571 -17.026  1.00 96.40           C  
ATOM   3679  C   GLN A 461     -10.292  14.312 -16.973  1.00 96.40           C  
ATOM   3680  CB  GLN A 461      -9.725  16.355 -18.306  1.00 96.40           C  
ATOM   3681  O   GLN A 461     -11.299  14.270 -16.262  1.00 96.40           O  
ATOM   3682  CG  GLN A 461      -9.176  17.775 -18.296  1.00 96.40           C  
ATOM   3683  CD  GLN A 461      -9.243  18.439 -19.659  1.00 96.40           C  
ATOM   3684  NE2 GLN A 461      -9.062  19.755 -19.687  1.00 96.40           N  
ATOM   3685  OE1 GLN A 461      -9.456  17.775 -20.678  1.00 96.40           O  
ATOM   3686  N   LEU A 462      -9.844  13.326 -17.767  1.00 97.41           N  
ATOM   3687  CA  LEU A 462     -10.556  12.054 -17.817  1.00 97.41           C  
ATOM   3688  C   LEU A 462     -10.687  11.449 -16.423  1.00 97.41           C  
ATOM   3689  CB  LEU A 462      -9.838  11.073 -18.747  1.00 97.41           C  
ATOM   3690  O   LEU A 462     -11.775  11.028 -16.024  1.00 97.41           O  
ATOM   3691  CG  LEU A 462     -10.470   9.688 -18.891  1.00 97.41           C  
ATOM   3692  CD1 LEU A 462     -11.808   9.789 -19.616  1.00 97.41           C  
ATOM   3693  CD2 LEU A 462      -9.526   8.743 -19.627  1.00 97.41           C  
ATOM   3694  N   PHE A 463      -9.614  11.476 -15.656  1.00 98.42           N  
ATOM   3695  CA  PHE A 463      -9.608  10.924 -14.306  1.00 98.42           C  
ATOM   3696  C   PHE A 463     -10.556  11.701 -13.400  1.00 98.42           C  
ATOM   3697  CB  PHE A 463      -8.192  10.941 -13.723  1.00 98.42           C  
ATOM   3698  O   PHE A 463     -11.419  11.113 -12.745  1.00 98.42           O  
ATOM   3699  CG  PHE A 463      -8.121  10.494 -12.287  1.00 98.42           C  
ATOM   3700  CD1 PHE A 463      -7.808  11.396 -11.278  1.00 98.42           C  
ATOM   3701  CD2 PHE A 463      -8.368   9.170 -11.947  1.00 98.42           C  
ATOM   3702  CE1 PHE A 463      -7.742  10.985  -9.949  1.00 98.42           C  
ATOM   3703  CE2 PHE A 463      -8.304   8.752 -10.621  1.00 98.42           C  
ATOM   3704  CZ  PHE A 463      -7.990   9.661  -9.624  1.00 98.42           C  
ATOM   3705  N   TYR A 464     -10.387  13.030 -13.341  1.00 98.41           N  
ATOM   3706  CA  TYR A 464     -11.214  13.865 -12.477  1.00 98.41           C  
ATOM   3707  C   TYR A 464     -12.693  13.685 -12.798  1.00 98.41           C  
ATOM   3708  CB  TYR A 464     -10.824  15.340 -12.622  1.00 98.41           C  
ATOM   3709  O   TYR A 464     -13.515  13.526 -11.893  1.00 98.41           O  
ATOM   3710  CG  TYR A 464     -11.672  16.275 -11.794  1.00 98.41           C  
ATOM   3711  CD1 TYR A 464     -12.639  17.081 -12.390  1.00 98.41           C  
ATOM   3712  CD2 TYR A 464     -11.506  16.356 -10.416  1.00 98.41           C  
ATOM   3713  CE1 TYR A 464     -13.421  17.946 -11.632  1.00 98.41           C  
ATOM   3714  CE2 TYR A 464     -12.283  17.218  -9.648  1.00 98.41           C  
ATOM   3715  OH  TYR A 464     -14.008  18.862  -9.508  1.00 98.41           O  
ATOM   3716  CZ  TYR A 464     -13.236  18.007 -10.264  1.00 98.41           C  
ATOM   3717  N   ASN A 465     -13.003  13.620 -14.095  1.00 98.17           N  
ATOM   3718  CA  ASN A 465     -14.392  13.508 -14.526  1.00 98.17           C  
ATOM   3719  C   ASN A 465     -14.994  12.162 -14.134  1.00 98.17           C  
ATOM   3720  CB  ASN A 465     -14.504  13.719 -16.037  1.00 98.17           C  
ATOM   3721  O   ASN A 465     -16.207  12.051 -13.945  1.00 98.17           O  
ATOM   3722  CG  ASN A 465     -14.177  15.140 -16.454  1.00 98.17           C  
ATOM   3723  ND2 ASN A 465     -13.767  15.311 -17.706  1.00 98.17           N  
ATOM   3724  OD1 ASN A 465     -14.291  16.075 -15.658  1.00 98.17           O  
ATOM   3725  N   SER A 466     -14.153  11.178 -13.970  1.00 98.47           N  
ATOM   3726  CA  SER A 466     -14.613   9.816 -13.723  1.00 98.47           C  
ATOM   3727  C   SER A 466     -14.797   9.557 -12.231  1.00 98.47           C  
ATOM   3728  CB  SER A 466     -13.628   8.802 -14.307  1.00 98.47           C  
ATOM   3729  O   SER A 466     -15.370   8.539 -11.839  1.00 98.47           O  
ATOM   3730  OG  SER A 466     -13.566   8.918 -15.719  1.00 98.47           O  
ATOM   3731  N   LEU A 467     -14.399  10.482 -11.387  1.00 98.54           N  
ATOM   3732  CA  LEU A 467     -14.494  10.301  -9.943  1.00 98.54           C  
ATOM   3733  C   LEU A 467     -15.929  10.491  -9.464  1.00 98.54           C  
ATOM   3734  CB  LEU A 467     -13.568  11.282  -9.218  1.00 98.54           C  
ATOM   3735  O   LEU A 467     -16.691  11.255 -10.061  1.00 98.54           O  
ATOM   3736  CG  LEU A 467     -12.068  11.099  -9.454  1.00 98.54           C  
ATOM   3737  CD1 LEU A 467     -11.278  12.148  -8.679  1.00 98.54           C  
ATOM   3738  CD2 LEU A 467     -11.632   9.693  -9.058  1.00 98.54           C  
ATOM   3739  N   SER A 468     -16.316   9.721  -8.446  1.00 97.88           N  
ATOM   3740  CA  SER A 468     -17.601   9.927  -7.786  1.00 97.88           C  
ATOM   3741  C   SER A 468     -17.661  11.292  -7.108  1.00 97.88           C  
ATOM   3742  CB  SER A 468     -17.859   8.826  -6.758  1.00 97.88           C  
ATOM   3743  O   SER A 468     -16.637  11.960  -6.953  1.00 97.88           O  
ATOM   3744  OG  SER A 468     -17.037   9.001  -5.616  1.00 97.88           O  
ATOM   3745  N   ARG A 469     -18.838  11.673  -6.706  1.00 97.33           N  
ATOM   3746  CA  ARG A 469     -19.004  12.937  -5.996  1.00 97.33           C  
ATOM   3747  C   ARG A 469     -18.196  12.949  -4.703  1.00 97.33           C  
ATOM   3748  CB  ARG A 469     -20.482  13.193  -5.693  1.00 97.33           C  
ATOM   3749  O   ARG A 469     -17.560  13.951  -4.371  1.00 97.33           O  
ATOM   3750  CG  ARG A 469     -20.751  14.533  -5.027  1.00 97.33           C  
ATOM   3751  CD  ARG A 469     -22.238  14.758  -4.794  1.00 97.33           C  
ATOM   3752  NE  ARG A 469     -22.587  14.639  -3.381  1.00 97.33           N  
ATOM   3753  NH1 ARG A 469     -24.841  15.040  -3.690  1.00 97.33           N  
ATOM   3754  NH2 ARG A 469     -24.020  14.646  -1.587  1.00 97.33           N  
ATOM   3755  CZ  ARG A 469     -23.815  14.775  -2.889  1.00 97.33           C  
ATOM   3756  N   VAL A 470     -18.158  11.850  -4.004  1.00 97.78           N  
ATOM   3757  CA  VAL A 470     -17.405  11.695  -2.764  1.00 97.78           C  
ATOM   3758  C   VAL A 470     -15.914  11.881  -3.037  1.00 97.78           C  
ATOM   3759  CB  VAL A 470     -17.660  10.317  -2.114  1.00 97.78           C  
ATOM   3760  O   VAL A 470     -15.244  12.661  -2.356  1.00 97.78           O  
ATOM   3761  CG1 VAL A 470     -16.731  10.103  -0.919  1.00 97.78           C  
ATOM   3762  CG2 VAL A 470     -19.121  10.191  -1.688  1.00 97.78           C  
ATOM   3763  N   GLU A 471     -15.450  11.256  -4.073  1.00 98.43           N  
ATOM   3764  CA  GLU A 471     -14.030  11.289  -4.411  1.00 98.43           C  
ATOM   3765  C   GLU A 471     -13.601  12.682  -4.862  1.00 98.43           C  
ATOM   3766  CB  GLU A 471     -13.712  10.262  -5.501  1.00 98.43           C  
ATOM   3767  O   GLU A 471     -12.520  13.152  -4.502  1.00 98.43           O  
ATOM   3768  CG  GLU A 471     -13.774   8.818  -5.022  1.00 98.43           C  
ATOM   3769  CD  GLU A 471     -13.691   7.807  -6.155  1.00 98.43           C  
ATOM   3770  OE1 GLU A 471     -12.728   7.008  -6.185  1.00 98.43           O  
ATOM   3771  OE2 GLU A 471     -14.596   7.814  -7.019  1.00 98.43           O  
ATOM   3772  N   LYS A 472     -14.425  13.373  -5.617  1.00 98.40           N  
ATOM   3773  CA  LYS A 472     -14.105  14.727  -6.061  1.00 98.40           C  
ATOM   3774  C   LYS A 472     -13.978  15.679  -4.875  1.00 98.40           C  
ATOM   3775  CB  LYS A 472     -15.170  15.239  -7.032  1.00 98.40           C  
ATOM   3776  O   LYS A 472     -13.068  16.510  -4.835  1.00 98.40           O  
ATOM   3777  CG  LYS A 472     -15.087  14.626  -8.422  1.00 98.40           C  
ATOM   3778  CD  LYS A 472     -16.145  15.205  -9.352  1.00 98.40           C  
ATOM   3779  CE  LYS A 472     -16.049  14.607 -10.750  1.00 98.40           C  
ATOM   3780  NZ  LYS A 472     -17.133  15.114 -11.644  1.00 98.40           N  
ATOM   3781  N   SER A 473     -14.928  15.488  -3.913  1.00 97.93           N  
ATOM   3782  CA  SER A 473     -14.868  16.312  -2.710  1.00 97.93           C  
ATOM   3783  C   SER A 473     -13.582  16.058  -1.930  1.00 97.93           C  
ATOM   3784  CB  SER A 473     -16.078  16.043  -1.815  1.00 97.93           C  
ATOM   3785  O   SER A 473     -12.915  17.001  -1.499  1.00 97.93           O  
ATOM   3786  OG  SER A 473     -15.978  16.769  -0.602  1.00 97.93           O  
ATOM   3787  N   HIS A 474     -13.188  14.846  -1.730  1.00 98.37           N  
ATOM   3788  CA  HIS A 474     -11.966  14.489  -1.018  1.00 98.37           C  
ATOM   3789  C   HIS A 474     -10.731  14.997  -1.754  1.00 98.37           C  
ATOM   3790  CB  HIS A 474     -11.879  12.973  -0.832  1.00 98.37           C  
ATOM   3791  O   HIS A 474      -9.790  15.492  -1.128  1.00 98.37           O  
ATOM   3792  CG  HIS A 474     -12.893  12.426   0.121  1.00 98.37           C  
ATOM   3793  CD2 HIS A 474     -13.761  13.051   0.951  1.00 98.37           C  
ATOM   3794  ND1 HIS A 474     -13.094  11.074   0.299  1.00 98.37           N  
ATOM   3795  CE1 HIS A 474     -14.046  10.891   1.199  1.00 98.37           C  
ATOM   3796  NE2 HIS A 474     -14.467  12.075   1.610  1.00 98.37           N  
ATOM   3797  N   LEU A 475     -10.694  14.823  -3.057  1.00 98.61           N  
ATOM   3798  CA  LEU A 475      -9.572  15.300  -3.859  1.00 98.61           C  
ATOM   3799  C   LEU A 475      -9.393  16.806  -3.702  1.00 98.61           C  
ATOM   3800  CB  LEU A 475      -9.782  14.950  -5.334  1.00 98.61           C  
ATOM   3801  O   LEU A 475      -8.274  17.286  -3.506  1.00 98.61           O  
ATOM   3802  CG  LEU A 475      -8.632  15.295  -6.283  1.00 98.61           C  
ATOM   3803  CD1 LEU A 475      -8.505  14.232  -7.369  1.00 98.61           C  
ATOM   3804  CD2 LEU A 475      -8.842  16.674  -6.899  1.00 98.61           C  
ATOM   3805  N   THR A 476     -10.454  17.542  -3.789  1.00 98.59           N  
ATOM   3806  CA  THR A 476     -10.429  18.989  -3.604  1.00 98.59           C  
ATOM   3807  C   THR A 476      -9.862  19.349  -2.234  1.00 98.59           C  
ATOM   3808  CB  THR A 476     -11.836  19.596  -3.757  1.00 98.59           C  
ATOM   3809  O   THR A 476      -8.980  20.203  -2.126  1.00 98.59           O  
ATOM   3810  CG2 THR A 476     -11.811  21.104  -3.530  1.00 98.59           C  
ATOM   3811  OG1 THR A 476     -12.323  19.331  -5.078  1.00 98.59           O  
ATOM   3812  N   SER A 477     -10.338  18.658  -1.213  1.00 98.04           N  
ATOM   3813  CA  SER A 477      -9.872  18.900   0.149  1.00 98.04           C  
ATOM   3814  C   SER A 477      -8.388  18.580   0.290  1.00 98.04           C  
ATOM   3815  CB  SER A 477     -10.679  18.069   1.147  1.00 98.04           C  
ATOM   3816  O   SER A 477      -7.649  19.316   0.947  1.00 98.04           O  
ATOM   3817  OG  SER A 477     -12.036  18.479   1.162  1.00 98.04           O  
ATOM   3818  N   ALA A 478      -7.986  17.502  -0.328  1.00 98.45           N  
ATOM   3819  CA  ALA A 478      -6.588  17.084  -0.253  1.00 98.45           C  
ATOM   3820  C   ALA A 478      -5.671  18.116  -0.903  1.00 98.45           C  
ATOM   3821  CB  ALA A 478      -6.405  15.721  -0.916  1.00 98.45           C  
ATOM   3822  O   ALA A 478      -4.641  18.485  -0.335  1.00 98.45           O  
ATOM   3823  N   LEU A 479      -6.034  18.584  -2.105  1.00 98.62           N  
ATOM   3824  CA  LEU A 479      -5.252  19.609  -2.787  1.00 98.62           C  
ATOM   3825  C   LEU A 479      -5.170  20.879  -1.948  1.00 98.62           C  
ATOM   3826  CB  LEU A 479      -5.861  19.926  -4.156  1.00 98.62           C  
ATOM   3827  O   LEU A 479      -4.093  21.462  -1.798  1.00 98.62           O  
ATOM   3828  CG  LEU A 479      -5.650  18.879  -5.251  1.00 98.62           C  
ATOM   3829  CD1 LEU A 479      -6.651  19.087  -6.383  1.00 98.62           C  
ATOM   3830  CD2 LEU A 479      -4.220  18.936  -5.777  1.00 98.62           C  
ATOM   3831  N   ALA A 480      -6.276  21.258  -1.371  1.00 98.13           N  
ATOM   3832  CA  ALA A 480      -6.314  22.453  -0.533  1.00 98.13           C  
ATOM   3833  C   ALA A 480      -5.411  22.296   0.687  1.00 98.13           C  
ATOM   3834  CB  ALA A 480      -7.746  22.751  -0.096  1.00 98.13           C  
ATOM   3835  O   ALA A 480      -4.672  23.217   1.043  1.00 98.13           O  
ATOM   3836  N   PHE A 481      -5.519  21.114   1.262  1.00 97.56           N  
ATOM   3837  CA  PHE A 481      -4.697  20.831   2.432  1.00 97.56           C  
ATOM   3838  C   PHE A 481      -3.216  20.955   2.095  1.00 97.56           C  
ATOM   3839  CB  PHE A 481      -4.997  19.430   2.975  1.00 97.56           C  
ATOM   3840  O   PHE A 481      -2.470  21.644   2.794  1.00 97.56           O  
ATOM   3841  CG  PHE A 481      -4.093  19.010   4.102  1.00 97.56           C  
ATOM   3842  CD1 PHE A 481      -2.924  18.302   3.847  1.00 97.56           C  
ATOM   3843  CD2 PHE A 481      -4.411  19.323   5.417  1.00 97.56           C  
ATOM   3844  CE1 PHE A 481      -2.085  17.912   4.889  1.00 97.56           C  
ATOM   3845  CE2 PHE A 481      -3.578  18.936   6.463  1.00 97.56           C  
ATOM   3846  CZ  PHE A 481      -2.416  18.230   6.197  1.00 97.56           C  
ATOM   3847  N   GLU A 482      -2.800  20.304   1.058  1.00 97.37           N  
ATOM   3848  CA  GLU A 482      -1.388  20.284   0.688  1.00 97.37           C  
ATOM   3849  C   GLU A 482      -0.885  21.685   0.352  1.00 97.37           C  
ATOM   3850  CB  GLU A 482      -1.155  19.343  -0.497  1.00 97.37           C  
ATOM   3851  O   GLU A 482       0.122  22.137   0.900  1.00 97.37           O  
ATOM   3852  CG  GLU A 482      -1.320  17.870  -0.154  1.00 97.37           C  
ATOM   3853  CD  GLU A 482      -0.040  17.225   0.353  1.00 97.37           C  
ATOM   3854  OE1 GLU A 482      -0.064  16.025   0.710  1.00 97.37           O  
ATOM   3855  OE2 GLU A 482       0.996  17.926   0.394  1.00 97.37           O  
ATOM   3856  N   LEU A 483      -1.623  22.417  -0.414  1.00 97.92           N  
ATOM   3857  CA  LEU A 483      -1.193  23.722  -0.904  1.00 97.92           C  
ATOM   3858  C   LEU A 483      -1.261  24.767   0.204  1.00 97.92           C  
ATOM   3859  CB  LEU A 483      -2.055  24.161  -2.090  1.00 97.92           C  
ATOM   3860  O   LEU A 483      -0.544  25.769   0.164  1.00 97.92           O  
ATOM   3861  CG  LEU A 483      -1.889  23.359  -3.382  1.00 97.92           C  
ATOM   3862  CD1 LEU A 483      -2.915  23.806  -4.418  1.00 97.92           C  
ATOM   3863  CD2 LEU A 483      -0.472  23.509  -3.926  1.00 97.92           C  
ATOM   3864  N   ASP A 484      -2.138  24.553   1.188  1.00 96.55           N  
ATOM   3865  CA  ASP A 484      -2.225  25.462   2.326  1.00 96.55           C  
ATOM   3866  C   ASP A 484      -0.924  25.468   3.126  1.00 96.55           C  
ATOM   3867  CB  ASP A 484      -3.397  25.078   3.232  1.00 96.55           C  
ATOM   3868  O   ASP A 484      -0.627  26.435   3.830  1.00 96.55           O  
ATOM   3869  CG  ASP A 484      -3.556  26.006   4.423  1.00 96.55           C  
ATOM   3870  OD1 ASP A 484      -3.788  27.218   4.226  1.00 96.55           O  
ATOM   3871  OD2 ASP A 484      -3.444  25.522   5.570  1.00 96.55           O  
ATOM   3872  N   HIS A 485      -0.169  24.480   2.966  1.00 95.85           N  
ATOM   3873  CA  HIS A 485       1.098  24.353   3.678  1.00 95.85           C  
ATOM   3874  C   HIS A 485       2.241  24.975   2.883  1.00 95.85           C  
ATOM   3875  CB  HIS A 485       1.402  22.883   3.972  1.00 95.85           C  
ATOM   3876  O   HIS A 485       3.377  25.030   3.360  1.00 95.85           O  
ATOM   3877  CG  HIS A 485       0.555  22.300   5.058  1.00 95.85           C  
ATOM   3878  CD2 HIS A 485       0.831  22.041   6.358  1.00 95.85           C  
ATOM   3879  ND1 HIS A 485      -0.750  21.909   4.854  1.00 95.85           N  
ATOM   3880  CE1 HIS A 485      -1.243  21.433   5.986  1.00 95.85           C  
ATOM   3881  NE2 HIS A 485      -0.303  21.503   6.914  1.00 95.85           N  
ATOM   3882  N   CYS A 486       1.943  25.370   1.688  1.00 96.01           N  
ATOM   3883  CA  CYS A 486       2.945  26.068   0.890  1.00 96.01           C  
ATOM   3884  C   CYS A 486       2.961  27.557   1.215  1.00 96.01           C  
ATOM   3885  CB  CYS A 486       2.679  25.865  -0.601  1.00 96.01           C  
ATOM   3886  O   CYS A 486       1.926  28.222   1.147  1.00 96.01           O  
ATOM   3887  SG  CYS A 486       2.813  24.145  -1.137  1.00 96.01           S  
ATOM   3888  N   ASP A 487       4.124  28.087   1.523  1.00 92.40           N  
ATOM   3889  CA  ASP A 487       4.214  29.466   1.991  1.00 92.40           C  
ATOM   3890  C   ASP A 487       4.534  30.417   0.840  1.00 92.40           C  
ATOM   3891  CB  ASP A 487       5.274  29.593   3.088  1.00 92.40           C  
ATOM   3892  O   ASP A 487       4.380  31.633   0.971  1.00 92.40           O  
ATOM   3893  CG  ASP A 487       4.963  28.751   4.313  1.00 92.40           C  
ATOM   3894  OD1 ASP A 487       3.771  28.503   4.596  1.00 92.40           O  
ATOM   3895  OD2 ASP A 487       5.918  28.335   5.003  1.00 92.40           O  
ATOM   3896  N   ASP A 488       4.854  29.909  -0.300  1.00 96.20           N  
ATOM   3897  CA  ASP A 488       5.191  30.720  -1.466  1.00 96.20           C  
ATOM   3898  C   ASP A 488       3.983  30.892  -2.384  1.00 96.20           C  
ATOM   3899  CB  ASP A 488       6.354  30.093  -2.238  1.00 96.20           C  
ATOM   3900  O   ASP A 488       3.538  29.933  -3.019  1.00 96.20           O  
ATOM   3901  CG  ASP A 488       6.902  31.000  -3.326  1.00 96.20           C  
ATOM   3902  OD1 ASP A 488       6.158  31.872  -3.824  1.00 96.20           O  
ATOM   3903  OD2 ASP A 488       8.087  30.839  -3.689  1.00 96.20           O  
ATOM   3904  N   PRO A 489       3.512  32.135  -2.542  1.00 95.94           N  
ATOM   3905  CA  PRO A 489       2.315  32.381  -3.350  1.00 95.94           C  
ATOM   3906  C   PRO A 489       2.489  31.957  -4.807  1.00 95.94           C  
ATOM   3907  CB  PRO A 489       2.122  33.896  -3.242  1.00 95.94           C  
ATOM   3908  O   PRO A 489       1.508  31.628  -5.479  1.00 95.94           O  
ATOM   3909  CG  PRO A 489       2.816  34.280  -1.975  1.00 95.94           C  
ATOM   3910  CD  PRO A 489       3.973  33.346  -1.763  1.00 95.94           C  
ATOM   3911  N   VAL A 490       3.706  31.963  -5.283  1.00 96.62           N  
ATOM   3912  CA  VAL A 490       3.980  31.548  -6.654  1.00 96.62           C  
ATOM   3913  C   VAL A 490       3.578  30.087  -6.843  1.00 96.62           C  
ATOM   3914  CB  VAL A 490       5.469  31.743  -7.019  1.00 96.62           C  
ATOM   3915  O   VAL A 490       2.948  29.734  -7.842  1.00 96.62           O  
ATOM   3916  CG1 VAL A 490       5.783  31.097  -8.367  1.00 96.62           C  
ATOM   3917  CG2 VAL A 490       5.823  33.229  -7.040  1.00 96.62           C  
ATOM   3918  N   VAL A 491       3.875  29.296  -5.869  1.00 97.33           N  
ATOM   3919  CA  VAL A 491       3.664  27.854  -5.952  1.00 97.33           C  
ATOM   3920  C   VAL A 491       2.167  27.552  -5.986  1.00 97.33           C  
ATOM   3921  CB  VAL A 491       4.330  27.114  -4.771  1.00 97.33           C  
ATOM   3922  O   VAL A 491       1.685  26.876  -6.898  1.00 97.33           O  
ATOM   3923  CG1 VAL A 491       3.889  25.652  -4.732  1.00 97.33           C  
ATOM   3924  CG2 VAL A 491       5.851  27.214  -4.869  1.00 97.33           C  
ATOM   3925  N   TYR A 492       1.427  28.008  -4.980  1.00 96.41           N  
ATOM   3926  CA  TYR A 492       0.021  27.621  -4.951  1.00 96.41           C  
ATOM   3927  C   TYR A 492      -0.768  28.348  -6.032  1.00 96.41           C  
ATOM   3928  CB  TYR A 492      -0.587  27.911  -3.575  1.00 96.41           C  
ATOM   3929  O   TYR A 492      -1.803  27.858  -6.490  1.00 96.41           O  
ATOM   3930  CG  TYR A 492      -0.427  29.345  -3.132  1.00 96.41           C  
ATOM   3931  CD1 TYR A 492       0.562  29.706  -2.220  1.00 96.41           C  
ATOM   3932  CD2 TYR A 492      -1.265  30.341  -3.622  1.00 96.41           C  
ATOM   3933  CE1 TYR A 492       0.712  31.026  -1.806  1.00 96.41           C  
ATOM   3934  CE2 TYR A 492      -1.124  31.664  -3.216  1.00 96.41           C  
ATOM   3935  OH  TYR A 492       0.010  33.304  -1.904  1.00 96.41           O  
ATOM   3936  CZ  TYR A 492      -0.134  31.996  -2.310  1.00 96.41           C  
ATOM   3937  N   THR A 493      -0.357  29.568  -6.562  1.00 95.96           N  
ATOM   3938  CA  THR A 493      -0.988  30.260  -7.680  1.00 95.96           C  
ATOM   3939  C   THR A 493      -0.810  29.471  -8.974  1.00 95.96           C  
ATOM   3940  CB  THR A 493      -0.412  31.678  -7.857  1.00 95.96           C  
ATOM   3941  O   THR A 493      -1.761  29.302  -9.740  1.00 95.96           O  
ATOM   3942  CG2 THR A 493      -1.024  32.372  -9.069  1.00 95.96           C  
ATOM   3943  OG1 THR A 493      -0.694  32.451  -6.684  1.00 95.96           O  
ATOM   3944  N   ARG A 494       0.304  28.939  -9.209  1.00 95.69           N  
ATOM   3945  CA  ARG A 494       0.605  28.178 -10.417  1.00 95.69           C  
ATOM   3946  C   ARG A 494      -0.179  26.870 -10.450  1.00 95.69           C  
ATOM   3947  CB  ARG A 494       2.106  27.891 -10.512  1.00 95.69           C  
ATOM   3948  O   ARG A 494      -0.705  26.482 -11.495  1.00 95.69           O  
ATOM   3949  CG  ARG A 494       2.927  29.068 -11.012  1.00 95.69           C  
ATOM   3950  CD  ARG A 494       4.408  28.725 -11.101  1.00 95.69           C  
ATOM   3951  NE  ARG A 494       5.162  29.768 -11.791  1.00 95.69           N  
ATOM   3952  NH1 ARG A 494       7.238  28.966 -11.169  1.00 95.69           N  
ATOM   3953  NH2 ARG A 494       7.072  30.848 -12.468  1.00 95.69           N  
ATOM   3954  CZ  ARG A 494       6.489  29.858 -11.808  1.00 95.69           C  
ATOM   3955  N   ILE A 495      -0.205  26.304  -9.337  1.00 97.13           N  
ATOM   3956  CA  ILE A 495      -0.930  25.038  -9.312  1.00 97.13           C  
ATOM   3957  C   ILE A 495      -2.415  25.288  -9.561  1.00 97.13           C  
ATOM   3958  CB  ILE A 495      -0.728  24.298  -7.970  1.00 97.13           C  
ATOM   3959  O   ILE A 495      -3.074  24.513 -10.258  1.00 97.13           O  
ATOM   3960  CG1 ILE A 495       0.709  23.777  -7.858  1.00 97.13           C  
ATOM   3961  CG2 ILE A 495      -1.739  23.156  -7.826  1.00 97.13           C  
ATOM   3962  CD1 ILE A 495       1.113  22.831  -8.980  1.00 97.13           C  
ATOM   3963  N   VAL A 496      -2.938  26.305  -8.944  1.00 96.75           N  
ATOM   3964  CA  VAL A 496      -4.328  26.666  -9.200  1.00 96.75           C  
ATOM   3965  C   VAL A 496      -4.532  26.913 -10.693  1.00 96.75           C  
ATOM   3966  CB  VAL A 496      -4.749  27.913  -8.391  1.00 96.75           C  
ATOM   3967  O   VAL A 496      -5.548  26.509 -11.263  1.00 96.75           O  
ATOM   3968  CG1 VAL A 496      -6.104  28.434  -8.867  1.00 96.75           C  
ATOM   3969  CG2 VAL A 496      -4.792  27.590  -6.898  1.00 96.75           C  
ATOM   3970  N   GLN A 497      -3.625  27.478 -11.351  1.00 93.94           N  
ATOM   3971  CA  GLN A 497      -3.677  27.675 -12.796  1.00 93.94           C  
ATOM   3972  C   GLN A 497      -3.692  26.339 -13.533  1.00 93.94           C  
ATOM   3973  CB  GLN A 497      -2.492  28.521 -13.265  1.00 93.94           C  
ATOM   3974  O   GLN A 497      -4.444  26.163 -14.494  1.00 93.94           O  
ATOM   3975  CG  GLN A 497      -2.564  29.977 -12.828  1.00 93.94           C  
ATOM   3976  CD  GLN A 497      -1.296  30.748 -13.140  1.00 93.94           C  
ATOM   3977  NE2 GLN A 497      -1.360  32.070 -13.022  1.00 93.94           N  
ATOM   3978  OE1 GLN A 497      -0.265  30.160 -13.485  1.00 93.94           O  
ATOM   3979  N   ARG A 498      -2.780  25.471 -13.089  1.00 94.67           N  
ATOM   3980  CA  ARG A 498      -2.764  24.140 -13.687  1.00 94.67           C  
ATOM   3981  C   ARG A 498      -4.111  23.446 -13.516  1.00 94.67           C  
ATOM   3982  CB  ARG A 498      -1.654  23.286 -13.070  1.00 94.67           C  
ATOM   3983  O   ARG A 498      -4.618  22.824 -14.452  1.00 94.67           O  
ATOM   3984  CG  ARG A 498      -1.624  21.853 -13.577  1.00 94.67           C  
ATOM   3985  CD  ARG A 498      -1.278  21.787 -15.058  1.00 94.67           C  
ATOM   3986  NE  ARG A 498       0.053  22.324 -15.326  1.00 94.67           N  
ATOM   3987  NH1 ARG A 498       0.215  21.425 -17.448  1.00 94.67           N  
ATOM   3988  NH2 ARG A 498       1.936  22.675 -16.593  1.00 94.67           N  
ATOM   3989  CZ  ARG A 498       0.731  22.140 -16.455  1.00 94.67           C  
ATOM   3990  N   LEU A 499      -4.731  23.593 -12.360  1.00 96.17           N  
ATOM   3991  CA  LEU A 499      -6.019  22.969 -12.077  1.00 96.17           C  
ATOM   3992  C   LEU A 499      -7.108  23.537 -12.981  1.00 96.17           C  
ATOM   3993  CB  LEU A 499      -6.402  23.171 -10.609  1.00 96.17           C  
ATOM   3994  O   LEU A 499      -8.054  22.832 -13.340  1.00 96.17           O  
ATOM   3995  CG  LEU A 499      -5.543  22.438  -9.578  1.00 96.17           C  
ATOM   3996  CD1 LEU A 499      -5.984  22.804  -8.164  1.00 96.17           C  
ATOM   3997  CD2 LEU A 499      -5.618  20.930  -9.793  1.00 96.17           C  
ATOM   3998  N   ALA A 500      -6.990  24.809 -13.324  1.00 93.57           N  
ATOM   3999  CA  ALA A 500      -7.953  25.442 -14.221  1.00 93.57           C  
ATOM   4000  C   ALA A 500      -7.939  24.779 -15.596  1.00 93.57           C  
ATOM   4001  CB  ALA A 500      -7.660  26.934 -14.350  1.00 93.57           C  
ATOM   4002  O   ALA A 500      -8.938  24.812 -16.318  1.00 93.57           O  
ATOM   4003  N   GLN A 501      -6.785  24.191 -15.938  1.00 91.63           N  
ATOM   4004  CA  GLN A 501      -6.685  23.457 -17.195  1.00 91.63           C  
ATOM   4005  C   GLN A 501      -7.436  22.131 -17.120  1.00 91.63           C  
ATOM   4006  CB  GLN A 501      -5.220  23.211 -17.559  1.00 91.63           C  
ATOM   4007  O   GLN A 501      -7.794  21.555 -18.149  1.00 91.63           O  
ATOM   4008  CG  GLN A 501      -4.435  24.484 -17.844  1.00 91.63           C  
ATOM   4009  CD  GLN A 501      -2.953  24.227 -18.046  1.00 91.63           C  
ATOM   4010  NE2 GLN A 501      -2.152  25.285 -17.972  1.00 91.63           N  
ATOM   4011  OE1 GLN A 501      -2.532  23.088 -18.267  1.00 91.63           O  
ATOM   4012  N   ILE A 502      -7.584  21.675 -15.933  1.00 94.32           N  
ATOM   4013  CA  ILE A 502      -8.277  20.410 -15.720  1.00 94.32           C  
ATOM   4014  C   ILE A 502      -9.778  20.658 -15.590  1.00 94.32           C  
ATOM   4015  CB  ILE A 502      -7.745  19.678 -14.467  1.00 94.32           C  
ATOM   4016  O   ILE A 502     -10.581  20.023 -16.277  1.00 94.32           O  
ATOM   4017  CG1 ILE A 502      -6.269  19.308 -14.651  1.00 94.32           C  
ATOM   4018  CG2 ILE A 502      -8.588  18.435 -14.168  1.00 94.32           C  
ATOM   4019  CD1 ILE A 502      -5.589  18.823 -13.379  1.00 94.32           C  
ATOM   4020  N   ASP A 503     -10.112  21.510 -14.557  1.00 94.16           N  
ATOM   4021  CA  ASP A 503     -11.498  21.849 -14.252  1.00 94.16           C  
ATOM   4022  C   ASP A 503     -11.588  23.183 -13.514  1.00 94.16           C  
ATOM   4023  CB  ASP A 503     -12.150  20.743 -13.419  1.00 94.16           C  
ATOM   4024  O   ASP A 503     -10.987  23.353 -12.452  1.00 94.16           O  
ATOM   4025  CG  ASP A 503     -13.613  21.015 -13.114  1.00 94.16           C  
ATOM   4026  OD1 ASP A 503     -13.959  21.230 -11.932  1.00 94.16           O  
ATOM   4027  OD2 ASP A 503     -14.427  21.010 -14.063  1.00 94.16           O  
ATOM   4028  N   THR A 504     -12.397  24.111 -14.012  1.00 92.59           N  
ATOM   4029  CA  THR A 504     -12.477  25.470 -13.488  1.00 92.59           C  
ATOM   4030  C   THR A 504     -13.105  25.477 -12.098  1.00 92.59           C  
ATOM   4031  CB  THR A 504     -13.289  26.383 -14.426  1.00 92.59           C  
ATOM   4032  O   THR A 504     -12.590  26.121 -11.182  1.00 92.59           O  
ATOM   4033  CG2 THR A 504     -13.414  27.790 -13.851  1.00 92.59           C  
ATOM   4034  OG1 THR A 504     -12.634  26.454 -15.698  1.00 92.59           O  
ATOM   4035  N   PRO A 505     -14.233  24.752 -11.877  1.00 94.64           N  
ATOM   4036  CA  PRO A 505     -14.793  24.737 -10.523  1.00 94.64           C  
ATOM   4037  C   PRO A 505     -13.827  24.158  -9.491  1.00 94.64           C  
ATOM   4038  CB  PRO A 505     -16.035  23.854 -10.665  1.00 94.64           C  
ATOM   4039  O   PRO A 505     -13.775  24.634  -8.354  1.00 94.64           O  
ATOM   4040  CG  PRO A 505     -16.467  24.028 -12.085  1.00 94.64           C  
ATOM   4041  CD  PRO A 505     -15.242  24.128 -12.948  1.00 94.64           C  
ATOM   4042  N   LEU A 506     -13.156  23.139  -9.873  1.00 96.77           N  
ATOM   4043  CA  LEU A 506     -12.134  22.588  -8.989  1.00 96.77           C  
ATOM   4044  C   LEU A 506     -11.092  23.645  -8.638  1.00 96.77           C  
ATOM   4045  CB  LEU A 506     -11.454  21.382  -9.642  1.00 96.77           C  
ATOM   4046  O   LEU A 506     -10.760  23.831  -7.465  1.00 96.77           O  
ATOM   4047  CG  LEU A 506     -10.222  20.827  -8.924  1.00 96.77           C  
ATOM   4048  CD1 LEU A 506     -10.602  20.318  -7.538  1.00 96.77           C  
ATOM   4049  CD2 LEU A 506      -9.577  19.719  -9.749  1.00 96.77           C  
ATOM   4050  N   ALA A 507     -10.517  24.333  -9.590  1.00 96.80           N  
ATOM   4051  CA  ALA A 507      -9.512  25.376  -9.405  1.00 96.80           C  
ATOM   4052  C   ALA A 507     -10.026  26.476  -8.481  1.00 96.80           C  
ATOM   4053  CB  ALA A 507      -9.102  25.965 -10.753  1.00 96.80           C  
ATOM   4054  O   ALA A 507      -9.312  26.924  -7.581  1.00 96.80           O  
ATOM   4055  N   GLN A 508     -11.294  26.866  -8.681  1.00 96.13           N  
ATOM   4056  CA  GLN A 508     -11.897  27.924  -7.877  1.00 96.13           C  
ATOM   4057  C   GLN A 508     -12.026  27.500  -6.417  1.00 96.13           C  
ATOM   4058  CB  GLN A 508     -13.269  28.308  -8.435  1.00 96.13           C  
ATOM   4059  O   GLN A 508     -11.696  28.268  -5.510  1.00 96.13           O  
ATOM   4060  CG  GLN A 508     -13.204  29.223  -9.650  1.00 96.13           C  
ATOM   4061  CD  GLN A 508     -14.444  29.133 -10.519  1.00 96.13           C  
ATOM   4062  NE2 GLN A 508     -14.488  29.939 -11.575  1.00 96.13           N  
ATOM   4063  OE1 GLN A 508     -15.355  28.346 -10.245  1.00 96.13           O  
ATOM   4064  N   ALA A 509     -12.496  26.279  -6.274  1.00 97.14           N  
ATOM   4065  CA  ALA A 509     -12.679  25.756  -4.923  1.00 97.14           C  
ATOM   4066  C   ALA A 509     -11.350  25.694  -4.175  1.00 97.14           C  
ATOM   4067  CB  ALA A 509     -13.325  24.373  -4.970  1.00 97.14           C  
ATOM   4068  O   ALA A 509     -11.257  26.131  -3.026  1.00 97.14           O  
ATOM   4069  N   VAL A 510     -10.306  25.227  -4.802  1.00 98.08           N  
ATOM   4070  CA  VAL A 510      -8.988  25.124  -4.185  1.00 98.08           C  
ATOM   4071  C   VAL A 510      -8.394  26.519  -3.999  1.00 98.08           C  
ATOM   4072  CB  VAL A 510      -8.034  24.247  -5.027  1.00 98.08           C  
ATOM   4073  O   VAL A 510      -7.842  26.829  -2.941  1.00 98.08           O  
ATOM   4074  CG1 VAL A 510      -6.607  24.329  -4.487  1.00 98.08           C  
ATOM   4075  CG2 VAL A 510      -8.519  22.799  -5.045  1.00 98.08           C  
ATOM   4076  N   GLY A 511      -8.491  27.356  -5.034  1.00 97.09           N  
ATOM   4077  CA  GLY A 511      -7.998  28.722  -4.965  1.00 97.09           C  
ATOM   4078  C   GLY A 511      -8.586  29.511  -3.811  1.00 97.09           C  
ATOM   4079  O   GLY A 511      -7.873  30.253  -3.132  1.00 97.09           O  
ATOM   4080  N   ASP A 512      -9.900  29.346  -3.512  1.00 96.86           N  
ATOM   4081  CA  ASP A 512     -10.575  30.029  -2.412  1.00 96.86           C  
ATOM   4082  C   ASP A 512      -9.961  29.645  -1.068  1.00 96.86           C  
ATOM   4083  CB  ASP A 512     -12.071  29.709  -2.418  1.00 96.86           C  
ATOM   4084  O   ASP A 512      -9.837  30.485  -0.174  1.00 96.86           O  
ATOM   4085  CG  ASP A 512     -12.820  30.397  -3.545  1.00 96.86           C  
ATOM   4086  OD1 ASP A 512     -12.255  31.309  -4.187  1.00 96.86           O  
ATOM   4087  OD2 ASP A 512     -13.988  30.026  -3.793  1.00 96.86           O  
ATOM   4088  N   MET A 513      -9.449  28.456  -0.946  1.00 96.47           N  
ATOM   4089  CA  MET A 513      -8.960  27.938   0.329  1.00 96.47           C  
ATOM   4090  C   MET A 513      -7.499  28.319   0.546  1.00 96.47           C  
ATOM   4091  CB  MET A 513      -9.118  26.418   0.389  1.00 96.47           C  
ATOM   4092  O   MET A 513      -7.070  28.528   1.682  1.00 96.47           O  
ATOM   4093  CG  MET A 513     -10.565  25.952   0.376  1.00 96.47           C  
ATOM   4094  SD  MET A 513     -11.440  26.333   1.943  1.00 96.47           S  
ATOM   4095  CE  MET A 513     -10.629  25.154   3.058  1.00 96.47           C  
ATOM   4096  N   VAL A 514      -6.734  28.509  -0.584  1.00 96.46           N  
ATOM   4097  CA  VAL A 514      -5.294  28.603  -0.368  1.00 96.46           C  
ATOM   4098  C   VAL A 514      -4.799  29.990  -0.772  1.00 96.46           C  
ATOM   4099  CB  VAL A 514      -4.529  27.515  -1.156  1.00 96.46           C  
ATOM   4100  O   VAL A 514      -3.610  30.292  -0.650  1.00 96.46           O  
ATOM   4101  CG1 VAL A 514      -4.943  26.120  -0.690  1.00 96.46           C  
ATOM   4102  CG2 VAL A 514      -4.771  27.674  -2.656  1.00 96.46           C  
ATOM   4103  N   GLY A 515      -5.760  30.801  -1.340  1.00 93.24           N  
ATOM   4104  CA  GLY A 515      -5.458  32.189  -1.652  1.00 93.24           C  
ATOM   4105  C   GLY A 515      -4.920  32.382  -3.057  1.00 93.24           C  
ATOM   4106  O   GLY A 515      -4.266  33.387  -3.344  1.00 93.24           O  
ATOM   4107  N   GLY A 516      -5.089  31.297  -3.962  1.00 90.16           N  
ATOM   4108  CA  GLY A 516      -4.702  31.395  -5.361  1.00 90.16           C  
ATOM   4109  C   GLY A 516      -5.823  31.886  -6.257  1.00 90.16           C  
ATOM   4110  O   GLY A 516      -6.997  31.615  -5.997  1.00 90.16           O  
ATOM   4111  N   GLU A 517      -5.542  32.769  -7.192  1.00 87.44           N  
ATOM   4112  CA  GLU A 517      -6.545  33.262  -8.131  1.00 87.44           C  
ATOM   4113  C   GLU A 517      -6.752  32.282  -9.283  1.00 87.44           C  
ATOM   4114  CB  GLU A 517      -6.145  34.636  -8.674  1.00 87.44           C  
ATOM   4115  O   GLU A 517      -5.795  31.907  -9.964  1.00 87.44           O  
ATOM   4116  CG  GLU A 517      -6.129  35.733  -7.620  1.00 87.44           C  
ATOM   4117  CD  GLU A 517      -5.739  37.094  -8.176  1.00 87.44           C  
ATOM   4118  OE1 GLU A 517      -5.719  38.081  -7.406  1.00 87.44           O  
ATOM   4119  OE2 GLU A 517      -5.451  37.173  -9.391  1.00 87.44           O  
ATOM   4120  N   ALA A 518      -8.044  31.807  -9.383  1.00 81.53           N  
ATOM   4121  CA  ALA A 518      -8.368  30.903 -10.483  1.00 81.53           C  
ATOM   4122  C   ALA A 518      -8.686  31.681 -11.757  1.00 81.53           C  
ATOM   4123  CB  ALA A 518      -9.543  30.004 -10.105  1.00 81.53           C  
ATOM   4124  O   ALA A 518      -9.595  32.515 -11.772  1.00 81.53           O  
ATOM   4125  N   LYS A 519      -7.774  31.742 -12.665  1.00 79.49           N  
ATOM   4126  CA  LYS A 519      -8.073  32.343 -13.961  1.00 79.49           C  
ATOM   4127  C   LYS A 519      -8.572  31.295 -14.952  1.00 79.49           C  
ATOM   4128  CB  LYS A 519      -6.839  33.050 -14.522  1.00 79.49           C  
ATOM   4129  O   LYS A 519      -8.312  30.102 -14.784  1.00 79.49           O  
ATOM   4130  CG  LYS A 519      -6.379  34.243 -13.697  1.00 79.49           C  
ATOM   4131  CD  LYS A 519      -5.186  34.940 -14.337  1.00 79.49           C  
ATOM   4132  CE  LYS A 519      -4.715  36.124 -13.504  1.00 79.49           C  
ATOM   4133  NZ  LYS A 519      -3.537  36.803 -14.122  1.00 79.49           N  
ATOM   4134  N   GLU A 520      -9.504  31.768 -15.874  1.00 72.80           N  
ATOM   4135  CA  GLU A 520      -9.944  30.845 -16.916  1.00 72.80           C  
ATOM   4136  C   GLU A 520      -8.762  30.336 -17.737  1.00 72.80           C  
ATOM   4137  CB  GLU A 520     -10.969  31.518 -17.832  1.00 72.80           C  
ATOM   4138  O   GLU A 520      -7.820  31.083 -18.008  1.00 72.80           O  
ATOM   4139  CG  GLU A 520     -12.363  31.613 -17.229  1.00 72.80           C  
ATOM   4140  CD  GLU A 520     -13.423  32.042 -18.232  1.00 72.80           C  
ATOM   4141  OE1 GLU A 520     -14.627  32.018 -17.890  1.00 72.80           O  
ATOM   4142  OE2 GLU A 520     -13.045  32.403 -19.369  1.00 72.80           O  
ATOM   4143  N   ALA A 521      -8.790  28.956 -17.897  1.00 71.55           N  
ATOM   4144  CA  ALA A 521      -7.720  28.419 -18.734  1.00 71.55           C  
ATOM   4145  C   ALA A 521      -7.792  28.986 -20.149  1.00 71.55           C  
ATOM   4146  CB  ALA A 521      -7.787  26.894 -18.771  1.00 71.55           C  
ATOM   4147  O   ALA A 521      -8.869  29.362 -20.619  1.00 71.55           O  
ATOM   4148  N   ALA A 522      -6.605  29.230 -20.765  1.00 69.70           N  
ATOM   4149  CA  ALA A 522      -6.558  29.565 -22.186  1.00 69.70           C  
ATOM   4150  C   ALA A 522      -7.301  28.524 -23.020  1.00 69.70           C  
ATOM   4151  CB  ALA A 522      -5.111  29.684 -22.657  1.00 69.70           C  
ATOM   4152  O   ALA A 522      -7.422  27.366 -22.614  1.00 69.70           O  
ATOM   4153  N   ASP A 523      -7.989  28.959 -24.124  1.00 68.93           N  
ATOM   4154  CA  ASP A 523      -8.753  28.092 -25.016  1.00 68.93           C  
ATOM   4155  C   ASP A 523      -7.856  27.035 -25.655  1.00 68.93           C  
ATOM   4156  CB  ASP A 523      -9.448  28.918 -26.101  1.00 68.93           C  
ATOM   4157  O   ASP A 523      -8.291  25.906 -25.893  1.00 68.93           O  
ATOM   4158  CG  ASP A 523     -10.609  29.738 -25.569  1.00 68.93           C  
ATOM   4159  OD1 ASP A 523     -11.125  29.427 -24.473  1.00 68.93           O  
ATOM   4160  OD2 ASP A 523     -11.016  30.703 -26.253  1.00 68.93           O  
ATOM   4161  N   LYS A 524      -6.589  27.279 -25.776  1.00 70.14           N  
ATOM   4162  CA  LYS A 524      -5.610  26.366 -26.358  1.00 70.14           C  
ATOM   4163  C   LYS A 524      -4.326  26.337 -25.533  1.00 70.14           C  
ATOM   4164  CB  LYS A 524      -5.296  26.764 -27.801  1.00 70.14           C  
ATOM   4165  O   LYS A 524      -3.997  27.312 -24.854  1.00 70.14           O  
ATOM   4166  CG  LYS A 524      -6.474  26.618 -28.753  1.00 70.14           C  
ATOM   4167  CD  LYS A 524      -6.076  26.940 -30.188  1.00 70.14           C  
ATOM   4168  CE  LYS A 524      -7.257  26.804 -31.141  1.00 70.14           C  
ATOM   4169  NZ  LYS A 524      -6.859  27.063 -32.557  1.00 70.14           N  
ATOM   4170  N   ASP A 525      -3.697  25.097 -25.488  1.00 70.14           N  
ATOM   4171  CA  ASP A 525      -2.397  25.020 -24.830  1.00 70.14           C  
ATOM   4172  C   ASP A 525      -1.284  25.513 -25.752  1.00 70.14           C  
ATOM   4173  CB  ASP A 525      -2.108  23.587 -24.378  1.00 70.14           C  
ATOM   4174  O   ASP A 525      -1.554  26.012 -26.847  1.00 70.14           O  
ATOM   4175  CG  ASP A 525      -1.891  22.631 -25.538  1.00 70.14           C  
ATOM   4176  OD1 ASP A 525      -1.741  23.094 -26.689  1.00 70.14           O  
ATOM   4177  OD2 ASP A 525      -1.874  21.404 -25.299  1.00 70.14           O  
ATOM   4178  N   LYS A 526      -0.019  25.635 -25.267  1.00 68.79           N  
ATOM   4179  CA  LYS A 526       1.136  26.195 -25.963  1.00 68.79           C  
ATOM   4180  C   LYS A 526       1.399  25.458 -27.273  1.00 68.79           C  
ATOM   4181  CB  LYS A 526       2.378  26.140 -25.073  1.00 68.79           C  
ATOM   4182  O   LYS A 526       2.032  26.002 -28.181  1.00 68.79           O  
ATOM   4183  CG  LYS A 526       2.325  27.080 -23.877  1.00 68.79           C  
ATOM   4184  CD  LYS A 526       3.643  27.090 -23.115  1.00 68.79           C  
ATOM   4185  CE  LYS A 526       3.585  28.015 -21.906  1.00 68.79           C  
ATOM   4186  NZ  LYS A 526       4.854  27.981 -21.121  1.00 68.79           N  
ATOM   4187  N   GLU A 527       0.785  24.356 -27.431  1.00 69.31           N  
ATOM   4188  CA  GLU A 527       0.961  23.527 -28.620  1.00 69.31           C  
ATOM   4189  C   GLU A 527      -0.267  23.591 -29.524  1.00 69.31           C  
ATOM   4190  CB  GLU A 527       1.248  22.075 -28.226  1.00 69.31           C  
ATOM   4191  O   GLU A 527      -0.332  22.899 -30.542  1.00 69.31           O  
ATOM   4192  CG  GLU A 527       2.600  21.876 -27.557  1.00 69.31           C  
ATOM   4193  CD  GLU A 527       2.623  22.325 -26.104  1.00 69.31           C  
ATOM   4194  OE1 GLU A 527       3.726  22.470 -25.531  1.00 69.31           O  
ATOM   4195  OE2 GLU A 527       1.528  22.532 -25.535  1.00 69.31           O  
ATOM   4196  N   GLY A 528      -1.255  24.516 -29.189  1.00 69.09           N  
ATOM   4197  CA  GLY A 528      -2.416  24.775 -30.025  1.00 69.09           C  
ATOM   4198  C   GLY A 528      -3.533  23.769 -29.823  1.00 69.09           C  
ATOM   4199  O   GLY A 528      -4.495  23.739 -30.593  1.00 69.09           O  
ATOM   4200  N   ARG A 529      -3.473  22.899 -28.755  1.00 74.28           N  
ATOM   4201  CA  ARG A 529      -4.508  21.921 -28.434  1.00 74.28           C  
ATOM   4202  C   ARG A 529      -5.607  22.546 -27.582  1.00 74.28           C  
ATOM   4203  CB  ARG A 529      -3.904  20.717 -27.709  1.00 74.28           C  
ATOM   4204  O   ARG A 529      -5.340  23.428 -26.763  1.00 74.28           O  
ATOM   4205  CG  ARG A 529      -2.899  19.937 -28.542  1.00 74.28           C  
ATOM   4206  CD  ARG A 529      -2.180  18.880 -27.714  1.00 74.28           C  
ATOM   4207  NE  ARG A 529      -1.290  19.483 -26.726  1.00 74.28           N  
ATOM   4208  NH1 ARG A 529       0.658  18.749 -27.728  1.00 74.28           N  
ATOM   4209  NH2 ARG A 529       0.751  19.993 -25.805  1.00 74.28           N  
ATOM   4210  CZ  ARG A 529       0.038  19.407 -26.755  1.00 74.28           C  
ATOM   4211  N   ALA A 530      -6.836  22.012 -27.914  1.00 68.70           N  
ATOM   4212  CA  ALA A 530      -7.947  22.516 -27.111  1.00 68.70           C  
ATOM   4213  C   ALA A 530      -7.747  22.193 -25.633  1.00 68.70           C  
ATOM   4214  CB  ALA A 530      -9.269  21.934 -27.606  1.00 68.70           C  
ATOM   4215  O   ALA A 530      -7.367  21.073 -25.282  1.00 68.70           O  
ATOM   4216  N   SER A 531      -7.812  23.177 -24.828  1.00 65.54           N  
ATOM   4217  CA  SER A 531      -7.655  23.073 -23.381  1.00 65.54           C  
ATOM   4218  C   SER A 531      -9.003  22.895 -22.690  1.00 65.54           C  
ATOM   4219  CB  SER A 531      -6.949  24.311 -22.828  1.00 65.54           C  
ATOM   4220  O   SER A 531      -9.076  22.862 -21.460  1.00 65.54           O  
ATOM   4221  OG  SER A 531      -7.722  25.477 -23.058  1.00 65.54           O  
ATOM   4222  N   THR A 532     -10.100  22.528 -23.572  1.00 72.91           N  
ATOM   4223  CA  THR A 532     -11.423  22.496 -22.960  1.00 72.91           C  
ATOM   4224  C   THR A 532     -11.751  21.094 -22.454  1.00 72.91           C  
ATOM   4225  CB  THR A 532     -12.509  22.954 -23.952  1.00 72.91           C  
ATOM   4226  O   THR A 532     -11.378  20.100 -23.080  1.00 72.91           O  
ATOM   4227  CG2 THR A 532     -12.342  24.427 -24.309  1.00 72.91           C  
ATOM   4228  OG1 THR A 532     -12.415  22.170 -25.148  1.00 72.91           O  
ATOM   4229  N   ASN A 533     -12.047  21.037 -21.159  1.00 85.55           N  
ATOM   4230  CA  ASN A 533     -12.582  19.832 -20.533  1.00 85.55           C  
ATOM   4231  C   ASN A 533     -13.912  19.420 -21.156  1.00 85.55           C  
ATOM   4232  CB  ASN A 533     -12.742  20.037 -19.025  1.00 85.55           C  
ATOM   4233  O   ASN A 533     -14.927  20.092 -20.965  1.00 85.55           O  
ATOM   4234  CG  ASN A 533     -13.153  18.768 -18.304  1.00 85.55           C  
ATOM   4235  ND2 ASN A 533     -13.105  18.798 -16.978  1.00 85.55           N  
ATOM   4236  OD1 ASN A 533     -13.510  17.769 -18.934  1.00 85.55           O  
ATOM   4237  N   ASP A 534     -13.983  18.263 -21.853  1.00 87.08           N  
ATOM   4238  CA  ASP A 534     -15.153  17.872 -22.633  1.00 87.08           C  
ATOM   4239  C   ASP A 534     -16.057  16.935 -21.835  1.00 87.08           C  
ATOM   4240  CB  ASP A 534     -14.728  17.205 -23.942  1.00 87.08           C  
ATOM   4241  O   ASP A 534     -17.051  16.428 -22.359  1.00 87.08           O  
ATOM   4242  CG  ASP A 534     -13.966  15.909 -23.727  1.00 87.08           C  
ATOM   4243  OD1 ASP A 534     -13.817  15.475 -22.564  1.00 87.08           O  
ATOM   4244  OD2 ASP A 534     -13.508  15.318 -24.728  1.00 87.08           O  
ATOM   4245  N   GLY A 535     -15.643  16.712 -20.512  1.00 91.51           N  
ATOM   4246  CA  GLY A 535     -16.483  15.944 -19.608  1.00 91.51           C  
ATOM   4247  C   GLY A 535     -16.433  14.451 -19.869  1.00 91.51           C  
ATOM   4248  O   GLY A 535     -17.268  13.698 -19.364  1.00 91.51           O  
ATOM   4249  N   THR A 536     -15.457  14.042 -20.563  1.00 94.64           N  
ATOM   4250  CA  THR A 536     -15.323  12.626 -20.886  1.00 94.64           C  
ATOM   4251  C   THR A 536     -15.003  11.814 -19.634  1.00 94.64           C  
ATOM   4252  CB  THR A 536     -14.228  12.395 -21.944  1.00 94.64           C  
ATOM   4253  O   THR A 536     -14.203  12.241 -18.798  1.00 94.64           O  
ATOM   4254  CG2 THR A 536     -14.154  10.926 -22.347  1.00 94.64           C  
ATOM   4255  OG1 THR A 536     -14.521  13.183 -23.105  1.00 94.64           O  
ATOM   4256  N   ILE A 537     -15.724  10.612 -19.599  1.00 97.18           N  
ATOM   4257  CA  ILE A 537     -15.510   9.725 -18.460  1.00 97.18           C  
ATOM   4258  C   ILE A 537     -15.095   8.341 -18.955  1.00 97.18           C  
ATOM   4259  CB  ILE A 537     -16.775   9.622 -17.579  1.00 97.18           C  
ATOM   4260  O   ILE A 537     -15.341   7.989 -20.111  1.00 97.18           O  
ATOM   4261  CG1 ILE A 537     -17.920   8.972 -18.363  1.00 97.18           C  
ATOM   4262  CG2 ILE A 537     -17.183  11.003 -17.057  1.00 97.18           C  
ATOM   4263  CD1 ILE A 537     -19.131   8.616 -17.510  1.00 97.18           C  
ATOM   4264  N   ALA A 538     -14.394   7.629 -18.030  1.00 96.84           N  
ATOM   4265  CA  ALA A 538     -14.009   6.250 -18.323  1.00 96.84           C  
ATOM   4266  C   ALA A 538     -14.173   5.362 -17.093  1.00 96.84           C  
ATOM   4267  CB  ALA A 538     -12.569   6.196 -18.827  1.00 96.84           C  
ATOM   4268  O   ALA A 538     -13.970   5.811 -15.963  1.00 96.84           O  
ATOM   4269  N   PRO A 539     -14.582   4.078 -17.356  1.00 96.88           N  
ATOM   4270  CA  PRO A 539     -14.665   3.144 -16.231  1.00 96.88           C  
ATOM   4271  C   PRO A 539     -13.293   2.754 -15.685  1.00 96.88           C  
ATOM   4272  CB  PRO A 539     -15.378   1.930 -16.833  1.00 96.88           C  
ATOM   4273  O   PRO A 539     -12.285   2.892 -16.383  1.00 96.88           O  
ATOM   4274  CG  PRO A 539     -14.988   1.934 -18.275  1.00 96.88           C  
ATOM   4275  CD  PRO A 539     -14.880   3.359 -18.736  1.00 96.88           C  
ATOM   4276  N   GLY A 540     -13.285   2.311 -14.465  1.00 95.69           N  
ATOM   4277  CA  GLY A 540     -12.065   1.740 -13.917  1.00 95.69           C  
ATOM   4278  C   GLY A 540     -11.134   2.779 -13.324  1.00 95.69           C  
ATOM   4279  O   GLY A 540     -10.021   2.456 -12.904  1.00 95.69           O  
ATOM   4280  N   LEU A 541     -11.596   4.080 -13.260  1.00 97.34           N  
ATOM   4281  CA  LEU A 541     -10.754   5.136 -12.710  1.00 97.34           C  
ATOM   4282  C   LEU A 541     -11.221   5.533 -11.314  1.00 97.34           C  
ATOM   4283  CB  LEU A 541     -10.759   6.360 -13.630  1.00 97.34           C  
ATOM   4284  O   LEU A 541     -10.425   6.008 -10.500  1.00 97.34           O  
ATOM   4285  CG  LEU A 541     -10.139   6.171 -15.015  1.00 97.34           C  
ATOM   4286  CD1 LEU A 541     -10.153   7.487 -15.786  1.00 97.34           C  
ATOM   4287  CD2 LEU A 541      -8.719   5.630 -14.895  1.00 97.34           C  
ATOM   4288  N   SER A 542     -12.486   5.268 -11.046  1.00 97.70           N  
ATOM   4289  CA  SER A 542     -13.024   5.499  -9.710  1.00 97.70           C  
ATOM   4290  C   SER A 542     -12.874   4.260  -8.832  1.00 97.70           C  
ATOM   4291  CB  SER A 542     -14.496   5.904  -9.787  1.00 97.70           C  
ATOM   4292  O   SER A 542     -13.101   3.138  -9.289  1.00 97.70           O  
ATOM   4293  OG  SER A 542     -15.076   5.943  -8.495  1.00 97.70           O  
ATOM   4294  N   GLN A 543     -12.477   4.514  -7.568  1.00 96.67           N  
ATOM   4295  CA  GLN A 543     -12.413   3.354  -6.685  1.00 96.67           C  
ATOM   4296  C   GLN A 543     -13.792   2.728  -6.498  1.00 96.67           C  
ATOM   4297  CB  GLN A 543     -11.825   3.744  -5.327  1.00 96.67           C  
ATOM   4298  O   GLN A 543     -13.903   1.540  -6.187  1.00 96.67           O  
ATOM   4299  CG  GLN A 543     -12.713   4.682  -4.520  1.00 96.67           C  
ATOM   4300  CD  GLN A 543     -12.158   4.970  -3.137  1.00 96.67           C  
ATOM   4301  NE2 GLN A 543     -12.650   6.032  -2.510  1.00 96.67           N  
ATOM   4302  OE1 GLN A 543     -11.294   4.242  -2.637  1.00 96.67           O  
ATOM   4303  N   PHE A 544     -14.864   3.472  -6.751  1.00 96.31           N  
ATOM   4304  CA  PHE A 544     -16.228   2.978  -6.606  1.00 96.31           C  
ATOM   4305  C   PHE A 544     -16.586   2.034  -7.747  1.00 96.31           C  
ATOM   4306  CB  PHE A 544     -17.220   4.144  -6.557  1.00 96.31           C  
ATOM   4307  O   PHE A 544     -17.649   1.409  -7.732  1.00 96.31           O  
ATOM   4308  CG  PHE A 544     -17.308   4.811  -5.211  1.00 96.31           C  
ATOM   4309  CD1 PHE A 544     -18.333   4.493  -4.328  1.00 96.31           C  
ATOM   4310  CD2 PHE A 544     -16.365   5.756  -4.829  1.00 96.31           C  
ATOM   4311  CE1 PHE A 544     -18.416   5.109  -3.081  1.00 96.31           C  
ATOM   4312  CE2 PHE A 544     -16.442   6.376  -3.585  1.00 96.31           C  
ATOM   4313  CZ  PHE A 544     -17.469   6.052  -2.713  1.00 96.31           C  
ATOM   4314  N   ASP A 545     -15.690   1.881  -8.681  1.00 96.94           N  
ATOM   4315  CA  ASP A 545     -15.865   0.913  -9.759  1.00 96.94           C  
ATOM   4316  C   ASP A 545     -15.391  -0.475  -9.334  1.00 96.94           C  
ATOM   4317  CB  ASP A 545     -15.114   1.364 -11.013  1.00 96.94           C  
ATOM   4318  O   ASP A 545     -15.588  -1.453 -10.058  1.00 96.94           O  
ATOM   4319  CG  ASP A 545     -15.703   2.615 -11.640  1.00 96.94           C  
ATOM   4320  OD1 ASP A 545     -16.915   2.868 -11.473  1.00 96.94           O  
ATOM   4321  OD2 ASP A 545     -14.948   3.354 -12.309  1.00 96.94           O  
ATOM   4322  N   PHE A 546     -14.829  -0.466  -8.128  1.00 96.82           N  
ATOM   4323  CA  PHE A 546     -14.206  -1.719  -7.720  1.00 96.82           C  
ATOM   4324  C   PHE A 546     -14.706  -2.150  -6.346  1.00 96.82           C  
ATOM   4325  CB  PHE A 546     -12.680  -1.583  -7.704  1.00 96.82           C  
ATOM   4326  O   PHE A 546     -13.917  -2.568  -5.496  1.00 96.82           O  
ATOM   4327  CG  PHE A 546     -12.083  -1.288  -9.054  1.00 96.82           C  
ATOM   4328  CD1 PHE A 546     -11.863  -2.309  -9.970  1.00 96.82           C  
ATOM   4329  CD2 PHE A 546     -11.742   0.012  -9.406  1.00 96.82           C  
ATOM   4330  CE1 PHE A 546     -11.310  -2.039 -11.220  1.00 96.82           C  
ATOM   4331  CE2 PHE A 546     -11.190   0.289 -10.653  1.00 96.82           C  
ATOM   4332  CZ  PHE A 546     -10.974  -0.738 -11.558  1.00 96.82           C  
ATOM   4333  N   LEU A 547     -16.012  -2.053  -6.145  1.00 95.19           N  
ATOM   4334  CA  LEU A 547     -16.618  -2.594  -4.933  1.00 95.19           C  
ATOM   4335  C   LEU A 547     -16.635  -4.118  -4.968  1.00 95.19           C  
ATOM   4336  CB  LEU A 547     -18.042  -2.059  -4.761  1.00 95.19           C  
ATOM   4337  O   LEU A 547     -16.611  -4.719  -6.044  1.00 95.19           O  
ATOM   4338  CG  LEU A 547     -18.187  -0.541  -4.645  1.00 95.19           C  
ATOM   4339  CD1 LEU A 547     -19.661  -0.150  -4.615  1.00 95.19           C  
ATOM   4340  CD2 LEU A 547     -17.467  -0.028  -3.403  1.00 95.19           C  
ATOM   4341  N   PRO A 548     -16.514  -4.699  -3.774  1.00 93.58           N  
ATOM   4342  CA  PRO A 548     -16.523  -6.163  -3.797  1.00 93.58           C  
ATOM   4343  C   PRO A 548     -17.774  -6.734  -4.463  1.00 93.58           C  
ATOM   4344  CB  PRO A 548     -16.474  -6.540  -2.314  1.00 93.58           C  
ATOM   4345  O   PRO A 548     -18.855  -6.149  -4.359  1.00 93.58           O  
ATOM   4346  CG  PRO A 548     -17.067  -5.367  -1.602  1.00 93.58           C  
ATOM   4347  CD  PRO A 548     -16.728  -4.122  -2.370  1.00 93.58           C  
ATOM   4348  N   GLU A 549     -17.561  -7.818  -5.209  1.00 91.67           N  
ATOM   4349  CA  GLU A 549     -18.709  -8.483  -5.818  1.00 91.67           C  
ATOM   4350  C   GLU A 549     -19.749  -8.862  -4.768  1.00 91.67           C  
ATOM   4351  CB  GLU A 549     -18.263  -9.728  -6.589  1.00 91.67           C  
ATOM   4352  O   GLU A 549     -20.947  -8.649  -4.968  1.00 91.67           O  
ATOM   4353  CG  GLU A 549     -17.524  -9.418  -7.883  1.00 91.67           C  
ATOM   4354  CD  GLU A 549     -17.105 -10.664  -8.647  1.00 91.67           C  
ATOM   4355  OE1 GLU A 549     -16.416 -10.536  -9.685  1.00 91.67           O  
ATOM   4356  OE2 GLU A 549     -17.468 -11.777  -8.205  1.00 91.67           O  
ATOM   4357  N   LYS A 550     -19.230  -9.389  -3.644  1.00 91.79           N  
ATOM   4358  CA  LYS A 550     -20.057  -9.710  -2.485  1.00 91.79           C  
ATOM   4359  C   LYS A 550     -19.593  -8.943  -1.249  1.00 91.79           C  
ATOM   4360  CB  LYS A 550     -20.034 -11.214  -2.208  1.00 91.79           C  
ATOM   4361  O   LYS A 550     -18.493  -9.177  -0.745  1.00 91.79           O  
ATOM   4362  CG  LYS A 550     -20.636 -12.057  -3.322  1.00 91.79           C  
ATOM   4363  CD  LYS A 550     -20.584 -13.543  -2.989  1.00 91.79           C  
ATOM   4364  CE  LYS A 550     -21.093 -14.394  -4.144  1.00 91.79           C  
ATOM   4365  NZ  LYS A 550     -21.020 -15.853  -3.831  1.00 91.79           N  
ATOM   4366  N   PRO A 551     -20.450  -7.967  -0.850  1.00 92.18           N  
ATOM   4367  CA  PRO A 551     -20.065  -7.281   0.385  1.00 92.18           C  
ATOM   4368  C   PRO A 551     -19.812  -8.246   1.542  1.00 92.18           C  
ATOM   4369  CB  PRO A 551     -21.267  -6.380   0.678  1.00 92.18           C  
ATOM   4370  O   PRO A 551     -20.548  -9.222   1.708  1.00 92.18           O  
ATOM   4371  CG  PRO A 551     -21.916  -6.164  -0.651  1.00 92.18           C  
ATOM   4372  CD  PRO A 551     -21.757  -7.415  -1.467  1.00 92.18           C  
ATOM   4373  N   THR A 552     -18.757  -7.979   2.342  1.00 93.83           N  
ATOM   4374  CA  THR A 552     -18.402  -8.945   3.375  1.00 93.83           C  
ATOM   4375  C   THR A 552     -17.867  -8.238   4.617  1.00 93.83           C  
ATOM   4376  CB  THR A 552     -17.355  -9.951   2.863  1.00 93.83           C  
ATOM   4377  O   THR A 552     -17.295  -7.150   4.521  1.00 93.83           O  
ATOM   4378  CG2 THR A 552     -16.075  -9.241   2.433  1.00 93.83           C  
ATOM   4379  OG1 THR A 552     -17.044 -10.882   3.907  1.00 93.83           O  
ATOM   4380  N   VAL A 553     -18.015  -8.959   5.785  1.00 95.46           N  
ATOM   4381  CA  VAL A 553     -17.466  -8.441   7.033  1.00 95.46           C  
ATOM   4382  C   VAL A 553     -16.187  -9.195   7.388  1.00 95.46           C  
ATOM   4383  CB  VAL A 553     -18.485  -8.548   8.190  1.00 95.46           C  
ATOM   4384  O   VAL A 553     -15.558  -8.917   8.411  1.00 95.46           O  
ATOM   4385  CG1 VAL A 553     -19.690  -7.644   7.933  1.00 95.46           C  
ATOM   4386  CG2 VAL A 553     -18.930  -9.997   8.375  1.00 95.46           C  
ATOM   4387  N   ALA A 554     -15.864 -10.122   6.524  1.00 94.45           N  
ATOM   4388  CA  ALA A 554     -14.649 -10.898   6.756  1.00 94.45           C  
ATOM   4389  C   ALA A 554     -13.436  -9.986   6.912  1.00 94.45           C  
ATOM   4390  CB  ALA A 554     -14.423 -11.887   5.615  1.00 94.45           C  
ATOM   4391  O   ALA A 554     -13.207  -9.100   6.085  1.00 94.45           O  
ATOM   4392  N   GLY A 555     -12.723 -10.192   8.039  1.00 92.71           N  
ATOM   4393  CA  GLY A 555     -11.494  -9.455   8.287  1.00 92.71           C  
ATOM   4394  C   GLY A 555     -11.733  -8.086   8.897  1.00 92.71           C  
ATOM   4395  O   GLY A 555     -10.784  -7.394   9.272  1.00 92.71           O  
ATOM   4396  N   ARG A 556     -13.028  -7.630   8.977  1.00 95.55           N  
ATOM   4397  CA  ARG A 556     -13.351  -6.339   9.576  1.00 95.55           C  
ATOM   4398  C   ARG A 556     -13.273  -6.406  11.098  1.00 95.55           C  
ATOM   4399  CB  ARG A 556     -14.744  -5.878   9.143  1.00 95.55           C  
ATOM   4400  O   ARG A 556     -13.733  -7.375  11.706  1.00 95.55           O  
ATOM   4401  CG  ARG A 556     -14.897  -5.709   7.639  1.00 95.55           C  
ATOM   4402  CD  ARG A 556     -14.072  -4.541   7.116  1.00 95.55           C  
ATOM   4403  NE  ARG A 556     -14.313  -4.304   5.696  1.00 95.55           N  
ATOM   4404  NH1 ARG A 556     -12.800  -2.568   5.516  1.00 95.55           N  
ATOM   4405  NH2 ARG A 556     -14.000  -3.243   3.683  1.00 95.55           N  
ATOM   4406  CZ  ARG A 556     -13.704  -3.372   4.968  1.00 95.55           C  
ATOM   4407  N   ARG A 557     -12.638  -5.355  11.660  1.00 96.61           N  
ATOM   4408  CA  ARG A 557     -12.529  -5.243  13.111  1.00 96.61           C  
ATOM   4409  C   ARG A 557     -13.707  -4.467  13.690  1.00 96.61           C  
ATOM   4410  CB  ARG A 557     -11.213  -4.565  13.500  1.00 96.61           C  
ATOM   4411  O   ARG A 557     -14.000  -3.353  13.250  1.00 96.61           O  
ATOM   4412  CG  ARG A 557      -9.974  -5.345  13.091  1.00 96.61           C  
ATOM   4413  CD  ARG A 557      -8.699  -4.555  13.350  1.00 96.61           C  
ATOM   4414  NE  ARG A 557      -7.514  -5.281  12.901  1.00 96.61           N  
ATOM   4415  NH1 ARG A 557      -6.049  -3.534  13.273  1.00 96.61           N  
ATOM   4416  NH2 ARG A 557      -5.276  -5.528  12.447  1.00 96.61           N  
ATOM   4417  CZ  ARG A 557      -6.282  -4.779  12.874  1.00 96.61           C  
ATOM   4418  N   VAL A 558     -14.378  -5.117  14.719  1.00 98.29           N  
ATOM   4419  CA  VAL A 558     -15.548  -4.489  15.323  1.00 98.29           C  
ATOM   4420  C   VAL A 558     -15.345  -4.361  16.831  1.00 98.29           C  
ATOM   4421  CB  VAL A 558     -16.838  -5.286  15.024  1.00 98.29           C  
ATOM   4422  O   VAL A 558     -15.136  -5.360  17.523  1.00 98.29           O  
ATOM   4423  CG1 VAL A 558     -18.058  -4.575  15.607  1.00 98.29           C  
ATOM   4424  CG2 VAL A 558     -17.002  -5.490  13.519  1.00 98.29           C  
ATOM   4425  N   ALA A 559     -15.394  -3.079  17.283  1.00 98.51           N  
ATOM   4426  CA  ALA A 559     -15.234  -2.820  18.712  1.00 98.51           C  
ATOM   4427  C   ALA A 559     -16.565  -2.955  19.446  1.00 98.51           C  
ATOM   4428  CB  ALA A 559     -14.642  -1.431  18.938  1.00 98.51           C  
ATOM   4429  O   ALA A 559     -17.576  -2.394  19.018  1.00 98.51           O  
ATOM   4430  N   LEU A 560     -16.573  -3.768  20.542  1.00 98.50           N  
ATOM   4431  CA  LEU A 560     -17.697  -3.860  21.467  1.00 98.50           C  
ATOM   4432  C   LEU A 560     -17.380  -3.153  22.780  1.00 98.50           C  
ATOM   4433  CB  LEU A 560     -18.052  -5.325  21.735  1.00 98.50           C  
ATOM   4434  O   LEU A 560     -16.571  -3.641  23.573  1.00 98.50           O  
ATOM   4435  CG  LEU A 560     -18.665  -6.099  20.567  1.00 98.50           C  
ATOM   4436  CD1 LEU A 560     -17.633  -6.295  19.461  1.00 98.50           C  
ATOM   4437  CD2 LEU A 560     -19.208  -7.443  21.042  1.00 98.50           C  
ATOM   4438  N   LEU A 561     -18.010  -1.981  22.979  1.00 98.29           N  
ATOM   4439  CA  LEU A 561     -17.740  -1.204  24.185  1.00 98.29           C  
ATOM   4440  C   LEU A 561     -18.551  -1.732  25.364  1.00 98.29           C  
ATOM   4441  CB  LEU A 561     -18.060   0.275  23.952  1.00 98.29           C  
ATOM   4442  O   LEU A 561     -19.781  -1.649  25.363  1.00 98.29           O  
ATOM   4443  CG  LEU A 561     -17.385   0.933  22.747  1.00 98.29           C  
ATOM   4444  CD1 LEU A 561     -17.708   2.423  22.707  1.00 98.29           C  
ATOM   4445  CD2 LEU A 561     -15.877   0.709  22.790  1.00 98.29           C  
ATOM   4446  N   VAL A 562     -17.774  -2.259  26.379  1.00 96.62           N  
ATOM   4447  CA  VAL A 562     -18.492  -2.942  27.451  1.00 96.62           C  
ATOM   4448  C   VAL A 562     -17.953  -2.488  28.805  1.00 96.62           C  
ATOM   4449  CB  VAL A 562     -18.379  -4.478  27.320  1.00 96.62           C  
ATOM   4450  O   VAL A 562     -16.784  -2.113  28.922  1.00 96.62           O  
ATOM   4451  CG1 VAL A 562     -19.042  -4.961  26.031  1.00 96.62           C  
ATOM   4452  CG2 VAL A 562     -16.915  -4.911  27.366  1.00 96.62           C  
ATOM   4453  N   GLY A 563     -18.813  -2.355  29.823  1.00 94.76           N  
ATOM   4454  CA  GLY A 563     -18.504  -2.228  31.238  1.00 94.76           C  
ATOM   4455  C   GLY A 563     -19.091  -3.345  32.080  1.00 94.76           C  
ATOM   4456  O   GLY A 563     -19.676  -4.290  31.546  1.00 94.76           O  
ATOM   4457  N   ASP A 564     -18.778  -3.226  33.443  1.00 92.82           N  
ATOM   4458  CA  ASP A 564     -19.406  -4.183  34.349  1.00 92.82           C  
ATOM   4459  C   ASP A 564     -20.925  -4.172  34.193  1.00 92.82           C  
ATOM   4460  CB  ASP A 564     -19.024  -3.879  35.799  1.00 92.82           C  
ATOM   4461  O   ASP A 564     -21.541  -3.105  34.138  1.00 92.82           O  
ATOM   4462  CG  ASP A 564     -17.604  -4.298  36.139  1.00 92.82           C  
ATOM   4463  OD1 ASP A 564     -17.273  -5.496  36.005  1.00 92.82           O  
ATOM   4464  OD2 ASP A 564     -16.810  -3.422  36.546  1.00 92.82           O  
ATOM   4465  N   GLY A 565     -21.466  -5.446  34.042  1.00 93.00           N  
ATOM   4466  CA  GLY A 565     -22.911  -5.565  33.941  1.00 93.00           C  
ATOM   4467  C   GLY A 565     -23.415  -5.511  32.511  1.00 93.00           C  
ATOM   4468  O   GLY A 565     -24.548  -5.092  32.262  1.00 93.00           O  
ATOM   4469  N   PHE A 566     -22.520  -5.846  31.556  1.00 94.82           N  
ATOM   4470  CA  PHE A 566     -22.906  -5.778  30.151  1.00 94.82           C  
ATOM   4471  C   PHE A 566     -23.926  -6.860  29.817  1.00 94.82           C  
ATOM   4472  CB  PHE A 566     -21.678  -5.918  29.247  1.00 94.82           C  
ATOM   4473  O   PHE A 566     -24.021  -7.869  30.519  1.00 94.82           O  
ATOM   4474  CG  PHE A 566     -21.044  -7.282  29.290  1.00 94.82           C  
ATOM   4475  CD1 PHE A 566     -20.106  -7.597  30.265  1.00 94.82           C  
ATOM   4476  CD2 PHE A 566     -21.387  -8.249  28.355  1.00 94.82           C  
ATOM   4477  CE1 PHE A 566     -19.517  -8.859  30.307  1.00 94.82           C  
ATOM   4478  CE2 PHE A 566     -20.803  -9.513  28.390  1.00 94.82           C  
ATOM   4479  CZ  PHE A 566     -19.868  -9.815  29.367  1.00 94.82           C  
ATOM   4480  N   ASP A 567     -24.733  -6.691  28.780  1.00 94.73           N  
ATOM   4481  CA  ASP A 567     -25.698  -7.646  28.245  1.00 94.73           C  
ATOM   4482  C   ASP A 567     -24.995  -8.780  27.503  1.00 94.73           C  
ATOM   4483  CB  ASP A 567     -26.690  -6.944  27.316  1.00 94.73           C  
ATOM   4484  O   ASP A 567     -24.602  -8.621  26.345  1.00 94.73           O  
ATOM   4485  CG  ASP A 567     -27.785  -7.867  26.811  1.00 94.73           C  
ATOM   4486  OD1 ASP A 567     -27.671  -9.100  26.983  1.00 94.73           O  
ATOM   4487  OD2 ASP A 567     -28.769  -7.357  26.234  1.00 94.73           O  
ATOM   4488  N   ALA A 568     -24.826  -9.949  28.107  1.00 93.77           N  
ATOM   4489  CA  ALA A 568     -24.039 -11.061  27.583  1.00 93.77           C  
ATOM   4490  C   ALA A 568     -24.671 -11.632  26.317  1.00 93.77           C  
ATOM   4491  CB  ALA A 568     -23.891 -12.153  28.640  1.00 93.77           C  
ATOM   4492  O   ALA A 568     -23.965 -12.049  25.396  1.00 93.77           O  
ATOM   4493  N   ALA A 569     -25.998 -11.591  26.281  1.00 93.58           N  
ATOM   4494  CA  ALA A 569     -26.702 -12.113  25.112  1.00 93.58           C  
ATOM   4495  C   ALA A 569     -26.384 -11.290  23.868  1.00 93.58           C  
ATOM   4496  CB  ALA A 569     -28.208 -12.134  25.363  1.00 93.58           C  
ATOM   4497  O   ALA A 569     -26.162 -11.845  22.789  1.00 93.58           O  
ATOM   4498  N   ALA A 570     -26.342  -9.968  24.017  1.00 95.58           N  
ATOM   4499  CA  ALA A 570     -26.029  -9.076  22.903  1.00 95.58           C  
ATOM   4500  C   ALA A 570     -24.588  -9.264  22.439  1.00 95.58           C  
ATOM   4501  CB  ALA A 570     -26.271  -7.622  23.302  1.00 95.58           C  
ATOM   4502  O   ALA A 570     -24.325  -9.369  21.238  1.00 95.58           O  
ATOM   4503  N   VAL A 571     -23.678  -9.319  23.401  1.00 96.67           N  
ATOM   4504  CA  VAL A 571     -22.263  -9.493  23.090  1.00 96.67           C  
ATOM   4505  C   VAL A 571     -22.048 -10.836  22.395  1.00 96.67           C  
ATOM   4506  CB  VAL A 571     -21.387  -9.403  24.359  1.00 96.67           C  
ATOM   4507  O   VAL A 571     -21.378 -10.908  21.362  1.00 96.67           O  
ATOM   4508  CG1 VAL A 571     -19.965  -9.878  24.069  1.00 96.67           C  
ATOM   4509  CG2 VAL A 571     -21.378  -7.974  24.899  1.00 96.67           C  
ATOM   4510  N   ASP A 572     -22.653 -11.882  22.906  1.00 95.94           N  
ATOM   4511  CA  ASP A 572     -22.492 -13.219  22.343  1.00 95.94           C  
ATOM   4512  C   ASP A 572     -23.067 -13.292  20.930  1.00 95.94           C  
ATOM   4513  CB  ASP A 572     -23.163 -14.263  23.238  1.00 95.94           C  
ATOM   4514  O   ASP A 572     -22.472 -13.907  20.043  1.00 95.94           O  
ATOM   4515  CG  ASP A 572     -22.341 -14.606  24.468  1.00 95.94           C  
ATOM   4516  OD1 ASP A 572     -21.142 -14.254  24.518  1.00 95.94           O  
ATOM   4517  OD2 ASP A 572     -22.896 -15.235  25.395  1.00 95.94           O  
ATOM   4518  N   LEU A 573     -24.223 -12.658  20.744  1.00 96.80           N  
ATOM   4519  CA  LEU A 573     -24.860 -12.649  19.431  1.00 96.80           C  
ATOM   4520  C   LEU A 573     -23.939 -12.032  18.384  1.00 96.80           C  
ATOM   4521  CB  LEU A 573     -26.182 -11.878  19.482  1.00 96.80           C  
ATOM   4522  O   LEU A 573     -23.716 -12.620  17.324  1.00 96.80           O  
ATOM   4523  CG  LEU A 573     -26.908 -11.688  18.150  1.00 96.80           C  
ATOM   4524  CD1 LEU A 573     -27.387 -13.032  17.611  1.00 96.80           C  
ATOM   4525  CD2 LEU A 573     -28.077 -10.723  18.310  1.00 96.80           C  
ATOM   4526  N   VAL A 574     -23.364 -10.897  18.654  1.00 97.81           N  
ATOM   4527  CA  VAL A 574     -22.531 -10.169  17.703  1.00 97.81           C  
ATOM   4528  C   VAL A 574     -21.180 -10.866  17.560  1.00 97.81           C  
ATOM   4529  CB  VAL A 574     -22.329  -8.699  18.133  1.00 97.81           C  
ATOM   4530  O   VAL A 574     -20.677 -11.038  16.447  1.00 97.81           O  
ATOM   4531  CG1 VAL A 574     -21.295  -8.012  17.243  1.00 97.81           C  
ATOM   4532  CG2 VAL A 574     -23.657  -7.945  18.094  1.00 97.81           C  
ATOM   4533  N   LYS A 575     -20.569 -11.279  18.635  1.00 96.81           N  
ATOM   4534  CA  LYS A 575     -19.278 -11.958  18.589  1.00 96.81           C  
ATOM   4535  C   LYS A 575     -19.360 -13.241  17.767  1.00 96.81           C  
ATOM   4536  CB  LYS A 575     -18.786 -12.273  20.003  1.00 96.81           C  
ATOM   4537  O   LYS A 575     -18.539 -13.468  16.876  1.00 96.81           O  
ATOM   4538  CG  LYS A 575     -17.326 -12.695  20.071  1.00 96.81           C  
ATOM   4539  CD  LYS A 575     -16.862 -12.873  21.510  1.00 96.81           C  
ATOM   4540  CE  LYS A 575     -15.532 -13.612  21.583  1.00 96.81           C  
ATOM   4541  NZ  LYS A 575     -15.070 -13.783  22.993  1.00 96.81           N  
ATOM   4542  N   LYS A 576     -20.310 -14.075  18.061  1.00 96.39           N  
ATOM   4543  CA  LYS A 576     -20.464 -15.333  17.337  1.00 96.39           C  
ATOM   4544  C   LYS A 576     -20.842 -15.087  15.880  1.00 96.39           C  
ATOM   4545  CB  LYS A 576     -21.517 -16.215  18.010  1.00 96.39           C  
ATOM   4546  O   LYS A 576     -20.357 -15.778  14.981  1.00 96.39           O  
ATOM   4547  CG  LYS A 576     -21.063 -16.826  19.327  1.00 96.39           C  
ATOM   4548  CD  LYS A 576     -22.136 -17.728  19.924  1.00 96.39           C  
ATOM   4549  CE  LYS A 576     -21.687 -18.330  21.249  1.00 96.39           C  
ATOM   4550  NZ  LYS A 576     -22.763 -19.156  21.874  1.00 96.39           N  
ATOM   4551  N   GLY A 577     -21.740 -14.114  15.683  1.00 96.91           N  
ATOM   4552  CA  GLY A 577     -22.110 -13.763  14.321  1.00 96.91           C  
ATOM   4553  C   GLY A 577     -20.932 -13.309  13.480  1.00 96.91           C  
ATOM   4554  O   GLY A 577     -20.780 -13.735  12.334  1.00 96.91           O  
ATOM   4555  N   LEU A 578     -20.075 -12.444  14.041  1.00 96.11           N  
ATOM   4556  CA  LEU A 578     -18.890 -11.964  13.340  1.00 96.11           C  
ATOM   4557  C   LEU A 578     -17.918 -13.107  13.068  1.00 96.11           C  
ATOM   4558  CB  LEU A 578     -18.193 -10.869  14.152  1.00 96.11           C  
ATOM   4559  O   LEU A 578     -17.384 -13.224  11.963  1.00 96.11           O  
ATOM   4560  CG  LEU A 578     -18.851  -9.488  14.133  1.00 96.11           C  
ATOM   4561  CD1 LEU A 578     -18.229  -8.590  15.197  1.00 96.11           C  
ATOM   4562  CD2 LEU A 578     -18.726  -8.855  12.751  1.00 96.11           C  
ATOM   4563  N   ALA A 579     -17.717 -13.946  14.035  1.00 93.91           N  
ATOM   4564  CA  ALA A 579     -16.804 -15.075  13.877  1.00 93.91           C  
ATOM   4565  C   ALA A 579     -17.269 -16.004  12.760  1.00 93.91           C  
ATOM   4566  CB  ALA A 579     -16.680 -15.846  15.189  1.00 93.91           C  
ATOM   4567  O   ALA A 579     -16.456 -16.494  11.973  1.00 93.91           O  
ATOM   4568  N   ALA A 580     -18.589 -16.169  12.663  1.00 95.14           N  
ATOM   4569  CA  ALA A 580     -19.161 -17.039  11.638  1.00 95.14           C  
ATOM   4570  C   ALA A 580     -18.888 -16.492  10.240  1.00 95.14           C  
ATOM   4571  CB  ALA A 580     -20.663 -17.204  11.857  1.00 95.14           C  
ATOM   4572  O   ALA A 580     -18.832 -17.251   9.269  1.00 95.14           O  
ATOM   4573  N   GLU A 581     -18.663 -15.215  10.175  1.00 94.25           N  
ATOM   4574  CA  GLU A 581     -18.420 -14.568   8.889  1.00 94.25           C  
ATOM   4575  C   GLU A 581     -16.970 -14.108   8.767  1.00 94.25           C  
ATOM   4576  CB  GLU A 581     -19.367 -13.380   8.697  1.00 94.25           C  
ATOM   4577  O   GLU A 581     -16.649 -13.267   7.925  1.00 94.25           O  
ATOM   4578  CG  GLU A 581     -20.840 -13.762   8.688  1.00 94.25           C  
ATOM   4579  CD  GLU A 581     -21.289 -14.389   7.378  1.00 94.25           C  
ATOM   4580  OE1 GLU A 581     -22.375 -15.011   7.343  1.00 94.25           O  
ATOM   4581  OE2 GLU A 581     -20.548 -14.258   6.378  1.00 94.25           O  
ATOM   4582  N   GLN A 582     -16.109 -14.617   9.783  1.00 94.59           N  
ATOM   4583  CA  GLN A 582     -14.671 -14.370   9.791  1.00 94.59           C  
ATOM   4584  C   GLN A 582     -14.366 -12.903  10.080  1.00 94.59           C  
ATOM   4585  CB  GLN A 582     -14.048 -14.783   8.456  1.00 94.59           C  
ATOM   4586  O   GLN A 582     -13.401 -12.348   9.551  1.00 94.59           O  
ATOM   4587  CG  GLN A 582     -14.122 -16.278   8.179  1.00 94.59           C  
ATOM   4588  CD  GLN A 582     -13.464 -16.665   6.868  1.00 94.59           C  
ATOM   4589  NE2 GLN A 582     -12.357 -17.394   6.953  1.00 94.59           N  
ATOM   4590  OE1 GLN A 582     -13.948 -16.313   5.787  1.00 94.59           O  
ATOM   4591  N   GLY A 583     -15.311 -12.147  10.747  1.00 95.44           N  
ATOM   4592  CA  GLY A 583     -15.029 -10.844  11.328  1.00 95.44           C  
ATOM   4593  C   GLY A 583     -14.251 -10.926  12.628  1.00 95.44           C  
ATOM   4594  O   GLY A 583     -14.171 -11.992  13.244  1.00 95.44           O  
ATOM   4595  N   VAL A 584     -13.712  -9.779  13.036  1.00 95.22           N  
ATOM   4596  CA  VAL A 584     -12.857  -9.779  14.218  1.00 95.22           C  
ATOM   4597  C   VAL A 584     -13.492  -8.929  15.316  1.00 95.22           C  
ATOM   4598  CB  VAL A 584     -11.439  -9.257  13.893  1.00 95.22           C  
ATOM   4599  O   VAL A 584     -13.382  -7.701  15.301  1.00 95.22           O  
ATOM   4600  CG1 VAL A 584     -10.534  -9.352  15.120  1.00 95.22           C  
ATOM   4601  CG2 VAL A 584     -10.840 -10.035  12.723  1.00 95.22           C  
ATOM   4602  N   PRO A 585     -14.189  -9.586  16.230  1.00 96.30           N  
ATOM   4603  CA  PRO A 585     -14.736  -8.831  17.359  1.00 96.30           C  
ATOM   4604  C   PRO A 585     -13.681  -8.495  18.411  1.00 96.30           C  
ATOM   4605  CB  PRO A 585     -15.797  -9.774  17.933  1.00 96.30           C  
ATOM   4606  O   PRO A 585     -12.852  -9.342  18.751  1.00 96.30           O  
ATOM   4607  CG  PRO A 585     -15.287 -11.147  17.639  1.00 96.30           C  
ATOM   4608  CD  PRO A 585     -14.545 -11.111  16.334  1.00 96.30           C  
ATOM   4609  N   LEU A 586     -13.720  -7.188  18.851  1.00 97.13           N  
ATOM   4610  CA  LEU A 586     -12.805  -6.753  19.901  1.00 97.13           C  
ATOM   4611  C   LEU A 586     -13.572  -6.166  21.081  1.00 97.13           C  
ATOM   4612  CB  LEU A 586     -11.815  -5.720  19.356  1.00 97.13           C  
ATOM   4613  O   LEU A 586     -14.326  -5.203  20.920  1.00 97.13           O  
ATOM   4614  CG  LEU A 586     -10.927  -6.178  18.198  1.00 97.13           C  
ATOM   4615  CD1 LEU A 586     -10.290  -4.974  17.511  1.00 97.13           C  
ATOM   4616  CD2 LEU A 586      -9.858  -7.145  18.693  1.00 97.13           C  
ATOM   4617  N   LEU A 587     -13.357  -6.806  22.195  1.00 97.61           N  
ATOM   4618  CA  LEU A 587     -13.977  -6.273  23.403  1.00 97.61           C  
ATOM   4619  C   LEU A 587     -13.146  -5.135  23.984  1.00 97.61           C  
ATOM   4620  CB  LEU A 587     -14.152  -7.378  24.448  1.00 97.61           C  
ATOM   4621  O   LEU A 587     -11.970  -5.320  24.306  1.00 97.61           O  
ATOM   4622  CG  LEU A 587     -15.436  -8.205  24.352  1.00 97.61           C  
ATOM   4623  CD1 LEU A 587     -15.354  -9.176  23.179  1.00 97.61           C  
ATOM   4624  CD2 LEU A 587     -15.688  -8.953  25.656  1.00 97.61           C  
ATOM   4625  N   ILE A 588     -13.832  -3.973  24.089  1.00 97.96           N  
ATOM   4626  CA  ILE A 588     -13.185  -2.785  24.634  1.00 97.96           C  
ATOM   4627  C   ILE A 588     -13.831  -2.410  25.966  1.00 97.96           C  
ATOM   4628  CB  ILE A 588     -13.262  -1.597  23.649  1.00 97.96           C  
ATOM   4629  O   ILE A 588     -15.000  -2.019  26.008  1.00 97.96           O  
ATOM   4630  CG1 ILE A 588     -12.798  -2.031  22.253  1.00 97.96           C  
ATOM   4631  CG2 ILE A 588     -12.430  -0.417  24.160  1.00 97.96           C  
ATOM   4632  CD1 ILE A 588     -11.358  -2.523  22.205  1.00 97.96           C  
ATOM   4633  N   GLY A 589     -13.071  -2.574  27.031  1.00 96.21           N  
ATOM   4634  CA  GLY A 589     -13.617  -2.289  28.348  1.00 96.21           C  
ATOM   4635  C   GLY A 589     -13.056  -1.021  28.964  1.00 96.21           C  
ATOM   4636  O   GLY A 589     -12.193  -0.367  28.375  1.00 96.21           O  
ATOM   4637  N   THR A 590     -13.570  -0.598  30.110  1.00 93.89           N  
ATOM   4638  CA  THR A 590     -13.055   0.542  30.861  1.00 93.89           C  
ATOM   4639  C   THR A 590     -11.730   0.193  31.533  1.00 93.89           C  
ATOM   4640  CB  THR A 590     -14.064   1.014  31.924  1.00 93.89           C  
ATOM   4641  O   THR A 590     -10.971   1.084  31.920  1.00 93.89           O  
ATOM   4642  CG2 THR A 590     -15.353   1.510  31.276  1.00 93.89           C  
ATOM   4643  OG1 THR A 590     -14.372  -0.078  32.799  1.00 93.89           O  
ATOM   4644  N   LYS A 591     -11.480  -1.109  31.586  1.00 93.06           N  
ATOM   4645  CA  LYS A 591     -10.255  -1.689  32.126  1.00 93.06           C  
ATOM   4646  C   LYS A 591      -9.916  -3.005  31.430  1.00 93.06           C  
ATOM   4647  CB  LYS A 591     -10.385  -1.913  33.633  1.00 93.06           C  
ATOM   4648  O   LYS A 591     -10.749  -3.567  30.716  1.00 93.06           O  
ATOM   4649  CG  LYS A 591     -11.549  -2.809  34.028  1.00 93.06           C  
ATOM   4650  CD  LYS A 591     -11.714  -2.878  35.541  1.00 93.06           C  
ATOM   4651  CE  LYS A 591     -12.889  -3.762  35.936  1.00 93.06           C  
ATOM   4652  NZ  LYS A 591     -13.101  -3.774  37.415  1.00 93.06           N  
ATOM   4653  N   ARG A 592      -8.625  -3.555  31.686  1.00 94.15           N  
ATOM   4654  CA  ARG A 592      -8.195  -4.800  31.059  1.00 94.15           C  
ATOM   4655  C   ARG A 592      -8.474  -5.995  31.966  1.00 94.15           C  
ATOM   4656  CB  ARG A 592      -6.706  -4.742  30.712  1.00 94.15           C  
ATOM   4657  O   ARG A 592      -8.500  -7.138  31.505  1.00 94.15           O  
ATOM   4658  CG  ARG A 592      -6.282  -5.743  29.648  1.00 94.15           C  
ATOM   4659  CD  ARG A 592      -7.258  -5.772  28.480  1.00 94.15           C  
ATOM   4660  NE  ARG A 592      -7.436  -7.124  27.960  1.00 94.15           N  
ATOM   4661  NH1 ARG A 592      -9.338  -6.630  26.746  1.00 94.15           N  
ATOM   4662  NH2 ARG A 592      -8.487  -8.758  26.735  1.00 94.15           N  
ATOM   4663  CZ  ARG A 592      -8.420  -7.501  27.148  1.00 94.15           C  
ATOM   4664  N   SER A 593      -8.851  -5.580  33.179  1.00 93.09           N  
ATOM   4665  CA  SER A 593      -9.211  -6.658  34.094  1.00 93.09           C  
ATOM   4666  C   SER A 593     -10.598  -7.210  33.780  1.00 93.09           C  
ATOM   4667  CB  SER A 593      -9.164  -6.169  35.543  1.00 93.09           C  
ATOM   4668  O   SER A 593     -11.373  -6.581  33.057  1.00 93.09           O  
ATOM   4669  OG  SER A 593     -10.046  -5.076  35.734  1.00 93.09           O  
ATOM   4670  N   ALA A 594     -10.823  -8.435  34.299  1.00 91.87           N  
ATOM   4671  CA  ALA A 594     -12.078  -9.141  34.052  1.00 91.87           C  
ATOM   4672  C   ALA A 594     -13.277  -8.279  34.436  1.00 91.87           C  
ATOM   4673  CB  ALA A 594     -12.107 -10.460  34.820  1.00 91.87           C  
ATOM   4674  O   ALA A 594     -13.233  -7.551  35.431  1.00 91.87           O  
ATOM   4675  N   ILE A 595     -14.422  -8.251  33.474  1.00 90.15           N  
ATOM   4676  CA  ILE A 595     -15.666  -7.541  33.749  1.00 90.15           C  
ATOM   4677  C   ILE A 595     -16.824  -8.534  33.819  1.00 90.15           C  
ATOM   4678  CB  ILE A 595     -15.950  -6.463  32.678  1.00 90.15           C  
ATOM   4679  O   ILE A 595     -16.805  -9.568  33.146  1.00 90.15           O  
ATOM   4680  CG1 ILE A 595     -15.974  -7.092  31.281  1.00 90.15           C  
ATOM   4681  CG2 ILE A 595     -14.911  -5.339  32.756  1.00 90.15           C  
ATOM   4682  CD1 ILE A 595     -16.331  -6.115  30.169  1.00 90.15           C  
ATOM   4683  N   THR A 596     -17.837  -8.259  34.673  1.00 90.57           N  
ATOM   4684  CA  THR A 596     -18.892  -9.218  34.985  1.00 90.57           C  
ATOM   4685  C   THR A 596     -20.130  -8.957  34.131  1.00 90.57           C  
ATOM   4686  CB  THR A 596     -19.273  -9.164  36.476  1.00 90.57           C  
ATOM   4687  O   THR A 596     -20.385  -7.820  33.730  1.00 90.57           O  
ATOM   4688  CG2 THR A 596     -18.118  -9.629  37.356  1.00 90.57           C  
ATOM   4689  OG1 THR A 596     -19.615  -7.818  36.828  1.00 90.57           O  
ATOM   4690  N   GLU A 597     -20.882 -10.098  33.828  1.00 90.02           N  
ATOM   4691  CA  GLU A 597     -22.131 -10.034  33.075  1.00 90.02           C  
ATOM   4692  C   GLU A 597     -23.263  -9.472  33.931  1.00 90.02           C  
ATOM   4693  CB  GLU A 597     -22.511 -11.418  32.544  1.00 90.02           C  
ATOM   4694  O   GLU A 597     -23.187  -9.494  35.161  1.00 90.02           O  
ATOM   4695  CG  GLU A 597     -21.448 -12.048  31.654  1.00 90.02           C  
ATOM   4696  CD  GLU A 597     -21.804 -13.454  31.198  1.00 90.02           C  
ATOM   4697  OE1 GLU A 597     -21.011 -14.068  30.449  1.00 90.02           O  
ATOM   4698  OE2 GLU A 597     -22.886 -13.945  31.592  1.00 90.02           O  
ATOM   4699  N   ALA A 598     -24.324  -8.878  33.243  1.00 83.38           N  
ATOM   4700  CA  ALA A 598     -25.500  -8.384  33.955  1.00 83.38           C  
ATOM   4701  C   ALA A 598     -26.118  -9.478  34.820  1.00 83.38           C  
ATOM   4702  CB  ALA A 598     -26.532  -7.844  32.967  1.00 83.38           C  
ATOM   4703  O   ALA A 598     -26.180 -10.640  34.411  1.00 83.38           O  
ATOM   4704  N   GLY A 599     -26.473  -9.147  36.156  1.00 73.87           N  
ATOM   4705  CA  GLY A 599     -27.139 -10.112  37.016  1.00 73.87           C  
ATOM   4706  C   GLY A 599     -26.179 -10.887  37.899  1.00 73.87           C  
ATOM   4707  O   GLY A 599     -26.591 -11.790  38.630  1.00 73.87           O  
ATOM   4708  N   ALA A 600     -24.757 -10.505  37.817  1.00 64.26           N  
ATOM   4709  CA  ALA A 600     -23.712 -11.107  38.641  1.00 64.26           C  
ATOM   4710  C   ALA A 600     -23.758 -10.566  40.067  1.00 64.26           C  
ATOM   4711  CB  ALA A 600     -22.338 -10.858  38.024  1.00 64.26           C  
ATOM   4712  O   ALA A 600     -24.109  -9.404  40.285  1.00 64.26           O  
ATOM   4713  N   GLY A 601     -24.219 -11.393  41.144  1.00 56.23           N  
ATOM   4714  CA  GLY A 601     -24.361 -11.167  42.574  1.00 56.23           C  
ATOM   4715  C   GLY A 601     -23.279 -10.270  43.146  1.00 56.23           C  
ATOM   4716  O   GLY A 601     -22.332  -9.907  42.446  1.00 56.23           O  
ATOM   4717  N   ALA A 602     -23.391  -9.378  44.234  1.00 55.79           N  
ATOM   4718  CA  ALA A 602     -22.510  -8.438  44.922  1.00 55.79           C  
ATOM   4719  C   ALA A 602     -21.613  -9.159  45.924  1.00 55.79           C  
ATOM   4720  CB  ALA A 602     -23.329  -7.359  45.626  1.00 55.79           C  
ATOM   4721  O   ALA A 602     -21.956 -10.241  46.406  1.00 55.79           O  
ATOM   4722  N   GLY A 603     -20.360  -8.750  46.046  1.00 61.64           N  
ATOM   4723  CA  GLY A 603     -19.507  -9.230  47.122  1.00 61.64           C  
ATOM   4724  C   GLY A 603     -18.827 -10.548  46.801  1.00 61.64           C  
ATOM   4725  O   GLY A 603     -18.201 -10.689  45.748  1.00 61.64           O  
ATOM   4726  N   SER A 604     -18.536 -11.588  47.569  1.00 49.11           N  
ATOM   4727  CA  SER A 604     -17.876 -12.880  47.416  1.00 49.11           C  
ATOM   4728  C   SER A 604     -18.488 -13.681  46.271  1.00 49.11           C  
ATOM   4729  CB  SER A 604     -17.962 -13.684  48.714  1.00 49.11           C  
ATOM   4730  O   SER A 604     -17.802 -14.480  45.630  1.00 49.11           O  
ATOM   4731  OG  SER A 604     -19.215 -14.336  48.820  1.00 49.11           O  
ATOM   4732  N   ALA A 605     -19.787 -13.356  45.766  1.00 55.73           N  
ATOM   4733  CA  ALA A 605     -20.524 -13.970  44.665  1.00 55.73           C  
ATOM   4734  C   ALA A 605     -20.072 -13.407  43.321  1.00 55.73           C  
ATOM   4735  CB  ALA A 605     -22.026 -13.761  44.848  1.00 55.73           C  
ATOM   4736  O   ALA A 605     -20.294 -14.023  42.276  1.00 55.73           O  
ATOM   4737  N   LEU A 606     -19.270 -12.198  43.264  1.00 60.01           N  
ATOM   4738  CA  LEU A 606     -18.719 -11.567  42.069  1.00 60.01           C  
ATOM   4739  C   LEU A 606     -17.498 -12.329  41.566  1.00 60.01           C  
ATOM   4740  CB  LEU A 606     -18.344 -10.111  42.356  1.00 60.01           C  
ATOM   4741  O   LEU A 606     -17.266 -12.410  40.357  1.00 60.01           O  
ATOM   4742  CG  LEU A 606     -19.051  -9.050  41.511  1.00 60.01           C  
ATOM   4743  CD1 LEU A 606     -20.007  -8.234  42.376  1.00 60.01           C  
ATOM   4744  CD2 LEU A 606     -18.032  -8.143  40.830  1.00 60.01           C  
ATOM   4745  N   ARG A 607     -16.766 -12.977  42.562  1.00 59.97           N  
ATOM   4746  CA  ARG A 607     -15.563 -13.724  42.212  1.00 59.97           C  
ATOM   4747  C   ARG A 607     -15.913 -15.011  41.473  1.00 59.97           C  
ATOM   4748  CB  ARG A 607     -14.745 -14.045  43.465  1.00 59.97           C  
ATOM   4749  O   ARG A 607     -15.130 -15.497  40.654  1.00 59.97           O  
ATOM   4750  CG  ARG A 607     -13.918 -12.876  43.976  1.00 59.97           C  
ATOM   4751  CD  ARG A 607     -13.002 -13.291  45.120  1.00 59.97           C  
ATOM   4752  NE  ARG A 607     -12.536 -12.137  45.883  1.00 59.97           N  
ATOM   4753  NH1 ARG A 607     -11.524 -13.383  47.544  1.00 59.97           N  
ATOM   4754  NH2 ARG A 607     -11.471 -11.093  47.630  1.00 59.97           N  
ATOM   4755  CZ  ARG A 607     -11.845 -12.207  47.017  1.00 59.97           C  
ATOM   4756  N   SER A 608     -17.230 -15.480  41.625  1.00 62.04           N  
ATOM   4757  CA  SER A 608     -17.691 -16.726  41.021  1.00 62.04           C  
ATOM   4758  C   SER A 608     -18.620 -16.458  39.842  1.00 62.04           C  
ATOM   4759  CB  SER A 608     -18.408 -17.590  42.059  1.00 62.04           C  
ATOM   4760  O   SER A 608     -19.085 -17.393  39.186  1.00 62.04           O  
ATOM   4761  OG  SER A 608     -19.341 -16.820  42.798  1.00 62.04           O  
ATOM   4762  N   SER A 609     -18.888 -15.140  39.473  1.00 68.44           N  
ATOM   4763  CA  SER A 609     -19.776 -14.750  38.382  1.00 68.44           C  
ATOM   4764  C   SER A 609     -19.070 -14.844  37.034  1.00 68.44           C  
ATOM   4765  CB  SER A 609     -20.297 -13.328  38.596  1.00 68.44           C  
ATOM   4766  O   SER A 609     -17.849 -14.693  36.955  1.00 68.44           O  
ATOM   4767  OG  SER A 609     -21.038 -13.240  39.800  1.00 68.44           O  
ATOM   4768  N   PRO A 610     -19.872 -15.310  36.037  1.00 80.63           N  
ATOM   4769  CA  PRO A 610     -19.258 -15.341  34.708  1.00 80.63           C  
ATOM   4770  C   PRO A 610     -18.676 -13.991  34.295  1.00 80.63           C  
ATOM   4771  CB  PRO A 610     -20.418 -15.739  33.792  1.00 80.63           C  
ATOM   4772  O   PRO A 610     -19.315 -12.954  34.490  1.00 80.63           O  
ATOM   4773  CG  PRO A 610     -21.416 -16.385  34.698  1.00 80.63           C  
ATOM   4774  CD  PRO A 610     -21.253 -15.808  36.075  1.00 80.63           C  
ATOM   4775  N   SER A 611     -17.332 -13.940  33.957  1.00 85.15           N  
ATOM   4776  CA  SER A 611     -16.615 -12.731  33.564  1.00 85.15           C  
ATOM   4777  C   SER A 611     -15.857 -12.939  32.258  1.00 85.15           C  
ATOM   4778  CB  SER A 611     -15.644 -12.302  34.665  1.00 85.15           C  
ATOM   4779  O   SER A 611     -15.675 -14.074  31.813  1.00 85.15           O  
ATOM   4780  OG  SER A 611     -14.603 -13.253  34.816  1.00 85.15           O  
ATOM   4781  N   VAL A 612     -15.689 -11.796  31.607  1.00 90.62           N  
ATOM   4782  CA  VAL A 612     -14.900 -11.796  30.380  1.00 90.62           C  
ATOM   4783  C   VAL A 612     -13.778 -10.766  30.487  1.00 90.62           C  
ATOM   4784  CB  VAL A 612     -15.776 -11.504  29.141  1.00 90.62           C  
ATOM   4785  O   VAL A 612     -13.945  -9.720  31.117  1.00 90.62           O  
ATOM   4786  CG1 VAL A 612     -14.906 -11.283  27.905  1.00 90.62           C  
ATOM   4787  CG2 VAL A 612     -16.765 -12.645  28.907  1.00 90.62           C  
ATOM   4788  N   THR A 613     -12.613 -11.128  29.884  1.00 94.66           N  
ATOM   4789  CA  THR A 613     -11.492 -10.196  29.844  1.00 94.66           C  
ATOM   4790  C   THR A 613     -11.484  -9.416  28.532  1.00 94.66           C  
ATOM   4791  CB  THR A 613     -10.149 -10.929  30.015  1.00 94.66           C  
ATOM   4792  O   THR A 613     -11.405 -10.006  27.453  1.00 94.66           O  
ATOM   4793  CG2 THR A 613      -8.981  -9.948  30.006  1.00 94.66           C  
ATOM   4794  OG1 THR A 613     -10.153 -11.637  31.261  1.00 94.66           O  
ATOM   4795  N   PRO A 614     -11.667  -8.102  28.732  1.00 96.31           N  
ATOM   4796  CA  PRO A 614     -11.585  -7.295  27.512  1.00 96.31           C  
ATOM   4797  C   PRO A 614     -10.251  -7.456  26.787  1.00 96.31           C  
ATOM   4798  CB  PRO A 614     -11.758  -5.863  28.025  1.00 96.31           C  
ATOM   4799  O   PRO A 614      -9.221  -7.685  27.425  1.00 96.31           O  
ATOM   4800  CG  PRO A 614     -12.512  -6.004  29.308  1.00 96.31           C  
ATOM   4801  CD  PRO A 614     -12.055  -7.260  29.993  1.00 96.31           C  
ATOM   4802  N   ASP A 615     -10.316  -7.258  25.422  1.00 96.75           N  
ATOM   4803  CA  ASP A 615      -9.102  -7.327  24.614  1.00 96.75           C  
ATOM   4804  C   ASP A 615      -8.221  -6.100  24.841  1.00 96.75           C  
ATOM   4805  CB  ASP A 615      -9.452  -7.456  23.130  1.00 96.75           C  
ATOM   4806  O   ASP A 615      -6.993  -6.206  24.859  1.00 96.75           O  
ATOM   4807  CG  ASP A 615     -10.242  -8.713  22.814  1.00 96.75           C  
ATOM   4808  OD1 ASP A 615      -9.726  -9.830  23.035  1.00 96.75           O  
ATOM   4809  OD2 ASP A 615     -11.391  -8.586  22.337  1.00 96.75           O  
ATOM   4810  N   HIS A 616      -8.892  -4.988  25.000  1.00 97.06           N  
ATOM   4811  CA  HIS A 616      -8.225  -3.715  25.246  1.00 97.06           C  
ATOM   4812  C   HIS A 616      -9.047  -2.834  26.182  1.00 97.06           C  
ATOM   4813  CB  HIS A 616      -7.965  -2.982  23.929  1.00 97.06           C  
ATOM   4814  O   HIS A 616     -10.245  -3.063  26.363  1.00 97.06           O  
ATOM   4815  CG  HIS A 616      -7.150  -3.771  22.954  1.00 97.06           C  
ATOM   4816  CD2 HIS A 616      -7.518  -4.529  21.895  1.00 97.06           C  
ATOM   4817  ND1 HIS A 616      -5.774  -3.838  23.017  1.00 97.06           N  
ATOM   4818  CE1 HIS A 616      -5.332  -4.604  22.034  1.00 97.06           C  
ATOM   4819  NE2 HIS A 616      -6.370  -5.037  21.339  1.00 97.06           N  
ATOM   4820  N   HIS A 617      -8.350  -1.933  26.855  1.00 95.20           N  
ATOM   4821  CA  HIS A 617      -9.095  -0.862  27.507  1.00 95.20           C  
ATOM   4822  C   HIS A 617      -9.191   0.367  26.609  1.00 95.20           C  
ATOM   4823  CB  HIS A 617      -8.443  -0.489  28.839  1.00 95.20           C  
ATOM   4824  O   HIS A 617      -8.578   0.410  25.540  1.00 95.20           O  
ATOM   4825  CG  HIS A 617      -7.110   0.173  28.690  1.00 95.20           C  
ATOM   4826  CD2 HIS A 617      -5.857  -0.339  28.711  1.00 95.20           C  
ATOM   4827  ND1 HIS A 617      -6.970   1.530  28.496  1.00 95.20           N  
ATOM   4828  CE1 HIS A 617      -5.684   1.825  28.402  1.00 95.20           C  
ATOM   4829  NE2 HIS A 617      -4.987   0.709  28.530  1.00 95.20           N  
ATOM   4830  N   LEU A 618      -9.949   1.415  26.934  1.00 94.64           N  
ATOM   4831  CA  LEU A 618     -10.359   2.519  26.072  1.00 94.64           C  
ATOM   4832  C   LEU A 618      -9.149   3.321  25.605  1.00 94.64           C  
ATOM   4833  CB  LEU A 618     -11.342   3.435  26.805  1.00 94.64           C  
ATOM   4834  O   LEU A 618      -9.107   3.780  24.462  1.00 94.64           O  
ATOM   4835  CG  LEU A 618     -12.743   2.871  27.048  1.00 94.64           C  
ATOM   4836  CD1 LEU A 618     -13.489   3.726  28.066  1.00 94.64           C  
ATOM   4837  CD2 LEU A 618     -13.520   2.789  25.738  1.00 94.64           C  
ATOM   4838  N   GLU A 619      -8.018   3.340  26.397  1.00 91.96           N  
ATOM   4839  CA  GLU A 619      -6.853   4.145  26.042  1.00 91.96           C  
ATOM   4840  C   GLU A 619      -5.841   3.330  25.243  1.00 91.96           C  
ATOM   4841  CB  GLU A 619      -6.193   4.718  27.299  1.00 91.96           C  
ATOM   4842  O   GLU A 619      -5.039   3.890  24.493  1.00 91.96           O  
ATOM   4843  CG  GLU A 619      -7.028   5.777  28.005  1.00 91.96           C  
ATOM   4844  CD  GLU A 619      -7.270   7.014  27.155  1.00 91.96           C  
ATOM   4845  OE1 GLU A 619      -8.324   7.668  27.323  1.00 91.96           O  
ATOM   4846  OE2 GLU A 619      -6.399   7.331  26.315  1.00 91.96           O  
ATOM   4847  N   GLY A 620      -5.929   2.083  25.420  1.00 92.18           N  
ATOM   4848  CA  GLY A 620      -4.964   1.204  24.780  1.00 92.18           C  
ATOM   4849  C   GLY A 620      -5.302   0.900  23.333  1.00 92.18           C  
ATOM   4850  O   GLY A 620      -4.471   0.369  22.593  1.00 92.18           O  
ATOM   4851  N   PHE A 621      -6.526   1.310  22.942  1.00 95.45           N  
ATOM   4852  CA  PHE A 621      -7.052   1.131  21.594  1.00 95.45           C  
ATOM   4853  C   PHE A 621      -7.947   2.301  21.203  1.00 95.45           C  
ATOM   4854  CB  PHE A 621      -7.831  -0.184  21.490  1.00 95.45           C  
ATOM   4855  O   PHE A 621      -8.353   3.091  22.058  1.00 95.45           O  
ATOM   4856  CG  PHE A 621      -7.769  -0.820  20.128  1.00 95.45           C  
ATOM   4857  CD1 PHE A 621      -8.868  -0.786  19.279  1.00 95.45           C  
ATOM   4858  CD2 PHE A 621      -6.610  -1.452  19.696  1.00 95.45           C  
ATOM   4859  CE1 PHE A 621      -8.813  -1.374  18.017  1.00 95.45           C  
ATOM   4860  CE2 PHE A 621      -6.548  -2.042  18.436  1.00 95.45           C  
ATOM   4861  CZ  PHE A 621      -7.651  -2.002  17.599  1.00 95.45           C  
ATOM   4862  N   ARG A 622      -8.110   2.476  19.799  1.00 95.96           N  
ATOM   4863  CA  ARG A 622      -8.886   3.643  19.391  1.00 95.96           C  
ATOM   4864  C   ARG A 622      -9.859   3.290  18.272  1.00 95.96           C  
ATOM   4865  CB  ARG A 622      -7.960   4.775  18.943  1.00 95.96           C  
ATOM   4866  O   ARG A 622      -9.677   2.287  17.577  1.00 95.96           O  
ATOM   4867  CG  ARG A 622      -7.047   5.297  20.042  1.00 95.96           C  
ATOM   4868  CD  ARG A 622      -7.834   5.981  21.151  1.00 95.96           C  
ATOM   4869  NE  ARG A 622      -6.966   6.768  22.021  1.00 95.96           N  
ATOM   4870  NH1 ARG A 622      -6.889   5.196  23.712  1.00 95.96           N  
ATOM   4871  NH2 ARG A 622      -5.749   7.174  23.926  1.00 95.96           N  
ATOM   4872  CZ  ARG A 622      -6.536   6.378  23.218  1.00 95.96           C  
ATOM   4873  N   SER A 623     -10.924   4.144  18.193  1.00 97.29           N  
ATOM   4874  CA  SER A 623     -11.960   3.899  17.195  1.00 97.29           C  
ATOM   4875  C   SER A 623     -11.382   3.904  15.784  1.00 97.29           C  
ATOM   4876  CB  SER A 623     -13.068   4.948  17.304  1.00 97.29           C  
ATOM   4877  O   SER A 623     -11.941   3.286  14.876  1.00 97.29           O  
ATOM   4878  OG  SER A 623     -12.586   6.229  16.940  1.00 97.29           O  
ATOM   4879  N   THR A 624     -10.211   4.607  15.570  1.00 97.24           N  
ATOM   4880  CA  THR A 624      -9.581   4.718  14.259  1.00 97.24           C  
ATOM   4881  C   THR A 624      -9.027   3.369  13.810  1.00 97.24           C  
ATOM   4882  CB  THR A 624      -8.449   5.762  14.270  1.00 97.24           C  
ATOM   4883  O   THR A 624      -8.754   3.167  12.624  1.00 97.24           O  
ATOM   4884  CG2 THR A 624      -9.002   7.171  14.457  1.00 97.24           C  
ATOM   4885  OG1 THR A 624      -7.546   5.469  15.343  1.00 97.24           O  
ATOM   4886  N   MET A 625      -8.911   2.414  14.757  1.00 96.89           N  
ATOM   4887  CA  MET A 625      -8.259   1.137  14.483  1.00 96.89           C  
ATOM   4888  C   MET A 625      -9.290   0.043  14.225  1.00 96.89           C  
ATOM   4889  CB  MET A 625      -7.350   0.736  15.645  1.00 96.89           C  
ATOM   4890  O   MET A 625      -8.937  -1.130  14.097  1.00 96.89           O  
ATOM   4891  CG  MET A 625      -6.212   1.712  15.899  1.00 96.89           C  
ATOM   4892  SD  MET A 625      -5.195   1.243  17.353  1.00 96.89           S  
ATOM   4893  CE  MET A 625      -4.133   2.709  17.486  1.00 96.89           C  
ATOM   4894  N   VAL A 626     -10.573   0.410  14.219  1.00 97.35           N  
ATOM   4895  CA  VAL A 626     -11.613  -0.582  13.966  1.00 97.35           C  
ATOM   4896  C   VAL A 626     -12.523  -0.100  12.838  1.00 97.35           C  
ATOM   4897  CB  VAL A 626     -12.444  -0.870  15.236  1.00 97.35           C  
ATOM   4898  O   VAL A 626     -12.454   1.062  12.430  1.00 97.35           O  
ATOM   4899  CG1 VAL A 626     -11.568  -1.482  16.328  1.00 97.35           C  
ATOM   4900  CG2 VAL A 626     -13.112   0.410  15.737  1.00 97.35           C  
ATOM   4901  N   ASP A 627     -13.401  -0.990  12.377  1.00 97.74           N  
ATOM   4902  CA  ASP A 627     -14.255  -0.701  11.229  1.00 97.74           C  
ATOM   4903  C   ASP A 627     -15.671  -0.342  11.674  1.00 97.74           C  
ATOM   4904  CB  ASP A 627     -14.291  -1.895  10.273  1.00 97.74           C  
ATOM   4905  O   ASP A 627     -16.425   0.280  10.923  1.00 97.74           O  
ATOM   4906  CG  ASP A 627     -12.927  -2.236   9.699  1.00 97.74           C  
ATOM   4907  OD1 ASP A 627     -12.371  -1.427   8.924  1.00 97.74           O  
ATOM   4908  OD2 ASP A 627     -12.404  -3.325  10.022  1.00 97.74           O  
ATOM   4909  N   ALA A 628     -15.979  -0.750  12.915  1.00 98.56           N  
ATOM   4910  CA  ALA A 628     -17.308  -0.487  13.462  1.00 98.56           C  
ATOM   4911  C   ALA A 628     -17.294  -0.538  14.987  1.00 98.56           C  
ATOM   4912  CB  ALA A 628     -18.319  -1.489  12.908  1.00 98.56           C  
ATOM   4913  O   ALA A 628     -16.390  -1.126  15.586  1.00 98.56           O  
ATOM   4914  N   VAL A 629     -18.342   0.164  15.516  1.00 98.71           N  
ATOM   4915  CA  VAL A 629     -18.472   0.184  16.970  1.00 98.71           C  
ATOM   4916  C   VAL A 629     -19.864  -0.297  17.371  1.00 98.71           C  
ATOM   4917  CB  VAL A 629     -18.209   1.595  17.543  1.00 98.71           C  
ATOM   4918  O   VAL A 629     -20.860   0.077  16.747  1.00 98.71           O  
ATOM   4919  CG1 VAL A 629     -18.358   1.596  19.064  1.00 98.71           C  
ATOM   4920  CG2 VAL A 629     -16.819   2.084  17.139  1.00 98.71           C  
ATOM   4921  N   PHE A 630     -19.863  -1.189  18.382  1.00 98.76           N  
ATOM   4922  CA  PHE A 630     -21.126  -1.692  18.910  1.00 98.76           C  
ATOM   4923  C   PHE A 630     -21.217  -1.458  20.413  1.00 98.76           C  
ATOM   4924  CB  PHE A 630     -21.285  -3.183  18.600  1.00 98.76           C  
ATOM   4925  O   PHE A 630     -20.283  -1.776  21.153  1.00 98.76           O  
ATOM   4926  CG  PHE A 630     -22.483  -3.816  19.254  1.00 98.76           C  
ATOM   4927  CD1 PHE A 630     -22.341  -4.938  20.061  1.00 98.76           C  
ATOM   4928  CD2 PHE A 630     -23.753  -3.287  19.062  1.00 98.76           C  
ATOM   4929  CE1 PHE A 630     -23.449  -5.525  20.668  1.00 98.76           C  
ATOM   4930  CE2 PHE A 630     -24.865  -3.868  19.665  1.00 98.76           C  
ATOM   4931  CZ  PHE A 630     -24.711  -4.988  20.467  1.00 98.76           C  
ATOM   4932  N   VAL A 631     -22.353  -0.824  20.897  1.00 98.54           N  
ATOM   4933  CA  VAL A 631     -22.591  -0.608  22.321  1.00 98.54           C  
ATOM   4934  C   VAL A 631     -23.765  -1.467  22.785  1.00 98.54           C  
ATOM   4935  CB  VAL A 631     -22.866   0.881  22.630  1.00 98.54           C  
ATOM   4936  O   VAL A 631     -24.926  -1.114  22.565  1.00 98.54           O  
ATOM   4937  CG1 VAL A 631     -22.958   1.111  24.137  1.00 98.54           C
[truncated: 66,340 more chars]
