# Supplementary material for: Catalases in the pathogenesis of Sporothrix schenckii research
Source: PeerJ. 2022 Dec 7;10:e14478. doi: 10.7717/peerj.14478 (PMC9745942; doi:10.7717/peerj.14478)
Supplement: Supplemental Information 3 — Sequences and PDB files used in this study. [file peerj-10-14478-s003.zip › Raw data/Cat1 SS/test_106f0_unrelaxed_rank_5_model_1.pdb]

MODEL     1                                                                     
ATOM      1  N   MET A   1      12.640 -20.072  14.295  1.00 24.77           N  
ATOM      2  CA  MET A   1      13.900 -20.507  13.698  1.00 24.77           C  
ATOM      3  C   MET A   1      13.994 -20.063  12.243  1.00 24.77           C  
ATOM      4  CB  MET A   1      14.042 -22.028  13.791  1.00 24.77           C  
ATOM      5  O   MET A   1      13.233 -20.532  11.395  1.00 24.77           O  
ATOM      6  CG  MET A   1      14.803 -22.498  15.020  1.00 24.77           C  
ATOM      7  SD  MET A   1      15.411 -24.222  14.853  1.00 24.77           S  
ATOM      8  CE  MET A   1      14.506 -25.014  16.211  1.00 24.77           C  
ATOM      9  N   THR A   2      14.079 -18.612  11.918  1.00 37.16           N  
ATOM     10  CA  THR A   2      14.069 -17.811  10.698  1.00 37.16           C  
ATOM     11  C   THR A   2      15.257 -18.166   9.809  1.00 37.16           C  
ATOM     12  CB  THR A   2      14.096 -16.305  11.018  1.00 37.16           C  
ATOM     13  O   THR A   2      16.376 -18.336  10.297  1.00 37.16           O  
ATOM     14  CG2 THR A   2      12.754 -15.837  11.572  1.00 37.16           C  
ATOM     15  OG1 THR A   2      15.118 -16.047  11.989  1.00 37.16           O  
ATOM     16  N   SER A   3      15.310 -19.241   8.995  1.00 47.25           N  
ATOM     17  CA  SER A   3      16.176 -19.468   7.843  1.00 47.25           C  
ATOM     18  C   SER A   3      17.030 -18.240   7.542  1.00 47.25           C  
ATOM     19  CB  SER A   3      15.346 -19.835   6.612  1.00 47.25           C  
ATOM     20  O   SER A   3      16.585 -17.107   7.734  1.00 47.25           O  
ATOM     21  OG  SER A   3      14.563 -18.734   6.186  1.00 47.25           O  
ATOM     22  N   ALA A   4      18.336 -18.141   7.931  1.00 65.74           N  
ATOM     23  CA  ALA A   4      19.399 -17.197   7.596  1.00 65.74           C  
ATOM     24  C   ALA A   4      19.013 -16.342   6.392  1.00 65.74           C  
ATOM     25  CB  ALA A   4      20.704 -17.940   7.320  1.00 65.74           C  
ATOM     26  O   ALA A   4      18.652 -16.869   5.338  1.00 65.74           O  
ATOM     27  N   ASN A   5      18.402 -15.149   6.509  1.00 84.69           N  
ATOM     28  CA  ASN A   5      18.060 -14.102   5.553  1.00 84.69           C  
ATOM     29  C   ASN A   5      19.224 -13.138   5.339  1.00 84.69           C  
ATOM     30  CB  ASN A   5      16.816 -13.339   6.014  1.00 84.69           C  
ATOM     31  O   ASN A   5      19.614 -12.415   6.257  1.00 84.69           O  
ATOM     32  CG  ASN A   5      16.263 -12.422   4.941  1.00 84.69           C  
ATOM     33  ND2 ASN A   5      14.941 -12.377   4.823  1.00 84.69           N  
ATOM     34  OD1 ASN A   5      17.017 -11.759   4.224  1.00 84.69           O  
ATOM     35  N   ALA A   6      19.969 -13.201   4.237  1.00 92.05           N  
ATOM     36  CA  ALA A   6      21.181 -12.451   3.917  1.00 92.05           C  
ATOM     37  C   ALA A   6      20.983 -10.958   4.162  1.00 92.05           C  
ATOM     38  CB  ALA A   6      21.592 -12.699   2.467  1.00 92.05           C  
ATOM     39  O   ALA A   6      21.901 -10.270   4.613  1.00 92.05           O  
ATOM     40  N   LYS A   7      19.816 -10.463   3.855  1.00 95.89           N  
ATOM     41  CA  LYS A   7      19.570  -9.039   4.066  1.00 95.89           C  
ATOM     42  C   LYS A   7      19.531  -8.702   5.554  1.00 95.89           C  
ATOM     43  CB  LYS A   7      18.260  -8.616   3.399  1.00 95.89           C  
ATOM     44  O   LYS A   7      20.083  -7.685   5.980  1.00 95.89           O  
ATOM     45  CG  LYS A   7      17.905  -7.151   3.605  1.00 95.89           C  
ATOM     46  CD  LYS A   7      19.000  -6.231   3.078  1.00 95.89           C  
ATOM     47  CE  LYS A   7      18.673  -4.767   3.337  1.00 95.89           C  
ATOM     48  NZ  LYS A   7      19.798  -3.870   2.937  1.00 95.89           N  
ATOM     49  N   PHE A   8      19.009  -9.435   6.356  1.00 93.68           N  
ATOM     50  CA  PHE A   8      18.935  -9.190   7.791  1.00 93.68           C  
ATOM     51  C   PHE A   8      20.310  -9.327   8.435  1.00 93.68           C  
ATOM     52  CB  PHE A   8      17.947 -10.155   8.453  1.00 93.68           C  
ATOM     53  O   PHE A   8      20.632  -8.607   9.382  1.00 93.68           O  
ATOM     54  CG  PHE A   8      16.506  -9.864   8.131  1.00 93.68           C  
ATOM     55  CD1 PHE A   8      15.945  -8.631   8.444  1.00 93.68           C  
ATOM     56  CD2 PHE A   8      15.712 -10.823   7.516  1.00 93.68           C  
ATOM     57  CE1 PHE A   8      14.612  -8.359   8.147  1.00 93.68           C  
ATOM     58  CE2 PHE A   8      14.379 -10.557   7.216  1.00 93.68           C  
ATOM     59  CZ  PHE A   8      13.830  -9.325   7.533  1.00 93.68           C  
ATOM     60  N   ASP A   9      21.023 -10.333   7.963  1.00 93.59           N  
ATOM     61  CA  ASP A   9      22.409 -10.402   8.415  1.00 93.59           C  
ATOM     62  C   ASP A   9      23.153  -9.105   8.105  1.00 93.59           C  
ATOM     63  CB  ASP A   9      23.127 -11.588   7.767  1.00 93.59           C  
ATOM     64  O   ASP A   9      23.909  -8.602   8.939  1.00 93.59           O  
ATOM     65  CG  ASP A   9      22.620 -12.931   8.263  1.00 93.59           C  
ATOM     66  OD1 ASP A   9      21.950 -12.978   9.317  1.00 93.59           O  
ATOM     67  OD2 ASP A   9      22.897 -13.951   7.596  1.00 93.59           O  
ATOM     68  N   ASP A  10      22.896  -8.602   6.910  1.00 95.01           N  
ATOM     69  CA  ASP A  10      23.512  -7.344   6.500  1.00 95.01           C  
ATOM     70  C   ASP A  10      23.022  -6.185   7.367  1.00 95.01           C  
ATOM     71  CB  ASP A  10      23.219  -7.058   5.026  1.00 95.01           C  
ATOM     72  O   ASP A  10      23.820  -5.360   7.817  1.00 95.01           O  
ATOM     73  CG  ASP A  10      23.789  -5.732   4.555  1.00 95.01           C  
ATOM     74  OD1 ASP A  10      25.018  -5.633   4.353  1.00 95.01           O  
ATOM     75  OD2 ASP A  10      23.001  -4.776   4.386  1.00 95.01           O  
ATOM     76  N   LEU A  11      21.787  -6.056   7.638  1.00 96.06           N  
ATOM     77  CA  LEU A  11      21.182  -4.986   8.424  1.00 96.06           C  
ATOM     78  C   LEU A  11      21.667  -5.033   9.869  1.00 96.06           C  
ATOM     79  CB  LEU A  11      19.655  -5.088   8.382  1.00 96.06           C  
ATOM     80  O   LEU A  11      21.729  -4.001  10.541  1.00 96.06           O  
ATOM     81  CG  LEU A  11      18.980  -4.616   7.093  1.00 96.06           C  
ATOM     82  CD1 LEU A  11      17.498  -4.979   7.108  1.00 96.06           C  
ATOM     83  CD2 LEU A  11      19.165  -3.114   6.911  1.00 96.06           C  
ATOM     84  N   ALA A  12      21.948  -6.238  10.386  1.00 95.03           N  
ATOM     85  CA  ALA A  12      22.331  -6.449  11.779  1.00 95.03           C  
ATOM     86  C   ALA A  12      23.550  -5.608  12.146  1.00 95.03           C  
ATOM     87  CB  ALA A  12      22.613  -7.928  12.035  1.00 95.03           C  
ATOM     88  O   ALA A  12      23.667  -5.134  13.279  1.00 95.03           O  
ATOM     89  N   ARG A  13      24.424  -5.255  11.166  1.00 93.64           N  
ATOM     90  CA  ARG A  13      25.630  -4.474  11.424  1.00 93.64           C  
ATOM     91  C   ARG A  13      25.285  -3.024  11.745  1.00 93.64           C  
ATOM     92  CB  ARG A  13      26.577  -4.535  10.225  1.00 93.64           C  
ATOM     93  O   ARG A  13      26.109  -2.291  12.296  1.00 93.64           O  
ATOM     94  CG  ARG A  13      27.068  -5.936   9.898  1.00 93.64           C  
ATOM     95  CD  ARG A  13      28.001  -5.941   8.694  1.00 93.64           C  
ATOM     96  NE  ARG A  13      27.284  -5.651   7.456  1.00 93.64           N  
ATOM     97  NH1 ARG A  13      29.176  -5.588   6.132  1.00 93.64           N  
ATOM     98  NH2 ARG A  13      27.110  -5.229   5.205  1.00 93.64           N  
ATOM     99  CZ  ARG A  13      27.858  -5.490   6.267  1.00 93.64           C  
ATOM    100  N   ASN A  14      24.050  -2.602  11.358  1.00 94.96           N  
ATOM    101  CA  ASN A  14      23.635  -1.216  11.546  1.00 94.96           C  
ATOM    102  C   ASN A  14      22.459  -1.109  12.512  1.00 94.96           C  
ATOM    103  CB  ASN A  14      23.280  -0.574  10.203  1.00 94.96           C  
ATOM    104  O   ASN A  14      21.807  -0.066  12.591  1.00 94.96           O  
ATOM    105  CG  ASN A  14      24.456  -0.531   9.248  1.00 94.96           C  
ATOM    106  ND2 ASN A  14      25.282   0.501   9.370  1.00 94.96           N  
ATOM    107  OD1 ASN A  14      24.621  -1.418   8.405  1.00 94.96           O  
ATOM    108  N   THR A  15      22.124  -2.207  13.143  1.00 94.33           N  
ATOM    109  CA  THR A  15      20.982  -2.230  14.050  1.00 94.33           C  
ATOM    110  C   THR A  15      21.444  -2.154  15.502  1.00 94.33           C  
ATOM    111  CB  THR A  15      20.132  -3.498  13.845  1.00 94.33           C  
ATOM    112  O   THR A  15      22.324  -2.909  15.920  1.00 94.33           O  
ATOM    113  CG2 THR A  15      18.934  -3.515  14.789  1.00 94.33           C  
ATOM    114  OG1 THR A  15      19.661  -3.536  12.492  1.00 94.33           O  
ATOM    115  N   HIS A  16      20.844  -1.152  16.221  1.00 91.58           N  
ATOM    116  CA  HIS A  16      21.091  -0.964  17.647  1.00 91.58           C  
ATOM    117  C   HIS A  16      19.842  -1.271  18.467  1.00 91.58           C  
ATOM    118  CB  HIS A  16      21.564   0.464  17.925  1.00 91.58           C  
ATOM    119  O   HIS A  16      18.740  -0.850  18.108  1.00 91.58           O  
ATOM    120  CG  HIS A  16      22.818   0.832  17.199  1.00 91.58           C  
ATOM    121  CD2 HIS A  16      23.009   1.460  16.015  1.00 91.58           C  
ATOM    122  ND1 HIS A  16      24.074   0.547  17.692  1.00 91.58           N  
ATOM    123  CE1 HIS A  16      24.984   0.987  16.840  1.00 91.58           C  
ATOM    124  NE2 HIS A  16      24.364   1.545  15.814  1.00 91.58           N  
ATOM    125  N   GLU A  17      20.033  -2.042  19.623  1.00 90.32           N  
ATOM    126  CA  GLU A  17      18.928  -2.389  20.512  1.00 90.32           C  
ATOM    127  C   GLU A  17      18.901  -1.483  21.739  1.00 90.32           C  
ATOM    128  CB  GLU A  17      19.024  -3.855  20.942  1.00 90.32           C  
ATOM    129  O   GLU A  17      19.935  -1.254  22.371  1.00 90.32           O  
ATOM    130  CG  GLU A  17      17.800  -4.357  21.695  1.00 90.32           C  
ATOM    131  CD  GLU A  17      17.924  -5.804  22.145  1.00 90.32           C  
ATOM    132  OE1 GLU A  17      17.023  -6.296  22.862  1.00 90.32           O  
ATOM    133  OE2 GLU A  17      18.931  -6.450  21.779  1.00 90.32           O  
ATOM    134  N   ILE A  18      17.709  -0.915  21.915  1.00 90.16           N  
ATOM    135  CA  ILE A  18      17.505  -0.168  23.152  1.00 90.16           C  
ATOM    136  C   ILE A  18      17.356  -1.138  24.322  1.00 90.16           C  
ATOM    137  CB  ILE A  18      16.267   0.753  23.059  1.00 90.16           C  
ATOM    138  O   ILE A  18      16.503  -2.028  24.295  1.00 90.16           O  
ATOM    139  CG1 ILE A  18      16.436   1.760  21.916  1.00 90.16           C  
ATOM    140  CG2 ILE A  18      16.027   1.470  24.391  1.00 90.16           C  
ATOM    141  CD1 ILE A  18      15.189   2.584  21.627  1.00 90.16           C  
ATOM    142  N   SER A  19      18.305  -1.002  25.357  1.00 92.07           N  
ATOM    143  CA  SER A  19      18.237  -1.908  26.499  1.00 92.07           C  
ATOM    144  C   SER A  19      18.604  -1.193  27.795  1.00 92.07           C  
ATOM    145  CB  SER A  19      19.164  -3.107  26.288  1.00 92.07           C  
ATOM    146  O   SER A  19      19.129  -0.078  27.767  1.00 92.07           O  
ATOM    147  OG  SER A  19      20.520  -2.728  26.447  1.00 92.07           O  
ATOM    148  N   GLU A  20      18.204  -1.880  28.916  1.00 91.45           N  
ATOM    149  CA  GLU A  20      18.479  -1.329  30.239  1.00 91.45           C  
ATOM    150  C   GLU A  20      19.981  -1.209  30.486  1.00 91.45           C  
ATOM    151  CB  GLU A  20      17.835  -2.193  31.326  1.00 91.45           C  
ATOM    152  O   GLU A  20      20.420  -0.368  31.272  1.00 91.45           O  
ATOM    153  CG  GLU A  20      16.319  -2.076  31.386  1.00 91.45           C  
ATOM    154  CD  GLU A  20      15.698  -2.901  32.502  1.00 91.45           C  
ATOM    155  OE1 GLU A  20      14.456  -2.870  32.661  1.00 91.45           O  
ATOM    156  OE2 GLU A  20      16.458  -3.585  33.223  1.00 91.45           O  
ATOM    157  N   SER A  21      20.775  -1.998  29.810  1.00 88.60           N  
ATOM    158  CA  SER A  21      22.221  -2.039  30.001  1.00 88.60           C  
ATOM    159  C   SER A  21      22.925  -1.012  29.120  1.00 88.60           C  
ATOM    160  CB  SER A  21      22.762  -3.438  29.699  1.00 88.60           C  
ATOM    161  O   SER A  21      24.102  -0.711  29.327  1.00 88.60           O  
ATOM    162  OG  SER A  21      22.517  -3.791  28.349  1.00 88.60           O  
ATOM    163  N   ALA A  22      22.198  -0.395  28.118  1.00 89.53           N  
ATOM    164  CA  ALA A  22      22.748   0.607  27.209  1.00 89.53           C  
ATOM    165  C   ALA A  22      22.663   2.005  27.816  1.00 89.53           C  
ATOM    166  CB  ALA A  22      22.019   0.568  25.868  1.00 89.53           C  
ATOM    167  O   ALA A  22      21.653   2.363  28.426  1.00 89.53           O  
ATOM    168  N   THR A  23      23.857   2.793  27.810  1.00 91.95           N  
ATOM    169  CA  THR A  23      23.925   4.141  28.363  1.00 91.95           C  
ATOM    170  C   THR A  23      23.861   5.185  27.251  1.00 91.95           C  
ATOM    171  CB  THR A  23      25.211   4.343  29.186  1.00 91.95           C  
ATOM    172  O   THR A  23      24.516   5.038  26.217  1.00 91.95           O  
ATOM    173  CG2 THR A  23      25.226   5.713  29.856  1.00 91.95           C  
ATOM    174  OG1 THR A  23      25.288   3.329  30.196  1.00 91.95           O  
ATOM    175  N   LEU A  24      23.050   6.220  27.454  1.00 93.62           N  
ATOM    176  CA  LEU A  24      22.938   7.323  26.506  1.00 93.62           C  
ATOM    177  C   LEU A  24      24.299   7.962  26.252  1.00 93.62           C  
ATOM    178  CB  LEU A  24      21.954   8.376  27.022  1.00 93.62           C  
ATOM    179  O   LEU A  24      25.020   8.292  27.197  1.00 93.62           O  
ATOM    180  CG  LEU A  24      21.687   9.565  26.098  1.00 93.62           C  
ATOM    181  CD1 LEU A  24      21.012   9.097  24.813  1.00 93.62           C  
ATOM    182  CD2 LEU A  24      20.834  10.612  26.806  1.00 93.62           C  
ATOM    183  N   THR A  25      24.683   8.185  25.026  1.00 94.39           N  
ATOM    184  CA  THR A  25      25.953   8.794  24.646  1.00 94.39           C  
ATOM    185  C   THR A  25      25.733   9.915  23.634  1.00 94.39           C  
ATOM    186  CB  THR A  25      26.919   7.750  24.057  1.00 94.39           C  
ATOM    187  O   THR A  25      24.681   9.985  22.995  1.00 94.39           O  
ATOM    188  CG2 THR A  25      27.152   6.603  25.034  1.00 94.39           C  
ATOM    189  OG1 THR A  25      26.364   7.224  22.844  1.00 94.39           O  
ATOM    190  N   SER A  26      26.661  10.832  23.594  1.00 94.62           N  
ATOM    191  CA  SER A  26      26.711  11.788  22.492  1.00 94.62           C  
ATOM    192  C   SER A  26      26.989  11.089  21.166  1.00 94.62           C  
ATOM    193  CB  SER A  26      27.780  12.851  22.752  1.00 94.62           C  
ATOM    194  O   SER A  26      27.258   9.886  21.136  1.00 94.62           O  
ATOM    195  OG  SER A  26      29.078  12.289  22.667  1.00 94.62           O  
ATOM    196  N   ASP A  27      26.799  11.747  19.981  1.00 92.78           N  
ATOM    197  CA  ASP A  27      27.053  11.181  18.659  1.00 92.78           C  
ATOM    198  C   ASP A  27      28.508  10.739  18.521  1.00 92.78           C  
ATOM    199  CB  ASP A  27      26.705  12.194  17.566  1.00 92.78           C  
ATOM    200  O   ASP A  27      28.833   9.914  17.664  1.00 92.78           O  
ATOM    201  CG  ASP A  27      25.209  12.332  17.341  1.00 92.78           C  
ATOM    202  OD1 ASP A  27      24.434  11.505  17.867  1.00 92.78           O  
ATOM    203  OD2 ASP A  27      24.803  13.274  16.627  1.00 92.78           O  
ATOM    204  N   TYR A  28      29.423  11.319  19.363  1.00 93.61           N  
ATOM    205  CA  TYR A  28      30.831  10.955  19.245  1.00 93.61           C  
ATOM    206  C   TYR A  28      31.253  10.034  20.383  1.00 93.61           C  
ATOM    207  CB  TYR A  28      31.712  12.208  19.233  1.00 93.61           C  
ATOM    208  O   TYR A  28      32.445   9.894  20.668  1.00 93.61           O  
ATOM    209  CG  TYR A  28      31.389  13.187  20.335  1.00 93.61           C  
ATOM    210  CD1 TYR A  28      30.457  14.204  20.140  1.00 93.61           C  
ATOM    211  CD2 TYR A  28      32.015  13.098  21.574  1.00 93.61           C  
ATOM    212  CE1 TYR A  28      30.158  15.110  21.152  1.00 93.61           C  
ATOM    213  CE2 TYR A  28      31.724  13.998  22.593  1.00 93.61           C  
ATOM    214  OH  TYR A  28      30.504  15.893  23.379  1.00 93.61           O  
ATOM    215  CZ  TYR A  28      30.796  14.999  22.374  1.00 93.61           C  
ATOM    216  N   GLY A  29      30.262   9.493  21.224  1.00 93.92           N  
ATOM    217  CA  GLY A  29      30.464   8.301  22.031  1.00 93.92           C  
ATOM    218  C   GLY A  29      30.721   8.607  23.495  1.00 93.92           C  
ATOM    219  O   GLY A  29      31.168   7.739  24.247  1.00 93.92           O  
ATOM    220  N   VAL A  30      30.378   9.861  24.003  1.00 95.51           N  
ATOM    221  CA  VAL A  30      30.588  10.251  25.393  1.00 95.51           C  
ATOM    222  C   VAL A  30      29.319   9.989  26.201  1.00 95.51           C  
ATOM    223  CB  VAL A  30      30.998  11.736  25.510  1.00 95.51           C  
ATOM    224  O   VAL A  30      28.221  10.366  25.783  1.00 95.51           O  
ATOM    225  CG1 VAL A  30      31.061  12.165  26.975  1.00 95.51           C  
ATOM    226  CG2 VAL A  30      32.341  11.974  24.823  1.00 95.51           C  
ATOM    227  N   HIS A  31      29.465   9.349  27.349  1.00 95.10           N  
ATOM    228  CA  HIS A  31      28.326   9.101  28.226  1.00 95.10           C  
ATOM    229  C   HIS A  31      27.756  10.407  28.771  1.00 95.10           C  
ATOM    230  CB  HIS A  31      28.728   8.181  29.380  1.00 95.10           C  
ATOM    231  O   HIS A  31      28.509  11.304  29.158  1.00 95.10           O  
ATOM    232  CG  HIS A  31      29.124   6.807  28.942  1.00 95.10           C  
ATOM    233  CD2 HIS A  31      30.297   6.141  29.058  1.00 95.10           C  
ATOM    234  ND1 HIS A  31      28.258   5.954  28.294  1.00 95.10           N  
ATOM    235  CE1 HIS A  31      28.883   4.819  28.030  1.00 95.10           C  
ATOM    236  NE2 HIS A  31      30.121   4.906  28.484  1.00 95.10           N  
ATOM    237  N   GLN A  32      26.409  10.447  28.753  1.00 93.96           N  
ATOM    238  CA  GLN A  32      25.709  11.635  29.231  1.00 93.96           C  
ATOM    239  C   GLN A  32      25.149  11.415  30.634  1.00 93.96           C  
ATOM    240  CB  GLN A  32      24.582  12.018  28.271  1.00 93.96           C  
ATOM    241  O   GLN A  32      24.448  10.432  30.881  1.00 93.96           O  
ATOM    242  CG  GLN A  32      25.064  12.393  26.876  1.00 93.96           C  
ATOM    243  CD  GLN A  32      23.938  12.849  25.968  1.00 93.96           C  
ATOM    244  NE2 GLN A  32      24.103  12.640  24.667  1.00 93.96           N  
ATOM    245  OE1 GLN A  32      22.926  13.385  26.433  1.00 93.96           O  
ATOM    246  N   ALA A  33      25.479  12.226  31.532  1.00 92.81           N  
ATOM    247  CA  ALA A  33      25.024  12.109  32.915  1.00 92.81           C  
ATOM    248  C   ALA A  33      23.640  12.727  33.091  1.00 92.81           C  
ATOM    249  CB  ALA A  33      26.023  12.771  33.862  1.00 92.81           C  
ATOM    250  O   ALA A  33      22.890  12.338  33.990  1.00 92.81           O  
ATOM    251  N   ASN A  34      23.219  13.753  32.183  1.00 92.32           N  
ATOM    252  CA  ASN A  34      21.955  14.477  32.253  1.00 92.32           C  
ATOM    253  C   ASN A  34      21.442  14.846  30.864  1.00 92.32           C  
ATOM    254  CB  ASN A  34      22.102  15.733  33.115  1.00 92.32           C  
ATOM    255  O   ASN A  34      22.071  15.632  30.153  1.00 92.32           O  
ATOM    256  CG  ASN A  34      20.787  16.459  33.319  1.00 92.32           C  
ATOM    257  ND2 ASN A  34      20.680  17.193  34.420  1.00 92.32           N  
ATOM    258  OD1 ASN A  34      19.875  16.360  32.495  1.00 92.32           O  
ATOM    259  N   ASN A  35      20.227  14.373  30.458  1.00 92.77           N  
ATOM    260  CA  ASN A  35      19.654  14.602  29.136  1.00 92.77           C  
ATOM    261  C   ASN A  35      18.428  15.508  29.205  1.00 92.77           C  
ATOM    262  CB  ASN A  35      19.295  13.272  28.469  1.00 92.77           C  
ATOM    263  O   ASN A  35      17.870  15.884  28.173  1.00 92.77           O  
ATOM    264  CG  ASN A  35      18.834  13.444  27.035  1.00 92.77           C  
ATOM    265  ND2 ASN A  35      17.685  12.866  26.708  1.00 92.77           N  
ATOM    266  OD1 ASN A  35      19.507  14.090  26.227  1.00 92.77           O  
ATOM    267  N   ASP A  36      18.118  15.927  30.398  1.00 94.83           N  
ATOM    268  CA  ASP A  36      16.852  16.630  30.579  1.00 94.83           C  
ATOM    269  C   ASP A  36      17.078  18.130  30.755  1.00 94.83           C  
ATOM    270  CB  ASP A  36      16.093  16.068  31.782  1.00 94.83           C  
ATOM    271  O   ASP A  36      16.184  18.934  30.482  1.00 94.83           O  
ATOM    272  CG  ASP A  36      15.592  14.652  31.558  1.00 94.83           C  
ATOM    273  OD1 ASP A  36      15.205  14.315  30.418  1.00 94.83           O  
ATOM    274  OD2 ASP A  36      15.581  13.867  32.531  1.00 94.83           O  
ATOM    275  N   SER A  37      18.308  18.474  31.114  1.00 93.59           N  
ATOM    276  CA  SER A  37      18.519  19.880  31.441  1.00 93.59           C  
ATOM    277  C   SER A  37      19.618  20.490  30.577  1.00 93.59           C  
ATOM    278  CB  SER A  37      18.876  20.039  32.920  1.00 93.59           C  
ATOM    279  O   SER A  37      20.694  19.907  30.428  1.00 93.59           O  
ATOM    280  OG  SER A  37      17.859  19.493  33.743  1.00 93.59           O  
ATOM    281  N   TRP A  38      19.257  21.711  29.896  1.00 94.95           N  
ATOM    282  CA  TRP A  38      20.238  22.504  29.164  1.00 94.95           C  
ATOM    283  C   TRP A  38      21.217  23.178  30.120  1.00 94.95           C  
ATOM    284  CB  TRP A  38      19.541  23.559  28.301  1.00 94.95           C  
ATOM    285  O   TRP A  38      20.819  23.677  31.175  1.00 94.95           O  
ATOM    286  CG  TRP A  38      20.408  24.132  27.220  1.00 94.95           C  
ATOM    287  CD1 TRP A  38      21.753  24.365  27.280  1.00 94.95           C  
ATOM    288  CD2 TRP A  38      19.986  24.548  25.917  1.00 94.95           C  
ATOM    289  CE2 TRP A  38      21.131  25.024  25.240  1.00 94.95           C  
ATOM    290  CE3 TRP A  38      18.750  24.565  25.257  1.00 94.95           C  
ATOM    291  NE1 TRP A  38      22.194  24.902  26.092  1.00 94.95           N  
ATOM    292  CH2 TRP A  38      19.854  25.516  23.308  1.00 94.95           C  
ATOM    293  CZ2 TRP A  38      21.075  25.511  23.932  1.00 94.95           C  
ATOM    294  CZ3 TRP A  38      18.698  25.050  23.955  1.00 94.95           C  
ATOM    295  N   LEU A  39      22.521  23.072  29.822  1.00 95.56           N  
ATOM    296  CA  LEU A  39      23.521  23.690  30.686  1.00 95.56           C  
ATOM    297  C   LEU A  39      23.156  25.139  30.989  1.00 95.56           C  
ATOM    298  CB  LEU A  39      24.905  23.624  30.036  1.00 95.56           C  
ATOM    299  O   LEU A  39      22.864  25.914  30.076  1.00 95.56           O  
ATOM    300  CG  LEU A  39      26.067  24.187  30.856  1.00 95.56           C  
ATOM    301  CD1 LEU A  39      26.248  23.383  32.139  1.00 95.56           C  
ATOM    302  CD2 LEU A  39      27.351  24.189  30.034  1.00 95.56           C  
ATOM    303  N   ARG A  40      23.103  25.489  32.304  1.00 94.94           N  
ATOM    304  CA  ARG A  40      22.731  26.845  32.694  1.00 94.94           C  
ATOM    305  C   ARG A  40      23.434  27.256  33.983  1.00 94.94           C  
ATOM    306  CB  ARG A  40      21.214  26.958  32.866  1.00 94.94           C  
ATOM    307  O   ARG A  40      23.962  26.409  34.706  1.00 94.94           O  
ATOM    308  CG  ARG A  40      20.660  26.126  34.011  1.00 94.94           C  
ATOM    309  CD  ARG A  40      19.140  26.048  33.968  1.00 94.94           C  
ATOM    310  NE  ARG A  40      18.671  25.339  32.781  1.00 94.94           N  
ATOM    311  NH1 ARG A  40      16.587  24.846  33.647  1.00 94.94           N  
ATOM    312  NH2 ARG A  40      17.145  24.163  31.531  1.00 94.94           N  
ATOM    313  CZ  ARG A  40      17.468  24.784  32.655  1.00 94.94           C  
ATOM    314  N   ILE A  41      23.403  28.612  34.280  1.00 95.06           N  
ATOM    315  CA  ILE A  41      23.917  29.160  35.531  1.00 95.06           C  
ATOM    316  C   ILE A  41      22.920  28.900  36.657  1.00 95.06           C  
ATOM    317  CB  ILE A  41      24.204  30.674  35.408  1.00 95.06           C  
ATOM    318  O   ILE A  41      21.759  29.307  36.573  1.00 95.06           O  
ATOM    319  CG1 ILE A  41      25.210  30.937  34.282  1.00 95.06           C  
ATOM    320  CG2 ILE A  41      24.712  31.236  36.739  1.00 95.06           C  
ATOM    321  CD1 ILE A  41      25.417  32.413  33.970  1.00 95.06           C  
ATOM    322  N   VAL A  42      23.377  27.965  37.674  1.00 93.72           N  
ATOM    323  CA  VAL A  42      22.456  27.667  38.766  1.00 93.72           C  
ATOM    324  C   VAL A  42      23.090  28.061  40.098  1.00 93.72           C  
ATOM    325  CB  VAL A  42      22.062  26.173  38.784  1.00 93.72           C  
ATOM    326  O   VAL A  42      24.310  27.984  40.259  1.00 93.72           O  
ATOM    327  CG1 VAL A  42      21.258  25.812  37.536  1.00 93.72           C  
ATOM    328  CG2 VAL A  42      23.307  25.295  38.895  1.00 93.72           C  
ATOM    329  N   ASP A  43      22.264  28.728  40.957  1.00 92.70           N  
ATOM    330  CA  ASP A  43      22.571  28.969  42.363  1.00 92.70           C  
ATOM    331  C   ASP A  43      21.642  28.170  43.274  1.00 92.70           C  
ATOM    332  CB  ASP A  43      22.469  30.461  42.686  1.00 92.70           C  
ATOM    333  O   ASP A  43      20.562  28.642  43.635  1.00 92.70           O  
ATOM    334  CG  ASP A  43      22.875  30.788  44.113  1.00 92.70           C  
ATOM    335  OD1 ASP A  43      23.225  29.861  44.875  1.00 92.70           O  
ATOM    336  OD2 ASP A  43      22.842  31.983  44.479  1.00 92.70           O  
ATOM    337  N   ASN A  44      21.974  26.885  43.465  1.00 89.98           N  
ATOM    338  CA  ASN A  44      21.114  25.960  44.197  1.00 89.98           C  
ATOM    339  C   ASN A  44      20.830  26.458  45.611  1.00 89.98           C  
ATOM    340  CB  ASN A  44      21.742  24.565  44.241  1.00 89.98           C  
ATOM    341  O   ASN A  44      19.738  26.245  46.141  1.00 89.98           O  
ATOM    342  CG  ASN A  44      21.643  23.838  42.914  1.00 89.98           C  
ATOM    343  ND2 ASN A  44      22.610  22.971  42.640  1.00 89.98           N  
ATOM    344  OD1 ASN A  44      20.705  24.054  42.143  1.00 89.98           O  
ATOM    345  N   GLU A  45      21.737  27.214  46.162  1.00 90.42           N  
ATOM    346  CA  GLU A  45      21.649  27.700  47.535  1.00 90.42           C  
ATOM    347  C   GLU A  45      20.582  28.783  47.670  1.00 90.42           C  
ATOM    348  CB  GLU A  45      23.004  28.236  48.005  1.00 90.42           C  
ATOM    349  O   GLU A  45      19.862  28.832  48.669  1.00 90.42           O  
ATOM    350  CG  GLU A  45      24.039  27.151  48.262  1.00 90.42           C  
ATOM    351  CD  GLU A  45      25.378  27.697  48.729  1.00 90.42           C  
ATOM    352  OE1 GLU A  45      26.306  26.896  48.981  1.00 90.42           O  
ATOM    353  OE2 GLU A  45      25.500  28.937  48.844  1.00 90.42           O  
ATOM    354  N   ASN A  46      20.318  29.544  46.530  1.00 90.68           N  
ATOM    355  CA  ASN A  46      19.332  30.619  46.559  1.00 90.68           C  
ATOM    356  C   ASN A  46      18.156  30.326  45.633  1.00 90.68           C  
ATOM    357  CB  ASN A  46      19.982  31.953  46.188  1.00 90.68           C  
ATOM    358  O   ASN A  46      17.264  31.162  45.472  1.00 90.68           O  
ATOM    359  CG  ASN A  46      21.067  32.366  47.163  1.00 90.68           C  
ATOM    360  ND2 ASN A  46      22.131  32.968  46.646  1.00 90.68           N  
ATOM    361  OD1 ASN A  46      20.950  32.145  48.371  1.00 90.68           O  
ATOM    362  N   GLY A  47      18.075  29.029  45.107  1.00 91.22           N  
ATOM    363  CA  GLY A  47      16.992  28.595  44.240  1.00 91.22           C  
ATOM    364  C   GLY A  47      16.868  29.429  42.978  1.00 91.22           C  
ATOM    365  O   GLY A  47      15.759  29.685  42.504  1.00 91.22           O  
ATOM    366  N   ARG A  48      17.994  30.104  42.464  1.00 90.49           N  
ATOM    367  CA  ARG A  48      17.962  30.952  41.277  1.00 90.49           C  
ATOM    368  C   ARG A  48      18.486  30.205  40.056  1.00 90.49           C  
ATOM    369  CB  ARG A  48      18.779  32.226  41.503  1.00 90.49           C  
ATOM    370  O   ARG A  48      19.425  29.414  40.162  1.00 90.49           O  
ATOM    371  CG  ARG A  48      18.181  33.166  42.538  1.00 90.49           C  
ATOM    372  CD  ARG A  48      19.007  34.436  42.691  1.00 90.49           C  
ATOM    373  NE  ARG A  48      18.403  35.360  43.646  1.00 90.49           N  
ATOM    374  NH1 ARG A  48      20.194  36.820  43.680  1.00 90.49           N  
ATOM    375  NH2 ARG A  48      18.341  37.241  44.963  1.00 90.49           N  
ATOM    376  CZ  ARG A  48      18.981  36.471  44.094  1.00 90.49           C  
ATOM    377  N   SER A  49      17.769  30.300  38.816  1.00 92.40           N  
ATOM    378  CA  SER A  49      18.218  29.760  37.536  1.00 92.40           C  
ATOM    379  C   SER A  49      18.529  30.876  36.544  1.00 92.40           C  
ATOM    380  CB  SER A  49      17.161  28.824  36.948  1.00 92.40           C  
ATOM    381  O   SER A  49      17.724  31.790  36.357  1.00 92.40           O  
ATOM    382  OG  SER A  49      17.673  28.132  35.823  1.00 92.40           O  
ATOM    383  N   GLY A  50      19.764  30.897  36.132  1.00 90.40           N  
ATOM    384  CA  GLY A  50      20.221  31.861  35.144  1.00 90.40           C  
ATOM    385  C   GLY A  50      20.074  31.369  33.717  1.00 90.40           C  
ATOM    386  O   GLY A  50      19.330  30.422  33.455  1.00 90.40           O  
ATOM    387  N   PRO A  51      20.628  32.159  32.639  1.00 93.85           N  
ATOM    388  CA  PRO A  51      20.455  31.785  31.233  1.00 93.85           C  
ATOM    389  C   PRO A  51      21.060  30.422  30.906  1.00 93.85           C  
ATOM    390  CB  PRO A  51      21.185  32.901  30.480  1.00 93.85           C  
ATOM    391  O   PRO A  51      21.974  29.966  31.598  1.00 93.85           O  
ATOM    392  CG  PRO A  51      22.179  33.436  31.459  1.00 93.85           C  
ATOM    393  CD  PRO A  51      21.624  33.265  32.844  1.00 93.85           C  
ATOM    394  N   SER A  52      20.547  29.714  29.836  1.00 95.53           N  
ATOM    395  CA  SER A  52      21.150  28.530  29.233  1.00 95.53           C  
ATOM    396  C   SER A  52      22.395  28.891  28.431  1.00 95.53           C  
ATOM    397  CB  SER A  52      20.142  27.815  28.331  1.00 95.53           C  
ATOM    398  O   SER A  52      22.465  29.967  27.833  1.00 95.53           O  
ATOM    399  OG  SER A  52      19.033  27.355  29.083  1.00 95.53           O  
ATOM    400  N   LEU A  53      23.404  28.046  28.564  1.00 96.30           N  
ATOM    401  CA  LEU A  53      24.686  28.344  27.934  1.00 96.30           C  
ATOM    402  C   LEU A  53      24.814  27.623  26.596  1.00 96.30           C  
ATOM    403  CB  LEU A  53      25.842  27.945  28.854  1.00 96.30           C  
ATOM    404  O   LEU A  53      24.645  26.403  26.525  1.00 96.30           O  
ATOM    405  CG  LEU A  53      25.815  28.528  30.268  1.00 96.30           C  
ATOM    406  CD1 LEU A  53      26.986  27.992  31.085  1.00 96.30           C  
ATOM    407  CD2 LEU A  53      25.843  30.052  30.219  1.00 96.30           C  
ATOM    408  N   LEU A  54      25.092  28.291  25.467  1.00 95.62           N  
ATOM    409  CA  LEU A  54      25.247  27.728  24.130  1.00 95.62           C  
ATOM    410  C   LEU A  54      26.478  26.831  24.058  1.00 95.62           C  
ATOM    411  CB  LEU A  54      25.352  28.845  23.088  1.00 95.62           C  
ATOM    412  O   LEU A  54      26.591  25.997  23.157  1.00 95.62           O  
ATOM    413  CG  LEU A  54      24.034  29.468  22.626  1.00 95.62           C  
ATOM    414  CD1 LEU A  54      24.300  30.603  21.643  1.00 95.62           C  
ATOM    415  CD2 LEU A  54      23.133  28.410  21.998  1.00 95.62           C  
ATOM    416  N   GLU A  55      27.405  26.901  24.999  1.00 95.69           N  
ATOM    417  CA  GLU A  55      28.620  26.091  24.998  1.00 95.69           C  
ATOM    418  C   GLU A  55      28.305  24.623  25.274  1.00 95.69           C  
ATOM    419  CB  GLU A  55      29.619  26.617  26.032  1.00 95.69           C  
ATOM    420  O   GLU A  55      29.171  23.759  25.127  1.00 95.69           O  
ATOM    421  CG  GLU A  55      29.135  26.500  27.470  1.00 95.69           C  
ATOM    422  CD  GLU A  55      30.143  27.013  28.486  1.00 95.69           C  
ATOM    423  OE1 GLU A  55      29.744  27.333  29.628  1.00 95.69           O  
ATOM    424  OE2 GLU A  55      31.342  27.095  28.136  1.00 95.69           O  
ATOM    425  N   ASP A  56      27.028  24.312  25.731  1.00 95.63           N  
ATOM    426  CA  ASP A  56      26.592  22.944  25.996  1.00 95.63           C  
ATOM    427  C   ASP A  56      26.574  22.115  24.715  1.00 95.63           C  
ATOM    428  CB  ASP A  56      25.207  22.939  26.646  1.00 95.63           C  
ATOM    429  O   ASP A  56      25.642  22.218  23.915  1.00 95.63           O  
ATOM    430  CG  ASP A  56      24.739  21.547  27.034  1.00 95.63           C  
ATOM    431  OD1 ASP A  56      25.355  20.552  26.594  1.00 95.63           O  
ATOM    432  OD2 ASP A  56      23.745  21.444  27.785  1.00 95.63           O  
ATOM    433  N   PRO A  57      27.489  21.268  24.441  1.00 94.13           N  
ATOM    434  CA  PRO A  57      27.601  20.483  23.210  1.00 94.13           C  
ATOM    435  C   PRO A  57      26.508  19.424  23.083  1.00 94.13           C  
ATOM    436  CB  PRO A  57      28.981  19.830  23.333  1.00 94.13           C  
ATOM    437  O   PRO A  57      26.121  19.062  21.969  1.00 94.13           O  
ATOM    438  CG  PRO A  57      29.252  19.783  24.802  1.00 94.13           C  
ATOM    439  CD  PRO A  57      28.651  21.004  25.437  1.00 94.13           C  
ATOM    440  N   PHE A  58      25.977  18.890  24.222  1.00 95.46           N  
ATOM    441  CA  PHE A  58      24.910  17.896  24.187  1.00 95.46           C  
ATOM    442  C   PHE A  58      23.599  18.526  23.731  1.00 95.46           C  
ATOM    443  CB  PHE A  58      24.732  17.249  25.564  1.00 95.46           C  
ATOM    444  O   PHE A  58      22.872  17.942  22.925  1.00 95.46           O  
ATOM    445  CG  PHE A  58      25.918  16.441  26.013  1.00 95.46           C  
ATOM    446  CD1 PHE A  58      26.471  15.471  25.185  1.00 95.46           C  
ATOM    447  CD2 PHE A  58      26.482  16.650  27.265  1.00 95.46           C  
ATOM    448  CE1 PHE A  58      27.569  14.721  25.598  1.00 95.46           C  
ATOM    449  CE2 PHE A  58      27.580  15.904  27.685  1.00 95.46           C  
ATOM    450  CZ  PHE A  58      28.121  14.940  26.851  1.00 95.46           C  
ATOM    451  N   ALA A  59      23.276  19.705  24.299  1.00 95.18           N  
ATOM    452  CA  ALA A  59      22.068  20.418  23.892  1.00 95.18           C  
ATOM    453  C   ALA A  59      22.130  20.803  22.416  1.00 95.18           C  
ATOM    454  CB  ALA A  59      21.867  21.662  24.754  1.00 95.18           C  
ATOM    455  O   ALA A  59      21.149  20.642  21.685  1.00 95.18           O  
ATOM    456  N   ARG A  60      23.251  21.305  21.947  1.00 95.11           N  
ATOM    457  CA  ARG A  60      23.397  21.708  20.552  1.00 95.11           C  
ATOM    458  C   ARG A  60      23.243  20.513  19.617  1.00 95.11           C  
ATOM    459  CB  ARG A  60      24.753  22.380  20.325  1.00 95.11           C  
ATOM    460  O   ARG A  60      22.578  20.608  18.584  1.00 95.11           O  
ATOM    461  CG  ARG A  60      24.864  23.766  20.940  1.00 95.11           C  
ATOM    462  CD  ARG A  60      26.275  24.325  20.820  1.00 95.11           C  
ATOM    463  NE  ARG A  60      26.667  24.502  19.425  1.00 95.11           N  
ATOM    464  NH1 ARG A  60      28.902  24.868  19.885  1.00 95.11           N  
ATOM    465  NH2 ARG A  60      28.152  24.900  17.719  1.00 95.11           N  
ATOM    466  CZ  ARG A  60      27.906  24.756  19.013  1.00 95.11           C  
ATOM    467  N   GLU A  61      23.942  19.444  20.014  1.00 94.69           N  
ATOM    468  CA  GLU A  61      23.829  18.215  19.235  1.00 94.69           C  
ATOM    469  C   GLU A  61      22.373  17.778  19.101  1.00 94.69           C  
ATOM    470  CB  GLU A  61      24.658  17.097  19.871  1.00 94.69           C  
ATOM    471  O   GLU A  61      21.915  17.458  18.002  1.00 94.69           O  
ATOM    472  CG  GLU A  61      24.567  15.768  19.134  1.00 94.69           C  
ATOM    473  CD  GLU A  61      25.338  14.649  19.816  1.00 94.69           C  
ATOM    474  OE1 GLU A  61      24.769  13.551  20.011  1.00 94.69           O  
ATOM    475  OE2 GLU A  61      26.520  14.873  20.160  1.00 94.69           O  
ATOM    476  N   LYS A  62      21.653  17.531  20.155  1.00 94.96           N  
ATOM    477  CA  LYS A  62      20.261  17.092  20.173  1.00 94.96           C  
ATOM    478  C   LYS A  62      19.389  17.994  19.304  1.00 94.96           C  
ATOM    479  CB  LYS A  62      19.724  17.067  21.605  1.00 94.96           C  
ATOM    480  O   LYS A  62      18.597  17.507  18.494  1.00 94.96           O  
ATOM    481  CG  LYS A  62      18.352  16.424  21.740  1.00 94.96           C  
ATOM    482  CD  LYS A  62      17.968  16.228  23.202  1.00 94.96           C  
ATOM    483  CE  LYS A  62      16.619  15.536  23.338  1.00 94.96           C  
ATOM    484  NZ  LYS A  62      16.266  15.287  24.768  1.00 94.96           N  
ATOM    485  N   ILE A  63      19.539  19.354  19.448  1.00 95.41           N  
ATOM    486  CA  ILE A  63      18.739  20.317  18.699  1.00 95.41           C  
ATOM    487  C   ILE A  63      19.137  20.283  17.225  1.00 95.41           C  
ATOM    488  CB  ILE A  63      18.897  21.746  19.265  1.00 95.41           C  
ATOM    489  O   ILE A  63      18.276  20.288  16.342  1.00 95.41           O  
ATOM    490  CG1 ILE A  63      18.372  21.812  20.703  1.00 95.41           C  
ATOM    491  CG2 ILE A  63      18.180  22.763  18.373  1.00 95.41           C  
ATOM    492  CD1 ILE A  63      16.889  21.495  20.836  1.00 95.41           C  
ATOM    493  N   HIS A  64      20.513  20.229  16.928  1.00 93.59           N  
ATOM    494  CA  HIS A  64      21.024  20.175  15.563  1.00 93.59           C  
ATOM    495  C   HIS A  64      20.498  18.947  14.826  1.00 93.59           C  
ATOM    496  CB  HIS A  64      22.554  20.172  15.563  1.00 93.59           C  
ATOM    497  O   HIS A  64      20.087  19.042  13.667  1.00 93.59           O  
ATOM    498  CG  HIS A  64      23.156  21.511  15.842  1.00 93.59           C  
ATOM    499  CD2 HIS A  64      22.598  22.744  15.896  1.00 93.59           C  
ATOM    500  ND1 HIS A  64      24.498  21.683  16.107  1.00 93.59           N  
ATOM    501  CE1 HIS A  64      24.739  22.968  16.312  1.00 93.59           C  
ATOM    502  NE2 HIS A  64      23.603  23.632  16.190  1.00 93.59           N  
ATOM    503  N   ARG A  65      20.501  17.794  15.437  1.00 93.55           N  
ATOM    504  CA  ARG A  65      20.012  16.577  14.797  1.00 93.55           C  
ATOM    505  C   ARG A  65      18.523  16.684  14.482  1.00 93.55           C  
ATOM    506  CB  ARG A  65      20.273  15.359  15.685  1.00 93.55           C  
ATOM    507  O   ARG A  65      18.080  16.274  13.408  1.00 93.55           O  
ATOM    508  CG  ARG A  65      21.745  15.003  15.826  1.00 93.55           C  
ATOM    509  CD  ARG A  65      22.367  14.638  14.485  1.00 93.55           C  
ATOM    510  NE  ARG A  65      23.775  14.276  14.625  1.00 93.55           N  
ATOM    511  NH1 ARG A  65      24.125  13.935  12.367  1.00 93.55           N  
ATOM    512  NH2 ARG A  65      25.842  13.636  13.857  1.00 93.55           N  
ATOM    513  CZ  ARG A  65      24.578  13.950  13.616  1.00 93.55           C  
ATOM    514  N   PHE A  66      17.787  17.285  15.446  1.00 94.82           N  
ATOM    515  CA  PHE A  66      16.355  17.454  15.232  1.00 94.82           C  
ATOM    516  C   PHE A  66      16.090  18.373  14.045  1.00 94.82           C  
ATOM    517  CB  PHE A  66      15.684  18.015  16.490  1.00 94.82           C  
ATOM    518  O   PHE A  66      15.257  18.067  13.190  1.00 94.82           O  
ATOM    519  CG  PHE A  66      14.234  18.370  16.298  1.00 94.82           C  
ATOM    520  CD1 PHE A  66      13.844  19.692  16.126  1.00 94.82           C  
ATOM    521  CD2 PHE A  66      13.261  17.379  16.289  1.00 94.82           C  
ATOM    522  CE1 PHE A  66      12.503  20.023  15.949  1.00 94.82           C  
ATOM    523  CE2 PHE A  66      11.918  17.702  16.112  1.00 94.82           C  
ATOM    524  CZ  PHE A  66      11.542  19.024  15.943  1.00 94.82           C  
ATOM    525  N   ASP A  67      16.820  19.452  13.957  1.00 95.87           N  
ATOM    526  CA  ASP A  67      16.592  20.464  12.930  1.00 95.87           C  
ATOM    527  C   ASP A  67      16.949  19.930  11.545  1.00 95.87           C  
ATOM    528  CB  ASP A  67      17.402  21.727  13.231  1.00 95.87           C  
ATOM    529  O   ASP A  67      16.418  20.401  10.536  1.00 95.87           O  
ATOM    530  CG  ASP A  67      16.863  22.509  14.416  1.00 95.87           C  
ATOM    531  OD1 ASP A  67      15.723  22.243  14.854  1.00 95.87           O  
ATOM    532  OD2 ASP A  67      17.583  23.402  14.913  1.00 95.87           O  
ATOM    533  N   HIS A  68      17.852  18.796  11.379  1.00 93.02           N  
ATOM    534  CA  HIS A  68      18.382  18.381  10.085  1.00 93.02           C  
ATOM    535  C   HIS A  68      18.057  16.919   9.799  1.00 93.02           C  
ATOM    536  CB  HIS A  68      19.895  18.603  10.031  1.00 93.02           C  
ATOM    537  O   HIS A  68      18.710  16.285   8.966  1.00 93.02           O  
ATOM    538  CG  HIS A  68      20.297  20.037  10.167  1.00 93.02           C  
ATOM    539  CD2 HIS A  68      20.660  20.759  11.253  1.00 93.02           C  
ATOM    540  ND1 HIS A  68      20.351  20.900   9.094  1.00 93.02           N  
ATOM    541  CE1 HIS A  68      20.733  22.094   9.515  1.00 93.02           C  
ATOM    542  NE2 HIS A  68      20.927  22.035  10.822  1.00 93.02           N  
ATOM    543  N   GLU A  69      17.069  16.305  10.434  1.00 91.89           N  
ATOM    544  CA  GLU A  69      16.885  14.858  10.391  1.00 91.89           C  
ATOM    545  C   GLU A  69      16.021  14.446   9.203  1.00 91.89           C  
ATOM    546  CB  GLU A  69      16.260  14.356  11.695  1.00 91.89           C  
ATOM    547  O   GLU A  69      16.020  13.280   8.804  1.00 91.89           O  
ATOM    548  CG  GLU A  69      14.848  14.871  11.938  1.00 91.89           C  
ATOM    549  CD  GLU A  69      14.267  14.423  13.270  1.00 91.89           C  
ATOM    550  OE1 GLU A  69      13.042  14.574  13.479  1.00 91.89           O  
ATOM    551  OE2 GLU A  69      15.043  13.918  14.111  1.00 91.89           O  
ATOM    552  N   ARG A  70      15.262  15.470   8.454  1.00 91.03           N  
ATOM    553  CA  ARG A  70      14.316  15.092   7.409  1.00 91.03           C  
ATOM    554  C   ARG A  70      14.953  15.198   6.028  1.00 91.03           C  
ATOM    555  CB  ARG A  70      13.062  15.967   7.476  1.00 91.03           C  
ATOM    556  O   ARG A  70      15.806  16.058   5.797  1.00 91.03           O  
ATOM    557  CG  ARG A  70      12.337  15.903   8.811  1.00 91.03           C  
ATOM    558  CD  ARG A  70      11.775  14.515   9.082  1.00 91.03           C  
ATOM    559  NE  ARG A  70      11.025  14.472  10.334  1.00 91.03           N  
ATOM    560  NH1 ARG A  70      10.775  12.175  10.346  1.00 91.03           N  
ATOM    561  NH2 ARG A  70       9.897  13.437  12.046  1.00 91.03           N  
ATOM    562  CZ  ARG A  70      10.568  13.361  10.906  1.00 91.03           C  
ATOM    563  N   ILE A  71      14.563  14.327   5.003  1.00 94.04           N  
ATOM    564  CA  ILE A  71      14.932  14.350   3.592  1.00 94.04           C  
ATOM    565  C   ILE A  71      13.774  14.902   2.764  1.00 94.04           C  
ATOM    566  CB  ILE A  71      15.329  12.945   3.088  1.00 94.04           C  
ATOM    567  O   ILE A  71      12.624  14.892   3.210  1.00 94.04           O  
ATOM    568  CG1 ILE A  71      14.150  11.975   3.229  1.00 94.04           C  
ATOM    569  CG2 ILE A  71      16.557  12.427   3.843  1.00 94.04           C  
ATOM    570  CD1 ILE A  71      14.417  10.589   2.658  1.00 94.04           C  
ATOM    571  N   PRO A  72      14.101  15.441   1.599  1.00 95.52           N  
ATOM    572  CA  PRO A  72      13.003  15.931   0.762  1.00 95.52           C  
ATOM    573  C   PRO A  72      11.935  14.870   0.510  1.00 95.52           C  
ATOM    574  CB  PRO A  72      13.701  16.324  -0.542  1.00 95.52           C  
ATOM    575  O   PRO A  72      12.261  13.703   0.276  1.00 95.52           O  
ATOM    576  CG  PRO A  72      15.102  16.657  -0.140  1.00 95.52           C  
ATOM    577  CD  PRO A  72      15.514  15.728   0.965  1.00 95.52           C  
ATOM    578  N   GLU A  73      10.704  15.264   0.597  1.00 93.82           N  
ATOM    579  CA  GLU A  73       9.572  14.394   0.295  1.00 93.82           C  
ATOM    580  C   GLU A  73       9.582  13.962  -1.169  1.00 93.82           C  
ATOM    581  CB  GLU A  73       8.252  15.095   0.627  1.00 93.82           C  
ATOM    582  O   GLU A  73       9.962  14.738  -2.048  1.00 93.82           O  
ATOM    583  CG  GLU A  73       7.020  14.236   0.380  1.00 93.82           C  
ATOM    584  CD  GLU A  73       5.718  14.942   0.719  1.00 93.82           C  
ATOM    585  OE1 GLU A  73       5.105  15.553  -0.186  1.00 93.82           O  
ATOM    586  OE2 GLU A  73       5.307  14.886   1.900  1.00 93.82           O  
ATOM    587  N   ARG A  74       9.056  12.763  -1.428  1.00 94.52           N  
ATOM    588  CA  ARG A  74       8.892  12.303  -2.803  1.00 94.52           C  
ATOM    589  C   ARG A  74       7.835  13.125  -3.532  1.00 94.52           C  
ATOM    590  CB  ARG A  74       8.515  10.820  -2.832  1.00 94.52           C  
ATOM    591  O   ARG A  74       6.772  13.412  -2.978  1.00 94.52           O  
ATOM    592  CG  ARG A  74       9.596   9.899  -2.290  1.00 94.52           C  
ATOM    593  CD  ARG A  74       9.137   8.448  -2.259  1.00 94.52           C  
ATOM    594  NE  ARG A  74      10.200   7.556  -1.804  1.00 94.52           N  
ATOM    595  NH1 ARG A  74      10.081   8.207   0.410  1.00 94.52           N  
ATOM    596  NH2 ARG A  74      11.598   6.617  -0.242  1.00 94.52           N  
ATOM    597  CZ  ARG A  74      10.624   7.462  -0.546  1.00 94.52           C  
ATOM    598  N   VAL A  75       8.116  13.527  -4.751  1.00 91.53           N  
ATOM    599  CA  VAL A  75       7.178  14.284  -5.574  1.00 91.53           C  
ATOM    600  C   VAL A  75       5.910  13.465  -5.799  1.00 91.53           C  
ATOM    601  CB  VAL A  75       7.805  14.680  -6.930  1.00 91.53           C  
ATOM    602  O   VAL A  75       4.803  14.008  -5.792  1.00 91.53           O  
ATOM    603  CG1 VAL A  75       6.746  15.264  -7.864  1.00 91.53           C  
ATOM    604  CG2 VAL A  75       8.944  15.676  -6.720  1.00 91.53           C  
ATOM    605  N   VAL A  76       5.979  12.166  -5.960  1.00 94.04           N  
ATOM    606  CA  VAL A  76       4.903  11.182  -6.008  1.00 94.04           C  
ATOM    607  C   VAL A  76       5.256   9.986  -5.126  1.00 94.04           C  
ATOM    608  CB  VAL A  76       4.627  10.714  -7.454  1.00 94.04           C  
ATOM    609  O   VAL A  76       6.434   9.708  -4.890  1.00 94.04           O  
ATOM    610  CG1 VAL A  76       4.113  11.872  -8.308  1.00 94.04           C  
ATOM    611  CG2 VAL A  76       5.888  10.111  -8.070  1.00 94.04           C  
ATOM    612  N   HIS A  77       4.273   9.411  -4.460  1.00 95.53           N  
ATOM    613  CA  HIS A  77       4.410   8.212  -3.641  1.00 95.53           C  
ATOM    614  C   HIS A  77       4.926   8.554  -2.247  1.00 95.53           C  
ATOM    615  CB  HIS A  77       5.345   7.207  -4.315  1.00 95.53           C  
ATOM    616  O   HIS A  77       5.691   7.786  -1.658  1.00 95.53           O  
ATOM    617  CG  HIS A  77       4.848   6.719  -5.638  1.00 95.53           C  
ATOM    618  CD2 HIS A  77       5.216   7.042  -6.900  1.00 95.53           C  
ATOM    619  ND1 HIS A  77       3.846   5.781  -5.757  1.00 95.53           N  
ATOM    620  CE1 HIS A  77       3.618   5.548  -7.039  1.00 95.53           C  
ATOM    621  NE2 HIS A  77       4.437   6.301  -7.753  1.00 95.53           N  
ATOM    622  N   ALA A  78       4.682   9.755  -1.750  1.00 95.10           N  
ATOM    623  CA  ALA A  78       5.202  10.268  -0.485  1.00 95.10           C  
ATOM    624  C   ALA A  78       4.645   9.480   0.696  1.00 95.10           C  
ATOM    625  CB  ALA A  78       4.870  11.751  -0.336  1.00 95.10           C  
ATOM    626  O   ALA A  78       5.360   9.212   1.665  1.00 95.10           O  
ATOM    627  N   ARG A  79       3.330   9.109   0.628  1.00 95.21           N  
ATOM    628  CA  ARG A  79       2.684   8.307   1.663  1.00 95.21           C  
ATOM    629  C   ARG A  79       2.892   6.818   1.411  1.00 95.21           C  
ATOM    630  CB  ARG A  79       1.189   8.624   1.733  1.00 95.21           C  
ATOM    631  O   ARG A  79       2.165   6.209   0.622  1.00 95.21           O  
ATOM    632  CG  ARG A  79       0.437   7.820   2.782  1.00 95.21           C  
ATOM    633  CD  ARG A  79       0.657   8.375   4.182  1.00 95.21           C  
ATOM    634  NE  ARG A  79      -0.221   7.738   5.159  1.00 95.21           N  
ATOM    635  NH1 ARG A  79       0.936   8.503   7.007  1.00 95.21           N  
ATOM    636  NH2 ARG A  79      -0.926   7.194   7.276  1.00 95.21           N  
ATOM    637  CZ  ARG A  79      -0.068   7.813   6.479  1.00 95.21           C  
ATOM    638  N   GLY A  80       3.868   6.213   2.068  1.00 95.09           N  
ATOM    639  CA  GLY A  80       4.207   4.831   1.770  1.00 95.09           C  
ATOM    640  C   GLY A  80       4.512   4.011   3.009  1.00 95.09           C  
ATOM    641  O   GLY A  80       4.801   4.565   4.071  1.00 95.09           O  
ATOM    642  N   THR A  81       4.384   2.684   2.893  1.00 97.00           N  
ATOM    643  CA  THR A  81       4.721   1.713   3.928  1.00 97.00           C  
ATOM    644  C   THR A  81       5.418   0.498   3.323  1.00 97.00           C  
ATOM    645  CB  THR A  81       3.467   1.259   4.698  1.00 97.00           C  
ATOM    646  O   THR A  81       5.162   0.138   2.173  1.00 97.00           O  
ATOM    647  CG2 THR A  81       2.566   0.396   3.822  1.00 97.00           C  
ATOM    648  OG1 THR A  81       3.868   0.500   5.846  1.00 97.00           O  
ATOM    649  N   GLY A  82       6.332  -0.079   4.054  1.00 97.40           N  
ATOM    650  CA  GLY A  82       7.080  -1.215   3.539  1.00 97.40           C  
ATOM    651  C   GLY A  82       7.117  -2.389   4.499  1.00 97.40           C  
ATOM    652  O   GLY A  82       6.884  -2.225   5.698  1.00 97.40           O  
ATOM    653  N   ALA A  83       7.389  -3.565   3.958  1.00 98.43           N  
ATOM    654  CA  ALA A  83       7.565  -4.794   4.728  1.00 98.43           C  
ATOM    655  C   ALA A  83       8.550  -5.735   4.040  1.00 98.43           C  
ATOM    656  CB  ALA A  83       6.222  -5.492   4.932  1.00 98.43           C  
ATOM    657  O   ALA A  83       8.706  -5.696   2.818  1.00 98.43           O  
ATOM    658  N   PHE A  84       9.223  -6.562   4.878  1.00 98.59           N  
ATOM    659  CA  PHE A  84      10.174  -7.547   4.377  1.00 98.59           C  
ATOM    660  C   PHE A  84       9.474  -8.865   4.067  1.00 98.59           C  
ATOM    661  CB  PHE A  84      11.298  -7.776   5.393  1.00 98.59           C  
ATOM    662  O   PHE A  84       8.441  -9.181   4.662  1.00 98.59           O  
ATOM    663  CG  PHE A  84      12.159  -6.565   5.627  1.00 98.59           C  
ATOM    664  CD1 PHE A  84      13.269  -6.318   4.829  1.00 98.59           C  
ATOM    665  CD2 PHE A  84      11.858  -5.671   6.648  1.00 98.59           C  
ATOM    666  CE1 PHE A  84      14.068  -5.198   5.044  1.00 98.59           C  
ATOM    667  CE2 PHE A  84      12.652  -4.549   6.869  1.00 98.59           C  
ATOM    668  CZ  PHE A  84      13.757  -4.315   6.067  1.00 98.59           C  
ATOM    669  N   GLY A  85      10.080  -9.626   3.122  1.00 97.81           N  
ATOM    670  CA  GLY A  85       9.546 -10.938   2.792  1.00 97.81           C  
ATOM    671  C   GLY A  85      10.533 -11.813   2.043  1.00 97.81           C  
ATOM    672  O   GLY A  85      11.733 -11.530   2.026  1.00 97.81           O  
ATOM    673  N   THR A  86       9.951 -12.895   1.545  1.00 98.05           N  
ATOM    674  CA  THR A  86      10.764 -13.853   0.805  1.00 98.05           C  
ATOM    675  C   THR A  86      10.112 -14.199  -0.531  1.00 98.05           C  
ATOM    676  CB  THR A  86      10.989 -15.142   1.617  1.00 98.05           C  
ATOM    677  O   THR A  86       8.889 -14.326  -0.615  1.00 98.05           O  
ATOM    678  CG2 THR A  86      11.731 -14.849   2.918  1.00 98.05           C  
ATOM    679  OG1 THR A  86       9.721 -15.732   1.926  1.00 98.05           O  
ATOM    680  N   PHE A  87      10.953 -14.295  -1.555  1.00 98.48           N  
ATOM    681  CA  PHE A  87      10.553 -14.676  -2.905  1.00 98.48           C  
ATOM    682  C   PHE A  87      11.064 -16.070  -3.248  1.00 98.48           C  
ATOM    683  CB  PHE A  87      11.073 -13.660  -3.927  1.00 98.48           C  
ATOM    684  O   PHE A  87      12.238 -16.378  -3.032  1.00 98.48           O  
ATOM    685  CG  PHE A  87      10.750 -14.015  -5.354  1.00 98.48           C  
ATOM    686  CD1 PHE A  87      11.646 -14.747  -6.123  1.00 98.48           C  
ATOM    687  CD2 PHE A  87       9.549 -13.615  -5.926  1.00 98.48           C  
ATOM    688  CE1 PHE A  87      11.349 -15.077  -7.443  1.00 98.48           C  
ATOM    689  CE2 PHE A  87       9.245 -13.940  -7.244  1.00 98.48           C  
ATOM    690  CZ  PHE A  87      10.147 -14.671  -8.002  1.00 98.48           C  
ATOM    691  N   ARG A  88      10.102 -16.913  -3.850  1.00 98.12           N  
ATOM    692  CA  ARG A  88      10.484 -18.278  -4.197  1.00 98.12           C  
ATOM    693  C   ARG A  88       9.911 -18.679  -5.553  1.00 98.12           C  
ATOM    694  CB  ARG A  88      10.015 -19.259  -3.120  1.00 98.12           C  
ATOM    695  O   ARG A  88       8.732 -18.448  -5.827  1.00 98.12           O  
ATOM    696  CG  ARG A  88      10.622 -19.004  -1.750  1.00 98.12           C  
ATOM    697  CD  ARG A  88      10.052 -19.945  -0.697  1.00 98.12           C  
ATOM    698  NE  ARG A  88      10.224 -19.412   0.652  1.00 98.12           N  
ATOM    699  NH1 ARG A  88       9.140 -21.160   1.703  1.00 98.12           N  
ATOM    700  NH2 ARG A  88       9.998 -19.429   2.937  1.00 98.12           N  
ATOM    701  CZ  ARG A  88       9.787 -20.002   1.761  1.00 98.12           C  
ATOM    702  N   VAL A  89      10.785 -19.352  -6.318  1.00 98.18           N  
ATOM    703  CA  VAL A  89      10.346 -19.927  -7.585  1.00 98.18           C  
ATOM    704  C   VAL A  89       9.778 -21.325  -7.349  1.00 98.18           C  
ATOM    705  CB  VAL A  89      11.501 -19.988  -8.611  1.00 98.18           C  
ATOM    706  O   VAL A  89      10.431 -22.172  -6.737  1.00 98.18           O  
ATOM    707  CG1 VAL A  89      11.042 -20.665  -9.901  1.00 98.18           C  
ATOM    708  CG2 VAL A  89      12.031 -18.584  -8.900  1.00 98.18           C  
ATOM    709  N   LEU A  90       8.547 -21.520  -7.777  1.00 97.19           N  
ATOM    710  CA  LEU A  90       7.858 -22.785  -7.546  1.00 97.19           C  
ATOM    711  C   LEU A  90       8.002 -23.710  -8.750  1.00 97.19           C  
ATOM    712  CB  LEU A  90       6.376 -22.542  -7.248  1.00 97.19           C  
ATOM    713  O   LEU A  90       8.035 -24.933  -8.598  1.00 97.19           O  
ATOM    714  CG  LEU A  90       6.064 -21.628  -6.062  1.00 97.19           C  
ATOM    715  CD1 LEU A  90       4.558 -21.432  -5.926  1.00 97.19           C  
ATOM    716  CD2 LEU A  90       6.653 -22.200  -4.777  1.00 97.19           C  
ATOM    717  N   ASP A  91       8.032 -23.124  -9.899  1.00 95.97           N  
ATOM    718  CA  ASP A  91       8.111 -23.855 -11.161  1.00 95.97           C  
ATOM    719  C   ASP A  91       8.999 -23.124 -12.164  1.00 95.97           C  
ATOM    720  CB  ASP A  91       6.714 -24.063 -11.748  1.00 95.97           C  
ATOM    721  O   ASP A  91       8.597 -22.105 -12.730  1.00 95.97           O  
ATOM    722  CG  ASP A  91       6.723 -24.894 -13.019  1.00 95.97           C  
ATOM    723  OD1 ASP A  91       7.811 -25.321 -13.461  1.00 95.97           O  
ATOM    724  OD2 ASP A  91       5.632 -25.122 -13.586  1.00 95.97           O  
ATOM    725  N   ASN A  92      10.145 -23.667 -12.438  1.00 94.75           N  
ATOM    726  CA  ASN A  92      11.075 -22.970 -13.320  1.00 94.75           C  
ATOM    727  C   ASN A  92      10.819 -23.310 -14.786  1.00 94.75           C  
ATOM    728  CB  ASN A  92      12.521 -23.299 -12.943  1.00 94.75           C  
ATOM    729  O   ASN A  92      11.420 -22.712 -15.680  1.00 94.75           O  
ATOM    730  CG  ASN A  92      12.898 -24.731 -13.266  1.00 94.75           C  
ATOM    731  ND2 ASN A  92      14.111 -25.123 -12.896  1.00 94.75           N  
ATOM    732  OD1 ASN A  92      12.105 -25.480 -13.843  1.00 94.75           O  
ATOM    733  N   ALA A  93       9.935 -24.280 -15.145  1.00 95.33           N  
ATOM    734  CA  ALA A  93       9.621 -24.696 -16.510  1.00 95.33           C  
ATOM    735  C   ALA A  93       9.095 -23.524 -17.333  1.00 95.33           C  
ATOM    736  CB  ALA A  93       8.603 -25.834 -16.499  1.00 95.33           C  
ATOM    737  O   ALA A  93       9.266 -23.488 -18.554  1.00 95.33           O  
ATOM    738  N   VAL A  94       8.562 -22.520 -16.648  1.00 92.72           N  
ATOM    739  CA  VAL A  94       7.931 -21.374 -17.296  1.00 92.72           C  
ATOM    740  C   VAL A  94       9.003 -20.435 -17.843  1.00 92.72           C  
ATOM    741  CB  VAL A  94       7.002 -20.613 -16.324  1.00 92.72           C  
ATOM    742  O   VAL A  94       8.879 -19.924 -18.959  1.00 92.72           O  
ATOM    743  CG1 VAL A  94       6.408 -19.379 -17.001  1.00 92.72           C  
ATOM    744  CG2 VAL A  94       5.893 -21.534 -15.816  1.00 92.72           C  
ATOM    745  N   LEU A  95      10.176 -20.289 -17.143  1.00 94.86           N  
ATOM    746  CA  LEU A  95      11.073 -19.188 -17.478  1.00 94.86           C  
ATOM    747  C   LEU A  95      12.467 -19.707 -17.813  1.00 94.86           C  
ATOM    748  CB  LEU A  95      11.151 -18.190 -16.320  1.00 94.86           C  
ATOM    749  O   LEU A  95      13.310 -18.956 -18.310  1.00 94.86           O  
ATOM    750  CG  LEU A  95       9.900 -17.347 -16.065  1.00 94.86           C  
ATOM    751  CD1 LEU A  95      10.129 -16.400 -14.892  1.00 94.86           C  
ATOM    752  CD2 LEU A  95       9.514 -16.570 -17.319  1.00 94.86           C  
ATOM    753  N   LYS A  96      12.790 -21.073 -17.534  1.00 92.89           N  
ATOM    754  CA  LYS A  96      14.152 -21.585 -17.648  1.00 92.89           C  
ATOM    755  C   LYS A  96      14.684 -21.423 -19.070  1.00 92.89           C  
ATOM    756  CB  LYS A  96      14.209 -23.056 -17.233  1.00 92.89           C  
ATOM    757  O   LYS A  96      15.889 -21.262 -19.273  1.00 92.89           O  
ATOM    758  CG  LYS A  96      13.461 -23.994 -18.169  1.00 92.89           C  
ATOM    759  CD  LYS A  96      13.571 -25.443 -17.714  1.00 92.89           C  
ATOM    760  CE  LYS A  96      12.812 -26.381 -18.643  1.00 92.89           C  
ATOM    761  NZ  LYS A  96      12.907 -27.802 -18.194  1.00 92.89           N  
ATOM    762  N   ASP A  97      13.789 -21.372 -20.141  1.00 94.66           N  
ATOM    763  CA  ASP A  97      14.219 -21.226 -21.528  1.00 94.66           C  
ATOM    764  C   ASP A  97      14.089 -19.777 -21.994  1.00 94.66           C  
ATOM    765  CB  ASP A  97      13.407 -22.147 -22.441  1.00 94.66           C  
ATOM    766  O   ASP A  97      14.361 -19.467 -23.155  1.00 94.66           O  
ATOM    767  CG  ASP A  97      13.649 -23.620 -22.164  1.00 94.66           C  
ATOM    768  OD1 ASP A  97      14.792 -23.998 -21.828  1.00 94.66           O  
ATOM    769  OD2 ASP A  97      12.689 -24.411 -22.287  1.00 94.66           O  
ATOM    770  N   LEU A  98      13.689 -18.859 -21.071  1.00 95.89           N  
ATOM    771  CA  LEU A  98      13.398 -17.491 -21.485  1.00 95.89           C  
ATOM    772  C   LEU A  98      14.420 -16.518 -20.907  1.00 95.89           C  
ATOM    773  CB  LEU A  98      11.987 -17.087 -21.047  1.00 95.89           C  
ATOM    774  O   LEU A  98      14.586 -15.408 -21.418  1.00 95.89           O  
ATOM    775  CG  LEU A  98      10.830 -17.822 -21.725  1.00 95.89           C  
ATOM    776  CD1 LEU A  98       9.506 -17.444 -21.071  1.00 95.89           C  
ATOM    777  CD2 LEU A  98      10.803 -17.513 -23.218  1.00 95.89           C  
ATOM    778  N   THR A  99      15.119 -16.940 -19.798  1.00 95.90           N  
ATOM    779  CA  THR A  99      16.010 -15.996 -19.133  1.00 95.90           C  
ATOM    780  C   THR A  99      17.145 -16.730 -18.425  1.00 95.90           C  
ATOM    781  CB  THR A  99      15.246 -15.126 -18.117  1.00 95.90           C  
ATOM    782  O   THR A  99      16.980 -17.876 -17.999  1.00 95.90           O  
ATOM    783  CG2 THR A  99      14.621 -15.982 -17.020  1.00 95.90           C  
ATOM    784  OG1 THR A  99      16.152 -14.191 -17.520  1.00 95.90           O  
ATOM    785  N   THR A 100      18.284 -16.010 -18.252  1.00 93.25           N  
ATOM    786  CA  THR A 100      19.414 -16.533 -17.492  1.00 93.25           C  
ATOM    787  C   THR A 100      19.407 -15.985 -16.067  1.00 93.25           C  
ATOM    788  CB  THR A 100      20.752 -16.188 -18.171  1.00 93.25           C  
ATOM    789  O   THR A 100      20.368 -16.178 -15.319  1.00 93.25           O  
ATOM    790  CG2 THR A 100      20.851 -16.834 -19.549  1.00 93.25           C  
ATOM    791  OG1 THR A 100      20.856 -14.766 -18.314  1.00 93.25           O  
ATOM    792  N   ALA A 101      18.325 -15.269 -15.687  1.00 95.08           N  
ATOM    793  CA  ALA A 101      18.212 -14.674 -14.359  1.00 95.08           C  
ATOM    794  C   ALA A 101      17.851 -15.727 -13.315  1.00 95.08           C  
ATOM    795  CB  ALA A 101      17.172 -13.556 -14.363  1.00 95.08           C  
ATOM    796  O   ALA A 101      16.716 -16.206 -13.274  1.00 95.08           O  
ATOM    797  N   PRO A 102      18.797 -16.046 -12.442  1.00 93.72           N  
ATOM    798  CA  PRO A 102      18.548 -17.082 -11.437  1.00 93.72           C  
ATOM    799  C   PRO A 102      17.431 -16.706 -10.467  1.00 93.72           C  
ATOM    800  CB  PRO A 102      19.889 -17.195 -10.708  1.00 93.72           C  
ATOM    801  O   PRO A 102      16.768 -17.586  -9.911  1.00 93.72           O  
ATOM    802  CG  PRO A 102      20.911 -16.798 -11.724  1.00 93.72           C  
ATOM    803  CD  PRO A 102      20.337 -15.700 -12.574  1.00 93.72           C  
ATOM    804  N   VAL A 103      17.213 -15.439 -10.117  1.00 95.62           N  
ATOM    805  CA  VAL A 103      16.133 -15.010  -9.235  1.00 95.62           C  
ATOM    806  C   VAL A 103      14.792 -15.487  -9.790  1.00 95.62           C  
ATOM    807  CB  VAL A 103      16.121 -13.476  -9.056  1.00 95.62           C  
ATOM    808  O   VAL A 103      13.837 -15.685  -9.036  1.00 95.62           O  
ATOM    809  CG1 VAL A 103      15.849 -12.779 -10.388  1.00 95.62           C  
ATOM    810  CG2 VAL A 103      15.080 -13.069  -8.014  1.00 95.62           C  
ATOM    811  N   LEU A 104      14.695 -15.804 -11.129  1.00 96.83           N  
ATOM    812  CA  LEU A 104      13.451 -16.207 -11.776  1.00 96.83           C  
ATOM    813  C   LEU A 104      13.472 -17.693 -12.117  1.00 96.83           C  
ATOM    814  CB  LEU A 104      13.215 -15.383 -13.044  1.00 96.83           C  
ATOM    815  O   LEU A 104      12.435 -18.274 -12.443  1.00 96.83           O  
ATOM    816  CG  LEU A 104      13.076 -13.871 -12.855  1.00 96.83           C  
ATOM    817  CD1 LEU A 104      12.861 -13.186 -14.200  1.00 96.83           C  
ATOM    818  CD2 LEU A 104      11.931 -13.555 -11.899  1.00 96.83           C  
ATOM    819  N   THR A 105      14.634 -18.415 -12.030  1.00 96.01           N  
ATOM    820  CA  THR A 105      14.698 -19.776 -12.551  1.00 96.01           C  
ATOM    821  C   THR A 105      15.172 -20.746 -11.472  1.00 96.01           C  
ATOM    822  CB  THR A 105      15.632 -19.865 -13.771  1.00 96.01           C  
ATOM    823  O   THR A 105      14.882 -21.942 -11.534  1.00 96.01           O  
ATOM    824  CG2 THR A 105      15.082 -19.062 -14.945  1.00 96.01           C  
ATOM    825  OG1 THR A 105      16.921 -19.349 -13.417  1.00 96.01           O  
ATOM    826  N   ASP A 106      15.888 -20.305 -10.473  1.00 95.36           N  
ATOM    827  CA  ASP A 106      16.470 -21.165  -9.448  1.00 95.36           C  
ATOM    828  C   ASP A 106      15.430 -21.551  -8.399  1.00 95.36           C  
ATOM    829  CB  ASP A 106      17.660 -20.473  -8.779  1.00 95.36           C  
ATOM    830  O   ASP A 106      15.069 -20.738  -7.546  1.00 95.36           O  
ATOM    831  CG  ASP A 106      18.403 -21.376  -7.810  1.00 95.36           C  
ATOM    832  OD1 ASP A 106      17.916 -22.490  -7.518  1.00 95.36           O  
ATOM    833  OD2 ASP A 106      19.484 -20.969  -7.332  1.00 95.36           O  
ATOM    834  N   THR A 107      14.979 -22.844  -8.323  1.00 96.44           N  
ATOM    835  CA  THR A 107      13.908 -23.309  -7.448  1.00 96.44           C  
ATOM    836  C   THR A 107      14.444 -23.617  -6.053  1.00 96.44           C  
ATOM    837  CB  THR A 107      13.219 -24.560  -8.024  1.00 96.44           C  
ATOM    838  O   THR A 107      13.670 -23.796  -5.110  1.00 96.44           O  
ATOM    839  CG2 THR A 107      12.528 -24.247  -9.347  1.00 96.44           C  
ATOM    840  OG1 THR A 107      14.200 -25.582  -8.239  1.00 96.44           O  
ATOM    841  N   THR A 108      15.729 -23.609  -5.880  1.00 95.10           N  
ATOM    842  CA  THR A 108      16.330 -23.962  -4.599  1.00 95.10           C  
ATOM    843  C   THR A 108      16.614 -22.711  -3.773  1.00 95.10           C  
ATOM    844  CB  THR A 108      17.634 -24.758  -4.795  1.00 95.10           C  
ATOM    845  O   THR A 108      16.948 -22.804  -2.590  1.00 95.10           O  
ATOM    846  CG2 THR A 108      17.426 -25.927  -5.752  1.00 95.10           C  
ATOM    847  OG1 THR A 108      18.642 -23.890  -5.329  1.00 95.10           O  
ATOM    848  N   ARG A 109      16.400 -21.521  -4.394  1.00 92.27           N  
ATOM    849  CA  ARG A 109      16.797 -20.257  -3.783  1.00 92.27           C  
ATOM    850  C   ARG A 109      15.604 -19.564  -3.133  1.00 92.27           C  
ATOM    851  CB  ARG A 109      17.436 -19.334  -4.823  1.00 92.27           C  
ATOM    852  O   ARG A 109      14.498 -19.581  -3.677  1.00 92.27           O  
ATOM    853  CG  ARG A 109      17.793 -17.956  -4.288  1.00 92.27           C  
ATOM    854  CD  ARG A 109      18.344 -17.052  -5.381  1.00 92.27           C  
ATOM    855  NE  ARG A 109      19.443 -17.687  -6.103  1.00 92.27           N  
ATOM    856  NH1 ARG A 109      19.843 -15.887  -7.495  1.00 92.27           N  
ATOM    857  NH2 ARG A 109      21.111 -17.788  -7.678  1.00 92.27           N  
ATOM    858  CZ  ARG A 109      20.130 -17.119  -7.090  1.00 92.27           C  
ATOM    859  N   GLU A 110      15.757 -18.960  -1.918  1.00 94.84           N  
ATOM    860  CA  GLU A 110      14.865 -17.986  -1.295  1.00 94.84           C  
ATOM    861  C   GLU A 110      15.482 -16.590  -1.301  1.00 94.84           C  
ATOM    862  CB  GLU A 110      14.527 -18.406   0.138  1.00 94.84           C  
ATOM    863  O   GLU A 110      16.525 -16.364  -0.684  1.00 94.84           O  
ATOM    864  CG  GLU A 110      13.646 -19.644   0.224  1.00 94.84           C  
ATOM    865  CD  GLU A 110      13.101 -19.896   1.621  1.00 94.84           C  
ATOM    866  OE1 GLU A 110      12.201 -20.753   1.776  1.00 94.84           O  
ATOM    867  OE2 GLU A 110      13.577 -19.230   2.568  1.00 94.84           O  
ATOM    868  N   THR A 111      14.862 -15.721  -1.978  1.00 97.53           N  
ATOM    869  CA  THR A 111      15.409 -14.381  -2.159  1.00 97.53           C  
ATOM    870  C   THR A 111      14.743 -13.392  -1.207  1.00 97.53           C  
ATOM    871  CB  THR A 111      15.235 -13.897  -3.610  1.00 97.53           C  
ATOM    872  O   THR A 111      13.522 -13.222  -1.233  1.00 97.53           O  
ATOM    873  CG2 THR A 111      15.870 -12.526  -3.813  1.00 97.53           C  
ATOM    874  OG1 THR A 111      15.856 -14.835  -4.498  1.00 97.53           O  
ATOM    875  N   PRO A 112      15.616 -12.760  -0.342  1.00 98.29           N  
ATOM    876  CA  PRO A 112      15.031 -11.696   0.477  1.00 98.29           C  
ATOM    877  C   PRO A 112      14.509 -10.528  -0.357  1.00 98.29           C  
ATOM    878  CB  PRO A 112      16.196 -11.255   1.366  1.00 98.29           C  
ATOM    879  O   PRO A 112      15.154 -10.120  -1.326  1.00 98.29           O  
ATOM    880  CG  PRO A 112      17.154 -12.402   1.339  1.00 98.29           C  
ATOM    881  CD  PRO A 112      17.045 -13.082   0.004  1.00 98.29           C  
ATOM    882  N   ILE A 113      13.309 -10.009   0.063  1.00 98.62           N  
ATOM    883  CA  ILE A 113      12.725  -8.889  -0.667  1.00 98.62           C  
ATOM    884  C   ILE A 113      12.233  -7.831   0.318  1.00 98.62           C  
ATOM    885  CB  ILE A 113      11.567  -9.352  -1.580  1.00 98.62           C  
ATOM    886  O   ILE A 113      11.954  -8.137   1.479  1.00 98.62           O  
ATOM    887  CG1 ILE A 113      10.443  -9.974  -0.743  1.00 98.62           C  
ATOM    888  CG2 ILE A 113      12.073 -10.338  -2.636  1.00 98.62           C  
ATOM    889  CD1 ILE A 113       9.171 -10.259  -1.529  1.00 98.62           C  
ATOM    890  N   PHE A 114      12.164  -6.612  -0.126  1.00 98.73           N  
ATOM    891  CA  PHE A 114      11.475  -5.496   0.512  1.00 98.73           C  
ATOM    892  C   PHE A 114      10.430  -4.899  -0.424  1.00 98.73           C  
ATOM    893  CB  PHE A 114      12.476  -4.417   0.938  1.00 98.73           C  
ATOM    894  O   PHE A 114      10.737  -4.555  -1.567  1.00 98.73           O  
ATOM    895  CG  PHE A 114      11.857  -3.292   1.723  1.00 98.73           C  
ATOM    896  CD1 PHE A 114      11.577  -2.074   1.115  1.00 98.73           C  
ATOM    897  CD2 PHE A 114      11.556  -3.452   3.069  1.00 98.73           C  
ATOM    898  CE1 PHE A 114      11.005  -1.031   1.839  1.00 98.73           C  
ATOM    899  CE2 PHE A 114      10.984  -2.414   3.799  1.00 98.73           C  
ATOM    900  CZ  PHE A 114      10.710  -1.204   3.183  1.00 98.73           C  
ATOM    901  N   VAL A 115       9.164  -4.887   0.071  1.00 98.70           N  
ATOM    902  CA  VAL A 115       8.071  -4.340  -0.727  1.00 98.70           C  
ATOM    903  C   VAL A 115       7.608  -3.013  -0.129  1.00 98.70           C  
ATOM    904  CB  VAL A 115       6.886  -5.327  -0.817  1.00 98.70           C  
ATOM    905  O   VAL A 115       7.403  -2.909   1.083  1.00 98.70           O  
ATOM    906  CG1 VAL A 115       5.765  -4.747  -1.678  1.00 98.70           C  
ATOM    907  CG2 VAL A 115       7.352  -6.670  -1.374  1.00 98.70           C  
ATOM    908  N   ARG A 116       7.528  -2.041  -1.031  1.00 98.43           N  
ATOM    909  CA  ARG A 116       7.002  -0.748  -0.604  1.00 98.43           C  
ATOM    910  C   ARG A 116       5.711  -0.412  -1.341  1.00 98.43           C  
ATOM    911  CB  ARG A 116       8.038   0.355  -0.831  1.00 98.43           C  
ATOM    912  O   ARG A 116       5.665  -0.447  -2.572  1.00 98.43           O  
ATOM    913  CG  ARG A 116       7.612   1.717  -0.307  1.00 98.43           C  
ATOM    914  CD  ARG A 116       8.667   2.781  -0.577  1.00 98.43           C  
ATOM    915  NE  ARG A 116       8.266   4.083  -0.053  1.00 98.43           N  
ATOM    916  NH1 ARG A 116       6.967   4.649  -1.878  1.00 98.43           N  
ATOM    917  NH2 ARG A 116       7.168   6.099  -0.113  1.00 98.43           N  
ATOM    918  CZ  ARG A 116       7.468   4.941  -0.682  1.00 98.43           C  
ATOM    919  N   PHE A 117       4.581  -0.071  -0.515  1.00 98.32           N  
ATOM    920  CA  PHE A 117       3.295   0.392  -1.025  1.00 98.32           C  
ATOM    921  C   PHE A 117       3.122   1.886  -0.779  1.00 98.32           C  
ATOM    922  CB  PHE A 117       2.146  -0.384  -0.374  1.00 98.32           C  
ATOM    923  O   PHE A 117       3.587   2.412   0.234  1.00 98.32           O  
ATOM    924  CG  PHE A 117       2.257  -1.877  -0.529  1.00 98.32           C  
ATOM    925  CD1 PHE A 117       1.938  -2.490  -1.735  1.00 98.32           C  
ATOM    926  CD2 PHE A 117       2.680  -2.668   0.531  1.00 98.32           C  
ATOM    927  CE1 PHE A 117       2.039  -3.871  -1.882  1.00 98.32           C  
ATOM    928  CE2 PHE A 117       2.784  -4.049   0.392  1.00 98.32           C  
ATOM    929  CZ  PHE A 117       2.462  -4.649  -0.815  1.00 98.32           C  
ATOM    930  N   SER A 118       2.352   2.541  -1.744  1.00 97.47           N  
ATOM    931  CA  SER A 118       2.145   3.970  -1.532  1.00 97.47           C  
ATOM    932  C   SER A 118       0.943   4.477  -2.323  1.00 97.47           C  
ATOM    933  CB  SER A 118       3.395   4.758  -1.927  1.00 97.47           C  
ATOM    934  O   SER A 118       0.553   3.874  -3.324  1.00 97.47           O  
ATOM    935  OG  SER A 118       3.610   4.691  -3.326  1.00 97.47           O  
ATOM    936  N   THR A 119       0.368   5.535  -1.717  1.00 96.79           N  
ATOM    937  CA  THR A 119      -0.432   6.346  -2.627  1.00 96.79           C  
ATOM    938  C   THR A 119       0.463   7.132  -3.581  1.00 96.79           C  
ATOM    939  CB  THR A 119      -1.343   7.319  -1.855  1.00 96.79           C  
ATOM    940  O   THR A 119       1.647   7.334  -3.304  1.00 96.79           O  
ATOM    941  CG2 THR A 119      -2.236   6.573  -0.870  1.00 96.79           C  
ATOM    942  OG1 THR A 119      -0.530   8.253  -1.133  1.00 96.79           O  
ATOM    943  N   VAL A 120      -0.161   7.620  -4.766  1.00 94.47           N  
ATOM    944  CA  VAL A 120       0.685   8.249  -5.775  1.00 94.47           C  
ATOM    945  C   VAL A 120       0.644   9.766  -5.610  1.00 94.47           C  
ATOM    946  CB  VAL A 120       0.250   7.856  -7.204  1.00 94.47           C  
ATOM    947  O   VAL A 120       1.689  10.419  -5.558  1.00 94.47           O  
ATOM    948  CG1 VAL A 120       0.984   8.701  -8.244  1.00 94.47           C  
ATOM    949  CG2 VAL A 120       0.500   6.368  -7.448  1.00 94.47           C  
ATOM    950  N   LEU A 121      -0.535  10.469  -5.367  1.00 93.92           N  
ATOM    951  CA  LEU A 121      -0.706  11.915  -5.463  1.00 93.92           C  
ATOM    952  C   LEU A 121      -0.597  12.567  -4.089  1.00 93.92           C  
ATOM    953  CB  LEU A 121      -2.058  12.254  -6.097  1.00 93.92           C  
ATOM    954  O   LEU A 121      -0.224  13.738  -3.980  1.00 93.92           O  
ATOM    955  CG  LEU A 121      -2.215  11.915  -7.580  1.00 93.92           C  
ATOM    956  CD1 LEU A 121      -3.625  12.253  -8.053  1.00 93.92           C  
ATOM    957  CD2 LEU A 121      -1.174  12.655  -8.412  1.00 93.92           C  
ATOM    958  N   GLY A 122      -0.982  11.767  -2.997  1.00 91.58           N  
ATOM    959  CA  GLY A 122      -1.064  12.326  -1.657  1.00 91.58           C  
ATOM    960  C   GLY A 122       0.291  12.680  -1.074  1.00 91.58           C  
ATOM    961  O   GLY A 122       1.292  12.029  -1.377  1.00 91.58           O  
ATOM    962  N   SER A 123       0.310  13.757  -0.278  1.00 93.44           N  
ATOM    963  CA  SER A 123       1.507  14.124   0.472  1.00 93.44           C  
ATOM    964  C   SER A 123       1.748  13.164   1.633  1.00 93.44           C  
ATOM    965  CB  SER A 123       1.392  15.555   0.999  1.00 93.44           C  
ATOM    966  O   SER A 123       0.899  12.323   1.935  1.00 93.44           O  
ATOM    967  OG  SER A 123       1.195  16.469  -0.066  1.00 93.44           O  
ATOM    968  N   ARG A 124       2.906  13.158   2.336  1.00 91.68           N  
ATOM    969  CA  ARG A 124       3.323  12.247   3.398  1.00 91.68           C  
ATOM    970  C   ARG A 124       2.247  12.131   4.472  1.00 91.68           C  
ATOM    971  CB  ARG A 124       4.639  12.716   4.023  1.00 91.68           C  
ATOM    972  O   ARG A 124       2.040  11.054   5.037  1.00 91.68           O  
ATOM    973  CG  ARG A 124       5.188  11.773   5.082  1.00 91.68           C  
ATOM    974  CD  ARG A 124       6.530  12.250   5.620  1.00 91.68           C  
ATOM    975  NE  ARG A 124       6.888  11.564   6.858  1.00 91.68           N  
ATOM    976  NH1 ARG A 124       9.169  11.708   6.520  1.00 91.68           N  
ATOM    977  NH2 ARG A 124       8.347  10.689   8.401  1.00 91.68           N  
ATOM    978  CZ  ARG A 124       8.134  11.322   7.257  1.00 91.68           C  
ATOM    979  N   GLY A 125       1.359  13.184   4.606  1.00 91.20           N  
ATOM    980  CA  GLY A 125       0.369  13.213   5.671  1.00 91.20           C  
ATOM    981  C   GLY A 125      -1.027  12.856   5.198  1.00 91.20           C  
ATOM    982  O   GLY A 125      -1.979  12.880   5.981  1.00 91.20           O  
ATOM    983  N   SER A 126      -1.177  12.511   3.949  1.00 94.97           N  
ATOM    984  CA  SER A 126      -2.491  12.176   3.409  1.00 94.97           C  
ATOM    985  C   SER A 126      -2.982  10.835   3.943  1.00 94.97           C  
ATOM    986  CB  SER A 126      -2.449  12.141   1.881  1.00 94.97           C  
ATOM    987  O   SER A 126      -2.197  10.046   4.474  1.00 94.97           O  
ATOM    988  OG  SER A 126      -1.620  11.087   1.424  1.00 94.97           O  
ATOM    989  N   ALA A 127      -4.339  10.581   3.873  1.00 96.32           N  
ATOM    990  CA  ALA A 127      -4.931   9.332   4.346  1.00 96.32           C  
ATOM    991  C   ALA A 127      -4.638   8.186   3.382  1.00 96.32           C  
ATOM    992  CB  ALA A 127      -6.437   9.495   4.533  1.00 96.32           C  
ATOM    993  O   ALA A 127      -4.572   8.390   2.167  1.00 96.32           O  
ATOM    994  N   ASP A 128      -4.589   6.902   3.886  1.00 95.04           N  
ATOM    995  CA  ASP A 128      -4.291   5.697   3.117  1.00 95.04           C  
ATOM    996  C   ASP A 128      -5.438   5.351   2.172  1.00 95.04           C  
ATOM    997  CB  ASP A 128      -4.007   4.520   4.053  1.00 95.04           C  
ATOM    998  O   ASP A 128      -5.222   4.746   1.119  1.00 95.04           O  
ATOM    999  CG  ASP A 128      -2.626   4.583   4.682  1.00 95.04           C  
ATOM   1000  OD1 ASP A 128      -1.767   5.348   4.194  1.00 95.04           O  
ATOM   1001  OD2 ASP A 128      -2.394   3.858   5.674  1.00 95.04           O  
ATOM   1002  N   THR A 129      -6.671   5.824   2.544  1.00 96.28           N  
ATOM   1003  CA  THR A 129      -7.854   5.239   1.923  1.00 96.28           C  
ATOM   1004  C   THR A 129      -8.409   6.160   0.840  1.00 96.28           C  
ATOM   1005  CB  THR A 129      -8.949   4.952   2.967  1.00 96.28           C  
ATOM   1006  O   THR A 129      -9.531   5.967   0.368  1.00 96.28           O  
ATOM   1007  CG2 THR A 129      -8.507   3.869   3.946  1.00 96.28           C  
ATOM   1008  OG1 THR A 129      -9.232   6.153   3.697  1.00 96.28           O  
ATOM   1009  N   VAL A 130      -7.628   7.296   0.488  1.00 95.56           N  
ATOM   1010  CA  VAL A 130      -8.078   8.187  -0.576  1.00 95.56           C  
ATOM   1011  C   VAL A 130      -8.145   7.423  -1.896  1.00 95.56           C  
ATOM   1012  CB  VAL A 130      -7.152   9.416  -0.717  1.00 95.56           C  
ATOM   1013  O   VAL A 130      -7.416   6.449  -2.095  1.00 95.56           O  
ATOM   1014  CG1 VAL A 130      -7.164  10.251   0.562  1.00 95.56           C  
ATOM   1015  CG2 VAL A 130      -5.730   8.975  -1.058  1.00 95.56           C  
ATOM   1016  N   ARG A 131      -9.120   7.817  -2.852  1.00 96.58           N  
ATOM   1017  CA  ARG A 131      -9.146   7.214  -4.180  1.00 96.58           C  
ATOM   1018  C   ARG A 131      -7.906   7.596  -4.980  1.00 96.58           C  
ATOM   1019  CB  ARG A 131     -10.408   7.635  -4.937  1.00 96.58           C  
ATOM   1020  O   ARG A 131      -7.778   8.737  -5.431  1.00 96.58           O  
ATOM   1021  CG  ARG A 131     -10.555   6.982  -6.302  1.00 96.58           C  
ATOM   1022  CD  ARG A 131     -11.878   7.344  -6.962  1.00 96.58           C  
ATOM   1023  NE  ARG A 131     -13.014   6.789  -6.232  1.00 96.58           N  
ATOM   1024  NH1 ARG A 131     -12.700   4.625  -6.977  1.00 96.58           N  
ATOM   1025  NH2 ARG A 131     -14.429   5.112  -5.553  1.00 96.58           N  
ATOM   1026  CZ  ARG A 131     -13.378   5.510  -6.255  1.00 96.58           C  
ATOM   1027  N   ASP A 132      -7.075   6.698  -5.125  1.00 95.91           N  
ATOM   1028  CA  ASP A 132      -5.769   6.921  -5.737  1.00 95.91           C  
ATOM   1029  C   ASP A 132      -5.157   5.606  -6.217  1.00 95.91           C  
ATOM   1030  CB  ASP A 132      -4.825   7.612  -4.751  1.00 95.91           C  
ATOM   1031  O   ASP A 132      -5.512   4.534  -5.724  1.00 95.91           O  
ATOM   1032  CG  ASP A 132      -3.646   8.284  -5.432  1.00 95.91           C  
ATOM   1033  OD1 ASP A 132      -3.540   8.218  -6.676  1.00 95.91           O  
ATOM   1034  OD2 ASP A 132      -2.813   8.884  -4.718  1.00 95.91           O  
ATOM   1035  N   VAL A 133      -4.318   5.716  -7.213  1.00 95.94           N  
ATOM   1036  CA  VAL A 133      -3.482   4.582  -7.592  1.00 95.94           C  
ATOM   1037  C   VAL A 133      -2.509   4.256  -6.462  1.00 95.94           C  
ATOM   1038  CB  VAL A 133      -2.707   4.860  -8.899  1.00 95.94           C  
ATOM   1039  O   VAL A 133      -2.051   5.153  -5.751  1.00 95.94           O  
ATOM   1040  CG1 VAL A 133      -1.840   3.661  -9.279  1.00 95.94           C  
ATOM   1041  CG2 VAL A 133      -3.675   5.202 -10.031  1.00 95.94           C  
ATOM   1042  N   ARG A 134      -2.237   2.906  -6.260  1.00 97.43           N  
ATOM   1043  CA  ARG A 134      -1.256   2.514  -5.253  1.00 97.43           C  
ATOM   1044  C   ARG A 134       0.066   2.119  -5.901  1.00 97.43           C  
ATOM   1045  CB  ARG A 134      -1.790   1.358  -4.404  1.00 97.43           C  
ATOM   1046  O   ARG A 134       0.084   1.383  -6.890  1.00 97.43           O  
ATOM   1047  CG  ARG A 134      -3.065   1.688  -3.645  1.00 97.43           C  
ATOM   1048  CD  ARG A 134      -2.882   2.894  -2.734  1.00 97.43           C  
ATOM   1049  NE  ARG A 134      -4.093   3.181  -1.970  1.00 97.43           N  
ATOM   1050  NH1 ARG A 134      -4.624   5.102  -3.138  1.00 97.43           N  
ATOM   1051  NH2 ARG A 134      -5.969   4.388  -1.425  1.00 97.43           N  
ATOM   1052  CZ  ARG A 134      -4.893   4.223  -2.179  1.00 97.43           C  
ATOM   1053  N   GLY A 135       1.218   2.701  -5.456  1.00 97.49           N  
ATOM   1054  CA  GLY A 135       2.521   2.170  -5.825  1.00 97.49           C  
ATOM   1055  C   GLY A 135       2.785   0.789  -5.256  1.00 97.49           C  
ATOM   1056  O   GLY A 135       2.375   0.485  -4.134  1.00 97.49           O  
ATOM   1057  N   PHE A 136       3.397  -0.097  -5.999  1.00 98.08           N  
ATOM   1058  CA  PHE A 136       3.736  -1.476  -5.667  1.00 98.08           C  
ATOM   1059  C   PHE A 136       5.147  -1.814  -6.133  1.00 98.08           C  
ATOM   1060  CB  PHE A 136       2.729  -2.445  -6.296  1.00 98.08           C  
ATOM   1061  O   PHE A 136       5.346  -2.234  -7.274  1.00 98.08           O  
ATOM   1062  CG  PHE A 136       2.696  -3.798  -5.638  1.00 98.08           C  
ATOM   1063  CD1 PHE A 136       3.811  -4.626  -5.664  1.00 98.08           C  
ATOM   1064  CD2 PHE A 136       1.549  -4.241  -4.993  1.00 98.08           C  
ATOM   1065  CE1 PHE A 136       3.783  -5.879  -5.055  1.00 98.08           C  
ATOM   1066  CE2 PHE A 136       1.514  -5.492  -4.382  1.00 98.08           C  
ATOM   1067  CZ  PHE A 136       2.631  -6.309  -4.416  1.00 98.08           C  
ATOM   1068  N   ALA A 137       6.160  -1.574  -5.272  1.00 98.30           N  
ATOM   1069  CA  ALA A 137       7.559  -1.746  -5.654  1.00 98.30           C  
ATOM   1070  C   ALA A 137       8.209  -2.875  -4.861  1.00 98.30           C  
ATOM   1071  CB  ALA A 137       8.330  -0.444  -5.450  1.00 98.30           C  
ATOM   1072  O   ALA A 137       8.023  -2.976  -3.646  1.00 98.30           O  
ATOM   1073  N   ILE A 138       8.967  -3.711  -5.575  1.00 98.64           N  
ATOM   1074  CA  ILE A 138       9.646  -4.838  -4.944  1.00 98.64           C  
ATOM   1075  C   ILE A 138      11.151  -4.729  -5.177  1.00 98.64           C  
ATOM   1076  CB  ILE A 138       9.117  -6.188  -5.478  1.00 98.64           C  
ATOM   1077  O   ILE A 138      11.599  -4.558  -6.313  1.00 98.64           O  
ATOM   1078  CG1 ILE A 138       7.584  -6.210  -5.447  1.00 98.64           C  
ATOM   1079  CG2 ILE A 138       9.698  -7.352  -4.671  1.00 98.64           C  
ATOM   1080  CD1 ILE A 138       6.970  -7.449  -6.085  1.00 98.64           C  
ATOM   1081  N   LYS A 139      11.891  -4.846  -4.160  1.00 98.60           N  
ATOM   1082  CA  LYS A 139      13.346  -4.951  -4.230  1.00 98.60           C  
ATOM   1083  C   LYS A 139      13.810  -6.371  -3.917  1.00 98.60           C  
ATOM   1084  CB  LYS A 139      14.003  -3.961  -3.268  1.00 98.60           C  
ATOM   1085  O   LYS A 139      13.485  -6.917  -2.861  1.00 98.60           O  
ATOM   1086  CG  LYS A 139      15.523  -3.953  -3.330  1.00 98.60           C  
ATOM   1087  CD  LYS A 139      16.120  -3.006  -2.298  1.00 98.60           C  
ATOM   1088  CE  LYS A 139      15.737  -1.559  -2.578  1.00 98.60           C  
ATOM   1089  NZ  LYS A 139      16.305  -1.075  -3.871  1.00 98.60           N  
ATOM   1090  N   PHE A 140      14.583  -6.899  -4.851  1.00 98.56           N  
ATOM   1091  CA  PHE A 140      15.130  -8.240  -4.688  1.00 98.56           C  
ATOM   1092  C   PHE A 140      16.611  -8.182  -4.333  1.00 98.56           C  
ATOM   1093  CB  PHE A 140      14.927  -9.064  -5.963  1.00 98.56           C  
ATOM   1094  O   PHE A 140      17.406  -7.583  -5.061  1.00 98.56           O  
ATOM   1095  CG  PHE A 140      13.484  -9.230  -6.356  1.00 98.56           C  
ATOM   1096  CD1 PHE A 140      12.797 -10.399  -6.052  1.00 98.56           C  
ATOM   1097  CD2 PHE A 140      12.814  -8.217  -7.029  1.00 98.56           C  
ATOM   1098  CE1 PHE A 140      11.461 -10.555  -6.414  1.00 98.56           C  
ATOM   1099  CE2 PHE A 140      11.479  -8.366  -7.394  1.00 98.56           C  
ATOM   1100  CZ  PHE A 140      10.805  -9.536  -7.086  1.00 98.56           C  
ATOM   1101  N   TYR A 141      16.910  -8.710  -3.203  1.00 98.10           N  
ATOM   1102  CA  TYR A 141      18.309  -8.808  -2.803  1.00 98.10           C  
ATOM   1103  C   TYR A 141      18.915 -10.130  -3.257  1.00 98.10           C  
ATOM   1104  CB  TYR A 141      18.445  -8.665  -1.284  1.00 98.10           C  
ATOM   1105  O   TYR A 141      18.768 -11.152  -2.582  1.00 98.10           O  
ATOM   1106  CG  TYR A 141      17.847  -7.391  -0.737  1.00 98.10           C  
ATOM   1107  CD1 TYR A 141      18.561  -6.195  -0.767  1.00 98.10           C  
ATOM   1108  CD2 TYR A 141      16.568  -7.381  -0.190  1.00 98.10           C  
ATOM   1109  CE1 TYR A 141      18.015  -5.020  -0.263  1.00 98.10           C  
ATOM   1110  CE2 TYR A 141      16.012  -6.211   0.316  1.00 98.10           C  
ATOM   1111  OH  TYR A 141      16.196  -3.876   0.776  1.00 98.10           O  
ATOM   1112  CZ  TYR A 141      16.742  -5.037   0.276  1.00 98.10           C  
ATOM   1113  N   THR A 142      19.610 -10.092  -4.429  1.00 96.30           N  
ATOM   1114  CA  THR A 142      20.091 -11.314  -5.064  1.00 96.30           C  
ATOM   1115  C   THR A 142      21.606 -11.436  -4.924  1.00 96.30           C  
ATOM   1116  CB  THR A 142      19.706 -11.358  -6.555  1.00 96.30           C  
ATOM   1117  O   THR A 142      22.293 -10.445  -4.670  1.00 96.30           O  
ATOM   1118  CG2 THR A 142      18.251 -10.947  -6.759  1.00 96.30           C  
ATOM   1119  OG1 THR A 142      20.551 -10.462  -7.287  1.00 96.30           O  
ATOM   1120  N   PRO A 143      22.149 -12.609  -5.147  1.00 93.49           N  
ATOM   1121  CA  PRO A 143      23.606 -12.763  -5.159  1.00 93.49           C  
ATOM   1122  C   PRO A 143      24.261 -12.087  -6.361  1.00 93.49           C  
ATOM   1123  CB  PRO A 143      23.801 -14.280  -5.212  1.00 93.49           C  
ATOM   1124  O   PRO A 143      25.474 -11.861  -6.362  1.00 93.49           O  
ATOM   1125  CG  PRO A 143      22.543 -14.847  -4.637  1.00 93.49           C  
ATOM   1126  CD  PRO A 143      21.404 -13.933  -4.987  1.00 93.49           C  
ATOM   1127  N   GLU A 144      23.450 -11.656  -7.306  1.00 92.29           N  
ATOM   1128  CA  GLU A 144      23.945 -11.028  -8.527  1.00 92.29           C  
ATOM   1129  C   GLU A 144      23.870  -9.507  -8.435  1.00 92.29           C  
ATOM   1130  CB  GLU A 144      23.156 -11.521  -9.743  1.00 92.29           C  
ATOM   1131  O   GLU A 144      24.440  -8.801  -9.269  1.00 92.29           O  
ATOM   1132  CG  GLU A 144      23.283 -13.016  -9.994  1.00 92.29           C  
ATOM   1133  CD  GLU A 144      22.326 -13.849  -9.155  1.00 92.29           C  
ATOM   1134  OE1 GLU A 144      22.294 -15.089  -9.323  1.00 92.29           O  
ATOM   1135  OE2 GLU A 144      21.603 -13.256  -8.324  1.00 92.29           O  
ATOM   1136  N   GLY A 145      23.256  -9.027  -7.441  1.00 94.95           N  
ATOM   1137  CA  GLY A 145      22.963  -7.613  -7.268  1.00 94.95           C  
ATOM   1138  C   GLY A 145      21.505  -7.340  -6.953  1.00 94.95           C  
ATOM   1139  O   GLY A 145      20.738  -8.267  -6.684  1.00 94.95           O  
ATOM   1140  N   ILE A 146      21.092  -6.071  -6.992  1.00 97.38           N  
ATOM   1141  CA  ILE A 146      19.726  -5.658  -6.686  1.00 97.38           C  
ATOM   1142  C   ILE A 146      18.882  -5.682  -7.958  1.00 97.38           C  
ATOM   1143  CB  ILE A 146      19.691  -4.252  -6.045  1.00 97.38           C  
ATOM   1144  O   ILE A 146      19.334  -5.245  -9.019  1.00 97.38           O  
ATOM   1145  CG1 ILE A 146      20.391  -4.269  -4.681  1.00 97.38           C  
ATOM   1146  CG2 ILE A 146      18.249  -3.754  -5.915  1.00 97.38           C  
ATOM   1147  CD1 ILE A 146      19.670  -5.097  -3.626  1.00 97.38           C  
ATOM   1148  N   TRP A 147      17.709  -6.286  -7.900  1.00 98.22           N  
ATOM   1149  CA  TRP A 147      16.662  -6.113  -8.902  1.00 98.22           C  
ATOM   1150  C   TRP A 147      15.460  -5.381  -8.313  1.00 98.22           C  
ATOM   1151  CB  TRP A 147      16.225  -7.469  -9.463  1.00 98.22           C  
ATOM   1152  O   TRP A 147      14.865  -5.839  -7.335  1.00 98.22           O  
ATOM   1153  CG  TRP A 147      15.085  -7.387 -10.434  1.00 98.22           C  
ATOM   1154  CD1 TRP A 147      14.841  -6.390 -11.337  1.00 98.22           C  
ATOM   1155  CD2 TRP A 147      14.031  -8.341 -10.595  1.00 98.22           C  
ATOM   1156  CE2 TRP A 147      13.182  -7.857 -11.615  1.00 98.22           C  
ATOM   1157  CE3 TRP A 147      13.721  -9.559  -9.975  1.00 98.22           C  
ATOM   1158  NE1 TRP A 147      13.698  -6.667 -12.050  1.00 98.22           N  
ATOM   1159  CH2 TRP A 147      11.763  -9.740 -11.407  1.00 98.22           C  
ATOM   1160  CZ2 TRP A 147      12.042  -8.551 -12.029  1.00 98.22           C  
ATOM   1161  CZ3 TRP A 147      12.587 -10.248 -10.389  1.00 98.22           C  
ATOM   1162  N   ASP A 148      15.189  -4.210  -8.919  1.00 98.36           N  
ATOM   1163  CA  ASP A 148      14.006  -3.447  -8.532  1.00 98.36           C  
ATOM   1164  C   ASP A 148      12.893  -3.597  -9.566  1.00 98.36           C  
ATOM   1165  CB  ASP A 148      14.357  -1.969  -8.348  1.00 98.36           C  
ATOM   1166  O   ASP A 148      13.117  -3.394 -10.761  1.00 98.36           O  
ATOM   1167  CG  ASP A 148      15.242  -1.716  -7.140  1.00 98.36           C  
ATOM   1168  OD1 ASP A 148      15.210  -2.518  -6.182  1.00 98.36           O  
ATOM   1169  OD2 ASP A 148      15.975  -0.703  -7.145  1.00 98.36           O  
ATOM   1170  N   LEU A 149      11.753  -4.043  -9.142  1.00 98.08           N  
ATOM   1171  CA  LEU A 149      10.530  -4.026  -9.937  1.00 98.08           C  
ATOM   1172  C   LEU A 149       9.558  -2.972  -9.416  1.00 98.08           C  
ATOM   1173  CB  LEU A 149       9.862  -5.404  -9.924  1.00 98.08           C  
ATOM   1174  O   LEU A 149       8.969  -3.140  -8.346  1.00 98.08           O  
ATOM   1175  CG  LEU A 149       8.598  -5.552 -10.773  1.00 98.08           C  
ATOM   1176  CD1 LEU A 149       8.912  -5.289 -12.242  1.00 98.08           C  
ATOM   1177  CD2 LEU A 149       7.992  -6.940 -10.591  1.00 98.08           C  
ATOM   1178  N   VAL A 150       9.515  -1.894 -10.155  1.00 96.81           N  
ATOM   1179  CA  VAL A 150       8.710  -0.745  -9.756  1.00 96.81           C  
ATOM   1180  C   VAL A 150       7.394  -0.741 -10.531  1.00 96.81           C  
ATOM   1181  CB  VAL A 150       9.465   0.584  -9.982  1.00 96.81           C  
ATOM   1182  O   VAL A 150       7.393  -0.764 -11.764  1.00 96.81           O  
ATOM   1183  CG1 VAL A 150       8.645   1.766  -9.467  1.00 96.81           C  
ATOM   1184  CG2 VAL A 150      10.832   0.542  -9.302  1.00 96.81           C  
ATOM   1185  N   GLY A 151       6.250  -0.745  -9.739  1.00 95.82           N  
ATOM   1186  CA  GLY A 151       4.971  -0.864 -10.420  1.00 95.82           C  
ATOM   1187  C   GLY A 151       3.831  -0.203  -9.669  1.00 95.82           C  
ATOM   1188  O   GLY A 151       4.059   0.659  -8.818  1.00 95.82           O  
ATOM   1189  N   ASN A 152       2.530  -0.553 -10.112  1.00 97.48           N  
ATOM   1190  CA  ASN A 152       1.276  -0.076  -9.540  1.00 97.48           C  
ATOM   1191  C   ASN A 152       0.288  -1.219  -9.324  1.00 97.48           C  
ATOM   1192  CB  ASN A 152       0.654   1.001 -10.432  1.00 97.48           C  
ATOM   1193  O   ASN A 152       0.482  -2.320  -9.844  1.00 97.48           O  
ATOM   1194  CG  ASN A 152       1.535   2.228 -10.565  1.00 97.48           C  
ATOM   1195  ND2 ASN A 152       1.432   2.912 -11.698  1.00 97.48           N  
ATOM   1196  OD1 ASN A 152       2.303   2.558  -9.657  1.00 97.48           O  
ATOM   1197  N   ASN A 153      -0.700  -0.899  -8.558  1.00 97.64           N  
ATOM   1198  CA  ASN A 153      -1.775  -1.871  -8.384  1.00 97.64           C  
ATOM   1199  C   ASN A 153      -2.706  -1.899  -9.593  1.00 97.64           C  
ATOM   1200  CB  ASN A 153      -2.567  -1.573  -7.110  1.00 97.64           C  
ATOM   1201  O   ASN A 153      -3.609  -2.734  -9.666  1.00 97.64           O  
ATOM   1202  CG  ASN A 153      -3.386  -0.301  -7.215  1.00 97.64           C  
ATOM   1203  ND2 ASN A 153      -4.664  -0.388  -6.866  1.00 97.64           N  
ATOM   1204  OD1 ASN A 153      -2.874   0.751  -7.607  1.00 97.64           O  
ATOM   1205  N   ILE A 154      -2.456  -1.094 -10.589  1.00 96.73           N  
ATOM   1206  CA  ILE A 154      -3.158  -0.996 -11.864  1.00 96.73           C  
ATOM   1207  C   ILE A 154      -2.195  -1.305 -13.008  1.00 96.73           C  
ATOM   1208  CB  ILE A 154      -3.788   0.402 -12.056  1.00 96.73           C  
ATOM   1209  O   ILE A 154      -1.057  -0.830 -13.016  1.00 96.73           O  
ATOM   1210  CG1 ILE A 154      -4.857   0.657 -10.987  1.00 96.73           C  
ATOM   1211  CG2 ILE A 154      -4.377   0.539 -13.463  1.00 96.73           C  
ATOM   1212  CD1 ILE A 154      -5.403   2.078 -10.985  1.00 96.73           C  
ATOM   1213  N   PRO A 155      -2.627  -2.031 -14.108  1.00 96.58           N  
ATOM   1214  CA  PRO A 155      -1.726  -2.596 -15.115  1.00 96.58           C  
ATOM   1215  C   PRO A 155      -1.436  -1.627 -16.259  1.00 96.58           C  
ATOM   1216  CB  PRO A 155      -2.489  -3.824 -15.621  1.00 96.58           C  
ATOM   1217  O   PRO A 155      -0.642  -1.937 -17.150  1.00 96.58           O  
ATOM   1218  CG  PRO A 155      -3.932  -3.457 -15.491  1.00 96.58           C  
ATOM   1219  CD  PRO A 155      -4.099  -2.603 -14.267  1.00 96.58           C  
ATOM   1220  N   VAL A 156      -2.035  -0.392 -16.288  1.00 97.61           N  
ATOM   1221  CA  VAL A 156      -1.802   0.597 -17.335  1.00 97.61           C  
ATOM   1222  C   VAL A 156      -1.409   1.932 -16.707  1.00 97.61           C  
ATOM   1223  CB  VAL A 156      -3.046   0.776 -18.234  1.00 97.61           C  
ATOM   1224  O   VAL A 156      -1.607   2.144 -15.508  1.00 97.61           O  
ATOM   1225  CG1 VAL A 156      -3.381  -0.527 -18.958  1.00 97.61           C  
ATOM   1226  CG2 VAL A 156      -4.238   1.252 -17.406  1.00 97.61           C  
ATOM   1227  N   PHE A 157      -0.895   2.885 -17.525  1.00 97.14           N  
ATOM   1228  CA  PHE A 157      -0.451   4.196 -17.066  1.00 97.14           C  
ATOM   1229  C   PHE A 157      -1.221   5.305 -17.772  1.00 97.14           C  
ATOM   1230  CB  PHE A 157       1.053   4.368 -17.302  1.00 97.14           C  
ATOM   1231  O   PHE A 157      -1.892   5.061 -18.776  1.00 97.14           O  
ATOM   1232  CG  PHE A 157       1.730   5.248 -16.287  1.00 97.14           C  
ATOM   1233  CD1 PHE A 157       2.165   6.522 -16.631  1.00 97.14           C  
ATOM   1234  CD2 PHE A 157       1.931   4.802 -14.987  1.00 97.14           C  
ATOM   1235  CE1 PHE A 157       2.792   7.340 -15.693  1.00 97.14           C  
ATOM   1236  CE2 PHE A 157       2.557   5.613 -14.045  1.00 97.14           C  
ATOM   1237  CZ  PHE A 157       2.987   6.881 -14.400  1.00 97.14           C  
ATOM   1238  N   PHE A 158      -1.198   6.597 -17.266  1.00 96.41           N  
ATOM   1239  CA  PHE A 158      -1.958   7.729 -17.784  1.00 96.41           C  
ATOM   1240  C   PHE A 158      -1.381   8.205 -19.112  1.00 96.41           C  
ATOM   1241  CB  PHE A 158      -1.967   8.879 -16.773  1.00 96.41           C  
ATOM   1242  O   PHE A 158      -2.110   8.724 -19.961  1.00 96.41           O  
ATOM   1243  CG  PHE A 158      -2.894   8.656 -15.608  1.00 96.41           C  
ATOM   1244  CD1 PHE A 158      -4.225   9.050 -15.676  1.00 96.41           C  
ATOM   1245  CD2 PHE A 158      -2.434   8.052 -14.445  1.00 96.41           C  
ATOM   1246  CE1 PHE A 158      -5.085   8.844 -14.600  1.00 96.41           C  
ATOM   1247  CE2 PHE A 158      -3.287   7.844 -13.366  1.00 96.41           C  
ATOM   1248  CZ  PHE A 158      -4.612   8.241 -13.445  1.00 96.41           C  
ATOM   1249  N   ILE A 159      -0.068   7.982 -19.305  1.00 96.71           N  
ATOM   1250  CA  ILE A 159       0.621   8.553 -20.458  1.00 96.71           C  
ATOM   1251  C   ILE A 159       1.485   7.485 -21.124  1.00 96.71           C  
ATOM   1252  CB  ILE A 159       1.487   9.768 -20.054  1.00 96.71           C  
ATOM   1253  O   ILE A 159       1.841   6.485 -20.496  1.00 96.71           O  
ATOM   1254  CG1 ILE A 159       2.509   9.364 -18.986  1.00 96.71           C  
ATOM   1255  CG2 ILE A 159       0.605  10.919 -19.561  1.00 96.71           C  
ATOM   1256  CD1 ILE A 159       3.532  10.445 -18.668  1.00 96.71           C  
ATOM   1257  N   GLN A 160       1.838   7.715 -22.360  1.00 95.15           N  
ATOM   1258  CA  GLN A 160       2.664   6.806 -23.147  1.00 95.15           C  
ATOM   1259  C   GLN A 160       4.138   7.193 -23.068  1.00 95.15           C  
ATOM   1260  CB  GLN A 160       2.203   6.787 -24.605  1.00 95.15           C  
ATOM   1261  O   GLN A 160       5.014   6.326 -23.069  1.00 95.15           O  
ATOM   1262  CG  GLN A 160       0.794   6.244 -24.798  1.00 95.15           C  
ATOM   1263  CD  GLN A 160       0.241   6.523 -26.183  1.00 95.15           C  
ATOM   1264  NE2 GLN A 160      -0.765   5.756 -26.586  1.00 95.15           N  
ATOM   1265  OE1 GLN A 160       0.715   7.423 -26.885  1.00 95.15           O  
ATOM   1266  N   ASP A 161       4.371   8.515 -23.019  1.00 94.91           N  
ATOM   1267  CA  ASP A 161       5.721   9.070 -23.048  1.00 94.91           C  
ATOM   1268  C   ASP A 161       6.045   9.794 -21.743  1.00 94.91           C  
ATOM   1269  CB  ASP A 161       5.884  10.024 -24.233  1.00 94.91           C  
ATOM   1270  O   ASP A 161       5.252  10.608 -21.265  1.00 94.91           O  
ATOM   1271  CG  ASP A 161       7.333  10.220 -24.642  1.00 94.91           C  
ATOM   1272  OD1 ASP A 161       8.196  10.404 -23.757  1.00 94.91           O  
ATOM   1273  OD2 ASP A 161       7.614  10.194 -25.859  1.00 94.91           O  
ATOM   1274  N   ALA A 162       7.262   9.579 -21.286  1.00 95.78           N  
ATOM   1275  CA  ALA A 162       7.685  10.082 -19.982  1.00 95.78           C  
ATOM   1276  C   ALA A 162       7.751  11.607 -19.977  1.00 95.78           C  
ATOM   1277  CB  ALA A 162       9.041   9.494 -19.598  1.00 95.78           C  
ATOM   1278  O   ALA A 162       7.678  12.235 -18.918  1.00 95.78           O  
ATOM   1279  N   ILE A 163       7.838  12.240 -21.105  1.00 95.50           N  
ATOM   1280  CA  ILE A 163       7.977  13.691 -21.178  1.00 95.50           C  
ATOM   1281  C   ILE A 163       6.720  14.359 -20.627  1.00 95.50           C  
ATOM   1282  CB  ILE A 163       8.242  14.161 -22.626  1.00 95.50           C  
ATOM   1283  O   ILE A 163       6.773  15.491 -20.140  1.00 95.50           O  
ATOM   1284  CG1 ILE A 163       8.594  15.653 -22.648  1.00 95.50           C  
ATOM   1285  CG2 ILE A 163       7.032  13.870 -23.518  1.00 95.50           C  
ATOM   1286  CD1 ILE A 163       9.153  16.138 -23.978  1.00 95.50           C  
ATOM   1287  N   LYS A 164       5.536  13.691 -20.667  1.00 96.13           N  
ATOM   1288  CA  LYS A 164       4.262  14.237 -20.207  1.00 96.13           C  
ATOM   1289  C   LYS A 164       4.080  14.019 -18.708  1.00 96.13           C  
ATOM   1290  CB  LYS A 164       3.100  13.605 -20.974  1.00 96.13           C  
ATOM   1291  O   LYS A 164       3.100  14.485 -18.123  1.00 96.13           O  
ATOM   1292  CG  LYS A 164       2.980  14.076 -22.416  1.00 96.13           C  
ATOM   1293  CD  LYS A 164       1.740  13.504 -23.090  1.00 96.13           C  
ATOM   1294  CE  LYS A 164       1.603  13.999 -24.523  1.00 96.13           C  
ATOM   1295  NZ  LYS A 164       0.436  13.375 -25.216  1.00 96.13           N  
ATOM   1296  N   PHE A 165       4.971  13.282 -18.038  1.00 96.38           N  
ATOM   1297  CA  PHE A 165       4.824  12.919 -16.634  1.00 96.38           C  
ATOM   1298  C   PHE A 165       4.696  14.164 -15.764  1.00 96.38           C  
ATOM   1299  CB  PHE A 165       6.013  12.073 -16.168  1.00 96.38           C  
ATOM   1300  O   PHE A 165       3.822  14.236 -14.898  1.00 96.38           O  
ATOM   1301  CG  PHE A 165       5.869  11.544 -14.766  1.00 96.38           C  
ATOM   1302  CD1 PHE A 165       6.613  12.086 -13.725  1.00 96.38           C  
ATOM   1303  CD2 PHE A 165       4.990  10.505 -14.491  1.00 96.38           C  
ATOM   1304  CE1 PHE A 165       6.482  11.598 -12.426  1.00 96.38           C  
ATOM   1305  CE2 PHE A 165       4.854  10.012 -13.196  1.00 96.38           C  
ATOM   1306  CZ  PHE A 165       5.602  10.560 -12.165  1.00 96.38           C  
ATOM   1307  N   PRO A 166       5.566  15.231 -15.946  1.00 96.46           N  
ATOM   1308  CA  PRO A 166       5.377  16.425 -15.119  1.00 96.46           C  
ATOM   1309  C   PRO A 166       3.987  17.038 -15.275  1.00 96.46           C  
ATOM   1310  CB  PRO A 166       6.457  17.382 -15.630  1.00 96.46           C  
ATOM   1311  O   PRO A 166       3.394  17.491 -14.293  1.00 96.46           O  
ATOM   1312  CG  PRO A 166       7.529  16.494 -16.174  1.00 96.46           C  
ATOM   1313  CD  PRO A 166       6.881  15.284 -16.784  1.00 96.46           C  
ATOM   1314  N   ASP A 167       3.462  17.023 -16.489  1.00 97.47           N  
ATOM   1315  CA  ASP A 167       2.158  17.620 -16.763  1.00 97.47           C  
ATOM   1316  C   ASP A 167       1.041  16.842 -16.072  1.00 97.47           C  
ATOM   1317  CB  ASP A 167       1.902  17.680 -18.271  1.00 97.47           C  
ATOM   1318  O   ASP A 167       0.151  17.436 -15.460  1.00 97.47           O  
ATOM   1319  CG  ASP A 167       2.911  18.540 -19.010  1.00 97.47           C  
ATOM   1320  OD1 ASP A 167       3.472  19.480 -18.405  1.00 97.47           O  
ATOM   1321  OD2 ASP A 167       3.146  18.279 -20.210  1.00 97.47           O  
ATOM   1322  N   VAL A 168       1.038  15.503 -16.165  1.00 96.71           N  
ATOM   1323  CA  VAL A 168      -0.038  14.719 -15.569  1.00 96.71           C  
ATOM   1324  C   VAL A 168       0.010  14.847 -14.048  1.00 96.71           C  
ATOM   1325  CB  VAL A 168       0.046  13.233 -15.982  1.00 96.71           C  
ATOM   1326  O   VAL A 168      -1.032  14.902 -13.390  1.00 96.71           O  
ATOM   1327  CG1 VAL A 168       1.347  12.606 -15.481  1.00 96.71           C  
ATOM   1328  CG2 VAL A 168      -1.161  12.462 -15.450  1.00 96.71           C  
ATOM   1329  N   ILE A 169       1.255  14.878 -13.458  1.00 96.05           N  
ATOM   1330  CA  ILE A 169       1.373  15.021 -12.011  1.00 96.05           C  
ATOM   1331  C   ILE A 169       0.900  16.410 -11.590  1.00 96.05           C  
ATOM   1332  CB  ILE A 169       2.824  14.782 -11.536  1.00 96.05           C  
ATOM   1333  O   ILE A 169       0.153  16.550 -10.618  1.00 96.05           O  
ATOM   1334  CG1 ILE A 169       3.239  13.329 -11.796  1.00 96.05           C  
ATOM   1335  CG2 ILE A 169       2.972  15.137 -10.054  1.00 96.05           C  
ATOM   1336  CD1 ILE A 169       2.274  12.298 -11.226  1.00 96.05           C  
ATOM   1337  N   HIS A 170       1.251  17.465 -12.258  1.00 96.11           N  
ATOM   1338  CA  HIS A 170       0.782  18.812 -11.951  1.00 96.11           C  
ATOM   1339  C   HIS A 170      -0.738  18.900 -12.041  1.00 96.11           C  
ATOM   1340  CB  HIS A 170       1.423  19.831 -12.894  1.00 96.11           C  
ATOM   1341  O   HIS A 170      -1.377  19.549 -11.210  1.00 96.11           O  
ATOM   1342  CG  HIS A 170       2.862  20.107 -12.591  1.00 96.11           C  
ATOM   1343  CD2 HIS A 170       3.592  19.889 -11.472  1.00 96.11           C  
ATOM   1344  ND1 HIS A 170       3.718  20.681 -13.506  1.00 96.11           N  
ATOM   1345  CE1 HIS A 170       4.917  20.803 -12.960  1.00 96.11           C  
ATOM   1346  NE2 HIS A 170       4.867  20.331 -11.727  1.00 96.11           N  
ATOM   1347  N   ALA A 171      -1.275  18.225 -13.084  1.00 96.58           N  
ATOM   1348  CA  ALA A 171      -2.721  18.240 -13.285  1.00 96.58           C  
ATOM   1349  C   ALA A 171      -3.444  17.564 -12.122  1.00 96.58           C  
ATOM   1350  CB  ALA A 171      -3.083  17.557 -14.601  1.00 96.58           C  
ATOM   1351  O   ALA A 171      -4.560  17.950 -11.769  1.00 96.58           O  
ATOM   1352  N   GLY A 172      -2.886  16.467 -11.555  1.00 95.26           N  
ATOM   1353  CA  GLY A 172      -3.493  15.681 -10.493  1.00 95.26           C  
ATOM   1354  C   GLY A 172      -3.287  16.280  -9.114  1.00 95.26           C  
ATOM   1355  O   GLY A 172      -4.078  16.034  -8.201  1.00 95.26           O  
ATOM   1356  N   LYS A 173      -2.189  17.080  -8.894  1.00 94.39           N  
ATOM   1357  CA  LYS A 173      -1.894  17.720  -7.615  1.00 94.39           C  
ATOM   1358  C   LYS A 173      -2.800  18.926  -7.382  1.00 94.39           C  
ATOM   1359  CB  LYS A 173      -0.427  18.146  -7.554  1.00 94.39           C  
ATOM   1360  O   LYS A 173      -3.518  19.353  -8.288  1.00 94.39           O  
ATOM   1361  CG  LYS A 173       0.555  16.984  -7.517  1.00 94.39           C  
ATOM   1362  CD  LYS A 173       0.627  16.358  -6.131  1.00 94.39           C  
ATOM   1363  CE  LYS A 173       1.713  15.294  -6.053  1.00 94.39           C  
ATOM   1364  NZ  LYS A 173       1.755  14.641  -4.710  1.00 94.39           N  
ATOM   1365  N   PRO A 174      -2.828  19.480  -6.082  1.00 94.62           N  
ATOM   1366  CA  PRO A 174      -3.687  20.626  -5.773  1.00 94.62           C  
ATOM   1367  C   PRO A 174      -3.511  21.778  -6.760  1.00 94.62           C  
ATOM   1368  CB  PRO A 174      -3.235  21.037  -4.369  1.00 94.62           C  
ATOM   1369  O   PRO A 174      -2.411  21.990  -7.278  1.00 94.62           O  
ATOM   1370  CG  PRO A 174      -2.685  19.786  -3.763  1.00 94.62           C  
ATOM   1371  CD  PRO A 174      -1.979  19.007  -4.836  1.00 94.62           C  
ATOM   1372  N   GLU A 175      -4.590  22.455  -7.033  1.00 94.61           N  
ATOM   1373  CA  GLU A 175      -4.549  23.633  -7.894  1.00 94.61           C  
ATOM   1374  C   GLU A 175      -3.634  24.708  -7.315  1.00 94.61           C  
ATOM   1375  CB  GLU A 175      -5.958  24.197  -8.101  1.00 94.61           C  
ATOM   1376  O   GLU A 175      -3.609  24.922  -6.101  1.00 94.61           O  
ATOM   1377  CG  GLU A 175      -6.863  23.301  -8.934  1.00 94.61           C  
ATOM   1378  CD  GLU A 175      -8.271  23.853  -9.093  1.00 94.61           C  
ATOM   1379  OE1 GLU A 175      -8.723  24.037 -10.246  1.00 94.61           O  
ATOM   1380  OE2 GLU A 175      -8.926  24.103  -8.057  1.00 94.61           O  
ATOM   1381  N   PRO A 176      -2.832  25.307  -8.161  1.00 94.54           N  
ATOM   1382  CA  PRO A 176      -1.747  26.186  -7.719  1.00 94.54           C  
ATOM   1383  C   PRO A 176      -2.253  27.422  -6.979  1.00 94.54           C  
ATOM   1384  CB  PRO A 176      -1.056  26.578  -9.028  1.00 94.54           C  
ATOM   1385  O   PRO A 176      -1.541  27.977  -6.138  1.00 94.54           O  
ATOM   1386  CG  PRO A 176      -2.079  26.331 -10.089  1.00 94.54           C  
ATOM   1387  CD  PRO A 176      -2.932  25.169  -9.668  1.00 94.54           C  
ATOM   1388  N   HIS A 177      -3.491  27.925  -7.237  1.00 94.23           N  
ATOM   1389  CA  HIS A 177      -3.958  29.180  -6.659  1.00 94.23           C  
ATOM   1390  C   HIS A 177      -4.415  28.986  -5.217  1.00 94.23           C  
ATOM   1391  CB  HIS A 177      -5.096  29.765  -7.497  1.00 94.23           C  
ATOM   1392  O   HIS A 177      -4.339  29.913  -4.408  1.00 94.23           O  
ATOM   1393  CG  HIS A 177      -6.351  28.953  -7.454  1.00 94.23           C  
ATOM   1394  CD2 HIS A 177      -7.528  29.168  -6.820  1.00 94.23           C  
ATOM   1395  ND1 HIS A 177      -6.485  27.755  -8.122  1.00 94.23           N  
ATOM   1396  CE1 HIS A 177      -7.694  27.267  -7.901  1.00 94.23           C  
ATOM   1397  NE2 HIS A 177      -8.347  28.105  -7.113  1.00 94.23           N  
ATOM   1398  N   ASN A 178      -4.723  27.650  -4.843  1.00 93.51           N  
ATOM   1399  CA  ASN A 178      -5.298  27.523  -3.508  1.00 93.51           C  
ATOM   1400  C   ASN A 178      -4.846  26.237  -2.823  1.00 93.51           C  
ATOM   1401  CB  ASN A 178      -6.826  27.582  -3.573  1.00 93.51           C  
ATOM   1402  O   ASN A 178      -5.204  25.983  -1.671  1.00 93.51           O  
ATOM   1403  CG  ASN A 178      -7.417  26.471  -4.418  1.00 93.51           C  
ATOM   1404  ND2 ASN A 178      -8.714  26.558  -4.690  1.00 93.51           N  
ATOM   1405  OD1 ASN A 178      -6.714  25.541  -4.823  1.00 93.51           O  
ATOM   1406  N   GLU A 179      -3.979  25.463  -3.564  1.00 92.88           N  
ATOM   1407  CA  GLU A 179      -3.348  24.244  -3.067  1.00 92.88           C  
ATOM   1408  C   GLU A 179      -4.388  23.258  -2.544  1.00 92.88           C  
ATOM   1409  CB  GLU A 179      -2.335  24.573  -1.967  1.00 92.88           C  
ATOM   1410  O   GLU A 179      -4.149  22.562  -1.555  1.00 92.88           O  
ATOM   1411  CG  GLU A 179      -1.294  23.485  -1.745  1.00 92.88           C  
ATOM   1412  CD  GLU A 179      -0.255  23.854  -0.698  1.00 92.88           C  
ATOM   1413  OE1 GLU A 179       0.799  23.182  -0.626  1.00 92.88           O  
ATOM   1414  OE2 GLU A 179      -0.498  24.822   0.057  1.00 92.88           O  
ATOM   1415  N   VAL A 180      -5.597  23.149  -3.096  1.00 93.15           N  
ATOM   1416  CA  VAL A 180      -6.646  22.172  -2.830  1.00 93.15           C  
ATOM   1417  C   VAL A 180      -7.189  21.623  -4.148  1.00 93.15           C  
ATOM   1418  CB  VAL A 180      -7.793  22.783  -1.995  1.00 93.15           C  
ATOM   1419  O   VAL A 180      -7.145  22.304  -5.175  1.00 93.15           O  
ATOM   1420  CG1 VAL A 180      -7.267  23.316  -0.663  1.00 93.15           C  
ATOM   1421  CG2 VAL A 180      -8.491  23.893  -2.780  1.00 93.15           C  
ATOM   1422  N   PRO A 181      -7.686  20.434  -4.110  1.00 92.90           N  
ATOM   1423  CA  PRO A 181      -7.776  19.509  -2.978  1.00 92.90           C  
ATOM   1424  C   PRO A 181      -6.502  18.689  -2.783  1.00 92.90           C  
ATOM   1425  CB  PRO A 181      -8.954  18.606  -3.353  1.00 92.90           C  
ATOM   1426  O   PRO A 181      -5.705  18.549  -3.714  1.00 92.90           O  
ATOM   1427  CG  PRO A 181      -8.886  18.488  -4.841  1.00 92.90           C  
ATOM   1428  CD  PRO A 181      -8.428  19.803  -5.404  1.00 92.90           C  
ATOM   1429  N   GLN A 182      -6.192  18.148  -1.490  1.00 91.19           N  
ATOM   1430  CA  GLN A 182      -5.107  17.234  -1.153  1.00 91.19           C  
ATOM   1431  C   GLN A 182      -5.509  15.784  -1.408  1.00 91.19           C  
ATOM   1432  CB  GLN A 182      -4.687  17.413   0.307  1.00 91.19           C  
ATOM   1433  O   GLN A 182      -6.530  15.318  -0.897  1.00 91.19           O  
ATOM   1434  CG  GLN A 182      -3.703  16.359   0.798  1.00 91.19           C  
ATOM   1435  CD  GLN A 182      -2.398  16.369   0.024  1.00 91.19           C  
ATOM   1436  NE2 GLN A 182      -1.284  16.467   0.742  1.00 91.19           N  
ATOM   1437  OE1 GLN A 182      -2.391  16.287  -1.208  1.00 91.19           O  
ATOM   1438  N   ALA A 183      -4.655  15.128  -2.257  1.00 90.27           N  
ATOM   1439  CA  ALA A 183      -4.760  13.690  -2.494  1.00 90.27           C  
ATOM   1440  C   ALA A 183      -6.081  13.341  -3.175  1.00 90.27           C  
ATOM   1441  CB  ALA A 183      -4.623  12.923  -1.181  1.00 90.27           C  
ATOM   1442  O   ALA A 183      -6.674  12.297  -2.894  1.00 90.27           O  
ATOM   1443  N   GLN A 184      -6.662  14.306  -4.045  1.00 91.38           N  
ATOM   1444  CA  GLN A 184      -7.894  14.086  -4.794  1.00 91.38           C  
ATOM   1445  C   GLN A 184      -7.790  14.655  -6.205  1.00 91.38           C  
ATOM   1446  CB  GLN A 184      -9.085  14.708  -4.063  1.00 91.38           C  
ATOM   1447  O   GLN A 184      -7.136  15.677  -6.421  1.00 91.38           O  
ATOM   1448  CG  GLN A 184      -9.333  14.122  -2.680  1.00 91.38           C  
ATOM   1449  CD  GLN A 184     -10.482  14.796  -1.954  1.00 91.38           C  
ATOM   1450  NE2 GLN A 184     -10.370  14.900  -0.634  1.00 91.38           N  
ATOM   1451  OE1 GLN A 184     -11.462  15.220  -2.574  1.00 91.38           O  
ATOM   1452  N   SER A 185      -8.497  13.990  -7.152  1.00 92.93           N  
ATOM   1453  CA  SER A 185      -8.488  14.385  -8.557  1.00 92.93           C  
ATOM   1454  C   SER A 185      -9.783  15.092  -8.941  1.00 92.93           C  
ATOM   1455  CB  SER A 185      -8.278  13.165  -9.455  1.00 92.93           C  
ATOM   1456  O   SER A 185      -9.994  15.420 -10.111  1.00 92.93           O  
ATOM   1457  OG  SER A 185      -9.292  12.200  -9.238  1.00 92.93           O  
ATOM   1458  N   ALA A 186     -10.720  15.443  -7.925  1.00 94.26           N  
ATOM   1459  CA  ALA A 186     -12.033  16.038  -8.160  1.00 94.26           C  
ATOM   1460  C   ALA A 186     -11.923  17.548  -8.356  1.00 94.26           C  
ATOM   1461  CB  ALA A 186     -12.975  15.723  -7.001  1.00 94.26           C  
ATOM   1462  O   ALA A 186     -12.379  18.324  -7.513  1.00 94.26           O  
ATOM   1463  N   HIS A 187     -11.162  18.003  -9.308  1.00 96.20           N  
ATOM   1464  CA  HIS A 187     -11.044  19.409  -9.680  1.00 96.20           C  
ATOM   1465  C   HIS A 187     -10.805  19.564 -11.178  1.00 96.20           C  
ATOM   1466  CB  HIS A 187      -9.913  20.077  -8.896  1.00 96.20           C  
ATOM   1467  O   HIS A 187     -10.529  18.582 -11.872  1.00 96.20           O  
ATOM   1468  CG  HIS A 187      -8.570  19.466  -9.142  1.00 96.20           C  
ATOM   1469  CD2 HIS A 187      -7.837  18.601  -8.401  1.00 96.20           C  
ATOM   1470  ND1 HIS A 187      -7.826  19.734 -10.270  1.00 96.20           N  
ATOM   1471  CE1 HIS A 187      -6.690  19.058 -10.213  1.00 96.20           C  
ATOM   1472  NE2 HIS A 187      -6.673  18.363  -9.088  1.00 96.20           N  
ATOM   1473  N   ASN A 188     -10.913  20.803 -11.727  1.00 96.63           N  
ATOM   1474  CA  ASN A 188     -10.941  21.109 -13.154  1.00 96.63           C  
ATOM   1475  C   ASN A 188      -9.651  20.678 -13.845  1.00 96.63           C  
ATOM   1476  CB  ASN A 188     -11.192  22.601 -13.379  1.00 96.63           C  
ATOM   1477  O   ASN A 188      -9.687  20.098 -14.932  1.00 96.63           O  
ATOM   1478  CG  ASN A 188     -12.594  23.024 -12.986  1.00 96.63           C  
ATOM   1479  ND2 ASN A 188     -12.736  24.266 -12.540  1.00 96.63           N  
ATOM   1480  OD1 ASN A 188     -13.541  22.240 -13.081  1.00 96.63           O  
ATOM   1481  N   ASN A 189      -8.420  20.907 -13.289  1.00 97.04           N  
ATOM   1482  CA  ASN A 189      -7.137  20.697 -13.952  1.00 97.04           C  
ATOM   1483  C   ASN A 189      -6.925  19.228 -14.308  1.00 97.04           C  
ATOM   1484  CB  ASN A 189      -5.990  21.202 -13.075  1.00 97.04           C  
ATOM   1485  O   ASN A 189      -6.458  18.912 -15.404  1.00 97.04           O  
ATOM   1486  CG  ASN A 189      -5.919  22.716 -13.022  1.00 97.04           C  
ATOM   1487  ND2 ASN A 189      -5.047  23.239 -12.168  1.00 97.04           N  
ATOM   1488  OD1 ASN A 189      -6.642  23.409 -13.742  1.00 97.04           O  
ATOM   1489  N   PHE A 190      -7.282  18.299 -13.339  1.00 97.20           N  
ATOM   1490  CA  PHE A 190      -7.099  16.876 -13.598  1.00 97.20           C  
ATOM   1491  C   PHE A 190      -7.965  16.423 -14.768  1.00 97.20           C  
ATOM   1492  CB  PHE A 190      -7.432  16.054 -12.349  1.00 97.20           C  
ATOM   1493  O   PHE A 190      -7.473  15.787 -15.702  1.00 97.20           O  
ATOM   1494  CG  PHE A 190      -7.305  14.568 -12.549  1.00 97.20           C  
ATOM   1495  CD1 PHE A 190      -8.436  13.772 -12.690  1.00 97.20           C  
ATOM   1496  CD2 PHE A 190      -6.054  13.966 -12.597  1.00 97.20           C  
ATOM   1497  CE1 PHE A 190      -8.321  12.396 -12.875  1.00 97.20           C  
ATOM   1498  CE2 PHE A 190      -5.932  12.592 -12.782  1.00 97.20           C  
ATOM   1499  CZ  PHE A 190      -7.066  11.809 -12.920  1.00 97.20           C  
ATOM   1500  N   TRP A 191      -9.241  16.824 -14.741  1.00 97.85           N  
ATOM   1501  CA  TRP A 191     -10.175  16.304 -15.735  1.00 97.85           C  
ATOM   1502  C   TRP A 191     -10.020  17.036 -17.063  1.00 97.85           C  
ATOM   1503  CB  TRP A 191     -11.617  16.428 -15.235  1.00 97.85           C  
ATOM   1504  O   TRP A 191     -10.328  16.485 -18.123  1.00 97.85           O  
ATOM   1505  CG  TRP A 191     -11.984  15.427 -14.181  1.00 97.85           C  
ATOM   1506  CD1 TRP A 191     -12.117  15.654 -12.839  1.00 97.85           C  
ATOM   1507  CD2 TRP A 191     -12.261  14.038 -14.382  1.00 97.85           C  
ATOM   1508  CE2 TRP A 191     -12.556  13.483 -13.117  1.00 97.85           C  
ATOM   1509  CE3 TRP A 191     -12.290  13.208 -15.511  1.00 97.85           C  
ATOM   1510  NE1 TRP A 191     -12.461  14.489 -12.194  1.00 97.85           N  
ATOM   1511  CH2 TRP A 191     -12.897  11.343 -14.070  1.00 97.85           C  
ATOM   1512  CZ2 TRP A 191     -12.875  12.133 -12.950  1.00 97.85           C  
ATOM   1513  CZ3 TRP A 191     -12.609  11.865 -15.342  1.00 97.85           C  
ATOM   1514  N   ASP A 192      -9.542  18.231 -17.015  1.00 97.54           N  
ATOM   1515  CA  ASP A 192      -9.151  18.920 -18.241  1.00 97.54           C  
ATOM   1516  C   ASP A 192      -8.020  18.180 -18.951  1.00 97.54           C  
ATOM   1517  CB  ASP A 192      -8.729  20.359 -17.936  1.00 97.54           C  
ATOM   1518  O   ASP A 192      -8.067  17.983 -20.166  1.00 97.54           O  
ATOM   1519  CG  ASP A 192      -8.566  21.206 -19.186  1.00 97.54           C  
ATOM   1520  OD1 ASP A 192      -9.386  21.079 -20.120  1.00 97.54           O  
ATOM   1521  OD2 ASP A 192      -7.608  22.007 -19.237  1.00 97.54           O  
ATOM   1522  N   PHE A 193      -6.984  17.786 -18.184  1.00 97.93           N  
ATOM   1523  CA  PHE A 193      -5.876  17.007 -18.723  1.00 97.93           C  
ATOM   1524  C   PHE A 193      -6.377  15.703 -19.333  1.00 97.93           C  
ATOM   1525  CB  PHE A 193      -4.843  16.713 -17.630  1.00 97.93           C  
ATOM   1526  O   PHE A 193      -5.955  15.321 -20.426  1.00 97.93           O  
ATOM   1527  CG  PHE A 193      -3.648  15.938 -18.117  1.00 97.93           C  
ATOM   1528  CD1 PHE A 193      -3.679  14.550 -18.176  1.00 97.93           C  
ATOM   1529  CD2 PHE A 193      -2.494  16.599 -18.516  1.00 97.93           C  
ATOM   1530  CE1 PHE A 193      -2.574  13.831 -18.626  1.00 97.93           C  
ATOM   1531  CE2 PHE A 193      -1.386  15.887 -18.967  1.00 97.93           C  
ATOM   1532  CZ  PHE A 193      -1.428  14.503 -19.020  1.00 97.93           C  
ATOM   1533  N   MET A 194      -7.293  15.020 -18.607  1.00 97.42           N  
ATOM   1534  CA  MET A 194      -7.803  13.731 -19.067  1.00 97.42           C  
ATOM   1535  C   MET A 194      -8.448  13.860 -20.443  1.00 97.42           C  
ATOM   1536  CB  MET A 194      -8.812  13.164 -18.067  1.00 97.42           C  
ATOM   1537  O   MET A 194      -8.338  12.956 -21.272  1.00 97.42           O  
ATOM   1538  CG  MET A 194      -8.213  12.839 -16.708  1.00 97.42           C  
ATOM   1539  SD  MET A 194      -6.817  11.654 -16.822  1.00 97.42           S  
ATOM   1540  CE  MET A 194      -5.540  12.576 -15.920  1.00 97.42           C  
ATOM   1541  N   PHE A 195      -9.141  14.965 -20.672  1.00 96.31           N  
ATOM   1542  CA  PHE A 195      -9.793  15.173 -21.960  1.00 96.31           C  
ATOM   1543  C   PHE A 195      -8.778  15.585 -23.020  1.00 96.31           C  
ATOM   1544  CB  PHE A 195     -10.891  16.234 -21.843  1.00 96.31           C  
ATOM   1545  O   PHE A 195      -8.821  15.096 -24.151  1.00 96.31           O  
ATOM   1546  CG  PHE A 195     -11.625  16.492 -23.132  1.00 96.31           C  
ATOM   1547  CD1 PHE A 195     -11.268  17.557 -23.950  1.00 96.31           C  
ATOM   1548  CD2 PHE A 195     -12.672  15.670 -23.525  1.00 96.31           C  
ATOM   1549  CE1 PHE A 195     -11.945  17.799 -25.143  1.00 96.31           C  
ATOM   1550  CE2 PHE A 195     -13.354  15.904 -24.715  1.00 96.31           C  
ATOM   1551  CZ  PHE A 195     -12.989  16.970 -25.522  1.00 96.31           C  
ATOM   1552  N   MET A 196      -7.777  16.428 -22.714  1.00 96.78           N  
ATOM   1553  CA  MET A 196      -6.850  17.006 -23.682  1.00 96.78           C  
ATOM   1554  C   MET A 196      -5.787  15.992 -24.091  1.00 96.78           C  
ATOM   1555  CB  MET A 196      -6.184  18.259 -23.109  1.00 96.78           C  
ATOM   1556  O   MET A 196      -5.159  16.133 -25.142  1.00 96.78           O  
ATOM   1557  CG  MET A 196      -7.148  19.410 -22.872  1.00 96.78           C  
ATOM   1558  SD  MET A 196      -7.899  20.030 -24.427  1.00 96.78           S  
ATOM   1559  CE  MET A 196      -6.465  20.862 -25.165  1.00 96.78           C  
ATOM   1560  N   HIS A 197      -5.742  14.914 -23.345  1.00 96.37           N  
ATOM   1561  CA  HIS A 197      -4.799  13.832 -23.607  1.00 96.37           C  
ATOM   1562  C   HIS A 197      -5.517  12.491 -23.720  1.00 96.37           C  
ATOM   1563  CB  HIS A 197      -3.737  13.768 -22.508  1.00 96.37           C  
ATOM   1564  O   HIS A 197      -5.655  11.771 -22.729  1.00 96.37           O  
ATOM   1565  CG  HIS A 197      -2.863  14.981 -22.447  1.00 96.37           C  
ATOM   1566  CD2 HIS A 197      -1.609  15.196 -22.909  1.00 96.37           C  
ATOM   1567  ND1 HIS A 197      -3.262  16.156 -21.848  1.00 96.37           N  
ATOM   1568  CE1 HIS A 197      -2.288  17.045 -21.946  1.00 96.37           C  
ATOM   1569  NE2 HIS A 197      -1.274  16.488 -22.585  1.00 96.37           N  
ATOM   1570  N   PRO A 198      -6.012  12.193 -24.918  1.00 95.06           N  
ATOM   1571  CA  PRO A 198      -6.853  11.011 -25.121  1.00 95.06           C  
ATOM   1572  C   PRO A 198      -6.172   9.719 -24.675  1.00 95.06           C  
ATOM   1573  CB  PRO A 198      -7.097  11.007 -26.632  1.00 95.06           C  
ATOM   1574  O   PRO A 198      -6.850   8.735 -24.366  1.00 95.06           O  
ATOM   1575  CG  PRO A 198      -6.913  12.429 -27.052  1.00 95.06           C  
ATOM   1576  CD  PRO A 198      -5.898  13.067 -26.148  1.00 95.06           C  
ATOM   1577  N   GLU A 199      -4.854   9.608 -24.673  1.00 95.62           N  
ATOM   1578  CA  GLU A 199      -4.160   8.404 -24.224  1.00 95.62           C  
ATOM   1579  C   GLU A 199      -4.489   8.089 -22.768  1.00 95.62           C  
ATOM   1580  CB  GLU A 199      -2.648   8.559 -24.401  1.00 95.62           C  
ATOM   1581  O   GLU A 199      -4.234   6.980 -22.295  1.00 95.62           O  
ATOM   1582  CG  GLU A 199      -2.030   9.627 -23.510  1.00 95.62           C  
ATOM   1583  CD  GLU A 199      -1.997  11.002 -24.157  1.00 95.62           C  
ATOM   1584  OE1 GLU A 199      -1.130  11.826 -23.787  1.00 95.62           O  
ATOM   1585  OE2 GLU A 199      -2.845  11.258 -25.040  1.00 95.62           O  
ATOM   1586  N   ALA A 200      -5.020   8.979 -21.939  1.00 97.24           N  
ATOM   1587  CA  ALA A 200      -5.342   8.815 -20.524  1.00 97.24           C  
ATOM   1588  C   ALA A 200      -6.709   8.160 -20.345  1.00 97.24           C  
ATOM   1589  CB  ALA A 200      -5.305  10.164 -19.810  1.00 97.24           C  
ATOM   1590  O   ALA A 200      -7.094   7.809 -19.227  1.00 97.24           O  
ATOM   1591  N   THR A 201      -7.465   7.992 -21.382  1.00 97.26           N  
ATOM   1592  CA  THR A 201      -8.855   7.550 -21.365  1.00 97.26           C  
ATOM   1593  C   THR A 201      -8.985   6.197 -20.672  1.00 97.26           C  
ATOM   1594  CB  THR A 201      -9.429   7.456 -22.791  1.00 97.26           C  
ATOM   1595  O   THR A 201      -9.868   6.005 -19.834  1.00 97.26           O  
ATOM   1596  CG2 THR A 201     -10.869   6.956 -22.773  1.00 97.26           C  
ATOM   1597  OG1 THR A 201      -9.393   8.752 -23.401  1.00 97.26           O  
ATOM   1598  N   HIS A 202      -8.148   5.271 -20.957  1.00 97.81           N  
ATOM   1599  CA  HIS A 202      -8.166   3.943 -20.355  1.00 97.81           C  
ATOM   1600  C   HIS A 202      -7.853   4.010 -18.863  1.00 97.81           C  
ATOM   1601  CB  HIS A 202      -7.168   3.022 -21.059  1.00 97.81           C  
ATOM   1602  O   HIS A 202      -8.564   3.417 -18.049  1.00 97.81           O  
ATOM   1603  CG  HIS A 202      -7.257   1.594 -20.622  1.00 97.81           C  
ATOM   1604  CD2 HIS A 202      -8.245   0.918 -19.990  1.00 97.81           C  
ATOM   1605  ND1 HIS A 202      -6.238   0.689 -20.824  1.00 97.81           N  
ATOM   1606  CE1 HIS A 202      -6.597  -0.486 -20.335  1.00 97.81           C  
ATOM   1607  NE2 HIS A 202      -7.811  -0.374 -19.822  1.00 97.81           N  
ATOM   1608  N   MET A 203      -6.872   4.732 -18.492  1.00 97.75           N  
ATOM   1609  CA  MET A 203      -6.345   4.765 -17.131  1.00 97.75           C  
ATOM   1610  C   MET A 203      -7.313   5.473 -16.189  1.00 97.75           C  
ATOM   1611  CB  MET A 203      -4.982   5.459 -17.098  1.00 97.75           C  
ATOM   1612  O   MET A 203      -7.472   5.068 -15.036  1.00 97.75           O  
ATOM   1613  CG  MET A 203      -4.403   5.607 -15.701  1.00 97.75           C  
ATOM   1614  SD  MET A 203      -4.119   3.989 -14.883  1.00 97.75           S  
ATOM   1615  CE  MET A 203      -3.785   4.542 -13.187  1.00 97.75           C  
ATOM   1616  N   PHE A 204      -8.059   6.603 -16.640  1.00 97.12           N  
ATOM   1617  CA  PHE A 204      -8.926   7.244 -15.658  1.00 97.12           C  
ATOM   1618  C   PHE A 204     -10.148   6.379 -15.370  1.00 97.12           C  
ATOM   1619  CB  PHE A 204      -9.366   8.626 -16.149  1.00 97.12           C  
ATOM   1620  O   PHE A 204     -10.791   6.532 -14.329  1.00 97.12           O  
ATOM   1621  CG  PHE A 204     -10.338   8.582 -17.298  1.00 97.12           C  
ATOM   1622  CD1 PHE A 204      -9.965   9.029 -18.560  1.00 97.12           C  
ATOM   1623  CD2 PHE A 204     -11.625   8.094 -17.115  1.00 97.12           C  
ATOM   1624  CE1 PHE A 204     -10.862   8.989 -19.624  1.00 97.12           C  
ATOM   1625  CE2 PHE A 204     -12.527   8.051 -18.174  1.00 97.12           C  
ATOM   1626  CZ  PHE A 204     -12.144   8.500 -19.427  1.00 97.12           C  
ATOM   1627  N   MET A 205     -10.486   5.402 -16.302  1.00 98.27           N  
ATOM   1628  CA  MET A 205     -11.510   4.410 -15.989  1.00 98.27           C  
ATOM   1629  C   MET A 205     -11.058   3.501 -14.851  1.00 98.27           C  
ATOM   1630  CB  MET A 205     -11.844   3.573 -17.225  1.00 98.27           C  
ATOM   1631  O   MET A 205     -11.851   3.161 -13.971  1.00 98.27           O  
ATOM   1632  CG  MET A 205     -12.425   4.381 -18.375  1.00 98.27           C  
ATOM   1633  SD  MET A 205     -13.950   5.283 -17.899  1.00 98.27           S  
ATOM   1634  CE  MET A 205     -15.092   3.890 -17.685  1.00 98.27           C  
ATOM   1635  N   TRP A 206      -9.778   3.104 -14.816  1.00 98.19           N  
ATOM   1636  CA  TRP A 206      -9.211   2.322 -13.722  1.00 98.19           C  
ATOM   1637  C   TRP A 206      -9.200   3.126 -12.427  1.00 98.19           C  
ATOM   1638  CB  TRP A 206      -7.791   1.865 -14.067  1.00 98.19           C  
ATOM   1639  O   TRP A 206      -9.565   2.612 -11.367  1.00 98.19           O  
ATOM   1640  CG  TRP A 206      -7.738   0.681 -14.986  1.00 98.19           C  
ATOM   1641  CD1 TRP A 206      -7.614   0.700 -16.347  1.00 98.19           C  
ATOM   1642  CD2 TRP A 206      -7.812  -0.697 -14.609  1.00 98.19           C  
ATOM   1643  CE2 TRP A 206      -7.726  -1.460 -15.794  1.00 98.19           C  
ATOM   1644  CE3 TRP A 206      -7.942  -1.362 -13.382  1.00 98.19           C  
ATOM   1645  NE1 TRP A 206      -7.606  -0.584 -16.839  1.00 98.19           N  
ATOM   1646  CH2 TRP A 206      -7.894  -3.481 -14.575  1.00 98.19           C  
ATOM   1647  CZ2 TRP A 206      -7.766  -2.856 -15.788  1.00 98.19           C  
ATOM   1648  CZ3 TRP A 206      -7.982  -2.751 -13.378  1.00 98.19           C  
ATOM   1649  N   ALA A 207      -8.778   4.414 -12.519  1.00 97.21           N  
ATOM   1650  CA  ALA A 207      -8.672   5.278 -11.346  1.00 97.21           C  
ATOM   1651  C   ALA A 207     -10.031   5.466 -10.679  1.00 97.21           C  
ATOM   1652  CB  ALA A 207      -8.081   6.631 -11.734  1.00 97.21           C  
ATOM   1653  O   ALA A 207     -10.112   5.643  -9.461  1.00 97.21           O  
ATOM   1654  N   MET A 208     -11.143   5.413 -11.480  1.00 97.89           N  
ATOM   1655  CA  MET A 208     -12.492   5.612 -10.958  1.00 97.89           C  
ATOM   1656  C   MET A 208     -13.121   4.282 -10.555  1.00 97.89           C  
ATOM   1657  CB  MET A 208     -13.372   6.314 -11.994  1.00 97.89           C  
ATOM   1658  O   MET A 208     -14.226   4.253 -10.010  1.00 97.89           O  
ATOM   1659  CG  MET A 208     -12.927   7.730 -12.318  1.00 97.89           C  
ATOM   1660  SD  MET A 208     -12.832   8.796 -10.827  1.00 97.89           S  
ATOM   1661  CE  MET A 208     -11.048   8.732 -10.501  1.00 97.89           C  
ATOM   1662  N   SER A 209     -12.370   3.233 -10.783  1.00 97.71           N  
ATOM   1663  CA  SER A 209     -12.908   1.925 -10.424  1.00 97.71           C  
ATOM   1664  C   SER A 209     -12.609   1.584  -8.968  1.00 97.71           C  
ATOM   1665  CB  SER A 209     -12.336   0.841 -11.338  1.00 97.71           C  
ATOM   1666  O   SER A 209     -11.940   2.351  -8.271  1.00 97.71           O  
ATOM   1667  OG  SER A 209     -10.999   0.536 -10.981  1.00 97.71           O  
ATOM   1668  N   ASP A 210     -13.120   0.415  -8.492  1.00 97.35           N  
ATOM   1669  CA  ASP A 210     -12.905  -0.071  -7.132  1.00 97.35           C  
ATOM   1670  C   ASP A 210     -11.423  -0.330  -6.870  1.00 97.35           C  
ATOM   1671  CB  ASP A 210     -13.714  -1.345  -6.883  1.00 97.35           C  
ATOM   1672  O   ASP A 210     -10.990  -0.373  -5.716  1.00 97.35           O  
ATOM   1673  CG  ASP A 210     -15.211  -1.097  -6.835  1.00 97.35           C  
ATOM   1674  OD1 ASP A 210     -15.634   0.078  -6.806  1.00 97.35           O  
ATOM   1675  OD2 ASP A 210     -15.975  -2.087  -6.824  1.00 97.35           O  
ATOM   1676  N   ARG A 211     -10.633  -0.382  -7.894  1.00 96.84           N  
ATOM   1677  CA  ARG A 211      -9.210  -0.683  -7.781  1.00 96.84           C  
ATOM   1678  C   ARG A 211      -8.460   0.460  -7.106  1.00 96.84           C  
ATOM   1679  CB  ARG A 211      -8.608  -0.963  -9.160  1.00 96.84           C  
ATOM   1680  O   ARG A 211      -7.351   0.270  -6.603  1.00 96.84           O  
ATOM   1681  CG  ARG A 211      -9.151  -2.217  -9.827  1.00 96.84           C  
ATOM   1682  CD  ARG A 211      -8.519  -3.478  -9.254  1.00 96.84           C  
ATOM   1683  NE  ARG A 211      -8.898  -4.665 -10.016  1.00 96.84           N  
ATOM   1684  NH1 ARG A 211      -7.503  -6.103  -8.866  1.00 96.84           N  
ATOM   1685  NH2 ARG A 211      -8.823  -6.893 -10.566  1.00 96.84           N  
ATOM   1686  CZ  ARG A 211      -8.407  -5.884  -9.814  1.00 96.84           C  
ATOM   1687  N   ALA A 212      -9.067   1.614  -7.085  1.00 97.05           N  
ATOM   1688  CA  ALA A 212      -8.377   2.801  -6.586  1.00 97.05           C  
ATOM   1689  C   ALA A 212      -8.698   3.042  -5.114  1.00 97.05           C  
ATOM   1690  CB  ALA A 212      -8.754   4.024  -7.417  1.00 97.05           C  
ATOM   1691  O   ALA A 212      -8.169   3.973  -4.502  1.00 97.05           O  
ATOM   1692  N   ILE A 213      -9.467   2.165  -4.497  1.00 97.53           N  
ATOM   1693  CA  ILE A 213      -9.749   2.223  -3.067  1.00 97.53           C  
ATOM   1694  C   ILE A 213      -9.644   0.825  -2.463  1.00 97.53           C  
ATOM   1695  CB  ILE A 213     -11.147   2.822  -2.791  1.00 97.53           C  
ATOM   1696  O   ILE A 213     -10.634   0.278  -1.971  1.00 97.53           O  
ATOM   1697  CG1 ILE A 213     -12.205   2.132  -3.659  1.00 97.53           C  
ATOM   1698  CG2 ILE A 213     -11.143   4.335  -3.031  1.00 97.53           C  
ATOM   1699  CD1 ILE A 213     -13.638   2.494  -3.293  1.00 97.53           C  
ATOM   1700  N   PRO A 214      -8.484   0.239  -2.567  1.00 97.58           N  
ATOM   1701  CA  PRO A 214      -8.305  -1.120  -2.051  1.00 97.58           C  
ATOM   1702  C   PRO A 214      -8.689  -1.247  -0.578  1.00 97.58           C  
ATOM   1703  CB  PRO A 214      -6.809  -1.378  -2.249  1.00 97.58           C  
ATOM   1704  O   PRO A 214      -8.495  -0.308   0.197  1.00 97.58           O  
ATOM   1705  CG  PRO A 214      -6.174  -0.028  -2.163  1.00 97.58           C  
ATOM   1706  CD  PRO A 214      -7.105   0.977  -2.779  1.00 97.58           C  
ATOM   1707  N   ARG A 215      -9.203  -2.399  -0.211  1.00 96.74           N  
ATOM   1708  CA  ARG A 215      -9.519  -2.693   1.183  1.00 96.74           C  
ATOM   1709  C   ARG A 215      -8.251  -2.787   2.024  1.00 96.74           C  
ATOM   1710  CB  ARG A 215     -10.316  -3.995   1.291  1.00 96.74           C  
ATOM   1711  O   ARG A 215      -8.220  -2.319   3.165  1.00 96.74           O  
ATOM   1712  CG  ARG A 215     -10.537  -4.466   2.720  1.00 96.74           C  
ATOM   1713  CD  ARG A 215     -10.731  -3.297   3.675  1.00 96.74           C  
ATOM   1714  NE  ARG A 215     -10.899  -3.749   5.053  1.00 96.74           N  
ATOM   1715  NH1 ARG A 215      -8.686  -4.345   5.345  1.00 96.74           N  
ATOM   1716  NH2 ARG A 215     -10.186  -4.619   7.056  1.00 96.74           N  
ATOM   1717  CZ  ARG A 215      -9.923  -4.237   5.815  1.00 96.74           C  
ATOM   1718  N   SER A 216      -7.259  -3.399   1.520  1.00 97.39           N  
ATOM   1719  CA  SER A 216      -5.984  -3.686   2.170  1.00 97.39           C  
ATOM   1720  C   SER A 216      -4.865  -3.843   1.146  1.00 97.39           C  
ATOM   1721  CB  SER A 216      -6.089  -4.952   3.021  1.00 97.39           C  
ATOM   1722  O   SER A 216      -5.099  -4.308   0.029  1.00 97.39           O  
ATOM   1723  OG  SER A 216      -4.818  -5.325   3.526  1.00 97.39           O  
ATOM   1724  N   TYR A 217      -3.558  -3.469   1.590  1.00 98.15           N  
ATOM   1725  CA  TYR A 217      -2.430  -3.746   0.708  1.00 98.15           C  
ATOM   1726  C   TYR A 217      -2.315  -5.238   0.421  1.00 98.15           C  
ATOM   1727  CB  TYR A 217      -1.126  -3.230   1.323  1.00 98.15           C  
ATOM   1728  O   TYR A 217      -1.818  -5.637  -0.635  1.00 98.15           O  
ATOM   1729  CG  TYR A 217      -1.024  -1.724   1.357  1.00 98.15           C  
ATOM   1730  CD1 TYR A 217      -1.387  -0.957   0.252  1.00 98.15           C  
ATOM   1731  CD2 TYR A 217      -0.565  -1.066   2.493  1.00 98.15           C  
ATOM   1732  CE1 TYR A 217      -1.293   0.430   0.278  1.00 98.15           C  
ATOM   1733  CE2 TYR A 217      -0.467   0.321   2.530  1.00 98.15           C  
ATOM   1734  OH  TYR A 217      -0.739   2.433   1.450  1.00 98.15           O  
ATOM   1735  CZ  TYR A 217      -0.833   1.060   1.419  1.00 98.15           C  
ATOM   1736  N   ARG A 218      -2.814  -6.135   1.263  1.00 97.59           N  
ATOM   1737  CA  ARG A 218      -2.696  -7.588   1.188  1.00 97.59           C  
ATOM   1738  C   ARG A 218      -3.636  -8.160   0.133  1.00 97.59           C  
ATOM   1739  CB  ARG A 218      -2.988  -8.223   2.550  1.00 97.59           C  
ATOM   1740  O   ARG A 218      -3.495  -9.317  -0.271  1.00 97.59           O  
ATOM   1741  CG  ARG A 218      -2.083  -7.728   3.667  1.00 97.59           C  
ATOM   1742  CD  ARG A 218      -2.407  -8.399   4.994  1.00 97.59           C  
ATOM   1743  NE  ARG A 218      -3.790  -8.159   5.396  1.00 97.59           N  
ATOM   1744  NH1 ARG A 218      -3.873  -9.907   6.904  1.00 97.59           N  
ATOM   1745  NH2 ARG A 218      -5.710  -8.575   6.585  1.00 97.59           N  
ATOM   1746  CZ  ARG A 218      -4.454  -8.881   6.294  1.00 97.59           C  
ATOM   1747  N   MET A 219      -4.681  -7.392  -0.221  1.00 97.36           N  
ATOM   1748  CA  MET A 219      -5.726  -7.871  -1.120  1.00 97.36           C  
ATOM   1749  C   MET A 219      -5.713  -7.094  -2.433  1.00 97.36           C  
ATOM   1750  CB  MET A 219      -7.101  -7.755  -0.458  1.00 97.36           C  
ATOM   1751  O   MET A 219      -6.762  -6.875  -3.041  1.00 97.36           O  
ATOM   1752  CG  MET A 219      -7.214  -8.511   0.855  1.00 97.36           C  
ATOM   1753  SD  MET A 219      -8.858  -8.307   1.644  1.00 97.36           S  
ATOM   1754  CE  MET A 219      -8.577  -9.190   3.204  1.00 97.36           C  
ATOM   1755  N   MET A 220      -4.615  -6.543  -2.825  1.00 97.25           N  
ATOM   1756  CA  MET A 220      -4.482  -5.767  -4.054  1.00 97.25           C  
ATOM   1757  C   MET A 220      -3.463  -6.404  -4.993  1.00 97.25           C  
ATOM   1758  CB  MET A 220      -4.075  -4.326  -3.740  1.00 97.25           C  
ATOM   1759  O   MET A 220      -2.467  -6.971  -4.542  1.00 97.25           O  
ATOM   1760  CG  MET A 220      -2.627  -4.181  -3.300  1.00 97.25           C  
ATOM   1761  SD  MET A 220      -2.138  -2.428  -3.060  1.00 97.25           S  
ATOM   1762  CE  MET A 220      -0.462  -2.651  -2.401  1.00 97.25           C  
ATOM   1763  N   GLN A 221      -3.740  -6.395  -6.273  1.00 97.78           N  
ATOM   1764  CA  GLN A 221      -2.800  -6.854  -7.289  1.00 97.78           C  
ATOM   1765  C   GLN A 221      -1.641  -5.874  -7.450  1.00 97.78           C  
ATOM   1766  CB  GLN A 221      -3.511  -7.052  -8.629  1.00 97.78           C  
ATOM   1767  O   GLN A 221      -1.769  -4.694  -7.117  1.00 97.78           O  
ATOM   1768  CG  GLN A 221      -4.472  -8.232  -8.647  1.00 97.78           C  
ATOM   1769  CD  GLN A 221      -5.074  -8.478 -10.018  1.00 97.78           C  
ATOM   1770  NE2 GLN A 221      -4.730  -9.609 -10.623  1.00 97.78           N  
ATOM   1771  OE1 GLN A 221      -5.844  -7.658 -10.529  1.00 97.78           O  
ATOM   1772  N   GLY A 222      -0.529  -6.339  -7.971  1.00 98.12           N  
ATOM   1773  CA  GLY A 222       0.621  -5.542  -8.369  1.00 98.12           C  
ATOM   1774  C   GLY A 222       1.083  -5.826  -9.785  1.00 98.12           C  
ATOM   1775  O   GLY A 222       1.108  -6.981 -10.216  1.00 98.12           O  
ATOM   1776  N   PHE A 223       1.458  -4.644 -10.514  1.00 98.27           N  
ATOM   1777  CA  PHE A 223       1.873  -4.774 -11.906  1.00 98.27           C  
ATOM   1778  C   PHE A 223       3.174  -4.021 -12.156  1.00 98.27           C  
ATOM   1779  CB  PHE A 223       0.779  -4.257 -12.846  1.00 98.27           C  
ATOM   1780  O   PHE A 223       3.343  -2.892 -11.691  1.00 98.27           O  
ATOM   1781  CG  PHE A 223      -0.552  -4.933 -12.657  1.00 98.27           C  
ATOM   1782  CD1 PHE A 223      -0.854  -6.107 -13.336  1.00 98.27           C  
ATOM   1783  CD2 PHE A 223      -1.503  -4.394 -11.799  1.00 98.27           C  
ATOM   1784  CE1 PHE A 223      -2.086  -6.735 -13.163  1.00 98.27           C  
ATOM   1785  CE2 PHE A 223      -2.735  -5.015 -11.622  1.00 98.27           C  
ATOM   1786  CZ  PHE A 223      -3.025  -6.185 -12.305  1.00 98.27           C  
ATOM   1787  N   GLY A 224       4.079  -4.638 -12.881  1.00 95.37           N  
ATOM   1788  CA  GLY A 224       5.266  -3.915 -13.310  1.00 95.37           C  
ATOM   1789  C   GLY A 224       4.963  -2.802 -14.295  1.00 95.37           C  
ATOM   1790  O   GLY A 224       5.758  -1.873 -14.453  1.00 95.37           O  
ATOM   1791  N   VAL A 225       3.796  -2.703 -14.953  1.00 95.75           N  
ATOM   1792  CA  VAL A 225       3.194  -1.741 -15.870  1.00 95.75           C  
ATOM   1793  C   VAL A 225       3.959  -1.738 -17.191  1.00 95.75           C  
ATOM   1794  CB  VAL A 225       3.170  -0.319 -15.265  1.00 95.75           C  
ATOM   1795  O   VAL A 225       3.377  -1.971 -18.253  1.00 95.75           O  
ATOM   1796  CG1 VAL A 225       2.687   0.698 -16.297  1.00 95.75           C  
ATOM   1797  CG2 VAL A 225       2.284  -0.284 -14.021  1.00 95.75           C  
ATOM   1798  N   ASN A 226       5.343  -1.700 -17.176  1.00 97.04           N  
ATOM   1799  CA  ASN A 226       6.157  -1.558 -18.379  1.00 97.04           C  
ATOM   1800  C   ASN A 226       6.465  -2.913 -19.011  1.00 97.04           C  
ATOM   1801  CB  ASN A 226       7.455  -0.811 -18.064  1.00 97.04           C  
ATOM   1802  O   ASN A 226       6.423  -3.942 -18.335  1.00 97.04           O  
ATOM   1803  CG  ASN A 226       7.209   0.583 -17.523  1.00 97.04           C  
ATOM   1804  ND2 ASN A 226       6.891   1.517 -18.412  1.00 97.04           N  
ATOM   1805  OD1 ASN A 226       7.306   0.820 -16.316  1.00 97.04           O  
ATOM   1806  N   THR A 227       6.796  -2.861 -20.291  1.00 98.11           N  
ATOM   1807  CA  THR A 227       7.297  -4.029 -21.007  1.00 98.11           C  
ATOM   1808  C   THR A 227       8.807  -4.164 -20.833  1.00 98.11           C  
ATOM   1809  CB  THR A 227       6.956  -3.952 -22.507  1.00 98.11           C  
ATOM   1810  O   THR A 227       9.565  -3.280 -21.236  1.00 98.11           O  
ATOM   1811  CG2 THR A 227       7.400  -5.215 -23.237  1.00 98.11           C  
ATOM   1812  OG1 THR A 227       5.540  -3.797 -22.662  1.00 98.11           O  
ATOM   1813  N   PHE A 228       9.275  -5.228 -20.153  1.00 98.25           N  
ATOM   1814  CA  PHE A 228      10.682  -5.577 -19.994  1.00 98.25           C  
ATOM   1815  C   PHE A 228      11.090  -6.651 -20.995  1.00 98.25           C  
ATOM   1816  CB  PHE A 228      10.960  -6.057 -18.566  1.00 98.25           C  
ATOM   1817  O   PHE A 228      10.248  -7.182 -21.722  1.00 98.25           O  
ATOM   1818  CG  PHE A 228      10.829  -4.978 -17.526  1.00 98.25           C  
ATOM   1819  CD1 PHE A 228      11.940  -4.252 -17.113  1.00 98.25           C  
ATOM   1820  CD2 PHE A 228       9.594  -4.688 -16.961  1.00 98.25           C  
ATOM   1821  CE1 PHE A 228      11.821  -3.252 -16.151  1.00 98.25           C  
ATOM   1822  CE2 PHE A 228       9.467  -3.691 -15.999  1.00 98.25           C  
ATOM   1823  CZ  PHE A 228      10.583  -2.975 -15.594  1.00 98.25           C  
ATOM   1824  N   THR A 229      12.403  -6.990 -21.029  1.00 98.06           N  
ATOM   1825  CA  THR A 229      12.848  -8.098 -21.866  1.00 98.06           C  
ATOM   1826  C   THR A 229      13.554  -9.160 -21.027  1.00 98.06           C  
ATOM   1827  CB  THR A 229      13.791  -7.611 -22.982  1.00 98.06           C  
ATOM   1828  O   THR A 229      14.162  -8.845 -20.002  1.00 98.06           O  
ATOM   1829  CG2 THR A 229      13.123  -6.540 -23.838  1.00 98.06           C  
ATOM   1830  OG1 THR A 229      14.978  -7.066 -22.393  1.00 98.06           O  
ATOM   1831  N   LEU A 230      13.396 -10.398 -21.473  1.00 97.67           N  
ATOM   1832  CA  LEU A 230      14.167 -11.531 -20.972  1.00 97.67           C  
ATOM   1833  C   LEU A 230      15.091 -12.080 -22.054  1.00 97.67           C  
ATOM   1834  CB  LEU A 230      13.233 -12.636 -20.473  1.00 97.67           C  
ATOM   1835  O   LEU A 230      14.700 -12.178 -23.219  1.00 97.67           O  
ATOM   1836  CG  LEU A 230      12.272 -12.254 -19.346  1.00 97.67           C  
ATOM   1837  CD1 LEU A 230      11.393 -13.443 -18.973  1.00 97.67           C  
ATOM   1838  CD2 LEU A 230      13.044 -11.751 -18.131  1.00 97.67           C  
ATOM   1839  N   VAL A 231      16.320 -12.481 -21.679  1.00 94.76           N  
ATOM   1840  CA  VAL A 231      17.268 -13.065 -22.622  1.00 94.76           C  
ATOM   1841  C   VAL A 231      17.724 -14.432 -22.116  1.00 94.76           C  
ATOM   1842  CB  VAL A 231      18.490 -12.144 -22.841  1.00 94.76           C  
ATOM   1843  O   VAL A 231      18.156 -14.564 -20.969  1.00 94.76           O  
ATOM   1844  CG1 VAL A 231      19.460 -12.764 -23.846  1.00 94.76           C  
ATOM   1845  CG2 VAL A 231      18.038 -10.763 -23.312  1.00 94.76           C  
ATOM   1846  N   ASN A 232      17.573 -15.396 -22.982  1.00 92.95           N  
ATOM   1847  CA  ASN A 232      17.930 -16.747 -22.562  1.00 92.95           C  
ATOM   1848  C   ASN A 232      19.394 -17.057 -22.858  1.00 92.95           C  
ATOM   1849  CB  ASN A 232      17.022 -17.777 -23.237  1.00 92.95           C  
ATOM   1850  O   ASN A 232      20.128 -16.199 -23.351  1.00 92.95           O  
ATOM   1851  CG  ASN A 232      17.239 -17.853 -24.736  1.00 92.95           C  
ATOM   1852  ND2 ASN A 232      16.290 -18.456 -25.442  1.00 92.95           N  
ATOM   1853  OD1 ASN A 232      18.251 -17.376 -25.254  1.00 92.95           O  
ATOM   1854  N   ALA A 233      19.824 -18.267 -22.612  1.00 89.22           N  
ATOM   1855  CA  ALA A 233      21.218 -18.690 -22.715  1.00 89.22           C  
ATOM   1856  C   ALA A 233      21.690 -18.672 -24.166  1.00 89.22           C  
ATOM   1857  CB  ALA A 233      21.397 -20.083 -22.117  1.00 89.22           C  
ATOM   1858  O   ALA A 233      22.889 -18.567 -24.434  1.00 89.22           O  
ATOM   1859  N   ALA A 234      20.718 -18.792 -25.121  1.00 89.73           N  
ATOM   1860  CA  ALA A 234      21.023 -18.790 -26.550  1.00 89.73           C  
ATOM   1861  C   ALA A 234      21.101 -17.366 -27.092  1.00 89.73           C  
ATOM   1862  CB  ALA A 234      19.975 -19.591 -27.318  1.00 89.73           C  
ATOM   1863  O   ALA A 234      21.373 -17.160 -28.277  1.00 89.73           O  
ATOM   1864  N   GLY A 235      20.824 -16.444 -26.236  1.00 88.92           N  
ATOM   1865  CA  GLY A 235      20.861 -15.051 -26.652  1.00 88.92           C  
ATOM   1866  C   GLY A 235      19.579 -14.594 -27.321  1.00 88.92           C  
ATOM   1867  O   GLY A 235      19.562 -13.570 -28.008  1.00 88.92           O  
ATOM   1868  N   GLU A 236      18.515 -15.346 -27.181  1.00 93.24           N  
ATOM   1869  CA  GLU A 236      17.208 -14.997 -27.732  1.00 93.24           C  
ATOM   1870  C   GLU A 236      16.426 -14.105 -26.772  1.00 93.24           C  
ATOM   1871  CB  GLU A 236      16.404 -16.260 -28.050  1.00 93.24           C  
ATOM   1872  O   GLU A 236      16.374 -14.373 -25.570  1.00 93.24           O  
ATOM   1873  CG  GLU A 236      17.048 -17.150 -29.103  1.00 93.24           C  
ATOM   1874  CD  GLU A 236      16.333 -18.479 -29.284  1.00 93.24           C  
ATOM   1875  OE1 GLU A 236      16.521 -19.131 -30.336  1.00 93.24           O  
ATOM   1876  OE2 GLU A 236      15.577 -18.871 -28.367  1.00 93.24           O  
ATOM   1877  N   ARG A 237      15.790 -13.098 -27.292  1.00 95.75           N  
ATOM   1878  CA  ARG A 237      15.079 -12.096 -26.504  1.00 95.75           C  
ATOM   1879  C   ARG A 237      13.570 -12.299 -26.594  1.00 95.75           C  
ATOM   1880  CB  ARG A 237      15.447 -10.686 -26.971  1.00 95.75           C  
ATOM   1881  O   ARG A 237      13.045 -12.630 -27.659  1.00 95.75           O  
ATOM   1882  CG  ARG A 237      14.808  -9.579 -26.148  1.00 95.75           C  
ATOM   1883  CD  ARG A 237      15.220  -8.199 -26.641  1.00 95.75           C  
ATOM   1884  NE  ARG A 237      14.589  -7.871 -27.916  1.00 95.75           N  
ATOM   1885  NH1 ARG A 237      15.562  -5.784 -28.097  1.00 95.75           N  
ATOM   1886  NH2 ARG A 237      14.142  -6.537 -29.732  1.00 95.75           N  
ATOM   1887  CZ  ARG A 237      14.766  -6.731 -28.579  1.00 95.75           C  
ATOM   1888  N   SER A 238      12.882 -12.088 -25.427  1.00 97.87           N  
ATOM   1889  CA  SER A 238      11.426 -12.064 -25.332  1.00 97.87           C  
ATOM   1890  C   SER A 238      10.944 -10.857 -24.533  1.00 97.87           C  
ATOM   1891  CB  SER A 238      10.909 -13.351 -24.687  1.00 97.87           C  
ATOM   1892  O   SER A 238      11.641 -10.383 -23.633  1.00 97.87           O  
ATOM   1893  OG  SER A 238      11.337 -14.487 -25.419  1.00 97.87           O  
ATOM   1894  N   PHE A 239       9.702 -10.325 -24.872  1.00 98.56           N  
ATOM   1895  CA  PHE A 239       9.063  -9.267 -24.099  1.00 98.56           C  
ATOM   1896  C   PHE A 239       8.260  -9.851 -22.942  1.00 98.56           C  
ATOM   1897  CB  PHE A 239       8.153  -8.419 -24.994  1.00 98.56           C  
ATOM   1898  O   PHE A 239       7.620 -10.894 -23.089  1.00 98.56           O  
ATOM   1899  CG  PHE A 239       8.883  -7.706 -26.099  1.00 98.56           C  
ATOM   1900  CD1 PHE A 239       9.580  -6.531 -25.845  1.00 98.56           C  
ATOM   1901  CD2 PHE A 239       8.873  -8.210 -27.393  1.00 98.56           C  
ATOM   1902  CE1 PHE A 239      10.257  -5.868 -26.867  1.00 98.56           C  
ATOM   1903  CE2 PHE A 239       9.547  -7.554 -28.419  1.00 98.56           C  
ATOM   1904  CZ  PHE A 239      10.238  -6.382 -28.154  1.00 98.56           C  
ATOM   1905  N   VAL A 240       8.348  -9.080 -21.767  1.00 98.58           N  
ATOM   1906  CA  VAL A 240       7.691  -9.660 -20.601  1.00 98.58           C  
ATOM   1907  C   VAL A 240       7.029  -8.557 -19.779  1.00 98.58           C  
ATOM   1908  CB  VAL A 240       8.687 -10.453 -19.725  1.00 98.58           C  
ATOM   1909  O   VAL A 240       7.558  -7.448 -19.675  1.00 98.58           O  
ATOM   1910  CG1 VAL A 240       9.809  -9.544 -19.225  1.00 98.58           C  
ATOM   1911  CG2 VAL A 240       7.961 -11.106 -18.551  1.00 98.58           C  
ATOM   1912  N   LYS A 241       5.828  -8.820 -19.193  1.00 98.45           N  
ATOM   1913  CA  LYS A 241       5.178  -8.051 -18.136  1.00 98.45           C  
ATOM   1914  C   LYS A 241       5.036  -8.879 -16.862  1.00 98.45           C  
ATOM   1915  CB  LYS A 241       3.806  -7.558 -18.597  1.00 98.45           C  
ATOM   1916  O   LYS A 241       4.669 -10.055 -16.917  1.00 98.45           O  
ATOM   1917  CG  LYS A 241       3.863  -6.436 -19.623  1.00 98.45           C  
ATOM   1918  CD  LYS A 241       2.488  -5.825 -19.861  1.00 98.45           C  
ATOM   1919  CE  LYS A 241       2.571  -4.587 -20.744  1.00 98.45           C  
ATOM   1920  NZ  LYS A 241       1.235  -3.943 -20.922  1.00 98.45           N  
ATOM   1921  N   PHE A 242       5.299  -8.273 -15.738  1.00 98.40           N  
ATOM   1922  CA  PHE A 242       5.287  -8.967 -14.456  1.00 98.40           C  
ATOM   1923  C   PHE A 242       3.981  -8.710 -13.713  1.00 98.40           C  
ATOM   1924  CB  PHE A 242       6.476  -8.529 -13.595  1.00 98.40           C  
ATOM   1925  O   PHE A 242       3.497  -7.577 -13.672  1.00 98.40           O  
ATOM   1926  CG  PHE A 242       7.815  -8.859 -14.196  1.00 98.40           C  
ATOM   1927  CD1 PHE A 242       8.359 -10.130 -14.061  1.00 98.40           C  
ATOM   1928  CD2 PHE A 242       8.531  -7.897 -14.897  1.00 98.40           C  
ATOM   1929  CE1 PHE A 242       9.599 -10.439 -14.616  1.00 98.40           C  
ATOM   1930  CE2 PHE A 242       9.771  -8.198 -15.455  1.00 98.40           C  
ATOM   1931  CZ  PHE A 242      10.303  -9.469 -15.312  1.00 98.40           C  
ATOM   1932  N   HIS A 243       3.400  -9.796 -13.064  1.00 98.43           N  
ATOM   1933  CA  HIS A 243       2.116  -9.742 -12.375  1.00 98.43           C  
ATOM   1934  C   HIS A 243       2.212 -10.356 -10.982  1.00 98.43           C  
ATOM   1935  CB  HIS A 243       1.039 -10.460 -13.191  1.00 98.43           C  
ATOM   1936  O   HIS A 243       2.794 -11.430 -10.811  1.00 98.43           O  
ATOM   1937  CG  HIS A 243       0.687  -9.761 -14.465  1.00 98.43           C  
ATOM   1938  CD2 HIS A 243       1.448  -9.419 -15.531  1.00 98.43           C  
ATOM   1939  ND1 HIS A 243      -0.590  -9.327 -14.748  1.00 98.43           N  
ATOM   1940  CE1 HIS A 243      -0.599  -8.747 -15.937  1.00 98.43           C  
ATOM   1941  NE2 HIS A 243       0.626  -8.790 -16.433  1.00 98.43           N  
ATOM   1942  N   SER A 244       1.677  -9.610  -9.983  1.00 98.51           N  
ATOM   1943  CA  SER A 244       1.491 -10.142  -8.637  1.00 98.51           C  
ATOM   1944  C   SER A 244       0.012 -10.222  -8.274  1.00 98.51           C  
ATOM   1945  CB  SER A 244       2.230  -9.280  -7.613  1.00 98.51           C  
ATOM   1946  O   SER A 244      -0.701  -9.218  -8.328  1.00 98.51           O  
ATOM   1947  OG  SER A 244       3.613  -9.215  -7.914  1.00 98.51           O  
ATOM   1948  N   THR A 245      -0.461 -11.448  -7.987  1.00 98.33           N  
ATOM   1949  CA  THR A 245      -1.860 -11.672  -7.639  1.00 98.33           C  
ATOM   1950  C   THR A 245      -1.988 -12.162  -6.200  1.00 98.33           C  
ATOM   1951  CB  THR A 245      -2.516 -12.689  -8.591  1.00 98.33           C  
ATOM   1952  O   THR A 245      -1.386 -13.171  -5.826  1.00 98.33           O  
ATOM   1953  CG2 THR A 245      -4.004 -12.841  -8.293  1.00 98.33           C  
ATOM   1954  OG1 THR A 245      -2.354 -12.243  -9.943  1.00 98.33           O  
ATOM   1955  N   PRO A 246      -2.747 -11.376  -5.347  1.00 98.04           N  
ATOM   1956  CA  PRO A 246      -2.866 -11.771  -3.941  1.00 98.04           C  
ATOM   1957  C   PRO A 246      -3.647 -13.069  -3.756  1.00 98.04           C  
ATOM   1958  CB  PRO A 246      -3.608 -10.592  -3.306  1.00 98.04           C  
ATOM   1959  O   PRO A 246      -4.680 -13.270  -4.399  1.00 98.04           O  
ATOM   1960  CG  PRO A 246      -4.471 -10.050  -4.399  1.00 98.04           C  
ATOM   1961  CD  PRO A 246      -3.720 -10.153  -5.695  1.00 98.04           C  
ATOM   1962  N   VAL A 247      -3.206 -13.891  -2.846  1.00 97.26           N  
ATOM   1963  CA  VAL A 247      -3.850 -15.166  -2.548  1.00 97.26           C  
ATOM   1964  C   VAL A 247      -5.196 -14.919  -1.870  1.00 97.26           C  
ATOM   1965  CB  VAL A 247      -2.958 -16.057  -1.654  1.00 97.26           C  
ATOM   1966  O   VAL A 247      -6.137 -15.697  -2.044  1.00 97.26           O  
ATOM   1967  CG1 VAL A 247      -3.732 -17.282  -1.170  1.00 97.26           C  
ATOM   1968  CG2 VAL A 247      -1.700 -16.481  -2.411  1.00 97.26           C  
ATOM   1969  N   LEU A 248      -5.339 -13.750  -1.234  1.00 96.15           N  
ATOM   1970  CA  LEU A 248      -6.529 -13.400  -0.466  1.00 96.15           C  
ATOM   1971  C   LEU A 248      -7.617 -12.837  -1.374  1.00 96.15           C  
ATOM   1972  CB  LEU A 248      -6.183 -12.384   0.626  1.00 96.15           C  
ATOM   1973  O   LEU A 248      -8.743 -12.604  -0.930  1.00 96.15           O  
ATOM   1974  CG  LEU A 248      -5.314 -12.895   1.777  1.00 96.15           C  
ATOM   1975  CD1 LEU A 248      -4.952 -11.749   2.716  1.00 96.15           C  
ATOM   1976  CD2 LEU A 248      -6.029 -14.008   2.534  1.00 96.15           C  
ATOM   1977  N   GLY A 249      -7.288 -12.712  -2.650  1.00 96.54           N  
ATOM   1978  CA  GLY A 249      -8.222 -12.111  -3.589  1.00 96.54           C  
ATOM   1979  C   GLY A 249      -8.102 -10.601  -3.666  1.00 96.54           C  
ATOM   1980  O   GLY A 249      -7.411  -9.985  -2.852  1.00 96.54           O  
ATOM   1981  N   VAL A 250      -8.777  -9.998  -4.673  1.00 97.65           N  
ATOM   1982  CA  VAL A 250      -8.806  -8.553  -4.878  1.00 97.65           C  
ATOM   1983  C   VAL A 250     -10.114  -7.981  -4.337  1.00 97.65           C  
ATOM   1984  CB  VAL A 250      -8.640  -8.188  -6.370  1.00 97.65           C  
ATOM   1985  O   VAL A 250     -11.196  -8.333  -4.812  1.00 97.65           O  
ATOM   1986  CG1 VAL A 250      -8.668  -6.672  -6.561  1.00 97.65           C  
ATOM   1987  CG2 VAL A 250      -7.342  -8.775  -6.922  1.00 97.65           C  
ATOM   1988  N   HIS A 251      -9.949  -7.113  -3.250  1.00 96.66           N  
ATOM   1989  CA  HIS A 251     -11.109  -6.511  -2.603  1.00 96.66           C  
ATOM   1990  C   HIS A 251     -10.942  -5.002  -2.466  1.00 96.66           C  
ATOM   1991  CB  HIS A 251     -11.342  -7.140  -1.228  1.00 96.66           C  
ATOM   1992  O   HIS A 251      -9.817  -4.501  -2.396  1.00 96.66           O  
ATOM   1993  CG  HIS A 251     -11.585  -8.615  -1.277  1.00 96.66           C  
ATOM   1994  CD2 HIS A 251     -10.807  -9.657  -0.901  1.00 96.66           C  
ATOM   1995  ND1 HIS A 251     -12.753  -9.161  -1.763  1.00 96.66           N  
ATOM   1996  CE1 HIS A 251     -12.682 -10.479  -1.684  1.00 96.66           C  
ATOM   1997  NE2 HIS A 251     -11.511 -10.806  -1.164  1.00 96.66           N  
ATOM   1998  N   SER A 252     -12.060  -4.302  -2.429  1.00 97.17           N  
ATOM   1999  CA  SER A 252     -12.041  -2.850  -2.283  1.00 97.17           C  
ATOM   2000  C   SER A 252     -12.984  -2.394  -1.175  1.00 97.17           C  
ATOM   2001  CB  SER A 252     -12.423  -2.173  -3.600  1.00 97.17           C  
ATOM   2002  O   SER A 252     -13.859  -3.150  -0.747  1.00 97.17           O  
ATOM   2003  OG  SER A 252     -13.766  -2.465  -3.944  1.00 97.17           O  
ATOM   2004  N   LEU A 253     -12.691  -1.229  -0.657  1.00 97.34           N  
ATOM   2005  CA  LEU A 253     -13.666  -0.544   0.184  1.00 97.34           C  
ATOM   2006  C   LEU A 253     -14.848  -0.051  -0.645  1.00 97.34           C  
ATOM   2007  CB  LEU A 253     -13.012   0.634   0.913  1.00 97.34           C  
ATOM   2008  O   LEU A 253     -14.760   0.030  -1.872  1.00 97.34           O  
ATOM   2009  CG  LEU A 253     -11.850   0.292   1.846  1.00 97.34           C  
ATOM   2010  CD1 LEU A 253     -11.087   1.557   2.227  1.00 97.34           C  
ATOM   2011  CD2 LEU A 253     -12.357  -0.428   3.091  1.00 97.34           C  
ATOM   2012  N   VAL A 254     -15.980   0.255   0.012  1.00 96.55           N  
ATOM   2013  CA  VAL A 254     -17.010   1.054  -0.643  1.00 96.55           C  
ATOM   2014  C   VAL A 254     -16.777   2.535  -0.356  1.00 96.55           C  
ATOM   2015  CB  VAL A 254     -18.427   0.639  -0.185  1.00 96.55           C  
ATOM   2016  O   VAL A 254     -16.144   2.888   0.642  1.00 96.55           O  
ATOM   2017  CG1 VAL A 254     -18.723  -0.805  -0.587  1.00 96.55           C  
ATOM   2018  CG2 VAL A 254     -18.572   0.816   1.325  1.00 96.55           C  
ATOM   2019  N   TRP A 255     -17.286   3.389  -1.226  1.00 96.05           N  
ATOM   2020  CA  TRP A 255     -16.839   4.777  -1.257  1.00 96.05           C  
ATOM   2021  C   TRP A 255     -17.077   5.456   0.088  1.00 96.05           C  
ATOM   2022  CB  TRP A 255     -17.559   5.550  -2.367  1.00 96.05           C  
ATOM   2023  O   TRP A 255     -16.175   6.094   0.636  1.00 96.05           O  
ATOM   2024  CG  TRP A 255     -17.184   6.999  -2.441  1.00 96.05           C  
ATOM   2025  CD1 TRP A 255     -18.034   8.069  -2.478  1.00 96.05           C  
ATOM   2026  CD2 TRP A 255     -15.859   7.538  -2.492  1.00 96.05           C  
ATOM   2027  CE2 TRP A 255     -15.982   8.943  -2.559  1.00 96.05           C  
ATOM   2028  CE3 TRP A 255     -14.579   6.967  -2.488  1.00 96.05           C  
ATOM   2029  NE1 TRP A 255     -17.318   9.241  -2.548  1.00 96.05           N  
ATOM   2030  CH2 TRP A 255     -13.630   9.204  -2.614  1.00 96.05           C  
ATOM   2031  CZ2 TRP A 255     -14.870   9.787  -2.620  1.00 96.05           C  
ATOM   2032  CZ3 TRP A 255     -13.475   7.809  -2.549  1.00 96.05           C  
ATOM   2033  N   ASP A 256     -18.267   5.322   0.602  1.00 96.52           N  
ATOM   2034  CA  ASP A 256     -18.585   5.958   1.877  1.00 96.52           C  
ATOM   2035  C   ASP A 256     -17.634   5.493   2.976  1.00 96.52           C  
ATOM   2036  CB  ASP A 256     -20.033   5.666   2.276  1.00 96.52           C  
ATOM   2037  O   ASP A 256     -17.140   6.304   3.762  1.00 96.52           O  
ATOM   2038  CG  ASP A 256     -20.442   6.351   3.568  1.00 96.52           C  
ATOM   2039  OD1 ASP A 256     -20.695   7.575   3.556  1.00 96.52           O  
ATOM   2040  OD2 ASP A 256     -20.508   5.661   4.608  1.00 96.52           O  
ATOM   2041  N   GLU A 257     -17.404   4.237   3.047  1.00 96.97           N  
ATOM   2042  CA  GLU A 257     -16.480   3.656   4.017  1.00 96.97           C  
ATOM   2043  C   GLU A 257     -15.078   4.237   3.861  1.00 96.97           C  
ATOM   2044  CB  GLU A 257     -16.437   2.132   3.872  1.00 96.97           C  
ATOM   2045  O   GLU A 257     -14.425   4.571   4.851  1.00 96.97           O  
ATOM   2046  CG  GLU A 257     -15.589   1.438   4.928  1.00 96.97           C  
ATOM   2047  CD  GLU A 257     -15.570  -0.075   4.782  1.00 96.97           C  
ATOM   2048  OE1 GLU A 257     -15.176  -0.773   5.744  1.00 96.97           O  
ATOM   2049  OE2 GLU A 257     -15.952  -0.567   3.697  1.00 96.97           O  
ATOM   2050  N   ALA A 258     -14.542   4.321   2.637  1.00 97.24           N  
ATOM   2051  CA  ALA A 258     -13.227   4.895   2.365  1.00 97.24           C  
ATOM   2052  C   ALA A 258     -13.133   6.324   2.892  1.00 97.24           C  
ATOM   2053  CB  ALA A 258     -12.933   4.864   0.867  1.00 97.24           C  
ATOM   2054  O   ALA A 258     -12.142   6.694   3.526  1.00 97.24           O  
ATOM   2055  N   LEU A 259     -14.180   7.176   2.684  1.00 95.39           N  
ATOM   2056  CA  LEU A 259     -14.220   8.568   3.120  1.00 95.39           C  
ATOM   2057  C   LEU A 259     -14.184   8.662   4.641  1.00 95.39           C  
ATOM   2058  CB  LEU A 259     -15.475   9.262   2.583  1.00 95.39           C  
ATOM   2059  O   LEU A 259     -13.437   9.469   5.200  1.00 95.39           O  
ATOM   2060  CG  LEU A 259     -15.535   9.479   1.070  1.00 95.39           C  
ATOM   2061  CD1 LEU A 259     -16.913   9.989   0.662  1.00 95.39           C  
ATOM   2062  CD2 LEU A 259     -14.447  10.451   0.626  1.00 95.39           C  
ATOM   2063  N   LYS A 260     -14.980   7.847   5.311  1.00 97.19           N  
ATOM   2064  CA  LYS A 260     -15.066   7.871   6.769  1.00 97.19           C  
ATOM   2065  C   LYS A 260     -13.773   7.371   7.405  1.00 97.19           C  
ATOM   2066  CB  LYS A 260     -16.247   7.027   7.250  1.00 97.19           C  
ATOM   2067  O   LYS A 260     -13.297   7.942   8.388  1.00 97.19           O  
ATOM   2068  CG  LYS A 260     -17.608   7.640   6.953  1.00 97.19           C  
ATOM   2069  CD  LYS A 260     -18.742   6.735   7.415  1.00 97.19           C  
ATOM   2070  CE  LYS A 260     -20.104   7.358   7.140  1.00 97.19           C  
ATOM   2071  NZ  LYS A 260     -21.219   6.419   7.466  1.00 97.19           N  
ATOM   2072  N   LEU A 261     -13.193   6.304   6.823  1.00 96.90           N  
ATOM   2073  CA  LEU A 261     -11.936   5.769   7.333  1.00 96.90           C  
ATOM   2074  C   LEU A 261     -10.825   6.810   7.242  1.00 96.90           C  
ATOM   2075  CB  LEU A 261     -11.535   4.510   6.560  1.00 96.90           C  
ATOM   2076  O   LEU A 261      -9.961   6.881   8.119  1.00 96.90           O  
ATOM   2077  CG  LEU A 261     -12.190   3.202   7.007  1.00 96.90           C  
ATOM   2078  CD1 LEU A 261     -11.878   2.086   6.016  1.00 96.90           C  
ATOM   2079  CD2 LEU A 261     -11.726   2.824   8.410  1.00 96.90           C  
ATOM   2080  N   ALA A 262     -10.831   7.573   6.151  1.00 95.78           N  
ATOM   2081  CA  ALA A 262      -9.815   8.605   5.958  1.00 95.78           C  
ATOM   2082  C   ALA A 262      -9.772   9.562   7.145  1.00 95.78           C  
ATOM   2083  CB  ALA A 262     -10.078   9.375   4.666  1.00 95.78           C  
ATOM   2084  O   ALA A 262      -8.706  10.068   7.505  1.00 95.78           O  
ATOM   2085  N   GLY A 263     -10.922   9.790   7.835  1.00 94.54           N  
ATOM   2086  CA  GLY A 263     -11.010  10.662   8.996  1.00 94.54           C  
ATOM   2087  C   GLY A 263     -10.848   9.922  10.311  1.00 94.54           C  
ATOM   2088  O   GLY A 263     -10.249  10.444  11.253  1.00 94.54           O  
ATOM   2089  N   GLN A 264     -11.330   8.699  10.356  1.00 95.76           N  
ATOM   2090  CA  GLN A 264     -11.347   7.905  11.580  1.00 95.76           C  
ATOM   2091  C   GLN A 264      -9.981   7.279  11.847  1.00 95.76           C  
ATOM   2092  CB  GLN A 264     -12.417   6.815  11.498  1.00 95.76           C  
ATOM   2093  O   GLN A 264      -9.530   7.227  12.994  1.00 95.76           O  
ATOM   2094  CG  GLN A 264     -13.842   7.352  11.487  1.00 95.76           C  
ATOM   2095  CD  GLN A 264     -14.864   6.295  11.114  1.00 95.76           C  
ATOM   2096  NE2 GLN A 264     -16.142   6.632  11.249  1.00 95.76           N  
ATOM   2097  OE1 GLN A 264     -14.509   5.184  10.707  1.00 95.76           O  
ATOM   2098  N   ASP A 265      -9.308   6.815  10.801  1.00 95.87           N  
ATOM   2099  CA  ASP A 265      -7.998   6.174  10.871  1.00 95.87           C  
ATOM   2100  C   ASP A 265      -7.206   6.401   9.585  1.00 95.87           C  
ATOM   2101  CB  ASP A 265      -8.148   4.674  11.138  1.00 95.87           C  
ATOM   2102  O   ASP A 265      -7.232   5.567   8.678  1.00 95.87           O  
ATOM   2103  CG  ASP A 265      -6.819   3.978  11.373  1.00 95.87           C  
ATOM   2104  OD1 ASP A 265      -5.765   4.649  11.338  1.00 95.87           O  
ATOM   2105  OD2 ASP A 265      -6.826   2.748  11.593  1.00 95.87           O  
ATOM   2106  N   PRO A 266      -6.527   7.535   9.414  1.00 95.84           N  
ATOM   2107  CA  PRO A 266      -5.827   7.888   8.177  1.00 95.84           C  
ATOM   2108  C   PRO A 266      -4.678   6.934   7.857  1.00 95.84           C  
ATOM   2109  CB  PRO A 266      -5.303   9.299   8.459  1.00 95.84           C  
ATOM   2110  O   PRO A 266      -4.148   6.953   6.743  1.00 95.84           O  
ATOM   2111  CG  PRO A 266      -5.258   9.399   9.949  1.00 95.84           C  
ATOM   2112  CD  PRO A 266      -6.382   8.580  10.517  1.00 95.84           C  
ATOM   2113  N   ASP A 267      -4.314   6.005   8.819  1.00 96.30           N  
ATOM   2114  CA  ASP A 267      -3.217   5.056   8.661  1.00 96.30           C  
ATOM   2115  C   ASP A 267      -3.741   3.630   8.506  1.00 96.30           C  
ATOM   2116  CB  ASP A 267      -2.261   5.138   9.853  1.00 96.30           C  
ATOM   2117  O   ASP A 267      -3.033   2.666   8.804  1.00 96.30           O  
ATOM   2118  CG  ASP A 267      -1.677   6.526  10.051  1.00 96.30           C  
ATOM   2119  OD1 ASP A 267      -1.154   7.112   9.079  1.00 96.30           O  
ATOM   2120  OD2 ASP A 267      -1.738   7.037  11.190  1.00 96.30           O  
ATOM   2121  N   PHE A 268      -4.918   3.447   8.090  1.00 97.06           N  
ATOM   2122  CA  PHE A 268      -5.665   2.194   8.090  1.00 97.06           C  
ATOM   2123  C   PHE A 268      -4.890   1.102   7.363  1.00 97.06           C  
ATOM   2124  CB  PHE A 268      -7.038   2.386   7.439  1.00 97.06           C  
ATOM   2125  O   PHE A 268      -4.711   0.003   7.892  1.00 97.06           O  
ATOM   2126  CG  PHE A 268      -7.862   1.128   7.379  1.00 97.06           C  
ATOM   2127  CD1 PHE A 268      -8.020   0.441   6.182  1.00 97.06           C  
ATOM   2128  CD2 PHE A 268      -8.480   0.633   8.520  1.00 97.06           C  
ATOM   2129  CE1 PHE A 268      -8.782  -0.724   6.123  1.00 97.06           C  
ATOM   2130  CE2 PHE A 268      -9.243  -0.530   8.469  1.00 97.06           C  
ATOM   2131  CZ  PHE A 268      -9.394  -1.206   7.269  1.00 97.06           C  
ATOM   2132  N   HIS A 269      -4.445   1.228   6.113  1.00 97.67           N  
ATOM   2133  CA  HIS A 269      -3.761   0.216   5.315  1.00 97.67           C  
ATOM   2134  C   HIS A 269      -2.437  -0.188   5.955  1.00 97.67           C  
ATOM   2135  CB  HIS A 269      -3.522   0.727   3.893  1.00 97.67           C  
ATOM   2136  O   HIS A 269      -2.100  -1.373   5.999  1.00 97.67           O  
ATOM   2137  CG  HIS A 269      -4.770   0.829   3.075  1.00 97.67           C  
ATOM   2138  CD2 HIS A 269      -5.923   0.121   3.119  1.00 97.67           C  
ATOM   2139  ND1 HIS A 269      -4.922   1.752   2.062  1.00 97.67           N  
ATOM   2140  CE1 HIS A 269      -6.119   1.607   1.519  1.00 97.67           C  
ATOM   2141  NE2 HIS A 269      -6.746   0.624   2.142  1.00 97.67           N  
ATOM   2142  N   ARG A 270      -1.684   0.813   6.455  1.00 95.88           N  
ATOM   2143  CA  ARG A 270      -0.408   0.567   7.120  1.00 95.88           C  
ATOM   2144  C   ARG A 270      -0.595  -0.300   8.360  1.00 95.88           C  
ATOM   2145  CB  ARG A 270       0.263   1.889   7.501  1.00 95.88           C  
ATOM   2146  O   ARG A 270       0.129  -1.279   8.555  1.00 95.88           O  
ATOM   2147  CG  ARG A 270       1.558   1.721   8.279  1.00 95.88           C  
ATOM   2148  CD  ARG A 270       2.109   3.058   8.753  1.00 95.88           C  
ATOM   2149  NE  ARG A 270       2.325   3.977   7.639  1.00 95.88           N  
ATOM   2150  NH1 ARG A 270       3.090   5.716   8.953  1.00 95.88           N  
ATOM   2151  NH2 ARG A 270       2.945   5.969   6.679  1.00 95.88           N  
ATOM   2152  CZ  ARG A 270       2.786   5.219   7.760  1.00 95.88           C  
ATOM   2153  N   LYS A 271      -1.499   0.061   9.238  1.00 96.81           N  
ATOM   2154  CA  LYS A 271      -1.778  -0.695  10.455  1.00 96.81           C  
ATOM   2155  C   LYS A 271      -2.260  -2.106  10.128  1.00 96.81           C  
ATOM   2156  CB  LYS A 271      -2.819   0.029  11.311  1.00 96.81           C  
ATOM   2157  O   LYS A 271      -1.880  -3.068  10.798  1.00 96.81           O  
ATOM   2158  CG  LYS A 271      -2.291   1.276  12.005  1.00 96.81           C  
ATOM   2159  CD  LYS A 271      -3.362   1.929  12.869  1.00 96.81           C  
ATOM   2160  CE  LYS A 271      -2.871   3.238  13.474  1.00 96.81           C  
ATOM   2161  NZ  LYS A 271      -3.945   3.927  14.250  1.00 96.81           N  
ATOM   2162  N   ASP A 272      -3.161  -2.129   9.041  1.00 97.64           N  
ATOM   2163  CA  ASP A 272      -3.657  -3.432   8.609  1.00 97.64           C  
ATOM   2164  C   ASP A 272      -2.505  -4.365   8.244  1.00 97.64           C  
ATOM   2165  CB  ASP A 272      -4.607  -3.277   7.419  1.00 97.64           C  
ATOM   2166  O   ASP A 272      -2.466  -5.515   8.686  1.00 97.64           O  
ATOM   2167  CG  ASP A 272      -5.074  -4.608   6.857  1.00 97.64           C  
ATOM   2168  OD1 ASP A 272      -5.913  -5.279   7.496  1.00 97.64           O  
ATOM   2169  OD2 ASP A 272      -4.597  -4.991   5.767  1.00 97.64           O  
ATOM   2170  N   LEU A 273      -1.526  -3.986   7.449  1.00 97.94           N  
ATOM   2171  CA  LEU A 273      -0.371  -4.780   7.043  1.00 97.94           C  
ATOM   2172  C   LEU A 273       0.463  -5.185   8.254  1.00 97.94           C  
ATOM   2173  CB  LEU A 273       0.494  -3.999   6.050  1.00 97.94           C  
ATOM   2174  O   LEU A 273       0.804  -6.359   8.414  1.00 97.94           O  
ATOM   2175  CG  LEU A 273       1.750  -4.708   5.542  1.00 97.94           C  
ATOM   2176  CD1 LEU A 273       1.377  -6.006   4.834  1.00 97.94           C  
ATOM   2177  CD2 LEU A 273       2.542  -3.794   4.613  1.00 97.94           C  
ATOM   2178  N   MET A 274       0.736  -4.228   9.157  1.00 97.29           N  
ATOM   2179  CA  MET A 274       1.560  -4.459  10.340  1.00 97.29           C  
ATOM   2180  C   MET A 274       0.909  -5.482  11.265  1.00 97.29           C  
ATOM   2181  CB  MET A 274       1.799  -3.149  11.094  1.00 97.29           C  
ATOM   2182  O   MET A 274       1.574  -6.399  11.749  1.00 97.29           O  
ATOM   2183  CG  MET A 274       2.761  -2.204  10.392  1.00 97.29           C  
ATOM   2184  SD  MET A 274       3.003  -0.636  11.314  1.00 97.29           S  
ATOM   2185  CE  MET A 274       3.929  -1.249  12.750  1.00 97.29           C  
ATOM   2186  N   GLU A 275      -0.299  -5.320  11.485  1.00 96.19           N  
ATOM   2187  CA  GLU A 275      -1.032  -6.200  12.390  1.00 96.19           C  
ATOM   2188  C   GLU A 275      -1.125  -7.616  11.829  1.00 96.19           C  
ATOM   2189  CB  GLU A 275      -2.435  -5.647  12.658  1.00 96.19           C  
ATOM   2190  O   GLU A 275      -1.002  -8.592  12.571  1.00 96.19           O  
ATOM   2191  CG  GLU A 275      -2.447  -4.394  13.522  1.00 96.19           C  
ATOM   2192  CD  GLU A 275      -3.823  -3.757  13.634  1.00 96.19           C  
ATOM   2193  OE1 GLU A 275      -3.954  -2.711  14.310  1.00 96.19           O  
ATOM   2194  OE2 GLU A 275      -4.778  -4.307  13.041  1.00 96.19           O  
ATOM   2195  N   ALA A 276      -1.379  -7.693  10.531  1.00 96.94           N  
ATOM   2196  CA  ALA A 276      -1.463  -9.010   9.906  1.00 96.94           C  
ATOM   2197  C   ALA A 276      -0.162  -9.788  10.088  1.00 96.94           C  
ATOM   2198  CB  ALA A 276      -1.793  -8.874   8.421  1.00 96.94           C  
ATOM   2199  O   ALA A 276      -0.181 -10.956  10.483  1.00 96.94           O  
ATOM   2200  N   ILE A 277       0.963  -9.148   9.834  1.00 97.64           N  
ATOM   2201  CA  ILE A 277       2.273  -9.780   9.953  1.00 97.64           C  
ATOM   2202  C   ILE A 277       2.549 -10.122  11.415  1.00 97.64           C  
ATOM   2203  CB  ILE A 277       3.391  -8.872   9.394  1.00 97.64           C  
ATOM   2204  O   ILE A 277       2.999 -11.228  11.726  1.00 97.64           O  
ATOM   2205  CG1 ILE A 277       3.272  -8.754   7.871  1.00 97.64           C  
ATOM   2206  CG2 ILE A 277       4.770  -9.405   9.796  1.00 97.64           C  
ATOM   2207  CD1 ILE A 277       4.159  -7.677   7.262  1.00 97.64           C  
ATOM   2208  N   ALA A 278       2.243  -9.271  12.348  1.00 96.14           N  
ATOM   2209  CA  ALA A 278       2.464  -9.467  13.779  1.00 96.14           C  
ATOM   2210  C   ALA A 278       1.646 -10.644  14.304  1.00 96.14           C  
ATOM   2211  CB  ALA A 278       2.117  -8.196  14.550  1.00 96.14           C  
ATOM   2212  O   ALA A 278       2.075 -11.344  15.224  1.00 96.14           O  
ATOM   2213  N   ASN A 279       0.501 -10.841  13.640  1.00 93.99           N  
ATOM   2214  CA  ASN A 279      -0.416 -11.878  14.100  1.00 93.99           C  
ATOM   2215  C   ASN A 279      -0.201 -13.189  13.349  1.00 93.99           C  
ATOM   2216  CB  ASN A 279      -1.867 -11.415  13.954  1.00 93.99           C  
ATOM   2217  O   ASN A 279      -0.963 -14.142  13.524  1.00 93.99           O  
ATOM   2218  CG  ASN A 279      -2.241 -10.341  14.957  1.00 93.99           C  
ATOM   2219  ND2 ASN A 279      -3.175  -9.476  14.579  1.00 93.99           N  
ATOM   2220  OD1 ASN A 279      -1.694 -10.289  16.062  1.00 93.99           O  
ATOM   2221  N   GLY A 280       0.854 -13.220  12.536  1.00 94.90           N  
ATOM   2222  CA  GLY A 280       1.216 -14.457  11.861  1.00 94.90           C  
ATOM   2223  C   GLY A 280       0.341 -14.760  10.660  1.00 94.90           C  
ATOM   2224  O   GLY A 280       0.318 -15.892  10.172  1.00 94.90           O  
ATOM   2225  N   VAL A 281      -0.497 -13.819  10.228  1.00 95.89           N  
ATOM   2226  CA  VAL A 281      -1.289 -13.900   9.005  1.00 95.89           C  
ATOM   2227  C   VAL A 281      -0.533 -13.240   7.854  1.00 95.89           C  
ATOM   2228  CB  VAL A 281      -2.674 -13.238   9.182  1.00 95.89           C  
ATOM   2229  O   VAL A 281      -0.732 -12.057   7.570  1.00 95.89           O  
ATOM   2230  CG1 VAL A 281      -3.543 -13.465   7.947  1.00 95.89           C  
ATOM   2231  CG2 VAL A 281      -3.367 -13.776  10.433  1.00 95.89           C  
ATOM   2232  N   PHE A 282       0.445 -13.886   7.271  1.00 97.45           N  
ATOM   2233  CA  PHE A 282       1.396 -13.347   6.306  1.00 97.45           C  
ATOM   2234  C   PHE A 282       0.753 -13.212   4.931  1.00 97.45           C  
ATOM   2235  CB  PHE A 282       2.639 -14.238   6.219  1.00 97.45           C  
ATOM   2236  O   PHE A 282       0.220 -14.184   4.391  1.00 97.45           O  
ATOM   2237  CG  PHE A 282       3.369 -14.390   7.527  1.00 97.45           C  
ATOM   2238  CD1 PHE A 282       3.582 -13.293   8.352  1.00 97.45           C  
ATOM   2239  CD2 PHE A 282       3.841 -15.632   7.931  1.00 97.45           C  
ATOM   2240  CE1 PHE A 282       4.257 -13.431   9.562  1.00 97.45           C  
ATOM   2241  CE2 PHE A 282       4.517 -15.778   9.139  1.00 97.45           C  
ATOM   2242  CZ  PHE A 282       4.725 -14.676   9.953  1.00 97.45           C  
ATOM   2243  N   PRO A 283       0.737 -11.934   4.452  1.00 97.31           N  
ATOM   2244  CA  PRO A 283       0.236 -11.737   3.089  1.00 97.31           C  
ATOM   2245  C   PRO A 283       1.088 -12.446   2.040  1.00 97.31           C  
ATOM   2246  CB  PRO A 283       0.299 -10.218   2.908  1.00 97.31           C  
ATOM   2247  O   PRO A 283       2.319 -12.420   2.117  1.00 97.31           O  
ATOM   2248  CG  PRO A 283       0.423  -9.672   4.293  1.00 97.31           C  
ATOM   2249  CD  PRO A 283       1.115 -10.695   5.149  1.00 97.31           C  
ATOM   2250  N   LYS A 284       0.406 -13.050   1.018  1.00 97.99           N  
ATOM   2251  CA  LYS A 284       1.071 -13.813  -0.034  1.00 97.99           C  
ATOM   2252  C   LYS A 284       0.552 -13.415  -1.413  1.00 97.99           C  
ATOM   2253  CB  LYS A 284       0.876 -15.314   0.186  1.00 97.99           C  
ATOM   2254  O   LYS A 284      -0.630 -13.103  -1.571  1.00 97.99           O  
ATOM   2255  CG  LYS A 284       1.566 -15.852   1.431  1.00 97.99           C  
ATOM   2256  CD  LYS A 284       1.394 -17.360   1.558  1.00 97.99           C  
ATOM   2257  CE  LYS A 284       2.060 -17.895   2.819  1.00 97.99           C  
ATOM   2258  NZ  LYS A 284       1.881 -19.372   2.956  1.00 97.99           N  
ATOM   2259  N   TRP A 285       1.477 -13.445  -2.378  1.00 98.67           N  
ATOM   2260  CA  TRP A 285       1.139 -13.170  -3.770  1.00 98.67           C  
ATOM   2261  C   TRP A 285       1.660 -14.273  -4.685  1.00 98.67           C  
ATOM   2262  CB  TRP A 285       1.709 -11.817  -4.205  1.00 98.67           C  
ATOM   2263  O   TRP A 285       2.763 -14.787  -4.482  1.00 98.67           O  
ATOM   2264  CG  TRP A 285       1.016 -10.638  -3.590  1.00 98.67           C  
ATOM   2265  CD1 TRP A 285       0.086  -9.828  -4.182  1.00 98.67           C  
ATOM   2266  CD2 TRP A 285       1.201 -10.134  -2.264  1.00 98.67           C  
ATOM   2267  CE2 TRP A 285       0.351  -9.016  -2.119  1.00 98.67           C  
ATOM   2268  CE3 TRP A 285       2.005 -10.520  -1.183  1.00 98.67           C  
ATOM   2269  NE1 TRP A 285      -0.318  -8.851  -3.302  1.00 98.67           N  
ATOM   2270  CH2 TRP A 285       1.078  -8.679   0.108  1.00 98.67           C  
ATOM   2271  CZ2 TRP A 285       0.281  -8.279  -0.934  1.00 98.67           C  
ATOM   2272  CZ3 TRP A 285       1.934  -9.786  -0.005  1.00 98.67           C  
ATOM   2273  N   ARG A 286       0.758 -14.697  -5.665  1.00 98.33           N  
ATOM   2274  CA  ARG A 286       1.300 -15.430  -6.805  1.00 98.33           C  
ATOM   2275  C   ARG A 286       2.006 -14.489  -7.776  1.00 98.33           C  
ATOM   2276  CB  ARG A 286       0.189 -16.193  -7.530  1.00 98.33           C  
ATOM   2277  O   ARG A 286       1.510 -13.398  -8.062  1.00 98.33           O  
ATOM   2278  CG  ARG A 286      -0.505 -17.237  -6.669  1.00 98.33           C  
ATOM   2279  CD  ARG A 286      -1.571 -17.993  -7.448  1.00 98.33           C  
ATOM   2280  NE  ARG A 286      -2.652 -17.111  -7.878  1.00 98.33           N  
ATOM   2281  NH1 ARG A 286      -3.894 -18.780  -8.882  1.00 98.33           N  
ATOM   2282  NH2 ARG A 286      -4.654 -16.617  -8.890  1.00 98.33           N  
ATOM   2283  CZ  ARG A 286      -3.731 -17.505  -8.549  1.00 98.33           C  
ATOM   2284  N   PHE A 287       3.150 -14.914  -8.212  1.00 98.62           N  
ATOM   2285  CA  PHE A 287       3.947 -14.090  -9.112  1.00 98.62           C  
ATOM   2286  C   PHE A 287       4.027 -14.722 -10.497  1.00 98.62           C  
ATOM   2287  CB  PHE A 287       5.356 -13.883  -8.548  1.00 98.62           C  
ATOM   2288  O   PHE A 287       4.385 -15.894 -10.630  1.00 98.62           O  
ATOM   2289  CG  PHE A 287       6.142 -12.811  -9.254  1.00 98.62           C  
ATOM   2290  CD1 PHE A 287       7.107 -13.143 -10.196  1.00 98.62           C  
ATOM   2291  CD2 PHE A 287       5.915 -11.469  -8.974  1.00 98.62           C  
ATOM   2292  CE1 PHE A 287       7.836 -12.153 -10.851  1.00 98.62           C  
ATOM   2293  CE2 PHE A 287       6.639 -10.474  -9.625  1.00 98.62           C  
ATOM   2294  CZ  PHE A 287       7.599 -10.818 -10.562  1.00 98.62           C  
ATOM   2295  N   GLY A 288       3.626 -13.956 -11.505  1.00 98.29           N  
ATOM   2296  CA  GLY A 288       3.574 -14.489 -12.857  1.00 98.29           C  
ATOM   2297  C   GLY A 288       4.050 -13.503 -13.906  1.00 98.29           C  
ATOM   2298  O   GLY A 288       4.283 -12.331 -13.604  1.00 98.29           O  
ATOM   2299  N   VAL A 289       4.128 -14.053 -15.256  1.00 98.49           N  
ATOM   2300  CA  VAL A 289       4.584 -13.222 -16.365  1.00 98.49           C  
ATOM   2301  C   VAL A 289       3.683 -13.439 -17.579  1.00 98.49           C  
ATOM   2302  CB  VAL A 289       6.055 -13.522 -16.732  1.00 98.49           C  
ATOM   2303  O   VAL A 289       3.119 -14.521 -17.755  1.00 98.49           O  
ATOM   2304  CG1 VAL A 289       6.985 -13.156 -15.577  1.00 98.49           C  
ATOM   2305  CG2 VAL A 289       6.220 -14.993 -17.109  1.00 98.49           C  
ATOM   2306  N   GLN A 290       3.480 -12.432 -18.310  1.00 98.45           N  
ATOM   2307  CA  GLN A 290       3.078 -12.496 -19.711  1.00 98.45           C  
ATOM   2308  C   GLN A 290       4.286 -12.382 -20.637  1.00 98.45           C  
ATOM   2309  CB  GLN A 290       2.066 -11.394 -20.030  1.00 98.45           C  
ATOM   2310  O   GLN A 290       5.129 -11.500 -20.460  1.00 98.45           O  
ATOM   2311  CG  GLN A 290       0.724 -11.570 -19.332  1.00 98.45           C  
ATOM   2312  CD  GLN A 290      -0.263 -10.470 -19.672  1.00 98.45           C  
ATOM   2313  NE2 GLN A 290      -1.476 -10.858 -20.052  1.00 98.45           N  
ATOM   2314  OE1 GLN A 290       0.060  -9.280 -19.594  1.00 98.45           O  
ATOM   2315  N   VAL A 291       4.287 -13.265 -21.641  1.00 98.25           N  
ATOM   2316  CA  VAL A 291       5.486 -13.295 -22.471  1.00 98.25           C  
ATOM   2317  C   VAL A 291       5.095 -13.242 -23.947  1.00 98.25           C  
ATOM   2318  CB  VAL A 291       6.339 -14.552 -22.191  1.00 98.25           C  
ATOM   2319  O   VAL A 291       4.177 -13.944 -24.377  1.00 98.25           O  
ATOM   2320  CG1 VAL A 291       7.571 -14.582 -23.094  1.00 98.25           C  
ATOM   2321  CG2 VAL A 291       6.750 -14.600 -20.720  1.00 98.25           C  
ATOM   2322  N   VAL A 292       5.745 -12.375 -24.679  1.00 98.23           N  
ATOM   2323  CA  VAL A 292       5.613 -12.271 -26.128  1.00 98.23           C  
ATOM   2324  C   VAL A 292       6.976 -12.471 -26.787  1.00 98.23           C  
ATOM   2325  CB  VAL A 292       5.013 -10.910 -26.547  1.00 98.23           C  
ATOM   2326  O   VAL A 292       7.954 -11.817 -26.416  1.00 98.23           O  
ATOM   2327  CG1 VAL A 292       4.949 -10.794 -28.069  1.00 98.23           C  
ATOM   2328  CG2 VAL A 292       3.624 -10.730 -25.936  1.00 98.23           C  
ATOM   2329  N   ALA A 293       7.025 -13.455 -27.691  1.00 97.25           N  
ATOM   2330  CA  ALA A 293       8.266 -13.668 -28.431  1.00 97.25           C  
ATOM   2331  C   ALA A 293       8.669 -12.413 -29.199  1.00 97.25           C  
ATOM   2332  CB  ALA A 293       8.120 -14.849 -29.387  1.00 97.25           C  
ATOM   2333  O   ALA A 293       7.811 -11.667 -29.676  1.00 97.25           O  
ATOM   2334  N   GLU A 294       9.980 -12.242 -29.342  1.00 95.29           N  
ATOM   2335  CA  GLU A 294      10.480 -11.060 -30.038  1.00 95.29           C  
ATOM   2336  C   GLU A 294       9.889 -10.955 -31.441  1.00 95.29           C  
ATOM   2337  CB  GLU A 294      12.009 -11.087 -30.112  1.00 95.29           C  
ATOM   2338  O   GLU A 294       9.532  -9.863 -31.889  1.00 95.29           O  
ATOM   2339  CG  GLU A 294      12.618  -9.822 -30.701  1.00 95.29           C  
ATOM   2340  CD  GLU A 294      14.130  -9.760 -30.553  1.00 95.29           C  
ATOM   2341  OE1 GLU A 294      14.724  -8.695 -30.839  1.00 95.29           O  
ATOM   2342  OE2 GLU A 294      14.725 -10.783 -30.148  1.00 95.29           O  
ATOM   2343  N   ALA A 295       9.762 -12.046 -32.194  1.00 96.10           N  
ATOM   2344  CA  ALA A 295       9.257 -12.095 -33.563  1.00 96.10           C  
ATOM   2345  C   ALA A 295       7.798 -11.654 -33.626  1.00 96.10           C  
ATOM   2346  CB  ALA A 295       9.410 -13.502 -34.137  1.00 96.10           C  
ATOM   2347  O   ALA A 295       7.301 -11.280 -34.691  1.00 96.10           O  
ATOM   2348  N   ASP A 296       7.126 -11.617 -32.468  1.00 96.54           N  
ATOM   2349  CA  ASP A 296       5.697 -11.324 -32.430  1.00 96.54           C  
ATOM   2350  C   ASP A 296       5.441  -9.895 -31.956  1.00 96.54           C  
ATOM   2351  CB  ASP A 296       4.969 -12.318 -31.521  1.00 96.54           C  
ATOM   2352  O   ASP A 296       4.308  -9.538 -31.626  1.00 96.54           O  
ATOM   2353  CG  ASP A 296       4.925 -13.723 -32.094  1.00 96.54           C  
ATOM   2354  OD1 ASP A 296       5.051 -13.883 -33.327  1.00 96.54           O  
ATOM   2355  OD2 ASP A 296       4.759 -14.679 -31.306  1.00 96.54           O  
ATOM   2356  N   GLU A 297       6.453  -9.118 -31.785  1.00 94.68           N  
ATOM   2357  CA  GLU A 297       6.339  -7.758 -31.269  1.00 94.68           C  
ATOM   2358  C   GLU A 297       5.267  -6.971 -32.018  1.00 94.68           C  
ATOM   2359  CB  GLU A 297       7.684  -7.033 -31.363  1.00 94.68           C  
ATOM   2360  O   GLU A 297       4.523  -6.196 -31.413  1.00 94.68           O  
ATOM   2361  CG  GLU A 297       7.635  -5.582 -30.905  1.00 94.68           C  
ATOM   2362  CD  GLU A 297       8.973  -4.871 -31.019  1.00 94.68           C  
ATOM   2363  OE1 GLU A 297       9.035  -3.648 -30.758  1.00 94.68           O  
ATOM   2364  OE2 GLU A 297       9.969  -5.542 -31.372  1.00 94.68           O  
ATOM   2365  N   HIS A 298       5.043  -7.222 -33.303  1.00 94.30           N  
ATOM   2366  CA  HIS A 298       4.158  -6.399 -34.119  1.00 94.30           C  
ATOM   2367  C   HIS A 298       2.950  -7.197 -34.598  1.00 94.30           C  
ATOM   2368  CB  HIS A 298       4.915  -5.823 -35.317  1.00 94.30           C  
ATOM   2369  O   HIS A 298       2.243  -6.772 -35.514  1.00 94.30           O  
ATOM   2370  CG  HIS A 298       6.092  -4.983 -34.935  1.00 94.30           C  
ATOM   2371  CD2 HIS A 298       7.414  -5.145 -35.173  1.00 94.30           C  
ATOM   2372  ND1 HIS A 298       5.969  -3.814 -34.215  1.00 94.30           N  
ATOM   2373  CE1 HIS A 298       7.170  -3.292 -34.027  1.00 94.30           C  
ATOM   2374  NE2 HIS A 298       8.064  -4.081 -34.598  1.00 94.30           N  
ATOM   2375  N   THR A 299       2.666  -8.338 -34.028  1.00 93.76           N  
ATOM   2376  CA  THR A 299       1.632  -9.253 -34.500  1.00 93.76           C  
ATOM   2377  C   THR A 299       0.257  -8.817 -34.003  1.00 93.76           C  
ATOM   2378  CB  THR A 299       1.912 -10.697 -34.043  1.00 93.76           C  
ATOM   2379  O   THR A 299      -0.767  -9.221 -34.560  1.00 93.76           O  
ATOM   2380  CG2 THR A 299       3.232 -11.207 -34.612  1.00 93.76           C  
ATOM   2381  OG1 THR A 299       1.975 -10.735 -32.612  1.00 93.76           O  
ATOM   2382  N   PHE A 300       0.136  -7.939 -32.949  1.00 92.56           N  
ATOM   2383  CA  PHE A 300      -1.142  -7.438 -32.459  1.00 92.56           C  
ATOM   2384  C   PHE A 300      -1.611  -6.249 -33.289  1.00 92.56           C  
ATOM   2385  CB  PHE A 300      -1.036  -7.040 -30.984  1.00 92.56           C  
ATOM   2386  O   PHE A 300      -0.929  -5.224 -33.356  1.00 92.56           O  
ATOM   2387  CG  PHE A 300      -0.652  -8.176 -30.075  1.00 92.56           C  
ATOM   2388  CD1 PHE A 300      -1.625  -8.992 -29.511  1.00 92.56           C  
ATOM   2389  CD2 PHE A 300       0.682  -8.427 -29.784  1.00 92.56           C  
ATOM   2390  CE1 PHE A 300      -1.272 -10.045 -28.669  1.00 92.56           C  
ATOM   2391  CE2 PHE A 300       1.042  -9.477 -28.943  1.00 92.56           C  
ATOM   2392  CZ  PHE A 300       0.063 -10.284 -28.386  1.00 92.56           C  
ATOM   2393  N   ALA A 301      -2.764  -6.378 -33.972  1.00 87.18           N  
ATOM   2394  CA  ALA A 301      -3.262  -5.443 -34.978  1.00 87.18           C  
ATOM   2395  C   ALA A 301      -3.860  -4.201 -34.323  1.00 87.18           C  
ATOM   2396  CB  ALA A 301      -4.299  -6.122 -35.869  1.00 87.18           C  
ATOM   2397  O   ALA A 301      -3.802  -3.106 -34.886  1.00 87.18           O  
ATOM   2398  N   ASP A 302      -4.178  -4.313 -33.016  1.00 87.61           N  
ATOM   2399  CA  ASP A 302      -5.054  -3.294 -32.447  1.00 87.61           C  
ATOM   2400  C   ASP A 302      -4.354  -2.533 -31.323  1.00 87.61           C  
ATOM   2401  CB  ASP A 302      -6.347  -3.926 -31.928  1.00 87.61           C  
ATOM   2402  O   ASP A 302      -4.886  -1.548 -30.807  1.00 87.61           O  
ATOM   2403  CG  ASP A 302      -6.100  -5.082 -30.974  1.00 87.61           C  
ATOM   2404  OD1 ASP A 302      -5.044  -5.743 -31.077  1.00 87.61           O  
ATOM   2405  OD2 ASP A 302      -6.972  -5.337 -30.115  1.00 87.61           O  
ATOM   2406  N   PHE A 303      -3.144  -2.926 -30.889  1.00 93.42           N  
ATOM   2407  CA  PHE A 303      -2.369  -2.176 -29.909  1.00 93.42           C  
ATOM   2408  C   PHE A 303      -0.892  -2.539 -29.994  1.00 93.42           C  
ATOM   2409  CB  PHE A 303      -2.894  -2.436 -28.493  1.00 93.42           C  
ATOM   2410  O   PHE A 303      -0.533  -3.573 -30.561  1.00 93.42           O  
ATOM   2411  CG  PHE A 303      -2.672  -3.845 -28.013  1.00 93.42           C  
ATOM   2412  CD1 PHE A 303      -3.558  -4.859 -28.356  1.00 93.42           C  
ATOM   2413  CD2 PHE A 303      -1.576  -4.156 -27.219  1.00 93.42           C  
ATOM   2414  CE1 PHE A 303      -3.356  -6.164 -27.914  1.00 93.42           C  
ATOM   2415  CE2 PHE A 303      -1.366  -5.458 -26.773  1.00 93.42           C  
ATOM   2416  CZ  PHE A 303      -2.258  -6.460 -27.120  1.00 93.42           C  
ATOM   2417  N   ASP A 304      -0.102  -1.694 -29.421  1.00 95.96           N  
ATOM   2418  CA  ASP A 304       1.341  -1.897 -29.333  1.00 95.96           C  
ATOM   2419  C   ASP A 304       1.742  -2.397 -27.947  1.00 95.96           C  
ATOM   2420  CB  ASP A 304       2.086  -0.601 -29.661  1.00 95.96           C  
ATOM   2421  O   ASP A 304       1.357  -1.810 -26.934  1.00 95.96           O  
ATOM   2422  CG  ASP A 304       3.562  -0.822 -29.943  1.00 95.96           C  
ATOM   2423  OD1 ASP A 304       4.297  -1.266 -29.035  1.00 95.96           O  
ATOM   2424  OD2 ASP A 304       3.994  -0.545 -31.083  1.00 95.96           O  
ATOM   2425  N   ILE A 305       2.597  -3.449 -27.882  1.00 96.81           N  
ATOM   2426  CA  ILE A 305       2.939  -4.099 -26.622  1.00 96.81           C  
ATOM   2427  C   ILE A 305       3.858  -3.191 -25.806  1.00 96.81           C  
ATOM   2428  CB  ILE A 305       3.612  -5.470 -26.857  1.00 96.81           C  
ATOM   2429  O   ILE A 305       4.076  -3.427 -24.616  1.00 96.81           O  
ATOM   2430  CG1 ILE A 305       4.925  -5.295 -27.628  1.00 96.81           C  
ATOM   2431  CG2 ILE A 305       2.663  -6.416 -27.599  1.00 96.81           C  
ATOM   2432  CD1 ILE A 305       5.796  -6.544 -27.658  1.00 96.81           C  
ATOM   2433  N   LEU A 306       4.425  -2.139 -26.460  1.00 97.02           N  
ATOM   2434  CA  LEU A 306       5.313  -1.214 -25.765  1.00 97.02           C  
ATOM   2435  C   LEU A 306       4.542  -0.003 -25.251  1.00 97.02           C  
ATOM   2436  CB  LEU A 306       6.443  -0.757 -26.692  1.00 97.02           C  
ATOM   2437  O   LEU A 306       5.129   0.907 -24.660  1.00 97.02           O  
ATOM   2438  CG  LEU A 306       7.344  -1.857 -27.256  1.00 97.02           C  
ATOM   2439  CD1 LEU A 306       8.445  -1.250 -28.119  1.00 97.02           C  
ATOM   2440  CD2 LEU A 306       7.941  -2.691 -26.126  1.00 97.02           C  
ATOM   2441  N   ASP A 307       3.249   0.128 -25.514  1.00 97.08           N  
ATOM   2442  CA  ASP A 307       2.354   1.177 -25.034  1.00 97.08           C  
ATOM   2443  C   ASP A 307       1.882   0.887 -23.611  1.00 97.08           C  
ATOM   2444  CB  ASP A 307       1.150   1.324 -25.967  1.00 97.08           C  
ATOM   2445  O   ASP A 307       1.063  -0.009 -23.393  1.00 97.08           O  
ATOM   2446  CG  ASP A 307       0.256   2.495 -25.601  1.00 97.08           C  
ATOM   2447  OD1 ASP A 307       0.398   3.047 -24.488  1.00 97.08           O  
ATOM   2448  OD2 ASP A 307      -0.602   2.868 -26.431  1.00 97.08           O  
ATOM   2449  N   ALA A 308       2.334   1.657 -22.605  1.00 96.72           N  
ATOM   2450  CA  ALA A 308       2.077   1.421 -21.187  1.00 96.72           C  
ATOM   2451  C   ALA A 308       0.634   1.765 -20.826  1.00 96.72           C  
ATOM   2452  CB  ALA A 308       3.044   2.233 -20.329  1.00 96.72           C  
ATOM   2453  O   ALA A 308       0.193   1.516 -19.702  1.00 96.72           O  
ATOM   2454  N   THR A 309      -0.163   2.357 -21.816  1.00 97.23           N  
ATOM   2455  CA  THR A 309      -1.567   2.678 -21.589  1.00 97.23           C  
ATOM   2456  C   THR A 309      -2.462   1.513 -22.004  1.00 97.23           C  
ATOM   2457  CB  THR A 309      -1.982   3.946 -22.357  1.00 97.23           C  
ATOM   2458  O   THR A 309      -3.689   1.609 -21.929  1.00 97.23           O  
ATOM   2459  CG2 THR A 309      -1.009   5.091 -22.095  1.00 97.23           C  
ATOM   2460  OG1 THR A 309      -2.000   3.662 -23.762  1.00 97.23           O  
ATOM   2461  N   LYS A 310      -1.803   0.428 -22.452  1.00 96.85           N  
ATOM   2462  CA  LYS A 310      -2.549  -0.733 -22.928  1.00 96.85           C  
ATOM   2463  C   LYS A 310      -2.296  -1.950 -22.042  1.00 96.85           C  
ATOM   2464  CB  LYS A 310      -2.178  -1.053 -24.377  1.00 96.85           C  
ATOM   2465  O   LYS A 310      -1.210  -2.100 -21.479  1.00 96.85           O  
ATOM   2466  CG  LYS A 310      -2.344   0.119 -25.332  1.00 96.85           C  
ATOM   2467  CD  LYS A 310      -3.801   0.554 -25.435  1.00 96.85           C  
ATOM   2468  CE  LYS A 310      -3.981   1.670 -26.454  1.00 96.85           C  
ATOM   2469  NZ  LYS A 310      -5.283   2.380 -26.274  1.00 96.85           N  
ATOM   2470  N   VAL A 311      -3.330  -2.818 -21.867  1.00 97.02           N  
ATOM   2471  CA  VAL A 311      -3.134  -4.138 -21.279  1.00 97.02           C  
ATOM   2472  C   VAL A 311      -2.858  -5.159 -22.380  1.00 97.02           C  
ATOM   2473  CB  VAL A 311      -4.357  -4.574 -20.441  1.00 97.02           C  
ATOM   2474  O   VAL A 311      -3.277  -4.975 -23.525  1.00 97.02           O  
ATOM   2475  CG1 VAL A 311      -4.599  -3.599 -19.291  1.00 97.02           C  
ATOM   2476  CG2 VAL A 311      -5.597  -4.681 -21.326  1.00 97.02           C  
ATOM   2477  N   TRP A 312      -2.025  -6.278 -21.965  1.00 97.43           N  
ATOM   2478  CA  TRP A 312      -2.025  -7.503 -22.758  1.00 97.43           C  
ATOM   2479  C   TRP A 312      -3.161  -8.427 -22.333  1.00 97.43           C  
ATOM   2480  CB  TRP A 312      -0.683  -8.229 -22.626  1.00 97.43           C  
ATOM   2481  O   TRP A 312      -3.067  -9.105 -21.307  1.00 97.43           O  
ATOM   2482  CG  TRP A 312       0.494  -7.420 -23.083  1.00 97.43           C  
ATOM   2483  CD1 TRP A 312       0.471  -6.172 -23.639  1.00 97.43           C  
ATOM   2484  CD2 TRP A 312       1.870  -7.809 -23.027  1.00 97.43           C  
ATOM   2485  CE2 TRP A 312       2.627  -6.745 -23.566  1.00 97.43           C  
ATOM   2486  CE3 TRP A 312       2.538  -8.954 -22.572  1.00 97.43           C  
ATOM   2487  NE1 TRP A 312       1.750  -5.760 -23.932  1.00 97.43           N  
ATOM   2488  CH2 TRP A 312       4.648  -7.925 -23.210  1.00 97.43           C  
ATOM   2489  CZ2 TRP A 312       4.020  -6.793 -23.662  1.00 97.43           C  
ATOM   2490  CZ3 TRP A 312       3.924  -9.000 -22.669  1.00 97.43           C  
ATOM   2491  N   PRO A 313      -4.348  -8.312 -23.161  1.00 96.36           N  
ATOM   2492  CA  PRO A 313      -5.479  -9.124 -22.707  1.00 96.36           C  
ATOM   2493  C   PRO A 313      -5.079 -10.561 -22.381  1.00 96.36           C  
ATOM   2494  CB  PRO A 313      -6.443  -9.082 -23.895  1.00 96.36           C  
ATOM   2495  O   PRO A 313      -4.323 -11.182 -23.133  1.00 96.36           O  
ATOM   2496  CG  PRO A 313      -6.114  -7.810 -24.608  1.00 96.36           C  
ATOM   2497  CD  PRO A 313      -4.633  -7.582 -24.519  1.00 96.36           C  
ATOM   2498  N   GLU A 314      -5.506 -11.060 -21.241  1.00 96.46           N  
ATOM   2499  CA  GLU A 314      -5.059 -12.342 -20.704  1.00 96.46           C  
ATOM   2500  C   GLU A 314      -5.568 -13.503 -21.553  1.00 96.46           C  
ATOM   2501  CB  GLU A 314      -5.521 -12.508 -19.254  1.00 96.46           C  
ATOM   2502  O   GLU A 314      -5.028 -14.610 -21.488  1.00 96.46           O  
ATOM   2503  CG  GLU A 314      -4.827 -11.571 -18.276  1.00 96.46           C  
ATOM   2504  CD  GLU A 314      -5.066 -11.939 -16.820  1.00 96.46           C  
ATOM   2505  OE1 GLU A 314      -4.829 -11.088 -15.933  1.00 96.46           O  
ATOM   2506  OE2 GLU A 314      -5.492 -13.087 -16.565  1.00 96.46           O  
ATOM   2507  N   ASP A 315      -6.589 -13.326 -22.354  1.00 95.25           N  
ATOM   2508  CA  ASP A 315      -7.066 -14.379 -23.245  1.00 95.25           C  
ATOM   2509  C   ASP A 315      -6.172 -14.505 -24.476  1.00 95.25           C  
ATOM   2510  CB  ASP A 315      -8.511 -14.109 -23.670  1.00 95.25           C  
ATOM   2511  O   ASP A 315      -6.179 -15.535 -25.153  1.00 95.25           O  
ATOM   2512  CG  ASP A 315      -8.693 -12.751 -24.323  1.00 95.25           C  
ATOM   2513  OD1 ASP A 315      -7.884 -11.835 -24.061  1.00 95.25           O  
ATOM   2514  OD2 ASP A 315      -9.656 -12.594 -25.105  1.00 95.25           O  
ATOM   2515  N   ARG A 316      -5.366 -13.475 -24.755  1.00 95.59           N  
ATOM   2516  CA  ARG A 316      -4.436 -13.499 -25.879  1.00 95.59           C  
ATOM   2517  C   ARG A 316      -3.014 -13.784 -25.407  1.00 95.59           C  
ATOM   2518  CB  ARG A 316      -4.480 -12.174 -26.642  1.00 95.59           C  
ATOM   2519  O   ARG A 316      -2.258 -14.484 -26.084  1.00 95.59           O  
ATOM   2520  CG  ARG A 316      -5.809 -11.901 -27.328  1.00 95.59           C  
ATOM   2521  CD  ARG A 316      -5.831 -10.530 -27.990  1.00 95.59           C  
ATOM   2522  NE  ARG A 316      -4.905 -10.461 -29.117  1.00 95.59           N  
ATOM   2523  NH1 ARG A 316      -5.482  -8.309 -29.726  1.00 95.59           N  
ATOM   2524  NH2 ARG A 316      -3.888  -9.453 -30.912  1.00 95.59           N  
ATOM   2525  CZ  ARG A 316      -4.761  -9.408 -29.916  1.00 95.59           C  
ATOM   2526  N   VAL A 317      -2.693 -13.257 -24.256  1.00 97.50           N  
ATOM   2527  CA  VAL A 317      -1.402 -13.496 -23.618  1.00 97.50           C  
ATOM   2528  C   VAL A 317      -1.610 -13.845 -22.146  1.00 97.50           C  
ATOM   2529  CB  VAL A 317      -0.469 -12.272 -23.748  1.00 97.50           C  
ATOM   2530  O   VAL A 317      -1.691 -12.955 -21.296  1.00 97.50           O  
ATOM   2531  CG1 VAL A 317       0.933 -12.604 -23.240  1.00 97.50           C  
ATOM   2532  CG2 VAL A 317      -0.416 -11.794 -25.198  1.00 97.50           C  
ATOM   2533  N   PRO A 318      -1.846 -15.193 -21.824  1.00 97.30           N  
ATOM   2534  CA  PRO A 318      -2.149 -15.615 -20.455  1.00 97.30           C  
ATOM   2535  C   PRO A 318      -1.000 -15.346 -19.486  1.00 97.30           C  
ATOM   2536  CB  PRO A 318      -2.401 -17.118 -20.598  1.00 97.30           C  
ATOM   2537  O   PRO A 318       0.167 -15.369 -19.885  1.00 97.30           O  
ATOM   2538  CG  PRO A 318      -2.656 -17.326 -22.056  1.00 97.30           C  
ATOM   2539  CD  PRO A 318      -1.932 -16.257 -22.823  1.00 97.30           C  
ATOM   2540  N   VAL A 319      -1.387 -15.116 -18.265  1.00 97.95           N  
ATOM   2541  CA  VAL A 319      -0.384 -15.024 -17.209  1.00 97.95           C  
ATOM   2542  C   VAL A 319       0.084 -16.423 -16.816  1.00 97.95           C  
ATOM   2543  CB  VAL A 319      -0.930 -14.276 -15.972  1.00 97.95           C  
ATOM   2544  O   VAL A 319      -0.735 -17.300 -16.530  1.00 97.95           O  
ATOM   2545  CG1 VAL A 319       0.147 -14.156 -14.895  1.00 97.95           C  
ATOM   2546  CG2 VAL A 319      -1.450 -12.896 -16.369  1.00 97.95           C  
ATOM   2547  N   ARG A 320       1.378 -16.632 -16.843  1.00 97.91           N  
ATOM   2548  CA  ARG A 320       1.983 -17.883 -16.397  1.00 97.91           C  
ATOM   2549  C   ARG A 320       2.633 -17.720 -15.028  1.00 97.91           C  
ATOM   2550  CB  ARG A 320       3.017 -18.373 -17.414  1.00 97.91           C  
ATOM   2551  O   ARG A 320       3.693 -17.101 -14.908  1.00 97.91           O  
ATOM   2552  CG  ARG A 320       2.457 -18.574 -18.813  1.00 97.91           C  
ATOM   2553  CD  ARG A 320       3.533 -19.027 -19.790  1.00 97.91           C  
ATOM   2554  NE  ARG A 320       4.503 -17.968 -20.054  1.00 97.91           N  
ATOM   2555  NH1 ARG A 320       5.729 -19.187 -21.585  1.00 97.91           N  
ATOM   2556  NH2 ARG A 320       6.346 -17.042 -21.064  1.00 97.91           N  
ATOM   2557  CZ  ARG A 320       5.524 -18.068 -20.900  1.00 97.91           C  
ATOM   2558  N   TYR A 321       1.953 -18.291 -13.962  1.00 98.14           N  
ATOM   2559  CA  TYR A 321       2.446 -18.168 -12.595  1.00 98.14           C  
ATOM   2560  C   TYR A 321       3.535 -19.196 -12.312  1.00 98.14           C  
ATOM   2561  CB  TYR A 321       1.300 -18.332 -11.592  1.00 98.14           C  
ATOM   2562  O   TYR A 321       3.355 -20.388 -12.575  1.00 98.14           O  
ATOM   2563  CG  TYR A 321       0.291 -17.211 -11.635  1.00 98.14           C  
ATOM   2564  CD1 TYR A 321       0.565 -15.979 -11.045  1.00 98.14           C  
ATOM   2565  CD2 TYR A 321      -0.938 -17.380 -12.263  1.00 98.14           C  
ATOM   2566  CE1 TYR A 321      -0.363 -14.943 -11.079  1.00 98.14           C  
ATOM   2567  CE2 TYR A 321      -1.873 -16.351 -12.304  1.00 98.14           C  
ATOM   2568  OH  TYR A 321      -2.499 -14.116 -11.748  1.00 98.14           O  
ATOM   2569  CZ  TYR A 321      -1.577 -15.138 -11.711  1.00 98.14           C  
ATOM   2570  N   PHE A 322       4.655 -18.735 -11.769  1.00 98.25           N  
ATOM   2571  CA  PHE A 322       5.789 -19.633 -11.586  1.00 98.25           C  
ATOM   2572  C   PHE A 322       6.418 -19.438 -10.211  1.00 98.25           C  
ATOM   2573  CB  PHE A 322       6.837 -19.408 -12.680  1.00 98.25           C  
ATOM   2574  O   PHE A 322       7.222 -20.261  -9.768  1.00 98.25           O  
ATOM   2575  CG  PHE A 322       7.554 -18.089 -12.572  1.00 98.25           C  
ATOM   2576  CD1 PHE A 322       7.004 -16.937 -13.121  1.00 98.25           C  
ATOM   2577  CD2 PHE A 322       8.777 -18.001 -11.921  1.00 98.25           C  
ATOM   2578  CE1 PHE A 322       7.665 -15.714 -13.023  1.00 98.25           C  
ATOM   2579  CE2 PHE A 322       9.443 -16.783 -11.818  1.00 98.25           C  
ATOM   2580  CZ  PHE A 322       8.886 -15.641 -12.371  1.00 98.25           C  
ATOM   2581  N   ALA A 323       6.077 -18.358  -9.522  1.00 98.50           N  
ATOM   2582  CA  ALA A 323       6.689 -18.034  -8.236  1.00 98.50           C  
ATOM   2583  C   ALA A 323       5.662 -17.442  -7.274  1.00 98.50           C  
ATOM   2584  CB  ALA A 323       7.852 -17.064  -8.429  1.00 98.50           C  
ATOM   2585  O   ALA A 323       4.498 -17.256  -7.636  1.00 98.50           O  
ATOM   2586  N   GLU A 324       6.119 -17.194  -5.998  1.00 98.38           N  
ATOM   2587  CA  GLU A 324       5.324 -16.533  -4.967  1.00 98.38           C  
ATOM   2588  C   GLU A 324       6.207 -15.718  -4.027  1.00 98.38           C  
ATOM   2589  CB  GLU A 324       4.515 -17.560  -4.171  1.00 98.38           C  
ATOM   2590  O   GLU A 324       7.399 -15.998  -3.888  1.00 98.38           O  
ATOM   2591  CG  GLU A 324       5.365 -18.463  -3.290  1.00 98.38           C  
ATOM   2592  CD  GLU A 324       4.549 -19.485  -2.514  1.00 98.38           C  
ATOM   2593  OE1 GLU A 324       5.059 -20.033  -1.511  1.00 98.38           O  
ATOM   2594  OE2 GLU A 324       3.390 -19.739  -2.913  1.00 98.38           O  
ATOM   2595  N   PHE A 325       5.661 -14.701  -3.468  1.00 98.57           N  
ATOM   2596  CA  PHE A 325       6.372 -14.048  -2.375  1.00 98.57           C  
ATOM   2597  C   PHE A 325       5.436 -13.782  -1.203  1.00 98.57           C  
ATOM   2598  CB  PHE A 325       7.003 -12.735  -2.851  1.00 98.57           C  
ATOM   2599  O   PHE A 325       4.223 -13.659  -1.386  1.00 98.57           O  
ATOM   2600  CG  PHE A 325       5.999 -11.692  -3.260  1.00 98.57           C  
ATOM   2601  CD1 PHE A 325       5.565 -11.603  -4.577  1.00 98.57           C  
ATOM   2602  CD2 PHE A 325       5.488 -10.800  -2.327  1.00 98.57           C  
ATOM   2603  CE1 PHE A 325       4.636 -10.639  -4.959  1.00 98.57           C  
ATOM   2604  CE2 PHE A 325       4.559  -9.833  -2.700  1.00 98.57           C  
ATOM   2605  CZ  PHE A 325       4.135  -9.753  -4.017  1.00 98.57           C  
ATOM   2606  N   GLU A 326       5.971 -13.793  -0.034  1.00 98.33           N  
ATOM   2607  CA  GLU A 326       5.276 -13.625   1.239  1.00 98.33           C  
ATOM   2608  C   GLU A 326       5.952 -12.563   2.101  1.00 98.33           C  
ATOM   2609  CB  GLU A 326       5.211 -14.954   1.996  1.00 98.33           C  
ATOM   2610  O   GLU A 326       7.175 -12.568   2.256  1.00 98.33           O  
ATOM   2611  CG  GLU A 326       4.490 -14.866   3.333  1.00 98.33           C  
ATOM   2612  CD  GLU A 326       4.494 -16.176   4.105  1.00 98.33           C  
ATOM   2613  OE1 GLU A 326       5.318 -16.330   5.035  1.00 98.33           O  
ATOM   2614  OE2 GLU A 326       3.668 -17.056   3.775  1.00 98.33           O  
ATOM   2615  N   LEU A 327       5.183 -11.673   2.544  1.00 98.48           N  
ATOM   2616  CA  LEU A 327       5.696 -10.688   3.490  1.00 98.48           C  
ATOM   2617  C   LEU A 327       5.585 -11.200   4.922  1.00 98.48           C  
ATOM   2618  CB  LEU A 327       4.939  -9.365   3.349  1.00 98.48           C  
ATOM   2619  O   LEU A 327       4.484 -11.471   5.406  1.00 98.48           O  
ATOM   2620  CG  LEU A 327       4.907  -8.747   1.950  1.00 98.48           C  
ATOM   2621  CD1 LEU A 327       4.202  -7.396   1.983  1.00 98.48           C  
ATOM   2622  CD2 LEU A 327       6.320  -8.606   1.395  1.00 98.48           C  
ATOM   2623  N   ASN A 328       6.707 -11.288   5.619  1.00 96.91           N  
ATOM   2624  CA  ASN A 328       6.674 -12.014   6.883  1.00 96.91           C  
ATOM   2625  C   ASN A 328       7.399 -11.250   7.988  1.00 96.91           C  
ATOM   2626  CB  ASN A 328       7.281 -13.409   6.717  1.00 96.91           C  
ATOM   2627  O   ASN A 328       7.651 -11.796   9.063  1.00 96.91           O  
ATOM   2628  CG  ASN A 328       8.689 -13.371   6.157  1.00 96.91           C  
ATOM   2629  ND2 ASN A 328       9.161 -14.508   5.659  1.00 96.91           N  
ATOM   2630  OD1 ASN A 328       9.348 -12.328   6.171  1.00 96.91           O  
ATOM   2631  N   ARG A 329       7.731 -10.002   7.719  1.00 97.14           N  
ATOM   2632  CA  ARG A 329       8.408  -9.224   8.752  1.00 97.14           C  
ATOM   2633  C   ARG A 329       8.128  -7.734   8.588  1.00 97.14           C  
ATOM   2634  CB  ARG A 329       9.916  -9.481   8.716  1.00 97.14           C  
ATOM   2635  O   ARG A 329       8.265  -7.188   7.491  1.00 97.14           O  
ATOM   2636  CG  ARG A 329      10.681  -8.818   9.851  1.00 97.14           C  
ATOM   2637  CD  ARG A 329      12.142  -9.245   9.871  1.00 97.14           C  
ATOM   2638  NE  ARG A 329      12.881  -8.588  10.945  1.00 97.14           N  
ATOM   2639  NH1 ARG A 329      13.947 -10.506  11.666  1.00 97.14           N  
ATOM   2640  NH2 ARG A 329      14.341  -8.507  12.716  1.00 97.14           N  
ATOM   2641  CZ  ARG A 329      13.722  -9.202  11.773  1.00 97.14           C  
ATOM   2642  N   ASN A 330       7.770  -7.118   9.763  1.00 97.68           N  
ATOM   2643  CA  ASN A 330       7.589  -5.670   9.805  1.00 97.68           C  
ATOM   2644  C   ASN A 330       8.927  -4.940   9.877  1.00 97.68           C  
ATOM   2645  CB  ASN A 330       6.703  -5.274  10.988  1.00 97.68           C  
ATOM   2646  O   ASN A 330       9.942  -5.530  10.249  1.00 97.68           O  
ATOM   2647  CG  ASN A 330       5.252  -5.666  10.788  1.00 97.68           C  
ATOM   2648  ND2 ASN A 330       4.633  -6.199  11.835  1.00 97.68           N  
ATOM   2649  OD1 ASN A 330       4.693  -5.492   9.702  1.00 97.68           O  
ATOM   2650  N   VAL A 331       8.884  -3.694   9.537  1.00 96.92           N  
ATOM   2651  CA  VAL A 331      10.086  -2.879   9.679  1.00 96.92           C  
ATOM   2652  C   VAL A 331      10.347  -2.597  11.157  1.00 96.92           C  
ATOM   2653  CB  VAL A 331       9.968  -1.553   8.896  1.00 96.92           C  
ATOM   2654  O   VAL A 331       9.411  -2.522  11.956  1.00 96.92           O  
ATOM   2655  CG1 VAL A 331       9.815  -1.820   7.400  1.00 96.92           C  
ATOM   2656  CG2 VAL A 331       8.792  -0.729   9.417  1.00 96.92           C  
ATOM   2657  N   ASP A 332      11.640  -2.428  11.540  1.00 95.12           N  
ATOM   2658  CA  ASP A 332      12.010  -2.124  12.919  1.00 95.12           C  
ATOM   2659  C   ASP A 332      11.923  -0.624  13.193  1.00 95.12           C  
ATOM   2660  CB  ASP A 332      13.421  -2.632  13.221  1.00 95.12           C  
ATOM   2661  O   ASP A 332      11.493  -0.209  14.271  1.00 95.12           O  
ATOM   2662  CG  ASP A 332      13.496  -4.145  13.328  1.00 95.12           C  
ATOM   2663  OD1 ASP A 332      12.532  -4.770  13.821  1.00 95.12           O  
ATOM   2664  OD2 ASP A 332      14.529  -4.718  12.919  1.00 95.12           O  
ATOM   2665  N   GLU A 333      12.358   0.181  12.250  1.00 95.53           N  
ATOM   2666  CA  GLU A 333      12.289   1.639  12.268  1.00 95.53           C  
ATOM   2667  C   GLU A 333      11.822   2.186  10.922  1.00 95.53           C  
ATOM   2668  CB  GLU A 333      13.649   2.238  12.635  1.00 95.53           C  
ATOM   2669  O   GLU A 333      12.383   1.845   9.879  1.00 95.53           O  
ATOM   2670  CG  GLU A 333      13.629   3.750  12.807  1.00 95.53           C  
ATOM   2671  CD  GLU A 333      15.004   4.341  13.075  1.00 95.53           C  
ATOM   2672  OE1 GLU A 333      15.131   5.586  13.121  1.00 95.53           O  
ATOM   2673  OE2 GLU A 333      15.962   3.554  13.240  1.00 95.53           O  
ATOM   2674  N   PHE A 334      10.854   3.010  10.944  1.00 95.28           N  
ATOM   2675  CA  PHE A 334      10.143   3.426   9.741  1.00 95.28           C  
ATOM   2676  C   PHE A 334      11.037   4.281   8.851  1.00 95.28           C  
ATOM   2677  CB  PHE A 334       8.872   4.200  10.107  1.00 95.28           C  
ATOM   2678  O   PHE A 334      11.130   4.044   7.645  1.00 95.28           O  
ATOM   2679  CG  PHE A 334       7.899   4.342   8.968  1.00 95.28           C  
ATOM   2680  CD1 PHE A 334       7.961   5.438   8.115  1.00 95.28           C  
ATOM   2681  CD2 PHE A 334       6.922   3.380   8.749  1.00 95.28           C  
ATOM   2682  CE1 PHE A 334       7.061   5.573   7.060  1.00 95.28           C  
ATOM   2683  CE2 PHE A 334       6.020   3.507   7.697  1.00 95.28           C  
ATOM   2684  CZ  PHE A 334       6.091   4.605   6.854  1.00 95.28           C  
ATOM   2685  N   PHE A 335      11.721   5.256   9.320  1.00 95.85           N  
ATOM   2686  CA  PHE A 335      12.501   6.193   8.520  1.00 95.85           C  
ATOM   2687  C   PHE A 335      13.623   5.472   7.783  1.00 95.85           C  
ATOM   2688  CB  PHE A 335      13.080   7.303   9.402  1.00 95.85           C  
ATOM   2689  O   PHE A 335      13.700   5.525   6.554  1.00 95.85           O  
ATOM   2690  CG  PHE A 335      13.886   8.322   8.644  1.00 95.85           C  
ATOM   2691  CD1 PHE A 335      15.275   8.269   8.642  1.00 95.85           C  
ATOM   2692  CD2 PHE A 335      13.256   9.335   7.933  1.00 95.85           C  
ATOM   2693  CE1 PHE A 335      16.024   9.211   7.941  1.00 95.85           C  
ATOM   2694  CE2 PHE A 335      13.998  10.280   7.230  1.00 95.85           C  
ATOM   2695  CZ  PHE A 335      15.382  10.216   7.236  1.00 95.85           C  
ATOM   2696  N   THR A 336      14.506   4.698   8.451  1.00 96.07           N  
ATOM   2697  CA  THR A 336      15.715   4.110   7.885  1.00 96.07           C  
ATOM   2698  C   THR A 336      15.369   2.948   6.958  1.00 96.07           C  
ATOM   2699  CB  THR A 336      16.670   3.622   8.990  1.00 96.07           C  
ATOM   2700  O   THR A 336      16.094   2.675   5.999  1.00 96.07           O  
ATOM   2701  CG2 THR A 336      17.304   4.796   9.727  1.00 96.07           C  
ATOM   2702  OG1 THR A 336      15.936   2.823   9.928  1.00 96.07           O  
ATOM   2703  N   GLN A 337      14.245   2.309   7.177  1.00 97.46           N  
ATOM   2704  CA  GLN A 337      13.948   1.105   6.408  1.00 97.46           C  
ATOM   2705  C   GLN A 337      12.862   1.371   5.368  1.00 97.46           C  
ATOM   2706  CB  GLN A 337      13.520  -0.033   7.335  1.00 97.46           C  
ATOM   2707  O   GLN A 337      12.817   0.712   4.328  1.00 97.46           O  
ATOM   2708  CG  GLN A 337      14.649  -0.584   8.194  1.00 97.46           C  
ATOM   2709  CD  GLN A 337      14.218  -1.764   9.046  1.00 97.46           C  
ATOM   2710  NE2 GLN A 337      15.164  -2.636   9.373  1.00 97.46           N  
ATOM   2711  OE1 GLN A 337      13.043  -1.889   9.407  1.00 97.46           O  
ATOM   2712  N   THR A 338      11.984   2.433   5.575  1.00 96.93           N  
ATOM   2713  CA  THR A 338      10.901   2.712   4.638  1.00 96.93           C  
ATOM   2714  C   THR A 338      11.144   4.029   3.907  1.00 96.93           C  
ATOM   2715  CB  THR A 338       9.540   2.764   5.357  1.00 96.93           C  
ATOM   2716  O   THR A 338      11.158   4.067   2.675  1.00 96.93           O  
ATOM   2717  CG2 THR A 338       8.415   3.094   4.381  1.00 96.93           C  
ATOM   2718  OG1 THR A 338       9.276   1.492   5.961  1.00 96.93           O  
ATOM   2719  N   GLU A 339      11.373   5.123   4.645  1.00 96.09           N  
ATOM   2720  CA  GLU A 339      11.539   6.436   4.028  1.00 96.09           C  
ATOM   2721  C   GLU A 339      12.843   6.514   3.239  1.00 96.09           C  
ATOM   2722  CB  GLU A 339      11.500   7.537   5.090  1.00 96.09           C  
ATOM   2723  O   GLU A 339      12.897   7.146   2.182  1.00 96.09           O  
ATOM   2724  CG  GLU A 339      10.125   7.746   5.709  1.00 96.09           C  
ATOM   2725  CD  GLU A 339       9.031   7.973   4.678  1.00 96.09           C  
ATOM   2726  OE1 GLU A 339       7.920   7.419   4.840  1.00 96.09           O  
ATOM   2727  OE2 GLU A 339       9.287   8.710   3.700  1.00 96.09           O  
ATOM   2728  N   GLN A 340      13.905   5.783   3.605  1.00 96.80           N  
ATOM   2729  CA  GLN A 340      15.197   5.816   2.927  1.00 96.80           C  
ATOM   2730  C   GLN A 340      15.253   4.787   1.802  1.00 96.80           C  
ATOM   2731  CB  GLN A 340      16.332   5.569   3.922  1.00 96.80           C  
ATOM   2732  O   GLN A 340      16.165   4.816   0.972  1.00 96.80           O  
ATOM   2733  CG  GLN A 340      16.619   6.754   4.834  1.00 96.80           C  
ATOM   2734  CD  GLN A 340      17.825   6.530   5.726  1.00 96.80           C  
ATOM   2735  NE2 GLN A 340      18.329   7.604   6.324  1.00 96.80           N  
ATOM   2736  OE1 GLN A 340      18.299   5.399   5.878  1.00 96.80           O  
ATOM   2737  N   ALA A 341      14.276   3.892   1.806  1.00 97.41           N  
ATOM   2738  CA  ALA A 341      14.255   2.910   0.725  1.00 97.41           C  
ATOM   2739  C   ALA A 341      14.113   3.591  -0.633  1.00 97.41           C  
ATOM   2740  CB  ALA A 341      13.121   1.910   0.937  1.00 97.41           C  
ATOM   2741  O   ALA A 341      13.268   4.472  -0.807  1.00 97.41           O  
ATOM   2742  N   ALA A 342      14.963   3.280  -1.566  1.00 97.00           N  
ATOM   2743  CA  ALA A 342      14.986   3.836  -2.916  1.00 97.00           C  
ATOM   2744  C   ALA A 342      14.882   2.733  -3.965  1.00 97.00           C  
ATOM   2745  CB  ALA A 342      16.257   4.654  -3.133  1.00 97.00           C  
ATOM   2746  O   ALA A 342      15.545   1.699  -3.856  1.00 97.00           O  
ATOM   2747  N   PHE A 343      14.012   2.956  -4.986  1.00 97.32           N  
ATOM   2748  CA  PHE A 343      13.770   2.005  -6.064  1.00 97.32           C  
ATOM   2749  C   PHE A 343      14.125   2.616  -7.415  1.00 97.32           C  
ATOM   2750  CB  PHE A 343      12.308   1.548  -6.062  1.00 97.32           C  
ATOM   2751  O   PHE A 343      13.882   3.802  -7.648  1.00 97.32           O  
ATOM   2752  CG  PHE A 343      11.907   0.802  -4.819  1.00 97.32           C  
ATOM   2753  CD1 PHE A 343      11.931  -0.587  -4.787  1.00 97.32           C  
ATOM   2754  CD2 PHE A 343      11.505   1.490  -3.681  1.00 97.32           C  
ATOM   2755  CE1 PHE A 343      11.560  -1.280  -3.637  1.00 97.32           C  
ATOM   2756  CE2 PHE A 343      11.133   0.804  -2.528  1.00 97.32           C  
ATOM   2757  CZ  PHE A 343      11.160  -0.581  -2.509  1.00 97.32           C  
ATOM   2758  N   CYS A 344      14.696   1.718  -8.276  1.00 95.90           N  
ATOM   2759  CA  CYS A 344      15.106   2.168  -9.602  1.00 95.90           C  
ATOM   2760  C   CYS A 344      14.911   1.065 -10.636  1.00 95.90           C  
ATOM   2761  CB  CYS A 344      16.567   2.615  -9.589  1.00 95.90           C  
ATOM   2762  O   CYS A 344      15.474  -0.023 -10.503  1.00 95.90           O  
ATOM   2763  SG  CYS A 344      17.120   3.345 -11.146  1.00 95.90           S  
ATOM   2764  N   THR A 345      14.176   1.380 -11.720  1.00 95.49           N  
ATOM   2765  CA  THR A 345      13.887   0.380 -12.742  1.00 95.49           C  
ATOM   2766  C   THR A 345      15.160  -0.023 -13.481  1.00 95.49           C  
ATOM   2767  CB  THR A 345      12.846   0.898 -13.751  1.00 95.49           C  
ATOM   2768  O   THR A 345      15.197  -1.062 -14.143  1.00 95.49           O  
ATOM   2769  CG2 THR A 345      11.490   1.108 -13.084  1.00 95.49           C  
ATOM   2770  OG1 THR A 345      13.296   2.144 -14.296  1.00 95.49           O  
ATOM   2771  N   SER A 346      16.250   0.805 -13.355  1.00 94.76           N  
ATOM   2772  CA  SER A 346      17.506   0.515 -14.039  1.00 94.76           C  
ATOM   2773  C   SER A 346      18.326  -0.520 -13.275  1.00 94.76           C  
ATOM   2774  CB  SER A 346      18.325   1.793 -14.221  1.00 94.76           C  
ATOM   2775  O   SER A 346      19.331  -1.021 -13.783  1.00 94.76           O  
ATOM   2776  OG  SER A 346      17.658   2.701 -15.081  1.00 94.76           O  
ATOM   2777  N   HIS A 347      17.933  -0.749 -11.998  1.00 96.12           N  
ATOM   2778  CA  HIS A 347      18.570  -1.841 -11.271  1.00 96.12           C  
ATOM   2779  C   HIS A 347      18.058  -3.195 -11.750  1.00 96.12           C  
ATOM   2780  CB  HIS A 347      18.335  -1.693  -9.767  1.00 96.12           C  
ATOM   2781  O   HIS A 347      16.960  -3.616 -11.377  1.00 96.12           O  
ATOM   2782  CG  HIS A 347      19.058  -0.534  -9.158  1.00 96.12           C  
ATOM   2783  CD2 HIS A 347      19.996   0.297  -9.670  1.00 96.12           C  
ATOM   2784  ND1 HIS A 347      18.842  -0.120  -7.861  1.00 96.12           N  
ATOM   2785  CE1 HIS A 347      19.618   0.919  -7.602  1.00 96.12           C  
ATOM   2786  NE2 HIS A 347      20.328   1.192  -8.683  1.00 96.12           N  
ATOM   2787  N   VAL A 348      18.791  -3.889 -12.638  1.00 96.02           N  
ATOM   2788  CA  VAL A 348      18.420  -5.193 -13.178  1.00 96.02           C  
ATOM   2789  C   VAL A 348      19.586  -6.167 -13.022  1.00 96.02           C  
ATOM   2790  CB  VAL A 348      18.001  -5.096 -14.662  1.00 96.02           C  
ATOM   2791  O   VAL A 348      20.736  -5.749 -12.867  1.00 96.02           O  
ATOM   2792  CG1 VAL A 348      16.729  -4.263 -14.810  1.00 96.02           C  
ATOM   2793  CG2 VAL A 348      19.133  -4.501 -15.497  1.00 96.02           C  
ATOM   2794  N   VAL A 349      19.295  -7.410 -13.053  1.00 95.46           N  
ATOM   2795  CA  VAL A 349      20.293  -8.473 -12.993  1.00 95.46           C  
ATOM   2796  C   VAL A 349      20.370  -9.187 -14.340  1.00 95.46           C  
ATOM   2797  CB  VAL A 349      19.977  -9.486 -11.870  1.00 95.46           C  
ATOM   2798  O   VAL A 349      19.490  -9.022 -15.188  1.00 95.46           O  
ATOM   2799  CG1 VAL A 349      20.030  -8.809 -10.501  1.00 95.46           C  
ATOM   2800  CG2 VAL A 349      18.609 -10.126 -12.099  1.00 95.46           C  
ATOM   2801  N   PRO A 350      21.513  -9.946 -14.594  1.00 93.25           N  
ATOM   2802  CA  PRO A 350      21.640 -10.648 -15.874  1.00 93.25           C  
ATOM   2803  C   PRO A 350      20.396 -11.459 -16.228  1.00 93.25           C  
ATOM   2804  CB  PRO A 350      22.846 -11.565 -15.654  1.00 93.25           C  
ATOM   2805  O   PRO A 350      19.817 -12.118 -15.360  1.00 93.25           O  
ATOM   2806  CG  PRO A 350      23.669 -10.872 -14.617  1.00 93.25           C  
ATOM   2807  CD  PRO A 350      22.743 -10.223 -13.629  1.00 93.25           C  
ATOM   2808  N   GLY A 351      20.016 -11.352 -17.596  1.00 93.65           N  
ATOM   2809  CA  GLY A 351      18.860 -12.104 -18.058  1.00 93.65           C  
ATOM   2810  C   GLY A 351      17.594 -11.271 -18.123  1.00 93.65           C  
ATOM   2811  O   GLY A 351      16.605 -11.682 -18.735  1.00 93.65           O  
ATOM   2812  N   ILE A 352      17.554 -10.109 -17.494  1.00 96.64           N  
ATOM   2813  CA  ILE A 352      16.468  -9.137 -17.549  1.00 96.64           C  
ATOM   2814  C   ILE A 352      16.963  -7.846 -18.197  1.00 96.64           C  
ATOM   2815  CB  ILE A 352      15.897  -8.846 -16.143  1.00 96.64           C  
ATOM   2816  O   ILE A 352      18.004  -7.309 -17.809  1.00 96.64           O  
ATOM   2817  CG1 ILE A 352      15.424 -10.145 -15.480  1.00 96.64           C  
ATOM   2818  CG2 ILE A 352      14.759  -7.825 -16.222  1.00 96.64           C  
ATOM   2819  CD1 ILE A 352      15.031  -9.986 -14.018  1.00 96.64           C  
ATOM   2820  N   GLY A 353      16.215  -7.292 -19.135  1.00 95.64           N  
ATOM   2821  CA  GLY A 353      16.650  -6.093 -19.833  1.00 95.64           C  
ATOM   2822  C   GLY A 353      15.520  -5.121 -20.111  1.00 95.64           C  
ATOM   2823  O   GLY A 353      14.440  -5.234 -19.527  1.00 95.64           O  
ATOM   2824  N   PHE A 354      15.787  -4.163 -20.970  1.00 96.10           N  
ATOM   2825  CA  PHE A 354      14.837  -3.086 -21.223  1.00 96.10           C  
ATOM   2826  C   PHE A 354      14.326  -3.140 -22.657  1.00 96.10           C  
ATOM   2827  CB  PHE A 354      15.481  -1.724 -20.945  1.00 96.10           C  
ATOM   2828  O   PHE A 354      15.086  -3.438 -23.582  1.00 96.10           O  
ATOM   2829  CG  PHE A 354      16.077  -1.603 -19.569  1.00 96.10           C  
ATOM   2830  CD1 PHE A 354      15.261  -1.540 -18.446  1.00 96.10           C  
ATOM   2831  CD2 PHE A 354      17.454  -1.552 -19.398  1.00 96.10           C  
ATOM   2832  CE1 PHE A 354      15.810  -1.429 -17.170  1.00 96.10           C  
ATOM   2833  CE2 PHE A 354      18.010  -1.441 -18.126  1.00 96.10           C  
ATOM   2834  CZ  PHE A 354      17.186  -1.378 -17.014  1.00 96.10           C  
ATOM   2835  N   SER A 355      13.009  -2.919 -22.813  1.00 96.61           N  
ATOM   2836  CA  SER A 355      12.399  -2.734 -24.126  1.00 96.61           C  
ATOM   2837  C   SER A 355      12.412  -1.266 -24.540  1.00 96.61           C  
ATOM   2838  CB  SER A 355      10.964  -3.262 -24.130  1.00 96.61           C  
ATOM   2839  O   SER A 355      12.984  -0.425 -23.844  1.00 96.61           O  
ATOM   2840  OG  SER A 355      10.122  -2.435 -23.345  1.00 96.61           O  
ATOM   2841  N   ASP A 356      11.799  -1.000 -25.710  1.00 95.21           N  
ATOM   2842  CA  ASP A 356      11.718   0.370 -26.207  1.00 95.21           C  
ATOM   2843  C   ASP A 356      10.442   1.056 -25.724  1.00 95.21           C  
ATOM   2844  CB  ASP A 356      11.780   0.391 -27.735  1.00 95.21           C  
ATOM   2845  O   ASP A 356       9.984   2.026 -26.331  1.00 95.21           O  
ATOM   2846  CG  ASP A 356      13.137  -0.021 -28.280  1.00 95.21           C  
ATOM   2847  OD1 ASP A 356      14.163   0.226 -27.611  1.00 95.21           O  
ATOM   2848  OD2 ASP A 356      13.180  -0.597 -29.389  1.00 95.21           O  
ATOM   2849  N   ASP A 357       9.857   0.513 -24.708  1.00 96.65           N  
ATOM   2850  CA  ASP A 357       8.759   1.182 -24.016  1.00 96.65           C  
ATOM   2851  C   ASP A 357       9.141   2.610 -23.633  1.00 96.65           C  
ATOM   2852  CB  ASP A 357       8.349   0.394 -22.770  1.00 96.65           C  
ATOM   2853  O   ASP A 357      10.027   2.819 -22.801  1.00 96.65           O  
ATOM   2854  CG  ASP A 357       7.187   1.025 -22.025  1.00 96.65           C  
ATOM   2855  OD1 ASP A 357       7.047   2.267 -22.053  1.00 96.65           O  
ATOM   2856  OD2 ASP A 357       6.405   0.274 -21.402  1.00 96.65           O  
ATOM   2857  N   PRO A 358       8.476   3.659 -24.194  1.00 95.97           N  
ATOM   2858  CA  PRO A 358       8.864   5.057 -23.995  1.00 95.97           C  
ATOM   2859  C   PRO A 358       8.760   5.497 -22.536  1.00 95.97           C  
ATOM   2860  CB  PRO A 358       7.872   5.827 -24.869  1.00 95.97           C  
ATOM   2861  O   PRO A 358       9.583   6.285 -22.064  1.00 95.97           O  
ATOM   2862  CG  PRO A 358       7.068   4.770 -25.556  1.00 95.97           C  
ATOM   2863  CD  PRO A 358       7.516   3.428 -25.052  1.00 95.97           C  
ATOM   2864  N   LEU A 359       7.809   5.031 -21.818  1.00 96.79           N  
ATOM   2865  CA  LEU A 359       7.664   5.359 -20.404  1.00 96.79           C  
ATOM   2866  C   LEU A 359       8.768   4.706 -19.579  1.00 96.79           C  
ATOM   2867  CB  LEU A 359       6.294   4.913 -19.888  1.00 96.79           C  
ATOM   2868  O   LEU A 359       9.340   5.339 -18.688  1.00 96.79           O  
ATOM   2869  CG  LEU A 359       5.953   5.299 -18.448  1.00 96.79           C  
ATOM   2870  CD1 LEU A 359       5.953   6.816 -18.291  1.00 96.79           C  
ATOM   2871  CD2 LEU A 359       4.605   4.714 -18.042  1.00 96.79           C  
ATOM   2872  N   LEU A 360       9.067   3.392 -19.840  1.00 97.37           N  
ATOM   2873  CA  LEU A 360      10.134   2.685 -19.140  1.00 97.37           C  
ATOM   2874  C   LEU A 360      11.468   3.403 -19.316  1.00 97.37           C  
ATOM   2875  CB  LEU A 360      10.245   1.245 -19.647  1.00 97.37           C  
ATOM   2876  O   LEU A 360      12.223   3.563 -18.354  1.00 97.37           O  
ATOM   2877  CG  LEU A 360      11.385   0.408 -19.065  1.00 97.37           C  
ATOM   2878  CD1 LEU A 360      11.228   0.275 -17.554  1.00 97.37           C  
ATOM   2879  CD2 LEU A 360      11.431  -0.966 -19.726  1.00 97.37           C  
ATOM   2880  N   GLN A 361      11.787   3.862 -20.555  1.00 96.56           N  
ATOM   2881  CA  GLN A 361      13.037   4.564 -20.825  1.00 96.56           C  
ATOM   2882  C   GLN A 361      13.149   5.832 -19.984  1.00 96.56           C  
ATOM   2883  CB  GLN A 361      13.150   4.908 -22.311  1.00 96.56           C  
ATOM   2884  O   GLN A 361      14.219   6.141 -19.456  1.00 96.56           O  
ATOM   2885  CG  GLN A 361      13.330   3.693 -23.212  1.00 96.56           C  
ATOM   2886  CD  GLN A 361      14.600   2.920 -22.907  1.00 96.56           C  
ATOM   2887  NE2 GLN A 361      14.481   1.600 -22.808  1.00 96.56           N  
ATOM   2888  OE1 GLN A 361      15.678   3.503 -22.763  1.00 96.56           O  
ATOM   2889  N   GLY A 362      12.080   6.554 -19.854  1.00 96.31           N  
ATOM   2890  CA  GLY A 362      12.051   7.734 -19.005  1.00 96.31           C  
ATOM   2891  C   GLY A 362      12.201   7.412 -17.530  1.00 96.31           C  
ATOM   2892  O   GLY A 362      12.927   8.100 -16.810  1.00 96.31           O  
ATOM   2893  N   ARG A 363      11.568   6.390 -17.103  1.00 94.95           N  
ATOM   2894  CA  ARG A 363      11.595   5.961 -15.709  1.00 94.95           C  
ATOM   2895  C   ARG A 363      12.994   5.509 -15.302  1.00 94.95           C  
ATOM   2896  CB  ARG A 363      10.591   4.831 -15.474  1.00 94.95           C  
ATOM   2897  O   ARG A 363      13.410   5.711 -14.160  1.00 94.95           O  
ATOM   2898  CG  ARG A 363       9.138   5.278 -15.526  1.00 94.95           C  
ATOM   2899  CD  ARG A 363       8.182   4.113 -15.309  1.00 94.95           C  
ATOM   2900  NE  ARG A 363       8.187   3.663 -13.920  1.00 94.95           N  
ATOM   2901  NH1 ARG A 363       6.656   1.964 -14.248  1.00 94.95           N  
ATOM   2902  NH2 ARG A 363       7.544   2.327 -12.166  1.00 94.95           N  
ATOM   2903  CZ  ARG A 363       7.463   2.652 -13.448  1.00 94.95           C  
ATOM   2904  N   ASN A 364      13.712   4.824 -16.230  1.00 94.92           N  
ATOM   2905  CA  ASN A 364      15.085   4.406 -15.967  1.00 94.92           C  
ATOM   2906  C   ASN A 364      15.960   5.585 -15.548  1.00 94.92           C  
ATOM   2907  CB  ASN A 364      15.680   3.713 -17.194  1.00 94.92           C  
ATOM   2908  O   ASN A 364      16.862   5.431 -14.723  1.00 94.92           O  
ATOM   2909  CG  ASN A 364      15.139   2.311 -17.393  1.00 94.92           C  
ATOM   2910  ND2 ASN A 364      15.296   1.780 -18.599  1.00 94.92           N  
ATOM   2911  OD1 ASN A 364      14.585   1.710 -16.469  1.00 94.92           O  
ATOM   2912  N   PHE A 365      15.682   6.769 -16.113  1.00 94.99           N  
ATOM   2913  CA  PHE A 365      16.435   7.981 -15.814  1.00 94.99           C  
ATOM   2914  C   PHE A 365      15.893   8.660 -14.561  1.00 94.99           C  
ATOM   2915  CB  PHE A 365      16.388   8.951 -16.999  1.00 94.99           C  
ATOM   2916  O   PHE A 365      16.653   8.983 -13.646  1.00 94.99           O  
ATOM   2917  CG  PHE A 365      16.792  10.358 -16.648  1.00 94.99           C  
ATOM   2918  CD1 PHE A 365      15.849  11.378 -16.611  1.00 94.99           C  
ATOM   2919  CD2 PHE A 365      18.115  10.660 -16.356  1.00 94.99           C  
ATOM   2920  CE1 PHE A 365      16.220  12.681 -16.286  1.00 94.99           C  
ATOM   2921  CE2 PHE A 365      18.494  11.960 -16.031  1.00 94.99           C  
ATOM   2922  CZ  PHE A 365      17.545  12.969 -15.998  1.00 94.99           C  
ATOM   2923  N   SER A 366      14.641   8.919 -14.459  1.00 95.23           N  
ATOM   2924  CA  SER A 366      13.982   9.775 -13.478  1.00 95.23           C  
ATOM   2925  C   SER A 366      14.139   9.219 -12.066  1.00 95.23           C  
ATOM   2926  CB  SER A 366      12.497   9.929 -13.812  1.00 95.23           C  
ATOM   2927  O   SER A 366      14.357   9.975 -11.117  1.00 95.23           O  
ATOM   2928  OG  SER A 366      11.848  10.745 -12.852  1.00 95.23           O  
ATOM   2929  N   TYR A 367      13.968   7.906 -11.836  1.00 94.55           N  
ATOM   2930  CA  TYR A 367      14.023   7.312 -10.505  1.00 94.55           C  
ATOM   2931  C   TYR A 367      15.393   7.521  -9.871  1.00 94.55           C  
ATOM   2932  CB  TYR A 367      13.702   5.815 -10.571  1.00 94.55           C  
ATOM   2933  O   TYR A 367      15.491   7.912  -8.705  1.00 94.55           O  
ATOM   2934  CG  TYR A 367      12.224   5.514 -10.622  1.00 94.55           C  
ATOM   2935  CD1 TYR A 367      11.480   5.379  -9.452  1.00 94.55           C  
ATOM   2936  CD2 TYR A 367      11.568   5.362 -11.839  1.00 94.55           C  
ATOM   2937  CE1 TYR A 367      10.118   5.099  -9.493  1.00 94.55           C  
ATOM   2938  CE2 TYR A 367      10.207   5.082 -11.892  1.00 94.55           C  
ATOM   2939  OH  TYR A 367       8.143   4.676 -10.763  1.00 94.55           O  
ATOM   2940  CZ  TYR A 367       9.491   4.953 -10.716  1.00 94.55           C  
ATOM   2941  N   PHE A 368      16.459   7.208 -10.652  1.00 94.16           N  
ATOM   2942  CA  PHE A 368      17.806   7.455 -10.150  1.00 94.16           C  
ATOM   2943  C   PHE A 368      17.997   8.929  -9.813  1.00 94.16           C  
ATOM   2944  CB  PHE A 368      18.853   7.010 -11.176  1.00 94.16           C  
ATOM   2945  O   PHE A 368      18.487   9.266  -8.734  1.00 94.16           O  
ATOM   2946  CG  PHE A 368      20.268   7.087 -10.670  1.00 94.16           C  
ATOM   2947  CD1 PHE A 368      21.019   8.244 -10.836  1.00 94.16           C  
ATOM   2948  CD2 PHE A 368      20.848   6.000 -10.029  1.00 94.16           C  
ATOM   2949  CE1 PHE A 368      22.329   8.318 -10.370  1.00 94.16           C  
ATOM   2950  CE2 PHE A 368      22.157   6.066  -9.560  1.00 94.16           C  
ATOM   2951  CZ  PHE A 368      22.896   7.225  -9.732  1.00 94.16           C  
ATOM   2952  N   ASP A 369      17.586   9.780 -10.731  1.00 95.29           N  
ATOM   2953  CA  ASP A 369      17.754  11.221 -10.567  1.00 95.29           C  
ATOM   2954  C   ASP A 369      17.046  11.717  -9.308  1.00 95.29           C  
ATOM   2955  CB  ASP A 369      17.226  11.966 -11.795  1.00 95.29           C  
ATOM   2956  O   ASP A 369      17.592  12.533  -8.563  1.00 95.29           O  
ATOM   2957  CG  ASP A 369      17.653  13.423 -11.833  1.00 95.29           C  
ATOM   2958  OD1 ASP A 369      18.871  13.701 -11.860  1.00 95.29           O  
ATOM   2959  OD2 ASP A 369      16.763  14.300 -11.833  1.00 95.29           O  
ATOM   2960  N   THR A 370      15.885  11.295  -8.997  1.00 93.90           N  
ATOM   2961  CA  THR A 370      15.115  11.715  -7.831  1.00 93.90           C  
ATOM   2962  C   THR A 370      15.791  11.254  -6.542  1.00 93.90           C  
ATOM   2963  CB  THR A 370      13.677  11.167  -7.884  1.00 93.90           C  
ATOM   2964  O   THR A 370      15.792  11.976  -5.543  1.00 93.90           O  
ATOM   2965  CG2 THR A 370      12.902  11.535  -6.623  1.00 93.90           C  
ATOM   2966  OG1 THR A 370      13.004  11.718  -9.023  1.00 93.90           O  
ATOM   2967  N   GLN A 371      16.343  10.066  -6.516  1.00 94.97           N  
ATOM   2968  CA  GLN A 371      17.005   9.549  -5.322  1.00 94.97           C  
ATOM   2969  C   GLN A 371      18.260  10.354  -4.997  1.00 94.97           C  
ATOM   2970  CB  GLN A 371      17.359   8.072  -5.501  1.00 94.97           C  
ATOM   2971  O   GLN A 371      18.607  10.527  -3.827  1.00 94.97           O  
ATOM   2972  CG  GLN A 371      16.150   7.170  -5.707  1.00 94.97           C  
ATOM   2973  CD  GLN A 371      15.054   7.415  -4.686  1.00 94.97           C  
ATOM   2974  NE2 GLN A 371      13.837   6.993  -5.011  1.00 94.97           N  
ATOM   2975  OE1 GLN A 371      15.300   7.977  -3.615  1.00 94.97           O  
ATOM   2976  N   ILE A 372      18.925  10.870  -6.054  1.00 95.12           N  
ATOM   2977  CA  ILE A 372      20.087  11.725  -5.834  1.00 95.12           C  
ATOM   2978  C   ILE A 372      19.672  12.967  -5.048  1.00 95.12           C  
ATOM   2979  CB  ILE A 372      20.750  12.132  -7.169  1.00 95.12           C  
ATOM   2980  O   ILE A 372      20.355  13.367  -4.103  1.00 95.12           O  
ATOM   2981  CG1 ILE A 372      21.344  10.903  -7.867  1.00 95.12           C  
ATOM   2982  CG2 ILE A 372      21.821  13.201  -6.936  1.00 95.12           C  
ATOM   2983  CD1 ILE A 372      21.769  11.153  -9.307  1.00 95.12           C  
ATOM   2984  N   SER A 373      18.614  13.543  -5.410  1.00 94.89           N  
ATOM   2985  CA  SER A 373      18.108  14.732  -4.732  1.00 94.89           C  
ATOM   2986  C   SER A 373      17.743  14.428  -3.283  1.00 94.89           C  
ATOM   2987  CB  SER A 373      16.890  15.291  -5.467  1.00 94.89           C  
ATOM   2988  O   SER A 373      17.999  15.238  -2.390  1.00 94.89           O  
ATOM   2989  OG  SER A 373      17.256  15.791  -6.742  1.00 94.89           O  
ATOM   2990  N   ARG A 374      17.241  13.218  -3.054  1.00 94.95           N  
ATOM   2991  CA  ARG A 374      16.724  12.888  -1.729  1.00 94.95           C  
ATOM   2992  C   ARG A 374      17.829  12.340  -0.832  1.00 94.95           C  
ATOM   2993  CB  ARG A 374      15.583  11.874  -1.834  1.00 94.95           C  
ATOM   2994  O   ARG A 374      17.917  12.700   0.344  1.00 94.95           O  
ATOM   2995  CG  ARG A 374      14.319  12.433  -2.469  1.00 94.95           C  
ATOM   2996  CD  ARG A 374      13.174  11.431  -2.422  1.00 94.95           C  
ATOM   2997  NE  ARG A 374      12.758  11.152  -1.051  1.00 94.95           N  
ATOM   2998  NH1 ARG A 374      12.683   8.859  -1.321  1.00 94.95           N  
ATOM   2999  NH2 ARG A 374      12.159   9.797   0.704  1.00 94.95           N  
ATOM   3000  CZ  ARG A 374      12.534   9.936  -0.559  1.00 94.95           C  
ATOM   3001  N   LEU A 375      18.687  11.496  -1.328  1.00 95.45           N  
ATOM   3002  CA  LEU A 375      19.519  10.659  -0.469  1.00 95.45           C  
ATOM   3003  C   LEU A 375      20.998  10.858  -0.784  1.00 95.45           C  
ATOM   3004  CB  LEU A 375      19.144   9.184  -0.634  1.00 95.45           C  
ATOM   3005  O   LEU A 375      21.862  10.462   0.001  1.00 95.45           O  
ATOM   3006  CG  LEU A 375      17.710   8.803  -0.261  1.00 95.45           C  
ATOM   3007  CD1 LEU A 375      17.400   7.385  -0.727  1.00 95.45           C  
ATOM   3008  CD2 LEU A 375      17.495   8.936   1.243  1.00 95.45           C  
ATOM   3009  N   GLY A 376      21.329  11.520  -1.886  1.00 94.77           N  
ATOM   3010  CA  GLY A 376      22.699  11.675  -2.349  1.00 94.77           C  
ATOM   3011  C   GLY A 376      23.103  10.633  -3.375  1.00 94.77           C  
ATOM   3012  O   GLY A 376      22.396   9.643  -3.574  1.00 94.77           O  
ATOM   3013  N   ILE A 377      24.316  10.719  -4.021  1.00 94.98           N  
ATOM   3014  CA  ILE A 377      24.777   9.944  -5.168  1.00 94.98           C  
ATOM   3015  C   ILE A 377      25.133   8.528  -4.724  1.00 94.98           C  
ATOM   3016  CB  ILE A 377      25.990  10.613  -5.852  1.00 94.98           C  
ATOM   3017  O   ILE A 377      25.129   7.597  -5.533  1.00 94.98           O  
ATOM   3018  CG1 ILE A 377      26.285   9.938  -7.196  1.00 94.98           C  
ATOM   3019  CG2 ILE A 377      27.217  10.570  -4.936  1.00 94.98           C  
ATOM   3020  CD1 ILE A 377      25.179  10.107  -8.229  1.00 94.98           C  
ATOM   3021  N   ASN A 378      25.451   8.316  -3.366  1.00 95.34           N  
ATOM   3022  CA  ASN A 378      25.853   7.004  -2.870  1.00 95.34           C  
ATOM   3023  C   ASN A 378      24.712   6.311  -2.132  1.00 95.34           C  
ATOM   3024  CB  ASN A 378      27.077   7.127  -1.960  1.00 95.34           C  
ATOM   3025  O   ASN A 378      24.948   5.525  -1.212  1.00 95.34           O  
ATOM   3026  CG  ASN A 378      28.329   7.529  -2.715  1.00 95.34           C  
ATOM   3027  ND2 ASN A 378      29.050   8.510  -2.187  1.00 95.34           N  
ATOM   3028  OD1 ASN A 378      28.643   6.963  -3.765  1.00 95.34           O  
ATOM   3029  N   TRP A 379      23.452   6.539  -2.378  1.00 95.54           N  
ATOM   3030  CA  TRP A 379      22.285   6.031  -1.664  1.00 95.54           C  
ATOM   3031  C   TRP A 379      22.297   4.507  -1.617  1.00 95.54           C  
ATOM   3032  CB  TRP A 379      20.994   6.524  -2.323  1.00 95.54           C  
ATOM   3033  O   TRP A 379      21.631   3.900  -0.774  1.00 95.54           O  
ATOM   3034  CG  TRP A 379      20.894   6.202  -3.783  1.00 95.54           C  
ATOM   3035  CD1 TRP A 379      21.273   6.995  -4.830  1.00 95.54           C  
ATOM   3036  CD2 TRP A 379      20.375   4.999  -4.359  1.00 95.54           C  
ATOM   3037  CE2 TRP A 379      20.472   5.131  -5.762  1.00 95.54           C  
ATOM   3038  CE3 TRP A 379      19.839   3.820  -3.824  1.00 95.54           C  
ATOM   3039  NE1 TRP A 379      21.022   6.357  -6.023  1.00 95.54           N  
ATOM   3040  CH2 TRP A 379      19.530   2.984  -6.087  1.00 95.54           C  
ATOM   3041  CZ2 TRP A 379      20.050   4.127  -6.637  1.00 95.54           C  
ATOM   3042  CZ3 TRP A 379      19.420   2.822  -4.697  1.00 95.54           C  
ATOM   3043  N   GLU A 380      23.042   3.874  -2.537  1.00 95.02           N  
ATOM   3044  CA  GLU A 380      23.105   2.415  -2.553  1.00 95.02           C  
ATOM   3045  C   GLU A 380      23.845   1.881  -1.330  1.00 95.02           C  
ATOM   3046  CB  GLU A 380      23.780   1.920  -3.834  1.00 95.02           C  
ATOM   3047  O   GLU A 380      23.779   0.687  -1.031  1.00 95.02           O  
ATOM   3048  CG  GLU A 380      22.987   2.212  -5.100  1.00 95.02           C  
ATOM   3049  CD  GLU A 380      23.317   3.563  -5.716  1.00 95.02           C  
ATOM   3050  OE1 GLU A 380      22.882   3.831  -6.859  1.00 95.02           O  
ATOM   3051  OE2 GLU A 380      24.017   4.359  -5.051  1.00 95.02           O  
ATOM   3052  N   GLU A 381      24.563   2.740  -0.586  1.00 95.22           N  
ATOM   3053  CA  GLU A 381      25.318   2.344   0.600  1.00 95.22           C  
ATOM   3054  C   GLU A 381      24.441   2.376   1.848  1.00 95.22           C  
ATOM   3055  CB  GLU A 381      26.537   3.251   0.790  1.00 95.22           C  
ATOM   3056  O   GLU A 381      24.825   1.851   2.896  1.00 95.22           O  
ATOM   3057  CG  GLU A 381      27.600   3.085  -0.286  1.00 95.22           C  
ATOM   3058  CD  GLU A 381      28.903   3.797   0.043  1.00 95.22           C  
ATOM   3059  OE1 GLU A 381      29.648   4.162  -0.894  1.00 95.22           O  
ATOM   3060  OE2 GLU A 381      29.180   3.992   1.247  1.00 95.22           O  
ATOM   3061  N   LEU A 382      23.292   3.025   1.752  1.00 96.57           N  
ATOM   3062  CA  LEU A 382      22.344   2.935   2.857  1.00 96.57           C  
ATOM   3063  C   LEU A 382      21.935   1.487   3.106  1.00 96.57           C  
ATOM   3064  CB  LEU A 382      21.104   3.786   2.571  1.00 96.57           C  
ATOM   3065  O   LEU A 382      21.724   0.726   2.158  1.00 96.57           O  
ATOM   3066  CG  LEU A 382      21.325   5.296   2.478  1.00 96.57           C  
ATOM   3067  CD1 LEU A 382      20.068   5.984   1.957  1.00 96.57           C  
ATOM   3068  CD2 LEU A 382      21.727   5.863   3.836  1.00 96.57           C  
ATOM   3069  N   PRO A 383      21.802   1.110   4.412  1.00 97.33           N  
ATOM   3070  CA  PRO A 383      21.565  -0.287   4.783  1.00 97.33           C  
ATOM   3071  C   PRO A 383      20.363  -0.893   4.063  1.00 97.33           C  
ATOM   3072  CB  PRO A 383      21.318  -0.214   6.292  1.00 97.33           C  
ATOM   3073  O   PRO A 383      20.439  -2.021   3.569  1.00 97.33           O  
ATOM   3074  CG  PRO A 383      22.188   0.904   6.768  1.00 97.33           C  
ATOM   3075  CD  PRO A 383      22.159   2.000   5.742  1.00 97.33           C  
ATOM   3076  N   ILE A 384      19.266  -0.277   3.971  1.00 97.68           N  
ATOM   3077  CA  ILE A 384      18.063  -0.836   3.364  1.00 97.68           C  
ATOM   3078  C   ILE A 384      18.272  -1.001   1.860  1.00 97.68           C  
ATOM   3079  CB  ILE A 384      16.827   0.049   3.639  1.00 97.68           C  
ATOM   3080  O   ILE A 384      17.662  -1.871   1.234  1.00 97.68           O  
ATOM   3081  CG1 ILE A 384      15.561  -0.612   3.081  1.00 97.68           C  
ATOM   3082  CG2 ILE A 384      17.021   1.447   3.045  1.00 97.68           C  
ATOM   3083  CD1 ILE A 384      15.245  -1.965   3.703  1.00 97.68           C  
ATOM   3084  N   ASN A 385      19.164  -0.173   1.141  1.00 97.75           N  
ATOM   3085  CA  ASN A 385      19.364  -0.178  -0.304  1.00 97.75           C  
ATOM   3086  C   ASN A 385      20.598  -0.986  -0.696  1.00 97.75           C  
ATOM   3087  CB  ASN A 385      19.474   1.252  -0.837  1.00 97.75           C  
ATOM   3088  O   ASN A 385      20.774  -1.331  -1.866  1.00 97.75           O  
ATOM   3089  CG  ASN A 385      18.206   2.054  -0.624  1.00 97.75           C  
ATOM   3090  ND2 ASN A 385      18.356   3.290  -0.164  1.00 97.75           N  
ATOM   3091  OD1 ASN A 385      17.099   1.566  -0.870  1.00 97.75           O  
ATOM   3092  N   ARG A 386      21.448  -1.246   0.267  1.00 96.90           N  
ATOM   3093  CA  ARG A 386      22.736  -1.898   0.052  1.00 96.90           C  
ATOM   3094  C   ARG A 386      22.550  -3.325  -0.453  1.00 96.90           C  
ATOM   3095  CB  ARG A 386      23.559  -1.902   1.342  1.00 96.90           C  
ATOM   3096  O   ARG A 386      21.734  -4.077   0.083  1.00 96.90           O  
ATOM   3097  CG  ARG A 386      24.967  -2.450   1.172  1.00 96.90           C  
ATOM   3098  CD  ARG A 386      25.790  -2.294   2.443  1.00 96.90           C  
ATOM   3099  NE  ARG A 386      25.126  -2.902   3.593  1.00 96.90           N  
ATOM   3100  NH1 ARG A 386      26.656  -2.133   5.144  1.00 96.90           N  
ATOM   3101  NH2 ARG A 386      24.871  -3.403   5.820  1.00 96.90           N  
ATOM   3102  CZ  ARG A 386      25.552  -2.811   4.850  1.00 96.90           C  
ATOM   3103  N   PRO A 387      23.283  -3.761  -1.588  1.00 96.30           N  
ATOM   3104  CA  PRO A 387      23.251  -5.157  -2.031  1.00 96.30           C  
ATOM   3105  C   PRO A 387      23.801  -6.121  -0.982  1.00 96.30           C  
ATOM   3106  CB  PRO A 387      24.132  -5.150  -3.282  1.00 96.30           C  
ATOM   3107  O   PRO A 387      24.630  -5.731  -0.155  1.00 96.30           O  
ATOM   3108  CG  PRO A 387      24.198  -3.715  -3.695  1.00 96.30           C  
ATOM   3109  CD  PRO A 387      24.050  -2.859  -2.470  1.00 96.30           C  
ATOM   3110  N   VAL A 388      23.399  -7.367  -1.063  1.00 95.11           N  
ATOM   3111  CA  VAL A 388      23.865  -8.348  -0.089  1.00 95.11           C  
ATOM   3112  C   VAL A 388      25.052  -9.120  -0.660  1.00 95.11           C  
ATOM   3113  CB  VAL A 388      22.739  -9.325   0.317  1.00 95.11           C  
ATOM   3114  O   VAL A 388      25.653  -9.948   0.029  1.00 95.11           O  
ATOM   3115  CG1 VAL A 388      21.636  -8.592   1.077  1.00 95.11           C  
ATOM   3116  CG2 VAL A 388      22.170 -10.024  -0.916  1.00 95.11           C  
ATOM   3117  N   CYS A 389      25.425  -8.785  -1.915  1.00 93.48           N  
ATOM   3118  CA  CYS A 389      26.605  -9.347  -2.561  1.00 93.48           C  
ATOM   3119  C   CYS A 389      27.768  -8.363  -2.525  1.00 93.48           C  
ATOM   3120  CB  CYS A 389      26.293  -9.730  -4.008  1.00 93.48           C  
ATOM   3121  O   CYS A 389      27.570  -7.171  -2.287  1.00 93.48           O  
ATOM   3122  SG  CYS A 389      25.817  -8.329  -5.044  1.00 93.48           S  
ATOM   3123  N   PRO A 390      29.060  -8.924  -2.637  1.00 91.66           N  
ATOM   3124  CA  PRO A 390      30.203  -8.008  -2.646  1.00 91.66           C  
ATOM   3125  C   PRO A 390      30.132  -6.988  -3.780  1.00 91.66           C  
ATOM   3126  CB  PRO A 390      31.402  -8.943  -2.827  1.00 91.66           C  
ATOM   3127  O   PRO A 390      29.672  -7.310  -4.878  1.00 91.66           O  
ATOM   3128  CG  PRO A 390      30.922 -10.276  -2.351  1.00 91.66           C  
ATOM   3129  CD  PRO A 390      29.454 -10.389  -2.648  1.00 91.66           C  
ATOM   3130  N   VAL A 391      30.530  -5.681  -3.481  1.00 92.23           N  
ATOM   3131  CA  VAL A 391      30.565  -4.586  -4.444  1.00 92.23           C  
ATOM   3132  C   VAL A 391      31.989  -4.049  -4.566  1.00 92.23           C  
ATOM   3133  CB  VAL A 391      29.599  -3.448  -4.045  1.00 92.23           C  
ATOM   3134  O   VAL A 391      32.614  -3.695  -3.563  1.00 92.23           O  
ATOM   3135  CG1 VAL A 391      29.680  -2.295  -5.044  1.00 92.23           C  
ATOM   3136  CG2 VAL A 391      28.168  -3.974  -3.946  1.00 92.23           C  
ATOM   3137  N   MET A 392      32.506  -4.016  -5.811  1.00 91.24           N  
ATOM   3138  CA  MET A 392      33.810  -3.429  -6.107  1.00 91.24           C  
ATOM   3139  C   MET A 392      33.772  -2.650  -7.417  1.00 91.24           C  
ATOM   3140  CB  MET A 392      34.885  -4.515  -6.175  1.00 91.24           C  
ATOM   3141  O   MET A 392      33.482  -3.216  -8.473  1.00 91.24           O  
ATOM   3142  CG  MET A 392      36.276  -3.983  -6.480  1.00 91.24           C  
ATOM   3143  SD  MET A 392      36.905  -2.866  -5.167  1.00 91.24           S  
ATOM   3144  CE  MET A 392      38.425  -2.267  -5.957  1.00 91.24           C  
ATOM   3145  N   ASN A 393      34.024  -1.401  -7.364  1.00 90.96           N  
ATOM   3146  CA  ASN A 393      34.154  -0.466  -8.476  1.00 90.96           C  
ATOM   3147  C   ASN A 393      35.134   0.658  -8.152  1.00 90.96           C  
ATOM   3148  CB  ASN A 393      32.788   0.114  -8.852  1.00 90.96           C  
ATOM   3149  O   ASN A 393      35.709   0.691  -7.062  1.00 90.96           O  
ATOM   3150  CG  ASN A 393      32.122   0.835  -7.697  1.00 90.96           C  
ATOM   3151  ND2 ASN A 393      30.869   0.490  -7.426  1.00 90.96           N  
ATOM   3152  OD1 ASN A 393      32.728   1.697  -7.055  1.00 90.96           O  
ATOM   3153  N   PHE A 394      35.498   1.550  -9.129  1.00 92.03           N  
ATOM   3154  CA  PHE A 394      36.450   2.635  -8.919  1.00 92.03           C  
ATOM   3155  C   PHE A 394      35.724   3.939  -8.613  1.00 92.03           C  
ATOM   3156  CB  PHE A 394      37.347   2.809 -10.148  1.00 92.03           C  
ATOM   3157  O   PHE A 394      36.314   5.018  -8.695  1.00 92.03           O  
ATOM   3158  CG  PHE A 394      38.323   1.682 -10.353  1.00 92.03           C  
ATOM   3159  CD1 PHE A 394      39.287   1.397  -9.394  1.00 92.03           C  
ATOM   3160  CD2 PHE A 394      38.275   0.907 -11.505  1.00 92.03           C  
ATOM   3161  CE1 PHE A 394      40.191   0.354  -9.581  1.00 92.03           C  
ATOM   3162  CE2 PHE A 394      39.175  -0.136 -11.698  1.00 92.03           C  
ATOM   3163  CZ  PHE A 394      40.133  -0.411 -10.736  1.00 92.03           C  
ATOM   3164  N   ASN A 395      34.310   3.932  -8.268  1.00 91.37           N  
ATOM   3165  CA  ASN A 395      33.551   5.073  -7.768  1.00 91.37           C  
ATOM   3166  C   ASN A 395      33.937   5.417  -6.332  1.00 91.37           C  
ATOM   3167  CB  ASN A 395      32.048   4.803  -7.863  1.00 91.37           C  
ATOM   3168  O   ASN A 395      33.603   4.681  -5.402  1.00 91.37           O  
ATOM   3169  CG  ASN A 395      31.600   4.486  -9.277  1.00 91.37           C  
ATOM   3170  ND2 ASN A 395      30.533   3.705  -9.400  1.00 91.37           N  
ATOM   3171  OD1 ASN A 395      32.209   4.938 -10.250  1.00 91.37           O  
ATOM   3172  N   ARG A 396      34.736   6.505  -6.016  1.00 87.88           N  
ATOM   3173  CA  ARG A 396      35.450   6.670  -4.754  1.00 87.88           C  
ATOM   3174  C   ARG A 396      34.880   7.834  -3.950  1.00 87.88           C  
ATOM   3175  CB  ARG A 396      36.943   6.888  -5.006  1.00 87.88           C  
ATOM   3176  O   ARG A 396      35.065   7.904  -2.734  1.00 87.88           O  
ATOM   3177  CG  ARG A 396      37.673   5.649  -5.499  1.00 87.88           C  
ATOM   3178  CD  ARG A 396      39.180   5.778  -5.335  1.00 87.88           C  
ATOM   3179  NE  ARG A 396      39.861   4.511  -5.583  1.00 87.88           N  
ATOM   3180  NH1 ARG A 396      41.970   5.307  -5.081  1.00 87.88           N  
ATOM   3181  NH2 ARG A 396      41.685   3.121  -5.708  1.00 87.88           N  
ATOM   3182  CZ  ARG A 396      41.171   4.316  -5.457  1.00 87.88           C  
ATOM   3183  N   ASP A 397      34.166   8.832  -4.517  1.00 91.19           N  
ATOM   3184  CA  ASP A 397      33.770  10.036  -3.794  1.00 91.19           C  
ATOM   3185  C   ASP A 397      32.260  10.252  -3.872  1.00 91.19           C  
ATOM   3186  CB  ASP A 397      34.505  11.260  -4.345  1.00 91.19           C  
ATOM   3187  O   ASP A 397      31.521   9.361  -4.295  1.00 91.19           O  
ATOM   3188  CG  ASP A 397      36.015  11.144  -4.233  1.00 91.19           C  
ATOM   3189  OD1 ASP A 397      36.518  10.724  -3.168  1.00 91.19           O  
ATOM   3190  OD2 ASP A 397      36.710  11.479  -5.217  1.00 91.19           O  
ATOM   3191  N   GLY A 398      31.686  11.473  -3.332  1.00 92.46           N  
ATOM   3192  CA  GLY A 398      30.279  11.840  -3.343  1.00 92.46           C  
ATOM   3193  C   GLY A 398      29.653  11.849  -1.962  1.00 92.46           C  
ATOM   3194  O   GLY A 398      30.190  11.250  -1.027  1.00 92.46           O  
ATOM   3195  N   ALA A 399      28.574  12.452  -1.824  1.00 92.02           N  
ATOM   3196  CA  ALA A 399      27.853  12.562  -0.558  1.00 92.02           C  
ATOM   3197  C   ALA A 399      27.550  11.184   0.022  1.00 92.02           C  
ATOM   3198  CB  ALA A 399      26.560  13.351  -0.750  1.00 92.02           C  
ATOM   3199  O   ALA A 399      27.113  10.283  -0.697  1.00 92.02           O  
ATOM   3200  N   LEU A 400      27.967  10.980   1.361  1.00 88.69           N  
ATOM   3201  CA  LEU A 400      27.638   9.795   2.147  1.00 88.69           C  
ATOM   3202  C   LEU A 400      28.438   8.588   1.670  1.00 88.69           C  
ATOM   3203  CB  LEU A 400      26.139   9.494   2.061  1.00 88.69           C  
ATOM   3204  O   LEU A 400      27.932   7.463   1.669  1.00 88.69           O  
ATOM   3205  CG  LEU A 400      25.200  10.562   2.624  1.00 88.69           C  
ATOM   3206  CD1 LEU A 400      23.746  10.156   2.408  1.00 88.69           C  
ATOM   3207  CD2 LEU A 400      25.481  10.796   4.105  1.00 88.69           C  
ATOM   3208  N   ARG A 401      29.634   8.744   1.114  1.00 93.18           N  
ATOM   3209  CA  ARG A 401      30.553   7.657   0.795  1.00 93.18           C  
ATOM   3210  C   ARG A 401      31.083   6.998   2.064  1.00 93.18           C  
ATOM   3211  CB  ARG A 401      31.717   8.169  -0.056  1.00 93.18           C  
ATOM   3212  O   ARG A 401      31.718   7.654   2.892  1.00 93.18           O  
ATOM   3213  CG  ARG A 401      32.752   7.105  -0.388  1.00 93.18           C  
ATOM   3214  CD  ARG A 401      32.160   5.987  -1.234  1.00 93.18           C  
ATOM   3215  NE  ARG A 401      33.165   4.988  -1.588  1.00 93.18           N  
ATOM   3216  NH1 ARG A 401      31.662   3.508  -2.529  1.00 93.18           N  
ATOM   3217  NH2 ARG A 401      33.896   2.998  -2.470  1.00 93.18           N  
ATOM   3218  CZ  ARG A 401      32.906   3.834  -2.195  1.00 93.18           C  
ATOM   3219  N   HIS A 402      30.926   5.637   2.327  1.00 91.64           N  
ATOM   3220  CA  HIS A 402      31.304   4.919   3.539  1.00 91.64           C  
ATOM   3221  C   HIS A 402      32.399   3.897   3.256  1.00 91.64           C  
ATOM   3222  CB  HIS A 402      30.086   4.226   4.153  1.00 91.64           C  
ATOM   3223  O   HIS A 402      33.186   3.561   4.144  1.00 91.64           O  
ATOM   3224  CG  HIS A 402      29.028   5.175   4.620  1.00 91.64           C  
ATOM   3225  CD2 HIS A 402      27.839   5.520   4.072  1.00 91.64           C  
ATOM   3226  ND1 HIS A 402      29.139   5.898   5.788  1.00 91.64           N  
ATOM   3227  CE1 HIS A 402      28.060   6.648   5.939  1.00 91.64           C  
ATOM   3228  NE2 HIS A 402      27.256   6.437   4.911  1.00 91.64           N  
ATOM   3229  N   ALA A 403      32.449   3.418   1.947  1.00 90.79           N  
ATOM   3230  CA  ALA A 403      33.356   2.332   1.584  1.00 90.79           C  
ATOM   3231  C   ALA A 403      34.807   2.803   1.589  1.00 90.79           C  
ATOM   3232  CB  ALA A 403      32.987   1.766   0.215  1.00 90.79           C  
ATOM   3233  O   ALA A 403      35.101   3.930   1.184  1.00 90.79           O  
ATOM   3234  N   ILE A 404      35.699   2.136   2.292  1.00 91.49           N  
ATOM   3235  CA  ILE A 404      37.144   2.332   2.242  1.00 91.49           C  
ATOM   3236  C   ILE A 404      37.765   1.345   1.256  1.00 91.49           C  
ATOM   3237  CB  ILE A 404      37.784   2.169   3.639  1.00 91.49           C  
ATOM   3238  O   ILE A 404      37.706   0.130   1.464  1.00 91.49           O  
ATOM   3239  CG1 ILE A 404      37.173   3.169   4.627  1.00 91.49           C  
ATOM   3240  CG2 ILE A 404      39.304   2.337   3.559  1.00 91.49           C  
ATOM   3241  CD1 ILE A 404      37.575   2.932   6.076  1.00 91.49           C  
ATOM   3242  N   THR A 405      38.273   1.862   0.078  1.00 90.77           N  
ATOM   3243  CA  THR A 405      38.913   1.019  -0.924  1.00 90.77           C  
ATOM   3244  C   THR A 405      40.433   1.098  -0.807  1.00 90.77           C  
ATOM   3245  CB  THR A 405      38.484   1.419  -2.348  1.00 90.77           C  
ATOM   3246  O   THR A 405      41.022   2.162  -1.010  1.00 90.77           O  
ATOM   3247  CG2 THR A 405      39.016   0.431  -3.381  1.00 90.77           C  
ATOM   3248  OG1 THR A 405      37.053   1.445  -2.420  1.00 90.77           O  
ATOM   3249  N   GLN A 406      41.070   0.088  -0.331  1.00 90.33           N  
ATOM   3250  CA  GLN A 406      42.520  -0.002  -0.190  1.00 90.33           C  
ATOM   3251  C   GLN A 406      43.194  -0.182  -1.547  1.00 90.33           C  
ATOM   3252  CB  GLN A 406      42.898  -1.155   0.741  1.00 90.33           C  
ATOM   3253  O   GLN A 406      42.750  -0.991  -2.365  1.00 90.33           O  
ATOM   3254  CG  GLN A 406      42.510  -0.923   2.195  1.00 90.33           C  
ATOM   3255  CD  GLN A 406      42.983  -2.034   3.113  1.00 90.33           C  
ATOM   3256  NE2 GLN A 406      43.520  -1.660   4.270  1.00 90.33           N  
ATOM   3257  OE1 GLN A 406      42.867  -3.220   2.786  1.00 90.33           O  
ATOM   3258  N   GLY A 407      44.163   0.691  -1.865  1.00 88.17           N  
ATOM   3259  CA  GLY A 407      44.900   0.483  -3.101  1.00 88.17           C  
ATOM   3260  C   GLY A 407      45.424   1.772  -3.706  1.00 88.17           C  
ATOM   3261  O   GLY A 407      45.111   2.863  -3.225  1.00 88.17           O  
ATOM   3262  N   ASN A 408      46.428   1.734  -4.749  1.00 90.97           N  
ATOM   3263  CA  ASN A 408      47.095   2.879  -5.358  1.00 90.97           C  
ATOM   3264  C   ASN A 408      46.588   3.135  -6.775  1.00 90.97           C  
ATOM   3265  CB  ASN A 408      48.612   2.674  -5.367  1.00 90.97           C  
ATOM   3266  O   ASN A 408      47.159   3.946  -7.506  1.00 90.97           O  
ATOM   3267  CG  ASN A 408      49.194   2.564  -3.971  1.00 90.97           C  
ATOM   3268  ND2 ASN A 408      50.309   1.853  -3.848  1.00 90.97           N  
ATOM   3269  OD1 ASN A 408      48.645   3.113  -3.012  1.00 90.97           O  
ATOM   3270  N   VAL A 409      45.514   2.318  -7.250  1.00 92.91           N  
ATOM   3271  CA  VAL A 409      44.934   2.520  -8.574  1.00 92.91           C  
ATOM   3272  C   VAL A 409      43.432   2.761  -8.449  1.00 92.91           C  
ATOM   3273  CB  VAL A 409      45.204   1.314  -9.502  1.00 92.91           C  
ATOM   3274  O   VAL A 409      42.782   2.218  -7.552  1.00 92.91           O  
ATOM   3275  CG1 VAL A 409      46.699   1.173  -9.783  1.00 92.91           C  
ATOM   3276  CG2 VAL A 409      44.651   0.031  -8.884  1.00 92.91           C  
ATOM   3277  N   ASN A 410      42.810   3.640  -9.358  1.00 92.74           N  
ATOM   3278  CA  ASN A 410      41.402   4.012  -9.271  1.00 92.74           C  
ATOM   3279  C   ASN A 410      40.749   4.060 -10.649  1.00 92.74           C  
ATOM   3280  CB  ASN A 410      41.246   5.359  -8.562  1.00 92.74           C  
ATOM   3281  O   ASN A 410      39.817   4.835 -10.872  1.00 92.74           O  
ATOM   3282  CG  ASN A 410      42.052   6.462  -9.219  1.00 92.74           C  
ATOM   3283  ND2 ASN A 410      42.107   7.621  -8.574  1.00 92.74           N  
ATOM   3284  OD1 ASN A 410      42.621   6.274 -10.298  1.00 92.74           O  
ATOM   3285  N   TYR A 411      41.327   3.290 -11.707  1.00 93.84           N  
ATOM   3286  CA  TYR A 411      40.788   3.258 -13.063  1.00 93.84           C  
ATOM   3287  C   TYR A 411      41.111   1.934 -13.746  1.00 93.84           C  
ATOM   3288  CB  TYR A 411      41.343   4.421 -13.890  1.00 93.84           C  
ATOM   3289  O   TYR A 411      41.902   1.140 -13.232  1.00 93.84           O  
ATOM   3290  CG  TYR A 411      42.837   4.361 -14.098  1.00 93.84           C  
ATOM   3291  CD1 TYR A 411      43.715   4.836 -13.126  1.00 93.84           C  
ATOM   3292  CD2 TYR A 411      43.373   3.829 -15.265  1.00 93.84           C  
ATOM   3293  CE1 TYR A 411      45.092   4.784 -13.314  1.00 93.84           C  
ATOM   3294  CE2 TYR A 411      44.749   3.772 -15.464  1.00 93.84           C  
ATOM   3295  OH  TYR A 411      46.961   4.197 -14.675  1.00 93.84           O  
ATOM   3296  CZ  TYR A 411      45.599   4.251 -14.484  1.00 93.84           C  
ATOM   3297  N   TRP A 412      40.494   1.660 -14.710  1.00 92.64           N  
ATOM   3298  CA  TRP A 412      40.783   0.548 -15.609  1.00 92.64           C  
ATOM   3299  C   TRP A 412      40.863   1.022 -17.056  1.00 92.64           C  
ATOM   3300  CB  TRP A 412      39.717  -0.544 -15.475  1.00 92.64           C  
ATOM   3301  O   TRP A 412      40.027   1.810 -17.504  1.00 92.64           O  
ATOM   3302  CG  TRP A 412      39.882  -1.678 -16.441  1.00 92.64           C  
ATOM   3303  CD1 TRP A 412      39.178  -1.888 -17.594  1.00 92.64           C  
ATOM   3304  CD2 TRP A 412      40.809  -2.763 -16.333  1.00 92.64           C  
ATOM   3305  CE2 TRP A 412      40.612  -3.594 -17.458  1.00 92.64           C  
ATOM   3306  CE3 TRP A 412      41.789  -3.113 -15.394  1.00 92.64           C  
ATOM   3307  NE1 TRP A 412      39.613  -3.038 -18.211  1.00 92.64           N  
ATOM   3308  CH2 TRP A 412      42.312  -5.074 -16.736  1.00 92.64           C  
ATOM   3309  CZ2 TRP A 412      41.361  -4.755 -17.670  1.00 92.64           C  
ATOM   3310  CZ3 TRP A 412      42.532  -4.268 -15.606  1.00 92.64           C  
ATOM   3311  N   PRO A 413      41.687   0.290 -17.943  1.00 94.62           N  
ATOM   3312  CA  PRO A 413      42.778  -0.576 -17.490  1.00 94.62           C  
ATOM   3313  C   PRO A 413      43.807   0.166 -16.640  1.00 94.62           C  
ATOM   3314  CB  PRO A 413      43.403  -1.069 -18.797  1.00 94.62           C  
ATOM   3315  O   PRO A 413      43.888   1.395 -16.696  1.00 94.62           O  
ATOM   3316  CG  PRO A 413      43.125   0.016 -19.787  1.00 94.62           C  
ATOM   3317  CD  PRO A 413      41.839   0.692 -19.404  1.00 94.62           C  
ATOM   3318  N   ASN A 414      44.430  -0.545 -15.745  1.00 94.19           N  
ATOM   3319  CA  ASN A 414      45.519   0.018 -14.953  1.00 94.19           C  
ATOM   3320  C   ASN A 414      46.783  -0.830 -15.056  1.00 94.19           C  
ATOM   3321  CB  ASN A 414      45.097   0.168 -13.490  1.00 94.19           C  
ATOM   3322  O   ASN A 414      46.744  -1.952 -15.564  1.00 94.19           O  
ATOM   3323  CG  ASN A 414      44.782  -1.162 -12.834  1.00 94.19           C  
ATOM   3324  ND2 ASN A 414      43.499  -1.432 -12.627  1.00 94.19           N  
ATOM   3325  OD1 ASN A 414      45.685  -1.940 -12.515  1.00 94.19           O  
ATOM   3326  N   ARG A 415      48.017  -0.371 -14.688  1.00 94.50           N  
ATOM   3327  CA  ARG A 415      49.334  -0.958 -14.910  1.00 94.50           C  
ATOM   3328  C   ARG A 415      49.487  -2.266 -14.141  1.00 94.50           C  
ATOM   3329  CB  ARG A 415      50.436   0.022 -14.501  1.00 94.50           C  
ATOM   3330  O   ARG A 415      50.350  -3.085 -14.464  1.00 94.50           O  
ATOM   3331  CG  ARG A 415      50.463   0.333 -13.013  1.00 94.50           C  
ATOM   3332  CD  ARG A 415      51.529   1.364 -12.671  1.00 94.50           C  
ATOM   3333  NE  ARG A 415      51.547   1.668 -11.243  1.00 94.50           N  
ATOM   3334  NH1 ARG A 415      50.527   3.730 -11.459  1.00 94.50           N  
ATOM   3335  NH2 ARG A 415      51.137   2.959  -9.388  1.00 94.50           N  
ATOM   3336  CZ  ARG A 415      51.070   2.785 -10.700  1.00 94.50           C  
ATOM   3337  N   TYR A 416      48.542  -2.552 -13.147  1.00 94.47           N  
ATOM   3338  CA  TYR A 416      48.652  -3.760 -12.336  1.00 94.47           C  
ATOM   3339  C   TYR A 416      47.649  -4.814 -12.787  1.00 94.47           C  
ATOM   3340  CB  TYR A 416      48.437  -3.434 -10.855  1.00 94.47           C  
ATOM   3341  O   TYR A 416      47.580  -5.902 -12.211  1.00 94.47           O  
ATOM   3342  CG  TYR A 416      49.371  -2.373 -10.324  1.00 94.47           C  
ATOM   3343  CD1 TYR A 416      50.715  -2.655 -10.089  1.00 94.47           C  
ATOM   3344  CD2 TYR A 416      48.911  -1.088 -10.056  1.00 94.47           C  
ATOM   3345  CE1 TYR A 416      51.578  -1.681  -9.599  1.00 94.47           C  
ATOM   3346  CE2 TYR A 416      49.766  -0.107  -9.565  1.00 94.47           C  
ATOM   3347  OH  TYR A 416      51.946   0.556  -8.855  1.00 94.47           O  
ATOM   3348  CZ  TYR A 416      51.096  -0.412  -9.341  1.00 94.47           C  
ATOM   3349  N   HIS A 417      46.836  -4.440 -13.779  1.00 91.86           N  
ATOM   3350  CA  HIS A 417      45.760  -5.333 -14.196  1.00 91.86           C  
ATOM   3351  C   HIS A 417      44.853  -5.686 -13.022  1.00 91.86           C  
ATOM   3352  CB  HIS A 417      46.333  -6.607 -14.819  1.00 91.86           C  
ATOM   3353  O   HIS A 417      44.404  -6.829 -12.901  1.00 91.86           O  
ATOM   3354  CG  HIS A 417      47.091  -6.367 -16.086  1.00 91.86           C  
ATOM   3355  CD2 HIS A 417      48.422  -6.310 -16.328  1.00 91.86           C  
ATOM   3356  ND1 HIS A 417      46.468  -6.146 -17.295  1.00 91.86           N  
ATOM   3357  CE1 HIS A 417      47.387  -5.965 -18.230  1.00 91.86           C  
ATOM   3358  NE2 HIS A 417      48.580  -6.059 -17.669  1.00 91.86           N  
ATOM   3359  N   ALA A 418      44.727  -4.768 -12.012  1.00 91.26           N  
ATOM   3360  CA  ALA A 418      43.911  -4.915 -10.810  1.00 91.26           C  
ATOM   3361  C   ALA A 418      42.441  -4.631 -11.106  1.00 91.26           C  
ATOM   3362  CB  ALA A 418      44.417  -3.989  -9.706  1.00 91.26           C  
ATOM   3363  O   ALA A 418      42.113  -3.631 -11.748  1.00 91.26           O  
ATOM   3364  N   HIS A 419      41.500  -5.623 -10.866  1.00 88.15           N  
ATOM   3365  CA  HIS A 419      40.044  -5.636 -10.947  1.00 88.15           C  
ATOM   3366  C   HIS A 419      39.569  -5.412 -12.378  1.00 88.15           C  
ATOM   3367  CB  HIS A 419      39.447  -4.573 -10.023  1.00 88.15           C  
ATOM   3368  O   HIS A 419      38.868  -4.437 -12.659  1.00 88.15           O  
ATOM   3369  CG  HIS A 419      39.583  -4.896  -8.569  1.00 88.15           C  
ATOM   3370  CD2 HIS A 419      40.268  -4.275  -7.580  1.00 88.15           C  
ATOM   3371  ND1 HIS A 419      38.968  -5.984  -7.988  1.00 88.15           N  
ATOM   3372  CE1 HIS A 419      39.268  -6.016  -6.700  1.00 88.15           C  
ATOM   3373  NE2 HIS A 419      40.056  -4.990  -6.428  1.00 88.15           N  
ATOM   3374  N   PRO A 420      40.033  -6.230 -13.392  1.00 90.80           N  
ATOM   3375  CA  PRO A 420      39.556  -6.175 -14.776  1.00 90.80           C  
ATOM   3376  C   PRO A 420      38.047  -6.378 -14.888  1.00 90.80           C  
ATOM   3377  CB  PRO A 420      40.314  -7.319 -15.455  1.00 90.80           C  
ATOM   3378  O   PRO A 420      37.441  -7.024 -14.029  1.00 90.80           O  
ATOM   3379  CG  PRO A 420      40.513  -8.337 -14.379  1.00 90.80           C  
ATOM   3380  CD  PRO A 420      40.741  -7.620 -13.080  1.00 90.80           C  
ATOM   3381  N   PRO A 421      37.383  -5.662 -15.914  1.00 88.06           N  
ATOM   3382  CA  PRO A 421      35.972  -5.968 -16.161  1.00 88.06           C  
ATOM   3383  C   PRO A 421      35.726  -7.452 -16.422  1.00 88.06           C  
ATOM   3384  CB  PRO A 421      35.641  -5.133 -17.401  1.00 88.06           C  
ATOM   3385  O   PRO A 421      36.622  -8.156 -16.894  1.00 88.06           O  
ATOM   3386  CG  PRO A 421      36.729  -4.110 -17.473  1.00 88.06           C  
ATOM   3387  CD  PRO A 421      37.959  -4.675 -16.823  1.00 88.06           C  
ATOM   3388  N   ALA A 422      34.546  -7.869 -16.002  1.00 84.88           N  
ATOM   3389  CA  ALA A 422      34.158  -9.253 -16.262  1.00 84.88           C  
ATOM   3390  C   ALA A 422      34.148  -9.547 -17.759  1.00 84.88           C  
ATOM   3391  CB  ALA A 422      32.788  -9.545 -15.656  1.00 84.88           C  
ATOM   3392  O   ALA A 422      33.829  -8.672 -18.568  1.00 84.88           O  
ATOM   3393  N   SER A 423      34.709 -10.768 -18.317  1.00 76.26           N  
ATOM   3394  CA  SER A 423      34.699 -11.192 -19.714  1.00 76.26           C  
ATOM   3395  C   SER A 423      33.337 -11.748 -20.112  1.00 76.26           C  
ATOM   3396  CB  SER A 423      35.782 -12.243 -19.962  1.00 76.26           C  
ATOM   3397  O   SER A 423      32.691 -12.446 -19.327  1.00 76.26           O  
ATOM   3398  OG  SER A 423      35.708 -12.736 -21.289  1.00 76.26           O  
ATOM   3399  N   VAL A 424      32.840 -11.267 -21.310  1.00 70.84           N  
ATOM   3400  CA  VAL A 424      31.575 -11.707 -21.889  1.00 70.84           C  
ATOM   3401  C   VAL A 424      31.835 -12.773 -22.951  1.00 70.84           C  
ATOM   3402  CB  VAL A 424      30.788 -10.526 -22.501  1.00 70.84           C  
ATOM   3403  O   VAL A 424      30.911 -13.210 -23.640  1.00 70.84           O  
ATOM   3404  CG1 VAL A 424      29.397 -10.975 -22.943  1.00 70.84           C  
ATOM   3405  CG2 VAL A 424      30.690  -9.376 -21.500  1.00 70.84           C  
ATOM   3406  N   ASP A 425      33.050 -13.619 -23.009  1.00 62.83           N  
ATOM   3407  CA  ASP A 425      33.348 -14.589 -24.058  1.00 62.83           C  
ATOM   3408  C   ASP A 425      32.423 -15.801 -23.964  1.00 62.83           C  
ATOM   3409  CB  ASP A 425      34.809 -15.035 -23.978  1.00 62.83           C  
ATOM   3410  O   ASP A 425      32.149 -16.295 -22.869  1.00 62.83           O  
ATOM   3411  CG  ASP A 425      35.790 -13.901 -24.218  1.00 62.83           C  
ATOM   3412  OD1 ASP A 425      35.408 -12.886 -24.841  1.00 62.83           O  
ATOM   3413  OD2 ASP A 425      36.955 -14.023 -23.782  1.00 62.83           O  
ATOM   3414  N   GLY A 426      31.399 -15.889 -24.879  1.00 51.65           N  
ATOM   3415  CA  GLY A 426      30.475 -16.905 -25.357  1.00 51.65           C  
ATOM   3416  C   GLY A 426      30.520 -18.184 -24.541  1.00 51.65           C  
ATOM   3417  O   GLY A 426      29.587 -18.988 -24.587  1.00 51.65           O  
ATOM   3418  N   LYS A 427      31.391 -18.434 -23.422  1.00 47.44           N  
ATOM   3419  CA  LYS A 427      31.602 -19.548 -22.501  1.00 47.44           C  
ATOM   3420  C   LYS A 427      31.332 -19.127 -21.059  1.00 47.44           C  
ATOM   3421  CB  LYS A 427      33.027 -20.089 -22.631  1.00 47.44           C  
ATOM   3422  O   LYS A 427      31.215 -19.975 -20.172  1.00 47.44           O  
ATOM   3423  CG  LYS A 427      33.269 -20.895 -23.899  1.00 47.44           C  
ATOM   3424  CD  LYS A 427      34.621 -21.597 -23.865  1.00 47.44           C  
ATOM   3425  CE  LYS A 427      34.905 -22.330 -25.169  1.00 47.44           C  
ATOM   3426  NZ  LYS A 427      36.222 -23.032 -25.135  1.00 47.44           N  
ATOM   3427  N   ALA A 428      30.780 -17.869 -20.762  1.00 42.84           N  
ATOM   3428  CA  ALA A 428      30.490 -17.283 -19.456  1.00 42.84           C  
ATOM   3429  C   ALA A 428      28.986 -17.154 -19.234  1.00 42.84           C  
ATOM   3430  CB  ALA A 428      31.163 -15.918 -19.325  1.00 42.84           C  
ATOM   3431  O   ALA A 428      28.501 -16.098 -18.821  1.00 42.84           O  
ATOM   3432  N   ALA A 429      28.150 -17.859 -19.888  1.00 46.23           N  
ATOM   3433  CA  ALA A 429      26.908 -18.302 -19.259  1.00 46.23           C  
ATOM   3434  C   ALA A 429      27.169 -18.863 -17.864  1.00 46.23           C  
ATOM   3435  CB  ALA A 429      26.216 -19.349 -20.129  1.00 46.23           C  
ATOM   3436  O   ALA A 429      26.310 -18.776 -16.983  1.00 46.23           O  
ATOM   3437  N   ALA A 430      28.568 -18.791 -17.317  1.00 48.75           N  
ATOM   3438  CA  ALA A 430      29.035 -19.234 -16.006  1.00 48.75           C  
ATOM   3439  C   ALA A 430      29.497 -18.052 -15.159  1.00 48.75           C  
ATOM   3440  CB  ALA A 430      30.165 -20.250 -16.159  1.00 48.75           C  
ATOM   3441  O   ALA A 430      29.438 -18.101 -13.928  1.00 48.75           O  
ATOM   3442  N   ALA A 431      29.384 -16.625 -15.552  1.00 53.24           N  
ATOM   3443  CA  ALA A 431      29.921 -15.589 -14.674  1.00 53.24           C  
ATOM   3444  C   ALA A 431      28.861 -14.538 -14.353  1.00 53.24           C  
ATOM   3445  CB  ALA A 431      31.142 -14.931 -15.311  1.00 53.24           C  
ATOM   3446  O   ALA A 431      29.133 -13.573 -13.635  1.00 53.24           O  
ATOM   3447  N   ASN A 432      27.521 -14.912 -14.257  1.00 73.09           N  
ATOM   3448  CA  ASN A 432      26.583 -13.957 -13.676  1.00 73.09           C  
ATOM   3449  C   ASN A 432      26.895 -12.528 -14.112  1.00 73.09           C  
ATOM   3450  CB  ASN A 432      26.589 -14.059 -12.150  1.00 73.09           C  
ATOM   3451  O   ASN A 432      26.886 -11.608 -13.293  1.00 73.09           O  
ATOM   3452  CG  ASN A 432      25.884 -15.303 -11.645  1.00 73.09           C  
ATOM   3453  ND2 ASN A 432      26.235 -15.735 -10.440  1.00 73.09           N  
ATOM   3454  OD1 ASN A 432      25.032 -15.871 -12.333  1.00 73.09           O  
ATOM   3455  N   VAL A 433      27.342 -12.246 -15.384  1.00 85.13           N  
ATOM   3456  CA  VAL A 433      27.694 -10.933 -15.915  1.00 85.13           C  
ATOM   3457  C   VAL A 433      26.522 -10.367 -16.713  1.00 85.13           C  
ATOM   3458  CB  VAL A 433      28.959 -10.999 -16.800  1.00 85.13           C  
ATOM   3459  O   VAL A 433      25.886 -11.085 -17.488  1.00 85.13           O  
ATOM   3460  CG1 VAL A 433      29.290  -9.622 -17.373  1.00 85.13           C  
ATOM   3461  CG2 VAL A 433      30.140 -11.547 -16.002  1.00 85.13           C  
ATOM   3462  N   TYR A 434      26.196  -9.095 -16.497  1.00 89.41           N  
ATOM   3463  CA  TYR A 434      25.181  -8.407 -17.286  1.00 89.41           C  
ATOM   3464  C   TYR A 434      25.731  -8.001 -18.649  1.00 89.41           C  
ATOM   3465  CB  TYR A 434      24.667  -7.170 -16.542  1.00 89.41           C  
ATOM   3466  O   TYR A 434      26.698  -7.240 -18.733  1.00 89.41           O  
ATOM   3467  CG  TYR A 434      23.511  -6.485 -17.229  1.00 89.41           C  
ATOM   3468  CD1 TYR A 434      23.731  -5.506 -18.195  1.00 89.41           C  
ATOM   3469  CD2 TYR A 434      22.197  -6.814 -16.913  1.00 89.41           C  
ATOM   3470  CE1 TYR A 434      22.669  -4.870 -18.829  1.00 89.41           C  
ATOM   3471  CE2 TYR A 434      21.127  -6.185 -17.541  1.00 89.41           C  
ATOM   3472  OH  TYR A 434      20.317  -4.590 -19.121  1.00 89.41           O  
ATOM   3473  CZ  TYR A 434      21.373  -5.216 -18.497  1.00 89.41           C  
ATOM   3474  N   ALA A 435      25.227  -8.600 -19.745  1.00 86.08           N  
ATOM   3475  CA  ALA A 435      25.586  -8.253 -21.117  1.00 86.08           C  
ATOM   3476  C   ALA A 435      24.407  -7.617 -21.848  1.00 86.08           C  
ATOM   3477  CB  ALA A 435      26.070  -9.490 -21.870  1.00 86.08           C  
ATOM   3478  O   ALA A 435      23.280  -8.112 -21.772  1.00 86.08           O  
ATOM   3479  N   GLU A 436      24.749  -6.545 -22.579  1.00 86.92           N  
ATOM   3480  CA  GLU A 436      23.701  -5.873 -23.342  1.00 86.92           C  
ATOM   3481  C   GLU A 436      23.251  -6.721 -24.528  1.00 86.92           C  
ATOM   3482  CB  GLU A 436      24.183  -4.504 -23.827  1.00 86.92           C  
ATOM   3483  O   GLU A 436      24.064  -7.409 -25.150  1.00 86.92           O  
ATOM   3484  CG  GLU A 436      24.511  -3.533 -22.702  1.00 86.92           C  
ATOM   3485  CD  GLU A 436      23.283  -3.061 -21.939  1.00 86.92           C  
ATOM   3486  OE1 GLU A 436      23.437  -2.352 -20.919  1.00 86.92           O  
ATOM   3487  OE2 GLU A 436      22.158  -3.404 -22.366  1.00 86.92           O  
ATOM   3488  N   TYR A 437      21.988  -6.737 -24.712  1.00 89.30           N  
ATOM   3489  CA  TYR A 437      21.459  -7.355 -25.923  1.00 89.30           C  
ATOM   3490  C   TYR A 437      21.814  -6.530 -27.155  1.00 89.30           C  
ATOM   3491  CB  TYR A 437      19.940  -7.519 -25.824  1.00 89.30           C  
ATOM   3492  O   TYR A 437      21.437  -5.360 -27.256  1.00 89.30           O  
ATOM   3493  CG  TYR A 437      19.319  -8.168 -27.037  1.00 89.30           C  
ATOM   3494  CD1 TYR A 437      18.731  -7.399 -28.039  1.00 89.30           C  
ATOM   3495  CD2 TYR A 437      19.319  -9.551 -27.185  1.00 89.30           C  
ATOM   3496  CE1 TYR A 437      18.156  -7.993 -29.158  1.00 89.30           C  
ATOM   3497  CE2 TYR A 437      18.747 -10.155 -28.299  1.00 89.30           C  
ATOM   3498  OH  TYR A 437      17.602  -9.963 -30.384  1.00 89.30           O  
ATOM   3499  CZ  TYR A 437      18.169  -9.369 -29.279  1.00 89.30           C  
ATOM   3500  N   ALA A 438      22.694  -7.115 -28.072  1.00 88.93           N  
ATOM   3501  CA  ALA A 438      23.134  -6.417 -29.278  1.00 88.93           C  
ATOM   3502  C   ALA A 438      22.024  -6.379 -30.325  1.00 88.93           C  
ATOM   3503  CB  ALA A 438      24.381  -7.084 -29.853  1.00 88.93           C  
ATOM   3504  O   ALA A 438      21.489  -7.421 -30.710  1.00 88.93           O  
ATOM   3505  N   ALA A 439      21.552  -5.189 -30.685  1.00 89.24           N  
ATOM   3506  CA  ALA A 439      20.506  -5.020 -31.691  1.00 89.24           C  
ATOM   3507  C   ALA A 439      20.805  -3.830 -32.599  1.00 89.24           C  
ATOM   3508  CB  ALA A 439      19.146  -4.846 -31.021  1.00 89.24           C  
ATOM   3509  O   ALA A 439      21.380  -2.833 -32.156  1.00 89.24           O  
ATOM   3510  N   LYS A 440      20.621  -3.965 -33.933  1.00 90.59           N  
ATOM   3511  CA  LYS A 440      20.736  -2.857 -34.877  1.00 90.59           C  
ATOM   3512  C   LYS A 440      19.593  -1.862 -34.700  1.00 90.59           C  
ATOM   3513  CB  LYS A 440      20.760  -3.377 -36.315  1.00 90.59           C  
ATOM   3514  O   LYS A 440      18.439  -2.259 -34.527  1.00 90.59           O  
ATOM   3515  CG  LYS A 440      22.056  -4.077 -36.699  1.00 90.59           C  
ATOM   3516  CD  LYS A 440      22.057  -4.484 -38.166  1.00 90.59           C  
ATOM   3517  CE  LYS A 440      23.326  -5.240 -38.536  1.00 90.59           C  
ATOM   3518  NZ  LYS A 440      23.320  -5.666 -39.968  1.00 90.59           N  
ATOM   3519  N   ALA A 441      19.884  -0.646 -34.522  1.00 88.67           N  
ATOM   3520  CA  ALA A 441      18.876   0.410 -34.494  1.00 88.67           C  
ATOM   3521  C   ALA A 441      18.976   1.297 -35.732  1.00 88.67           C  
ATOM   3522  CB  ALA A 441      19.021   1.251 -33.228  1.00 88.67           C  
ATOM   3523  O   ALA A 441      20.061   1.771 -36.077  1.00 88.67           O  
ATOM   3524  N   ALA A 442      17.975   1.371 -36.679  1.00 90.79           N  
ATOM   3525  CA  ALA A 442      17.918   2.201 -37.879  1.00 90.79           C  
ATOM   3526  C   ALA A 442      16.547   2.855 -38.029  1.00 90.79           C  
ATOM   3527  CB  ALA A 442      18.246   1.370 -39.117  1.00 90.79           C  
ATOM   3528  O   ALA A 442      15.538   2.306 -37.580  1.00 90.79           O  
ATOM   3529  N   GLY A 443      16.437   4.136 -38.340  1.00 88.72           N  
ATOM   3530  CA  GLY A 443      15.174   4.818 -38.569  1.00 88.72           C  
ATOM   3531  C   GLY A 443      15.312   6.328 -38.617  1.00 88.72           C  
ATOM   3532  O   GLY A 443      16.425   6.853 -38.686  1.00 88.72           O  
ATOM   3533  N   ILE A 444      14.164   6.997 -38.651  1.00 91.84           N  
ATOM   3534  CA  ILE A 444      14.097   8.452 -38.729  1.00 91.84           C  
ATOM   3535  C   ILE A 444      14.006   9.041 -37.323  1.00 91.84           C  
ATOM   3536  CB  ILE A 444      12.897   8.918 -39.583  1.00 91.84           C  
ATOM   3537  O   ILE A 444      13.212   8.579 -36.500  1.00 91.84           O  
ATOM   3538  CG1 ILE A 444      13.015   8.373 -41.011  1.00 91.84           C  
ATOM   3539  CG2 ILE A 444      12.797  10.446 -39.587  1.00 91.84           C  
ATOM   3540  CD1 ILE A 444      11.782   8.618 -41.871  1.00 91.84           C  
ATOM   3541  N   LYS A 445      14.887   9.988 -36.935  1.00 91.18           N  
ATOM   3542  CA  LYS A 445      14.766  10.754 -35.698  1.00 91.18           C  
ATOM   3543  C   LYS A 445      13.670  11.810 -35.810  1.00 91.18           C  
ATOM   3544  CB  LYS A 445      16.098  11.416 -35.343  1.00 91.18           C  
ATOM   3545  O   LYS A 445      13.805  12.773 -36.568  1.00 91.18           O  
ATOM   3546  CG  LYS A 445      17.215  10.431 -35.033  1.00 91.18           C  
ATOM   3547  CD  LYS A 445      18.504  11.149 -34.653  1.00 91.18           C  
ATOM   3548  CE  LYS A 445      19.635  10.165 -34.385  1.00 91.18           C  
ATOM   3549  NZ  LYS A 445      20.917  10.866 -34.073  1.00 91.18           N  
ATOM   3550  N   ALA A 446      12.520  11.592 -35.226  1.00 92.50           N  
ATOM   3551  CA  ALA A 446      11.354  12.463 -35.342  1.00 92.50           C  
ATOM   3552  C   ALA A 446      10.574  12.514 -34.031  1.00 92.50           C  
ATOM   3553  CB  ALA A 446      10.449  11.992 -36.478  1.00 92.50           C  
ATOM   3554  O   ALA A 446      10.666  11.597 -33.212  1.00 92.50           O  
ATOM   3555  N   ARG A 447       9.866  13.642 -33.719  1.00 91.49           N  
ATOM   3556  CA  ARG A 447       8.956  13.782 -32.587  1.00 91.49           C  
ATOM   3557  C   ARG A 447       7.543  13.351 -32.965  1.00 91.49           C  
ATOM   3558  CB  ARG A 447       8.945  15.225 -32.080  1.00 91.49           C  
ATOM   3559  O   ARG A 447       6.678  14.192 -33.216  1.00 91.49           O  
ATOM   3560  CG  ARG A 447      10.244  15.654 -31.416  1.00 91.49           C  
ATOM   3561  CD  ARG A 447      10.139  17.051 -30.821  1.00 91.49           C  
ATOM   3562  NE  ARG A 447      11.344  17.414 -30.081  1.00 91.49           N  
ATOM   3563  NH1 ARG A 447      10.607  19.528 -29.511  1.00 91.49           N  
ATOM   3564  NH2 ARG A 447      12.674  18.807 -28.829  1.00 91.49           N  
ATOM   3565  CZ  ARG A 447      11.539  18.582 -29.475  1.00 91.49           C  
ATOM   3566  N   THR A 448       7.362  12.041 -33.200  1.00 89.31           N  
ATOM   3567  CA  THR A 448       6.062  11.536 -33.627  1.00 89.31           C  
ATOM   3568  C   THR A 448       5.774  10.178 -32.993  1.00 89.31           C  
ATOM   3569  CB  THR A 448       5.985  11.417 -35.160  1.00 89.31           C  
ATOM   3570  O   THR A 448       6.669   9.551 -32.423  1.00 89.31           O  
ATOM   3571  CG2 THR A 448       6.942  10.349 -35.678  1.00 89.31           C  
ATOM   3572  OG1 THR A 448       4.647  11.069 -35.539  1.00 89.31           O  
ATOM   3573  N   LEU A 449       4.396   9.723 -33.033  1.00 86.07           N  
ATOM   3574  CA  LEU A 449       3.941   8.402 -32.613  1.00 86.07           C  
ATOM   3575  C   LEU A 449       3.627   7.526 -33.821  1.00 86.07           C  
ATOM   3576  CB  LEU A 449       2.703   8.521 -31.719  1.00 86.07           C  
ATOM   3577  O   LEU A 449       3.207   8.028 -34.866  1.00 86.07           O  
ATOM   3578  CG  LEU A 449       2.903   9.220 -30.374  1.00 86.07           C  
ATOM   3579  CD1 LEU A 449       1.560   9.440 -29.686  1.00 86.07           C  
ATOM   3580  CD2 LEU A 449       3.840   8.410 -29.484  1.00 86.07           C  
ATOM   3581  N   THR A 450       3.812   6.253 -33.676  1.00 86.67           N  
ATOM   3582  CA  THR A 450       3.341   5.313 -34.688  1.00 86.67           C  
ATOM   3583  C   THR A 450       1.820   5.196 -34.650  1.00 86.67           C  
ATOM   3584  CB  THR A 450       3.970   3.922 -34.494  1.00 86.67           C  
ATOM   3585  O   THR A 450       1.188   5.564 -33.658  1.00 86.67           O  
ATOM   3586  CG2 THR A 450       5.493   3.997 -34.532  1.00 86.67           C  
ATOM   3587  OG1 THR A 450       3.561   3.390 -33.228  1.00 86.67           O  
ATOM   3588  N   PRO A 451       1.157   4.761 -35.755  1.00 88.71           N  
ATOM   3589  CA  PRO A 451      -0.303   4.664 -35.833  1.00 88.71           C  
ATOM   3590  C   PRO A 451      -0.904   3.863 -34.680  1.00 88.71           C  
ATOM   3591  CB  PRO A 451      -0.539   3.957 -37.170  1.00 88.71           C  
ATOM   3592  O   PRO A 451      -1.954   4.232 -34.149  1.00 88.71           O  
ATOM   3593  CG  PRO A 451       0.610   4.375 -38.031  1.00 88.71           C  
ATOM   3594  CD  PRO A 451       1.843   4.452 -37.176  1.00 88.71           C  
ATOM   3595  N   LYS A 452      -0.230   2.735 -34.141  1.00 89.75           N  
ATOM   3596  CA  LYS A 452      -0.778   1.907 -33.071  1.00 89.75           C  
ATOM   3597  C   LYS A 452      -0.840   2.678 -31.756  1.00 89.75           C  
ATOM   3598  CB  LYS A 452       0.056   0.637 -32.895  1.00 89.75           C  
ATOM   3599  O   LYS A 452      -1.626   2.340 -30.869  1.00 89.75           O  
ATOM   3600  CG  LYS A 452      -0.157  -0.400 -33.987  1.00 89.75           C  
ATOM   3601  CD  LYS A 452       0.629  -1.675 -33.708  1.00 89.75           C  
ATOM   3602  CE  LYS A 452       0.492  -2.677 -34.847  1.00 89.75           C  
ATOM   3603  NZ  LYS A 452       1.341  -3.886 -34.625  1.00 89.75           N  
ATOM   3604  N   PHE A 453      -0.042   3.742 -31.546  1.00 91.87           N  
ATOM   3605  CA  PHE A 453      -0.012   4.548 -30.332  1.00 91.87           C  
ATOM   3606  C   PHE A 453      -1.132   5.581 -30.340  1.00 91.87           C  
ATOM   3607  CB  PHE A 453       1.344   5.245 -30.181  1.00 91.87           C  
ATOM   3608  O   PHE A 453      -1.365   6.261 -29.338  1.00 91.87           O  
ATOM   3609  CG  PHE A 453       2.387   4.403 -29.498  1.00 91.87           C  
ATOM   3610  CD1 PHE A 453       2.729   4.635 -28.172  1.00 91.87           C  
ATOM   3611  CD2 PHE A 453       3.027   3.378 -30.183  1.00 91.87           C  
ATOM   3612  CE1 PHE A 453       3.694   3.857 -27.537  1.00 91.87           C  
ATOM   3613  CE2 PHE A 453       3.992   2.596 -29.555  1.00 91.87           C  
ATOM   3614  CZ  PHE A 453       4.325   2.838 -28.233  1.00 91.87           C  
ATOM   3615  N   ARG A 454      -1.974   5.691 -31.459  1.00 91.04           N  
ATOM   3616  CA  ARG A 454      -2.964   6.751 -31.621  1.00 91.04           C  
ATOM   3617  C   ARG A 454      -4.371   6.232 -31.345  1.00 91.04           C  
ATOM   3618  CB  ARG A 454      -2.891   7.345 -33.029  1.00 91.04           C  
ATOM   3619  O   ARG A 454      -5.323   7.012 -31.275  1.00 91.04           O  
ATOM   3620  CG  ARG A 454      -1.644   8.176 -33.283  1.00 91.04           C  
ATOM   3621  CD  ARG A 454      -1.689   8.860 -34.643  1.00 91.04           C  
ATOM   3622  NE  ARG A 454      -0.476   9.632 -34.899  1.00 91.04           N  
ATOM   3623  NH1 ARG A 454      -0.655   9.540 -37.200  1.00 91.04           N  
ATOM   3624  NH2 ARG A 454       1.101  10.645 -36.226  1.00 91.04           N  
ATOM   3625  CZ  ARG A 454      -0.013   9.937 -36.108  1.00 91.04           C  
ATOM   3626  N   GLU A 455      -4.503   4.964 -31.104  1.00 90.92           N  
ATOM   3627  CA  GLU A 455      -5.794   4.401 -30.718  1.00 90.92           C  
ATOM   3628  C   GLU A 455      -5.973   4.420 -29.203  1.00 90.92           C  
ATOM   3629  CB  GLU A 455      -5.936   2.971 -31.247  1.00 90.92           C  
ATOM   3630  O   GLU A 455      -5.254   3.729 -28.479  1.00 90.92           O  
ATOM   3631  CG  GLU A 455      -7.378   2.495 -31.352  1.00 90.92           C  
ATOM   3632  CD  GLU A 455      -8.028   2.250 -30.000  1.00 90.92           C  
ATOM   3633  OE1 GLU A 455      -9.165   2.725 -29.778  1.00 90.92           O  
ATOM   3634  OE2 GLU A 455      -7.395   1.578 -29.155  1.00 90.92           O  
ATOM   3635  N   HIS A 456      -7.055   5.012 -28.521  1.00 93.23           N  
ATOM   3636  CA  HIS A 456      -7.124   5.262 -27.086  1.00 93.23           C  
ATOM   3637  C   HIS A 456      -8.463   4.809 -26.512  1.00 93.23           C  
ATOM   3638  CB  HIS A 456      -6.901   6.746 -26.789  1.00 93.23           C  
ATOM   3639  O   HIS A 456      -8.670   4.857 -25.298  1.00 93.23           O  
ATOM   3640  CG  HIS A 456      -5.594   7.269 -27.295  1.00 93.23           C  
ATOM   3641  CD2 HIS A 456      -5.312   8.294 -28.133  1.00 93.23           C  
ATOM   3642  ND1 HIS A 456      -4.383   6.715 -26.941  1.00 93.23           N  
ATOM   3643  CE1 HIS A 456      -3.409   7.380 -27.539  1.00 93.23           C  
ATOM   3644  NE2 HIS A 456      -3.946   8.344 -28.268  1.00 93.23           N  
ATOM   3645  N   VAL A 457      -9.296   4.275 -27.326  1.00 92.33           N  
ATOM   3646  CA  VAL A 457     -10.670   4.118 -26.861  1.00 92.33           C  
ATOM   3647  C   VAL A 457     -10.992   2.635 -26.692  1.00 92.33           C  
ATOM   3648  CB  VAL A 457     -11.676   4.776 -27.832  1.00 92.33           C  
ATOM   3649  O   VAL A 457     -11.676   2.246 -25.742  1.00 92.33           O  
ATOM   3650  CG1 VAL A 457     -13.112   4.507 -27.385  1.00 92.33           C  
ATOM   3651  CG2 VAL A 457     -11.417   6.278 -27.932  1.00 92.33           C  
ATOM   3652  N   ARG A 458     -10.538   1.717 -27.481  1.00 92.98           N  
ATOM   3653  CA  ARG A 458     -10.945   0.317 -27.532  1.00 92.98           C  
ATOM   3654  C   ARG A 458     -10.653  -0.387 -26.211  1.00 92.98           C  
ATOM   3655  CB  ARG A 458     -10.236  -0.407 -28.679  1.00 92.98           C  
ATOM   3656  O   ARG A 458     -11.474  -1.166 -25.723  1.00 92.98           O  
ATOM   3657  CG  ARG A 458     -10.763  -0.041 -30.058  1.00 92.98           C  
ATOM   3658  CD  ARG A 458     -10.092  -0.857 -31.153  1.00 92.98           C  
ATOM   3659  NE  ARG A 458     -10.474  -0.391 -32.483  1.00 92.98           N  
ATOM   3660  NH1 ARG A 458      -9.195  -1.944 -33.621  1.00 92.98           N  
ATOM   3661  NH2 ARG A 458     -10.450  -0.415 -34.780  1.00 92.98           N  
ATOM   3662  CZ  ARG A 458     -10.039  -0.918 -33.625  1.00 92.98           C  
ATOM   3663  N   GLN A 459      -9.485  -0.213 -25.618  1.00 95.84           N  
ATOM   3664  CA  GLN A 459      -9.175  -0.926 -24.383  1.00 95.84           C  
ATOM   3665  C   GLN A 459      -9.884  -0.291 -23.190  1.00 95.84           C  
ATOM   3666  CB  GLN A 459      -7.665  -0.954 -24.143  1.00 95.84           C  
ATOM   3667  O   GLN A 459     -10.132  -0.957 -22.182  1.00 95.84           O  
ATOM   3668  CG  GLN A 459      -6.932  -2.009 -24.959  1.00 95.84           C  
ATOM   3669  CD  GLN A 459      -5.525  -2.269 -24.454  1.00 95.84           C  
ATOM   3670  NE2 GLN A 459      -4.739  -2.998 -25.239  1.00 95.84           N  
ATOM   3671  OE1 GLN A 459      -5.148  -1.818 -23.368  1.00 95.84           O  
ATOM   3672  N   ALA A 460     -10.217   1.001 -23.253  1.00 96.82           N  
ATOM   3673  CA  ALA A 460     -11.120   1.556 -22.249  1.00 96.82           C  
ATOM   3674  C   ALA A 460     -12.494   0.897 -22.321  1.00 96.82           C  
ATOM   3675  CB  ALA A 460     -11.249   3.067 -22.427  1.00 96.82           C  
ATOM   3676  O   ALA A 460     -13.097   0.589 -21.290  1.00 96.82           O  
ATOM   3677  N   GLN A 461     -13.011   0.641 -23.551  1.00 96.56           N  
ATOM   3678  CA  GLN A 461     -14.256  -0.093 -23.755  1.00 96.56           C  
ATOM   3679  C   GLN A 461     -14.142  -1.524 -23.239  1.00 96.56           C  
ATOM   3680  CB  GLN A 461     -14.640  -0.098 -25.236  1.00 96.56           C  
ATOM   3681  O   GLN A 461     -15.057  -2.029 -22.586  1.00 96.56           O  
ATOM   3682  CG  GLN A 461     -15.066   1.265 -25.765  1.00 96.56           C  
ATOM   3683  CD  GLN A 461     -15.270   1.272 -27.269  1.00 96.56           C  
ATOM   3684  NE2 GLN A 461     -16.199   2.098 -27.737  1.00 96.56           N  
ATOM   3685  OE1 GLN A 461     -14.597   0.543 -28.004  1.00 96.56           O  
ATOM   3686  N   LEU A 462     -13.007  -2.170 -23.580  1.00 96.85           N  
ATOM   3687  CA  LEU A 462     -12.739  -3.532 -23.133  1.00 96.85           C  
ATOM   3688  C   LEU A 462     -12.823  -3.632 -21.613  1.00 96.85           C  
ATOM   3689  CB  LEU A 462     -11.360  -3.993 -23.611  1.00 96.85           C  
ATOM   3690  O   LEU A 462     -13.471  -4.536 -21.081  1.00 96.85           O  
ATOM   3691  CG  LEU A 462     -10.935  -5.403 -23.199  1.00 96.85           C  
ATOM   3692  CD1 LEU A 462     -11.764  -6.445 -23.943  1.00 96.85           C  
ATOM   3693  CD2 LEU A 462      -9.447  -5.612 -23.459  1.00 96.85           C  
ATOM   3694  N   PHE A 463     -12.201  -2.689 -20.919  1.00 97.98           N  
ATOM   3695  CA  PHE A 463     -12.212  -2.667 -19.461  1.00 97.98           C  
ATOM   3696  C   PHE A 463     -13.633  -2.503 -18.933  1.00 97.98           C  
ATOM   3697  CB  PHE A 463     -11.323  -1.538 -18.932  1.00 97.98           C  
ATOM   3698  O   PHE A 463     -14.084  -3.288 -18.096  1.00 97.98           O  
ATOM   3699  CG  PHE A 463     -11.387  -1.364 -17.438  1.00 97.98           C  
ATOM   3700  CD1 PHE A 463     -11.918  -0.207 -16.882  1.00 97.98           C  
ATOM   3701  CD2 PHE A 463     -10.916  -2.358 -16.590  1.00 97.98           C  
ATOM   3702  CE1 PHE A 463     -11.979  -0.043 -15.500  1.00 97.98           C  
ATOM   3703  CE2 PHE A 463     -10.973  -2.201 -15.209  1.00 97.98           C  
ATOM   3704  CZ  PHE A 463     -11.504  -1.043 -14.665  1.00 97.98           C  
ATOM   3705  N   TYR A 464     -14.348  -1.449 -19.427  1.00 97.84           N  
ATOM   3706  CA  TYR A 464     -15.702  -1.168 -18.962  1.00 97.84           C  
ATOM   3707  C   TYR A 464     -16.622  -2.357 -19.210  1.00 97.84           C  
ATOM   3708  CB  TYR A 464     -16.260   0.079 -19.655  1.00 97.84           C  
ATOM   3709  O   TYR A 464     -17.398  -2.744 -18.333  1.00 97.84           O  
ATOM   3710  CG  TYR A 464     -17.658   0.443 -19.215  1.00 97.84           C  
ATOM   3711  CD1 TYR A 464     -18.751   0.225 -20.052  1.00 97.84           C  
ATOM   3712  CD2 TYR A 464     -17.888   1.005 -17.965  1.00 97.84           C  
ATOM   3713  CE1 TYR A 464     -20.040   0.561 -19.652  1.00 97.84           C  
ATOM   3714  CE2 TYR A 464     -19.174   1.345 -17.555  1.00 97.84           C  
ATOM   3715  OH  TYR A 464     -21.516   1.453 -18.003  1.00 97.84           O  
ATOM   3716  CZ  TYR A 464     -20.241   1.118 -18.404  1.00 97.84           C  
ATOM   3717  N   ASN A 465     -16.506  -2.999 -20.388  1.00 97.10           N  
ATOM   3718  CA  ASN A 465     -17.354  -4.126 -20.760  1.00 97.10           C  
ATOM   3719  C   ASN A 465     -17.092  -5.341 -19.873  1.00 97.10           C  
ATOM   3720  CB  ASN A 465     -17.149  -4.490 -22.232  1.00 97.10           C  
ATOM   3721  O   ASN A 465     -17.978  -6.174 -19.677  1.00 97.10           O  
ATOM   3722  CG  ASN A 465     -17.644  -3.410 -23.174  1.00 97.10           C  
ATOM   3723  ND2 ASN A 465     -17.081  -3.368 -24.376  1.00 97.10           N  
ATOM   3724  OD1 ASN A 465     -18.524  -2.619 -22.824  1.00 97.10           O  
ATOM   3725  N   SER A 466     -15.901  -5.443 -19.313  1.00 97.72           N  
ATOM   3726  CA  SER A 466     -15.464  -6.610 -18.555  1.00 97.72           C  
ATOM   3727  C   SER A 466     -15.816  -6.473 -17.077  1.00 97.72           C  
ATOM   3728  CB  SER A 466     -13.957  -6.818 -18.711  1.00 97.72           C  
ATOM   3729  O   SER A 466     -15.715  -7.439 -16.318  1.00 97.72           O  
ATOM   3730  OG  SER A 466     -13.627  -7.113 -20.057  1.00 97.72           O  
ATOM   3731  N   LEU A 467     -16.280  -5.330 -16.634  1.00 98.13           N  
ATOM   3732  CA  LEU A 467     -16.611  -5.090 -15.233  1.00 98.13           C  
ATOM   3733  C   LEU A 467     -17.936  -5.749 -14.867  1.00 98.13           C  
ATOM   3734  CB  LEU A 467     -16.678  -3.588 -14.948  1.00 98.13           C  
ATOM   3735  O   LEU A 467     -18.838  -5.845 -15.703  1.00 98.13           O  
ATOM   3736  CG  LEU A 467     -15.368  -2.811 -15.090  1.00 98.13           C  
ATOM   3737  CD1 LEU A 467     -15.591  -1.334 -14.784  1.00 98.13           C  
ATOM   3738  CD2 LEU A 467     -14.297  -3.396 -14.175  1.00 98.13           C  
ATOM   3739  N   SER A 468     -18.051  -6.266 -13.603  1.00 97.31           N  
ATOM   3740  CA  SER A 468     -19.313  -6.770 -13.070  1.00 97.31           C  
ATOM   3741  C   SER A 468     -20.343  -5.653 -12.940  1.00 97.31           C  
ATOM   3742  CB  SER A 468     -19.093  -7.433 -11.710  1.00 97.31           C  
ATOM   3743  O   SER A 468     -19.997  -4.472 -12.996  1.00 97.31           O  
ATOM   3744  OG  SER A 468     -18.828  -6.461 -10.713  1.00 97.31           O  
ATOM   3745  N   ARG A 469     -21.586  -6.050 -12.730  1.00 96.71           N  
ATOM   3746  CA  ARG A 469     -22.651  -5.070 -12.543  1.00 96.71           C  
ATOM   3747  C   ARG A 469     -22.362  -4.167 -11.349  1.00 96.71           C  
ATOM   3748  CB  ARG A 469     -23.999  -5.770 -12.357  1.00 96.71           C  
ATOM   3749  O   ARG A 469     -22.574  -2.955 -11.415  1.00 96.71           O  
ATOM   3750  CG  ARG A 469     -25.182  -4.819 -12.279  1.00 96.71           C  
ATOM   3751  CD  ARG A 469     -26.498  -5.567 -12.119  1.00 96.71           C  
ATOM   3752  NE  ARG A 469     -27.589  -4.667 -11.754  1.00 96.71           N  
ATOM   3753  NH1 ARG A 469     -29.068  -6.352 -11.195  1.00 96.71           N  
ATOM   3754  NH2 ARG A 469     -29.704  -4.156 -11.020  1.00 96.71           N  
ATOM   3755  CZ  ARG A 469     -28.785  -5.060 -11.324  1.00 96.71           C  
ATOM   3756  N   VAL A 470     -21.839  -4.735 -10.283  1.00 97.00           N  
ATOM   3757  CA  VAL A 470     -21.478  -4.008  -9.071  1.00 97.00           C  
ATOM   3758  C   VAL A 470     -20.399  -2.975  -9.389  1.00 97.00           C  
ATOM   3759  CB  VAL A 470     -20.989  -4.964  -7.960  1.00 97.00           C  
ATOM   3760  O   VAL A 470     -20.533  -1.800  -9.040  1.00 97.00           O  
ATOM   3761  CG1 VAL A 470     -20.439  -4.176  -6.772  1.00 97.00           C  
ATOM   3762  CG2 VAL A 470     -22.122  -5.887  -7.514  1.00 97.00           C  
ATOM   3763  N   GLU A 471     -19.397  -3.398 -10.077  1.00 98.07           N  
ATOM   3764  CA  GLU A 471     -18.264  -2.534 -10.394  1.00 98.07           C  
ATOM   3765  C   GLU A 471     -18.678  -1.402 -11.330  1.00 98.07           C  
ATOM   3766  CB  GLU A 471     -17.128  -3.346 -11.021  1.00 98.07           C  
ATOM   3767  O   GLU A 471     -18.235  -0.263 -11.169  1.00 98.07           O  
ATOM   3768  CG  GLU A 471     -16.429  -4.282 -10.046  1.00 98.07           C  
ATOM   3769  CD  GLU A 471     -15.448  -5.228 -10.719  1.00 98.07           C  
ATOM   3770  OE1 GLU A 471     -14.240  -5.181 -10.396  1.00 98.07           O  
ATOM   3771  OE2 GLU A 471     -15.892  -6.023 -11.579  1.00 98.07           O  
ATOM   3772  N   LYS A 472     -19.507  -1.619 -12.336  1.00 98.14           N  
ATOM   3773  CA  LYS A 472     -19.992  -0.585 -13.246  1.00 98.14           C  
ATOM   3774  C   LYS A 472     -20.766   0.492 -12.492  1.00 98.14           C  
ATOM   3775  CB  LYS A 472     -20.873  -1.198 -14.336  1.00 98.14           C  
ATOM   3776  O   LYS A 472     -20.614   1.683 -12.770  1.00 98.14           O  
ATOM   3777  CG  LYS A 472     -20.098  -1.955 -15.405  1.00 98.14           C  
ATOM   3778  CD  LYS A 472     -21.011  -2.422 -16.531  1.00 98.14           C  
ATOM   3779  CE  LYS A 472     -20.229  -3.129 -17.629  1.00 98.14           C  
ATOM   3780  NZ  LYS A 472     -21.122  -3.603 -18.729  1.00 98.14           N  
ATOM   3781  N   SER A 473     -21.624  -0.006 -11.543  1.00 97.42           N  
ATOM   3782  CA  SER A 473     -22.381   0.940 -10.729  1.00 97.42           C  
ATOM   3783  C   SER A 473     -21.453   1.832  -9.912  1.00 97.42           C  
ATOM   3784  CB  SER A 473     -23.340   0.199  -9.798  1.00 97.42           C  
ATOM   3785  O   SER A 473     -21.642   3.049  -9.856  1.00 97.42           O  
ATOM   3786  OG  SER A 473     -24.026   1.109  -8.955  1.00 97.42           O  
ATOM   3787  N   HIS A 474     -20.466   1.307  -9.241  1.00 97.94           N  
ATOM   3788  CA  HIS A 474     -19.497   2.064  -8.456  1.00 97.94           C  
ATOM   3789  C   HIS A 474     -18.725   3.046  -9.331  1.00 97.94           C  
ATOM   3790  CB  HIS A 474     -18.527   1.119  -7.746  1.00 97.94           C  
ATOM   3791  O   HIS A 474     -18.491   4.189  -8.932  1.00 97.94           O  
ATOM   3792  CG  HIS A 474     -19.162   0.314  -6.657  1.00 97.94           C  
ATOM   3793  CD2 HIS A 474     -20.379   0.413  -6.072  1.00 97.94           C  
ATOM   3794  ND1 HIS A 474     -18.523  -0.741  -6.042  1.00 97.94           N  
ATOM   3795  CE1 HIS A 474     -19.323  -1.257  -5.123  1.00 97.94           C  
ATOM   3796  NE2 HIS A 474     -20.455  -0.575  -5.122  1.00 97.94           N  
ATOM   3797  N   LEU A 475     -18.259   2.578 -10.497  1.00 98.24           N  
ATOM   3798  CA  LEU A 475     -17.514   3.421 -11.426  1.00 98.24           C  
ATOM   3799  C   LEU A 475     -18.350   4.619 -11.863  1.00 98.24           C  
ATOM   3800  CB  LEU A 475     -17.078   2.614 -12.651  1.00 98.24           C  
ATOM   3801  O   LEU A 475     -17.856   5.748 -11.896  1.00 98.24           O  
ATOM   3802  CG  LEU A 475     -16.175   3.337 -13.653  1.00 98.24           C  
ATOM   3803  CD1 LEU A 475     -15.209   2.352 -14.302  1.00 98.24           C  
ATOM   3804  CD2 LEU A 475     -17.012   4.049 -14.710  1.00 98.24           C  
ATOM   3805  N   THR A 476     -19.591   4.411 -12.228  1.00 98.29           N  
ATOM   3806  CA  THR A 476     -20.515   5.475 -12.604  1.00 98.29           C  
ATOM   3807  C   THR A 476     -20.665   6.486 -11.471  1.00 98.29           C  
ATOM   3808  CB  THR A 476     -21.898   4.908 -12.976  1.00 98.29           C  
ATOM   3809  O   THR A 476     -20.600   7.696 -11.699  1.00 98.29           O  
ATOM   3810  CG2 THR A 476     -22.865   6.024 -13.357  1.00 98.29           C  
ATOM   3811  OG1 THR A 476     -21.758   4.013 -14.086  1.00 98.29           O  
ATOM   3812  N   SER A 477     -20.873   5.977 -10.235  1.00 97.61           N  
ATOM   3813  CA  SER A 477     -21.005   6.836  -9.063  1.00 97.61           C  
ATOM   3814  C   SER A 477     -19.739   7.656  -8.834  1.00 97.61           C  
ATOM   3815  CB  SER A 477     -21.315   6.003  -7.819  1.00 97.61           C  
ATOM   3816  O   SER A 477     -19.812   8.840  -8.501  1.00 97.61           O  
ATOM   3817  OG  SER A 477     -22.582   5.379  -7.934  1.00 97.61           O  
ATOM   3818  N   ALA A 478     -18.584   7.038  -9.012  1.00 98.04           N  
ATOM   3819  CA  ALA A 478     -17.301   7.706  -8.805  1.00 98.04           C  
ATOM   3820  C   ALA A 478     -17.108   8.844  -9.803  1.00 98.04           C  
ATOM   3821  CB  ALA A 478     -16.155   6.704  -8.916  1.00 98.04           C  
ATOM   3822  O   ALA A 478     -16.701   9.946  -9.426  1.00 98.04           O  
ATOM   3823  N   LEU A 479     -17.364   8.588 -11.100  1.00 98.20           N  
ATOM   3824  CA  LEU A 479     -17.260   9.613 -12.134  1.00 98.20           C  
ATOM   3825  C   LEU A 479     -18.206  10.773 -11.846  1.00 98.20           C  
ATOM   3826  CB  LEU A 479     -17.566   9.018 -13.511  1.00 98.20           C  
ATOM   3827  O   LEU A 479     -17.819  11.939 -11.961  1.00 98.20           O  
ATOM   3828  CG  LEU A 479     -16.470   8.152 -14.134  1.00 98.20           C  
ATOM   3829  CD1 LEU A 479     -17.051   7.279 -15.242  1.00 98.20           C  
ATOM   3830  CD2 LEU A 479     -15.339   9.023 -14.670  1.00 98.20           C  
ATOM   3831  N   ALA A 480     -19.456  10.452 -11.455  1.00 97.58           N  
ATOM   3832  CA  ALA A 480     -20.442  11.477 -11.122  1.00 97.58           C  
ATOM   3833  C   ALA A 480     -19.973  12.329  -9.947  1.00 97.58           C  
ATOM   3834  CB  ALA A 480     -21.791  10.834 -10.805  1.00 97.58           C  
ATOM   3835  O   ALA A 480     -20.115  13.554  -9.964  1.00 97.58           O  
ATOM   3836  N   PHE A 481     -19.438  11.647  -8.939  1.00 96.58           N  
ATOM   3837  CA  PHE A 481     -18.946  12.332  -7.750  1.00 96.58           C  
ATOM   3838  C   PHE A 481     -17.818  13.293  -8.106  1.00 96.58           C  
ATOM   3839  CB  PHE A 481     -18.462  11.320  -6.706  1.00 96.58           C  
ATOM   3840  O   PHE A 481     -17.854  14.467  -7.730  1.00 96.58           O  
ATOM   3841  CG  PHE A 481     -17.825  11.951  -5.498  1.00 96.58           C  
ATOM   3842  CD1 PHE A 481     -16.450  12.137  -5.437  1.00 96.58           C  
ATOM   3843  CD2 PHE A 481     -18.603  12.358  -4.422  1.00 96.58           C  
ATOM   3844  CE1 PHE A 481     -15.857  12.721  -4.320  1.00 96.58           C  
ATOM   3845  CE2 PHE A 481     -18.018  12.942  -3.302  1.00 96.58           C  
ATOM   3846  CZ  PHE A 481     -16.645  13.122  -3.252  1.00 96.58           C  
ATOM   3847  N   GLU A 482     -16.808  12.809  -8.800  1.00 95.76           N  
ATOM   3848  CA  GLU A 482     -15.626  13.605  -9.115  1.00 95.76           C  
ATOM   3849  C   GLU A 482     -15.981  14.792 -10.005  1.00 95.76           C  
ATOM   3850  CB  GLU A 482     -14.559  12.740  -9.792  1.00 95.76           C  
ATOM   3851  O   GLU A 482     -15.562  15.921  -9.739  1.00 95.76           O  
ATOM   3852  CG  GLU A 482     -13.895  11.739  -8.858  1.00 95.76           C  
ATOM   3853  CD  GLU A 482     -12.589  12.246  -8.266  1.00 95.76           C  
ATOM   3854  OE1 GLU A 482     -11.898  11.471  -7.566  1.00 95.76           O  
ATOM   3855  OE2 GLU A 482     -12.255  13.428  -8.504  1.00 95.76           O  
ATOM   3856  N   LEU A 483     -16.734  14.566 -11.050  1.00 97.02           N  
ATOM   3857  CA  LEU A 483     -17.059  15.597 -12.029  1.00 97.02           C  
ATOM   3858  C   LEU A 483     -18.015  16.628 -11.436  1.00 97.02           C  
ATOM   3859  CB  LEU A 483     -17.678  14.972 -13.282  1.00 97.02           C  
ATOM   3860  O   LEU A 483     -18.067  17.770 -11.898  1.00 97.02           O  
ATOM   3861  CG  LEU A 483     -16.741  14.136 -14.155  1.00 97.02           C  
ATOM   3862  CD1 LEU A 483     -17.529  13.435 -15.257  1.00 97.02           C  
ATOM   3863  CD2 LEU A 483     -15.642  15.010 -14.749  1.00 97.02           C  
ATOM   3864  N   ASP A 484     -18.829  16.219 -10.450  1.00 95.33           N  
ATOM   3865  CA  ASP A 484     -19.723  17.145  -9.762  1.00 95.33           C  
ATOM   3866  C   ASP A 484     -18.933  18.223  -9.022  1.00 95.33           C  
ATOM   3867  CB  ASP A 484     -20.626  16.391  -8.784  1.00 95.33           C  
ATOM   3868  O   ASP A 484     -19.450  19.313  -8.768  1.00 95.33           O  
ATOM   3869  CG  ASP A 484     -21.655  17.287  -8.116  1.00 95.33           C  
ATOM   3870  OD1 ASP A 484     -22.479  17.904  -8.825  1.00 95.33           O  
ATOM   3871  OD2 ASP A 484     -21.638  17.379  -6.869  1.00 95.33           O  
ATOM   3872  N   HIS A 485     -17.738  17.974  -8.702  1.00 94.37           N  
ATOM   3873  CA  HIS A 485     -16.872  18.898  -7.980  1.00 94.37           C  
ATOM   3874  C   HIS A 485     -16.130  19.822  -8.940  1.00 94.37           C  
ATOM   3875  CB  HIS A 485     -15.873  18.131  -7.113  1.00 94.37           C  
ATOM   3876  O   HIS A 485     -15.452  20.758  -8.509  1.00 94.37           O  
ATOM   3877  CG  HIS A 485     -16.482  17.527  -5.887  1.00 94.37           C  
ATOM   3878  CD2 HIS A 485     -16.492  17.947  -4.600  1.00 94.37           C  
ATOM   3879  ND1 HIS A 485     -17.183  16.341  -5.912  1.00 94.37           N  
ATOM   3880  CE1 HIS A 485     -17.599  16.057  -4.689  1.00 94.37           C  
ATOM   3881  NE2 HIS A 485     -17.193  17.016  -3.875  1.00 94.37           N  
ATOM   3882  N   CYS A 486     -16.224  19.538 -10.236  1.00 94.96           N  
ATOM   3883  CA  CYS A 486     -15.683  20.448 -11.239  1.00 94.96           C  
ATOM   3884  C   CYS A 486     -16.627  21.620 -11.479  1.00 94.96           C  
ATOM   3885  CB  CYS A 486     -15.430  19.708 -12.552  1.00 94.96           C  
ATOM   3886  O   CYS A 486     -17.806  21.422 -11.778  1.00 94.96           O  
ATOM   3887  SG  CYS A 486     -14.181  18.409 -12.427  1.00 94.96           S  
ATOM   3888  N   ASP A 487     -16.111  22.831 -11.363  1.00 92.56           N  
ATOM   3889  CA  ASP A 487     -16.966  24.013 -11.410  1.00 92.56           C  
ATOM   3890  C   ASP A 487     -16.969  24.632 -12.806  1.00 92.56           C  
ATOM   3891  CB  ASP A 487     -16.510  25.046 -10.378  1.00 92.56           C  
ATOM   3892  O   ASP A 487     -17.707  25.584 -13.067  1.00 92.56           O  
ATOM   3893  CG  ASP A 487     -15.049  25.431 -10.529  1.00 92.56           C  
ATOM   3894  OD1 ASP A 487     -14.368  24.899 -11.433  1.00 92.56           O  
ATOM   3895  OD2 ASP A 487     -14.573  26.272  -9.735  1.00 92.56           O  
ATOM   3896  N   ASP A 488     -16.281  24.098 -13.747  1.00 95.41           N  
ATOM   3897  CA  ASP A 488     -16.217  24.567 -15.128  1.00 95.41           C  
ATOM   3898  C   ASP A 488     -17.028  23.662 -16.053  1.00 95.41           C  
ATOM   3899  CB  ASP A 488     -14.765  24.640 -15.603  1.00 95.41           C  
ATOM   3900  O   ASP A 488     -16.655  22.510 -16.285  1.00 95.41           O  
ATOM   3901  CG  ASP A 488     -14.615  25.332 -16.947  1.00 95.41           C  
ATOM   3902  OD1 ASP A 488     -15.573  25.321 -17.749  1.00 95.41           O  
ATOM   3903  OD2 ASP A 488     -13.528  25.892 -17.206  1.00 95.41           O  
ATOM   3904  N   PRO A 489     -18.123  24.154 -16.662  1.00 94.73           N  
ATOM   3905  CA  PRO A 489     -19.003  23.361 -17.523  1.00 94.73           C  
ATOM   3906  C   PRO A 489     -18.273  22.768 -18.727  1.00 94.73           C  
ATOM   3907  CB  PRO A 489     -20.063  24.370 -17.970  1.00 94.73           C  
ATOM   3908  O   PRO A 489     -18.683  21.730 -19.252  1.00 94.73           O  
ATOM   3909  CG  PRO A 489     -20.080  25.408 -16.894  1.00 94.73           C  
ATOM   3910  CD  PRO A 489     -18.690  25.545 -16.342  1.00 94.73           C  
ATOM   3911  N   VAL A 490     -17.214  23.453 -19.173  1.00 95.31           N  
ATOM   3912  CA  VAL A 490     -16.411  22.948 -20.282  1.00 95.31           C  
ATOM   3913  C   VAL A 490     -15.824  21.587 -19.917  1.00 95.31           C  
ATOM   3914  CB  VAL A 490     -15.281  23.933 -20.659  1.00 95.31           C  
ATOM   3915  O   VAL A 490     -15.851  20.655 -20.725  1.00 95.31           O  
ATOM   3916  CG1 VAL A 490     -14.330  23.299 -21.672  1.00 95.31           C  
ATOM   3917  CG2 VAL A 490     -15.867  25.231 -21.210  1.00 95.31           C  
ATOM   3918  N   VAL A 491     -15.327  21.459 -18.707  1.00 96.37           N  
ATOM   3919  CA  VAL A 491     -14.611  20.279 -18.232  1.00 96.37           C  
ATOM   3920  C   VAL A 491     -15.568  19.093 -18.146  1.00 96.37           C  
ATOM   3921  CB  VAL A 491     -13.950  20.532 -16.858  1.00 96.37           C  
ATOM   3922  O   VAL A 491     -15.296  18.026 -18.702  1.00 96.37           O  
ATOM   3923  CG1 VAL A 491     -13.420  19.227 -16.266  1.00 96.37           C  
ATOM   3924  CG2 VAL A 491     -12.827  21.558 -16.987  1.00 96.37           C  
ATOM   3925  N   TYR A 492     -16.659  19.211 -17.372  1.00 95.35           N  
ATOM   3926  CA  TYR A 492     -17.520  18.046 -17.199  1.00 95.35           C  
ATOM   3927  C   TYR A 492     -18.293  17.745 -18.477  1.00 95.35           C  
ATOM   3928  CB  TYR A 492     -18.495  18.265 -16.038  1.00 95.35           C  
ATOM   3929  O   TYR A 492     -18.694  16.603 -18.713  1.00 95.35           O  
ATOM   3930  CG  TYR A 492     -19.316  19.526 -16.165  1.00 95.35           C  
ATOM   3931  CD1 TYR A 492     -19.020  20.653 -15.402  1.00 95.35           C  
ATOM   3932  CD2 TYR A 492     -20.389  19.592 -17.047  1.00 95.35           C  
ATOM   3933  CE1 TYR A 492     -19.775  21.816 -15.514  1.00 95.35           C  
ATOM   3934  CE2 TYR A 492     -21.151  20.749 -17.167  1.00 95.35           C  
ATOM   3935  OH  TYR A 492     -21.587  23.003 -16.513  1.00 95.35           O  
ATOM   3936  CZ  TYR A 492     -20.836  21.854 -16.398  1.00 95.35           C  
ATOM   3937  N   THR A 493     -18.614  18.714 -19.441  1.00 95.01           N  
ATOM   3938  CA  THR A 493     -19.235  18.477 -20.739  1.00 95.01           C  
ATOM   3939  C   THR A 493     -18.310  17.668 -21.642  1.00 95.01           C  
ATOM   3940  CB  THR A 493     -19.603  19.803 -21.431  1.00 95.01           C  
ATOM   3941  O   THR A 493     -18.746  16.715 -22.292  1.00 95.01           O  
ATOM   3942  CG2 THR A 493     -20.215  19.554 -22.806  1.00 95.01           C  
ATOM   3943  OG1 THR A 493     -20.548  20.513 -20.621  1.00 95.01           O  
ATOM   3944  N   ARG A 494     -17.075  17.963 -21.703  1.00 94.68           N  
ATOM   3945  CA  ARG A 494     -16.089  17.281 -22.536  1.00 94.68           C  
ATOM   3946  C   ARG A 494     -15.864  15.851 -22.057  1.00 94.68           C  
ATOM   3947  CB  ARG A 494     -14.765  18.047 -22.539  1.00 94.68           C  
ATOM   3948  O   ARG A 494     -15.750  14.930 -22.869  1.00 94.68           O  
ATOM   3949  CG  ARG A 494     -14.760  19.266 -23.448  1.00 94.68           C  
ATOM   3950  CD  ARG A 494     -13.427  20.000 -23.401  1.00 94.68           C  
ATOM   3951  NE  ARG A 494     -13.368  21.074 -24.388  1.00 94.68           N  
ATOM   3952  NH1 ARG A 494     -11.386  21.965 -23.604  1.00 94.68           N  
ATOM   3953  NH2 ARG A 494     -12.445  22.917 -25.400  1.00 94.68           N  
ATOM   3954  CZ  ARG A 494     -12.400  21.983 -24.462  1.00 94.68           C  
ATOM   3955  N   ILE A 495     -15.781  15.742 -20.812  1.00 96.13           N  
ATOM   3956  CA  ILE A 495     -15.550  14.402 -20.284  1.00 96.13           C  
ATOM   3957  C   ILE A 495     -16.755  13.513 -20.587  1.00 96.13           C  
ATOM   3958  CB  ILE A 495     -15.276  14.433 -18.764  1.00 96.13           C  
ATOM   3959  O   ILE A 495     -16.598  12.335 -20.914  1.00 96.13           O  
ATOM   3960  CG1 ILE A 495     -13.913  15.074 -18.480  1.00 96.13           C  
ATOM   3961  CG2 ILE A 495     -15.352  13.022 -18.172  1.00 96.13           C  
ATOM   3962  CD1 ILE A 495     -12.745  14.371 -19.158  1.00 96.13           C  
ATOM   3963  N   VAL A 496     -17.963  14.038 -20.368  1.00 95.73           N  
ATOM   3964  CA  VAL A 496     -19.167  13.295 -20.724  1.00 95.73           C  
ATOM   3965  C   VAL A 496     -19.108  12.890 -22.196  1.00 95.73           C  
ATOM   3966  CB  VAL A 496     -20.445  14.118 -20.448  1.00 95.73           C  
ATOM   3967  O   VAL A 496     -19.504  11.779 -22.557  1.00 95.73           O  
ATOM   3968  CG1 VAL A 496     -21.669  13.435 -21.056  1.00 95.73           C  
ATOM   3969  CG2 VAL A 496     -20.633  14.322 -18.946  1.00 95.73           C  
ATOM   3970  N   GLN A 497     -18.615  13.717 -23.096  1.00 93.56           N  
ATOM   3971  CA  GLN A 497     -18.409  13.396 -24.505  1.00 93.56           C  
ATOM   3972  C   GLN A 497     -17.426  12.240 -24.667  1.00 93.56           C  
ATOM   3973  CB  GLN A 497     -17.906  14.623 -25.267  1.00 93.56           C  
ATOM   3974  O   GLN A 497     -17.644  11.344 -25.486  1.00 93.56           O  
ATOM   3975  CG  GLN A 497     -18.946  15.725 -25.414  1.00 93.56           C  
ATOM   3976  CD  GLN A 497     -18.369  17.005 -25.989  1.00 93.56           C  
ATOM   3977  NE2 GLN A 497     -19.242  17.931 -26.370  1.00 93.56           N  
ATOM   3978  OE1 GLN A 497     -17.148  17.160 -26.091  1.00 93.56           O  
ATOM   3979  N   ARG A 498     -16.304  12.330 -23.963  1.00 94.21           N  
ATOM   3980  CA  ARG A 498     -15.331  11.243 -23.984  1.00 94.21           C  
ATOM   3981  C   ARG A 498     -15.964   9.932 -23.531  1.00 94.21           C  
ATOM   3982  CB  ARG A 498     -14.129  11.579 -23.098  1.00 94.21           C  
ATOM   3983  O   ARG A 498     -15.714   8.879 -24.120  1.00 94.21           O  
ATOM   3984  CG  ARG A 498     -13.100  10.464 -23.008  1.00 94.21           C  
ATOM   3985  CD  ARG A 498     -12.442  10.194 -24.354  1.00 94.21           C  
ATOM   3986  NE  ARG A 498     -11.616  11.318 -24.786  1.00 94.21           N  
ATOM   3987  NH1 ARG A 498     -10.619  10.182 -26.533  1.00 94.21           N  
ATOM   3988  NH2 ARG A 498     -10.066  12.367 -26.117  1.00 94.21           N  
ATOM   3989  CZ  ARG A 498     -10.769  11.286 -25.811  1.00 94.21           C  
ATOM   3990  N   LEU A 499     -16.807   9.969 -22.464  1.00 95.81           N  
ATOM   3991  CA  LEU A 499     -17.478   8.784 -21.940  1.00 95.81           C  
ATOM   3992  C   LEU A 499     -18.419   8.187 -22.981  1.00 95.81           C  
ATOM   3993  CB  LEU A 499     -18.257   9.128 -20.667  1.00 95.81           C  
ATOM   3994  O   LEU A 499     -18.620   6.971 -23.017  1.00 95.81           O  
ATOM   3995  CG  LEU A 499     -17.422   9.479 -19.435  1.00 95.81           C  
ATOM   3996  CD1 LEU A 499     -18.327   9.912 -18.287  1.00 95.81           C  
ATOM   3997  CD2 LEU A 499     -16.553   8.296 -19.022  1.00 95.81           C  
ATOM   3998  N   ALA A 500     -19.041   9.048 -23.801  1.00 93.15           N  
ATOM   3999  CA  ALA A 500     -19.923   8.590 -24.872  1.00 93.15           C  
ATOM   4000  C   ALA A 500     -19.157   7.751 -25.892  1.00 93.15           C  
ATOM   4001  CB  ALA A 500     -20.588   9.780 -25.559  1.00 93.15           C  
ATOM   4002  O   ALA A 500     -19.741   6.905 -26.573  1.00 93.15           O  
ATOM   4003  N   GLN A 501     -17.843   8.013 -26.023  1.00 90.63           N  
ATOM   4004  CA  GLN A 501     -16.982   7.219 -26.893  1.00 90.63           C  
ATOM   4005  C   GLN A 501     -16.734   5.833 -26.304  1.00 90.63           C  
ATOM   4006  CB  GLN A 501     -15.651   7.934 -27.129  1.00 90.63           C  
ATOM   4007  O   GLN A 501     -16.392   4.897 -27.030  1.00 90.63           O  
ATOM   4008  CG  GLN A 501     -15.782   9.234 -27.911  1.00 90.63           C  
ATOM   4009  CD  GLN A 501     -14.468   9.985 -28.027  1.00 90.63           C  
ATOM   4010  NE2 GLN A 501     -14.541  11.248 -28.431  1.00 90.63           N  
ATOM   4011  OE1 GLN A 501     -13.397   9.434 -27.754  1.00 90.63           O  
ATOM   4012  N   ILE A 502     -16.852   5.716 -24.983  1.00 93.67           N  
ATOM   4013  CA  ILE A 502     -16.639   4.455 -24.280  1.00 93.67           C  
ATOM   4014  C   ILE A 502     -17.951   3.678 -24.204  1.00 93.67           C  
ATOM   4015  CB  ILE A 502     -16.071   4.688 -22.862  1.00 93.67           C  
ATOM   4016  O   ILE A 502     -17.991   2.484 -24.510  1.00 93.67           O  
ATOM   4017  CG1 ILE A 502     -14.681   5.329 -22.942  1.00 93.67           C  
ATOM   4018  CG2 ILE A 502     -16.024   3.374 -22.076  1.00 93.67           C  
ATOM   4019  CD1 ILE A 502     -14.147   5.819 -21.603  1.00 93.67           C  
ATOM   4020  N   ASP A 503     -18.974   4.335 -23.597  1.00 93.62           N  
ATOM   4021  CA  ASP A 503     -20.294   3.735 -23.427  1.00 93.62           C  
ATOM   4022  C   ASP A 503     -21.366   4.808 -23.254  1.00 93.62           C  
ATOM   4023  CB  ASP A 503     -20.301   2.785 -22.228  1.00 93.62           C  
ATOM   4024  O   ASP A 503     -21.302   5.612 -22.321  1.00 93.62           O  
ATOM   4025  CG  ASP A 503     -21.611   2.032 -22.076  1.00 93.62           C  
ATOM   4026  OD1 ASP A 503     -21.853   1.070 -22.836  1.00 93.62           O  
ATOM   4027  OD2 ASP A 503     -22.410   2.406 -21.190  1.00 93.62           O  
ATOM   4028  N   THR A 504     -22.423   4.813 -24.117  1.00 91.77           N  
ATOM   4029  CA  THR A 504     -23.454   5.844 -24.163  1.00 91.77           C  
ATOM   4030  C   THR A 504     -24.299   5.821 -22.893  1.00 91.77           C  
ATOM   4031  CB  THR A 504     -24.364   5.669 -25.393  1.00 91.77           C  
ATOM   4032  O   THR A 504     -24.573   6.868 -22.304  1.00 91.77           O  
ATOM   4033  CG2 THR A 504     -25.451   6.738 -25.429  1.00 91.77           C  
ATOM   4034  OG1 THR A 504     -23.573   5.767 -26.584  1.00 91.77           O  
ATOM   4035  N   PRO A 505     -24.771   4.613 -22.381  1.00 94.01           N  
ATOM   4036  CA  PRO A 505     -25.518   4.603 -21.121  1.00 94.01           C  
ATOM   4037  C   PRO A 505     -24.704   5.143 -19.948  1.00 94.01           C  
ATOM   4038  CB  PRO A 505     -25.851   3.122 -20.920  1.00 94.01           C  
ATOM   4039  O   PRO A 505     -25.250   5.817 -19.071  1.00 94.01           O  
ATOM   4040  CG  PRO A 505     -25.940   2.560 -22.302  1.00 94.01           C  
ATOM   4041  CD  PRO A 505     -24.893   3.219 -23.154  1.00 94.01           C  
ATOM   4042  N   LEU A 506     -23.455   4.780 -19.872  1.00 96.29           N  
ATOM   4043  CA  LEU A 506     -22.576   5.335 -18.849  1.00 96.29           C  
ATOM   4044  C   LEU A 506     -22.534   6.857 -18.936  1.00 96.29           C  
ATOM   4045  CB  LEU A 506     -21.162   4.765 -18.991  1.00 96.29           C  
ATOM   4046  O   LEU A 506     -22.690   7.546 -17.925  1.00 96.29           O  
ATOM   4047  CG  LEU A 506     -20.079   5.417 -18.130  1.00 96.29           C  
ATOM   4048  CD1 LEU A 506     -20.382   5.209 -16.650  1.00 96.29           C  
ATOM   4049  CD2 LEU A 506     -18.705   4.857 -18.483  1.00 96.29           C  
ATOM   4050  N   ALA A 507     -22.300   7.462 -20.095  1.00 96.13           N  
ATOM   4051  CA  ALA A 507     -22.233   8.900 -20.346  1.00 96.13           C  
ATOM   4052  C   ALA A 507     -23.530   9.589 -19.932  1.00 96.13           C  
ATOM   4053  CB  ALA A 507     -21.937   9.170 -21.819  1.00 96.13           C  
ATOM   4054  O   ALA A 507     -23.504  10.652 -19.307  1.00 96.13           O  
ATOM   4055  N   GLN A 508     -24.670   8.968 -20.267  1.00 95.39           N  
ATOM   4056  CA  GLN A 508     -25.977   9.525 -19.935  1.00 95.39           C  
ATOM   4057  C   GLN A 508     -26.186   9.575 -18.424  1.00 95.39           C  
ATOM   4058  CB  GLN A 508     -27.092   8.708 -20.591  1.00 95.39           C  
ATOM   4059  O   GLN A 508     -26.678  10.573 -17.893  1.00 95.39           O  
ATOM   4060  CG  GLN A 508     -27.185   8.896 -22.099  1.00 95.39           C  
ATOM   4061  CD  GLN A 508     -28.152   7.927 -22.753  1.00 95.39           C  
ATOM   4062  NE2 GLN A 508     -28.633   8.280 -23.940  1.00 95.39           N  
ATOM   4063  OE1 GLN A 508     -28.465   6.870 -22.195  1.00 95.39           O  
ATOM   4064  N   ALA A 509     -25.833   8.443 -17.782  1.00 96.41           N  
ATOM   4065  CA  ALA A 509     -25.984   8.365 -16.331  1.00 96.41           C  
ATOM   4066  C   ALA A 509     -25.142   9.430 -15.634  1.00 96.41           C  
ATOM   4067  CB  ALA A 509     -25.599   6.975 -15.830  1.00 96.41           C  
ATOM   4068  O   ALA A 509     -25.624  10.121 -14.734  1.00 96.41           O  
ATOM   4069  N   VAL A 510     -23.881   9.593 -16.071  1.00 97.34           N  
ATOM   4070  CA  VAL A 510     -22.980  10.581 -15.486  1.00 97.34           C  
ATOM   4071  C   VAL A 510     -23.436  11.987 -15.869  1.00 97.34           C  
ATOM   4072  CB  VAL A 510     -21.520  10.353 -15.936  1.00 97.34           C  
ATOM   4073  O   VAL A 510     -23.462  12.888 -15.028  1.00 97.34           O  
ATOM   4074  CG1 VAL A 510     -20.630  11.511 -15.487  1.00 97.34           C  
ATOM   4075  CG2 VAL A 510     -20.994   9.027 -15.388  1.00 97.34           C  
ATOM   4076  N   GLY A 511     -23.776  12.214 -17.157  1.00 96.05           N  
ATOM   4077  CA  GLY A 511     -24.273  13.491 -17.642  1.00 96.05           C  
ATOM   4078  C   GLY A 511     -25.485  13.989 -16.877  1.00 96.05           C  
ATOM   4079  O   GLY A 511     -25.590  15.180 -16.577  1.00 96.05           O  
ATOM   4080  N   ASP A 512     -26.455  13.121 -16.472  1.00 95.70           N  
ATOM   4081  CA  ASP A 512     -27.648  13.457 -15.701  1.00 95.70           C  
ATOM   4082  C   ASP A 512     -27.275  14.007 -14.326  1.00 95.70           C  
ATOM   4083  CB  ASP A 512     -28.552  12.231 -15.549  1.00 95.70           C  
ATOM   4084  O   ASP A 512     -27.941  14.908 -13.811  1.00 95.70           O  
ATOM   4085  CG  ASP A 512     -29.290  11.877 -16.828  1.00 95.70           C  
ATOM   4086  OD1 ASP A 512     -29.296  12.693 -17.775  1.00 95.70           O  
ATOM   4087  OD2 ASP A 512     -29.874  10.774 -16.888  1.00 95.70           O  
ATOM   4088  N   MET A 513     -26.167  13.573 -13.780  1.00 95.35           N  
ATOM   4089  CA  MET A 513     -25.772  13.938 -12.422  1.00 95.35           C  
ATOM   4090  C   MET A 513     -24.975  15.238 -12.418  1.00 95.35           C  
ATOM   4091  CB  MET A 513     -24.950  12.818 -11.782  1.00 95.35           C  
ATOM   4092  O   MET A 513     -25.041  16.007 -11.457  1.00 95.35           O  
ATOM   4093  CG  MET A 513     -25.747  11.555 -11.502  1.00 95.35           C  
ATOM   4094  SD  MET A 513     -27.182  11.860 -10.400  1.00 95.35           S  
ATOM   4095  CE  MET A 513     -26.320  12.237  -8.849  1.00 95.35           C  
ATOM   4096  N   VAL A 514     -24.222  15.553 -13.560  1.00 94.70           N  
ATOM   4097  CA  VAL A 514     -23.228  16.617 -13.453  1.00 94.70           C  
ATOM   4098  C   VAL A 514     -23.603  17.769 -14.383  1.00 94.70           C  
ATOM   4099  CB  VAL A 514     -21.809  16.104 -13.786  1.00 94.70           C  
ATOM   4100  O   VAL A 514     -22.931  18.803 -14.402  1.00 94.70           O  
ATOM   4101  CG1 VAL A 514     -21.397  14.993 -12.821  1.00 94.70           C  
ATOM   4102  CG2 VAL A 514     -21.745  15.612 -15.230  1.00 94.70           C  
ATOM   4103  N   GLY A 515     -24.663  17.561 -15.210  1.00 90.67           N  
ATOM   4104  CA  GLY A 515     -25.180  18.631 -16.049  1.00 90.67           C  
ATOM   4105  C   GLY A 515     -24.540  18.672 -17.424  1.00 90.67           C  
ATOM   4106  O   GLY A 515     -24.572  19.703 -18.099  1.00 90.67           O  
ATOM   4107  N   GLY A 516     -23.751  17.510 -17.815  1.00 87.83           N  
ATOM   4108  CA  GLY A 516     -23.169  17.362 -19.140  1.00 87.83           C  
ATOM   4109  C   GLY A 516     -24.125  16.747 -20.145  1.00 87.83           C  
ATOM   4110  O   GLY A 516     -24.998  15.958 -19.778  1.00 87.83           O  
ATOM   4111  N   GLU A 517     -24.198  17.212 -21.395  1.00 83.73           N  
ATOM   4112  CA  GLU A 517     -25.033  16.654 -22.455  1.00 83.73           C  
ATOM   4113  C   GLU A 517     -24.360  15.452 -23.112  1.00 83.73           C  
ATOM   4114  CB  GLU A 517     -25.350  17.720 -23.507  1.00 83.73           C  
ATOM   4115  O   GLU A 517     -23.229  15.553 -23.592  1.00 83.73           O  
ATOM   4116  CG  GLU A 517     -26.203  18.866 -22.983  1.00 83.73           C  
ATOM   4117  CD  GLU A 517     -26.529  19.904 -24.045  1.00 83.73           C  
ATOM   4118  OE1 GLU A 517     -27.265  20.871 -23.742  1.00 83.73           O  
ATOM   4119  OE2 GLU A 517     -26.047  19.749 -25.189  1.00 83.73           O  
ATOM   4120  N   ALA A 518     -24.985  14.232 -22.925  1.00 76.91           N  
ATOM   4121  CA  ALA A 518     -24.438  13.025 -23.539  1.00 76.91           C  
ATOM   4122  C   ALA A 518     -24.863  12.911 -25.000  1.00 76.91           C  
ATOM   4123  CB  ALA A 518     -24.878  11.787 -22.762  1.00 76.91           C  
ATOM   4124  O   ALA A 518     -26.058  12.870 -25.304  1.00 76.91           O  
ATOM   4125  N   LYS A 519     -24.175  13.452 -25.944  1.00 71.18           N  
ATOM   4126  CA  LYS A 519     -24.496  13.206 -27.347  1.00 71.18           C  
ATOM   4127  C   LYS A 519     -23.934  11.866 -27.812  1.00 71.18           C  
ATOM   4128  CB  LYS A 519     -23.958  14.334 -28.228  1.00 71.18           C  
ATOM   4129  O   LYS A 519     -22.975  11.353 -27.231  1.00 71.18           O  
ATOM   4130  CG  LYS A 519     -24.602  15.687 -27.963  1.00 71.18           C  
ATOM   4131  CD  LYS A 519     -24.071  16.754 -28.912  1.00 71.18           C  
ATOM   4132  CE  LYS A 519     -24.683  18.117 -28.620  1.00 71.18           C  
ATOM   4133  NZ  LYS A 519     -24.131  19.176 -29.518  1.00 71.18           N  
ATOM   4134  N   GLU A 520     -24.799  10.949 -28.627  1.00 63.09           N  
ATOM   4135  CA  GLU A 520     -24.253   9.753 -29.261  1.00 63.09           C  
ATOM   4136  C   GLU A 520     -22.904  10.041 -29.915  1.00 63.09           C  
ATOM   4137  CB  GLU A 520     -25.233   9.199 -30.299  1.00 63.09           C  
ATOM   4138  O   GLU A 520     -22.680  11.139 -30.429  1.00 63.09           O  
ATOM   4139  CG  GLU A 520     -26.444   8.506 -29.693  1.00 63.09           C  
ATOM   4140  CD  GLU A 520     -27.212   7.657 -30.693  1.00 63.09           C  
ATOM   4141  OE1 GLU A 520     -28.143   6.927 -30.281  1.00 63.09           O  
ATOM   4142  OE2 GLU A 520     -26.880   7.720 -31.898  1.00 63.09           O  
ATOM   4143  N   ALA A 521     -21.786   9.347 -29.452  1.00 60.00           N  
ATOM   4144  CA  ALA A 521     -20.455   9.482 -30.037  1.00 60.00           C  
ATOM   4145  C   ALA A 521     -20.539   9.727 -31.541  1.00 60.00           C  
ATOM   4146  CB  ALA A 521     -19.619   8.237 -29.751  1.00 60.00           C  
ATOM   4147  O   ALA A 521     -21.403   9.168 -32.221  1.00 60.00           O  
ATOM   4148  N   ALA A 522     -20.175  10.894 -32.168  1.00 51.61           N  
ATOM   4149  CA  ALA A 522     -19.938  11.032 -33.603  1.00 51.61           C  
ATOM   4150  C   ALA A 522     -19.147   9.845 -34.145  1.00 51.61           C  
ATOM   4151  CB  ALA A 522     -19.202  12.337 -33.897  1.00 51.61           C  
ATOM   4152  O   ALA A 522     -18.228   9.351 -33.487  1.00 51.61           O  
ATOM   4153  N   ASP A 523     -19.746   8.768 -34.643  1.00 45.59           N  
ATOM   4154  CA  ASP A 523     -19.402   7.680 -35.554  1.00 45.59           C  
ATOM   4155  C   ASP A 523     -18.104   7.979 -36.301  1.00 45.59           C  
ATOM   4156  CB  ASP A 523     -20.537   7.434 -36.549  1.00 45.59           C  
ATOM   4157  O   ASP A 523     -17.992   9.005 -36.975  1.00 45.59           O  
ATOM   4158  CG  ASP A 523     -21.256   6.117 -36.315  1.00 45.59           C  
ATOM   4159  OD1 ASP A 523     -20.787   5.304 -35.489  1.00 45.59           O  
ATOM   4160  OD2 ASP A 523     -22.300   5.889 -36.964  1.00 45.59           O  
ATOM   4161  N   LYS A 524     -16.885   8.310 -35.602  1.00 49.96           N  
ATOM   4162  CA  LYS A 524     -15.664   8.089 -36.372  1.00 49.96           C  
ATOM   4163  C   LYS A 524     -14.574   9.078 -35.970  1.00 49.96           C  
ATOM   4164  CB  LYS A 524     -15.947   8.200 -37.871  1.00 49.96           C  
ATOM   4165  O   LYS A 524     -14.859  10.245 -35.692  1.00 49.96           O  
ATOM   4166  CG  LYS A 524     -16.819   7.082 -38.421  1.00 49.96           C  
ATOM   4167  CD  LYS A 524     -16.891   7.125 -39.942  1.00 49.96           C  
ATOM   4168  CE  LYS A 524     -17.812   6.044 -40.490  1.00 49.96           C  
ATOM   4169  NZ  LYS A 524     -17.865   6.065 -41.982  1.00 49.96           N  
ATOM   4170  N   ASP A 525     -13.437   8.641 -35.241  1.00 51.28           N  
ATOM   4171  CA  ASP A 525     -12.230   9.448 -35.093  1.00 51.28           C  
ATOM   4172  C   ASP A 525     -11.932  10.231 -36.369  1.00 51.28           C  
ATOM   4173  CB  ASP A 525     -11.035   8.565 -34.727  1.00 51.28           C  
ATOM   4174  O   ASP A 525     -12.585  10.028 -37.395  1.00 51.28           O  
ATOM   4175  CG  ASP A 525     -10.615   7.640 -35.855  1.00 51.28           C  
ATOM   4176  OD1 ASP A 525     -11.093   7.813 -36.997  1.00 51.28           O  
ATOM   4177  OD2 ASP A 525      -9.799   6.727 -35.600  1.00 51.28           O  
ATOM   4178  N   LYS A 526     -11.423  11.570 -36.379  1.00 44.10           N  
ATOM   4179  CA  LYS A 526     -10.945  12.457 -37.436  1.00 44.10           C  
ATOM   4180  C   LYS A 526     -10.324  11.662 -38.581  1.00 44.10           C  
ATOM   4181  CB  LYS A 526      -9.928  13.455 -36.880  1.00 44.10           C  
ATOM   4182  O   LYS A 526     -10.331  12.110 -39.730  1.00 44.10           O  
ATOM   4183  CG  LYS A 526     -10.540  14.538 -36.004  1.00 44.10           C  
ATOM   4184  CD  LYS A 526      -9.534  15.637 -35.688  1.00 44.10           C  
ATOM   4185  CE  LYS A 526     -10.133  16.700 -34.777  1.00 44.10           C  
ATOM   4186  NZ  LYS A 526      -9.136  17.756 -34.428  1.00 44.10           N  
ATOM   4187  N   GLU A 527     -10.092  10.255 -38.406  1.00 45.07           N  
ATOM   4188  CA  GLU A 527      -9.507   9.347 -39.389  1.00 45.07           C  
ATOM   4189  C   GLU A 527     -10.513   8.289 -39.830  1.00 45.07           C  
ATOM   4190  CB  GLU A 527      -8.253   8.677 -38.822  1.00 45.07           C  
ATOM   4191  O   GLU A 527     -10.173   7.381 -40.592  1.00 45.07           O  
ATOM   4192  CG  GLU A 527      -7.070   9.621 -38.662  1.00 45.07           C  
ATOM   4193  CD  GLU A 527      -6.455   9.583 -37.272  1.00 45.07           C  
ATOM   4194  OE1 GLU A 527      -5.592  10.437 -36.966  1.00 45.07           O  
ATOM   4195  OE2 GLU A 527      -6.838   8.691 -36.483  1.00 45.07           O  
ATOM   4196  N   GLY A 528     -11.906   8.385 -39.547  1.00 41.47           N  
ATOM   4197  CA  GLY A 528     -12.896   7.492 -40.128  1.00 41.47           C  
ATOM   4198  C   GLY A 528     -12.868   6.099 -39.526  1.00 41.47           C  
ATOM   4199  O   GLY A 528     -13.491   5.177 -40.056  1.00 41.47           O  
ATOM   4200  N   ARG A 529     -12.165   5.710 -38.300  1.00 52.79           N  
ATOM   4201  CA  ARG A 529     -12.150   4.368 -37.725  1.00 52.79           C  
ATOM   4202  C   ARG A 529     -13.181   4.239 -36.609  1.00 52.79           C  
ATOM   4203  CB  ARG A 529     -10.756   4.027 -37.193  1.00 52.79           C  
ATOM   4204  O   ARG A 529     -13.293   5.121 -35.755  1.00 52.79           O  
ATOM   4205  CG  ARG A 529      -9.700   3.890 -38.277  1.00 52.79           C  
ATOM   4206  CD  ARG A 529      -8.319   3.632 -37.690  1.00 52.79           C  
ATOM   4207  NE  ARG A 529      -7.727   4.852 -37.147  1.00 52.79           N  
ATOM   4208  NH1 ARG A 529      -5.791   3.830 -36.408  1.00 52.79           N  
ATOM   4209  NH2 ARG A 529      -6.098   6.080 -36.094  1.00 52.79           N  
ATOM   4210  CZ  ARG A 529      -6.540   4.918 -36.551  1.00 52.79           C  
ATOM   4211  N   ALA A 530     -14.350   3.488 -36.832  1.00 51.35           N  
ATOM   4212  CA  ALA A 530     -15.249   3.106 -35.746  1.00 51.35           C  
ATOM   4213  C   ALA A 530     -14.474   2.511 -34.575  1.00 51.35           C  
ATOM   4214  CB  ALA A 530     -16.297   2.114 -36.246  1.00 51.35           C  
ATOM   4215  O   ALA A 530     -13.697   1.569 -34.752  1.00 51.35           O  
ATOM   4216  N   SER A 531     -13.862   3.291 -33.578  1.00 58.67           N  
ATOM   4217  CA  SER A 531     -13.079   2.746 -32.474  1.00 58.67           C  
ATOM   4218  C   SER A 531     -13.961   1.974 -31.499  1.00 58.67           C  
ATOM   4219  CB  SER A 531     -12.343   3.864 -31.734  1.00 58.67           C  
ATOM   4220  O   SER A 531     -14.353   2.502 -30.457  1.00 58.67           O  
ATOM   4221  OG  SER A 531     -13.196   4.486 -30.788  1.00 58.67           O  
ATOM   4222  N   THR A 532     -14.880   1.109 -32.080  1.00 71.19           N  
ATOM   4223  CA  THR A 532     -15.688   0.277 -31.194  1.00 71.19           C  
ATOM   4224  C   THR A 532     -15.017  -1.073 -30.960  1.00 71.19           C  
ATOM   4225  CB  THR A 532     -17.100   0.059 -31.767  1.00 71.19           C  
ATOM   4226  O   THR A 532     -14.331  -1.593 -31.842  1.00 71.19           O  
ATOM   4227  CG2 THR A 532     -17.039  -0.516 -33.179  1.00 71.19           C  
ATOM   4228  OG1 THR A 532     -17.817  -0.851 -30.923  1.00 71.19           O  
ATOM   4229  N   ASN A 533     -14.939  -1.423 -29.699  1.00 80.62           N  
ATOM   4230  CA  ASN A 533     -14.417  -2.739 -29.348  1.00 80.62           C  
ATOM   4231  C   ASN A 533     -15.488  -3.819 -29.475  1.00 80.62           C  
ATOM   4232  CB  ASN A 533     -13.841  -2.727 -27.930  1.00 80.62           C  
ATOM   4233  O   ASN A 533     -15.299  -4.944 -29.009  1.00 80.62           O  
ATOM   4234  CG  ASN A 533     -14.918  -2.716 -26.863  1.00 80.62           C  
ATOM   4235  ND2 ASN A 533     -14.519  -2.940 -25.616  1.00 80.62           N  
ATOM   4236  OD1 ASN A 533     -16.098  -2.507 -27.156  1.00 80.62           O  
ATOM   4237  N   ASP A 534     -16.772  -3.622 -30.068  1.00 81.64           N  
ATOM   4238  CA  ASP A 534     -17.858  -4.532 -30.420  1.00 81.64           C  
ATOM   4239  C   ASP A 534     -18.371  -5.278 -29.190  1.00 81.64           C  
ATOM   4240  CB  ASP A 534     -17.398  -5.529 -31.486  1.00 81.64           C  
ATOM   4241  O   ASP A 534     -18.771  -6.440 -29.284  1.00 81.64           O  
ATOM   4242  CG  ASP A 534     -17.028  -4.864 -32.800  1.00 81.64           C  
ATOM   4243  OD1 ASP A 534     -17.678  -3.868 -33.184  1.00 81.64           O  
ATOM   4244  OD2 ASP A 534     -16.080  -5.343 -33.460  1.00 81.64           O  
ATOM   4245  N   GLY A 535     -18.224  -4.698 -27.942  1.00 87.19           N  
ATOM   4246  CA  GLY A 535     -18.758  -5.307 -26.735  1.00 87.19           C  
ATOM   4247  C   GLY A 535     -17.914  -6.459 -26.224  1.00 87.19           C  
ATOM   4248  O   GLY A 535     -18.402  -7.308 -25.475  1.00 87.19           O  
ATOM   4249  N   THR A 536     -16.699  -6.538 -26.656  1.00 92.36           N  
ATOM   4250  CA  THR A 536     -15.764  -7.583 -26.254  1.00 92.36           C  
ATOM   4251  C   THR A 536     -15.433  -7.471 -24.769  1.00 92.36           C  
ATOM   4252  CB  THR A 536     -14.465  -7.517 -27.079  1.00 92.36           C  
ATOM   4253  O   THR A 536     -15.313  -6.366 -24.236  1.00 92.36           O  
ATOM   4254  CG2 THR A 536     -13.541  -8.683 -26.743  1.00 92.36           C  
ATOM   4255  OG1 THR A 536     -14.789  -7.564 -28.474  1.00 92.36           O  
ATOM   4256  N   ILE A 537     -15.356  -8.693 -24.174  1.00 95.23           N  
ATOM   4257  CA  ILE A 537     -14.956  -8.783 -22.774  1.00 95.23           C  
ATOM   4258  C   ILE A 537     -13.687  -9.623 -22.653  1.00 95.23           C  
ATOM   4259  CB  ILE A 537     -16.082  -9.384 -21.903  1.00 95.23           C  
ATOM   4260  O   ILE A 537     -13.418 -10.479 -23.499  1.00 95.23           O  
ATOM   4261  CG1 ILE A 537     -16.363 -10.833 -22.318  1.00 95.23           C  
ATOM   4262  CG2 ILE A 537     -17.351  -8.531 -21.996  1.00 95.23           C  
ATOM   4263  CD1 ILE A 537     -17.308 -11.573 -21.381  1.00 95.23           C  
ATOM   4264  N   ALA A 538     -12.908  -9.339 -21.590  1.00 95.23           N  
ATOM   4265  CA  ALA A 538     -11.682 -10.091 -21.338  1.00 95.23           C  
ATOM   4266  C   ALA A 538     -11.546 -10.440 -19.859  1.00 95.23           C  
ATOM   4267  CB  ALA A 538     -10.465  -9.297 -21.808  1.00 95.23           C  
ATOM   4268  O   ALA A 538     -11.927  -9.651 -18.991  1.00 95.23           O  
ATOM   4269  N   PRO A 539     -11.017 -11.668 -19.588  1.00 95.98           N  
ATOM   4270  CA  PRO A 539     -10.761 -12.027 -18.191  1.00 95.98           C  
ATOM   4271  C   PRO A 539      -9.623 -11.217 -17.574  1.00 95.98           C  
ATOM   4272  CB  PRO A 539     -10.396 -13.511 -18.270  1.00 95.98           C  
ATOM   4273  O   PRO A 539      -8.803 -10.646 -18.297  1.00 95.98           O  
ATOM   4274  CG  PRO A 539      -9.741 -13.673 -19.603  1.00 95.98           C  
ATOM   4275  CD  PRO A 539     -10.431 -12.772 -20.587  1.00 95.98           C  
ATOM   4276  N   GLY A 540      -9.614 -11.208 -16.281  1.00 94.71           N  
ATOM   4277  CA  GLY A 540      -8.468 -10.625 -15.601  1.00 94.71           C  
ATOM   4278  C   GLY A 540      -8.557  -9.116 -15.468  1.00 94.71           C  
ATOM   4279  O   GLY A 540      -7.585  -8.463 -15.084  1.00 94.71           O  
ATOM   4280  N   LEU A 541      -9.761  -8.503 -15.804  1.00 96.61           N  
ATOM   4281  CA  LEU A 541      -9.932  -7.056 -15.722  1.00 96.61           C  
ATOM   4282  C   LEU A 541     -10.873  -6.684 -14.581  1.00 96.61           C  
ATOM   4283  CB  LEU A 541     -10.472  -6.505 -17.045  1.00 96.61           C  
ATOM   4284  O   LEU A 541     -10.727  -5.621 -13.973  1.00 96.61           O  
ATOM   4285  CG  LEU A 541      -9.541  -6.611 -18.254  1.00 96.61           C  
ATOM   4286  CD1 LEU A 541     -10.213  -6.030 -19.493  1.00 96.61           C  
ATOM   4287  CD2 LEU A 541      -8.219  -5.905 -17.975  1.00 96.61           C  
ATOM   4288  N   SER A 542     -11.802  -7.587 -14.187  1.00 97.08           N  
ATOM   4289  CA  SER A 542     -12.711  -7.387 -13.063  1.00 97.08           C  
ATOM   4290  C   SER A 542     -12.109  -7.913 -11.765  1.00 97.08           C  
ATOM   4291  CB  SER A 542     -14.051  -8.075 -13.329  1.00 97.08           C  
ATOM   4292  O   SER A 542     -11.453  -8.957 -11.757  1.00 97.08           O  
ATOM   4293  OG  SER A 542     -14.865  -8.055 -12.168  1.00 97.08           O  
ATOM   4294  N   GLN A 543     -12.350  -7.189 -10.641  1.00 95.92           N  
ATOM   4295  CA  GLN A 543     -11.910  -7.702  -9.348  1.00 95.92           C  
ATOM   4296  C   GLN A 543     -12.540  -9.059  -9.050  1.00 95.92           C  
ATOM   4297  CB  GLN A 543     -12.247  -6.711  -8.233  1.00 95.92           C  
ATOM   4298  O   GLN A 543     -11.970  -9.867  -8.314  1.00 95.92           O  
ATOM   4299  CG  GLN A 543     -13.741  -6.552  -7.982  1.00 95.92           C  
ATOM   4300  CD  GLN A 543     -14.048  -5.587  -6.853  1.00 95.92           C  
ATOM   4301  NE2 GLN A 543     -15.252  -5.026  -6.863  1.00 95.92           N  
ATOM   4302  OE1 GLN A 543     -13.209  -5.347  -5.978  1.00 95.92           O  
ATOM   4303  N   PHE A 544     -13.704  -9.298  -9.663  1.00 95.88           N  
ATOM   4304  CA  PHE A 544     -14.450 -10.528  -9.426  1.00 95.88           C  
ATOM   4305  C   PHE A 544     -13.799 -11.704 -10.144  1.00 95.88           C  
ATOM   4306  CB  PHE A 544     -15.904 -10.374  -9.883  1.00 95.88           C  
ATOM   4307  O   PHE A 544     -14.181 -12.857  -9.933  1.00 95.88           O  
ATOM   4308  CG  PHE A 544     -16.774  -9.638  -8.901  1.00 95.88           C  
ATOM   4309  CD1 PHE A 544     -17.537 -10.333  -7.970  1.00 95.88           C  
ATOM   4310  CD2 PHE A 544     -16.830  -8.250  -8.908  1.00 95.88           C  
ATOM   4311  CE1 PHE A 544     -18.344  -9.654  -7.059  1.00 95.88           C  
ATOM   4312  CE2 PHE A 544     -17.634  -7.565  -8.001  1.00 95.88           C  
ATOM   4313  CZ  PHE A 544     -18.391  -8.269  -7.078  1.00 95.88           C  
ATOM   4314  N   ASP A 545     -12.764 -11.410 -10.963  1.00 96.56           N  
ATOM   4315  CA  ASP A 545     -11.979 -12.459 -11.608  1.00 96.56           C  
ATOM   4316  C   ASP A 545     -10.885 -12.976 -10.678  1.00 96.56           C  
ATOM   4317  CB  ASP A 545     -11.363 -11.944 -12.911  1.00 96.56           C  
ATOM   4318  O   ASP A 545     -10.220 -13.968 -10.983  1.00 96.56           O  
ATOM   4319  CG  ASP A 545     -12.400 -11.643 -13.979  1.00 96.56           C  
ATOM   4320  OD1 ASP A 545     -13.438 -12.337 -14.034  1.00 96.56           O  
ATOM   4321  OD2 ASP A 545     -12.175 -10.705 -14.774  1.00 96.56           O  
ATOM   4322  N   PHE A 546     -10.800 -12.318  -9.512  1.00 96.54           N  
ATOM   4323  CA  PHE A 546      -9.687 -12.641  -8.627  1.00 96.54           C  
ATOM   4324  C   PHE A 546     -10.183 -12.917  -7.213  1.00 96.54           C  
ATOM   4325  CB  PHE A 546      -8.664 -11.501  -8.611  1.00 96.54           C  
ATOM   4326  O   PHE A 546      -9.570 -12.477  -6.237  1.00 96.54           O  
ATOM   4327  CG  PHE A 546      -8.026 -11.239  -9.949  1.00 96.54           C  
ATOM   4328  CD1 PHE A 546      -6.971 -12.025 -10.397  1.00 96.54           C  
ATOM   4329  CD2 PHE A 546      -8.481 -10.207 -10.758  1.00 96.54           C  
ATOM   4330  CE1 PHE A 546      -6.378 -11.785 -11.635  1.00 96.54           C  
ATOM   4331  CE2 PHE A 546      -7.894  -9.961 -11.996  1.00 96.54           C  
ATOM   4332  CZ  PHE A 546      -6.842 -10.750 -12.432  1.00 96.54           C  
ATOM   4333  N   LEU A 547     -11.301 -13.602  -7.070  1.00 94.90           N  
ATOM   4334  CA  LEU A 547     -11.767 -14.050  -5.763  1.00 94.90           C  
ATOM   4335  C   LEU A 547     -10.850 -15.130  -5.199  1.00 94.90           C  
ATOM   4336  CB  LEU A 547     -13.200 -14.580  -5.857  1.00 94.90           C  
ATOM   4337  O   LEU A 547     -10.214 -15.867  -5.955  1.00 94.90           O  
ATOM   4338  CG  LEU A 547     -14.257 -13.593  -6.358  1.00 94.90           C  
ATOM   4339  CD1 LEU A 547     -15.600 -14.295  -6.525  1.00 94.90           C  
ATOM   4340  CD2 LEU A 547     -14.380 -12.411  -5.402  1.00 94.90           C  
ATOM   4341  N   PRO A 548     -10.704 -15.116  -3.867  1.00 93.76           N  
ATOM   4342  CA  PRO A 548      -9.817 -16.135  -3.301  1.00 93.76           C  
ATOM   4343  C   PRO A 548     -10.234 -17.555  -3.676  1.00 93.76           C  
ATOM   4344  CB  PRO A 548      -9.940 -15.911  -1.792  1.00 93.76           C  
ATOM   4345  O   PRO A 548     -11.429 -17.845  -3.777  1.00 93.76           O  
ATOM   4346  CG  PRO A 548     -11.283 -15.280  -1.608  1.00 93.76           C  
ATOM   4347  CD  PRO A 548     -11.581 -14.434  -2.813  1.00 93.76           C  
ATOM   4348  N   GLU A 549      -9.227 -18.405  -3.946  1.00 92.41           N  
ATOM   4349  CA  GLU A 549      -9.517 -19.809  -4.221  1.00 92.41           C  
ATOM   4350  C   GLU A 549     -10.279 -20.453  -3.066  1.00 92.41           C  
ATOM   4351  CB  GLU A 549      -8.224 -20.582  -4.494  1.00 92.41           C  
ATOM   4352  O   GLU A 549     -11.230 -21.206  -3.286  1.00 92.41           O  
ATOM   4353  CG  GLU A 549      -7.576 -20.245  -5.829  1.00 92.41           C  
ATOM   4354  CD  GLU A 549      -6.297 -21.024  -6.089  1.00 92.41           C  
ATOM   4355  OE1 GLU A 549      -5.617 -20.754  -7.104  1.00 92.41           O  
ATOM   4356  OE2 GLU A 549      -5.972 -21.913  -5.270  1.00 92.41           O  
ATOM   4357  N   LYS A 550      -9.833 -20.087  -1.832  1.00 92.32           N  
ATOM   4358  CA  LYS A 550     -10.492 -20.523  -0.604  1.00 92.32           C  
ATOM   4359  C   LYS A 550     -10.885 -19.329   0.262  1.00 92.32           C  
ATOM   4360  CB  LYS A 550      -9.585 -21.468   0.186  1.00 92.32           C  
ATOM   4361  O   LYS A 550     -10.027 -18.697   0.882  1.00 92.32           O  
ATOM   4362  CG  LYS A 550      -9.258 -22.764  -0.541  1.00 92.32           C  
ATOM   4363  CD  LYS A 550      -8.361 -23.665   0.298  1.00 92.32           C  
ATOM   4364  CE  LYS A 550      -7.960 -24.921  -0.463  1.00 92.32           C  
ATOM   4365  NZ  LYS A 550      -7.083 -25.809   0.357  1.00 92.32           N  
ATOM   4366  N   PRO A 551     -12.260 -19.026   0.248  1.00 92.84           N  
ATOM   4367  CA  PRO A 551     -12.670 -17.932   1.131  1.00 92.84           C  
ATOM   4368  C   PRO A 551     -12.230 -18.144   2.578  1.00 92.84           C  
ATOM   4369  CB  PRO A 551     -14.197 -17.941   1.018  1.00 92.84           C  
ATOM   4370  O   PRO A 551     -12.317 -19.261   3.096  1.00 92.84           O  
ATOM   4371  CG  PRO A 551     -14.477 -18.557  -0.315  1.00 92.84           C  
ATOM   4372  CD  PRO A 551     -13.438 -19.608  -0.583  1.00 92.84           C  
ATOM   4373  N   THR A 552     -11.788 -17.068   3.222  1.00 94.18           N  
ATOM   4374  CA  THR A 552     -11.231 -17.253   4.557  1.00 94.18           C  
ATOM   4375  C   THR A 552     -11.572 -16.067   5.454  1.00 94.18           C  
ATOM   4376  CB  THR A 552      -9.703 -17.437   4.504  1.00 94.18           C  
ATOM   4377  O   THR A 552     -11.689 -14.935   4.979  1.00 94.18           O  
ATOM   4378  CG2 THR A 552      -9.021 -16.212   3.903  1.00 94.18           C  
ATOM   4379  OG1 THR A 552      -9.206 -17.643   5.832  1.00 94.18           O  
ATOM   4380  N   VAL A 553     -11.625 -16.358   6.834  1.00 95.56           N  
ATOM   4381  CA  VAL A 553     -11.844 -15.297   7.812  1.00 95.56           C  
ATOM   4382  C   VAL A 553     -10.508 -14.857   8.405  1.00 95.56           C  
ATOM   4383  CB  VAL A 553     -12.804 -15.749   8.935  1.00 95.56           C  
ATOM   4384  O   VAL A 553     -10.454 -13.913   9.198  1.00 95.56           O  
ATOM   4385  CG1 VAL A 553     -14.207 -15.992   8.381  1.00 95.56           C  
ATOM   4386  CG2 VAL A 553     -12.270 -17.007   9.617  1.00 95.56           C  
ATOM   4387  N   ALA A 554      -9.423 -15.555   7.990  1.00 95.24           N  
ATOM   4388  CA  ALA A 554      -8.093 -15.223   8.492  1.00 95.24           C  
ATOM   4389  C   ALA A 554      -7.776 -13.747   8.272  1.00 95.24           C  
ATOM   4390  CB  ALA A 554      -7.037 -16.097   7.820  1.00 95.24           C  
ATOM   4391  O   ALA A 554      -7.945 -13.227   7.167  1.00 95.24           O  
ATOM   4392  N   GLY A 555      -7.411 -13.070   9.396  1.00 93.38           N  
ATOM   4393  CA  GLY A 555      -7.002 -11.676   9.330  1.00 93.38           C  
ATOM   4394  C   GLY A 555      -8.171 -10.709   9.350  1.00 93.38           C  
ATOM   4395  O   GLY A 555      -7.977  -9.495   9.436  1.00 93.38           O  
ATOM   4396  N   ARG A 556      -9.471 -11.196   9.226  1.00 95.67           N  
ATOM   4397  CA  ARG A 556     -10.658 -10.347   9.274  1.00 95.67           C  
ATOM   4398  C   ARG A 556     -10.971  -9.924  10.705  1.00 95.67           C  
ATOM   4399  CB  ARG A 556     -11.862 -11.071   8.667  1.00 95.67           C  
ATOM   4400  O   ARG A 556     -10.910 -10.740  11.627  1.00 95.67           O  
ATOM   4401  CG  ARG A 556     -11.664 -11.486   7.218  1.00 95.67           C  
ATOM   4402  CD  ARG A 556     -11.586 -10.281   6.291  1.00 95.67           C  
ATOM   4403  NE  ARG A 556     -11.469 -10.684   4.892  1.00 95.67           N  
ATOM   4404  NH1 ARG A 556     -11.205  -8.537   4.081  1.00 95.67           N  
ATOM   4405  NH2 ARG A 556     -11.199 -10.320   2.641  1.00 95.67           N  
ATOM   4406  CZ  ARG A 556     -11.291  -9.846   3.874  1.00 95.67           C  
ATOM   4407  N   ARG A 557     -11.227  -8.606  10.901  1.00 96.87           N  
ATOM   4408  CA  ARG A 557     -11.579  -8.056  12.206  1.00 96.87           C  
ATOM   4409  C   ARG A 557     -13.084  -8.125  12.442  1.00 96.87           C  
ATOM   4410  CB  ARG A 557     -11.095  -6.609  12.327  1.00 96.87           C  
ATOM   4411  O   ARG A 557     -13.870  -7.680  11.603  1.00 96.87           O  
ATOM   4412  CG  ARG A 557      -9.583  -6.458  12.273  1.00 96.87           C  
ATOM   4413  CD  ARG A 557      -9.163  -4.995  12.258  1.00 96.87           C  
ATOM   4414  NE  ARG A 557      -7.720  -4.851  12.082  1.00 96.87           N  
ATOM   4415  NH1 ARG A 557      -7.766  -2.550  11.886  1.00 96.87           N  
ATOM   4416  NH2 ARG A 557      -5.773  -3.676  11.759  1.00 96.87           N  
ATOM   4417  CZ  ARG A 557      -7.090  -3.692  11.910  1.00 96.87           C  
ATOM   4418  N   VAL A 558     -13.508  -8.751  13.610  1.00 98.21           N  
ATOM   4419  CA  VAL A 558     -14.924  -8.912  13.923  1.00 98.21           C  
ATOM   4420  C   VAL A 558     -15.235  -8.253  15.264  1.00 98.21           C  
ATOM   4421  CB  VAL A 558     -15.332 -10.402  13.954  1.00 98.21           C  
ATOM   4422  O   VAL A 558     -14.651  -8.610  16.290  1.00 98.21           O  
ATOM   4423  CG1 VAL A 558     -16.829 -10.546  14.222  1.00 98.21           C  
ATOM   4424  CG2 VAL A 558     -14.953 -11.086  12.642  1.00 98.21           C  
ATOM   4425  N   ALA A 559     -16.135  -7.242  15.185  1.00 98.41           N  
ATOM   4426  CA  ALA A 559     -16.541  -6.542  16.401  1.00 98.41           C  
ATOM   4427  C   ALA A 559     -17.651  -7.299  17.124  1.00 98.41           C  
ATOM   4428  CB  ALA A 559     -16.996  -5.123  16.071  1.00 98.41           C  
ATOM   4429  O   ALA A 559     -18.652  -7.680  16.513  1.00 98.41           O  
ATOM   4430  N   LEU A 560     -17.470  -7.616  18.455  1.00 98.35           N  
ATOM   4431  CA  LEU A 560     -18.497  -8.167  19.333  1.00 98.35           C  
ATOM   4432  C   LEU A 560     -19.038  -7.097  20.275  1.00 98.35           C  
ATOM   4433  CB  LEU A 560     -17.937  -9.340  20.142  1.00 98.35           C  
ATOM   4434  O   LEU A 560     -18.344  -6.672  21.202  1.00 98.35           O  
ATOM   4435  CG  LEU A 560     -17.550 -10.588  19.347  1.00 98.35           C  
ATOM   4436  CD1 LEU A 560     -16.326 -10.308  18.482  1.00 98.35           C  
ATOM   4437  CD2 LEU A 560     -17.291 -11.762  20.286  1.00 98.35           C  
ATOM   4438  N   LEU A 561     -20.257  -6.594  19.943  1.00 98.07           N  
ATOM   4439  CA  LEU A 561     -20.838  -5.520  20.742  1.00 98.07           C  
ATOM   4440  C   LEU A 561     -21.428  -6.064  22.039  1.00 98.07           C  
ATOM   4441  CB  LEU A 561     -21.919  -4.784  19.945  1.00 98.07           C  
ATOM   4442  O   LEU A 561     -22.377  -6.850  22.012  1.00 98.07           O  
ATOM   4443  CG  LEU A 561     -21.507  -4.258  18.569  1.00 98.07           C  
ATOM   4444  CD1 LEU A 561     -22.631  -3.423  17.963  1.00 98.07           C  
ATOM   4445  CD2 LEU A 561     -20.223  -3.442  18.671  1.00 98.07           C  
ATOM   4446  N   VAL A 562     -20.828  -5.616  23.191  1.00 96.64           N  
ATOM   4447  CA  VAL A 562     -21.230  -6.238  24.448  1.00 96.64           C  
ATOM   4448  C   VAL A 562     -21.482  -5.160  25.500  1.00 96.64           C  
ATOM   4449  CB  VAL A 562     -20.164  -7.236  24.953  1.00 96.64           C  
ATOM   4450  O   VAL A 562     -20.867  -4.092  25.464  1.00 96.64           O  
ATOM   4451  CG1 VAL A 562     -20.011  -8.402  23.978  1.00 96.64           C  
ATOM   4452  CG2 VAL A 562     -18.826  -6.529  25.160  1.00 96.64           C  
ATOM   4453  N   GLY A 563     -22.483  -5.336  26.373  1.00 95.44           N  
ATOM   4454  CA  GLY A 563     -22.716  -4.644  27.630  1.00 95.44           C  
ATOM   4455  C   GLY A 563     -22.690  -5.566  28.834  1.00 95.44           C  
ATOM   4456  O   GLY A 563     -22.428  -6.764  28.700  1.00 95.44           O  
ATOM   4457  N   ASP A 564     -22.869  -4.882  30.071  1.00 94.12           N  
ATOM   4458  CA  ASP A 564     -22.990  -5.717  31.262  1.00 94.12           C  
ATOM   4459  C   ASP A 564     -24.094  -6.758  31.092  1.00 94.12           C  
ATOM   4460  CB  ASP A 564     -23.266  -4.855  32.496  1.00 94.12           C  
ATOM   4461  O   ASP A 564     -25.188  -6.441  30.621  1.00 94.12           O  
ATOM   4462  CG  ASP A 564     -22.055  -4.054  32.942  1.00 94.12           C  
ATOM   4463  OD1 ASP A 564     -21.032  -4.660  33.330  1.00 94.12           O  
ATOM   4464  OD2 ASP A 564     -22.125  -2.807  32.909  1.00 94.12           O  
ATOM   4465  N   GLY A 565     -23.659  -8.047  31.391  1.00 93.81           N  
ATOM   4466  CA  GLY A 565     -24.664  -9.096  31.324  1.00 93.81           C  
ATOM   4467  C   GLY A 565     -24.707  -9.796  29.979  1.00 93.81           C  
ATOM   4468  O   GLY A 565     -25.752 -10.309  29.573  1.00 93.81           O  
ATOM   4469  N   PHE A 566     -23.592  -9.716  29.189  1.00 94.97           N  
ATOM   4470  CA  PHE A 566     -23.541 -10.335  27.870  1.00 94.97           C  
ATOM   4471  C   PHE A 566     -23.545 -11.854  27.985  1.00 94.97           C  
ATOM   4472  CB  PHE A 566     -22.299  -9.869  27.104  1.00 94.97           C  
ATOM   4473  O   PHE A 566     -23.164 -12.405  29.019  1.00 94.97           O  
ATOM   4474  CG  PHE A 566     -21.003 -10.352  27.698  1.00 94.97           C  
ATOM   4475  CD1 PHE A 566     -20.375  -9.635  28.708  1.00 94.97           C  
ATOM   4476  CD2 PHE A 566     -20.414 -11.525  27.245  1.00 94.97           C  
ATOM   4477  CE1 PHE A 566     -19.175 -10.080  29.259  1.00 94.97           C  
ATOM   4478  CE2 PHE A 566     -19.215 -11.977  27.791  1.00 94.97           C  
ATOM   4479  CZ  PHE A 566     -18.597 -11.252  28.797  1.00 94.97           C  
ATOM   4480  N   ASP A 567     -23.985 -12.597  26.984  1.00 94.78           N  
ATOM   4481  CA  ASP A 567     -23.985 -14.052  26.870  1.00 94.78           C  
ATOM   4482  C   ASP A 567     -22.572 -14.586  26.651  1.00 94.78           C  
ATOM   4483  CB  ASP A 567     -24.900 -14.501  25.727  1.00 94.78           C  
ATOM   4484  O   ASP A 567     -22.056 -14.554  25.532  1.00 94.78           O  
ATOM   4485  CG  ASP A 567     -25.039 -16.010  25.637  1.00 94.78           C  
ATOM   4486  OD1 ASP A 567     -24.300 -16.734  26.338  1.00 94.78           O  
ATOM   4487  OD2 ASP A 567     -25.894 -16.480  24.855  1.00 94.78           O  
ATOM   4488  N   ALA A 568     -21.872 -15.032  27.688  1.00 93.84           N  
ATOM   4489  CA  ALA A 568     -20.473 -15.452  27.658  1.00 93.84           C  
ATOM   4490  C   ALA A 568     -20.278 -16.645  26.727  1.00 93.84           C  
ATOM   4491  CB  ALA A 568     -19.991 -15.795  29.066  1.00 93.84           C  
ATOM   4492  O   ALA A 568     -19.245 -16.760  26.063  1.00 93.84           O  
ATOM   4493  N   ALA A 569     -21.304 -17.529  26.680  1.00 93.23           N  
ATOM   4494  CA  ALA A 569     -21.239 -18.707  25.820  1.00 93.23           C  
ATOM   4495  C   ALA A 569     -21.177 -18.310  24.348  1.00 93.23           C  
ATOM   4496  CB  ALA A 569     -22.439 -19.617  26.073  1.00 93.23           C  
ATOM   4497  O   ALA A 569     -20.410 -18.887  23.575  1.00 93.23           O  
ATOM   4498  N   ALA A 570     -21.966 -17.316  23.927  1.00 95.45           N  
ATOM   4499  CA  ALA A 570     -21.990 -16.816  22.555  1.00 95.45           C  
ATOM   4500  C   ALA A 570     -20.675 -16.126  22.200  1.00 95.45           C  
ATOM   4501  CB  ALA A 570     -23.160 -15.856  22.358  1.00 95.45           C  
ATOM   4502  O   ALA A 570     -20.112 -16.364  21.129  1.00 95.45           O  
ATOM   4503  N   VAL A 571     -20.189 -15.272  23.108  1.00 96.48           N  
ATOM   4504  CA  VAL A 571     -18.937 -14.553  22.900  1.00 96.48           C  
ATOM   4505  C   VAL A 571     -17.780 -15.545  22.809  1.00 96.48           C  
ATOM   4506  CB  VAL A 571     -18.675 -13.530  24.029  1.00 96.48           C  
ATOM   4507  O   VAL A 571     -16.940 -15.449  21.911  1.00 96.48           O  
ATOM   4508  CG1 VAL A 571     -17.246 -12.995  23.951  1.00 96.48           C  
ATOM   4509  CG2 VAL A 571     -19.683 -12.385  23.955  1.00 96.48           C  
ATOM   4510  N   ASP A 572     -17.736 -16.525  23.672  1.00 96.01           N  
ATOM   4511  CA  ASP A 572     -16.673 -17.526  23.684  1.00 96.01           C  
ATOM   4512  C   ASP A 572     -16.694 -18.364  22.408  1.00 96.01           C  
ATOM   4513  CB  ASP A 572     -16.802 -18.432  24.910  1.00 96.01           C  
ATOM   4514  O   ASP A 572     -15.642 -18.667  21.840  1.00 96.01           O  
ATOM   4515  CG  ASP A 572     -16.307 -17.775  26.187  1.00 96.01           C  
ATOM   4516  OD1 ASP A 572     -15.633 -16.726  26.111  1.00 96.01           O  
ATOM   4517  OD2 ASP A 572     -16.591 -18.314  27.278  1.00 96.01           O  
ATOM   4518  N   LEU A 573     -17.896 -18.764  21.991  1.00 96.66           N  
ATOM   4519  CA  LEU A 573     -18.048 -19.556  20.776  1.00 96.66           C  
ATOM   4520  C   LEU A 573     -17.464 -18.823  19.573  1.00 96.66           C  
ATOM   4521  CB  LEU A 573     -19.524 -19.876  20.526  1.00 96.66           C  
ATOM   4522  O   LEU A 573     -16.686 -19.399  18.808  1.00 96.66           O  
ATOM   4523  CG  LEU A 573     -19.847 -20.618  19.228  1.00 96.66           C  
ATOM   4524  CD1 LEU A 573     -19.266 -22.028  19.265  1.00 96.66           C  
ATOM   4525  CD2 LEU A 573     -21.354 -20.660  18.996  1.00 96.66           C  
ATOM   4526  N   VAL A 574     -17.810 -17.602  19.378  1.00 97.13           N  
ATOM   4527  CA  VAL A 574     -17.403 -16.802  18.228  1.00 97.13           C  
ATOM   4528  C   VAL A 574     -15.928 -16.425  18.356  1.00 97.13           C  
ATOM   4529  CB  VAL A 574     -18.268 -15.530  18.086  1.00 97.13           C  
ATOM   4530  O   VAL A 574     -15.172 -16.510  17.386  1.00 97.13           O  
ATOM   4531  CG1 VAL A 574     -17.683 -14.594  17.030  1.00 97.13           C  
ATOM   4532  CG2 VAL A 574     -19.708 -15.901  17.737  1.00 97.13           C  
ATOM   4533  N   LYS A 575     -15.454 -16.012  19.531  1.00 96.76           N  
ATOM   4534  CA  LYS A 575     -14.053 -15.663  19.751  1.00 96.76           C  
ATOM   4535  C   LYS A 575     -13.140 -16.856  19.482  1.00 96.76           C  
ATOM   4536  CB  LYS A 575     -13.845 -15.155  21.179  1.00 96.76           C  
ATOM   4537  O   LYS A 575     -12.144 -16.733  18.767  1.00 96.76           O  
ATOM   4538  CG  LYS A 575     -12.677 -14.192  21.329  1.00 96.76           C  
ATOM   4539  CD  LYS A 575     -12.513 -13.732  22.772  1.00 96.76           C  
ATOM   4540  CE  LYS A 575     -11.135 -14.080  23.317  1.00 96.76           C  
ATOM   4541  NZ  LYS A 575     -10.955 -13.596  24.719  1.00 96.76           N  
ATOM   4542  N   LYS A 576     -13.407 -18.009  20.050  1.00 96.51           N  
ATOM   4543  CA  LYS A 576     -12.595 -19.207  19.854  1.00 96.51           C  
ATOM   4544  C   LYS A 576     -12.649 -19.677  18.404  1.00 96.51           C  
ATOM   4545  CB  LYS A 576     -13.059 -20.328  20.786  1.00 96.51           C  
ATOM   4546  O   LYS A 576     -11.634 -20.092  17.841  1.00 96.51           O  
ATOM   4547  CG  LYS A 576     -12.678 -20.119  22.244  1.00 96.51           C  
ATOM   4548  CD  LYS A 576     -13.130 -21.285  23.113  1.00 96.51           C  
ATOM   4549  CE  LYS A 576     -12.750 -21.076  24.573  1.00 96.51           C  
ATOM   4550  NZ  LYS A 576     -13.294 -22.158  25.447  1.00 96.51           N  
ATOM   4551  N   GLY A 577     -13.893 -19.634  17.821  1.00 96.60           N  
ATOM   4552  CA  GLY A 577     -14.038 -20.003  16.422  1.00 96.60           C  
ATOM   4553  C   GLY A 577     -13.209 -19.141  15.489  1.00 96.60           C  
ATOM   4554  O   GLY A 577     -12.558 -19.654  14.576  1.00 96.60           O  
ATOM   4555  N   LEU A 578     -13.232 -17.793  15.688  1.00 96.22           N  
ATOM   4556  CA  LEU A 578     -12.457 -16.857  14.881  1.00 96.22           C  
ATOM   4557  C   LEU A 578     -10.961 -17.069  15.086  1.00 96.22           C  
ATOM   4558  CB  LEU A 578     -12.832 -15.413  15.227  1.00 96.22           C  
ATOM   4559  O   LEU A 578     -10.192 -17.074  14.123  1.00 96.22           O  
ATOM   4560  CG  LEU A 578     -14.178 -14.916  14.697  1.00 96.22           C  
ATOM   4561  CD1 LEU A 578     -14.548 -13.589  15.351  1.00 96.22           C  
ATOM   4562  CD2 LEU A 578     -14.136 -14.776  13.179  1.00 96.22           C  
ATOM   4563  N   ALA A 579     -10.527 -17.282  16.317  1.00 94.38           N  
ATOM   4564  CA  ALA A 579      -9.117 -17.503  16.628  1.00 94.38           C  
ATOM   4565  C   ALA A 579      -8.601 -18.777  15.965  1.00 94.38           C  
ATOM   4566  CB  ALA A 579      -8.910 -17.573  18.139  1.00 94.38           C  
ATOM   4567  O   ALA A 579      -7.474 -18.812  15.466  1.00 94.38           O  
ATOM   4568  N   ALA A 580      -9.450 -19.815  15.934  1.00 95.32           N  
ATOM   4569  CA  ALA A 580      -9.079 -21.089  15.324  1.00 95.32           C  
ATOM   4570  C   ALA A 580      -8.799 -20.923  13.833  1.00 95.32           C  
ATOM   4571  CB  ALA A 580     -10.179 -22.125  15.543  1.00 95.32           C  
ATOM   4572  O   ALA A 580      -7.997 -21.663  13.259  1.00 95.32           O  
ATOM   4573  N   GLU A 581      -9.375 -19.923  13.230  1.00 94.04           N  
ATOM   4574  CA  GLU A 581      -9.213 -19.682  11.799  1.00 94.04           C  
ATOM   4575  C   GLU A 581      -8.411 -18.409  11.542  1.00 94.04           C  
ATOM   4576  CB  GLU A 581     -10.577 -19.592  11.111  1.00 94.04           C  
ATOM   4577  O   GLU A 581      -8.461 -17.849  10.444  1.00 94.04           O  
ATOM   4578  CG  GLU A 581     -11.385 -20.880  11.175  1.00 94.04           C  
ATOM   4579  CD  GLU A 581     -12.587 -20.882  10.244  1.00 94.04           C  
ATOM   4580  OE1 GLU A 581     -13.487 -21.735  10.418  1.00 94.04           O  
ATOM   4581  OE2 GLU A 581     -12.628 -20.026   9.333  1.00 94.04           O  
ATOM   4582  N   GLN A 582      -7.702 -17.873  12.682  1.00 95.02           N  
ATOM   4583  CA  GLN A 582      -6.801 -16.725  12.653  1.00 95.02           C  
ATOM   4584  C   GLN A 582      -7.564 -15.434  12.371  1.00 95.02           C  
ATOM   4585  CB  GLN A 582      -5.706 -16.928  11.605  1.00 95.02           C  
ATOM   4586  O   GLN A 582      -7.047 -14.534  11.706  1.00 95.02           O  
ATOM   4587  CG  GLN A 582      -4.732 -18.049  11.943  1.00 95.02           C  
ATOM   4588  CD  GLN A 582      -3.612 -18.179  10.927  1.00 95.02           C  
ATOM   4589  NE2 GLN A 582      -2.407 -17.778  11.318  1.00 95.02           N  
ATOM   4590  OE1 GLN A 582      -3.828 -18.637   9.800  1.00 95.02           O  
ATOM   4591  N   GLY A 583      -8.942 -15.410  12.595  1.00 95.89           N  
ATOM   4592  CA  GLY A 583      -9.684 -14.160  12.645  1.00 95.89           C  
ATOM   4593  C   GLY A 583      -9.376 -13.332  13.878  1.00 95.89           C  
ATOM   4594  O   GLY A 583      -8.899 -13.861  14.884  1.00 95.89           O  
ATOM   4595  N   VAL A 584      -9.726 -12.019  13.817  1.00 95.86           N  
ATOM   4596  CA  VAL A 584      -9.378 -11.121  14.913  1.00 95.86           C  
ATOM   4597  C   VAL A 584     -10.649 -10.639  15.609  1.00 95.86           C  
ATOM   4598  CB  VAL A 584      -8.552  -9.913  14.416  1.00 95.86           C  
ATOM   4599  O   VAL A 584     -11.323  -9.728  15.123  1.00 95.86           O  
ATOM   4600  CG1 VAL A 584      -8.129  -9.030  15.589  1.00 95.86           C  
ATOM   4601  CG2 VAL A 584      -7.330 -10.388  13.633  1.00 95.86           C  
ATOM   4602  N   PRO A 585     -11.028 -11.341  16.699  1.00 96.58           N  
ATOM   4603  CA  PRO A 585     -12.188 -10.858  17.452  1.00 96.58           C  
ATOM   4604  C   PRO A 585     -11.869  -9.636  18.309  1.00 96.58           C  
ATOM   4605  CB  PRO A 585     -12.563 -12.057  18.328  1.00 96.58           C  
ATOM   4606  O   PRO A 585     -10.840  -9.606  18.990  1.00 96.58           O  
ATOM   4607  CG  PRO A 585     -11.270 -12.761  18.585  1.00 96.58           C  
ATOM   4608  CD  PRO A 585     -10.404 -12.628  17.365  1.00 96.58           C  
ATOM   4609  N   LEU A 586     -12.736  -8.593  18.229  1.00 97.19           N  
ATOM   4610  CA  LEU A 586     -12.577  -7.397  19.047  1.00 97.19           C  
ATOM   4611  C   LEU A 586     -13.816  -7.155  19.903  1.00 97.19           C  
ATOM   4612  CB  LEU A 586     -12.306  -6.175  18.164  1.00 97.19           C  
ATOM   4613  O   LEU A 586     -14.926  -7.039  19.378  1.00 97.19           O  
ATOM   4614  CG  LEU A 586     -11.071  -6.250  17.265  1.00 97.19           C  
ATOM   4615  CD1 LEU A 586     -11.111  -5.142  16.218  1.00 97.19           C  
ATOM   4616  CD2 LEU A 586      -9.797  -6.159  18.098  1.00 97.19           C  
ATOM   4617  N   LEU A 587     -13.614  -7.190  21.193  1.00 97.48           N  
ATOM   4618  CA  LEU A 587     -14.721  -6.868  22.087  1.00 97.48           C  
ATOM   4619  C   LEU A 587     -14.931  -5.360  22.171  1.00 97.48           C  
ATOM   4620  CB  LEU A 587     -14.465  -7.438  23.485  1.00 97.48           C  
ATOM   4621  O   LEU A 587     -14.013  -4.620  22.533  1.00 97.48           O  
ATOM   4622  CG  LEU A 587     -14.686  -8.942  23.655  1.00 97.48           C  
ATOM   4623  CD1 LEU A 587     -13.536  -9.560  24.443  1.00 97.48           C  
ATOM   4624  CD2 LEU A 587     -16.019  -9.213  24.343  1.00 97.48           C  
ATOM   4625  N   ILE A 588     -16.138  -4.920  21.760  1.00 97.80           N  
ATOM   4626  CA  ILE A 588     -16.509  -3.509  21.803  1.00 97.80           C  
ATOM   4627  C   ILE A 588     -17.582  -3.290  22.867  1.00 97.80           C  
ATOM   4628  CB  ILE A 588     -17.009  -3.015  20.428  1.00 97.80           C  
ATOM   4629  O   ILE A 588     -18.724  -3.728  22.706  1.00 97.80           O  
ATOM   4630  CG1 ILE A 588     -16.018  -3.407  19.326  1.00 97.80           C  
ATOM   4631  CG2 ILE A 588     -17.234  -1.500  20.448  1.00 97.80           C  
ATOM   4632  CD1 ILE A 588     -14.629  -2.808  19.501  1.00 97.80           C  
ATOM   4633  N   GLY A 589     -17.188  -2.670  23.968  1.00 96.35           N  
ATOM   4634  CA  GLY A 589     -18.110  -2.480  25.076  1.00 96.35           C  
ATOM   4635  C   GLY A 589     -18.685  -1.078  25.140  1.00 96.35           C  
ATOM   4636  O   GLY A 589     -18.277  -0.198  24.379  1.00 96.35           O  
ATOM   4637  N   THR A 590     -19.664  -0.850  25.992  1.00 94.97           N  
ATOM   4638  CA  THR A 590     -20.217   0.478  26.236  1.00 94.97           C  
ATOM   4639  C   THR A 590     -19.196   1.369  26.936  1.00 94.97           C  
ATOM   4640  CB  THR A 590     -21.502   0.401  27.082  1.00 94.97           C  
ATOM   4641  O   THR A 590     -19.304   2.597  26.895  1.00 94.97           O  
ATOM   4642  CG2 THR A 590     -22.605  -0.346  26.340  1.00 94.97           C  
ATOM   4643  OG1 THR A 590     -21.218  -0.282  28.309  1.00 94.97           O  
ATOM   4644  N   LYS A 591     -18.210   0.686  27.511  1.00 94.12           N  
ATOM   4645  CA  LYS A 591     -17.064   1.302  28.173  1.00 94.12           C  
ATOM   4646  C   LYS A 591     -15.824   0.420  28.061  1.00 94.12           C  
ATOM   4647  CB  LYS A 591     -17.378   1.580  29.644  1.00 94.12           C  
ATOM   4648  O   LYS A 591     -15.930  -0.778  27.789  1.00 94.12           O  
ATOM   4649  CG  LYS A 591     -17.766   0.341  30.439  1.00 94.12           C  
ATOM   4650  CD  LYS A 591     -18.202   0.699  31.854  1.00 94.12           C  
ATOM   4651  CE  LYS A 591     -18.591  -0.540  32.649  1.00 94.12           C  
ATOM   4652  NZ  LYS A 591     -19.097  -0.188  34.010  1.00 94.12           N  
ATOM   4653  N   ARG A 592     -14.553   1.010  28.327  1.00 93.87           N  
ATOM   4654  CA  ARG A 592     -13.304   0.263  28.219  1.00 93.87           C  
ATOM   4655  C   ARG A 592     -12.991  -0.472  29.518  1.00 93.87           C  
ATOM   4656  CB  ARG A 592     -12.149   1.198  27.854  1.00 93.87           C  
ATOM   4657  O   ARG A 592     -12.218  -1.432  29.523  1.00 93.87           O  
ATOM   4658  CG  ARG A 592     -10.826   0.483  27.627  1.00 93.87           C  
ATOM   4659  CD  ARG A 592     -10.869  -0.401  26.388  1.00 93.87           C  
ATOM   4660  NE  ARG A 592      -9.605  -1.103  26.182  1.00 93.87           N  
ATOM   4661  NH1 ARG A 592     -10.574  -3.161  25.785  1.00 93.87           N  
ATOM   4662  NH2 ARG A 592      -8.294  -2.934  25.734  1.00 93.87           N  
ATOM   4663  CZ  ARG A 592      -9.494  -2.398  25.901  1.00 93.87           C  
ATOM   4664  N   SER A 593     -13.773  -0.012  30.588  1.00 93.76           N  
ATOM   4665  CA  SER A 593     -13.595  -0.697  31.864  1.00 93.76           C  
ATOM   4666  C   SER A 593     -14.246  -2.075  31.848  1.00 93.76           C  
ATOM   4667  CB  SER A 593     -14.177   0.138  33.006  1.00 93.76           C  
ATOM   4668  O   SER A 593     -15.017  -2.393  30.939  1.00 93.76           O  
ATOM   4669  OG  SER A 593     -15.555   0.391  32.792  1.00 93.76           O  
ATOM   4670  N   ALA A 594     -13.899  -2.874  32.879  1.00 93.67           N  
ATOM   4671  CA  ALA A 594     -14.351  -4.260  32.973  1.00 93.67           C  
ATOM   4672  C   ALA A 594     -15.874  -4.345  32.923  1.00 93.67           C  
ATOM   4673  CB  ALA A 594     -13.827  -4.905  34.254  1.00 93.67           C  
ATOM   4674  O   ALA A 594     -16.568  -3.498  33.490  1.00 93.67           O  
ATOM   4675  N   ILE A 595     -16.483  -5.361  32.045  1.00 89.95           N  
ATOM   4676  CA  ILE A 595     -17.914  -5.631  31.966  1.00 89.95           C  
ATOM   4677  C   ILE A 595     -18.201  -7.047  32.458  1.00 89.95           C  
ATOM   4678  CB  ILE A 595     -18.445  -5.446  30.527  1.00 89.95           C  
ATOM   4679  O   ILE A 595     -17.375  -7.948  32.293  1.00 89.95           O  
ATOM   4680  CG1 ILE A 595     -17.679  -6.350  29.555  1.00 89.95           C  
ATOM   4681  CG2 ILE A 595     -18.349  -3.978  30.100  1.00 89.95           C  
ATOM   4682  CD1 ILE A 595     -18.201  -6.305  28.125  1.00 89.95           C  
ATOM   4683  N   THR A 596     -19.385  -7.236  33.150  1.00 90.59           N  
ATOM   4684  CA  THR A 596     -19.714  -8.488  33.822  1.00 90.59           C  
ATOM   4685  C   THR A 596     -20.528  -9.396  32.905  1.00 90.59           C  
ATOM   4686  CB  THR A 596     -20.496  -8.234  35.124  1.00 90.59           C  
ATOM   4687  O   THR A 596     -21.312  -8.916  32.084  1.00 90.59           O  
ATOM   4688  CG2 THR A 596     -19.647  -7.472  36.136  1.00 90.59           C  
ATOM   4689  OG1 THR A 596     -21.670  -7.468  34.828  1.00 90.59           O  
ATOM   4690  N   GLU A 597     -20.248 -10.781  32.981  1.00 89.49           N  
ATOM   4691  CA  GLU A 597     -20.981 -11.794  32.228  1.00 89.49           C  
ATOM   4692  C   GLU A 597     -22.388 -11.988  32.787  1.00 89.49           C  
ATOM   4693  CB  GLU A 597     -20.223 -13.124  32.237  1.00 89.49           C  
ATOM   4694  O   GLU A 597     -22.641 -11.697  33.958  1.00 89.49           O  
ATOM   4695  CG  GLU A 597     -18.814 -13.033  31.669  1.00 89.49           C  
ATOM   4696  CD  GLU A 597     -18.038 -14.335  31.779  1.00 89.49           C  
ATOM   4697  OE1 GLU A 597     -16.853 -14.372  31.375  1.00 89.49           O  
ATOM   4698  OE2 GLU A 597     -18.618 -15.328  32.274  1.00 89.49           O  
ATOM   4699  N   ALA A 598     -23.446 -12.480  31.895  1.00 82.94           N  
ATOM   4700  CA  ALA A 598     -24.810 -12.792  32.315  1.00 82.94           C  
ATOM   4701  C   ALA A 598     -24.816 -13.848  33.417  1.00 82.94           C  
ATOM   4702  CB  ALA A 598     -25.638 -13.266  31.123  1.00 82.94           C  
ATOM   4703  O   ALA A 598     -24.068 -14.827  33.352  1.00 82.94           O  
ATOM   4704  N   GLY A 599     -25.570 -13.649  34.607  1.00 71.12           N  
ATOM   4705  CA  GLY A 599     -25.683 -14.680  35.626  1.00 71.12           C  
ATOM   4706  C   GLY A 599     -24.675 -14.521  36.749  1.00 71.12           C  
ATOM   4707  O   GLY A 599     -24.614 -15.352  37.658  1.00 71.12           O  
ATOM   4708  N   ALA A 600     -23.749 -13.358  36.651  1.00 59.30           N  
ATOM   4709  CA  ALA A 600     -22.807 -12.967  37.697  1.00 59.30           C  
ATOM   4710  C   ALA A 600     -23.494 -12.117  38.763  1.00 59.30           C  
ATOM   4711  CB  ALA A 600     -21.627 -12.209  37.095  1.00 59.30           C  
ATOM   4712  O   ALA A 600     -24.178 -11.142  38.442  1.00 59.30           O  
ATOM   4713  N   GLY A 601     -24.623 -12.616  39.541  1.00 49.85           N  
ATOM   4714  CA  GLY A 601     -25.424 -12.159  40.665  1.00 49.85           C  
ATOM   4715  C   GLY A 601     -24.772 -11.031  41.443  1.00 49.85           C  
ATOM   4716  O   GLY A 601     -23.548 -10.993  41.583  1.00 49.85           O  
ATOM   4717  N   ALA A 602     -25.308  -9.796  41.527  1.00 41.91           N  
ATOM   4718  CA  ALA A 602     -25.468  -8.699  42.479  1.00 41.91           C  
ATOM   4719  C   ALA A 602     -25.710  -9.229  43.889  1.00 41.91           C  
ATOM   4720  CB  ALA A 602     -26.615  -7.787  42.052  1.00 41.91           C  
ATOM   4721  O   ALA A 602     -26.719  -9.890  44.146  1.00 41.91           O  
ATOM   4722  N   GLY A 603     -24.924 -10.351  44.456  1.00 41.69           N  
ATOM   4723  CA  GLY A 603     -25.004 -10.826  45.828  1.00 41.69           C  
ATOM   4724  C   GLY A 603     -23.873 -11.766  46.201  1.00 41.69           C  
ATOM   4725  O   GLY A 603     -23.855 -12.317  47.304  1.00 41.69           O  
ATOM   4726  N   SER A 604     -22.557 -11.658  45.713  1.00 36.73           N  
ATOM   4727  CA  SER A 604     -21.382 -12.266  46.329  1.00 36.73           C  
ATOM   4728  C   SER A 604     -20.230 -11.270  46.425  1.00 36.73           C  
ATOM   4729  CB  SER A 604     -20.937 -13.497  45.538  1.00 36.73           C  
ATOM   4730  O   SER A 604     -19.684 -10.845  45.404  1.00 36.73           O  
ATOM   4731  OG  SER A 604     -19.524 -13.606  45.528  1.00 36.73           O  
ATOM   4732  N   ALA A 605     -20.418 -10.122  46.976  1.00 40.47           N  
ATOM   4733  CA  ALA A 605     -19.387  -9.302  47.607  1.00 40.47           C  
ATOM   4734  C   ALA A 605     -18.307 -10.173  48.243  1.00 40.47           C  
ATOM   4735  CB  ALA A 605     -20.008  -8.380  48.653  1.00 40.47           C  
ATOM   4736  O   ALA A 605     -17.231  -9.682  48.591  1.00 40.47           O  
ATOM   4737  N   LEU A 606     -17.962 -11.497  47.649  1.00 39.34           N  
ATOM   4738  CA  LEU A 606     -16.824 -12.216  48.213  1.00 39.34           C  
ATOM   4739  C   LEU A 606     -16.280 -13.236  47.219  1.00 39.34           C  
ATOM   4740  CB  LEU A 606     -17.224 -12.917  49.514  1.00 39.34           C  
ATOM   4741  O   LEU A 606     -15.164 -13.735  47.383  1.00 39.34           O  
ATOM   4742  CG  LEU A 606     -17.061 -12.104  50.799  1.00 39.34           C  
ATOM   4743  CD1 LEU A 606     -18.266 -12.308  51.711  1.00 39.34           C  
ATOM   4744  CD2 LEU A 606     -15.771 -12.489  51.515  1.00 39.34           C  
ATOM   4745  N   ARG A 607     -16.422 -13.016  45.634  1.00 43.22           N  
ATOM   4746  CA  ARG A 607     -15.707 -13.787  44.623  1.00 43.22           C  
ATOM   4747  C   ARG A 607     -15.811 -13.123  43.254  1.00 43.22           C  
ATOM   4748  CB  ARG A 607     -16.247 -15.217  44.554  1.00 43.22           C  
ATOM   4749  O   ARG A 607     -16.879 -12.639  42.872  1.00 43.22           O  
ATOM   4750  CG  ARG A 607     -15.681 -16.141  45.621  1.00 43.22           C  
ATOM   4751  CD  ARG A 607     -16.092 -17.588  45.389  1.00 43.22           C  
ATOM   4752  NE  ARG A 607     -16.428 -18.260  46.641  1.00 43.22           N  
ATOM   4753  NH1 ARG A 607     -17.082 -20.239  45.644  1.00 43.22           N  
ATOM   4754  NH2 ARG A 607     -17.164 -20.017  47.924  1.00 43.22           N  
ATOM   4755  CZ  ARG A 607     -16.891 -19.504  46.733  1.00 43.22           C  
ATOM   4756  N   SER A 608     -14.930 -12.229  42.739  1.00 53.83           N  
ATOM   4757  CA  SER A 608     -14.676 -11.536  41.480  1.00 53.83           C  
ATOM   4758  C   SER A 608     -15.552 -12.085  40.360  1.00 53.83           C  
ATOM   4759  CB  SER A 608     -13.202 -11.656  41.090  1.00 53.83           C  
ATOM   4760  O   SER A 608     -15.463 -13.266  40.016  1.00 53.83           O  
ATOM   4761  OG  SER A 608     -12.802 -13.015  41.044  1.00 53.83           O  
ATOM   4762  N   SER A 609     -16.942 -11.822  40.200  1.00 55.95           N  
ATOM   4763  CA  SER A 609     -17.705 -12.109  38.990  1.00 55.95           C  
ATOM   4764  C   SER A 609     -16.808 -12.107  37.757  1.00 55.95           C  
ATOM   4765  CB  SER A 609     -18.831 -11.090  38.812  1.00 55.95           C  
ATOM   4766  O   SER A 609     -15.879 -11.303  37.659  1.00 55.95           O  
ATOM   4767  OG  SER A 609     -19.722 -11.127  39.914  1.00 55.95           O  
ATOM   4768  N   PRO A 610     -16.888 -13.289  37.018  1.00 76.38           N  
ATOM   4769  CA  PRO A 610     -16.066 -13.259  35.806  1.00 76.38           C  
ATOM   4770  C   PRO A 610     -16.310 -12.012  34.959  1.00 76.38           C  
ATOM   4771  CB  PRO A 610     -16.497 -14.521  35.055  1.00 76.38           C  
ATOM   4772  O   PRO A 610     -17.461 -11.635  34.726  1.00 76.38           O  
ATOM   4773  CG  PRO A 610     -17.137 -15.384  36.095  1.00 76.38           C  
ATOM   4774  CD  PRO A 610     -17.684 -14.499  37.178  1.00 76.38           C  
ATOM   4775  N   SER A 611     -15.380 -11.062  34.849  1.00 83.21           N  
ATOM   4776  CA  SER A 611     -15.402  -9.822  34.080  1.00 83.21           C  
ATOM   4777  C   SER A 611     -14.372  -9.850  32.955  1.00 83.21           C  
ATOM   4778  CB  SER A 611     -15.143  -8.621  34.990  1.00 83.21           C  
ATOM   4779  O   SER A 611     -13.421 -10.632  32.997  1.00 83.21           O  
ATOM   4780  OG  SER A 611     -13.818  -8.648  35.493  1.00 83.21           O  
ATOM   4781  N   VAL A 612     -14.757  -9.274  31.835  1.00 90.22           N  
ATOM   4782  CA  VAL A 612     -13.855  -9.141  30.695  1.00 90.22           C  
ATOM   4783  C   VAL A 612     -13.635  -7.663  30.380  1.00 90.22           C  
ATOM   4784  CB  VAL A 612     -14.401  -9.876  29.451  1.00 90.22           C  
ATOM   4785  O   VAL A 612     -14.539  -6.843  30.557  1.00 90.22           O  
ATOM   4786  CG1 VAL A 612     -13.482  -9.658  28.250  1.00 90.22           C  
ATOM   4787  CG2 VAL A 612     -14.563 -11.367  29.740  1.00 90.22           C  
ATOM   4788  N   THR A 613     -12.396  -7.239  30.049  1.00 94.51           N  
ATOM   4789  CA  THR A 613     -12.086  -5.879  29.624  1.00 94.51           C  
ATOM   4790  C   THR A 613     -12.203  -5.745  28.109  1.00 94.51           C  
ATOM   4791  CB  THR A 613     -10.672  -5.462  30.071  1.00 94.51           C  
ATOM   4792  O   THR A 613     -11.479  -6.409  27.364  1.00 94.51           O  
ATOM   4793  CG2 THR A 613     -10.375  -4.018  29.681  1.00 94.51           C  
ATOM   4794  OG1 THR A 613     -10.570  -5.592  31.495  1.00 94.51           O  
ATOM   4795  N   PRO A 614     -13.259  -5.021  27.710  1.00 96.04           N  
ATOM   4796  CA  PRO A 614     -13.369  -4.781  26.270  1.00 96.04           C  
ATOM   4797  C   PRO A 614     -12.083  -4.221  25.665  1.00 96.04           C  
ATOM   4798  CB  PRO A 614     -14.508  -3.764  26.167  1.00 96.04           C  
ATOM   4799  O   PRO A 614     -11.347  -3.494  26.337  1.00 96.04           O  
ATOM   4800  CG  PRO A 614     -15.334  -3.991  27.392  1.00 96.04           C  
ATOM   4801  CD  PRO A 614     -14.416  -4.351  28.525  1.00 96.04           C  
ATOM   4802  N   ASP A 615     -11.863  -4.506  24.291  1.00 96.60           N  
ATOM   4803  CA  ASP A 615     -10.702  -3.980  23.580  1.00 96.60           C  
ATOM   4804  C   ASP A 615     -10.845  -2.481  23.327  1.00 96.60           C  
ATOM   4805  CB  ASP A 615     -10.503  -4.720  22.256  1.00 96.60           C  
ATOM   4806  O   ASP A 615      -9.861  -1.741  23.378  1.00 96.60           O  
ATOM   4807  CG  ASP A 615     -10.256  -6.208  22.438  1.00 96.60           C  
ATOM   4808  OD1 ASP A 615      -9.225  -6.586  23.034  1.00 96.60           O  
ATOM   4809  OD2 ASP A 615     -11.100  -7.008  21.980  1.00 96.60           O  
ATOM   4810  N   HIS A 616     -12.064  -2.056  23.088  1.00 96.92           N  
ATOM   4811  CA  HIS A 616     -12.407  -0.661  22.836  1.00 96.92           C  
ATOM   4812  C   HIS A 616     -13.820  -0.346  23.315  1.00 96.92           C  
ATOM   4813  CB  HIS A 616     -12.273  -0.337  21.347  1.00 96.92           C  
ATOM   4814  O   HIS A 616     -14.637  -1.252  23.492  1.00 96.92           O  
ATOM   4815  CG  HIS A 616     -10.918  -0.633  20.788  1.00 96.92           C  
ATOM   4816  CD2 HIS A 616     -10.435  -1.729  20.157  1.00 96.92           C  
ATOM   4817  ND1 HIS A 616      -9.875   0.266  20.852  1.00 96.92           N  
ATOM   4818  CE1 HIS A 616      -8.807  -0.267  20.282  1.00 96.92           C  
ATOM   4819  NE2 HIS A 616      -9.121  -1.477  19.853  1.00 96.92           N  
ATOM   4820  N   HIS A 617     -14.085   0.875  23.617  1.00 96.00           N  
ATOM   4821  CA  HIS A 617     -15.478   1.284  23.752  1.00 96.00           C  
ATOM   4822  C   HIS A 617     -16.034   1.793  22.427  1.00 96.00           C  
ATOM   4823  CB  HIS A 617     -15.617   2.362  24.829  1.00 96.00           C  
ATOM   4824  O   HIS A 617     -15.289   1.952  21.457  1.00 96.00           O  
ATOM   4825  CG  HIS A 617     -14.981   3.664  24.460  1.00 96.00           C  
ATOM   4826  CD2 HIS A 617     -13.822   4.233  24.865  1.00 96.00           C  
ATOM   4827  ND1 HIS A 617     -15.554   4.546  23.569  1.00 96.00           N  
ATOM   4828  CE1 HIS A 617     -14.771   5.605  23.442  1.00 96.00           C  
ATOM   4829  NE2 HIS A 617     -13.713   5.440  24.218  1.00 96.00           N  
ATOM   4830  N   LEU A 618     -17.347   2.061  22.244  1.00 94.66           N  
ATOM   4831  CA  LEU A 618     -18.092   2.286  21.009  1.00 94.66           C  
ATOM   4832  C   LEU A 618     -17.572   3.518  20.278  1.00 94.66           C  
ATOM   4833  CB  LEU A 618     -19.585   2.446  21.306  1.00 94.66           C  
ATOM   4834  O   LEU A 618     -17.492   3.527  19.047  1.00 94.66           O  
ATOM   4835  CG  LEU A 618     -20.333   1.179  21.726  1.00 94.66           C  
ATOM   4836  CD1 LEU A 618     -21.678   1.539  22.349  1.00 94.66           C  
ATOM   4837  CD2 LEU A 618     -20.522   0.248  20.533  1.00 94.66           C  
ATOM   4838  N   GLU A 619     -16.986   4.587  21.067  1.00 92.27           N  
ATOM   4839  CA  GLU A 619     -16.505   5.816  20.444  1.00 92.27           C  
ATOM   4840  C   GLU A 619     -15.027   5.709  20.081  1.00 92.27           C  
ATOM   4841  CB  GLU A 619     -16.733   7.013  21.371  1.00 92.27           C  
ATOM   4842  O   GLU A 619     -14.567   6.353  19.136  1.00 92.27           O  
ATOM   4843  CG  GLU A 619     -18.189   7.445  21.471  1.00 92.27           C  
ATOM   4844  CD  GLU A 619     -18.790   7.842  20.132  1.00 92.27           C  
ATOM   4845  OE1 GLU A 619     -19.984   7.549  19.893  1.00 92.27           O  
ATOM   4846  OE2 GLU A 619     -18.062   8.449  19.316  1.00 92.27           O  
ATOM   4847  N   GLY A 620     -14.330   4.874  20.815  1.00 91.93           N  
ATOM   4848  CA  GLY A 620     -12.892   4.735  20.652  1.00 91.93           C  
ATOM   4849  C   GLY A 620     -12.506   3.899  19.447  1.00 91.93           C  
ATOM   4850  O   GLY A 620     -11.363   3.952  18.988  1.00 91.93           O  
ATOM   4851  N   PHE A 621     -13.487   3.199  18.877  1.00 95.16           N  
ATOM   4852  CA  PHE A 621     -13.381   2.381  17.675  1.00 95.16           C  
ATOM   4853  C   PHE A 621     -14.641   2.503  16.825  1.00 95.16           C  
ATOM   4854  CB  PHE A 621     -13.135   0.914  18.040  1.00 95.16           C  
ATOM   4855  O   PHE A 621     -15.702   2.877  17.328  1.00 95.16           O  
ATOM   4856  CG  PHE A 621     -12.318   0.164  17.023  1.00 95.16           C  
ATOM   4857  CD1 PHE A 621     -12.916  -0.757  16.173  1.00 95.16           C  
ATOM   4858  CD2 PHE A 621     -10.950   0.381  16.917  1.00 95.16           C  
ATOM   4859  CE1 PHE A 621     -12.162  -1.453  15.231  1.00 95.16           C  
ATOM   4860  CE2 PHE A 621     -10.190  -0.310  15.978  1.00 95.16           C  
ATOM   4861  CZ  PHE A 621     -10.798  -1.227  15.136  1.00 95.16           C  
ATOM   4862  N   ARG A 622     -14.498   2.223  15.474  1.00 95.89           N  
ATOM   4863  CA  ARG A 622     -15.654   2.465  14.617  1.00 95.89           C  
ATOM   4864  C   ARG A 622     -15.959   1.247  13.751  1.00 95.89           C  
ATOM   4865  CB  ARG A 622     -15.421   3.692  13.733  1.00 95.89           C  
ATOM   4866  O   ARG A 622     -15.070   0.439  13.472  1.00 95.89           O  
ATOM   4867  CG  ARG A 622     -15.189   4.977  14.511  1.00 95.89           C  
ATOM   4868  CD  ARG A 622     -16.417   5.378  15.316  1.00 95.89           C  
ATOM   4869  NE  ARG A 622     -17.458   5.946  14.465  1.00 95.89           N  
ATOM   4870  NH1 ARG A 622     -16.962   8.145  14.971  1.00 95.89           N  
ATOM   4871  NH2 ARG A 622     -18.667   7.655  13.520  1.00 95.89           N  
ATOM   4872  CZ  ARG A 622     -17.693   7.247  14.321  1.00 95.89           C  
ATOM   4873  N   SER A 623     -17.263   1.145  13.346  1.00 97.03           N  
ATOM   4874  CA  SER A 623     -17.724   0.019  12.540  1.00 97.03           C  
ATOM   4875  C   SER A 623     -16.978  -0.051  11.212  1.00 97.03           C  
ATOM   4876  CB  SER A 623     -19.228   0.123  12.284  1.00 97.03           C  
ATOM   4877  O   SER A 623     -16.895  -1.117  10.597  1.00 97.03           O  
ATOM   4878  OG  SER A 623     -19.535   1.298  11.553  1.00 97.03           O  
ATOM   4879  N   THR A 624     -16.384   1.080  10.692  1.00 97.02           N  
ATOM   4880  CA  THR A 624     -15.660   1.150   9.428  1.00 97.02           C  
ATOM   4881  C   THR A 624     -14.333   0.403   9.522  1.00 97.02           C  
ATOM   4882  CB  THR A 624     -15.402   2.610   9.012  1.00 97.02           C  
ATOM   4883  O   THR A 624     -13.739   0.050   8.501  1.00 97.02           O  
ATOM   4884  CG2 THR A 624     -16.704   3.318   8.650  1.00 97.02           C  
ATOM   4885  OG1 THR A 624     -14.779   3.307  10.098  1.00 97.02           O  
ATOM   4886  N   MET A 625     -13.853   0.128  10.749  1.00 96.58           N  
ATOM   4887  CA  MET A 625     -12.532  -0.446  10.984  1.00 96.58           C  
ATOM   4888  C   MET A 625     -12.619  -1.958  11.161  1.00 96.58           C  
ATOM   4889  CB  MET A 625     -11.881   0.187  12.215  1.00 96.58           C  
ATOM   4890  O   MET A 625     -11.610  -2.617  11.421  1.00 96.58           O  
ATOM   4891  CG  MET A 625     -11.619   1.678  12.072  1.00 96.58           C  
ATOM   4892  SD  MET A 625     -10.914   2.418  13.596  1.00 96.58           S  
ATOM   4893  CE  MET A 625     -10.966   4.176  13.152  1.00 96.58           C  
ATOM   4894  N   VAL A 626     -13.824  -2.550  11.080  1.00 97.27           N  
ATOM   4895  CA  VAL A 626     -13.982  -3.993  11.227  1.00 97.27           C  
ATOM   4896  C   VAL A 626     -14.649  -4.571   9.981  1.00 97.27           C  
ATOM   4897  CB  VAL A 626     -14.806  -4.349  12.486  1.00 97.27           C  
ATOM   4898  O   VAL A 626     -15.211  -3.830   9.171  1.00 97.27           O  
ATOM   4899  CG1 VAL A 626     -14.091  -3.877  13.750  1.00 97.27           C  
ATOM   4900  CG2 VAL A 626     -16.203  -3.738  12.398  1.00 97.27           C  
ATOM   4901  N   ASP A 627     -14.638  -5.925   9.828  1.00 97.57           N  
ATOM   4902  CA  ASP A 627     -15.155  -6.614   8.649  1.00 97.57           C  
ATOM   4903  C   ASP A 627     -16.544  -7.190   8.915  1.00 97.57           C  
ATOM   4904  CB  ASP A 627     -14.198  -7.726   8.214  1.00 97.57           C  
ATOM   4905  O   ASP A 627     -17.285  -7.494   7.978  1.00 97.57           O  
ATOM   4906  CG  ASP A 627     -12.821  -7.209   7.836  1.00 97.57           C  
ATOM   4907  OD1 ASP A 627     -12.692  -6.514   6.805  1.00 97.57           O  
ATOM   4908  OD2 ASP A 627     -11.856  -7.502   8.575  1.00 97.57           O  
ATOM   4909  N   ALA A 628     -16.872  -7.286  10.236  1.00 98.41           N  
ATOM   4910  CA  ALA A 628     -18.172  -7.822  10.630  1.00 98.41           C  
ATOM   4911  C   ALA A 628     -18.527  -7.407  12.055  1.00 98.41           C  
ATOM   4912  CB  ALA A 628     -18.179  -9.344  10.506  1.00 98.41           C  
ATOM   4913  O   ALA A 628     -17.644  -7.080  12.851  1.00 98.41           O  
ATOM   4914  N   VAL A 629     -19.860  -7.411  12.293  1.00 98.57           N  
ATOM   4915  CA  VAL A 629     -20.349  -7.062  13.622  1.00 98.57           C  
ATOM   4916  C   VAL A 629     -21.203  -8.202  14.175  1.00 98.57           C  
ATOM   4917  CB  VAL A 629     -21.163  -5.749  13.601  1.00 98.57           C  
ATOM   4918  O   VAL A 629     -22.043  -8.758  13.464  1.00 98.57           O  
ATOM   4919  CG1 VAL A 629     -21.688  -5.416  14.997  1.00 98.57           C  
ATOM   4920  CG2 VAL A 629     -20.311  -4.602  13.060  1.00 98.57           C  
ATOM   4921  N   PHE A 630     -20.909  -8.567  15.436  1.00 98.59           N  
ATOM   4922  CA  PHE A 630     -21.683  -9.604  16.109  1.00 98.59           C  
ATOM   4923  C   PHE A 630     -22.316  -9.064  17.386  1.00 98.59           C  
ATOM   4924  CB  PHE A 630     -20.798 -10.812  16.432  1.00 98.59           C  
ATOM   4925  O   PHE A 630     -21.635  -8.457  18.214  1.00 98.59           O  
ATOM   4926  CG  PHE A 630     -21.490 -11.869  17.250  1.00 98.59           C  
ATOM   4927  CD1 PHE A 630     -20.961 -12.284  18.466  1.00 98.59           C  
ATOM   4928  CD2 PHE A 630     -22.670 -12.449  16.802  1.00 98.59           C  
ATOM   4929  CE1 PHE A 630     -21.599 -13.263  19.225  1.00 98.59           C  
ATOM   4930  CE2 PHE A 630     -23.313 -13.427  17.554  1.00 98.59           C  
ATOM   4931  CZ  PHE A 630     -22.775 -13.834  18.765  1.00 98.59           C  
ATOM   4932  N   VAL A 631     -23.681  -9.209  17.579  1.00 98.32           N  
ATOM   4933  CA  VAL A 631     -24.400  -8.795  18.779  1.00 98.32           C  
ATOM   4934  C   VAL A 631     -24.888 -10.025  19.540  1.00 98.32           C  
ATOM   4935  CB  VAL A 631     -25.591  -7.871  18.437  1.00 98.32           C  
ATOM   4936  O   VAL A 631     -25.919 -10.608  19.193  1.00 98.32           O  
ATOM   4937  CG1 VAL A 631     -26.247  -7.343  19.712  1.00 98.32           C
[truncated: 66,340 more chars]
