# Supplementary material for: Catalases in the pathogenesis of Sporothrix schenckii research
Source: PeerJ. 2022 Dec 7;10:e14478. doi: 10.7717/peerj.14478 (PMC9745942; doi:10.7717/peerj.14478)
Supplement: Supplemental Information 3 — Sequences and PDB files used in this study. [file peerj-10-14478-s003.zip › Raw data/Cat2 Ss/Ss Cat 2.pdb]

ATOM      1  N   MET A   1     -37.325   6.250  41.099  1.00 37.92           N  
ATOM      2  H   MET A   1     -37.904   5.481  40.791  1.00 37.92           H  
ATOM      3  H2  MET A   1     -37.605   6.530  42.028  1.00 37.92           H  
ATOM      4  H3  MET A   1     -36.366   5.937  41.125  1.00 37.92           H  
ATOM      5  CA  MET A   1     -37.432   7.387  40.161  1.00 37.92           C  
ATOM      6  HA  MET A   1     -38.470   7.708  40.071  1.00 37.92           H  
ATOM      7  C   MET A   1     -36.968   6.891  38.802  1.00 37.92           C  
ATOM      8  CB  MET A   1     -36.590   8.580  40.648  1.00 37.92           C  
ATOM      9  HB2 MET A   1     -35.577   8.255  40.887  1.00 37.92           H  
ATOM     10  HB3 MET A   1     -36.536   9.323  39.853  1.00 37.92           H  
ATOM     11  O   MET A   1     -35.780   6.661  38.635  1.00 37.92           O  
ATOM     12  CG  MET A   1     -37.222   9.239  41.881  1.00 37.92           C  
ATOM     13  HG2 MET A   1     -38.235   9.543  41.618  1.00 37.92           H  
ATOM     14  HG3 MET A   1     -37.286   8.521  42.698  1.00 37.92           H  
ATOM     15  SD  MET A   1     -36.353  10.713  42.471  1.00 37.92           S  
ATOM     16  CE  MET A   1     -35.262  10.015  43.742  1.00 37.92           C  
ATOM     17  HE1 MET A   1     -34.577   9.297  43.291  1.00 37.92           H  
ATOM     18  HE2 MET A   1     -34.684  10.819  44.198  1.00 37.92           H  
ATOM     19  HE3 MET A   1     -35.857   9.526  44.513  1.00 37.92           H  
ATOM     20  N   ALA A   2     -37.892   6.570  37.894  1.00 37.81           N  
ATOM     21  H   ALA A   2     -38.862   6.815  38.032  1.00 37.81           H  
ATOM     22  CA  ALA A   2     -37.528   6.100  36.559  1.00 37.81           C  
ATOM     23  HA  ALA A   2     -36.769   5.322  36.639  1.00 37.81           H  
ATOM     24  C   ALA A   2     -36.941   7.281  35.775  1.00 37.81           C  
ATOM     25  CB  ALA A   2     -38.766   5.491  35.887  1.00 37.81           C  
ATOM     26  HB1 ALA A   2     -39.136   4.647  36.471  1.00 37.81           H  
ATOM     27  HB2 ALA A   2     -38.500   5.138  34.891  1.00 37.81           H  
ATOM     28  HB3 ALA A   2     -39.552   6.240  35.792  1.00 37.81           H  
ATOM     29  O   ALA A   2     -37.623   8.286  35.582  1.00 37.81           O  
ATOM     30  N   HIS A   3     -35.666   7.188  35.395  1.00 33.94           N  
ATOM     31  H   HIS A   3     -35.146   6.347  35.600  1.00 33.94           H  
ATOM     32  CA  HIS A   3     -35.029   8.202  34.563  1.00 33.94           C  
ATOM     33  HA  HIS A   3     -35.151   9.161  35.068  1.00 33.94           H  
ATOM     34  C   HIS A   3     -35.725   8.244  33.193  1.00 33.94           C  
ATOM     35  CB  HIS A   3     -33.524   7.933  34.430  1.00 33.94           C  
ATOM     36  HB2 HIS A   3     -33.332   6.861  34.381  1.00 33.94           H  
ATOM     37  HB3 HIS A   3     -33.170   8.371  33.496  1.00 33.94           H  
ATOM     38  O   HIS A   3     -35.934   7.184  32.598  1.00 33.94           O  
ATOM     39  CG  HIS A   3     -32.732   8.555  35.550  1.00 33.94           C  
ATOM     40  CD2 HIS A   3     -32.275   7.941  36.685  1.00 33.94           C  
ATOM     41  HD2 HIS A   3     -32.409   6.902  36.946  1.00 33.94           H  
ATOM     42  ND1 HIS A   3     -32.349   9.876  35.622  1.00 33.94           N  
ATOM     43  HD1 HIS A   3     -32.489  10.581  34.912  1.00 33.94           H  
ATOM     44  CE1 HIS A   3     -31.677  10.054  36.770  1.00 33.94           C  
ATOM     45  HE1 HIS A   3     -31.234  10.983  37.098  1.00 33.94           H  
ATOM     46  NE2 HIS A   3     -31.613   8.902  37.455  1.00 33.94           N  
ATOM     47  N   PRO A   4     -36.101   9.433  32.689  1.00 34.61           N  
ATOM     48  CA  PRO A   4     -36.766   9.542  31.403  1.00 34.61           C  
ATOM     49  HA  PRO A   4     -37.658   8.916  31.410  1.00 34.61           H  
ATOM     50  C   PRO A   4     -35.821   9.073  30.299  1.00 34.61           C  
ATOM     51  CB  PRO A   4     -37.185  11.006  31.234  1.00 34.61           C  
ATOM     52  HB2 PRO A   4     -38.272  11.083  31.222  1.00 34.61           H  
ATOM     53  HB3 PRO A   4     -36.780  11.425  30.313  1.00 34.61           H  
ATOM     54  O   PRO A   4     -34.673   9.514  30.222  1.00 34.61           O  
ATOM     55  CG  PRO A   4     -36.626  11.757  32.445  1.00 34.61           C  
ATOM     56  HG2 PRO A   4     -37.446  12.156  33.041  1.00 34.61           H  
ATOM     57  HG3 PRO A   4     -35.972  12.568  32.125  1.00 34.61           H  
ATOM     58  CD  PRO A   4     -35.841  10.739  33.267  1.00 34.61           C  
ATOM     59  HD2 PRO A   4     -34.776  10.960  33.209  1.00 34.61           H  
ATOM     60  HD3 PRO A   4     -36.184  10.785  34.300  1.00 34.61           H  
ATOM     61  N   ALA A   5     -36.318   8.177  29.447  1.00 37.64           N  
ATOM     62  H   ALA A   5     -37.254   7.829  29.602  1.00 37.64           H  
ATOM     63  CA  ALA A   5     -35.643   7.779  28.225  1.00 37.64           C  
ATOM     64  HA  ALA A   5     -34.689   7.316  28.480  1.00 37.64           H  
ATOM     65  C   ALA A   5     -35.382   9.030  27.377  1.00 37.64           C  
ATOM     66  CB  ALA A   5     -36.509   6.745  27.493  1.00 37.64           C  
ATOM     67  HB1 ALA A   5     -37.495   7.160  27.285  1.00 37.64           H  
ATOM     68  HB2 ALA A   5     -36.612   5.848  28.104  1.00 37.64           H  
ATOM     69  HB3 ALA A   5     -36.034   6.477  26.549  1.00 37.64           H  
ATOM     70  O   ALA A   5     -36.315   9.701  26.930  1.00 37.64           O  
ATOM     71  N   VAL A   6     -34.103   9.355  27.191  1.00 33.85           N  
ATOM     72  H   VAL A   6     -33.395   8.806  27.658  1.00 33.85           H  
ATOM     73  CA  VAL A   6     -33.668  10.380  26.246  1.00 33.85           C  
ATOM     74  HA  VAL A   6     -34.150  11.326  26.491  1.00 33.85           H  
ATOM     75  C   VAL A   6     -34.132   9.923  24.868  1.00 33.85           C  
ATOM     76  CB  VAL A   6     -32.140  10.579  26.311  1.00 33.85           C  
ATOM     77  HB  VAL A   6     -31.641   9.627  26.127  1.00 33.85           H  
ATOM     78  O   VAL A   6     -33.657   8.913  24.350  1.00 33.85           O  
ATOM     79  CG1 VAL A   6     -31.646  11.597  25.277  1.00 33.85           C  
ATOM     80 HG11 VAL A   6     -30.572  11.747  25.385  1.00 33.85           H  
ATOM     81 HG12 VAL A   6     -31.835  11.232  24.267  1.00 33.85           H  
ATOM     82 HG13 VAL A   6     -32.155  12.551  25.410  1.00 33.85           H  
ATOM     83  CG2 VAL A   6     -31.723  11.080  27.703  1.00 33.85           C  
ATOM     84 HG21 VAL A   6     -31.994  10.353  28.469  1.00 33.85           H  
ATOM     85 HG22 VAL A   6     -32.215  12.028  27.922  1.00 33.85           H  
ATOM     86 HG23 VAL A   6     -30.643  11.224  27.735  1.00 33.85           H  
ATOM     87  N   LYS A   7     -35.110  10.641  24.306  1.00 30.04           N  
ATOM     88  H   LYS A   7     -35.487  11.412  24.837  1.00 30.04           H  
ATOM     89  CA  LYS A   7     -35.517  10.497  22.909  1.00 30.04           C  
ATOM     90  HA  LYS A   7     -35.888   9.488  22.729  1.00 30.04           H  
ATOM     91  C   LYS A   7     -34.275  10.713  22.050  1.00 30.04           C  
ATOM     92  CB  LYS A   7     -36.600  11.530  22.552  1.00 30.04           C  
ATOM     93  HB2 LYS A   7     -36.644  11.614  21.466  1.00 30.04           H  
ATOM     94  HB3 LYS A   7     -36.317  12.506  22.947  1.00 30.04           H  
ATOM     95  O   LYS A   7     -33.695  11.794  22.062  1.00 30.04           O  
ATOM     96  CG  LYS A   7     -37.998  11.144  23.058  1.00 30.04           C  
ATOM     97  HG2 LYS A   7     -38.284  10.188  22.620  1.00 30.04           H  
ATOM     98  HG3 LYS A   7     -37.984  11.050  24.144  1.00 30.04           H  
ATOM     99  CD  LYS A   7     -39.014  12.219  22.649  1.00 30.04           C  
ATOM    100  HD2 LYS A   7     -38.945  12.377  21.572  1.00 30.04           H  
ATOM    101  HD3 LYS A   7     -38.764  13.153  23.153  1.00 30.04           H  
ATOM    102  CE  LYS A   7     -40.443  11.799  23.007  1.00 30.04           C  
ATOM    103  HE2 LYS A   7     -40.661  10.856  22.505  1.00 30.04           H  
ATOM    104  HE3 LYS A   7     -40.497  11.627  24.083  1.00 30.04           H  
ATOM    105  NZ  LYS A   7     -41.422  12.837  22.597  1.00 30.04           N  
ATOM    106  HZ1 LYS A   7     -42.366  12.551  22.816  1.00 30.04           H  
ATOM    107  HZ2 LYS A   7     -41.226  13.711  23.063  1.00 30.04           H  
ATOM    108  HZ3 LYS A   7     -41.359  12.997  21.601  1.00 30.04           H  
ATOM    109  N   THR A   8     -33.848   9.676  21.342  1.00 35.31           N  
ATOM    110  H   THR A   8     -34.302   8.779  21.439  1.00 35.31           H  
ATOM    111  CA  THR A   8     -32.851   9.813  20.286  1.00 35.31           C  
ATOM    112  HA  THR A   8     -32.038  10.455  20.623  1.00 35.31           H  
ATOM    113  C   THR A   8     -33.541  10.486  19.113  1.00 35.31           C  
ATOM    114  CB  THR A   8     -32.257   8.456  19.889  1.00 35.31           C  
ATOM    115  HB  THR A   8     -31.665   8.573  18.981  1.00 35.31           H  
ATOM    116  O   THR A   8     -34.312   9.851  18.392  1.00 35.31           O  
ATOM    117  CG2 THR A   8     -31.357   7.907  20.997  1.00 35.31           C  
ATOM    118 HG21 THR A   8     -31.932   7.757  21.911  1.00 35.31           H  
ATOM    119 HG22 THR A   8     -30.543   8.606  21.191  1.00 35.31           H  
ATOM    120 HG23 THR A   8     -30.938   6.952  20.679  1.00 35.31           H  
ATOM    121  OG1 THR A   8     -33.285   7.521  19.662  1.00 35.31           O  
ATOM    122  HG1 THR A   8     -33.823   7.890  18.958  1.00 35.31           H  
ATOM    123  N   ASP A   9     -33.320  11.789  18.987  1.00 33.69           N  
ATOM    124  H   ASP A   9     -32.806  12.276  19.708  1.00 33.69           H  
ATOM    125  CA  ASP A   9     -33.726  12.556  17.823  1.00 33.69           C  
ATOM    126  HA  ASP A   9     -34.815  12.588  17.780  1.00 33.69           H  
ATOM    127  C   ASP A   9     -33.202  11.897  16.548  1.00 33.69           C  
ATOM    128  CB  ASP A   9     -33.188  13.994  17.911  1.00 33.69           C  
ATOM    129  HB2 ASP A   9     -33.239  14.444  16.919  1.00 33.69           H  
ATOM    130  HB3 ASP A   9     -32.141  13.973  18.212  1.00 33.69           H  
ATOM    131  O   ASP A   9     -32.006  11.640  16.424  1.00 33.69           O  
ATOM    132  CG  ASP A   9     -33.986  14.891  18.858  1.00 33.69           C  
ATOM    133  OD1 ASP A   9     -35.208  14.652  19.003  1.00 33.69           O  
ATOM    134  OD2 ASP A   9     -33.366  15.831  19.400  1.00 33.69           O  
ATOM    135  N   GLY A  10     -34.143  11.665  15.630  1.00 30.94           N  
ATOM    136  H   GLY A  10     -35.089  11.724  15.980  1.00 30.94           H  
ATOM    137  CA  GLY A  10     -34.015  11.836  14.188  1.00 30.94           C  
ATOM    138  HA2 GLY A  10     -34.953  11.530  13.726  1.00 30.94           H  
ATOM    139  HA3 GLY A  10     -33.890  12.899  13.980  1.00 30.94           H  
ATOM    140  C   GLY A  10     -32.869  11.111  13.495  1.00 30.94           C  
ATOM    141  O   GLY A  10     -31.699  11.424  13.691  1.00 30.94           O  
ATOM    142  N   GLU A  11     -33.246  10.230  12.571  1.00 33.94           N  
ATOM    143  H   GLU A  11     -34.233  10.027  12.509  1.00 33.94           H  
ATOM    144  CA  GLU A  11     -32.437   9.663  11.492  1.00 33.94           C  
ATOM    145  HA  GLU A  11     -31.735   8.936  11.902  1.00 33.94           H  
ATOM    146  C   GLU A  11     -31.635  10.746  10.744  1.00 33.94           C  
ATOM    147  CB  GLU A  11     -33.384   8.942  10.516  1.00 33.94           C  
ATOM    148  HB2 GLU A  11     -34.110   9.669  10.153  1.00 33.94           H  
ATOM    149  HB3 GLU A  11     -32.804   8.575   9.670  1.00 33.94           H  
ATOM    150  O   GLU A  11     -31.971  11.182   9.646  1.00 33.94           O  
ATOM    151  CG  GLU A  11     -34.129   7.751  11.139  1.00 33.94           C  
ATOM    152  HG2 GLU A  11     -34.657   8.081  12.034  1.00 33.94           H  
ATOM    153  HG3 GLU A  11     -33.395   7.004  11.439  1.00 33.94           H  
ATOM    154  CD  GLU A  11     -35.153   7.126  10.177  1.00 33.94           C  
ATOM    155  OE1 GLU A  11     -35.473   5.937  10.393  1.00 33.94           O  
ATOM    156  OE2 GLU A  11     -35.622   7.841   9.265  1.00 33.94           O  
ATOM    157  N   ARG A  12     -30.524  11.202  11.327  1.00 37.84           N  
ATOM    158  H   ARG A  12     -30.390  10.983  12.303  1.00 37.84           H  
ATOM    159  CA  ARG A  12     -29.473  11.869  10.574  1.00 37.84           C  
ATOM    160  HA  ARG A  12     -29.912  12.613   9.909  1.00 37.84           H  
ATOM    161  C   ARG A  12     -28.866  10.776   9.720  1.00 37.84           C  
ATOM    162  CB  ARG A  12     -28.449  12.550  11.495  1.00 37.84           C  
ATOM    163  HB2 ARG A  12     -28.146  11.864  12.285  1.00 37.84           H  
ATOM    164  HB3 ARG A  12     -27.572  12.805  10.901  1.00 37.84           H  
ATOM    165  O   ARG A  12     -28.091   9.962  10.223  1.00 37.84           O  
ATOM    166  CG  ARG A  12     -29.017  13.838  12.108  1.00 37.84           C  
ATOM    167  HG2 ARG A  12     -29.849  13.589  12.766  1.00 37.84           H  
ATOM    168  HG3 ARG A  12     -29.377  14.487  11.311  1.00 37.84           H  
ATOM    169  CD  ARG A  12     -27.936  14.575  12.906  1.00 37.84           C  
ATOM    170  HD2 ARG A  12     -27.101  14.793  12.240  1.00 37.84           H  
ATOM    171  HD3 ARG A  12     -27.591  13.921  13.707  1.00 37.84           H  
ATOM    172  NE  ARG A  12     -28.455  15.830  13.482  1.00 37.84           N  
ATOM    173  HE  ARG A  12     -29.450  15.981  13.395  1.00 37.84           H  
ATOM    174  NH1 ARG A  12     -26.487  16.610  14.369  1.00 37.84           N  
ATOM    175 HH11 ARG A  12     -26.016  17.265  14.977  1.00 37.84           H  
ATOM    176 HH12 ARG A  12     -26.058  15.730  14.118  1.00 37.84           H  
ATOM    177  NH2 ARG A  12     -28.355  17.805  14.616  1.00 37.84           N  
ATOM    178 HH21 ARG A  12     -27.843  18.495  15.146  1.00 37.84           H  
ATOM    179 HH22 ARG A  12     -29.353  17.916  14.506  1.00 37.84           H  
ATOM    180  CZ  ARG A  12     -27.766  16.742  14.146  1.00 37.84           C  
ATOM    181  N   GLY A  13     -29.259  10.738   8.445  1.00 36.96           N  
ATOM    182  H   GLY A  13     -30.040  11.318   8.175  1.00 36.96           H  
ATOM    183  CA  GLY A  13     -28.513  10.027   7.417  1.00 36.96           C  
ATOM    184  HA2 GLY A  13     -28.791  10.388   6.427  1.00 36.96           H  
ATOM    185  HA3 GLY A  13     -28.710   8.957   7.485  1.00 36.96           H  
ATOM    186  C   GLY A  13     -27.041  10.320   7.665  1.00 36.96           C  
ATOM    187  O   GLY A  13     -26.641  11.484   7.691  1.00 36.96           O  
ATOM    188  N   ALA A  14     -26.284   9.284   8.020  1.00 40.94           N  
ATOM    189  H   ALA A  14     -26.710   8.370   8.069  1.00 40.94           H  
ATOM    190  CA  ALA A  14     -24.903   9.415   8.448  1.00 40.94           C  
ATOM    191  HA  ALA A  14     -24.821  10.251   9.143  1.00 40.94           H  
ATOM    192  C   ALA A  14     -24.054   9.745   7.217  1.00 40.94           C  
ATOM    193  CB  ALA A  14     -24.477   8.137   9.186  1.00 40.94           C  
ATOM    194  HB1 ALA A  14     -25.110   7.989  10.061  1.00 40.94           H  
ATOM    195  HB2 ALA A  14     -24.561   7.275   8.524  1.00 40.94           H  
ATOM    196  HB3 ALA A  14     -23.441   8.233   9.509  1.00 40.94           H  
ATOM    197  O   ALA A  14     -23.349   8.894   6.684  1.00 40.94           O  
ATOM    198  N   ALA A  15     -24.171  10.976   6.722  1.00 43.37           N  
ATOM    199  H   ALA A  15     -24.861  11.591   7.130  1.00 43.37           H  
ATOM    200  CA  ALA A  15     -23.163  11.556   5.867  1.00 43.37           C  
ATOM    201  HA  ALA A  15     -23.048  10.945   4.971  1.00 43.37           H  
ATOM    202  C   ALA A  15     -21.873  11.521   6.685  1.00 43.37           C  
ATOM    203  CB  ALA A  15     -23.584  12.972   5.458  1.00 43.37           C  
ATOM    204  HB1 ALA A  15     -22.811  13.414   4.830  1.00 43.37           H  
ATOM    205  HB2 ALA A  15     -23.720  13.593   6.343  1.00 43.37           H  
ATOM    206  HB3 ALA A  15     -24.518  12.933   4.897  1.00 43.37           H  
ATOM    207  O   ALA A  15     -21.824  12.064   7.792  1.00 43.37           O  
ATOM    208  N   TYR A  16     -20.881  10.796   6.176  1.00 46.33           N  
ATOM    209  H   TYR A  16     -21.041  10.323   5.299  1.00 46.33           H  
ATOM    210  CA  TYR A  16     -19.540  10.728   6.734  1.00 46.33           C  
ATOM    211  HA  TYR A  16     -19.560  10.179   7.675  1.00 46.33           H  
ATOM    212  C   TYR A  16     -19.042  12.158   6.978  1.00 46.33           C  
ATOM    213  CB  TYR A  16     -18.667   9.976   5.717  1.00 46.33           C  
ATOM    214  HB2 TYR A  16     -18.654  10.541   4.785  1.00 46.33           H  
ATOM    215  HB3 TYR A  16     -19.133   9.019   5.484  1.00 46.33           H  
ATOM    216  O   TYR A  16     -18.708  12.876   6.037  1.00 46.33           O  
ATOM    217  CG  TYR A  16     -17.238   9.706   6.146  1.00 46.33           C  
ATOM    218  CD1 TYR A  16     -16.174  10.197   5.373  1.00 46.33           C  
ATOM    219  HD1 TYR A  16     -16.359  10.779   4.482  1.00 46.33           H  
ATOM    220  CD2 TYR A  16     -16.958   8.920   7.281  1.00 46.33           C  
ATOM    221  HD2 TYR A  16     -17.763   8.550   7.900  1.00 46.33           H  
ATOM    222  CE1 TYR A  16     -14.851   9.888   5.733  1.00 46.33           C  
ATOM    223  HE1 TYR A  16     -14.027  10.179   5.098  1.00 46.33           H  
ATOM    224  CE2 TYR A  16     -15.632   8.651   7.668  1.00 46.33           C  
ATOM    225  HE2 TYR A  16     -15.424   8.073   8.556  1.00 46.33           H  
ATOM    226  OH  TYR A  16     -13.279   8.997   7.296  1.00 46.33           O  
ATOM    227  HH  TYR A  16     -13.214   8.661   8.193  1.00 46.33           H  
ATOM    228  CZ  TYR A  16     -14.568   9.162   6.901  1.00 46.33           C  
ATOM    229  N   LYS A  17     -19.072  12.615   8.234  1.00 48.94           N  
ATOM    230  H   LYS A  17     -19.432  12.011   8.960  1.00 48.94           H  
ATOM    231  CA  LYS A  17     -18.507  13.908   8.605  1.00 48.94           C  
ATOM    232  HA  LYS A  17     -18.618  14.616   7.783  1.00 48.94           H  
ATOM    233  C   LYS A  17     -17.022  13.688   8.809  1.00 48.94           C  
ATOM    234  CB  LYS A  17     -19.182  14.509   9.849  1.00 48.94           C  
ATOM    235  HB2 LYS A  17     -18.525  15.286  10.239  1.00 48.94           H  
ATOM    236  HB3 LYS A  17     -19.301  13.745  10.617  1.00 48.94           H  
ATOM    237  O   LYS A  17     -16.615  13.169   9.847  1.00 48.94           O  
ATOM    238  CG  LYS A  17     -20.539  15.146   9.516  1.00 48.94           C  
ATOM    239  HG2 LYS A  17     -21.260  14.368   9.266  1.00 48.94           H  
ATOM    240  HG3 LYS A  17     -20.420  15.808   8.659  1.00 48.94           H  
ATOM    241  CD  LYS A  17     -21.048  15.965  10.708  1.00 48.94           C  
ATOM    242  HD2 LYS A  17     -21.231  15.304  11.556  1.00 48.94           H  
ATOM    243  HD3 LYS A  17     -20.279  16.689  10.978  1.00 48.94           H  
ATOM    244  CE  LYS A  17     -22.330  16.705  10.322  1.00 48.94           C  
ATOM    245  HE2 LYS A  17     -22.176  17.153   9.341  1.00 48.94           H  
ATOM    246  HE3 LYS A  17     -23.145  15.986  10.237  1.00 48.94           H  
ATOM    247  NZ  LYS A  17     -22.642  17.769  11.306  1.00 48.94           N  
ATOM    248  HZ1 LYS A  17     -21.878  18.430  11.320  1.00 48.94           H  
ATOM    249  HZ2 LYS A  17     -22.741  17.388  12.236  1.00 48.94           H  
ATOM    250  HZ3 LYS A  17     -23.470  18.277  11.031  1.00 48.94           H  
ATOM    251  N   HIS A  18     -16.226  14.090   7.824  1.00 54.17           N  
ATOM    252  H   HIS A  18     -16.649  14.449   6.981  1.00 54.17           H  
ATOM    253  CA  HIS A  18     -14.847  14.452   8.114  1.00 54.17           C  
ATOM    254  HA  HIS A  18     -14.287  13.559   8.390  1.00 54.17           H  
ATOM    255  C   HIS A  18     -14.862  15.409   9.302  1.00 54.17           C  
ATOM    256  CB  HIS A  18     -14.199  15.105   6.888  1.00 54.17           C  
ATOM    257  HB2 HIS A  18     -14.893  15.794   6.408  1.00 54.17           H  
ATOM    258  HB3 HIS A  18     -13.325  15.675   7.206  1.00 54.17           H  
ATOM    259  O   HIS A  18     -15.662  16.344   9.326  1.00 54.17           O  
ATOM    260  CG  HIS A  18     -13.742  14.058   5.925  1.00 54.17           C  
ATOM    261  CD2 HIS A  18     -14.408  13.608   4.821  1.00 54.17           C  
ATOM    262  HD2 HIS A  18     -15.346  13.990   4.446  1.00 54.17           H  
ATOM    263  ND1 HIS A  18     -12.656  13.245   6.118  1.00 54.17           N  
ATOM    264  HD1 HIS A  18     -11.924  13.367   6.803  1.00 54.17           H  
ATOM    265  CE1 HIS A  18     -12.682  12.306   5.175  1.00 54.17           C  
ATOM    266  HE1 HIS A  18     -11.989  11.479   5.126  1.00 54.17           H  
ATOM    267  NE2 HIS A  18     -13.698  12.518   4.320  1.00 54.17           N  
ATOM    268  N   ILE A  19     -14.026  15.152  10.306  1.00 59.49           N  
ATOM    269  H   ILE A  19     -13.411  14.353  10.241  1.00 59.49           H  
ATOM    270  CA  ILE A  19     -13.678  16.212  11.246  1.00 59.49           C  
ATOM    271  HA  ILE A  19     -14.585  16.676  11.632  1.00 59.49           H  
ATOM    272  C   ILE A  19     -12.942  17.237  10.388  1.00 59.49           C  
ATOM    273  CB  ILE A  19     -12.866  15.668  12.442  1.00 59.49           C  
ATOM    274  HB  ILE A  19     -12.031  15.078  12.064  1.00 59.49           H  
ATOM    275  O   ILE A  19     -11.811  17.002   9.966  1.00 59.49           O  
ATOM    276  CG1 ILE A  19     -13.789  14.776  13.309  1.00 59.49           C  
ATOM    277 HG12 ILE A  19     -14.353  14.094  12.673  1.00 59.49           H  
ATOM    278 HG13 ILE A  19     -14.514  15.421  13.806  1.00 59.49           H  
ATOM    279  CG2 ILE A  19     -12.313  16.834  13.284  1.00 59.49           C  
ATOM    280 HG21 ILE A  19     -11.633  17.442  12.687  1.00 59.49           H  
ATOM    281 HG22 ILE A  19     -13.125  17.471  13.633  1.00 59.49           H  
ATOM    282 HG23 ILE A  19     -11.749  16.467  14.141  1.00 59.49           H  
ATOM    283  CD1 ILE A  19     -13.101  13.918  14.381  1.00 59.49           C  
ATOM    284 HD11 ILE A  19     -13.831  13.661  15.148  1.00 59.49           H  
ATOM    285 HD12 ILE A  19     -12.272  14.447  14.853  1.00 59.49           H  
ATOM    286 HD13 ILE A  19     -12.752  12.986  13.937  1.00 59.49           H  
ATOM    287  N   GLU A  20     -13.662  18.291  10.016  1.00 64.46           N  
ATOM    288  H   GLU A  20     -14.632  18.344  10.291  1.00 64.46           H  
ATOM    289  CA  GLU A  20     -13.110  19.421   9.288  1.00 64.46           C  
ATOM    290  HA  GLU A  20     -12.610  19.056   8.391  1.00 64.46           H  
ATOM    291  C   GLU A  20     -12.055  20.099  10.161  1.00 64.46           C  
ATOM    292  CB  GLU A  20     -14.232  20.388   8.860  1.00 64.46           C  
ATOM    293  HB2 GLU A  20     -14.829  20.654   9.733  1.00 64.46           H  
ATOM    294  HB3 GLU A  20     -13.783  21.292   8.450  1.00 64.46           H  
ATOM    295  O   GLU A  20     -12.057  19.974  11.392  1.00 64.46           O  
ATOM    296  CG  GLU A  20     -15.130  19.752   7.781  1.00 64.46           C  
ATOM    297  HG2 GLU A  20     -14.505  19.482   6.930  1.00 64.46           H  
ATOM    298  HG3 GLU A  20     -15.563  18.833   8.177  1.00 64.46           H  
ATOM    299  CD  GLU A  20     -16.280  20.648   7.292  1.00 64.46           C  
ATOM    300  OE1 GLU A  20     -16.904  20.259   6.278  1.00 64.46           O  
ATOM    301  OE2 GLU A  20     -16.564  21.676   7.941  1.00 64.46           O  
ATOM    302  N   SER A  21     -11.133  20.806   9.509  1.00 78.85           N  
ATOM    303  H   SER A  21     -11.201  20.871   8.503  1.00 78.85           H  
ATOM    304  CA  SER A  21     -10.249  21.736  10.206  1.00 78.85           C  
ATOM    305  HA  SER A  21      -9.507  21.177  10.776  1.00 78.85           H  
ATOM    306  C   SER A  21     -11.073  22.604  11.158  1.00 78.85           C  
ATOM    307  CB  SER A  21      -9.542  22.626   9.186  1.00 78.85           C  
ATOM    308  HB2 SER A  21     -10.288  23.137   8.577  1.00 78.85           H  
ATOM    309  HB3 SER A  21      -8.916  22.013   8.537  1.00 78.85           H  
ATOM    310  O   SER A  21     -12.152  23.068  10.796  1.00 78.85           O  
ATOM    311  OG  SER A  21      -8.743  23.589   9.838  1.00 78.85           O  
ATOM    312  HG  SER A  21      -8.978  24.441   9.465  1.00 78.85           H  
ATOM    313  N   THR A  22     -10.558  22.858  12.362  1.00 79.95           N  
ATOM    314  H   THR A  22      -9.650  22.487  12.604  1.00 79.95           H  
ATOM    315  CA  THR A  22     -11.222  23.749  13.328  1.00 79.95           C  
ATOM    316  HA  THR A  22     -12.252  23.417  13.459  1.00 79.95           H  
ATOM    317  C   THR A  22     -11.293  25.199  12.846  1.00 79.95           C  
ATOM    318  CB  THR A  22     -10.519  23.719  14.691  1.00 79.95           C  
ATOM    319  HB  THR A  22     -10.995  24.437  15.359  1.00 79.95           H  
ATOM    320  O   THR A  22     -11.972  25.998  13.478  1.00 79.95           O  
ATOM    321  CG2 THR A  22     -10.588  22.340  15.348  1.00 79.95           C  
ATOM    322 HG21 THR A  22     -10.120  22.387  16.331  1.00 79.95           H  
ATOM    323 HG22 THR A  22     -10.066  21.603  14.737  1.00 79.95           H  
ATOM    324 HG23 THR A  22     -11.631  22.042  15.461  1.00 79.95           H  
ATOM    325  OG1 THR A  22      -9.157  24.057  14.549  1.00 79.95           O  
ATOM    326  HG1 THR A  22      -9.125  25.010  14.438  1.00 79.95           H  
ATOM    327  N   TYR A  23     -10.575  25.527  11.767  1.00 83.61           N  
ATOM    328  H   TYR A  23     -10.068  24.784  11.307  1.00 83.61           H  
ATOM    329  CA  TYR A  23     -10.586  26.822  11.099  1.00 83.61           C  
ATOM    330  HA  TYR A  23     -11.467  27.387  11.407  1.00 83.61           H  
ATOM    331  C   TYR A  23     -10.642  26.643   9.583  1.00 83.61           C  
ATOM    332  CB  TYR A  23      -9.333  27.613  11.489  1.00 83.61           C  
ATOM    333  HB2 TYR A  23      -9.298  28.525  10.893  1.00 83.61           H  
ATOM    334  HB3 TYR A  23      -8.445  27.029  11.248  1.00 83.61           H  
ATOM    335  O   TYR A  23      -9.864  25.869   9.008  1.00 83.61           O  
ATOM    336  CG  TYR A  23      -9.305  28.005  12.950  1.00 83.61           C  
ATOM    337  CD1 TYR A  23     -10.124  29.060  13.386  1.00 83.61           C  
ATOM    338  HD1 TYR A  23     -10.776  29.563  12.688  1.00 83.61           H  
ATOM    339  CD2 TYR A  23      -8.505  27.302  13.873  1.00 83.61           C  
ATOM    340  HD2 TYR A  23      -7.871  26.499  13.528  1.00 83.61           H  
ATOM    341  CE1 TYR A  23     -10.137  29.430  14.742  1.00 83.61           C  
ATOM    342  HE1 TYR A  23     -10.785  30.226  15.079  1.00 83.61           H  
ATOM    343  CE2 TYR A  23      -8.516  27.668  15.234  1.00 83.61           C  
ATOM    344  HE2 TYR A  23      -7.891  27.144  15.942  1.00 83.61           H  
ATOM    345  OH  TYR A  23      -9.322  29.127  16.969  1.00 83.61           O  
ATOM    346  HH  TYR A  23      -8.699  28.613  17.488  1.00 83.61           H  
ATOM    347  CZ  TYR A  23      -9.328  28.743  15.666  1.00 83.61           C  
ATOM    348  N   HIS A  24     -11.529  27.386   8.934  1.00 84.11           N  
ATOM    349  H   HIS A  24     -12.172  27.950   9.472  1.00 84.11           H  
ATOM    350  CA  HIS A  24     -11.614  27.491   7.485  1.00 84.11           C  
ATOM    351  HA  HIS A  24     -11.353  26.522   7.061  1.00 84.11           H  
ATOM    352  C   HIS A  24     -10.606  28.514   6.936  1.00 84.11           C  
ATOM    353  CB  HIS A  24     -13.062  27.791   7.077  1.00 84.11           C  
ATOM    354  HB2 HIS A  24     -13.132  27.823   5.989  1.00 84.11           H  
ATOM    355  HB3 HIS A  24     -13.345  28.775   7.450  1.00 84.11           H  
ATOM    356  O   HIS A  24     -10.109  29.389   7.645  1.00 84.11           O  
ATOM    357  CG  HIS A  24     -14.050  26.769   7.593  1.00 84.11           C  
ATOM    358  CD2 HIS A  24     -15.032  26.986   8.522  1.00 84.11           C  
ATOM    359  HD2 HIS A  24     -15.236  27.924   9.017  1.00 84.11           H  
ATOM    360  ND1 HIS A  24     -14.122  25.439   7.238  1.00 84.11           N  
ATOM    361  HD1 HIS A  24     -13.511  24.954   6.597  1.00 84.11           H  
ATOM    362  CE1 HIS A  24     -15.128  24.874   7.930  1.00 84.11           C  
ATOM    363  HE1 HIS A  24     -15.424  23.837   7.872  1.00 84.11           H  
ATOM    364  NE2 HIS A  24     -15.723  25.784   8.715  1.00 84.11           N  
ATOM    365  N   TYR A  25     -10.262  28.374   5.653  1.00 86.26           N  
ATOM    366  H   TYR A  25     -10.764  27.694   5.100  1.00 86.26           H  
ATOM    367  CA  TYR A  25      -9.175  29.127   5.014  1.00 86.26           C  
ATOM    368  HA  TYR A  25      -8.259  28.966   5.583  1.00 86.26           H  
ATOM    369  C   TYR A  25      -9.412  30.649   4.968  1.00 86.26           C  
ATOM    370  CB  TYR A  25      -8.984  28.565   3.597  1.00 86.26           C  
ATOM    371  HB2 TYR A  25      -9.887  28.754   3.017  1.00 86.26           H  
ATOM    372  HB3 TYR A  25      -8.859  27.484   3.663  1.00 86.26           H  
ATOM    373  O   TYR A  25      -8.462  31.425   4.952  1.00 86.26           O  
ATOM    374  CG  TYR A  25      -7.791  29.134   2.852  1.00 86.26           C  
ATOM    375  CD1 TYR A  25      -7.952  30.247   2.002  1.00 86.26           C  
ATOM    376  HD1 TYR A  25      -8.925  30.702   1.890  1.00 86.26           H  
ATOM    377  CD2 TYR A  25      -6.517  28.562   3.028  1.00 86.26           C  
ATOM    378  HD2 TYR A  25      -6.395  27.719   3.691  1.00 86.26           H  
ATOM    379  CE1 TYR A  25      -6.839  30.790   1.333  1.00 86.26           C  
ATOM    380  HE1 TYR A  25      -6.950  31.653   0.694  1.00 86.26           H  
ATOM    381  CE2 TYR A  25      -5.401  29.101   2.359  1.00 86.26           C  
ATOM    382  HE2 TYR A  25      -4.424  28.665   2.505  1.00 86.26           H  
ATOM    383  OH  TYR A  25      -4.487  30.748   0.872  1.00 86.26           O  
ATOM    384  HH  TYR A  25      -3.683  30.271   1.090  1.00 86.26           H  
ATOM    385  CZ  TYR A  25      -5.562  30.220   1.513  1.00 86.26           C  
ATOM    386  N   ASP A  26     -10.671  31.079   4.930  1.00 89.47           N  
ATOM    387  H   ASP A  26     -11.424  30.411   5.013  1.00 89.47           H  
ATOM    388  CA  ASP A  26     -11.110  32.473   4.834  1.00 89.47           C  
ATOM    389  HA  ASP A  26     -10.322  33.044   4.343  1.00 89.47           H  
ATOM    390  C   ASP A  26     -11.333  33.154   6.196  1.00 89.47           C  
ATOM    391  CB  ASP A  26     -12.352  32.536   3.927  1.00 89.47           C  
ATOM    392  HB2 ASP A  26     -12.067  32.190   2.933  1.00 89.47           H  
ATOM    393  HB3 ASP A  26     -12.658  33.578   3.828  1.00 89.47           H  
ATOM    394  O   ASP A  26     -11.632  34.352   6.260  1.00 89.47           O  
ATOM    395  CG  ASP A  26     -13.554  31.698   4.397  1.00 89.47           C  
ATOM    396  OD1 ASP A  26     -13.336  30.618   4.997  1.00 89.47           O  
ATOM    397  OD2 ASP A  26     -14.687  32.112   4.066  1.00 89.47           O  
ATOM    398  N   GLU A  27     -11.136  32.424   7.294  1.00 91.94           N  
ATOM    399  H   GLU A  27     -10.869  31.456   7.186  1.00 91.94           H  
ATOM    400  CA  GLU A  27     -11.202  32.969   8.644  1.00 91.94           C  
ATOM    401  HA  GLU A  27     -12.057  33.644   8.689  1.00 91.94           H  
ATOM    402  C   GLU A  27      -9.954  33.788   9.014  1.00 91.94           C  
ATOM    403  CB  GLU A  27     -11.444  31.855   9.669  1.00 91.94           C  
ATOM    404  HB2 GLU A  27     -10.662  31.099   9.587  1.00 91.94           H  
ATOM    405  HB3 GLU A  27     -11.385  32.294  10.665  1.00 91.94           H  
ATOM    406  O   GLU A  27      -8.867  33.643   8.453  1.00 91.94           O  
ATOM    407  CG  GLU A  27     -12.823  31.206   9.500  1.00 91.94           C  
ATOM    408  HG2 GLU A  27     -12.888  30.745   8.514  1.00 91.94           H  
ATOM    409  HG3 GLU A  27     -13.590  31.978   9.567  1.00 91.94           H  
ATOM    410  CD  GLU A  27     -13.064  30.160  10.590  1.00 91.94           C  
ATOM    411  OE1 GLU A  27     -13.387  29.005  10.239  1.00 91.94           O  
ATOM    412  OE2 GLU A  27     -12.892  30.515  11.777  1.00 91.94           O  
ATOM    413  N   LYS A  28     -10.101  34.661  10.018  1.00 92.82           N  
ATOM    414  H   LYS A  28     -11.007  34.696  10.463  1.00 92.82           H  
ATOM    415  CA  LYS A  28      -9.003  35.453  10.599  1.00 92.82           C  
ATOM    416  HA  LYS A  28      -8.059  35.151  10.146  1.00 92.82           H  
ATOM    417  C   LYS A  28      -8.880  35.163  12.096  1.00 92.82           C  
ATOM    418  CB  LYS A  28      -9.198  36.944  10.303  1.00 92.82           C  
ATOM    419  HB2 LYS A  28      -8.424  37.506  10.827  1.00 92.82           H  
ATOM    420  HB3 LYS A  28     -10.172  37.265  10.672  1.00 92.82           H  
ATOM    421  O   LYS A  28      -9.291  35.997  12.906  1.00 92.82           O  
ATOM    422  CG  LYS A  28      -9.089  37.239   8.805  1.00 92.82           C  
ATOM    423  HG2 LYS A  28      -8.127  36.888   8.433  1.00 92.82           H  
ATOM    424  HG3 LYS A  28      -9.887  36.724   8.270  1.00 92.82           H  
ATOM    425  CD  LYS A  28      -9.212  38.743   8.562  1.00 92.82           C  
ATOM    426  HD2 LYS A  28      -8.387  39.258   9.055  1.00 92.82           H  
ATOM    427  HD3 LYS A  28     -10.160  39.094   8.971  1.00 92.82           H  
ATOM    428  CE  LYS A  28      -9.170  38.993   7.056  1.00 92.82           C  
ATOM    429  HE2 LYS A  28      -8.226  38.611   6.667  1.00 92.82           H  
ATOM    430  HE3 LYS A  28      -9.969  38.415   6.592  1.00 92.82           H  
ATOM    431  NZ  LYS A  28      -9.323  40.433   6.747  1.00 92.82           N  
ATOM    432  HZ1 LYS A  28      -9.302  40.570   5.747  1.00 92.82           H  
ATOM    433  HZ2 LYS A  28     -10.209  40.763   7.101  1.00 92.82           H  
ATOM    434  HZ3 LYS A  28      -8.575  40.961   7.172  1.00 92.82           H  
ATOM    435  N   PRO A  29      -8.372  33.981  12.476  1.00 93.51           N  
ATOM    436  CA  PRO A  29      -8.281  33.594  13.876  1.00 93.51           C  
ATOM    437  HA  PRO A  29      -9.254  33.713  14.354  1.00 93.51           H  
ATOM    438  C   PRO A  29      -7.251  34.436  14.637  1.00 93.51           C  
ATOM    439  CB  PRO A  29      -7.919  32.109  13.852  1.00 93.51           C  
ATOM    440  HB2 PRO A  29      -8.837  31.526  13.775  1.00 93.51           H  
ATOM    441  HB3 PRO A  29      -7.344  31.801  14.725  1.00 93.51           H  
ATOM    442  O   PRO A  29      -6.287  34.953  14.068  1.00 93.51           O  
ATOM    443  CG  PRO A  29      -7.124  31.955  12.557  1.00 93.51           C  
ATOM    444  HG2 PRO A  29      -7.159  30.933  12.180  1.00 93.51           H  
ATOM    445  HG3 PRO A  29      -6.094  32.274  12.716  1.00 93.51           H  
ATOM    446  CD  PRO A  29      -7.829  32.930  11.618  1.00 93.51           C  
ATOM    447  HD2 PRO A  29      -8.645  32.415  11.111  1.00 93.51           H  
ATOM    448  HD3 PRO A  29      -7.121  33.324  10.889  1.00 93.51           H  
ATOM    449  N   THR A  30      -7.432  34.546  15.953  1.00 94.98           N  
ATOM    450  H   THR A  30      -8.233  34.094  16.371  1.00 94.98           H  
ATOM    451  CA  THR A  30      -6.389  35.058  16.850  1.00 94.98           C  
ATOM    452  HA  THR A  30      -5.969  35.969  16.425  1.00 94.98           H  
ATOM    453  C   THR A  30      -5.276  34.021  16.967  1.00 94.98           C  
ATOM    454  CB  THR A  30      -6.966  35.383  18.235  1.00 94.98           C  
ATOM    455  HB  THR A  30      -7.379  34.479  18.682  1.00 94.98           H  
ATOM    456  O   THR A  30      -5.549  32.856  17.242  1.00 94.98           O  
ATOM    457  CG2 THR A  30      -5.931  35.978  19.189  1.00 94.98           C  
ATOM    458 HG21 THR A  30      -5.439  36.837  18.732  1.00 94.98           H  
ATOM    459 HG22 THR A  30      -5.184  35.225  19.443  1.00 94.98           H  
ATOM    460 HG23 THR A  30      -6.427  36.290  20.108  1.00 94.98           H  
ATOM    461  OG1 THR A  30      -7.996  36.338  18.104  1.00 94.98           O  
ATOM    462  HG1 THR A  30      -7.731  36.972  17.433  1.00 94.98           H  
ATOM    463  N   TYR A  31      -4.023  34.435  16.774  1.00 94.92           N  
ATOM    464  H   TYR A  31      -3.846  35.403  16.549  1.00 94.92           H  
ATOM    465  CA  TYR A  31      -2.877  33.553  16.979  1.00 94.92           C  
ATOM    466  HA  TYR A  31      -3.079  32.603  16.485  1.00 94.92           H  
ATOM    467  C   TYR A  31      -2.677  33.271  18.476  1.00 94.92           C  
ATOM    468  CB  TYR A  31      -1.628  34.160  16.327  1.00 94.92           C  
ATOM    469  HB2 TYR A  31      -1.810  34.284  15.260  1.00 94.92           H  
ATOM    470  HB3 TYR A  31      -1.445  35.148  16.750  1.00 94.92           H  
ATOM    471  O   TYR A  31      -2.664  34.195  19.294  1.00 94.92           O  
ATOM    472  CG  TYR A  31      -0.392  33.306  16.521  1.00 94.92           C  
ATOM    473  CD1 TYR A  31       0.363  33.466  17.690  1.00 94.92           C  
ATOM    474  HD1 TYR A  31       0.054  34.237  18.380  1.00 94.92           H  
ATOM    475  CD2 TYR A  31      -0.037  32.320  15.584  1.00 94.92           C  
ATOM    476  HD2 TYR A  31      -0.628  32.185  14.691  1.00 94.92           H  
ATOM    477  CE1 TYR A  31       1.463  32.627  17.956  1.00 94.92           C  
ATOM    478  HE1 TYR A  31       2.039  32.738  18.862  1.00 94.92           H  
ATOM    479  CE2 TYR A  31       1.076  31.492  15.825  1.00 94.92           C  
ATOM    480  HE2 TYR A  31       1.345  30.730  15.109  1.00 94.92           H  
ATOM    481  OH  TYR A  31       2.910  30.851  17.226  1.00 94.92           O  
ATOM    482  HH  TYR A  31       2.984  30.171  16.553  1.00 94.92           H  
ATOM    483  CZ  TYR A  31       1.823  31.638  17.015  1.00 94.92           C  
ATOM    484  N   THR A  32      -2.498  31.999  18.831  1.00 94.47           N  
ATOM    485  H   THR A  32      -2.495  31.281  18.120  1.00 94.47           H  
ATOM    486  CA  THR A  32      -2.342  31.549  20.217  1.00 94.47           C  
ATOM    487  HA  THR A  32      -2.070  32.410  20.827  1.00 94.47           H  
ATOM    488  C   THR A  32      -1.224  30.519  20.365  1.00 94.47           C  
ATOM    489  CB  THR A  32      -3.650  30.955  20.778  1.00 94.47           C  
ATOM    490  HB  THR A  32      -3.493  30.754  21.838  1.00 94.47           H  
ATOM    491  O   THR A  32      -0.807  29.896  19.390  1.00 94.47           O  
ATOM    492  CG2 THR A  32      -4.865  31.875  20.650  1.00 94.47           C  
ATOM    493 HG21 THR A  32      -5.707  31.435  21.184  1.00 94.47           H  
ATOM    494 HG22 THR A  32      -4.647  32.851  21.082  1.00 94.47           H  
ATOM    495 HG23 THR A  32      -5.137  31.990  19.601  1.00 94.47           H  
ATOM    496  OG1 THR A  32      -3.990  29.739  20.150  1.00 94.47           O  
ATOM    497  HG1 THR A  32      -3.372  29.064  20.439  1.00 94.47           H  
ATOM    498  N   THR A  33      -0.784  30.269  21.600  1.00 92.57           N  
ATOM    499  H   THR A  33      -1.121  30.849  22.355  1.00 92.57           H  
ATOM    500  CA  THR A  33      -0.103  29.009  21.953  1.00 92.57           C  
ATOM    501  HA  THR A  33       0.770  28.880  21.313  1.00 92.57           H  
ATOM    502  C   THR A  33      -1.024  27.801  21.740  1.00 92.57           C  
ATOM    503  CB  THR A  33       0.356  29.009  23.418  1.00 92.57           C  
ATOM    504  HB  THR A  33       0.911  28.090  23.609  1.00 92.57           H  
ATOM    505  O   THR A  33      -2.238  27.964  21.570  1.00 92.57           O  
ATOM    506  CG2 THR A  33       1.264  30.195  23.734  1.00 92.57           C  
ATOM    507 HG21 THR A  33       2.011  30.306  22.949  1.00 92.57           H  
ATOM    508 HG22 THR A  33       0.686  31.115  23.813  1.00 92.57           H  
ATOM    509 HG23 THR A  33       1.791  29.995  24.667  1.00 92.57           H  
ATOM    510  OG1 THR A  33      -0.767  29.054  24.279  1.00 92.57           O  
ATOM    511  HG1 THR A  33      -0.602  28.484  25.034  1.00 92.57           H  
ATOM    512  N   THR A  34      -0.490  26.578  21.839  1.00 91.69           N  
ATOM    513  H   THR A  34       0.510  26.467  21.936  1.00 91.69           H  
ATOM    514  CA  THR A  34      -1.289  25.337  21.734  1.00 91.69           C  
ATOM    515  HA  THR A  34      -1.778  25.317  20.760  1.00 91.69           H  
ATOM    516  C   THR A  34      -2.380  25.248  22.807  1.00 91.69           C  
ATOM    517  CB  THR A  34      -0.377  24.104  21.836  1.00 91.69           C  
ATOM    518  HB  THR A  34       0.045  24.043  22.839  1.00 91.69           H  
ATOM    519  O   THR A  34      -3.447  24.684  22.579  1.00 91.69           O  
ATOM    520  CG2 THR A  34      -1.094  22.791  21.520  1.00 91.69           C  
ATOM    521 HG21 THR A  34      -1.839  22.570  22.284  1.00 91.69           H  
ATOM    522 HG22 THR A  34      -0.363  21.983  21.500  1.00 91.69           H  
ATOM    523 HG23 THR A  34      -1.577  22.859  20.545  1.00 91.69           H  
ATOM    524  OG1 THR A  34       0.671  24.226  20.914  1.00 91.69           O  
ATOM    525  HG1 THR A  34       1.403  24.618  21.396  1.00 91.69           H  
ATOM    526  N   SER A  35      -2.146  25.849  23.978  1.00 92.30           N  
ATOM    527  H   SER A  35      -1.255  26.309  24.103  1.00 92.30           H  
ATOM    528  CA  SER A  35      -3.119  25.943  25.074  1.00 92.30           C  
ATOM    529  HA  SER A  35      -3.705  25.024  25.087  1.00 92.30           H  
ATOM    530  C   SER A  35      -4.130  27.091  24.933  1.00 92.30           C  
ATOM    531  CB  SER A  35      -2.379  26.031  26.412  1.00 92.30           C  
ATOM    532  HB2 SER A  35      -1.816  25.111  26.565  1.00 92.30           H  
ATOM    533  HB3 SER A  35      -3.101  26.132  27.223  1.00 92.30           H  
ATOM    534  O   SER A  35      -4.966  27.268  25.817  1.00 92.30           O  
ATOM    535  OG  SER A  35      -1.481  27.131  26.430  1.00 92.30           O  
ATOM    536  HG  SER A  35      -1.108  27.190  27.313  1.00 92.30           H  
ATOM    537  N   GLY A  36      -4.074  27.871  23.848  1.00 92.40           N  
ATOM    538  H   GLY A  36      -3.385  27.661  23.139  1.00 92.40           H  
ATOM    539  CA  GLY A  36      -5.037  28.936  23.555  1.00 92.40           C  
ATOM    540  HA2 GLY A  36      -6.017  28.653  23.939  1.00 92.40           H  
ATOM    541  HA3 GLY A  36      -5.123  29.035  22.473  1.00 92.40           H  
ATOM    542  C   GLY A  36      -4.693  30.317  24.126  1.00 92.40           C  
ATOM    543  O   GLY A  36      -5.554  31.192  24.122  1.00 92.40           O  
ATOM    544  N   TYR A  37      -3.463  30.553  24.605  1.00 94.21           N  
ATOM    545  H   TYR A  37      -2.768  29.824  24.538  1.00 94.21           H  
ATOM    546  CA  TYR A  37      -3.039  31.875  25.089  1.00 94.21           C  
ATOM    547  HA  TYR A  37      -3.848  32.301  25.683  1.00 94.21           H  
ATOM    548  C   TYR A  37      -2.711  32.811  23.909  1.00 94.21           C  
ATOM    549  CB  TYR A  37      -1.833  31.727  26.027  1.00 94.21           C  
ATOM    550  HB2 TYR A  37      -2.104  31.056  26.842  1.00 94.21           H  
ATOM    551  HB3 TYR A  37      -1.007  31.268  25.485  1.00 94.21           H  
ATOM    552  O   TYR A  37      -1.802  32.477  23.146  1.00 94.21           O  
ATOM    553  CG  TYR A  37      -1.339  33.036  26.611  1.00 94.21           C  
ATOM    554  CD1 TYR A  37      -0.354  33.780  25.936  1.00 94.21           C  
ATOM    555  HD1 TYR A  37       0.028  33.428  24.989  1.00 94.21           H  
ATOM    556  CD2 TYR A  37      -1.873  33.520  27.820  1.00 94.21           C  
ATOM    557  HD2 TYR A  37      -2.634  32.952  28.334  1.00 94.21           H  
ATOM    558  CE1 TYR A  37       0.103  35.001  26.466  1.00 94.21           C  
ATOM    559  HE1 TYR A  37       0.835  35.591  25.935  1.00 94.21           H  
ATOM    560  CE2 TYR A  37      -1.422  34.744  28.353  1.00 94.21           C  
ATOM    561  HE2 TYR A  37      -1.837  35.115  29.278  1.00 94.21           H  
ATOM    562  OH  TYR A  37       0.008  36.667  28.185  1.00 94.21           O  
ATOM    563  HH  TYR A  37      -0.463  36.905  28.987  1.00 94.21           H  
ATOM    564  CZ  TYR A  37      -0.431  35.487  27.673  1.00 94.21           C  
ATOM    565  N   PRO A  38      -3.393  33.963  23.732  1.00 96.44           N  
ATOM    566  CA  PRO A  38      -3.112  34.891  22.635  1.00 96.44           C  
ATOM    567  HA  PRO A  38      -3.243  34.362  21.690  1.00 96.44           H  
ATOM    568  C   PRO A  38      -1.695  35.466  22.692  1.00 96.44           C  
ATOM    569  CB  PRO A  38      -4.168  35.998  22.732  1.00 96.44           C  
ATOM    570  HB2 PRO A  38      -3.787  36.834  23.320  1.00 96.44           H  
ATOM    571  HB3 PRO A  38      -4.482  36.342  21.747  1.00 96.44           H  
ATOM    572  O   PRO A  38      -1.265  35.946  23.738  1.00 96.44           O  
ATOM    573  CG  PRO A  38      -5.311  35.333  23.495  1.00 96.44           C  
ATOM    574  HG2 PRO A  38      -5.928  36.061  24.020  1.00 96.44           H  
ATOM    575  HG3 PRO A  38      -5.912  34.736  22.809  1.00 96.44           H  
ATOM    576  CD  PRO A  38      -4.571  34.412  24.461  1.00 96.44           C  
ATOM    577  HD2 PRO A  38      -5.225  33.588  24.746  1.00 96.44           H  
ATOM    578  HD3 PRO A  38      -4.257  34.970  25.343  1.00 96.44           H  
ATOM    579  N   ILE A  39      -0.992  35.464  21.558  1.00 95.25           N  
ATOM    580  H   ILE A  39      -1.435  35.113  20.722  1.00 95.25           H  
ATOM    581  CA  ILE A  39       0.348  36.057  21.422  1.00 95.25           C  
ATOM    582  HA  ILE A  39       0.664  36.464  22.382  1.00 95.25           H  
ATOM    583  C   ILE A  39       0.265  37.229  20.441  1.00 95.25           C  
ATOM    584  CB  ILE A  39       1.391  34.994  21.004  1.00 95.25           C  
ATOM    585  HB  ILE A  39       1.061  34.575  20.054  1.00 95.25           H  
ATOM    586  O   ILE A  39      -0.315  37.104  19.363  1.00 95.25           O  
ATOM    587  CG1 ILE A  39       1.498  33.794  21.968  1.00 95.25           C  
ATOM    588 HG12 ILE A  39       0.510  33.361  22.126  1.00 95.25           H  
ATOM    589 HG13 ILE A  39       2.110  33.025  21.496  1.00 95.25           H  
ATOM    590  CG2 ILE A  39       2.774  35.609  20.741  1.00 95.25           C  
ATOM    591 HG21 ILE A  39       3.106  36.200  21.594  1.00 95.25           H  
ATOM    592 HG22 ILE A  39       2.730  36.249  19.860  1.00 95.25           H  
ATOM    593 HG23 ILE A  39       3.506  34.824  20.548  1.00 95.25           H  
ATOM    594  CD1 ILE A  39       2.119  34.124  23.328  1.00 95.25           C  
ATOM    595 HD11 ILE A  39       3.155  34.439  23.205  1.00 95.25           H  
ATOM    596 HD12 ILE A  39       1.554  34.919  23.815  1.00 95.25           H  
ATOM    597 HD13 ILE A  39       2.108  33.234  23.956  1.00 95.25           H  
ATOM    598  N   ASP A  40       0.832  38.373  20.822  1.00 94.07           N  
ATOM    599  H   ASP A  40       1.386  38.393  21.666  1.00 94.07           H  
ATOM    600  CA  ASP A  40       0.795  39.610  20.035  1.00 94.07           C  
ATOM    601  HA  ASP A  40      -0.211  39.732  19.633  1.00 94.07           H  
ATOM    602  C   ASP A  40       1.754  39.584  18.834  1.00 94.07           C  
ATOM    603  CB  ASP A  40       1.087  40.809  20.958  1.00 94.07           C  
ATOM    604  HB2 ASP A  40       0.412  40.774  21.814  1.00 94.07           H  
ATOM    605  HB3 ASP A  40       0.870  41.724  20.406  1.00 94.07           H  
ATOM    606  O   ASP A  40       1.468  40.188  17.802  1.00 94.07           O  
ATOM    607  CG  ASP A  40       2.537  40.871  21.468  1.00 94.07           C  
ATOM    608  OD1 ASP A  40       3.121  39.810  21.771  1.00 94.07           O  
ATOM    609  OD2 ASP A  40       3.109  41.988  21.531  1.00 94.07           O  
ATOM    610  N   ASP A  41       2.881  38.879  18.959  1.00 95.11           N  
ATOM    611  H   ASP A  41       3.101  38.521  19.878  1.00 95.11           H  
ATOM    612  CA  ASP A  41       3.845  38.664  17.882  1.00 95.11           C  
ATOM    613  HA  ASP A  41       3.313  38.717  16.932  1.00 95.11           H  
ATOM    614  C   ASP A  41       4.553  37.301  18.034  1.00 95.11           C  
ATOM    615  CB  ASP A  41       4.854  39.815  17.889  1.00 95.11           C  
ATOM    616  HB2 ASP A  41       5.360  39.817  18.855  1.00 95.11           H  
ATOM    617  HB3 ASP A  41       4.316  40.758  17.795  1.00 95.11           H  
ATOM    618  O   ASP A  41       5.369  37.132  18.944  1.00 95.11           O  
ATOM    619  CG  ASP A  41       5.905  39.750  16.773  1.00 95.11           C  
ATOM    620  OD1 ASP A  41       5.955  38.751  16.013  1.00 95.11           O  
ATOM    621  OD2 ASP A  41       6.685  40.726  16.699  1.00 95.11           O  
ATOM    622  N   PRO A  42       4.304  36.329  17.133  1.00 94.69           N  
ATOM    623  CA  PRO A  42       4.872  34.981  17.214  1.00 94.69           C  
ATOM    624  HA  PRO A  42       4.646  34.542  18.185  1.00 94.69           H  
ATOM    625  C   PRO A  42       6.393  34.923  17.012  1.00 94.69           C  
ATOM    626  CB  PRO A  42       4.151  34.196  16.114  1.00 94.69           C  
ATOM    627  HB2 PRO A  42       3.218  33.804  16.518  1.00 94.69           H  
ATOM    628  HB3 PRO A  42       4.754  33.389  15.699  1.00 94.69           H  
ATOM    629  O   PRO A  42       6.980  33.848  17.117  1.00 94.69           O  
ATOM    630  CG  PRO A  42       3.808  35.254  15.073  1.00 94.69           C  
ATOM    631  HG2 PRO A  42       2.961  34.955  14.455  1.00 94.69           H  
ATOM    632  HG3 PRO A  42       4.683  35.468  14.460  1.00 94.69           H  
ATOM    633  CD  PRO A  42       3.477  36.460  15.942  1.00 94.69           C  
ATOM    634  HD2 PRO A  42       3.705  37.372  15.390  1.00 94.69           H  
ATOM    635  HD3 PRO A  42       2.425  36.439  16.227  1.00 94.69           H  
ATOM    636  N   LYS A  43       7.040  36.042  16.664  1.00 94.68           N  
ATOM    637  H   LYS A  43       6.502  36.890  16.561  1.00 94.68           H  
ATOM    638  CA  LYS A  43       8.493  36.119  16.453  1.00 94.68           C  
ATOM    639  HA  LYS A  43       8.883  35.122  16.249  1.00 94.68           H  
ATOM    640  C   LYS A  43       9.248  36.617  17.683  1.00 94.68           C  
ATOM    641  CB  LYS A  43       8.784  37.023  15.251  1.00 94.68           C  
ATOM    642  HB2 LYS A  43       9.861  37.065  15.092  1.00 94.68           H  
ATOM    643  HB3 LYS A  43       8.433  38.030  15.474  1.00 94.68           H  
ATOM    644  O   LYS A  43      10.481  36.613  17.670  1.00 94.68           O  
ATOM    645  CG  LYS A  43       8.116  36.517  13.967  1.00 94.68           C  
ATOM    646  HG2 LYS A  43       8.509  35.533  13.713  1.00 94.68           H  
ATOM    647  HG3 LYS A  43       7.037  36.446  14.109  1.00 94.68           H  
ATOM    648  CD  LYS A  43       8.388  37.497  12.828  1.00 94.68           C  
ATOM    649  HD2 LYS A  43       8.029  38.483  13.122  1.00 94.68           H  
ATOM    650  HD3 LYS A  43       9.460  37.541  12.635  1.00 94.68           H  
ATOM    651  CE  LYS A  43       7.640  37.026  11.582  1.00 94.68           C  
ATOM    652  HE2 LYS A  43       6.587  36.919  11.840  1.00 94.68           H  
ATOM    653  HE3 LYS A  43       8.017  36.044  11.296  1.00 94.68           H  
ATOM    654  NZ  LYS A  43       7.799  37.995  10.473  1.00 94.68           N  
ATOM    655  HZ1 LYS A  43       7.282  37.687   9.662  1.00 94.68           H  
ATOM    656  HZ2 LYS A  43       8.774  38.093  10.232  1.00 94.68           H  
ATOM    657  HZ3 LYS A  43       7.442  38.895  10.762  1.00 94.68           H  
ATOM    658  N   LYS A  44       8.544  37.095  18.713  1.00 93.57           N  
ATOM    659  H   LYS A  44       7.538  37.009  18.685  1.00 93.57           H  
ATOM    660  CA  LYS A  44       9.171  37.569  19.948  1.00 93.57           C  
ATOM    661  HA  LYS A  44      10.069  38.130  19.687  1.00 93.57           H  
ATOM    662  C   LYS A  44       9.609  36.394  20.806  1.00 93.57           C  
ATOM    663  CB  LYS A  44       8.224  38.484  20.730  1.00 93.57           C  
ATOM    664  HB2 LYS A  44       7.255  37.995  20.832  1.00 93.57           H  
ATOM    665  HB3 LYS A  44       8.628  38.651  21.728  1.00 93.57           H  
ATOM    666  O   LYS A  44       8.970  35.351  20.828  1.00 93.57           O  
ATOM    667  CG  LYS A  44       8.058  39.841  20.038  1.00 93.57           C  
ATOM    668  HG2 LYS A  44       7.679  39.686  19.028  1.00 93.57           H  
ATOM    669  HG3 LYS A  44       9.023  40.346  19.978  1.00 93.57           H  
ATOM    670  CD  LYS A  44       7.076  40.704  20.835  1.00 93.57           C  
ATOM    671  HD2 LYS A  44       6.167  40.130  21.010  1.00 93.57           H  
ATOM    672  HD3 LYS A  44       7.513  40.963  21.800  1.00 93.57           H  
ATOM    673  CE  LYS A  44       6.720  41.973  20.061  1.00 93.57           C  
ATOM    674  HE2 LYS A  44       6.444  41.685  19.046  1.00 93.57           H  
ATOM    675  HE3 LYS A  44       7.594  42.621  19.999  1.00 93.57           H  
ATOM    676  NZ  LYS A  44       5.580  42.665  20.710  1.00 93.57           N  
ATOM    677  HZ1 LYS A  44       5.223  43.428  20.153  1.00 93.57           H  
ATOM    678  HZ2 LYS A  44       5.786  42.971  21.650  1.00 93.57           H  
ATOM    679  HZ3 LYS A  44       4.787  42.050  20.830  1.00 93.57           H  
ATOM    680  N   TYR A  45      10.683  36.625  21.549  1.00 94.44           N  
ATOM    681  H   TYR A  45      11.157  37.512  21.461  1.00 94.44           H  
ATOM    682  CA  TYR A  45      11.110  35.755  22.630  1.00 94.44           C  
ATOM    683  HA  TYR A  45      10.244  35.157  22.913  1.00 94.44           H  
ATOM    684  C   TYR A  45      11.527  36.579  23.844  1.00 94.44           C  
ATOM    685  CB  TYR A  45      12.227  34.805  22.170  1.00 94.44           C  
ATOM    686  HB2 TYR A  45      12.669  34.318  23.039  1.00 94.44           H  
ATOM    687  HB3 TYR A  45      11.765  34.021  21.570  1.00 94.44           H  
ATOM    688  O   TYR A  45      11.950  37.735  23.724  1.00 94.44           O  
ATOM    689  CG  TYR A  45      13.324  35.467  21.353  1.00 94.44           C  
ATOM    690  CD1 TYR A  45      13.416  35.199  19.974  1.00 94.44           C  
ATOM    691  HD1 TYR A  45      12.723  34.507  19.518  1.00 94.44           H  
ATOM    692  CD2 TYR A  45      14.191  36.411  21.937  1.00 94.44           C  
ATOM    693  HD2 TYR A  45      14.102  36.655  22.985  1.00 94.44           H  
ATOM    694  CE1 TYR A  45      14.395  35.831  19.185  1.00 94.44           C  
ATOM    695  HE1 TYR A  45      14.458  35.607  18.130  1.00 94.44           H  
ATOM    696  CE2 TYR A  45      15.124  37.087  21.131  1.00 94.44           C  
ATOM    697  HE2 TYR A  45      15.703  37.921  21.500  1.00 94.44           H  
ATOM    698  OH  TYR A  45      16.213  37.409  19.042  1.00 94.44           O  
ATOM    699  HH  TYR A  45      16.175  37.121  18.127  1.00 94.44           H  
ATOM    700  CZ  TYR A  45      15.262  36.771  19.773  1.00 94.44           C  
ATOM    701  N   GLN A  46      11.453  35.981  25.026  1.00 95.13           N  
ATOM    702  H   GLN A  46      11.070  35.046  25.047  1.00 95.13           H  
ATOM    703  CA  GLN A  46      11.938  36.603  26.249  1.00 95.13           C  
ATOM    704  HA  GLN A  46      11.775  37.678  26.171  1.00 95.13           H  
ATOM    705  C   GLN A  46      13.437  36.370  26.429  1.00 95.13           C  
ATOM    706  CB  GLN A  46      11.159  36.128  27.472  1.00 95.13           C  
ATOM    707  HB2 GLN A  46      11.548  36.673  28.332  1.00 95.13           H  
ATOM    708  HB3 GLN A  46      11.327  35.063  27.633  1.00 95.13           H  
ATOM    709  O   GLN A  46      13.924  35.241  26.381  1.00 95.13           O  
ATOM    710  CG  GLN A  46       9.654  36.399  27.346  1.00 95.13           C  
ATOM    711  HG2 GLN A  46       9.228  35.731  26.596  1.00 95.13           H  
ATOM    712  HG3 GLN A  46       9.487  37.427  27.026  1.00 95.13           H  
ATOM    713  CD  GLN A  46       8.924  36.186  28.663  1.00 95.13           C  
ATOM    714  NE2 GLN A  46       7.618  36.066  28.646  1.00 95.13           N  
ATOM    715 HE21 GLN A  46       7.129  36.013  27.764  1.00 95.13           H  
ATOM    716 HE22 GLN A  46       7.164  35.861  29.524  1.00 95.13           H  
ATOM    717  OE1 GLN A  46       9.511  36.156  29.734  1.00 95.13           O  
ATOM    718  N   ARG A  47      14.177  37.452  26.684  1.00 95.88           N  
ATOM    719  H   ARG A  47      13.714  38.349  26.722  1.00 95.88           H  
ATOM    720  CA  ARG A  47      15.618  37.416  26.961  1.00 95.88           C  
ATOM    721  HA  ARG A  47      15.850  36.481  27.470  1.00 95.88           H  
ATOM    722  C   ARG A  47      16.061  38.550  27.873  1.00 95.88           C  
ATOM    723  CB  ARG A  47      16.397  37.430  25.641  1.00 95.88           C  
ATOM    724  HB2 ARG A  47      17.435  37.165  25.842  1.00 95.88           H  
ATOM    725  HB3 ARG A  47      15.970  36.666  24.992  1.00 95.88           H  
ATOM    726  O   ARG A  47      15.394  39.579  27.962  1.00 95.88           O  
ATOM    727  CG  ARG A  47      16.374  38.775  24.907  1.00 95.88           C  
ATOM    728  HG2 ARG A  47      16.838  39.556  25.510  1.00 95.88           H  
ATOM    729  HG3 ARG A  47      15.341  39.054  24.696  1.00 95.88           H  
ATOM    730  CD  ARG A  47      17.120  38.626  23.585  1.00 95.88           C  
ATOM    731  HD2 ARG A  47      16.729  37.725  23.113  1.00 95.88           H  
ATOM    732  HD3 ARG A  47      16.920  39.504  22.971  1.00 95.88           H  
ATOM    733  NE  ARG A  47      18.567  38.406  23.724  1.00 95.88           N  
ATOM    734  HE  ARG A  47      18.908  38.004  24.585  1.00 95.88           H  
ATOM    735  NH1 ARG A  47      19.159  39.008  21.581  1.00 95.88           N  
ATOM    736 HH11 ARG A  47      18.203  39.271  21.386  1.00 95.88           H  
ATOM    737 HH12 ARG A  47      19.897  39.232  20.929  1.00 95.88           H  
ATOM    738  NH2 ARG A  47      20.679  38.178  22.967  1.00 95.88           N  
ATOM    739 HH21 ARG A  47      20.916  37.742  23.846  1.00 95.88           H  
ATOM    740 HH22 ARG A  47      21.405  38.355  22.287  1.00 95.88           H  
ATOM    741  CZ  ARG A  47      19.454  38.539  22.759  1.00 95.88           C  
ATOM    742  N   VAL A  48      17.227  38.398  28.498  1.00 96.65           N  
ATOM    743  H   VAL A  48      17.717  37.525  28.365  1.00 96.65           H  
ATOM    744  CA  VAL A  48      17.830  39.448  29.341  1.00 96.65           C  
ATOM    745  HA  VAL A  48      17.032  40.024  29.810  1.00 96.65           H  
ATOM    746  C   VAL A  48      18.660  40.407  28.488  1.00 96.65           C  
ATOM    747  CB  VAL A  48      18.688  38.847  30.474  1.00 96.65           C  
ATOM    748  HB  VAL A  48      19.540  38.316  30.051  1.00 96.65           H  
ATOM    749  O   VAL A  48      19.843  40.164  28.276  1.00 96.65           O  
ATOM    750  CG1 VAL A  48      19.205  39.941  31.420  1.00 96.65           C  
ATOM    751 HG11 VAL A  48      19.867  40.626  30.891  1.00 96.65           H  
ATOM    752 HG12 VAL A  48      19.774  39.486  32.231  1.00 96.65           H  
ATOM    753 HG13 VAL A  48      18.370  40.498  31.843  1.00 96.65           H  
ATOM    754  CG2 VAL A  48      17.884  37.847  31.307  1.00 96.65           C  
ATOM    755 HG21 VAL A  48      18.479  37.498  32.151  1.00 96.65           H  
ATOM    756 HG22 VAL A  48      17.638  36.985  30.688  1.00 96.65           H  
ATOM    757 HG23 VAL A  48      16.968  38.309  31.677  1.00 96.65           H  
ATOM    758  N   GLY A  49      18.084  41.504  27.989  1.00 93.18           N  
ATOM    759  H   GLY A  49      17.089  41.621  28.112  1.00 93.18           H  
ATOM    760  CA  GLY A  49      18.819  42.469  27.154  1.00 93.18           C  
ATOM    761  HA2 GLY A  49      19.614  42.924  27.745  1.00 93.18           H  
ATOM    762  HA3 GLY A  49      18.140  43.256  26.825  1.00 93.18           H  
ATOM    763  C   GLY A  49      19.423  41.804  25.908  1.00 93.18           C  
ATOM    764  O   GLY A  49      18.695  41.240  25.100  1.00 93.18           O  
ATOM    765  N   GLN A  50      20.754  41.827  25.766  1.00 92.74           N  
ATOM    766  H   GLN A  50      21.298  42.287  26.481  1.00 92.74           H  
ATOM    767  CA  GLN A  50      21.487  41.068  24.731  1.00 92.74           C  
ATOM    768  HA  GLN A  50      20.790  40.827  23.928  1.00 92.74           H  
ATOM    769  C   GLN A  50      22.016  39.704  25.224  1.00 92.74           C  
ATOM    770  CB  GLN A  50      22.612  41.928  24.127  1.00 92.74           C  
ATOM    771  HB2 GLN A  50      23.285  42.237  24.927  1.00 92.74           H  
ATOM    772  HB3 GLN A  50      23.188  41.332  23.419  1.00 92.74           H  
ATOM    773  O   GLN A  50      22.832  39.063  24.569  1.00 92.74           O  
ATOM    774  CG  GLN A  50      22.107  43.179  23.391  1.00 92.74           C  
ATOM    775  HG2 GLN A  50      21.519  43.794  24.073  1.00 92.74           H  
ATOM    776  HG3 GLN A  50      22.971  43.767  23.083  1.00 92.74           H  
ATOM    777  CD  GLN A  50      21.272  42.886  22.143  1.00 92.74           C  
ATOM    778  NE2 GLN A  50      20.694  43.901  21.541  1.00 92.74           N  
ATOM    779 HE21 GLN A  50      20.807  44.845  21.882  1.00 92.74           H  
ATOM    780 HE22 GLN A  50      20.160  43.681  20.712  1.00 92.74           H  
ATOM    781  OE1 GLN A  50      21.121  41.764  21.679  1.00 92.74           O  
ATOM    782  N   GLY A  51      21.551  39.245  26.380  1.00 94.74           N  
ATOM    783  H   GLY A  51      20.878  39.815  26.874  1.00 94.74           H  
ATOM    784  CA  GLY A  51      21.909  37.983  27.017  1.00 94.74           C  
ATOM    785  HA2 GLY A  51      22.947  37.735  26.794  1.00 94.74           H  
ATOM    786  HA3 GLY A  51      21.825  38.133  28.093  1.00 94.74           H  
ATOM    787  C   GLY A  51      21.029  36.799  26.588  1.00 94.74           C  
ATOM    788  O   GLY A  51      20.440  36.836  25.499  1.00 94.74           O  
ATOM    789  N   PRO A  52      20.958  35.742  27.421  1.00 96.97           N  
ATOM    790  CA  PRO A  52      20.316  34.478  27.076  1.00 96.97           C  
ATOM    791  HA  PRO A  52      20.714  34.105  26.133  1.00 96.97           H  
ATOM    792  C   PRO A  52      18.798  34.613  26.953  1.00 96.97           C  
ATOM    793  CB  PRO A  52      20.689  33.510  28.204  1.00 96.97           C  
ATOM    794  HB2 PRO A  52      19.935  32.740  28.364  1.00 96.97           H  
ATOM    795  HB3 PRO A  52      21.656  33.054  27.990  1.00 96.97           H  
ATOM    796  O   PRO A  52      18.189  35.510  27.546  1.00 96.97           O  
ATOM    797  CG  PRO A  52      20.818  34.434  29.412  1.00 96.97           C  
ATOM    798  HG2 PRO A  52      21.454  34.004  30.186  1.00 96.97           H  
ATOM    799  HG3 PRO A  52      19.829  34.663  29.810  1.00 96.97           H  
ATOM    800  CD  PRO A  52      21.437  35.689  28.800  1.00 96.97           C  
ATOM    801  HD2 PRO A  52      22.523  35.603  28.804  1.00 96.97           H  
ATOM    802  HD3 PRO A  52      21.121  36.564  29.368  1.00 96.97           H  
ATOM    803  N   LEU A  53      18.205  33.673  26.216  1.00 97.45           N  
ATOM    804  H   LEU A  53      18.777  32.950  25.804  1.00 97.45           H  
ATOM    805  CA  LEU A  53      16.764  33.448  26.239  1.00 97.45           C  
ATOM    806  HA  LEU A  53      16.258  34.404  26.096  1.00 97.45           H  
ATOM    807  C   LEU A  53      16.343  32.902  27.605  1.00 97.45           C  
ATOM    808  CB  LEU A  53      16.329  32.495  25.112  1.00 97.45           C  
ATOM    809  HB2 LEU A  53      15.242  32.418  25.139  1.00 97.45           H  
ATOM    810  HB3 LEU A  53      16.734  31.503  25.312  1.00 97.45           H  
ATOM    811  O   LEU A  53      17.122  32.237  28.293  1.00 97.45           O  
ATOM    812  CG  LEU A  53      16.751  32.920  23.694  1.00 97.45           C  
ATOM    813  HG  LEU A  53      17.833  32.827  23.601  1.00 97.45           H  
ATOM    814  CD1 LEU A  53      16.105  32.004  22.661  1.00 97.45           C  
ATOM    815 HD11 LEU A  53      15.027  32.165  22.659  1.00 97.45           H  
ATOM    816 HD12 LEU A  53      16.316  30.961  22.897  1.00 97.45           H  
ATOM    817 HD13 LEU A  53      16.495  32.228  21.668  1.00 97.45           H  
ATOM    818  CD2 LEU A  53      16.356  34.358  23.373  1.00 97.45           C  
ATOM    819 HD21 LEU A  53      16.470  34.546  22.305  1.00 97.45           H  
ATOM    820 HD22 LEU A  53      15.316  34.522  23.656  1.00 97.45           H  
ATOM    821 HD23 LEU A  53      17.010  35.040  23.916  1.00 97.45           H  
ATOM    822  N   LEU A  54      15.110  33.191  27.997  1.00 96.31           N  
ATOM    823  H   LEU A  54      14.509  33.703  27.367  1.00 96.31           H  
ATOM    824  CA  LEU A  54      14.557  32.741  29.264  1.00 96.31           C  
ATOM    825  HA  LEU A  54      15.369  32.471  29.938  1.00 96.31           H  
ATOM    826  C   LEU A  54      13.707  31.492  29.057  1.00 96.31           C  
ATOM    827  CB  LEU A  54      13.757  33.879  29.915  1.00 96.31           C  
ATOM    828  HB2 LEU A  54      13.334  33.503  30.846  1.00 96.31           H  
ATOM    829  HB3 LEU A  54      12.939  34.158  29.251  1.00 96.31           H  
ATOM    830  O   LEU A  54      12.804  31.480  28.229  1.00 96.31           O  
ATOM    831  CG  LEU A  54      14.589  35.131  30.242  1.00 96.31           C  
ATOM    832  HG  LEU A  54      15.025  35.542  29.331  1.00 96.31           H  
ATOM    833  CD1 LEU A  54      13.703  36.203  30.869  1.00 96.31           C  
ATOM    834 HD11 LEU A  54      12.848  36.403  30.223  1.00 96.31           H  
ATOM    835 HD12 LEU A  54      14.271  37.125  30.995  1.00 96.31           H  
ATOM    836 HD13 LEU A  54      13.349  35.864  31.842  1.00 96.31           H  
ATOM    837  CD2 LEU A  54      15.707  34.805  31.234  1.00 96.31           C  
ATOM    838 HD21 LEU A  54      16.111  35.722  31.661  1.00 96.31           H  
ATOM    839 HD22 LEU A  54      15.317  34.197  32.050  1.00 96.31           H  
ATOM    840 HD23 LEU A  54      16.507  34.266  30.726  1.00 96.31           H  
ATOM    841  N   LEU A  55      13.932  30.471  29.886  1.00 95.67           N  
ATOM    842  H   LEU A  55      14.722  30.525  30.513  1.00 95.67           H  
ATOM    843  CA  LEU A  55      13.130  29.241  29.881  1.00 95.67           C  
ATOM    844  HA  LEU A  55      13.174  28.814  28.879  1.00 95.67           H  
ATOM    845  C   LEU A  55      11.642  29.494  30.199  1.00 95.67           C  
ATOM    846  CB  LEU A  55      13.764  28.263  30.888  1.00 95.67           C  
ATOM    847  HB2 LEU A  55      14.824  28.163  30.656  1.00 95.67           H  
ATOM    848  HB3 LEU A  55      13.676  28.693  31.886  1.00 95.67           H  
ATOM    849  O   LEU A  55      10.794  28.672  29.874  1.00 95.67           O  
ATOM    850  CG  LEU A  55      13.141  26.852  30.910  1.00 95.67           C  
ATOM    851  HG  LEU A  55      12.082  26.911  31.161  1.00 95.67           H  
ATOM    852  CD1 LEU A  55      13.307  26.133  29.572  1.00 95.67           C  
ATOM    853 HD11 LEU A  55      12.938  25.110  29.654  1.00 95.67           H  
ATOM    854 HD12 LEU A  55      14.355  26.118  29.270  1.00 95.67           H  
ATOM    855 HD13 LEU A  55      12.712  26.638  28.811  1.00 95.67           H  
ATOM    856  CD2 LEU A  55      13.819  26.016  31.995  1.00 95.67           C  
ATOM    857 HD21 LEU A  55      13.690  26.496  32.965  1.00 95.67           H  
ATOM    858 HD22 LEU A  55      14.882  25.908  31.778  1.00 95.67           H  
ATOM    859 HD23 LEU A  55      13.358  25.028  32.033  1.00 95.67           H  
ATOM    860  N   GLN A  56      11.321  30.635  30.818  1.00 95.99           N  
ATOM    861  H   GLN A  56      12.066  31.279  31.040  1.00 95.99           H  
ATOM    862  CA  GLN A  56       9.943  31.046  31.103  1.00 95.99           C  
ATOM    863  HA  GLN A  56       9.429  30.193  31.546  1.00 95.99           H  
ATOM    864  C   GLN A  56       9.144  31.426  29.844  1.00 95.99           C  
ATOM    865  CB  GLN A  56       9.953  32.178  32.143  1.00 95.99           C  
ATOM    866  HB2 GLN A  56      10.682  31.935  32.917  1.00 95.99           H  
ATOM    867  HB3 GLN A  56       8.971  32.228  32.613  1.00 95.99           H  
ATOM    868  O   GLN A  56       7.936  31.635  29.930  1.00 95.99           O  
ATOM    869  CG  GLN A  56      10.270  33.559  31.546  1.00 95.99           C  
ATOM    870  HG2 GLN A  56       9.420  33.875  30.941  1.00 95.99           H  
ATOM    871  HG3 GLN A  56      11.138  33.492  30.891  1.00 95.99           H  
ATOM    872  CD  GLN A  56      10.523  34.634  32.598  1.00 95.99           C  
ATOM    873  NE2 GLN A  56      10.709  35.867  32.199  1.00 95.99           N  
ATOM    874 HE21 GLN A  56      10.467  36.094  31.245  1.00 95.99           H  
ATOM    875 HE22 GLN A  56      10.790  36.566  32.923  1.00 95.99           H  
ATOM    876  OE1 GLN A  56      10.565  34.404  33.793  1.00 95.99           O  
ATOM    877  N   ASP A  57       9.803  31.529  28.687  1.00 95.60           N  
ATOM    878  H   ASP A  57      10.794  31.335  28.659  1.00 95.60           H  
ATOM    879  CA  ASP A  57       9.144  31.702  27.401  1.00 95.60           C  
ATOM    880  HA  ASP A  57       8.351  32.441  27.509  1.00 95.60           H  
ATOM    881  C   ASP A  57       8.500  30.392  26.931  1.00 95.60           C  
ATOM    882  CB  ASP A  57      10.141  32.245  26.386  1.00 95.60           C  
ATOM    883  HB2 ASP A  57      10.690  33.068  26.842  1.00 95.60           H  
ATOM    884  HB3 ASP A  57      10.862  31.476  26.107  1.00 95.60           H  
ATOM    885  O   ASP A  57       9.026  29.648  26.101  1.00 95.60           O  
ATOM    886  CG  ASP A  57       9.428  32.763  25.146  1.00 95.60           C  
ATOM    887  OD1 ASP A  57       8.264  32.376  24.887  1.00 95.60           O  
ATOM    888  OD2 ASP A  57      10.066  33.626  24.516  1.00 95.60           O  
ATOM    889  N   PHE A  58       7.342  30.087  27.508  1.00 93.99           N  
ATOM    890  H   PHE A  58       6.997  30.704  28.229  1.00 93.99           H  
ATOM    891  CA  PHE A  58       6.605  28.868  27.201  1.00 93.99           C  
ATOM    892  HA  PHE A  58       7.279  28.022  27.330  1.00 93.99           H  
ATOM    893  C   PHE A  58       6.107  28.816  25.751  1.00 93.99           C  
ATOM    894  CB  PHE A  58       5.449  28.710  28.197  1.00 93.99           C  
ATOM    895  HB2 PHE A  58       5.866  28.618  29.200  1.00 93.99           H  
ATOM    896  HB3 PHE A  58       4.927  27.778  27.979  1.00 93.99           H  
ATOM    897  O   PHE A  58       5.878  27.717  25.258  1.00 93.99           O  
ATOM    898  CG  PHE A  58       4.447  29.850  28.182  1.00 93.99           C  
ATOM    899  CD1 PHE A  58       4.604  30.935  29.066  1.00 93.99           C  
ATOM    900  HD1 PHE A  58       5.430  30.952  29.761  1.00 93.99           H  
ATOM    901  CD2 PHE A  58       3.366  29.838  27.279  1.00 93.99           C  
ATOM    902  HD2 PHE A  58       3.241  29.011  26.595  1.00 93.99           H  
ATOM    903  CE1 PHE A  58       3.694  32.006  29.040  1.00 93.99           C  
ATOM    904  HE1 PHE A  58       3.826  32.842  29.711  1.00 93.99           H  
ATOM    905  CE2 PHE A  58       2.449  30.906  27.267  1.00 93.99           C  
ATOM    906  HE2 PHE A  58       1.605  30.904  26.593  1.00 93.99           H  
ATOM    907  CZ  PHE A  58       2.617  31.992  28.139  1.00 93.99           C  
ATOM    908  HZ  PHE A  58       1.917  32.815  28.114  1.00 93.99           H  
ATOM    909  N   HIS A  59       5.959  29.953  25.056  1.00 95.55           N  
ATOM    910  H   HIS A  59       6.289  30.817  25.463  1.00 95.55           H  
ATOM    911  CA  HIS A  59       5.588  29.964  23.636  1.00 95.55           C  
ATOM    912  HA  HIS A  59       4.738  29.301  23.476  1.00 95.55           H  
ATOM    913  C   HIS A  59       6.722  29.409  22.774  1.00 95.55           C  
ATOM    914  CB  HIS A  59       5.188  31.379  23.195  1.00 95.55           C  
ATOM    915  HB2 HIS A  59       4.231  31.642  23.644  1.00 95.55           H  
ATOM    916  HB3 HIS A  59       5.935  32.090  23.548  1.00 95.55           H  
ATOM    917  O   HIS A  59       6.488  28.485  21.996  1.00 95.55           O  
ATOM    918  CG  HIS A  59       5.092  31.520  21.696  1.00 95.55           C  
ATOM    919  CD2 HIS A  59       4.096  31.049  20.890  1.00 95.55           C  
ATOM    920  HD2 HIS A  59       3.210  30.515  21.198  1.00 95.55           H  
ATOM    921  ND1 HIS A  59       6.091  32.065  20.894  1.00 95.55           N  
ATOM    922  CE1 HIS A  59       5.680  31.924  19.630  1.00 95.55           C  
ATOM    923  HE1 HIS A  59       6.251  32.233  18.767  1.00 95.55           H  
ATOM    924  NE2 HIS A  59       4.479  31.326  19.598  1.00 95.55           N  
ATOM    925  HE2 HIS A  59       3.969  31.090  18.759  1.00 95.55           H  
ATOM    926  N   LEU A  60       7.954  29.893  22.971  1.00 96.00           N  
ATOM    927  H   LEU A  60       8.070  30.680  23.593  1.00 96.00           H  
ATOM    928  CA  LEU A  60       9.124  29.364  22.269  1.00 96.00           C  
ATOM    929  HA  LEU A  60       8.961  29.484  21.198  1.00 96.00           H  
ATOM    930  C   LEU A  60       9.322  27.866  22.549  1.00 96.00           C  
ATOM    931  CB  LEU A  60      10.360  30.178  22.689  1.00 96.00           C  
ATOM    932  HB2 LEU A  60      10.449  30.136  23.775  1.00 96.00           H  
ATOM    933  HB3 LEU A  60      10.206  31.219  22.408  1.00 96.00           H  
ATOM    934  O   LEU A  60       9.588  27.093  21.627  1.00 96.00           O  
ATOM    935  CG  LEU A  60      11.678  29.672  22.073  1.00 96.00           C  
ATOM    936  HG  LEU A  60      11.847  28.633  22.355  1.00 96.00           H  
ATOM    937  CD1 LEU A  60      11.692  29.781  20.546  1.00 96.00           C  
ATOM    938 HD11 LEU A  60      12.671  29.494  20.161  1.00 96.00           H  
ATOM    939 HD12 LEU A  60      10.948  29.108  20.123  1.00 96.00           H  
ATOM    940 HD13 LEU A  60      11.464  30.804  20.245  1.00 96.00           H  
ATOM    941  CD2 LEU A  60      12.842  30.489  22.626  1.00 96.00           C  
ATOM    942 HD21 LEU A  60      12.713  31.536  22.354  1.00 96.00           H  
ATOM    943 HD22 LEU A  60      12.862  30.403  23.712  1.00 96.00           H  
ATOM    944 HD23 LEU A  60      13.779  30.108  22.219  1.00 96.00           H  
ATOM    945  N   ILE A  61       9.183  27.451  23.812  1.00 94.89           N  
ATOM    946  H   ILE A  61       8.979  28.145  24.517  1.00 94.89           H  
ATOM    947  CA  ILE A  61       9.343  26.045  24.206  1.00 94.89           C  
ATOM    948  HA  ILE A  61      10.288  25.684  23.801  1.00 94.89           H  
ATOM    949  C   ILE A  61       8.261  25.159  23.577  1.00 94.89           C  
ATOM    950  CB  ILE A  61       9.387  25.913  25.746  1.00 94.89           C  
ATOM    951  HB  ILE A  61       8.481  26.367  26.148  1.00 94.89           H  
ATOM    952  O   ILE A  61       8.593  24.102  23.046  1.00 94.89           O  
ATOM    953  CG1 ILE A  61      10.593  26.655  26.371  1.00 94.89           C  
ATOM    954 HG12 ILE A  61      10.526  26.580  27.456  1.00 94.89           H  
ATOM    955 HG13 ILE A  61      10.533  27.715  26.122  1.00 94.89           H  
ATOM    956  CG2 ILE A  61       9.396  24.439  26.192  1.00 94.89           C  
ATOM    957 HG21 ILE A  61       8.441  23.970  25.953  1.00 94.89           H  
ATOM    958 HG22 ILE A  61      10.190  23.893  25.682  1.00 94.89           H  
ATOM    959 HG23 ILE A  61       9.543  24.377  27.270  1.00 94.89           H  
ATOM    960  CD1 ILE A  61      11.982  26.168  25.934  1.00 94.89           C  
ATOM    961 HD11 ILE A  61      12.130  25.127  26.221  1.00 94.89           H  
ATOM    962 HD12 ILE A  61      12.105  26.274  24.856  1.00 94.89           H  
ATOM    963 HD13 ILE A  61      12.744  26.776  26.422  1.00 94.89           H  
ATOM    964  N   ASP A  62       6.995  25.584  23.594  1.00 94.14           N  
ATOM    965  H   ASP A  62       6.781  26.466  24.036  1.00 94.14           H  
ATOM    966  CA  ASP A  62       5.877  24.861  22.970  1.00 94.14           C  
ATOM    967  HA  ASP A  62       5.829  23.852  23.379  1.00 94.14           H  
ATOM    968  C   ASP A  62       6.066  24.732  21.448  1.00 94.14           C  
ATOM    969  CB  ASP A  62       4.566  25.588  23.329  1.00 94.14           C  
ATOM    970  HB2 ASP A  62       4.495  25.654  24.415  1.00 94.14           H  
ATOM    971  HB3 ASP A  62       4.600  26.602  22.930  1.00 94.14           H  
ATOM    972  O   ASP A  62       5.922  23.645  20.889  1.00 94.14           O  
ATOM    973  CG  ASP A  62       3.292  24.898  22.832  1.00 94.14           C  
ATOM    974  OD1 ASP A  62       3.224  23.653  22.877  1.00 94.14           O  
ATOM    975  OD2 ASP A  62       2.335  25.617  22.448  1.00 94.14           O  
ATOM    976  N   LEU A  63       6.474  25.813  20.773  1.00 94.36           N  
ATOM    977  H   LEU A  63       6.580  26.680  21.280  1.00 94.36           H  
ATOM    978  CA  LEU A  63       6.754  25.813  19.335  1.00 94.36           C  
ATOM    979  HA  LEU A  63       5.841  25.533  18.810  1.00 94.36           H  
ATOM    980  C   LEU A  63       7.833  24.785  18.960  1.00 94.36           C  
ATOM    981  CB  LEU A  63       7.161  27.237  18.913  1.00 94.36           C  
ATOM    982  HB2 LEU A  63       8.005  27.552  19.526  1.00 94.36           H  
ATOM    983  HB3 LEU A  63       6.334  27.916  19.121  1.00 94.36           H  
ATOM    984  O   LEU A  63       7.612  23.956  18.076  1.00 94.36           O  
ATOM    985  CG  LEU A  63       7.566  27.371  17.432  1.00 94.36           C  
ATOM    986  HG  LEU A  63       8.380  26.683  17.205  1.00 94.36           H  
ATOM    987  CD1 LEU A  63       6.398  27.086  16.486  1.00 94.36           C  
ATOM    988 HD11 LEU A  63       6.710  27.252  15.455  1.00 94.36           H  
ATOM    989 HD12 LEU A  63       5.556  27.735  16.724  1.00 94.36           H  
ATOM    990 HD13 LEU A  63       6.092  26.044  16.582  1.00 94.36           H  
ATOM    991  CD2 LEU A  63       8.074  28.788  17.166  1.00 94.36           C  
ATOM    992 HD21 LEU A  63       8.930  28.995  17.809  1.00 94.36           H  
ATOM    993 HD22 LEU A  63       7.288  29.513  17.379  1.00 94.36           H  
ATOM    994 HD23 LEU A  63       8.385  28.881  16.125  1.00 94.36           H  
ATOM    995  N   LEU A  64       8.986  24.823  19.636  1.00 95.91           N  
ATOM    996  H   LEU A  64       9.090  25.513  20.365  1.00 95.91           H  
ATOM    997  CA  LEU A  64      10.095  23.904  19.361  1.00 95.91           C  
ATOM    998  HA  LEU A  64      10.302  23.905  18.291  1.00 95.91           H  
ATOM    999  C   LEU A  64       9.730  22.457  19.723  1.00 95.91           C  
ATOM   1000  CB  LEU A  64      11.352  24.371  20.119  1.00 95.91           C  
ATOM   1001  HB2 LEU A  64      11.106  24.446  21.178  1.00 95.91           H  
ATOM   1002  HB3 LEU A  64      12.120  23.605  20.009  1.00 95.91           H  
ATOM   1003  O   LEU A  64       9.993  21.539  18.949  1.00 95.91           O  
ATOM   1004  CG  LEU A  64      11.933  25.718  19.645  1.00 95.91           C  
ATOM   1005  HG  LEU A  64      11.172  26.496  19.708  1.00 95.91           H  
ATOM   1006  CD1 LEU A  64      13.104  26.112  20.549  1.00 95.91           C  
ATOM   1007 HD11 LEU A  64      13.506  27.074  20.231  1.00 95.91           H  
ATOM   1008 HD12 LEU A  64      13.883  25.352  20.501  1.00 95.91           H  
ATOM   1009 HD13 LEU A  64      12.746  26.205  21.575  1.00 95.91           H  
ATOM   1010  CD2 LEU A  64      12.439  25.669  18.201  1.00 95.91           C  
ATOM   1011 HD21 LEU A  64      13.159  24.859  18.086  1.00 95.91           H  
ATOM   1012 HD22 LEU A  64      11.604  25.505  17.521  1.00 95.91           H  
ATOM   1013 HD23 LEU A  64      12.910  26.617  17.942  1.00 95.91           H  
ATOM   1014  N   ALA A  65       9.051  22.245  20.854  1.00 95.88           N  
ATOM   1015  H   ALA A  65       8.826  23.032  21.446  1.00 95.88           H  
ATOM   1016  CA  ALA A  65       8.643  20.912  21.285  1.00 95.88           C  
ATOM   1017  HA  ALA A  65       9.533  20.283  21.308  1.00 95.88           H  
ATOM   1018  C   ALA A  65       7.641  20.252  20.322  1.00 95.88           C  
ATOM   1019  CB  ALA A  65       8.068  21.002  22.702  1.00 95.88           C  
ATOM   1020  HB1 ALA A  65       8.817  21.412  23.380  1.00 95.88           H  
ATOM   1021  HB2 ALA A  65       7.193  21.653  22.705  1.00 95.88           H  
ATOM   1022  HB3 ALA A  65       7.775  20.010  23.046  1.00 95.88           H  
ATOM   1023  O   ALA A  65       7.714  19.033  20.123  1.00 95.88           O  
ATOM   1024  N   ASN A  66       6.728  21.030  19.729  1.00 94.81           N  
ATOM   1025  H   ASN A  66       6.678  22.003  19.993  1.00 94.81           H  
ATOM   1026  CA  ASN A  66       5.819  20.546  18.690  1.00 94.81           C  
ATOM   1027  HA  ASN A  66       5.390  19.596  19.009  1.00 94.81           H  
ATOM   1028  C   ASN A  66       6.560  20.264  17.380  1.00 94.81           C  
ATOM   1029  CB  ASN A  66       4.672  21.546  18.486  1.00 94.81           C  
ATOM   1030  HB2 ASN A  66       5.071  22.557  18.406  1.00 94.81           H  
ATOM   1031  HB3 ASN A  66       4.151  21.315  17.557  1.00 94.81           H  
ATOM   1032  O   ASN A  66       6.374  19.183  16.820  1.00 94.81           O  
ATOM   1033  CG  ASN A  66       3.644  21.471  19.600  1.00 94.81           C  
ATOM   1034  ND2 ASN A  66       3.285  22.596  20.158  1.00 94.81           N  
ATOM   1035 HD21 ASN A  66       2.751  22.558  21.014  1.00 94.81           H  
ATOM   1036 HD22 ASN A  66       3.871  23.408  20.020  1.00 94.81           H  
ATOM   1037  OD1 ASN A  66       3.174  20.403  19.965  1.00 94.81           O  
ATOM   1038  N   PHE A  67       7.435  21.177  16.935  1.00 96.48           N  
ATOM   1039  H   PHE A  67       7.538  22.040  17.450  1.00 96.48           H  
ATOM   1040  CA  PHE A  67       8.246  21.011  15.722  1.00 96.48           C  
ATOM   1041  HA  PHE A  67       7.588  21.004  14.853  1.00 96.48           H  
ATOM   1042  C   PHE A  67       9.029  19.688  15.730  1.00 96.48           C  
ATOM   1043  CB  PHE A  67       9.195  22.206  15.577  1.00 96.48           C  
ATOM   1044  HB2 PHE A  67       8.604  23.111  15.433  1.00 96.48           H  
ATOM   1045  HB3 PHE A  67       9.766  22.330  16.497  1.00 96.48           H  
ATOM   1046  O   PHE A  67       8.966  18.910  14.775  1.00 96.48           O  
ATOM   1047  CG  PHE A  67      10.165  22.064  14.420  1.00 96.48           C  
ATOM   1048  CD1 PHE A  67      11.503  21.699  14.658  1.00 96.48           C  
ATOM   1049  HD1 PHE A  67      11.845  21.517  15.667  1.00 96.48           H  
ATOM   1050  CD2 PHE A  67       9.713  22.246  13.099  1.00 96.48           C  
ATOM   1051  HD2 PHE A  67       8.677  22.489  12.914  1.00 96.48           H  
ATOM   1052  CE1 PHE A  67      12.392  21.537  13.581  1.00 96.48           C  
ATOM   1053  HE1 PHE A  67      13.413  21.245  13.777  1.00 96.48           H  
ATOM   1054  CE2 PHE A  67      10.604  22.087  12.022  1.00 96.48           C  
ATOM   1055  HE2 PHE A  67      10.248  22.226  11.012  1.00 96.48           H  
ATOM   1056  CZ  PHE A  67      11.945  21.736  12.263  1.00 96.48           C  
ATOM   1057  HZ  PHE A  67      12.629  21.607  11.437  1.00 96.48           H  
ATOM   1058  N   ASP A  68       9.675  19.370  16.855  1.00 97.23           N  
ATOM   1059  H   ASP A  68       9.751  20.081  17.568  1.00 97.23           H  
ATOM   1060  CA  ASP A  68      10.456  18.140  17.031  1.00 97.23           C  
ATOM   1061  HA  ASP A  68      11.213  18.093  16.248  1.00 97.23           H  
ATOM   1062  C   ASP A  68       9.612  16.848  16.937  1.00 97.23           C  
ATOM   1063  CB  ASP A  68      11.170  18.193  18.393  1.00 97.23           C  
ATOM   1064  HB2 ASP A  68      10.425  18.352  19.174  1.00 97.23           H  
ATOM   1065  HB3 ASP A  68      11.635  17.226  18.579  1.00 97.23           H  
ATOM   1066  O   ASP A  68      10.160  15.753  16.799  1.00 97.23           O  
ATOM   1067  CG  ASP A  68      12.266  19.260  18.515  1.00 97.23           C  
ATOM   1068  OD1 ASP A  68      12.758  19.746  17.471  1.00 97.23           O  
ATOM   1069  OD2 ASP A  68      12.647  19.519  19.681  1.00 97.23           O  
ATOM   1070  N   ARG A  69       8.276  16.944  17.023  1.00 94.75           N  
ATOM   1071  H   ARG A  69       7.894  17.878  17.082  1.00 94.75           H  
ATOM   1072  CA  ARG A  69       7.327  15.811  17.061  1.00 94.75           C  
ATOM   1073  HA  ARG A  69       7.890  14.879  17.025  1.00 94.75           H  
ATOM   1074  C   ARG A  69       6.389  15.744  15.857  1.00 94.75           C  
ATOM   1075  CB  ARG A  69       6.540  15.853  18.379  1.00 94.75           C  
ATOM   1076  HB2 ARG A  69       5.720  15.135  18.349  1.00 94.75           H  
ATOM   1077  HB3 ARG A  69       6.119  16.850  18.509  1.00 94.75           H  
ATOM   1078  O   ARG A  69       5.531  14.866  15.804  1.00 94.75           O  
ATOM   1079  CG  ARG A  69       7.439  15.505  19.567  1.00 94.75           C  
ATOM   1080  HG2 ARG A  69       8.347  16.105  19.523  1.00 94.75           H  
ATOM   1081  HG3 ARG A  69       7.714  14.452  19.515  1.00 94.75           H  
ATOM   1082  CD  ARG A  69       6.711  15.789  20.886  1.00 94.75           C  
ATOM   1083  HD2 ARG A  69       5.800  15.192  20.922  1.00 94.75           H  
ATOM   1084  HD3 ARG A  69       6.424  16.840  20.919  1.00 94.75           H  
ATOM   1085  NE  ARG A  69       7.560  15.463  22.046  1.00 94.75           N  
ATOM   1086  HE  ARG A  69       7.317  14.634  22.569  1.00 94.75           H  
ATOM   1087  NH1 ARG A  69       9.033  17.231  21.848  1.00 94.75           N  
ATOM   1088 HH11 ARG A  69       9.915  17.677  22.060  1.00 94.75           H  
ATOM   1089 HH12 ARG A  69       8.481  17.641  21.109  1.00 94.75           H  
ATOM   1090  NH2 ARG A  69       9.356  15.691  23.421  1.00 94.75           N  
ATOM   1091 HH21 ARG A  69       9.107  14.835  23.895  1.00 94.75           H  
ATOM   1092 HH22 ARG A  69      10.179  16.214  23.685  1.00 94.75           H  
ATOM   1093  CZ  ARG A  69       8.637  16.132  22.428  1.00 94.75           C  
ATOM   1094  N   GLU A  70       6.556  16.610  14.860  1.00 94.76           N  
ATOM   1095  H   GLU A  70       7.225  17.356  14.984  1.00 94.76           H  
ATOM   1096  CA  GLU A  70       5.686  16.624  13.677  1.00 94.76           C  
ATOM   1097  HA  GLU A  70       4.644  16.663  13.994  1.00 94.76           H  
ATOM   1098  C   GLU A  70       5.858  15.403  12.752  1.00 94.76           C  
ATOM   1099  CB  GLU A  70       5.987  17.846  12.817  1.00 94.76           C  
ATOM   1100  HB2 GLU A  70       7.034  17.791  12.519  1.00 94.76           H  
ATOM   1101  HB3 GLU A  70       5.356  17.763  11.932  1.00 94.76           H  
ATOM   1102  O   GLU A  70       5.070  15.206  11.823  1.00 94.76           O  
ATOM   1103  CG  GLU A  70       5.705  19.227  13.397  1.00 94.76           C  
ATOM   1104  HG2 GLU A  70       4.650  19.292  13.663  1.00 94.76           H  
ATOM   1105  HG3 GLU A  70       6.306  19.362  14.297  1.00 94.76           H  
ATOM   1106  CD  GLU A  70       6.055  20.315  12.364  1.00 94.76           C  
ATOM   1107  OE1 GLU A  70       5.812  21.498  12.677  1.00 94.76           O  
ATOM   1108  OE2 GLU A  70       6.524  19.952  11.242  1.00 94.76           O  
ATOM   1109  N   ARG A  71       6.929  14.613  12.908  1.00 94.12           N  
ATOM   1110  H   ARG A  71       7.528  14.792  13.701  1.00 94.12           H  
ATOM   1111  CA  ARG A  71       7.218  13.457  12.046  1.00 94.12           C  
ATOM   1112  HA  ARG A  71       6.558  13.486  11.179  1.00 94.12           H  
ATOM   1113  C   ARG A  71       6.889  12.157  12.772  1.00 94.12           C  
ATOM   1114  CB  ARG A  71       8.670  13.497  11.533  1.00 94.12           C  
ATOM   1115  HB2 ARG A  71       8.846  12.627  10.901  1.00 94.12           H  
ATOM   1116  HB3 ARG A  71       9.344  13.429  12.386  1.00 94.12           H  
ATOM   1117  O   ARG A  71       7.497  11.823  13.781  1.00 94.12           O  
ATOM   1118  CG  ARG A  71       9.023  14.770  10.739  1.00 94.12           C  
ATOM   1119  HG2 ARG A  71      10.078  14.726  10.469  1.00 94.12           H  
ATOM   1120  HG3 ARG A  71       8.885  15.639  11.382  1.00 94.12           H  
ATOM   1121  CD  ARG A  71       8.194  14.954   9.455  1.00 94.12           C  
ATOM   1122  HD2 ARG A  71       7.132  14.871   9.690  1.00 94.12           H  
ATOM   1123  HD3 ARG A  71       8.451  14.156   8.758  1.00 94.12           H  
ATOM   1124  NE  ARG A  71       8.454  16.268   8.827  1.00 94.12           N  
ATOM   1125  HE  ARG A  71       9.316  16.366   8.310  1.00 94.12           H  
ATOM   1126  NH1 ARG A  71       6.716  17.464   9.788  1.00 94.12           N  
ATOM   1127 HH11 ARG A  71       6.473  18.363  10.181  1.00 94.12           H  
ATOM   1128 HH12 ARG A  71       6.335  16.652  10.253  1.00 94.12           H  
ATOM   1129  NH2 ARG A  71       8.228  18.541   8.637  1.00 94.12           N  
ATOM   1130 HH21 ARG A  71       7.776  19.354   9.030  1.00 94.12           H  
ATOM   1131 HH22 ARG A  71       9.129  18.642   8.192  1.00 94.12           H  
ATOM   1132  CZ  ARG A  71       7.800  17.397   9.077  1.00 94.12           C  
ATOM   1133  N   ILE A  72       5.948  11.404  12.208  1.00 95.33           N  
ATOM   1134  H   ILE A  72       5.479  11.768  11.390  1.00 95.33           H  
ATOM   1135  CA  ILE A  72       5.686  10.010  12.584  1.00 95.33           C  
ATOM   1136  HA  ILE A  72       5.863   9.912  13.655  1.00 95.33           H  
ATOM   1137  C   ILE A  72       6.664   9.074  11.857  1.00 95.33           C  
ATOM   1138  CB  ILE A  72       4.214   9.626  12.315  1.00 95.33           C  
ATOM   1139  HB  ILE A  72       4.069   8.603  12.661  1.00 95.33           H  
ATOM   1140  O   ILE A  72       7.205   9.470  10.818  1.00 95.33           O  
ATOM   1141  CG1 ILE A  72       3.855   9.662  10.811  1.00 95.33           C  
ATOM   1142 HG12 ILE A  72       4.559   9.043  10.256  1.00 95.33           H  
ATOM   1143 HG13 ILE A  72       3.930  10.682  10.432  1.00 95.33           H  
ATOM   1144  CG2 ILE A  72       3.287  10.522  13.156  1.00 95.33           C  
ATOM   1145 HG21 ILE A  72       3.621  10.522  14.194  1.00 95.33           H  
ATOM   1146 HG22 ILE A  72       3.297  11.546  12.784  1.00 95.33           H  
ATOM   1147 HG23 ILE A  72       2.268  10.135  13.134  1.00 95.33           H  
ATOM   1148  CD1 ILE A  72       2.453   9.122  10.519  1.00 95.33           C  
ATOM   1149 HD11 ILE A  72       1.690   9.791  10.918  1.00 95.33           H  
ATOM   1150 HD12 ILE A  72       2.347   8.131  10.960  1.00 95.33           H  
ATOM   1151 HD13 ILE A  72       2.315   9.035   9.441  1.00 95.33           H  
ATOM   1152  N   PRO A  73       6.870   7.831  12.334  1.00 97.20           N  
ATOM   1153  CA  PRO A  73       7.719   6.879  11.631  1.00 97.20           C  
ATOM   1154  HA  PRO A  73       8.738   7.267  11.639  1.00 97.20           H  
ATOM   1155  C   PRO A  73       7.267   6.682  10.175  1.00 97.20           C  
ATOM   1156  CB  PRO A  73       7.682   5.587  12.455  1.00 97.20           C  
ATOM   1157  HB2 PRO A  73       6.921   4.908  12.070  1.00 97.20           H  
ATOM   1158  HB3 PRO A  73       8.651   5.088  12.462  1.00 97.20           H  
ATOM   1159  O   PRO A  73       6.073   6.525   9.884  1.00 97.20           O  
ATOM   1160  CG  PRO A  73       7.285   6.056  13.856  1.00 97.20           C  
ATOM   1161  HG2 PRO A  73       8.173   6.382  14.397  1.00 97.20           H  
ATOM   1162  HG3 PRO A  73       6.763   5.276  14.411  1.00 97.20           H  
ATOM   1163  CD  PRO A  73       6.384   7.259  13.584  1.00 97.20           C  
ATOM   1164  HD2 PRO A  73       5.355   6.921  13.456  1.00 97.20           H  
ATOM   1165  HD3 PRO A  73       6.452   7.966  14.411  1.00 97.20           H  
ATOM   1166  N   GLU A  74       8.223   6.705   9.246  1.00 96.55           N  
ATOM   1167  H   GLU A  74       9.181   6.836   9.537  1.00 96.55           H  
ATOM   1168  CA  GLU A  74       7.965   6.465   7.825  1.00 96.55           C  
ATOM   1169  HA  GLU A  74       7.197   7.169   7.504  1.00 96.55           H  
ATOM   1170  C   GLU A  74       7.420   5.042   7.605  1.00 96.55           C  
ATOM   1171  CB  GLU A  74       9.234   6.748   6.995  1.00 96.55           C  
ATOM   1172  HB2 GLU A  74       9.560   7.768   7.198  1.00 96.55           H  
ATOM   1173  HB3 GLU A  74      10.027   6.062   7.293  1.00 96.55           H  
ATOM   1174  O   GLU A  74       7.709   4.113   8.361  1.00 96.55           O  
ATOM   1175  CG  GLU A  74       8.972   6.598   5.487  1.00 96.55           C  
ATOM   1176  HG2 GLU A  74       8.095   7.188   5.223  1.00 96.55           H  
ATOM   1177  HG3 GLU A  74       8.744   5.553   5.274  1.00 96.55           H  
ATOM   1178  CD  GLU A  74      10.145   7.020   4.598  1.00 96.55           C  
ATOM   1179  OE1 GLU A  74      10.597   6.188   3.781  1.00 96.55           O  
ATOM   1180  OE2 GLU A  74      10.480   8.222   4.621  1.00 96.55           O  
ATOM   1181  N   ARG A  75       6.607   4.849   6.561  1.00 96.80           N  
ATOM   1182  H   ARG A  75       6.498   5.607   5.903  1.00 96.80           H  
ATOM   1183  CA  ARG A  75       6.203   3.498   6.157  1.00 96.80           C  
ATOM   1184  HA  ARG A  75       5.864   2.955   7.039  1.00 96.80           H  
ATOM   1185  C   ARG A  75       7.407   2.750   5.580  1.00 96.80           C  
ATOM   1186  CB  ARG A  75       5.081   3.524   5.115  1.00 96.80           C  
ATOM   1187  HB2 ARG A  75       5.452   3.957   4.186  1.00 96.80           H  
ATOM   1188  HB3 ARG A  75       4.802   2.484   4.942  1.00 96.80           H  
ATOM   1189  O   ARG A  75       8.030   3.231   4.644  1.00 96.80           O  
ATOM   1190  CG  ARG A  75       3.807   4.242   5.546  1.00 96.80           C  
ATOM   1191  HG2 ARG A  75       3.383   3.682   6.379  1.00 96.80           H  
ATOM   1192  HG3 ARG A  75       4.048   5.261   5.848  1.00 96.80           H  
ATOM   1193  CD  ARG A  75       2.783   4.289   4.404  1.00 96.80           C  
ATOM   1194  HD2 ARG A  75       2.674   3.289   3.986  1.00 96.80           H  
ATOM   1195  HD3 ARG A  75       3.168   4.940   3.618  1.00 96.80           H  
ATOM   1196  NE  ARG A  75       1.460   4.776   4.855  1.00 96.80           N  
ATOM   1197  HE  ARG A  75       0.738   4.082   4.982  1.00 96.80           H  
ATOM   1198  NH1 ARG A  75       1.974   7.004   4.941  1.00 96.80           N  
ATOM   1199 HH11 ARG A  75       2.918   6.816   4.637  1.00 96.80           H  
ATOM   1200 HH12 ARG A  75       1.769   7.983   5.086  1.00 96.80           H  
ATOM   1201  NH2 ARG A  75      -0.083   6.303   5.511  1.00 96.80           N  
ATOM   1202 HH21 ARG A  75      -0.831   5.628   5.593  1.00 96.80           H  
ATOM   1203 HH22 ARG A  75      -0.297   7.251   5.788  1.00 96.80           H  
ATOM   1204  CZ  ARG A  75       1.118   6.030   5.091  1.00 96.80           C  
ATOM   1205  N   VAL A  76       7.668   1.533   6.055  1.00 95.83           N  
ATOM   1206  H   VAL A  76       7.181   1.225   6.884  1.00 95.83           H  
ATOM   1207  CA  VAL A  76       8.743   0.678   5.506  1.00 95.83           C  
ATOM   1208  HA  VAL A  76       9.694   1.197   5.623  1.00 95.83           H  
ATOM   1209  C   VAL A  76       8.547   0.421   4.005  1.00 95.83           C  
ATOM   1210  CB  VAL A  76       8.815  -0.654   6.278  1.00 95.83           C  
ATOM   1211  HB  VAL A  76       7.852  -1.159   6.204  1.00 95.83           H  
ATOM   1212  O   VAL A  76       9.506   0.437   3.236  1.00 95.83           O  
ATOM   1213  CG1 VAL A  76       9.895  -1.589   5.720  1.00 95.83           C  
ATOM   1214 HG11 VAL A  76       9.957  -2.489   6.332  1.00 95.83           H  
ATOM   1215 HG12 VAL A  76      10.865  -1.090   5.730  1.00 95.83           H  
ATOM   1216 HG13 VAL A  76       9.656  -1.894   4.702  1.00 95.83           H  
ATOM   1217  CG2 VAL A  76       9.124  -0.409   7.761  1.00 95.83           C  
ATOM   1218 HG21 VAL A  76      10.071   0.122   7.864  1.00 95.83           H  
ATOM   1219 HG22 VAL A  76       9.196  -1.361   8.287  1.00 95.83           H  
ATOM   1220 HG23 VAL A  76       8.335   0.177   8.233  1.00 95.83           H  
ATOM   1221  N   VAL A  77       7.298   0.240   3.579  1.00 97.06           N  
ATOM   1222  H   VAL A  77       6.560   0.295   4.266  1.00 97.06           H  
ATOM   1223  CA  VAL A  77       6.869   0.135   2.178  1.00 97.06           C  
ATOM   1224  HA  VAL A  77       7.677   0.455   1.521  1.00 97.06           H  
ATOM   1225  C   VAL A  77       5.694   1.074   1.940  1.00 97.06           C  
ATOM   1226  CB  VAL A  77       6.489  -1.309   1.798  1.00 97.06           C  
ATOM   1227  HB  VAL A  77       6.048  -1.301   0.801  1.00 97.06           H  
ATOM   1228  O   VAL A  77       4.957   1.393   2.871  1.00 97.06           O  
ATOM   1229  CG1 VAL A  77       7.731  -2.201   1.755  1.00 97.06           C  
ATOM   1230 HG11 VAL A  77       7.444  -3.199   1.426  1.00 97.06           H  
ATOM   1231 HG12 VAL A  77       8.451  -1.791   1.046  1.00 97.06           H  
ATOM   1232 HG13 VAL A  77       8.192  -2.269   2.740  1.00 97.06           H  
ATOM   1233  CG2 VAL A  77       5.475  -1.944   2.761  1.00 97.06           C  
ATOM   1234 HG21 VAL A  77       4.614  -1.290   2.898  1.00 97.06           H  
ATOM   1235 HG22 VAL A  77       5.936  -2.129   3.731  1.00 97.06           H  
ATOM   1236 HG23 VAL A  77       5.131  -2.893   2.348  1.00 97.06           H  
ATOM   1237  N   HIS A  78       5.486   1.510   0.702  1.00 97.70           N  
ATOM   1238  H   HIS A  78       6.096   1.175  -0.030  1.00 97.70           H  
ATOM   1239  CA  HIS A  78       4.433   2.463   0.344  1.00 97.70           C  
ATOM   1240  HA  HIS A  78       4.554   2.650  -0.723  1.00 97.70           H  
ATOM   1241  C   HIS A  78       4.579   3.860   0.963  1.00 97.70           C  
ATOM   1242  CB  HIS A  78       3.034   1.848   0.546  1.00 97.70           C  
ATOM   1243  HB2 HIS A  78       2.834   1.705   1.608  1.00 97.70           H  
ATOM   1244  HB3 HIS A  78       2.289   2.552   0.176  1.00 97.70           H  
ATOM   1245  O   HIS A  78       3.570   4.514   1.247  1.00 97.70           O  
ATOM   1246  CG  HIS A  78       2.805   0.547  -0.172  1.00 97.70           C  
ATOM   1247  CD2 HIS A  78       2.810  -0.708   0.369  1.00 97.70           C  
ATOM   1248  HD2 HIS A  78       3.020  -0.954   1.400  1.00 97.70           H  
ATOM   1249  ND1 HIS A  78       2.423   0.422  -1.481  1.00 97.70           N  
ATOM   1250  HD1 HIS A  78       2.363   1.187  -2.137  1.00 97.70           H  
ATOM   1251  CE1 HIS A  78       2.169  -0.876  -1.721  1.00 97.70           C  
ATOM   1252  HE1 HIS A  78       1.833  -1.288  -2.661  1.00 97.70           H  
ATOM   1253  NE2 HIS A  78       2.408  -1.606  -0.622  1.00 97.70           N  
ATOM   1254  N   ALA A  79       5.808   4.334   1.193  1.00 97.23           N  
ATOM   1255  H   ALA A  79       6.602   3.770   0.926  1.00 97.23           H  
ATOM   1256  CA  ALA A  79       6.073   5.627   1.828  1.00 97.23           C  
ATOM   1257  HA  ALA A  79       5.523   5.680   2.767  1.00 97.23           H  
ATOM   1258  C   ALA A  79       5.611   6.814   0.970  1.00 97.23           C  
ATOM   1259  CB  ALA A  79       7.563   5.714   2.151  1.00 97.23           C  
ATOM   1260  HB1 ALA A  79       8.150   5.663   1.234  1.00 97.23           H  
ATOM   1261  HB2 ALA A  79       7.776   6.652   2.664  1.00 97.23           H  
ATOM   1262  HB3 ALA A  79       7.863   4.888   2.797  1.00 97.23           H  
ATOM   1263  O   ALA A  79       4.801   7.622   1.431  1.00 97.23           O  
ATOM   1264  N   LYS A  80       6.063   6.880  -0.287  1.00 97.32           N  
ATOM   1265  H   LYS A  80       6.714   6.173  -0.599  1.00 97.32           H  
ATOM   1266  CA  LYS A  80       5.641   7.886  -1.269  1.00 97.32           C  
ATOM   1267  HA  LYS A  80       5.610   8.864  -0.790  1.00 97.32           H  
ATOM   1268  C   LYS A  80       4.252   7.554  -1.803  1.00 97.32           C  
ATOM   1269  CB  LYS A  80       6.670   7.917  -2.406  1.00 97.32           C  
ATOM   1270  HB2 LYS A  80       7.660   8.122  -1.999  1.00 97.32           H  
ATOM   1271  HB3 LYS A  80       6.703   6.929  -2.865  1.00 97.32           H  
ATOM   1272  O   LYS A  80       4.003   6.421  -2.214  1.00 97.32           O  
ATOM   1273  CG  LYS A  80       6.361   8.935  -3.511  1.00 97.32           C  
ATOM   1274  HG2 LYS A  80       5.321   8.866  -3.829  1.00 97.32           H  
ATOM   1275  HG3 LYS A  80       6.988   8.700  -4.371  1.00 97.32           H  
ATOM   1276  CD  LYS A  80       6.683  10.354  -3.049  1.00 97.32           C  
ATOM   1277  HD2 LYS A  80       6.065  10.645  -2.200  1.00 97.32           H  
ATOM   1278  HD3 LYS A  80       7.735  10.377  -2.765  1.00 97.32           H  
ATOM   1279  CE  LYS A  80       6.463  11.323  -4.204  1.00 97.32           C  
ATOM   1280  HE2 LYS A  80       5.411  11.601  -4.271  1.00 97.32           H  
ATOM   1281  HE3 LYS A  80       6.720  10.828  -5.141  1.00 97.32           H  
ATOM   1282  NZ  LYS A  80       7.321  12.507  -4.040  1.00 97.32           N  
ATOM   1283  HZ1 LYS A  80       7.064  13.205  -4.723  1.00 97.32           H  
ATOM   1284  HZ2 LYS A  80       7.167  12.988  -3.166  1.00 97.32           H  
ATOM   1285  HZ3 LYS A  80       8.293  12.277  -4.187  1.00 97.32           H  
ATOM   1286  N   GLY A  81       3.342   8.521  -1.803  1.00 96.45           N  
ATOM   1287  H   GLY A  81       3.584   9.454  -1.504  1.00 96.45           H  
ATOM   1288  CA  GLY A  81       2.008   8.308  -2.343  1.00 96.45           C  
ATOM   1289  HA2 GLY A  81       1.512   7.535  -1.757  1.00 96.45           H  
ATOM   1290  HA3 GLY A  81       2.094   7.970  -3.376  1.00 96.45           H  
ATOM   1291  C   GLY A  81       1.130   9.546  -2.341  1.00 96.45           C  
ATOM   1292  O   GLY A  81       1.484  10.574  -1.777  1.00 96.45           O  
ATOM   1293  N   ALA A  82      -0.043   9.396  -2.941  1.00 98.13           N  
ATOM   1294  H   ALA A  82      -0.271   8.479  -3.297  1.00 98.13           H  
ATOM   1295  CA  ALA A  82      -1.075  10.416  -3.061  1.00 98.13           C  
ATOM   1296  HA  ALA A  82      -0.923  11.193  -2.312  1.00 98.13           H  
ATOM   1297  C   ALA A  82      -2.441   9.773  -2.844  1.00 98.13           C  
ATOM   1298  CB  ALA A  82      -0.990  11.041  -4.453  1.00 98.13           C  
ATOM   1299  HB1 ALA A  82      -1.680  11.880  -4.535  1.00 98.13           H  
ATOM   1300  HB2 ALA A  82      -1.233  10.299  -5.215  1.00 98.13           H  
ATOM   1301  HB3 ALA A  82       0.027  11.396  -4.618  1.00 98.13           H  
ATOM   1302  O   ALA A  82      -2.577   8.552  -2.913  1.00 98.13           O  
ATOM   1303  N   GLY A  83      -3.476  10.566  -2.614  1.00 98.26           N  
ATOM   1304  H   GLY A  83      -3.374  11.571  -2.614  1.00 98.26           H  
ATOM   1305  CA  GLY A  83      -4.815  10.012  -2.530  1.00 98.26           C  
ATOM   1306  HA2 GLY A  83      -4.952   9.286  -3.332  1.00 98.26           H  
ATOM   1307  HA3 GLY A  83      -4.945   9.489  -1.583  1.00 98.26           H  
ATOM   1308  C   GLY A  83      -5.903  11.049  -2.674  1.00 98.26           C  
ATOM   1309  O   GLY A  83      -5.650  12.252  -2.671  1.00 98.26           O  
ATOM   1310  N   ALA A  84      -7.115  10.541  -2.823  1.00 98.71           N  
ATOM   1311  H   ALA A  84      -7.230   9.540  -2.749  1.00 98.71           H  
ATOM   1312  CA  ALA A  84      -8.309  11.333  -3.023  1.00 98.71           C  
ATOM   1313  HA  ALA A  84      -8.228  12.262  -2.458  1.00 98.71           H  
ATOM   1314  C   ALA A  84      -9.537  10.576  -2.524  1.00 98.71           C  
ATOM   1315  CB  ALA A  84      -8.436  11.673  -4.510  1.00 98.71           C  
ATOM   1316  HB1 ALA A  84      -9.355  12.237  -4.669  1.00 98.71           H  
ATOM   1317  HB2 ALA A  84      -7.589  12.280  -4.827  1.00 98.71           H  
ATOM   1318  HB3 ALA A  84      -8.471  10.760  -5.104  1.00 98.71           H  
ATOM   1319  O   ALA A  84      -9.559   9.342  -2.458  1.00 98.71           O  
ATOM   1320  N   TYR A  85     -10.570  11.337  -2.197  1.00 98.70           N  
ATOM   1321  H   TYR A  85     -10.506  12.330  -2.374  1.00 98.70           H  
ATOM   1322  CA  TYR A  85     -11.877  10.804  -1.862  1.00 98.70           C  
ATOM   1323  HA  TYR A  85     -11.751   9.862  -1.328  1.00 98.70           H  
ATOM   1324  C   TYR A  85     -12.695  10.528  -3.109  1.00 98.70           C  
ATOM   1325  CB  TYR A  85     -12.620  11.771  -0.952  1.00 98.70           C  
ATOM   1326  HB2 TYR A  85     -13.635  11.411  -0.786  1.00 98.70           H  
ATOM   1327  HB3 TYR A  85     -12.678  12.744  -1.441  1.00 98.70           H  
ATOM   1328  O   TYR A  85     -12.480  11.106  -4.180  1.00 98.70           O  
ATOM   1329  CG  TYR A  85     -11.944  11.928   0.377  1.00 98.70           C  
ATOM   1330  CD1 TYR A  85     -12.121  10.941   1.362  1.00 98.70           C  
ATOM   1331  HD1 TYR A  85     -12.740  10.078   1.168  1.00 98.70           H  
ATOM   1332  CD2 TYR A  85     -11.120  13.042   0.611  1.00 98.70           C  
ATOM   1333  HD2 TYR A  85     -10.972  13.792  -0.152  1.00 98.70           H  
ATOM   1334  CE1 TYR A  85     -11.443  11.055   2.587  1.00 98.70           C  
ATOM   1335  HE1 TYR A  85     -11.541  10.287   3.339  1.00 98.70           H  
ATOM   1336  CE2 TYR A  85     -10.504  13.190   1.860  1.00 98.70           C  
ATOM   1337  HE2 TYR A  85      -9.905  14.065   2.065  1.00 98.70           H  
ATOM   1338  OH  TYR A  85     -10.050  12.353   4.049  1.00 98.70           O  
ATOM   1339  HH  TYR A  85      -9.832  13.281   4.160  1.00 98.70           H  
ATOM   1340  CZ  TYR A  85     -10.645  12.191   2.843  1.00 98.70           C  
ATOM   1341  N   GLY A  86     -13.683   9.667  -2.930  1.00 98.46           N  
ATOM   1342  H   GLY A  86     -13.800   9.224  -2.030  1.00 98.46           H  
ATOM   1343  CA  GLY A  86     -14.593   9.308  -3.987  1.00 98.46           C  
ATOM   1344  HA2 GLY A  86     -14.918  10.191  -4.537  1.00 98.46           H  
ATOM   1345  HA3 GLY A  86     -14.051   8.648  -4.665  1.00 98.46           H  
ATOM   1346  C   GLY A  86     -15.818   8.570  -3.493  1.00 98.46           C  
ATOM   1347  O   GLY A  86     -16.156   8.562  -2.306  1.00 98.46           O  
ATOM   1348  N   GLU A  87     -16.451   7.901  -4.441  1.00 98.63           N  
ATOM   1349  H   GLU A  87     -16.087   7.953  -5.382  1.00 98.63           H  
ATOM   1350  CA  GLU A  87     -17.617   7.065  -4.224  1.00 98.63           C  
ATOM   1351  HA  GLU A  87     -17.640   6.767  -3.175  1.00 98.63           H  
ATOM   1352  C   GLU A  87     -17.525   5.786  -5.054  1.00 98.63           C  
ATOM   1353  CB  GLU A  87     -18.902   7.863  -4.500  1.00 98.63           C  
ATOM   1354  HB2 GLU A  87     -19.762   7.211  -4.347  1.00 98.63           H  
ATOM   1355  HB3 GLU A  87     -18.954   8.668  -3.766  1.00 98.63           H  
ATOM   1356  O   GLU A  87     -17.039   5.780  -6.187  1.00 98.63           O  
ATOM   1357  CG  GLU A  87     -18.974   8.471  -5.915  1.00 98.63           C  
ATOM   1358  HG2 GLU A  87     -18.083   9.070  -6.105  1.00 98.63           H  
ATOM   1359  HG3 GLU A  87     -18.997   7.661  -6.643  1.00 98.63           H  
ATOM   1360  CD  GLU A  87     -20.202   9.369  -6.128  1.00 98.63           C  
ATOM   1361  OE1 GLU A  87     -20.577   9.617  -7.294  1.00 98.63           O  
ATOM   1362  OE2 GLU A  87     -20.845   9.816  -5.155  1.00 98.63           O  
ATOM   1363  N   PHE A  88     -17.989   4.691  -4.464  1.00 98.78           N  
ATOM   1364  H   PHE A  88     -18.312   4.768  -3.510  1.00 98.78           H  
ATOM   1365  CA  PHE A  88     -18.270   3.446  -5.154  1.00 98.78           C  
ATOM   1366  HA  PHE A  88     -17.746   3.424  -6.110  1.00 98.78           H  
ATOM   1367  C   PHE A  88     -19.769   3.373  -5.418  1.00 98.78           C  
ATOM   1368  CB  PHE A  88     -17.783   2.258  -4.319  1.00 98.78           C  
ATOM   1369  HB2 PHE A  88     -16.696   2.300  -4.247  1.00 98.78           H  
ATOM   1370  HB3 PHE A  88     -18.188   2.334  -3.310  1.00 98.78           H  
ATOM   1371  O   PHE A  88     -20.561   3.498  -4.485  1.00 98.78           O  
ATOM   1372  CG  PHE A  88     -18.178   0.922  -4.907  1.00 98.78           C  
ATOM   1373  CD1 PHE A  88     -19.446   0.373  -4.630  1.00 98.78           C  
ATOM   1374  HD1 PHE A  88     -20.137   0.896  -3.984  1.00 98.78           H  
ATOM   1375  CD2 PHE A  88     -17.301   0.252  -5.778  1.00 98.78           C  
ATOM   1376  HD2 PHE A  88     -16.337   0.679  -6.013  1.00 98.78           H  
ATOM   1377  CE1 PHE A  88     -19.831  -0.847  -5.205  1.00 98.78           C  
ATOM   1378  HE1 PHE A  88     -20.809  -1.257  -5.000  1.00 98.78           H  
ATOM   1379  CE2 PHE A  88     -17.691  -0.966  -6.359  1.00 98.78           C  
ATOM   1380  HE2 PHE A  88     -17.030  -1.475  -7.045  1.00 98.78           H  
ATOM   1381  CZ  PHE A  88     -18.951  -1.516  -6.068  1.00 98.78           C  
ATOM   1382  HZ  PHE A  88     -19.264  -2.439  -6.532  1.00 98.78           H  
ATOM   1383  N   GLU A  89     -20.152   3.136  -6.663  1.00 98.66           N  
ATOM   1384  H   GLU A  89     -19.436   3.065  -7.371  1.00 98.66           H  
ATOM   1385  CA  GLU A  89     -21.526   2.934  -7.105  1.00 98.66           C  
ATOM   1386  HA  GLU A  89     -22.214   3.177  -6.296  1.00 98.66           H  
ATOM   1387  C   GLU A  89     -21.737   1.467  -7.501  1.00 98.66           C  
ATOM   1388  CB  GLU A  89     -21.806   3.898  -8.266  1.00 98.66           C  
ATOM   1389  HB2 GLU A  89     -21.581   4.912  -7.935  1.00 98.66           H  
ATOM   1390  HB3 GLU A  89     -21.152   3.649  -9.102  1.00 98.66           H  
ATOM   1391  O   GLU A  89     -21.020   0.936  -8.354  1.00 98.66           O  
ATOM   1392  CG  GLU A  89     -23.268   3.847  -8.730  1.00 98.66           C  
ATOM   1393  HG2 GLU A  89     -23.906   4.107  -7.886  1.00 98.66           H  
ATOM   1394  HG3 GLU A  89     -23.509   2.830  -9.037  1.00 98.66           H  
ATOM   1395  CD  GLU A  89     -23.563   4.798  -9.902  1.00 98.66           C  
ATOM   1396  OE1 GLU A  89     -24.729   4.793 -10.352  1.00 98.66           O  
ATOM   1397  OE2 GLU A  89     -22.646   5.528 -10.348  1.00 98.66           O  
ATOM   1398  N   LEU A  90     -22.735   0.813  -6.900  1.00 98.66           N  
ATOM   1399  H   LEU A  90     -23.267   1.298  -6.190  1.00 98.66           H  
ATOM   1400  CA  LEU A  90     -23.177  -0.526  -7.292  1.00 98.66           C  
ATOM   1401  HA  LEU A  90     -22.306  -1.180  -7.353  1.00 98.66           H  
ATOM   1402  C   LEU A  90     -23.850  -0.461  -8.668  1.00 98.66           C  
ATOM   1403  CB  LEU A  90     -24.143  -1.066  -6.216  1.00 98.66           C  
ATOM   1404  HB2 LEU A  90     -25.001  -0.398  -6.153  1.00 98.66           H  
ATOM   1405  HB3 LEU A  90     -23.638  -1.046  -5.250  1.00 98.66           H  
ATOM   1406  O   LEU A  90     -24.899   0.163  -8.806  1.00 98.66           O  
ATOM   1407  CG  LEU A  90     -24.658  -2.496  -6.477  1.00 98.66           C  
ATOM   1408  HG  LEU A  90     -25.170  -2.540  -7.438  1.00 98.66           H  
ATOM   1409  CD1 LEU A  90     -23.508  -3.497  -6.477  1.00 98.66           C  
ATOM   1410 HD11 LEU A  90     -22.995  -3.449  -7.438  1.00 98.66           H  
ATOM   1411 HD12 LEU A  90     -22.802  -3.261  -5.681  1.00 98.66           H  
ATOM   1412 HD13 LEU A  90     -23.884  -4.513  -6.356  1.00 98.66           H  
ATOM   1413  CD2 LEU A  90     -25.650  -2.904  -5.390  1.00 98.66           C  
ATOM   1414 HD21 LEU A  90     -26.026  -3.908  -5.589  1.00 98.66           H  
ATOM   1415 HD22 LEU A  90     -26.495  -2.216  -5.383  1.00 98.66           H  
ATOM   1416 HD23 LEU A  90     -25.165  -2.890  -4.414  1.00 98.66           H  
ATOM   1417  N   THR A  91     -23.279  -1.118  -9.678  1.00 98.59           N  
ATOM   1418  H   THR A  91     -22.440  -1.649  -9.495  1.00 98.59           H  
ATOM   1419  CA  THR A  91     -23.824  -1.115 -11.051  1.00 98.59           C  
ATOM   1420  HA  THR A  91     -24.575  -0.331 -11.140  1.00 98.59           H  
ATOM   1421  C   THR A  91     -24.524  -2.419 -11.408  1.00 98.59           C  
ATOM   1422  CB  THR A  91     -22.750  -0.804 -12.101  1.00 98.59           C  
ATOM   1423  HB  THR A  91     -23.207  -0.834 -13.090  1.00 98.59           H  
ATOM   1424  O   THR A  91     -25.425  -2.411 -12.242  1.00 98.59           O  
ATOM   1425  CG2 THR A  91     -22.121   0.575 -11.909  1.00 98.59           C  
ATOM   1426 HG21 THR A  91     -21.617   0.638 -10.945  1.00 98.59           H  
ATOM   1427 HG22 THR A  91     -22.902   1.335 -11.939  1.00 98.59           H  
ATOM   1428 HG23 THR A  91     -21.407   0.775 -12.708  1.00 98.59           H  
ATOM   1429  OG1 THR A  91     -21.699  -1.744 -12.063  1.00 98.59           O  
ATOM   1430  HG1 THR A  91     -20.888  -1.254 -12.212  1.00 98.59           H  
ATOM   1431  N   HIS A  92     -24.138  -3.531 -10.773  1.00 97.96           N  
ATOM   1432  H   HIS A  92     -23.413  -3.469 -10.073  1.00 97.96           H  
ATOM   1433  CA  HIS A  92     -24.772  -4.835 -10.960  1.00 97.96           C  
ATOM   1434  HA  HIS A  92     -25.766  -4.692 -11.383  1.00 97.96           H  
ATOM   1435  C   HIS A  92     -24.920  -5.529  -9.608  1.00 97.96           C  
ATOM   1436  CB  HIS A  92     -23.973  -5.731 -11.921  1.00 97.96           C  
ATOM   1437  HB2 HIS A  92     -24.575  -6.614 -12.134  1.00 97.96           H  
ATOM   1438  HB3 HIS A  92     -23.072  -6.090 -11.424  1.00 97.96           H  
ATOM   1439  O   HIS A  92     -23.968  -5.570  -8.832  1.00 97.96           O  
ATOM   1440  CG  HIS A  92     -23.583  -5.094 -13.232  1.00 97.96           C  
ATOM   1441  CD2 HIS A  92     -24.056  -5.430 -14.470  1.00 97.96           C  
ATOM   1442  HD2 HIS A  92     -24.777  -6.206 -14.683  1.00 97.96           H  
ATOM   1443  ND1 HIS A  92     -22.697  -4.056 -13.413  1.00 97.96           N  
ATOM   1444  HD1 HIS A  92     -22.271  -3.505 -12.681  1.00 97.96           H  
ATOM   1445  CE1 HIS A  92     -22.673  -3.749 -14.717  1.00 97.96           C  
ATOM   1446  HE1 HIS A  92     -22.108  -2.937 -15.150  1.00 97.96           H  
ATOM   1447  NE2 HIS A  92     -23.464  -4.579 -15.410  1.00 97.96           N  
ATOM   1448  N   ASP A  93     -26.094  -6.099  -9.346  1.00 93.21           N  
ATOM   1449  H   ASP A  93     -26.834  -6.067 -10.032  1.00 93.21           H  
ATOM   1450  CA  ASP A  93     -26.331  -6.860  -8.124  1.00 93.21           C  
ATOM   1451  HA  ASP A  93     -25.945  -6.283  -7.284  1.00 93.21           H  
ATOM   1452  C   ASP A  93     -25.555  -8.183  -8.183  1.00 93.21           C  
ATOM   1453  CB  ASP A  93     -27.838  -7.061  -7.887  1.00 93.21           C  
ATOM   1454  HB2 ASP A  93     -28.257  -7.629  -8.717  1.00 93.21           H  
ATOM   1455  HB3 ASP A  93     -28.327  -6.087  -7.858  1.00 93.21           H  
ATOM   1456  O   ASP A  93     -25.525  -8.873  -9.212  1.00 93.21           O  
ATOM   1457  CG  ASP A  93     -28.132  -7.791  -6.568  1.00 93.21           C  
ATOM   1458  OD1 ASP A  93     -27.332  -7.666  -5.614  1.00 93.21           O  
ATOM   1459  OD2 ASP A  93     -29.136  -8.531  -6.500  1.00 93.21           O  
ATOM   1460  N   ILE A  94     -24.897  -8.512  -7.074  1.00 96.12           N  
ATOM   1461  H   ILE A  94     -24.997  -7.899  -6.278  1.00 96.12           H  
ATOM   1462  CA  ILE A  94     -24.132  -9.749  -6.896  1.00 96.12           C  
ATOM   1463  HA  ILE A  94     -24.391 -10.420  -7.716  1.00 96.12           H  
ATOM   1464  C   ILE A  94     -24.574 -10.512  -5.639  1.00 96.12           C  
ATOM   1465  CB  ILE A  94     -22.611  -9.509  -6.988  1.00 96.12           C  
ATOM   1466  HB  ILE A  94     -22.129 -10.484  -6.907  1.00 96.12           H  
ATOM   1467  O   ILE A  94     -23.797 -11.258  -5.036  1.00 96.12           O  
ATOM   1468  CG1 ILE A  94     -22.108  -8.613  -5.843  1.00 96.12           C  
ATOM   1469 HG12 ILE A  94     -22.514  -8.963  -4.894  1.00 96.12           H  
ATOM   1470 HG13 ILE A  94     -22.445  -7.588  -5.997  1.00 96.12           H  
ATOM   1471  CG2 ILE A  94     -22.191  -8.898  -8.338  1.00 96.12           C  
ATOM   1472 HG21 ILE A  94     -22.514  -7.858  -8.392  1.00 96.12           H  
ATOM   1473 HG22 ILE A  94     -21.109  -8.948  -8.456  1.00 96.12           H  
ATOM   1474 HG23 ILE A  94     -22.659  -9.438  -9.161  1.00 96.12           H  
ATOM   1475  CD1 ILE A  94     -20.584  -8.630  -5.735  1.00 96.12           C  
ATOM   1476 HD11 ILE A  94     -20.149  -7.963  -6.479  1.00 96.12           H  
ATOM   1477 HD12 ILE A  94     -20.296  -8.303  -4.736  1.00 96.12           H  
ATOM   1478 HD13 ILE A  94     -20.209  -9.643  -5.874  1.00 96.12           H  
ATOM   1479  N   SER A  95     -25.839 -10.337  -5.243  1.00 95.64           N  
ATOM   1480  H   SER A  95     -26.394  -9.642  -5.720  1.00 95.64           H  
ATOM   1481  CA  SER A  95     -26.496 -11.066  -4.148  1.00 95.64           C  
ATOM   1482  HA  SER A  95     -25.975 -10.840  -3.218  1.00 95.64           H  
ATOM   1483  C   SER A  95     -26.467 -12.595  -4.311  1.00 95.64           C  
ATOM   1484  CB  SER A  95     -27.942 -10.568  -4.021  1.00 95.64           C  
ATOM   1485  HB2 SER A  95     -28.421 -11.084  -3.189  1.00 95.64           H  
ATOM   1486  HB3 SER A  95     -27.940  -9.499  -3.808  1.00 95.64           H  
ATOM   1487  O   SER A  95     -26.570 -13.345  -3.337  1.00 95.64           O  
ATOM   1488  OG  SER A  95     -28.684 -10.807  -5.204  1.00 95.64           O  
ATOM   1489  HG  SER A  95     -28.858  -9.968  -5.637  1.00 95.64           H  
ATOM   1490  N   ASP A  96     -26.233 -13.092  -5.527  1.00 95.92           N  
ATOM   1491  H   ASP A  96     -26.134 -12.444  -6.296  1.00 95.92           H  
ATOM   1492  CA  ASP A  96     -25.976 -14.501  -5.808  1.00 95.92           C  
ATOM   1493  HA  ASP A  96     -26.745 -15.083  -5.300  1.00 95.92           H  
ATOM   1494  C   ASP A  96     -24.612 -14.997  -5.296  1.00 95.92           C  
ATOM   1495  CB  ASP A  96     -26.123 -14.769  -7.311  1.00 95.92           C  
ATOM   1496  HB2 ASP A  96     -26.070 -15.844  -7.484  1.00 95.92           H  
ATOM   1497  HB3 ASP A  96     -27.104 -14.428  -7.642  1.00 95.92           H  
ATOM   1498  O   ASP A  96     -24.427 -16.209  -5.200  1.00 95.92           O  
ATOM   1499  CG  ASP A  96     -25.045 -14.067  -8.136  1.00 95.92           C  
ATOM   1500  OD1 ASP A  96     -24.954 -12.823  -8.072  1.00 95.92           O  
ATOM   1501  OD2 ASP A  96     -24.284 -14.738  -8.863  1.00 95.92           O  
ATOM   1502  N   LEU A  97     -23.689 -14.113  -4.904  1.00 96.46           N  
ATOM   1503  H   LEU A  97     -23.899 -13.134  -5.035  1.00 96.46           H  
ATOM   1504  CA  LEU A  97     -22.333 -14.471  -4.464  1.00 96.46           C  
ATOM   1505  HA  LEU A  97     -22.188 -15.549  -4.543  1.00 96.46           H  
ATOM   1506  C   LEU A  97     -22.036 -14.099  -3.007  1.00 96.46           C  
ATOM   1507  CB  LEU A  97     -21.304 -13.785  -5.378  1.00 96.46           C  
ATOM   1508  HB2 LEU A  97     -21.370 -12.708  -5.222  1.00 96.46           H  
ATOM   1509  HB3 LEU A  97     -20.310 -14.105  -5.067  1.00 96.46           H  
ATOM   1510  O   LEU A  97     -21.244 -14.777  -2.359  1.00 96.46           O  
ATOM   1511  CG  LEU A  97     -21.461 -14.060  -6.883  1.00 96.46           C  
ATOM   1512  HG  LEU A  97     -22.413 -13.655  -7.227  1.00 96.46           H  
ATOM   1513  CD1 LEU A  97     -20.345 -13.324  -7.625  1.00 96.46           C  
ATOM   1514 HD11 LEU A  97     -20.439 -13.503  -8.696  1.00 96.46           H  
ATOM   1515 HD12 LEU A  97     -20.429 -12.253  -7.438  1.00 96.46           H  
ATOM   1516 HD13 LEU A  97     -19.374 -13.678  -7.278  1.00 96.46           H  
ATOM   1517  CD2 LEU A  97     -21.387 -15.547  -7.236  1.00 96.46           C  
ATOM   1518 HD21 LEU A  97     -20.452 -15.982  -6.881  1.00 96.46           H  
ATOM   1519 HD22 LEU A  97     -22.228 -16.075  -6.787  1.00 96.46           H  
ATOM   1520 HD23 LEU A  97     -21.466 -15.670  -8.316  1.00 96.46           H  
ATOM   1521  N   THR A  98     -22.635 -13.026  -2.488  1.00 96.12           N  
ATOM   1522  H   THR A  98     -23.296 -12.515  -3.055  1.00 96.12           H  
ATOM   1523  CA  THR A  98     -22.258 -12.444  -1.190  1.00 96.12           C  
ATOM   1524  HA  THR A  98     -21.898 -13.237  -0.535  1.00 96.12           H  
ATOM   1525  C   THR A  98     -23.433 -11.770  -0.485  1.00 96.12           C  
ATOM   1526  CB  THR A  98     -21.106 -11.440  -1.386  1.00 96.12           C  
ATOM   1527  HB  THR A  98     -20.291 -11.935  -1.912  1.00 96.12           H  
ATOM   1528  O   THR A  98     -24.460 -11.483  -1.094  1.00 96.12           O  
ATOM   1529  CG2 THR A  98     -21.492 -10.193  -2.186  1.00 96.12           C  
ATOM   1530 HG21 THR A  98     -22.250  -9.612  -1.661  1.00 96.12           H  
ATOM   1531 HG22 THR A  98     -21.878 -10.487  -3.162  1.00 96.12           H  
ATOM   1532 HG23 THR A  98     -20.607  -9.575  -2.338  1.00 96.12           H  
ATOM   1533  OG1 THR A  98     -20.632 -11.002  -0.139  1.00 96.12           O  
ATOM   1534  HG1 THR A  98     -19.889 -11.546   0.132  1.00 96.12           H  
ATOM   1535  N   THR A  99     -23.263 -11.478   0.804  1.00 94.43           N  
ATOM   1536  H   THR A  99     -22.417 -11.809   1.245  1.00 94.43           H  
ATOM   1537  CA  THR A  99     -24.158 -10.618   1.593  1.00 94.43           C  
ATOM   1538  HA  THR A  99     -25.001 -10.328   0.966  1.00 94.43           H  
ATOM   1539  C   THR A  99     -23.524  -9.297   2.023  1.00 94.43           C  
ATOM   1540  CB  THR A  99     -24.734 -11.363   2.800  1.00 94.43           C  
ATOM   1541  HB  THR A  99     -25.387 -10.692   3.359  1.00 94.43           H  
ATOM   1542  O   THR A  99     -24.000  -8.679   2.973  1.00 94.43           O  
ATOM   1543  CG2 THR A  99     -25.579 -12.546   2.336  1.00 94.43           C  
ATOM   1544 HG21 THR A  99     -26.232 -12.236   1.521  1.00 94.43           H  
ATOM   1545 HG22 THR A  99     -26.207 -12.878   3.163  1.00 94.43           H  
ATOM   1546 HG23 THR A  99     -24.936 -13.353   1.985  1.00 94.43           H  
ATOM   1547  OG1 THR A  99     -23.704 -11.822   3.651  1.00 94.43           O  
ATOM   1548  HG1 THR A  99     -23.221 -11.046   3.944  1.00 94.43           H  
ATOM   1549  N   ILE A 100     -22.445  -8.861   1.364  1.00 96.08           N  
ATOM   1550  H   ILE A 100     -22.051  -9.439   0.635  1.00 96.08           H  
ATOM   1551  CA  ILE A 100     -21.848  -7.544   1.616  1.00 96.08           C  
ATOM   1552  HA  ILE A 100     -21.587  -7.474   2.672  1.00 96.08           H  
ATOM   1553  C   ILE A 100     -22.888  -6.460   1.307  1.00 96.08           C  
ATOM   1554  CB  ILE A 100     -20.561  -7.354   0.786  1.00 96.08           C  
ATOM   1555  HB  ILE A 100     -20.814  -7.524  -0.260  1.00 96.08           H  
ATOM   1556  O   ILE A 100     -23.346  -6.330   0.171  1.00 96.08           O  
ATOM   1557  CG1 ILE A 100     -19.458  -8.348   1.204  1.00 96.08           C  
ATOM   1558 HG12 ILE A 100     -18.937  -7.991   2.093  1.00 96.08           H  
ATOM   1559 HG13 ILE A 100     -19.903  -9.305   1.476  1.00 96.08           H  
ATOM   1560  CG2 ILE A 100     -20.013  -5.924   0.931  1.00 96.08           C  
ATOM   1561 HG21 ILE A 100     -19.054  -5.833   0.420  1.00 96.08           H  
ATOM   1562 HG22 ILE A 100     -20.708  -5.216   0.480  1.00 96.08           H  
ATOM   1563 HG23 ILE A 100     -19.878  -5.683   1.985  1.00 96.08           H  
ATOM   1564  CD1 ILE A 100     -18.443  -8.590   0.082  1.00 96.08           C  
ATOM   1565 HD11 ILE A 100     -17.713  -7.781   0.040  1.00 96.08           H  
ATOM   1566 HD12 ILE A 100     -18.953  -8.681  -0.877  1.00 96.08           H  
ATOM   1567 HD13 ILE A 100     -17.943  -9.543   0.255  1.00 96.08           H  
ATOM   1568  N   ASP A 101     -23.235  -5.652   2.311  1.00 93.65           N  
ATOM   1569  H   ASP A 101     -22.898  -5.885   3.234  1.00 93.65           H  
ATOM   1570  CA  ASP A 101     -24.307  -4.650   2.213  1.00 93.65           C  
ATOM   1571  HA  ASP A 101     -25.256  -5.159   2.050  1.00 93.65           H  
ATOM   1572  C   ASP A 101     -24.110  -3.672   1.040  1.00 93.65           C  
ATOM   1573  CB  ASP A 101     -24.399  -3.885   3.546  1.00 93.65           C  
ATOM   1574  HB2 ASP A 101     -24.747  -4.560   4.327  1.00 93.65           H  
ATOM   1575  HB3 ASP A 101     -23.407  -3.526   3.822  1.00 93.65           H  
ATOM   1576  O   ASP A 101     -25.056  -3.354   0.326  1.00 93.65           O  
ATOM   1577  CG  ASP A 101     -25.350  -2.689   3.441  1.00 93.65           C  
ATOM   1578  OD1 ASP A 101     -26.570  -2.886   3.271  1.00 93.65           O  
ATOM   1579  OD2 ASP A 101     -24.869  -1.534   3.355  1.00 93.65           O  
ATOM   1580  N   MET A 102     -22.884  -3.203   0.792  1.00 95.84           N  
ATOM   1581  H   MET A 102     -22.131  -3.490   1.400  1.00 95.84           H  
ATOM   1582  CA  MET A 102     -22.619  -2.260  -0.305  1.00 95.84           C  
ATOM   1583  HA  MET A 102     -23.403  -1.503  -0.295  1.00 95.84           H  
ATOM   1584  C   MET A 102     -22.663  -2.890  -1.708  1.00 95.84           C  
ATOM   1585  CB  MET A 102     -21.291  -1.527  -0.083  1.00 95.84           C  
ATOM   1586  HB2 MET A 102     -21.174  -0.810  -0.895  1.00 95.84           H  
ATOM   1587  HB3 MET A 102     -21.328  -0.975   0.856  1.00 95.84           H  
ATOM   1588  O   MET A 102     -22.687  -2.155  -2.692  1.00 95.84           O  
ATOM   1589  CG  MET A 102     -20.077  -2.458  -0.073  1.00 95.84           C  
ATOM   1590  HG2 MET A 102     -20.156  -3.161  -0.903  1.00 95.84           H  
ATOM   1591  HG3 MET A 102     -20.078  -3.023   0.859  1.00 95.84           H  
ATOM   1592  SD  MET A 102     -18.482  -1.623  -0.222  1.00 95.84           S  
ATOM   1593  CE  MET A 102     -18.629  -0.991  -1.910  1.00 95.84           C  
ATOM   1594  HE1 MET A 102     -19.205  -1.687  -2.519  1.00 95.84           H  
ATOM   1595  HE2 MET A 102     -19.133  -0.025  -1.895  1.00 95.84           H  
ATOM   1596  HE3 MET A 102     -17.640  -0.886  -2.357  1.00 95.84           H  
ATOM   1597  N   LEU A 103     -22.647  -4.225  -1.802  1.00 96.81           N  
ATOM   1598  H   LEU A 103     -22.716  -4.767  -0.952  1.00 96.81           H  
ATOM   1599  CA  LEU A 103     -22.649  -4.971  -3.066  1.00 96.81           C  
ATOM   1600  HA  LEU A 103     -22.504  -4.269  -3.887  1.00 96.81           H  
ATOM   1601  C   LEU A 103     -23.987  -5.663  -3.353  1.00 96.81           C  
ATOM   1602  CB  LEU A 103     -21.486  -5.976  -3.108  1.00 96.81           C  
ATOM   1603  HB2 LEU A 103     -21.486  -6.424  -4.102  1.00 96.81           H  
ATOM   1604  HB3 LEU A 103     -21.680  -6.768  -2.384  1.00 96.81           H  
ATOM   1605  O   LEU A 103     -24.095  -6.438  -4.301  1.00 96.81           O  
ATOM   1606  CG  LEU A 103     -20.084  -5.402  -2.855  1.00 96.81           C  
ATOM   1607  HG  LEU A 103     -19.999  -5.115  -1.807  1.00 96.81           H  
ATOM   1608  CD1 LEU A 103     -19.026  -6.464  -3.142  1.00 96.81           C  
ATOM   1609 HD11 LEU A 103     -18.931  -6.620  -4.217  1.00 96.81           H  
ATOM   1610 HD12 LEU A 103     -19.303  -7.403  -2.663  1.00 96.81           H  
ATOM   1611 HD13 LEU A 103     -18.061  -6.140  -2.750  1.00 96.81           H  
ATOM   1612  CD2 LEU A 103     -19.770  -4.192  -3.732  1.00 96.81           C  
ATOM   1613 HD21 LEU A 103     -19.947  -4.444  -4.778  1.00 96.81           H  
ATOM   1614 HD22 LEU A 103     -20.418  -3.357  -3.464  1.00 96.81           H  
ATOM   1615 HD23 LEU A 103     -18.734  -3.884  -3.590  1.00 96.81           H  
ATOM   1616  N   THR A 104     -24.992  -5.404  -2.520  1.00 92.63           N  
ATOM   1617  H   THR A 104     -24.855  -4.720  -1.790  1.00 92.63           H  
ATOM   1618  CA  THR A 104     -26.324  -5.992  -2.625  1.00 92.63           C  
ATOM   1619  HA  THR A 104     -26.443  -6.437  -3.613  1.00 92.63           H  
ATOM   1620  C   THR A 104     -27.396  -4.912  -2.498  1.00 92.63           C  
ATOM   1621  CB  THR A 104     -26.527  -7.110  -1.587  1.00 92.63           C  
ATOM   1622  HB  THR A 104     -27.549  -7.480  -1.668  1.00 92.63           H  
ATOM   1623  O   THR A 104     -27.171  -3.834  -1.936  1.00 92.63           O  
ATOM   1624  CG2 THR A 104     -25.570  -8.281  -1.801  1.00 92.63           C  
ATOM   1625 HG21 THR A 104     -25.859  -9.111  -1.156  1.00 92.63           H  
ATOM   1626 HG22 THR A 104     -24.543  -7.992  -1.581  1.00 92.63           H  
ATOM   1627 HG23 THR A 104     -25.623  -8.602  -2.842  1.00 92.63           H  
ATOM   1628  OG1 THR A 104     -26.306  -6.652  -0.274  1.00 92.63           O  
ATOM   1629  HG1 THR A 104     -25.363  -6.494  -0.192  1.00 92.63           H  
ATOM   1630  N   GLY A 105     -28.583  -5.192  -3.036  1.00 89.80           N  
ATOM   1631  H   GLY A 105     -28.663  -6.024  -3.603  1.00 89.80           H  
ATOM   1632  CA  GLY A 105     -29.718  -4.271  -2.996  1.00 89.80           C  
ATOM   1633  HA2 GLY A 105     -30.639  -4.848  -2.906  1.00 89.80           H  
ATOM   1634  HA3 GLY A 105     -29.634  -3.641  -2.110  1.00 89.80           H  
ATOM   1635  C   GLY A 105     -29.831  -3.399  -4.254  1.00 89.80           C  
ATOM   1636  O   GLY A 105     -29.537  -3.874  -5.351  1.00 89.80           O  
ATOM   1637  N   PRO A 106     -30.332  -2.152  -4.146  1.00 94.83           N  
ATOM   1638  CA  PRO A 106     -30.670  -1.360  -5.322  1.00 94.83           C  
ATOM   1639  HA  PRO A 106     -31.288  -1.956  -5.993  1.00 94.83           H  
ATOM   1640  C   PRO A 106     -29.421  -0.903  -6.083  1.00 94.83           C  
ATOM   1641  CB  PRO A 106     -31.503  -0.184  -4.805  1.00 94.83           C  
ATOM   1642  HB2 PRO A 106     -32.555  -0.469  -4.778  1.00 94.83           H  
ATOM   1643  HB3 PRO A 106     -31.368   0.715  -5.406  1.00 94.83           H  
ATOM   1644  O   PRO A 106     -28.491  -0.334  -5.509  1.00 94.83           O  
ATOM   1645  CG  PRO A 106     -30.992   0.005  -3.377  1.00 94.83           C  
ATOM   1646  HG2 PRO A 106     -31.743   0.464  -2.735  1.00 94.83           H  
ATOM   1647  HG3 PRO A 106     -30.082   0.606  -3.390  1.00 94.83           H  
ATOM   1648  CD  PRO A 106     -30.658  -1.420  -2.929  1.00 94.83           C  
ATOM   1649  HD2 PRO A 106     -29.813  -1.407  -2.240  1.00 94.83           H  
ATOM   1650  HD3 PRO A 106     -31.529  -1.873  -2.456  1.00 94.83           H  
ATOM   1651  N   ILE A 107     -29.443  -1.097  -7.402  1.00 97.90           N  
ATOM   1652  H   ILE A 107     -30.222  -1.604  -7.797  1.00 97.90           H  
ATOM   1653  CA  ILE A 107     -28.461  -0.519  -8.325  1.00 97.90           C  
ATOM   1654  HA  ILE A 107     -27.472  -0.895  -8.062  1.00 97.90           H  
ATOM   1655  C   ILE A 107     -28.442   1.007  -8.167  1.00 97.90           C  
ATOM   1656  CB  ILE A 107     -28.783  -0.932  -9.778  1.00 97.90           C  
ATOM   1657  HB  ILE A 107     -29.750  -0.506 -10.046  1.00 97.90           H  
ATOM   1658  O   ILE A 107     -29.488   1.633  -7.998  1.00 97.90           O  
ATOM   1659  CG1 ILE A 107     -28.895  -2.462  -9.951  1.00 97.90           C  
ATOM   1660 HG12 ILE A 107     -29.793  -2.815  -9.445  1.00 97.90           H  
ATOM   1661 HG13 ILE A 107     -29.021  -2.688 -11.010  1.00 97.90           H  
ATOM   1662  CG2 ILE A 107     -27.749  -0.370 -10.766  1.00 97.90           C  
ATOM   1663 HG21 ILE A 107     -27.940  -0.751 -11.769  1.00 97.90           H  
ATOM   1664 HG22 ILE A 107     -26.744  -0.667 -10.465  1.00 97.90           H  
ATOM   1665 HG23 ILE A 107     -27.803   0.718 -10.802  1.00 97.90           H  
ATOM   1666  CD1 ILE A 107     -27.706  -3.268  -9.425  1.00 97.90           C  
ATOM   1667 HD11 ILE A 107     -27.871  -4.308  -9.706  1.00 97.90           H  
ATOM   1668 HD12 ILE A 107     -27.647  -3.206  -8.338  1.00 97.90           H  
ATOM   1669 HD13 ILE A 107     -26.774  -2.913  -9.864  1.00 97.90           H  
ATOM   1670  N   GLY A 108     -27.249   1.597  -8.197  1.00 97.98           N  
ATOM   1671  H   GLY A 108     -26.442   1.031  -8.414  1.00 97.98           H  
ATOM   1672  CA  GLY A 108     -27.016   3.015  -7.919  1.00 97.98           C  
ATOM   1673  HA2 GLY A 108     -27.881   3.599  -8.232  1.00 97.98           H  
ATOM   1674  HA3 GLY A 108     -26.159   3.348  -8.505  1.00 97.98           H  
ATOM   1675  C   GLY A 108     -26.736   3.323  -6.445  1.00 97.98           C  
ATOM   1676  O   GLY A 108     -26.476   4.477  -6.103  1.00 97.98           O  
ATOM   1677  N   LYS A 109     -26.757   2.322  -5.547  1.00 97.35           N  
ATOM   1678  H   LYS A 109     -27.038   1.404  -5.859  1.00 97.35           H  
ATOM   1679  CA  LYS A 109     -26.321   2.495  -4.151  1.00 97.35           C  
ATOM   1680  HA  LYS A 109     -26.952   3.261  -3.701  1.00 97.35           H  
ATOM   1681  C   LYS A 109     -24.870   2.984  -4.117  1.00 97.35           C  
ATOM   1682  CB  LYS A 109     -26.508   1.183  -3.368  1.00 97.35           C  
ATOM   1683  HB2 LYS A 109     -27.553   0.883  -3.445  1.00 97.35           H  
ATOM   1684  HB3 LYS A 109     -25.894   0.402  -3.816  1.00 97.35           H  
ATOM   1685  O   LYS A 109     -23.986   2.360  -4.704  1.00 97.35           O  
ATOM   1686  CG  LYS A 109     -26.156   1.313  -1.874  1.00 97.35           C  
ATOM   1687  HG2 LYS A 109     -26.737   2.126  -1.438  1.00 97.35           H  
ATOM   1688  HG3 LYS A 109     -25.095   1.537  -1.765  1.00 97.35           H  
ATOM   1689  CD  LYS A 109     -26.471   0.008  -1.126  1.00 97.35           C  
ATOM   1690  HD2 LYS A 109     -25.889  -0.804  -1.563  1.00 97.35           H  
ATOM   1691  HD3 LYS A 109     -27.529  -0.227  -1.248  1.00 97.35           H  
ATOM   1692  CE  LYS A 109     -26.141   0.120   0.368  1.00 97.35           C  
ATOM   1693  HE2 LYS A 109     -25.073   0.315   0.471  1.00 97.35           H  
ATOM   1694  HE3 LYS A 109     -26.685   0.960   0.801  1.00 97.35           H  
ATOM   1695  NZ  LYS A 109     -26.479  -1.130   1.090  1.00 97.35           N  
ATOM   1696  HZ1 LYS A 109     -26.078  -1.942   0.642  1.00 97.35           H  
ATOM   1697  HZ2 LYS A 109     -26.096  -1.168   2.024  1.00 97.35           H  
ATOM   1698  HZ3 LYS A 109     -27.467  -1.319   1.175  1.00 97.35           H  
ATOM   1699  N   LYS A 110     -24.635   4.089  -3.402  1.00 97.79           N  
ATOM   1700  H   LYS A 110     -25.426   4.538  -2.962  1.00 97.79           H  
ATOM   1701  CA  LYS A 110     -23.322   4.731  -3.272  1.00 97.79           C  
ATOM   1702  HA  LYS A 110     -22.662   4.295  -4.022  1.00 97.79           H  
ATOM   1703  C   LYS A 110     -22.694   4.480  -1.908  1.00 97.79           C  
ATOM   1704  CB  LYS A 110     -23.407   6.231  -3.575  1.00 97.79           C  
ATOM   1705  HB2 LYS A 110     -24.166   6.694  -2.944  1.00 97.79           H  
ATOM   1706  HB3 LYS A 110     -22.443   6.684  -3.345  1.00 97.79           H  
ATOM   1707  O   LYS A 110     -23.366   4.570  -0.883  1.00 97.79           O  
ATOM   1708  CG  LYS A 110     -23.727   6.489  -5.053  1.00 97.79           C  
ATOM   1709  HG2 LYS A 110     -24.720   6.109  -5.294  1.00 97.79           H  
ATOM   1710  HG3 LYS A 110     -22.988   5.981  -5.672  1.00 97.79           H  
ATOM   1711  CD  LYS A 110     -23.685   7.987  -5.344  1.00 97.79           C  
ATOM   1712  HD2 LYS A 110     -24.505   8.491  -4.832  1.00 97.79           H  
ATOM   1713  HD3 LYS A 110     -22.742   8.374  -4.958  1.00 97.79           H  
ATOM   1714  CE  LYS A 110     -23.768   8.247  -6.850  1.00 97.79           C  
ATOM   1715  HE2 LYS A 110     -24.794   8.103  -7.189  1.00 97.79           H  
ATOM   1716  HE3 LYS A 110     -23.143   7.518  -7.364  1.00 97.79           H  
ATOM   1717  NZ  LYS A 110     -23.277   9.605  -7.173  1.00 97.79           N  
ATOM   1718  HZ1 LYS A 110     -23.758  10.331  -6.661  1.00 97.79           H  
ATOM   1719  HZ2 LYS A 110     -23.290   9.770  -8.169  1.00 97.79           H  
ATOM   1720  HZ3 LYS A 110     -22.299   9.669  -6.928  1.00 97.79           H  
ATOM   1721  N   THR A 111     -21.394   4.215  -1.906  1.00 98.28           N  
ATOM   1722  H   THR A 111     -20.938   4.136  -2.803  1.00 98.28           H  
ATOM   1723  CA  THR A 111     -20.574   4.040  -0.703  1.00 98.28           C  
ATOM   1724  HA  THR A 111     -21.184   4.234   0.179  1.00 98.28           H  
ATOM   1725  C   THR A 111     -19.396   5.010  -0.756  1.00 98.28           C  
ATOM   1726  CB  THR A 111     -20.075   2.596  -0.591  1.00 98.28           C  
ATOM   1727  HB  THR A 111     -19.458   2.349  -1.454  1.00 98.28           H  
ATOM   1728  O   THR A 111     -18.627   4.952  -1.718  1.00 98.28           O  
ATOM   1729  CG2 THR A 111     -19.280   2.338   0.687  1.00 98.28           C  
ATOM   1730 HG21 THR A 111     -19.870   2.624   1.558  1.00 98.28           H  
ATOM   1731 HG22 THR A 111     -19.037   1.277   0.750  1.00 98.28           H  
ATOM   1732 HG23 THR A 111     -18.349   2.904   0.674  1.00 98.28           H  
ATOM   1733  OG1 THR A 111     -21.190   1.737  -0.561  1.00 98.28           O  
ATOM   1734  HG1 THR A 111     -21.598   1.773  -1.429  1.00 98.28           H  
ATOM   1735  N   PRO A 112     -19.232   5.910   0.229  1.00 98.46           N  
ATOM   1736  CA  PRO A 112     -18.099   6.825   0.252  1.00 98.46           C  
ATOM   1737  HA  PRO A 112     -18.033   7.354  -0.699  1.00 98.46           H  
ATOM   1738  C   PRO A 112     -16.788   6.066   0.477  1.00 98.46           C  
ATOM   1739  CB  PRO A 112     -18.400   7.837   1.360  1.00 98.46           C  
ATOM   1740  HB2 PRO A 112     -18.909   8.697   0.925  1.00 98.46           H  
ATOM   1741  HB3 PRO A 112     -17.500   8.160   1.882  1.00 98.46           H  
ATOM   1742  O   PRO A 112     -16.761   5.035   1.157  1.00 98.46           O  
ATOM   1743  CG  PRO A 112     -19.363   7.104   2.294  1.00 98.46           C  
ATOM   1744  HG2 PRO A 112     -18.799   6.578   3.064  1.00 98.46           H  
ATOM   1745  HG3 PRO A 112     -20.070   7.792   2.758  1.00 98.46           H  
ATOM   1746  CD  PRO A 112     -20.076   6.090   1.403  1.00 98.46           C  
ATOM   1747  HD2 PRO A 112     -21.044   6.485   1.095  1.00 98.46           H  
ATOM   1748  HD3 PRO A 112     -20.203   5.152   1.945  1.00 98.46           H  
ATOM   1749  N   LEU A 113     -15.696   6.590  -0.079  1.00 98.56           N  
ATOM   1750  H   LEU A 113     -15.785   7.417  -0.652  1.00 98.56           H  
ATOM   1751  CA  LEU A 113     -14.373   5.979   0.031  1.00 98.56           C  
ATOM   1752  HA  LEU A 113     -14.335   5.468   0.993  1.00 98.56           H  
ATOM   1753  C   LEU A 113     -13.229   6.987   0.037  1.00 98.56           C  
ATOM   1754  CB  LEU A 113     -14.192   4.920  -1.076  1.00 98.56           C  
ATOM   1755  HB2 LEU A 113     -13.253   4.384  -0.938  1.00 98.56           H  
ATOM   1756  HB3 LEU A 113     -14.998   4.200  -0.936  1.00 98.56           H  
ATOM   1757  O   LEU A 113     -13.368   8.130  -0.402  1.00 98.56           O  
ATOM   1758  CG  LEU A 113     -14.253   5.468  -2.511  1.00 98.56           C  
ATOM   1759  HG  LEU A 113     -14.946   6.309  -2.537  1.00 98.56           H  
ATOM   1760  CD1 LEU A 113     -12.911   5.928  -3.076  1.00 98.56           C  
ATOM   1761 HD11 LEU A 113     -12.291   5.072  -3.342  1.00 98.56           H  
ATOM   1762 HD12 LEU A 113     -13.102   6.509  -3.979  1.00 98.56           H  
ATOM   1763 HD13 LEU A 113     -12.364   6.555  -2.373  1.00 98.56           H  
ATOM   1764  CD2 LEU A 113     -14.808   4.409  -3.452  1.00 98.56           C  
ATOM   1765 HD21 LEU A 113     -14.112   3.577  -3.552  1.00 98.56           H  
ATOM   1766 HD22 LEU A 113     -15.757   4.046  -3.058  1.00 98.56           H  
ATOM   1767 HD23 LEU A 113     -14.992   4.875  -4.420  1.00 98.56           H  
ATOM   1768  N   LEU A 114     -12.075   6.503   0.486  1.00 98.73           N  
ATOM   1769  H   LEU A 114     -12.091   5.560   0.848  1.00 98.73           H  
ATOM   1770  CA  LEU A 114     -10.768   7.124   0.305  1.00 98.73           C  
ATOM   1771  HA  LEU A 114     -10.859   8.025  -0.301  1.00 98.73           H  
ATOM   1772  C   LEU A 114      -9.838   6.146  -0.409  1.00 98.73           C  
ATOM   1773  CB  LEU A 114     -10.203   7.501   1.681  1.00 98.73           C  
ATOM   1774  HB2 LEU A 114     -10.834   8.269   2.128  1.00 98.73           H  
ATOM   1775  HB3 LEU A 114     -10.246   6.622   2.323  1.00 98.73           H  
ATOM   1776  O   LEU A 114      -9.666   5.019   0.057  1.00 98.73           O  
ATOM   1777  CG  LEU A 114      -8.744   7.994   1.632  1.00 98.73           C  
ATOM   1778  HG  LEU A 114      -8.098   7.234   1.193  1.00 98.73           H  
ATOM   1779  CD1 LEU A 114      -8.577   9.299   0.854  1.00 98.73           C  
ATOM   1780 HD11 LEU A 114      -7.649   9.796   1.137  1.00 98.73           H  
ATOM   1781 HD12 LEU A 114      -8.529   9.081  -0.213  1.00 98.73           H  
ATOM   1782 HD13 LEU A 114      -9.409   9.975   1.052  1.00 98.73           H  
ATOM   1783  CD2 LEU A 114      -8.260   8.222   3.045  1.00 98.73           C  
ATOM   1784 HD21 LEU A 114      -8.437   7.337   3.656  1.00 98.73           H  
ATOM   1785 HD22 LEU A 114      -8.805   9.079   3.442  1.00 98.73           H  
ATOM   1786 HD23 LEU A 114      -7.194   8.451   3.039  1.00 98.73           H  
ATOM   1787  N   THR A 115      -9.174   6.595  -1.469  1.00 98.87           N  
ATOM   1788  H   THR A 115      -9.364   7.527  -1.808  1.00 98.87           H  
ATOM   1789  CA  THR A 115      -8.123   5.827  -2.143  1.00 98.87           C  
ATOM   1790  HA  THR A 115      -8.085   4.828  -1.709  1.00 98.87           H  
ATOM   1791  C   THR A 115      -6.763   6.476  -1.931  1.00 98.87           C  
ATOM   1792  CB  THR A 115      -8.430   5.642  -3.633  1.00 98.87           C  
ATOM   1793  HB  THR A 115      -8.560   6.622  -4.091  1.00 98.87           H  
ATOM   1794  O   THR A 115      -6.612   7.687  -2.088  1.00 98.87           O  
ATOM   1795  CG2 THR A 115      -7.355   4.876  -4.404  1.00 98.87           C  
ATOM   1796 HG21 THR A 115      -6.429   5.451  -4.434  1.00 98.87           H  
ATOM   1797 HG22 THR A 115      -7.692   4.729  -5.430  1.00 98.87           H  
ATOM   1798 HG23 THR A 115      -7.170   3.906  -3.942  1.00 98.87           H  
ATOM   1799  OG1 THR A 115      -9.621   4.906  -3.774  1.00 98.87           O  
ATOM   1800  HG1 THR A 115      -9.439   3.968  -3.678  1.00 98.87           H  
ATOM   1801  N   ARG A 116      -5.757   5.657  -1.615  1.00 98.80           N  
ATOM   1802  H   ARG A 116      -5.985   4.678  -1.516  1.00 98.80           H  
ATOM   1803  CA  ARG A 116      -4.341   6.016  -1.576  1.00 98.80           C  
ATOM   1804  HA  ARG A 116      -4.242   7.065  -1.855  1.00 98.80           H  
ATOM   1805  C   ARG A 116      -3.560   5.187  -2.592  1.00 98.80           C  
ATOM   1806  CB  ARG A 116      -3.797   5.857  -0.150  1.00 98.80           C  
ATOM   1807  HB2 ARG A 116      -4.397   6.467   0.524  1.00 98.80           H  
ATOM   1808  HB3 ARG A 116      -3.877   4.813   0.154  1.00 98.80           H  
ATOM   1809  O   ARG A 116      -3.495   3.959  -2.500  1.00 98.80           O  
ATOM   1810  CG  ARG A 116      -2.331   6.307  -0.057  1.00 98.80           C  
ATOM   1811  HG2 ARG A 116      -1.710   5.677  -0.694  1.00 98.80           H  
ATOM   1812  HG3 ARG A 116      -2.251   7.338  -0.400  1.00 98.80           H  
ATOM   1813  CD  ARG A 116      -1.816   6.211   1.382  1.00 98.80           C  
ATOM   1814  HD2 ARG A 116      -2.461   6.811   2.024  1.00 98.80           H  
ATOM   1815  HD3 ARG A 116      -1.867   5.176   1.721  1.00 98.80           H  
ATOM   1816  NE  ARG A 116      -0.438   6.725   1.487  1.00 98.80           N  
ATOM   1817  HE  ARG A 116      -0.348   7.703   1.722  1.00 98.80           H  
ATOM   1818  NH1 ARG A 116       0.722   4.798   0.976  1.00 98.80           N  
ATOM   1819 HH11 ARG A 116      -0.128   4.318   0.716  1.00 98.80           H  
ATOM   1820 HH12 ARG A 116       1.630   4.381   0.829  1.00 98.80           H  
ATOM   1821  NH2 ARG A 116       1.832   6.663   1.408  1.00 98.80           N  
ATOM   1822 HH21 ARG A 116       1.904   7.660   1.549  1.00 98.80           H  
ATOM   1823 HH22 ARG A 116       2.680   6.140   1.240  1.00 98.80           H  
ATOM   1824  CZ  ARG A 116       0.686   6.063   1.286  1.00 98.80           C  
ATOM   1825  N   PHE A 117      -2.905   5.887  -3.504  1.00 98.84           N  
ATOM   1826  H   PHE A 117      -2.976   6.893  -3.457  1.00 98.84           H  
ATOM   1827  CA  PHE A 117      -1.887   5.352  -4.392  1.00 98.84           C  
ATOM   1828  HA  PHE A 117      -2.082   4.287  -4.521  1.00 98.84           H  
ATOM   1829  C   PHE A 117      -0.494   5.535  -3.799  1.00 98.84           C  
ATOM   1830  CB  PHE A 117      -1.981   6.010  -5.761  1.00 98.84           C  
ATOM   1831  HB2 PHE A 117      -1.705   7.061  -5.679  1.00 98.84           H  
ATOM   1832  HB3 PHE A 117      -1.262   5.519  -6.418  1.00 98.84           H  
ATOM   1833  O   PHE A 117      -0.272   6.415  -2.969  1.00 98.84           O  
ATOM   1834  CG  PHE A 117      -3.348   5.890  -6.385  1.00 98.84           C  
ATOM   1835  CD1 PHE A 117      -3.770   4.657  -6.906  1.00 98.84           C  
ATOM   1836  HD1 PHE A 117      -3.126   3.792  -6.847  1.00 98.84           H  
ATOM   1837  CD2 PHE A 117      -4.207   7.001  -6.419  1.00 98.84           C  
ATOM   1838  HD2 PHE A 117      -3.891   7.940  -5.989  1.00 98.84           H  
ATOM   1839  CE1 PHE A 117      -5.030   4.555  -7.512  1.00 98.84           C  
ATOM   1840  HE1 PHE A 117      -5.344   3.616  -7.944  1.00 98.84           H  
ATOM   1841  CE2 PHE A 117      -5.476   6.892  -7.012  1.00 98.84           C  
ATOM   1842  HE2 PHE A 117      -6.132   7.749  -7.046  1.00 98.84           H  
ATOM   1843  CZ  PHE A 117      -5.885   5.668  -7.568  1.00 98.84           C  
ATOM   1844  HZ  PHE A 117      -6.856   5.576  -8.030  1.00 98.84           H  
ATOM   1845  N   SER A 118       0.455   4.695  -4.200  1.00 98.58           N  
ATOM   1846  H   SER A 118       0.234   3.997  -4.896  1.00 98.58           H  
ATOM   1847  CA  SER A 118       1.842   4.788  -3.725  1.00 98.58           C  
ATOM   1848  HA  SER A 118       2.148   5.834  -3.717  1.00 98.58           H  
ATOM   1849  C   SER A 118       2.801   4.045  -4.639  1.00 98.58           C  
ATOM   1850  CB  SER A 118       1.934   4.227  -2.300  1.00 98.58           C  
ATOM   1851  HB2 SER A 118       1.450   4.930  -1.623  1.00 98.58           H  
ATOM   1852  HB3 SER A 118       2.974   4.125  -1.990  1.00 98.58           H  
ATOM   1853  O   SER A 118       2.364   3.139  -5.340  1.00 98.58           O  
ATOM   1854  OG  SER A 118       1.271   2.978  -2.218  1.00 98.58           O  
ATOM   1855  HG  SER A 118       0.517   3.043  -2.808  1.00 98.58           H  
ATOM   1856  N   THR A 119       4.093   4.362  -4.596  1.00 97.78           N  
ATOM   1857  H   THR A 119       4.387   5.114  -3.990  1.00 97.78           H  
ATOM   1858  CA  THR A 119       5.135   3.376  -4.948  1.00 97.78           C  
ATOM   1859  HA  THR A 119       4.882   2.890  -5.889  1.00 97.78           H  
ATOM   1860  C   THR A 119       5.169   2.278  -3.866  1.00 97.78           C  
ATOM   1861  CB  THR A 119       6.491   4.075  -5.141  1.00 97.78           C  
ATOM   1862  HB  THR A 119       7.253   3.338  -5.396  1.00 97.78           H  
ATOM   1863  O   THR A 119       4.433   2.374  -2.888  1.00 97.78           O  
ATOM   1864  CG2 THR A 119       6.450   5.109  -6.269  1.00 97.78           C  
ATOM   1865 HG21 THR A 119       7.450   5.511  -6.434  1.00 97.78           H  
ATOM   1866 HG22 THR A 119       6.118   4.634  -7.192  1.00 97.78           H  
ATOM   1867 HG23 THR A 119       5.778   5.930  -6.020  1.00 97.78           H  
ATOM   1868  OG1 THR A 119       6.881   4.738  -3.964  1.00 97.78           O  
ATOM   1869  HG1 THR A 119       7.681   5.225  -4.174  1.00 97.78           H  
ATOM   1870  N   VAL A 120       5.929   1.192  -4.011  1.00 96.35           N  
ATOM   1871  H   VAL A 120       6.575   1.155  -4.786  1.00 96.35           H  
ATOM   1872  CA  VAL A 120       5.995   0.106  -3.007  1.00 96.35           C  
ATOM   1873  HA  VAL A 120       5.239   0.269  -2.239  1.00 96.35           H  
ATOM   1874  C   VAL A 120       7.333   0.100  -2.280  1.00 96.35           C  
ATOM   1875  CB  VAL A 120       5.696  -1.279  -3.616  1.00 96.35           C  
ATOM   1876  HB  VAL A 120       6.462  -1.534  -4.348  1.00 96.35           H  
ATOM   1877  O   VAL A 120       7.362   0.217  -1.054  1.00 96.35           O  
ATOM   1878  CG1 VAL A 120       5.684  -2.372  -2.537  1.00 96.35           C  
ATOM   1879 HG11 VAL A 120       6.668  -2.462  -2.076  1.00 96.35           H  
ATOM   1880 HG12 VAL A 120       5.438  -3.333  -2.989  1.00 96.35           H  
ATOM   1881 HG13 VAL A 120       4.946  -2.135  -1.771  1.00 96.35           H  
ATOM   1882  CG2 VAL A 120       4.336  -1.276  -4.320  1.00 96.35           C  
ATOM   1883 HG21 VAL A 120       4.473  -0.843  -5.311  1.00 96.35           H  
ATOM   1884 HG22 VAL A 120       3.628  -0.645  -3.783  1.00 96.35           H  
ATOM   1885 HG23 VAL A 120       3.942  -2.287  -4.424  1.00 96.35           H  
ATOM   1886  N   GLY A 121       8.439  -0.028  -3.014  1.00 93.85           N  
ATOM   1887  H   GLY A 121       8.347  -0.030  -4.020  1.00 93.85           H  
ATOM   1888  CA  GLY A 121       9.789  -0.105  -2.458  1.00 93.85           C  
ATOM   1889  HA2 GLY A 121       9.778  -0.708  -1.550  1.00 93.85           H  
ATOM   1890  HA3 GLY A 121      10.429  -0.597  -3.191  1.00 93.85           H  
ATOM   1891  C   GLY A 121      10.405   1.259  -2.136  1.00 93.85           C  
ATOM   1892  O   GLY A 121      11.313   1.340  -1.301  1.00 93.85           O  
ATOM   1893  N   GLY A 122       9.914   2.331  -2.764  1.00 91.48           N  
ATOM   1894  H   GLY A 122       9.196   2.172  -3.457  1.00 91.48           H  
ATOM   1895  CA  GLY A 122      10.395   3.703  -2.571  1.00 91.48           C  
ATOM   1896  HA2 GLY A 122       9.824   4.371  -3.215  1.00 91.48           H  
ATOM   1897  HA3 GLY A 122      11.438   3.757  -2.880  1.00 91.48           H  
ATOM   1898  C   GLY A 122      10.273   4.224  -1.131  1.00 91.48           C  
ATOM   1899  O   GLY A 122       9.355   3.869  -0.391  1.00 91.48           O  
ATOM   1900  N   GLU A 123      11.231   5.059  -0.728  1.00 94.28           N  
ATOM   1901  H   GLU A 123      11.913   5.352  -1.412  1.00 94.28           H  
ATOM   1902  CA  GLU A 123      11.156   5.882   0.491  1.00 94.28           C  
ATOM   1903  HA  GLU A 123      10.664   5.322   1.287  1.00 94.28           H  
ATOM   1904  C   GLU A 123      10.312   7.141   0.237  1.00 94.28           C  
ATOM   1905  CB  GLU A 123      12.583   6.199   0.974  1.00 94.28           C  
ATOM   1906  HB2 GLU A 123      13.107   5.248   1.077  1.00 94.28           H  
ATOM   1907  HB3 GLU A 123      12.540   6.660   1.960  1.00 94.28           H  
ATOM   1908  O   GLU A 123       9.972   7.438  -0.908  1.00 94.28           O  
ATOM   1909  CG  GLU A 123      13.371   7.130   0.037  1.00 94.28           C  
ATOM   1910  HG2 GLU A 123      13.266   8.156   0.390  1.00 94.28           H  
ATOM   1911  HG3 GLU A 123      12.934   7.093  -0.961  1.00 94.28           H  
ATOM   1912  CD  GLU A 123      14.859   6.763  -0.079  1.00 94.28           C  
ATOM   1913  OE1 GLU A 123      15.408   6.970  -1.180  1.00 94.28           O  
ATOM   1914  OE2 GLU A 123      15.488   6.225   0.858  1.00 94.28           O  
ATOM   1915  N   LYS A 124       9.958   7.911   1.271  1.00 94.07           N  
ATOM   1916  H   LYS A 124      10.261   7.642   2.197  1.00 94.07           H  
ATOM   1917  CA  LYS A 124       9.060   9.076   1.106  1.00 94.07           C  
ATOM   1918  HA  LYS A 124       8.103   8.722   0.724  1.00 94.07           H  
ATOM   1919  C   LYS A 124       9.565  10.107   0.086  1.00 94.07           C  
ATOM   1920  CB  LYS A 124       8.840   9.715   2.481  1.00 94.07           C  
ATOM   1921  HB2 LYS A 124       9.796  10.064   2.870  1.00 94.07           H  
ATOM   1922  HB3 LYS A 124       8.447   8.952   3.153  1.00 94.07           H  
ATOM   1923  O   LYS A 124       8.754  10.796  -0.528  1.00 94.07           O  
ATOM   1924  CG  LYS A 124       7.852  10.886   2.455  1.00 94.07           C  
ATOM   1925  HG2 LYS A 124       6.912  10.560   2.010  1.00 94.07           H  
ATOM   1926  HG3 LYS A 124       8.264  11.709   1.871  1.00 94.07           H  
ATOM   1927  CD  LYS A 124       7.600  11.375   3.881  1.00 94.07           C  
ATOM   1928  HD2 LYS A 124       7.169  10.561   4.463  1.00 94.07           H  
ATOM   1929  HD3 LYS A 124       8.547  11.674   4.332  1.00 94.07           H  
ATOM   1930  CE  LYS A 124       6.636  12.561   3.848  1.00 94.07           C  
ATOM   1931  HE2 LYS A 124       5.734  12.259   3.317  1.00 94.07           H  
ATOM   1932  HE3 LYS A 124       7.100  13.372   3.286  1.00 94.07           H  
ATOM   1933  NZ  LYS A 124       6.299  13.001   5.222  1.00 94.07           N  
ATOM   1934  HZ1 LYS A 124       7.140  13.258   5.717  1.00 94.07           H  
ATOM   1935  HZ2 LYS A 124       5.853  12.245   5.721  1.00 94.07           H  
ATOM   1936  HZ3 LYS A 124       5.672  13.792   5.195  1.00 94.07           H  
ATOM   1937  N   GLY A 125      10.882  10.209  -0.088  1.00 92.64           N  
ATOM   1938  H   GLY A 125      11.466   9.592   0.458  1.00 92.64           H  
ATOM   1939  CA  GLY A 125      11.530  11.103  -1.050  1.00 92.64           C  
ATOM   1940  HA2 GLY A 125      12.522  11.358  -0.677  1.00 92.64           H  
ATOM   1941  HA3 GLY A 125      10.955  12.026  -1.131  1.00 92.64           H  
ATOM   1942  C   GLY A 125      11.703  10.540  -2.466  1.00 92.64           C  
ATOM   1943  O   GLY A 125      12.277  11.232  -3.299  1.00 92.64           O  
ATOM   1944  N   SER A 126      11.259   9.310  -2.761  1.00 95.32           N  
ATOM   1945  H   SER A 126      10.755   8.777  -2.067  1.00 95.32           H  
ATOM   1946  CA  SER A 126      11.404   8.729  -4.105  1.00 95.32           C  
ATOM   1947  HA  SER A 126      12.437   8.873  -4.422  1.00 95.32           H  
ATOM   1948  C   SER A 126      10.507   9.416  -5.139  1.00 95.32           C  
ATOM   1949  CB  SER A 126      11.129   7.220  -4.095  1.00 95.32           C  
ATOM   1950  HB2 SER A 126      11.399   6.807  -5.068  1.00 95.32           H  
ATOM   1951  HB3 SER A 126      11.749   6.744  -3.335  1.00 95.32           H  
ATOM   1952  O   SER A 126       9.464   9.973  -4.785  1.00 95.32           O  
ATOM   1953  OG  SER A 126       9.767   6.925  -3.845  1.00 95.32           O  
ATOM   1954  HG  SER A 126       9.237   7.631  -4.222  1.00 95.32           H  
ATOM   1955  N   ALA A 127      10.870   9.301  -6.416  1.00 97.29           N  
ATOM   1956  H   ALA A 127      11.732   8.834  -6.659  1.00 97.29           H  
ATOM   1957  CA  ALA A 127      10.055   9.791  -7.518  1.00 97.29           C  
ATOM   1958  HA  ALA A 127       9.690  10.783  -7.253  1.00 97.29           H  
ATOM   1959  C   ALA A 127       8.837   8.892  -7.789  1.00 97.29           C  
ATOM   1960  CB  ALA A 127      10.938   9.939  -8.756  1.00 97.29           C  
ATOM   1961  HB1 ALA A 127      11.763  10.624  -8.556  1.00 97.29           H  
ATOM   1962  HB2 ALA A 127      10.345  10.343  -9.577  1.00 97.29           H  
ATOM   1963  HB3 ALA A 127      11.335   8.969  -9.053  1.00 97.29           H  
ATOM   1964  O   ALA A 127       8.918   7.663  -7.725  1.00 97.29           O  
ATOM   1965  N   ASP A 128       7.715   9.519  -8.136  1.00 97.49           N  
ATOM   1966  H   ASP A 128       7.715  10.528  -8.107  1.00 97.49           H  
ATOM   1967  CA  ASP A 128       6.469   8.853  -8.515  1.00 97.49           C  
ATOM   1968  HA  ASP A 128       6.160   8.174  -7.721  1.00 97.49           H  
ATOM   1969  C   ASP A 128       6.603   8.029  -9.803  1.00 97.49           C  
ATOM   1970  CB  ASP A 128       5.379   9.914  -8.733  1.00 97.49           C  
ATOM   1971  HB2 ASP A 128       5.779  10.736  -9.328  1.00 97.49           H  
ATOM   1972  HB3 ASP A 128       4.582   9.448  -9.313  1.00 97.49           H  
ATOM   1973  O   ASP A 128       5.813   7.108 -10.020  1.00 97.49           O  
ATOM   1974  CG  ASP A 128       4.729  10.464  -7.463  1.00 97.49           C  
ATOM   1975  OD1 ASP A 128       4.920   9.884  -6.371  1.00 97.49           O  
ATOM   1976  OD2 ASP A 128       3.940  11.426  -7.606  1.00 97.49           O  
ATOM   1977  N   THR A 129       7.569   8.360 -10.664  1.00 97.12           N  
ATOM   1978  H   THR A 129       8.138   9.169 -10.462  1.00 97.12           H  
ATOM   1979  CA  THR A 129       7.828   7.722 -11.963  1.00 97.12           C  
ATOM   1980  HA  THR A 129       6.903   7.257 -12.305  1.00 97.12           H  
ATOM   1981  C   THR A 129       8.840   6.578 -11.902  1.00 97.12           C  
ATOM   1982  CB  THR A 129       8.223   8.770 -13.020  1.00 97.12           C  
ATOM   1983  HB  THR A 129       8.778   8.312 -13.838  1.00 97.12           H  
ATOM   1984  O   THR A 129       8.933   5.820 -12.866  1.00 97.12           O  
ATOM   1985  CG2 THR A 129       6.967   9.440 -13.569  1.00 97.12           C  
ATOM   1986 HG21 THR A 129       6.457   9.987 -12.776  1.00 97.12           H  
ATOM   1987 HG22 THR A 129       6.297   8.685 -13.981  1.00 97.12           H  
ATOM   1988 HG23 THR A 129       7.245  10.137 -14.360  1.00 97.12           H  
ATOM   1989  OG1 THR A 129       8.940   9.839 -12.467  1.00 97.12           O  
ATOM   1990  HG1 THR A 129       9.821   9.526 -12.249  1.00 97.12           H  
ATOM   1991  N   ALA A 130       9.480   6.348 -10.750  1.00 96.66           N  
ATOM   1992  H   ALA A 130       9.389   7.027 -10.008  1.00 96.66           H  
ATOM   1993  CA  ALA A 130      10.401   5.233 -10.551  1.00 96.66           C  
ATOM   1994  HA  ALA A 130      11.256   5.394 -11.207  1.00 96.66           H  
ATOM   1995  C   ALA A 130       9.756   3.876 -10.904  1.00 96.66           C  
ATOM   1996  CB  ALA A 130      10.897   5.251  -9.099  1.00 96.66           C  
ATOM   1997  HB1 ALA A 130      11.381   6.207  -8.897  1.00 96.66           H  
ATOM   1998  HB2 ALA A 130      10.058   5.119  -8.417  1.00 96.66           H  
ATOM   1999  HB3 ALA A 130      11.619   4.449  -8.947  1.00 96.66           H  
ATOM   2000  O   ALA A 130       8.577   3.627 -10.608  1.00 96.66           O  
ATOM   2001  N   ARG A 131      10.537   2.974 -11.512  1.00 97.66           N  
ATOM   2002  H   ARG A 131      11.479   3.251 -11.751  1.00 97.66           H  
ATOM   2003  CA  ARG A 131      10.089   1.616 -11.855  1.00 97.66           C  
ATOM   2004  HA  ARG A 131       9.153   1.705 -12.406  1.00 97.66           H  
ATOM   2005  C   ARG A 131       9.818   0.808 -10.587  1.00 97.66           C  
ATOM   2006  CB  ARG A 131      11.114   0.940 -12.776  1.00 97.66           C  
ATOM   2007  HB2 ARG A 131      12.071   0.853 -12.261  1.00 97.66           H  
ATOM   2008  HB3 ARG A 131      11.249   1.573 -13.652  1.00 97.66           H  
ATOM   2009  O   ARG A 131      10.740   0.365  -9.912  1.00 97.66           O  
ATOM   2010  CG  ARG A 131      10.642  -0.459 -13.213  1.00 97.66           C  
ATOM   2011  HG2 ARG A 131       9.637  -0.388 -13.629  1.00 97.66           H  
ATOM   2012  HG3 ARG A 131      10.606  -1.116 -12.344  1.00 97.66           H  
ATOM   2013  CD  ARG A 131      11.585  -1.095 -14.246  1.00 97.66           C  
ATOM   2014  HD2 ARG A 131      11.237  -2.102 -14.475  1.00 97.66           H  
ATOM   2015  HD3 ARG A 131      12.578  -1.185 -13.806  1.00 97.66           H  
ATOM   2016  NE  ARG A 131      11.678  -0.297 -15.485  1.00 97.66           N  
ATOM   2017  HE  ARG A 131      12.516   0.248 -15.625  1.00 97.66           H  
ATOM   2018  NH1 ARG A 131       9.609  -0.778 -16.367  1.00 97.66           N  
ATOM   2019 HH11 ARG A 131       8.928  -0.673 -17.106  1.00 97.66           H  
ATOM   2020 HH12 ARG A 131       9.419  -1.450 -15.637  1.00 97.66           H  
ATOM   2021  NH2 ARG A 131      10.971   0.671 -17.396  1.00 97.66           N  
ATOM   2022 HH21 ARG A 131      11.837   1.190 -17.427  1.00 97.66           H  
ATOM   2023 HH22 ARG A 131      10.281   0.808 -18.120  1.00 97.66           H  
ATOM   2024  CZ  ARG A 131      10.747  -0.143 -16.409  1.00 97.66           C  
ATOM   2025  N   ASP A 132       8.543   0.630 -10.267  1.00 97.87           N  
ATOM   2026  H   ASP A 132       7.847   0.957 -10.922  1.00 97.87           H  
ATOM   2027  CA  ASP A 132       8.065   0.001  -9.029  1.00 97.87           C  
ATOM   2028  HA  ASP A 132       8.680  -0.868  -8.798  1.00 97.87           H  
ATOM   2029  C   ASP A 132       6.603  -0.433  -9.263  1.00 97.87           C  
ATOM   2030  CB  ASP A 132       8.195   1.029  -7.876  1.00 97.87           C  
ATOM   2031  HB2 ASP A 132       9.086   1.636  -8.036  1.00 97.87           H  
ATOM   2032  HB3 ASP A 132       7.340   1.706  -7.891  1.00 97.87           H  
ATOM   2033  O   ASP A 132       5.924   0.157 -10.112  1.00 97.87           O  
ATOM   2034  CG  ASP A 132       8.310   0.453  -6.462  1.00 97.87           C  
ATOM   2035  OD1 ASP A 132       8.477  -0.764  -6.273  1.00 97.87           O  
ATOM   2036  OD2 ASP A 132       8.223   1.247  -5.500  1.00 97.87           O  
ATOM   2037  N   PRO A 133       6.020  -1.407  -8.547  1.00 97.94           N  
ATOM   2038  CA  PRO A 133       4.572  -1.526  -8.543  1.00 97.94           C  
ATOM   2039  HA  PRO A 133       4.224  -1.646  -9.569  1.00 97.94           H  
ATOM   2040  C   PRO A 133       3.953  -0.254  -7.948  1.00 97.94           C  
ATOM   2041  CB  PRO A 133       4.249  -2.804  -7.763  1.00 97.94           C  
ATOM   2042  HB2 PRO A 133       3.928  -2.564  -6.749  1.00 97.94           H  
ATOM   2043  HB3 PRO A 133       3.481  -3.392  -8.266  1.00 97.94           H  
ATOM   2044  O   PRO A 133       4.617   0.553  -7.288  1.00 97.94           O  
ATOM   2045  CG  PRO A 133       5.583  -3.554  -7.719  1.00 97.94           C  
ATOM   2046  HG2 PRO A 133       5.710  -4.148  -8.624  1.00 97.94           H  
ATOM   2047  HG3 PRO A 133       5.654  -4.174  -6.825  1.00 97.94           H  
ATOM   2048  CD  PRO A 133       6.600  -2.425  -7.697  1.00 97.94           C  
ATOM   2049  HD2 PRO A 133       7.578  -2.758  -8.045  1.00 97.94           H  
ATOM   2050  HD3 PRO A 133       6.645  -2.058  -6.671  1.00 97.94           H  
ATOM   2051  N   ARG A 134       2.657  -0.060  -8.174  1.00 98.35           N  
ATOM   2052  H   ARG A 134       2.167  -0.738  -8.740  1.00 98.35           H  
ATOM   2053  CA  ARG A 134       1.880   0.964  -7.484  1.00 98.35           C  
ATOM   2054  HA  ARG A 134       2.576   1.544  -6.878  1.00 98.35           H  
ATOM   2055  C   ARG A 134       0.913   0.308  -6.517  1.00 98.35           C  
ATOM   2056  CB  ARG A 134       1.195   1.942  -8.451  1.00 98.35           C  
ATOM   2057  HB2 ARG A 134       0.457   1.400  -9.042  1.00 98.35           H  
ATOM   2058  HB3 ARG A 134       0.665   2.691  -7.863  1.00 98.35           H  
ATOM   2059  O   ARG A 134       0.079  -0.497  -6.931  1.00 98.35           O  
ATOM   2060  CG  ARG A 134       2.150   2.668  -9.413  1.00 98.35           C  
ATOM   2061  HG2 ARG A 134       2.626   1.939 -10.069  1.00 98.35           H  
ATOM   2062  HG3 ARG A 134       1.557   3.347 -10.026  1.00 98.35           H  
ATOM   2063  CD  ARG A 134       3.239   3.483  -8.703  1.00 98.35           C  
ATOM   2064  HD2 ARG A 134       3.861   2.816  -8.105  1.00 98.35           H  
ATOM   2065  HD3 ARG A 134       2.780   4.186  -8.007  1.00 98.35           H  
ATOM   2066  NE  ARG A 134       4.084   4.222  -9.663  1.00 98.35           N  
ATOM   2067  HE  ARG A 134       3.772   5.126  -9.989  1.00 98.35           H  
ATOM   2068  NH1 ARG A 134       5.904   2.815  -9.663  1.00 98.35           N  
ATOM   2069 HH11 ARG A 134       5.426   2.061  -9.192  1.00 98.35           H  
ATOM   2070 HH12 ARG A 134       6.850   2.671  -9.986  1.00 98.35           H  
ATOM   2071  NH2 ARG A 134       5.977   4.599 -10.886  1.00 98.35           N  
ATOM   2072 HH21 ARG A 134       5.761   5.584 -10.935  1.00 98.35           H  
ATOM   2073 HH22 ARG A 134       6.934   4.328 -11.062  1.00 98.35           H  
ATOM   2074  CZ  ARG A 134       5.296   3.877 -10.061  1.00 98.35           C  
ATOM   2075  N   GLY A 135       1.012   0.675  -5.243  1.00 98.52           N  
ATOM   2076  H   GLY A 135       1.698   1.382  -5.021  1.00 98.52           H  
ATOM   2077  CA  GLY A 135      -0.024   0.366  -4.266  1.00 98.52           C  
ATOM   2078  HA2 GLY A 135       0.273   0.702  -3.273  1.00 98.52           H  
ATOM   2079  HA3 GLY A 135      -0.191  -0.711  -4.236  1.00 98.52           H  
ATOM   2080  C   GLY A 135      -1.318   1.068  -4.657  1.00 98.52           C  
ATOM   2081  O   GLY A 135      -1.290   2.231  -5.056  1.00 98.52           O  
ATOM   2082  N   PHE A 136      -2.435   0.362  -4.545  1.00 98.79           N  
ATOM   2083  H   PHE A 136      -2.354  -0.596  -4.234  1.00 98.79           H  
ATOM   2084  CA  PHE A 136      -3.778   0.832  -4.868  1.00 98.79           C  
ATOM   2085  HA  PHE A 136      -3.772   1.917  -4.979  1.00 98.79           H  
ATOM   2086  C   PHE A 136      -4.689   0.477  -3.689  1.00 98.79           C  
ATOM   2087  CB  PHE A 136      -4.213   0.209  -6.210  1.00 98.79           C  
ATOM   2088  HB2 PHE A 136      -3.364   0.274  -6.891  1.00 98.79           H  
ATOM   2089  HB3 PHE A 136      -4.423  -0.852  -6.073  1.00 98.79           H  
ATOM   2090  O   PHE A 136      -5.432  -0.498  -3.725  1.00 98.79           O  
ATOM   2091  CG  PHE A 136      -5.399   0.861  -6.906  1.00 98.79           C  
ATOM   2092  CD1 PHE A 136      -6.472   1.432  -6.188  1.00 98.79           C  
ATOM   2093  HD1 PHE A 136      -6.508   1.414  -5.109  1.00 98.79           H  
ATOM   2094  CD2 PHE A 136      -5.415   0.907  -8.314  1.00 98.79           C  
ATOM   2095  HD2 PHE A 136      -4.605   0.473  -8.881  1.00 98.79           H  
ATOM   2096  CE1 PHE A 136      -7.520   2.070  -6.865  1.00 98.79           C  
ATOM   2097  HE1 PHE A 136      -8.313   2.534  -6.297  1.00 98.79           H  
ATOM   2098  CE2 PHE A 136      -6.475   1.530  -8.994  1.00 98.79           C  
ATOM   2099  HE2 PHE A 136      -6.471   1.576 -10.073  1.00 98.79           H  
ATOM   2100  CZ  PHE A 136      -7.519   2.126  -8.270  1.00 98.79           C  
ATOM   2101  HZ  PHE A 136      -8.302   2.643  -8.804  1.00 98.79           H  
ATOM   2102  N   ALA A 137      -4.615   1.249  -2.607  1.00 98.79           N  
ATOM   2103  H   ALA A 137      -4.058   2.092  -2.632  1.00 98.79           H  
ATOM   2104  CA  ALA A 137      -5.387   0.976  -1.401  1.00 98.79           C  
ATOM   2105  HA  ALA A 137      -5.661  -0.079  -1.396  1.00 98.79           H  
ATOM   2106  C   ALA A 137      -6.670   1.816  -1.370  1.00 98.79           C  
ATOM   2107  CB  ALA A 137      -4.501   1.193  -0.174  1.00 98.79           C  
ATOM   2108  HB1 ALA A 137      -3.601   0.583  -0.255  1.00 98.79           H  
ATOM   2109  HB2 ALA A 137      -5.051   0.897   0.720  1.00 98.79           H  
ATOM   2110  HB3 ALA A 137      -4.225   2.244  -0.096  1.00 98.79           H  
ATOM   2111  O   ALA A 137      -6.593   3.030  -1.508  1.00 98.79           O  
ATOM   2112  N   THR A 138      -7.835   1.205  -1.165  1.00 98.88           N  
ATOM   2113  H   THR A 138      -7.833   0.201  -1.052  1.00 98.88           H  
ATOM   2114  CA  THR A 138      -9.126   1.904  -1.053  1.00 98.88           C  
ATOM   2115  HA  THR A 138      -8.950   2.978  -1.002  1.00 98.88           H  
ATOM   2116  C   THR A 138      -9.839   1.492   0.225  1.00 98.88           C  
ATOM   2117  CB  THR A 138     -10.015   1.657  -2.279  1.00 98.88           C  
ATOM   2118  HB  THR A 138     -10.236   0.594  -2.376  1.00 98.88           H  
ATOM   2119  O   THR A 138      -9.980   0.306   0.492  1.00 98.88           O  
ATOM   2120  CG2 THR A 138     -11.333   2.426  -2.214  1.00 98.88           C  
ATOM   2121 HG21 THR A 138     -11.141   3.480  -2.014  1.00 98.88           H  
ATOM   2122 HG22 THR A 138     -11.858   2.329  -3.164  1.00 98.88           H  
ATOM   2123 HG23 THR A 138     -11.968   2.019  -1.427  1.00 98.88           H  
ATOM   2124  OG1 THR A 138      -9.328   2.085  -3.435  1.00 98.88           O  
ATOM   2125  HG1 THR A 138      -8.721   1.379  -3.671  1.00 98.88           H  
ATOM   2126  N   LYS A 139     -10.293   2.463   1.013  1.00 98.77           N  
ATOM   2127  H   LYS A 139     -10.156   3.413   0.699  1.00 98.77           H  
ATOM   2128  CA  LYS A 139     -11.096   2.276   2.223  1.00 98.77           C  
ATOM   2129  HA  LYS A 139     -11.073   1.233   2.538  1.00 98.77           H  
ATOM   2130  C   LYS A 139     -12.530   2.643   1.900  1.00 98.77           C  
ATOM   2131  CB  LYS A 139     -10.515   3.136   3.355  1.00 98.77           C  
ATOM   2132  HB2 LYS A 139      -9.527   2.737   3.583  1.00 98.77           H  
ATOM   2133  HB3 LYS A 139     -10.405   4.164   3.011  1.00 98.77           H  
ATOM   2134  O   LYS A 139     -12.796   3.795   1.572  1.00 98.77           O  
ATOM   2135  CG  LYS A 139     -11.374   3.135   4.634  1.00 98.77           C  
ATOM   2136  HG2 LYS A 139     -12.327   3.621   4.427  1.00 98.77           H  
ATOM   2137  HG3 LYS A 139     -11.593   2.113   4.946  1.00 98.77           H  
ATOM   2138  CD  LYS A 139     -10.697   3.892   5.789  1.00 98.77           C  
ATOM   2139  HD2 LYS A 139     -11.325   3.814   6.677  1.00 98.77           H  
ATOM   2140  HD3 LYS A 139     -10.645   4.945   5.514  1.00 98.77           H  
ATOM   2141  CE  LYS A 139      -9.270   3.440   6.126  1.00 98.77           C  
ATOM   2142  HE2 LYS A 139      -8.891   4.054   6.942  1.00 98.77           H  
ATOM   2143  HE3 LYS A 139      -8.632   3.623   5.261  1.00 98.77           H  
ATOM   2144  NZ  LYS A 139      -9.203   2.010   6.494  1.00 98.77           N  
ATOM   2145  HZ1 LYS A 139      -8.250   1.737   6.688  1.00 98.77           H  
ATOM   2146  HZ2 LYS A 139      -9.779   1.791   7.295  1.00 98.77           H  
ATOM   2147  HZ3 LYS A 139      -9.515   1.415   5.740  1.00 98.77           H  
ATOM   2148  N   LEU A 140     -13.429   1.673   1.992  1.00 98.73           N  
ATOM   2149  H   LEU A 140     -13.104   0.751   2.244  1.00 98.73           H  
ATOM   2150  CA  LEU A 140     -14.863   1.836   1.785  1.00 98.73           C  
ATOM   2151  HA  LEU A 140     -15.062   2.732   1.196  1.00 98.73           H  
ATOM   2152  C   LEU A 140     -15.542   1.982   3.144  1.00 98.73           C  
ATOM   2153  CB  LEU A 140     -15.395   0.612   1.025  1.00 98.73           C  
ATOM   2154  HB2 LEU A 140     -15.106  -0.281   1.578  1.00 98.73           H  
ATOM   2155  HB3 LEU A 140     -16.484   0.637   1.007  1.00 98.73           H  
ATOM   2156  O   LEU A 140     -15.459   1.084   3.986  1.00 98.73           O  
ATOM   2157  CG  LEU A 140     -14.853   0.522  -0.412  1.00 98.73           C  
ATOM   2158  HG  LEU A 140     -13.873   0.993  -0.482  1.00 98.73           H  
ATOM   2159  CD1 LEU A 140     -14.689  -0.929  -0.838  1.00 98.73           C  
ATOM   2160 HD11 LEU A 140     -14.304  -0.951  -1.858  1.00 98.73           H  
ATOM   2161 HD12 LEU A 140     -15.645  -1.450  -0.801  1.00 98.73           H  
ATOM   2162 HD13 LEU A 140     -13.975  -1.429  -0.183  1.00 98.73           H  
ATOM   2163  CD2 LEU A 140     -15.795   1.224  -1.388  1.00 98.73           C  
ATOM   2164 HD21 LEU A 140     -15.878   2.278  -1.125  1.00 98.73           H  
ATOM   2165 HD22 LEU A 140     -15.413   1.133  -2.405  1.00 98.73           H  
ATOM   2166 HD23 LEU A 140     -16.793   0.790  -1.323  1.00 98.73           H  
ATOM   2167  N   TYR A 141     -16.229   3.099   3.355  1.00 97.78           N  
ATOM   2168  H   TYR A 141     -16.277   3.791   2.621  1.00 97.78           H  
ATOM   2169  CA  TYR A 141     -16.954   3.365   4.594  1.00 97.78           C  
ATOM   2170  HA  TYR A 141     -16.459   2.858   5.422  1.00 97.78           H  
ATOM   2171  C   TYR A 141     -18.377   2.805   4.472  1.00 97.78           C  
ATOM   2172  CB  TYR A 141     -16.924   4.866   4.896  1.00 97.78           C  
ATOM   2173  HB2 TYR A 141     -17.433   5.047   5.842  1.00 97.78           H  
ATOM   2174  HB3 TYR A 141     -17.483   5.382   4.115  1.00 97.78           H  
ATOM   2175  O   TYR A 141     -19.309   3.500   4.065  1.00 97.78           O  
ATOM   2176  CG  TYR A 141     -15.544   5.486   4.970  1.00 97.78           C  
ATOM   2177  CD1 TYR A 141     -14.778   5.385   6.146  1.00 97.78           C  
ATOM   2178  HD1 TYR A 141     -15.174   4.867   7.007  1.00 97.78           H  
ATOM   2179  CD2 TYR A 141     -15.037   6.191   3.862  1.00 97.78           C  
ATOM   2180  HD2 TYR A 141     -15.632   6.293   2.967  1.00 97.78           H  
ATOM   2181  CE1 TYR A 141     -13.503   5.981   6.210  1.00 97.78           C  
ATOM   2182  HE1 TYR A 141     -12.924   5.931   7.121  1.00 97.78           H  
ATOM   2183  CE2 TYR A 141     -13.762   6.779   3.917  1.00 97.78           C  
ATOM   2184  HE2 TYR A 141     -13.368   7.326   3.073  1.00 97.78           H  
ATOM   2185  OH  TYR A 141     -11.768   7.264   5.128  1.00 97.78           O  
ATOM   2186  HH  TYR A 141     -11.355   7.190   5.991  1.00 97.78           H  
ATOM   2187  CZ  TYR A 141     -12.994   6.679   5.091  1.00 97.78           C  
ATOM   2188  N   THR A 142     -18.542   1.518   4.780  1.00 96.74           N  
ATOM   2189  H   THR A 142     -17.748   0.997   5.124  1.00 96.74           H  
ATOM   2190  CA  THR A 142     -19.839   0.830   4.686  1.00 96.74           C  
ATOM   2191  HA  THR A 142     -20.395   1.275   3.860  1.00 96.74           H  
ATOM   2192  C   THR A 142     -20.675   1.031   5.955  1.00 96.74           C  
ATOM   2193  CB  THR A 142     -19.696  -0.667   4.352  1.00 96.74           C  
ATOM   2194  HB  THR A 142     -20.628  -0.990   3.888  1.00 96.74           H  
ATOM   2195  O   THR A 142     -20.162   1.438   7.003  1.00 96.74           O  
ATOM   2196  CG2 THR A 142     -18.553  -1.001   3.394  1.00 96.74           C  
ATOM   2197 HG21 THR A 142     -17.587  -0.840   3.873  1.00 96.74           H  
ATOM   2198 HG22 THR A 142     -18.624  -0.375   2.504  1.00 96.74           H  
ATOM   2199 HG23 THR A 142     -18.625  -2.048   3.096  1.00 96.74           H  
ATOM   2200  OG1 THR A 142     -19.525  -1.426   5.521  1.00 96.74           O  
ATOM   2201  HG1 THR A 142     -18.694  -1.158   5.920  1.00 96.74           H  
ATOM   2202  N   GLN A 143     -21.970   0.698   5.903  1.00 94.20           N  
ATOM   2203  H   GLN A 143     -22.352   0.321   5.047  1.00 94.20           H  
ATOM   2204  CA  GLN A 143     -22.820   0.704   7.103  1.00 94.20           C  
ATOM   2205  HA  GLN A 143     -22.698   1.662   7.609  1.00 94.20           H  
ATOM   2206  C   GLN A 143     -22.424  -0.373   8.127  1.00 94.20           C  
ATOM   2207  CB  GLN A 143     -24.299   0.539   6.711  1.00 94.20           C  
ATOM   2208  HB2 GLN A 143     -24.418  -0.384   6.144  1.00 94.20           H  
ATOM   2209  HB3 GLN A 143     -24.896   0.452   7.619  1.00 94.20           H  
ATOM   2210  O   GLN A 143     -22.780  -0.249   9.299  1.00 94.20           O  
ATOM   2211  CG  GLN A 143     -24.849   1.709   5.883  1.00 94.20           C  
ATOM   2212  HG2 GLN A 143     -25.897   1.514   5.655  1.00 94.20           H  
ATOM   2213  HG3 GLN A 143     -24.315   1.753   4.934  1.00 94.20           H  
ATOM   2214  CD  GLN A 143     -24.757   3.067   6.586  1.00 94.20           C  
ATOM   2215  NE2 GLN A 143     -24.397   4.104   5.859  1.00 94.20           N  
ATOM   2216 HE21 GLN A 143     -24.152   3.979   4.887  1.00 94.20           H  
ATOM   2217 HE22 GLN A 143     -24.276   4.991   6.326  1.00 94.20           H  
ATOM   2218  OE1 GLN A 143     -25.009   3.238   7.779  1.00 94.20           O  
ATOM   2219  N   GLU A 144     -21.670  -1.395   7.709  1.00 93.72           N  
ATOM   2220  H   GLU A 144     -21.360  -1.407   6.748  1.00 93.72           H  
ATOM   2221  CA  GLU A 144     -21.282  -2.550   8.530  1.00 93.72           C  
ATOM   2222  HA  GLU A 144     -21.801  -2.481   9.487  1.00 93.72           H  
ATOM   2223  C   GLU A 144     -19.785  -2.561   8.882  1.00 93.72           C  
ATOM   2224  CB  GLU A 144     -21.747  -3.865   7.877  1.00 93.72           C  
ATOM   2225  HB2 GLU A 144     -21.585  -4.671   8.593  1.00 93.72           H  
ATOM   2226  HB3 GLU A 144     -21.155  -4.065   6.984  1.00 93.72           H  
ATOM   2227  O   GLU A 144     -19.239  -3.595   9.259  1.00 93.72           O  
ATOM   2228  CG  GLU A 144     -23.236  -3.825   7.503  1.00 93.72           C  
ATOM   2229  HG2 GLU A 144     -23.763  -3.210   8.231  1.00 93.72           H  
ATOM   2230  HG3 GLU A 144     -23.349  -3.353   6.527  1.00 93.72           H  
ATOM   2231  CD  GLU A 144     -23.885  -5.211   7.487  1.00 93.72           C  
ATOM   2232  OE1 GLU A 144     -24.988  -5.333   8.067  1.00 93.72           O  
ATOM   2233  OE2 GLU A 144     -23.300  -6.198   6.992  1.00 93.72           O  
ATOM   2234  N   GLY A 145     -19.124  -1.404   8.776  1.00 95.30           N  
ATOM   2235  H   GLY A 145     -19.625  -0.618   8.385  1.00 95.30           H  
ATOM   2236  CA  GLY A 145     -17.706  -1.223   9.084  1.00 95.30           C  
ATOM   2237  HA2 GLY A 145     -17.610  -0.499   9.893  1.00 95.30           H  
ATOM   2238  HA3 GLY A 145     -17.271  -2.163   9.421  1.00 95.30           H  
ATOM   2239  C   GLY A 145     -16.892  -0.729   7.891  1.00 95.30           C  
ATOM   2240  O   GLY A 145     -17.417  -0.483   6.804  1.00 95.30           O  
ATOM   2241  N   ASN A 146     -15.587  -0.572   8.099  1.00 97.97           N  
ATOM   2242  H   ASN A 146     -15.193  -0.891   8.972  1.00 97.97           H  
ATOM   2243  CA  ASN A 146     -14.670  -0.245   7.011  1.00 97.97           C  
ATOM   2244  HA  ASN A 146     -15.174   0.408   6.299  1.00 97.97           H  
ATOM   2245  C   ASN A 146     -14.278  -1.525   6.276  1.00 97.97           C  
ATOM   2246  CB  ASN A 146     -13.443   0.504   7.555  1.00 97.97           C  
ATOM   2247  HB2 ASN A 146     -13.002  -0.063   8.376  1.00 97.97           H  
ATOM   2248  HB3 ASN A 146     -12.702   0.585   6.760  1.00 97.97           H  
ATOM   2249  O   ASN A 146     -13.842  -2.482   6.915  1.00 97.97           O  
ATOM   2250  CG  ASN A 146     -13.774   1.910   8.019  1.00 97.97           C  
ATOM   2251  ND2 ASN A 146     -12.897   2.539   8.766  1.00 97.97           N  
ATOM   2252 HD21 ASN A 146     -12.066   2.084   9.117  1.00 97.97           H  
ATOM   2253 HD22 ASN A 146     -13.145   3.473   9.061  1.00 97.97           H  
ATOM   2254  OD1 ASN A 146     -14.822   2.465   7.742  1.00 97.97           O  
ATOM   2255  N   TRP A 147     -14.378  -1.510   4.948  1.00 98.57           N  
ATOM   2256  H   TRP A 147     -14.736  -0.681   4.497  1.00 98.57           H  
ATOM   2257  CA  TRP A 147     -13.800  -2.548   4.103  1.00 98.57           C  
ATOM   2258  HA  TRP A 147     -13.431  -3.357   4.734  1.00 98.57           H  
ATOM   2259  C   TRP A 147     -12.623  -1.976   3.323  1.00 98.57           C  
ATOM   2260  CB  TRP A 147     -14.856  -3.150   3.179  1.00 98.57           C  
ATOM   2261  HB2 TRP A 147     -15.699  -3.490   3.780  1.00 98.57           H  
ATOM   2262  HB3 TRP A 147     -15.230  -2.371   2.514  1.00 98.57           H  
ATOM   2263  O   TRP A 147     -12.794  -1.050   2.531  1.00 98.57           O  
ATOM   2264  CG  TRP A 147     -14.395  -4.305   2.341  1.00 98.57           C  
ATOM   2265  CD1 TRP A 147     -13.402  -5.180   2.631  1.00 98.57           C  
ATOM   2266  HD1 TRP A 147     -12.788  -5.158   3.519  1.00 98.57           H  
ATOM   2267  CD2 TRP A 147     -14.922  -4.731   1.054  1.00 98.57           C  
ATOM   2268  CE2 TRP A 147     -14.215  -5.895   0.629  1.00 98.57           C  
ATOM   2269  CE3 TRP A 147     -15.932  -4.245   0.204  1.00 98.57           C  
ATOM   2270  HE3 TRP A 147     -16.483  -3.365   0.506  1.00 98.57           H  
ATOM   2271  NE1 TRP A 147     -13.282  -6.109   1.618  1.00 98.57           N  
ATOM   2272  HE1 TRP A 147     -12.601  -6.855   1.632  1.00 98.57           H  
ATOM   2273  CH2 TRP A 147     -15.527  -6.041  -1.399  1.00 98.57           C  
ATOM   2274  HH2 TRP A 147     -15.764  -6.532  -2.331  1.00 98.57           H  
ATOM   2275  CZ2 TRP A 147     -14.508  -6.551  -0.576  1.00 98.57           C  
ATOM   2276  HZ2 TRP A 147     -13.955  -7.433  -0.865  1.00 98.57           H  
ATOM   2277  CZ3 TRP A 147     -16.232  -4.886  -1.010  1.00 98.57           C  
ATOM   2278  HZ3 TRP A 147     -17.014  -4.485  -1.637  1.00 98.57           H  
ATOM   2279  N   ASP A 148     -11.429  -2.518   3.550  1.00 98.84           N  
ATOM   2280  H   ASP A 148     -11.353  -3.294   4.192  1.00 98.84           H  
ATOM   2281  CA  ASP A 148     -10.228  -2.049   2.866  1.00 98.84           C  
ATOM   2282  HA  ASP A 148     -10.426  -1.071   2.428  1.00 98.84           H  
ATOM   2283  C   ASP A 148      -9.819  -2.992   1.734  1.00 98.84           C  
ATOM   2284  CB  ASP A 148      -9.070  -1.849   3.841  1.00 98.84           C  
ATOM   2285  HB2 ASP A 148      -8.916  -2.786   4.377  1.00 98.84           H  
ATOM   2286  HB3 ASP A 148      -8.168  -1.636   3.267  1.00 98.84           H  
ATOM   2287  O   ASP A 148      -9.453  -4.151   1.938  1.00 98.84           O  
ATOM   2288  CG  ASP A 148      -9.255  -0.714   4.842  1.00 98.84           C  
ATOM   2289  OD1 ASP A 148     -10.124   0.166   4.692  1.00 98.84           O  
ATOM   2290  OD2 ASP A 148      -8.444  -0.630   5.791  1.00 98.84           O  
ATOM   2291  N   TRP A 149      -9.796  -2.452   0.524  1.00 98.75           N  
ATOM   2292  H   TRP A 149     -10.123  -1.500   0.436  1.00 98.75           H  
ATOM   2293  CA  TRP A 149      -9.176  -3.051  -0.648  1.00 98.75           C  
ATOM   2294  HA  TRP A 149      -9.255  -4.138  -0.610  1.00 98.75           H  
ATOM   2295  C   TRP A 149      -7.708  -2.665  -0.681  1.00 98.75           C  
ATOM   2296  CB  TRP A 149      -9.902  -2.548  -1.893  1.00 98.75           C  
ATOM   2297  HB2 TRP A 149      -9.912  -1.458  -1.873  1.00 98.75           H  
ATOM   2298  HB3 TRP A 149      -9.335  -2.846  -2.775  1.00 98.75           H  
ATOM   2299  O   TRP A 149      -7.369  -1.547  -1.051  1.00 98.75           O  
ATOM   2300  CG  TRP A 149     -11.310  -3.015  -2.057  1.00 98.75           C  
ATOM   2301  CD1 TRP A 149     -11.971  -3.873  -1.246  1.00 98.75           C  
ATOM   2302  HD1 TRP A 149     -11.575  -4.335  -0.354  1.00 98.75           H  
ATOM   2303  CD2 TRP A 149     -12.265  -2.620  -3.085  1.00 98.75           C  
ATOM   2304  CE2 TRP A 149     -13.489  -3.306  -2.846  1.00 98.75           C  
ATOM   2305  CE3 TRP A 149     -12.231  -1.731  -4.181  1.00 98.75           C  
ATOM   2306  HE3 TRP A 149     -11.326  -1.177  -4.383  1.00 98.75           H  
ATOM   2307  NE1 TRP A 149     -13.253  -4.037  -1.712  1.00 98.75           N  
ATOM   2308  HE1 TRP A 149     -13.955  -4.579  -1.230  1.00 98.75           H  
ATOM   2309  CH2 TRP A 149     -14.560  -2.241  -4.727  1.00 98.75           C  
ATOM   2310  HH2 TRP A 149     -15.431  -2.080  -5.345  1.00 98.75           H  
ATOM   2311  CZ2 TRP A 149     -14.623  -3.136  -3.649  1.00 98.75           C  
ATOM   2312  HZ2 TRP A 149     -15.538  -3.663  -3.424  1.00 98.75           H  
ATOM   2313  CZ3 TRP A 149     -13.370  -1.539  -4.989  1.00 98.75           C  
ATOM   2314  HZ3 TRP A 149     -13.336  -0.834  -5.807  1.00 98.75           H  
ATOM   2315  N   VAL A 150      -6.822  -3.568  -0.269  1.00 98.51           N  
ATOM   2316  H   VAL A 150      -7.172  -4.454   0.068  1.00 98.51           H  
ATOM   2317  CA  VAL A 150      -5.382  -3.286  -0.182  1.00 98.51           C  
ATOM   2318  HA  VAL A 150      -5.234  -2.210  -0.274  1.00 98.51           H  
ATOM   2319  C   VAL A 150      -4.646  -3.920  -1.360  1.00 98.51           C  
ATOM   2320  CB  VAL A 150      -4.815  -3.677   1.189  1.00 98.51           C  
ATOM   2321  HB  VAL A 150      -4.686  -4.757   1.260  1.00 98.51           H  
ATOM   2322  O   VAL A 150      -4.005  -4.968  -1.225  1.00 98.51           O  
ATOM   2323  CG1 VAL A 150      -3.469  -2.974   1.381  1.00 98.51           C  
ATOM   2324 HG11 VAL A 150      -2.778  -3.213   0.574  1.00 98.51           H  
ATOM   2325 HG12 VAL A 150      -3.611  -1.893   1.405  1.00 98.51           H  
ATOM   2326 HG13 VAL A 150      -3.059  -3.296   2.338  1.00 98.51           H  
ATOM   2327  CG2 VAL A 150      -5.712  -3.225   2.348  1.00 98.51           C  
ATOM   2328 HG21 VAL A 150      -5.996  -2.182   2.209  1.00 98.51           H  
ATOM   2329 HG22 VAL A 150      -5.190  -3.336   3.298  1.00 98.51           H  
ATOM   2330 HG23 VAL A 150      -6.616  -3.832   2.380  1.00 98.51           H  
ATOM   2331  N   PHE A 151      -4.822  -3.303  -2.527  1.00 98.70           N  
ATOM   2332  H   PHE A 151      -5.332  -2.432  -2.535  1.00 98.70           H  
ATOM   2333  CA  PHE A 151      -4.514  -3.863  -3.845  1.00 98.70           C  
ATOM   2334  HA  PHE A 151      -4.359  -4.939  -3.775  1.00 98.70           H  
ATOM   2335  C   PHE A 151      -3.230  -3.271  -4.441  1.00 98.70           C  
ATOM   2336  CB  PHE A 151      -5.742  -3.613  -4.742  1.00 98.70           C  
ATOM   2337  HB2 PHE A 151      -5.511  -3.868  -5.777  1.00 98.70           H  
ATOM   2338  HB3 PHE A 151      -5.953  -2.544  -4.773  1.00 98.70           H  
ATOM   2339  O   PHE A 151      -2.620  -2.371  -3.863  1.00 98.70           O  
ATOM   2340  CG  PHE A 151      -7.038  -4.307  -4.353  1.00 98.70           C  
ATOM   2341  CD1 PHE A 151      -7.138  -5.196  -3.258  1.00 98.70           C  
ATOM   2342  HD1 PHE A 151      -6.270  -5.481  -2.683  1.00 98.70           H  
ATOM   2343  CD2 PHE A 151      -8.183  -4.039  -5.121  1.00 98.70           C  
ATOM   2344  HD2 PHE A 151      -8.115  -3.361  -5.959  1.00 98.70           H  
ATOM   2345  CE1 PHE A 151      -8.366  -5.790  -2.932  1.00 98.70           C  
ATOM   2346  HE1 PHE A 151      -8.433  -6.475  -2.100  1.00 98.70           H  
ATOM   2347  CE2 PHE A 151      -9.413  -4.634  -4.795  1.00 98.70           C  
ATOM   2348  HE2 PHE A 151     -10.297  -4.407  -5.372  1.00 98.70           H  
ATOM   2349  CZ  PHE A 151      -9.506  -5.500  -3.695  1.00 98.70           C  
ATOM   2350  HZ  PHE A 151     -10.459  -5.931  -3.428  1.00 98.70           H  
ATOM   2351  N   ASN A 152      -2.835  -3.765  -5.618  1.00 98.56           N  
ATOM   2352  H   ASN A 152      -3.388  -4.501  -6.032  1.00 98.56           H  
ATOM   2353  CA  ASN A 152      -1.736  -3.222  -6.422  1.00 98.56           C  
ATOM   2354  HA  ASN A 152      -1.429  -2.256  -6.019  1.00 98.56           H  
ATOM   2355  C   ASN A 152      -2.178  -2.982  -7.869  1.00 98.56           C  
ATOM   2356  CB  ASN A 152      -0.536  -4.184  -6.364  1.00 98.56           C  
ATOM   2357  HB2 ASN A 152      -0.875  -5.200  -6.563  1.00 98.56           H  
ATOM   2358  HB3 ASN A 152       0.188  -3.917  -7.134  1.00 98.56           H  
ATOM   2359  O   ASN A 152      -3.187  -3.517  -8.321  1.00 98.56           O  
ATOM   2360  CG  ASN A 152       0.209  -4.132  -5.044  1.00 98.56           C  
ATOM   2361  ND2 ASN A 152       0.718  -5.251  -4.585  1.00 98.56           N  
ATOM   2362 HD21 ASN A 152       1.227  -5.194  -3.715  1.00 98.56           H  
ATOM   2363 HD22 ASN A 152       0.586  -6.117  -5.088  1.00 98.56           H  
ATOM   2364  OD1 ASN A 152       0.392  -3.092  -4.435  1.00 98.56           O  
ATOM   2365  N   ASN A 153      -1.394  -2.226  -8.635  1.00 98.38           N  
ATOM   2366  H   ASN A 153      -0.616  -1.749  -8.202  1.00 98.38           H  
ATOM   2367  CA  ASN A 153      -1.600  -2.046 -10.076  1.00 98.38           C  
ATOM   2368  HA  ASN A 153      -2.677  -1.963 -10.225  1.00 98.38           H  
ATOM   2369  C   ASN A 153      -1.143  -3.235 -10.942  1.00 98.38           C  
ATOM   2370  CB  ASN A 153      -0.935  -0.744 -10.544  1.00 98.38           C  
ATOM   2371  HB2 ASN A 153      -1.361  -0.469 -11.509  1.00 98.38           H  
ATOM   2372  HB3 ASN A 153      -1.154   0.060  -9.840  1.00 98.38           H  
ATOM   2373  O   ASN A 153      -1.203  -3.170 -12.171  1.00 98.38           O  
ATOM   2374  CG  ASN A 153       0.569  -0.904 -10.702  1.00 98.38           C  
ATOM   2375  ND2 ASN A 153       1.169  -0.272 -11.682  1.00 98.38           N  
ATOM   2376 HD21 ASN A 153       0.646   0.318 -12.314  1.00 98.38           H  
ATOM   2377 HD22 ASN A 153       2.154  -0.444 -11.828  1.00 98.38           H  
ATOM   2378  OD1 ASN A 153       1.219  -1.618  -9.953  1.00 98.38           O  
ATOM   2379  N   THR A 154      -0.675  -4.311 -10.312  1.00 97.83           N  
ATOM   2380  H   THR A 154      -0.756  -4.339  -9.305  1.00 97.83           H  
ATOM   2381  CA  THR A 154      -0.215  -5.543 -10.957  1.00 97.83           C  
ATOM   2382  HA  THR A 154      -0.366  -5.449 -12.032  1.00 97.83           H  
ATOM   2383  C   THR A 154      -1.049  -6.725 -10.460  1.00 97.83           C  
ATOM   2384  CB  THR A 154       1.284  -5.779 -10.723  1.00 97.83           C  
ATOM   2385  HB  THR A 154       1.548  -6.780 -11.065  1.00 97.83           H  
ATOM   2386  O   THR A 154      -1.463  -6.715  -9.301  1.00 97.83           O  
ATOM   2387  CG2 THR A 154       2.129  -4.749 -11.471  1.00 97.83           C  
ATOM   2388 HG21 THR A 154       2.064  -3.771 -10.993  1.00 97.83           H  
ATOM   2389 HG22 THR A 154       3.170  -5.072 -11.484  1.00 97.83           H  
ATOM   2390 HG23 THR A 154       1.775  -4.653 -12.498  1.00 97.83           H  
ATOM   2391  OG1 THR A 154       1.630  -5.615  -9.369  1.00 97.83           O  
ATOM   2392  HG1 THR A 154       1.473  -4.690  -9.162  1.00 97.83           H  
ATOM   2393  N   PRO A 155      -1.354  -7.715 -11.322  1.00 97.10           N  
ATOM   2394  CA  PRO A 155      -2.291  -8.789 -10.990  1.00 97.10           C  
ATOM   2395  HA  PRO A 155      -3.148  -8.389 -10.448  1.00 97.10           H  
ATOM   2396  C   PRO A 155      -1.688  -9.901 -10.122  1.00 97.10           C  
ATOM   2397  CB  PRO A 155      -2.760  -9.321 -12.345  1.00 97.10           C  
ATOM   2398  HB2 PRO A 155      -3.087 -10.359 -12.293  1.00 97.10           H  
ATOM   2399  HB3 PRO A 155      -3.566  -8.694 -12.726  1.00 97.10           H  
ATOM   2400  O   PRO A 155      -2.435 -10.727  -9.615  1.00 97.10           O  
ATOM   2401  CG  PRO A 155      -1.523  -9.144 -13.224  1.00 97.10           C  
ATOM   2402  HG2 PRO A 155      -1.780  -9.095 -14.282  1.00 97.10           H  
ATOM   2403  HG3 PRO A 155      -0.818  -9.954 -13.037  1.00 97.10           H  
ATOM   2404  CD  PRO A 155      -0.942  -7.823 -12.717  1.00 97.10           C  
ATOM   2405  HD2 PRO A 155       0.144  -7.831 -12.810  1.00 97.10           H  
ATOM   2406  HD3 PRO A 155      -1.369  -6.998 -13.287  1.00 97.10           H  
ATOM   2407  N   VAL A 156      -0.364  -9.931  -9.971  1.00 98.12           N  
ATOM   2408  H   VAL A 156       0.181  -9.164 -10.338  1.00 98.12           H  
ATOM   2409  CA  VAL A 156       0.393 -10.924  -9.198  1.00 98.12           C  
ATOM   2410  HA  VAL A 156      -0.277 -11.441  -8.510  1.00 98.12           H  
ATOM   2411  C   VAL A 156       1.445 -10.222  -8.346  1.00 98.12           C  
ATOM   2412  CB  VAL A 156       1.045 -11.989 -10.107  1.00 98.12           C  
ATOM   2413  HB  VAL A 156       1.684 -12.632  -9.501  1.00 98.12           H  
ATOM   2414  O   VAL A 156       1.667  -9.017  -8.480  1.00 98.12           O  
ATOM   2415  CG1 VAL A 156      -0.028 -12.874 -10.733  1.00 98.12           C  
ATOM   2416 HG11 VAL A 156      -0.625 -13.329  -9.943  1.00 98.12           H  
ATOM   2417 HG12 VAL A 156       0.437 -13.660 -11.328  1.00 98.12           H  
ATOM   2418 HG13 VAL A 156      -0.676 -12.262 -11.362  1.00 98.12           H  
ATOM   2419  CG2 VAL A 156       1.909 -11.402 -11.231  1.00 98.12           C  
ATOM   2420 HG21 VAL A 156       1.301 -10.831 -11.933  1.00 98.12           H  
ATOM   2421 HG22 VAL A 156       2.673 -10.750 -10.806  1.00 98.12           H  
ATOM   2422 HG23 VAL A 156       2.406 -12.211 -11.767  1.00 98.12           H  
ATOM   2423  N   PHE A 157       2.094 -10.964  -7.455  1.00 97.84           N  
ATOM   2424  H   PHE A 157       1.847 -11.940  -7.376  1.00 97.84           H  
ATOM   2425  CA  PHE A 157       3.208 -10.466  -6.655  1.00 97.84           C  
ATOM   2426  HA  PHE A 157       3.456  -9.460  -6.993  1.00 97.84           H  
ATOM   2427  C   PHE A 157       4.478 -11.300  -6.857  1.00 97.84           C  
ATOM   2428  CB  PHE A 157       2.767 -10.379  -5.190  1.00 97.84           C  
ATOM   2429  HB2 PHE A 157       2.812 -11.381  -4.764  1.00 97.84           H  
ATOM   2430  HB3 PHE A 157       1.736 -10.029  -5.148  1.00 97.84           H  
ATOM   2431  O   PHE A 157       4.476 -12.299  -7.569  1.00 97.84           O  
ATOM   2432  CG  PHE A 157       3.596  -9.436  -4.347  1.00 97.84           C  
ATOM   2433  CD1 PHE A 157       4.295  -9.918  -3.227  1.00 97.84           C  
ATOM   2434  HD1 PHE A 157       4.221 -10.958  -2.946  1.00 97.84           H  
ATOM   2435  CD2 PHE A 157       3.686  -8.076  -4.701  1.00 97.84           C  
ATOM   2436  HD2 PHE A 157       3.142  -7.702  -5.557  1.00 97.84           H  
ATOM   2437  CE1 PHE A 157       5.103  -9.046  -2.478  1.00 97.84           C  
ATOM   2438  HE1 PHE A 157       5.658  -9.425  -1.633  1.00 97.84           H  
ATOM   2439  CE2 PHE A 157       4.491  -7.204  -3.949  1.00 97.84           C  
ATOM   2440  HE2 PHE A 157       4.570  -6.163  -4.227  1.00 97.84           H  
ATOM   2441  CZ  PHE A 157       5.205  -7.692  -2.842  1.00 97.84           C  
ATOM   2442  HZ  PHE A 157       5.842  -7.027  -2.277  1.00 97.84           H  
ATOM   2443  N   PHE A 158       5.584 -10.856  -6.255  1.00 98.14           N  
ATOM   2444  H   PHE A 158       5.520 -10.034  -5.673  1.00 98.14           H  
ATOM   2445  CA  PHE A 158       6.904 -11.475  -6.418  1.00 98.14           C  
ATOM   2446  HA  PHE A 158       7.069 -11.698  -7.472  1.00 98.14           H  
ATOM   2447  C   PHE A 158       7.069 -12.791  -5.657  1.00 98.14           C  
ATOM   2448  CB  PHE A 158       7.985 -10.493  -5.947  1.00 98.14           C  
ATOM   2449  HB2 PHE A 158       8.955 -10.988  -5.997  1.00 98.14           H  
ATOM   2450  HB3 PHE A 158       7.812 -10.240  -4.901  1.00 98.14           H  
ATOM   2451  O   PHE A 158       7.978 -13.546  -5.967  1.00 98.14           O  
ATOM   2452  CG  PHE A 158       8.064  -9.224  -6.764  1.00 98.14           C  
ATOM   2453  CD1 PHE A 158       8.870  -9.175  -7.917  1.00 98.14           C  
ATOM   2454  HD1 PHE A 158       9.446 -10.037  -8.217  1.00 98.14           H  
ATOM   2455  CD2 PHE A 158       7.339  -8.087  -6.364  1.00 98.14           C  
ATOM   2456  HD2 PHE A 158       6.747  -8.114  -5.462  1.00 98.14           H  
ATOM   2457  CE1 PHE A 158       8.944  -7.996  -8.675  1.00 98.14           C  
ATOM   2458  HE1 PHE A 158       9.566  -7.958  -9.557  1.00 98.14           H  
ATOM   2459  CE2 PHE A 158       7.412  -6.908  -7.122  1.00 98.14           C  
ATOM   2460  HE2 PHE A 158       6.878  -6.028  -6.798  1.00 98.14           H  
ATOM   2461  CZ  PHE A 158       8.205  -6.867  -8.280  1.00 98.14           C  
ATOM   2462  HZ  PHE A 158       8.240  -5.964  -8.871  1.00 98.14           H  
ATOM   2463  N   LEU A 159       6.245 -13.047  -4.641  1.00 96.72           N  
ATOM   2464  H   LEU A 159       5.442 -12.451  -4.496  1.00 96.72           H  
ATOM   2465  CA  LEU A 159       6.424 -14.179  -3.739  1.00 96.72           C  
ATOM   2466  HA  LEU A 159       6.988 -14.949  -4.264  1.00 96.72           H  
ATOM   2467  C   LEU A 159       5.092 -14.815  -3.354  1.00 96.72           C  
ATOM   2468  CB  LEU A 159       7.275 -13.754  -2.522  1.00 96.72           C  
ATOM   2469  HB2 LEU A 159       8.253 -13.472  -2.913  1.00 96.72           H  
ATOM   2470  HB3 LEU A 159       7.438 -14.619  -1.879  1.00 96.72           H  
ATOM   2471  O   LEU A 159       4.044 -14.164  -3.372  1.00 96.72           O  
ATOM   2472  CG  LEU A 159       6.742 -12.585  -1.665  1.00 96.72           C  
ATOM   2473  HG  LEU A 159       6.426 -11.768  -2.314  1.00 96.72           H  
ATOM   2474  CD1 LEU A 159       5.581 -12.957  -0.735  1.00 96.72           C  
ATOM   2475 HD11 LEU A 159       4.651 -13.033  -1.298  1.00 96.72           H  
ATOM   2476 HD12 LEU A 159       5.782 -13.911  -0.248  1.00 96.72           H  
ATOM   2477 HD13 LEU A 159       5.443 -12.191   0.029  1.00 96.72           H  
ATOM   2478  CD2 LEU A 159       7.868 -12.050  -0.787  1.00 96.72           C  
ATOM   2479 HD21 LEU A 159       7.525 -11.161  -0.258  1.00 96.72           H  
ATOM   2480 HD22 LEU A 159       8.727 -11.781  -1.403  1.00 96.72           H  
ATOM   2481 HD23 LEU A 159       8.170 -12.814  -0.071  1.00 96.72           H  
ATOM   2482  N   ARG A 160       5.182 -16.088  -2.971  1.00 95.39           N  
ATOM   2483  H   ARG A 160       6.084 -16.527  -3.091  1.00 95.39           H  
ATOM   2484  CA  ARG A 160       4.092 -16.910  -2.421  1.00 95.39           C  
ATOM   2485  HA  ARG A 160       3.182 -16.312  -2.373  1.00 95.39           H  
ATOM   2486  C   ARG A 160       4.341 -17.375  -0.985  1.00 95.39           C  
ATOM   2487  CB  ARG A 160       3.812 -18.079  -3.377  1.00 95.39           C  
ATOM   2488  HB2 ARG A 160       2.967 -18.659  -3.006  1.00 95.39           H  
ATOM   2489  HB3 ARG A 160       3.522 -17.653  -4.338  1.00 95.39           H  
ATOM   2490  O   ARG A 160       3.427 -17.880  -0.345  1.00 95.39           O  
ATOM   2491  CG  ARG A 160       5.015 -19.014  -3.583  1.00 95.39           C  
ATOM   2492  HG2 ARG A 160       5.925 -18.438  -3.751  1.00 95.39           H  
ATOM   2493  HG3 ARG A 160       5.153 -19.634  -2.697  1.00 95.39           H  
ATOM   2494  CD  ARG A 160       4.780 -19.894  -4.810  1.00 95.39           C  
ATOM   2495  HD2 ARG A 160       3.866 -20.475  -4.685  1.00 95.39           H  
ATOM   2496  HD3 ARG A 160       4.639 -19.245  -5.673  1.00 95.39           H  
ATOM   2497  NE  ARG A 160       5.921 -20.788  -5.067  1.00 95.39           N  
ATOM   2498  HE  ARG A 160       6.689 -20.799  -4.410  1.00 95.39           H  
ATOM   2499  NH1 ARG A 160       5.171 -21.579  -7.084  1.00 95.39           N  
ATOM   2500 HH11 ARG A 160       4.283 -21.117  -6.948  1.00 95.39           H  
ATOM   2501 HH12 ARG A 160       5.475 -21.763  -8.029  1.00 95.39           H  
ATOM   2502  NH2 ARG A 160       7.219 -22.086  -6.383  1.00 95.39           N  
ATOM   2503 HH21 ARG A 160       7.298 -22.702  -7.180  1.00 95.39           H  
ATOM   2504 HH22 ARG A 160       7.839 -22.247  -5.603  1.00 95.39           H  
ATOM   2505  CZ  ARG A 160       6.094 -21.482  -6.173  1.00 95.39           C  
ATOM   2506  N   ASP A 161       5.552 -17.160  -0.464  1.00 94.96           N  
ATOM   2507  H   ASP A 161       6.256 -16.722  -1.041  1.00 94.96           H  
ATOM   2508  CA  ASP A 161       5.899 -17.420   0.935  1.00 94.96           C  
ATOM   2509  HA  ASP A 161       5.096 -18.008   1.378  1.00 94.96           H  
ATOM   2510  C   ASP A 161       6.075 -16.096   1.704  1.00 94.96           C  
ATOM   2511  CB  ASP A 161       7.154 -18.292   1.034  1.00 94.96           C  
ATOM   2512  HB2 ASP A 161       8.042 -17.703   0.808  1.00 94.96           H  
ATOM   2513  HB3 ASP A 161       7.082 -19.094   0.299  1.00 94.96           H  
ATOM   2514  O   ASP A 161       6.989 -15.321   1.394  1.00 94.96           O  
ATOM   2515  CG  ASP A 161       7.274 -18.907   2.433  1.00 94.96           C  
ATOM   2516  OD1 ASP A 161       7.220 -18.137   3.430  1.00 94.96           O  
ATOM   2517  OD2 ASP A 161       7.359 -20.152   2.483  1.00 94.96           O  
ATOM   2518  N   PRO A 162       5.222 -15.795   2.700  1.00 95.61           N  
ATOM   2519  CA  PRO A 162       5.285 -14.536   3.440  1.00 95.61           C  
ATOM   2520  HA  PRO A 162       5.176 -13.696   2.754  1.00 95.61           H  
ATOM   2521  C   PRO A 162       6.583 -14.350   4.229  1.00 95.61           C  
ATOM   2522  CB  PRO A 162       4.096 -14.577   4.399  1.00 95.61           C  
ATOM   2523  HB2 PRO A 162       3.232 -14.110   3.925  1.00 95.61           H  
ATOM   2524  HB3 PRO A 162       4.313 -14.080   5.345  1.00 95.61           H  
ATOM   2525  O   PRO A 162       6.985 -13.209   4.466  1.00 95.61           O  
ATOM   2526  CG  PRO A 162       3.841 -16.072   4.598  1.00 95.61           C  
ATOM   2527  HG2 PRO A 162       2.812 -16.291   4.883  1.00 95.61           H  
ATOM   2528  HG3 PRO A 162       4.532 -16.467   5.342  1.00 95.61           H  
ATOM   2529  CD  PRO A 162       4.174 -16.654   3.234  1.00 95.61           C  
ATOM   2530  HD2 PRO A 162       3.302 -16.609   2.582  1.00 95.61           H  
ATOM   2531  HD3 PRO A 162       4.511 -17.683   3.356  1.00 95.61           H  
ATOM   2532  N   THR A 163       7.257 -15.435   4.617  1.00 94.88           N  
ATOM   2533  H   THR A 163       6.932 -16.348   4.331  1.00 94.88           H  
ATOM   2534  CA  THR A 163       8.503 -15.383   5.399  1.00 94.88           C  
ATOM   2535  HA  THR A 163       8.323 -14.816   6.313  1.00 94.88           H  
ATOM   2536  C   THR A 163       9.618 -14.689   4.618  1.00 94.88           C  
ATOM   2537  CB  THR A 163       8.962 -16.798   5.785  1.00 94.88           C  
ATOM   2538  HB  THR A 163       9.385 -17.295   4.912  1.00 94.88           H  
ATOM   2539  O   THR A 163      10.477 -14.030   5.202  1.00 94.88           O  
ATOM   2540  CG2 THR A 163      10.008 -16.782   6.901  1.00 94.88           C  
ATOM   2541 HG21 THR A 163       9.612 -16.271   7.778  1.00 94.88           H  
ATOM   2542 HG22 THR A 163      10.914 -16.280   6.560  1.00 94.88           H  
ATOM   2543 HG23 THR A 163      10.259 -17.809   7.166  1.00 94.88           H  
ATOM   2544  OG1 THR A 163       7.865 -17.558   6.238  1.00 94.88           O  
ATOM   2545  HG1 THR A 163       7.555 -18.036   5.465  1.00 94.88           H  
ATOM   2546  N   ASN A 164       9.559 -14.756   3.286  1.00 96.14           N  
ATOM   2547  H   ASN A 164       8.818 -15.304   2.871  1.00 96.14           H  
ATOM   2548  CA  ASN A 164      10.519 -14.116   2.395  1.00 96.14           C  
ATOM   2549  HA  ASN A 164      11.514 -14.212   2.829  1.00 96.14           H  
ATOM   2550  C   ASN A 164      10.280 -12.610   2.213  1.00 96.14           C  
ATOM   2551  CB  ASN A 164      10.501 -14.866   1.053  1.00 96.14           C  
ATOM   2552  HB2 ASN A 164       9.477 -14.967   0.690  1.00 96.14           H  
ATOM   2553  HB3 ASN A 164      11.066 -14.290   0.321  1.00 96.14           H  
ATOM   2554  O   ASN A 164      11.140 -11.932   1.653  1.00 96.14           O  
ATOM   2555  CG  ASN A 164      11.148 -16.236   1.131  1.00 96.14           C  
ATOM   2556  ND2 ASN A 164      10.857 -17.111   0.200  1.00 96.14           N  
ATOM   2557 HD21 ASN A 164      11.350 -17.991   0.246  1.00 96.14           H  
ATOM   2558 HD22 ASN A 164      10.247 -16.890  -0.575  1.00 96.14           H  
ATOM   2559  OD1 ASN A 164      11.949 -16.516   2.007  1.00 96.14           O  
ATOM   2560  N   PHE A 165       9.155 -12.054   2.679  1.00 96.89           N  
ATOM   2561  H   PHE A 165       8.495 -12.635   3.176  1.00 96.89           H  
ATOM   2562  CA  PHE A 165       8.813 -10.651   2.430  1.00 96.89           C  
ATOM   2563  HA  PHE A 165       8.840 -10.505   1.350  1.00 96.89           H  
ATOM   2564  C   PHE A 165       9.840  -9.650   2.988  1.00 96.89           C  
ATOM   2565  CB  PHE A 165       7.376 -10.354   2.885  1.00 96.89           C  
ATOM   2566  HB2 PHE A 165       7.266 -10.550   3.952  1.00 96.89           H  
ATOM   2567  HB3 PHE A 165       6.704 -11.039   2.369  1.00 96.89           H  
ATOM   2568  O   PHE A 165      10.252  -8.773   2.227  1.00 96.89           O  
ATOM   2569  CG  PHE A 165       6.927  -8.934   2.600  1.00 96.89           C  
ATOM   2570  CD1 PHE A 165       6.961  -7.953   3.611  1.00 96.89           C  
ATOM   2571  HD1 PHE A 165       7.310  -8.210   4.600  1.00 96.89           H  
ATOM   2572  CD2 PHE A 165       6.479  -8.590   1.313  1.00 96.89           C  
ATOM   2573  HD2 PHE A 165       6.451  -9.340   0.537  1.00 96.89           H  
ATOM   2574  CE1 PHE A 165       6.545  -6.638   3.332  1.00 96.89           C  
ATOM   2575  HE1 PHE A 165       6.579  -5.888   4.108  1.00 96.89           H  
ATOM   2576  CE2 PHE A 165       6.064  -7.277   1.034  1.00 96.89           C  
ATOM   2577  HE2 PHE A 165       5.721  -7.018   0.043  1.00 96.89           H  
ATOM   2578  CZ  PHE A 165       6.097  -6.300   2.043  1.00 96.89           C  
ATOM   2579  HZ  PHE A 165       5.787  -5.288   1.825  1.00 96.89           H  
ATOM   2580  N   PRO A 166      10.328  -9.755   4.243  1.00 97.31           N  
ATOM   2581  CA  PRO A 166      11.372  -8.854   4.734  1.00 97.31           C  
ATOM   2582  HA  PRO A 166      10.999  -7.830   4.693  1.00 97.31           H  
ATOM   2583  C   PRO A 166      12.661  -8.942   3.907  1.00 97.31           C  
ATOM   2584  CB  PRO A 166      11.605  -9.244   6.199  1.00 97.31           C  
ATOM   2585  HB2 PRO A 166      12.413  -9.971   6.277  1.00 97.31           H  
ATOM   2586  HB3 PRO A 166      11.819  -8.372   6.817  1.00 97.31           H  
ATOM   2587  O   PRO A 166      13.224  -7.912   3.541  1.00 97.31           O  
ATOM   2588  CG  PRO A 166      10.291  -9.913   6.602  1.00 97.31           C  
ATOM   2589  HG2 PRO A 166       9.549  -9.154   6.850  1.00 97.31           H  
ATOM   2590  HG3 PRO A 166      10.427 -10.610   7.430  1.00 97.31           H  
ATOM   2591  CD  PRO A 166       9.888 -10.632   5.320  1.00 97.31           C  
ATOM   2592  HD2 PRO A 166      10.425 -11.578   5.250  1.00 97.31           H  
ATOM   2593  HD3 PRO A 166       8.812 -10.811   5.317  1.00 97.31           H  
ATOM   2594  N   THR A 167      13.086 -10.159   3.548  1.00 97.10           N  
ATOM   2595  H   THR A 167      12.588 -10.970   3.885  1.00 97.10           H  
ATOM   2596  CA  THR A 167      14.265 -10.398   2.700  1.00 97.10           C  
ATOM   2597  HA  THR A 167      15.138  -9.945   3.172  1.00 97.10           H  
ATOM   2598  C   THR A 167      14.095  -9.762   1.326  1.00 97.10           C  
ATOM   2599  CB  THR A 167      14.530 -11.902   2.542  1.00 97.10           C  
ATOM   2600  HB  THR A 167      13.701 -12.370   2.012  1.00 97.10           H  
ATOM   2601  O   THR A 167      14.977  -9.029   0.878  1.00 97.10           O  
ATOM   2602  CG2 THR A 167      15.833 -12.195   1.800  1.00 97.10           C  
ATOM   2603 HG21 THR A 167      15.787 -11.805   0.783  1.00 97.10           H  
ATOM   2604 HG22 THR A 167      16.672 -11.735   2.323  1.00 97.10           H  
ATOM   2605 HG23 THR A 167      15.989 -13.272   1.746  1.00 97.10           H  
ATOM   2606  OG1 THR A 167      14.639 -12.479   3.822  1.00 97.10           O  
ATOM   2607  HG1 THR A 167      14.655 -13.432   3.712  1.00 97.10           H  
ATOM   2608  N   PHE A 168      12.939  -9.968   0.689  1.00 97.63           N  
ATOM   2609  H   PHE A 168      12.260 -10.595   1.097  1.00 97.63           H  
ATOM   2610  CA  PHE A 168      12.604  -9.323  -0.573  1.00 97.63           C  
ATOM   2611  HA  PHE A 168      13.330  -9.634  -1.324  1.00 97.63           H  
ATOM   2612  C   PHE A 168      12.694  -7.804  -0.436  1.00 97.63           C  
ATOM   2613  CB  PHE A 168      11.207  -9.746  -1.045  1.00 97.63           C  
ATOM   2614  HB2 PHE A 168      10.499  -9.624  -0.225  1.00 97.63           H  
ATOM   2615  HB3 PHE A 168      11.222 -10.804  -1.306  1.00 97.63           H  
ATOM   2616  O   PHE A 168      13.447  -7.179  -1.174  1.00 97.63           O  
ATOM   2617  CG  PHE A 168      10.716  -8.952  -2.242  1.00 97.63           C  
ATOM   2618  CD1 PHE A 168       9.547  -8.172  -2.147  1.00 97.63           C  
ATOM   2619  HD1 PHE A 168       8.975  -8.168  -1.231  1.00 97.63           H  
ATOM   2620  CD2 PHE A 168      11.466  -8.936  -3.433  1.00 97.63           C  
ATOM   2621  HD2 PHE A 168      12.381  -9.505  -3.507  1.00 97.63           H  
ATOM   2622  CE1 PHE A 168       9.136  -7.382  -3.236  1.00 97.63           C  
ATOM   2623  HE1 PHE A 168       8.247  -6.774  -3.162  1.00 97.63           H  
ATOM   2624  CE2 PHE A 168      11.051  -8.157  -4.524  1.00 97.63           C  
ATOM   2625  HE2 PHE A 168      11.635  -8.143  -5.432  1.00 97.63           H  
ATOM   2626  CZ  PHE A 168       9.892  -7.372  -4.422  1.00 97.63           C  
ATOM   2627  HZ  PHE A 168       9.592  -6.756  -5.257  1.00 97.63           H  
ATOM   2628  N   ILE A 169      12.019  -7.196   0.542  1.00 97.37           N  
ATOM   2629  H   ILE A 169      11.451  -7.758   1.160  1.00 97.37           H  
ATOM   2630  CA  ILE A 169      12.045  -5.738   0.714  1.00 97.37           C  
ATOM   2631  HA  ILE A 169      11.748  -5.289  -0.234  1.00 97.37           H  
ATOM   2632  C   ILE A 169      13.463  -5.215   0.967  1.00 97.37           C  
ATOM   2633  CB  ILE A 169      11.033  -5.294   1.793  1.00 97.37           C  
ATOM   2634  HB  ILE A 169      11.234  -5.857   2.704  1.00 97.37           H  
ATOM   2635  O   ILE A 169      13.815  -4.185   0.396  1.00 97.37           O  
ATOM   2636  CG1 ILE A 169       9.570  -5.580   1.373  1.00 97.37           C  
ATOM   2637 HG12 ILE A 169       9.407  -6.657   1.334  1.00 97.37           H  
ATOM   2638 HG13 ILE A 169       8.906  -5.192   2.145  1.00 97.37           H  
ATOM   2639  CG2 ILE A 169      11.183  -3.798   2.135  1.00 97.37           C  
ATOM   2640 HG21 ILE A 169      11.131  -3.194   1.228  1.00 97.37           H  
ATOM   2641 HG22 ILE A 169      10.392  -3.495   2.821  1.00 97.37           H  
ATOM   2642 HG23 ILE A 169      12.138  -3.622   2.628  1.00 97.37           H  
ATOM   2643  CD1 ILE A 169       9.130  -5.009   0.016  1.00 97.37           C  
ATOM   2644 HD11 ILE A 169       8.060  -5.173  -0.112  1.00 97.37           H  
ATOM   2645 HD12 ILE A 169       9.331  -3.939  -0.038  1.00 97.37           H  
ATOM   2646 HD13 ILE A 169       9.650  -5.515  -0.796  1.00 97.37           H  
ATOM   2647  N   HIS A 170      14.318  -5.914   1.719  1.00 97.28           N  
ATOM   2648  H   HIS A 170      13.997  -6.753   2.181  1.00 97.28           H  
ATOM   2649  CA  HIS A 170      15.722  -5.511   1.883  1.00 97.28           C  
ATOM   2650  HA  HIS A 170      15.751  -4.517   2.330  1.00 97.28           H  
ATOM   2651  C   HIS A 170      16.467  -5.401   0.544  1.00 97.28           C  
ATOM   2652  CB  HIS A 170      16.453  -6.482   2.817  1.00 97.28           C  
ATOM   2653  HB2 HIS A 170      17.516  -6.239   2.800  1.00 97.28           H  
ATOM   2654  HB3 HIS A 170      16.344  -7.499   2.441  1.00 97.28           H  
ATOM   2655  O   HIS A 170      17.244  -4.467   0.361  1.00 97.28           O  
ATOM   2656  CG  HIS A 170      16.010  -6.446   4.259  1.00 97.28           C  
ATOM   2657  CD2 HIS A 170      15.313  -5.454   4.899  1.00 97.28           C  
ATOM   2658  HD2 HIS A 170      14.948  -4.541   4.454  1.00 97.28           H  
ATOM   2659  ND1 HIS A 170      16.286  -7.411   5.198  1.00 97.28           N  
ATOM   2660  HD1 HIS A 170      16.762  -8.285   5.028  1.00 97.28           H  
ATOM   2661  CE1 HIS A 170      15.770  -7.012   6.372  1.00 97.28           C  
ATOM   2662  HE1 HIS A 170      15.821  -7.572   7.294  1.00 97.28           H  
ATOM   2663  NE2 HIS A 170      15.169  -5.820   6.241  1.00 97.28           N  
ATOM   2664  N   THR A 171      16.180  -6.281  -0.419  1.00 96.78           N  
ATOM   2665  H   THR A 171      15.535  -7.029  -0.208  1.00 96.78           H  
ATOM   2666  CA  THR A 171      16.793  -6.238  -1.764  1.00 96.78           C  
ATOM   2667  HA  THR A 171      17.871  -6.123  -1.650  1.00 96.78           H  
ATOM   2668  C   THR A 171      16.313  -5.049  -2.601  1.00 96.78           C  
ATOM   2669  CB  THR A 171      16.557  -7.538  -2.550  1.00 96.78           C  
ATOM   2670  HB  THR A 171      17.187  -7.509  -3.439  1.00 96.78           H  
ATOM   2671  O   THR A 171      17.001  -4.615  -3.518  1.00 96.78           O  
ATOM   2672  CG2 THR A 171      16.922  -8.800  -1.757  1.00 96.78           C  
ATOM   2673 HG21 THR A 171      17.052  -8.609  -0.691  1.00 96.78           H  
ATOM   2674 HG22 THR A 171      16.152  -9.562  -1.877  1.00 96.78           H  
ATOM   2675 HG23 THR A 171      17.869  -9.183  -2.135  1.00 96.78           H  
ATOM   2676  OG1 THR A 171      15.223  -7.630  -3.004  1.00 96.78           O  
ATOM   2677  HG1 THR A 171      14.644  -7.612  -2.238  1.00 96.78           H  
ATOM   2678  N   GLN A 172      15.145  -4.490  -2.263  1.00 95.54           N  
ATOM   2679  H   GLN A 172      14.631  -4.911  -1.502  1.00 95.54           H  
ATOM   2680  CA  GLN A 172      14.568  -3.304  -2.904  1.00 95.54           C  
ATOM   2681  HA  GLN A 172      14.892  -3.271  -3.944  1.00 95.54           H  
ATOM   2682  C   GLN A 172      15.027  -1.996  -2.232  1.00 95.54           C  
ATOM   2683  CB  GLN A 172      13.031  -3.408  -2.872  1.00 95.54           C  
ATOM   2684  HB2 GLN A 172      12.617  -2.600  -3.475  1.00 95.54           H  
ATOM   2685  HB3 GLN A 172      12.686  -3.266  -1.848  1.00 95.54           H  
ATOM   2686  O   GLN A 172      14.832  -0.897  -2.770  1.00 95.54           O  
ATOM   2687  CG  GLN A 172      12.463  -4.743  -3.386  1.00 95.54           C  
ATOM   2688  HG2 GLN A 172      12.742  -5.556  -2.716  1.00 95.54           H  
ATOM   2689  HG3 GLN A 172      11.375  -4.687  -3.392  1.00 95.54           H  
ATOM   2690  CD  GLN A 172      12.930  -5.066  -4.792  1.00 95.54           C  
ATOM   2691  NE2 GLN A 172      13.726  -6.089  -5.022  1.00 95.54           N  
ATOM   2692 HE21 GLN A 172      14.081  -6.672  -4.278  1.00 95.54           H  
ATOM   2693 HE22 GLN A 172      14.035  -6.212  -5.975  1.00 95.54           H  
ATOM   2694  OE1 GLN A 172      12.589  -4.351  -5.711  1.00 95.54           O  
ATOM   2695  N   LYS A 173      15.607  -2.085  -1.030  1.00 95.77           N  
ATOM   2696  H   LYS A 173      15.779  -3.014  -0.672  1.00 95.77           H  
ATOM   2697  CA  LYS A 173      16.095  -0.949  -0.240  1.00 95.77           C  
ATOM   2698  HA  LYS A 173      15.570  -0.047  -0.556  1.00 95.77           H  
ATOM   2699  C   LYS A 173      17.568  -0.656  -0.534  1.00 95.77           C  
ATOM   2700  CB  LYS A 173      15.780  -1.193   1.252  1.00 95.77           C  
ATOM   2701  HB2 LYS A 173      16.278  -0.447   1.872  1.00 95.77           H  
ATOM   2702  HB3 LYS A 173      16.170  -2.169   1.541  1.00 95.77           H  
ATOM   2703  O   LYS A 173      18.151  -1.150  -1.494  1.00 95.77           O  
ATOM   2704  CG  LYS A 173      14.278  -1.136   1.587  1.00 95.77           C  
ATOM   2705  HG2 LYS A 173      14.160  -1.386   2.642  1.00 95.77           H  
ATOM   2706  HG3 LYS A 173      13.739  -1.880   1.001  1.00 95.77           H  
ATOM   2707  CD  LYS A 173      13.616   0.224   1.322  1.00 95.77           C  
ATOM   2708  HD2 LYS A 173      13.624   0.437   0.253  1.00 95.77           H  
ATOM   2709  HD3 LYS A 173      14.154   1.005   1.858  1.00 95.77           H  
ATOM   2710  CE  LYS A 173      12.164   0.172   1.802  1.00 95.77           C  
ATOM   2711  HE2 LYS A 173      11.663  -0.667   1.319  1.00 95.77           H  
ATOM   2712  HE3 LYS A 173      12.153  -0.014   2.876  1.00 95.77           H  
ATOM   2713  NZ  LYS A 173      11.423   1.423   1.507  1.00 95.77           N  
ATOM   2714  HZ1 LYS A 173      11.314   1.552   0.511  1.00 95.77           H  
ATOM   2715  HZ2 LYS A 173      11.872   2.236   1.902  1.00 95.77           H  
ATOM   2716  HZ3 LYS A 173      10.503   1.356   1.918  1.00 95.77           H  
ATOM   2717  N   ARG A 174      18.125   0.288   0.222  1.00 96.28           N  
ATOM   2718  H   ARG A 174      17.615   0.596   1.038  1.00 96.28           H  
ATOM   2719  CA  ARG A 174      19.506   0.748   0.074  1.00 96.28           C  
ATOM   2720  HA  ARG A 174      19.738   0.856  -0.985  1.00 96.28           H  
ATOM   2721  C   ARG A 174      20.462  -0.308   0.629  1.00 96.28           C  
ATOM   2722  CB  ARG A 174      19.671   2.111   0.765  1.00 96.28           C  
ATOM   2723  HB2 ARG A 174      19.338   2.039   1.801  1.00 96.28           H  
ATOM   2724  HB3 ARG A 174      20.728   2.380   0.766  1.00 96.28           H  
ATOM   2725  O   ARG A 174      20.194  -0.897   1.673  1.00 96.28           O  
ATOM   2726  CG  ARG A 174      18.881   3.214   0.039  1.00 96.28           C  
ATOM   2727  HG2 ARG A 174      19.316   3.355  -0.950  1.00 96.28           H  
ATOM   2728  HG3 ARG A 174      17.841   2.909  -0.079  1.00 96.28           H  
ATOM   2729  CD  ARG A 174      18.900   4.546   0.799  1.00 96.28           C  
ATOM   2730  HD2 ARG A 174      19.931   4.842   0.996  1.00 96.28           H  
ATOM   2731  HD3 ARG A 174      18.405   4.416   1.761  1.00 96.28           H  
ATOM   2732  NE  ARG A 174      18.214   5.609   0.042  1.00 96.28           N  
ATOM   2733  HE  ARG A 174      17.268   5.838   0.309  1.00 96.28           H  
ATOM   2734  NH1 ARG A 174      19.968   6.193  -1.338  1.00 96.28           N  
ATOM   2735 HH11 ARG A 174      20.349   6.827  -2.026  1.00 96.28           H  
ATOM   2736 HH12 ARG A 174      20.592   5.600  -0.810  1.00 96.28           H  
ATOM   2737  NH2 ARG A 174      18.029   7.225  -1.546  1.00 96.28           N  
ATOM   2738 HH21 ARG A 174      17.042   7.261  -1.331  1.00 96.28           H  
ATOM   2739 HH22 ARG A 174      18.389   7.794  -2.298  1.00 96.28           H  
ATOM   2740  CZ  ARG A 174      18.737   6.332  -0.932  1.00 96.28           C  
ATOM   2741  N   ASN A 175      21.574  -0.520  -0.064  1.00 97.56           N  
ATOM   2742  H   ASN A 175      21.707  -0.010  -0.926  1.00 97.56           H  
ATOM   2743  CA  ASN A 175      22.664  -1.370   0.389  1.00 97.56           C  
ATOM   2744  HA  ASN A 175      22.280  -2.387   0.473  1.00 97.56           H  
ATOM   2745  C   ASN A 175      23.161  -0.881   1.765  1.00 97.56           C  
ATOM   2746  CB  ASN A 175      23.755  -1.349  -0.691  1.00 97.56           C  
ATOM   2747  HB2 ASN A 175      24.014  -0.317  -0.925  1.00 97.56           H  
ATOM   2748  HB3 ASN A 175      23.349  -1.810  -1.592  1.00 97.56           H  
ATOM   2749  O   ASN A 175      23.387   0.320   1.932  1.00 97.56           O  
ATOM   2750  CG  ASN A 175      25.024  -2.083  -0.300  1.00 97.56           C  
ATOM   2751  ND2 ASN A 175      25.391  -3.136  -0.988  1.00 97.56           N  
ATOM   2752 HD21 ASN A 175      26.253  -3.592  -0.726  1.00 97.56           H  
ATOM   2753 HD22 ASN A 175      24.931  -3.404  -1.847  1.00 97.56           H  
ATOM   2754  OD1 ASN A 175      25.706  -1.715   0.645  1.00 97.56           O  
ATOM   2755  N   PRO A 176      23.351  -1.774   2.749  1.00 97.32           N  
ATOM   2756  CA  PRO A 176      23.666  -1.376   4.121  1.00 97.32           C  
ATOM   2757  HA  PRO A 176      22.925  -0.657   4.470  1.00 97.32           H  
ATOM   2758  C   PRO A 176      25.052  -0.733   4.288  1.00 97.32           C  
ATOM   2759  CB  PRO A 176      23.536  -2.665   4.939  1.00 97.32           C  
ATOM   2760  HB2 PRO A 176      22.511  -2.761   5.299  1.00 97.32           H  
ATOM   2761  HB3 PRO A 176      24.232  -2.697   5.778  1.00 97.32           H  
ATOM   2762  O   PRO A 176      25.273  -0.032   5.270  1.00 97.32           O  
ATOM   2763  CG  PRO A 176      23.821  -3.773   3.925  1.00 97.32           C  
ATOM   2764  HG2 PRO A 176      24.897  -3.887   3.795  1.00 97.32           H  
ATOM   2765  HG3 PRO A 176      23.365  -4.719   4.216  1.00 97.32           H  
ATOM   2766  CD  PRO A 176      23.205  -3.219   2.646  1.00 97.32           C  
ATOM   2767  HD2 PRO A 176      22.146  -3.475   2.604  1.00 97.32           H  
ATOM   2768  HD3 PRO A 176      23.726  -3.618   1.776  1.00 97.32           H  
ATOM   2769  N   GLN A 177      25.986  -0.956   3.357  1.00 97.92           N  
ATOM   2770  H   GLN A 177      25.736  -1.502   2.545  1.00 97.92           H  
ATOM   2771  CA  GLN A 177      27.326  -0.367   3.387  1.00 97.92           C  
ATOM   2772  HA  GLN A 177      27.612  -0.180   4.422  1.00 97.92           H  
ATOM   2773  C   GLN A 177      27.381   0.973   2.648  1.00 97.92           C  
ATOM   2774  CB  GLN A 177      28.329  -1.366   2.785  1.00 97.92           C  
ATOM   2775  HB2 GLN A 177      28.069  -1.561   1.745  1.00 97.92           H  
ATOM   2776  HB3 GLN A 177      28.270  -2.304   3.337  1.00 97.92           H  
ATOM   2777  O   GLN A 177      27.942   1.937   3.161  1.00 97.92           O  
ATOM   2778  CG  GLN A 177      29.774  -0.844   2.846  1.00 97.92           C  
ATOM   2779  HG2 GLN A 177      30.047  -0.677   3.888  1.00 97.92           H  
ATOM   2780  HG3 GLN A 177      29.852   0.105   2.316  1.00 97.92           H  
ATOM   2781  CD  GLN A 177      30.787  -1.797   2.221  1.00 97.92           C  
ATOM   2782  NE2 GLN A 177      32.063  -1.507   2.341  1.00 97.92           N  
ATOM   2783 HE21 GLN A 177      32.702  -2.156   1.905  1.00 97.92           H  
ATOM   2784 HE22 GLN A 177      32.358  -0.674   2.830  1.00 97.92           H  
ATOM   2785  OE1 GLN A 177      30.473  -2.803   1.608  1.00 97.92           O  
ATOM   2786  N   THR A 178      26.844   1.033   1.428  1.00 97.84           N  
ATOM   2787  H   THR A 178      26.407   0.206   1.046  1.00 97.84           H  
ATOM   2788  CA  THR A 178      26.967   2.227   0.572  1.00 97.84           C  
ATOM   2789  HA  THR A 178      27.868   2.775   0.849  1.00 97.84           H  
ATOM   2790  C   THR A 178      25.808   3.199   0.738  1.00 97.84           C  
ATOM   2791  CB  THR A 178      27.106   1.849  -0.908  1.00 97.84           C  
ATOM   2792  HB  THR A 178      27.270   2.755  -1.492  1.00 97.84           H  
ATOM   2793  O   THR A 178      25.916   4.358   0.346  1.00 97.84           O  
ATOM   2794  CG2 THR A 178      28.270   0.890  -1.159  1.00 97.84           C  
ATOM   2795 HG21 THR A 178      29.186   1.311  -0.746  1.00 97.84           H  
ATOM   2796 HG22 THR A 178      28.402   0.749  -2.232  1.00 97.84           H  
ATOM   2797 HG23 THR A 178      28.077  -0.077  -0.695  1.00 97.84           H  
ATOM   2798  OG1 THR A 178      25.933   1.220  -1.364  1.00 97.84           O  
ATOM   2799  HG1 THR A 178      26.141   0.793  -2.198  1.00 97.84           H  
ATOM   2800  N   ASN A 179      24.690   2.737   1.301  1.00 97.35           N  
ATOM   2801  H   ASN A 179      24.680   1.778   1.619  1.00 97.35           H  
ATOM   2802  CA  ASN A 179      23.416   3.444   1.343  1.00 97.35           C  
ATOM   2803  HA  ASN A 179      22.699   2.730   1.746  1.00 97.35           H  
ATOM   2804  C   ASN A 179      22.881   3.835  -0.056  1.00 97.35           C  
ATOM   2805  CB  ASN A 179      23.517   4.596   2.358  1.00 97.35           C  
ATOM   2806  HB2 ASN A 179      24.057   4.259   3.242  1.00 97.35           H  
ATOM   2807  HB3 ASN A 179      24.070   5.421   1.910  1.00 97.35           H  
ATOM   2808  O   ASN A 179      22.077   4.760  -0.191  1.00 97.35           O  
ATOM   2809  CG  ASN A 179      22.160   5.082   2.820  1.00 97.35           C  
ATOM   2810  ND2 ASN A 179      22.010   6.367   3.042  1.00 97.35           N  
ATOM   2811 HD21 ASN A 179      21.107   6.660   3.387  1.00 97.35           H  
ATOM   2812 HD22 ASN A 179      22.787   6.998   2.906  1.00 97.35           H  
ATOM   2813  OD1 ASN A 179      21.219   4.327   2.999  1.00 97.35           O  
ATOM   2814  N   LEU A 180      23.298   3.125  -1.112  1.00 96.81           N  
ATOM   2815  H   LEU A 180      23.962   2.383  -0.942  1.00 96.81           H  
ATOM   2816  CA  LEU A 180      22.844   3.313  -2.496  1.00 96.81           C  
ATOM   2817  HA  LEU A 180      22.235   4.216  -2.555  1.00 96.81           H  
ATOM   2818  C   LEU A 180      21.944   2.157  -2.952  1.00 96.81           C  
ATOM   2819  CB  LEU A 180      24.054   3.481  -3.439  1.00 96.81           C  
ATOM   2820  HB2 LEU A 180      24.621   2.550  -3.433  1.00 96.81           H  
ATOM   2821  HB3 LEU A 180      23.693   3.633  -4.456  1.00 96.81           H  
ATOM   2822  O   LEU A 180      21.886   1.114  -2.306  1.00 96.81           O  
ATOM   2823  CG  LEU A 180      25.008   4.638  -3.086  1.00 96.81           C  
ATOM   2824  HG  LEU A 180      25.392   4.476  -2.079  1.00 96.81           H  
ATOM   2825  CD1 LEU A 180      26.209   4.621  -4.032  1.00 96.81           C  
ATOM   2826 HD11 LEU A 180      26.904   5.413  -3.753  1.00 96.81           H  
ATOM   2827 HD12 LEU A 180      26.723   3.663  -3.958  1.00 96.81           H  
ATOM   2828 HD13 LEU A 180      25.882   4.772  -5.060  1.00 96.81           H  
ATOM   2829  CD2 LEU A 180      24.342   6.022  -3.136  1.00 96.81           C  
ATOM   2830 HD21 LEU A 180      24.740   6.614  -3.960  1.00 96.81           H  
ATOM   2831 HD22 LEU A 180      23.262   5.947  -3.264  1.00 96.81           H  
ATOM   2832 HD23 LEU A 180      24.552   6.544  -2.202  1.00 96.81           H  
ATOM   2833  N   LYS A 181      21.233   2.333  -4.071  1.00 95.80           N  
ATOM   2834  H   LYS A 181      21.394   3.176  -4.604  1.00 95.80           H  
ATOM   2835  CA  LYS A 181      20.560   1.217  -4.753  1.00 95.80           C  
ATOM   2836  HA  LYS A 181      19.980   0.648  -4.025  1.00 95.80           H  
ATOM   2837  C   LYS A 181      21.608   0.254  -5.311  1.00 95.80           C  
ATOM   2838  CB  LYS A 181      19.639   1.737  -5.870  1.00 95.80           C  
ATOM   2839  HB2 LYS A 181      20.224   2.364  -6.544  1.00 95.80           H  
ATOM   2840  HB3 LYS A 181      19.266   0.894  -6.451  1.00 95.80           H  
ATOM   2841  O   LYS A 181      22.664   0.692  -5.760  1.00 95.80           O  
ATOM   2842  CG  LYS A 181      18.441   2.550  -5.353  1.00 95.80           C  
ATOM   2843  HG2 LYS A 181      18.789   3.353  -4.702  1.00 95.80           H  
ATOM   2844  HG3 LYS A 181      17.942   3.001  -6.210  1.00 95.80           H  
ATOM   2845  CD  LYS A 181      17.426   1.677  -4.601  1.00 95.80           C  
ATOM   2846  HD2 LYS A 181      17.081   0.892  -5.275  1.00 95.80           H  
ATOM   2847  HD3 LYS A 181      17.890   1.212  -3.732  1.00 95.80           H  
ATOM   2848  CE  LYS A 181      16.235   2.519  -4.136  1.00 95.80           C  
ATOM   2849  HE2 LYS A 181      16.556   3.157  -3.313  1.00 95.80           H  
ATOM   2850  HE3 LYS A 181      15.920   3.163  -4.958  1.00 95.80           H  
ATOM   2851  NZ  LYS A 181      15.104   1.654  -3.721  1.00 95.80           N  
ATOM   2852  HZ1 LYS A 181      15.389   0.899  -3.112  1.00 95.80           H  
ATOM   2853  HZ2 LYS A 181      14.714   1.177  -4.521  1.00 95.80           H  
ATOM   2854  HZ3 LYS A 181      14.363   2.177  -3.277  1.00 95.80           H  
ATOM   2855  N   ASP A 182      21.309  -1.038  -5.270  1.00 97.99           N  
ATOM   2856  H   ASP A 182      20.421  -1.333  -4.890  1.00 97.99           H  
ATOM   2857  CA  ASP A 182      22.249  -2.094  -5.638  1.00 97.99           C  
ATOM   2858  HA  ASP A 182      23.093  -1.668  -6.182  1.00 97.99           H  
ATOM   2859  C   ASP A 182      21.567  -3.112  -6.555  1.00 97.99           C  
ATOM   2860  CB  ASP A 182      22.810  -2.714  -4.353  1.00 97.99           C  
ATOM   2861  HB2 ASP A 182      22.004  -3.176  -3.783  1.00 97.99           H  
ATOM   2862  HB3 ASP A 182      23.225  -1.900  -3.759  1.00 97.99           H  
ATOM   2863  O   ASP A 182      20.739  -3.920  -6.127  1.00 97.99           O  
ATOM   2864  CG  ASP A 182      23.922  -3.740  -4.585  1.00 97.99           C  
ATOM   2865  OD1 ASP A 182      23.962  -4.356  -5.675  1.00 97.99           O  
ATOM   2866  OD2 ASP A 182      24.727  -3.915  -3.643  1.00 97.99           O  
ATOM   2867  N   ALA A 183      21.928  -3.060  -7.838  1.00 98.26           N  
ATOM   2868  H   ALA A 183      22.607  -2.371  -8.127  1.00 98.26           H  
ATOM   2869  CA  ALA A 183      21.403  -3.968  -8.847  1.00 98.26           C  
ATOM   2870  HA  ALA A 183      20.315  -3.920  -8.836  1.00 98.26           H  
ATOM   2871  C   ALA A 183      21.809  -5.427  -8.584  1.00 98.26           C  
ATOM   2872  CB  ALA A 183      21.894  -3.490 -10.216  1.00 98.26           C  
ATOM   2873  HB1 ALA A 183      22.983  -3.441 -10.225  1.00 98.26           H  
ATOM   2874  HB2 ALA A 183      21.561  -4.183 -10.989  1.00 98.26           H  
ATOM   2875  HB3 ALA A 183      21.486  -2.503 -10.435  1.00 98.26           H  
ATOM   2876  O   ALA A 183      21.056  -6.334  -8.929  1.00 98.26           O  
ATOM   2877  N   THR A 184      22.955  -5.678  -7.941  1.00 98.54           N  
ATOM   2878  H   THR A 184      23.432  -4.910  -7.490  1.00 98.54           H  
ATOM   2879  CA  THR A 184      23.365  -7.042  -7.585  1.00 98.54           C  
ATOM   2880  HA  THR A 184      23.285  -7.676  -8.468  1.00 98.54           H  
ATOM   2881  C   THR A 184      22.428  -7.616  -6.534  1.00 98.54           C  
ATOM   2882  CB  THR A 184      24.812  -7.109  -7.083  1.00 98.54           C  
ATOM   2883  HB  THR A 184      24.921  -6.541  -6.159  1.00 98.54           H  
ATOM   2884  O   THR A 184      21.899  -8.697  -6.749  1.00 98.54           O  
ATOM   2885  CG2 THR A 184      25.264  -8.544  -6.819  1.00 98.54           C  
ATOM   2886 HG21 THR A 184      24.656  -8.998  -6.037  1.00 98.54           H  
ATOM   2887 HG22 THR A 184      26.302  -8.537  -6.485  1.00 98.54           H  
ATOM   2888 HG23 THR A 184      25.172  -9.139  -7.728  1.00 98.54           H  
ATOM   2889  OG1 THR A 184      25.691  -6.588  -8.055  1.00 98.54           O  
ATOM   2890  HG1 THR A 184      25.547  -5.639  -8.064  1.00 98.54           H  
ATOM   2891  N   MET A 185      22.159  -6.892  -5.440  1.00 98.20           N  
ATOM   2892  H   MET A 185      22.599  -5.988  -5.346  1.00 98.20           H  
ATOM   2893  CA  MET A 185      21.209  -7.351  -4.411  1.00 98.20           C  
ATOM   2894  HA  MET A 185      21.560  -8.293  -3.988  1.00 98.20           H  
ATOM   2895  C   MET A 185      19.816  -7.608  -4.994  1.00 98.20           C  
ATOM   2896  CB  MET A 185      21.080  -6.310  -3.290  1.00 98.20           C  
ATOM   2897  HB2 MET A 185      20.893  -5.327  -3.723  1.00 98.20           H  
ATOM   2898  HB3 MET A 185      20.221  -6.579  -2.676  1.00 98.20           H  
ATOM   2899  O   MET A 185      19.184  -8.616  -4.680  1.00 98.20           O  
ATOM   2900  CG  MET A 185      22.312  -6.241  -2.383  1.00 98.20           C  
ATOM   2901  HG2 MET A 185      23.194  -6.065  -3.000  1.00 98.20           H  
ATOM   2902  HG3 MET A 185      22.435  -7.206  -1.891  1.00 98.20           H  
ATOM   2903  SD  MET A 185      22.253  -4.943  -1.108  1.00 98.20           S  
ATOM   2904  CE  MET A 185      20.700  -5.336  -0.255  1.00 98.20           C  
ATOM   2905  HE1 MET A 185      19.855  -5.122  -0.910  1.00 98.20           H  
ATOM   2906  HE2 MET A 185      20.689  -6.388   0.030  1.00 98.20           H  
ATOM   2907  HE3 MET A 185      20.610  -4.717   0.638  1.00 98.20           H  
ATOM   2908  N   PHE A 186      19.351  -6.701  -5.855  1.00 98.40           N  
ATOM   2909  H   PHE A 186      19.908  -5.876  -6.028  1.00 98.40           H  
ATOM   2910  CA  PHE A 186      18.050  -6.802  -6.505  1.00 98.40           C  
ATOM   2911  HA  PHE A 186      17.275  -6.871  -5.742  1.00 98.40           H  
ATOM   2912  C   PHE A 186      17.944  -8.055  -7.388  1.00 98.40           C  
ATOM   2913  CB  PHE A 186      17.832  -5.515  -7.308  1.00 98.40           C  
ATOM   2914  HB2 PHE A 186      17.903  -4.666  -6.629  1.00 98.40           H  
ATOM   2915  HB3 PHE A 186      18.635  -5.410  -8.039  1.00 98.40           H  
ATOM   2916  O   PHE A 186      17.023  -8.856  -7.227  1.00 98.40           O  
ATOM   2917  CG  PHE A 186      16.510  -5.444  -8.040  1.00 98.40           C  
ATOM   2918  CD1 PHE A 186      16.376  -6.023  -9.316  1.00 98.40           C  
ATOM   2919  HD1 PHE A 186      17.205  -6.555  -9.759  1.00 98.40           H  
ATOM   2920  CD2 PHE A 186      15.433  -4.735  -7.480  1.00 98.40           C  
ATOM   2921  HD2 PHE A 186      15.535  -4.260  -6.516  1.00 98.40           H  
ATOM   2922  CE1 PHE A 186      15.170  -5.906 -10.026  1.00 98.40           C  
ATOM   2923  HE1 PHE A 186      15.078  -6.362 -11.000  1.00 98.40           H  
ATOM   2924  CE2 PHE A 186      14.237  -4.603  -8.205  1.00 98.40           C  
ATOM   2925  HE2 PHE A 186      13.427  -3.995  -7.828  1.00 98.40           H  
ATOM   2926  CZ  PHE A 186      14.094  -5.205  -9.461  1.00 98.40           C  
ATOM   2927  HZ  PHE A 186      13.163  -5.092  -9.997  1.00 98.40           H  
ATOM   2928  N   TRP A 187      18.889  -8.251  -8.312  1.00 98.70           N  
ATOM   2929  H   TRP A 187      19.642  -7.584  -8.397  1.00 98.70           H  
ATOM   2930  CA  TRP A 187      18.832  -9.361  -9.266  1.00 98.70           C  
ATOM   2931  HA  TRP A 187      17.797  -9.495  -9.581  1.00 98.70           H  
ATOM   2932  C   TRP A 187      19.265 -10.699  -8.672  1.00 98.70           C  
ATOM   2933  CB  TRP A 187      19.652  -9.017 -10.508  1.00 98.70           C  
ATOM   2934  HB2 TRP A 187      20.655  -8.714 -10.208  1.00 98.70           H  
ATOM   2935  HB3 TRP A 187      19.747  -9.914 -11.120  1.00 98.70           H  
ATOM   2936  O   TRP A 187      18.794 -11.740  -9.128  1.00 98.70           O  
ATOM   2937  CG  TRP A 187      19.043  -7.960 -11.370  1.00 98.70           C  
ATOM   2938  CD1 TRP A 187      19.571  -6.745 -11.625  1.00 98.70           C  
ATOM   2939  HD1 TRP A 187      20.511  -6.384 -11.235  1.00 98.70           H  
ATOM   2940  CD2 TRP A 187      17.818  -8.035 -12.158  1.00 98.70           C  
ATOM   2941  CE2 TRP A 187      17.679  -6.817 -12.887  1.00 98.70           C  
ATOM   2942  CE3 TRP A 187      16.834  -9.026 -12.363  1.00 98.70           C  
ATOM   2943  HE3 TRP A 187      16.929  -9.973 -11.853  1.00 98.70           H  
ATOM   2944  NE1 TRP A 187      18.779  -6.074 -12.527  1.00 98.70           N  
ATOM   2945  HE1 TRP A 187      19.076  -5.208 -12.954  1.00 98.70           H  
ATOM   2946  CH2 TRP A 187      15.637  -7.582 -13.929  1.00 98.70           C  
ATOM   2947  HH2 TRP A 187      14.808  -7.416 -14.600  1.00 98.70           H  
ATOM   2948  CZ2 TRP A 187      16.617  -6.588 -13.769  1.00 98.70           C  
ATOM   2949  HZ2 TRP A 187      16.560  -5.671 -14.337  1.00 98.70           H  
ATOM   2950  CZ3 TRP A 187      15.751  -8.799 -13.233  1.00 98.70           C  
ATOM   2951  HZ3 TRP A 187      15.009  -9.570 -13.376  1.00 98.70           H  
ATOM   2952  N   ASP A 188      20.109 -10.707  -7.641  1.00 98.52           N  
ATOM   2953  H   ASP A 188      20.511  -9.840  -7.315  1.00 98.52           H  
ATOM   2954  CA  ASP A 188      20.485 -11.935  -6.940  1.00 98.52           C  
ATOM   2955  HA  ASP A 188      20.912 -12.640  -7.654  1.00 98.52           H  
ATOM   2956  C   ASP A 188      19.256 -12.601  -6.318  1.00 98.52           C  
ATOM   2957  CB  ASP A 188      21.550 -11.637  -5.881  1.00 98.52           C  
ATOM   2958  HB2 ASP A 188      21.168 -10.906  -5.168  1.00 98.52           H  
ATOM   2959  HB3 ASP A 188      22.436 -11.228  -6.366  1.00 98.52           H  
ATOM   2960  O   ASP A 188      19.000 -13.783  -6.562  1.00 98.52           O  
ATOM   2961  CG  ASP A 188      21.942 -12.919  -5.156  1.00 98.52           C  
ATOM   2962  OD1 ASP A 188      22.420 -13.836  -5.863  1.00 98.52           O  
ATOM   2963  OD2 ASP A 188      21.734 -12.988  -3.929  1.00 98.52           O  
ATOM   2964  N   TYR A 189      18.424 -11.819  -5.625  1.00 98.32           N  
ATOM   2965  H   TYR A 189      18.684 -10.857  -5.462  1.00 98.32           H  
ATOM   2966  CA  TYR A 189      17.179 -12.323  -5.057  1.00 98.32           C  
ATOM   2967  HA  TYR A 189      17.413 -13.164  -4.404  1.00 98.32           H  
ATOM   2968  C   TYR A 189      16.225 -12.836  -6.138  1.00 98.32           C  
ATOM   2969  CB  TYR A 189      16.523 -11.236  -4.208  1.00 98.32           C  
ATOM   2970  HB2 TYR A 189      17.239 -10.946  -3.439  1.00 98.32           H  
ATOM   2971  HB3 TYR A 189      16.311 -10.360  -4.821  1.00 98.32           H  
ATOM   2972  O   TYR A 189      15.785 -13.980  -6.073  1.00 98.32           O  
ATOM   2973  CG  TYR A 189      15.248 -11.712  -3.542  1.00 98.32           C  
ATOM   2974  CD1 TYR A 189      14.013 -11.567  -4.202  1.00 98.32           C  
ATOM   2975  HD1 TYR A 189      13.969 -11.071  -5.160  1.00 98.32           H  
ATOM   2976  CD2 TYR A 189      15.315 -12.379  -2.305  1.00 98.32           C  
ATOM   2977  HD2 TYR A 189      16.269 -12.519  -1.819  1.00 98.32           H  
ATOM   2978  CE1 TYR A 189      12.845 -12.109  -3.635  1.00 98.32           C  
ATOM   2979  HE1 TYR A 189      11.897 -12.046  -4.150  1.00 98.32           H  
ATOM   2980  CE2 TYR A 189      14.149 -12.923  -1.735  1.00 98.32           C  
ATOM   2981  HE2 TYR A 189      14.204 -13.484  -0.814  1.00 98.32           H  
ATOM   2982  OH  TYR A 189      11.799 -13.356  -1.890  1.00 98.32           O  
ATOM   2983  HH  TYR A 189      12.039 -14.015  -1.235  1.00 98.32           H  
ATOM   2984  CZ  TYR A 189      12.916 -12.796  -2.409  1.00 98.32           C  
ATOM   2985  N   LEU A 190      15.939 -12.031  -7.166  1.00 98.23           N  
ATOM   2986  H   LEU A 190      16.347 -11.107  -7.183  1.00 98.23           H  
ATOM   2987  CA  LEU A 190      14.977 -12.414  -8.208  1.00 98.23           C  
ATOM   2988  HA  LEU A 190      14.029 -12.681  -7.740  1.00 98.23           H  
ATOM   2989  C   LEU A 190      15.423 -13.652  -8.997  1.00 98.23           C  
ATOM   2990  CB  LEU A 190      14.761 -11.232  -9.162  1.00 98.23           C  
ATOM   2991  HB2 LEU A 190      15.726 -10.944  -9.580  1.00 98.23           H  
ATOM   2992  HB3 LEU A 190      14.128 -11.569  -9.983  1.00 98.23           H  
ATOM   2993  O   LEU A 190      14.606 -14.499  -9.344  1.00 98.23           O  
ATOM   2994  CG  LEU A 190      14.107  -9.999  -8.517  1.00 98.23           C  
ATOM   2995  HG  LEU A 190      14.715  -9.646  -7.684  1.00 98.23           H  
ATOM   2996  CD1 LEU A 190      14.038  -8.895  -9.567  1.00 98.23           C  
ATOM   2997 HD11 LEU A 190      13.545  -8.020  -9.144  1.00 98.23           H  
ATOM   2998 HD12 LEU A 190      13.502  -9.237 -10.452  1.00 98.23           H  
ATOM   2999 HD13 LEU A 190      15.054  -8.625  -9.854  1.00 98.23           H  
ATOM   3000  CD2 LEU A 190      12.702 -10.273  -7.975  1.00 98.23           C  
ATOM   3001 HD21 LEU A 190      12.246  -9.343  -7.637  1.00 98.23           H  
ATOM   3002 HD22 LEU A 190      12.754 -10.960  -7.131  1.00 98.23           H  
ATOM   3003 HD23 LEU A 190      12.084 -10.730  -8.748  1.00 98.23           H  
ATOM   3004  N   SER A 191      16.724 -13.784  -9.255  1.00 97.84           N  
ATOM   3005  H   SER A 191      17.351 -13.057  -8.942  1.00 97.84           H  
ATOM   3006  CA  SER A 191      17.276 -14.916 -10.004  1.00 97.84           C  
ATOM   3007  HA  SER A 191      16.599 -15.133 -10.829  1.00 97.84           H  
ATOM   3008  C   SER A 191      17.387 -16.209  -9.181  1.00 97.84           C  
ATOM   3009  CB  SER A 191      18.618 -14.514 -10.615  1.00 97.84           C  
ATOM   3010  HB2 SER A 191      18.950 -15.290 -11.304  1.00 97.84           H  
ATOM   3011  HB3 SER A 191      18.483 -13.596 -11.188  1.00 97.84           H  
ATOM   3012  O   SER A 191      17.497 -17.289  -9.768  1.00 97.84           O  
ATOM   3013  OG  SER A 191      19.594 -14.298  -9.615  1.00 97.84           O  
ATOM   3014  HG  SER A 191      19.423 -13.418  -9.271  1.00 97.84           H  
ATOM   3015  N   THR A 192      17.332 -16.119  -7.846  1.00 96.79           N  
ATOM   3016  H   THR A 192      17.281 -15.196  -7.438  1.00 96.79           H  
ATOM   3017  CA  THR A 192      17.278 -17.265  -6.916  1.00 96.79           C  
ATOM   3018  HA  THR A 192      17.641 -18.156  -7.428  1.00 96.79           H  
ATOM   3019  C   THR A 192      15.856 -17.604  -6.452  1.00 96.79           C  
ATOM   3020  CB  THR A 192      18.187 -17.047  -5.695  1.00 96.79           C  
ATOM   3021  HB  THR A 192      18.027 -17.861  -4.989  1.00 96.79           H  
ATOM   3022  O   THR A 192      15.607 -18.749  -6.090  1.00 96.79           O  
ATOM   3023  CG2 THR A 192      19.667 -17.026  -6.080  1.00 96.79           C  
ATOM   3024 HG21 THR A 192      19.867 -16.223  -6.789  1.00 96.79           H  
ATOM   3025 HG22 THR A 192      20.270 -16.862  -5.187  1.00 96.79           H  
ATOM   3026 HG23 THR A 192      19.944 -17.982  -6.524  1.00 96.79           H  
ATOM   3027  OG1 THR A 192      17.900 -15.828  -5.051  1.00 96.79           O  
ATOM   3028  HG1 THR A 192      18.389 -15.141  -5.510  1.00 96.79           H  
ATOM   3029  N   HIS A 193      14.919 -16.657  -6.539  1.00 97.29           N  
ATOM   3030  H   HIS A 193      15.223 -15.722  -6.770  1.00 97.29           H  
ATOM   3031  CA  HIS A 193      13.493 -16.804  -6.217  1.00 97.29           C  
ATOM   3032  HA  HIS A 193      13.297 -17.802  -5.826  1.00 97.29           H  
ATOM   3033  C   HIS A 193      12.664 -16.638  -7.492  1.00 97.29           C  
ATOM   3034  CB  HIS A 193      13.097 -15.802  -5.128  1.00 97.29           C  
ATOM   3035  HB2 HIS A 193      13.302 -14.786  -5.468  1.00 97.29           H  
ATOM   3036  HB3 HIS A 193      12.025 -15.882  -4.952  1.00 97.29           H  
ATOM   3037  O   HIS A 193      12.021 -15.611  -7.745  1.00 97.29           O  
ATOM   3038  CG  HIS A 193      13.813 -16.037  -3.828  1.00 97.29           C  
ATOM   3039  CD2 HIS A 193      13.271 -16.564  -2.688  1.00 97.29           C  
ATOM   3040  HD2 HIS A 193      12.248 -16.889  -2.574  1.00 97.29           H  
ATOM   3041  ND1 HIS A 193      15.140 -15.782  -3.573  1.00 97.29           N  
ATOM   3042  HD1 HIS A 193      15.816 -15.442  -4.242  1.00 97.29           H  
ATOM   3043  CE1 HIS A 193      15.393 -16.146  -2.308  1.00 97.29           C  
ATOM   3044  HE1 HIS A 193      16.362 -16.084  -1.834  1.00 97.29           H  
ATOM   3045  NE2 HIS A 193      14.278 -16.602  -1.713  1.00 97.29           N  
ATOM   3046  N   GLN A 194      12.758 -17.639  -8.365  1.00 97.80           N  
ATOM   3047  H   GLN A 194      13.259 -18.467  -8.075  1.00 97.80           H  
ATOM   3048  CA  GLN A 194      12.245 -17.548  -9.731  1.00 97.80           C  
ATOM   3049  HA  GLN A 194      12.494 -16.557 -10.112  1.00 97.80           H  
ATOM   3050  C   GLN A 194      10.717 -17.662  -9.817  1.00 97.80           C  
ATOM   3051  CB  GLN A 194      12.937 -18.570 -10.639  1.00 97.80           C  
ATOM   3052  HB2 GLN A 194      12.701 -19.571 -10.279  1.00 97.80           H  
ATOM   3053  HB3 GLN A 194      12.548 -18.452 -11.650  1.00 97.80           H  
ATOM   3054  O   GLN A 194      10.164 -17.371 -10.871  1.00 97.80           O  
ATOM   3055  CG  GLN A 194      14.461 -18.400 -10.674  1.00 97.80           C  
ATOM   3056  HG2 GLN A 194      14.869 -18.576  -9.679  1.00 97.80           H  
ATOM   3057  HG3 GLN A 194      14.700 -17.373 -10.951  1.00 97.80           H  
ATOM   3058  CD  GLN A 194      15.176 -19.342 -11.640  1.00 97.80           C  
ATOM   3059  NE2 GLN A 194      16.478 -19.208 -11.735  1.00 97.80           N  
ATOM   3060 HE21 GLN A 194      16.939 -18.541 -11.133  1.00 97.80           H  
ATOM   3061 HE22 GLN A 194      16.975 -19.846 -12.340  1.00 97.80           H  
ATOM   3062  OE1 GLN A 194      14.621 -20.207 -12.310  1.00 97.80           O  
ATOM   3063  N   GLU A 195      10.004 -17.978  -8.730  1.00 97.33           N  
ATOM   3064  H   GLU A 195      10.481 -18.166  -7.860  1.00 97.33           H  
ATOM   3065  CA  GLU A 195       8.543 -17.817  -8.666  1.00 97.33           C  
ATOM   3066  HA  GLU A 195       8.100 -18.433  -9.449  1.00 97.33           H  
ATOM   3067  C   GLU A 195       8.111 -16.365  -8.946  1.00 97.33           C  
ATOM   3068  CB  GLU A 195       7.989 -18.319  -7.316  1.00 97.33           C  
ATOM   3069  HB2 GLU A 195       6.907 -18.388  -7.430  1.00 97.33           H  
ATOM   3070  HB3 GLU A 195       8.343 -19.333  -7.130  1.00 97.33           H  
ATOM   3071  O   GLU A 195       7.001 -16.110  -9.416  1.00 97.33           O  
ATOM   3072  CG  GLU A 195       8.254 -17.442  -6.071  1.00 97.33           C  
ATOM   3073  HG2 GLU A 195       7.489 -17.700  -5.338  1.00 97.33           H  
ATOM   3074  HG3 GLU A 195       8.101 -16.390  -6.311  1.00 97.33           H  
ATOM   3075  CD  GLU A 195       9.624 -17.629  -5.397  1.00 97.33           C  
ATOM   3076  OE1 GLU A 195       9.721 -17.230  -4.214  1.00 97.33           O  
ATOM   3077  OE2 GLU A 195      10.552 -18.167  -6.046  1.00 97.33           O  
ATOM   3078  N   SER A 196       9.022 -15.412  -8.729  1.00 98.07           N  
ATOM   3079  H   SER A 196       9.900 -15.694  -8.316  1.00 98.07           H  
ATOM   3080  CA  SER A 196       8.823 -13.991  -8.992  1.00 98.07           C  
ATOM   3081  HA  SER A 196       7.877 -13.698  -8.536  1.00 98.07           H  
ATOM   3082  C   SER A 196       8.742 -13.629 -10.478  1.00 98.07           C  
ATOM   3083  CB  SER A 196       9.947 -13.193  -8.322  1.00 98.07           C  
ATOM   3084  HB2 SER A 196      10.054 -13.495  -7.280  1.00 98.07           H  
ATOM   3085  HB3 SER A 196       9.687 -12.135  -8.352  1.00 98.07           H  
ATOM   3086  O   SER A 196       8.298 -12.522 -10.801  1.00 98.07           O  
ATOM   3087  OG  SER A 196      11.185 -13.376  -8.979  1.00 98.07           O  
ATOM   3088  HG  SER A 196      11.608 -14.145  -8.590  1.00 98.07           H  
ATOM   3089  N   VAL A 197       9.139 -14.522 -11.398  1.00 98.56           N  
ATOM   3090  H   VAL A 197       9.444 -15.427 -11.070  1.00 98.56           H  
ATOM   3091  CA  VAL A 197       9.406 -14.174 -12.806  1.00 98.56           C  
ATOM   3092  HA  VAL A 197      10.203 -13.431 -12.794  1.00 98.56           H  
ATOM   3093  C   VAL A 197       8.212 -13.517 -13.506  1.00 98.56           C  
ATOM   3094  CB  VAL A 197       9.953 -15.387 -13.593  1.00 98.56           C  
ATOM   3095  HB  VAL A 197      10.830 -15.753 -13.060  1.00 98.56           H  
ATOM   3096  O   VAL A 197       8.391 -12.582 -14.285  1.00 98.56           O  
ATOM   3097  CG1 VAL A 197       8.977 -16.565 -13.751  1.00 98.56           C  
ATOM   3098 HG11 VAL A 197       9.013 -16.956 -14.768  1.00 98.56           H  
ATOM   3099 HG12 VAL A 197       9.285 -17.388 -13.107  1.00 98.56           H  
ATOM   3100 HG13 VAL A 197       7.955 -16.300 -13.482  1.00 98.56           H  
ATOM   3101  CG2 VAL A 197      10.444 -14.959 -14.983  1.00 98.56           C  
ATOM   3102 HG21 VAL A 197      10.976 -15.788 -15.447  1.00 98.56           H  
ATOM   3103 HG22 VAL A 197      11.135 -14.121 -14.887  1.00 98.56           H  
ATOM   3104 HG23 VAL A 197       9.606 -14.669 -15.617  1.00 98.56           H  
ATOM   3105  N   HIS A 198       6.979 -13.910 -13.176  1.00 98.54           N  
ATOM   3106  H   HIS A 198       6.886 -14.647 -12.492  1.00 98.54           H  
ATOM   3107  CA  HIS A 198       5.776 -13.312 -13.759  1.00 98.54           C  
ATOM   3108  HA  HIS A 198       5.869 -13.351 -14.845  1.00 98.54           H  
ATOM   3109  C   HIS A 198       5.613 -11.840 -13.355  1.00 98.54           C  
ATOM   3110  CB  HIS A 198       4.560 -14.140 -13.324  1.00 98.54           C  
ATOM   3111  HB2 HIS A 198       4.785 -15.200 -13.436  1.00 98.54           H  
ATOM   3112  HB3 HIS A 198       4.366 -13.967 -12.266  1.00 98.54           H  
ATOM   3113  O   HIS A 198       5.315 -10.971 -14.185  1.00 98.54           O  
ATOM   3114  CG  HIS A 198       3.296 -13.862 -14.098  1.00 98.54           C  
ATOM   3115  CD2 HIS A 198       3.134 -13.076 -15.211  1.00 98.54           C  
ATOM   3116  HD2 HIS A 198       3.905 -12.508 -15.711  1.00 98.54           H  
ATOM   3117  ND1 HIS A 198       2.074 -14.420 -13.817  1.00 98.54           N  
ATOM   3118  HD1 HIS A 198       1.873 -15.049 -13.053  1.00 98.54           H  
ATOM   3119  CE1 HIS A 198       1.200 -13.982 -14.735  1.00 98.54           C  
ATOM   3120  HE1 HIS A 198       0.160 -14.272 -14.776  1.00 98.54           H  
ATOM   3121  NE2 HIS A 198       1.795 -13.155 -15.610  1.00 98.54           N  
ATOM   3122  N   GLN A 199       5.865 -11.542 -12.082  1.00 98.65           N  
ATOM   3123  H   GLN A 199       6.197 -12.270 -11.466  1.00 98.65           H  
ATOM   3124  CA  GLN A 199       5.812 -10.181 -11.576  1.00 98.65           C  
ATOM   3125  HA  GLN A 199       4.926  -9.710 -12.002  1.00 98.65           H  
ATOM   3126  C   GLN A 199       7.020  -9.357 -12.035  1.00 98.65           C  
ATOM   3127  CB  GLN A 199       5.660 -10.216 -10.052  1.00 98.65           C  
ATOM   3128  HB2 GLN A 199       6.513 -10.737  -9.617  1.00 98.65           H  
ATOM   3129  HB3 GLN A 199       4.755 -10.765  -9.793  1.00 98.65           H  
ATOM   3130  O   GLN A 199       6.849  -8.189 -12.378  1.00 98.65           O  
ATOM   3131  CG  GLN A 199       5.586  -8.812  -9.442  1.00 98.65           C  
ATOM   3132  HG2 GLN A 199       6.514  -8.286  -9.666  1.00 98.65           H  
ATOM   3133  HG3 GLN A 199       5.505  -8.908  -8.360  1.00 98.65           H  
ATOM   3134  CD  GLN A 199       4.435  -7.936  -9.924  1.00 98.65           C  
ATOM   3135  NE2 GLN A 199       4.411  -6.694  -9.502  1.00 98.65           N  
ATOM   3136 HE21 GLN A 199       5.128  -6.374  -8.867  1.00 98.65           H  
ATOM   3137 HE22 GLN A 199       3.516  -6.240  -9.609  1.00 98.65           H  
ATOM   3138  OE1 GLN A 199       3.548  -8.318 -10.667  1.00 98.65           O  
ATOM   3139  N   VAL A 200       8.215  -9.953 -12.129  1.00 98.57           N  
ATOM   3140  H   VAL A 200       8.301 -10.902 -11.796  1.00 98.57           H  
ATOM   3141  CA  VAL A 200       9.399  -9.301 -12.721  1.00 98.57           C  
ATOM   3142  HA  VAL A 200       9.622  -8.393 -12.161  1.00 98.57           H  
ATOM   3143  C   VAL A 200       9.115  -8.893 -14.162  1.00 98.57           C  
ATOM   3144  CB  VAL A 200      10.632 -10.222 -12.666  1.00 98.57           C  
ATOM   3145  HB  VAL A 200      10.396 -11.175 -13.139  1.00 98.57           H  
ATOM   3146  O   VAL A 200       9.374  -7.751 -14.540  1.00 98.57           O  
ATOM   3147  CG1 VAL A 200      11.853  -9.621 -13.377  1.00 98.57           C  
ATOM   3148 HG11 VAL A 200      11.656  -9.491 -14.442  1.00 98.57           H  
ATOM   3149 HG12 VAL A 200      12.113  -8.659 -12.936  1.00 98.57           H  
ATOM   3150 HG13 VAL A 200      12.700 -10.299 -13.273  1.00 98.57           H  
ATOM   3151  CG2 VAL A 200      11.033 -10.474 -11.213  1.00 98.57           C  
ATOM   3152 HG21 VAL A 200      11.899 -11.135 -11.177  1.00 98.57           H  
ATOM   3153 HG22 VAL A 200      10.226 -10.959 -10.664  1.00 98.57           H  
ATOM   3154 HG23 VAL A 200      11.267  -9.530 -10.721  1.00 98.57           H  
ATOM   3155  N   MET A 201       8.510  -9.783 -14.951  1.00 98.72           N  
ATOM   3156  H   MET A 201       8.353 -10.718 -14.603  1.00 98.72           H  
ATOM   3157  CA  MET A 201       8.125  -9.471 -16.324  1.00 98.72           C  
ATOM   3158  HA  MET A 201       9.025  -9.165 -16.857  1.00 98.72           H  
ATOM   3159  C   MET A 201       7.114  -8.324 -16.403  1.00 98.72           C  
ATOM   3160  CB  MET A 201       7.575 -10.708 -17.024  1.00 98.72           C  
ATOM   3161  HB2 MET A 201       7.041 -10.379 -17.916  1.00 98.72           H  
ATOM   3162  HB3 MET A 201       6.872 -11.233 -16.377  1.00 98.72           H  
ATOM   3163  O   MET A 201       7.213  -7.458 -17.271  1.00 98.72           O  
ATOM   3164  CG  MET A 201       8.698 -11.654 -17.448  1.00 98.72           C  
ATOM   3165  HG2 MET A 201       9.171 -12.081 -16.563  1.00 98.72           H  
ATOM   3166  HG3 MET A 201       9.453 -11.101 -18.006  1.00 98.72           H  
ATOM   3167  SD  MET A 201       8.095 -12.993 -18.490  1.00 98.72           S  
ATOM   3168  CE  MET A 201       7.877 -12.106 -20.050  1.00 98.72           C  
ATOM   3169  HE1 MET A 201       8.848 -11.948 -20.521  1.00 98.72           H  
ATOM   3170  HE2 MET A 201       7.390 -11.144 -19.888  1.00 98.72           H  
ATOM   3171  HE3 MET A 201       7.240 -12.707 -20.699  1.00 98.72           H  
ATOM   3172  N   THR A 202       6.164  -8.274 -15.469  1.00 98.31           N  
ATOM   3173  H   THR A 202       6.121  -9.018 -14.787  1.00 98.31           H  
ATOM   3174  CA  THR A 202       5.211  -7.163 -15.388  1.00 98.31           C  
ATOM   3175  HA  THR A 202       4.771  -7.020 -16.375  1.00 98.31           H  
ATOM   3176  C   THR A 202       5.910  -5.851 -15.013  1.00 98.31           C  
ATOM   3177  CB  THR A 202       4.070  -7.489 -14.415  1.00 98.31           C  
ATOM   3178  HB  THR A 202       4.456  -7.627 -13.406  1.00 98.31           H  
ATOM   3179  O   THR A 202       5.678  -4.835 -15.669  1.00 98.31           O  
ATOM   3180  CG2 THR A 202       3.008  -6.392 -14.413  1.00 98.31           C  
ATOM   3181 HG21 THR A 202       2.186  -6.700 -13.766  1.00 98.31           H  
ATOM   3182 HG22 THR A 202       3.432  -5.462 -14.034  1.00 98.31           H  
ATOM   3183 HG23 THR A 202       2.635  -6.235 -15.425  1.00 98.31           H  
ATOM   3184  OG1 THR A 202       3.409  -8.663 -14.836  1.00 98.31           O  
ATOM   3185  HG1 THR A 202       3.948  -9.418 -14.590  1.00 98.31           H  
ATOM   3186  N   LEU A 203       6.797  -5.866 -14.013  1.00 98.44           N  
ATOM   3187  H   LEU A 203       6.951  -6.739 -13.530  1.00 98.44           H  
ATOM   3188  CA  LEU A 203       7.533  -4.692 -13.532  1.00 98.44           C  
ATOM   3189  HA  LEU A 203       6.811  -3.912 -13.292  1.00 98.44           H  
ATOM   3190  C   LEU A 203       8.496  -4.114 -14.583  1.00 98.44           C  
ATOM   3191  CB  LEU A 203       8.293  -5.089 -12.247  1.00 98.44           C  
ATOM   3192  HB2 LEU A 203       7.579  -5.419 -11.492  1.00 98.44           H  
ATOM   3193  HB3 LEU A 203       8.948  -5.929 -12.478  1.00 98.44           H  
ATOM   3194  O   LEU A 203       8.637  -2.897 -14.687  1.00 98.44           O  
ATOM   3195  CG  LEU A 203       9.157  -3.950 -11.666  1.00 98.44           C  
ATOM   3196  HG  LEU A 203       9.849  -3.597 -12.430  1.00 98.44           H  
ATOM   3197  CD1 LEU A 203       8.292  -2.782 -11.199  1.00 98.44           C  
ATOM   3198 HD11 LEU A 203       7.535  -3.127 -10.494  1.00 98.44           H  
ATOM   3199 HD12 LEU A 203       8.939  -2.051 -10.714  1.00 98.44           H  
ATOM   3200 HD13 LEU A 203       7.812  -2.298 -12.050  1.00 98.44           H  
ATOM   3201  CD2 LEU A 203      10.015  -4.405 -10.487  1.00 98.44           C  
ATOM   3202 HD21 LEU A 203      10.446  -5.387 -10.682  1.00 98.44           H  
ATOM   3203 HD22 LEU A 203      10.828  -3.692 -10.350  1.00 98.44           H  
ATOM   3204 HD23 LEU A 203       9.437  -4.415  -9.563  1.00 98.44           H  
ATOM   3205  N   PHE A 204       9.173  -4.962 -15.357  1.00 98.56           N  
ATOM   3206  H   PHE A 204       9.085  -5.952 -15.181  1.00 98.56           H  
ATOM   3207  CA  PHE A 204      10.130  -4.517 -16.379  1.00 98.56           C  
ATOM   3208  HA  PHE A 204      10.530  -3.547 -16.082  1.00 98.56           H  
ATOM   3209  C   PHE A 204       9.498  -4.252 -17.749  1.00 98.56           C  
ATOM   3210  CB  PHE A 204      11.328  -5.465 -16.427  1.00 98.56           C  
ATOM   3211  HB2 PHE A 204      11.002  -6.500 -16.319  1.00 98.56           H  
ATOM   3212  HB3 PHE A 204      11.816  -5.369 -17.397  1.00 98.56           H  
ATOM   3213  O   PHE A 204      10.156  -3.703 -18.631  1.00 98.56           O  
ATOM   3214  CG  PHE A 204      12.342  -5.149 -15.353  1.00 98.56           C  
ATOM   3215  CD1 PHE A 204      13.396  -4.263 -15.632  1.00 98.56           C  
ATOM   3216  HD1 PHE A 204      13.495  -3.835 -16.618  1.00 98.56           H  
ATOM   3217  CD2 PHE A 204      12.208  -5.693 -14.064  1.00 98.56           C  
ATOM   3218  HD2 PHE A 204      11.400  -6.374 -13.844  1.00 98.56           H  
ATOM   3219  CE1 PHE A 204      14.313  -3.916 -14.628  1.00 98.56           C  
ATOM   3220  HE1 PHE A 204      15.109  -3.222 -14.854  1.00 98.56           H  
ATOM   3221  CE2 PHE A 204      13.128  -5.351 -13.060  1.00 98.56           C  
ATOM   3222  HE2 PHE A 204      13.027  -5.786 -12.077  1.00 98.56           H  
ATOM   3223  CZ  PHE A 204      14.177  -4.456 -13.337  1.00 98.56           C  
ATOM   3224  HZ  PHE A 204      14.876  -4.182 -12.560  1.00 98.56           H  
ATOM   3225  N   SER A 205       8.209  -4.548 -17.922  1.00 98.07           N  
ATOM   3226  H   SER A 205       7.724  -5.030 -17.178  1.00 98.07           H  
ATOM   3227  CA  SER A 205       7.421  -3.931 -18.994  1.00 98.07           C  
ATOM   3228  HA  SER A 205       7.991  -3.982 -19.921  1.00 98.07           H  
ATOM   3229  C   SER A 205       7.163  -2.450 -18.689  1.00 98.07           C  
ATOM   3230  CB  SER A 205       6.109  -4.694 -19.213  1.00 98.07           C  
ATOM   3231  HB2 SER A 205       5.725  -4.442 -20.202  1.00 98.07           H  
ATOM   3232  HB3 SER A 205       6.301  -5.767 -19.190  1.00 98.07           H  
ATOM   3233  O   SER A 205       7.347  -1.995 -17.556  1.00 98.07           O  
ATOM   3234  OG  SER A 205       5.119  -4.359 -18.254  1.00 98.07           O  
ATOM   3235  HG  SER A 205       5.469  -4.523 -17.375  1.00 98.07           H  
ATOM   3236  N   ASP A 206       6.650  -1.690 -19.653  1.00 96.84           N  
ATOM   3237  H   ASP A 206       6.601  -2.036 -20.601  1.00 96.84           H  
ATOM   3238  CA  ASP A 206       6.324  -0.273 -19.426  1.00 96.84           C  
ATOM   3239  HA  ASP A 206       7.209   0.231 -19.038  1.00 96.84           H  
ATOM   3240  C   ASP A 206       5.218  -0.089 -18.362  1.00 96.84           C  
ATOM   3241  CB  ASP A 206       5.979   0.399 -20.763  1.00 96.84           C  
ATOM   3242  HB2 ASP A 206       5.718   1.440 -20.571  1.00 96.84           H  
ATOM   3243  HB3 ASP A 206       5.113  -0.098 -21.200  1.00 96.84           H  
ATOM   3244  O   ASP A 206       5.069   0.978 -17.773  1.00 96.84           O  
ATOM   3245  CG  ASP A 206       7.142   0.392 -21.767  1.00 96.84           C  
ATOM   3246  OD1 ASP A 206       8.305   0.177 -21.351  1.00 96.84           O  
ATOM   3247  OD2 ASP A 206       6.852   0.548 -22.975  1.00 96.84           O  
ATOM   3248  N   ARG A 207       4.486  -1.152 -17.990  1.00 96.44           N  
ATOM   3249  H   ARG A 207       4.697  -2.035 -18.432  1.00 96.44           H  
ATOM   3250  CA  ARG A 207       3.530  -1.112 -16.865  1.00 96.44           C  
ATOM   3251  HA  ARG A 207       2.860  -0.266 -17.016  1.00 96.44           H  
ATOM   3252  C   ARG A 207       4.178  -0.857 -15.501  1.00 96.44           C  
ATOM   3253  CB  ARG A 207       2.706  -2.401 -16.804  1.00 96.44           C  
ATOM   3254  HB2 ARG A 207       3.370  -3.259 -16.707  1.00 96.44           H  
ATOM   3255  HB3 ARG A 207       2.076  -2.364 -15.915  1.00 96.44           H  
ATOM   3256  O   ARG A 207       3.462  -0.472 -14.576  1.00 96.44           O  
ATOM   3257  CG  ARG A 207       1.803  -2.562 -18.029  1.00 96.44           C  
ATOM   3258  HG2 ARG A 207       2.404  -2.655 -18.933  1.00 96.44           H  
ATOM   3259  HG3 ARG A 207       1.156  -1.688 -18.113  1.00 96.44           H  
ATOM   3260  CD  ARG A 207       0.951  -3.818 -17.853  1.00 96.44           C  
ATOM   3261  HD2 ARG A 207       0.472  -3.787 -16.874  1.00 96.44           H  
ATOM   3262  HD3 ARG A 207       1.609  -4.686 -17.898  1.00 96.44           H  
ATOM   3263  NE  ARG A 207      -0.082  -3.911 -18.897  1.00 96.44           N  
ATOM   3264  HE  ARG A 207      -0.079  -3.179 -19.593  1.00 96.44           H  
ATOM   3265  NH1 ARG A 207      -0.987  -5.898 -18.202  1.00 96.44           N  
ATOM   3266 HH11 ARG A 207      -1.639  -6.660 -18.323  1.00 96.44           H  
ATOM   3267 HH12 ARG A 207      -0.255  -5.961 -17.510  1.00 96.44           H  
ATOM   3268  NH2 ARG A 207      -1.863  -4.830 -19.966  1.00 96.44           N  
ATOM   3269 HH21 ARG A 207      -1.848  -4.060 -20.619  1.00 96.44           H  
ATOM   3270 HH22 ARG A 207      -2.544  -5.570 -20.065  1.00 96.44           H  
ATOM   3271  CZ  ARG A 207      -0.971  -4.877 -19.016  1.00 96.44           C  
ATOM   3272  N   GLY A 208       5.489  -1.059 -15.361  1.00 97.66           N  
ATOM   3273  H   GLY A 208       6.014  -1.390 -16.158  1.00 97.66           H  
ATOM   3274  CA  GLY A 208       6.233  -0.680 -14.155  1.00 97.66           C  
ATOM   3275  HA2 GLY A 208       5.706  -1.032 -13.268  1.00 97.66           H  
ATOM   3276  HA3 GLY A 208       7.218  -1.148 -14.181  1.00 97.66           H  
ATOM   3277  C   GLY A 208       6.470   0.824 -14.008  1.00 97.66           C  
ATOM   3278  O   GLY A 208       6.856   1.273 -12.932  1.00 97.66           O  
ATOM   3279  N   THR A 209       6.216   1.596 -15.065  1.00 98.33           N  
ATOM   3280  H   THR A 209       5.974   1.155 -15.940  1.00 98.33           H  
ATOM   3281  CA  THR A 209       6.397   3.051 -15.144  1.00 98.33           C  
ATOM   3282  HA  THR A 209       6.620   3.453 -14.155  1.00 98.33           H  
ATOM   3283  C   THR A 209       5.091   3.717 -15.609  1.00 98.33           C  
ATOM   3284  CB  THR A 209       7.602   3.384 -16.054  1.00 98.33           C  
ATOM   3285  HB  THR A 209       7.576   4.432 -16.351  1.00 98.33           H  
ATOM   3286  O   THR A 209       5.033   4.307 -16.688  1.00 98.33           O  
ATOM   3287  CG2 THR A 209       8.917   3.109 -15.324  1.00 98.33           C  
ATOM   3288 HG21 THR A 209       9.751   3.378 -15.972  1.00 98.33           H  
ATOM   3289 HG22 THR A 209       8.993   2.054 -15.060  1.00 98.33           H  
ATOM   3290 HG23 THR A 209       8.973   3.714 -14.419  1.00 98.33           H  
ATOM   3291  OG1 THR A 209       7.630   2.547 -17.191  1.00 98.33           O  
ATOM   3292  HG1 THR A 209       7.531   3.080 -17.983  1.00 98.33           H  
ATOM   3293  N   PRO A 210       3.983   3.609 -14.842  1.00 98.24           N  
ATOM   3294  CA  PRO A 210       2.711   4.226 -15.217  1.00 98.24           C  
ATOM   3295  HA  PRO A 210       2.384   3.836 -16.181  1.00 98.24           H  
ATOM   3296  C   PRO A 210       2.836   5.751 -15.314  1.00 98.24           C  
ATOM   3297  CB  PRO A 210       1.708   3.805 -14.140  1.00 98.24           C  
ATOM   3298  HB2 PRO A 210       1.228   2.874 -14.440  1.00 98.24           H  
ATOM   3299  HB3 PRO A 210       0.958   4.571 -13.945  1.00 98.24           H  
ATOM   3300  O   PRO A 210       3.448   6.387 -14.460  1.00 98.24           O  
ATOM   3301  CG  PRO A 210       2.588   3.549 -12.917  1.00 98.24           C  
ATOM   3302  HG2 PRO A 210       2.129   2.818 -12.251  1.00 98.24           H  
ATOM   3303  HG3 PRO A 210       2.784   4.486 -12.396  1.00 98.24           H  
ATOM   3304  CD  PRO A 210       3.885   3.013 -13.517  1.00 98.24           C  
ATOM   3305  HD2 PRO A 210       3.824   1.929 -13.611  1.00 98.24           H  
ATOM   3306  HD3 PRO A 210       4.734   3.286 -12.891  1.00 98.24           H  
ATOM   3307  N   ALA A 211       2.196   6.347 -16.320  1.00 97.99           N  
ATOM   3308  H   ALA A 211       1.701   5.772 -16.988  1.00 97.99           H  
ATOM   3309  CA  ALA A 211       2.272   7.790 -16.566  1.00 97.99           C  
ATOM   3310  HA  ALA A 211       3.291   8.111 -16.350  1.00 97.99           H  
ATOM   3311  C   ALA A 211       1.344   8.623 -15.661  1.00 97.99           C  
ATOM   3312  CB  ALA A 211       1.995   8.037 -18.053  1.00 97.99           C  
ATOM   3313  HB1 ALA A 211       2.096   9.101 -18.269  1.00 97.99           H  
ATOM   3314  HB2 ALA A 211       2.724   7.497 -18.657  1.00 97.99           H  
ATOM   3315  HB3 ALA A 211       0.988   7.708 -18.310  1.00 97.99           H  
ATOM   3316  O   ALA A 211       1.450   9.847 -15.600  1.00 97.99           O  
ATOM   3317  N   SER A 212       0.387   7.963 -15.004  1.00 98.53           N  
ATOM   3318  H   SER A 212       0.375   6.958 -15.096  1.00 98.53           H  
ATOM   3319  CA  SER A 212      -0.629   8.567 -14.142  1.00 98.53           C  
ATOM   3320  HA  SER A 212      -0.188   9.350 -13.524  1.00 98.53           H  
ATOM   3321  C   SER A 212      -1.258   7.496 -13.249  1.00 98.53           C  
ATOM   3322  CB  SER A 212      -1.709   9.202 -15.019  1.00 98.53           C  
ATOM   3323  HB2 SER A 212      -2.007   8.489 -15.789  1.00 98.53           H  
ATOM   3324  HB3 SER A 212      -1.315  10.097 -15.500  1.00 98.53           H  
ATOM   3325  O   SER A 212      -1.544   6.393 -13.722  1.00 98.53           O  
ATOM   3326  OG  SER A 212      -2.842   9.533 -14.252  1.00 98.53           O  
ATOM   3327  HG  SER A 212      -2.788  10.471 -14.052  1.00 98.53           H  
ATOM   3328  N   PHE A 213      -1.578   7.834 -11.992  1.00 98.68           N  
ATOM   3329  H   PHE A 213      -1.324   8.749 -11.649  1.00 98.68           H  
ATOM   3330  CA  PHE A 213      -2.400   6.963 -11.138  1.00 98.68           C  
ATOM   3331  HA  PHE A 213      -1.920   5.988 -11.066  1.00 98.68           H  
ATOM   3332  C   PHE A 213      -3.796   6.713 -11.723  1.00 98.68           C  
ATOM   3333  CB  PHE A 213      -2.547   7.571  -9.734  1.00 98.68           C  
ATOM   3334  HB2 PHE A 213      -2.964   8.574  -9.827  1.00 98.68           H  
ATOM   3335  HB3 PHE A 213      -3.269   6.971  -9.180  1.00 98.68           H  
ATOM   3336  O   PHE A 213      -4.396   5.677 -11.460  1.00 98.68           O  
ATOM   3337  CG  PHE A 213      -1.281   7.626  -8.901  1.00 98.68           C  
ATOM   3338  CD1 PHE A 213      -0.448   6.495  -8.796  1.00 98.68           C  
ATOM   3339  HD1 PHE A 213      -0.688   5.584  -9.326  1.00 98.68           H  
ATOM   3340  CD2 PHE A 213      -0.943   8.800  -8.200  1.00 98.68           C  
ATOM   3341  HD2 PHE A 213      -1.561   9.682  -8.279  1.00 98.68           H  
ATOM   3342  CE1 PHE A 213       0.712   6.540  -8.007  1.00 98.68           C  
ATOM   3343  HE1 PHE A 213       1.352   5.673  -7.933  1.00 98.68           H  
ATOM   3344  CE2 PHE A 213       0.227   8.846  -7.420  1.00 98.68           C  
ATOM   3345  HE2 PHE A 213       0.510   9.760  -6.918  1.00 98.68           H  
ATOM   3346  CZ  PHE A 213       1.055   7.717  -7.323  1.00 98.68           C  
ATOM   3347  HZ  PHE A 213       1.966   7.771  -6.744  1.00 98.68           H  
ATOM   3348  N   ARG A 214      -4.303   7.635 -12.547  1.00 98.59           N  
ATOM   3349  H   ARG A 214      -3.724   8.433 -12.768  1.00 98.59           H  
ATOM   3350  CA  ARG A 214      -5.619   7.552 -13.197  1.00 98.59           C  
ATOM   3351  HA  ARG A 214      -6.365   7.215 -12.478  1.00 98.59           H  
ATOM   3352  C   ARG A 214      -5.633   6.546 -14.341  1.00 98.59           C  
ATOM   3353  CB  ARG A 214      -6.020   8.940 -13.718  1.00 98.59           C  
ATOM   3354  HB2 ARG A 214      -5.370   9.222 -14.547  1.00 98.59           H  
ATOM   3355  HB3 ARG A 214      -7.034   8.881 -14.114  1.00 98.59           H  
ATOM   3356  O   ARG A 214      -6.669   5.965 -14.631  1.00 98.59           O  
ATOM   3357  CG  ARG A 214      -5.942  10.017 -12.618  1.00 98.59           C  
ATOM   3358  HG2 ARG A 214      -6.518   9.685 -11.754  1.00 98.59           H  
ATOM   3359  HG3 ARG A 214      -4.909  10.149 -12.297  1.00 98.59           H  
ATOM   3360  CD  ARG A 214      -6.462  11.378 -13.081  1.00 98.59           C  
ATOM   3361  HD2 ARG A 214      -7.498  11.283 -13.407  1.00 98.59           H  
ATOM   3362  HD3 ARG A 214      -6.447  12.055 -12.228  1.00 98.59           H  
ATOM   3363  NE  ARG A 214      -5.613  11.942 -14.145  1.00 98.59           N  
ATOM   3364  HE  ARG A 214      -4.627  12.036 -13.943  1.00 98.59           H  
ATOM   3365  NH1 ARG A 214      -7.254  12.441 -15.682  1.00 98.59           N  
ATOM   3366 HH11 ARG A 214      -7.598  13.123 -16.343  1.00 98.59           H  
ATOM   3367 HH12 ARG A 214      -7.965  12.115 -15.043  1.00 98.59           H  
ATOM   3368  NH2 ARG A 214      -5.136  13.032 -16.064  1.00 98.59           N  
ATOM   3369 HH21 ARG A 214      -4.206  13.189 -15.703  1.00 98.59           H  
ATOM   3370 HH22 ARG A 214      -5.457  13.502 -16.899  1.00 98.59           H  
ATOM   3371  CZ  ARG A 214      -6.008  12.457 -15.291  1.00 98.59           C  
ATOM   3372  N   LYS A 215      -4.484   6.319 -14.984  1.00 98.62           N  
ATOM   3373  H   LYS A 215      -3.663   6.782 -14.622  1.00 98.62           H  
ATOM   3374  CA  LYS A 215      -4.342   5.496 -16.196  1.00 98.62           C  
ATOM   3375  HA  LYS A 215      -5.337   5.242 -16.561  1.00 98.62           H  
ATOM   3376  C   LYS A 215      -3.670   4.153 -15.910  1.00 98.62           C  
ATOM   3377  CB  LYS A 215      -3.650   6.289 -17.310  1.00 98.62           C  
ATOM   3378  HB2 LYS A 215      -2.634   6.537 -17.001  1.00 98.62           H  
ATOM   3379  HB3 LYS A 215      -3.601   5.657 -18.197  1.00 98.62           H  
ATOM   3380  O   LYS A 215      -2.817   3.689 -16.664  1.00 98.62           O  
ATOM   3381  CG  LYS A 215      -4.409   7.570 -17.684  1.00 98.62           C  
ATOM   3382  HG2 LYS A 215      -4.425   8.258 -16.839  1.00 98.62           H  
ATOM   3383  HG3 LYS A 215      -5.432   7.314 -17.960  1.00 98.62           H  
ATOM   3384  CD  LYS A 215      -3.717   8.246 -18.869  1.00 98.62           C  
ATOM   3385  HD2 LYS A 215      -2.696   8.500 -18.585  1.00 98.62           H  
ATOM   3386  HD3 LYS A 215      -3.707   7.551 -19.708  1.00 98.62           H  
ATOM   3387  CE  LYS A 215      -4.455   9.517 -19.286  1.00 98.62           C  
ATOM   3388  HE2 LYS A 215      -4.484  10.200 -18.437  1.00 98.62           H  
ATOM   3389  HE3 LYS A 215      -5.481   9.251 -19.539  1.00 98.62           H  
ATOM   3390  NZ  LYS A 215      -3.788  10.158 -20.446  1.00 98.62           N  
ATOM   3391  HZ1 LYS A 215      -3.766   9.523 -21.231  1.00 98.62           H  
ATOM   3392  HZ2 LYS A 215      -2.839  10.415 -20.212  1.00 98.62           H  
ATOM   3393  HZ3 LYS A 215      -4.287  10.991 -20.724  1.00 98.62           H  
ATOM   3394  N   MET A 216      -4.040   3.534 -14.793  1.00 98.53           N  
ATOM   3395  H   MET A 216      -4.728   3.988 -14.210  1.00 98.53           H  
ATOM   3396  CA  MET A 216      -3.611   2.187 -14.423  1.00 98.53           C  
ATOM   3397  HA  MET A 216      -3.286   1.672 -15.327  1.00 98.53           H  
ATOM   3398  C   MET A 216      -4.779   1.388 -13.847  1.00 98.53           C  
ATOM   3399  CB  MET A 216      -2.404   2.230 -13.472  1.00 98.53           C  
ATOM   3400  HB2 MET A 216      -2.019   1.219 -13.342  1.00 98.53           H  
ATOM   3401  HB3 MET A 216      -1.618   2.836 -13.921  1.00 98.53           H  
ATOM   3402  O   MET A 216      -5.757   1.938 -13.342  1.00 98.53           O  
ATOM   3403  CG  MET A 216      -2.746   2.800 -12.095  1.00 98.53           C  
ATOM   3404  HG2 MET A 216      -3.134   3.810 -12.230  1.00 98.53           H  
ATOM   3405  HG3 MET A 216      -3.520   2.187 -11.633  1.00 98.53           H  
ATOM   3406  SD  MET A 216      -1.338   2.884 -10.965  1.00 98.53           S  
ATOM   3407  CE  MET A 216      -2.238   3.359  -9.469  1.00 98.53           C  
ATOM   3408  HE1 MET A 216      -2.778   4.290  -9.641  1.00 98.53           H  
ATOM   3409  HE2 MET A 216      -1.537   3.491  -8.645  1.00 98.53           H  
ATOM   3410  HE3 MET A 216      -2.953   2.579  -9.209  1.00 98.53           H  
ATOM   3411  N   HIS A 217      -4.692   0.069 -13.954  1.00 98.63           N  
ATOM   3412  H   HIS A 217      -3.836  -0.327 -14.313  1.00 98.63           H  
ATOM   3413  CA  HIS A 217      -5.657  -0.841 -13.342  1.00 98.63           C  
ATOM   3414  HA  HIS A 217      -6.644  -0.380 -13.337  1.00 98.63           H  
ATOM   3415  C   HIS A 217      -5.290  -1.111 -11.876  1.00 98.63           C  
ATOM   3416  CB  HIS A 217      -5.727  -2.110 -14.200  1.00 98.63           C  
ATOM   3417  HB2 HIS A 217      -4.726  -2.535 -14.267  1.00 98.63           H  
ATOM   3418  HB3 HIS A 217      -6.378  -2.839 -13.716  1.00 98.63           H  
ATOM   3419  O   HIS A 217      -4.178  -0.803 -11.459  1.00 98.63           O  
ATOM   3420  CG  HIS A 217      -6.240  -1.869 -15.602  1.00 98.63           C  
ATOM   3421  CD2 HIS A 217      -6.268  -2.771 -16.629  1.00 98.63           C  
ATOM   3422  HD2 HIS A 217      -5.937  -3.798 -16.587  1.00 98.63           H  
ATOM   3423  ND1 HIS A 217      -6.773  -0.696 -16.091  1.00 98.63           N  
ATOM   3424  HD1 HIS A 217      -6.705   0.205 -15.641  1.00 98.63           H  
ATOM   3425  CE1 HIS A 217      -7.144  -0.897 -17.366  1.00 98.63           C  
ATOM   3426  HE1 HIS A 217      -7.558  -0.142 -18.019  1.00 98.63           H  
ATOM   3427  NE2 HIS A 217      -6.846  -2.151 -17.740  1.00 98.63           N  
ATOM   3428  N   GLY A 218      -6.217  -1.680 -11.109  1.00 98.62           N  
ATOM   3429  H   GLY A 218      -7.108  -1.891 -11.534  1.00 98.62           H  
ATOM   3430  CA  GLY A 218      -6.000  -2.192  -9.755  1.00 98.62           C  
ATOM   3431  HA2 GLY A 218      -4.947  -2.116  -9.485  1.00 98.62           H  
ATOM   3432  HA3 GLY A 218      -6.579  -1.606  -9.041  1.00 98.62           H  
ATOM   3433  C   GLY A 218      -6.439  -3.651  -9.656  1.00 98.62           C  
ATOM   3434  O   GLY A 218      -7.380  -4.060 -10.333  1.00 98.62           O  
ATOM   3435  N   TYR A 219      -5.762  -4.441  -8.832  1.00 98.75           N  
ATOM   3436  H   TYR A 219      -4.949  -4.069  -8.361  1.00 98.75           H  
ATOM   3437  CA  TYR A 219      -5.975  -5.881  -8.722  1.00 98.75           C  
ATOM   3438  HA  TYR A 219      -6.971  -6.143  -9.079  1.00 98.75           H  
ATOM   3439  C   TYR A 219      -5.836  -6.329  -7.277  1.00 98.75           C  
ATOM   3440  CB  TYR A 219      -4.937  -6.632  -9.559  1.00 98.75           C  
ATOM   3441  HB2 TYR A 219      -3.957  -6.472  -9.111  1.00 98.75           H  
ATOM   3442  HB3 TYR A 219      -5.150  -7.699  -9.496  1.00 98.75           H  
ATOM   3443  O   TYR A 219      -4.863  -5.974  -6.606  1.00 98.75           O  
ATOM   3444  CG  TYR A 219      -4.869  -6.226 -11.015  1.00 98.75           C  
ATOM   3445  CD1 TYR A 219      -5.620  -6.923 -11.972  1.00 98.75           C  
ATOM   3446  HD1 TYR A 219      -6.210  -7.763 -11.637  1.00 98.75           H  
ATOM   3447  CD2 TYR A 219      -4.039  -5.163 -11.406  1.00 98.75           C  
ATOM   3448  HD2 TYR A 219      -3.468  -4.637 -10.655  1.00 98.75           H  
ATOM   3449  CE1 TYR A 219      -5.551  -6.556 -13.331  1.00 98.75           C  
ATOM   3450  HE1 TYR A 219      -6.097  -7.103 -14.086  1.00 98.75           H  
ATOM   3451  CE2 TYR A 219      -3.956  -4.794 -12.758  1.00 98.75           C  
ATOM   3452  HE2 TYR A 219      -3.309  -3.981 -13.053  1.00 98.75           H  
ATOM   3453  OH  TYR A 219      -4.588  -5.161 -15.030  1.00 98.75           O  
ATOM   3454  HH  TYR A 219      -3.936  -4.462 -15.124  1.00 98.75           H  
ATOM   3455  CZ  TYR A 219      -4.709  -5.494 -13.720  1.00 98.75           C  
ATOM   3456  N   SER A 220      -6.770  -7.161  -6.817  1.00 98.45           N  
ATOM   3457  H   SER A 220      -7.563  -7.397  -7.396  1.00 98.45           H  
ATOM   3458  CA  SER A 220      -6.674  -7.757  -5.487  1.00 98.45           C  
ATOM   3459  HA  SER A 220      -6.587  -6.946  -4.764  1.00 98.45           H  
ATOM   3460  C   SER A 220      -5.413  -8.591  -5.319  1.00 98.45           C  
ATOM   3461  CB  SER A 220      -7.934  -8.559  -5.147  1.00 98.45           C  
ATOM   3462  HB2 SER A 220      -8.801  -7.911  -5.276  1.00 98.45           H  
ATOM   3463  HB3 SER A 220      -7.890  -8.860  -4.100  1.00 98.45           H  
ATOM   3464  O   SER A 220      -4.820  -8.573  -4.239  1.00 98.45           O  
ATOM   3465  OG  SER A 220      -8.091  -9.713  -5.951  1.00 98.45           O  
ATOM   3466  HG  SER A 220      -7.776 -10.479  -5.464  1.00 98.45           H  
ATOM   3467  N   GLY A 221      -5.004  -9.283  -6.388  1.00 96.79           N  
ATOM   3468  H   GLY A 221      -5.588  -9.242  -7.211  1.00 96.79           H  
ATOM   3469  CA  GLY A 221      -3.922 -10.265  -6.403  1.00 96.79           C  
ATOM   3470  HA2 GLY A 221      -3.016  -9.827  -5.983  1.00 96.79           H  
ATOM   3471  HA3 GLY A 221      -3.721 -10.577  -7.428  1.00 96.79           H  
ATOM   3472  C   GLY A 221      -4.303 -11.498  -5.592  1.00 96.79           C  
ATOM   3473  O   GLY A 221      -4.439 -12.589  -6.129  1.00 96.79           O  
ATOM   3474  N   HIS A 222      -4.564 -11.303  -4.302  1.00 98.00           N  
ATOM   3475  H   HIS A 222      -4.455 -10.369  -3.934  1.00 98.00           H  
ATOM   3476  CA  HIS A 222      -5.083 -12.336  -3.429  1.00 98.00           C  
ATOM   3477  HA  HIS A 222      -4.402 -13.187  -3.461  1.00 98.00           H  
ATOM   3478  C   HIS A 222      -6.464 -12.802  -3.850  1.00 98.00           C  
ATOM   3479  CB  HIS A 222      -5.172 -11.842  -1.992  1.00 98.00           C  
ATOM   3480  HB2 HIS A 222      -5.615 -12.626  -1.378  1.00 98.00           H  
ATOM   3481  HB3 HIS A 222      -5.815 -10.962  -1.945  1.00 98.00           H  
ATOM   3482  O   HIS A 222      -7.336 -12.016  -4.251  1.00 98.00           O  
ATOM   3483  CG  HIS A 222      -3.836 -11.515  -1.426  1.00 98.00           C  
ATOM   3484  CD2 HIS A 222      -3.412 -10.289  -1.038  1.00 98.00           C  
ATOM   3485  HD2 HIS A 222      -4.005  -9.389  -1.111  1.00 98.00           H  
ATOM   3486  ND1 HIS A 222      -2.821 -12.394  -1.175  1.00 98.00           N  
ATOM   3487  HD1 HIS A 222      -2.825 -13.388  -1.354  1.00 98.00           H  
ATOM   3488  CE1 HIS A 222      -1.824 -11.729  -0.597  1.00 98.00           C  
ATOM   3489  HE1 HIS A 222      -0.910 -12.188  -0.248  1.00 98.00           H  
ATOM   3490  NE2 HIS A 222      -2.124 -10.428  -0.503  1.00 98.00           N  
ATOM   3491  N   THR A 223      -6.657 -14.089  -3.616  1.00 97.97           N  
ATOM   3492  H   THR A 223      -5.857 -14.645  -3.348  1.00 97.97           H  
ATOM   3493  CA  THR A 223      -7.956 -14.731  -3.572  1.00 97.97           C  
ATOM   3494  HA  THR A 223      -8.566 -14.367  -4.399  1.00 97.97           H  
ATOM   3495  C   THR A 223      -8.644 -14.398  -2.251  1.00 97.97           C  
ATOM   3496  CB  THR A 223      -7.766 -16.238  -3.743  1.00 97.97           C  
ATOM   3497  HB  THR A 223      -7.120 -16.625  -2.955  1.00 97.97           H  
ATOM   3498  O   THR A 223      -8.075 -14.583  -1.175  1.00 97.97           O  
ATOM   3499  CG2 THR A 223      -9.106 -16.960  -3.715  1.00 97.97           C  
ATOM   3500 HG21 THR A 223      -9.751 -16.562  -4.498  1.00 97.97           H  
ATOM   3501 HG22 THR A 223      -8.957 -18.031  -3.853  1.00 97.97           H  
ATOM   3502 HG23 THR A 223      -9.582 -16.812  -2.745  1.00 97.97           H  
ATOM   3503  OG1 THR A 223      -7.157 -16.435  -4.996  1.00 97.97           O  
ATOM   3504  HG1 THR A 223      -6.560 -17.185  -4.938  1.00 97.97           H  
ATOM   3505  N   TYR A 224      -9.893 -13.955  -2.320  1.00 98.16           N  
ATOM   3506  H   TYR A 224     -10.291 -13.819  -3.238  1.00 98.16           H  
ATOM   3507  CA  TYR A 224     -10.784 -13.796  -1.170  1.00 98.16           C  
ATOM   3508  HA  TYR A 224     -10.245 -13.994  -0.243  1.00 98.16           H  
ATOM   3509  C   TYR A 224     -11.926 -14.805  -1.253  1.00 98.16           C  
ATOM   3510  CB  TYR A 224     -11.300 -12.354  -1.111  1.00 98.16           C  
ATOM   3511  HB2 TYR A 224     -11.733 -12.084  -2.074  1.00 98.16           H  
ATOM   3512  HB3 TYR A 224     -12.092 -12.286  -0.367  1.00 98.16           H  
ATOM   3513  O   TYR A 224     -12.147 -15.412  -2.299  1.00 98.16           O  
ATOM   3514  CG  TYR A 224     -10.224 -11.352  -0.752  1.00 98.16           C  
ATOM   3515  CD1 TYR A 224     -10.022 -11.001   0.597  1.00 98.16           C  
ATOM   3516  HD1 TYR A 224     -10.646 -11.436   1.364  1.00 98.16           H  
ATOM   3517  CD2 TYR A 224      -9.405 -10.799  -1.756  1.00 98.16           C  
ATOM   3518  HD2 TYR A 224      -9.535 -11.098  -2.786  1.00 98.16           H  
ATOM   3519  CE1 TYR A 224      -9.011 -10.085   0.945  1.00 98.16           C  
ATOM   3520  HE1 TYR A 224      -8.866  -9.812   1.980  1.00 98.16           H  
ATOM   3521  CE2 TYR A 224      -8.388  -9.891  -1.408  1.00 98.16           C  
ATOM   3522  HE2 TYR A 224      -7.723  -9.488  -2.157  1.00 98.16           H  
ATOM   3523  OH  TYR A 224      -7.217  -8.640   0.264  1.00 98.16           O  
ATOM   3524  HH  TYR A 224      -7.197  -8.504   1.214  1.00 98.16           H  
ATOM   3525  CZ  TYR A 224      -8.193  -9.528  -0.062  1.00 98.16           C  
ATOM   3526  N   LYS A 225     -12.668 -14.981  -0.161  1.00 97.41           N  
ATOM   3527  H   LYS A 225     -12.434 -14.463   0.674  1.00 97.41           H  
ATOM   3528  CA  LYS A 225     -13.930 -15.723  -0.160  1.00 97.41           C  
ATOM   3529  HA  LYS A 225     -14.041 -16.273  -1.094  1.00 97.41           H  
ATOM   3530  C   LYS A 225     -15.085 -14.739  -0.049  1.00 97.41           C  
ATOM   3531  CB  LYS A 225     -13.961 -16.733   0.989  1.00 97.41           C  
ATOM   3532  HB2 LYS A 225     -13.792 -16.180   1.913  1.00 97.41           H  
ATOM   3533  HB3 LYS A 225     -14.951 -17.188   1.031  1.00 97.41           H  
ATOM   3534  O   LYS A 225     -15.097 -13.912   0.860  1.00 97.41           O  
ATOM   3535  CG  LYS A 225     -12.908 -17.848   0.865  1.00 97.41           C  
ATOM   3536  HG2 LYS A 225     -11.908 -17.415   0.882  1.00 97.41           H  
ATOM   3537  HG3 LYS A 225     -13.049 -18.358  -0.088  1.00 97.41           H  
ATOM   3538  CD  LYS A 225     -13.026 -18.885   1.998  1.00 97.41           C  
ATOM   3539  HD2 LYS A 225     -14.017 -19.338   1.958  1.00 97.41           H  
ATOM   3540  HD3 LYS A 225     -12.285 -19.670   1.848  1.00 97.41           H  
ATOM   3541  CE  LYS A 225     -12.812 -18.243   3.376  1.00 97.41           C  
ATOM   3542  HE2 LYS A 225     -13.484 -17.391   3.471  1.00 97.41           H  
ATOM   3543  HE3 LYS A 225     -11.789 -17.875   3.462  1.00 97.41           H  
ATOM   3544  NZ  LYS A 225     -13.106 -19.155   4.502  1.00 97.41           N  
ATOM   3545  HZ1 LYS A 225     -13.527 -18.627   5.253  1.00 97.41           H  
ATOM   3546  HZ2 LYS A 225     -13.766 -19.882   4.264  1.00 97.41           H  
ATOM   3547  HZ3 LYS A 225     -12.275 -19.607   4.856  1.00 97.41           H  
ATOM   3548  N   PHE A 226     -16.063 -14.845  -0.937  1.00 97.32           N  
ATOM   3549  H   PHE A 226     -15.984 -15.563  -1.642  1.00 97.32           H  
ATOM   3550  CA  PHE A 226     -17.376 -14.236  -0.738  1.00 97.32           C  
ATOM   3551  HA  PHE A 226     -17.317 -13.437   0.001  1.00 97.32           H  
ATOM   3552  C   PHE A 226     -18.313 -15.285  -0.158  1.00 97.32           C  
ATOM   3553  CB  PHE A 226     -17.891 -13.638  -2.048  1.00 97.32           C  
ATOM   3554  HB2 PHE A 226     -18.978 -13.595  -1.984  1.00 97.32           H  
ATOM   3555  HB3 PHE A 226     -17.648 -14.310  -2.870  1.00 97.32           H  
ATOM   3556  O   PHE A 226     -18.381 -16.397  -0.675  1.00 97.32           O  
ATOM   3557  CG  PHE A 226     -17.399 -12.241  -2.393  1.00 97.32           C  
ATOM   3558  CD1 PHE A 226     -16.392 -11.584  -1.650  1.00 97.32           C  
ATOM   3559  HD1 PHE A 226     -15.914 -12.058  -0.806  1.00 97.32           H  
ATOM   3560  CD2 PHE A 226     -17.986 -11.578  -3.487  1.00 97.32           C  
ATOM   3561  HD2 PHE A 226     -18.758 -12.068  -4.061  1.00 97.32           H  
ATOM   3562  CE1 PHE A 226     -15.983 -10.286  -1.998  1.00 97.32           C  
ATOM   3563  HE1 PHE A 226     -15.216  -9.791  -1.421  1.00 97.32           H  
ATOM   3564  CE2 PHE A 226     -17.574 -10.281  -3.836  1.00 97.32           C  
ATOM   3565  HE2 PHE A 226     -18.030  -9.778  -4.676  1.00 97.32           H  
ATOM   3566  CZ  PHE A 226     -16.572  -9.635  -3.093  1.00 97.32           C  
ATOM   3567  HZ  PHE A 226     -16.260  -8.638  -3.365  1.00 97.32           H  
ATOM   3568  N   THR A 227     -18.977 -14.945   0.946  1.00 95.01           N  
ATOM   3569  H   THR A 227     -18.896 -13.999   1.290  1.00 95.01           H  
ATOM   3570  CA  THR A 227     -19.710 -15.896   1.787  1.00 95.01           C  
ATOM   3571  HA  THR A 227     -19.715 -16.869   1.297  1.00 95.01           H  
ATOM   3572  C   THR A 227     -21.167 -15.495   1.967  1.00 95.01           C  
ATOM   3573  CB  THR A 227     -19.035 -16.093   3.158  1.00 95.01           C  
ATOM   3574  HB  THR A 227     -19.568 -16.874   3.701  1.00 95.01           H  
ATOM   3575  O   THR A 227     -21.541 -14.322   1.845  1.00 95.01           O  
ATOM   3576  CG2 THR A 227     -17.571 -16.508   3.032  1.00 95.01           C  
ATOM   3577 HG21 THR A 227     -17.203 -16.829   4.006  1.00 95.01           H  
ATOM   3578 HG22 THR A 227     -17.479 -17.343   2.338  1.00 95.01           H  
ATOM   3579 HG23 THR A 227     -16.965 -15.676   2.675  1.00 95.01           H  
ATOM   3580  OG1 THR A 227     -19.035 -14.917   3.937  1.00 95.01           O  
ATOM   3581  HG1 THR A 227     -18.484 -15.107   4.699  1.00 95.01           H  
ATOM   3582  N   LYS A 228     -21.997 -16.493   2.280  1.00 93.48           N  
ATOM   3583  H   LYS A 228     -21.632 -17.435   2.265  1.00 93.48           H  
ATOM   3584  CA  LYS A 228     -23.412 -16.326   2.613  1.00 93.48           C  
ATOM   3585  HA  LYS A 228     -23.624 -15.257   2.644  1.00 93.48           H  
ATOM   3586  C   LYS A 228     -23.758 -16.931   3.980  1.00 93.48           C  
ATOM   3587  CB  LYS A 228     -24.273 -16.963   1.522  1.00 93.48           C  
ATOM   3588  HB2 LYS A 228     -25.320 -16.938   1.826  1.00 93.48           H  
ATOM   3589  HB3 LYS A 228     -23.975 -18.005   1.412  1.00 93.48           H  
ATOM   3590  O   LYS A 228     -23.043 -17.804   4.473  1.00 93.48           O  
ATOM   3591  CG  LYS A 228     -24.138 -16.260   0.169  1.00 93.48           C  
ATOM   3592  HG2 LYS A 228     -24.314 -15.189   0.275  1.00 93.48           H  
ATOM   3593  HG3 LYS A 228     -23.138 -16.427  -0.231  1.00 93.48           H  
ATOM   3594  CD  LYS A 228     -25.180 -16.861  -0.772  1.00 93.48           C  
ATOM   3595  HD2 LYS A 228     -25.135 -17.948  -0.704  1.00 93.48           H  
ATOM   3596  HD3 LYS A 228     -26.174 -16.528  -0.476  1.00 93.48           H  
ATOM   3597  CE  LYS A 228     -24.896 -16.448  -2.207  1.00 93.48           C  
ATOM   3598  HE2 LYS A 228     -23.865 -16.706  -2.448  1.00 93.48           H  
ATOM   3599  HE3 LYS A 228     -25.007 -15.369  -2.311  1.00 93.48           H  
ATOM   3600  NZ  LYS A 228     -25.814 -17.157  -3.120  1.00 93.48           N  
ATOM   3601  HZ1 LYS A 228     -25.488 -17.008  -4.064  1.00 93.48           H  
ATOM   3602  HZ2 LYS A 228     -25.792 -18.150  -2.936  1.00 93.48           H  
ATOM   3603  HZ3 LYS A 228     -26.753 -16.794  -3.034  1.00 93.48           H  
ATOM   3604  N   PRO A 229     -24.886 -16.523   4.596  1.00 90.80           N  
ATOM   3605  CA  PRO A 229     -25.309 -17.012   5.908  1.00 90.80           C  
ATOM   3606  HA  PRO A 229     -24.550 -16.718   6.633  1.00 90.80           H  
ATOM   3607  C   PRO A 229     -25.526 -18.527   6.010  1.00 90.80           C  
ATOM   3608  CB  PRO A 229     -26.612 -16.269   6.213  1.00 90.80           C  
ATOM   3609  HB2 PRO A 229     -26.741 -16.110   7.284  1.00 90.80           H  
ATOM   3610  HB3 PRO A 229     -27.462 -16.816   5.805  1.00 90.80           H  
ATOM   3611  O   PRO A 229     -25.396 -19.086   7.100  1.00 90.80           O  
ATOM   3612  CG  PRO A 229     -26.455 -14.953   5.462  1.00 90.80           C  
ATOM   3613  HG2 PRO A 229     -27.418 -14.507   5.214  1.00 90.80           H  
ATOM   3614  HG3 PRO A 229     -25.850 -14.263   6.050  1.00 90.80           H  
ATOM   3615  CD  PRO A 229     -25.687 -15.370   4.214  1.00 90.80           C  
ATOM   3616  HD2 PRO A 229     -26.378 -15.635   3.415  1.00 90.80           H  
ATOM   3617  HD3 PRO A 229     -25.039 -14.544   3.921  1.00 90.80           H  
ATOM   3618  N   ASP A 230     -25.854 -19.192   4.899  1.00 91.66           N  
ATOM   3619  H   ASP A 230     -25.848 -18.705   4.014  1.00 91.66           H  
ATOM   3620  CA  ASP A 230     -26.019 -20.648   4.836  1.00 91.66           C  
ATOM   3621  HA  ASP A 230     -26.574 -20.960   5.720  1.00 91.66           H  
ATOM   3622  C   ASP A 230     -24.685 -21.418   4.872  1.00 91.66           C  
ATOM   3623  CB  ASP A 230     -26.869 -21.025   3.608  1.00 91.66           C  
ATOM   3624  HB2 ASP A 230     -27.095 -22.090   3.661  1.00 91.66           H  
ATOM   3625  HB3 ASP A 230     -27.816 -20.488   3.662  1.00 91.66           H  
ATOM   3626  O   ASP A 230     -24.693 -22.636   5.059  1.00 91.66           O  
ATOM   3627  CG  ASP A 230     -26.211 -20.732   2.253  1.00 91.66           C  
ATOM   3628  OD1 ASP A 230     -25.091 -20.171   2.226  1.00 91.66           O  
ATOM   3629  OD2 ASP A 230     -26.849 -21.028   1.228  1.00 91.66           O  
ATOM   3630  N   GLY A 231     -23.562 -20.702   4.760  1.00 91.61           N  
ATOM   3631  H   GLY A 231     -23.658 -19.712   4.579  1.00 91.61           H  
ATOM   3632  CA  GLY A 231     -22.201 -21.223   4.751  1.00 91.61           C  
ATOM   3633  HA2 GLY A 231     -21.544 -20.459   5.167  1.00 91.61           H  
ATOM   3634  HA3 GLY A 231     -22.149 -22.098   5.398  1.00 91.61           H  
ATOM   3635  C   GLY A 231     -21.668 -21.572   3.359  1.00 91.61           C  
ATOM   3636  O   GLY A 231     -20.530 -22.033   3.246  1.00 91.61           O  
ATOM   3637  N   SER A 232     -22.447 -21.335   2.299  1.00 94.23           N  
ATOM   3638  H   SER A 232     -23.357 -20.922   2.446  1.00 94.23           H  
ATOM   3639  CA  SER A 232     -21.934 -21.374   0.928  1.00 94.23           C  
ATOM   3640  HA  SER A 232     -21.381 -22.306   0.805  1.00 94.23           H  
ATOM   3641  C   SER A 232     -20.956 -20.221   0.681  1.00 94.23           C  
ATOM   3642  CB  SER A 232     -23.069 -21.382  -0.104  1.00 94.23           C  
ATOM   3643  HB2 SER A 232     -22.639 -21.510  -1.097  1.00 94.23           H  
ATOM   3644  HB3 SER A 232     -23.732 -22.224   0.096  1.00 94.23           H  
ATOM   3645  O   SER A 232     -21.079 -19.134   1.261  1.00 94.23           O  
ATOM   3646  OG  SER A 232     -23.820 -20.186  -0.087  1.00 94.23           O  
ATOM   3647  HG  SER A 232     -24.350 -20.187   0.714  1.00 94.23           H  
ATOM   3648  N   PHE A 233     -19.960 -20.467  -0.169  1.00 96.41           N  
ATOM   3649  H   PHE A 233     -19.893 -21.364  -0.628  1.00 96.41           H  
ATOM   3650  CA  PHE A 233     -18.983 -19.460  -0.561  1.00 96.41           C  
ATOM   3651  HA  PHE A 233     -19.491 -18.496  -0.579  1.00 96.41           H  
ATOM   3652  C   PHE A 233     -18.431 -19.709  -1.962  1.00 96.41           C  
ATOM   3653  CB  PHE A 233     -17.837 -19.389   0.461  1.00 96.41           C  
ATOM   3654  HB2 PHE A 233     -18.268 -19.333   1.460  1.00 96.41           H  
ATOM   3655  HB3 PHE A 233     -17.282 -18.465   0.297  1.00 96.41           H  
ATOM   3656  O   PHE A 233     -18.528 -20.809  -2.505  1.00 96.41           O  
ATOM   3657  CG  PHE A 233     -16.847 -20.533   0.396  1.00 96.41           C  
ATOM   3658  CD1 PHE A 233     -17.138 -21.752   1.029  1.00 96.41           C  
ATOM   3659  HD1 PHE A 233     -18.054 -21.873   1.587  1.00 96.41           H  
ATOM   3660  CD2 PHE A 233     -15.645 -20.383  -0.324  1.00 96.41           C  
ATOM   3661  HD2 PHE A 233     -15.420 -19.450  -0.819  1.00 96.41           H  
ATOM   3662  CE1 PHE A 233     -16.237 -22.820   0.920  1.00 96.41           C  
ATOM   3663  HE1 PHE A 233     -16.464 -23.756   1.408  1.00 96.41           H  
ATOM   3664  CE2 PHE A 233     -14.751 -21.459  -0.434  1.00 96.41           C  
ATOM   3665  HE2 PHE A 233     -13.850 -21.354  -1.019  1.00 96.41           H  
ATOM   3666  CZ  PHE A 233     -15.052 -22.685   0.180  1.00 96.41           C  
ATOM   3667  HZ  PHE A 233     -14.387 -23.528   0.064  1.00 96.41           H  
ATOM   3668  N   VAL A 234     -17.811 -18.672  -2.512  1.00 97.78           N  
ATOM   3669  H   VAL A 234     -17.810 -17.804  -1.997  1.00 97.78           H  
ATOM   3670  CA  VAL A 234     -17.011 -18.724  -3.737  1.00 97.78           C  
ATOM   3671  HA  VAL A 234     -16.790 -19.763  -3.980  1.00 97.78           H  
ATOM   3672  C   VAL A 234     -15.679 -18.021  -3.513  1.00 97.78           C  
ATOM   3673  CB  VAL A 234     -17.754 -18.105  -4.936  1.00 97.78           C  
ATOM   3674  HB  VAL A 234     -17.071 -18.092  -5.785  1.00 97.78           H  
ATOM   3675  O   VAL A 234     -15.587 -17.085  -2.714  1.00 97.78           O  
ATOM   3676  CG1 VAL A 234     -18.970 -18.947  -5.336  1.00 97.78           C  
ATOM   3677 HG11 VAL A 234     -18.659 -19.976  -5.520  1.00 97.78           H  
ATOM   3678 HG12 VAL A 234     -19.715 -18.940  -4.541  1.00 97.78           H  
ATOM   3679 HG13 VAL A 234     -19.414 -18.544  -6.246  1.00 97.78           H  
ATOM   3680  CG2 VAL A 234     -18.219 -16.665  -4.671  1.00 97.78           C  
ATOM   3681 HG21 VAL A 234     -17.364 -16.043  -4.404  1.00 97.78           H  
ATOM   3682 HG22 VAL A 234     -18.671 -16.252  -5.572  1.00 97.78           H  
ATOM   3683 HG23 VAL A 234     -18.950 -16.636  -3.863  1.00 97.78           H  
ATOM   3684  N   TYR A 235     -14.649 -18.449  -4.232  1.00 98.43           N  
ATOM   3685  H   TYR A 235     -14.798 -19.189  -4.903  1.00 98.43           H  
ATOM   3686  CA  TYR A 235     -13.394 -17.720  -4.330  1.00 98.43           C  
ATOM   3687  HA  TYR A 235     -13.165 -17.290  -3.355  1.00 98.43           H  
ATOM   3688  C   TYR A 235     -13.522 -16.584  -5.339  1.00 98.43           C  
ATOM   3689  CB  TYR A 235     -12.262 -18.672  -4.709  1.00 98.43           C  
ATOM   3690  HB2 TYR A 235     -12.534 -19.205  -5.620  1.00 98.43           H  
ATOM   3691  HB3 TYR A 235     -11.363 -18.094  -4.925  1.00 98.43           H  
ATOM   3692  O   TYR A 235     -14.121 -16.751  -6.403  1.00 98.43           O  
ATOM   3693  CG  TYR A 235     -11.924 -19.666  -3.627  1.00 98.43           C  
ATOM   3694  CD1 TYR A 235     -11.400 -19.211  -2.402  1.00 98.43           C  
ATOM   3695  HD1 TYR A 235     -11.273 -18.152  -2.233  1.00 98.43           H  
ATOM   3696  CD2 TYR A 235     -12.145 -21.038  -3.839  1.00 98.43           C  
ATOM   3697  HD2 TYR A 235     -12.569 -21.382  -4.771  1.00 98.43           H  
ATOM   3698  CE1 TYR A 235     -11.066 -20.130  -1.394  1.00 98.43           C  
ATOM   3699  HE1 TYR A 235     -10.672 -19.784  -0.449  1.00 98.43           H  
ATOM   3700  CE2 TYR A 235     -11.807 -21.963  -2.836  1.00 98.43           C  
ATOM   3701  HE2 TYR A 235     -11.964 -23.019  -2.995  1.00 98.43           H  
ATOM   3702  OH  TYR A 235     -10.966 -22.391  -0.633  1.00 98.43           O  
ATOM   3703  HH  TYR A 235     -10.634 -21.967   0.162  1.00 98.43           H  
ATOM   3704  CZ  TYR A 235     -11.260 -21.508  -1.617  1.00 98.43           C  
ATOM   3705  N   VAL A 236     -12.939 -15.431  -5.015  1.00 98.60           N  
ATOM   3706  H   VAL A 236     -12.481 -15.355  -4.119  1.00 98.60           H  
ATOM   3707  CA  VAL A 236     -12.990 -14.245  -5.871  1.00 98.60           C  
ATOM   3708  HA  VAL A 236     -13.226 -14.583  -6.880  1.00 98.60           H  
ATOM   3709  C   VAL A 236     -11.652 -13.522  -5.967  1.00 98.60           C  
ATOM   3710  CB  VAL A 236     -14.107 -13.267  -5.451  1.00 98.60           C  
ATOM   3711  HB  VAL A 236     -14.125 -12.461  -6.184  1.00 98.60           H  
ATOM   3712  O   VAL A 236     -10.902 -13.441  -4.992  1.00 98.60           O  
ATOM   3713  CG1 VAL A 236     -15.491 -13.928  -5.456  1.00 98.60           C  
ATOM   3714 HG11 VAL A 236     -15.659 -14.418  -6.415  1.00 98.60           H  
ATOM   3715 HG12 VAL A 236     -16.262 -13.173  -5.302  1.00 98.60           H  
ATOM   3716 HG13 VAL A 236     -15.553 -14.666  -4.656  1.00 98.60           H  
ATOM   3717  CG2 VAL A 236     -13.889 -12.639  -4.070  1.00 98.60           C  
ATOM   3718 HG21 VAL A 236     -13.861 -13.412  -3.301  1.00 98.60           H  
ATOM   3719 HG22 VAL A 236     -14.707 -11.951  -3.858  1.00 98.60           H  
ATOM   3720 HG23 VAL A 236     -12.959 -12.071  -4.059  1.00 98.60           H  
ATOM   3721  N   GLN A 237     -11.409 -12.926  -7.133  1.00 98.58           N  
ATOM   3722  H   GLN A 237     -12.066 -13.086  -7.883  1.00 98.58           H  
ATOM   3723  CA  GLN A 237     -10.419 -11.868  -7.338  1.00 98.58           C  
ATOM   3724  HA  GLN A 237      -9.960 -11.617  -6.382  1.00 98.58           H  
ATOM   3725  C   GLN A 237     -11.125 -10.610  -7.852  1.00 98.58           C  
ATOM   3726  CB  GLN A 237      -9.299 -12.315  -8.290  1.00 98.58           C  
ATOM   3727  HB2 GLN A 237      -8.685 -11.446  -8.526  1.00 98.58           H  
ATOM   3728  HB3 GLN A 237      -9.728 -12.694  -9.219  1.00 98.58           H  
ATOM   3729  O   GLN A 237     -12.043 -10.692  -8.673  1.00 98.58           O  
ATOM   3730  CG  GLN A 237      -8.395 -13.387  -7.661  1.00 98.58           C  
ATOM   3731  HG2 GLN A 237      -8.956 -14.314  -7.539  1.00 98.58           H  
ATOM   3732  HG3 GLN A 237      -8.083 -13.050  -6.672  1.00 98.58           H  
ATOM   3733  CD  GLN A 237      -7.137 -13.680  -8.478  1.00 98.58           C  
ATOM   3734  NE2 GLN A 237      -6.174 -14.356  -7.895  1.00 98.58           N  
ATOM   3735 HE21 GLN A 237      -5.297 -14.436  -8.390  1.00 98.58           H  
ATOM   3736 HE22 GLN A 237      -6.258 -14.654  -6.933  1.00 98.58           H  
ATOM   3737  OE1 GLN A 237      -6.977 -13.290  -9.626  1.00 98.58           O  
ATOM   3738  N   ILE A 238     -10.719  -9.442  -7.349  1.00 98.71           N  
ATOM   3739  H   ILE A 238      -9.889  -9.447  -6.773  1.00 98.71           H  
ATOM   3740  CA  ILE A 238     -11.328  -8.146  -7.676  1.00 98.71           C  
ATOM   3741  HA  ILE A 238     -12.258  -8.323  -8.216  1.00 98.71           H  
ATOM   3742  C   ILE A 238     -10.391  -7.375  -8.605  1.00 98.71           C  
ATOM   3743  CB  ILE A 238     -11.696  -7.340  -6.406  1.00 98.71           C  
ATOM   3744  HB  ILE A 238     -10.789  -7.173  -5.824  1.00 98.71           H  
ATOM   3745  O   ILE A 238      -9.202  -7.223  -8.327  1.00 98.71           O  
ATOM   3746  CG1 ILE A 238     -12.712  -8.111  -5.531  1.00 98.71           C  
ATOM   3747 HG12 ILE A 238     -12.389  -9.145  -5.411  1.00 98.71           H  
ATOM   3748 HG13 ILE A 238     -13.677  -8.121  -6.037  1.00 98.71           H  
ATOM   3749  CG2 ILE A 238     -12.284  -5.968  -6.799  1.00 98.71           C  
ATOM   3750 HG21 ILE A 238     -12.569  -5.400  -5.914  1.00 98.71           H  
ATOM   3751 HG22 ILE A 238     -13.161  -6.106  -7.431  1.00 98.71           H  
ATOM   3752 HG23 ILE A 238     -11.545  -5.374  -7.337  1.00 98.71           H  
ATOM   3753  CD1 ILE A 238     -12.903  -7.542  -4.118  1.00 98.71           C  
ATOM   3754 HD11 ILE A 238     -13.268  -6.516  -4.148  1.00 98.71           H  
ATOM   3755 HD12 ILE A 238     -13.634  -8.151  -3.586  1.00 98.71           H  
ATOM   3756 HD13 ILE A 238     -11.959  -7.586  -3.573  1.00 98.71           H  
ATOM   3757  N   HIS A 239     -10.942  -6.846  -9.695  1.00 98.81           N  
ATOM   3758  H   HIS A 239     -11.928  -7.007  -9.845  1.00 98.81           H  
ATOM   3759  CA  HIS A 239     -10.217  -6.092 -10.712  1.00 98.81           C  
ATOM   3760  HA  HIS A 239      -9.183  -5.947 -10.398  1.00 98.81           H  
ATOM   3761  C   HIS A 239     -10.863  -4.724 -10.903  1.00 98.81           C  
ATOM   3762  CB  HIS A 239     -10.207  -6.856 -12.044  1.00 98.81           C  
ATOM   3763  HB2 HIS A 239      -9.666  -6.265 -12.783  1.00 98.81           H  
ATOM   3764  HB3 HIS A 239     -11.234  -6.973 -12.391  1.00 98.81           H  
ATOM   3765  O   HIS A 239     -12.071  -4.619 -11.085  1.00 98.81           O  
ATOM   3766  CG  HIS A 239      -9.587  -8.221 -11.968  1.00 98.81           C  
ATOM   3767  CD2 HIS A 239     -10.093  -9.303 -11.300  1.00 98.81           C  
ATOM   3768  HD2 HIS A 239     -11.021  -9.347 -10.750  1.00 98.81           H  
ATOM   3769  ND1 HIS A 239      -8.392  -8.609 -12.530  1.00 98.81           N  
ATOM   3770  HD1 HIS A 239      -7.725  -8.002 -12.984  1.00 98.81           H  
ATOM   3771  CE1 HIS A 239      -8.162  -9.886 -12.170  1.00 98.81           C  
ATOM   3772  HE1 HIS A 239      -7.285 -10.472 -12.399  1.00 98.81           H  
ATOM   3773  NE2 HIS A 239      -9.173 -10.332 -11.420  1.00 98.81           N  
ATOM   3774  N   LEU A 240     -10.057  -3.671 -10.927  1.00 98.82           N  
ATOM   3775  H   LEU A 240      -9.074  -3.830 -10.758  1.00 98.82           H  
ATOM   3776  CA  LEU A 240     -10.469  -2.308 -11.227  1.00 98.82           C  
ATOM   3777  HA  LEU A 240     -11.552  -2.249 -11.335  1.00 98.82           H  
ATOM   3778  C   LEU A 240      -9.832  -1.913 -12.555  1.00 98.82           C  
ATOM   3779  CB  LEU A 240     -10.047  -1.360 -10.091  1.00 98.82           C  
ATOM   3780  HB2 LEU A 240     -10.269  -0.345 -10.421  1.00 98.82           H  
ATOM   3781  HB3 LEU A 240      -8.969  -1.413  -9.938  1.00 98.82           H  
ATOM   3782  O   LEU A 240      -8.614  -1.755 -12.636  1.00 98.82           O  
ATOM   3783  CG  LEU A 240     -10.769  -1.601  -8.752  1.00 98.82           C  
ATOM   3784  HG  LEU A 240     -11.788  -1.941  -8.936  1.00 98.82           H  
ATOM   3785  CD1 LEU A 240     -10.052  -2.626  -7.875  1.00 98.82           C  
ATOM   3786 HD11 LEU A 240     -10.560  -2.694  -6.914  1.00 98.82           H  
ATOM   3787 HD12 LEU A 240     -10.062  -3.613  -8.338  1.00 98.82           H  
ATOM   3788 HD13 LEU A 240      -9.020  -2.311  -7.718  1.00 98.82           H  
ATOM   3789  CD2 LEU A 240     -10.820  -0.294  -7.964  1.00 98.82           C  
ATOM   3790 HD21 LEU A 240      -9.810   0.078  -7.791  1.00 98.82           H  
ATOM   3791 HD22 LEU A 240     -11.310  -0.452  -7.004  1.00 98.82           H  
ATOM   3792 HD23 LEU A 240     -11.391   0.450  -8.520  1.00 98.82           H  
ATOM   3793  N   ARG A 241     -10.630  -1.754 -13.611  1.00 98.78           N  
ATOM   3794  H   ARG A 241     -11.629  -1.823 -13.474  1.00 98.78           H  
ATOM   3795  CA  ARG A 241     -10.129  -1.276 -14.905  1.00 98.78           C  
ATOM   3796  HA  ARG A 241      -9.050  -1.422 -14.955  1.00 98.78           H  
ATOM   3797  C   ARG A 241     -10.398   0.212 -15.026  1.00 98.78           C  
ATOM   3798  CB  ARG A 241     -10.745  -2.044 -16.076  1.00 98.78           C  
ATOM   3799  HB2 ARG A 241     -10.416  -1.569 -17.001  1.00 98.78           H  
ATOM   3800  HB3 ARG A 241     -11.831  -1.975 -16.030  1.00 98.78           H  
ATOM   3801  O   ARG A 241     -11.547   0.622 -14.942  1.00 98.78           O  
ATOM   3802  CG  ARG A 241     -10.300  -3.512 -16.093  1.00 98.78           C  
ATOM   3803  HG2 ARG A 241     -10.720  -4.039 -15.237  1.00 98.78           H  
ATOM   3804  HG3 ARG A 241      -9.212  -3.551 -16.038  1.00 98.78           H  
ATOM   3805  CD  ARG A 241     -10.758  -4.185 -17.390  1.00 98.78           C  
ATOM   3806  HD2 ARG A 241     -11.846  -4.259 -17.384  1.00 98.78           H  
ATOM   3807  HD3 ARG A 241     -10.452  -3.561 -18.229  1.00 98.78           H  
ATOM   3808  NE  ARG A 241     -10.164  -5.526 -17.543  1.00 98.78           N  
ATOM   3809  HE  ARG A 241      -9.676  -5.897 -16.740  1.00 98.78           H  
ATOM   3810  NH1 ARG A 241     -10.844  -5.912 -19.702  1.00 98.78           N  
ATOM   3811 HH11 ARG A 241     -10.887  -6.518 -20.510  1.00 98.78           H  
ATOM   3812 HH12 ARG A 241     -11.333  -5.028 -19.696  1.00 98.78           H  
ATOM   3813  NH2 ARG A 241      -9.625  -7.449 -18.638  1.00 98.78           N  
ATOM   3814 HH21 ARG A 241      -9.763  -8.097 -19.400  1.00 98.78           H  
ATOM   3815 HH22 ARG A 241      -9.292  -7.844 -17.770  1.00 98.78           H  
ATOM   3816  CZ  ARG A 241     -10.210  -6.284 -18.626  1.00 98.78           C  
ATOM   3817  N   SER A 242      -9.335   0.989 -15.214  1.00 98.73           N  
ATOM   3818  H   SER A 242      -8.429   0.546 -15.278  1.00 98.73           H  
ATOM   3819  CA  SER A 242      -9.437   2.432 -15.450  1.00 98.73           C  
ATOM   3820  HA  SER A 242      -9.949   2.900 -14.609  1.00 98.73           H  
ATOM   3821  C   SER A 242     -10.250   2.691 -16.712  1.00 98.73           C  
ATOM   3822  CB  SER A 242      -8.056   3.081 -15.580  1.00 98.73           C  
ATOM   3823  HB2 SER A 242      -7.446   2.512 -16.281  1.00 98.73           H  
ATOM   3824  HB3 SER A 242      -7.569   3.106 -14.605  1.00 98.73           H  
ATOM   3825  O   SER A 242      -9.939   2.144 -17.774  1.00 98.73           O  
ATOM   3826  OG  SER A 242      -8.198   4.394 -16.065  1.00 98.73           O  
ATOM   3827  HG  SER A 242      -7.804   5.011 -15.444  1.00 98.73           H  
ATOM   3828  N   ASP A 243     -11.250   3.558 -16.589  1.00 98.74           N  
ATOM   3829  H   ASP A 243     -11.426   3.970 -15.683  1.00 98.74           H  
ATOM   3830  CA  ASP A 243     -12.070   4.013 -17.710  1.00 98.74           C  
ATOM   3831  HA  ASP A 243     -12.279   3.161 -18.358  1.00 98.74           H  
ATOM   3832  C   ASP A 243     -11.322   5.065 -18.561  1.00 98.74           C  
ATOM   3833  CB  ASP A 243     -13.417   4.544 -17.190  1.00 98.74           C  
ATOM   3834  HB2 ASP A 243     -14.028   4.835 -18.044  1.00 98.74           H  
ATOM   3835  HB3 ASP A 243     -13.227   5.443 -16.604  1.00 98.74           H  
ATOM   3836  O   ASP A 243     -11.765   5.420 -19.649  1.00 98.74           O  
ATOM   3837  CG  ASP A 243     -14.229   3.548 -16.342  1.00 98.74           C  
ATOM   3838  OD1 ASP A 243     -14.282   2.338 -16.670  1.00 98.74           O  
ATOM   3839  OD2 ASP A 243     -14.850   4.002 -15.351  1.00 98.74           O  
ATOM   3840  N   GLN A 244     -10.156   5.537 -18.099  1.00 98.04           N  
ATOM   3841  H   GLN A 244      -9.841   5.198 -17.202  1.00 98.04           H  
ATOM   3842  CA  GLN A 244      -9.261   6.447 -18.827  1.00 98.04           C  
ATOM   3843  HA  GLN A 244      -9.861   7.054 -19.504  1.00 98.04           H  
ATOM   3844  C   GLN A 244      -8.240   5.692 -19.702  1.00 98.04           C  
ATOM   3845  CB  GLN A 244      -8.546   7.398 -17.844  1.00 98.04           C  
ATOM   3846  HB2 GLN A 244      -7.885   8.044 -18.422  1.00 98.04           H  
ATOM   3847  HB3 GLN A 244      -7.922   6.823 -17.160  1.00 98.04           H  
ATOM   3848  O   GLN A 244      -7.413   6.317 -20.371  1.00 98.04           O  
ATOM   3849  CG  GLN A 244      -9.479   8.317 -17.034  1.00 98.04           C  
ATOM   3850  HG2 GLN A 244      -8.878   9.090 -16.554  1.00 98.04           H  
ATOM   3851  HG3 GLN A 244     -10.175   8.812 -17.711  1.00 98.04           H  
ATOM   3852  CD  GLN A 244     -10.251   7.588 -15.937  1.00 98.04           C  
ATOM   3853  NE2 GLN A 244     -11.561   7.507 -16.029  1.00 98.04           N  
ATOM   3854 HE21 GLN A 244     -12.057   7.957 -16.785  1.00 98.04           H  
ATOM   3855 HE22 GLN A 244     -12.061   6.913 -15.382  1.00 98.04           H  
ATOM   3856  OE1 GLN A 244      -9.683   7.084 -14.984  1.00 98.04           O  
ATOM   3857  N   GLY A 245      -8.273   4.355 -19.691  1.00 97.64           N  
ATOM   3858  H   GLY A 245      -8.956   3.913 -19.092  1.00 97.64           H  
ATOM   3859  CA  GLY A 245      -7.296   3.503 -20.365  1.00 97.64           C  
ATOM   3860  HA2 GLY A 245      -7.732   2.515 -20.517  1.00 97.64           H  
ATOM   3861  HA3 GLY A 245      -7.064   3.926 -21.343  1.00 97.64           H  
ATOM   3862  C   GLY A 245      -5.990   3.338 -19.581  1.00 97.64           C  
ATOM   3863  O   GLY A 245      -5.885   3.707 -18.412  1.00 97.64           O  
ATOM   3864  N   VAL A 246      -4.986   2.739 -20.226  1.00 97.52           N  
ATOM   3865  H   VAL A 246      -5.099   2.531 -21.208  1.00 97.52           H  
ATOM   3866  CA  VAL A 246      -3.650   2.536 -19.647  1.00 97.52           C  
ATOM   3867  HA  VAL A 246      -3.672   2.853 -18.605  1.00 97.52           H  
ATOM   3868  C   VAL A 246      -2.643   3.420 -20.372  1.00 97.52           C  
ATOM   3869  CB  VAL A 246      -3.230   1.053 -19.648  1.00 97.52           C  
ATOM   3870  HB  VAL A 246      -3.259   0.668 -20.667  1.00 97.52           H  
ATOM   3871  O   VAL A 246      -2.621   3.432 -21.600  1.00 97.52           O  
ATOM   3872  CG1 VAL A 246      -1.816   0.849 -19.086  1.00 97.52           C  
ATOM   3873 HG11 VAL A 246      -1.586  -0.215 -19.024  1.00 97.52           H  
ATOM   3874 HG12 VAL A 246      -1.081   1.312 -19.744  1.00 97.52           H  
ATOM   3875 HG13 VAL A 246      -1.736   1.295 -18.095  1.00 97.52           H  
ATOM   3876  CG2 VAL A 246      -4.192   0.225 -18.783  1.00 97.52           C  
ATOM   3877 HG21 VAL A 246      -4.211   0.618 -17.767  1.00 97.52           H  
ATOM   3878 HG22 VAL A 246      -5.197   0.269 -19.204  1.00 97.52           H  
ATOM   3879 HG23 VAL A 246      -3.877  -0.819 -18.764  1.00 97.52           H  
ATOM   3880  N   ALA A 247      -1.814   4.143 -19.620  1.00 98.10           N  
ATOM   3881  H   ALA A 247      -1.879   4.067 -18.615  1.00 98.10           H  
ATOM   3882  CA  ALA A 247      -0.708   4.927 -20.164  1.00 98.10           C  
ATOM   3883  HA  ALA A 247      -0.469   4.560 -21.163  1.00 98.10           H  
ATOM   3884  C   ALA A 247       0.544   4.766 -19.302  1.00 98.10           C  
ATOM   3885  CB  ALA A 247      -1.111   6.397 -20.284  1.00 98.10           C  
ATOM   3886  HB1 ALA A 247      -0.298   6.958 -20.744  1.00 98.10           H  
ATOM   3887  HB2 ALA A 247      -1.999   6.481 -20.910  1.00 98.10           H  
ATOM   3888  HB3 ALA A 247      -1.300   6.797 -19.288  1.00 98.10           H  
ATOM   3889  O   ALA A 247       0.474   4.749 -18.071  1.00 98.10           O  
ATOM   3890  N   THR A 248       1.687   4.671 -19.965  1.00 97.95           N  
ATOM   3891  H   THR A 248       1.685   4.738 -20.973  1.00 97.95           H  
ATOM   3892  CA  THR A 248       2.986   4.343 -19.379  1.00 97.95           C  
ATOM   3893  HA  THR A 248       2.986   4.533 -18.305  1.00 97.95           H  
ATOM   3894  C   THR A 248       4.072   5.208 -20.001  1.00 97.95           C  
ATOM   3895  CB  THR A 248       3.320   2.861 -19.607  1.00 97.95           C  
ATOM   3896  HB  THR A 248       4.341   2.677 -19.274  1.00 97.95           H  
ATOM   3897  O   THR A 248       3.893   5.716 -21.105  1.00 97.95           O  
ATOM   3898  CG2 THR A 248       2.353   1.935 -18.860  1.00 97.95           C  
ATOM   3899 HG21 THR A 248       1.326   2.106 -19.183  1.00 97.95           H  
ATOM   3900 HG22 THR A 248       2.441   2.109 -17.788  1.00 97.95           H  
ATOM   3901 HG23 THR A 248       2.618   0.901 -19.079  1.00 97.95           H  
ATOM   3902  OG1 THR A 248       3.205   2.514 -20.970  1.00 97.95           O  
ATOM   3903  HG1 THR A 248       4.018   2.771 -21.410  1.00 97.95           H  
ATOM   3904  N   PHE A 249       5.183   5.356 -19.292  1.00 98.04           N  
ATOM   3905  H   PHE A 249       5.243   4.911 -18.388  1.00 98.04           H  
ATOM   3906  CA  PHE A 249       6.424   5.916 -19.809  1.00 98.04           C  
ATOM   3907  HA  PHE A 249       6.228   6.524 -20.692  1.00 98.04           H  
ATOM   3908  C   PHE A 249       7.370   4.795 -20.228  1.00 98.04           C  
ATOM   3909  CB  PHE A 249       7.068   6.794 -18.727  1.00 98.04           C  
ATOM   3910  HB2 PHE A 249       7.204   6.197 -17.825  1.00 98.04           H  
ATOM   3911  HB3 PHE A 249       8.059   7.097 -19.065  1.00 98.04           H  
ATOM   3912  O   PHE A 249       7.402   3.735 -19.597  1.00 98.04           O  
ATOM   3913  CG  PHE A 249       6.293   8.050 -18.391  1.00 98.04           C  
ATOM   3914  CD1 PHE A 249       5.929   8.941 -19.418  1.00 98.04           C  
ATOM   3915  HD1 PHE A 249       6.204   8.731 -20.441  1.00 98.04           H  
ATOM   3916  CD2 PHE A 249       5.963   8.351 -17.055  1.00 98.04           C  
ATOM   3917  HD2 PHE A 249       6.257   7.679 -16.262  1.00 98.04           H  
ATOM   3918  CE1 PHE A 249       5.220  10.115 -19.116  1.00 98.04           C  
ATOM   3919  HE1 PHE A 249       4.950  10.791 -19.914  1.00 98.04           H  
ATOM   3920  CE2 PHE A 249       5.275   9.540 -16.752  1.00 98.04           C  
ATOM   3921  HE2 PHE A 249       5.039   9.785 -15.727  1.00 98.04           H  
ATOM   3922  CZ  PHE A 249       4.894  10.414 -17.784  1.00 98.04           C  
ATOM   3923  HZ  PHE A 249       4.371  11.330 -17.552  1.00 98.04           H  
ATOM   3924  N   THR A 250       8.177   5.061 -21.249  1.00 97.44           N  
ATOM   3925  H   THR A 250       8.057   5.941 -21.729  1.00 97.44           H  
ATOM   3926  CA  THR A 250       9.433   4.335 -21.474  1.00 97.44           C  
ATOM   3927  HA  THR A 250       9.224   3.267 -21.533  1.00 97.44           H  
ATOM   3928  C   THR A 250      10.398   4.564 -20.305  1.00 97.44           C  
ATOM   3929  CB  THR A 250      10.097   4.768 -22.788  1.00 97.44           C  
ATOM   3930  HB  THR A 250      11.038   4.230 -22.908  1.00 97.44           H  
ATOM   3931  O   THR A 250      10.174   5.418 -19.441  1.00 97.44           O  
ATOM   3932  CG2 THR A 250       9.217   4.485 -24.005  1.00 97.44           C  
ATOM   3933 HG21 THR A 250       8.300   5.073 -23.961  1.00 97.44           H  
ATOM   3934 HG22 THR A 250       8.968   3.424 -24.034  1.00 97.44           H  
ATOM   3935 HG23 THR A 250       9.765   4.746 -24.910  1.00 97.44           H  
ATOM   3936  OG1 THR A 250      10.358   6.147 -22.754  1.00 97.44           O  
ATOM   3937  HG1 THR A 250       9.515   6.596 -22.846  1.00 97.44           H  
ATOM   3938  N   ASN A 251      11.480   3.788 -20.239  1.00 96.12           N  
ATOM   3939  H   ASN A 251      11.698   3.170 -21.007  1.00 96.12           H  
ATOM   3940  CA  ASN A 251      12.456   3.920 -19.158  1.00 96.12           C  
ATOM   3941  HA  ASN A 251      11.934   3.846 -18.204  1.00 96.12           H  
ATOM   3942  C   ASN A 251      13.165   5.283 -19.177  1.00 96.12           C  
ATOM   3943  CB  ASN A 251      13.429   2.752 -19.294  1.00 96.12           C  
ATOM   3944  HB2 ASN A 251      12.837   1.850 -19.443  1.00 96.12           H  
ATOM   3945  HB3 ASN A 251      14.079   2.893 -20.158  1.00 96.12           H  
ATOM   3946  O   ASN A 251      13.400   5.869 -18.123  1.00 96.12           O  
ATOM   3947  CG  ASN A 251      14.240   2.518 -18.045  1.00 96.12           C  
ATOM   3948  ND2 ASN A 251      15.526   2.773 -18.094  1.00 96.12           N  
ATOM   3949 HD21 ASN A 251      16.066   2.670 -17.248  1.00 96.12           H  
ATOM   3950 HD22 ASN A 251      15.918   3.151 -18.945  1.00 96.12           H  
ATOM   3951  OD1 ASN A 251      13.705   2.062 -17.037  1.00 96.12           O  
ATOM   3952  N   GLU A 252      13.442   5.803 -20.370  1.00 96.78           N  
ATOM   3953  H   GLU A 252      13.288   5.229 -21.187  1.00 96.78           H  
ATOM   3954  CA  GLU A 252      14.064   7.107 -20.600  1.00 96.78           C  
ATOM   3955  HA  GLU A 252      14.977   7.189 -20.010  1.00 96.78           H  
ATOM   3956  C   GLU A 252      13.131   8.237 -20.163  1.00 96.78           C  
ATOM   3957  CB  GLU A 252      14.415   7.271 -22.091  1.00 96.78           C  
ATOM   3958  HB2 GLU A 252      13.523   7.100 -22.693  1.00 96.78           H  
ATOM   3959  HB3 GLU A 252      14.728   8.302 -22.255  1.00 96.78           H  
ATOM   3960  O   GLU A 252      13.524   9.078 -19.359  1.00 96.78           O  
ATOM   3961  CG  GLU A 252      15.545   6.361 -22.594  1.00 96.78           C  
ATOM   3962  HG2 GLU A 252      15.719   6.576 -23.648  1.00 96.78           H  
ATOM   3963  HG3 GLU A 252      16.456   6.618 -22.052  1.00 96.78           H  
ATOM   3964  CD  GLU A 252      15.247   4.867 -22.432  1.00 96.78           C  
ATOM   3965  OE1 GLU A 252      16.154   4.163 -21.940  1.00 96.78           O  
ATOM   3966  OE2 GLU A 252      14.106   4.426 -22.703  1.00 96.78           O  
ATOM   3967  N   GLU A 253      11.872   8.220 -20.615  1.00 97.85           N  
ATOM   3968  H   GLU A 253      11.606   7.503 -21.275  1.00 97.85           H  
ATOM   3969  CA  GLU A 253      10.875   9.224 -20.225  1.00 97.85           C  
ATOM   3970  HA  GLU A 253      11.217  10.215 -20.521  1.00 97.85           H  
ATOM   3971  C   GLU A 253      10.649   9.232 -18.708  1.00 97.85           C  
ATOM   3972  CB  GLU A 253       9.537   8.919 -20.906  1.00 97.85           C  
ATOM   3973  HB2 GLU A 253       8.751   9.509 -20.434  1.00 97.85           H  
ATOM   3974  HB3 GLU A 253       9.322   7.865 -20.733  1.00 97.85           H  
ATOM   3975  O   GLU A 253      10.562  10.300 -18.103  1.00 97.85           O  
ATOM   3976  CG  GLU A 253       9.508   9.216 -22.412  1.00 97.85           C  
ATOM   3977  HG2 GLU A 253      10.395   8.799 -22.890  1.00 97.85           H  
ATOM   3978  HG3 GLU A 253       9.525  10.296 -22.553  1.00 97.85           H  
ATOM   3979  CD  GLU A 253       8.254   8.616 -23.069  1.00 97.85           C  
ATOM   3980  OE1 GLU A 253       7.664   9.278 -23.950  1.00 97.85           O  
ATOM   3981  OE2 GLU A 253       7.880   7.480 -22.679  1.00 97.85           O  
ATOM   3982  N   ALA A 254      10.578   8.054 -18.076  1.00 97.55           N  
ATOM   3983  H   ALA A 254      10.660   7.207 -18.620  1.00 97.55           H  
ATOM   3984  CA  ALA A 254      10.450   7.949 -16.626  1.00 97.55           C  
ATOM   3985  HA  ALA A 254       9.565   8.503 -16.313  1.00 97.55           H  
ATOM   3986  C   ALA A 254      11.656   8.579 -15.908  1.00 97.55           C  
ATOM   3987  CB  ALA A 254      10.258   6.477 -16.246  1.00 97.55           C  
ATOM   3988  HB1 ALA A 254      10.179   6.388 -15.163  1.00 97.55           H  
ATOM   3989  HB2 ALA A 254      11.109   5.889 -16.589  1.00 97.55           H  
ATOM   3990  HB3 ALA A 254       9.348   6.093 -16.708  1.00 97.55           H  
ATOM   3991  O   ALA A 254      11.463   9.364 -14.981  1.00 97.55           O  
ATOM   3992  N   GLY A 255      12.880   8.309 -16.377  1.00 96.17           N  
ATOM   3993  H   GLY A 255      12.969   7.678 -17.160  1.00 96.17           H  
ATOM   3994  CA  GLY A 255      14.101   8.906 -15.828  1.00 96.17           C  
ATOM   3995  HA2 GLY A 255      14.159   8.689 -14.762  1.00 96.17           H  
ATOM   3996  HA3 GLY A 255      14.961   8.457 -16.325  1.00 96.17           H  
ATOM   3997  C   GLY A 255      14.181  10.426 -16.020  1.00 96.17           C  
ATOM   3998  O   GLY A 255      14.621  11.142 -15.121  1.00 96.17           O  
ATOM   3999  N   GLU A 256      13.701  10.950 -17.150  1.00 96.70           N  
ATOM   4000  H   GLU A 256      13.416  10.325 -17.890  1.00 96.70           H  
ATOM   4001  CA  GLU A 256      13.591  12.398 -17.370  1.00 96.70           C  
ATOM   4002  HA  GLU A 256      14.560  12.865 -17.194  1.00 96.70           H  
ATOM   4003  C   GLU A 256      12.590  13.048 -16.403  1.00 96.70           C  
ATOM   4004  CB  GLU A 256      13.156  12.693 -18.813  1.00 96.70           C  
ATOM   4005  HB2 GLU A 256      12.281  12.091 -19.056  1.00 96.70           H  
ATOM   4006  HB3 GLU A 256      12.872  13.744 -18.866  1.00 96.70           H  
ATOM   4007  O   GLU A 256      12.862  14.114 -15.838  1.00 96.70           O  
ATOM   4008  CG  GLU A 256      14.256  12.445 -19.855  1.00 96.70           C  
ATOM   4009  HG2 GLU A 256      14.576  11.404 -19.809  1.00 96.70           H  
ATOM   4010  HG3 GLU A 256      15.114  13.068 -19.603  1.00 96.70           H  
ATOM   4011  CD  GLU A 256      13.796  12.778 -21.286  1.00 96.70           C  
ATOM   4012  OE1 GLU A 256      14.614  12.576 -22.211  1.00 96.70           O  
ATOM   4013  OE2 GLU A 256      12.661  13.290 -21.450  1.00 96.70           O  
ATOM   4014  N   LYS A 257      11.433  12.408 -16.177  1.00 95.02           N  
ATOM   4015  H   LYS A 257      11.272  11.536 -16.661  1.00 95.02           H  
ATOM   4016  CA  LYS A 257      10.429  12.898 -15.221  1.00 95.02           C  
ATOM   4017  HA  LYS A 257      10.281  13.965 -15.388  1.00 95.02           H  
ATOM   4018  C   LYS A 257      10.909  12.819 -13.780  1.00 95.02           C  
ATOM   4019  CB  LYS A 257       9.092  12.159 -15.376  1.00 95.02           C  
ATOM   4020  HB2 LYS A 257       8.433  12.476 -14.567  1.00 95.02           H  
ATOM   4021  HB3 LYS A 257       9.264  11.089 -15.261  1.00 95.02           H  
ATOM   4022  O   LYS A 257      10.668  13.776 -13.051  1.00 95.02           O  
ATOM   4023  CG  LYS A 257       8.358  12.401 -16.702  1.00 95.02           C  
ATOM   4024  HG2 LYS A 257       7.356  11.979 -16.618  1.00 95.02           H  
ATOM   4025  HG3 LYS A 257       8.872  11.880 -17.510  1.00 95.02           H  
ATOM   4026  CD  LYS A 257       8.252  13.877 -17.086  1.00 95.02           C  
ATOM   4027  HD2 LYS A 257       9.253  14.281 -17.241  1.00 95.02           H  
ATOM   4028  HD3 LYS A 257       7.751  14.426 -16.289  1.00 95.02           H  
ATOM   4029  CE  LYS A 257       7.479  13.989 -18.395  1.00 95.02           C  
ATOM   4030  HE2 LYS A 257       6.465  13.623 -18.236  1.00 95.02           H  
ATOM   4031  HE3 LYS A 257       7.964  13.344 -19.129  1.00 95.02           H  
ATOM   4032  NZ  LYS A 257       7.473  15.388 -18.870  1.00 95.02           N  
ATOM   4033  HZ1 LYS A 257       7.019  15.446 -19.770  1.00 95.02           H  
ATOM   4034  HZ2 LYS A 257       8.427  15.703 -18.973  1.00 95.02           H  
ATOM   4035  HZ3 LYS A 257       6.995  15.968 -18.195  1.00 95.02           H  
ATOM   4036  N   ASP A 258      11.638  11.771 -13.400  1.00 92.34           N  
ATOM   4037  H   ASP A 258      11.732  10.995 -14.040  1.00 92.34           H  
ATOM   4038  CA  ASP A 258      12.232  11.645 -12.063  1.00 92.34           C  
ATOM   4039  HA  ASP A 258      11.434  11.565 -11.324  1.00 92.34           H  
ATOM   4040  C   ASP A 258      13.073  12.885 -11.704  1.00 92.34           C  
ATOM   4041  CB  ASP A 258      13.120  10.383 -11.979  1.00 92.34           C  
ATOM   4042  HB2 ASP A 258      13.737  10.472 -11.085  1.00 92.34           H  
ATOM   4043  HB3 ASP A 258      13.794  10.356 -12.835  1.00 92.34           H  
ATOM   4044  O   ASP A 258      13.004  13.373 -10.575  1.00 92.34           O  
ATOM   4045  CG  ASP A 258      12.387   9.036 -11.880  1.00 92.34           C  
ATOM   4046  OD1 ASP A 258      11.151   9.022 -11.696  1.00 92.34           O  
ATOM   4047  OD2 ASP A 258      13.073   7.993 -11.868  1.00 92.34           O  
ATOM   4048  N   GLY A 259      13.833  13.419 -12.669  1.00 93.33           N  
ATOM   4049  H   GLY A 259      13.857  12.945 -13.561  1.00 93.33           H  
ATOM   4050  CA  GLY A 259      14.660  14.614 -12.483  1.00 93.33           C  
ATOM   4051  HA2 GLY A 259      15.427  14.624 -13.257  1.00 93.33           H  
ATOM   4052  HA3 GLY A 259      15.150  14.566 -11.511  1.00 93.33           H  
ATOM   4053  C   GLY A 259      13.893  15.938 -12.568  1.00 93.33           C  
ATOM   4054  O   GLY A 259      14.187  16.866 -11.816  1.00 93.33           O  
ATOM   4055  N   ALA A 260      12.920  16.046 -13.476  1.00 96.63           N  
ATOM   4056  H   ALA A 260      12.747  15.260 -14.086  1.00 96.63           H  
ATOM   4057  CA  ALA A 260      12.189  17.295 -13.704  1.00 96.63           C  
ATOM   4058  HA  ALA A 260      12.880  18.130 -13.591  1.00 96.63           H  
ATOM   4059  C   ALA A 260      11.039  17.526 -12.707  1.00 96.63           C  
ATOM   4060  CB  ALA A 260      11.681  17.291 -15.150  1.00 96.63           C  
ATOM   4061  HB1 ALA A 260      12.522  17.176 -15.834  1.00 96.63           H  
ATOM   4062  HB2 ALA A 260      11.174  18.233 -15.360  1.00 96.63           H  
ATOM   4063  HB3 ALA A 260      10.987  16.463 -15.297  1.00 96.63           H  
ATOM   4064  O   ALA A 260      10.753  18.669 -12.350  1.00 96.63           O  
ATOM   4065  N   ASN A 261      10.351  16.459 -12.294  1.00 97.10           N  
ATOM   4066  H   ASN A 261      10.657  15.549 -12.605  1.00 97.10           H  
ATOM   4067  CA  ASN A 261       9.222  16.493 -11.370  1.00 97.10           C  
ATOM   4068  HA  ASN A 261       9.401  17.256 -10.613  1.00 97.10           H  
ATOM   4069  C   ASN A 261       9.038  15.120 -10.681  1.00 97.10           C  
ATOM   4070  CB  ASN A 261       7.955  16.901 -12.140  1.00 97.10           C  
ATOM   4071  HB2 ASN A 261       8.118  17.871 -12.611  1.00 97.10           H  
ATOM   4072  HB3 ASN A 261       7.755  16.159 -12.913  1.00 97.10           H  
ATOM   4073  O   ASN A 261       8.275  14.282 -11.175  1.00 97.10           O  
ATOM   4074  CG  ASN A 261       6.742  17.014 -11.231  1.00 97.10           C  
ATOM   4075  ND2 ASN A 261       5.602  17.324 -11.796  1.00 97.10           N  
ATOM   4076 HD21 ASN A 261       5.547  17.530 -12.783  1.00 97.10           H  
ATOM   4077 HD22 ASN A 261       4.854  17.611 -11.180  1.00 97.10           H  
ATOM   4078  OD1 ASN A 261       6.810  16.855 -10.024  1.00 97.10           O  
ATOM   4079  N   PRO A 262       9.664  14.888  -9.512  1.00 96.91           N  
ATOM   4080  CA  PRO A 262       9.525  13.628  -8.779  1.00 96.91           C  
ATOM   4081  HA  PRO A 262       9.760  12.797  -9.443  1.00 96.91           H  
ATOM   4082  C   PRO A 262       8.111  13.398  -8.210  1.00 96.91           C  
ATOM   4083  CB  PRO A 262      10.581  13.704  -7.671  1.00 96.91           C  
ATOM   4084  HB2 PRO A 262      11.530  13.330  -8.054  1.00 96.91           H  
ATOM   4085  HB3 PRO A 262      10.291  13.153  -6.776  1.00 96.91           H  
ATOM   4086  O   PRO A 262       7.829  12.313  -7.704  1.00 96.91           O  
ATOM   4087  CG  PRO A 262      10.700  15.202  -7.399  1.00 96.91           C  
ATOM   4088  HG2 PRO A 262       9.882  15.526  -6.755  1.00 96.91           H  
ATOM   4089  HG3 PRO A 262      11.663  15.459  -6.960  1.00 96.91           H  
ATOM   4090  CD  PRO A 262      10.531  15.809  -8.788  1.00 96.91           C  
ATOM   4091  HD2 PRO A 262      10.087  16.800  -8.696  1.00 96.91           H  
ATOM   4092  HD3 PRO A 262      11.497  15.865  -9.290  1.00 96.91           H  
ATOM   4093  N   ASP A 263       7.217  14.386  -8.283  1.00 97.93           N  
ATOM   4094  H   ASP A 263       7.502  15.257  -8.707  1.00 97.93           H  
ATOM   4095  CA  ASP A 263       5.833  14.347  -7.794  1.00 97.93           C  
ATOM   4096  HA  ASP A 263       5.695  13.461  -7.174  1.00 97.93           H  
ATOM   4097  C   ASP A 263       4.806  14.238  -8.940  1.00 97.93           C  
ATOM   4098  CB  ASP A 263       5.586  15.579  -6.908  1.00 97.93           C  
ATOM   4099  HB2 ASP A 263       5.711  16.484  -7.503  1.00 97.93           H  
ATOM   4100  HB3 ASP A 263       4.560  15.557  -6.541  1.00 97.93           H  
ATOM   4101  O   ASP A 263       3.625  14.550  -8.767  1.00 97.93           O  
ATOM   4102  CG  ASP A 263       6.523  15.621  -5.702  1.00 97.93           C  
ATOM   4103  OD1 ASP A 263       6.358  14.751  -4.819  1.00 97.93           O  
ATOM   4104  OD2 ASP A 263       7.416  16.488  -5.636  1.00 97.93           O  
ATOM   4105  N   TRP A 264       5.245  13.813 -10.133  1.00 98.17           N  
ATOM   4106  H   TRP A 264       6.238  13.652 -10.219  1.00 98.17           H  
ATOM   4107  CA  TRP A 264       4.453  13.846 -11.368  1.00 98.17           C  
ATOM   4108  HA  TRP A 264       4.307  14.889 -11.651  1.00 98.17           H  
ATOM   4109  C   TRP A 264       3.055  13.218 -11.249  1.00 98.17           C  
ATOM   4110  CB  TRP A 264       5.249  13.150 -12.481  1.00 98.17           C  
ATOM   4111  HB2 TRP A 264       5.465  12.124 -12.182  1.00 98.17           H  
ATOM   4112  HB3 TRP A 264       6.206  13.659 -12.598  1.00 98.17           H  
ATOM   4113  O   TRP A 264       2.065  13.827 -11.661  1.00 98.17           O  
ATOM   4114  CG  TRP A 264       4.576  13.130 -13.821  1.00 98.17           C  
ATOM   4115  CD1 TRP A 264       3.662  12.227 -14.245  1.00 98.17           C  
ATOM   4116  HD1 TRP A 264       3.291  11.390 -13.672  1.00 98.17           H  
ATOM   4117  CD2 TRP A 264       4.702  14.095 -14.908  1.00 98.17           C  
ATOM   4118  CE2 TRP A 264       3.832  13.701 -15.968  1.00 98.17           C  
ATOM   4119  CE3 TRP A 264       5.441  15.283 -15.088  1.00 98.17           C  
ATOM   4120  HE3 TRP A 264       6.084  15.610 -14.285  1.00 98.17           H  
ATOM   4121  NE1 TRP A 264       3.222  12.554 -15.507  1.00 98.17           N  
ATOM   4122  HE1 TRP A 264       2.512  12.014 -15.981  1.00 98.17           H  
ATOM   4123  CH2 TRP A 264       4.453  15.633 -17.292  1.00 98.17           C  
ATOM   4124  HH2 TRP A 264       4.318  16.248 -18.170  1.00 98.17           H  
ATOM   4125  CZ2 TRP A 264       3.716  14.444 -17.153  1.00 98.17           C  
ATOM   4126  HZ2 TRP A 264       3.028  14.126 -17.922  1.00 98.17           H  
ATOM   4127  CZ3 TRP A 264       5.315  16.051 -16.261  1.00 98.17           C  
ATOM   4128  HZ3 TRP A 264       5.845  16.989 -16.340  1.00 98.17           H  
ATOM   4129  N   LEU A 265       2.941  12.001 -10.700  1.00 98.43           N  
ATOM   4130  H   LEU A 265       3.754  11.606 -10.249  1.00 98.43           H  
ATOM   4131  CA  LEU A 265       1.657  11.288 -10.640  1.00 98.43           C  
ATOM   4132  HA  LEU A 265       1.134  11.425 -11.587  1.00 98.43           H  
ATOM   4133  C   LEU A 265       0.751  11.875  -9.552  1.00 98.43           C  
ATOM   4134  CB  LEU A 265       1.843   9.779 -10.398  1.00 98.43           C  
ATOM   4135  HB2 LEU A 265       2.488   9.616  -9.535  1.00 98.43           H  
ATOM   4136  HB3 LEU A 265       0.860   9.394 -10.126  1.00 98.43           H  
ATOM   4137  O   LEU A 265      -0.470  11.912  -9.719  1.00 98.43           O  
ATOM   4138  CG  LEU A 265       2.301   8.932 -11.598  1.00 98.43           C  
ATOM   4139  HG  LEU A 265       1.634   9.143 -12.434  1.00 98.43           H  
ATOM   4140  CD1 LEU A 265       3.732   9.146 -12.081  1.00 98.43           C  
ATOM   4141 HD11 LEU A 265       3.991  10.203 -12.132  1.00 98.43           H  
ATOM   4142 HD12 LEU A 265       3.853   8.702 -13.070  1.00 98.43           H  
ATOM   4143 HD13 LEU A 265       4.437   8.664 -11.404  1.00 98.43           H  
ATOM   4144  CD2 LEU A 265       2.172   7.450 -11.237  1.00 98.43           C  
ATOM   4145 HD21 LEU A 265       1.134   7.213 -11.005  1.00 98.43           H  
ATOM   4146 HD22 LEU A 265       2.799   7.231 -10.372  1.00 98.43           H  
ATOM   4147 HD23 LEU A 265       2.495   6.843 -12.083  1.00 98.43           H  
ATOM   4148  N   THR A 266       1.348  12.333  -8.450  1.00 98.47           N  
ATOM   4149  H   THR A 266       2.349  12.222  -8.368  1.00 98.47           H  
ATOM   4150  CA  THR A 266       0.661  13.056  -7.378  1.00 98.47           C  
ATOM   4151  HA  THR A 266      -0.142  12.433  -6.982  1.00 98.47           H  
ATOM   4152  C   THR A 266       0.035  14.341  -7.911  1.00 98.47           C  
ATOM   4153  CB  THR A 266       1.647  13.366  -6.240  1.00 98.47           C  
ATOM   4154  HB  THR A 266       2.483  13.955  -6.618  1.00 98.47           H  
ATOM   4155  O   THR A 266      -1.155  14.582  -7.691  1.00 98.47           O  
ATOM   4156  CG2 THR A 266       0.993  14.144  -5.094  1.00 98.47           C  
ATOM   4157 HG21 THR A 266       1.667  14.153  -4.237  1.00 98.47           H  
ATOM   4158 HG22 THR A 266       0.043  13.691  -4.811  1.00 98.47           H  
ATOM   4159 HG23 THR A 266       0.819  15.174  -5.405  1.00 98.47           H  
ATOM   4160  OG1 THR A 266       2.155  12.155  -5.723  1.00 98.47           O  
ATOM   4161  HG1 THR A 266       2.857  11.877  -6.316  1.00 98.47           H  
ATOM   4162  N   GLN A 267       0.807  15.127  -8.663  1.00 98.44           N  
ATOM   4163  H   GLN A 267       1.774  14.868  -8.799  1.00 98.44           H  
ATOM   4164  CA  GLN A 267       0.341  16.357  -9.291  1.00 98.44           C  
ATOM   4165  HA  GLN A 267      -0.088  16.996  -8.519  1.00 98.44           H  
ATOM   4166  C   GLN A 267      -0.762  16.083 -10.322  1.00 98.44           C  
ATOM   4167  CB  GLN A 267       1.544  17.088  -9.900  1.00 98.44           C  
ATOM   4168  HB2 GLN A 267       2.281  17.261  -9.115  1.00 98.44           H  
ATOM   4169  HB3 GLN A 267       1.999  16.471 -10.675  1.00 98.44           H  
ATOM   4170  O   GLN A 267      -1.814  16.717 -10.253  1.00 98.44           O  
ATOM   4171  CG  GLN A 267       1.130  18.439 -10.500  1.00 98.44           C  
ATOM   4172  HG2 GLN A 267       0.599  19.022  -9.748  1.00 98.44           H  
ATOM   4173  HG3 GLN A 267       0.458  18.271 -11.342  1.00 98.44           H  
ATOM   4174  CD  GLN A 267       2.308  19.265 -10.999  1.00 98.44           C  
ATOM   4175  NE2 GLN A 267       2.056  20.432 -11.538  1.00 98.44           N  
ATOM   4176 HE21 GLN A 267       1.096  20.738 -11.611  1.00 98.44           H  
ATOM   4177 HE22 GLN A 267       2.836  20.986 -11.863  1.00 98.44           H  
ATOM   4178  OE1 GLN A 267       3.465  18.884 -10.923  1.00 98.44           O  
ATOM   4179  N   ASP A 268      -0.583  15.103 -11.220  1.00 98.62           N  
ATOM   4180  H   ASP A 268       0.313  14.639 -11.259  1.00 98.62           H  
ATOM   4181  CA  ASP A 268      -1.607  14.757 -12.218  1.00 98.62           C  
ATOM   4182  HA  ASP A 268      -1.792  15.633 -12.840  1.00 98.62           H  
ATOM   4183  C   ASP A 268      -2.946  14.376 -11.570  1.00 98.62           C  
ATOM   4184  CB  ASP A 268      -1.127  13.620 -13.136  1.00 98.62           C  
ATOM   4185  HB2 ASP A 268      -0.310  13.980 -13.761  1.00 98.62           H  
ATOM   4186  HB3 ASP A 268      -0.752  12.799 -12.525  1.00 98.62           H  
ATOM   4187  O   ASP A 268      -3.993  14.846 -12.019  1.00 98.62           O  
ATOM   4188  CG  ASP A 268      -2.264  13.097 -14.031  1.00 98.62           C  
ATOM   4189  OD1 ASP A 268      -2.699  13.768 -14.994  1.00 98.62           O  
ATOM   4190  OD2 ASP A 268      -2.787  11.990 -13.762  1.00 98.62           O  
ATOM   4191  N   LEU A 269      -2.931  13.560 -10.508  1.00 98.81           N  
ATOM   4192  H   LEU A 269      -2.039  13.219 -10.178  1.00 98.81           H  
ATOM   4193  CA  LEU A 269      -4.151  13.176  -9.795  1.00 98.81           C  
ATOM   4194  HA  LEU A 269      -4.844  12.748 -10.519  1.00 98.81           H  
ATOM   4195  C   LEU A 269      -4.839  14.395  -9.170  1.00 98.81           C  
ATOM   4196  CB  LEU A 269      -3.812  12.116  -8.731  1.00 98.81           C  
ATOM   4197  HB2 LEU A 269      -3.053  12.525  -8.065  1.00 98.81           H  
ATOM   4198  HB3 LEU A 269      -3.383  11.246  -9.229  1.00 98.81           H  
ATOM   4199  O   LEU A 269      -6.044  14.581  -9.357  1.00 98.81           O  
ATOM   4200  CG  LEU A 269      -5.020  11.670  -7.880  1.00 98.81           C  
ATOM   4201  HG  LEU A 269      -5.467  12.530  -7.381  1.00 98.81           H  
ATOM   4202  CD1 LEU A 269      -6.092  10.970  -8.721  1.00 98.81           C  
ATOM   4203 HD11 LEU A 269      -5.654  10.133  -9.266  1.00 98.81           H  
ATOM   4204 HD12 LEU A 269      -6.529  11.681  -9.421  1.00 98.81           H  
ATOM   4205 HD13 LEU A 269      -6.887  10.606  -8.070  1.00 98.81           H  
ATOM   4206  CD2 LEU A 269      -4.549  10.697  -6.800  1.00 98.81           C  
ATOM   4207 HD21 LEU A 269      -3.822  11.196  -6.159  1.00 98.81           H  
ATOM   4208 HD22 LEU A 269      -4.085   9.830  -7.269  1.00 98.81           H  
ATOM   4209 HD23 LEU A 269      -5.397  10.385  -6.190  1.00 98.81           H  
ATOM   4210  N   PHE A 270      -4.078  15.217  -8.445  1.00 98.78           N  
ATOM   4211  H   PHE A 270      -3.088  15.030  -8.374  1.00 98.78           H  
ATOM   4212  CA  PHE A 270      -4.618  16.375  -7.738  1.00 98.78           C  
ATOM   4213  HA  PHE A 270      -5.420  16.036  -7.084  1.00 98.78           H  
ATOM   4214  C   PHE A 270      -5.212  17.398  -8.711  1.00 98.78           C  
ATOM   4215  CB  PHE A 270      -3.516  17.000  -6.874  1.00 98.78           C  
ATOM   4216  HB2 PHE A 270      -3.086  16.226  -6.239  1.00 98.78           H  
ATOM   4217  HB3 PHE A 270      -2.718  17.373  -7.516  1.00 98.78           H  
ATOM   4218  O   PHE A 270      -6.351  17.838  -8.543  1.00 98.78           O  
ATOM   4219  CG  PHE A 270      -4.015  18.129  -5.992  1.00 98.78           C  
ATOM   4220  CD1 PHE A 270      -4.081  19.445  -6.490  1.00 98.78           C  
ATOM   4221  HD1 PHE A 270      -3.753  19.660  -7.497  1.00 98.78           H  
ATOM   4222  CD2 PHE A 270      -4.433  17.861  -4.675  1.00 98.78           C  
ATOM   4223  HD2 PHE A 270      -4.388  16.852  -4.292  1.00 98.78           H  
ATOM   4224  CE1 PHE A 270      -4.569  20.483  -5.677  1.00 98.78           C  
ATOM   4225  HE1 PHE A 270      -4.611  21.492  -6.061  1.00 98.78           H  
ATOM   4226  CE2 PHE A 270      -4.907  18.902  -3.857  1.00 98.78           C  
ATOM   4227  HE2 PHE A 270      -5.210  18.698  -2.841  1.00 98.78           H  
ATOM   4228  CZ  PHE A 270      -4.980  20.212  -4.360  1.00 98.78           C  
ATOM   4229  HZ  PHE A 270      -5.338  21.013  -3.730  1.00 98.78           H  
ATOM   4230  N   GLU A 271      -4.471  17.754  -9.760  1.00 98.78           N  
ATOM   4231  H   GLU A 271      -3.549  17.355  -9.864  1.00 98.78           H  
ATOM   4232  CA  GLU A 271      -4.914  18.733 -10.750  1.00 98.78           C  
ATOM   4233  HA  GLU A 271      -5.245  19.638 -10.240  1.00 98.78           H  
ATOM   4234  C   GLU A 271      -6.088  18.221 -11.587  1.00 98.78           C  
ATOM   4235  CB  GLU A 271      -3.758  19.101 -11.681  1.00 98.78           C  
ATOM   4236  HB2 GLU A 271      -3.342  18.186 -12.104  1.00 98.78           H  
ATOM   4237  HB3 GLU A 271      -4.155  19.708 -12.494  1.00 98.78           H  
ATOM   4238  O   GLU A 271      -6.939  19.019 -11.978  1.00 98.78           O  
ATOM   4239  CG  GLU A 271      -2.658  19.911 -10.982  1.00 98.78           C  
ATOM   4240  HG2 GLU A 271      -2.262  19.346 -10.138  1.00 98.78           H  
ATOM   4241  HG3 GLU A 271      -3.100  20.828 -10.593  1.00 98.78           H  
ATOM   4242  CD  GLU A 271      -1.513  20.264 -11.940  1.00 98.78           C  
ATOM   4243  OE1 GLU A 271      -0.630  21.044 -11.517  1.00 98.78           O  
ATOM   4244  OE2 GLU A 271      -1.514  19.766 -13.089  1.00 98.78           O  
ATOM   4245  N   ALA A 272      -6.159  16.911 -11.862  1.00 98.79           N  
ATOM   4246  H   ALA A 272      -5.420  16.305 -11.539  1.00 98.79           H  
ATOM   4247  CA  ALA A 272      -7.284  16.310 -12.578  1.00 98.79           C  
ATOM   4248  HA  ALA A 272      -7.450  16.836 -13.518  1.00 98.79           H  
ATOM   4249  C   ALA A 272      -8.590  16.465 -11.813  1.00 98.79           C  
ATOM   4250  CB  ALA A 272      -6.978  14.845 -12.889  1.00 98.79           C  
ATOM   4251  HB1 ALA A 272      -7.800  14.415 -13.461  1.00 98.79           H  
ATOM   4252  HB2 ALA A 272      -6.061  14.771 -13.475  1.00 98.79           H  
ATOM   4253  HB3 ALA A 272      -6.854  14.290 -11.960  1.00 98.79           H  
ATOM   4254  O   ALA A 272      -9.573  16.959 -12.361  1.00 98.79           O  
ATOM   4255  N   ILE A 273      -8.577  16.137 -10.526  1.00 98.74           N  
ATOM   4256  H   ILE A 273      -7.731  15.756 -10.126  1.00 98.74           H  
ATOM   4257  CA  ILE A 273      -9.756  16.297  -9.680  1.00 98.74           C  
ATOM   4258  HA  ILE A 273     -10.613  15.842 -10.175  1.00 98.74           H  
ATOM   4259  C   ILE A 273     -10.089  17.784  -9.500  1.00 98.74           C  
ATOM   4260  CB  ILE A 273      -9.522  15.553  -8.354  1.00 98.74           C  
ATOM   4261  HB  ILE A 273      -8.575  15.888  -7.931  1.00 98.74           H  
ATOM   4262  O   ILE A 273     -11.253  18.168  -9.596  1.00 98.74           O  
ATOM   4263  CG1 ILE A 273      -9.436  14.033  -8.633  1.00 98.74           C  
ATOM   4264 HG12 ILE A 273      -8.710  13.838  -9.422  1.00 98.74           H  
ATOM   4265 HG13 ILE A 273     -10.406  13.674  -8.977  1.00 98.74           H  
ATOM   4266  CG2 ILE A 273     -10.647  15.866  -7.354  1.00 98.74           C  
ATOM   4267 HG21 ILE A 273     -10.503  15.286  -6.443  1.00 98.74           H  
ATOM   4268 HG22 ILE A 273     -11.612  15.620  -7.796  1.00 98.74           H  
ATOM   4269 HG23 ILE A 273     -10.635  16.922  -7.084  1.00 98.74           H  
ATOM   4270  CD1 ILE A 273      -9.004  13.206  -7.421  1.00 98.74           C  
ATOM   4271 HD11 ILE A 273      -8.080  13.609  -7.005  1.00 98.74           H  
ATOM   4272 HD12 ILE A 273      -8.837  12.175  -7.733  1.00 98.74           H  
ATOM   4273 HD13 ILE A 273      -9.791  13.213  -6.667  1.00 98.74           H  
ATOM   4274  N   ALA A 274      -9.082  18.648  -9.323  1.00 98.57           N  
ATOM   4275  H   ALA A 274      -8.140  18.289  -9.264  1.00 98.57           H  
ATOM   4276  CA  ALA A 274      -9.293  20.089  -9.159  1.00 98.57           C  
ATOM   4277  HA  ALA A 274      -9.942  20.246  -8.298  1.00 98.57           H  
ATOM   4278  C   ALA A 274      -9.986  20.740 -10.372  1.00 98.57           C  
ATOM   4279  CB  ALA A 274      -7.942  20.757  -8.879  1.00 98.57           C  
ATOM   4280  HB1 ALA A 274      -7.475  20.312  -8.000  1.00 98.57           H  
ATOM   4281  HB2 ALA A 274      -7.281  20.638  -9.737  1.00 98.57           H  
ATOM   4282  HB3 ALA A 274      -8.094  21.821  -8.697  1.00 98.57           H  
ATOM   4283  O   ALA A 274     -10.782  21.661 -10.199  1.00 98.57           O  
ATOM   4284  N   ARG A 275      -9.719  20.250 -11.591  1.00 98.43           N  
ATOM   4285  H   ARG A 275      -9.020  19.524 -11.658  1.00 98.43           H  
ATOM   4286  CA  ARG A 275     -10.368  20.722 -12.828  1.00 98.43           C  
ATOM   4287  HA  ARG A 275     -10.726  21.735 -12.645  1.00 98.43           H  
ATOM   4288  C   ARG A 275     -11.631  19.939 -13.220  1.00 98.43           C  
ATOM   4289  CB  ARG A 275      -9.331  20.823 -13.962  1.00 98.43           C  
ATOM   4290  HB2 ARG A 275      -9.747  21.415 -14.776  1.00 98.43           H  
ATOM   4291  HB3 ARG A 275      -8.451  21.342 -13.582  1.00 98.43           H  
ATOM   4292  O   ARG A 275     -12.164  20.172 -14.300  1.00 98.43           O  
ATOM   4293  CG  ARG A 275      -8.919  19.451 -14.512  1.00 98.43           C  
ATOM   4294  HG2 ARG A 275      -9.749  19.008 -15.064  1.00 98.43           H  
ATOM   4295  HG3 ARG A 275      -8.673  18.793 -13.679  1.00 98.43           H  
ATOM   4296  CD  ARG A 275      -7.697  19.541 -15.428  1.00 98.43           C  
ATOM   4297  HD2 ARG A 275      -7.973  20.082 -16.333  1.00 98.43           H  
ATOM   4298  HD3 ARG A 275      -6.917  20.107 -14.919  1.00 98.43           H  
ATOM   4299  NE  ARG A 275      -7.217  18.191 -15.785  1.00 98.43           N  
ATOM   4300  HE  ARG A 275      -7.845  17.619 -16.330  1.00 98.43           H  
ATOM   4301  NH1 ARG A 275      -5.223  18.187 -14.620  1.00 98.43           N  
ATOM   4302 HH11 ARG A 275      -4.378  17.717 -14.328  1.00 98.43           H  
ATOM   4303 HH12 ARG A 275      -5.398  19.124 -14.286  1.00 98.43           H  
ATOM   4304  NH2 ARG A 275      -5.915  16.347 -15.681  1.00 98.43           N  
ATOM   4305 HH21 ARG A 275      -5.110  15.874 -15.297  1.00 98.43           H  
ATOM   4306 HH22 ARG A 275      -6.673  15.830 -16.103  1.00 98.43           H  
ATOM   4307  CZ  ARG A 275      -6.111  17.597 -15.371  1.00 98.43           C  
ATOM   4308  N   GLY A 276     -12.098  19.012 -12.380  1.00 98.33           N  
ATOM   4309  H   GLY A 276     -11.615  18.874 -11.503  1.00 98.33           H  
ATOM   4310  CA  GLY A 276     -13.297  18.198 -12.622  1.00 98.33           C  
ATOM   4311  HA2 GLY A 276     -13.641  17.807 -11.665  1.00 98.33           H  
ATOM   4312  HA3 GLY A 276     -14.082  18.831 -13.036  1.00 98.33           H  
ATOM   4313  C   GLY A 276     -13.111  16.999 -13.566  1.00 98.33           C  
ATOM   4314  O   GLY A 276     -14.090  16.333 -13.898  1.00 98.33           O  
ATOM   4315  N   ASP A 277     -11.878  16.686 -13.973  1.00 98.30           N  
ATOM   4316  H   ASP A 277     -11.118  17.190 -13.537  1.00 98.30           H  
ATOM   4317  CA  ASP A 277     -11.494  15.505 -14.766  1.00 98.30           C  
ATOM   4318  HA  ASP A 277     -12.293  15.276 -15.471  1.00 98.30           H  
ATOM   4319  C   ASP A 277     -11.334  14.273 -13.849  1.00 98.30           C  
ATOM   4320  CB  ASP A 277     -10.237  15.851 -15.589  1.00 98.30           C  
ATOM   4321  HB2 ASP A 277     -10.465  16.704 -16.228  1.00 98.30           H  
ATOM   4322  HB3 ASP A 277      -9.442  16.154 -14.909  1.00 98.30           H  
ATOM   4323  O   ASP A 277     -10.253  13.698 -13.687  1.00 98.30           O  
ATOM   4324  CG  ASP A 277      -9.711  14.716 -16.478  1.00 98.30           C  
ATOM   4325  OD1 ASP A 277     -10.512  13.876 -16.934  1.00 98.30           O  
ATOM   4326  OD2 ASP A 277      -8.467  14.709 -16.715  1.00 98.30           O  
ATOM   4327  N   ASN A 278     -12.431  13.930 -13.171  1.00 98.69           N  
ATOM   4328  H   ASN A 278     -13.261  14.474 -13.354  1.00 98.69           H  
ATOM   4329  CA  ASN A 278     -12.485  12.909 -12.128  1.00 98.69           C  
ATOM   4330  HA  ASN A 278     -11.739  13.152 -11.372  1.00 98.69           H  
ATOM   4331  C   ASN A 278     -12.202  11.508 -12.699  1.00 98.69           C  
ATOM   4332  CB  ASN A 278     -13.873  12.964 -11.472  1.00 98.69           C  
ATOM   4333  HB2 ASN A 278     -14.004  12.099 -10.822  1.00 98.69           H  
ATOM   4334  HB3 ASN A 278     -14.637  12.915 -12.248  1.00 98.69           H  
ATOM   4335  O   ASN A 278     -12.962  11.039 -13.551  1.00 98.69           O  
ATOM   4336  CG  ASN A 278     -14.074  14.213 -10.638  1.00 98.69           C  
ATOM   4337  ND2 ASN A 278     -15.303  14.629 -10.446  1.00 98.69           N  
ATOM   4338 HD21 ASN A 278     -16.072  14.183 -10.925  1.00 98.69           H  
ATOM   4339 HD22 ASN A 278     -15.389  15.485  -9.918  1.00 98.69           H  
ATOM   4340  OD1 ASN A 278     -13.155  14.830 -10.129  1.00 98.69           O  
ATOM   4341  N   PRO A 279     -11.151  10.804 -12.236  1.00 98.77           N  
ATOM   4342  CA  PRO A 279     -10.869   9.458 -12.708  1.00 98.77           C  
ATOM   4343  HA  PRO A 279     -10.899   9.436 -13.797  1.00 98.77           H  
ATOM   4344  C   PRO A 279     -11.877   8.446 -12.166  1.00 98.77           C  
ATOM   4345  CB  PRO A 279      -9.451   9.159 -12.240  1.00 98.77           C  
ATOM   4346  HB2 PRO A 279      -9.270   8.091 -12.111  1.00 98.77           H  
ATOM   4347  HB3 PRO A 279      -8.759   9.580 -12.969  1.00 98.77           H  
ATOM   4348  O   PRO A 279     -12.401   8.579 -11.053  1.00 98.77           O  
ATOM   4349  CG  PRO A 279      -9.368   9.938 -10.930  1.00 98.77           C  
ATOM   4350  HG2 PRO A 279      -9.871   9.363 -10.153  1.00 98.77           H  
ATOM   4351  HG3 PRO A 279      -8.345  10.167 -10.633  1.00 98.77           H  
ATOM   4352  CD  PRO A 279     -10.160  11.206 -11.245  1.00 98.77           C  
ATOM   4353  HD2 PRO A 279     -10.623  11.591 -10.336  1.00 98.77           H  
ATOM   4354  HD3 PRO A 279      -9.502  11.960 -11.677  1.00 98.77           H  
ATOM   4355  N   SER A 280     -12.096   7.392 -12.944  1.00 98.87           N  
ATOM   4356  H   SER A 280     -11.526   7.286 -13.771  1.00 98.87           H  
ATOM   4357  CA  SER A 280     -13.016   6.313 -12.602  1.00 98.87           C  
ATOM   4358  HA  SER A 280     -13.072   6.282 -11.514  1.00 98.87           H  
ATOM   4359  C   SER A 280     -12.510   4.954 -13.066  1.00 98.87           C  
ATOM   4360  CB  SER A 280     -14.433   6.578 -13.128  1.00 98.87           C  
ATOM   4361  HB2 SER A 280     -15.121   5.851 -12.696  1.00 98.87           H  
ATOM   4362  HB3 SER A 280     -14.747   7.573 -12.814  1.00 98.87           H  
ATOM   4363  O   SER A 280     -11.780   4.837 -14.053  1.00 98.87           O  
ATOM   4364  OG  SER A 280     -14.490   6.492 -14.539  1.00 98.87           O  
ATOM   4365  HG  SER A 280     -14.634   5.577 -14.792  1.00 98.87           H  
ATOM   4366  N   TRP A 281     -12.925   3.920 -12.342  1.00 98.89           N  
ATOM   4367  H   TRP A 281     -13.529   4.114 -11.557  1.00 98.89           H  
ATOM   4368  CA  TRP A 281     -12.627   2.530 -12.634  1.00 98.89           C  
ATOM   4369  HA  TRP A 281     -12.200   2.467 -13.635  1.00 98.89           H  
ATOM   4370  C   TRP A 281     -13.908   1.711 -12.604  1.00 98.89           C  
ATOM   4371  CB  TRP A 281     -11.625   1.954 -11.623  1.00 98.89           C  
ATOM   4372  HB2 TRP A 281     -11.509   0.894 -11.849  1.00 98.89           H  
ATOM   4373  HB3 TRP A 281     -12.051   2.031 -10.622  1.00 98.89           H  
ATOM   4374  O   TRP A 281     -14.629   1.710 -11.603  1.00 98.89           O  
ATOM   4375  CG  TRP A 281     -10.265   2.580 -11.600  1.00 98.89           C  
ATOM   4376  CD1 TRP A 281      -9.131   2.019 -12.074  1.00 98.89           C  
ATOM   4377  HD1 TRP A 281      -9.068   1.037 -12.521  1.00 98.89           H  
ATOM   4378  CD2 TRP A 281      -9.870   3.882 -11.066  1.00 98.89           C  
ATOM   4379  CE2 TRP A 281      -8.473   4.053 -11.292  1.00 98.89           C  
ATOM   4380  CE3 TRP A 281     -10.544   4.936 -10.410  1.00 98.89           C  
ATOM   4381  HE3 TRP A 281     -11.604   4.854 -10.217  1.00 98.89           H  
ATOM   4382  NE1 TRP A 281      -8.078   2.897 -11.927  1.00 98.89           N  
ATOM   4383  HE1 TRP A 281      -7.144   2.716 -12.267  1.00 98.89           H  
ATOM   4384  CH2 TRP A 281      -8.483   6.234 -10.248  1.00 98.89           C  
ATOM   4385  HH2 TRP A 281      -7.967   7.133  -9.947  1.00 98.89           H  
ATOM   4386  CZ2 TRP A 281      -7.781   5.195 -10.878  1.00 98.89           C  
ATOM   4387  HZ2 TRP A 281      -6.717   5.274 -11.050  1.00 98.89           H  
ATOM   4388  CZ3 TRP A 281      -9.865   6.106 -10.033  1.00 98.89           C  
ATOM   4389  HZ3 TRP A 281     -10.420   6.928  -9.605  1.00 98.89           H  
ATOM   4390  N   THR A 282     -14.144   0.930 -13.651  1.00 98.90           N  
ATOM   4391  H   THR A 282     -13.540   1.008 -14.457  1.00 98.90           H  
ATOM   4392  CA  THR A 282     -15.150  -0.130 -13.612  1.00 98.90           C  
ATOM   4393  HA  THR A 282     -16.033   0.245 -13.093  1.00 98.90           H  
ATOM   4394  C   THR A 282     -14.600  -1.321 -12.824  1.00 98.90           C  
ATOM   4395  CB  THR A 282     -15.594  -0.523 -15.023  1.00 98.90           C  
ATOM   4396  HB  THR A 282     -14.751  -0.932 -15.581  1.00 98.90           H  
ATOM   4397  O   THR A 282     -13.484  -1.789 -13.082  1.00 98.90           O  
ATOM   4398  CG2 THR A 282     -16.731  -1.548 -14.966  1.00 98.90           C  
ATOM   4399 HG21 THR A 282     -17.559  -1.147 -14.382  1.00 98.90           H  
ATOM   4400 HG22 THR A 282     -17.083  -1.757 -15.976  1.00 98.90           H  
ATOM   4401 HG23 THR A 282     -16.395  -2.478 -14.508  1.00 98.90           H  
ATOM   4402  OG1 THR A 282     -16.112   0.591 -15.718  1.00 98.90           O  
ATOM   4403  HG1 THR A 282     -15.401   1.189 -15.961  1.00 98.90           H  
ATOM   4404  N   THR A 283     -15.368  -1.815 -11.851  1.00 98.78           N  
ATOM   4405  H   THR A 283     -16.286  -1.421 -11.703  1.00 98.78           H  
ATOM   4406  CA  THR A 283     -14.970  -2.923 -10.978  1.00 98.78           C  
ATOM   4407  HA  THR A 283     -13.885  -3.011 -11.032  1.00 98.78           H  
ATOM   4408  C   THR A 283     -15.559  -4.244 -11.460  1.00 98.78           C  
ATOM   4409  CB  THR A 283     -15.283  -2.672  -9.495  1.00 98.78           C  
ATOM   4410  HB  THR A 283     -14.771  -3.432  -8.905  1.00 98.78           H  
ATOM   4411  O   THR A 283     -16.743  -4.342 -11.794  1.00 98.78           O  
ATOM   4412  CG2 THR A 283     -14.812  -1.297  -9.020  1.00 98.78           C  
ATOM   4413 HG21 THR A 283     -13.805  -1.096  -9.387  1.00 98.78           H  
ATOM   4414 HG22 THR A 283     -14.807  -1.269  -7.930  1.00 98.78           H  
ATOM   4415 HG23 THR A 283     -15.479  -0.521  -9.395  1.00 98.78           H  
ATOM   4416  OG1 THR A 283     -16.660  -2.744  -9.233  1.00 98.78           O  
ATOM   4417  HG1 THR A 283     -16.844  -3.596  -8.830  1.00 98.78           H  
ATOM   4418  N   TYR A 284     -14.718  -5.273 -11.477  1.00 98.80           N  
ATOM   4419  H   TYR A 284     -13.769  -5.111 -11.172  1.00 98.80           H  
ATOM   4420  CA  TYR A 284     -15.023  -6.609 -11.961  1.00 98.80           C  
ATOM   4421  HA  TYR A 284     -16.099  -6.682 -12.120  1.00 98.80           H  
ATOM   4422  C   TYR A 284     -14.606  -7.679 -10.954  1.00 98.80           C  
ATOM   4423  CB  TYR A 284     -14.312  -6.883 -13.289  1.00 98.80           C  
ATOM   4424  HB2 TYR A 284     -13.236  -6.842 -13.118  1.00 98.80           H  
ATOM   4425  HB3 TYR A 284     -14.558  -7.902 -13.589  1.00 98.80           H  
ATOM   4426  O   TYR A 284     -13.659  -7.494 -10.189  1.00 98.80           O  
ATOM   4427  CG  TYR A 284     -14.633  -5.947 -14.432  1.00 98.80           C  
ATOM   4428  CD1 TYR A 284     -15.600  -6.304 -15.390  1.00 98.80           C  
ATOM   4429  HD1 TYR A 284     -16.129  -7.242 -15.308  1.00 98.80           H  
ATOM   4430  CD2 TYR A 284     -13.943  -4.725 -14.548  1.00 98.80           C  
ATOM   4431  HD2 TYR A 284     -13.221  -4.439 -13.799  1.00 98.80           H  
ATOM   4432  CE1 TYR A 284     -15.883  -5.439 -16.462  1.00 98.80           C  
ATOM   4433  HE1 TYR A 284     -16.628  -5.700 -17.198  1.00 98.80           H  
ATOM   4434  CE2 TYR A 284     -14.237  -3.852 -15.610  1.00 98.80           C  
ATOM   4435  HE2 TYR A 284     -13.744  -2.892 -15.667  1.00 98.80           H  
ATOM   4436  OH  TYR A 284     -15.504  -3.363 -17.592  1.00 98.80           O  
ATOM   4437  HH  TYR A 284     -15.113  -2.492 -17.488  1.00 98.80           H  
ATOM   4438  CZ  TYR A 284     -15.209  -4.205 -16.569  1.00 98.80           C  
ATOM   4439  N   LEU A 285     -15.285  -8.817 -11.011  1.00 98.42           N  
ATOM   4440  H   LEU A 285     -16.068  -8.863 -11.648  1.00 98.42           H  
ATOM   4441  CA  LEU A 285     -14.994 -10.027 -10.254  1.00 98.42           C  
ATOM   4442  HA  LEU A 285     -14.150  -9.860  -9.585  1.00 98.42           H  
ATOM   4443  C   LEU A 285     -14.632 -11.158 -11.214  1.00 98.42           C  
ATOM   4444  CB  LEU A 285     -16.233 -10.391  -9.416  1.00 98.42           C  
ATOM   4445  HB2 LEU A 285     -17.118 -10.287 -10.043  1.00 98.42           H  
ATOM   4446  HB3 LEU A 285     -16.172 -11.435  -9.109  1.00 98.42           H  
ATOM   4447  O   LEU A 285     -15.337 -11.376 -12.198  1.00 98.42           O  
ATOM   4448  CG  LEU A 285     -16.367  -9.509  -8.164  1.00 98.42           C  
ATOM   4449  HG  LEU A 285     -15.957  -8.520  -8.367  1.00 98.42           H  
ATOM   4450  CD1 LEU A 285     -17.831  -9.347  -7.765  1.00 98.42           C  
ATOM   4451 HD11 LEU A 285     -18.396  -8.921  -8.594  1.00 98.42           H  
ATOM   4452 HD12 LEU A 285     -17.894  -8.667  -6.915  1.00 98.42           H  
ATOM   4453 HD13 LEU A 285     -18.257 -10.314  -7.497  1.00 98.42           H  
ATOM   4454  CD2 LEU A 285     -15.611 -10.113  -6.983  1.00 98.42           C  
ATOM   4455 HD21 LEU A 285     -16.033 -11.084  -6.727  1.00 98.42           H  
ATOM   4456 HD22 LEU A 285     -14.559 -10.235  -7.242  1.00 98.42           H  
ATOM   4457 HD23 LEU A 285     -15.690  -9.453  -6.119  1.00 98.42           H  
ATOM   4458  N   GLN A 286     -13.574 -11.901 -10.904  1.00 98.63           N  
ATOM   4459  H   GLN A 286     -13.025 -11.628 -10.102  1.00 98.63           H  
ATOM   4460  CA  GLN A 286     -13.463 -13.298 -11.327  1.00 98.63           C  
ATOM   4461  HA  GLN A 286     -14.078 -13.467 -12.211  1.00 98.63           H  
ATOM   4462  C   GLN A 286     -14.004 -14.168 -10.193  1.00 98.63           C  
ATOM   4463  CB  GLN A 286     -12.018 -13.681 -11.685  1.00 98.63           C  
ATOM   4464  HB2 GLN A 286     -12.020 -14.725 -11.998  1.00 98.63           H  
ATOM   4465  HB3 GLN A 286     -11.382 -13.577 -10.806  1.00 98.63           H  
ATOM   4466  O   GLN A 286     -13.772 -13.860  -9.023  1.00 98.63           O  
ATOM   4467  CG  GLN A 286     -11.438 -12.846 -12.832  1.00 98.63           C  
ATOM   4468  HG2 GLN A 286     -12.124 -12.871 -13.679  1.00 98.63           H  
ATOM   4469  HG3 GLN A 286     -11.333 -11.816 -12.489  1.00 98.63           H  
ATOM   4470  CD  GLN A 286     -10.060 -13.326 -13.288  1.00 98.63           C  
ATOM   4471  NE2 GLN A 286      -9.947 -14.123 -14.320  1.00 98.63           N  
ATOM   4472 HE21 GLN A 286      -9.016 -14.470 -14.499  1.00 98.63           H  
ATOM   4473 HE22 GLN A 286     -10.774 -14.497 -14.762  1.00 98.63           H  
ATOM   4474  OE1 GLN A 286      -9.028 -12.969 -12.763  1.00 98.63           O  
ATOM   4475  N   VAL A 287     -14.734 -15.231 -10.528  1.00 98.55           N  
ATOM   4476  H   VAL A 287     -14.846 -15.463 -11.504  1.00 98.55           H  
ATOM   4477  CA  VAL A 287     -15.407 -16.098  -9.551  1.00 98.55           C  
ATOM   4478  HA  VAL A 287     -15.070 -15.846  -8.546  1.00 98.55           H  
ATOM   4479  C   VAL A 287     -15.036 -17.545  -9.828  1.00 98.55           C  
ATOM   4480  CB  VAL A 287     -16.938 -15.921  -9.592  1.00 98.55           C  
ATOM   4481  HB  VAL A 287     -17.315 -16.265 -10.556  1.00 98.55           H  
ATOM   4482  O   VAL A 287     -15.153 -18.000 -10.963  1.00 98.55           O  
ATOM   4483  CG1 VAL A 287     -17.619 -16.730  -8.482  1.00 98.55           C  
ATOM   4484 HG11 VAL A 287     -17.224 -16.426  -7.513  1.00 98.55           H  
ATOM   4485 HG12 VAL A 287     -18.696 -16.561  -8.505  1.00 98.55           H  
ATOM   4486 HG13 VAL A 287     -17.444 -17.797  -8.624  1.00 98.55           H  
ATOM   4487  CG2 VAL A 287     -17.350 -14.452  -9.420  1.00 98.55           C  
ATOM   4488 HG21 VAL A 287     -16.950 -13.846 -10.233  1.00 98.55           H  
ATOM   4489 HG22 VAL A 287     -18.437 -14.378  -9.452  1.00 98.55           H  
ATOM   4490 HG23 VAL A 287     -16.982 -14.068  -8.468  1.00 98.55           H  
ATOM   4491  N   MET A 288     -14.620 -18.260  -8.789  1.00 98.11           N  
ATOM   4492  H   MET A 288     -14.533 -17.798  -7.895  1.00 98.11           H  
ATOM   4493  CA  MET A 288     -14.268 -19.673  -8.834  1.00 98.11           C  
ATOM   4494  HA  MET A 288     -14.583 -20.100  -9.786  1.00 98.11           H  
ATOM   4495  C   MET A 288     -15.005 -20.406  -7.708  1.00 98.11           C  
ATOM   4496  CB  MET A 288     -12.739 -19.787  -8.746  1.00 98.11           C  
ATOM   4497  HB2 MET A 288     -12.400 -19.375  -7.795  1.00 98.11           H  
ATOM   4498  HB3 MET A 288     -12.307 -19.181  -9.542  1.00 98.11           H  
ATOM   4499  O   MET A 288     -14.954 -20.009  -6.544  1.00 98.11           O  
ATOM   4500  CG  MET A 288     -12.208 -21.215  -8.885  1.00 98.11           C  
ATOM   4501  HG2 MET A 288     -12.416 -21.584  -9.890  1.00 98.11           H  
ATOM   4502  HG3 MET A 288     -12.726 -21.854  -8.169  1.00 98.11           H  
ATOM   4503  SD  MET A 288     -10.432 -21.359  -8.554  1.00 98.11           S  
ATOM   4504  CE  MET A 288      -9.685 -20.468  -9.944  1.00 98.11           C  
ATOM   4505  HE1 MET A 288      -8.631 -20.288  -9.728  1.00 98.11           H  
ATOM   4506  HE2 MET A 288     -10.179 -19.509 -10.101  1.00 98.11           H  
ATOM   4507  HE3 MET A 288      -9.752 -21.078 -10.844  1.00 98.11           H  
ATOM   4508  N   THR A 289     -15.728 -21.467  -8.051  1.00 97.22           N  
ATOM   4509  H   THR A 289     -15.741 -21.742  -9.023  1.00 97.22           H  
ATOM   4510  CA  THR A 289     -16.383 -22.342  -7.063  1.00 97.22           C  
ATOM   4511  HA  THR A 289     -16.910 -21.710  -6.349  1.00 97.22           H  
ATOM   4512  C   THR A 289     -15.348 -23.175  -6.296  1.00 97.22           C  
ATOM   4513  CB  THR A 289     -17.413 -23.275  -7.714  1.00 97.22           C  
ATOM   4514  HB  THR A 289     -17.836 -23.938  -6.959  1.00 97.22           H  
ATOM   4515  O   THR A 289     -14.248 -23.395  -6.816  1.00 97.22           O  
ATOM   4516  CG2 THR A 289     -18.549 -22.497  -8.378  1.00 97.22           C  
ATOM   4517 HG21 THR A 289     -19.050 -21.882  -7.631  1.00 97.22           H  
ATOM   4518 HG22 THR A 289     -18.171 -21.860  -9.178  1.00 97.22           H  
ATOM   4519 HG23 THR A 289     -19.270 -23.203  -8.789  1.00 97.22           H  
ATOM   4520  OG1 THR A 289     -16.804 -24.040  -8.721  1.00 97.22           O  
ATOM   4521  HG1 THR A 289     -16.613 -23.431  -9.438  1.00 97.22           H  
ATOM   4522  N   PRO A 290     -15.665 -23.667  -5.085  1.00 96.21           N  
ATOM   4523  CA  PRO A 290     -14.779 -24.573  -4.352  1.00 96.21           C  
ATOM   4524  HA  PRO A 290     -13.890 -24.022  -4.046  1.00 96.21           H  
ATOM   4525  C   PRO A 290     -14.344 -25.783  -5.194  1.00 96.21           C  
ATOM   4526  CB  PRO A 290     -15.569 -24.986  -3.105  1.00 96.21           C  
ATOM   4527  HB2 PRO A 290     -16.157 -25.881  -3.307  1.00 96.21           H  
ATOM   4528  HB3 PRO A 290     -14.917 -25.146  -2.246  1.00 96.21           H  
ATOM   4529  O   PRO A 290     -13.159 -26.097  -5.256  1.00 96.21           O  
ATOM   4530  CG  PRO A 290     -16.513 -23.805  -2.881  1.00 96.21           C  
ATOM   4531  HG2 PRO A 290     -17.399 -24.090  -2.312  1.00 96.21           H  
ATOM   4532  HG3 PRO A 290     -15.980 -22.992  -2.388  1.00 96.21           H  
ATOM   4533  CD  PRO A 290     -16.861 -23.381  -4.302  1.00 96.21           C  
ATOM   4534  HD2 PRO A 290     -17.693 -23.982  -4.668  1.00 96.21           H  
ATOM   4535  HD3 PRO A 290     -17.118 -22.322  -4.315  1.00 96.21           H  
ATOM   4536  N   GLU A 291     -15.268 -26.381  -5.948  1.00 96.25           N  
ATOM   4537  H   GLU A 291     -16.227 -26.074  -5.867  1.00 96.25           H  
ATOM   4538  CA  GLU A 291     -15.012 -27.552  -6.793  1.00 96.25           C  
ATOM   4539  HA  GLU A 291     -14.494 -28.309  -6.204  1.00 96.25           H  
ATOM   4540  C   GLU A 291     -14.136 -27.225  -8.014  1.00 96.25           C  
ATOM   4541  CB  GLU A 291     -16.344 -28.135  -7.301  1.00 96.25           C  
ATOM   4542  HB2 GLU A 291     -16.107 -29.015  -7.900  1.00 96.25           H  
ATOM   4543  HB3 GLU A 291     -16.826 -27.421  -7.969  1.00 96.25           H  
ATOM   4544  O   GLU A 291     -13.393 -28.079  -8.502  1.00 96.25           O  
ATOM   4545  CG  GLU A 291     -17.342 -28.580  -6.215  1.00 96.25           C  
ATOM   4546  HG2 GLU A 291     -18.103 -29.192  -6.698  1.00 96.25           H  
ATOM   4547  HG3 GLU A 291     -16.818 -29.216  -5.502  1.00 96.25           H  
ATOM   4548  CD  GLU A 291     -18.051 -27.431  -5.470  1.00 96.25           C  
ATOM   4549  OE1 GLU A 291     -18.582 -27.691  -4.369  1.00 96.25           O  
ATOM   4550  OE2 GLU A 291     -18.064 -26.291  -5.995  1.00 96.25           O  
ATOM   4551  N   GLN A 292     -14.227 -25.999  -8.545  1.00 97.56           N  
ATOM   4552  H   GLN A 292     -14.858 -25.340  -8.112  1.00 97.56           H  
ATOM   4553  CA  GLN A 292     -13.305 -25.523  -9.581  1.00 97.56           C  
ATOM   4554  HA  GLN A 292     -13.205 -26.285 -10.354  1.00 97.56           H  
ATOM   4555  C   GLN A 292     -11.909 -25.287  -9.008  1.00 97.56           C  
ATOM   4556  CB  GLN A 292     -13.821 -24.231 -10.223  1.00 97.56           C  
ATOM   4557  HB2 GLN A 292     -13.002 -23.746 -10.755  1.00 97.56           H  
ATOM   4558  HB3 GLN A 292     -14.152 -23.556  -9.434  1.00 97.56           H  
ATOM   4559  O   GLN A 292     -10.936 -25.618  -9.679  1.00 97.56           O  
ATOM   4560  CG  GLN A 292     -14.951 -24.475 -11.233  1.00 97.56           C  
ATOM   4561  HG2 GLN A 292     -15.693 -25.155 -10.815  1.00 97.56           H  
ATOM   4562  HG3 GLN A 292     -14.531 -24.943 -12.123  1.00 97.56           H  
ATOM   4563  CD  GLN A 292     -15.648 -23.173 -11.617  1.00 97.56           C  
ATOM   4564  NE2 GLN A 292     -15.987 -22.970 -12.869  1.00 97.56           N  
ATOM   4565 HE21 GLN A 292     -16.389 -22.068 -13.080  1.00 97.56           H  
ATOM   4566 HE22 GLN A 292     -15.721 -23.625 -13.591  1.00 97.56           H  
ATOM   4567  OE1 GLN A 292     -15.916 -22.316 -10.788  1.00 97.56           O  
ATOM   4568  N   ALA A 293     -11.805 -24.764  -7.782  1.00 96.73           N  
ATOM   4569  H   ALA A 293     -12.648 -24.529  -7.278  1.00 96.73           H  
ATOM   4570  CA  ALA A 293     -10.523 -24.519  -7.126  1.00 96.73           C  
ATOM   4571  HA  ALA A 293      -9.904 -23.912  -7.787  1.00 96.73           H  
ATOM   4572  C   ALA A 293      -9.741 -25.815  -6.875  1.00 96.73           C  
ATOM   4573  CB  ALA A 293     -10.766 -23.732  -5.835  1.00 96.73           C  
ATOM   4574  HB1 ALA A 293      -9.806 -23.485  -5.381  1.00 96.73           H  
ATOM   4575  HB2 ALA A 293     -11.347 -24.326  -5.130  1.00 96.73           H  
ATOM   4576  HB3 ALA A 293     -11.300 -22.811  -6.065  1.00 96.73           H  
ATOM   4577  O   ALA A 293      -8.538 -25.846  -7.112  1.00 96.73           O  
ATOM   4578  N   GLU A 294     -10.419 -26.902  -6.493  1.00 95.12           N  
ATOM   4579  H   GLU A 294     -11.392 -26.797  -6.243  1.00 95.12           H  
ATOM   4580  CA  GLU A 294      -9.804 -28.231  -6.331  1.00 95.12           C  
ATOM   4581  HA  GLU A 294      -8.986 -28.174  -5.613  1.00 95.12           H  
ATOM   4582  C   GLU A 294      -9.227 -28.805  -7.638  1.00 95.12           C  
ATOM   4583  CB  GLU A 294     -10.859 -29.215  -5.809  1.00 95.12           C  
ATOM   4584  HB2 GLU A 294     -11.723 -29.172  -6.472  1.00 95.12           H  
ATOM   4585  HB3 GLU A 294     -10.445 -30.223  -5.855  1.00 95.12           H  
ATOM   4586  O   GLU A 294      -8.319 -29.635  -7.610  1.00 95.12           O  
ATOM   4587  CG  GLU A 294     -11.308 -28.957  -4.362  1.00 95.12           C  
ATOM   4588  HG2 GLU A 294     -10.436 -29.036  -3.712  1.00 95.12           H  
ATOM   4589  HG3 GLU A 294     -11.698 -27.943  -4.275  1.00 95.12           H  
ATOM   4590  CD  GLU A 294     -12.384 -29.960  -3.901  1.00 95.12           C  
ATOM   4591  OE1 GLU A 294     -12.641 -30.027  -2.679  1.00 95.12           O  
ATOM   4592  OE2 GLU A 294     -12.938 -30.685  -4.766  1.00 95.12           O  
ATOM   4593  N   LYS A 295      -9.756 -28.382  -8.793  1.00 96.71           N  
ATOM   4594  H   LYS A 295     -10.483 -27.683  -8.731  1.00 96.71           H  
ATOM   4595  CA  LYS A 295      -9.356 -28.861 -10.128  1.00 96.71           C  
ATOM   4596  HA  LYS A 295      -8.736 -29.751 -10.019  1.00 96.71           H  
ATOM   4597  C   LYS A 295      -8.502 -27.854 -10.893  1.00 96.71           C  
ATOM   4598  CB  LYS A 295     -10.608 -29.219 -10.937  1.00 96.71           C  
ATOM   4599  HB2 LYS A 295     -10.317 -29.525 -11.942  1.00 96.71           H  
ATOM   4600  HB3 LYS A 295     -11.239 -28.333 -11.013  1.00 96.71           H  
ATOM   4601  O   LYS A 295      -8.124 -28.122 -12.035  1.00 96.71           O  
ATOM   4602  CG  LYS A 295     -11.398 -30.361 -10.291  1.00 96.71           C  
ATOM   4603  HG2 LYS A 295     -10.797 -31.270 -10.295  1.00 96.71           H  
ATOM   4604  HG3 LYS A 295     -11.643 -30.106  -9.260  1.00 96.71           H  
ATOM   4605  CD  LYS A 295     -12.699 -30.595 -11.057  1.00 96.71           C  
ATOM   4606  HD2 LYS A 295     -13.237 -29.649 -11.131  1.00 96.71           H  
ATOM   4607  HD3 LYS A 295     -12.480 -30.977 -12.053  1.00 96.71           H  
ATOM   4608  CE  LYS A 295     -13.535 -31.595 -10.262  1.00 96.71           C  
ATOM   4609  HE2 LYS A 295     -13.601 -31.233  -9.236  1.00 96.71           H  
ATOM   4610  HE3 LYS A 295     -13.017 -32.553 -10.238  1.00 96.71           H  
ATOM   4611  NZ  LYS A 295     -14.893 -31.732 -10.832  1.00 96.71           N  
ATOM   4612  HZ1 LYS A 295     -15.345 -30.829 -10.814  1.00 96.71           H  
ATOM   4613  HZ2 LYS A 295     -15.437 -32.362 -10.259  1.00 96.71           H  
ATOM   4614  HZ3 LYS A 295     -14.849 -32.074 -11.781  1.00 96.71           H  
ATOM   4615  N   PHE A 296      -8.253 -26.682 -10.314  1.00 97.05           N  
ATOM   4616  H   PHE A 296      -8.551 -26.536  -9.360  1.00 97.05           H  
ATOM   4617  CA  PHE A 296      -7.561 -25.607 -11.000  1.00 97.05           C  
ATOM   4618  HA  PHE A 296      -8.034 -25.500 -11.976  1.00 97.05           H  
ATOM   4619  C   PHE A 296      -6.095 -25.985 -11.226  1.00 97.05           C  
ATOM   4620  CB  PHE A 296      -7.740 -24.288 -10.235  1.00 97.05           C  
ATOM   4621  HB2 PHE A 296      -8.803 -24.119 -10.064  1.00 97.05           H  
ATOM   4622  HB3 PHE A 296      -7.261 -24.387  -9.260  1.00 97.05           H  
ATOM   4623  O   PHE A 296      -5.446 -26.577 -10.367  1.00 97.05           O  
ATOM   4624  CG  PHE A 296      -7.192 -23.062 -10.944  1.00 97.05           C  
ATOM   4625  CD1 PHE A 296      -6.429 -22.122 -10.229  1.00 97.05           C  
ATOM   4626  HD1 PHE A 296      -6.262 -22.261  -9.170  1.00 97.05           H  
ATOM   4627  CD2 PHE A 296      -7.457 -22.838 -12.311  1.00 97.05           C  
ATOM   4628  HD2 PHE A 296      -8.079 -23.518 -12.874  1.00 97.05           H  
ATOM   4629  CE1 PHE A 296      -5.900 -20.993 -10.874  1.00 97.05           C  
ATOM   4630  HE1 PHE A 296      -5.318 -20.278 -10.311  1.00 97.05           H  
ATOM   4631  CE2 PHE A 296      -6.915 -21.716 -12.962  1.00 97.05           C  
ATOM   4632  HE2 PHE A 296      -7.103 -21.571 -14.016  1.00 97.05           H  
ATOM   4633  CZ  PHE A 296      -6.143 -20.790 -12.242  1.00 97.05           C  
ATOM   4634  HZ  PHE A 296      -5.730 -19.923 -12.736  1.00 97.05           H  
ATOM   4635  N   ARG A 297      -5.562 -25.647 -12.407  1.00 95.52           N  
ATOM   4636  H   ARG A 297      -6.156 -25.174 -13.073  1.00 95.52           H  
ATOM   4637  CA  ARG A 297      -4.184 -25.989 -12.798  1.00 95.52           C  
ATOM   4638  HA  ARG A 297      -4.072 -27.073 -12.777  1.00 95.52           H  
ATOM   4639  C   ARG A 297      -3.144 -25.442 -11.820  1.00 95.52           C  
ATOM   4640  CB  ARG A 297      -3.924 -25.457 -14.218  1.00 95.52           C  
ATOM   4641  HB2 ARG A 297      -4.158 -24.394 -14.263  1.00 95.52           H  
ATOM   4642  HB3 ARG A 297      -4.577 -25.986 -14.913  1.00 95.52           H  
ATOM   4643  O   ARG A 297      -2.100 -26.059 -11.623  1.00 95.52           O  
ATOM   4644  CG  ARG A 297      -2.461 -25.659 -14.638  1.00 95.52           C  
ATOM   4645  HG2 ARG A 297      -2.183 -26.690 -14.417  1.00 95.52           H  
ATOM   4646  HG3 ARG A 297      -1.813 -24.999 -14.061  1.00 95.52           H  
ATOM   4647  CD  ARG A 297      -2.232 -25.358 -16.122  1.00 95.52           C  
ATOM   4648  HD2 ARG A 297      -2.974 -25.885 -16.722  1.00 95.52           H  
ATOM   4649  HD3 ARG A 297      -2.361 -24.289 -16.291  1.00 95.52           H  
ATOM   4650  NE  ARG A 297      -0.879 -25.762 -16.546  1.00 95.52           N  
ATOM   4651  HE  ARG A 297      -0.200 -25.041 -16.743  1.00 95.52           H  
ATOM   4652  NH1 ARG A 297      -1.173 -28.039 -16.428  1.00 95.52           N  
ATOM   4653 HH11 ARG A 297      -0.772 -28.964 -16.486  1.00 95.52           H  
ATOM   4654 HH12 ARG A 297      -2.106 -27.884 -16.072  1.00 95.52           H  
ATOM   4655  NH2 ARG A 297       0.768 -27.249 -17.066  1.00 95.52           N  
ATOM   4656 HH21 ARG A 297       1.372 -26.478 -17.313  1.00 95.52           H  
ATOM   4657 HH22 ARG A 297       1.147 -28.182 -17.147  1.00 95.52           H  
ATOM   4658  CZ  ARG A 297      -0.434 -26.997 -16.676  1.00 95.52           C  
ATOM   4659  N   TYR A 298      -3.414 -24.265 -11.274  1.00 95.68           N  
ATOM   4660  H   TYR A 298      -4.342 -23.889 -11.408  1.00 95.68           H  
ATOM   4661  CA  TYR A 298      -2.539 -23.575 -10.340  1.00 95.68           C  
ATOM   4662  HA  TYR A 298      -1.580 -24.090 -10.289  1.00 95.68           H  
ATOM   4663  C   TYR A 298      -3.159 -23.607  -8.945  1.00 95.68           C  
ATOM   4664  CB  TYR A 298      -2.284 -22.146 -10.840  1.00 95.68           C  
ATOM   4665  HB2 TYR A 298      -3.198 -21.563 -10.728  1.00 95.68           H  
ATOM   4666  HB3 TYR A 298      -1.529 -21.685 -10.203  1.00 95.68           H  
ATOM   4667  O   TYR A 298      -4.370 -23.752  -8.795  1.00 95.68           O  
ATOM   4668  CG  TYR A 298      -1.820 -22.068 -12.287  1.00 95.68           C  
ATOM   4669  CD1 TYR A 298      -0.503 -22.435 -12.628  1.00 95.68           C  
ATOM   4670  HD1 TYR A 298       0.184 -22.752 -11.858  1.00 95.68           H  
ATOM   4671  CD2 TYR A 298      -2.721 -21.686 -13.302  1.00 95.68           C  
ATOM   4672  HD2 TYR A 298      -3.739 -21.434 -13.045  1.00 95.68           H  
ATOM   4673  CE1 TYR A 298      -0.089 -22.429 -13.976  1.00 95.68           C  
ATOM   4674  HE1 TYR A 298       0.915 -22.731 -14.238  1.00 95.68           H  
ATOM   4675  CE2 TYR A 298      -2.309 -21.671 -14.650  1.00 95.68           C  
ATOM   4676  HE2 TYR A 298      -3.009 -21.417 -15.432  1.00 95.68           H  
ATOM   4677  OH  TYR A 298      -0.620 -22.085 -16.297  1.00 95.68           O  
ATOM   4678  HH  TYR A 298       0.170 -22.610 -16.449  1.00 95.68           H  
ATOM   4679  CZ  TYR A 298      -0.993 -22.053 -14.990  1.00 95.68           C  
ATOM   4680  N   ASN A 299      -2.344 -23.423  -7.910  1.00 95.15           N  
ATOM   4681  H   ASN A 299      -1.357 -23.271  -8.064  1.00 95.15           H  
ATOM   4682  CA  ASN A 299      -2.885 -23.233  -6.573  1.00 95.15           C  
ATOM   4683  HA  ASN A 299      -3.615 -24.018  -6.379  1.00 95.15           H  
ATOM   4684  C   ASN A 299      -3.616 -21.879  -6.518  1.00 95.15           C  
ATOM   4685  CB  ASN A 299      -1.749 -23.386  -5.550  1.00 95.15           C  
ATOM   4686  HB2 ASN A 299      -1.002 -22.607  -5.705  1.00 95.15           H  
ATOM   4687  HB3 ASN A 299      -1.270 -24.354  -5.697  1.00 95.15           H  
ATOM   4688  O   ASN A 299      -3.028 -20.836  -6.797  1.00 95.15           O  
ATOM   4689  CG  ASN A 299      -2.228 -23.315  -4.112  1.00 95.15           C  
ATOM   4690  ND2 ASN A 299      -1.426 -23.760  -3.176  1.00 95.15           N  
ATOM   4691 HD21 ASN A 299      -1.752 -23.696  -2.222  1.00 95.15           H  
ATOM   4692 HD22 ASN A 299      -0.499 -24.095  -3.395  1.00 95.15           H  
ATOM   4693  OD1 ASN A 299      -3.318 -22.861  -3.807  1.00 95.15           O  
ATOM   4694  N   VAL A 300      -4.897 -21.892  -6.144  1.00 96.43           N  
ATOM   4695  H   VAL A 300      -5.318 -22.787  -5.940  1.00 96.43           H  
ATOM   4696  CA  VAL A 300      -5.734 -20.686  -6.025  1.00 96.43           C  
ATOM   4697  HA  VAL A 300      -5.716 -20.176  -6.989  1.00 96.43           H  
ATOM   4698  C   VAL A 300      -5.201 -19.692  -4.978  1.00 96.43           C  
ATOM   4699  CB  VAL A 300      -7.185 -21.122  -5.741  1.00 96.43           C  
ATOM   4700  HB  VAL A 300      -7.429 -21.948  -6.410  1.00 96.43           H  
ATOM   4701  O   VAL A 300      -5.543 -18.512  -5.004  1.00 96.43           O  
ATOM   4702  CG1 VAL A 300      -7.394 -21.607  -4.303  1.00 96.43           C  
ATOM   4703 HG11 VAL A 300      -7.284 -20.771  -3.612  1.00 96.43           H  
ATOM   4704 HG12 VAL A 300      -6.673 -22.384  -4.051  1.00 96.43           H  
ATOM   4705 HG13 VAL A 300      -8.399 -22.015  -4.193  1.00 96.43           H  
ATOM   4706  CG2 VAL A 300      -8.179 -20.005  -6.033  1.00 96.43           C  
ATOM   4707 HG21 VAL A 300      -9.194 -20.348  -5.832  1.00 96.43           H  
ATOM   4708 HG22 VAL A 300      -7.957 -19.140  -5.407  1.00 96.43           H  
ATOM   4709 HG23 VAL A 300      -8.109 -19.729  -7.085  1.00 96.43           H  
ATOM   4710  N   PHE A 301      -4.348 -20.158  -4.068  1.00 96.31           N  
ATOM   4711  H   PHE A 301      -4.141 -21.147  -4.084  1.00 96.31           H  
ATOM   4712  CA  PHE A 301      -3.679 -19.375  -3.032  1.00 96.31           C  
ATOM   4713  HA  PHE A 301      -4.255 -18.473  -2.824  1.00 96.31           H  
ATOM   4714  C   PHE A 301      -2.271 -18.898  -3.430  1.00 96.31           C  
ATOM   4715  CB  PHE A 301      -3.632 -20.237  -1.764  1.00 96.31           C  
ATOM   4716  HB2 PHE A 301      -3.152 -19.671  -0.967  1.00 96.31           H  
ATOM   4717  HB3 PHE A 301      -2.974 -21.084  -1.959  1.00 96.31           H  
ATOM   4718  O   PHE A 301      -1.594 -18.276  -2.617  1.00 96.31           O  
ATOM   4719  CG  PHE A 301      -4.967 -20.761  -1.257  1.00 96.31           C  
ATOM   4720  CD1 PHE A 301      -6.134 -19.971  -1.301  1.00 96.31           C  
ATOM   4721  HD1 PHE A 301      -6.092 -18.955  -1.665  1.00 96.31           H  
ATOM   4722  CD2 PHE A 301      -5.045 -22.084  -0.788  1.00 96.31           C  
ATOM   4723  HD2 PHE A 301      -4.157 -22.697  -0.752  1.00 96.31           H  
ATOM   4724  CE1 PHE A 301      -7.374 -20.532  -0.944  1.00 96.31           C  
ATOM   4725  HE1 PHE A 301      -8.284 -19.970  -1.092  1.00 96.31           H  
ATOM   4726  CE2 PHE A 301      -6.277 -22.627  -0.389  1.00 96.31           C  
ATOM   4727  HE2 PHE A 301      -6.328 -23.649  -0.043  1.00 96.31           H  
ATOM   4728  CZ  PHE A 301      -7.444 -21.855  -0.478  1.00 96.31           C  
ATOM   4729  HZ  PHE A 301      -8.393 -22.300  -0.217  1.00 96.31           H  
ATOM   4730  N   ASP A 302      -1.800 -19.199  -4.647  1.00 97.24           N  
ATOM   4731  H   ASP A 302      -2.400 -19.679  -5.303  1.00 97.24           H  
ATOM   4732  CA  ASP A 302      -0.496 -18.744  -5.138  1.00 97.24           C  
ATOM   4733  HA  ASP A 302       0.193 -18.689  -4.295  1.00 97.24           H  
ATOM   4734  C   ASP A 302      -0.604 -17.333  -5.739  1.00 97.24           C  
ATOM   4735  CB  ASP A 302       0.100 -19.769  -6.124  1.00 97.24           C  
ATOM   4736  HB2 ASP A 302       0.102 -20.746  -5.641  1.00 97.24           H  
ATOM   4737  HB3 ASP A 302      -0.521 -19.827  -7.018  1.00 97.24           H  
ATOM   4738  O   ASP A 302      -1.025 -17.147  -6.883  1.00 97.24           O  
ATOM   4739  CG  ASP A 302       1.544 -19.449  -6.534  1.00 97.24           C  
ATOM   4740  OD1 ASP A 302       2.017 -18.325  -6.252  1.00 97.24           O  
ATOM   4741  OD2 ASP A 302       2.213 -20.309  -7.155  1.00 97.24           O  
ATOM   4742  N   LEU A 303      -0.169 -16.329  -4.973  1.00 96.92           N  
ATOM   4743  H   LEU A 303       0.097 -16.557  -4.025  1.00 96.92           H  
ATOM   4744  CA  LEU A 303      -0.165 -14.916  -5.368  1.00 96.92           C  
ATOM   4745  HA  LEU A 303      -1.181 -14.663  -5.669  1.00 96.92           H  
ATOM   4746  C   LEU A 303       0.755 -14.601  -6.570  1.00 96.92           C  
ATOM   4747  CB  LEU A 303       0.214 -14.096  -4.122  1.00 96.92           C  
ATOM   4748  HB2 LEU A 303       1.241 -14.340  -3.851  1.00 96.92           H  
ATOM   4749  HB3 LEU A 303      -0.430 -14.406  -3.299  1.00 96.92           H  
ATOM   4750  O   LEU A 303       0.710 -13.499  -7.119  1.00 96.92           O  
ATOM   4751  CG  LEU A 303       0.098 -12.570  -4.279  1.00 96.92           C  
ATOM   4752  HG  LEU A 303       0.746 -12.219  -5.082  1.00 96.92           H  
ATOM   4753  CD1 LEU A 303      -1.325 -12.117  -4.587  1.00 96.92           C  
ATOM   4754 HD11 LEU A 303      -1.607 -12.466  -5.581  1.00 96.92           H  
ATOM   4755 HD12 LEU A 303      -2.008 -12.541  -3.850  1.00 96.92           H  
ATOM   4756 HD13 LEU A 303      -1.383 -11.029  -4.566  1.00 96.92           H  
ATOM   4757  CD2 LEU A 303       0.578 -11.904  -2.993  1.00 96.92           C  
ATOM   4758 HD21 LEU A 303       0.068 -12.369  -2.150  1.00 96.92           H  
ATOM   4759 HD22 LEU A 303       1.647 -12.085  -2.875  1.00 96.92           H  
ATOM   4760 HD23 LEU A 303       0.386 -10.831  -3.017  1.00 96.92           H  
ATOM   4761  N   THR A 304       1.584 -15.548  -7.012  1.00 97.89           N  
ATOM   4762  H   THR A 304       1.589 -16.441  -6.539  1.00 97.89           H  
ATOM   4763  CA  THR A 304       2.410 -15.407  -8.225  1.00 97.89           C  
ATOM   4764  HA  THR A 304       2.682 -14.357  -8.337  1.00 97.89           H  
ATOM   4765  C   THR A 304       1.655 -15.804  -9.504  1.00 97.89           C  
ATOM   4766  CB  THR A 304       3.734 -16.176  -8.110  1.00 97.89           C  
ATOM   4767  HB  THR A 304       4.364 -15.894  -8.953  1.00 97.89           H  
ATOM   4768  O   THR A 304       2.206 -15.719 -10.608  1.00 97.89           O  
ATOM   4769  CG2 THR A 304       4.498 -15.873  -6.820  1.00 97.89           C  
ATOM   4770 HG21 THR A 304       5.436 -16.429  -6.821  1.00 97.89           H  
ATOM   4771 HG22 THR A 304       4.726 -14.808  -6.772  1.00 97.89           H  
ATOM   4772 HG23 THR A 304       3.912 -16.156  -5.946  1.00 97.89           H  
ATOM   4773  OG1 THR A 304       3.510 -17.562  -8.176  1.00 97.89           O  
ATOM   4774  HG1 THR A 304       3.031 -17.819  -7.384  1.00 97.89           H  
ATOM   4775  N   LYS A 305       0.390 -16.238  -9.384  1.00 97.71           N  
ATOM   4776  H   LYS A 305      -0.011 -16.291  -8.459  1.00 97.71           H  
ATOM   4777  CA  LYS A 305      -0.422 -16.762 -10.488  1.00 97.71           C  
ATOM   4778  HA  LYS A 305       0.166 -16.707 -11.404  1.00 97.71           H  
ATOM   4779  C   LYS A 305      -1.678 -15.928 -10.729  1.00 97.71           C  
ATOM   4780  CB  LYS A 305      -0.770 -18.241 -10.228  1.00 97.71           C  
ATOM   4781  HB2 LYS A 305      -1.390 -18.302  -9.333  1.00 97.71           H  
ATOM   4782  HB3 LYS A 305      -1.355 -18.625 -11.063  1.00 97.71           H  
ATOM   4783  O   LYS A 305      -2.354 -15.496  -9.803  1.00 97.71           O  
ATOM   4784  CG  LYS A 305       0.459 -19.144 -10.023  1.00 97.71           C  
ATOM   4785  HG2 LYS A 305       1.061 -18.756  -9.201  1.00 97.71           H  
ATOM   4786  HG3 LYS A 305       0.116 -20.137  -9.733  1.00 97.71           H  
ATOM   4787  CD  LYS A 305       1.333 -19.277 -11.281  1.00 97.71           C  
ATOM   4788  HD2 LYS A 305       1.662 -18.297 -11.627  1.00 97.71           H  
ATOM   4789  HD3 LYS A 305       0.739 -19.738 -12.070  1.00 97.71           H  
ATOM   4790  CE  LYS A 305       2.564 -20.151 -11.015  1.00 97.71           C  
ATOM   4791  HE2 LYS A 305       3.010 -20.436 -11.968  1.00 97.71           H  
ATOM   4792  HE3 LYS A 305       2.252 -21.062 -10.504  1.00 97.71           H  
ATOM   4793  NZ  LYS A 305       3.573 -19.447 -10.192  1.00 97.71           N  
ATOM   4794  HZ1 LYS A 305       3.905 -18.587 -10.604  1.00 97.71           H  
ATOM   4795  HZ2 LYS A 305       4.377 -20.031 -10.008  1.00 97.71           H  
ATOM   4796  HZ3 LYS A 305       3.217 -19.203  -9.278  1.00 97.71           H  
ATOM   4797  N   VAL A 306      -2.020 -15.739 -12.004  1.00 97.67           N  
ATOM   4798  H   VAL A 306      -1.411 -16.131 -12.707  1.00 97.67           H  
ATOM   4799  CA  VAL A 306      -3.314 -15.167 -12.417  1.00 97.67           C  
ATOM   4800  HA  VAL A 306      -3.700 -14.556 -11.601  1.00 97.67           H  
ATOM   4801  C   VAL A 306      -4.341 -16.260 -12.675  1.00 97.67           C  
ATOM   4802  CB  VAL A 306      -3.209 -14.254 -13.653  1.00 97.67           C  
ATOM   4803  HB  VAL A 306      -4.200 -13.846 -13.853  1.00 97.67           H  
ATOM   4804  O   VAL A 306      -3.983 -17.391 -13.013  1.00 97.67           O  
ATOM   4805  CG1 VAL A 306      -2.288 -13.067 -13.387  1.00 97.67           C  
ATOM   4806 HG11 VAL A 306      -2.616 -12.568 -12.476  1.00 97.67           H  
ATOM   4807 HG12 VAL A 306      -2.329 -12.364 -14.219  1.00 97.67           H  
ATOM   4808 HG13 VAL A 306      -1.262 -13.412 -13.258  1.00 97.67           H  
ATOM   4809  CG2 VAL A 306      -2.743 -14.970 -14.928  1.00 97.67           C  
ATOM   4810 HG21 VAL A 306      -2.707 -14.262 -15.756  1.00 97.67           H  
ATOM   4811 HG22 VAL A 306      -1.750 -15.395 -14.782  1.00 97.67           H  
ATOM   4812 HG23 VAL A 306      -3.435 -15.771 -15.186  1.00 97.67           H  
ATOM   4813  N   TRP A 307      -5.622 -15.900 -12.618  1.00 97.84           N  
ATOM   4814  H   TRP A 307      -5.871 -14.997 -12.241  1.00 97.84           H  
ATOM   4815  CA  TRP A 307      -6.701 -16.723 -13.159  1.00 97.84           C  
ATOM   4816  HA  TRP A 307      -6.434 -17.776 -13.075  1.00 97.84           H  
ATOM   4817  C   TRP A 307      -6.936 -16.355 -14.630  1.00 97.84           C  
ATOM   4818  CB  TRP A 307      -7.965 -16.536 -12.328  1.00 97.84           C  
ATOM   4819  HB2 TRP A 307      -8.765 -17.125 -12.777  1.00 97.84           H  
ATOM   4820  HB3 TRP A 307      -8.262 -15.488 -12.374  1.00 97.84           H  
ATOM   4821  O   TRP A 307      -7.288 -15.205 -14.924  1.00 97.84           O  
ATOM   4822  CG  TRP A 307      -7.877 -16.911 -10.884  1.00 97.84           C  
ATOM   4823  CD1 TRP A 307      -6.805 -17.400 -10.211  1.00 97.84           C  
ATOM   4824  HD1 TRP A 307      -5.833 -17.608 -10.635  1.00 97.84           H  
ATOM   4825  CD2 TRP A 307      -8.935 -16.781  -9.896  1.00 97.84           C  
ATOM   4826  CE2 TRP A 307      -8.423 -17.173  -8.629  1.00 97.84           C  
ATOM   4827  CE3 TRP A 307     -10.282 -16.370  -9.955  1.00 97.84           C  
ATOM   4828  HE3 TRP A 307     -10.695 -16.100 -10.915  1.00 97.84           H  
ATOM   4829  NE1 TRP A 307      -7.119 -17.539  -8.875  1.00 97.84           N  
ATOM   4830  HE1 TRP A 307      -6.450 -17.797  -8.164  1.00 97.84           H  
ATOM   4831  CH2 TRP A 307     -10.539 -16.703  -7.559  1.00 97.84           C  
ATOM   4832  HH2 TRP A 307     -11.151 -16.665  -6.669  1.00 97.84           H  
ATOM   4833  CZ2 TRP A 307      -9.208 -17.130  -7.475  1.00 97.84           C  
ATOM   4834  HZ2 TRP A 307      -8.790 -17.422  -6.523  1.00 97.84           H  
ATOM   4835  CZ3 TRP A 307     -11.081 -16.327  -8.797  1.00 97.84           C  
ATOM   4836  HZ3 TRP A 307     -12.114 -16.016  -8.856  1.00 97.84           H  
ATOM   4837  N   PRO A 308      -6.749 -17.285 -15.585  1.00 96.43           N  
ATOM   4838  CA  PRO A 308      -6.974 -16.993 -16.995  1.00 96.43           C  
ATOM   4839  HA  PRO A 308      -6.250 -16.241 -17.308  1.00 96.43           H  
ATOM   4840  C   PRO A 308      -8.398 -16.478 -17.239  1.00 96.43           C  
ATOM   4841  CB  PRO A 308      -6.686 -18.304 -17.739  1.00 96.43           C  
ATOM   4842  HB2 PRO A 308      -6.259 -18.126 -18.726  1.00 96.43           H  
ATOM   4843  HB3 PRO A 308      -7.591 -18.907 -17.821  1.00 96.43           H  
ATOM   4844  O   PRO A 308      -9.376 -17.156 -16.937  1.00 96.43           O  
ATOM   4845  CG  PRO A 308      -5.700 -19.018 -16.818  1.00 96.43           C  
ATOM   4846  HG2 PRO A 308      -5.709 -20.098 -16.964  1.00 96.43           H  
ATOM   4847  HG3 PRO A 308      -4.696 -18.618 -16.966  1.00 96.43           H  
ATOM   4848  CD  PRO A 308      -6.207 -18.630 -15.433  1.00 96.43           C  
ATOM   4849  HD2 PRO A 308      -5.379 -18.662 -14.724  1.00 96.43           H  
ATOM   4850  HD3 PRO A 308      -7.000 -19.311 -15.125  1.00 96.43           H  
ATOM   4851  N   GLN A 309      -8.529 -15.288 -17.834  1.00 96.26           N  
ATOM   4852  H   GLN A 309      -7.695 -14.739 -17.987  1.00 96.26           H  
ATOM   4853  CA  GLN A 309      -9.842 -14.676 -18.110  1.00 96.26           C  
ATOM   4854  HA  GLN A 309     -10.407 -14.634 -17.179  1.00 96.26           H  
ATOM   4855  C   GLN A 309     -10.694 -15.493 -19.097  1.00 96.26           C  
ATOM   4856  CB  GLN A 309      -9.663 -13.241 -18.639  1.00 96.26           C  
ATOM   4857  HB2 GLN A 309      -8.945 -13.245 -19.459  1.00 96.26           H  
ATOM   4858  HB3 GLN A 309     -10.618 -12.882 -19.024  1.00 96.26           H  
ATOM   4859  O   GLN A 309     -11.901 -15.289 -19.167  1.00 96.26           O  
ATOM   4860  CG  GLN A 309      -9.198 -12.266 -17.548  1.00 96.26           C  
ATOM   4861  HG2 GLN A 309      -9.970 -12.184 -16.782  1.00 96.26           H  
ATOM   4862  HG3 GLN A 309      -8.302 -12.665 -17.073  1.00 96.26           H  
ATOM   4863  CD  GLN A 309      -8.884 -10.866 -18.078  1.00 96.26           C  
ATOM   4864  NE2 GLN A 309      -8.007 -10.146 -17.410  1.00 96.26           N  
ATOM   4865 HE21 GLN A 309      -7.591  -9.366 -17.899  1.00 96.26           H  
ATOM   4866 HE22 GLN A 309      -7.593 -10.551 -16.583  1.00 96.26           H  
ATOM   4867  OE1 GLN A 309      -9.380 -10.374 -19.083  1.00 96.26           O  
ATOM   4868  N   ALA A 310     -10.079 -16.404 -19.859  1.00 96.31           N  
ATOM   4869  H   ALA A 310      -9.087 -16.543 -19.733  1.00 96.31           H  
ATOM   4870  CA  ALA A 310     -10.793 -17.341 -20.724  1.00 96.31           C  
ATOM   4871  HA  ALA A 310     -11.539 -16.796 -21.302  1.00 96.31           H  
ATOM   4872  C   ALA A 310     -11.543 -18.428 -19.930  1.00 96.31           C  
ATOM   4873  CB  ALA A 310      -9.779 -17.964 -21.692  1.00 96.31           C  
ATOM   4874  HB1 ALA A 310     -10.299 -18.640 -22.370  1.00 96.31           H  
ATOM   4875  HB2 ALA A 310      -9.291 -17.184 -22.276  1.00 96.31           H  
ATOM   4876  HB3 ALA A 310      -9.032 -18.531 -21.138  1.00 96.31           H  
ATOM   4877  O   ALA A 310     -12.583 -18.892 -20.381  1.00 96.31           O  
ATOM   4878  N   GLU A 311     -11.027 -18.816 -18.760  1.00 96.99           N  
ATOM   4879  H   GLU A 311     -10.189 -18.367 -18.420  1.00 96.99           H  
ATOM   4880  CA  GLU A 311     -11.647 -19.809 -17.873  1.00 96.99           C  
ATOM   4881  HA  GLU A 311     -12.269 -20.496 -18.448  1.00 96.99           H  
ATOM   4882  C   GLU A 311     -12.554 -19.139 -16.835  1.00 96.99           C  
ATOM   4883  CB  GLU A 311     -10.548 -20.623 -17.170  1.00 96.99           C  
ATOM   4884  HB2 GLU A 311      -9.865 -19.941 -16.663  1.00 96.99           H  
ATOM   4885  HB3 GLU A 311     -11.016 -21.262 -16.421  1.00 96.99           H  
ATOM   4886  O   GLU A 311     -13.651 -19.616 -16.557  1.00 96.99           O  
ATOM   4887  CG  GLU A 311      -9.750 -21.505 -18.140  1.00 96.99           C  
ATOM   4888  HG2 GLU A 311      -9.335 -20.885 -18.935  1.00 96.99           H  
ATOM   4889  HG3 GLU A 311     -10.420 -22.233 -18.596  1.00 96.99           H  
ATOM   4890  CD  GLU A 311      -8.612 -22.231 -17.411  1.00 96.99           C  
ATOM   4891  OE1 GLU A 311      -7.442 -21.972 -17.774  1.00 96.99           O  
ATOM   4892  OE2 GLU A 311      -8.912 -23.012 -16.481  1.00 96.99           O  
ATOM   4893  N   PHE A 312     -12.116 -17.993 -16.306  1.00 98.09           N  
ATOM   4894  H   PHE A 312     -11.189 -17.688 -16.563  1.00 98.09           H  
ATOM   4895  CA  PHE A 312     -12.822 -17.227 -15.281  1.00 98.09           C  
ATOM   4896  HA  PHE A 312     -13.787 -17.691 -15.075  1.00 98.09           H  
ATOM   4897  C   PHE A 312     -13.067 -15.800 -15.792  1.00 98.09           C  
ATOM   4898  CB  PHE A 312     -12.019 -17.285 -13.972  1.00 98.09           C  
ATOM   4899  HB2 PHE A 312     -12.576 -16.763 -13.193  1.00 98.09           H  
ATOM   4900  HB3 PHE A 312     -11.066 -16.774 -14.105  1.00 98.09           H  
ATOM   4901  O   PHE A 312     -12.267 -14.903 -15.520  1.00 98.09           O  
ATOM   4902  CG  PHE A 312     -11.753 -18.704 -13.511  1.00 98.09           C  
ATOM   4903  CD1 PHE A 312     -12.771 -19.445 -12.885  1.00 98.09           C  
ATOM   4904  HD1 PHE A 312     -13.732 -18.989 -12.695  1.00 98.09           H  
ATOM   4905  CD2 PHE A 312     -10.520 -19.318 -13.798  1.00 98.09           C  
ATOM   4906  HD2 PHE A 312      -9.746 -18.773 -14.317  1.00 98.09           H  
ATOM   4907  CE1 PHE A 312     -12.559 -20.788 -12.535  1.00 98.09           C  
ATOM   4908  HE1 PHE A 312     -13.349 -21.351 -12.061  1.00 98.09           H  
ATOM   4909  CE2 PHE A 312     -10.317 -20.668 -13.469  1.00 98.09           C  
ATOM   4910  HE2 PHE A 312      -9.393 -21.159 -13.739  1.00 98.09           H  
ATOM   4911  CZ  PHE A 312     -11.332 -21.403 -12.833  1.00 98.09           C  
ATOM   4912  HZ  PHE A 312     -11.169 -22.443 -12.589  1.00 98.09           H  
ATOM   4913  N   PRO A 313     -14.120 -15.557 -16.588  1.00 98.32           N  
ATOM   4914  CA  PRO A 313     -14.358 -14.249 -17.189  1.00 98.32           C  
ATOM   4915  HA  PRO A 313     -13.466 -13.934 -17.730  1.00 98.32           H  
ATOM   4916  C   PRO A 313     -14.684 -13.179 -16.143  1.00 98.32           C  
ATOM   4917  CB  PRO A 313     -15.494 -14.458 -18.193  1.00 98.32           C  
ATOM   4918  HB2 PRO A 313     -16.132 -13.580 -18.290  1.00 98.32           H  
ATOM   4919  HB3 PRO A 313     -15.074 -14.733 -19.160  1.00 98.32           H  
ATOM   4920  O   PRO A 313     -15.212 -13.457 -15.067  1.00 98.32           O  
ATOM   4921  CG  PRO A 313     -16.254 -15.651 -17.613  1.00 98.32           C  
ATOM   4922  HG2 PRO A 313     -16.928 -15.310 -16.828  1.00 98.32           H  
ATOM   4923  HG3 PRO A 313     -16.802 -16.196 -18.382  1.00 98.32           H  
ATOM   4924  CD  PRO A 313     -15.145 -16.503 -17.000  1.00 98.32           C  
ATOM   4925  HD2 PRO A 313     -14.735 -17.178 -17.751  1.00 98.32           H  
ATOM   4926  HD3 PRO A 313     -15.537 -17.071 -16.156  1.00 98.32           H  
ATOM   4927  N   LEU A 314     -14.384 -11.926 -16.486  1.00 98.49           N  
ATOM   4928  H   LEU A 314     -14.005 -11.764 -17.408  1.00 98.49           H  
ATOM   4929  CA  LEU A 314     -14.671 -10.774 -15.636  1.00 98.49           C  
ATOM   4930  HA  LEU A 314     -14.400 -11.023 -14.610  1.00 98.49           H  
ATOM   4931  C   LEU A 314     -16.166 -10.442 -15.643  1.00 98.49           C  
ATOM   4932  CB  LEU A 314     -13.844  -9.569 -16.114  1.00 98.49           C  
ATOM   4933  HB2 LEU A 314     -14.205  -8.673 -15.608  1.00 98.49           H  
ATOM   4934  HB3 LEU A 314     -14.025  -9.431 -17.180  1.00 98.49           H  
ATOM   4935  O   LEU A 314     -16.732 -10.122 -16.687  1.00 98.49           O  
ATOM   4936  CG  LEU A 314     -12.333  -9.686 -15.871  1.00 98.49           C  
ATOM   4937  HG  LEU A 314     -11.952 -10.587 -16.352  1.00 98.49           H  
ATOM   4938  CD1 LEU A 314     -11.646  -8.472 -16.487  1.00 98.49           C
[truncated: 246,330 more chars]
