# Supplementary material for: Catalases in the pathogenesis of Sporothrix schenckii research
Source: PeerJ. 2022 Dec 7;10:e14478. doi: 10.7717/peerj.14478 (PMC9745942; doi:10.7717/peerj.14478)
Supplement: Supplemental Information 3 — Sequences and PDB files used in this study. [file peerj-10-14478-s003.zip › Raw data/Cat2 Ss/test_10250.a3m]

#510	1
>101
MAHPAVKTDGERGAAYKHIESTYHYDEKPTYTTTSGYPIDDPKKYQRVGQGPLLLQDFHLIDLLANFDRERIPERVVHAKGAGAYGEFELTHDISDLTTIDMLTGPIGKKTPLLTRFSTVGGEKGSADTARDPRGFATKLYTQEGNWDWVFNNTPVFFLRDPTNFPTFIHTQKRNPQTNLKDATMFWDYLSTHQESVHQVMTLFSDRGTPASFRKMHGYSGHTYKFTKPDGSFVYVQIHLRSDQGVATFTNEEAGEKDGANPDWLTQDLFEAIARGDNPSWTTYLQVMTPEQAEKFRYNVFDLTKVWPQAEFPLRPFGRMTLNRNVQNYFAEIEQAAFAPSNLVPGVEPSADPVLQSRLFSYTDTHRHRLGGNFHQIPVNTPLRSFNPIVRDGQMNVNGNLGANPNYQSSYRPVTYKASGKGTVSHEKWTGEATWAVFGDVTDLDFEQPAALWKVLGKQPGQQDNFVHNVAGHLSGAKQDTRERTYGMFARVDADLGKRIKEATEKEVSK
>A0A507B774	687	0.696	4.492E-217	12	508	510	1	504	668
------------GAGDDKPGSTYRYNEKPVYTTSNGAPVEHPTKWQRVGNsagGPLLLQDFHLIDLLAHFDRERIPERVVHAKGAGAFGEFEVTHDISDICSADLFQG-IGKKTPLAVRFSTVGGEKGSPDSARDPRGnvhfhesFAIKFYTNEGNWDLVGNNTPTFFIRDPTNFPVFIHTQKRNPQTNLKDATMFWDYLSTHQEAIHQVMILFSDRGTPYSYRHMNGYSSHTLKFTKADGSFVYVQVHYKTDQGIRNFNNEEAGRMASENPDWHTEDLFEAIRRGEHPSWSVYVQVLTPEQAEKFRWNVFDLTKVWPQKDVPLRPVGRITLNRNPENYFAEIEQLAFSPSHVVPGVEPSADPVLQSRLFSYPDTHRHRLGTNYQQIPVNRPLAAFNPFQRDGAMAVDGNYGAVPNYPSTYRALRYRPA--ASVSHEEWMGKVTSALFGEVTPEDYVQAGALWAVLGRTPGQQEALVHNVAVHLCGAHEATRQRTYGMFDKVDAALGRRIREETEKNVK-
>A0A423X9Y4	672	0.725	3.701E-212	21	506	510	7	492	510
---------------------TYRYNEQPVYTTSNGCPVENPSAWQRLGPkpGPLLLQDFHLIDLLAHFDRERIPERVVHAKGAGAYGEFEVTHDISDICAVDMLNG-VGKKTPMVARFSTVGGEKGSPDSARDPRGFALKFYTQEGNWDWVFNNTPVFFLRDPSNFPIFIHTQKRNPRTNLKDATMFWDYLSTHQEAVHQLMHLFSDRGTPYSYRHMNGYSGHTMKFTKPDGSFVYVQIHCKTDQGSKTFNGEQAKKMEAENPDWHTQDLFEAIQRGEHPSWTVYIQVLTPEQAQNFKWNVFDLTKVWPQGEVPLRPVGKFTLNRNHENYFAEIEQAAFSPSHMVPGVEPSADPVLQSRLFSYPDTHRHRLGVNYQQIPVNQPLHAFNPFQRDGAMAVNGNYGANPNYPSTYKPLTYR-PANPTAAHEEWAGKAVTAVFGELSQDDYAQANGLWQVLGRTEGQQDNFVTNVSGHLCGAHKDTRERTYGMFSRVNPELGRRIREATEKN---
>A0A1L7X257	672	0.737	6.941E-212	20	505	510	8	491	509
--------------------STLKYSEKPVYTASNGCPVADPEAFQRVGSnGPLLLQDFHLIDLLAHFDRERIPERVVHAKGAGAYGEFVVTHDVTDLTSIDMLS-SVGKKTPCIARFSTVGGEKGSSDTARDPRGFSIKFYTDEGNWDWVYNNTPVFFIRDPTKFPLFIHTQKRNPQTNLKDATMFWDYLSTHQEAIHQVMHLFSDRGTPYSYRHMNGYSGHTHKWTKPDGTFNYVQVHLKTDQGSKTFTNEEAGKMAAENPDWNTQDLFDAISKGDYPSWTVYVQVLSPEQAEKFRWNIFDLTKVWPQKEVPLRPVGKWTLNKNVENYFAEIEQVAFSPSHLVPGVEPSADPVLQSRLFSYPDTHRHRLGVNYQQIPVNAPLRAFNPYLRDGAMAVNGNYGANPNYPSSYRSLTYK-PVKATNDHEKWAGAAV-SFLSEVTPEDYVQAKGLWDVLGKQPGQQDNFVGNVAGHLSAAKEDTRKRTYEMFGRVDKELGSRIATETEK----
>A0A0F8VTB9	672	0.724	6.941E-212	13	508	510	0	493	791
-------------MGQDDEPKTYRYNETPVYTTSNGCPVMDPEASQRVGKnGPLLLQDFHLIDLLAHFDRERIPERVVHAKGAGAFGEFEVTDDISDITTIDMLKG-VGKKTKMLTRFSTVGGEKGSPDSARDPRGFACKFYTEEGNWDWVFNNTPVFFLRDPSKFPIFIHTQKRNPQTNLKDATMFWDYLSTHQEAVHQVMHLFSDRGTPYSYRHMNGYSGHTYKWIKPDGTFNYVQLHLKTDQGNKTFTNEEATRLQAENPDWHTEDLFNAIARGENPSWTCYVQVLSPEQAEKFRWNVFDLTKVWPQAEVPLRRFGRFTLNKNAQNYFAEIEQAAFSPSHMVPGVEPSADPVLQSRLFSYPDTHRHRLGGNYEQIPVNCPLRAFNPTHRDGYMNVHGNYGANPNYPSTFRPIQHK-PVKASQEHEKWAGAIL-TEQQPVTDEDYVQANGLWKVLGRQPGQQENFVNNIAVHLCGAHPKVRKATYGMFRRVNPDLGARIEKATEANVS-
>UPI0018869ADA	670	0.477	1.783E-211	0	505	510	0	498	528
MAD--GRDDASQ--QLKQWRSQ-RGSQKPdVLTTGAGNPVGDKLNILTVGpRGPLLVQDVVFTDEMAHFDRERIPERVVHAKGAGAFGYFEVTHDITQYCKAKVFEH-IGKRTPIAIRFSTVAGESGSADTVRDPRGFAMKFYTEEGNWDLVGNNTPIFFIRDAMLFPSFIHTQKRNPQTHLKDPDMVWDFWSLRPESLHQVSFLFSDRGIPDGYRHMNGYGSHTFKLVNASGRPVYCKFHAKTDQGIKNLPVEEAGRLASTDPDYGIRDLYNAIAKGDYPSWSFYIQVMTFEEAEKFPFNPFDVTKIWPHGDYPLIPVGKLVLNRNPVNYFAEVEQLAFDPSNMPPGIEPSPDKMLQGRLFSYPDTHRHRLGPNYLQIPVNCPFRArVANYQRDGLMCVSDNQGGAPNY----YPNSFTGP-----EDQPIVKESRMSVSGDVqrfnsaNEDNVTQVRDFYTKVLKED-ERQRLCKNIADHLKDAQLFIQKRAVKNFTDVHPDYGARVQALLDK----
>A0A1Y2EDW2	670	0.755	2.441E-211	19	504	510	7	491	498
-------------------ESTFKYNEKPVYTTSNGAPVDHPSKWQRVGThGPLLLQDFHLIDLLAHFDRERIPERVVHAKGAGAYGEFEVTDDISDICTVNMLNG-IGKKTPCITRFSTVGGEKGSPDSARDPRGFAIKFYTQEGNWDWVYNNTPVFFLRDPTNFPLFIHTQKRNPQTNLKDATMFWDYLSTHPESIHQVMHLFSDRGTPYSYRFMNGYSGHAHKFIKPDGSFVYVQIHLKSDQGNKTFTDEEAGKMASENPDFSTQDLFEAIQRGEFPSWTVYVQTMTPEQAEKFKYNVFDLTKVWPQKEFPLRRFGKMTLNRNVENYFAEIEQVAFAPSHLVPGVEPSADPVLQSRLFSYPDTHRHRLGVNYQQIPVNAPLQAFNPFQRDGGMAVNGNYGANPNYPSSYRPLTYK-PVQATNPHEQWTGQAVSALFDEVKPVDYEQARDLWQVLGRTPGQQANYVNNVAGHLSAAQKDTRVRTYEMFSRVSPELGAAIRTAVE-----
>A0A168RYX4	668	0.538	8.585E-211	29	507	510	3	479	481
-----------------------------TLTTSSGNPVDNNQTSQTAGqRGPILIQDFHLIDKLSHFDRERIPERVVHAKGAGAHGYFEVTHDISHLSKAKFLN-QVGKKTPLFARFSTVGGEKGSADTARDPRGFAVKFYTEEGNWDMVGNNTPVFFIRDPSKFPDFIHTQKRNPQTNLKDADAFWDFLSLVPESIHQVTILFSNRGTPHGYRHMNGYSSHTLSLINKDNQINYVKFHFKTNQGIKNLKAADADRLAGENPDFATEDLFNAIQRGDHPEWNVYVQVMPQHDAENYRWDPFDVTKVWPHRDYPLQSVGRMVLNRNPDNYFAETEQVAFSPSHMVPGIDVSPDRMLQGRLFSYPDTHRHRLGVNYHQIPINRPLSGVRNYQRDGFMSVNGNQGSGPNYEPNSQNGPQQTNQYGTTYvSQPLHGETGRFPY-KLTDDDFAQAGNLYRMLSDE--EKTDLINNIAGHIKNAKKEIRDRQIAHFKRAHPEYGQRVQDAVKKLV--
>S3CCC2	668	0.810	8.585E-211	0	508	510	0	517	519
MPHQTTASDasagGERGPAYARAQSTYQYDSQPVYTTTSGHPIDDPKKYQRAGAqGPLLLQDFHLIDLLANFDRERIPERVVHAKGAGAYGEFELTHDLSDITSVAMLTGAVGKKTPLLTRFSTVGGEKGSSDTARDPRGFSTKFYTEEGNWDWVFNNTPVFFLRDPTNFPTFIHTQKRNPQTNLKDATAFWDYLSTHQESAHQVMTLFSDRGTPASLRKMHGYSGHTYKFTKpesADGSFVYVQIHMRSDQGVETLTQPEAAERDGANPDSLTQDLFEAIDRGEHPSWTTYVQVMTPAQAEKFRYNVFDLTKVWPQSEFPLRPFGRVTLNRNVQNYFAEIEQAAFAPSNLVPGVEPSADPVLQSRLFSYADTHRHRLGSNFMQIPVNTPLHSFNPFVRDGLMNVNGNHGANPNYESSYRQLTFKAKRGLPkTAHDDWVGESSWSVFGDVTDLDFEQPRKLWEVLGRQKGQQDNFVSNVSGHLSGARKETRQRTYDMFTRVDKDLGRRIKEATEKAVQ-
>A0A4V1IWE4	668	0.536	1.176E-210	29	503	510	3	476	484
-----------------------------TLTTANGNPVDNNQVSQTAGAhGPILLQDFHLIDKLAHFDRERIPERVVHAKGAGAHGYFEVTHDFSGICRAKFLD-RVGKRTPVFVRFSTVGGEKGSADTARDPRGFAVKFYTEEGNWDMVGNNTPVFFIRDPSKFPDFIHTQKRHPRTNAPDADMMWDFLSLVPESIHQVTILYSDRGTPDGYRHMNGYSSHTLKMVDAEGKFKYVKWHFKTDQGIKNLVAEEATRLAGTDPDHATRDLFQSIERGDYPSWTVYVQVMEPEDAAHYRWNPFDVTKVWPHADYPLQQVGKMVLNRNPDNYFAEVEQSAFSPSHMVPGMDASNDKMLQGRLFSYPDTHRHRLGVNYHQIPINTPYAtQLANHQRDGYMAVNGNGGSAPNY----EPNSYGGPRQSDVASDMHGADKVTGFTGrhvvDLVDDDFAQAGQLYR--LQTPEQKSRLISNIVGSLKNAKQPIQDRQIEHFKRADAEYGRRVEQGI------
>A0A2A9PDW2	668	0.724	1.176E-210	20	505	510	9	493	497
--------------------STYRYDEKPVYTTSNGAPIESHDGWQRLGSiGPLLLQDFHLIDQLAHFDRERIPERVVHAKGAGAYGVFEVTHDVSDISSIDMFSH-IGQKTKCVARFSTVGGEKGSADSARDPRGFSVKFYTDRGNWDWVFNNTPVFFLRDPSNFSLFIHTQKRNPQTNLKDATMFWDYLSSHQESVHQVMQLFSDRGTPYSYRHMNGYSGHAYKWTKPDGSFVYTQMHLKTDQGIKTFTNSEAGKMASENPDWHTQDLFESIEKDNFPSWTVYVQVMTPEQAEKFRFNIFDLTKVWPQKEFPLRPVGKLTLNKNVDNYFAEIEQVAFSPSHMVPGVEPSADPVLQSRLFSYPDTHRHRLGVNYQQIPVNKPLKAFNPFQRDGAMAIDGNYGSNPNYPSSYRSLTYK-PVKPSVTHEKWSGAAVHALLQVVNDDDFVQAKGLWDVLGRTPGQQDNFIGNVAGHLCNARHDTRNRTYNMFNRVDAELGKSIKEQTEK----
>A0A1Y1YVD0	668	0.542	1.610E-210	30	509	510	3	481	483
------------------------------LTTTNGNPVENNQTSITAGPnGPILLQDFHLIDKLSHFDRERIPERVVHAKGAGAHGYFEVTHDLTSITKAKFLN-RIGKRTPTFLRFSTVGGEKGSADTARDPRGFAVKFYTEEGNWDMVGNNTPVFFIRDPIKFPDFIHTQKRNPATNCPDADMFWDFISLVPETIHQVTILFSDRGTPDGYRFLNGYSSHTLKLVDDEGKFKYVKWHFKSDQGIKNFTAEEAGKLAGQDPDYATRDLYNAIAKGDYPSWSVYVQVMNPEDAEKYRWNIFDVTKVWPHKDYPLQPVGKLVLNRNPDNYFAETEQAAFSPSHTVPGIDVSYDRMLQGRLFSYPDTHRHRLGANYAQIPINQAYNSrVANQQRDGPMTVNGNYGSQPNYEPnSHAGPKQTNIPASTYSVQEVVGAVGRHTYS-LTDDDFVQAGNLYRLMPKD--QKDRLISNIVGHLKNAKKEIQARQVEHFKRADGEYGRRIEAGLKAAASK
>U4LC02	667	0.707	2.205E-210	21	509	510	3	491	504
---------------------TKEFTDAPVYTTSNGCPVMNPQAAQRVGDnGPLLLQDFHLIDLLAHFDRERIPERVVHAKGAGAFGEFEVTDDISDLTSAAMFS-QVGKKTKALARFSTVGGEKGSPDSARDPRGFAVKFYTEEGNHDWVFNNTPIFFLRDPAKFPVFIHTQKRNPQTNLKDATMFWDYLSQNQESVHQVMHLFSDRGTPFSYRHMHGYSGHTYKFTKPDGSFHYVQIHLKTDQGVKTLTNEEAGALASSNPDHSTEDLFTAIEEGNFPSWTVYCQVMTPEQAEKFKFSIFDLTKTWPQKEFPLRRFGKLTLNKNPENYFAEIEQAAFSPSHTVPGVEPSADPVLQSRLFSYPDTHRHRLGVNYQQIPANCPLAgvAFSPFQRDGFMQVNGNYGANPNYQSSFRPLTFKKVVN-HDPHEKWVGSATNFAFRML-DEDYEQPNALWNVLGRTQGQQENFVHNVSVHLKGARKEVRERTYGMFGKVDKALGERIQKATEEEVKK
>A0A4R8RT97	666	0.709	4.134E-210	18	509	510	6	495	504
------------------PPSTYRYDETPTYTTSNGAPVANPQHWQRPGPsGPLLLQDFHLIDLLAHFDRERIPERVVHAKGAGAYGEFEVTHDISDIASIDMLK-EVGKKTKAVVRFSTVGGEKGSADSARDPRGFAIKFYTDEGNWDWVYNNTPIFFIRDPSLFPVFIHTQKRHPQTNLKDATMMWDYWSTHQECVHQLMHLFSDRGTPYSYRHMNGYSGHTHKWTKPDGSFVYVQIHLKTDQGNKTFTNEEAAKLASENPDWHTQDLFESIQRGEHPSWTVYVQTLTPEQAEAFRWNVFDLTKVWPQSEVPLRPFGRLTLNRNPDNYFAEIEQVAFSPSHLVPGVEPSADPVLQSRLFSYPDTHRHRLGVNYQQIPVNRPLNAFNPHQRDGAMSVDGNYGANPNYPSSFRPLNYK-PVKAAGAHEQWAGRVVEDLFGPVTAQDYEQAAGLWAVLGRQDGQQRNFVLNVSGALAGARADVRARVYDMFSKVDAGLGAAIETETEA-VAK
>M5DCG2	666	0.501	4.134E-210	30	505	510	23	495	507
------------------------------LTTSAGCPVDSKTSTMTVGpRGPVLLQDQVFLDDMAHFDRERIPERVVHAKGAGAFGYFEVTDDITKYCKAKIFE-QVGKRTPMAVRFSTVGGESGSADTVRDPRGFAVKFYTEEGNWDLVGNNTPIFFIRDPILFPSFIHTQKRNPQTHLKDADMFWDFISLRPETTHQVSFLFSDRGIPNGYRFMNGYGSHTFKLVNARNEPVYCKFHYKTDQGIQNLPVDQAGSLASSDPDYSIRDLFESIAQGNFPSWTMYVQVMTYEQAEKWKWNPFDLTKIWPHKEFPLIKAGRFVLNRNPKNYFAEVEQLAFSPAHLVPGIEPSPDKMLQGRLFSYTDTHRHRLGANYQQLPVNCPFATRpSNYQRDGPMAMGDNQGGAPNY----YPNSFSGPRDDPKYAacpERVSGDV--KKYNTADDDNFTQAGLFYRSVLNE-AEKQRLVENIAGHMKDAKPFIQQRAVRNFAMADPDYGARISRLLAK----
>A0A7V4N0K3	666	0.491	5.662E-210	25	503	510	2	478	482
-------------------------EDKRRLTTAFGRPVDDDQNSMTAGQpGPVLLEDVHLIEKLAHFDRERIPERVVHAKGAGAYGYFEVTADVTKWTKAKFLS-EVGKRTEVFVRFSTVGGERGSADAERDPRGFAVKFYTEEGNYDMTGNNTPVFFIRDPLKFPDFIHTQKRNPRSNLKDPDMFWDFLSLTPESIHQVTILFSDRGIPRTYRHMNGYSSHTFMWYNEADEYFWVKYHFKTEQGIQNLTAAEAQEMRGKDPDHATRDLFYAIERGEYPSWRLEMQIMPPEDAATYRFNPFDVTKVWPHKDYPPITVGRLVLNRNPDNYFAEVEQAAFSPGNFVPGIGPSPDKMLQARLFSYPDTHRHRLGPNYHLLPVNRAKYaSVDNYQRDGSMRFDDNGGGGPNYWPNSFGGPTPDP-RAAYPALPVSGLAARHAY-DHPNDDYVQAGNLYRdVMSEE--DRDHLISNIVGHLSGAKEEIQRRQVEVFRKADPEYGARVAEGL------
>A0A1U9K923	666	0.483	5.662E-210	26	503	510	2	474	483
--------------------------DRKKLTTATGNPVSDNQNSMTAGsRGPTLLQDIHLIEKLAHFDRERIPERVVHAKGAGAFGYFEVTHDVTKWTKAKFLS-EVGKRTPMLARFSTVAGEKGSADTERDPRGFALKFYTEDGNYDLVGNNTPVFFIRDAIKFPDFIHTQKRNPATNLKDPNAAWDFWSLSPESLHQVTILFSDRGIPKSYRHMNGYGSHTFKWTNADGESVWIKYHFKTDQGIQNLTQEEATRLAGEDPDYATRDLYEAVARGDYPSWTMYVQIMPLEEAKTYRFDPFDVTKVWPHKDYPLIPVGKMVLNRNPENYFVDIEQAAFSPAKIVPGIGFSPDKMLQGRLFSYSDTHRYRLGTNYELLPPNRARNEVNNYQRDGAMRFDENGGGSVNY----EPNSYNGPVESPEDKQdpfEVSGMADSVSYD--RDDHYTQPGNLYRLMSEE--ERARLVENIVNHMRPVKEDIKLRQIEHFRKADPEYGARVAEGL------
>A0A166UY64	666	0.722	5.662E-210	21	508	510	8	495	496
---------------------TYRYDEKPVYTTSNGAPINNPEGWQRPGPmGPLLLQDFHLIDALAHFDRERIPERVVHAKGAGAHGEFVVTHDVTDLTSMKMLS-QVGKKTQLIARFSTVGGEKGSADSARDPRGFAIKFYTEEGNWDMVGNNTPVFFLRDPTKFPLFIHTQKRNPQTNLKDATMFWDYLSTHQEAVHQVMILFSDRGTPYSYRHMNGYSSHTFKLTQPDGSFVYAQMHFKTDQGNKTFTDAEAAKMASENPDWHTQDLFEAIQRGDLPSWTMYLQVLTPQQAEKFRWNIFDLTKVWPQGEVPLRPVGKLTLNRNVDNYFAEIEQVAFSPSHLVPGIEPSIDPVLQSRLFSYPDTHRHRLGTNYQtSIPVNKPLNAFNPFQRDGSTVVNGNYGANPNYPSSYRALTY-QPVKPTVTHESWSGAAVHDVFGDVTDDDFAQATALWEVLGRTPGQQDNFVSNVAGHLCAAHADTRQRTYEMFKRVDRQLGAAIQEQAEKQAS-
>A0A367L675	666	0.723	7.753E-210	21	507	510	2	487	489
---------------------SYRYNEKPVYTTSNGAPIESHQAWQRLGShGPLLLQDFHLIDQLAHFDRERIPERVVHAKGAGAHGVFQLTHDVSDISSIDMFS-SVGKKTDCIVRFSTVGGEKGSPDSARDPRGFSVKFYTQQGIWDWVFNNTPVFFLRDPTLFSVFIHTQKRHPQTNLKNATMFWDYLSTHPESAHQVMHLFSDRGTPYSYRHINGYSGHAYKLTKPDGSFVYVQMHLKTDQGIKNFTNDEAAAKASENPDWHTQDLFDSIEKGQFPSWTVHLQVMTPEQAEKFRFNILDLTKVWPQKEFPLRQIGKLTLNRNVDNYFAEVEQLAFSPSHMVPGVEPSADPVLQSRLFSYPDTHRHRLGTNFRQIPVNRPLNAFNPFQRDGHMAVNGNYGANPNYPSSYRKLTYK-PVKPTVTHEKWSGEAVNALFGDVTDDDFVQAKGLWDVLGRTPGQQDNFISNVAGHLSAAQTDCRNRTYNMFTRVDAGLGKAIKEQTEKLV--
>UPI0009886576	664	0.457	1.991E-209	27	503	510	3	474	483
---------------------------KKTLTTGAGIPVGDNQNSITAGsRGPTLLQDFHLVEKLAHFNRERVPERVVHAKGAGAHGYFEVTNDVTKWTKAKFLS-EVGKRTPVFVRFSTVAGEKGSADTVRDPRGFAVRFYTEDGNYDIVGNNTPVFFIRDAIKFPDFIHSQKRNPQTNLRDPNAVWDFFSLSPESLHQVTILYSDRGIPKSYRHMHGYGSHTFKWTNAKGESVWIKYHFKTEQGIENLTAEEAAKIAGVDPDYATRDLFEAIESGNYPAWRLYVQIMPLEDAKTYRFDPFDVTKVWSQKDYPLIEVGRMVLNRNPKNYFAEVEQAAFSPANIVPGIGFSPDKMLQGRIFAYSDTHRYRIGANYQLLPINRPLVEVNNYQRDGFMRFDDNGGSAVNY----EPNSFGGPVEDPDAKQdafEVSGIADSVPYDH--DDHYTQAGDLYRLLSEE--ERERLIQNIVNDMKPVKEEIKRRQIEHFRKADPEYGERVAAGL------
>A0A1I7IVQ9	663	0.488	5.113E-209	28	503	510	3	474	481
----------------------------PTkLTTASGAPVADNQNSQTAGqRGPVLIQDYHLLEKLANFNRERIPERVVHAKGAGAHGYFEVTHPVSQWTKAKFLS-EVGKRTPVFIRFSTVAGEKGSADTERDPRGNAIKFYTEEGNYDLVGNNTPVFFIRDPLKFPDFIHSQKRHPATGLRDPNMAWDFWSHSPEALHQITILFSNRGTPKSYRHMHLYGSHTFMWYNDKGEAVWVKYHFKTDQGIQNFRREEAVRVAGEDPDYATRDLYEAIERGDYPSWTLYVQIMPLQDAETYRFDPFDVTKVWSHKDYPLIPVGKLVLNRNPENYFAEVEQAAFSPANLVPGIAPSPDKMLQGRLFAYADAHRYRLGVNHHLLPINRPIAPVNNYQRDGFMRFDGNGGGQVNY----EPNSYNGPVQVPDAAAPplaVSGYATSHPYRE--DDHYTQPGDLYRLL--DPQEKADLIDNIVASLKHARQDIQLRMIEHFRKADEGYGARVAEAL------
>A0A433D692	663	0.546	5.113E-209	30	505	510	4	478	484
------------------------------LTTSNGNPVDNNQTSITAGEnGPVLISDFHLIDKLAHFDRERIPERVVHAKGAGAHGYFEVTHDFSKFTKAKFLN-SLGKRTPVFLRFSTVGGEKGSADTARDPRGFAIKFYTEEGNWDMVGNNTPVFFIRDPSKFPDFIHTQKRNPQTNLGDPDMFWDFLSLVPESIHQVTILFSDRGTPDGYRHMNGYSSHTLKLVDHAGRFRYVKWHFKTDQGNKTLTSQQAGKLAGEDPDYATRDLFNAIARGDHPSWTVYLQVMEAEDALKYRFNPFDVTKVWPHKDYPLQQIGKLVLNRNPENYFAETEQVAFSPSHLVPGIDASVDRMLQGRLFSYPDTHRHRLGPNYSQIPINAPISRVSNHHRDGFMAVNGNGGSVPNYEPNSHDNSPRqiNVVGTTFANEEVSGRTD-RHGYVLTDDDFFQAGQLYRLMTAE--QRDHLIENIAGHLKNAKLHIRQRQIANFSRADKEYGRRVEEGIAK----
>P55306	663	0.630	5.113E-209	28	509	510	9	490	512
----------------------------PVYTTNTGCPIFNPMAAARVGKgGPVLLQDSHLIDVFQHFDRERIPERVVHAKGSGAFGEFECTDDITKYTKHTMFS-KVGKKTPMVARFSTVGGERGTPDTARDPRGFALKFYTDEGIFDMVGNNTPVFFLRDPAKFPLFIHTQKRNPQNDMKDATMFWDYLSQNAESIHQVMILFSDLGgTPYSYRFMDGFSSHTYKFVNDKGEFYYCKWHFITNQGTKGLTNEEAAALDGSNPDHARQDLFEAIERGDYPSWTLYVQVMTPQEAEKYRYNIFDLTKVWPHKDVPMQRVGRFTLNQNPTNFFADIEQAGFSPSHMVPGIEVSADPVLQVRTFSYPDTHRHRLGANFEQIPVNSPKCPVFNYSRDGPMNVNGNQGNWPNYPSSIRPLAKVQY-EPDEGHEKWVGQVT-YHMDEITDVDFEQPRAFWqNVLGKKPGQQDNFVKNVAGHLSGAISPVRERQYGVFTRVDSELGRRIREATEAEVKK
>A0A261Y377	663	0.530	5.113E-209	29	503	510	6	479	1046
-----------------------------VLTTGNGNPVDNNQTSLTAGPdGPVLIQDFHLIDKLAHFDRERIPERVVHAKGAAAHGYFEVTHDISHLTKAKFLN-QLGKRTPVFLRFSTVGGEKGSADTARDPRGFAIKFYTEEGNWDMVGNNTPVFFIRDPSKFPDFIHTQKRNPQTNLADPDAFWDFLSLVPESIHQVTILFSDRGTPDGYRHMNGYSSHTLKLVDHSGKFRYVKWHFKTNQGIKNLTAEQAKALASEDPDYATRDLFNAIEKGDFPSWNAYVQIMEPQDVEKYRFNSFDVTKVWSQKDYPLHPVGRLVLDRNPENYFAETEQAAFSPSHMVPGIDASVDRMLQGRLFSYPDTHRHRLGPNYQQIPINAPKSGVRNQQRDGFMTVNGNGGSAPNYEPNSSgisPVQNNTVGTTFSAQEvrGWTGRHGF----NLVDIDFVQAGDLYRLMPED--AKTRLISNIVGHMKNAKKHIRDRQIANFKRADPEYGRRIEEGI------
>A0A1I7ZZ92	663	0.477	7.001E-209	3	505	510	6	496	508
---PHAD----QLEQYKQSQPRPH-----TFTTSNGAPIFNKNAVLTAGpRGPMLIQDTVFMDEMAHFDRERIPERVVHAKGAGAHGYFEVTHDITKYCKADIFS-EVGKRTPMFIRFSTVGGESGSADTARDPRGFAMKFYTEEGNWDLVGNNTPIFFIRDPILFPNFIHTQKRNPATHLKDPNMVWDFFSLRPETTHQVMFLFSDRGTPDGYRHMNGYGSHTFKLVNKDGDAVYCKFHCKTAQKIKNLSSEEAGKLAGTDPDYSIRDLYDSIERGNYPQWNFFIQVMTFEQAEKFRFNPFDVTKIWSHSEFPLIPVGKFVLNRNASNYFAEVEQSAFCPAHVVPGIEFSPDKMLQGRLFSYTDTHFHRLGTNYIHLPINCPFRArAHNTQRDGAMNFGDNQGGTPNY----HPNSFNGPLeRKDVKESVFHVAGDATRYNSHDEDNFTQPAEFWnKVLSTD--ERQRLVDNIVDSLGECKQFIQDRAIKNFSQVNPDFGRMIREGIDK----
>A0A6I8RDW4	663	0.465	7.001E-209	10	505	510	6	498	528
----------KAPTQMNQWKE-ARGSQKPsVLTTGAGHPVGDKLNLLTAGpRGPLLVQDVVFMDEMAHFDRERIPERVVHAKGAGAFGYFEVTHDITQYCKANVFG-KVGKRTPVAARFSTVAGEAGSPDTIRDPRGFAVKMYTEEGNWDLTGNNTPIFFIRDAILFPSFVHSQKRNPQTHMKDPDMVWDFWSLRPESLHQVSFLFSDRGIPDGHRHMNGYGSHTFKLVNCKDEAVYCKFHFKTDQGIRNLTVEKAEQLAASDPDYGIRDLYEAIAAGNYPSWTFYIQIMTFEQAEKFPFNPFDVTKVWPHGDYPLIPVGKMVLSRNPTNYFAEVEQLAFDPSNMPPGIEPSPDKMLQGRLFSYPDTHRHRLGANYLQLPVNCPYKArVANYQRDGPMCFTDNQGGAPNY----YPNSFSAPEQQPQFREHRFrVSADVERYNSANDDNVTQVREFYlKVLNEE--ERQRLCENIVGHLKECQLFIQKRTVKNFSDVHPDYGSRIQALLDK----
>D0EVW7	662	0.523	9.588E-209	26	504	510	18	493	517
--------------------------KEDVLTTGFGCPLSDKLNSLTVGpRGPILLQDIQLLDEMAHFDRERIPERVVHAKGAGAFGYFEVTHDISQYTKAKIFS-EIGKRTPLAVRFSTVGGESGSADTARDPRGFAVKFYTEEGNWDLVGNNTPIFFIRDPVLFPSFIHTQKRNPATHLKDADMFWDFITLRPETTHQVSFLFSDRGTPDGYRHMNGYGSHTFKLVNKEGKPVYCKFHYKTDQGIKCLSAERADFLAGSDPDYAIRDLYNAISEGNYPSYTMYIQVMTFEQAEKWEFNPFDLTKVWPHADFPLIPVGRITLDRNPQNYFAEVEQLAFTPSNLVPGIEPSPDKMLQGRLFAYTDTHRHRLGANYHQIPVNCPYRArSKNYQRDGPMTVNDNQTCAPNY----FPNSF--SGPMDCKQfevpkEKLSGDV--MRYSSADEDNFTQVCTFYKnVLNEE--ERQRLVNNIAGHIVNAQEFLQERAIKNFSQACPEYGAGIRSALN-----
>A0A167K7P7	662	0.550	1.313E-208	30	503	510	5	476	484
------------------------------LTTSNGNPVENDQTSQTAGPtGPVLIQDFHLIDKLAHFDRERIPERVVHAKGAGAHGYFEVTHDISKLTKAKFLNG-IGKKTPIFTRFSTVGGAQGSADTARDPRGFAVKFYTEEGNWDMVGNNTPVFFIRDPSKFPDFIHTQKKNPRTNLPDADMFWDFLSLVPESIHQVSILFSNRGTPDGFRHMHGFSSHTLKLVDDKGQFKYVKWHFKTDQGVKNLSASEAARISGIDPDYSTRDLFNAIERGEHPSWSVYIQIMEPNDAKSYRFDPFDITKVWPHSDYPLVPVGKMVLNRNPENYFAETEQAAFSPSHMVPGIDVSPDRMLQGRLFSYPDTHRHRLGPNYTQIPINQPVSRVANYQRDGFMTVNGNGGSNLNYGPNSFDGPYQNDiVGSTYTAEEISG-FTGRFTYELKDVDFVQAGDLYRVM--SPEERTDLVNNIAGHLKNAKKHIRDRQIAHFKRADREYGSRIESAI------
>A0A423XER2	662	0.721	1.313E-208	19	508	510	5	494	496
-------------------QPTYRYNEQPVYTTSNGYPIKNPSSWQRIGtaPGPLLLQDFHLIDQLAHFSRERIPERVVHAKAAGAYGEFEVTHDVSDITSVAMFNG-IGKKTPLVSRFSTVGGEKGSPDTARDPRGFSLKFYTEEGNWDWVFNNTPVFFLRDPVNFPIFIHTQKRNPQTNLKDATAFWDYLSTHQEAVHQVMTLFSDRGTPYSLRHMHGYSGHTFKLTKPDGSFVYVQIHCRTDQGVKTFNNEEATKMAAENPDWSTQDLFEAIQRGEYPSWTVYLQVLTPEQAQNFKWNIFDLTKVWPQKEVPLRPVGKFTLNRNPENYFAEIEQAAFSPSHLVPGVEPSADPVLQSRLFSYPDAQRYRLGVNYQQIPVNQSKTTFNPYQRDGLMAVNGNYGSNPNYPSSYRKLTH-QDVNPTAAHEQWTGQAVTDVFGPLTPDDYVQPAGLWEVLGRTPGQQDNFVHNVAGHLCNAHVDTRERTYEMFGKVNTKLGQWIREETEKNVK-
>A0A2C5X4I4	662	0.664	1.313E-208	0	507	510	21	516	523
MAEPAAD---------PH---TFQYDKEPFYTTSNGCPVANPEAYQRVGaRGPLLVQDFNLLDLLAHFDRERIPERVVHAKGSGAFGEFEVTDDISDITIIDALK-TVGKKTPVAARFSTVGGEKGSADTARDPRGFSLKFYTNEGNWDWVYNNTPVFFLRDPAKFPTFIHTQKRNPQTHLKDANMFWDYLSTHQESIHQVMILFSDRGTPYSYRHMHGYSGHTYKWQKADGTFNYVQVHVRTNQGIKTLTNEEAGKLSGENPDRHAQDLFESIEKGDYPSWNVYVQTMSPEQAEKFKYSVFDLTKVWPQAEFPLRRFGKLTLNRNHENYHAEIEQMAYSPSHMVPGIEPSADPVLQARLFAYPDTQRYRLGVNYQQIPVNRPLNAFNPWQRDGSMVVDGGYGRNPNYPSSYRKLQFNTNVKVTNEHEVWTGAVTNELFQEVSDADFEQPAKLWEVIGRTEGQQQNLVNNVAAHLSAAQVDIRNRTYEMFGRVNESLGQQIRDATEKKV--
>A0A4Y2BSE3	662	0.501	1.798E-208	29	505	510	51	524	533
-----------------------------TLTTASGCPIGDKLNSMTIGpRGPVLLQDVVYLEEMAHFDRQRIPERVVHAKGAGAFGYFEVTDDISKYCKAKIFS-EIGKRTPLVVRFSTVGGESGSADTVRDPRGFAVKFYTEEGNWDLVGNNTPIFFIRDPLLFPSFIHTQKRNPVTHLKDCDMFWDFITLRPETTHQVSFLFSDRGIPDGYRHMNGYGSHTFKLVNAQGEAVYCKFHYKTDQGIKACPVEKAGELSGSDPDYSIRDLYNAIEAGNYPSWTFYVQIMTFKQAETWKFNPFDLTKIWPHKDFPLIKVGKIVLNRNPKNYFAEVEQAAFSPAHMVPGIEPSPDKMLQGRLFAYTDTHRHRLGANFLQIPVNCPYRArARNYQRDGPQCVDENQNGAPNY----HPNSFSGPVEELKAKEtsfKVTGDV--DRYNSADDDNFTQAGIFYReVLNEE--EKSRLVSNIVHHIIDAKDFIQERAVKNFSQADPEYGRRIKEGLVK----
>UPI000BA81E4C	661	0.505	2.462E-208	30	504	510	28	499	514
------------------------------MTTATGCPIGDKLNAQTVGpRGPMLLQDVVYLEEMAHFDRERIPERVVHAKGTGAFGYFEVTHDIRKYCKAKLFN-QIGKRTPIAVRFSTVGGESGSADTVRDPRGFSLKFYTEEGNWDLVGNNTPIFFIRDPMLFPSFIHTQKRNPMTHLKDVDMFWDFITLRPESTHQVSFLFSDRGIPDGHRHMNGYGSHTFKLVNSDGEAVYCKFHYKTDQGIKNLPVEKAAELSARDPDYSIRDMYNAIAEGNYPTWTFYIQVMTFKEAESFRWNPFDLTKVWPHSEYPLIPVGKMVLNRNPKNYFAEVEQLAFCPAHLVPGIEPSPDKMLQGRLFSYSDTHRHRLGPNYLQIPVNCPYRARTfNYQRDGPQTVNNNQEGAPNY----YPNSFSGPQDYKIfKECKCWASGDVDRFNSADDDNYSQVGIFWNKV-LKPDERDRLVKNIVNHLKDAQEFIQERAVKNFSQVDPECGRRIKEGLD-----
>A0A3S1B777	661	0.508	3.371E-208	23	505	510	19	495	503
-----------------------RPD---VLTTGTGAPVGNKNASLTVGpRGPILLQDFVFTDEMAHFNRERIPERVVHAKGSGAFGYFEVTHDITKYCKAKVFE-QVGKKTPLAIRFSTVGGEKGSADTARDPRGFAMKFYTEEGNWDLVGNNTPIFFIRDPILFPSFIHTQKRNPVTNLKDPDMFWDFISLRPETTHQVSFLFSDRGTPDGYRHMNGYGSHTFKLVNKEGQAFYCKFHCKTDQGIKNLMADRAGDLSGTDPDYAQRDLFNAIDEGNFPSWSMYIQVMTFEEAEKSAFNPFDLTKVWPQGKYPLIPVGRLVLNRNPKNYFAEVEQIAFSPAHMVPGIEASPDKMLQGRLFSYSDTHRHRLGSNYLQLPVNCPFNtKMRNYQRDGPQCVDDNQGGAPNY----FPNSFSGPQDMLDKVEssyKLTGDVG--RYNTADDDNFSQTGIFWKKV-LSPEARARLVDNIAGHLKDAQDFIQKRAVGNFAQADADFGKALRMALDK----
>A0A0F4ZIU3	661	0.702	4.617E-208	21	509	510	7	494	495
---------------------TYRYDETPVFTTSNGCPVKTPEGYQRIGQsGPLLLQDFNLIDLLAHFDRERIPERVVHAKGSGAYGEFEVTDDISDITTIDMLK-TVGKKTPLIARFSTVGGEKGSADTVRDPRGFSLKFYTEQGNWDWVYNNTPVFFIRDPAKFPIFIHTQKRNPQTNLKDSTMFWDYLSTHHECIHQILQLFSDRGTPYSYRHMNGYSGHTYKWHTPDGSFVYVQIHIKTDQGIKNFTNQEAVETAGSNPDWHAQDLFESIKNGDYPSWTFYVQTLTPEQAEKFKWNIFDLTKVWPQKEVPLRRFGKMTLNRNPENYFAEIEQVAFSPAHMVPGVEASADPVLQSRLFSYNDTHRHRLGVNYQQIPVNKPLNVFTPWQRDGFMTVNGNYGANPNYPSSYRKVEYKNV-KVVNSHEQWAGSVITDLFDETTEKDYEQANGLWEVLGKTKGQQENYVSNVAVHLCAAEKATRERTYDMFSRVNPKLGKLIKEATEKEAAK
>A0A7C8IR72	661	0.725	4.617E-208	21	507	510	10	493	504
---------------------TYRYNEKPVYTTSNGAPVKNPSTWQRVGPsGPLLLQDFHLIDQLAHFDRERIPERVVHAKGAGAYGEFEVTHDISDITTINMLLG-VGKKTSLVTRFSTVGGEKGSADTARDPRGFAIKFYTQEGNWDWVFNNTPIFFLRDPVNFPIFIHTQKRNPQTNLKDATMFWDYLSTHQESIHQVMHLFSDRGTPYSYRHMNGYSGHTYKWIKPDGSFVYTQIHLKTDQGNKTFTNEQATKMAAENPDWSTQDLFDAIERREFPSWTVYVQTLTPAEAEKFKWNVFDLTKVWPQKDVPLRPFGKLTLNRNAENYFAEMEQAAFSPSHMIPGVEPSADPVLQARLFSYPDTHRHRLGVNYQQIPVNSPLHSFNPFQRDGAMAVNGNYGANPNYPSTSRPLTYKPEARG---HETWAGEVVNDLFGEVKPEDYEQASGLWEVLGRTKGQQANFINNVAGHLSGARQDVRRRTYEMFSRVNKELGQAITAETEKIV--
>A0A433PQT8	659	0.540	1.186E-207	30	505	510	5	482	484
------------------------------LTTSNGNPVDNNQTSVTAGvNGPVLISDFHLIDKISHFDRERIPERVVHAKGAGAHGYFEVTHDITKYTRAAFLS-EVGKKTPVFLRFSTVGGEKGSADSARDPRGFALKFYTEEGNWDMVGNNTPVFFIRDPSKFPDFIHTQKRNPQTNLKDPDMFWDFLSLVPESIHQVTILFSDRGTPYSYRHMNGYSSHTLKLVDHNGNFKYVKWHFKTDQGIRTLTDAEATKLGGENPDHATEDLFKAIERGEFPSWSTYVQIMEPQHAEKYRWNIFDVTKVWPHKDYPLIPVGKLVLDRNPQNYFAETEQAAFSPSHVVPGIDISEDRMLQGRLFSYPDTHRHRLGPNYQQIPINSAYRtkgGVLNHQRDGYMAVNGNQGSAPNY----EPNSFQTGPKQLTnvpglTHSIAVTGFTGRFTYELTDDDFVQAGNLYRVM--TPEQRNNLISNIVGHLGNANSTIQKRQVANFKRADAEYGRRVEEGLAK----
>A0A1B6CNA5	659	0.513	1.186E-207	25	505	510	29	506	514
-------------------------DEIPKLTTGSGNPVDDKINSLTAGpRGPILLQDFTLIDELSHFDRERIPERVVHAKGAGAFGYFEVTHDITKYTKAAVFS-KIGKRTPIAVRCSTVGGESGSADTARDPRGFAVKFYTEEGNWDLVGNNTPIFFVKDPILFPSFIHTQKRNPATHLKDPDMFWDFISLRPESTHQVMFLFSDRGIPDGYRHMNGYGSHTFKLVNAQGEAVYCKFHYKTDQKIKNLSVKRAAELSGSDPDYSIRDLYNSIAKGDCPSWTFYIQVMTFQQAENFKYNPFDLTKVWSHAEFPLIPVGKMVLNKNPENYFVEVEQIAFSPAHLVPGIEPSPDKMLQGRLFSYSDTHRHRLGPNYLQLPVNCPYKVnVANSQRDGPMCATTNQGGSPNY----FPNSFTGQIECPKgALAKFSTTGDVQRYSIDDEDNFSQCGDFYRkTLNEQ--ERTRLIENIAGNLKDASSFIQERAIKNFSQVDADFGCRLTELLRK----
>A0A7V4EIJ6	659	0.514	1.623E-207	26	503	510	2	477	501
--------------------------EQKRLTTSTGMPVDGDQDSQTAGPkGPVLIQDTHLIEKLAHFDRERIPERVVHAKGAGAFGYFEVTHDVTKYTRAAFLS-EIGKRTEVFVRFSTVGGEKGSADSERDPRGFAVKFYTEEGNYDLVGNNTPVFFIRDPLKFPDFIHTQKRHPVTNLKDPDMFWDFLSLTPESIHQVTILFSDRGTPRTYRHMNGYGSHTFMWYNAQGEYWWVKLHFKTEQGIQNFTGEEADRMRGIDPDCATRDLFEAIARGEFPAWKLKVQIMTPEQARTYRFDPFDVTKVWPHSEFPLMDVGRMVLDRNPKDYFAEVEQSAFSPGNFVPGIGPSPDKMLQGRLFSYPDTHRHRLGPNYQLLPVNAPRgCKAHNYQRDGAMRFDDNGGGAPNY----WPNTFGGPGPDPsvaPPQIGVEGEAG-RHSYTLTDDDFVQAGALYRdVMTDQ--DRANLISNIVGHLKGAQKRLQLRQTALFYKADPEYGTRVAEGL------
>A0A7R8XE15	659	0.501	2.223E-207	29	505	510	9	481	493
-----------------------------VLTTGHGAPVGDKLNALTLGpRGPQLLQDVVYVDEMAHFDRERIPERVVHAKGAGAFGYFEVTHDITKYCKADLFS-RVGKQTPVLVRFSTVGGESGSADTVRDPRGFAVKFYTEEGNWDLVGNNTPIFFIRDPLLFPSFIHTQKRNPVTHLKDPDMFWDFITLRPETTHQVSFLFSDRGIPDGHRHMNGYGSHTFKLVNKEGKAVYCKFHYKTDQKIKNLPVEKAAELASSDPDYYIRDLYNAIANRNFPSWTLYIQVMTFEQAENWKFNPFDLTKVWPHKEFPLIPVGRIVLNRNPTSYFTDVEQAAFAPSDMVPGIEPSPDKMLQGRLFSYPDTHRHRLGANYLQLPVNCPYKtKVSNYQRDGPMSID-NQPGAPNY----YPNSFSGPRDVPQHREHsFQVSADVARYNSSDDDNFTQPGIFYReVLNAE--ERKRLVENIAAHIKDAQYFIQERAIANFSKADPDYGRGIKEALGK----
>A0A1A8EYA4	659	0.467	2.223E-207	0	505	510	0	498	527
MADSRAKT-SDQMKTWKENRSSQKPD---VLTTGGGHPVGDKLNLQTAGpRGPLLVQDVVFTDEMAHFDRERIPERVVHAKGAGAFGYFEVTHDITRYCKAKVFEH-VGKTTPIAVRFSTVAGESGSADTVRDPRGFAVKFYTEDGNWDLTGNNTPIFFIRDAMLFPSFIHTQKRNPQTHMKDPDMVWDFWSLRPEGLHQVSFLFSDRGLPDGYRHMNGYGSHTFKLVNADGQCVYCKFHYKTDQGIKNLSVEEADRLAASNPDYAIGDLFNAIANGNYPSWTFYIQVMTFEQAEKFPFNPFDVTKVWSHKDYPLIPVGKLVLNRNPVNYFAEVEQLAFDPSNMPPGIEPSPDKMLQGRLFSYPDTHRHRLGANYLQLPVNCPYRaCVANYQRDGPMCTTDNQGGAPNY----FPNSFSAPEAHPRFLEsRFKVSPDVARYNSANEDNNTQVRAFYTQVLND-AERQRLCENLAGSLKAAQLFIQKRMVEHLKDVHPDYGNKVQALLDK----
>A0A1S3JUG5	658	0.509	3.044E-207	25	508	510	17	503	513
-------------------------NENPPgsLTTSTGAPIGEKLASMTAGpRGPLLMQDFVFMDEMAHFQRERIPERVVHAKGAGAFGFFEVTHDISKYCKAKVFEH-IGKRTPVAVRFSTVGGESGSADTARDPRGFAVKMYTDEGNWDCVGNNTPIFFIRDPIFFPSFIHTQKRNPVTHCKDPDMFWDFITLRPESTHQVSFLFSDRGTPDGYRQMNGYGSHTFKLVNKDGEAVYCKFHYKTDQGIKCLMADQAGELAGSDPDYAIRDLYNNIAAGNYPSWTWYIQVMTFEEAEKFRWNPFDLTKVWPQGEFPLIPVGRMVLNRNPKNYFAEVEQIAFSPAHLVPGIEASPDKMLQGRLFSYSDTHRHRLGTNYLQIPVNCPFNTrVKNYQRDGPQCVTDNQEGAPNY----FPNSFNGPLDDKRHLEsvfQTTGDV--KRYNTRDDDNFSQVGLFWRNV-LKPDERTRLVENIANHLKDAQEFIQQRAVKNFGQCDPEYGRRIQELLDqfkaKKVS-
>A0A0A0P850	658	0.505	3.044E-207	30	505	510	22	494	520
------------------------------LTTSHGCPLSDKLNSLTVGpRGPILLQDIQLLDEMAHFDRERIPERVVHAKGAGAFGYFEVTHDITKYSKAALFS-EIGKRTPIAVRFSTVGGESGSADTARDPRGYALKFYTEEGNWDLVGNNTPIFFIRDPILFPSFIHTQKRNPATHLKDADMFWDFISLRPETTHQVSFLFSDRGTPDGYRHMNGYGSHTFKLVNAKGEAFYCKFHYKTDQGIKCLSSKRADELAGADPDYATRDLYNAIASGDYPSYTMYIQVMTFDEAEKWKFNPFDLTKVWPHGEFPLIPVGRLTFDRNPKNYFAEVEQIAFSPANMVPGIEASPDKMLQGRLFSYNDTHRHRLGANYTQIPVNCPYRARtRNYQRDGPMCVDSNQESAPNY----FPNSFSGP-QDCKKHTapRFSVSADVDRYNSADEDNFTQVGIFYRKVLNE-VERQRLVENIANHMIGAQDFIQERAIKNFAQADPEYGANIRRALDK----
>UPI0001CBB4B1	658	0.504	4.169E-207	27	505	510	19	495	498
---------------------------KPeTLTTATGAPIDNKNAILTVGpRGPLLMQDFAYTDEMAHFGRERIPERVVHAKGAGAFGYFEVTHDISRYCKAKIFEH-VGKKTPLGVRFSTVGGESGSPDSARDPRGFAVKFYTDEGNWDLVGNNTPIFFIRDPMLFPNFIHTQKRNPVTHLKDPDMFWDFITLRPESTHQVSFLFSNRGTPNGYRHMNGYGSHTFKLVNKDGNPVYCKFHYKTDQGIKNLTGDEAAEMAKCDPDFAIRDLYNAIAEGNYPTYTMYIQVMTYEEAEKHRWNPFDLTKIWPHSEFPLIPVGKLVLNRNPKNYFAEVEQIAFCPGHLVPGIEASPDKMLQGRIFSYSDTHRHRLGTNYFQIPVNCPFnaRTY-NYQRDGPQCVTDNQNGAPNY----FPNSFQGPQDNLkyASHvDHVSGDV--KRYNTADDDNFTQVGSFWRNVLSE-YDRTHLINNIAGHLKDAQEFLQKRAVHNFSQCDPEYGRRLEEALAK----
>C1GSF9	658	0.724	4.169E-207	20	508	510	7	493	501
--------------------STYRYTETPTYTTSNGCPVMDPESSQRVGmKGPLLLQDFHLIDLLAHFDRERIPERVVHAKGAGAYGEFEVLDDISDITVIDMLLG-VGKKTKCITRFSTVGGEKGSADSARDPRGFSTKFYTEQGNWDWVFNNTPVFFLRDPSKFPIFIHTQKRNPQTNLKDATMFWDYLSTHQESAHQVMHLFSDRGTPYSYRHMNGYSGHTYKWTKPDGTFNYVQIHCKTDQGNKTFNNEEATKMAADNPDWHTEDLFKAIERGEYPSWTCYVQVLSPEQAEKFRWNVFDLTKVWPQAEVPLRRFGRFTLCENPQNYFAEIEQAAFSPSHMVPGVEPSADPVLQSRLFSYPDTHRHRLGVNYQQIPVNCPLRAFNPYQRDGAMAINGNYGANPNYPSTFRPMEFK-PVKACQEHEQWAGAAL-SKQIPVTDEDFVQPNGLWQVLGRQPGQQENFVHNVSVHLCGAQEKVRKATYCMFSRINADLGARIEKATERLVA-
>A0A1W7RAT2	658	0.496	4.169E-207	26	505	510	18	494	503
--------------------------ETELLTTASGAPIGDKTNVVTAGaRGPMLLQDVVYLEEMAHFDRERIPERVVHAKGAGAFGYFKVTHDITKYCKAKIFS-EIGKETPLVVRFSTVGGESGSADTVRDPRGFAVKFYTEEGNWDLVGNNTPIFFIRDPFFFPSFIHTQKRNPVTHLKDADMFWDFLTLRPESTHQVSFLFSDRGIPDGFRHMNGYGSHTFKLVNDKNEAVYCKFHYKTDQGIKNLPVDKAAELASSDPDYGLRDLYNAIAEKNFPSWTFYIQVMTFDQAEHFRWNPFDLTKVWPQSEYPLKPVGKFVLNRNPTNYFKDVEQLAFCPSHLVPGIEPSPDKMLQGRLFAYTDTHRHRLGTNFLQIPVNCPYRTrAHHYQRDGPQTYDDNQDGAPNY----YPNSFNGPVDNPDfKESTFCASGEVKRYNSSDDDNFTQVGNFYRKVLKEE-ERARLVDNIVNHIKNAQTFIQERAIKNFSQCDPEYGQRIKEGLSK----
>A0A6P5A400	658	0.489	4.169E-207	29	509	510	23	501	511
-----------------------------TVTTGTGAPVDNKLAVLTVGpRGPMLMQDFTYMDEMAHFNRERIPERVVHAKGHGAFGYFECTHDISQYCKAKPFEH-VGKRTPLGIRFSTVGGESGSADTARDPRGFAVKMYTEDGNWDLVGNNTPIFFIRDPILFPSFIHTQKRNPATHLKDPDMFWDFITLRPETTHQVSFLFSDRGTPNGYRHMNGYGSHTFKMVNKNNQAVYCKFHWKTDQGIKNLTRQQADDLAGSDPDYAGRDLFNAIAEGNYPSWTLKIQVMTFEEAEKFRFNPFDLTKIWPQGEFPLIPVGKMVLNRNPKNYFAEVEQIAFSPIHMVPGIEASPDKMLQGRLFSYSDTHRHRLGSNYLQIPVNCPYRArVTNYQRDGPQCVDDNQAGAPNY----YPNSFSGP-EQNESIAPpaFKASGDLQRYNTADEDNFTQVGTFWRKVLSE-YDREHLVDNLASHMQNAQDFLQKRAVKNFSQCDPEYGRRLQEKLDKyNAAK
>UPI00188F8B06	658	0.474	4.169E-207	2	505	510	5	498	527
--DPASD----QMKNWKEQRASQKPD---VLTTGAGNPVGDKLNVMTAGpRGPLLVQDVVFTDEMAHFDRERIPERVVHAKGAGAFGYFEVTHDITKYSKAKVFEH-IGKKTPIAVRFSTVAGESGSADTVRDPRGFAVKFYTEDGNWDLVGNNTPIFFIRDPLLFPSFIHSQKRNPQTHLKDADMAWDFWTLRPESLHQVAFLFSDRGIPDGHRHMNGYGSHTFKLVNAKGEAVYCKFHYKTDQGIKNLSAEDAARISQEDPDYGLRDLFNAIAAGNYPSWTFYIQVMTFSQAENFQFNPFDLTKIWPHKDFPLIPVGKLVLNRNPVNYFAEVEQMAFDPSNMPPGIEPSPDKMLQGRLFAYPDTHRHRLGANYLQIPVNCPFRTrLANYQRDGPMCMFDNQGGAPNY----YPNSFSAPEHQHSALEHRSRySADVQRYNSANEDNVTQVRAFYCsVLNEE--ERTRLCENIAGHLKDAQLFIQKKAVKNFSDVHPDLGARVQAHLDK----
>UPI000C6E88FF	657	0.505	5.709E-207	26	505	510	18	494	506
--------------------------EGKLLTTQTGCPIGDKLNSLTAGpRGPMLLQDVVYLEEMAHFDRERIPERVVHAKGAGAFGTFVVTHDITKYCKAKLFE-KIGKETPIAVRFSTVGGESGSADTVRDPRGFALKFYTEEGNWDLVGNNTPIFFIRDPMFFPSFIHTQKRNPVTHLKDVDMFWDFLTLRPESTHQVCFLFSDRGIPDGYRHMNGYGSHTFKLVNSKGEAVYCKFHYKTNQGIKNIPVDKAGELSGSDPDYSIRDLYNAIRSGNYPSWTLYIQVMTIEQAENFRWNPFDLTKIWPHSEYPLMPVGTLTLNRNPEDYFKDVEQIAFCPAHMVPGVEPSPDKMLQGRLFSYSDTHRHRLGPNFLQIPVNCPYRArCHHYQRDGPQTFNDNQSGAPNY----YPNSFNGPKDKTVFMEsPVACSPEAKRYNSSDDDNFTQPGTFWnKVLNEE--EKQRLVDNIVNHIVSAQVFIQDRAVRNFTQVDPKFGARIKEGLEK----
>I6LKQ4	657	0.525	5.709E-207	29	504	510	21	494	513
-----------------------------VLTTGHGCPLHDRLNSLTVGpRGPILLQDIQLLDEMAHFDRERIPERVVHAKGALAFGYFEVTHDITKYTKAKIFS-EIGKRTPLAIRCSTVGGESGSADTARDPRGFAVKFYTEEGNWDLVGNNTPIFFIRDPILFPSFIHTQKRNPQTHLKDADMFWDFISLRPETTHQVSFLFSDRGTPDGYRHMNGYGSHTFKLVNKEGKAVYCKFHYKTDQGIKNLSPERADDLAGSDPDYAIRDLYDAISEGNYPSYTMYIQVMTFEQAEKWEFNPFDLTKVWPHSEYPLIPVGKITLDRNPQNYFAEVEQLAFSPANLVPGIEPSPDKMLQGRLFSYNDTHRHRLGANYHQIPVNCPYRARtKNYQRDGPMTVNDNQTCAPNY----YPNSF----SGPLDCKSYEGEPRFAVSGDVTrynsmdEDNFTQVCTFFKkVLNEE--ERQRLVNNIAGHLINAQEFLQDRAINNFFHVCPEYGAAVRNALN-----
>B6K7V1	657	0.604	5.709E-207	26	509	510	12	493	520
--------------------------DHPTYTTSTGCPIFNPLASQRIGRnGPIPLQDFHLIDVFQKFDRERIPERVVHAKGVGAHGVFEVTNDITKYTKMNMLS-EVGKKTKMFARFSTVGGERGTPDTARDPRGFALKFYTEEGIFDMVCNNTPVFFIRDPAKFPVFIHTQKRNPQTNLKDATAFWDYLSLNPESIHQVMILFSDRGTPYGVRFMNGYSGHTYKFVNDKNEFFYCKWHFISDQGIKNLDNDTAAEIGGKNPDFAGQDLFEAIESGDCPSWTLYVQIMTPKQAEQYHYNIFDLTKVWPHKDVPLIPVGKFTLNRNPTNYFAEVEQVAFSPSHMVPGIDVSADPVLQVRTFSYPDTHRHRLGANFEQIPINCPVNPVFNYSRDGPMNVGANQFDLPNYPSSTQKLDKEKN-EPDAEHERWIGKVT-YHMDELTDVDFEQPRALWKLMGKQKDQQDHFVYNVSVHLCNAIPNVRERQYGVFSRVDPELGKRIREATEAEAKK
>A0A1L8EEQ5	657	0.516	1.070E-206	31	503	510	24	496	505
-------------------------------TTGAGAPIGIKDATMTVGpRGPVLLQDVHFLDEMAHFDRERIPERVVHAKGAGAFGYFEVTHDITQYCAAKIFE-KVGKRTPLAVRFSTVGGESGSADTARDPRGFAVKFYTDDGVWDLVGNNTPIFFIRDPILFPSFIHTQKRNPQTHLKDPDMFWDFISLRPETTHQVSFLFSDRGTPDGYRYMHGYGSHTFKMINAKGEPTYCKFHFRSDQGIKNLDAKKADELAGSDPDYSIRDLYNAIKNGQYPSWTLEIQIMTFEQAKNFKYNPFDVTKVWPHKEFPLMKVGKMVLDRNPSNYFAEVEQIAFSPAHMVPGIEPSPDKMLQGRLFSYSDTHRHRLGPNYLQIPVNCPYRvAVKNYQRDGNMAVTDNQGGAPNY----YPNSFSGPEECPrarslESKCPVSGDVYRYSSGT-TEDNFSQVTDFWVHVLDD-GARKRLVNNIAGHLSAASQFIQERAVKNFANVHPDFGRMLTEAL------
>A0A089Q7C9	657	0.501	1.070E-206	30	509	510	22	497	517
------------------------------LTTGLGCPLSDRMNSLTVGpRGPILLQDLQLIDEMAHFDRERIPERVAHAKGAGAFGYFEVTHDITKYCRANIFS-EIGKKTPIAVRFSTVGGESGSADTAGDPRGFAVKFYTEEGNWDLVGNNTPVFFIRDPILFPSFIHTQKRNPATHLKDPDMFWDFITLRPETTHQVTILFSDRGTPDGYRHMNGCGSHTFKLVNAEGKAVYCKFHYKTDQGIRNLSAEKADDLAGTDPDYAIRDLYNAIEDGDYPSYTMYIQVMTYEEAEKHRFNPFDLTKVWPHKDFPLISVGRLTFDRNPRNYFAEVEQIAFSPANMVPGIEASPDKMLQGRLFSYNDTHRHRLGANYTQIPVNCPYRSrARNYQRDGPVTVDYNQESAPNY----FPNSFSGPMDCKRHSEPtFTCSTDVNRYNSGDEDNFTQAGNLFRhVMNEE--ERQRLVSNIAGHLVNAQKFLQDRAINNFSQADPEYGAGIRRALEK-LQK
>S2JEP6	656	0.551	1.466E-206	29	501	510	4	474	484
-----------------------------TLTTSNGNPVENNQTSQTAGQwGPVLIQDFHLIDKLAHFDRERIPERVVHAKGAGAHGVFEVTHDVTHLSKAKFLSH-IGKKTPVFTRFSTVGGEKGSADTARDPRGFAVKFYTEEGNWDMVGNNTPVFFIRDPAKFPDFIHTQKRNPQTNCGDPDAFWDFLSLVPESIHQVSILFSNRGTPDGYRHLNGYSSHTLKLVAEDGSFKYVKWHFKTDQGIRNLKADQAGQLAGSDPDYATRDLFNAIEHGEYPSWSVYVQVMDPEDAKKYRFNPFDVTKIWSHKDYPLQPVGKMTLNRNPENYFAETEQAAFSPSHTVPGIDVSPDRMLQGRLFSYPDTHRHRLGANYAQIPINQPHSRVANHQRDGAMAVLGNGGSTPNYEPNSFGGPYQTNVAATTfTAEEISGATGRFTYG-LTDDDFVQAGDLYRLMPAE--EKTDLVNNIAGHLKNAKKHIRERQIAHFKRADAEYGSRIEE--------
>A0A326UL89	656	0.495	2.007E-206	25	503	510	3	480	491
-------------------------EKKNYLTTDFGIPAPDNKNSLTAGyPGPTLLEDFHLIEKLAHFDRERIPERVVHAKGAGAHGYFEVTHDVTKYTKAAFLS-EVGKRTPLFVRFSTVGGEKGSADSARDPRGFAVKFYTEEGNYDIVGNNTPVFFIRDAIKFPDLIHTQKRNPQTNLKDPDAFWDFFSLTPESLHQVTILFSDRGTPKTYRNMDGFGSHTFKWINAEGKAHWVKYHFKTDAGIENWTNEEAIRMAGENPDYATQDLFEHIASGREATWTLYVQIMPLEDAATYRFDPFDVTKVWLHKDYPLIPVGRMVLNRNPENYFAEVEQAAFAPTNIVPGIGFSPDKMLQGRIFSYPDTHRHRLGTNYALLPINRPRVEVQNYRRDGAMRFDDNGGSRPNY----EPNSFNGPVAAPQFYQneeelPVQGTARRVAY-NLEDNDFVQPGMLYRLMSED--EKARLVHNIVSHMKNIKhKEIAERQVKLFYRADPDYGARVARGL------
>A0A5B9TMG2	655	0.507	3.764E-206	26	505	510	54	529	533
--------------------------DCPQLTTSHGGPVDNKLASLSVGpRGPLLMQDFTYMDEMAHFDRERIPERVVHAKGAGAFGYLEVTHDISKYCKAKVFD-TIGKRTPMAVRFSTVGGESGSADTVRDPRGFALKFYTEEGNWDLVGNNTPIFFIRDPLHFPNFIHTQKRNPATHLKDPDMFWDFISLRPETTHQVSFLFSDRGIPDGYRHMNGYGSHTFKMVNNDGEPVYCKFHYKTDQGIKNMPVDKAGILAGANPDYSIQDLYEAIAQGNNPSYSFSIQVMTYEQAEKCPFNPFDLTKVWSQKEYPRIPVGKIVFNRNPENYFAEVEQLAFSPAHMVPGIEPSPDKMLQGRLFSYSDTHRHRLGTNYHMIPVNKPKCPYFNYQRDGAMVTDCNQKGAPNY----YPNSFKGPQDADkYTIHKQTYTGDCHRYNSADDDNFTQTGVFYReVLSEE--ERTRLVQNIAGHLKDAQDFIQQRAVKNFSQADADYGSRLAGLLAK----
>A0A2C9JBA3	655	0.494	5.154E-206	21	503	510	16	493	505
---------------------SHQ--KQDTITTAAGAPVGNKNAVLTVGpRGPMLIQDHVFLDDMAHFNRERIPERVVHAKGAGAFGYFEVTHDITKYSKAKIFEH-VGKKTPMAARFSTVGGEKGSADTARDPRGFALKFYTEDGNWDLVGNNTPIFFIRDPILFPSFIHTQKRNPVTNLKDADMTWDFFTLRPETTHQVAFLYSDRGTPDGYRHMNGYGSHTFKLVNKDGKFNYCKFHFKTDQGIKNLTADAAAKLQGTDPDYATRDLYNAIAEENPPSWSVYIQIMSPEEAEKFRWNPFDLTKIWPHSEFPLIPVGKMVLNRNPKNYFADIEQLAFSPAHLVPGIEPSPDKMLQGRLYSYTDTHRHRLGSNYLQIPVNCPYNtKVKNYQRDGPQCVTDNQDGAPNY----FPNSFGGPVDVQAQLEsTFTLSGDVQRYNTHDDDNFTQVGNFWRkVLSTD--ERTSLVENIVGHLREAQDFIQKRAVQNFSKVDPEFGQRVKDGL------
>A0A7L7YYA9	655	0.518	5.154E-206	25	504	510	18	492	508
-------------------------NQSELLTTAHGQPIGDKLNSLTVGpRGPILLQDVALLDEMAHFDRERIPERVVHAKGAGAFGYFEVTHDISKYTKAVVFD-KIGKRTPIAIRFSTVGGESGSADTARDPRGFAVKFYTEHGIWDLVGNNTPIFFIRDPILFPSFIHTQKRNPVTHLKDANMFWDFISLRPETSHQVSFLFSDRGTPDGYRHMNGYGSHTFKLVNAQGNPVYCKFHFKTDQGIKNLSAQRASELSGENPDYSTQDLYNAIGCGNFPSWTLYIQVMSFEEAEKCKFNPFDLTKIWPHGEYPLIPVGRLVLNRNPTNYFAEVEQIAFAPSHLIPGIEPSPDKMLQGRLFSYADTHRHRLGANYLQIPVNCPFKV-RNYQRDGPQCINDNQDGAPNY----YPNSFSGP-----EHNSVHIESVCPVSGDIrrydsgNEDNFSQVGLFWeKVLNDQ--EKQRLIENVSGHLINAAEFIQERAVTNFGKCHPDYGRRLKEALD-----
>UPI00158D24B5	655	0.497	5.154E-206	28	509	510	21	498	510
----------------------------PVLLTGNGNPIANKKASLTVGpRGPLLLQDFVYLDEMSHFDRERIPERVVHAKGAGAFGYFEVTHDITQYTKAKVFS-KIGKKTPIAVRFSTVGGESGSADTVRDPRGFAVKFYTEEGIWDLVGNNTPIFFIKDPLFFPSFIHTQKRNPATHLKDMDMFWDFLSLRPESTHQVMILFGDRGIPDGYRHMNGYGSHTFKLVNAQNEFVWCKFHYKTDQGIKNILAEDAAKIASDDPDYSIRDLYNAIARKDFPSWTFYIQVMTQQQADKFQWNPFDLTKVWPHKDYPLIPVGKLVLDRNPDNYFADVEQLAFDPAHMPPGIEPSPDKMLQGRLFAYGDTHRHRLGPNHLQLPVNCPYKSISaiNYQRDGLMPV-YNQNGAPNY----YPNSFSGPEECPaVKSPPFSVFGDVDRYEPVNEDDFGQVTLLWRNV-LDADARTRLVNNLVASLKGASNFIVERAVRNFSNVDVDLGNRLTEGL-KKVGK
>A0A0A5FVX5	654	0.488	7.058E-206	27	507	510	3	479	485
---------------------------KKRLTTEAGIPVGDNQNSITAGyRGPTMIQDVHLLEKLAHFNRERIPERVVHAKGAGAFGYFEVTNDVSKYTKADFLS-EVGKRTEMLARFSTVGGEKGSADTARDPRGFALKFYTDEGNYDLVGNNTPVFFIRDAIKFPDFIHTQKRDPQTNLKDPDMAWDFWSLSPESLHQVTILYSDRGVPATYRHMHGYGSHTFKWTNAEGESVWVKYHIRTDQGYKTLDDETATKIAGENPDYKTEDLFNSIEEGEYPTWTMYVQIMPLEDAETYNIDPFDVTKVWPHDDYPLIEVGKMVLNRNPKNYFAEIEQAAFSPGNFVPGIDVSPDKMLQGRLFAYADAHRYRVGANYETLPVNRPKAEVNNYQRDGAMRFDDNGGGSKNYEPnSYdRPVEDPAAKQQPY---PVSGLADSTPYDH--DDHYTQPGNLYRLMSED--EKQRLVSNIVGSMKDVrKEEIKLRQIKHFYKADPDYGERVAKALGLQV--
>A0A6N0UXE6	654	0.492	7.058E-206	20	507	510	11	497	502
--------------------SNYKKNHgKPgVLVTGHGAPIDDKLNSLTIGpRGPILLQDVTYVDEMAHFDRERIPERVVHAKGAGAFGYFEVTHDITKYSKAKVFS-QIGKKTPIAVRFSTVGGESGSADTVRDPRGFAVKFYTEEGNWDLVGNNTPIFFIRDPMFFPSFIHTQKRNPATHLKDADMFWDFITLRPETTHQIMFLFSDRGIPDGYRHMNGYGSHTFKLVNDKNEAVYCKFHYKTDQGIKNLLPDKAGPLSGDDPDYSIRDLYNAIEKGQYPKYNVFIQVMTFAQAEKWQFNPFDLTKVWPHSEFPLIPVGRLVLDRNPKNYFAEVEQIAFSPSHLVPGIEASPDKMLQGRLFAYADTHRHRLGANYLQLPVNCPYRsIVSNYQRDGPQTY-SNQEGAPNY----YPNSFNGPVDDIkYASHKTSVSGDVARYNSADEDNFTQPNIFWsKVLSEV--ERERLVQNIADHLNGALDFIQERAVKNFTQVHPDFGKRLAEKLKqKRV--
>UPI0010826401	654	0.503	9.665E-206	24	508	510	9	492	512
------------------------NEKTPkVLTTAFGIPVGDDQNSLTAGeRGPVLMQDVHLLEKLGHFDRERIPERVVHAKGAGAGGYFEVTADVTKYTKAKFLS-DIGKRTEVFVRFSTVGGEKGSADAARDPRGFAIKFYTEEGNYDLTGNNTPVFFIRDPLKFPDFIHTQKRNPATNCKDPNMFWDFLSLTPESIHQVTILFSDRGTPATYRNMNGYSSHTYKWYTEDGNYVWVQYHFKTDQGIKNLTREEADKLSGSDPDHATRDLYEAIERGDYPSWTLEMQIMTPEQAKDYRFDILDITKVWPHGDFPTIKIGKLVLNRNPENYFAEVEQAAFSPANLVPGIAISPDKMLQARVFSYHDTHIHRLGPNYHLIPVNIPKNaPEVSYQRDGFMRIDGNGSGGPNY----WPNSFGGPGPDADALEPefeISGPAARTPYNH-PNDDFVQAGNLYRNVMDDQ-ARENLVGNIVSHISGAQKRIQLRQTALFFKADPDYGSRVAEGLGLDVK-
>A0A164U0B2	653	0.491	1.323E-205	14	508	510	9	500	504
--------------QLKNFGESKKNEAKASVTTSAGAPIGFKTASLTAGpRGPMLLQDHVYIDETAHFDRERIPERVVHAKGSGAFGYFEVTHDISKYCKAAIFS-QVGKKTPVAVRFSTVGGESGSADTARDPRGFAVKFYTEEGNWDLVGNNTPIFFIRDPILFPSFIHTQKRNPVTHLKDPDMFWDFISLRPETTHQVCFLFSDRGTPDGFRFMNGYGSHTFKLVNSEGKPVYCKFHFKTDQGIRNLSADKAHQLTADDPDYATRDLYNAIAKKELPSWSLKIQVMTFEQAEKFKWNPFDLTKIWPQSEFPLIPVGRMVLDRNPKDYFAEVEQIAFSPAHMVPGIEASPDKMLQGRLFSYTDTHRHRLGTNYLHLPVNCPYRAKAlHYQRDGPMTFNTDYAGYPNY----FPNSFSGPDNAPAAMEsKFEVSGDVARYNTADDDNFTQVNTYWTKVLDE-GARTRLVQNIAGHLKNAQPFIQDRAVKNFTQVNNDFGRRLRAALDKHIS-
>A0A094ILK5	653	0.693	1.323E-205	20	508	510	8	497	783
--------------------STFKYNQQPTYTTSNGAPVHHAEAYQRAGGpnGPLLLQDFHLIDQLAHFDRERIPERVVHAKGAGAYGEFEVTHDISDITVIDMLK-TVGKKTKAVTRFSTVGGEKGSADSARDPRGFSMKFYTEEGNWDWVYNNTPIFFLRDPGKFPLFIHTQKRNPQTNLKDATMFWDYLSTHQEAIHQVMHLFSDRGTPYSYRHMNGYSGHTHKWHKADGTFNYVQVHLKTNQGSKTFNNEEAGKLASENPDWHTQDLFESIEKGEYPSWTVYVQVLSPEQAEKFRWNIFDLTKVWPQKDVPLRPFGKFTLNKNPENYFAEIEQVAFSPSHLVPGVEPSADPVLQSRLFSYPDTHRHRLGVNYQQIPVNAPLHAFNPFQRDGAMAVNGNYGANPNYPSSYRTLTYKQHSPITsDPHQKWSAQAV-LHLNEVVADDYVQAKGLWDVLGRTEGQQANFIGNVSGHLSGAREDTRARTYEMFSRVDKALGDAIKAATEKNAA-
>H3AGW8	653	0.474	1.812E-205	15	505	510	7	491	521
---------------WKESRSG----QKPaDMTTGAGIPIGDKLNVITVGqRGPLLVQDVVFTDEMAHFDRERIPERVVHAKGGGAFGYFEVTHDITKYCKAKVFEH-VGKRTPIAVRFSTVAGESGSADTVRDPRGFAVKFYTEEGNWDLTGNNTPIFFVRDPLLFPSFIHSQKRNPQTHLKDPDMMWDFWSLRPESLHQVSFLFSDRGIPDGFRFMNGYGSHTFKMVNAEGKAVYCKFHYKSDQGIKNLSVDVAEKLTSSDPDYAIRDLFNAIANGNYPSWTLLIQVMSFEKAEKAHFNPFDVTKVWPHKDYPLIPIGKFILNRNPGNYFAEIEQIAFDPSNMPPGIEPSPDKMLQGRLFSYPDTHRHRLGANYLHLPVNCPYRArVANYQRDGPMCMFDNQGGAPNY----YPNSFSAPECVPKVLEyRIKMSGDITRFNSADDDNVSQVRTFYSQVLKDE-ERTRLCENIARHLKNAQLFIQKRAVKNFTDVHPEYGARVQALLDK----
>A0A2K3JHK7	653	0.496	2.482E-205	27	503	510	4	478	488
---------------------------KKILTTNFGKPVEDDQNSITSGLyGPVLMQDVHLIEKLAHFNRERIPERVVHAKGAGAGGYFEVTNDVTRYTKAKFLS-KIGKKTEIFVRFSTVGGEKGSADAERDPRGFAVKFYTEDGNYDLVGNNTPVFFIRDPLKFPDFIHTQKRNPATNTKDANMFWDFLSLTPESVHQVTILFSDRGTPKTYRHMNGYSSHTYKWYNDKGDYFWVKYHFKTDQGIQNLTRNEADILKGKDPDHATRDLYDAIKRGDYPSWTLEVQIMNPDDAEHYRFNPFDVTKVWPHKDYPPIKVGRMILNRNPENYFAEVEQAAFSPGNFVPGIAASPDKMLQGRLFAYHDAHRYRLGPNYHLLPVNRPKAvTMENYQRDGYMRFDGNEGGKPNY----YPNSFGGPEPHTDAAEPpfdVKGLAARHAYAH-PNDDFVQAGDLFRkVISET--DREHLIGNIVTHLGNANKEIQIRQTKLFYKADPEYGRRIAEGL------
>A0A7W0ET99	653	0.516	2.482E-205	26	509	510	2	483	502
--------------------------EKKVLTNNFGAPVGNDLNTLTAGtKGPALMQDVHLLEKLAHFDRERIPERVVHAKGAGAHGYFEVTNDVSKYTKANFLS-KVGKKTDLFVRFSTVGGEKGSADSERDPRGFAVKFYTEEGNYDMVGNNTPVFFIRDPLKFPDFIHTQKRNPATNLKDADMFWDFLSLTPESIHQVTILFSDRGTPKSFRHMNGYSSHTFKWYNEKGEYYWVQYHFKTEQGNQTFTGEEADRMKSIDPDCATRDLCEAIARGEYPAWRLEVQIMTPEQAKDYRFDPFDITKVWPHADFPPIDVGRMVLNRNPENYFAEVEQSAFSPGNFVPGIGPSPDKMLQGRLFSYHDTHRHRLGVNYHLLPVNSAKaCPMHNYQRDGFMRTDNNGGSGPNY----WPNSFGGPDPKPKAVEPsfeLSGKADRHAY-TLVDDDFVQPGDLYRkVMTDQ--DRTNLVNNIVGHLKRAQTRIQLRQTALFYKADPEYGGRVAEGLGLDVKK
>A0A0A7CAN8	652	0.501	3.398E-205	29	505	510	22	495	506
-----------------------------TMTTSTGNPVGDKTNIQTAGpRGPLLMQDFVYLDEMLHFGRERIAERVVHAKGAGAHGYFEVTHDITRYTKAKVFEH-IGKKTPIFVRFSTVGGESGSADTARDPRGFAVKFYSEEGNWDLVGNNTPIFFIRDPMMFPSFIHTQKRNPKTHLKDPDMFWDFLSLRPESCHQVSFLMSDRGTPDGFRHMNGYGSHTFKLVNKDNEAVYCKFHYKTDQGIKCLSADRAADLAGSDPDYAIRDLYNAIEGGNFPSYTFYIQVMTFKQAEEWKFNPFDLTKVWSHKEFPLIPVGRMVLNRNPKNYFAEVEQSAFCPAHFIPGIEPSPDKMLQGRLISYTDTHRHRLGTNYMQIPINCPFNArVRNYQRDGPQNVSDNQEGAPNY----FPNSFSGPDSRTVYKEHsFSTSGDVDRYNSADDDNYTQVGIFWREVLTEP-EKQRLIENMSGHLKDAQEFIQQRVVRNYSRCDADYGRRLEEALKK----
>A0A7R8UKG1	652	0.519	4.653E-205	31	503	510	24	496	505
-------------------------------TTGAGAPIGIKDAIQTVGpRGPALLQDVNFLDEMAHFDRERIPERVVHAKGAGAFGYFEVTHDITKYCAAKVFE-SVGKRTPIAVRCSTVGGESGSADTARDPRGFAVKFYTDDGIWDLVGNNTPIFFIRDPILFPSFIHTQKRNPMTHLKDPNMFWDFLSLRPESTHQVMFLFSDRGIPDGYRHMNGYGSHTFKLVNAQGEQVYCKFHYKTNQGIKNLDVEKAGELAGTDPDYSIRDLYNAIASGNFPSWNFYIQVMTFEQAERCKFNPFDVTKVWSHKDYPLIPVGKMVLDRNPSNYFAEVEQIAFSPSHLVPGILPSPDKMLQGRLFSYSDTHRHRLGANYLQLPVNCPYRvSVKNYQRDGPQTFTDNQGGAPNYYPnSFDGPEVEQRVKKLNPKLHVGGDVYRYSSGD-TEDNFTQPADFWNnVLNAE--QKDRLVRNIAGHLKDASTFIQERAVKNFSQVSADLGNRLAQQL------
>B3SC13	652	0.512	4.653E-205	24	504	510	18	496	506
------------------------NNDPTTLTTSHGAPAESITDSVTVGpRGPILLQDITLIDHMAHFDRERIPERVVHAKGAGAFGYFEVTHDITKYCKAKVFE-NVGKRTPMAVRFSTVGGESGSADTARDPRGFALKFYTEEGNWDLVGNNTPIFFIRDPILFPSFIHTQKRNPVTHLKDPDMFWDFISLRRETTHQVSFLFTDRGTPDGYRHMNGYGSHTFKLVNADNEAVYCKFHLKTDQGIRNLTGEKAQEISGLDPDYAMRDLYNAIASGNSPSWTMYLQIMTFEQAEKWRFNPFDVTKIWPHSEFPLIPVGKMVLNRNPKNYFAEVEQIAFAPANFVPGIEPSPDKMLQGRLFSYNDTHRHRLGTNYAQLPVNCPYAtKVGNYQRDGPQTFNDNHSGVPNY----YPNSFNGPIANVNRATPHTVQVIGDvkRYNTADDDNFTQVTVFWRkVLNEQ--ERTALVNNIVGHLCMAQSFLQERAIENFSKVDPEYGRRIREGLN-----
>A0A1Y1YMW5	651	0.522	6.372E-205	30	507	510	0	481	482
------------------------------MTTSNGDPVNDNQTSMTAGRgGPMLIQDYHYIEKLAHFNRERIPERVVHAKGAGAHGYFEVTKDISHLTKANFLS-EVGKRTPVFTRFSTVGGESGSSDTARDPRGFAVKFYTEEGNWDMVGNNTPIFFIRDPIKFPDFIHTQKRNPKTHLKDPDAFWDFLSLTPESIHQTLILFSDRGTPKGFRHMNGYYGHTLKLVNEKGEYKYVKWHFKTDQGIQNFTEEEAVAMAGENPDYGTQDLFEAIDQGNHPSWTVYVQVMEPEQAATYRWDPFDITKVWPHSDFPLQEVGKMVLNKNPENYFADTEQVAFSPSNMVPGIEASVDKMLQGRMFAYPDAHRYRVGPNFSQIPINQPRCPVFHGQRDGLMTVNGNFGSLPNYEpSSVHPGIPQqqqTRGEHYHSAEN-MGNVGGTIGRHVVpavDDDYVQAGMLYRVQPED--AKQRMISNIVGHLKQAKECIQQRQLKIFYKADAELGARIEEGLATSV--
>A0A6L2PDH6	651	0.512	6.372E-205	26	505	510	7	486	499
--------------------------EKTRIATGHGAPVDNRGASLTVGpRGPMLLQDITFLDELAHFDRERIPERVVHAKGAGAFGYFEVTHDITKYCKASVFS-KIGKKTPIAVRFSTVGGESGSADTVRDPRGFAVKFYTEDGIWDLVGNNTPIFFIRDPLLFPVFIHTQKRNPATHLKDCDMFWDFLSLRPESTHQVMFLFSDRGIPDGYRHMNGYGSHTFKAVNDTNEVVYVKFHYKTDQGIKNLLAQKAAEVAVADPDYSIRDLYNAIARGQYPSWTLYIQVMTFQQAEKFRWNPFDLTKVWPHAEYPLIPVGKLVLDRNPANYFAEVEQIAFSPAHMVPGIEPSPDKMLQGRLFSYSDTHRHRLGANYLQIPVNCPYRTrITNYQRDGPQTFTKNQEGAPNY----YPNSFSGPEDVPDIAAskfALTGDVARqALYNSGDDDNFSQPSIFWKK-TLKPEERERLVQNIVDHVKDAADFIQERTVKNFSQVDAEFGRKLTEGLRK----
>UPI000D737FF8	651	0.500	6.372E-205	31	504	510	25	495	509
-------------------------------TTGAGSPVGSKNAVMTVGpRGPLLAQDFVFFDEMMHFTRERIPERVVHAKGSGAFGYFEVTHDITKYTKAKLFN-QIGKRTPLGVRFSTVGGEKGSADTARDPRGFAVKFYTEDGNWDLTGNNTPIFFIRDPILFPSFIHTQKRNPATNLKDPDMVWDFITLRPETTHQVCFLYSDRGTPDGYRHMNGYGSHTFKLVNKDNQAVYCKFHFKTDQGIKNLMANRAMDLCASDPDYSQRDLYNAISEGNFPSWSLYIQVMTFEEAEKFRFNPFDLTKIWPHGEYPLIPVGRMVLNRNPKNYFAEVEQIAFSPSHMVPGIEPSPDKMLQGRLFAYSDTHHHRLGNNYLQIPVNCPFNSkVQNYQRDGAQCVNDNQGGAPNY----YPNSFSGPVddkKYLECPQHFAGDVTRYNTED--DDNFTQPGVFWnKVLSSE--ERARLVENIVDHLRLTLDFIQERAVKNFTAVDPEFGNRVRQGLN-----
>A0A6J7ZX58	651	0.485	6.372E-205	27	509	510	19	500	512
---------------------------KPdVLTTGTGVPVGTKTATLTVGpRGPVLLQDFVFTDEMAHFNRERIPERVVHAKGAGAFGYFECTHDISKYCKAKPFEF-VGKKTPLGVRFSTVGGESGSADSARDPRGFAVKMYTEDGNWDLVGNNTPIFFIRDPMLFPSFIHTQKRNPETHLKDPDMFWDFITLRPETTHQVSFLFSDRGTPDGYRRMNGYGSHTFKTVNKDGQAYYCKFHFKTDQGIKCLSAEQADKLSSTDPDYAIRDLYNAISEGNFPSWSLNVQIMTFEEAENFRYNPFDLTKIWPQGEFPLIPVGRMVLNRNPKNYFAEVEQIAFSPVHMIPGIEASPDKMLQGRLFSYSDTHRHRLGSNYLQIPVNCPFNArVKNYQRDGPQCVDENQAGAPNY----FPNSFTGPQDNPQYLEsNFSISGDVKRYNTADDDNYSQVGVFWRKV-LKPAERQRLAENIAGHVSNASEFLQKRVINNFGQADPEYGQMIKQLLDKiNAKK
>L8GTN6	651	0.515	8.725E-205	26	503	510	2	479	487
--------------------------QRPLFTTSHGSPVHDDNNSLSAGPdGPLLLQDYQLVDKLAHFDRERIPERVVHAKGAGAHGYFEVTHDISKYCKAKFLN-RVGKRTPIFTRFSTVGGEKGSADTARDPRGFAVKFYTEEGNWDMTGNNTPVFFLRDPSKFPDFIHTQKRNPQTNLRDANMFWDFLSLTPESLHQVTILFSDRGIPKDYRHMNGYSSHTFKLVNKEGKQYWVKFHFKTEQGIENLTQEEGDRIAGENSDHATEDLFNSIAKGEFPAWRAFIQVMEYEDAWKYKFNPFDVTKVWSHKDYPLIPFGRLVLNRNPENYFAEVEQSAFSPASLIPGIEASPDKMLQGRLFSYNDTHRHRLGTNYLQIPINAPFAtKVRNQERDGGMTVNGNQGSAPNYFPNSVEGSPAPCPQTLDTHPfDVSGPVA-RHRPNHPNDDFVQPGNLYRNV-MTPEQRTRLVNNIVGHLKNARKDIQLKMVEIFSKADKDYGARIRDGL------
>A0A6P6S3V3	651	0.519	8.725E-205	27	503	510	4	481	494
---------------------------HPVMTTSTGAPVGDNQNSQTAGPyGPVVITDFHLLDKLAHFDRERIPERVVHAKGAGAHGYFEVTHDITKYCKARLFS-SMGKRTPVFVRFSTVGGEKGSADTARDPRGFAIKLYTEDGNWDLVANNTPVFFVRDPLKFPDFIHTQKRHPQTNLPDADMFWDFLSLSPESIHQVTILFSDRGTPDGYRHMNGYSSHSFKTVNAAGEVFYVKFHLKTNQGIKNLTAKRAHQLASTDPDYATRDLFNFIDAGNYPSWTLCVQVMPVKAAESYRYNVLDVTKVWPHHDYPLQPVGRLVLDRNPSNYFQEVEQAAFSPGHLVPGIEASEDKMLQGRLFSYPDTHRHRLGANYDQIPVNVPRmCPFlqALHIRDGPMCVSGNYGGAPNYEPNSIRGAPKENPQARPSATPLSGVVAHHPQNH-PNDDFEQAGALYRKV-MCPADRDALISNIAGHLKNARKEIQERQVKLFARADREYGARVAHAL------
>B0WIN9	651	0.513	1.195E-204	29	503	510	7	481	490
-----------------------------TSVTSNGAPVGTKTATVTAGeRGPVLLQDVHFLDELAHFDRERIPERVVHAKGGGAFGYFEVTHDITKFCAAKVFE-KVGKKTPMAVRFSTVGGESGSADTARDPRGFALKFYTEDGVWDLVGNNTPIFFIRDPILFPSFIHTQKRNPATHLKDADMFWDFISLRPETTHQVMFLFADRGTPDGFRFMNGYGSHTFKMVNAAGNPIWCKFHFKTDQGIKNLDAKRADELAGSDPDYAIRDLYNSIAKGEFPSWTLYIQVMTFEQAEKTSFNPFDLTKVWPQGEYPLIPVGKMVLDRNPSNYFAEVEQIAFAPSHLIPGIEPSPDKMLQGRLFSYADTHRHRLGANYQQLPVNCPYRvSIKNYQRDGPMNSTDNQGGAPNY----YPNSFGGPEPSVFAHklqntqQPCAG--TIHRFETPDDDNFSQATVFYRQVLDQ-AARQRLVDNIVGHLKNASQFIQERAVKNFAQVDADFGRLLNEGL------
>A0A3N4HV64	651	0.682	1.195E-204	24	505	510	9	490	499
------------------------PSRPPVYTTSNGCPVFDPHASQRVGQnGPLLLQDFHLVDLLAHFDRERIPERVVHAKGAGAYGEFEVTDDISDLTCADFLS-EVGKKTKVLVRFSTVGGEKGSPDSARDPRGFAIKFYTEEGNLDWVFNNTPIFFLRDPSKFPIFIHTQKRNPQTNLKDATMFWDYLSNNQEAIHQVMHLFSDRGTPYSYRHMNGYSGHTYKFVKADGSFVYVQIHLKTDQGNKTFNNEQAQELCATNPDHHTQDLFESIEKGAYPSWTVYVQTMTQEQAEKFNYSVFDLTKVWPQKEFPLRRFGKMTLNKNPENYFAEIEQAAFSPSHIVPGWEPSADPVLQSRLFSYPDTHRHRLGVNYQSIPANCPLKAHNPFQRDGAMAglHKNNYGAEPNYTSSFAPLTYKKTATSP-QHEQWVGKATTFSW-KVTENDYAQAEGLWNVLGKTKGQQENFVHNVAVHLRDAVPEVQERTFQMFERVNRDLGKRLRTETAK----
>UPI001666A687	650	0.459	1.636E-204	25	503	510	2	474	481
-------------------------DNKK-LTTATGTPVHDNQNSITAGsRGPTLLQDIHLVEKLAHFNRERIPERVVHAKGSGAHGYFEVTNEMTKYTKAKFLS-DRGLRTPLFIRFSTVAGEKGSADTERDPRGFAVKFYTEEGNYDLVGNNTPIFFIRDAIKFPDFIHTQKRNPATNLKDPTAVWDFWSLSPESLHQVTYLMGDRGIPATWRNMNGYGSHTYKWVNAEGEVFFVKYHFKTDQGIKNMTSEEAAKIAGIDPDFHTRDLYAAIEDGNFPSWTLYVQIMPEAEAYTYHIDPFDVTKIWPHSDYPLIEVGKMVLNKNPENYFAEVEQAAFSPGNFVPGIEASPDKMLQGRLFAYADAHRYRLTGNYEQLPINRAKNEVNNYQRDGVMRFDGNGGGSVNY----EPNSFGGPKESPAdSPAPFEVSGVAASVSYDADDHYSQAGDLYRLMSED--EKERLVQNIIGGLKQVPEEIQQRQIGHFLKADRDYGERVAKAL------
>M1FPT2	650	0.519	1.636E-204	30	504	510	23	494	500
------------------------------LTTSSGCPIDDKLAVQTVGeRGPMLIQDFTFLDEMAHFGQERIPERVVHAKGAGAFGYFEVTHDITQYTKASLFN-KIGKKTPLGIRFSTVGGESGSADSARDPRGFAVKFYTEDGNWDLVGNNTPIFFIRDPIFFPSFIHTQKRNPVTHLKDANMFWDFISLRPESTHQVSFLFSDRGTPDGYRHMNGYGSHTFKLVNAQGEAVYCKFHMKTDQGIKNMSGERAGEVASSDPDYAIRDLYNAIADGNFPSWSFYLQVMTFDQAEKFRFNPFDLTKVWSQKEYPLIPVGKMVLNRNPTNYFAEVEQIAFSPAHMVPGIEPSPDKMLQGRLFSYSDTHRHRLGTNYQQLPVNCPMSARpNNYQRDGPACATDNQTGAPNY----FPNSFNGPsddPKYAQSQIHYSGDV--RRYRTDDDDNYSQPGVFWReVLTDE--DRAALVKNMAGHLKDAVPFIQDRVIKNWSQADSDWGARLRKAVD-----
>A0A1B3PEJ4	650	0.497	1.636E-204	0	505	510	0	496	507
MSrDPATD----QLVNYKKgIKS---EADQGKITTGSGNPVDSHTASLTAGPkGPILLQDFTLIDELAHFDRERIPERVVHAKGAGAFGYFEVTHDISAYCKAKIFS-EIGKRTPLAVRFSTVGGESGSADTVRDPRGFAVKFYTEEGIWDLVGNNTPIFFIRDPIFFPVFIHTQKRNPETHLKDVDMFWDFITLRPETTHQVMFLFSDRGIPDGYRHMNGYGSHTFKLVNAKNEAVYCKFHYKTDQGIKNLPTKQAGDLSGSDPDYSIRDLYNAIATGNFPSWTMYIQVMTFKQAENWKFNPFDLTKVWPHDEFPLIPVGKIVLNRNPKNYFAEVEQIAFSPAHMIPGIEPSPDKMLQGRLFSYSDTHRHRLGPNYLQLPVNCPYRSkIANYQRDGPQAL-YNQDGAPNYFPNSFGGPIEVPTVGLSKFTT-VGDVQ--RYNTDDDDNVSQPAIFWKkTLNEQ--ERQRLVDNIVDHLRHAVGFIQERAVKNFAKVDAEFGKRLLEGLRK----
>V4B843	650	0.495	1.636E-204	26	508	510	19	500	508
--------------------------DAETLTTGTGAPVGAKNATLTVGpRGPILLQDFVFTDEMAHFNRERIPERVVHAKGAGALGYFEVTHDISKYCKAKVFD-TVGKRTPVAVRFSTVGGEKGSADTARDPRGFAVKFYTEDGNWDLVGNNTPIFFIRDPFLFPSFIHTQKRNPVTNLKDPDMFWDFISLRPETAHQVSFLFSDRGTPDGYRHMNGYGSHTFKMINNDNKGVYCKFHFKTDQGIKCLRAEKAGELSASDPDYSTRDLYNAIREGNSPSWTVYIQVMSYEEAERFRWNPFDLSKVWPQGEYPLLPLGKMVLNKNPKNYFTEVEQIAFSPAHMVPGIEASPDKMLQGRLFSYSDTHRHRLGSNYLQIPINCPYNARtRTYQRDGPQCVDDNQGGAPNY----FPNSFSGPQDNPKHLEcpfKLSGDVT--RYNTADDDNFSQVGIFWRKV-LNPEERERLVQNMAGNLKDAQEFIQKRAVHNFGQADAEYGRKLQEALNayKRAQ-
>A0A6P8QAA8	650	0.494	2.240E-204	26	505	510	7	483	507
--------------------------QHKVLTTGAGVPVGDKMNVITVGaRGPLLVQDAIFIDELAHFDRERIPERVVHAKGAGAFGYFEVTHDITKYSKAKVFG-QVGKRTPTAVRFSTVAGESGSADTVRDPRGFAVKFYTEEGNWDLTGNNTPIFFIKDPFMFPSFIHTQKRNPKTHLKDPDMVWDFWTLRPESLHQVFFLFSDRGIPDGHRHMNGYGSHTFKLVNADNEAVYCKFHYKTDQGIKNLPVDKAEKLASTDPDYGIRDLYEAIATGNFPSWTFYIQVMTFEQAEKFPFNPFDLTKIWPHKDYPLIPVGKLVLNRNPANYFAEVEQLAFDPSNMPPGIEPSPDKMLQGRLFSYPDTHRHRLGPNYLQIPVNCPYKArVANYQRDGPMCISDNQGCAPNY----YPNSF--DSPEVVPHCK---ERHFETHGDVNrysideEDNVTQVHNFYnKVLNKE--QRQRLCENIAGSLKDAQLFIQKRAVKLFTAIDCDAGTRIQTQLDK----
>A0A3N5YXZ9	650	0.501	2.240E-204	30	508	510	8	483	512
------------------------------LTTAFGAPVADDQNSMTAGsRGPVLMQDTHLLEKLAHFDRERIPERVVHAKGAGAYGYFEVTADVTRYTKAGFMS-SVGKQTPVFVRFSTVGGEKGSPDAARDPRGFAVKFYTEEGNYDLVGNNTPVFFIRDPLKFPDFIHTQKKNPRTNVPDPDMFWDFLSLTPESVHQVTVLFSDRGTPASYRHMNGYSSHTFKWYNDKGEYFWVQYHLKTDQGIRNLTRQEAQVLSGADPDHATRDLSNAIQRGEYPSWTVEVQILTPEQARDFRWDIFDITKVWPHAEVPPIRIGRLVLDRNPVNYFAETEQAAFSPGNVVPGIAISPDKMLQARVFSYHDTHLHRLGPNYHLIPVNAPKRTAeKSYQRDGSMRVDDNGGEAPNY----WPNSFGgqAPADTGEPTFELAGQAGRHPYSH-PNDDFVQAGMLYRqVMSET--DREHLVGNIVDHLGKAQKRLQRRQAALFYKCDPDYGRRVAEGLQLDIA-
>P90682	650	0.468	2.240E-204	14	505	510	5	497	541
--------------GKPHEEQLEQYKNsqtKPFvLTTSNGAPIFNKKASLTVGpRGPLLLQDVVFLDEMAHFDRERIPERVVHAKGGGAHGFFEVTDDITKYCKADVFS-TIGKRTPIFIRFSTVGGELGSADTQRDPRGFAIKFYTEEGNWDLVGNNTPIFFIRDPIFFPNFIHTQKRNPVTHLKDPNMMWDFFSLRPETTHQVMILFGDRGIPDGFRHMDGFGSHTFKLVNKDGNAVYCKFHIKTAQGIRNLPPDVAIKLAGEDPDYSIRDLYDSIENGNYPVWRLMIQVMTFEEAANYRFNPFDITKVWSHKEFPLILVGKIVLNKNPTNYFAEVEQIAFAPSHVVPGIEFSPDKMLQGRLFAYPDTQFHRLGPNYVQLPINCPYRSrAHNTQRDGCFALDYNQGGMPTY----HPNSFNgAIERTDVKESAWSVSGDVDRFNGDDEDNFSQPRDLWlKVMDET--ERARLVDNIADSLKYCKAFIQERAINNFTQVHQDFGNALRNALQK----
>UPI0006C9AD4C	650	0.496	2.240E-204	25	506	510	187	665	679
-------------------------DGAPTLLTGNGAPIANKKAAQTVGpRGPLLLQDFVYLDEISHFDRERIPERVVHAKGAGAFGYFEVTHDISKYCKAKIFS-KIGKKTPLVVRFSTVGGESGSADTVRDPRGFAVKFYTEEGIWDLVGNNTPIFFVKDPMLFPSFIHTQKRNPATHLKDADMFWDFITLRPESTHQVMILFSDRGIPDGYRHMNGYGSHTFKLVNDQNEWVWCKFHYKTDQGIKNIFQEKANEISANDPDYSIRDLYNAISSGNYPSYTFSIQVMTQKQAEEFKWNPFDLTKVWPHKEFPLIPVGKIVLDKNPENYFTDVEQAAFDPAHMVPGIEPSPDKMLQGRLFSYGDTHRHRLGPNHLQLPVNCPYKmmPAVNYQRDGFMSIN-NQGGAPNY----FPNSFSGPVECPqVKSPTYHASGDVDRHEPVNEDDYGQATLFWRnVLTAD--QQARLVSNLVGHIKNASTFIAERAVRNFSNVDVELGRRLADGLRAN---
>A0A6J1T1J6	649	0.478	3.068E-204	1	505	510	4	496	506
-SDPAAD----QLVNYK-----KQTRDMENLTLASGTPVGDKLASLTVGpRGPLLLTDTALVDELAHFDRERIPERVVHAKGAGAFGYFELTHDISKYTKAKLFN-QVGKKTPIAIRFSTVGGESGSADTVRDPRGFAVKFYTEEGNWDLVGNNTPIFFVRDPILFPSFIHTQKRNPATHLKDVNMVWDFFTLRPESTHQAMFLFSDRGIPDGYRKMNGYGSHTFKLVNDKNEVVYCKFHMKTAQGIKNLPVDKAEQISAQDPDYSIRDLYNAIANGDYPKWNFFIQVMTVAQAEKNKFNPFDVTKVWSHKEFPLIPVGQLVLDRNPTNYFAEVEQIAFAPSHLVPGIEASPDKMLQARIFSYADTHRHRLGVNYQQIPVNCPYRtTVRNYQRDGPMNVTNNQAGAPNY----YPNSFSGPEQVPsVEPPPYKASGDVLRYNTADDDNFTQPGIFWSQTLND-AERERLVCNIVGHLKDAAIFIQERAVKNFCQVNPDFGRRVADGLRK----
>A0A6B7GD61	649	0.483	4.201E-204	14	508	510	9	500	504
--------------QLKKFQEAKKDEAVPKLTTGAGALIGDKLNSLTAGpRGPILLQDHVFLDEMAHFDRERIPERVVHAKGAGAFGYFEVTHDITKYTKASIFA-EIGKKTPIAIRFSTVGGEAGSADTVRDPRGFAMKFYTDEGNWDLVGNNTPIFFIRDPIFFPSFIHTQKRNPVTHLKDPDMFWDFISLRPETTHQVCFLFADRGIPDGYRFMNGYGSHTFKLVNAAGEAVYCKFHMKSDQGIRNLDVNKANDLSGSDPDYSIRDLYNAIAEGNHPSWTMKIQVMTFDEAEKFRWNPFDLTKIWPQSEFPLIPVGRLVLDRNPKDYFAEVEQIAFSPAHMVNGIEPSPDKMLQGRLFSYTDTHRHRLGANYLHLPVNCPFRTRAlNYQRDGPMTFNTDYAGYPNY----FPNSFSGPANVPAAVEhKFQVSGDVARYNSADEDNFSQVTTFWTKVLDE-AAKTRLVENIAGHLKNAQSAIQDRAVKNFSQVHPDFGSRLRTALDKHLS-
>A0A1J1I836	649	0.535	5.752E-204	31	503	510	22	493	502
-------------------------------TLASGAPIGVKTATQTVGqRGPVLLQDINFIDEMSHFDRERIPERVVHAKGAGAFGVFEVTHDITKYTNAKVFE-KIGKQTPMVARFSTVGGESGSADTARDPRGFALKFYTDDGVWDLVGNNTPIFFIRDPILFPSFIHTQKRNPQTHLKDPDMFWDFISLRPETTHQVMFLFGDRGTPDGYRFMNGYGSHTFKLINAKGDAHYCKFHFKTAQGIKNLPTEKADALAGSDPDYAIRDLFNAIAKGEFPSWNLFLQVMTFEQAEKYKYNPFDVTKVWSQKEYPLIPVGRMTLNRNPNNYFAEVEQSAFAPSHLVPGIEPSPDKMLQGRLFSYADTHRHRLGANYLQLPVNCPYRvSVKNYQRDGPMTFNDNQGGAPNY----YPNSFegPEPSSRTVNLQqpyKVSGEVYRFDSGD--EDNFSQATIFWNQVLDE-AARKRLVSNIAGHLVNAKAFIQERAIGNFAKVSSEFGKALTEAI------
>A0A7M7K7L5	649	0.507	5.752E-204	30	505	510	25	501	505
------------------------------LTTGTGCPVGDKLNIQTAGkRGPALLQDVVFIDEMAHFDRERIPERVVHAKGAGAFGYFEVTDDITKYSKAAVFA-SIGKRTPIAVRFSTVGGESGSADTVRDPRGFAVKFYTEEGNWDIVGNNTPIFFIRDPFLFPSFIHTQKRNPRTHCKDPDMFWDFLSLRPESTHQVLILFSDRGIPNGYRHMNGYGSHTFKLVNADNDINYCKFHYKTDQGISNLTVERANELAASDPDYSIRDLYNAIENGKHPSWTLYIQIMTSQQAEKFPFNPFDVTKVWPHADYPLIPVGKLVLNRNPTNYFAEVEQMAFSPANLVPGIEPSPDKMLQGRLFSYNDTHRHRLGPNYLQIPVNCPYATrVRNAQRDGAMCINGNQGAATNY----YPDSFGGPVtnlKYKENFgEKW-ATADVNRWNSEDEDNFTQPGLFYK-MLSQP-ERERLASNIANHLKDAQDFIQQRAIKNFTSAHPALGAAIRskiQALEK----
>A0A336N5N6	649	0.505	5.752E-204	29	507	510	22	503	940
-----------------------------TVTTGSGSPIGIKTATQTAGpRGPVLLQDVNFIDEITHFDRERIPERVVHAKGAGAFGYFEVTHDITKYCSAKVFE-KIGKRTPIAVRCSTVGGESGSADTARDPRGFAVKFYTEEGIWDLTGNNTPIFFIRDPILFPSFIHTQKRNPATHLKDPDMFWDFITLRPETTHQVMFLFGDRGIPDGYRHMNGYGSHTFKLVNAKGEPVYCKFVYKTDQGIKNLDVKRAAELDGQDPDYAIRDLYNAIAKGNYPSWTFYIQVMTFEQAEKCKFNPFDLTKVWPQAEYPLIKVGKMVLDRNPSNYFAEVEQIAFNPGHLVPGILPSPDKMLQARLFSYGDTHRHRLGANYLQLPVNCPYKvAVKNYQRDGPMCFNDNQAGAPNYFPNSFsgPAECERARKLLDSkQETCVGDIARYETGD--DDNYSQATVFWNKVLDVE-ARKRLVSNIAGHLCNASPFLQERAVKNFSNVSPDFGKMLTEALNfyKRV--
>A0A2G5BDJ7	648	0.515	7.877E-204	23	509	510	3	494	496
-----------------------HPSDAPTvdsrgvLTTANGNPVDNNQTSLTAGEyGPVVLQDFHLIDKLAHFDRERIPERVVHAKGAGAHGYFEVTKDISHLTCAKFLN-KVGKRTPVFTRFSTVGGELGSGDTARDPRGFSVKFYTEEGNWDMVGNNTPIFFIRDPVKFPDFIHTQKRHPQTHLPDPTMVWDFWSLVPESLHQVTILMSDRGIPDGFRHMHGYSSHALKLVAKDGSYKYVKWHFRTEQGIKNILPDEATRLAGTDPNYATRDLFNAIERGEHPAWKVYVQVIEPEQALKYRFNPFDVTKVVSQKDFPLQEVGRMVLNRNPENYFAEVEQAAFCPSHMVPGIAPSPDRMLQGRLFSYADTHRHRLGPNYHQIPINRPISGVNNQQRDGAMAINGNGGATPNYEPNSFGGPAQNNLPAQTHAKNFIAQGEVArHTYEVTDDDFAQVKDLYNLFTVE--QKDRLASVIASTLSQTPAFIQKRQLQHFYRADKDYGRRVEAALKAAGSK
>A0A0D1XHT5	648	0.649	7.877E-204	29	509	510	3	481	498
-----------------------------VYTTSNGRPVTYAKASQTVGRrGPVLLQDFHLIDLLAHFDRERIPERVVHAKGAGAFGEFEVTHDINDICDADVFS-EIGKKTRVAVRFSTVGGEKGSSDSARDPRGFAVKFYTEEGNWDIVGNHTPVFFIRDGVKFPMFIHTQKRNPKTNLKDPTAFWDWLSSNQECAHQVMQLFSDRGTPLSYRHINMYGGHTFKFTKKDGTYHYVKIHVISNQGNKTLTNEEAARLNAVNPDFQTQDLFEAIARGEFPSWDIGVQVLSPAQAETFRWNIFDVTKIWPHGEVPIRPIGRMTLNRNPDNYFAEVEQIAFSPAHLVPGVEPSADPMLQARLFSYSDTQRYRLGVNYQQIPVNRPLHVYSPFQRDGSGAVNGNYGATPNYPSPLAPLTYKAV-DTNVAHERWVGKAT-YDLQEVTDEDFIQAGWLWDVLGRQDGQQDHFVHNVAVHLCGAVAEVRERTYGMFSRIREDLGRRIKEETEREVAK
>A0A7L1BH59	648	0.494	7.877E-204	26	505	510	0	477	507
--------------------------QKPdVLTTSAGTPIGDKLNVLTVGpRGPLLVQDVIFTDEMAHFDRERIPERVVHAKGAGAFGYFEVTHDITQYCKAKVFE-QVGKKTPIAIRFSTVVGEAGSADTVRDPRGFAMKFYTEDGIWDLVGNNTPIFFIRDPILFPSFVHSQKRNPQTNLRDADMMWDFLSLRPETLHQVSFLFSDRGIPDGFRHMNGYGSHTFKLVNADGKAVYCKFHAKTDQGIKNLSVEEAGKLASTDPDYSLRDLYNAIAKGKHPSWSFYIQVMTFEQAEKFPFNPFDLTKVWPHSEYPLIPVGKLVLNRNPVNYFAEVEQMAFDPSNMPPGIEPSPDKVLQGRLFAYPDTQRHRLGTNYLQIPVNCPFRArVANYQRDGPMTVSNNQDGAPNY----YPNSFSGPEDQPQlKESPMFASGDVQRFNSANEDNVTQVREFFlKVLNDE--QRQRLCKNIAEHLKDAQLFIQKRAVKNFTDVHPKYGACVQAFLDK----
>A0A7I8VNZ8	648	0.507	7.877E-204	26	505	510	21	497	510
--------------------------QTDVLTTSTGQPIGDKMNSMTAGpRGPMLLKDFVYTDEMAHFNQERIPERVVHAKGAGAFGYFEVTHDITRYTKAKMFE-SIGKRTPLFIRFSTVGGEAGSADTARDPRGFAVKFYTEEGNWDLTGNNTPIFFIRDPMFFPSFIHTQKRNPKTHLKDPDMFWDFISLRPETTHQVSFLFSDRGTPDGFRYMDGFGSHTFKMVNAQNEAVYVKFHYKTDQGIRNLSAQRAAELAGSDPDYATRDLYNAIARNDFPSWTLNIQVMTFEQAENWRFNPFDLTKVWPHEEFPLIPVGRIVLNRNPVNYFAEVEQAAFCPAHMVPGIEPSPDKMLMGRIFSYPDTHRHRLGTNYLHIPVNCPYNSkVKNYQRDGFMVTTDNQGDAPNY----YPNSFGGPEQDNKFLEhRYNVSADVTRYNSSDEDNFTQTGIFWRQV-LNPQERTNLVENIAGHLKDAQPAIQQRAVANFSSADPEYGRRIQELLDS----
>A0A7I4Y1R0	648	0.477	7.877E-204	0	504	510	23	516	524
MPKPADPCDV-QLENYKKSQPT-----PKIITTSNGAPIGSKTNVLTAGpRGPLLMQDVVYMDEMAHFDRERIPERVVHAKGGGAHGVFEVTHDITKYCKAEIFS-KIGKQTPCFVRFSTVAGELGSADTARDPRGFAVKFYTEEGNWDLVGNNTPIFFIRDPLQFPNFIHTQKRNPQTHLKDADMQWDFWGLRPESTHQVMFLMSDRGIPDGFRFMNGYGSHTFKMVNARGEPVYCKFHFKP-PKIKNLSVADATRLAGEDPDYAIRDLYNAIERGEFPSWKLYIQVMTFEQAEKWPMNPFDVTKVWPHGEFPLIPVGTMTLNRNPKNYFAEVEQAAFCPAHVVPGIEFSPDKMLQGRLFSYTDTHFHRLGPNYVQLPINCPYRArAHNAQRDGFAAYN-NQENAPNY----FPNSFNGGVECPKALEsKWKVTGDVARHESIDDNNFEQPRVFWeKVLNNE--ERERLVENIFSAMKDCKPFIQDRAIQNFGKVHPDFGNKLRKKVD-----
>A0A662YRL8	648	0.482	7.877E-204	17	504	510	103	587	616
-----------------HSqPLVYQVR-ADTLSTGAGVPVGDKLNSLTAGpRGPLLVQDVVFTDEMAHFDRERIPERVVHAKGAGAFGYLEVTHDITKYTKAKIFEH-VGKRTPTAVRFSTVAGEAGSADTVRDPRGFAMKFYTEEGNWDLTGNNTPIFFIRDPLLFPSFIHSQKRNPQTHLKDPDMVWDFWSLRPESLHQVTFLFSDRGIPDGHRHMNGYGSHTFKLVNNTGEAVYCKFHFKTDQGIKNIPVDEASRLSATNPDYSIQDLYNAIANGNYPSWSFFIQVMTFEQAEQFRWNPFDLTKVWSHKDFPLIPVGKLVLNQNPVNYFAEVEQLAFDPSNMPPGIEPSPDKMLQGRLFSYPDTHRHRLGANYLQIPVNCPYKTrVANYQRDGPMCMFDNQGGAPNY----YPNSFSAPETQPQFLEtKFRVSADVARINSSDDDNVTQVRTFYtQVLNEE--ERQRLCENIAGHLKEAQLFIQKRAVKNFMDVHQDYGSCIQALLD-----
>A0A0D2X136	648	0.531	1.079E-203	30	503	510	3	475	483
------------------------------LTTSNGTPVVDNQNSLSAGEtGPLLLQDFHFIDKLAHFDRERIPERVVHAKGAGAHGYFEVTKDVSHLCKAKFLE-RVGKRTPLFTRFSTVGGEKGSADTARDPRGFAVKFYTEEGNWDMVGNNTPIFFIRDPIKFPDFIHTQKRNPQTNLPDADMFWDFLSQTPESCHQVSILFSSRGTPDGYRHMHGFSSHTLKMVNAKGAQNFVKFHFKTEQGVKNLTPEQANKLKAENPDYATQDLFDSIEKGNYPSWKVCIQVMPLADVPKQAFNPFDVTKVWSQKAYPLQEIGRMVLNRNPENYFAEVEQAAFSPSHMVPGIEPSPDKMLQGRLFSYPDTHRHRLGANYLQIPVNCPYAArVSNHQRDGFMAINGNGGKLPNYEPSSFGGPKEDKTTTDASPYEVSGTVGHHPPAWKNQDDFKQAGDLYRLLSAE--EKTALVNNIVGHLSGAKKHLQKRQVEIFRKCDSDYGARIEQGL------
>A0A1I0IN58	648	0.465	1.079E-203	26	503	510	3	475	485
--------------------------DKKYLTTSTGTPVSDNQNSQTAGAqGPTLIQDVHLLEKLAHFNRERVPERVVHAKGGGAYGTFEVTNDVSKYTKADFLS-EVGKKTDMFIRFSTVAGELGSADTVRDPRGFAVKFYTNEGNYDLVGNNTPIFFIRDAIKFPDFIHTQKRNPRTHLKDPDAVWDFWSLSPESLHQVTYLMGDRGIPATWRHMNGYGSHTFRWTNDEGESVWVKYHFKTDQGIKNLTNDVADKMAGENPDYHIEDLYNAIEKGDYPSWTLYVQIMPEEDAKTYRFNPFDVTKTWSHKDYPLIEVGRMTLNKNPENYFAEVEQAAFSPGNFVPGISASPDKMLQGRLFSYADAHRYRIGANHTALPVNRPKVEVNNYQRDGYLRFDGNNGGAPNYEPNSLNGPKEVPEAKPASYE--VNGFAEAVGYD-DEDHYQQAGDLFRLMSDE--EKDRLIETVVDFMNPVRQEVKERQVQNFYKCDPEYGRRVAEGL------
>UPI0008250025	648	0.491	1.079E-203	26	507	510	3	482	489
--------------------------EKKYLTTASGAPVGDNQHSITAGqRGPTLIQDVHLLEKLAHFNRERIPERIVHAKGAGAHGYFEVTNDLSKYTKADFLS-EVGKKTPMFIRFSTVAGELGSADTVRDPRGFAVKFYTDEGNYDLVGNNTPIFFIRDAIKFPDFIHTQKRHPQTHLKDPNMVWDFWSLSPESLHQITYLHSDRGIPATFRHMNGYGSHTFKWVNKDGEAVYVKYHFISDQGVKGLDPKVADELAGTNPDYHTEDLFNAIDKEDYPSWTLKVQIMPIEEAESYRYDPFDVTKVWPHSDYPLIELGKMVLDRNPENYFAEVEQAAFSPGHFVPGIEASPDKMLQGRLFSYSDAHRYRLGVNHETIPVNQAKAPVHNYQRDGFMSHNGNGGSAPNYEPNSYGNAPKETPESKIKPFEVSGFADSVNYDS--EDHFSQPGSLFRDVLDE-GGRQRLIENFADHLSGVTKEgVVERQLELFYKVDPRLAEGVASILNVEV--
>A0A2M4CTV7	648	0.501	1.079E-203	20	503	510	10	495	504
--------------------NLYKESQKETATatTSHGAPVGNKTATQTAGpRGPVLLQDSHLIDELAHFDRERIPERVVHAKGAGAFGYFEVTHDITKYCAAKLFE-KVGKKTPLAVRFSTVGGESGSADTARDPRGFAVKFYTDDGIWDMVGNNTPIFFIRDPVLFPSFIHTQKRNPSTHLKDPDMFWDFISLRPETTHQTMFLFADRGIPDGYRFMNGYGSHTYKLVNADGKPVYCKFHFKTDQGIKNMDTVRAGELAGTDPDYSIRDLYNAIAKKEFPSWSLKVQIMTYEQAEKVPYNPFDLTKVWPQSDFPLIPVGRMVLDRNPSNYFAEVEQAAFAPSHLVPGIEPSPDKMLQARLFAYADTHRHRVGANYLMLPVNCPYRVAtRNYQRDGPMNSTDNQGGAPNY----FPNSFSGPQECPfarkLQNPPMPAPGNIDRYETSDEDNFSQATVFYRRVLDD-GARRRLVNNIIDHLRNASPFLQERAVKNFAMVDADFGRQLTEGL------
>A0A0B2V4H3	648	0.474	1.079E-203	14	505	510	5	497	541
--------------GKPHEEQLEQYKKaqtKPFvLTTSNGAPIFNKKAVLTVGpRGPMLLQDVVFMDEMAHFDRERIPERVVHAKGAGAHGYFEVTHDISKYCKADLFS-AIGKQTPIFIRFSTVGGESGSADTARDPRGFAIKFYTEEGNWDLVGNNTPIFFIRDPIFFPNFIHTQKRNPVTHLKDPNMTWDFFSLRPETTHQVMILFGDRGTPDGFRHMNGYGSHTFKLVDKDGKACYCKFHIKTAQGIRNLPADVANRLSGEDPDYAIRDLYDNIENGNYPVWNFMIQVMTFEEAEKYKFNPFDVTKVWSHKEFPLIPVGKIVLNKNSSNYFAEVEQSAFAPSHVVPGIEFSPDKMLQGRLFAYPDTQFHRLGPNYVQLPINCPYRArAHNTQRDGYAALENNQGGMP----SYHPNSFNGALeRADVKESAWSVSGDVERFNAEDEDNFSQPRELWLKVLDE-SARGRLVDNIVESLKYCKPFIQERAVKNFAQVHEDFGNALRKALQK----
>UPI0002B6F2C7	647	0.466	1.477E-203	26	503	510	2	475	484
--------------------------EKKKLTTSWGAPVGDNQNSMTGGlSGPTLIQDVHLLEKLAHFNRERVPERVVHAKGAGAHGYFEVTNDMSKYTKAKVFN-DVGKRTPVFVRFSTVAGESGSADTVRDPRGFAVKMYTEEGNYDIVGNNTPIFFIRDGIKFPDFIHTQKRDPRTHLKNPTAMWDFWSLSPESLHQVTYLFGDRGIPLTYRHMNGYGSHTFKWVNKEGEAVWVKYHFKTDQGVKNMDPELAAKIAGENPDYHTEDLFTSIENGDFPSWTLYVQIMPLEEAKAYRFNPFDVTKVWSHKDYPLIEVGRMVLNRNPENYFAEVEQATFSPGNMVPGVEPSPDKMLQARLFAYGDTHRYRVGVNHHLLPINRPRVEVNHYQRDGFMRLDNNGGGSV-Y---YEPNSFEGPAE-VPEHKITPFEVSGMADSVPYDdhDHYTQAGDLYRLMSEE--EKARLVKNIVESLRHVtREDIKRRQIEHFAKADPDYGRRVEEAL------
>UPI0017849BF7	647	0.504	1.477E-203	26	509	510	19	501	506
--------------------------ESPgVITTGSGNPVGIKDATLTVGpRGPVLLQDVKFLDELAAFDRERIPERVVHAKGAGAFGYFEVTHDITKYSAAKVFE-KVHKRTPVAIRFSTVGGESGSADTVRDPRGFAVKFYTDDGIWDLVGNNTPIFFIRDPILFPSFIHTQKRNPQTHLKDPDMFWDFLTLRPESTHQVSFLFSDRGIPDGYRHMNGYGSHTFKLINCKGEPVYAKFHYKTDQGIKNLDPKVAQELSATDPDYSIRDLYNAIKNGNYPSWTFYIQVMTFDQAKKYKYNPFDVTKVWSHADFPLIPVGKLVLDRNPTNYFAEVEQIAFSPAHLVPGIEPSPDKMLQGRLFSYSDTHRHRLGPNYLQIPVNCPYRvSVKNFQRDGAMRVNDNQGGAPNYFPnSFSGPDESARAKSLMPCCPTQGDV-YRFSSGFTEDNYSQVTDFW-VYVLDEKARQRLVANIAGNLSNASQFIQERAVKNFTLVHADFGRMLTEAL--NLAK
>A0A2B4RRW4	647	0.505	1.477E-203	26	503	510	18	492	1136
--------------------------KSPdVLTTGTGCPIDTKTSTMTVGaRGPILLQDVHFLDEMSHFDRERIPERVVHAKGGGAFGYFEVTHDISKYCKAAIFN-RIGKSTPCVARFSTVGGESGSADTARDPRGFAMKFYTEEGNWDLVGNNTPIFFIRDPILFPSFIHTQKRNPTTHLKDPDMFWDFITLRPETTHQVCFLFSDRGIPDGYQQMNGYGSHTFKMVNEKGEAVYCKFHVKTDQGIKCVPADKAEQLAGSDPDYNNRLLYNAIAGGNPPSWTMYIQVMTFEEAEKFRWNPFDLTKIWPHSEFPLIPVGKMVLNRNAKNYFAEIEQSAFNPASMVPGIEPSPDKMLQGRLFSYHDTHLHRLGTNYLQLPVNCPYRTrVTNYQRDGPQTFD-NQEGTPNY----FPNSFTGPLDDLRysPHTvKITGDV--ARYNSADDDNFSQVTDFWNKVLNE-AERTRLVNNIAGHLKDAKQFLQKRAVSNFAQVSPEFGRRLTEAL------
>A0A0J9X3E8	647	0.636	2.022E-203	29	503	510	4	477	481
-----------------------------TYTTSNGCPVTNPYASQRIGtNGPLLLQDHHLIDLLAHFDRERIPERVVHAKGSGAYGVFEVTHDVTDLTSASFLQ-NIGQKTRSFARFSTVGGEKGSPDAARDPRGFSVKLYTEEGNLDWVFNNTPVFFIRDPTKFPYFIHTQKRNPETNLKDATMFWDYLSLNEESIHQVLILFSDRGTPYSYRHMHGFSGHTFKWVNKEGKFTYVQIHFLTDQGIKNLTNEEAGELASSNPDHAQEDLFESIKKGDYPSWTVYVQTMTPEQAEKAPFSIFDLTKIWPHKEYPLRPVGKWTLNENPKNYFAEVEQAAFSPSHLVPGMEPSADPVLQSRLFSYPDTHRHRLGVNYQQIPVNCPLHQYNPFQRDGFATVNGNYGATPNYPTKLFPISYKANASNVDEHEKWVGTATLWASEISGPEDFDQAKALWKVYGKT-GQQENFIKNVAGHLKNADPKVQEQTFRYFGKVDEKLADDLRKKI------
>A0A7R9GWF1	647	0.497	2.022E-203	35	506	510	16	491	497
-----------------------------------GAPVDNRLASLTIGpRGPILLQDINLIDEIAHFDRERIPERVVHAKGAGAFGYFEVTDDITKYCKAKVFS-EVGKRTPIAVRCSTVGGESGSADTVRDPRGFALKFYTEDGIWDLVGNNTPIFFIRDPILFPVFIHTQKRNPATHLKDADMFWDFLSLRPESVHQVMFLFSDRGIPDGFRFMNGFGSHTFKLVNAKNEPVYCKFHYKSDQGIKNLTPEKAHQLSADDPDYSLRDLYDAISSGNFPSWTFYIQVMTFAQAEKFRWNPFDLTKIWPQGEYPLIRVGKFVLNRNPSNYFAEVEQIAFSPSHLVPGIEPSPDKMLQGRLFSYPDTHRHRLGGNYLQLPVNCPYRTrMTNYQRDGPQTFTKNQEGAPNY----FPNSFGGPREDPTAAQsvfHVSGDVAKYglvlsRYNSGDEDNFSQATTFWRQ-TLNAGEKDRLVSNIVGNLKNAADFIQERTVKVFSQVDEDFGARLRDGLNKQ---
>A0A7X5W6B8	647	0.505	2.022E-203	26	508	510	1	484	501
--------------------------KKKTLTTSFGMPVADDQNTMTAGKkGPALIQDIHLIEKLAHFDRERIPERVVHAKGAGAYGYFEVTHDVTKYTRANFLS-KVGKRTEVFVRFSTVGGEKGSADSERDPRGFAVKFYTEEGNYDMVGNNTPVFFIRDPLKFPDFIHTQKRHPAKNTKDANMFWDFLSLTPESIHQVTILFSDRGTPKSYRFMNGYSGHTFMWYNNKGEYFWVKIHFKTEQGSQNLTREEAVRLAGEDPDQATRDLYDSIEKGDYPAWKVYVQVMTPEQVEKYRFDSFDITKVWPHGDVPLQPFGRMVLNRNPENYFADVEQSAFSPGNFVPGIGPSPDKMLQGRLFSYHDTHRHRLGPNYHLLPVNAPKAaPEFSNQRDGFMRVDANGGGGPNY----YPNSFGGPEPDPsvgQPPIDVSGMAA-RHSYTLSDDDFVQAGNLYRnVMSDQ--DRDHLIGNIVSHLRNAQKRIQLRQTALFYKADEQYGSRVAEGLKldlKEVK-
>A0A023FCG3	647	0.508	2.022E-203	29	505	510	21	494	504
-----------------------------VLTTGTGAPLETKTATLTVGPkGPVLLQDFGFIDELAHFDRERIPERVVHAKGAGAFGYFEVTNDVSKYTKLSVFS-KIGKRTPVAVRFSTVGGESGSADTARDPRGFAVKFYAEDGNWDVVGNNTPIFFIRDPILFPSFIHTQKRNPVTHLKDADMFWDFISLRPESTHQTMFLFSDRGTPDGYRHMNGYGSHTFKLVNDRGDTCYCKFHYKTDQGIKNLSAEQAADLCGKDPDYSIRDLYNAIANKKYPSWTWYLQIMTKEQAEKFRWNPFDLTKVWPHGEYPLIPVGKMVLDRNPKNYFAEVEQIAFSPAHMIPGVEPSPDKMLQGRLFSYGDTHRHRLGPNYLQIPVNCPYRtKVSNSQRDGPAAYDGNQGGTPNY----FPNSFSGPQPTEAgSLTKYYASGDVARYETGEEDNFSQPSLFWNK-TLRPEERKRLAENIVASLKDAADFIQTRAVQNFSRVNPEFGTLLKEGLTK----
>A0A161HIU3	647	0.658	2.769E-203	28	503	510	9	483	498
----------------------------PVYTTSNGCPVRDPNASIRVGQhGPLLLQDHHLIDLLAHFDRERIPERVVHAKGSGAYGHFEVTDDISDLVSSDFLNG-VGKKTKTFTRFSTVGGEKGSPDSARDPRGFATKFYTEEGVIDWVYNNTPVFFIRNPSKFPTFIHTQKRNPETNLKDATMFWDFLSRNQESVHQVMQLFSDRGTPASYRNMNGYSGHAYKWTNKKGEWHYVQIHLITDQGIKTLNNEEAGNLTAENPDHAQEDLFEAIAKGDFPSWTVYVQTMTPEQAEKAPFNVFDLTKVWPHKDYPLRRFGKLTLDKNPENYFAEVEQAAFSPAHTVPGFEPSADPVLQSRLFSYSDTHRHRLGVNYQQIPVNCPLKVHNPFQRDGAGVVNGNYGALPNYPTDYSPTTYRTDVQLSERHEKWVGTATNFHWDVTGPEDYVQAGKLWEVFGKS-GQQDAFVHNVSVHLQNAKPEVQDRTFDMFTKVSPDLGSRLREAT------
>A0A6N6N0K1	647	0.518	2.769E-203	26	507	510	3	482	503
--------------------------KKKTLTTSFGSPVGNDLNSMTAGpRGPVLMQDVHLIEKLAHFDRERIPERVVHAKGAGAYGYFEVTADLTPYTKAAFLSEK-GKRTEVFARFSTVGGEKGSADAERDPRGFAVKFYTEEGNYDFVGNNTPVFFIRDPLKFPDFIHTQKRHPATNLKDADMFWDFLSLTPESVHQVTVLFSDRGTPATYRHMNGYSSHTYKWYNAAGDYFWVQYHFKTDQGIRNLTRQEAGELCGSDPDHATRDLHEAIERGEHPSWTLEMQILTPEQAQDFGWDIFDITKVWPHAEVPPMTVGKLVLNRNPENYFAEVEQAAFCPSMLVPGIAPSPDKMLQARLLSYRDTHIHRLGPNYHLIPVNAPKNaPAANYQRDGAMRTDANGGGAPNYWPNSMGGPVP-DGVSDEPHIPLEGMGGRHEFNH-DNDDFVQPGNLFRTVMNDR-DREHLVGNIVAHLGGAQKRLQRRQAALFYKADPDYGARVAEGLGLEV--
>UPI00145ED84C	646	0.489	3.792E-203	30	503	510	6	476	483
------------------------------LTTSFGIPVSDNQNSLTAGSdGPVLMQDFQLVEKLAQFNRERIPERVVHAKGAGAHGYFEVTADVTQWTKAKFLS-KVGQQTPVFARFSTVGGEKGSADTARDPRGFAVKFYTEEGNYDLVGNNTPVFFVRDPQKFPDLIHSQKRNPQTNCKDANIVWDFFSLSPETIHQVTILYSDRGTPKSYRYMDGFGSHTYKWINAQGEAFWVKYHFKTDQGIQNFTREEAAQIAGENPDYATQDLFEAIASNNFPSWTLKVQIMPLEDTKTYRFNPFDLTKVWSHKDYPLITVGRLVLNRNPENYFTEVEQAAFSPSNVVPGITFSPDKMLQARIFSYPDAQRYRLGANYAALPVNCPHAaKANNYQRDGFMRFDNNGGAAPNYEPNSFGGLKEAPEYKEPPFE-VSGTVDRTPFPK-TDDDFFQAGELYRVLSEE--QKARLVDNIVDQMKSVKPEIQRRQIPHFYKADPDYGIRVAQEL------
>A0A0G4G5H0	646	0.501	3.792E-203	28	503	510	5	480	493
----------------------------PVITTSSGCPVDDNQNSVTVSStGPIAISDFALIDKLAHFDRERIPERVVHAKGAAAHGYFEVTNDITKYCKAKVFE-RVGKRTPVFLRFSTVGGERGSADTARDPRGFAVKFYTEEGNWDMVGNNTPVFFIRDPIKFPDFIHTQKRCPMTNIPNPDMFWDFLSLVPESIHQVTILFSDRGTPDGYRHMNGYSSHTFKFVNKDGEVSYVKMHFKTDQGIKNLTRQQAGTLAGGDPDYATRDLHDSIKNGQFPSWTMFVQVMPQREAATYKWNVFDITKVWPHGDYPLIPVGKLVLNRNPENYFQDTEQSAFSPAHLVPGIEASEDKMLQGRLFSYSDTHRHRLGANYDQIPVNSAWnCPRHDYNaRDGPMCVNGNKGGSPNYEPNSVYGTPVQDKSFAMSSQAISG-VVGRHPQVHPNSDFEQAGNLYRkVMTRE--DRDHLIDNIVSHLKNAKREIQERQVKVFARADAEYGQRVAQGL------
>A0A023EUF0	646	0.512	3.792E-203	26	503	510	18	495	504
--------------------------DKTVSTTSTGTPVGTKTASVTVGeRGPLLLQDVHFLDEMAHFDRERIPERVVHAKGAGAFGYFEVTHDITKYCAAKIFD-TVGKKTPLAVRFSTVGGESGSADTARDPRGFAVKFYTDDGVWDLVGNNTPIFFIRDPILFPSFIHTQKRNPATHLKDADMFWDFISLRPETTHQVMFLFADRGLPDGYRFMNGYGSHTFKLVNADGKPVYCKFHFKCDQGIKNMDVKRADELAGADPDYSIRDLYNSIAKGEYPSWTLKIQVMTFEQAEKLSFNPFDLTKVWPQADFPLIPVGRMVLDRNPKNYFAEVEQIAFDPSSMVPGVEASPDKMLQGRLFAYTDTHRHRLGANYTQLPVNCPYRvSLRNYQRDGPMNCTDNQGGAPNY----YPNSFGGPEPCPfarkVQNSKHSVSGDVDRYESGDEENFAQAAVFYRRVLDD-AARKRLISNLVNHMSNASPFIQERAVKNFAEVDADFGRQLTEGL------
>Q16J86	646	0.509	3.792E-203	26	503	510	18	496	505
--------------------------DKSVATTGNGAPLGTKTATATVGeRGPVVLQDVHFLDEMSHFDRERIPERVVHAKGAGAFGYFEVTHDITQYCAAKVFE-KVGKKTPLAVRFSTVGGESGSADTARDPRGFAVKFYTDDGVWDLVGNNTPIFFIRDPILFPSFIHTQKRNPATHLKDADMFWDFISLRPESTHQVMFLFADRGIPDGYRFMNGYGSHTFKLINAQGKPVYCKFHFKSNQGIKNLEARRADELAGSDPDYSIRDLYNAIAKGECPSWNLKIQVMTFEQAEQHSFNPFDVTKVWPQNEFPLIPVGRMVLDRNPSNYFAEVEQIAFAPSHLVPGIEASPDKMLQGRLFSYADTHRHRLGANYLQLPVNCPYRvSMKNYQRDGPMNVTDNQGGAPNY----YPNSFGGPEPCGFAHKLQ--NSKFNVSGDVnrfesgeTEDNFAQPGIFYRRVLDE-AARERMITNMVNHMSAASPFIQERAVQNFSQVDADFGRRLTEGL------
>A0A0K8TMT3	646	0.490	5.193E-203	31	503	510	22	493	503
-------------------------------TTGAGCPIGVRDATLTAGKnGPVLLQDANFLDEMSHFDRERIPERVVHAKGAGAFGYFEVTHDISQYCAAKVFDG-IGKRTPIAVRFSTVGGESGSADTVRDPRGFAVKFYTEDGVWDLVGNNTPIFFIRDPILFPSFIHTQKRNPVTHLKDPDMFWDFITLRPESTHQVMFLFSDRGIPDGYRHMNGYGSHTFKLVNKDGVPVYCKFHYKTDQGIRNLDVKVADHLSGSDPDYSIRDLYNSISKNRFPTWTFYIQVMTFDQAKNSKFNPFDLTKVWSHKEYPLIPVGKLVLDRNPNNYFAEVEQIAFSPSHMVPGIEPSPDKMLQGRLFAYHDTHRHRLGANYLQLPVNCPYRvSVKNYQRDGPMTFTDNQNGAPNY----FPNSFSGPQECPVakklqPSFPVTGDVDRYRSGD--EDNYTQAGVFWRkVLNAE--ERKRLVSNIAGHLKNASKFIQERGVKNFSNVDAELGKALNDAL------
>A0A1V1X2G6	646	0.489	5.193E-203	26	509	510	4	488	504
--------------------------KKNILTTASGAPVDNDQNTMTAGSpGPALMQDVHLMEKLAHFNRERIPERVVHAKGVGTYGYFEVTQDVTKYTRAKFLS-EVGKRTEVFARFSTVGGEKGSADTARDPRGFAIKFYTEEGNYDMTGNNTPVFFIRDPLKFPDFIHTQKRNPATNAPDPDMFWDFLSLTPESIHQVTILFSDRGTPKGFRHMNGYSSHTFKWYNEKGEYYWVQYHFKTEQGIENFTRQEATRMAGENPDYATRDLYEAIAKGDYPAWKVCVQIMTPEEAQKYRFDIFDITKVWPHGDFPLVEIGKMVLNRKPENYFAEVEQAAFSPGNFVPGIAGSPDKMLQARIHSYHDAHLYRLGPNYQLLPVNAPKAvTSNNYQRDGYMRFDANGAGGPNYYPNSMGGPEPKKGVGEPPFE-VSGMAGRYEYTH-PNDDFVQAGDLYRkVMTDE--GREHLIGNIVAHISGAKKRIQLRQTALFYKADAEYGRRVAEGLGldiKEVTK
>A0A1Y1IRA0	646	0.523	5.193E-203	21	507	510	2	486	505
---------------------SYR---GPILTNGAGHPVSDDNNSVTIGEtGSILLEDFHLLDKLAHFDRERIPERVVHAKGAGAHGYFEVTHDVSDICKAKFLD-RVGKRTRCFTRFSTVGGESGSADTARDPRGFAVKFYTEEGIYDLVGNNTPVFFIRDPLKFPDFIHTQKRNPETHLKDPDMFWDFLSLVPESVHQVMILFSPRGTPDGYRFMNGYGSHTFKWVNDHGKAHWVKIHYKTDQGIKNLTTEQADHLAGSDPDYATRDLSNAIKRGEYPSWTFYVQAMPLEDAERFDWDPFDLTKVWPHKQYPLRQFGRMVLNRNPANYFAEVEQAAFSPAHMVPGIEPSPDRMLQGRLFSYDDTHRHRLGPNYLQIPINRPINPQSNHQRDGLMTVNENGGAMPNYFPNSvegTPAPQPQRPDVHMYQSKggAIGRKVFKKWQE--QDDYSQPGALFRLMPKN--EQDQLIANLAGHMSAAKEHIRRREIEVFRRCDAELGRRLDQAIADKV--
>A0A6M2DT65	646	0.483	5.193E-203	17	503	510	7	494	507
-----------------QLPNYKRDLKSPPgaTTTAHGSPVDVKTAIQTVGpRGEALLQDVVFLDELAHFDRERIPERVVHAKGAGAFGYFEVTHDITRYCGAKVFE-AIGKRTPIGVRFSTVGGESGSADTARDPRGFAVKFYTDDGVWDLVGNNTPIFFIRDPILFPSFIHTQKRNPETHLKDANMFWDFISLRPESTHQVMVLFSDRGTPDGYRHMNGYGSHTFKLVNAQGEAFYCKFHYKTDQGIKNLMADRADQLQGTDPDYSIRDLYNAIQEGRYPSWTMSIQVMTMNQAEKCRFNPFDVTKVWPHSEYPLIPVGKLVLDRNPKNYFAEVEQIAFSPAHMVPGILPSPDKMLQGRLFSYSDTHRHRLGPNYLQLPVNCPYRtSVKNYQRDGPMCMGDNQAGAPNY----FPNSFDGPKECPRagrlnPAYKISGDVKRIDSGD--EDNFSQPAIFWSKV-LTPEERQRLVENIVGHLRNAAPFIQQRAVKNFSQVNADFGRQLEQGL------
>Q27487	646	0.486	7.110E-203	21	506	510	11	494	500
---------------------TYKetYPKPQVITTSNGAPIYSKTAVLTAGRrGPMLMQDVVYMDEMAHFDRERIPERVVHAKGAGAHGYFEVTHDISKYCKADIFN-KVGKQTPLLIRFSTVGGESGSADTARDPRGFAIKFYTEEGNWDLVGNNTPIFFIRDPIHFPNFIHTQKRNPQTHLKDPNMIFDFWLHRPEALHQVMFLFSDRGLPDGYRHMNGYGSHTFKMVNKDGKAIYVKFHFKPTQGVKNLTVEKAGQLASSDPDYSIRDLFNAIEKGDFPVWKMFIQVMTFEQAEKWEFNPFDVTKVWPHGDYPLIEVGKMVLNRNPRNYFAEVEQSAFCPAHIVPGIEFSPDKMLQGRIFSYTDTHFHRLGPNYIQLPVNCPYRSrAHNTQRDGAMAYDNQQHA-PN----FFPNSFnygKTRPDVKDTTFPATGDVDRYESGD--DNNYDQPRQFWEKVLDT-GARERMCQNFAGPLGECHDFIIKGMIDHFSKVHPDFGARVKALIQKQ---
>A0A646QDN1	646	0.508	7.110E-203	28	505	510	21	495	505
----------------------------PVLTTDFGNPVGAMTNSMTAGPkGPMVLQDMVFLDELAHFSRERIPERVVHAKGAGAFGYFEVTHDITKYCKAKLFD-TIGKKTPVAVRFSTVAGEKGSADTARDPRGFALKFYTEEGNWDLVGNNTPIFFIRDPILFPSFIRSQKRNPVTNLKDPDMYWDFITLRQEACHQISFVHSDRGIPDGFRHMNGYGSHTFKLVNEQGKTVYCKFHYKTDQGIKNLSAERAAELASSEPDYATRDLFNAIAEGNYPSWTFYIQVMTFEQAEKFRWNPFDLTKVWPHSEYPLIPVGKLVLNRNPANYFSEVEQLAFCPANLVPGVEPSPDKMLQGRLFSYNDTHRYRLGANYNQIPVNCPYRtKLRNYHRDGFMTVSDNQAGAPNY----YPNSF----SGPVEVEKYL-ESKFPVSGDVaryktdNDDNYSQLGIFYKKV-LKPDERQRLVESIASHVCNAQEFLQERVINMFSKADPEYGEGVRKALKK----
>A0A4Y8IN36	645	0.487	9.736E-203	25	507	510	2	482	489
-------------------------DKKNRLTTSSGAPVGDNQNSITAGRrGPTLIQDVHLLEKLAHFDRERIPERVVHAKGAGAHGYFEVTNDeISKYTKADFLSEK-GKRTPMFIRFSTVAGEAGSADTVRDPRGFAVKFYTEEGNYDLVGNNTPIFFIRDAIKFPDFIHTQKRNPQTHLKDKNMVWDFWSLSPESLHQVTYLHGDRGIPATYRHMNGYGSHTYKWVNEDGEKFWIKYHFVSDQGVKGLDEKVADELAGTNPDYHTEDLFNAIDKGDYPSWTLYVQVMPYEDAKTYKWDPFDVTKTWSKKDYPRIEVGKMVLNRNPENYFAEVEQAAFSPAHFVPGVEASPDKMLQGRLFSYSDTHRYRLGVNHEQIPVNRPVNETNNYQRDGYMRVDGNGGSKYNYEPNSYDHLPKEDESTKIEPFEIEGVADSMPYSH--ADHYTQAGDLYRLMSDE--GKERLVNAVVGHLGQCTmEEVKLRQIGHFYKADPDYGERVAKGLGLEV--
>A0A0D2D102	645	0.623	9.736E-203	28	509	510	6	489	496
----------------------------PVYTTSNGRPVTFATASQTVGpRGPILLQDFHLIDLLAHFDRERIPERVVHAKGAGAFGEFVVTHDITDLTSADLFSH-VGKKTNVAVRISTVGGEKGSADSARDPRGFSIKFYTEEGNWDLVGNHTPIFFIRDGVKFPTFIHTQKRNPRNNLKDATMFWDFLSSNQESAHQVIQLFSDRGTPRTFRHCDTFSGHTFKFTKNDGTFKYVKFHVKSDQGHADMTNEEAAALTSSNPDHATEDLFNAIERGEFPSWTLYVQVLDPKDAEKFRWNILDITKVWPHSEVPLRPVGKMTLNRNPENYFAEVEQLAFSPAHLVPGIEPSADPMLQARLFSYSDTHRHRLGVNYQQIPVNRPLHPYAPFQRDGAMSVAYqNYGANPNYPSPLKPNTYlPVDQPIDAAHETWIGQAV-HNLQPVTDEDFVQPNMLWEVLGRTDGQQEHLVHNISVHLFAAVKEVRERTYGMFDRVNKDLGARVRSATEKvRAEK
>UPI001A9CEAD6	645	0.488	9.736E-203	14	505	510	9	494	502
--------------QLKEFKEGHKNAD--LLTTSTGCPIGDKTNVQTVGpRGPVLLQDVVFLDEMAHFDRERIPERVVHAKGAGAFGYLEITHDITKYCKAAIFN-QVGKKTPLAIRFSTVGGESGSADTVRDPRGFAIKFYTEEGNWDLVGNNTPIFFIRDPFFFPSFIHTQKRNPATHLKDPDMFWDFISLRPETTHQVMFLFSDRGIPDGYRHMNGYGSHTFKLVNDKNEAVYCKFHFKTDQKIKNLPVDKAGELSGTDPDYSIRDLYNSIANKQYPTWSMYIQVMTFDQASKWKYNPFDLTKVWPHKEFPLIPVGRLVLDRNPKNYFLEVEQIAFCPANLVPGVEPSPDKMLQGRLFSYSDTHRHRLGPNFVQIPVNCPYKArVATYQRDGFMTVTNNEEGAPNY----FPNSFSGPVDHPKYKEHVTqASGDVDRWNSGDEDNFSQPGNFYKMLKED--ERDRLTSNIANHLKDAQEFIRARAVKNFSKAHPDCGASIAKKLDK----
>A0A2R7WKK8	645	0.505	9.736E-203	29	508	510	21	497	503
-----------------------------TLTTGSGNPIPTKTASLTVGpRGPILVQDFVLIDELAHFDRERIPERVVHAKGAGAFGYFEVTHDVSKYTKLSVFS-QIGKRTPVAVRFSTVGGESGSADTARDPRGFAVKFYAEDGNWDVVGNNTPIFFIRDPILFPSFIHTQKRNPATHLKDPDMFWDFITLRPETTHQTMFLFSDRGTPDGYRHMNGYGSHTFKLVNSKGEIHYCKFHYKTDQGIKNLSADKAADLAGSDPDYSIRDLYNAIERGNYPSWTWYLQVMTPEQAEKYKWNPFDVTKVWPHGDFPLIPVGKMVLDRNPKNYFAEVEQIAFSPAHMIPGVEPSQDRLLQGRLFSYSDTHRHRLGANYLQLPVNCPYRArINNSQRDGPACYGENQAGAPNY----FPNSFSANQPDPnVACPAIRLNAEVSRHENGGEDNFSQAALFYHKTLRED-ERKRLIDNIASNLKDAADFLQERALKNFSQVDPGFSKRILEALKQNIS-
>UPI001939BFA8	645	0.507	9.736E-203	30	504	510	24	500	509
------------------------------LTSSTGAPIDQKLQSMTVGpRGPMLLQDFAFTDEMAHFNRERIPERVVHAKGGGAKGYFEVTHDITKYCKAKIFE-KVGKRTPLAVRFSTVGGEAGSADTARDPRGFAVKFYTEDGNWDLVGNNTPIFFIRDPIFFPSFIHTQKRNPQTHLKDPDMFWDFISLRPETTHQVAFLFSDRGTPDGYRHMNGYGSHTFKMVNKDGKPIYCKFHFKCDQGIKNLMADKANELAGSDPDYANRDLFNAISEGNFPSWTFKIQVMTFEQAEKLPFNPFDLTKIWPQADYPLIPVGRMVLNENPKNYFTDVEQIAFAPIHMVPGIEPSPDKMLHGRLYSYPDTHRHRLGTNYMQIPINCPYRArLANYQRDGPQNVTDNQGNAPNY----YPNSFNGPQDGDARKDTQPDLSVYSVSGDVkkystrDDDNYSQVTNFWSKVLSEP-ERQRLAENIAGHLKDAQGFLQERTVGNFSQVHSDLGGRIRKMLD-----
>A0A140H909	645	0.501	9.736E-203	27	503	510	19	493	512
---------------------------KPdVLTTGSGAPVGTKTATMTVGpRGPVLMQDFVFTDEMAHFDRERIPERVVHAKGAGAFGYFECTHDITSYCKAKPFEY-TGKKTPLAARFSTVGGESGSADTARDPRGFAVKFYTEDGNWDLAGNNTPIFFIRDPMLFPNFIHTQKRNPQTHLKDPDMFWDFITLRPETTHQVSFLFSDRGTPDGYRHMDGYGSHTYKMVNKDGKPVYCKFHWKTDQGIKNLPANKAAEMAGSDPDYSIKDLYNAIAEGNYPSWSLYIQVMTFEEAERFRFNPFDLTKIWPQGEYPLIPVGKMVLNRNPKNYFAEVEQIAFSPAHMIPGIEPSPDKMLQGRLFSYSDTHRHRLGSNYLQIPVNCPYNgNVKNYQRDGPQCVNDNQAGAPNY----FPNSSSGPQDDTKHMEHtTTVSGDVARYNTADEDNFSQVSTYWEKV-LNPEARQRLCEDIAGHAKDAQEFIQKRIINQWTQVDPECGQTIQKLL------
>A0A3S8TII7	645	0.501	9.736E-203	29	509	510	22	501	514
-----------------------------TMTTGIGSPVGNKNASLTAGpRGPVLLQDFVFTDEMAHFNRERIPERVVHAKGAGAFGYFECTHDVTKYTKLKPFEF-VGKKTPLAVRFSTVGGESGSADTARDPRGFAVKFYSEDGNWDMVGNNTPIFFIRDPFLFPSFIHTQKRNPQTHLKDPDMFWDFISLRPETTHQVSFLFSDRGTPDGYRRMNGYGSHTFKLVNKEGNAVYCKFHWKCDQGIKNFMADEADKLASSEPDHAIRDLYNAIADGNFPSWSLKIQVMTYEEAEKFRWNPFDLTKVWPQGEFPLIPVGRMVLNRNPKNYFAEVEQIAFSPAHMIPGVEASPDKMLQGRLFSYSDTHRHRLGSNYLQIPVNCPYNArLRNYQRDGPQCVTDNQGGAPNY----FPNSFSGPVDDVKYCEHMdkLSNGQVGRYNTADDDNFTQVGTFFNKV-LSAAERDRLTENIAGHLQAAQEFIQKRAVGNFAKADPEYGRMIQEKLDKhNAAK
>A0A4V1J211	645	0.537	1.333E-202	29	503	510	3	476	484
-----------------------------TLTTANGNPVDNDQASMTAGAtGPVLLQDFHLIDKLAHFDRERVPERVVHAKGAGAHGYFEVTHDFSNICRSKFLE-RVGKRTPVFVRFSTVAGEKGSADTARDPRGFAIKFYTEEGNWDLVANNTPVFFIRDPSKFPDFIHVLKRNPQTNLLDANVFWDFLSLVPESIHQVTILYSDRGIPDGYRHMHGFSSHTLKMVDTEGKFKYVKWHLLTDQGIKNLATEEATKLAGTNPDYATQDLFQAIERGEYPSWTVCLQVMEPADAVHYRWNPFDVTKVWPHADYPLQPIGKLVLNRNPENYFAEVEQAAFSPSHLVPGIDVTHDKMLQGRLFSYPDTHRHRLGANYLQIPINTPYAArVATNQRDGPMCVSGNGGSGPNY----EPNSLNGPRETQVAsdmHgsEKVNG-FTGRHAIDLVDDDFVQAGQLYR--LQTPEQKSRLIANIVGSLCGAKVSIQDRMLAHFKRADAEYGRRVEQGL------
>A0A3B8N8Q1	645	0.485	1.333E-202	26	508	510	4	483	486
--------------------------KKKKLTTSFGKPVENDLNSITAGPkGPVILHDVHLIDKLAHFNRERIPERVVHAKGAGAHGYFEVTNDLTKYTRAKFLS-EVGKRTEVFARFSTVGGEKGSADSERDPRGFAVKFYTEEGNFDMVGNNTPVFFIRDAMKFPDFIHTQKRNPATNLKDPDMFWDFLSLTPESIHQVTILFSDRGTPRSYRHMNGYSGHTLMWYNEKGEYWWVKLHFKTEQGIENFTGEEADKMRGKDPDTATRDLHESIEKGDHPAWSVKVQIMTPEQAKSYRFDPFDVTKVWPHGDFPLIDVGRMVLNRNPENYFAEVEQAAFSPGNLVPGIGPSPDKMFQARIFAYHDTQRHRLGPNYHLLPINAPKSDMNSYQRDGAARYDNNGGSEPNY----WPNSFGGPDPDPEMAAPpiEISDAADRYAYELTDNDFVQAGDLYRKV-MTEKEREHLVNNIVGHIKGAQKRIQLRQTALFFKADREYGERIAKGLGLDVA-
>A0A518AYC1	645	0.485	1.333E-202	26	509	510	2	482	488
--------------------------ERKTLTTASGIPVGDNQNSITAGpRGPVLLEDLHLLEKLAHFNRERIPERIVHAKGAGAYGTLTVTKDISAHTKAKLFS-EVGKKTELFLRFSTVGGEKGSADAARDPRGFAVKFYTEEGNWDLVGNNTPVFFIRDPLKFPDLIHTQKRNPQTNLPDATAVWDFFSLSPESMHQVTILYSDRGTPRTYRHMNGYGSHTYSLINPAGERTWVKFHVKTNQGIENFTDEEAVKVSGEDPDSATRDLFDAIAKGEFPTWRFCVQLMTEEQANAFPFNPFDLTKVWPHADFPLIEVGTLELNRNPANYFAEVEQAAFSPANLVPGIGPSPDKMLQARLFAYPDAHRYRLGANHQQLPVNAAKATdVNAYQRDGFMTFGDNGGGSPNY----EPNSFGGPVEDPsAKLSPLALEGAAAQYDHREgNDDYTQAGDLFRIMSDE--QKSHLIGNIVGSMRPVSDEIKYRQIRHFHGADPDYGKGVAEGLGLDIAK
>A0A6A0H5R0	645	0.507	1.333E-202	30	505	510	26	498	505
------------------------------LTTSSGCPVGDKLNSLSIGpRGPLLLEDLQFLDEMAHFDRERIPERVVHAKGGGAFGTLEITHDITKYCKAAVFS-EVGKKTPLAIRFSTVGGESGSADTARDPRGFAIKFYTEQGNWDLVGNNTPIFFIRDPVLFPSFIHTQKRNPATHLKDPDMMWDFISLRPETTHQVCFLFSDRGTPDGFRFMNGYGSHTFKLVNKEGQPVYCKFHFKTDQGIKNLSAERATELAGTDPDYSIRDLYNSIAAGQYPSWTMYIQVMTYEQAEKYRYNPFDVTKVWPHKEFPLIPVGKVKLDRNPKNYFAEVEQIAFSPAHMVPGIEASPDKMLQGRLFSYTDTHRHRLGPNYQQIPVNCPYRtKAANYQRDGLMCVTDNQAGAPNY----YPNSFSGPADCKSYNgckAKYSGDIERFNSSD--EDNFSQCTDFYRNVLSE-AERGRLADNIAGHLVFAMDFIQDRAIGNFAKVDAGFGQAIRERIAK----
>A0A0K1Z4P0	645	0.487	1.333E-202	29	505	510	22	495	506
-----------------------------VLTTGTGAPVGTKTATMTVGpRGPVLIQDFVFTDEMAHFNRERIPERVVHAKGAGAFGYFECTNDITKYCKAAPFA-KVGKKTQVAVRFSTVGGESGSADTARDPRGFAVKFYTEDGNWDLVGNNTPIFFIRDPMLFPSFIHTQKRNPRTHLKDPDMFWDFITLRPETTHQVSFLFSDRGTPDGYRHMNGYGSHTFKMVNKAGKPYYCKFHFKTDQGIKNLMADKAAELSKDDPDYAIRDLYNAIETGKFPSWTLKVQVMTFEEAEKFRYNPFDLTKIWPQKEFPLITVGKMVLDRNPKNYFAEVEQIAFAPIHMIPGIEASPDKMLQGRLFSYPDTHRHRLGSNYLQIPVNCPFNSkAKNYQRDGPQCVDDNQGGAPNY----YPNSFMGPREKTENLEtefPITGDV--KRYNTADEDNFSQVTTFWNKV-LKPDERKRLCENIGGHAAAASEFLQKRVIENWSKVDPECGKGIKQEIEK----
>A0A6J0BBU2	645	0.494	1.333E-202	28	505	510	40	513	525
----------------------------PALLTGNGTPIANKNASLTVGeRGPILIQDHVFLDEMSHFSRERIPERVVHAKGAGAFGYFEVTNNITQYTKAKMFSG-VGKRTPLAVRFSTVGGESGSADTVRDPRGFAVKFYTEEGIWDLVGNNTPIFFVSDPLLFPSFIHTQKRNPTTHLKDADMFWDFISLRPETTHQTMILFSDRGIPDGFRHMNGYGSHTFKLVNDRDEMVYVKFHFKTDQGIKNLDVDKAGQLSGSDPDYGLRDLYNAIANGENPSWSLYIQVMTPDQAETFRWNPFDVTKVWPQKEFPLIAVGKMVLDRNPVNYFAEVEQIGFDPAHMVPGIEPSPDKMLQGRLFAYGDTHRYRIGPNHLQLPVNCPYKviSAMNYQRDGAMSFH-NQGGAPNY----FPNSFSGPKECPAARTPsFHVSGDVARYTD-DTDNFGQPALFWRnVLTKE--ERQRLVDNIVGHVKNASNFIIERAVKNFTQVDANFGRMLIEGLNK----
>A0A1G9AM61	644	0.448	1.826E-202	25	503	510	2	476	485
-------------------------NEKRYLTNSSGAPVGDNQNSMTAGhRGPTLIQDVHLLEKLAHFNRERVPERVVHAKGAGAHGYFEVTNDLSKYTKADFLS-ETGKKTPLFIRFSTVAGELGSADTVRDPRGFAVKFYTEEGNYDLVGNNTPVFFIRDAIKFPDFIHTQKRNPATHLKDPNAVWDFWSLSPESLHQVTILHSDRGIPATYRHMDGFGSHTFKWTNAAGESVWVKYHFKTNQGIKNLDPELAAKLAGENPDYHIQDLYNSIDNGEYPEWTVYVQIMPIEDANTYRFDPFDVTKVWSHKDYPLIELGKMVLNKNPENYFAEVEQATFSPGTLVPGIEPSPDKMLQGRLFAYSDAHRYRVGANHQALPINRSHAEVNNYQRDGQMRFDENGGGSVNY----EPNSFGGPGEVPESktaAYEVSGFADSVGYDH--HDHYTQAGDLYRLMSEE--ERTRLVNNIVEGMKPVEKdEIKMRQIEHFYKADPEYGTRVAEGL------
>UPI000B90AB0D	644	0.503	1.826E-202	25	504	510	18	494	509
-------------------------DKMDRLTTSTGMPIDNKQATLTAGpRGPVLMQDFAFSDEMSHFGRERIPERVVHAKGAGAFGYFEVTHDISEYTKACVFE-SIGKKTPVAVRFSTVGGESGSADTARDPRGFAVKFYTEDGNWDLVGNNTPIFFIRDPIFFPSFIHTQKRNPVTHLKDPDMFWDFITLRPESTHQVSFLFSDRGTPDGYRHMNGYGSHTFKLVNKDGKGVYCKFHLKTDQGIRNLNAAQAEALASGDPDYAIRDLYNAISKEDFPSWTVKIQVMTFEQAEQHKDNPFDLTKVWPQAEYPLIPVGKMVLNLNPRNYFAEVEQIAFAPAHMIPGIEPSPDKMLQGRLFSYPDTHRHRLGTNYLQIPVNCPYKAKtRNYQRDGPQCVTDNQNGAPNY----YPNSFNGPTDDLkYAQQTFSISGDVARYNTKDDDNFTQPGIFWSKV-LTPKDQDALVSNMAGHLKNAQEFIQKRAVDNWSQCSAEWGKRLQAALD-----
>A0A3Q8UBC8	644	0.527	2.500E-202	25	503	510	2	480	493
-------------------------DARPTITSSTGAPLDDNQNSITVGEyGPTVISDFHLIDKLAHFDRERIPERVVHAKGAGAYGYLEITHDITRYCKAKVFS-QVGKRTPAFLRFSTVGGEKGSADTARDPRGFAIKFYTEEGNWDMVGNNTPVFFIRDPIKFPDFIHTQKRHPQTNLPDPDMFWDFLSLVPESLHQVTILFSDRGTPDGFRHMNGYSSHTYKFVNEDGEVFLVQMHFKTDQGIKNFTAAEAAHLCSADPDYATRDLFNSIAAGNYPSWSFYIQVMPLADAANYKYNVYDITKVWPHSDYPLIPVGKLVLDRNPENYFSDVEQAAFSPAHLVPGIEASEDKMLQGRLFSYADTHRHRLGGNYDQIPVNSTRgCQRFDYaNRDGFMNVDGNKGSTPNYEPNSLSGTATQNRKYANIPAFASGTVA-RFPQHHSNDDYEQAGILYRkVMTQT--DRDHLISNLVGHLKNAKRHLQERQVNVFYRADPDYGRRVCEGL------
>A0A6H5GJY3	644	0.501	2.500E-202	22	509	510	12	495	501
----------------------YVIDMSGVLTTGSGNPVDSKTASLTVGKnGPILLQDITIIDELAHFDRERIPERVVHAKGAGAFGYFEVTHDVRKYTKCSVFS-KIGKRTPVAVRFSTVGGESGSADTARDPRGYAVKFYAEDGNWDVVGNNTPIFFIRDPILFPSFIHTQKRNPATHLKDADMFWDFISLRPESTHQVMFLFSDRGTPDGYRHMNGYGSHTFKLVNDKGEHFYCKFHYKTNQGIKNLPADKAAQLSGSDPDYSIRDLYNAIANKDYPSWTWYLQIMTEEQAQKSPFNPFDLTKVWPHKEYPLIPVGKMVLDRNPKNYFAEVEQIAFSPSHLIPGVEPSCDKMLQARLFSYPDTHRHRLGPNYLQIPVNCPYRtQISNSQRDGFMTVTDNQAGTPNY----FPNSFSGPTPTQDAAiAKFCIKGDVARWESGDDDNFSQASEFWNhTLNAE--ERKRLVENILDNLKDAADFIQERAIKNFSQVNADFGDALADGLRK-VKK
>A0A7X1L2Y3	644	0.495	2.500E-202	29	507	510	6	485	509
-----------------------------TLTNNFGAPVDDDQNSINAGDpGPVLMQDVHLLEKLAHFDRERIPERVVHAKGAGAYGYFEVTHDVTRYTKAKFFS-EVGKRTELFIRFSTVGGEKGSADAERDPRGFAVKFYTEKGNYDMVGNNTPVFFIRDPLKFSDFIHTQKRNPATNLKDPDMFWDFLSLTPESIHQVTILFSDRGIPKTYRHMNGYSSHTFKWYNDKGEHFWINYQLETDQGIENLTVEEAGRLKSEDPDHATRDLFYSIEKGDCPSWKVYVQIMTPQQAQEYRFDPFDITKVWFHSDFPLIPVGRIVLNRNPKNYFAEVEQAAFSPANFVPGIGASPDKMLQGRLFSYHDTHRHRLGSNYQQLPVNRAKAaPTENYQRDGSMRFDANGGGNPNY----YPNSFSGPAPDHTMGEPafeVSGKAARKPYTH-PNDDFFQAGELYRrVMNDE--ERNHLINNIVDHLGGAKKRIQLRQAAIFTLADSDYGRRVSEGLGldmKEV--
>UPI0007DF7F14	644	0.442	3.423E-202	30	509	510	7	481	482
------------------------------LTTSWGAPVGDNQNSMTAGsRGPTLIQDVHLLEKLAHFNRERVPERVVHAKGAGAHGYFEVTNDVSKYTKAKFLS-KAGKRTPLFVRFSTVAGENGSADSVRDPRGFAVKFYTEDGNYDLVGNNTPIFFIRDAIKFPDFIHTQKRDPQTHLKNPNAVWDFWSLSPESLHQVTYLMGDRGIPATYRHMNGYGSHTFKWVNEDGEGVWIKYHFKTDQGIKNLTEEVAAKLAGENPDYHTEDLYNAIEQGDYPSWTLHIQIMPLEDAESYRYDPFDVTKVWPHEDYPLIEVGKMVLNKNPENYFAEVEQAAFSPGTLVPGIDVSPDKMLQGRLFAYHDAHRYRIGANYQALPINRSHAEVKNYQRDGQMRFDDNGGKSVYYEPNSFSGPAESHGDKQAAYQ-VSGTAESTAYDN--DDHYTQAGALYRLMDEE--EQGRLVNAIVKFMKPVNDEIKQRQIMHFYKADPEYGTRVAEGLGMSIEK
>A0A653D5G6	644	0.503	3.423E-202	31	503	510	7	475	486
-------------------------------TTGHGTPISDKDSSLTVGpRGPILLHDVQMVEELAHFDRERIPERVVHAKGAGAFGYFEVTDDISQYCAAKVFS-SIGKKTPIAVRFSTVGGESGSADTVRDPRGFAVKFYTEDGIWDLVGNNTPIFFIRDPVLFPSFIHTQKRNPQTHLKDPNMFWDFISLRPEITHQVMFLFSDRGIPDGYRHMNGYGSHTFKLVNKEGKFVYCKFHYKTDQGIKCIDAKKADELAGTNPDYSIKDLYNAIANKDYPSWTFYIQVMTPEQAASCKFNPFDLTKVWPHSEYPLNKVGKMVLNRNPENYFAEVEQIAFSPGHMVPGIEPSPDKMLLGRIFSYGDTHRHRLGPNYLQLPVNCPYKV-KNYQRDGAACY-YNQGGQPNY----HPNSFGGPENDTWAkslRKPYSVAGDVSRYDTGDEDNFSQPRVFYQK-TLDKAAQDRMIANIVGHLSNAADFIQDRTVKMFSNVDKTLGERLAEGL------
>A0A642UEA8	644	0.624	3.423E-202	24	506	510	2	484	493
------------------------NNKVPTYTTSNGCPVASPYAAQRVGPnGPLLLQDHHLIDMLAHFDRERIPERVVHAKGSGAYGYFEVTDDVSDLTCADFLS-KVGKKTKVFTRFSTVGGEKGSADAARDPRGFATKFYTDEGVIDWVYNNTPIFFIRNPAKFPLFIHTQKRNPETNLKDPNMFWDYLVNNQEAAHQLMHLFSDRGTPATYRNMNGYSGHTYKWVKKDGSFVYVQIHMITDQGIKNLSNDEAVKVTGENPDHAQDDLFNAIAEGNAPSWTCYVQTMTPEQAEKVDFSVFDLTKVWSHKDFPMRRFGKLVLNENPKNYFAEVEQAAFSPAHTVPGVEPSADPVLQSRLFSYSDTHRHRLGVNYQQIPVNCPFNTHNPFQRDGAMQVNGNYGAEPNYPSTFEPLNYRQDVANNQRHEKWVGEALSVHWPyKVEDGDYKQAADMWKVFGKT-GQQDAFVYNVSVHVAGACPEVQDKVFGLFNNISPDLGKRIRDATLKR---
>S4REW1	644	0.482	3.423E-202	29	504	510	3	475	504
-----------------------------VLTTGAGNPISDKLNVQTAGpRGPLLVQDTVFTDEMAHFDRERIPERVVHAKGAGAFGFFEVTHDITNYCKAKVFEH-VGKRTPIAVRFSTVGGESGSADTVRDPRGFPVKFYTEEGNWDLVGNNVPIFFIRDPILFPSFIHTQKRNPQTHLKDPDMFWDFFSLRPESLHHMCILFSDRGIPDGYRHMNGYGSHTFKMVNAAGEAVYCKFHYKTDQGIRNIPVEVAERLSGTDPDYSIRDLYRTIADGNFPTWTLYVQIMTFAQAEVHRWNPFDLTKVWPHGEFPLIPVGRLELNRNPTDYFAEVEQIAFDPSNMPPGIEPSPDKMLQGRLFSYPDTHRHRLGANYLHLPVNCPFRArVRNYQRDGPMCMFDNQAGAPNY----YPNSFSAPEQQPhLREHKFAVSADVQRYNSADDDNYSQVNTFYGSVLSE-AERTRLVQNIAGNLKEAQKFIQERMVKQLTLAHSELGARVKALLN-----
>I1Z742	644	0.494	3.423E-202	22	505	510	18	500	509
----------------------HQPN-PPAFTTSTGAQVWQKNTALTAGpRGPMLMQDVAYLDEMAHFDRERIPERVVHAKGGGAHGYFEVTHDISKYTRACVFN-EIGKKTPMFIRFSTVGGESGSADTARDPRGFAMKFYTEEGNWDLVGNNTPIFFIREPAMFPNFIHTQKRNPATHLKDPNMYWDFWSLCPESLHQVMFLFSDRGTPDGFRHMNGYGSHTFKLVNREGNAVYCKFHAKTAQGIKNLEAEEAARLSGADPDYAIRDLYNAIETGDFPQWNFFIQVMTFDQAEKFQWNPFDVTKIWPHKEYPLIPVGRFVLNRNPSNYFAEVEQAAFCPSHVIPGIEFSPDKMLQGRLFSYKDTQYHRLGTNYQQLPINCPFRarPFGNTQRDGQMALGDNQGGAPNY----WPNSFNGAVVSTNSH---VRESHFAITGDVDrhdahgDANYDQPAMFWTKVLDD-GGRKRLVENILSTLKMVKPHLQERVIAEFTKVHKDMGRMLQLGIEK----
>UPI000D62DD84	644	0.483	3.423E-202	26	505	510	110	586	598
--------------------------EPPVLLTGAGNPIANKMASLTVGpRGPILLQDSVFIDELSHFSRERIPERVVHAKGAGAFGYFEVTHNISKYSKAKVFAG-VGKRTPIAVRFSTVGGESGSADTVRDPRGFAVKFYTEEGIWDLVGNNTPIFFIKDPLFFPSFIHTQKRNPVTHLKDPDMFWDFLSLRPESLHQVLFLFADRGIPDGYRHMNGYGSHTFKLVNDRNEMVYCKFHYKTDQGIKNLLAQKAADLSSTDPDYSIRDLYNAIAQGQNPSWTFSIQVMTPKQAETFRWNPFDLTKIWPHKEFPLIPVGRLVLNRNPENYFMDVEQVAFNPAHMVPGIEPSPDKMLQGRLFAYGDTHRHRLGANYLQLPVNCPYKvmSAMNYQRDGPMAYH-NQNGAPNY----YPNSFGGPKECPAALAPsFQVSGDIDRYEPVNEDNYTQATEFWRNV-LDADAKTRLVDNIVDHIRHASNFIIERALKQFIKVDADLGRRLTEGLRK----
>A0A2A9MKR1	643	0.477	4.687E-202	28	503	510	13	490	503
----------------------------PLLTTSSGNPVDDNQHSITAGpRGPTILGDFHLLDKLAHFDRERIPERVVHAKGGGAFGYFEVTHDITKYCKAKLFE-KVGKRTPVFARFSTVAGELGSADTKRDPRGFALKFYTEEGNWDMVGNNTPIFFVRDAIKFPDFIHSQKRHPLTHVHDPNMVWDFFSLVPESAHQVTFLYTDRGTPDGFRHMNGYGSHTFKFVNKDNEAFYVKWHFKTNQGIKNLSRHRAKQLESEDPDYAIRDLFNAIARNEFPSWTFCIQVMPVKDAETYRWNVFDVTKVWPHGDYPLIPVGQLVLNRNPENYFQDVEQAAFSPAHMIPGIEPSEDRMLQGRLFSYSDTHRHRLGANYHQIPVNRAWnCPHGDYSvRDGPMCIDGNKGG----QANYEPNSISGFPQADKRNAAWSGSTSVTglvarHPQEHPNSDFEQPGALYRKVLAEP-ERAALIENIADHLKQARRDIQERQVKIFYKCDPEYGERVARAV------
>A0A0N4Z2N9	643	0.489	4.687E-202	30	505	510	23	494	506
------------------------------LTTSYGAPIGNKLASLTIGkRGPMLMQDVVYMDEMAHFDRERIPERVVHAKGAGAHGYLEITHDITKYCKADIFS-QIGKKTPLFVRFSTVGGELGSADTARDPRGFAIKFYTEEGNWDLVGNNTPIFFIRDPIFFPSFIHTQKRNPQTHLKDPTAMWDFWGHRPESTHQVMFLMSDRGIPDGYRHMNGYGSHTFKMVNKENKAVYCKFHFKTDQGIKNLPVDVAGKLASEDPDYSIRDLFNAIENGDYPSWSFYIQVMTFEQAETCPFNPFDVTKVWSHQDYPLIPVGKMVLNRNPKNYFAEVEQSAFCPAHVVPGIELSPDRMLQGRVFSYTDTHFHRLGPNYNQLPINCPFRsrPF-NMQRDGNMAFH-NQDHAPNY----HPNSFKGPVDDKRYLEKsFSVTGDVDRYDDGDDDNFSQAADFWHKVLDD-GAKERLVNNIAGTMKGINETVVSRAIDNFSKVDKKFGEMLRKAVDK----
>A0A0L7R9M2	643	0.481	4.687E-202	26	505	510	111	588	603
--------------------------ECPVLQTGNGAPIPNKTASLTAGPkGPVLLQDFVYLDEISHFNRERIPERVVHAKGAGAFGYFEVTHDISKYCKAEVFS-SIGKRTDVAVRFSTVGGESGSADTVRDPRGFAVKFYTEEGIWDLVGNNTPIFFIKDPLFFPSFIHTQKRNPVTHLKDADMFWDFISLRPETTHQVMFLFGDRGIPDGHRHMNGYGSHTFKLVNADNEAVYCKFHYKTDQGIKNIPADKAAELSSSDPDYSIRDLYNAIGNGNYPSWTFSIQVMTMTQAKTFRWNPFDLTKIWPHDEFPLMPVGKLVLNKNPENYFAQVEQLAFDPAHMIPGIEPSPDKMLQGRLFAYGDTHRHRLGPNHLQLPVNCPYKsisAVMNYQRDGFMALN-NQNGAPNY----FPNSFNGPKECPaarISSFPVSGDV--DRYDPENEDNFGQATLFWRrVLNAE--EKSRLVDNMVGSLRNASTFIVERAVKNFAEVDADLGKRLTEGLRK----
>A0A210QN78	643	0.498	6.418E-202	26	505	510	19	495	499
--------------------------KADVLTTGTGAPVGTKTATLTAGpRGPVLIQDFTFTDEMAHFNRERIPERVVHAKGGGAFGTFEVTHDITKYCKAKLFE-SVGKKTPVGIRFSTVGGESGSADTARDPRGFAVKFYTEEGNWDLVGNNTPIFFIRDPIFFPSFIHTQKRNPQTHLKDPDMFWDFISLRPETTHQVSFLFSDRGTPDGFRKMNGYGSHTFKMVNGEGKPVYCKFHFKTDQGVKNLTADQAAELSMTDPDYAIRDLFNAIADRNFPSWTVYIQVMTFEEAEKVSYNPFDLTKVWPQKDFPLIQVGKMELNRNPKNYFAEVEQIAFSPAHMIPGIEASPDKMLQGRLFSYSDTHRHRLGSNYLQLAVNCPFStKVNNYQRDGPQCVGDNQGNGPNY----FPNSF--SGPQDDSkHLECSfcPAGDVKRYETKDEDNFSQVTLFWNKV-LKPEERQRLVENIAGHLKDAQEFIQKRTVHNFTQVHPDFGGGIQKLLNS----
>A0A137PDN6	643	0.489	6.418E-202	29	503	510	7	491	499
-----------------------------TFTTSAGIPVDDDQYSQTVGEkGPVTLTDFRLIEKIAHFDRERIPERVVHAVGSGAHGYFELTNpDFEKYTKAKLFSG-VGKKTPVFARFSTVGGESGSSDTARDPRGFAVKFYTEEGNWDFVGNNTPVFFIRDPIKFPDFIHTQKRNPQTHLKDPNMFWDFLSLTPESAHQVTILFSDRGTPRGYRHMNGYYGHTLKLVNKEGKVHFVKFHFKTKQGIQNLSAEESTKLSGENPDYSQQDLFESIQKGDYPGWDLYAQIMPEHELTTYRWNPLDITKVWPHGDYPLIPVGKMVLNKNPLNYFAEVEQSAFEPSNLVPGIEPSNDKMLIGRMFSYADTHRYRLGPNYNQIPINQPRNalPY-NGQVDGPMAVDGNKGNLPNYYPNSFSNVHPQRPfnksPASIEAEHGVAHAP-TTHGEVKrhvvlpsDEDFVQPGNLYRKFND--AEKQRLADNISGHLVNAEQFLQERLVNIFTKCDPDYGRRVRDGL------
>A0A1V5PQP5	643	0.482	6.418E-202	26	509	510	4	488	507
--------------------------KKNTLTTAFGIPVSNDLHSMTAGeRGPILLQDIHLLEKLSHFDRERIPERVVHAKGAGAYGYFEVIEDVTPYTKAHFLS-EIGKKTEVFVRFSTVGGEKGSADAVRDPRGYAVKFYTEEGNYDLVGNNTPVFFIRDPIKFPDFIHSQKRNPRTNLPDPDMFWDFLSLTPESIHQVTILFSDRGTPATYRHMNGYGSHTFKWYNKKGEYFWVKYHLKTDQGIKNLTAQESEKLCGSDPDHATRDLFEAIEKGEYPSWALEMQILSPEQARDFPWDIFDITKIWPHKEVPPIKVGKLVLNRNPVNYFAEVEQSAFCPGNVVPGIALSPDRMLQGRVFSYHDTHIHRLGPNYHLIPVNAPKYAKeNSYQRDGFMRTDYNGESGPNY----WPNTFGGPAPDPDSGEPlfdVSGQAGHHSF-KYPNDDFAQAGNLYRmVMNDT--EREHLIQNIMSHLGKAQKRLQMRQMALFYKADEDYGKRLAEGLHldiREVEK
>UPI00139001A6	643	0.496	6.418E-202	30	505	510	23	495	510
------------------------------LTTSAGIPVDTNTSSMTAGpRGPLLMQDTQFMDIMSHFDHERIPERVVHAKGGGAFGYFEVTNDITKYCKARIFE-TVGKKTPCLVRFSTVGGEAGSADTARDPRGFAMKFYTDEGNWDLVGNNTPIFFIRDPILFPSFIHTQKRNPVTHLKDANMFWDFITLRPETTHQTSFLFSDRGIPDGFRHMNGYGSHTFKMVNSKGKAVYCKFHVKTDQGIKNCPVERATELAGTDPDYSTRDLYNAIAEGNYPSWTMYIQVMTFAEAESHRFNPFDLTKIWPHAEFPLIPVGKMVLNRNPKNYFAEIEQSAFNPASMVPGIEASPDKMLQGRLFSYHDTHLHRLGTNYTQLPVNCPFRTrVANYQRDGPQTFD-NQEGAPNY----FPNSFSGPMDDVAKYSPsqFTVSGDCARYNSADDDNFTQVTTFWtKVLNDE--ERMRLVKNIAGHVKDAKDFIQKRCVQQFTKVHPDFGNGIARELQK----
>A0A401NX56	643	0.472	6.418E-202	14	509	510	10	502	525
--------------QLKHWQCSRADKNVDTLTTGWGHPIGDKLNVITAGpRGPLLMQDSVFIDEMAHFDRERIPERVVHAKGAGAFGFFEVTHDISKYCKAKLFQ-PVGKRTSVSVRFSTVGGESGSADTVRDPRGFACKFYTEDGNWDLTGNNTPIFFIRDPFLFPSFIHTQKRNPQTHLKDADMTWDFFSLRPETLHQLSFLYSDRGIPDGFRHMNGYGSHTFKMVNDRQEAVYCKFHFKTNQGIKNLTVEAASQLASDDPDYSIRDLYNAIATGNFPSWSFYIQVMTFQEAQVHRWNPFDVTKVWPHKEFPLIPVGQMVLNKNPINYFTDVEQMAFDPSNMPSGIEPSPDKMLQGRLFSYTDTHRHRLGSNYLQLPVNCPFkCRVANYQRDGPMCSTDNQGGAPNY----YPNSFSGPETQPLALEHsLTLTNDVARYNSSNDDDYSQVTAFYlQVLNAD--ERRRLCENLAGHLKDAQLFIQNRMLCVLNKVHPDYAAQVRALLEKHNSK
>H3F8T7	643	0.484	6.418E-202	17	505	510	27	514	1172
-----------------DEQLQKQKEAQPTphrMTTSNGAPIPNKNAVLTAGRrGPMLMQDVVYMDEMAHFDRERIPERVVHAKGAGAHGYFEVTHDISKYCKADMFS-KVGKQTPMFIRFSTVGGESGSADTARDPRGFAMKFYTDEGNWDLVGNNTPIFFIRDPILFPNFIHTQKRNPQTHLKDMNAMWDFFSLRPESTHQMMFLFSDRGTPNGYRFMNGYGSHTFKLVNANGEPVYCKFHFKTNQGIKCLSASDAGRLTGEDPDFSIRDLFDAIERGDYPQWNMFLQVMTFDQAEKWKFNPFDVTKVWPHGEFPLIPVGKFVLNRNPQNYFAEVEQSAFCPAHVVPGIEFSPDKMLQGRLFSYTDTHFHRLGPNYIQLPINCPFRSRpHNTQRDGAACL-YSQGGAPNY----HPNSFNGPVDvAAVKDSAWKVTGDVDRFNTHDDNNFDQPRDFWLKILDE-SHRDRLVENIVSTLKDCKPFIIDRTLNNFKQVHPDMYEKARKLIEK----
>UPI001AEB1F1C	642	0.453	8.788E-202	25	503	510	1	473	477
-------------------------DEKK-LTTSSGSPVADNQNSQTAGqRGPVVMQDVHLLEKLAHFNRERIPERVVHAKGAGAFGYFEVTHSVNQWTKAKFLS-EVGKQTPVFIRYSTVAGEKGAADTDRDPRGTAIKFYTEDGNYDLVGNNTPVFFIRDPLKFPDFIHTQKRNPQTNLKDPNAIWDFWSLSPESLHQVTILFSNRGTPKSYRHMHMFGSHTFQWINEQGEAVWVKYHFKTEQGIQNLRREEAIRIAGEDPDYTTRDLFESIEKGDYPAWTLYVQIMPLQDADTYRFDPFDVTKVWSQKHYPLIPVGRLVLNRNPKNYFAEVEQATLSPANVVPGISFSPDKMLQGRLFAYSDAHRYRVGANHNQLPVNRPVVPAENYQRDGAMRFDDNGGSSVNY----EPNSFNGPKEVPEakaPPLPISGAVDSFPYD--RDDHYTQAGDLYRLLSES--EQTDLIDNIVTAIKPVKQEIQLRQIEHFRKADPEYGARIAKGL------
>UPI00164696D0	642	0.460	8.788E-202	25	503	510	2	477	487
-------------------------NEKKYLTTASGAPVGDNQNSITAGhRGPTLIQDVHLIEKLAHFNRERVPERVVHAKGAGAHGYFQVTNDVSKYTKAAFLS-EVGKSTPMFIRFSTVAGELGSADTVRDPRGFAVKFYTEEGNYDLVGNNTPIFFIRDAIKFPDFIHTQKRNPHTGRKDPNMVWDFWSLSPESLHQITYLHGDRGIPATLRHMNGYGSHTFKWVNAEGEAVFVKYHFIAEQGVKALDPELAAKLAGENPDYHTEDLYNAIDNGDFPEWKLYVQIMPVEDANTYRYDPFDVTKTWSRKDYPLIEVGRMVLDRNPENYFAEVEQAAFSPGHFVPGIEASPDKMLQGRLFAYSDAHRYRIGANHEALPINRAKSEVNNNQRDGQMRFDGNGGSAINY----EPNSFNGPVETPEnktSPFEVSGFADSVAYDS--DDHYSQPRALFRDV-MDDGERTRLIQNFVDHLSGVDyDEIKLRQISLFYKVDPELGERVAEGL------
>UPI0003B34154	642	0.463	8.788E-202	25	503	510	2	477	487
-------------------------DRKNVQTTGSGAPVGDNQNSLTAGtRGPALIQDVHLLEKLAHFNRERIPERVVHAKGGGAHGVFEVTNDeISNYTKADFLSEK-GKETPMFIRFSTVAGESGSADTVRDPRGFAVKFYTEEGNYDLVGNNTPIFFIRDAIKFPDFIHTQKRDPQTHLKDPDMAFDFWSLSPESLHQITYLHGDRGIPATWRHMNGYGSHTFKWVNDQGEAFWVKYHFVSDQGVKNLDEPTANQMAGENPDYHTEDLFNAIEEGDYPSWTLYVQIMPYEEALTYKWDPFDVTKIWSKEDYPRIEVGRMTLNKNPENYFAEVEQAAFSPGHFVPGIEASPDKMLQGRLFSYSDAHRYRVGANHEQIPVNKPVSGTNNYQRDGFMRTDDNGGGSKNY----EPNSYGGPTEDAAAEiSPFDVEGKVASTPYPDDDHYTQAGDLYRMMSED--EKQRLVDAFVGHMKPVRKdEIIKRQLDIFYKADPDYGRRIAEGL------
>UPI0006CEE40C	642	0.507	8.788E-202	28	505	510	20	494	506
----------------------------PVLTSGSGNPLDTKTASLTVGPkGPVLLQDFALLDELAHFDRERIPERVVHAKGGGAFGYFECTNDVRKYTKLSVFS-KVGKKTPVAVRFSTVGGESGSADTARDPRGFAVKFYAEDGNWDVVGNNTPIFFIRDPILFPSFIHTQKRNPVTHLKDADMFWDFISLRPETTHQVMFLFSDRGTPDGFRHMNGYGSHTFKLVNDKNEAVYCKFHYKTDQGIKNLSSEKAAELSGSDPDYSIRDLYNAIANKEYPSWTWYLQVMTFEQAEKVKFNPFDLTKVWPHSEFPLIPVGKMVLDRNPKNYFAEVEQIAFSPAHMLPGVEPSPDKMLQGRLFSYSDTHRHRLGANYLQLPVNCPYRaTVANSQRDGPAAYGENQGGAPNY----HPNSFSGPSSSTV-HAIskffISGDVQKVETGE--EDNFSQAGIFWRrTLSNE--ERKRLVANIVGSLKDAADFIQERTVKNFSQVNPEFGEMLADGLRK----
>K8ES57	642	0.493	8.788E-202	23	509	510	21	502	509
-----------------------HEKNVPVMTTGSGNPVDDKVNSLTAGPkGPILLQDFTLLDELSHFDRERIPERVVHAKGAGAFGYFEVTHDISKYCKAKVFS-SIGKKTPIAVRFSTVGGESGSADTARDPRGFAVKFYTEEGNWDLVGNNTPIFFIRDPILFPSFIHTQKRNPVTHLKDADMFWDFISLRPETTHQVMFLFSDRGTPDGYRFMNGYGSHTFKLVNSNNEPVYCKFHYKTAQGIKNLPAGKAHELSGSDPDYSIRDLHNAIASGNFPQWNFSIQVMTYEQAQNWKYNPFDLTKVWPHGEFPLIPVGKLVLDRNPSNYFTDVEQIAFSPAHFVPGIEPSPDKMLQGRLFSYSDTHRHRLGANYLQLPVNCPYRaVVANTQRDGPACYTNNQGGAPNY----FPNSF-----GGHREQPSAANTKFSTVGDVDrytsdgEDNFQQCHEFWhKTLTEE--GRRNLVDNIVGNLRDASDFIQERAVNNFSQVEPVFGARLAEGL--RLAK
>E0VNL6	642	0.504	1.203E-201	14	496	510	6	486	491
--------------ATEQLSNYKKNHPKPeVLVTGHGAPIDDKLNSLSIGpRGPLLLQDVTYIDEIAHFDRERIPERVVHAKGAGAFGYFEVTHDIRKYCRASVFS-EIGKKTPVAVRFSTVGGESGSADTVRDPRGFAVKFYTDEGNWDLVGNNTPIFFIRDPLLFPSFIHTQKRNPATHLKDPDMFWDFITLRPETTHQVMILFSDRGIPDGYRHMNGYGSHTFKLVNDKYEAVYCKFHLKTDQGIKNCLPSKANQLSADDPDYAIRDLYNAIENGQYPSWSFYIQVMTFEQAERFKYNPFDLTKIWPHSEYPLIPVGKLVLNRNPKNYFAEVEQIAFSPSHLVPGIEPSPDKMLQGRLFSYADTHRHRLGANYLQLPVNCPYRtTVANYQRDGPQNYGNNQDGAPNY----FPNSFngPMDDKKQVQHVfKATGDVARYNSSN--EDNFSQANDLWsKVLNDE--ERERLVSNIADHLKSASGFIQDRAIKNFSSVNAAMG-------------
>A0A0J9XH02	642	0.652	1.203E-201	28	503	510	4	479	494
----------------------------PTYTTSNGCPVKDPLASQRIGtNGPLLLQDFHLIDTLAHFDRERIPERVVHAKGSGAYGYFEVTDDVSDLTSAKFLQ-KVGQKTKTFTRFSTVGGEKGSPDAARDPRGFSTKFYTEEGNLDWVYNNTPIFFIRNPSKFPIFIHTQKRNPQTNLKDATMFWDYLSNNQEAIHQVLQLFSDRGTPASYREMHGYSGHTYKWVKSDGSFNYVQIHMLSDQGIKTLTNDEAVKLSGENPDHAQQDLFEHIEKGECPSWTVYVQTMTPEQAEKAPFSVFDLTKVWPHKDFPLRRFGKLVLNENPKNYFAEVEQAAFSPSHTVPGMEPSADPVLQSRLFSYPDTQRHRLGVNYQQIPVNCPYHAFNPFQRDGAATVNGNCGAFPNYPTNLVPLHYDQSVKNQETHEKWVGTAtnfHWAASEE--AGDYKQAADLWEVFGKT-GQQDNFVYNVSVHLQGAIPFVQDKTFDMFSKVNPELGRRIKEAT------
>A0A1X7VNW3	642	0.513	1.203E-201	29	501	510	23	493	498
-----------------------------VLTTTHGNPIDFKTAIQTFGpRGPMLMQDGVYLDEMAHFDRERIPERVVHAKGAGAYGVFEVTHDITKYCCAKLFS-EVGKKTDLFIRFSTVGGESGSADTARDPRGFAVKFYTEDGNWDLVGNNTPIFFIRDPFLFPSFIHTQKRNPVTHLKDPDMFWDFISLRPETTHQVSFLFSDRGIPDGYRHMNGYGSHTFKLVNSKGEPVYCKFHYKTDQGIKNMPVGKAAELAGTNPDYSIQDLYEAIATGNFPSWTLSIQVMTYEQAEKCSFNPFDLTKVWPHADYPLIPVGKITLNRNPSNYFFDVEQSAFSPAHMPPGIEASPDKMLQGRLFSYDDTHFHRLGPNFQMIPVNCPYAgKPRNYVRDGPMCVDGNQGGAPNY----YPNSFNGP-KDMGKHDvtIFPGPaGDVKRYNAADDDNFSQVGIFYnKVLNEE--ERTRLAQNIAGHMKNASPKIQERAIANFSKADPDYGARIKK--------
>G5CDD8	642	0.472	1.203E-201	0	503	510	0	496	507
MAsrDPATD----QLVN--HKKSL---KDSPAYiTTKAGAPVGVKTAVQTVGKnGPILLQDVNFLDEISSFDRERIPERVVHAKGAGAFGYFEVTHDITKYCAAKIFE-TVGKTTPMAVRFSTVGGESGSADTVRDPRGFAVKFYTDDGNWDLVGNNTPIFFIRDAALFPSFIHTQKRNPAAHLKDPDMFWDFITLRPETTHQVIYLFGDRGIPDGYRHMNGYGSHTFKMVNAQGVAHWVKFHYKTNQGIKNLSVEKAAELASSDPDYSIRDLYNAIAKGDFPSWTMYIQVMTMAQAESCKFNPFDMTKVWPHSEYPLIPVGKMVLNRNPKNYFAEVEQIAFSPANMVPGIEPSPDKMLQGRLFSYSDTHRHRLGANFLQIPVNCPFRvSVSNYQRDGPQAMN-NQEGCPNY----FPNSFSGPQECPRAQRlqpryNLTGDVDRYDSGQ-TEDNFSQATILYKQVFDD-AQKQRTVENIVGHLKDAAGFIQERAIKIFTQVHPDLGSKVAAGL------
>UPI00143D9FB0	642	0.486	1.203E-201	26	505	510	19	495	510
--------------------------EPPVLLTGNGAPISQKMASLTAGSkGPMLLQDFVYLDEMAHFDRERIPERVVHAKGAGAFGYFEVTHDISKYSRAKIFSG-IGKRTPLAVRFSTVGGESGSADTVRDPRGFAVKFYTEEGIWDLVGNNTPIFFIKDPLFFPSFIHTQKRNPATHLKDMDMFWDFISLRAETTHQVMFLFSDRGIPDGYRHMNGYGSHTFKLINDKNEMVYCKFHYKTDQGIKNILAEKAGELSGSDPDYSIRDLYNAIAEGRYPTWTFYVQIMNPKEAESFKWNPFDLTKIWPHKDFPLIPVGKIVLDKNPENYFQDVEQLAFDPAHFVPGIGPSPDKMLQGRLFAYGDTHRHRLGPNHLQLPVNCPYKviSAMNYQRDGFMPIH-NQGGAPNY----FPNSFSGPQQCPaVKEPPFTVSGTCDRHEPENEDDFGQATTFYReILDCE--AKSRLVNNLVGSLKGASTFIVERAVRNFTKVDADLGRQLTDGLRK----
>A0A141J8S8	642	0.477	1.203E-201	15	505	510	13	497	525
---------------WKEGRGSQRPD---VLTTGAGVPIGDKLNVMTAGpRGPLLVQDVVFTDEMAHFDRERIPERVVHAKGAGAFGYFEVTHDITRYCKAKVFEH-VGKTTPIAVRCSTVAGEAGSADTVRDPRGFAVKFYTDEGNWDLTGNNTPVFFIKDAMLFPSFVHTQKRNPQTHLKDADMVFDFLSLRPESLHQVSFLFSDRGIPDGFRHMNGYGSHTFKLVNAEGNPVYCKFHYKTNQGIKNLPVEKAAQLASTDPDYALRDLYNAIADGNFPSWTFYIQVMTFEQAENWKWNPFDLTKVWPHKDFPLIPVGRFVLNRNPVNYFTEVEQLAFDPSNMPPGIEPSPDKMLQGRLFSYPDTHRHRLGPNYLQLPVNCPFRTrVANYQRDGPMCLNDNQGGAPNY----YPNSFSAPEHQAQfKESKFGVSADVGRYNSADDDNVTQVRTFFTQVLKED-ERECLCQNMAGHLKDAQLFIQKRMVQNLMAVHSDYGTRVQKLLDK----
>V5G165	642	0.478	1.203E-201	20	508	510	54	534	541
--------------------SLSQND---VATTSHGTRIPEKDATMTVGiRGPVLIQDNHFIEEIAHFDRERIPERVVHAKGAGAFGYFEVTHDISKYSAAKVFS-TIGKKTPVAVRFSTVGGEAGSADTVRDPRGFAVKFYTEDGIWDLVGNNTPIFFIRDPIFFPSFIHTQKRNPQTHLKDSDMFWDFHSLRPETMHQFLFLFADRGIPDGYRHMNGYGSHTFKLVNKEGKVHYCKFHYKTDQGIKNLDVKKAEVLSGTDPDYSIRDLFNAIANGQYPSWTYYLQIMTPEQAATCKFNPFDLTKIWPHADYPLIKFGKMVLNRNPENYFAEVEQIAFSPAHLVPGIEPSPDKMLQGRLFAYGDTHRHRLGPNYLQLPVNCPFKV-RNFQRDGPMCFN-NQGNAPNY----HPNSFGGPDvDEDVKtlYQPFSVAGDAYRYDTGDQDNFSQARDFYHGVLDG-AAKERLISNIVNNLSAASAFIQDRCVRNFAQVDKNLSERIAEGL-KVVQ-
>UPI0008F9A9CC	642	0.491	1.203E-201	22	503	510	61	538	549
----------------------HSVKEKLTLTTGHGAPVDSKSASLTAGPdGPILLQDITLIDELTHFDRERIPERVVHAKGAGAFGYFEVTHDITKYTKAKVFS-EIGKTTPIALRFSTVGGESGSADTVRDPRGFAVKFYTEEGVWDLVGNNTPIFFVRDPLLFPSFIHTQKRNPATHLKDANMVFDFITLRPETTHQVMFLYSDRGIPDGYRHMNGYGSHTFKLVNDKDEAVYCKFHCKTDQKIKNLPVEKAAQLASSDPDYSIRDLYNAIATKDFPSWTMYIQVMTFQQAKSYRWNPFDLTKVWPHSDFPLIPVGKLVLNRNPENYFADVEQAAFSPSHLVPGIEPSPDKMLQARLFSYADTHRHRLGANYLQLPINCPYRSrISNQQRDGPQTY-YNEGGAPNY----YPNSFSGPePSGHAALSKYSVSGDVQRYETGNEDNFSQATLFWeKTLNEE--ERCRLVANLAGHLKEAAEFIQERAVKNFTQVHPDFGEQLAKAL------
>I2Q685	642	0.503	1.648E-201	26	503	510	2	477	502
--------------------------EKKTLTTGFGTPVGDDQNTVTAGpRGPALMQDVHLLEKMSHFDRERIPERVVHAKGAGAYGYFEVTADVTRYTKAAMFS-QVGKRTDMFARFSTVGGERGSADTARDPRGFALKFYTEDGNYDLVGNNTPVFFIRDPLKFPDFIHTQKRNPKTNLKDADMFWDFLSLTPESLHQVTVLFSDRGTPDGFRHMNGYGSHTYKWYNAAGEYFWVKYHFKTDQGIKNLTRQQAGELAGSAPDYATEDLCKAIEAGDHPSWTLEVQIMTPEQAKDYRFDIFDVTKVWPHGDVPPMQIGKMVLNRNPVNYFAEVEQAAFNPSNFVPGIASSPDKMLQGRLFSYHDTHLHRLGPNYQLIPVNAPKKaSVSNYQRDGFMRTDDGGGAGPNY----WPNSFGGPAPEPEALEpnlPIEGEAGRFAYTHPNS-DFSQPGELYRKAMND-MDREHLVGNIVDHLRNALPRIQKRQCALFYKADAEWGGRVAAGL------
>A0A7J8GWF5	642	0.468	1.648E-201	2	505	510	5	497	523
--DPASD----QMMIWKKHQAVQRPD---VLTTGAGNPIGDKLNTMTIGPqGPLVIQDVIFLDEIAHFDRERIPERVAHAKGAGAFGYFEVTHDITRYSKAKVFEH-VGKRTPVAVRFSTVAGESGSADTVRDLRGFAVKFYTDHGNWDCVGNNTPIFFIRDPFLFPSFIHSQKRNPQTHLKDADMFWDFLSLRPESLHQVTFLFSDRGIPDGFRYMNGYGSHTFKLVNADGEAVYCKFHYKSDQGIKNLSDEEAAKISQEDPDYSTRDLFNAIATGNYPSWTLYIQVMTFNQAETFQFNPFDVTKVWPHGSYPLIPVGKLVLNRNPVNYFAEVEQLAFDPNNMPPGIEPSPDKMLQGRLFAYADTHRHRLGPNYLQIPVNRPSgAQVANYQRDGSMCMF-NPGGAPNY----YPNSFGAPeqQSRFLTHsTTYSGDA--RRYNSANEDNVTQVRIFYtQILNEE--QRKRLCDNIARSLKSAQLFIQKQAVKNFRDVHPDYGARVQALLDK----
>A0A2Z5VL07	642	0.507	1.648E-201	27	503	510	19	492	523
---------------------------QPTLTSSNGAPLDCLANSMTAGpRGPIVLQDFSLVDYLAHFDRERIPERVVHAKGAGAFGYFEVTtPEAAKFCRSKMFS-RVGKRTPVGVRFSTVGGESGSADTARDPRGFAVKFYSEEGNWDLVGNNTPIFFIRDPILFPSFIHTQKRNPKTHLADPDMFWDFISLRPETTHQVSFLFSDRGTPDGYRHMNGYGSHTFKNVNGQGQAYYVKYHFKTDQGIKNLPVEEAARLASADPDYATRDLYNAVETGDYPSWTVYLQVMTFEEASTVSFNPFDLTKVWPHKDFPLIEIGRMVLNRNPENYFAEIEQIAFAPSHMIPGIEPSPDKMLQGRLFSYADTHRHRLGANYQQIPVNKPFNtTVANYQRDGPMTVDSNGGGAPNY----FPNSFQGAQPVLSAkwHvQNASGDVTRHDTGD--EDNFSQCGNFYTML--SPEEKERLTDNIAGHLVNAKEFLQKRAIANFAAASADYGRKIAQKV------
>A0A1X2GTJ2	641	0.526	2.256E-201	29	509	510	4	480	484
-----------------------------VLTTSNGNPVDNNQTSETAGvNGPVLLQDFHLIDKLSHFDRERIPERVVHAKGAGAHGYFEVTHDISHLTKAKFLD-TVGKKTPVFARFSTVGGEKGSADTARDPRGFAVKFYTEEGNWDMVGNNTPVFFIRDPVKFPDFIHTQKRDPRTNYKNMDYFWDFLSLVPESIHQVTILFSNRGTPDGYRHMHGFSSHSLVLVNNKNEGHYVKWHFKTAQGVKNLKADEAERLAGSNPDYATQDLFEAIDRGDHPAWDVFVQVMDFKDALTYRWNPLDVTKVWPQKEYPLQPVGRMVLDRNPENYFAEVEQAAFSPSHMVPGILPSSDRMLQGRLFSYPDTHRHRLGtANYTQIPVNRPKNQVANYQRDGAMSVLGNQGGGPNYEPNSLHGPAQNNLTGISFIDQEVEGKIGRFTYQLTDDDFYQAGALYRLLSAE--EKTDLVNNIAGALSQAKSsEIRARQISHFSRADPEYGQRVQD----QVSK
>UPI0019164D42	641	0.486	2.256E-201	26	507	510	4	484	487
--------------------------DKRFLTTDFGIPAPDNTNSLTVGyPGPTLLEDFHLVEKLAHFNRERIPERIVHAKGAGAHGYFEVTHDVSQYTKAAFLN-TVGKQTPAFVRFSTVGGEKGSADSARDPRGFAIKFYTEEGNYDLVGNNTPVFFLRDAIKFPDFIHTQKRNPQTNAKDPDAFWDFVSLTPEALHQITILFSSRGTPKTYRHMDGFGSHTFKWINAEGKAVWVKYHFKTEAGIENWTNEEATAMAGINPDFATLDLFEHIESGKEAAWTCSVQIMPMEEAAKYRFDPFDVTKVWLHSDYPLIPIGRLVLNRNPENYFAEVEQAAFAPTNIVPGIGFSPDKMLQGRIFAYPDAHRYRVGTNYAHLPINRPQVEINNYRRDGSMRFDGNGGATPNYQPnSFGGPNAAPEFYRGDHQDAFSGNAERFAY-ELTDDDFAQPGALYRLMSEE--EKTHLVNNLVGHMRNVKnKEIVERQVKHFYRADPEYGQRVAAGLGLEV--
>W4VK12	641	0.468	2.256E-201	25	507	510	2	484	491
-------------------------EEKKYLTTASGMPVGDNQNSITAGnRGPTLIQDVHLLEKLAHFNRERVPERVVHAKGAGAHGYFEVTNDVSKYTKADFLS-EVGKRTPMFIRFSTVaGGELGSADTVRDPRGFAVKFYTDEGNYDLVGNNTPVFFIRDAIKFPDFIHTQKRHPQTHLKDPNMTWDFWSLSPESLHQITILHSDRGIPATLRHQNGYGSHTFKWVNKDGgEAVFIKYHFKTDQGIKNLDVDLADKLAGTNPDYHTEDLFNAIAEGNYPSWTLKVQIMSEADAKNYRYDPFDVTKVWPHSDYPLVEVGKMVLDRNPENYFAEVEQAAFSPGHFVPGIEASPDKMLQGRLFAYSDAHRYRIGANHEALPINRPIAPVNNNQRDGYMRFDGNGGSQINYEPHSVDGAPVETPENKQTPFEVSGFADSVPYDN--DDHYSQPRALFREV-MDAGERERLIQNFADHMSGVTQaGVVERQLENFYKVDPELAEGIAAKLDVEV--
>A0A0N1P0W4	641	0.616	2.256E-201	28	508	510	6	488	497
----------------------------PIYTTSHGRPITTPTASQSIGaRGPILLQDVHLIDLLAHFDRERIPERVVHAKGAGAFGEFVVTHDVTDITSADLFS-EVGRKTPVAARFSTVGGEKGSADAARDPRGFAIKFYTEEGNWDMVGNNTPIFFIRDGVKFPTFIHTQKRNPVTNLKDATIFWDFLSSNQESIHQVMYLFSDRGTPTDYRHQNTYSGHTFKFTKADGSFKYVKLHFLSRQGCKDMTNEEAAE-AATNPDHATEDLYNAIERGDYPSWDLKVQVMDPEDAESYRWNIFDVTKVWPHSDYPLRPVGTLTLNRNATNYFAEIEQLAFAPSHLIPGIEPTADPMLQARLFSYADSQRHRLGVNYQQIPVNRPLHPGAYWQRDGFMSVQGNYGAAPNYPSTIKPNTYK-PVDANQTHELWSGQAVWN-LQEVTDEDFVQARWFWEMLGKKgDGEgqklQQNLVGNIASHLYSAKQDIRERCYAMFGRVEPDLGQRLRLATEERVQ-
>UPI000C6F4E17	641	0.471	2.256E-201	26	506	510	24	503	517
--------------------------DPPTLLAGNGAPVGDKTNSVTVGpRGPILIQDYVYLDEMSHFNRERIPERVVHAKGAGAFGYFEVTHDITKYTKAKVFS-KLGKQTPIAVRFSTVGGESGSADTVRDPRGFAVKFYTDEGIWDLVGNNTPIFFIKDPLMFPSFIHTQKRNPVTHLKDADMFWDFLSLRPESTHQVMFLFSDRGIPDGYRHMHGFGSHTFKLVNDKNEMVYCKFHYKTNQGIKNIPVDKAAELSASDPDYGIRDLYDAIAEGKYPSYTFSVQIMTPQQAEKFQWNPFDVTKVWPHKDYPLMPVGKLVLNKNPDNYFTDVEQAAFDPAHMVPGIEPSPDKMLQGRLFAYGDTHRYRLGVNHLQLPVNCPYKvrimSATNYQRDGFM-AHNNQKGAPNY----YPNSF-----CGPEDCPAVKAPSYFVSGDVerhqpvNEDDFGQPRTFWRETLKED-EKQRLVDNIVGHLKNASLFIVERALKNFGNVDVDLQKRLTAGLRQQ---
>A0A419FBU0	641	0.516	2.256E-201	11	504	510	9	503	527
-----------TGTiQIPHPnqGGTKVKDDNKTLTTGFGMPVDDDLNSVTAGPqGPVLVQDIHLIEKLAHFDRERIPERVVHAKGAGAHGYFEVTHDVSRYTRAKFLS-EVGKRTDVFLRFSTVGGEKGSADSERDPRGFAVKFYTEEGNYDMVGNNTPVFFLRDPLKFPDFIHTQKRHPATNLKDPDMFWDFLSLTPESIHQVTILFSDRGTPRAYRHMNGYSSHTFMWYTHSGEYYWVKYHFKTEQGVANFTGEEADRMRAEDPDCATRDLHEAIARGDHPSWRLEVQIMTPEQARSYRYDPFDVTKVWPHADVPPIPVGRLVLNRNPENYFAEVEQAAFSPGNFVPGIGPSPDKMLQGRLFSYHDTHRHRLGSNYHLIPINAPRAaAMNSYQRDGAMRTDGNGGGGPNYWPNSFSGPAPDSGVTPPPIDvAGMAARHAYVLGDV---DFVQAGELYRAVMSE-ADRDHLIRNLVGHLRGAKRRLQLRQAALFFKAEEDYGLRVARGLE-----
>A0A261B0V1	641	0.484	2.256E-201	14	506	510	328	814	820
--------------QLKNYKATYP---KPqVITTSNGAPIYTKTAVLTAGRrGPMLMQDVVYMDEMAHFDRERIPERVVHAKGAGAHGYFEVTHDISKYCKADIFN-KIGKQTPLLIRFSTVGGESGSADTARDPRGFAIKFYTEEGNWDLVGNNTPIFFIRDPIHFPNFIHTQKRNPQTHLKDVNAMFDFWLHRPEALHQVMFLFSDRGLPDGYRHMNGYGSHTFKMVNKEGKPVYCKFHFKPTQGVKNLTVEQAGRLASEDPDYSIRDLFNAIEKGDFPVWKMFIQVMTFEQAEKWEFNPFDVTKVWPHGDYPLIEVGKMVLNRNPRNYFAEVEQSAFCPAHIVPGIEFSPDKMLQGRVFSYTDTHFHRLGPNYIQLPVNCPYRSrAHNTQRDGSMAYDNQQHA-PNY----FPNSFnygKTRSDVKDTVFQTVGDVDRYETGD--DHNYEQPRQFWEKVLDT-GARERMCQNFAGALGGCHDFIVSGMLDHFTKVHPDFGARVKAIIQSQ---
>UPI00082F53A4	641	0.460	3.089E-201	26	503	510	1	474	487
--------------------------QEPYrLTTSSGAPVADNQHSQTAGvRGPVLLQDVHLLEKLAHFNRERIPERVVHAKGAGAYGYFEVTHDVSRWTCAKFLN-QVGKRTPVFIRFSTVAGEKGSADAERDPRGNAIRFYTEDGNYDIVGNNTPVFFIRDPLKFPDFIHSQKRNPATNLKDPNAVWDFWSLSPEAMHQLTILFTNRGTPRSYRHMHMYGSHTFQWYNADKQAVWVKYHFKTEQGIQNLRREEAIRIAGEDPDHATRDLYESIERGDHPVWRLYVQIMPLTDADSYRFDPFDVTKVWSHKDYPLIPVGRLVLNRNPENYFAEVEQATLSPANIVPGIGFSPDKMLQGRLFAYADAHRYRVGVNHNLLPVNRPLAPVANYQRDGYMRFDANGGGQVNYEPNSFqgPVEDRSVQAPPLPVDGWA-----QAHPDAHEDDYTQAGDLYRLLAET--ERQDLIDNIAASLGQADRAIQERMLPHFYRADADYGERVAKAL------
>G0QVV1	641	0.547	3.089E-201	30	503	510	9	480	490
------------------------------LTTSIGTPVDENQNSLSAGEyGPLLLQDFHLIDKLAHFDRERIPERVVHAKGAGAHGYFEVTHDIKKYCKAKLFD-TIGKRTPLFTRFSTVGGEKGSADTERDPRGFAVKMYTEEGNWDMVGNNTPVFFIRDPSKFPDFIHTQKRNPQTNLKCANMFWDFLSQVPESSHQVTILFSDRGTPDGYRHMNGYSSHTFKMVNEDGETFWVKFHFKTDSGIKNLTAEQANKLKSDNPDYSTQDLFQHIANGNQASWSVFLQVMPVNDGYKYRWNIFDITKVWPHSDYPLIPVGKMVLNRNPENYFAETEQSAFSPSHLVPGIEPSLDKMLQGRLFSYPDTHRHRLGGNYDQIPINCPYRaKVSNGQRDGFMVVNGNQGSKPNYEPSSF-HKFITRPETKLSTQRVTG-LVGRFKPAHPNDDFSQPGALYRkIMNEQ--QRNNTVQNILGNLKNANRDIQERQIKIFYKCDAEYGQKIAQEL------
>A0A1R1X5X8	641	0.516	3.089E-201	23	506	510	4	493	495
-----------------------HPSDAPsassfgNLTTSNGNPVHNNQTSTTAGPsGPVLIQDFHLIDKLAHFDRERIPERVVHAKGAGAHGVFEVTHDISHLTCAKFLS-QVGKKTPVFTRFSTVGGELGSADTARDPRGFAVKFYTEEGNWDMVGNNTPVFFIRDPIKFPDFIHTQKRHPQTNLPDADMFWDFISLVPETIHQVTILMSDRGIPDGYRHMNGYCGHTLALVNSDGSFKYVKWHFKTNQGIKNIYAKEAAELAGTDPNHATRDLFNSIEKGDYPSWNVYIQVVEQDQVDKLGFDLFDVTKVLSHKDFPLIPVGKMTLNRNPENYFAEVEQSAFSPSNMVPGIAPTPDRMLQGRLFSYPDTHRHRLGPNFAQIPINAPISGTSNHQRDGLMSINGNGGSRPNYEPNSFGGPYQNNKisSSTYPLNmPVNGNIG-AYTYTLSDVDFVQAAALYNLFSED--EKNRLASNIADGLSGAKDFIQKRQLDIFARVDADYRNRVAAELQKR---
>F0ZZJ3	641	0.512	3.089E-201	28	507	510	3	483	496
----------------------------PVLTTSNGAPVDNNLNSMSVGNpGPLLLQDFHLIDKLSHFDRERIPERVVHAKGAGAHGYFEVTNpDIPKWCRAKFLN-KVGKRTPIFTRFSTVGGEKGSSDSERDPRGFAVKFYTEEGNWDMVGNNTPVFFIRDPSKFPDFIHTQKRNPQTNCKDPNMFWDFLGLTPESTHQVMILFSDRGTPKSYRHMHGFSSHTLKMVNQQNKASWVKFHFISETGIQNFTAEEAGKLSSTDPDSATRDLFESISKGVEPAWKVSIQVMEHDDAFKYRFDPFDVTKVWPHKDYPLIPIGRMVLNRNPENYFAEVEQAAFSPSHMVPGIEPSFDKMLQGRLFSYPDTHRHRLGVNYQQIPINCPYAargGVKNYQRDGFMAVNGNGGKGPNY----QPNSFNGPEPNPEfTQHKFEISGVGARQPyTHPNDDFIQPGNLYRLM--DEGAKSRLASNLVGHMQGVTvREILLRAVSNFYKADKDLGARLCKGLGIDV--
>A0A0S7Y8W8	641	0.474	3.089E-201	25	507	510	2	482	505
-------------------------EERKRLTTASGAPVDDDQNTLTAGPkGPALIQDVHLMEKLAHFNRERIPERVVHAKGAGAHGVFECTAEMSKYTRAKFLS-KVGKKTEVFARFSTVGGEKGSADAARDPRGFAVKFYTEEGNYDMTGNNTPVFFIRDPLKFPDFIHTQKRHPATNAPNPDMFWDFLSLTPESIHQVTILFSDRGTPRNYRHMNGYSSHTFKWYNAKGDYYWVQYHFKTEQGIQNLTREEATRLAGEAPNHATTDLYNAIAKGEFPSWRVGVQIMPAKDAPNYRWNIFDITKVWPHKDYPLVEIGRMTLNRNPANYFAEVEQSAFSPGNFVPGIGPSPDKMLQARIISYHDAHLYRLGPNYQLLPINAPKaCTASNYQRDGSMRLDENAGGGPNY----WPNSMGGPPPDPSAAEPpidLEGQAA-RHPQEVTDDDFVQAGDLYRkVMTDE--DREHLIGNIAAHLGGAQKRIQLRQCALFHKADVEYGTRVAKALGLDV--
>A0S5U0	641	0.503	3.089E-201	30	508	510	22	495	505
------------------------------LTTEAGSPMETNTASMTVGPnGPLLIQDNNFIENMAHFDRERIPERVVHAKGAGAFGYFEVTHDVSKYTKLAALNG-VGKKTRMVVRFSSVGGESGSADTARDPRGFALKFYTEEGNWDLVGNNTPIFFIRDPILFPSFIHTQKRNPKTHLKDPDMFWDFISLRPETTHQVMFLFSNRGTPASYRHMNGYGSHTFKLVNKDGEACWCKFHFKTNQGIKNLSDEEAGLLAGQNPDYYIQDLYDSIEEGNFPSWTMYLQIMSLEQAKKHPVNPFDITKVWSHSEYPLIQVGKMVLDRNPENYFADVEQAAFSPAHMPPGVETSPDKMLQGRLFSYGDTHRHRLGCNYQQLPVNCPLKGQHNYQRDGPQAFN-NQGSAPNY----FPNSFNGPQEQRQfsNHvDSYNGECRRYQSGD--EDNFSQPKLFWENVLDD-KEKSDLISNIAGHLKNAQEFIRKRVIKNFSDVHQDFGRRLNEAIDELVK-
>UPI001884CF46	641	0.470	3.089E-201	31	503	510	24	492	508
-------------------------------TTSQGHPMDTKTASLTAGpRGPQLIQDHSYIDEMAHFDRERIPERVVHAKGAGAFGYFEVTHDISRYSKAAVFG-AVGKRTPVAVRFSTVGGESGSADTVRDPRGFSVKFYTEQGNWDLVGNNTPIFFIRDPILFPSFIHTQKRNPATHLKDPDMFWDFITLRPESTHQVSFLFSDRGIPDGYRHMNGYGSHAFKLVNDKCQAVYCKFHYKTDQKIKCLPVERAAELSGANPDYGIKELYNAIADGNFPTWSFFVQIMTFEEAEASPFNPFDVTKVWPHGDYPLIPVGKLVLNRNPKNYFAEVEQLAFCPANMPPGIEASPDKMLQGRLFSYNDTHRHRLGPNYLSIPVNCPYRVrVKNYQRDGPMCMD-NQDGAPNY----FPNSFSGPVEDTQHACssfPASGDVRRYETGH--DDNFSQVTVFWNKVLNE-AERERLVNNIAGHLKDAQMFLQQRAVKNFSQAHPEYGRRVRDAL------
>R7U0D1	641	0.496	3.089E-201	29	504	510	45	517	533
-----------------------------VLTTATGAPIGNKTAIQTVGpRGPALLQDFVFQDEMSHFGRERIPERVVHAKGAGAFGFFEVTHDITKYSKAKVFEH-IGKKTPIVARLSTVGGEKGSADTARDPRGFAVKFYTDEGNWDLVGNNTPIFFIRDPMLFPSFIHTQKRNPKTNLKDPDAFWDFLTLRPESCHQVSFLFSNRGTPDGYRNMNGYGSHTFKLVNKEGVAHYCKFHYKTNQGIKNLTGAQADALAGSDPDYATRDLYNAIAEGNFPSYTLFIQVMTFEEAEKHRFNPFDLTKVWSHKEFPLIPVGRLTFNRNPKNYFAEVEQVAFSPAHMVPGIEASPDKMLQGRLYSYSDTHRHRLGTNYQQIPVNCPFSTrARNYQRDGPQNVDDNQEGAPNY----FPNSFGGPQDSPAflEHETTF-PGDVARYNTKDDDNFTQVGIFWReTLTEE--DRKHLIINMSGHLKNAQEFLQKRAVANFSKCDPEYGRRLQEALD-----
>V8P1G2	641	0.464	3.089E-201	6	505	510	62	555	921
------DCAKEQLKRWQQLRGS---QEADCLTTGAGIPVGDKLNVLTVGpRGPLLVQDVVFTDEMAHFDRERIPERVVHAKGAGAFGFFEVTHDITKFCKAKVFEH-IGKRTPMAIRFSTVAGEAGSADTVRDPRGFAMKFYGEDGNWDLVGNNTPIFFIRDAILFPSFIHSQKRNPQTHLKDADMVWDFWSLRPESLHQVSFLFSDRGIPDGHRHMNGYGSHTFKLVNAYGNAVYCKFHAKTDQGIKNLSVEDAERLASEDPDYGLRDLYNAIANGNFPSWTFYIQVMTFEQAETFPFNPFDVTKVWPHRDYPLIPVGKIVLNRNPVNYFAEVEQLAFDPSNMPPGIEPSPDKMLQGRLFSYPDTHRHRLGPNYLQIPVNCPYRArLAHYQRDGFMCITDNQGGAPNY----YPNSFTGPEDQPASKEsriCTSGDVQRFNSS--VEDNISQVQDFFvEVLNEE--ERMRLCENIANHLKDAQIFIQKKAVKNFMDVHPDYGAGIQAHLDK----
>E0YL15	640	0.500	4.230E-201	31	509	510	22	496	501
-------------------------------TVGNGAPIGVKTATQTVGpRGPVLMQDANYIDEMSHFDRERVPERVVHAKGAGAFGYFEVTHDITKYCAAKVFE-KVGKRTPIAVRFSTVGGESGSADTVRDPRGFAVKFYTDEGIWDLVGNNTPIFFIRDPILFPSFIHTQKRNPQTHLKDPNMFWDFLTLRPESTHQVMFLFADRGIPDGFRHMNGYGSHTFKTVNDKGESFWVKFHYKTAQGVKNLDIKKAEELAGTNPDYALQDLFDAIGRGDFPQWNFFIQVMTNEQAEQYKWNPFDVTKVWSHKDFPLIPVGRMVLDRNPNNYFAEVEQIAFCPSNMVPGIEPSPDKMLQGRLFSYVDTHRHRLGANYQMLPVNCPYRvSIKNYQRDGPMCFD-SQGNAPNY----YPNSFggPEPIKRAVDLQppyKVSGEV--FRYDSADEDNYSQATLFWNNVLDEP-ARNRMVENIAGHLVNAAEFIQERGVNMFSNVSSDFGQKLREAL--NLKK
>A0A7Y5JPZ3	640	0.520	4.230E-201	27	503	510	4	478	502
---------------------------KKTLTTSQGAPVRDDLNSMTAGeRGPVLAQDIHLFDKLAHFDRERIPERVVHAKGAGAWGYFEVTHDVTKYTRAKFLS-NIGKKTEVFARFSTVGGEKGSADTERDPRGFAVKFFTEEGNYDFVGNNTPVFFIRDPLKFPDFIHTQKRNPATNLKDADMFWDFLSLTPESVHQVTVLFSDRGTPYGYRNMNGYSGHTFMWYNEKNEYVWVKIHFKTAQGNKTLTREEATKFAGEDPDFATRDLYNAIDKGDFPAWNVYVQIMTPGQVEKYRYNSFDITKVWPHADAPLIPVGKMVLNRNPKNYFADTEQAAFSPGTVVPGIAPSPDKMLQGRLFSYHDTHRHRLGANYHLIPVNAPRVSgEHNNQRDGAMRTDDNGGGAPNY----WPNSFGGPSPDAsYSEPPVPLTGVIDRFGfELTEDDFVQPGELFRnVMTDT--DRAHLIGNIVAHLKNAQVRIQKRQTALFYKVDKKYGEGVAKGL------
>UPI000719AC6F	640	0.489	4.230E-201	30	509	510	23	501	507
------------------------------LTTGVGAPVGDKLCIETVGpRGPLVMQDFVFQDEMAHFNRERIPERVVHAKGAGAFGYFEVTHDITQYCKAKIFEH-VGKRTPMAVRFSTVGGEKGSADTARDPRGFALKFYTEEGNWDLVGNNTPVFFIRDPIFFPNFIHTQKRNPVTNLKDPDMFWDFLTLRPESMHQVSFLFSDRGTPDGFRHMNGYGSHTFKLVNANDDAVYCKFHYKTNQGIKNLTDAQAAELSMNDPDYATRDLYNAIEDGSFPSYTFYIQVMTFEQASTWKWNPFDLTKVWPHADFPLKPFGRIVFNRNPKNYFAEVEQIAFSPAHMVPGIEASPDKMLQGRLYSYSDTHRHRLGSNYLQLPVNSSYRShVRNYQRDGPQCLDDNQEGAPNY----FPNSFQGPDHDHKYLAHTVHySGDCKRYRTDDDDNSTQVGNFWRkVLTED--GRKHLISNMAGHLKNAQEFIQKRAVANYSKCDPEYGRRLEEALTKhrQVGK
>UPI000B8595C2	640	0.453	5.793E-201	25	503	510	1	474	487
-------------------------DNKK-LTTASGAPVGDNQNSITAGsRGPVLIQDVHLLEKLAHFNRERIPERVVHAKGAGAHGYFEVTNDVTKYTKADFLN-QVGKQTPVFLRFSTVAGELGSADTVRDPRGFAVKFYTEEGNYDLVGNNTPIFFIRDAIKFPDFIHTQKRHPQTHLKDPNMVWDFWSLSPESLHQVTYLHGDRGIPATLRHMNGYGSHTFKWVNDEGEAYWVKYHFISEQGVKALDESLATKIAGENPDYHTEDLFHAIENKDFPAWKLYVQIMPYHEAATYKWDPFDVTKVWSQKDYPRIEVGRLVLNRNPENYFAEVEQAAFSPGHFVPGIEASPDKMLQGRLFAYADAHRYRLGANHEQLPVNQSRHNPHNYQRDGYMRVDGNGGSSVNYEPNSFDGP-KESPETKLTPFEVSGQVDSVSYD--RDDHYTQAGDLYRLMSDE--EKDRLIEAVVNHMKPVeKEEIKLRQISHFYKADPEYGRRVAEGL------
>UPI0018969991	640	0.483	5.793E-201	26	503	510	2	476	488
--------------------------EQPkTLTTASGFPVSDNQNSLSAGpRGPVLIQDFHLMEKLAHFNRERIPERVVHAKGAGAFGTFTVTGDITQYSKAAVFS-EVGKQTDIFLRFSTVGGEKGSADTARDPRGFAMKFYTEEGNWDLVGNNTPVFFIRDPLKFPDFIHTQKRVPQTNLKSPTMMWDFWSLSPESLHQVTILFSDRGTPDGYRYMNGYGSHTYSLINANNERVWVKFHVKTMQGIQNLSASAAEKLAGENADYATQDLFYTIEQGDYPKWKMFIQVMTDEQAEQFPYNPFDLTKVWPHGDFPLIEVGILELNRNPENYFAEVEQAAFAPANIVPGIGFSPDKMLQGRIMAYTDAHRYRLGGNYETLPVNRPQAPVHNYQRDGYMRHDGNGGAAPNY----EPNSFGGPAQNAQYDEpPFPVDGVGDRYNHREgNDDYTQAGNLFRLM--TPDARARLIENIVGSMQGIPQYIQERQIEHFLKADPEYGQGVAAGL------
>T1FMR4	640	0.495	5.793E-201	30	508	510	22	496	505
------------------------------LTTSLGCPVGSKTASMTAGsRGPLLVQDFVFHDEMAHFDRERIPERVVHAKGTGAHGYFEVTHDITRFCKAKLFD-QVGKKTPVFVRFSTVGGEKGSADTARDPRGFAVKFYTEEGNWDLVGNNTPIFFIRDPILFPSFIHTQKRNPKTNLKDANMFWDFLTLRPESTHQVCFLFSDRGTPDGFRHMHGFGSHTFKLVNNHGEPFYCKFHHMTNQGIKNLPASEAEKLAGEDPDYATRDLYNAIEQGSFPSWTLFLQIMTFHQAETVKFNPFDLTKVWPHADFPMIPYGRIVLNKNPQNFFAEVEQVAFSPAHLVPGIEPSPDKMLQGRLFSYSDTHRHRLGTNYNQLPINCPYRArVSNYQRDGPQCF-ANQGDAPNY----FPNSFTGPDVMPKCLEsRYSTTGDVARYETRDEDNYSQVTIFWQKV-LKPDEKDRLVENIANHLKNAKEFIRRRAVYNFGLVHEEFGRRLQTKLDQLVA-
>A0A3F2S1Q4	640	0.483	5.793E-201	28	504	510	456	932	965
----------------------------PVATTSNGAPLP-PtglTASATVGpRGPIVLQDFALLDHLAHFDRERIPERVVHAKGAGAFGYFEVTHeSVTKYTSAKLFS-SVGKRTPVAVRFSTVGGEQGSADTVRDPRGFAIKFYTEEGNWDLVGNNTPIFFIRDPILFPSFIHTQKRLPSTHLKDDNMMWDFFSLRPETLHQQTFLFSDRGIPDGFRHMNGYGSHTFINLNTQGETTYVKYHFKTDQGIRNLPVDEAAVLASSDPDYSIRDLYDAIQREDFPTWTLYIQTMTPEQAANESVNPFDVTKVWPHSAYPLQEVGRLVLNRNPKNYFAEVEQLAFSPSHMVPGIEPSPDKMLQGRLFSYPDTHRHRLGPNYQQIPVNKPVNKPQTYQRDGLMAVTGNMEDMPNYFPNSMGGPLEAA--ALRYHASQGDHVVVDKFSTVDEDNFSQAGDFYRK-TLDAAARDRLADNIAGSLVNASKPVQIRAIGNFTKADTNYGERVQEKLE-----
>G3M459	640	0.497	7.932E-201	31	509	510	24	498	505
-------------------------------TTAPGAPVGNKNAIQTVGpRGQVFMQDFVYMDEMAHFNRERIPERVVHAKGAGAHGYFEVTHDITKYCRAKIFE-KIGKKTPMFARFSTVAGEKGSADTARDPRGFALKFYTEEGNWDLTGNNVPIFFIRDPMLFPSFVHTQKRNPKTNLKDPDMFWDFMSLRPETTHHVTFLFTDRGTPDGYRHMNGYSSHTYKLVNADGEAVYCKFHHKTNQGIKNLTGAEADRLLGVDPDYATRDLYNAIADGNYPSWTTYIQVMTFAEAERFRFNPFDLTKIWPQGEYPLIPVGRFTLNRNPKNYFAEVEQLAFSPSHFVPGIESSPDKMLQARLFAYPDTHRRRLGHNYLQIPINCPFNaKVRNYLRDGPMCVDDNQEGAPNY----YPNSFSGPTDHPKFLEhKFTLSGDVARYNSEDDDNFTQVKTFWQKV-LTPAMRVSLVENLVSHLKNSQDFIQKRAIRNFHQVDPEYGNMVQTVLDK-VKK
>A0A4W3IC44	640	0.470	7.932E-201	29	504	510	8	480	512
-----------------------------VLTTGGGHPIGDKLNVMTTGsRGPLLVQDVVFTDEMAHFDRERIPERVVHAKGAGAFGFFEVTHDITKYCKAQVFHH-VGKRTPVSVRFSTVGGESGSADTVRDPRGFAVKFYTEEGNWDMTGNNTPIFFIRDAFLFPSFIHTQKRNPQTHLKDADMTWDFFSLRPETLHQVSILYSDRGIPDGYRHMNGYGSHTFKLVNANREAVYCKFHFKTDQGIRNLTVEQAAKFGSEDPDYSIRDLYNAIANGSYPSWTLYIQIMTFDEAEKYEWNPFDVTKVWSHGQYPLIPVGRLVLNKNPLNYFTDVEQLAFDPSNMPPGIEPSPDKMLQGRLFSYPDTHRHRLGTNYLQLPVNCPFKTrVANYQRDGPMCSTDNQGGAPNY----YPNSFSAPEVQPLTREHCLAVVgDISRYNSANEDNFSQVTTFYtKVLG--PSERQRLCENIANHLKDAQIFIQNRMVKLFSSVHPEYGATVRSLLD-----
>A0A060T260	639	0.645	1.086E-200	27	506	510	3	481	486
---------------------------KKVYTTSNGCPVTDPYAAQRVGSnGPLLLQDHHLIDLLSHFDRERIPERVVHAKGSGAYGEFEATDDVSDICSAGFLKK--GTKTRAFTRFSTVGGEKGSPDAARDPRGFSTKLYTQDGVIDWVYNNTPIFFIRNPTKFPLFIHTQKRNPQTNLKDATMFWDYLVNNQESVHQLMHLFSDRGTPASYRHMNGYSGHSYKWINAKGEFVYVQIHLISDQGIKNLTNDEAGKISGDNPDHAQQDLFESIEKGEYPSWTCYVQTMTPEQAEKAPFSVFDLTKVWPHKDYPLRKFGKLTLNKNPENYFADVEQAAFSPSHTVPGWEPSADPVLQSRLFSYNDTQRYRLGVNYQQIPVNCPYAAHNPFQRDGYMTVNGNYGAEPNYPSSFEPLEYK-DVDIHANHEKWVGQVTRqNWYAKVEDGDYKQAEGLWHVLGKQPGQQDNFVYNVAVHVQAARPETQDRVFDMFSTVNQELGRRIKEETLKR---
>D2VWQ6	639	0.521	1.086E-200	24	503	510	6	483	489
------------------------YDYTSTLTDEFGHPVADNNNSLTAGNnGPILLQDTYLISKLAHFDRERIPERVVHAKGAGAHGYFEVTHDITKFTKAAFLN-RVGKRTPVFARFSTVGGEKGSADSDRDPRGFAVKFYTEEGNYDFVGNNTPVFFIRDTIKFPDFIHTQKRNPQSNLKDPDAFWDFLSLTPESVHQLTVLFSDRGTPFSYRHMNGYSGHTFKLVNSQGEAFWAKIHFKTEQGIKNLTVEEATRLAGEDPDHATRDLFNSIKQGSSPAWKVYFQIMPVDDAAKYKVDVFDITKVWAHKDYPLIPVGRMVLNRNPNNYFAETEQSAFSPSNLVPGIEPSLDKMLQGRLFSYPDTHRHRLGANYAQIPINAPLKAKLNCQfRDGSMTVNGNGGSAPNYEPNTFGGPYEA--KQLIEHpTKVQGAIT-RSKPNHPNDDYVQAGTLYREV-MTEYDRSRLVHNIALHLKNAKKEIQLRQLQIFYKADKDYGRRIAELL------
>A0A6A5ZCW0	639	0.644	1.086E-200	28	507	510	9	486	505
----------------------------PYYTASNGRPVSNPVSSQRLGRnGPVLLQDFHLIDLLAHFDRERIPERVVHAKGSGAFGEFEVTDDVTDVTSADFLS-QIGKKTPIAIRFSTVGGEKGSADTARDPRGFAIKFYTEEGNFDMVMNDTPVFFIRDGVKFPTLIHSQKRNPQTNLKDATSFWDFISGNQESAHQIMQLFSDRGTPASWRYMNAYSAHTFKFTKTDGTWCYMKLHFLADLKFKTLTNDEAMHLYKANPDWNTQDLFNAIDKSNYPSWTMYCQTLTPEQAQNFRWNIFDVTKVWPHSEVPLRCMGKMTLNRNPQNYFAEIEQIAFAPSHLVPGIEPSADPMLQARLFSYADSQRHRLGVNYQQLPVNKPLHVYAPWQRDGPSAINGNYGPAPNYQSSLQPVEYK-PAAELIEHEEWVGKAMRNIW-EATDEDFVQPGMLWKVLGKQPGQQDNFMYNVAVFLSGAVEDVRKRTYGMFRRVDEELGRRIEEETERRV--
>UPI0014255FCB	639	0.484	1.086E-200	0	509	510	0	504	509
MSH----RD--KAANQlmQHKKLL---EGKPqeNATESAGRPIGLHTASETVGpRGPMLMHDFQYQDIMAHFNQERIPERVVHAKGAGAFGYFEVTHDITQYTKACVFDH-IGKKTPVGVRFSTVGGESGSADTARDPRGFAVKFYTQDGNWDLVGNNTPIFFIRDPILFPSFIHTQKRNPVTHLKDPDMFWDFISLRPETTHQVSFLFSERGTPDGYRHMNGYGSHTFKLVNKDGKPVYCKFHFKTDQGIKNFTASQAAQLSADDPDYAIRDLYNAIASGNFPSWTLKIQVMTFEEAEKFKFNPFDLTKVWSQKEYPLIPVGRMVLNLNPKNYFAEVEQIAFCPAHLIPGIEPSPDKMLQGRMFSYPDTHRHRLGTNYLQIPVNCPFAaKVRNYIRDGPACVTDNQGGAPNY----FPNSFSGPTDDAKfSPSTYEASGDVKRYNTADDDNYAQVTTFWREV-LSPSDRTALVTNIAGHLKDASEFIQKRTVGNFTQVDAECGKRIQELLDehkKQSAK
>UPI00065B7B4A	639	0.474	1.086E-200	20	503	510	11	493	510
--------------------NSYKNaNPNPTvMTTGTGAPIGIKTASLTAGpRGPMLMQDFVYTDEMAHFNRERIPERVVHAKGAGAFGYFEVTHDITKYCKASVFQ-KVGKKTPVAVRFSTVGGESGSADTARDPRGFAVKFYTEEGNWDLVGNNTPIFFIRDPILFPSFIHTQKRNPATHLKDADMFWDFISLRPETTHQVSFLFSDRGTPDGYRHMNGYGSHTFKMVNAGGDGYYCKFHFKTDQGIKNLMADRAAELAGSDPDYAIRDLYNAIANGSPPSWSVYVQVLPVAQAEKASWNPFDLTKVWSHADFPLIPVGKMVLDKNPDNYFAQVEQIAFSPAHMVPGIEASPDKMLQGRIYSYPDTHRHRLGSNYLQLPVNCPYNSkLQNYQRDGPQCFNDNQGGAPNY----WPNSFNGPielSKFLESAINLSGTADRYATAD--EDNFTQTGIFYNK-TLKPEERERLVENIANNLKDAQEPIQKRAVSNFEKADQDFGNKLRFAL------
>H2B639	639	0.492	1.086E-200	29	509	510	23	504	516
-----------------------------TLTTGTGCPVGDKLNSMTIGpRGPILLQDNVFLDEMAHFDRERIPERVVHAKGAGAFGYFEVTHDITKYCKAAVFG-QVGKQTPIAVRYSTVGGESGSADTARDPRGFAVKFYTEEGNWDLVGNNTPIFFIRDPMLFPSFIHTQKRNPATHLKDPDMFWDFITLRPETTHQVSFLFSDRGTPLGYRFMNGYGSHTFKMVNADDGAVYVKFHYKTNQGIKCFSRKEADEMASTDPDFSIRDLYNAIATGDYPSYTMFIQVMTFEQAENWEFNPFDLTKVWPHSEFPLHPVGKLVLNRNPKNYFAEVEQIAFSPAHLVPGIEPSPDKMLQGRLFSYADTHRHRLGANYLQLPVNCPYRtQVKNYQRDGPMTFSMNQEGCPNY----YPNSFSGPNDDGRKYleSKFkVGSNDVARFNSADEDNFTQCGVFFRnVLNKE--ERERLVDNIASHIVNAQDFLQERAIKQFGSADVNFGRMLRERINhyKNLNK
>A0A197JZI8	639	0.530	1.487E-200	29	509	510	3	481	483
-----------------------------TLTTSNGNPVEDNQNSITVGQyGPILLQDFALIDKLTHFDRERIPERVVHAKGAGAHGYFEVTHDISKFTKAKFLN-RVGKRTPLFTRFSTVGGEKGSADTARDPRGFAVKFYTEEGNWDMVGNNTPVFFIRDPIKFPDFIHTQKRNPQTNCGDPDAFWDFISLVPETLHQVAILFSNRGTPDGYRHMHGFSSHTLKLVNEAGESHFVKWHFKCDQGVKNFKAAEAAKLASSDPDYATADLFNAIAKGDFPSWSVHVQVMTTKEAATYRWNPFDVTKVWSQKDYPLIPVGKMVLNRNPDNYFAEVEQAAFSPSHMVPGIEASTDRMLQGRLFSYPDTHRHRLGTNYQQIPINVAYNArISNQQRDGHMAVNGNGGSAPNYEPNSFGGAKQTAVASTYSSFELNAIAA-RHIIQLSDEDFVQPGNLYRLLSAE--EKSDLIDNMAGHLKNAKVFLQERQVGHIKRADKEWGSRLEAKLKALQSK
>A0A168MBM1	639	0.512	1.487E-200	29	508	510	3	480	483
-----------------------------VLTTANGNPVDNDQTSQTAGEwGPVLLQDFHLIDKLAHFDRERIPERVVHAKGAGAHGYFEVTHDITHLSKAKFLD-KVGKKTPIFTRFSQVGGEMGSADTLRDVRGFAVKFYTEEGNWDMVGIHTPSFFIRDPSKFPDLIHTQKRNPRTNLKDADMFWDFLSLVPESIHQVTTLYSNRGTPYGYRHMHGYSTHTLSLINDKNEIHYVKFHFKTAQGIKNLRGHEATKLAGDNPDSAVEDLFNAIEKGDYPAWNVLIQVMEQKDAKTYRWNPFDMTKIWPHEDYPLQPIGRMVLNRNPDNFFAETEQSAFSPSHLVPGVDASPDRMLQGRLFSYPDTHRYRLGVNYQQLAINRPISGVHNYQRDGAMTVNGNQGKGPNYGPNSFDGPQQTNAYGTTYVNvALQGDTGRFPF-TLTEDDFVQAGDLYRLL--PPDEKSDLVDNIAEHLSMAKKEIRDRQIPHFSRADKEYGQRVADAINKRLS-
>A0A7F5RHR8	639	0.472	1.487E-200	26	503	510	19	492	501
--------------------------ETSPATTSHGAPLITKDASLTVGlRGPILLHDIAYVDEMAHFDRERIPERVVHAKGAGAFGYFEVTHDISKYTAAKVFD-QVGKKTPVAVRFSTVGGESGSADTVRDPRGFSVKFYTEDGNWDLVGNNTPIFFIRDPILFPNFIHTQKRNPATHLKDANMFWDFITLRPETTHQITYMFSDRGIPDGYRHMNGYGSHTFKLVNADSKSIYCKFHFKTDQGVKNLDVDKAARLASSDPDYAIRDLYNAIANNNYPSWTLHIQVMTHEQAKNSKLNPFDVTKTWPHSDYPLIQVGKMVLNRNPENYFAEVEQIAFCPANMIPGIEPSMDKMLLGRMFSYSDTQRYRLGPNYLQIPVNCPYKV-RNYQRDGFMAID-NQKGAPNYHPnSFGGPTNDARAKSLAPPFDLSGDVQRFDTGD--EDNFSQAGTLYRNVLDE-AAKERLASNLAGSIKDAVEFIQQRAVKNFTQVDADLGKRLTEKL------
>A0A6G0V067	639	0.485	1.487E-200	29	505	510	20	493	502
-----------------------------VLTTSNGAPIGNKSTVLTVGpRGPMLLQDAVYLDEMAHFDRERIPERVVHAKGGGAHGYFEVTHDITKYTKAAVFG-EVGKRTPMFIRFSTVGGESGSADTARDPRGFAMKFYTEEGNWDLVGNNTPIFFIRDPILFPNFIHTQKRHPTTHLKDPNPMWDFWTLRPEAIHQVMFLFSDRGTPDGFRHMNGYGSHTFKLVNKDNQAVWCKFHAKTNQKIKNLSAKKAADLSADDPDYAIRDLFNAIEKGDFPEWNFFIQVMTEEQANKFKWNPFDVTKVWPHGEFPLIPVGKIVLNRNPINYFAEVEQAAFAPAHVVPGVEFSPDKMLQGRIFSYTDTHFHRLGPNYVQLPINCPYRaTVHNTQRDGAMAYGNNQADTPN----HYPNTFNGPAERPDAKEHvfeLHGHAT--RHDAFDDDNYSQPTLFWTKVLDE-GGRHRLVENIVGHVKNCYPDIQERVVEVFGKVHPDFKRGLKEGLEK----
>UPI000B45A78F	639	0.486	1.487E-200	26	505	510	19	495	507
--------------------------KADVLTTGTGAPVGTKTATLTAGpRGPVLIQDFTFTDEMAHFNRERIPERVVHAKGGGAFGYFEVTHDITKYCKAKPFEF-VGKKTPVGIRFSTVGGESGSADSARDPRGFAVKFYTEDGNWDLVGNNTPIFFIRDPMLFPNFIHTQKRNPQTHLKDPDMFWDFISLRPETTHQVSFLFSDRGTPDGFRKMNGYGSHTFKMVNKEGKPIYCKFHFKTDQGIKNLKADQAAELSKNDPDYAIRDLFNAVSEGDFPSWSVSIQVMTFEEAEKFKYNPFDLTKVWPQGEYPLIPVGRMVLNRNPKNYFAEVEQIAFSPAHMIPGIEASPDKMLQGRLFSYSDTHRHRLGSNYLQLAVNCPFNtKAKNYQRDGPQCVGDNQGNAPNY----FPNSFTGPQDNKQFLEsPFSITGDVQRYETGEDDNFSQVTVFWNKV-LKPEERQRLVENIAGHLKDAQEFIQRRTVHNFTQVHPDFGGGIQKLLNS----
>A0A1F5BXM8	639	0.488	1.487E-200	27	508	510	4	486	508
---------------------------KKTLTNNFGAPVDDDQNSVTAGNpGPVLMQDVHLLEKLSHFDRERIPERVVHAKGAGAFGYFAVTADVTKYTRARFLS-AVGKRTDVFLRFSTVGGEKGSADAERDPRGFALKFYTEEGNYDLVGNNTPVFFIRDPLKFSDFIHTQKRNPATNLKDPDMFWDFLSLTPESIHQVTVLFSDRGTPRTYRNMNGYSSHAYKWYNAKGEYSWVKYHFKTEQGIQNLTRQEAEVMKGKDPDHATRDLSESIKRGEYPSWRLEMQIMTPEQAAKYRFDPFDITKVWPHADFPPIVIGRLVLNKNPENYFAEVEQSAFSPANFVPGIAASPDKMLQGRLFSYHDTHRHRLGPNYHLLPVNAPKaCQVDNYQRDGFMRVDGNFGGSPNY----YPNSFEGPEPRLEIAEPsfeVSGKAGRQKYVH-PNDDFVQAGTLYgKVMTDS--DRDHLVGNIVDHLGGARKRIQYRQCAIFYKAEQEYGRRVAQGLKldlKEVA-
>A7L9T8	639	0.489	1.487E-200	31	509	510	24	502	516
-------------------------------TTGTGAPIGLKTATMTAGPlGPVLVQDFVFNDEMAHFDRERIPERVVHAKGAGAFGYFECTHDISKYTKAKPFE-SVGKKTPVGVRFSTVGGESGSADTARDPRGFAVKMYTEDGNWDIVGNNTPIFFIRDPILFPSFIHTQKRNPRTHLKDPDMFWDFISLRPETTHQVSFLFSDRGTPDGYRRMNGYGSHTFKLVNKDDKPVFCKFHFKTDQGIQNLSAAEANRLSAEDPDYAIRDLYNNIEDGKYPSWTLKIQIMTPEQAEKYKWNPFDVTKVWSQKDYPLIEVGKMVLNRNPNNYFAEVEQIAFSPAHFIPGVEASPDKMLQGRLFSYSDTHRHRLGANYLQIPVNCPYKakTFH-YQRDGPQCVNDNQGGAPNY----FPNSFSGPMDNPVGCEscPFTTTGECRRYNSVDEDNFSQVGIFWNQV-LKPEERDRLVENIGNHLINTQKLIRDRAVKNFGRADPEFGRKLQAHLDsvSNVSK
>A0A7T7FQZ0	638	0.505	2.036E-200	29	509	510	18	496	501
-----------------------------TATLASGAPIGVKTATQTVGeRGPVLLQDVNFIDEMSHFDRERIPERVVHAKGAGAFGHFEVTHDITKYSAAKIFE-KVGKRTPVAVRFSTVGGESGSADTARDPRGFAVKMYTDDGIWDLVGNNTPIFFIRDPILFPSFIHTQKRNPQTHLKDPDMFWDFISLRPETTHQTMFLFADRGIPDGFRFMNGYGSHTFKLVNAKGEEVFCKFHWKTSQGIKNLEVSRADQLAGDDPDYSIRDLFDSIANGNFPSWILNIQVMTFEEAEKFKYNPFDVTKVWSQKEFPLIPVGKMTLDRNPNNYFAEVEQIAFSPAHLVPGIEASPDKMLQGRLFSYTDTHRHRLGANYMQLPVNCPYRvSVKNYQRDGPMTFNENQGNTPNYYPnSFEGPEPAQRTRDLQPPLKVCGNVYRFDSGK-SEDNFSQATIFWNNVLDD-AAKKRLVSNISGHLVNAQGFIQERTISNFAQVSADFAKMLTEAI--NLKK
>A0A7V2P5G1	638	0.485	2.036E-200	25	509	510	2	487	502
-------------------------EEKKTYTTGFGAPVDNDQNSKTAGvPGPILMQDTHLLEKLGHFDRERIPERVVHAKGAGAHGYFEVTADVTKYTRAKFLS-EIGKRTDVFARFSTVGGEKGSADAERDPRGFAIKFYTEEGNYDMTGNNTPVFFIRDPLKFPDFIHTQKRHPGTNLKNADMFWDFLSLTPESVHQVTILFSDRGTPRTYRNMNGYSSHTFKWYNEKGDYYWVQYHFKTEQGIQNLTRDEATEMKGNDPDHATRDLHDAIERGEYPSWRVEVQIMTPEEAREYRFDPFDITKVWFHADYPPMTIGRMVLNRNPKNYFAEVEQAAFSPANFVPGIAASPDKLLQGRLFSYHDTHLHRLGPNYHLLPINRPKAaQVNYYQRDGFMALGDNSGDAPNY----YPNSFGGPEPQLNVAEPpfdVSGQAARQPYTH-PNDDFFQAGELYRrVMTDE--DREHLIGNITTHLCNAQKQIQLRQTAILYKADEEYGRRVAEGLGldvKEVKK
>A0A497N088	638	0.504	2.788E-200	25	509	510	1	482	490
-------------------------DEKKKLTTSQGSTVDDDQNSITAGvAGPVLMQDVHLLEKLAHFNRERIPERIVHAKGAGAYGYFEVTHDLSNYTKAKFLS-EVGKKTDLVVRFSTVGGEKGSADAERDPRGFAVKIYTEEGNYDFVGNNTPVFFIRDPLKFPDFIHTQKRHPVTNTKDPNMFWDFLSLTPESVHQVTILFSDRGTPKTFRHMNGYSGHAFMWYNKKDEYVWVKIHFKTAQGIQNLTAEDADKLKVQDPDHATRDLFQAIEKGDYPAWNVYVQIMRPEDADNYRFNPFDITKVWPHGDYPLIPVGRMVLNRNPSNYFVDVEQAAFSPANLVPGIAPSPDKMLQGRLFSYHDAHRYRLGVNYTQLPVNAPKATTLNYQRDGFMRTKSDHEGYPNY----YPNTF--GGPKPDISAKWpsyELKGKWGRYDYVhPNDDFVQPAALYNKV-MTNVDREHLISNIVGHLGGATKEIQIRQTSIFYKVDPDYGSRVSEGLGLDINK
>F6DQ92	638	0.497	2.788E-200	26	503	510	4	479	504
--------------------------KKKILTTNLGNPVYEDQASITAGEsGPTLLQDTHLIEKLAHFDRERIPERVVHAKGTGAHGYFEVTHDVSRFTRAAFLS-EIGKRTDLFVRFSTVGGEKGSADSARDPRGFAVKFYTEEGNFDMVGNNTPVFFIRDAIKFPDFIHTQKRHPARHTQNPDMMWDFLSLTPESIHQVTILFSDRGTPKSFRHMDGHSSHTYMWYNQAGEYYWIKWHFKADLGFQTLTREEATELAGKNPDSATKDLYDSIAQGDYPSWTVYVQIMPPEEAKNYKFDPFDITKVWYHADYPLIPVGKMVLNRNPENFFAEVEQAAFSPGNFVPGIAASPDRMLQGRLFSYPDTQRHRLGPNFHQIPINAPKAaKANSYQRDGFMAIDGNGGASPNY----YPNSFGGPAPDPQFAPPpvdVAGMVSRHPY-VLSDIDFVQAGELYRrVMSDQ--DRANLVSNICDSLGQAQQRIQLRQTALFYKADPDYGQKVAEGL------
>N6TS56	638	0.495	3.818E-200	32	504	510	5	474	484
--------------------------------TAFGAPIVVKDASETVGPkGPILLQDAHFIEDMAHFNRERIPERVVHAKGAGAFGYFKVTHDITEYCAAKVFEG-IGKTTPIAVRFSTVGGEAGSADTARDPRGFAVKFYTEDGNWDLVGNNTPVFFIKDPILFSSFIHTQKRNPQTHLKDPNMMWDFHTLRPESIHQWMFLFGDRGTPDGYRHMNGYGSHTFKLVNRDGKYHYCKFHYKTDQGVKNLPVEKADELAGSDPDYAIRDLYNAIANKNYPSYSMYIQIMTPEQAQTSKFNPFDLTKIWPHSDYPLIPVGKLVLDRNPENYFAEVEQIAFNPAHMVPGILPSPDRMLQGRLFTYGDTHRYRLGPNYLQLPVNCPYKV-KNYQRDGNMAI-SNQGNAPNYHPnSFSGPKVDPNVKVLYPPYTITGDVN-RYDEPMKDEDFEQPAALWlRVLDED--AKTRLVNNLAGSLKSTADFIQERAVKLYSRVHPTLGSRLEKALN-----
>A0A1R1PG29	638	0.512	3.818E-200	19	506	510	0	491	496
-------------------MASQHPSDAPkianhgVLTTSNGNPVRYNQTSATAGPkGPVLIQDFHLIDKLAHFDRERIPERVVHAKGAGAHGYFEVTHDITKYTDAKFLN-KIGKRTPVFTRFSTVGGEAGSADTARDPRGFAVKFYTEEGNWDMVGNNTPVFFIRDALKFPDFIHTQKRNPQTHLPDMDMFWDFLSLVPESVHQVTVLMSDRGIPDGYRHMNGYSGHTLSLVKNDGSYVWAKWHFKTDQGIKCFHAPEAAKLAGEDPNYATRDLFNAIERGDHPSWSVYVQIVKPEDVEKLDFDLFDITKVLPHKDFPLIPVGKMVLNRNPENYFAEVEQSAFSPSHMVPGISVSPDRMLQGRLFSYPDTHRHRLGVNYTQIPINSPLSA-SSHQRDGYMTVNGNGGKLPNYEPNSFGGPYQNNLSGTTFPEAVSVSGiIGSHPYVLSDVDFRQACSLYNLMNE--GEKNRLASNIADGLHQAKLFIQKRQVAVFARVNKDYGQRVERELRKR---
>A0A2A2JYR6	638	0.493	3.818E-200	22	504	510	27	507	518
----------------------YRNNvPKPgVLTTSNGAPIYTKTAVLTAGaRGPMLMQDVVYMDEMAHFDRERIPERVVHAKGAGAHGYFEVTHDITQYCKADMFS-RIGKQTPCFFRFSTVGGEAGSADTARDPRGFAMKFYTEEGNWDLVGNNTPIFFIRDPIHFPNFIHTQKRNPQTHLKDPNAIFDFWGHRPESIHQVMFLFSDRGTPDGHRHMNGYGSHTFKLVNKDGKAVYCKFHLKTDQGIRNLPADKAAHLLGEDPDYSTRDLFNAIERGDYPSWKFYIQVMTFEQAEKSELNPFDVTKVWPHGEFPLIPVGKVVLNRNPKNYFAEVEQSAFCPAHVVPGIEFSPDKMLQGRLFSYTDTHFHRLGPNYIQLPINCPFRArIHNMQRDGLMAIH-NQDNAPNY----HPNSFHGPTERKDVQDHvWKVTGDVMRYETGDDHNYEQPRLFWTKILDE-AHRDRLVLNLYLGLKNCHDFIIERMIYHFTQVHPDFGAKMRKLFE-----
>UPI000625EA24	638	0.491	3.818E-200	26	505	510	58	534	548
--------------------------DPPVLLTGNGNPIANKKASITVGpRGPVLLQDFVYLDEMSHFNRERIPERVVHAKGAGAFGYFEVTHDISKYCKAKVFAG-IGKKTPIAIRCSTVGGESGSADTVRDPRGFAVKFYTEDGIWDLVGNNTPIFFIKDPLFFPSFIHTQKRNPATHLKDADMFWDFISLRPETTHQVMILFSDRGIPDGYRHMNGYGSHTFKLINNRDEMVYCKFHYKTDQGIQNIPTDRAAQLSASDPDYSIRDLYNAIAVGKCPSWSFYIQVMTPKQAETFRWNPFDLTKIWPHKEFPLIPVGKMVLDRNPENYFTDVEQLAFDPAHMPPGIEPSPDKMLQGRLFAYGDTHRHRLGPNHLQLPVNCPYKmiSTMNYQRDGFMAIH-NQGGAPNY----FPNSFSGPLECPAVRSPsFHLDGDVNRFDPVNEDDFGQSTTFWREV-LDADAKTRFVDNVVGSLKNAATFIAERAVRNFTKVDSDLGRRLTEGLRK----
>UPI00157BB495	637	0.449	5.228E-200	26	503	510	2	475	485
--------------------------DKKYLTTSTGAPVANNQNSVTAGtQGPTLIQDVHLLEKLAHFNRERVPERVVHAKGAGAHGYFEVTNDLTKYTKADFLS-EVGKKTDMFIRFSTVAGELGSADTVRDPRGFAVKFYTEEGNYDIVGNNTPIFFIRDAIKFPDFIHTQKRNPQTHLKDPNAVWDFWSLSPESLHQVTYLMGDRGLPATYRHMNGYGSHTFRWTNAEGESVWVKYHFKTDQGVKNLAQEVGNKLAGENPDYHTEDLFNAIDKGEFPSWTLHVQIMPEEDAKTYNINPFDVTKVWPHKDYPLIEVGRMVLNRNPQNYFAEVEQATFSPGNVVPGIGFSPDKMLQGRLFAYADAHRYRVGANHNALPINRSKNEANNYQRDGQMRFDSNGGGSVNY----EPNSYGGPKQTPENAQaPLAVHGFADAVPYDDEDYYSQAGDLFRLMSEE--ERSRVISNIVGAMEPVeKEEIKLRQIEHFYKADPEYGTRIAEGL------
>UPI000C25B117	637	0.470	5.228E-200	25	503	510	2	476	486
-------------------------ENKNKLTTSWGAPVGDNQNSMTAGSsGPTLIQDVALLDKLAHFDRERVPERVVHAKGAGAHGYFEVTNNLSNYTKADFLS-EVGKRTPVFVRFSTVAGELGSADTVRDPRGFAVKFYTNDGNYDLVGNNTPVFFIRDAIKFPDFIHTQKRDPRTHLKNPTAVWDFWSLSPESLHQVTILASDRGIPATLRHMHGYGSHTFKWTNAEGKSVWIKYHWRTDQGIKNLDVSLAEKLAGENPDYHIEDLFNAIEKGDYPSWTLYVQIMPLEDAKTYRFNPFDVTKVISQKDYPLIEVGRMVLNKNPENYFAEVEQAAFSPATLVPGIDVSPDKMLQGRLFSYADTQRHRIGANYQSLPINRPLNGTNNNYRDGNMRFDGN-GGRSVY---YEPNSFGGPHESPKDKQAEFEVSGMAANRPHDDDDFyTQAGDLYRLMSED--ERTRLVRNLVNWLKPVeKEEIKERQIRHFYRADPEYGKRVAEGL------
>A0A7L7YYD4	637	0.483	5.228E-200	14	504	510	5	491	495
--------------ATQQLSENAKKNQKDILTTSFGKPIGDMFNSMTVGpRGPILLQDSIYLDEITHFDRERTPERVVHAKGAGAFGYFEVTHDITKYTKAVVFN-KIGKRTPIAVRFSTVGGESGSADTVRDPRGFAMKFYTEEGNWDLVCNNTPIFFIRDPILFPSFVHVLKRNPVTHLKDANMFWDFISLRPESCHQISFLFSDRGTPDGFRHMNGYGSHTFKMVNAEGNPVYCKFHFKTDQGIRNLSNERSIQLAGENPDYATEDLYNAIAEAKFPSWTLYIQVMTFEDAEKCKFNPFDLTKVWPHGEYPLIQVGKLVLDRNPKNYFTEVEQIAFDASHMIPGIEPSPDKMLQGRLLTYADTQRHRLGVNYLQLPVNCPLRKVTNYQRDGPLCINDNQNGAPNY----YPNSFSGPRHSEAYTEpgmPLTGEAKRFDSSD--EDNFSQVGVFWnKVLNDH--EKKRLIENMSGHLSGAAEFIKQRAVFNFEKCDPEYGRMLKETLN-----
>A0A132MYF9	637	0.451	5.228E-200	26	507	510	2	485	500
--------------------------ERPILTTDVGAPIVDNQNTQSAGeRGPLLIQDQHLLEKLARFNRERIPERIVHARGSGAYGVFEVTDDVTRYTKAKFLS-EVGKRTEVFVRFSTVAGNLGAPDAVRDPRGFAVKFYTEDGNYDLVGNNTPIFFIQDPLKFPDFIHSQKRDPYTGMQEPDNIWDFFSLSPEATHMFTWLFGDRGIPASYRHMNGYGSHTFQWMNADGEAFWIKYHFKTDQGIRFLTNEEAAVVAGRDPDSHQRDLHTAIDRGDYPSWTLYVQIMPWEDAQRYRFNPFDLTKVWPHSDYPLIRVGRMTLNRNPDNVFADVEQSAFNPNNFVPGIGPSPDKMLQGRLFAYGDAHRYRLGVNYTQLPVNAPRAVAHgvnHYHRDGFMRFDGNHGRKKNYEPNSFdgPVETGEPFWKPFEVNGLTG--TYETPRHPEDNDFVQAGLMWRKVLDE-AARTRLVNNIAESLSKVSrEDIIERSISHFRNADSEYGDRVEKAV-KEL--
>D3TRU3	637	0.508	5.228E-200	31	503	510	24	496	505
-------------------------------TTGSGNPVGIKDASMTVGPkGPLLLQDVHFLDEMAHFDRERIPERVVHAKGGGAFGYFEVTHDITKYCAASLFE-KVKKRTPIAIRFSTVGGESGSADTARDPRGFAVKFYTEDGIWDLVANNTPIFFIRDPVLFPSFIHTQKRNPQTHLKDADMFWDFLTLRPESTHQVCFLFSDRGIPDGFRHMHGYGSHTFKMINGKGEPIYCKFHMRTEQGIQNLDVKRAEALTATDPDYSIRDLYNSIKNGNYPSWIMSIQVMTFDQAKKFKYNPFDVTKVWSHRDFPLIQVGKLTLDRNPTNYFAEIEQLAFSPAHLVPGIEPSPDKMLQGRLFSYSDTHRHRLGPNYLQIPVNCPYRvAVKNYQRDGPMTVTDNQGGAPNYYPnSFAGPETDARARSLQSCCPVSGDVYRFSSGD-TEDNFSQVTDFWVHVLDE-CARKRLVNNIANHLSNASQFIQERAVKNFTMVHSDFGRALTEAL------
>W7T2K9	637	0.504	5.228E-200	31	505	510	25	500	517
-------------------------------TSSSGNPLDSVTTSLTAGpRGPILLQDFNLIDSLAHFDRERIPERVVHAKGAGALGYFEVTSPfISSICRAKLFS-AVGKRTPVAVRFSTVGGESGSADTARDPRGFAVKFYTEEGNWDMVGNNTPIFFIRDPALFPSFIHTQKRNPVTHCKDPDAFWDFISLRPETTHQVSFLFSDRGTPDGYRHMNGYGSHTFKSVNDQGEAVYVKYHFKTDQGIRNLPAEEADRLGASDPDYAIRDLYNSIAEGACPSWTLYVQVMTYAQAQAAPFNPFDLTKVWSHKEFPLQEVGRMVLNRNPANYFAEVEQLAFAPAHMVPGIEPSPDKMLQGRLFSYADTHRHRLGTNYQQIPINRPFNArVRHYQRDGPMCVDGNQTGAPNY----FPNSFSGPAEDASQALHRdVGVGDVARYNTADDDNFTQAGCFYREVLDE-GARDRLTSNIAGHLVAAQDFIQKRAVANFAAADRDYGARIArkmDALKK----
>A0A0S8KBB3	637	0.497	7.158E-200	27	508	510	4	483	503
---------------------------KKTLTRNFGQPVDNDQKLMTAGSpGPVLIQNIHFFEKLAHFNRERIPERVVHAKGAGAHGYFEVTHDLTKYTKAKFLS-KVGKRTEVFARFSTVGGEKGSADSARDPRGFAVKFYTEEGNWDMVGNNTPVFFIRDPIKFPDFIHTQKRNPRTNAKDPDMFWDFLSLTPESIHQVTILFSDRGTPKSYRHMNGYSGHALMWYNDKEEYVWVKFHFKTAQGIQNFTNQEAELMAGKDPDHATGDLFDAIERGDGPAWNVQVQIMTPEQAKTYRFNPFDVTKVLPHGDFPVMPLGRMVLNRNPENYFAEVEQAAFSPGNFVPGMAASPDKMLQGRIFAYHDAHRYRLGPNYHLLPINAPKAsAMNNYQRDGFMRVDGNSGGGPNY----NPNSFGGPVPDPNVAEPpfeVSGMAA-RHPEALTDDDFVQAGDLYRkVMTDE--DRDHLIGNIVGHLGNAQKYIQLRQTALFGKADEDYGRRVATGIGLDVK-
>UPI0006C95CD1	637	0.497	7.158E-200	32	505	510	24	494	509
--------------------------------TGNGVPIANKQSSLTVGpRGPILLQDFVLIDETSHFDRERIPERVVHAKGAGAFGYFEVTHDITKYTRAKLFS-KIGKKTPLVARFSQVSGESGSADTSRDPRGFAIKFYTEEGVWDMVGNNTPIFFVKDPLMFPSFIHTQKRNPATHLKDADMFWDFLTLRPESTHQVLILFSDRGIPDGYRFMHGYGSHTFKLVNEQKETIWCKFHFKTDQGIKNIEPDKAKQIGANDPDYSIRDLYNAIATGKYPSWTFYIQIMTQKQAESFRWNPFDVTKVWPQKEYPLMPVGKLTLNKNPDNYFSDVESVAFDPANLVPGIEPSPDKLLQGRLFSYGDTHRHRLGPNYQQLPVNCPYKEqfVINYQRDGLMNLN-NQDGAPNY----FPNSFNGPQECPAVRSPsFHASGEADRYDPINEDDYGQATLFWRKVLDE-GAKSRLVRNIADHLKNASAFIQERALRNFGKVDVELGKRLTEALRK----
>A0A7S2V427	637	0.487	7.158E-200	16	503	510	11	492	524
----------------DQKESTIRP---GTLTTSNGAPLDSLTASMTAGPkGPIVLQDFMLLDYIAHFDRERIPERVVHAKGAGAFGFFEATTtTGSQYCKAKFLD-QVGKRTPVGIRFSTVGGESGSADTARDPRGFAVKFYTEEGNWDMVGNNTPIFFIRDPVLFPSFIHTQKRNPQTHCKDADMFWDFISLRPETTHQVSFLMSDRGTPDGYRHMNGYGSHTFKNVNAAGEAFYVKYHFKTDQGIRNLPASEADRIAGEDADYAIRDLYNAIANGDYPSWTVYIQVMTFKEAQEASFNPFDVTKVWSHQDYPLLEIGRMVLNRNPENYFAEVEQAAFAPAHMVPGIEPSPDKMLQARLFSYADTHRHRLGTNYQQIPVNQPFnCKVANYQRDGPMTMD-NQGAAPNY----FPNSF--SGPETAPHAEWhadplSGDVARRDTGD--EDNFTQAGIFYSQV-LDAAARERLTDNIAGHMVEAQEFLQKRAIANFAAAHPEYGAKIAEKI------
>A0A7R9BJE9	637	0.492	7.158E-200	29	509	510	360	839	861
-----------------------------FLATATGRPIVNKNASVTVGpRGPLLLQDTVLLDEMSHFDRERIPERAVHAKGAGAFGYFEVTDDIRQYTNASVFS-AIGKRTSVAVRFSTVGGESGSADTVRDPRGFAVKFYSEDGNWDLVGNNTPIFFIRDGILFPSFIHTQKRNPQTHLKDADMFWDFLSLRPESTHQVSFLFSDRGIPDGYRHMNGYGSHTFKLVNASGDHVYCKFHFKTDQGIQNLLPDAAADVARDDPDYGIRDLFNAISNGQNPSWTLNIQVMTQAQAESLPWNPFDVTKVWPHADFPLIRVGKMVLDRNPENYFAEVEQLAFNPANMIPGVEASPDKMLQARLFSYGDTQRHRLGPNHLQIPVNCPMnaRTWGHYQRDGFMAINGNHGNAPNY----FPNSFSGPSP---SSNQLHLESTFPASGDVArynsgeDDNFSQVTNFWRdVLTAE--ERQRLASNIAGHLGNAQAFIQQRAIANFSQVDPEYGQMISDGI-KKLQK
>A8XYN6	636	0.473	9.801E-200	3	503	510	40	541	547
---PHAinlSGDSQPGAiaddQLKQYRDTHK--EPHVLTMSNGAPIYTKTASLTAGsRGPMLLQDVVFLDEMAHFDRERIPERVVHAKGGGAHGYFEVTHDITKYCKADMFS-EIGKKTPMLARFSTVGGESGSADTARDPRGFALKFYTEEGNWDLVGNNTPIFFIRDAIHFPNFIHTQKRNPRTHLKDRNAMYDFWINRPESIHQVMFLFSDRGTPDGFRHMNGYGSHAFKMVNKEGQPIYCKFHFKPKQGVKNLSAADANKLAGDNPDYAIEDLFNAIEKKNFPEWTLFIQVMTFEQAEKWEMNPFDVTKVWPHGDFPLIEVGKMILNRNPKNYFAEIEQSAFCPAHVVPGIEFSPDKMLQGRLFSYTDTHYHRLGPNYIQLPVNCPYRSrAHNTQRDGLMTID-SQEDAPNY----FPNSFNGYRtREDVKESTFGLTGDVDRYETTDDHNFEQPRQFWEKVLKED-ERDRLVENFADSLSGCYEQIQEGMLKIFSKVHPDFGNAVRHAL------
>A0A2V8QF62	636	0.468	1.342E-199	26	507	510	2	478	485
--------------------------ESEILTTASGIPVADNQNSLTAGpRGPVLMQDFHLIEKMAHFNRERIPERVVHAKGAGAFGVFSVTGDITKYTKAAVFS-AIGKTTDVMVRFSTVGGEKGSADSARDPRGFAIKFYTEEGNWDLVGNNTPVFFIRDALKFSDFIHTQKRDPQTNLKSPTMMWDFWSLSPESLHQVTILFSDRGTPKNYRHMDGFSSHTFSLINSRNERVWVKFHLKTKQGIQNLTREESVKLAGENPDHATKDLFEAIEKGDYPKWRVSVQIMPESEAETFHLNPFDLTKVWPHSEYPLIEVGELELNRNPENYFAEVEQAAFAPANVVPGISFSPDKMLQARVLSYTDAHRHRVGVNYESLPVNRPKCPVHNYHRDGSMRFDANGGATPNY----EPNSFGGPKQDPDYAEPPLRILGDASRYDHRagNDDYKQAGDLFRLMTAE--ERVRLIDNIVDSMKSVPREIQSRQIAHFYQADLAYGEGVEAGL-KTV--
>A0A1Z5L6V6	636	0.496	1.342E-199	30	508	510	23	496	498
------------------------------LTTSSGAPIGDKTNVITVGpRGPVLLQDVVFLDEMAHFDRERIPERVVHAKGAGAFGYFEVTDDITKYCKASIFS-KVGKRTPLAVRFSTVGGESGSADTVRDPRGFAVKFYTDEGIWDLTGNDTPIFFIRDPFFFPSFIHTQKRNPATHTKDADMFWDFLSLRPETTHQVMFLFSDRGIPDGYRHMNGYGSHTFKLVNAKNEAVYCKFHYKTNQGVKNLPTDRAEELAGRDPDYSIRDLYNAIAHGQHPTWTLYIQVMTFDQARSWKYNPFDLTKVWPHADFPLIKVGKLVLDRNPKNYFAEVEQIAFSPANLVPGIEPSPDKMLQGRLFAYSDTHRHRLGPNFMQIPVNCPFSKRATYQRDGFSTVDKNEEDAPNY----FPNSFHGPVDNHVykEHkDHATGDV--DRWNSADEDNFTQPGHFWKLLSEE--ERDRLTTNIAAHLKDAQEFIRTRATINFTKVHPDCGGSIALKLNKLIQ-
>A0A267H0T7	636	0.459	1.342E-199	14	506	510	11	499	505
--------------QLKDWKKT---AEASRITTSTGAPVGNKTNSLTVGpRGPLLLQDFQFLDEMAHFGRERIPERVVHAKGAGAFGYFECTDNVTKYTCLKPFE-SIGKKTQIAIRFSTVGGESGSADTARDPRGFAVKFYTEDGNWDLVGNNTPIFFIRDPQLFPHFIHTQKRNPQTHLKDPDMFWDFISLRPETSHQVSFLFSDRGTPDGYRHMNGYGSHTFKLVNSAGEAVYCKFHFKTDQGIKNLSTDRADQLAASDPDYAIRDLYNAIAEGRYPSWTLYLQIMSMKEAEQVEFNPFDLTKIWPHSRWPLIRVGKLVLNKNPENYFADVEQAAYCPAHMIPGVEPSPDKMLQGRLYSYTDTHRHRLGTNYMQLPVNCPYMARtRNYQRDGPQCMGKNQAGAPNYHPNSFSGPEETKQALHSEHRyQLSGEV--ARHDSANEDNFSQVGDFWRKVLSS-AERQRLAKNIADHLRGAQRFIQERAIKNFSQCDPEYGAAIQKYLDKN---
>A0A1N7P3W7	636	0.478	1.838E-199	26	503	510	2	474	478
--------------------------DRP-YTRETGAPVFDDQHSRTAGpRGPITLEDVHLIEKLAHFNRERIPERVVHAKGAGAYGYFEVTHDVTRYTKAAFLS-EVGKRTEVFVRFSTVGGEQGSADTERDPRGFAVKFYTEEGNYDLVGNNTPVFFIRDPLKFPDFIHTQKRHPQTHLKDPNMMWDFWSLTPESMHQVLILFSNRGTPYGYRHMHGFGSHTFSWINEAGEIVWVKYHFLTDQGIRNFRRAEAVEMAGRDPDFATRDLFDAIERKDYPSWTLYVQIMPFADADRYAFDPFDVTKVWLHKDYPLIPVGRLVLNRNPENYFAEVEQAAFSPAHVVPGIGFSPDKMLQGRLFAYGDAHRYRLGANYNLLPVNRPHAtTAQNYQRDGAMRFDGNGGASLNYYPNREghPAPTERARGPEYPVEGLVGH------YDYRDRDFyTQPRLLYHVMPDH--EKADLVDNLATSLRQVDAEIVERQMTHFEKMDPELAARIRSAL------
>A0A3Q8UBW0	636	0.510	1.838E-199	29	503	510	14	489	498
-----------------------------YLTTSSGSPVDDNQNSLTAGEyGPILLSDFHLIDKLAHFDRERIPERVVHAKGAGAHGYFEVTNDITRYCKAKVFE-SIGKKTDVFVRFSTVGGEKGSADTARDPRGFAIKFYTEEGNWDMVGNNTPVFFIRDPLKFPDFIHTQKRHPATNLPDADMFWDFLSLVPESVHQVTTLFSNRGTPDGYRHMNGYSSHTFKFVNSEEKVFLCKMHFKTNQGNKSLNGAKAKQLASEDPDYSTRDLYNAIAKGNFPSWSFYVQLMPEEEAKDYRFNVYDVTKVWPHSDYPLIPVGQLVLNKNPENYFAEVEQAAFSPAHLIPGIEPSEDKMLQGRLFSYTDTHRHRLGGNYEQIPVNRPRNALRNnyLNRDGFMSVMGNYGGHVNYEPNSFGTPI-QNKNFAQSRKTMTGLAARHLQAHPNDDYF-QAGELYRTIKrLNPKNADDLISNIVGHLKNASKFIQERQVQIFYKADPEYGTRICDGL------
>A0A1I7SWM7	636	0.489	1.838E-199	32	508	510	25	498	502
--------------------------------TSYGAPISSRTASITAGpRGPLLIQDAVFLDELAHFDRERIPERVVHAKGVGAHGYFEVTHDITKYTKACIFA-EIGKKTPMFLRFSTVGGESGSADTARDPRGFAMKFYTEEGNWDLVGNNTPIFFIRDPILFPSFIHTQKRNPATHLKDPNMVWDFFSLRPEAMHQFMFLFGDRGTPDGVRFMNGYGSHTFKLVNAKGEAVWCKFHAKTAQGIKNLSSAEAEKLTGTDPDYSIRDLYNAIERGDYPQWNFFIQVMTFEQADKFRWNPFDLTKVWPHSEFPLIPVGKFVLNRNPANYFAEVEQAAFSPAHVIPGIDFSPDKMLQGRLFSYTDTHYHRLGPNYNQLPINCPYKTrVRNIQRDGLMAYSTNQGSAPN----FHPTSFNGTVTRGPPEHKWTVSGEVGRYETGGEDNYSQPKIFWEKVLDE-GARARLVQNIVDSLSGATDAVQDRCVVHFNRVHEDFGRAVSDGLKaKKVK-
>A0A7V2INN3	636	0.494	1.838E-199	26	508	510	4	484	505
--------------------------KGKTLTTGFGMPVDNDLDSLTAGPhGPILMQDMHLMEKLAHFDRERIPERVVHAKGAGAHGYFEVTGDVTTYTRARFLS-EVGKRTEVFARFSTVGGAKGSADSERDPRGFAIKFYTEDGNYDMVGNNTPVFFIRDPLKFPDFIHTQKRHPGTNLKDANMFWDFLSLTPESIHQVTILFSDRGTPRTFRHMNGYSSHTYMWYNAKGQYSWVKLHFKTQQGIENFSGPEADHMRGVDPDCATRDLHEAIARGDFPVWRLEVQIMTPEQAREYRFDPFDITKVWPHADVPPIEVGRMVLNRNPDNYFAEVEQAAFSPGNFVPGVGPSPDKLLQGRLFSYHDTHRHRLGSNYHLLPINAPKaCKMDSYQRDGAMRFDDNGGSGPNY----WPNSYNAAAPDPATAPPavdVSGMAARHQYAS-GDIDFVQAGALYRdVMTDT--DREHLIDNIVGHLKNACEPLQRRQSALFWKADPEYGQRVAKGLGLNVK-
>H3G9J5	636	0.477	1.838E-199	28	505	510	6	486	511
----------------------------PVATTSNGAPLP-PtglTASATAGpRGPIVLQDFALLDHLAHFDRERIPERVVHAKGAGAFGYLAVTHpTAAKYTSAKLFS-SVGKRTPVAIRFSTVGGESGSADTVRDPRGFAIKFYTEEGNWDLVGNNTPIFFIRDPILFPSFIHTQKRLPGTHLKDDNMMWDFFSLRPETLHQQTFLFSDRGIPDGFRHMNGYGSHTFVNVNRQGKTTYVKYHFKTDQGIRNLPVDEAAALASSDPDYSIRDLYDAIERQDFPSWTLYIQTMTPDQAAAERVNPFDVTKVWSHSSYPLQQVGCLVLNRNPKNYFAEVEQLAFSPSHMVPGIEPSPDKMLQGRLFSYPDTHRHRLGPNYQQIPVNKPLNEPQTYQRDGFMTVDGNMNDAPNYFPNSMGGPLEA--DTLRYHTYRGDHLIVDKFSTADDDNFSQVGDFYRK-TLDAAARERLTDNIAGSLVNASKPVQARAVSNFAKADPDYGQRVQEklhALEK----
>A0A7R8ZM29	636	0.483	1.838E-199	13	503	510	7	494	514
-------------VQLVEWKNQKGPKASERLATGFGAPVDDKLNALTAGeRGPQLMQDIVYLDEMAHFDRERIPERVVHAKGGGAFGYFEVTHDITRYCKAKIFS-EVGKQTPLAIRFSTVGGESGSADTVRDPRGFAVKFYTEDGNWDLVGNNTPIFFIRDPLLFPSFIHTQKRNPVTHLKDPNMFWDFISLRPETTHQVCFLFADRGIPDGFRRMHGWGSHTFKLVNAEGEPVYCKFRHVCDQGVQNLDPELANELAGSDPDYSLRDLYNAIAEGSYPTWTTTIQVMTFEQAEQVSFNPFDLTKVWPHADFPEIPVGKIVLNRNPSNYFAEIEQLAFCPSHMVPGIEPSPDKMLQGRLFSYDDTQRHRLGANNLQIPVNCPYRVrVANYQRDGPMTTTDNQAGAPNY----YPNSFMGPLDDIsLAQSRFPVSGDVARFDTANDDNFSQVTVFWENVLDE-AARQRLVNNIAGHLVNAEVFIQERAVGNFAQVHPDFGQMLTEAL------
>A0A7S3D4I2	635	0.507	2.516E-199	30	503	510	10	481	490
------------------------------LTTDTGRPVDSTGTSMTAGStGPVVVQDIHLIEKLARFDRERIPERVVHAKGAGAHGYFEVTNDVTHLTKAKFLSH-VGKRTPVFARFSTVGGEKGSADTARDPRGFAVKFYTEEGNWDFTGNNTPVFFIRDPMKFPDFIHTQKRHPATNTPDANMFWDFLSLNPESLHQVTILFSSRGTPYTYRHMNGYGSHTFRFTNAKGVSSWVKFHFKSETGIKNWTGAEAKQMGGEDPDWATRDLHQHIANGGEAAWKLCVQVMPEEHAATYKYNPFDVTKVWPHSDYPLIEVGRLVLNRNPENYFAEVEQAAFSPAHVVPGISFSPDKMLQGRLFSYGDTHRHRLGGNYMQIPINCPYAArAQTYSRDGFMCVNGNGGRGPNY----HPNSFDGPAECPSFQEaplPIEGEV-RRHHVDVGDVDFIQPGQLYRNV-MTPAERDELVNNIVNHLKNARRDIQERQLAHFFKADKEYGRRVAEGL------
>UPI0001A4719D	635	0.496	2.516E-199	31	506	510	24	495	501
-------------------------------TTGHGTPIGEKDATLTVGpRGPILLQDNNFIEELAHFDRERIPERVVHAKGAGAFGYFEVTHDITKYTAAKVFS-NIGKRTPIAIRFSTVAGESGSADTVRDPRGFAMKFYTEDGIWDLVGNNTPIFFIRDPILFPHFIHSQKRNPQTHLKDANMFWDFITLRPETTHQTMFVFSDRGIPDGFRHMNGYGSHTFKLVNAEGKAVYCKFHHKTDQGIRNLDVQKAAQLASTDPDYGLRDLYNAIANGNYPSWTTYIQVMTMEQAAACKFNPFDLTKVWPHGEYPLIPVGKFTLNRNPENYFAEVEQIAFSPAHMIPGIEPSPDKMLLGRLFSYGDTHRHRLGANYLQLPVNCPFKV-RNYQRDGPQAIN-NQGGAPNY----HPNSF--NGPDGDSRAK-ALNVPFAVSGDAnrydsgDEDNYSQSRVFYQKTLDQ-GARDRLIANIVGNLKDAADFIQERAIRNFTQVDAGLGQKIAEGLKKQ---
>UPI0003B78B06	635	0.496	2.516E-199	26	508	510	3	483	503
--------------------------KKKTLTTAFGAPVGNDQNSVTAGpRGPVLMQDMHLMEKLAHFDRERIPERVVHAKGAGAYGHFQVTADVTKYTKAAFLS-KVGKKTDVFVRFSTVGGEKGSADAERDPRGFAVKFYTEEGNYDLVGNNTPVFFIRDPLKFPDFIHTQKRNPATNCKDPDMFWDFLSLTPESLHQVTVLFSDRGTPATYRHMNGYSSHTFKWYNADGDYFWVQYHFKTDQKIRNFTRQEADKMRADDPDHATRDLHESIAKGDFPSWTLEMQIMTPEMARDYRYDILDITKVWPHKDVPPITVGKLVLDRNPVNYFAEVEQAAFCPGNFVPGIASSPDKMLQARLFSYHDTHLHRLGTNYQLIPVNQPKNaPELNYQRDGFMRVDDGGGSGPNY----WPNSFGGPAPDPAGNEpslPLEGDADRYEFQH-PNDDFEQPGALFRkVMSDQ--DRANLIGNIVAHLGGAKKRIQRRQCALFHKVDPEYGGGVAKGLGLDLS-
>UPI00187DC562	635	0.501	2.516E-199	28	504	510	24	498	506
----------------------------PV-TTGTGAPIGIRDTSLTVGeRGPMLLQDVNYIDELAHFDRERIPERVVHAKGAGAFGYFEVTSsEIKKYSAAKVFE-SVGKKTPIAIRFSTVGGESGSADTARDPRGFAIKFYTDDGIWDCVGNNTPIFFIRDPILFPSFIHTQKRNPATHLKDADMFWDFISLRPETTHQVMFLFGDRGTPDGYRFMNGYGSHTFKLINDNGEPVYCKFHFKTDQKIKNLDASKADELAGSDPDYSIRDLYNAIAKGNFPSWTAYVQIMTFEQAEKFEFNPFDLTKIWPQSQYPLIKYGKLVLDRNPNNYFAEVEQIAFAPSNLVPGIEPSPDKMLQGRLFSYADTHRHRLGANHLQLPVNCPYRVqAKNYQRDGPMNFTDNQGGAPNY----FPNSFSGP-TEDERVRRLV--PPFKVSGDVhryqtNEDNFTQPAIFYNKVLDS-AARQRLIDNIAGHMKNASPFIQERAVKNFAQVSTEFGAKLAEKLN-----
>A0A6F9D7M8	635	0.476	2.516E-199	26	505	510	20	504	508
--------------------------EPGVLATGTGAPIEDKLNVMTVGeRGPLLMQDFTFTDEMAHFNRERIPERVVHAKGAGAKGYFEVTHDITNFCKAKIFE-KIGKRTPMAARFSTVGGESGSADTARDPRGFALKFYTDDGNWDLVGNNTPIFFIRDPIFFPSFIHTQKRNPQTHLKDPDMFWDFISLRPETTHQVSFLFSDRGTPDGYRHMNGYGSHTFKMVNADNEAVYCKFHLKTDQGIKNLMADQADKLASSDPDYAIRDLFNSIANKNFPTWSMHIQVMTYAQAEKFKFNPFDLTKIWPQADYPLIPVGKMVLNENPSNYFADVEQIAFSPSHMVPGIEASPDKMLQGRLFSYPDTHRHRLGSNYLQLPINCPFSVkkLENYQRDGPQCVTDNGNGAPNY----YPNSFNGPVDGKRSQgrsrqtalhvDKITGDV--KKFNSADDDNFTQVGIFWNKV-LNAAEKQRLAENIGNHMKSAQPFIQKRAIANFAASDPNFGAMIQAVIEK----
>A0A2H4GBN8	635	0.449	2.516E-199	10	503	510	3	495	513
----------FAASQLPRFLESHKNDKSERMTTSYGVPIPTRTAVLTAGRrGPMLLQDHVFLDELQRFDRERNPERVVHAKGAGAHGYLEITHDITQYSKASVFS-KVGKKTPMFIRFSTVGGERGSADTARDPRGFAMKFYTDDGIWDLVGNNTPIFFIRDPILFPSFIHTQKRNPATNLKDPNMVFDFMSLRPETLHQFMFLFSDRGTPDGFRHMDGFGSHTYKLINEKNEGFWVKFHFKTAQGIKNLPVEEAGRLAGDDPDYATRDLYNAIEAGNYPEWKFYIQVMKESEAAGCPFNPFDLTKVWPHKDYPLIPVGKFVLNKNPNNYYAEVEQAAFAPAHIVPGIDFSPDKMLQGRIFSYTDTQLHRLGPNFQQLPINCPFsKPPQNIQRDGPMCLF-KQGAEPNYYPNSFGNTPEPENKEQDLVHKFEVNGVVHRWESRDEDNYTQPRIFWEKVLDEP-SRDRLCENLAGPLSQCAPHVQERSIKEFTKVHPDFGNQVRHLI------
>A0A1E3Q6C6	635	0.661	3.445E-199	29	509	510	9	487	490
-----------------------------VYTTSNGCPVLNPRASKRVGtDGPLLLEDFHLIDLLAHFDRERIPERVVHAKGAGAYGTFEVTDDISDLTCANFLG-EVGKKTKTFTRFSTVGGERASPDSARDPRGFATKLYTEEGLLDWVFNNTPVFFIRDPSKFPLFIHTQKRDPQTNLKDATMFWDYLSTNQESIHQVMTLFSDRGTPYGYRFMHGFSGHAFKFVKADGAFVYVQIHLLSDQGIKNFENDEAIKVAGENPDFATKDLFDAIEKHEYPSWTAYVQTMTPEQAEKFKYSIFDLTKIWPHHEFPLRRFGKLTLNKNPDNYFAEVEQVAFSPSHLVPGIEASADPVLQSRLFSYNDTHRHRLGVNYLQIPVNCPLKAWNPFERDGGMRVDGNYGKFPNYQSSFAPMRYK-RGWFTSEHEQWVGKAL-DFSHEVTEADYEQARGMWHLLGKTPGQQENFVYNVASHLSAANRQVQEQTFHMFSRVDSRLGDRIRDRTTKMPKK
>A0A1B9M4D2	634	0.481	4.718E-199	26	503	510	2	476	486
--------------------------EKKVLTTNNGAPIADNQNSRTAGpRGPVLLDDYQLIEKLAHFNRENIPERRVHAKGSGAHGTFTVTNDITQYTHASIFA-KIGKQTPLFARFSTVGGERGSSDTARDPRGFSVKFYTEQGNWDIVGNNTPVFFIRDPLKFPDFIHTQKRDPKTNLKDPQMMWDFWSLSPESLHQVTILFSDRGIPDGYRHMHGYGSHTYSLINKDGVRTWVKWHFRTEQGIKNIHPKKAAEMDGTNPDSAQEDLFKAIERGDYPKWRLYIQVMTEEQANNHPENPFDVTKVWSQKQYPLIEVGVMELNRNPENYFAEVEQAAFEPSNVVPGTGLSPDKMLQGRIFAYADAHRYRIGTNYQQLPINAPKCPVHNYQRDGAMRFYSPDNA-PNYEPNSVDNAPKQ-QPQYAEPPMHVPAGTMDRHDHRIDDDyYSQPRALFNLM--QPDQKQLLIDNIAGSMKNVNQDIQIRQLKHFYKVHPDYGSGIAKGL------
>S0EZ66	634	0.472	4.718E-199	26	503	510	5	479	497
--------------------------EHPILTTADGAPIADNQNALTAGpRGPLLMQDIQLLEQMQHFNRERIPERVVHAKGSGAYGTFTVTNDITRYSKAKLFS-EVGKQTPIFIRFSTVAGERGAADAERDVRGFAIKFYTEEGNWDLVGNNTPVFFVRDPYKFQMFIHTQKRDPRTNLRDMDMQWDFWSLCPESLHQVTILFSDRGIPRSYRHMNGYGSHTYSLINEKGERVWCKFHIKTMQGIQCLTDEEAERIIGKDRESHQRDLFETIERGEFPRWKMYIQVMTDEQAKNFRWNPFDLTKVWPHAEYPLIEVGILELNRNPENYFAEVEQAAFSPSAIVPGISWSPDKMLQARLMSYADAHRYRVGNNYHQLPVNRPRCPVKNYQRDGFM-THGEYGAAPNYFPNSREGT-PQPAPEYKEPAWYLGDVTVDRYDSTKDhDDYTQPGNLYRLF--DEGQRERLTTAIAKALGQARKEVQLRQLAHFFRADEDYGRRVAQKL------
>UPI00096AE2D8	634	0.484	4.718E-199	31	509	510	24	497	503
-------------------------------TTAHGVPLVEKDATMTVGpRGPILLQDVAFIEELAHFDRERIPERVVHAKGAGAFGYFEVTHDITKYTAAKVFA-NVGKKTPVAVRFSTVGGESGSADTVRDPRGFAVKFYTEDGIWDCVGNNTPIFFIRDPILFPNFIHTQKRNPQTHLKDADMFWDFISLRPETTHQTLFLFSDRGIPDGYRHMNGYGSHTFRLINAEGEAVFCKFHYKTDQGIRNLDVKKADQLSGSDPDYSIRDLYNAIASGNYPSWTWYIQVMTPDEAAKCKFNPFDVTKVWPHCDYPLIPVGKMVLNRNAENYFAEVEQIAFSPAHMVPGIDASPDKMLLGRMFSYGDTHRHRLGPNYLQIPVNCPYKV-RNFQRDG-PNCMNNQGGAPNYHPnSFGGPDNDARARQLAPAFTVAGEA--YRYDTGDQDNFSQARVFYQK-TLDAAAQDRLASNIAGSLSGAVDFIQERMIKNLNQVDPNLGTKVSDKL-KLINK
>A0A3M9Y9Z9	634	0.705	4.718E-199	21	505	510	12	495	508
---------------------TSLYDEKPVYTTSNGAPVANPTAFQRVGQmGPLLLQDFHLIDLLAHFDRERIPERVVHAKGAGAYGFFEVTDDISDICSVDAFTG-VGKKTPLVTRFSTVGGEKGSADTARDPRGFAVKLYTQEGNLDLVMNNTPIFFLRDPTNFPLFIHTQKRNPQTNLKDATMFWDYIANHQECVHQVMHLFSDRGTPYSYRHMNGYTGHTLKWTKPDGSFVYTQLHFKTRQGNKTFTAAEAARMAAENPDWTTQDLFEAIARRDPPSWDVYAQTLTPAQAQAFRWNVFDLTKVWPQAEVPLRRFGRMTLDRNPANYFAEIEQAAFSPSHLVPGVAPSADPVLQARLFSYPDTHRHRLGVNYQQIPVNRPLRAFNPFQRDGAMAVDGNCGATPGYEATARPLAYK-PVRAVSGHERWEGEAVEAVFAEVGPEDYVQAAGLWAVLGRTQGQQENYVGNVAGHLAGAEEGTRRRVYEMFGKVDGELGRRIEAATEK----
>UPI000203A576	634	0.453	4.718E-199	14	505	510	10	498	523
--------------QLEHWQEQCGRQGPPALTTAAGIPVGNHRNVLTVGpRGPLLVQDVVFAEVMTHFDEERIPERLAHAKGAGAFGYFEVTHDITQYCKAILFEH-IGKRTPIAARLSAIVGESGSADTVRDPRGFAVKFYTEDGNWDFVGNNTPIFFIRDPMLFPSLIHSQKRNPQTHLRDANMSWDFFSLRPETLHQLSFVFSDRGIPDGYRHMHGFGSNTFKLVNACGKAVYCKFHAKTDQGIKNLTVEEAEKLASKDPDYGLRDLYNAIANGNYPSWSFYIQVMTFEQAETSPFNPFDSTKVWPHGDYPLIPVGKIVLNRNPVNYFAEVEQIAFDPSNMIPGIEPSPDKILQGRLVSYRNTQRHRLGSNYLQIPVNCPYRTrVANYQRDGYMSISGNQGGAPNY----YPNSFNGPQDQPYlkeSSENISGDIQ--RFNDENEDNVSQVRVFYtKVLTEE--ERERLCGNIAGRLKDAQLFIQERAVKNFTDVHPDYGARIQAHLDK----
>UPI00112A3409	634	0.450	4.718E-199	7	505	510	20	508	531
-------CKMAQNMGTAQLKSQ-------VLTTGGGIPVGDKVNVITVGsRGPLVVQDMVFIDEMAHFDRERIPERVVHAKGAGAFGYFEVTHDITKYSKASVFKH-VGKKTPIAVRFSTVVGESGTADTVRDPRGFAVKMYTEEGNWDLTGNNTPIFFIKDPFMFPSFIHSQKRNPKTHLKDPDMMWDFWTLRPECLHQIAFFFSDRGIPDGHRHMNGYGSHAFKLVNDKEEAVYCKFHFKTDQGIKNLSVEKADMLASSDPDYAISDLYQAIATENFPSWTFYIQVMTFAQAEKFPFNPFDLTKIWPHKDYPLIPVGKLVLNRNPINYFAEVEQLAFDPSNMPPGIEPSPDKMLQGRLFAYPDTHRHRLGANYLQIPVNCPYRTrVTNYQRDGPMCLSDNQGCAPNY----YPNSFESPEAVPQcKELRIRAHGDVDRYSTDNEDNISQVRDFYKKVLKED-ERKRLCENTAGHLKDAQLFIQKRAVKMFTEVDPDFGARIQNLLDK----
>D7G1K9	634	0.510	4.718E-199	29	503	510	21	495	538
-----------------------------TMTGSNGRPLESLTESQTAGPgGPITLQDYTLIDHLAHFDRERIPERVVHAKGAGAFGYFEVTtPELKGLCKGKMFSH-VGKRTPVAVRFSTVGGESGSADTARDPRGFAVKFYSEEGNWDLVGNNTPIFFIRDPILFPSFIHTQKRNPRTHLKDPDMFWDFISLRPETTHQVSFLFSDRGTPDGYRHMNGYGSHTFKNVNAQGNAVWVKYHFKTDQGIRNLPAGEADVMQATNPDHAIQDLYNAIADGTPPSWTVYVQVMGLEEAARCSFNPFDVTKVWPHADYPLREVGRMVLNRNPTNYFAEVEQMAYAPSNMIPGIEPSPDKMLQGRLFSYNDTHRHRLGANYQQIPVNRPFNaKVQPYQRDGPMRVDGNMTDAPNY----FPNSFSGPAAADPSHAGWHAEratGDVARYPTGDDDNFTQAGEFFRRTLDE-GGRQRLTDNIAGALSGAQEFIQKRAIANFAAADADYGRLISEKI------
>A0A1L7LQE9	634	0.486	4.718E-199	20	507	510	66	551	554
--------------------STYKLSKTGKSHilTGYGVPINSKESSLTVGPhGPMLLQDVEFLDELAHFDRERIPERVVHAKGAGAFGYFEVTNDITRYTKSTVFE-TVGKRTPIAVRFSTVGGESGSADTVRDPRGFAIKFYTDDGLWDLVGNNTPIFFVRDPLLFPLFIHTQKRNPATHLKDADMFWDFISLRPETTHQVMILFSDRGIPDGFRHMHGYGSHTFKMVNATNDAVYVKFHYKTDQGIKNLLAEEAANLTAIDPDYGLRDLYNAIAEGNFPSWTFYIQVMTFEEAERFHWNPFDLTKVWPHAEYPLIPVGKLVLNRNPTDYFAEVEQIAFSPAHMIPGIEPSPDKMLQGRLFSYGDTQRHRLGANYLQIPVNCPFQThVTNYQRDGPQTMN-HHGGAPNY----YPNSFGGPENAPgLQRPIFSVSGNVARYNSSDEDNFSQPTLFWRNV-LKPDEKERMVENIVSHLKNAAGFIQDQTVHMFSHVDKEFGNKMAEGLKKYV--
>A0A0A5FXL9	634	0.435	6.460E-199	26	503	510	3	478	487
--------------------------QKQYMTNQAGAPVGDNQNSITAGsRGPTLIQDVHLLEKLAHFNRERIPERVVHAKGAGAHGYFEVTNDVTAYTKAAFLS-EVGKRTPMFARFSTVAGEKGSADSVRDPRGFALKFYTEEGNYDLVGNNTPVFFVRDAIKFPDFIHTQKRNPATNLKDPNAVWDFFSLSPESLHQVTILHSDRGIPATFRHMNGYGSHTFKWTNAQGESFWVKYHFKTEQGIKNMDEATGQKLAGENPDHATEDLYVSIDNGDFPTWKLYVQIMPLEDADTYRFDPFDVTKVWSHKDYPLVEVGRMVLDRNPDNYFAEVEQAAFSPGTLVPGIDVSPDKMLQGRLFAYSDAHRYRVGANHEMLPINRPRAdvEVRNYQRDGAMRFDQNGGGSVNY----EPNSFNGPQATPENKQaayPVSGIADSVAYDH--HDHFTQAGDLYRLMPED--EKTRLIDNIVGSMKGvASDEIKLRQIEHFYKADPEYGQRVADGL------
>A0A401G264	634	0.458	8.845E-199	27	503	510	2	476	480
---------------------------KPkTLTTAAGIPVGDNQNSLTAGeRGPTLAQDHYLLEKLAHFNRERIPERVVHAKAAGVHGTFTVTQDITKYTKARIFS-KVGKQTPVLGRFSTVAGEKGSADTVRDVRGFALKFYTDEGNWDMVGNNTPVFFIRDAIKFPDFIHTQKREPHNNLRSHVMWWDFWSQVPEALHQVTILFSDRGIPKGIPYMNGYGSHTYSFINADNERFWVKFHFKTQQGIQNMMQEEADRIVGTDPDYHTRQLFEAVERGEYPKWTFSVQIMPEADAENYRWNPFDMTKVWPHADYPLTEVGVMEMNRNPVNYFAEVEQAAFSPGNVVPGISFSPDKMLQARVFSYADAHRYRLGANFERLPVNRPRTEVHNYQRDGFMRFDDNGGSSPNY----EPNSFGGPKENPAYNEPplrISGDADRYDQKRGVDDDFIQPGNLFRLM--PPDEQARLIANISGSLKQTSKEIQERMLPWFYKADKEYGDGIAKGL------
>UPI0003F91937	634	0.449	8.845E-199	25	503	510	1	475	485
-------------------------NRQSNMTTSWGAPVGDNQHSMTAGSsGPTLIQDVHLLEKLAHFNRERVPERVVHAKGAGAHGYFEVTADVASYTKAAFLS-EVGKRTPVFIRFSTVAGELGSSDTVRDPRGFAVKFYTEEGNYDLVGNNTPVFFIRDAIKFPDFIHTQKRHPQTHLKNPNAVWDFWSLSPESLHQVTILFSDRGIPATYRHMHGFGSHTFKWVNAEGQTVWVKYHFKTEQGVKNLDVALAAKLAGENPDYHTEDLFNAIQAGDFPSWKVSVQIMPVDEAATYRWDPFDVTKVWSQKDYPLIEIGRMVLDRNPENYFAEVEQATFSPGNFVPGIEASPDKMLQGRLFAYSDAHRYRVGANHNTLPINRPAAPVQNYQRDGQMRSDGNGGHAVYYEPNSFGGPQEAPQHKTTPF-AVSGMADSTDYNQ--DDHYTQAGDLYRLLSEE--ERSRLIANIAGAMQPVeREEIKIRQVGHWFKADAEFGTRLAEAL------
>UPI00036AA6B5	634	0.458	8.845E-199	30	504	510	6	476	487
------------------------------LTTSWGAPVGDNQNSITAGhRGPTLIQDVHLLEKLAHFNRERVPERVVHAKGAGAHGYFEVTNDVTVYTKAAFLS-QVGKRTPLFIRFSTVAGELGSADTVRDPRGFAVKFYTEEGNYDLVGNNTPVFFIRDAIKFPDFIHTQKRDPKTHLKNPTAVWDFWSLSPESLHQVTYLMGDRGIPATFRHMNGYGSHTYKWTNAQGEGVWIKYHFITEQGVKNLDTQLAGQLAGENPDYHTEDLFNAIEAGDYPAWKLYVQIMPLEDANTYRYDPFDVTKVWSHKDYPLIEVGRMVLNRNPENYFAEVEQAAFSPGTLVPGIDVSPDKMLQGRLFAYHDAQRYRIGANYNQLPINRPKSEVNNYQRDGFMNGSKNGGGSV-Y---YEPNSFGGPQEDPQAKQaayEVKGFADSVSYNE--NDHYSQPGALYRLMSEE--ERTRLVNNIVHSMKPVAlEEIKLRQIGHFYKADPEFGKRIADGLD-----
>K9VP88	634	0.478	8.845E-199	26	503	510	2	477	496
--------------------------EDKTLTTADGIPVADNQNSLTAGeRGPILMQDFHLMEKLAHFNRERIPERVVHAKGAAAFGTFTVTHDITRYTKAHLFS-EIGKQTQVLLRFSTVGGEQGSADAERDPRGFAIKFYTEEGNWDVVGNNTPVFFIRDPLKFPDLIHTQKRHPQTHLKDADAKWDFWSLSPEALHQITILFSDRGTPKNHRHMDGFGSHTFSLINDRGERVWCKFHFKTMQGIDNFTAAEATRIKGEDPDHATRDLFEAIDQGNYPKWRFCIQVMTEAQAAEYRENPFDLTKVWKHSEFPLIDVGILELNRNPQNFFAEVEQAAFSPSNVVPGISFSPDKVLQSRIMSYPDAQRYRLGANYQQLPVNQPKCPVMHYQRDGAMALGNNGGSGPNYEPNSHEDAPKQ--NSAYAEPAWdLGNVKVDRYDHRKgNDDYTQAGDLYRLM--KPDAQQRLVANIADSLSAAKPEIQMRQLCHFFRADPNYGRQVAEGL------
>A5XB38	634	0.474	8.845E-199	26	504	510	18	494	501
--------------------------KKPdVLTTGTGAPVGRKTATMTVGPqGPVLLQDFVFTDEMAHFNRERIPERVVHAKGAGAFGYLEITHDITKYCKAKVFE-RVGKKTPLAIRFSTVGGEKGSADTARDPPGVRHKFYTEDGNWDLVGNNTPIFFIRDPMLFPSFIHTQKRNPVTNLKDPDMFWDFITLRPETTHQVAFLFSNRGTPDGYRHMNGYGSHTFKMVNAKGECVYCKFHFKTNQGIKNLTGAQADKLASVDPDYATRDLYNAIAEGKYPSWSVFIQVMNVKDAEKLKWNPFDLTKVWPHGEYPLIPVGRMVLDKNPKNYFADVEQIAFSPAHMVTGIEASPDKMLQGRLYSYSDTHRHRLGSNYLQLPVNCPYNTrLSNYQRDGPQCVDNNQGGAPNY----FPNSFSGPQeesKCMECPFKLSGDVARYSTED--EDNFSQTGIFWKKV-LPPGERDHLINNLAGHIINAQEFIQKRAVANFGKADPEFGRRLQAALN-----
>UPI00083C7C78	634	0.471	8.845E-199	5	506	510	1	495	503
-----ASTD-KVASQLQNYKEQKKND--GVATTGHGVPLITKDATMSVGpRGPLLLQDVAFIEEIAHFDRERIPERVVHAKGAGAFGHFEVTHDISKYCAAKVFGG-IGKKTPVAVRFSTVGGESGSADTVRDPRGFAVKFYTDEGIWDLVGNNTPIFFIRDPILFPSFIHTQKRNPATHCKDPNMFWDFISLRPETTHQVMFLFSDRGIPDGYRHMNGYGSHTFKLINAEGKPVYCKFHYKTDQKIKNLDVKRADALSGSDPDYSLRDLYNAIANGQYPSWTFSIQVMSMEQAASCKFNPFDLTKIWPHSEYPLIPVGRITLNRNPENYFSEVEQIAFSPAHMVPGIEPSPDKMLLGRLFSYGDTHRHRLGANYLQIPVNCPF-SVRNYQRDGPQCM-VNQGGAPNYHPNSFdgPTNCPRAKSLNPPF-AVSGEALRYDSGH--EDNFSQARAFYQKTLNQ-AERDRLASNIVGHLKDASDFIQDRVIKNFAQVDETFGNKLSAGIKAQ---
>A0A3N5SWS3	634	0.505	8.845E-199	25	508	510	2	483	503
-------------------------DGKKTLTTGFGMPVNDDLNSMTAGPaGPVLMQDVHLTEKLAHFDRERIPERVVHAKGAGAHGRFEVTRDVTAYTRAKFLG-QVGKKTDVFVRFSTVGGEKGSADSERDPRGFAVKFYTEEGNYDMVGNNTPIFFIRDPLKFPDFIHTQKRNPATNLKDPDMFWDFLSLTPESIHQVTILFSDRGTPRSYRAMNGYSSHTYMWYNAKGEHFWIKYHFKTVQGIRNFDGPEAERMRGIDPDVTTRDLHAAIAAGEFPAWRVEVQIMTPEQAETYRFDPFDVTKVWPHADFPPMEIGRMVLDRNPENYFAEVEQAAFSPANFVPGIGPSPDKMLQGRLFSYHDTHRHRLGPNYHLLPINAPKAaPMASTQRDGAMRFDGNGGGEPNY----WPNSFGGPAPDPRfafPDVAVSGTAGRHarVLGDV---DFVQAGALYSKV-MTDADRDHLVANIVGHLKGAQKRIQLRQTALFHKADAGYGERVATGLGLDVS-
>A0A2H6JT51	634	0.480	8.845E-199	25	508	510	2	483	510
-------------------------EKKKTFTNNFGAPVDDDQNSMTAGtRGYILMQDVHLLEKLSHFNRERIPERVVHAKGAGAYGYFEVTGDVTRYTKARFLS-EIGKRTSVFVRFSTVGGEKGSADAARDPRGFAVKFYTEEGNYDMVGNNTPVFFIRDPLKFPDFIHTQKRNPATNLKDPEMFWDFLSLTPESIHQVTILFSDRGTPIDYRHMNGYSSHTFKWYNNSGEYFWVKYHFKTEQGIRNLTRKEAEIMAGENPDHATGDLYEAIERGDYPSWKMEVQIMTSEQAENYRFDPFDVTKVWPHDDFPPVIVGRLVLNRNPLNYFADVEQAAFSPASFVSGIAASPDKMLQGRLFSYHDAHLHRLGPNYHLLPVNSARgAMVNNYQRDGFMRFDENGRDSINY----YPNSFGGPEPEPESDEpafKISGQTARQPYTH-PNDDFVQAGDLYRKVMND-MDRDHLIGNIVSHLGGAQKRIQLRQTAFFYKTDPMYGKRVAKGLGLNVK-
>A0A1L8GDM8	633	0.459	1.211E-198	27	505	510	2	477	500
---------------------------HPILTTGAGIPTGDKLNVLTAGpRGPMLMQDVVFTEEMAHFDRERIPERVVHAKGAGAFGYFEVTHDITKYCRAKVFE-KVGKRTDVAVRFSTVAGEAGSADTIRDPRGFAVKFYTEEGIWDLVGNSTPIFFIRDPILFPSFIHSQKRNPQTHLKDPDTVWDFWSLRPETLHQVTFLFSDRGIPDGHRHMNGYGSHTFKLVDTEGKAVYCKFHYKTDQGIKNLSVEEADRLVVSDPDYGIRDLFQAIAKKNFPSWTMYIQVMTFKEAEKCPFNPFDLTKVWSHRDYPLIPVGKLVLNRNPENYFAEVEQVAFDPSNMPPGIEASPDKMLQGRLFSYPDTHRYRLGPNYLHIPVNCPRgVKVAHYQRDGPMCMF----NTPSHMPNYYPNSFNSPRDDPK-----CKDSTFVASGDVDrhdccdEDNVSQVRSFYtQTLTEE--ERQRLCENLARHLSEAQIFIQERAVKNFSDVHPDYGARIKALLDK----
>A0A1X7E3X5	633	0.507	1.211E-198	26	509	510	1	485	501
--------------------------KKKKMTTAFGKPVGDDINSQTAGvKGPILVQDMHLLEKLTHFDRERIPERVVHAKGAGAYGYFEVTADVTKYTKAAFLS-KIGKKTDLFVRFSTVGGEKGSADAERDPRGFAIKFYTEEGNYDLVGNNTPVFFIRDPMKFPDFIHTQKRNPATNLKDPDMFWDFLSLTPESIHQVTILFSDRGTPATFRHMNGYSSHTYKWYNEKGEYVWVQYHFKTDQGSKTMTASEADAMRSKDPDHATRDLHESIEKGDYPSWTLEMQILTPAQAKAFRWDIFDITKVWPHSEVPPITVGKMVLNKNPENYFAEVEQSAFCPGNFVPGIAASPDKMLQGRIFSYHDTHIHRLGTNYQLIPVNMPKNaPELNYQRDGAMRVDNGGGGGPNY----WPNSFGGPSPDESALEpplPIEGNADQHAY-ALTDDDFVQAGNLYRnVMSDQ--DRANLTGNIIGHLGGAQKRIQLRQTAIFYKADKDYGSRVAKGLGldlTEVEK
>A0A2P2HVH3	633	0.487	1.211E-198	30	507	510	26	500	509
------------------------------LTTASGCPLADKLNSLTIGeRGPLMLGDVQFLDEMAHFDRERIPERVVHAKGGGAFGVFEVTHDITRYCKASIFS-KVGKKTPCVVRFSTVGGESGSADTARDPRGFAMKFYTDEGNWDLVGNNTPIFFIRDPSLFASFIHTQKRNPVTHLKDPDMFWDFISLRPETTHHVSFIFSDRGIPDGFRHMNGYGSHTFKLVNSENKPIYCKFHFKTDQGIKNLSVDRAGELASSDPDYSIRDLYNSITAGKFPSWSVYIQVMTYEQAETHKDNPFDLTKVWPHKDFPLIPVGKMTLNRNPSNYFQDIEQLAFAPSHMVPGVEASPDKMLQGRLFAYPDTHRHRLGANYLQIPVNCPYKtKVSNYQRDGPMSTDSNQGGAPNY----YPNSFSGPKDCPRFkdlPDTFTGQV--ARYNTADHDNFTQCGEFYRkVLNAE--ERARLAENIGGHVAAAQEFIRKRTVGNFAKADPALGQAIQDAIDKKL--
>UPI000D654A0C	633	0.485	1.211E-198	2	501	510	5	497	511
--DPASD----QLANYKQLSQ-----PKPhVLTNLEGCPVGDKFNSMTVGpRGPIVLQDIKLIEELASFDRERIPERVVHAKGAGAFGYFEVTSDeIKKYCRAAIFK-DVGKQTQLVVRFSTVGGESGSADTARDPRGFAIKFYTEEGNWDLVGNNTPIFFIRDPIHFPSFIHTQKRNPQTHLKDADMFWDFLSQRPESMHQVSFLFSDRGTPDGYRHMNGYGSHTFKLVNAEGEAVWAKFHLKPTQGIKNLDAKRADKLAGKDPDYSIRDLYNAISSGDFPSWIFYVQIMTFEQAKNFKFNPFDLTKVWSHKEFPLIEVGKVVLNKNPNNYFAEVEQSAFSPANLVPGIEPSPDKMLQARLFSYPDTHRHRLGANYHMIPVNKARCPvYALSHRDGPMCVDGNLGGMPNYLPNSFVNIKANPVykECPYSAEHFIGDMDRYESGN--DDNVTQVREFWRnVLNED--EKNRLASNMGGHLKDAQQFIQLRVIDLLKSIDEDYASRVQK--------
>A0A0B7N3R2	633	0.514	1.658E-198	29	509	510	2	479	481
-----------------------------TLTTSNGNPVDNDQTSITAGPwGPILLQDFHLIDKLAHFDRERIPERVVHAKGAGAHGEFVVTHDITHLTKAKFLD-TVGKKTPMFARFSTVGGERGSADTARDPRGFALKFYTEEGNLDIVGNNTPVFFIRDPSKFPDFIHTQKRNPRTNRKDPNAAWDFFSLSPESIHQQTILYSNHGTPDGFRHMHGFGSHTFKLVDKEGKFKYIKWHFKTKQGVKNLKPDVAAKLEGTNPDYATEDMFEAIERGDFPAWDVYIQIMEPKDAKSYRWNPFDVTKVWPHKDYPLHPVGKFTLNKNPENYFAEVEQAAFSPSHLVPGIDTSSDRLLQGRLFSYPDTHRHRLGVNYKQIPVNQPKCQVNTYQRDGAMVVNGNGGRAANYGPNSvnGPVQNNLVGSTFAPEEIE--GLIGRFSYEVTDDDFTQAGNLFRLMDEE--NKNDLCKNIAGDLIKVKKEIVDRQLPHFERADPDYRHRVEKFI-KELQK
>A0A1Y1VZC2	633	0.537	1.658E-198	26	505	510	1	477	483
--------------------------DRGTLTTGNGNPVTNNQTTQTAGFyGPALLQDFHLIDKLAHFDRERIPERVVHAKGAGAHGYFELTKDLSHLTCAKFLSG-VGKRTPIFTRFSTVGGELGSADTARDPRGFAVKFYTEEGNWDMVGNNTPIFFIRDPLKFPDFIHTQKRDPQTHLKSPTMMWDFWSLVPESLHQVTILMSNRGTPDGFRHMHGYSSHTLRLVAEDGSSHYVKWHFRTDQGVKNLSAAEAEKLAGTNPDYATEDLFSAIEKGDHPSWTVYLQVLTEEEAHNYKYDVFDVTKIISQKDFPLQEVGRMVLNRNPENYFAEVEQAAFSPSHMVPGIAPTPDRMLQGRLFSYPDTHRHRLGANYLQLPINRPKNHVNHHQRDGPMAF-YNFGSAPNYEPnSFGGPSQSAGAVEIASNSAVSGNVARHQY-QLTDADFEQPRALYNLLSES--ERTDLINNIAGTLVVTPVVIQKRTLTHLYRIDNDYGARVEAALKK----
>UPI001683C3E9	633	0.476	1.658E-198	30	503	510	6	477	491
------------------------------LTTAEGIPVADNQNSLTAGsRGPVLMQDFYLIEKLAHFNRERIPERVVHAKGAAAFGTFTVTQDITRYSKAKVFA-EIGKQTQVLVRFSTVGGEKGSADAERDPRGFAVKFYTEEGNWDLAGNNTPVFFIRDPLKFPDFVHTQKRNPQTNCKDANAIWDYWSLNPEALHQVTILFSDRGVPKSYRYMHGFGSHTFSLINEQGQRVWCKFHLKTKQGIQNLTSEEAVRVKGEDPDHATRDLFEAIEQKDYPQWDVSIQVMTEEQAAQHPDNPFDLTKVWKFSEYPLIEVGILELNRNPENYFAEVEQSAFSPSNVVPGISFSPDKVLQARIMSYPDAQRYRIGANYQQLPVNQPKCPVAHHQRDGAMALGNNGGNAPNYEPNSHEGSPQQNPAYAEPALD-LGNVKCDRYNHREgNDDYSQAGDLYRIM--TPDQQEQLIQNIVGSLSQAGTDIQKRQICHFFRADVNYGRRIAEGL------
>UPI00041B67F7	633	0.498	1.658E-198	26	508	510	3	483	503
--------------------------KKTTMTSAFGAPVGNDLNSMTAGpRGPVLMQDMHLFEKLVHFERERIPERVVHAKGAGAYGYFEVTADVTQYSKAKFLS-EVGKKTDVFARFSTVGGEKGSADAARDPRGFAVKFYTEDGNYDMVGNNTPVFFIRDPLKFPDFIHTQKRNPATNCKDADMFWDFLSLTPESIHQVTILFSDRGTPATYRHMNGYSSHTYKWYNEKGEYVWVQYHFKTDQGIKNLTGPEADAMCSKDPDHATRDLYEAIERGEYPSWTLEMQILTPEQAKDFKWDIFDITKVWPHSEVPSITVGKMVLNRNPVNYFAEVEQAAFCPSMLVPGIAASPDKMLQARLFSYRDTHIHRLGPNYHLIPVNQSQNaPVRNYQRDGAMRVDDGGGSGPNY----WPNSFEGPDPNADANEPhfmLDGEAGRFEFS-FPNDDFVQAGDLFsKVMTDQ--DRANLVSNIVGHLGNAQKRIQRRQCAIFYKAHPDYGTAVAKGLGLDVA-
>UPI0012D49104	633	0.495	1.658E-198	25	500	510	18	492	504
-------------------------DES-TVTTATGAPIGVKDATQSVGhRGPLLLQDVNFLDEMSHFDRERIPERVVHAKGAGAFGYFELTHpDIQKYSAAKVFN-AVGKKTPVAIRFSTVGGESGSADTVRDPRGFAVKFYTDDGIWDLVGNNTPIFFIRDPILFPSFIHTQKRNPATHLKDPDMFWDFISLRPETTHQVLFLFSDRGIPDGYRHMNGYGSHTFKLINDKGEPTYCKFHFKTDQKIKNLPVDRANDLSANDPDYSIRDLYNAIAKGDCPTWSFKIQVMSYDEAQKASFNPFDVTKVWPQAEYPLIPVGKMVLDRNPNNYFAEVEQIAFSPANLVPGIEPSPDKMLQGRLFSYSDTHRHRLGPNHLQLPVNCPYRvSTKNYQRDGAMCFTDNQAGAPNYYPnSFCGPQESERVKQLNPPERITGDVQRISTQH--EDNFSQASIFYNKV-LDADAKTRLVNNISGHLAGASPFIQERAVKNFTQVSSDLGSRIA---------
>A0A1B0CRV7	633	0.507	1.658E-198	29	504	510	23	499	510
-----------------------------TVTTKHGAPIGVRSAAQTVGlNGPILLQDHNFLDEMSAFDRERIPERVVHAKGAGAFGYFEVTHDeIQKYCAAKVFD-TVGKRTPIAVRFSTVGGESGSADTVRDPRGFPIKFYTEDGIWDLVGNNTPIFFIRDPILFPSFIHTQKRNPQTHLKDPDMFWDFISLRPETTHQTAFLFSDRGIPDGYRHMNGYGSHTFKTINNKGEAFYVKFHYKTDQGIKNLDPVKANELAANDPDYSIRDLYNAIAKGDYPSWTFYIQVMTFEQAEKFRFNPFDLTKIWPQAEYPLIKVGKMTLDRNPNNYFAEVEQIAFSPSHFVPGIEASPDKMLQGRLFAYADTHRHRLGANHLQLPVNCPYRvSPKTYQRDGPMCFTDNQGGAPNYYPNSFagPDTCPRALKLNPPY-KICGDVARFDSGE-TEDNYAQVTDFYRRVLDAP-ARERLAQNIAGHLCAASQFIQERAVKNFSQVDASLGQKLTELLN-----
>A0A6P7TRF4	633	0.458	1.658E-198	13	505	510	1	495	512
-------------ANRDKVsDQLKHYkEDHPrpdTMTTGTGAPVGNKTASLTVGpRGPILLQDFVFTDEMAHFNRERIPERVVHAKGAGAFGYFETTHDIRKYCKAAPFQ-TIGKRTKVGIRFSTVGGESGSADTARDPRGFAVKFYTEDGNWDLVGNNTPIFFIRDPILFPSFIHTQKRNPKTHCKDPDMFWDFITLRPETTHQVCFLFSDRGTPDGYRRMNGYGSHTFKMVNQNSEAVYCKFHFKTNQGIKNLMADKAAGLSASDPDYAIRDLHNAIENSNFPSWTLYIQVMTFKEAENFRWNPFDLTKIWPHSEFPLIPVGRMVLDTNPKNYFAEVEQIAFSPAHMIPGIEPSPDKMLQGRLYSYSDTHRHRLGSNYLQLPVNCPFRSrLANYQRDGPQCVTDNQGGTPNY----YPNSFSGPVDDIQYVEkPFLASGDVQRYNTQDTDNYSQVGTFWlKVLSS--AERERLVENIANHLIDAQEFIQKRAVYNFGQVNSEFGHKLQAKLDS----
>UPI0010FB84A0	633	0.479	1.658E-198	28	505	510	23	497	512
----------------------------PVLLTANGAPVAEKKASLTVGpRGPMLLQDFVYLDEMSHFTRERVPERVVHAKGAGAFGYFEVTHDITKYCKAKVFS-SIGKRTPIAIRFSTAGGESGSADTVRDPRGFAVKFYTEEGIWDLVGNNTPIFFIKDPLFFPSFVHTQKRNPATHLKDADMFWDFMSLRPETTHQIMFLFSDRGISDGYRYMHGYGSHTFKLVNSKNETVYCKFYHKTDQGIKNLSPEKAAELSASDPDYAIRDLYNAIAKKQYPSWTLYIQVMTNEQAKTFRWNPFDLTKIWPHEEYPEIPVGRLVLDRNPENYFADVEQAAFNPGNMIPGIEASPDKMLQGRIFAYGDTQRHRLGPNHLQLPVNCPFKaiSAMHYQRDGHTPI-YNHGGAPNY----YPNSFSGPKECPaVRSPPFHLSGDVDRYDPVDEDDFGQPANFWKKILDEP-ARERLVQNMVGSLRNASVFIVERAVRNFARVDIDLAQRLTDGLRK----
>UPI0003DF6F96	633	0.471	1.658E-198	14	507	510	95	585	597
--------------QLIDYKKNLKPD-CPIFLTGSGTPI-SKKASLTVGPnGPILLQDFVFLDELSHFNRERIPERVVHAKGAGAFGYFEVTHDITKYSKAKVFS-SIGKRTPIAVRFSTVGGESGSADTVRDPRGFAVKFYTEEGVWDLVGNNTPIFFIKDPIYFPSFIHTQKRNPVTHLKDADMFWDFLSLRPESTHQVMFLFSDRGIPDGYRHMNGYGSHTFSLVNAKDEIVYCKFHYKTDQGIKNLPVDKAAELSASTPDYAIRDLYDAIAKNQYPTWTFYIQVMTPTQAKSFKWNPFDLTKVWPHDEYPLIPVGKLVLNRNPENYFADIEQIAFDPAHMVPGIGASPDKMLQGRMFTYGDAHRHRLGPNNLQLPVNCPFKeiSVINYQRDGQATIN-NQNGAPNY----FPNSFGGPRECPAVAPPtyfVSGDVG-RYDVDPKEDNYGQVTLFWKNVLDD-KEKSRLVNNLVQNLSNASTFIVERAVKNFTEVDTDLGLRLTEGLrNKGV--
>A0A208XPG7	632	0.477	2.271E-198	30	508	510	3	478	481
------------------------------LTTATGAPVADNQNSRTAGaRGPVLMEDFHLIEKLQHFNRERIPERVVHAKGSGAYGVFEVTSDITRYTSADLFSH-VGKKTDVFIRFSTVGGEKGSADTERDPRGFAIKFYTDEGNWDLVGNNTPVFFVRDGIKFPDFIHTQKRDPRTNLKNPTAMWDFWSLSPESLHQVTTLFSDRGTPDGYRHMHGFGSHTFSMINARGERVWVKYHVLSLQGIKNLHPRDAVRLAGEDPDYAQRDLFDAIARGDFPKWRFCIQVMTEEQARKTPYDPFDLTKVWPHADFPLIEVGVITLDRNPENYFAEVEQAAFSPASIVRGLGFSPDKMLQARLFAYHDAHLYRVGTNYQALPVNRPHAPVRTYQRDGAMRFDGNFGGEPNYEPNSFSDAPKQDPAYREPSLRLEGDADRYDHR-VGNDDYTQAGNLFRLM--NPQQQALLIENIVNSMKTVPRDIQERQIAHFAKADPRYGEGVAKGLGIEAS-
>G2SLF9	632	0.479	2.271E-198	26	503	510	4	478	498
--------------------------KAPRLTTADGRPIGDNQNALTAGpRGPLLIQDVQLLEQIQHFNRERIPERVVHAKGSGAYGTFTVTNDVTRYTKAAFLS-EVGKQTEVFVRFSTVAGERGAADAERDVRGFAVKFYTEEGNFDLVGNNTPVFFVRDPYKFQMFIHSQKRHPKTNLRDPDMQWDFWSLCPESLHQVTILFSDRGIPASYRHMNGYGSHTYLMYNDRGELFWVKFHFKTQQGIKCLTDEEAARLIGEDRETHQRDLYEAIERGDYPRWTLYIQVMTPEQAENFRWNPFDLTKVWPHAEFPLIEVGVLELNRNPENYFAEVEQAAFKPSAFVPGIGPSPDKMLQARLMSYADAHRYRLGVNYQQLKVNRPRCPVHHYQRDGFMAQ-IEGSGHPNYFPNSIP---GAPQDDPIYKEPaWHlGEVIVDRYDSRKDhDDYTQAGNLYRLF--DEGQKDRLARAIAASLGQARLEVQKRQLGHFYRADVDYGRRVARAL------
>B6KJS2	632	0.491	2.271E-198	28	503	510	13	489	502
----------------------------PVITTSAGNPVDDNQNSVTAGPyGPAILSNFHLIDKLAHFDRERIPERVVHAKGGGAFGYFEVTHDITRFCKAKLFE-KIGKRTPVFARFSTVAGESGSADTRRDPRGFALKFYTEEGNWDMVGNNTPIFFVRDAIKFPDFIHTQKRHPQTHLHDPNMVWDFFSLVPESVHQVTFLYTDRGTPDGFRHMNGYGSHTFKFINKDNEAFYVKWHFKTNQGIKNLNRQRAKELESEDPDYAVRDLFNAIAKREFPSWTFCIQVMPLKDAETYKWNVFDVTKVWPHGDYPLIPVGRLVLDRNPENYFQDVEQAAFAPAHMVPGIEPSEDRMLQGRMFSYIDTHRHRLGANYHQIPVNRPWNArggdYS--VRDGPMCVDGNKGSQLNYEPNSVDGFPKEDRNAAVSgTTTVSGTVACHPQEHPNS-DFEQPGNFYRTVLSEP-EREALIGNIAEHLRQARRDIQERQVKIFYKCDPEYGERVARAI------
>A0A3A4KD32	632	0.505	2.271E-198	26	503	510	3	478	503
--------------------------DKNTLTTSAGMPVDNDLHSLTAGDkGPTLIQDIHLLDKLAHFDRERIPERVVHAKGAGAYGTFEVTHDLSTYTRARFLS-QVGKRTEVFARFSTVGGEKGSADSERDPRGFAVKFYTEEGNYDFVGNNTPVFFIRDAMKFPDFIHTQKRLPASNLKDPDMVWDFLSLTPESIHQVTVLFSDRGTPFSYRHMNGFSGHAFMWYNAKGEYWWVKIHFKTEQGVKSLTREEATKLAGEDPDHATRDLFQSIAKGDAPAWKVYAQIMTPEQAKSYRFEPFDITKVWPHKDFPLQPFGRMVLDRNPQNYFAEVEQSAFSPGNFVPGIGPSPDKLLQGRLFSYHDTHRHRLGPNFHLLPVNSPKAAKeNSYQRDGFMRSDANGGGGPNY----WPNSFGGPTPDPAVAAPpvDVGGMAARYEYKAGDVDFVQAGDLFRKVMNE-AERARLVGNIVAHLGNARKRLQLRQTALFYKADAEYGERVAKGL------
>UPI000C768D12	632	0.494	2.271E-198	23	506	510	11	495	510
-----------------------DYEKKnngtDVLTTGHGAPVADKINSITAGpRGPILLQDHVLIEELAHFDRERIPERVVHAKGAGAFGYFEVTHDISKYCKAAVFD-AIGKQTPVAVRFSTVGGESGSADTARDPRGFAVKMYTEEGNWDIVGNNTPIFFIRDPLLFPSFIHTQKRNPVTHLKDPDAFWDFISLMPQTTHQVSFLFSDRGTPVGYRHMNGYGSHTFKLVNSDGKPVYCKFHFKTDQ-VKMLGPIGSTVLA-SNIRYKRkfRDLYNCIAGGEFPSWTMYIQVMSFKQAENWTFNPFDLTKVWPQGEFPLLPVGKLVLNRNPQNYFAEVEQIAFSPAHLVPGIEPSPDKMLQGRLFSYNDTHRHRLGPNFDQIPVNCPYRAnVRNYQRDGPMTVLGNQAGAPNYFPNSFSGPNQTRRGEMVEF-PATGDIG--RYNSTDEDNFTQAGVFWRnVLNDD--EKERLVDNISSHLCNAQKFIQDRAIKNFSCVDPEYGRRIQENINRR---
>A0A1Z8MP21	632	0.473	3.109E-198	25	503	510	2	476	481
-------------------------DQKKTLTTSSGAPVEDNQNSLSAGpRGPLLMEDHALIEKMAVFNRERIPERVVHAKGAGAYGTLTVTGDITQYTKAKLFA-EMGKKTECFVRFSTVGGESGSADTARDPRGFAMKFYTEEGNWDLVGNNTPVFFIRDPMKFDNFIHSQKRCPQRHVKSPTMMWDYWSLSPESLHQVTILFSDRGTPKSFRHMNGYGSHTFSLINAEGKRFWVKFHVKTEQGVACFTDAEATALAGTDPDHATRDLFAAIDKADFPRWRVHVQIMPEADAADYYVNPFDLTKVWRHSDYPLIEVGILELNRNPQNYFAEVEQAAFSPSNIVPGIGFSPDKVLQGRILSYADAQRYRLGVNHESLPVNRPQCPVHTYHRDGAMRFDGNSGNAPNY----EPNSFGGPQEDPsYRQPPLSLEGDADRYDQKSDgDDFSQAGDLYRIM--TPDQQQQLVDNIVGSMGTVPEEIQRRQIDHFIKADSAYGRRIAEGL------
>A0A2W5G958	632	0.455	3.109E-198	26	503	510	1	475	489
--------------------------KKPaVMTTAAGVPIADNQNSLTAGpRGPVLMADYQLMEKMAHFNRERVPERVVHAKGAGAYGTFTVTKDITRYTCAKLFE-KIGKQTEVFVRFSTVAGELGSADTVRDPRGFAVKFYTEEGNWDMTGNNTPVFFIRDPLKFSDFIHSQKRDPATGRRSATMQWDFWSLSPESLHQVTWLFGDRGIPASYRHMNGYSSHTFSLWNAKGERFWVKWHFKTQQGIRCFTEEEATRLAGENPDFHRQDLWDAIERGDCPKWTVYVQVMPEKEAETYYLNPFDLTKVWPHKDYPLQEVDVLELNRNPQNYFAEVEQAAFEPANLPPGMGASPDKMLQARLLSYPDAHRYRIGVNYAALPVNKPRCPVHTYHRDGHMRFDGNDGGAPNY----QPNSFGGPVDDARYKEpplKISGDADRYDHRAGND-DYTQAGNLYRLMSRE--ERERLIGNIVAAMTGVPREIQLRQIVHFFRADPEYGTSVASGL------
>UPI00073D2F8A	632	0.481	3.109E-198	28	505	510	24	498	513
----------------------------PVLLTGNGALIGEKKASLTAGPnGPILLQDFVYLDEMSHFARERIPERVVHAKGAGAYGYFEVTHDITKYTKAKVFS-QIGLRTPIAVRFSTVGGESGSADTVRDPRGFAVKFYTQEGIWDLVGNNTPIFFIKDPLLFPSFIHTQKRNPVTHLKDADMFWDFISLRPESTHQVLFLFSDRGLPDGYRHMNGYGSHTFKLVNSCNDIVYCKFHYKTDQGIKNLSNERAAELSASDPDYSIRDLYNNIAKGNYPSWTFSIQVMTVEQAKKFRWNPFDVTKIWPHSEFPLIPVGKLVLDRNPENYFADVEQAAFDPAHMPPGIEPTPDKMLQGRLFAYGDTHRYRVGPNHLQLPVNCPYKTIStiNYQRDGLMAV-YNQNGAPNY----FPNSFNGPRECPaVRSPPFSITGDVDRYEPENEDDFGQATLFWRNV-LDANEKNRLVGNLVGSLSKASLFIIERAVKNFSQVDIELGKKLTEGLRK----
>A0A1B9AZJ9	632	0.450	4.257E-198	30	503	510	4	473	482
------------------------------LTTSWGAPVGDNQNSITAGRrGPTLIQDVHLLEKLAHFNRERVPERVVHAKGGGAHGYFEVTKNLTEYTKAAFLS-EVGKKTPLFIRFSTVAGELGSADTLRDPRGFAVKLYTEEGNYDIVGNNTPVFFIRDAIKFPDFIHTQKRDPKTHLKNPNAVWDFWSLSPESLHQITILMSDRGIPATWRHMHGFGSHTFKWTNAEGKSVWVKYHWKTEQGVKNLSTDLAAELAGTNPDYHIEDLHNAIEAGDYPAWKLCVQIMPLEDANTYRFDPFDVTKVWSQKDYPLIEVGRMVLDRNPENYFAEVEQATFSPGNFVPGIDVSPDKLLQGRLFAYADAHRYRVGANHNHLPVNRPKVEVNNYQRDGQMNPSINGGSSV-Y---YEPNSFGGPQESPEDQQATFEVEGYAASTSYDNDDFyTQAGDLYRLLSSE--ERANLVNNIVGSMQGVTvPEIIERQIQHFYKADPEYGTLVAAGL------
>A0A259T117	632	0.437	4.257E-198	20	503	510	2	479	486
--------------------SNHSDSNK--LTTSWGAPVGDNQNSITAGhRGPTLIQDVHLLEKLAHFNRERVPERVVHAKGAGAHGYFEVTNDMSKYTRAKLFH-DAGKRTDLFIRFSTVAGELGSADTVRDPRGFAVKFYTEEGNYDIVGNNTPIFFIRDAIKFPDFIHTQKRDPRTHLKNPNAVWDFWSLSPESLHQVTYLMGDRGIPATLRHMHGFGSHTFKWVNEQGEGVWVKYHFKTDQGVKNLDPDLAAKLAGENPDYHIQDLQQAIEAGDYPSWTLYVQIMPLDDANTYRFDPFDVTKTWSQKDYPLIEVGKMVLDRNPENYFAEVEQATFSPGNLVPGVEPSPDKMLQGRLFAYADAHRYRVGANHNHLPINRPKVPVNNYQRDGFMNPGTNGGGSV-Y---YEPNSYNGPKEDPHARItpfEVYGSAAQTSYDH--DDHYAQAGDLYRLMSEE--EKARLIQTIVEAMKPVElEEIKQRQISHFYKADPDYGTRVAEGL------
>A0A7H1QRP8	632	0.453	4.257E-198	27	503	510	3	475	488
---------------------------KTNLTTSWGAPVGDNQNSITAGqRGPVLIQDVHLLEKLAHFNRERVPERVVHAKGAGAFGTFEVTNDLSKYTKAKLFNG-VGKKTDLFIRFSTVAGELGSADTVRDPRGFAVKFYTEEGNYDIVGNNTPVFFIRDAIKFPDFIHTQKRDPRTHLKNPTAVWDFWSHSPESLHQVTILMSDRGIPATLRHTHGFGSHTFKWVNDEGQGVWVKYHFKTEQGIKNLDVNLAAKLAGENPDYHTEDLFNAIEKGDFPAWKLYVQIMPLEDADTYRFDPFDVTKVWSQKDYPLIELGRMELNRNPENYFAEVEQATFSPGTFVPGIEASPDKMLQGRLFAYGDAHRYRVGSNHNQLPVNRPKVEANNYQRDGFMRADDNGKGSVYYEPNSFDGPTETAENKTTPFE-VTGQVAQVGHNS--DDHYTQAGDLYRLLSEE--EKTRLVETIVGAMKPVElEEIKLRQIGHFYKADPEYGTRIAEGL------
>A0A2N3FH36	632	0.505	4.257E-198	30	508	510	4	480	499
------------------------------LTTGFGKPVDNDQNSQTAGPnGPVLMQDVHLLEKLGHFDRERIPERVVHAKGAGAHGYFEVTADVTPYTKAAFLS-EIGKKTEVFARFSTVGGEKGSADAERDPRGFAIKFYTEEGNYDMTGNNTPVFFIRDPLKFADFIHTQKRNPKTNLKDPDMFWDFLSLTPESVHQVTVLFSDRGTPATYRNMNGYSSHSYVWTNAAGEQFYVQYHFKTEQGIKNFTAAEADAMKAKDPDHATRDLFEAIERGDFPVWRLEMQIMPVAEAEDYRFDVLDITKVWPHADYPPIVIGRMVLDRNPENYFAEVEQSAFNPSNFVPGIGPSADKMLQGRLFSYHDTHLHRLGTNYHLLPINAPKNaPMASYQRDGAMRHDANGGDGPNY----WPNSMGGPAPDPSSADpgmPVTGAIGRTEYTH-PNDDFVQPRALFRdVMTAE--DRDHLISNIVGHLSNAQERIRLRSCAVFYKVDPEYGTRVAEGVGVDVA-
>K3X6X7	632	0.477	4.257E-198	27	509	510	2	491	518
---------------------------KKILTTSNGAPVPTDglTATATAGpRGPSLMQDFAYLDYMAKFDRERVPERVVHAKGAGAFGYFEVTHsDITKYCKAKLFD-QVGKRTPIAVRFSYVSGESGAADTVRDPRGFAVKFYTEEGNWDLVGNNTPIFFIRDPILFPSFIHTQKRHPSTHkLKDDNMVWDFFSLRPESTHQVSFLFSDRGIPDGYRFMHGYGSHTFTNINDKGEITYVKYHYKSDQGVRNLEPDEAEKMAGANPDYATEDLYNAIANKEFPTWTLYIQVMSQQQAQECEFNPFDVTKVWSQHDYPLIEVGRLVLNRNPENYFAEVEQIAFSPSHFVPGIETSPDKMLQGRLFSYPDTQRYRLGANYLQIPVNKPRCEVNTYQRDGFMRVDGNMGDMPNY----YPNSMEGTPQESSAHSfpAYSGdHITVNKYSTKDDDNFTQVGVFYRKVLDD-AARDRLTTNIAKTLSKASKKIQERAIANFSKVDPDYGKRVQEKVdaeeaEKGMSK
>A0A3R7MN43	632	0.467	4.257E-198	26	506	510	3	488	725
--------------------------KSPIATTSNGTPLPPNglTASATAGpRGPMILEDFAFIDHMAHFDRERIPERVVHAKGGGAFGYFEVTHsDITQFCSAKLFS-NVGKRTPVAIRFSTVGGELGSADTVRDPRGFAIKFYTEEGNWDLVGNNTPIFFIRDPILFPSFIHTQKRLPSTHLKDDDMMWDFFSLRPETLHQQSFLFADRGIPDGFRFMNGYGSHTFANVNAKGEVVYVKYHFKTDQGIRNLPVDKAAGLASSDPDYAIRDLYEAIANKQYPCWTLYIQVMTPEQAAKETTNPFDVTKIWSHKSYPLIEVGRLVLNRNPTNYFAEIEQLAFSPSHMVPGVEPSPDKMLQGRLFSYPDTQRHRLGVNYNQIPVNRPLKEPQTYQRDGFMAINGNMHGVPNY----FPNSKNGPPenKAQRYHAYSGDHAVVDKYSTRDDDNFSQVGEFYR-NTLDLAARERLTDNISGSLVNASQPVQARAIANFTKCDPHYGRRVQEkvaaiALQKQ---
>A0A7C3VTD4	631	0.471	5.829E-198	30	508	510	6	481	488
------------------------------LTTTFGIPVGDNQNSLTAGSsGPVLVQDFHLLEKLAHFNRERIPERVVHAKGAGAHGYFELTADVTSSTKAKFLT-TVGKQTPVFVRFSTVGGEKGSADAARDPRGFAVKFYTEEGNYDIVGNNTPTFFIRDPLKFPDLIHSQKRHPQTNCKDPNAVWDFFSLTPESVHQVTILYSDRGTPKSYRHMNGYGSHTFGWVNAENQGVWIKYHFISEQGVENFTRAEATRVSGEDPDHATRDLFNAIASGNFPAWKVYVQIMPPAAAANYRFDPFDLTKVWPQKDYPRIPIGRLVLNRNPENYFAEVEQVAFSPSNIVPGIGFSPDKMLQGRLFAYPDAQRYRLGGNYGTLPINCPHAtKAANYQRDGLMRFDDNGGSSVNY----EPNSFGGPTQAPESPEPpleVSGKAD-RTPPNSTDNDYIQAGNLYRVLTAD--EKARLIDNIVDAMKPANREIKLRQIPHFYKADPDYGTRVALGLGIDIQ-
>A0A2T9YF06	631	0.508	5.829E-198	23	509	510	4	495	497
-----------------------HPADSPattsfgTLTTGNGNPVQNNQTSITAGPqGQVLIQDFHLIDKLAHFDRERIPERVVHAKGAGAHGYFEVTNDISHLTCAKFLN-KVGKRTPIFARFSTVGGEMGSADTARDPRGFAVKFYTEEGNWDMVGNNTPVFFIRDPIKFPDFIHTQKRNPQSHLPSSDMFWDFLSLVPESIHQVTILMSDRGITKDYRHMNGYSGHTLALVAADGSYKFVKWHFKTKQGVECLHAKEAAIIAGSDPNYATRDLFDSIEKGDYPAWDVYVQVVEPEQVDKLGFDLFDITKVLPHADFPLIPVGQMVLNRNPENYFAEVEQSAFSPSHMVPGIAPTTDRMLQGRLFSYPDTHRHRLGPNYLQIPINAPISGINNHQRDGLMTINGNSGSKPNYEPNSFGGPYQSNIVGTVIPIgmPVSGNIG-NYTYQLTDADFKQAAALYNIF--DDAHKDRLAGNIADGLSGAKVFIQKRQLDIFYKVDKDYGVRVERELRTRGSK
>A0A0B7AW84	631	0.510	5.829E-198	27	505	510	19	495	509
---------------------------KPeTITNSTGAPVGNKNAVLSVGpRGPVLLQDHVLLDELAHFDHERIPERVVHAKGSGAFGYFEVTHDITKYSKAKIFEH-VGKKTPLAIRFSTVAGEKGSADTARDPRGFAIKFYTDDGNWDLVGNNTPIFFMRDPMLFPSFVHTQKRNPVTNLKDPDMHWDFLSLRPESTHQTAFVFSDRGTPDGFRHMNGYASHTFKLVNKDGTAVYCKFHHKTNQGIKNLPADVAAKLQGTDPDYATRDLYNAIHDGNFPSWSTYIQVMTFEEAEKFRFNPFDLTKIWPQGEFPLIPVGKFVLNRNAKNFHAEIEQLAFSPAHLVPGVEPSPDKMLQGRLFAYSDTHRHRLGANYLQIPVNCPYNSkLRNYHRDGPQTVTDNQGGAPNY----FPNSF--SGPVDVSQhleSKLNLAGDVQRYNSEDDDNYTQVTTFWKKVLKAD-ERKRLVENLAEHLKDTQEFIQKRTVSNLNQVDPEFGQGVQEALKK----
>A0A310SMJ3	631	0.475	5.829E-198	26	503	510	112	586	819
--------------------------DCPVLLTGNGVPIADKKASLTVGpRGPILLQDYVYLDEITHFSRERIPERVVHAKGAGAFGYLEITHDITRYSKAKVFS-CIGKRTPVAVRFSSVGGESGSADTVRDPRGFAVKFYTEDGIWDLVGNNTPIFFIKDPLFFPSFIHTQKRNPVTHLKDADMFWDFISLRPESTHQILFLFSDRGIPDGHRHMNGYGSHTFKLVNANNEIVYCKFHYKTDQGIKNLSVAKAAELSSSDPDYSIRDLYNAIAMHQYPTWTFSIQVMTESQAKTFRWNPFDVTKVWPHSEFPLIPVGKLVLDRNPENYFTDVEQIAFDPAHFVPGIEPSPDKMLQGRLFAYGDTHRHRLGPNHLQLPVNCPYKaiSAINYQRDGQMAIN-NQNGAPNY----FPNSF-----GGPRECPAVRAPSFYVSGDVDryepqnEDDFGQATLFWRrVLNSE--EKARLVNNIVGSLRNASTFIIERAVKNFTEVDTELGKRLTDGL------
>A0A195BUX5	631	0.469	5.829E-198	26	505	510	1	477	926
--------------------------EASVLLTANGAPIAEKKASLTVGpRGPMLIQDFVYLDEMSHFARERIPERVVHAKGAGAFGYFEVTHDITKYSKAKVFS-SIGKRTPIAIRCSTVGGESGSADTVRDPRGFAVKFYTEEGIWDLVGNNTPIFFIKDPLFFPSFIHTQKRNPATHLKDADMFWDFISLRPETTHQVMFLFSDRGIPDGYRHMNGYGSHTFKLVNSKNEMVYCKFHYKTNQGIKNILAQKAAELSASDPDYSIRDLYNAISKGQYPTYILYIQVMTAEQAKTLKWNPFDLTKIWPHKDYPLIPVGKLVLDRNPENYFADVEQMAFDPAHMVPGIEPSPDKMLQGRLFAYGDTHRHRLGPNHLQLPVNCPYKaiSTMHYQRDGNMSIH-NHGGAPNY----HPNSFSGPKECPAARSpPFYVSGDVDRYDPVDEDDFGQAAVFWKKVLDEP-AKERLVQNMVASLRNASTFIVERAVRNFARVDVDLSQRLTDGLRK----
>UPI0008379A96	631	0.479	7.981E-198	30	503	510	5	474	483
------------------------------LTTETGAPVLDNQNSKTAGvRGPVLMEDVHLVEKLAHFNRERIPERVVHAKGAGAYGYFEVTNDVTKYTKAKFLS-EVGKRTEVFVRFSTVGGEKGSADTERDPRGFAVKLYTEDGNYDIVGNNTPVFFIRDPLKFPDFIHTQKRNPQTNLKDPNAMWDFWSLSPESLHQVIILFSNRGTPKTYRHMHGFSSHTFQWVNAEGEAVWVKYHFKTEQGIQNFRREEAVEMAGKDPDYATRDLFNAIEGGDYPAWKVYVQIMPLEDANTYKFDPFDVTKVWHYKDYPLVPIGRMVLNRNPQNYFAEVEQAAFSPGNIVPGIGFSPDKMLQGRLFAYADAHRYRVGTNYNLLPVNQPHAtTAQNYQRDGAMRFDANGGPSVNYEPNSYhgPVQSSAASG---YQLPVSGVAAHAPYD--RDDHYTQPGDLYRLMPEQ--EKADLVDNIVQSLKHAERSIQLRQLEHFRRADANLGEAVAKGL------
>A0A5B8RHA3	631	0.468	7.981E-198	30	507	510	6	479	485
------------------------------LTNAAGAPVADNQNSKTAGpRGPVLMEDYHLLERMAHFNRERIPERVVHAKGAGAYGTFRVTADITDYSRASVFS-TVGKETPVFVRFSTVAGEKGSADSVRDPRGFAVKFYTDEGNWDLVGNNTPVFFIRDPLKFQDFIHSQKRHPRTGMRDNTMQWDFWSLSPESLHQVVWLLGDRGLPASFRNMNGYGSHTFSFWNERGERFWVKFHIKTRQGIRCLTEAQGATIAGETPDYHTQDLFAAIEDGDYPKWTVYVQIMPEADAESYQLNPFDLTKVWPHADYPLIEVGELELNRNPDNYFAEVEQAAFEPSNLVPGIGASPDRMLQARLMSYADAHRYRLGVNYAHIPVNRPRVEAHTYHRDGYMRTDGNYGAAPNY----EPNSFGGPQEDPSVAEPplrISGDAGRYDHREGND-DYTQAGELYRLMSAD--EKDRLVSNIVGHIGVVPVEIQRRQLPHFHRADPELARRIAEGLGLDV--
>UPI0016228E7A	631	0.468	7.981E-198	25	506	510	2	481	489
-------------------------NEKKYLTTASGIPVGDNQNSITAGQhGPTLIQDMHLIEKLAHFNRERVPERVVHAKGAGAHGYFKVTNDVSNYTKADFLS-EVGKETPVFLRFSTVAGELGSADTVRDPRGFAVKFYTEEGNYDLVGNNTPIFFVRDAIKFPDFIHTQKRNPQTNLKDPNMVWDFWSLSPESLHQITYLHSDRGIPATFRHMNGYGSHTFKWVNKAGEAFFIKYHFHTDQGVKNLDVDLAAKLAGENPDYHTEDLFNAIAEGNHPSWTLSVQIMPVAEAPHYRYDPFDVTKVWSHKDYPLIEVGKLVLNRNPENYFAEVEQAAFSPANFVPGIEASPDKMLQGRLFAYADAHRYRVGTNHQLLPINRSKNEAQNYQRAGYMRFDENGGSAPNYEPNSFADAPKETPENKISPFEVSGFADSVAHDS--DDHYSQPGALFRdVLNDE--ERVRLMENFASHLSGVTREgIVERQLKLFEKVDPELAAGVEKRIGSQ---
>A0A6S7GNJ0	631	0.497	7.981E-198	31	504	510	22	491	499
-------------------------------TTGFGCPVETVTATKTVGeRGPILLQDTFFLDTMTHFDRERIPERVVHAKGGGAFGTFKVTHDITKYCKASIFS-KIGKETPCLARFSTVGGESGSADTARDPRGFAMKFYTEDGNWDCVGNNTPIFFIRDPILFPSFIHTQKRNPVTHLKDPNMFWDFITLRPETTHQVCFLFGDRGVPDGFCHMNGYGSHTFKMVNAKNEAVYCKFHFKTDQGIKNLFQAEADKLAGADPDYSNRDLYESITNGNFPSWTLYIQVMTFEEAEKCKCNPFDLTKIWSHKEHPLIPVGKMTLNRNASNYFAEIEQSAFNPANMVPGIEPSPDKMLQGRLFSYHDTHIHRLGLNYHQLPVNCPYkCSTKNYQRDGPQTFEVPDGA-PNY----YPNSF--SGPKPEEHhrhhvQTFSGECKRVETGE--EDNYSQVTTFYnKVLNDE--ERARLVSNIAGHLKDAKDFIQKRAVSNFSQVSPDFGERLTKALE-----
>UPI001ABDC418	631	0.477	7.981E-198	26	505	510	9	486	506
--------------------------DPCVLTTAAGVPTGDKLNILTVGpRGPLLVQDTVFIDEMAHFDRERIPERVVHAKGAGAFGYFEVTHDITQYTKAKVFE-RIGKKTDIAIRFSTVAGEAGSADTVRDPRGFAVKFYTDEGIWDLVGNNIPIFFIRDPILFPSFIHSQKRNPQTHLKDPDMVWDFWSLRPESLHQVTFLFSDRGIPDGYRFMNGYGSHTFKLVNPKGNAVYCKFHLKTDQGIKNLTVEEADKLAAKDPDYAIRDLFQAIAKKEFPSWTLYIQVMTLEQAEICPINPFDVTKVWCHKDYPLIPVGKLVLNRNPENYFAQVEQIAFDPSNMPPGIEASPDKMLQGRLFSYPDTHRHRLGANYLHLPVNCPRKfaHVSNYQQNGPMCLF----SAPCTVPNYYPNSFSSPRddrKCNESAFPTSGDITRHDSCD--DDNVSQARIFYNKTLKED-ERQRVCENIALSLKDAQIFIQERAVKNFRAVDPDYGARIQTLLDK----
>A0A1B6KIK7	631	0.510	7.981E-198	28	489	510	64	523	524
----------------------------PTLTSSNGAPVEDKTSSATVGPnGPIVLQDFTLIDELAHFDRERIPERVVHAKGAGAFGYFEVTNpEITKYCKAALFS-EVGKKTNISVRFSTVGGESGSADTVRDPRGFAVKFYTDEGNWDLVGNNTPIFFVRDPVLFPSFIHTQKRNPQTHLKDPDMFWDFISLRPETTHQVMFLFSDRGLPDGYRHMNGYGSHTFKLVNAANEPVYCKFHYKTDQGIKNLDVEKAAELSSSDPDYSIRDLYNAIARGDFPSWTFYVQIMTFKQAEKYQWNPFDLTKVWPHSDFPLIKVGKMVLDRNPGNYFVDVEQAAYSPAHLVPGIEPSPDKMLQGRLFSYTDTHRHRLGPNYLQLPVNCPYKVrLNNNLRDGPMCFGDNQGGAPNY----FPNSFNgqqESPRGGYMKFSTTGDVARYNSGD--EDNFSQATLFWqKTLNQE--ERDRMVNNIVGNLKAASSFIQDRAVKNFS--------------------
>A0A4Q2JHD4	631	0.464	1.093E-197	30	503	510	4	475	480
------------------------------LTTAAGAPVADNQNSLTAGaRGPVLLQDVWLLEKLAHFDRERIPERVVHAKGSGAYGTFTLTEDIGRYTKAKLFNG-VGKKTPVFLRFSTVAGERGAADAERDVRGFALKFYTEEGNWDLVGNNTPVFFIRDPLKFPDFIHTQKRDPKTNLRNPDAAWDFWSLHPESLHQVTILMSDRGIPKNYREMHGFGSHTFSLVNDAGERFWVKFHFKTRQGITHYTDAEAAELVGHDRESAQRDLFDNIERGNHPKWRVCVQIMPEAGAATYRFNPFDLTKVWSHKDYPLIEVGELELNRNPENYFAEVEQAAFNPGNVVPGIGFSPDRMLQGRLFSYGDTQRYRLGVNHGQLPVNAPRCPFHGAHRDGAMQT-APYGGSANYQPGSRPDSAVDQPRLTEPPLALAEAVAWRFDHRADDEDyYTQPGDLFRLLPE--GEQERLFGNIARSLSGARPEVQERQLAHFDKADPAYGAGVRRAL------
>A0A1C7MX18	631	0.513	1.093E-197	28	505	510	3	478	482
----------------------------PILTTSNGCPVDNDQTSITAGvNGPVLISDFHLIDKISHFDRERIPERVVHAKGAGAHGEFVVTHDVSHLTKAKFLNG-IGKKTPMFARFSTVGGEKGSADTARDPRGFSLKFYTEEGNIDVVGNNTPVFFIRDPSKFPDFIHTQKRDPKSNLKNPEAKWDFYTSVPESLHQVTILMSNYGTPDGFRFMHGYGSHTFKLVDNNGKFKYFKWHFKSKQGSKNLKAKKALELEGSDPDYATRDMFEAIERGDYPSWDVYFQVMEPEDAKKYRWNIFDVTKVWPHKDYPLIPVGTFTLNRNPENYFAETEQAAFSPSHIVPGIDVSADRMLQGRLFSYPDAHRYRLGVNYHQIPINRPIAPVNNYQRDGFMTVDGNGGSSANYGPNSTGGPVQNNIIGSTFAPEEVEGMTGRFSYQVTDDDFVQPGNLYRLMSEE--DKDDLAENIVEELVLCKQEIVDKALAMFERADPDYRARVEKALSK----
>A0A4U0Q873	631	0.497	1.093E-197	26	503	510	2	478	488
--------------------------DKPILTTNFGQPVADNQNTQTAGpRGPALLQDIHLVEKLAHFNRERVPERVVHAKGSGAHGTFRVTGDITQYTCARLFS-QIGKETPVFVRFSTVGGESGSADTERDPRGFAVKFYTEEGNWDMVGNNTPVFFIKDPLKFPDFIHTQKRNPQTNLKDANAKWDFWSLSPEALHQVVILFSDRGTPDGFRFMHGFSSHTFSLYNAAGERVWVKWHFKTKQGIKNLHPTEAGRLAGADPDHAQRDLFHAIERGEYPKWRVCLQVMTQEQAKTFRWNPFDLTKTWPQGEFPLIEVGEMELNRNPQNYFAEVEQAALSPANVVPGIGFSPDKMLQGRLFAYNDAHRYRIGTNYAQLPVNAPQCPYHNNQRAGSMRFDGNGGGGPNYEPNSVPGTPAEAPQFREPPLPLGDVAAWQYSHRDEDDHYSQPRALFELMKAD--QQQLLIDNIAGSMKDVTQaGVVVRQLGHFHKVHPRLAAGIAQQL------
>A0A2W4RXJ5	631	0.469	1.093E-197	16	503	510	4	483	494
----------------KHPSS-----DAPVLTTANGAPIGDQQALTAGPRGPLLMQDVLLLEQMQHFNRERIPERVVHAKGSGAYGRFTVTSDITQYTKASLFS-SVGKTTDVFLRFSTVAGERGAADAERDVRGFAVKFYTEEGNWDLVGNNTPVFFVRDPFKFANFIHTQKRDPRTNLRSNDMQWDFWSLCPESLHQVTILFSDRGIPKSYRHMHGFGSHTYSLINASGERVWCKFHFKTQQGIQNLMDDEAAALIGQDRETHQRDLFEAIERGDFPRWKVYIQVMTQEQAETFRWNPFDLTKVWPHAEYPLIEVGELELNRNPDNYFAEVEQAAFKPSALVPGIGPSPDKMLQARLMSYADTHLYRLGVNHHQLPVNAPRCPVHNYHRDGHLADARHYGGAPNY----WPNSlHGTPQPDPVYRDPaWkLGETIVDRFDSTQDhDDYTQAGNLYRLL--DDAHRDRLTSRIAKALGEARKEVQERQVEHFRRADPDYGRRVAEKL------
>A0A538KNI9	631	0.458	1.093E-197	30	503	510	12	483	495
------------------------------LTTEFGIPVPDNQNSLTAGEaGPVLLQDHVLIEKLAHFNRERIPERVVHAKGAGAHGFFEATADMREFTRLGIVS-EVGKRTPLFARFSTVAGEKGSADSARDPRGFALKFYTEAGVYDLVGNNTPIFFIRDPLKFPDFIHSQKRDPLTNLRDPEMMWDFWSLSPESLHQVTWLFGDRGTPRTYRHMDGFSSHAYAWVNAAGKRHWVKYHFKTEQGIECNTAAAADQVAGEDPDFHTRDLFESIDRGEASVWRVYVQIMPEQDAAGYRFNPFDLTKVWPHGDYPRIEIGRMVLDRNPQNYFAEVEQAAFSPANMVPGVEPSPDKMLQGRLFAYADAHRYRLTANYATLPINAAKCPVHHYGRDGSMRFDGNFGGAPNYEPNSKggPVEDRREVEAPM---PLTGTTVRAATaSHHEDDDYVQAGDLYRVM--DPAARGRLIDNLVGHMRDVSPEILDRQIAHFGAADAEYGRRVADGL------
>A0A0S8JF49	631	0.473	1.093E-197	25	507	510	2	485	502
-------------------------EKLKKLTNNFGKPIDDDQNSITVGvPGPTILEDIHVAEKLAHFNRERIPERVVHAKGAGAGGYFEVTHDLTRYTRARFLS-DIGKRTEVFVRFSTVGGEKGSADSARDPRGFAVKFYTEEGNYDMVGNNTPVFFIRDVIKFPDFIHTQKRNPATNAKDPDMFWDFLSLTPESVHQVTILFSDRGTPKNYRHMNGYGGHAFKWWNHKGEYFWIKIHFKTVQGIQNLTRQEATKMAGENPDHATDDLYQAIERGEYPAWDVQVQIMKPEQAKNYKFNPFDMTKVLPHGDFPVMPIGRMVLNRNPKNYFAEVEQSAFCPGNFVPGIGPSPDKMLQGRIIFYHDAHRYRLGPNYHLIPVNSPKgVKASNYQRDGAMRVDENGAGAPNY----YPNSFGGPEPQPEMAEPaleFSGKGARQPHTH-PNDDFVQAGTLYRrVMTDE--DRDHLIGNIVDHLGNAQKRIQLRQTAVFYKADPEYGSRVAQALKldtKEV--
>UPI0016808B94	631	0.465	1.093E-197	30	503	510	6	476	515
------------------------------LTTSFGIPISDNQNSLTAGSnGPILLQDFHLIEKLAHFNRERIPERVVHAKGAAAHGYFEVTNNVTQWTKAKFLD-RVGKQTPVFVRFSTVAGEKGSADTVRDPRGFAVKFYTEEGNYDLVGNNTPIFFVRDPIKFPDFIHSQKRNPQTNCKDPNMVWDFLSLTPESTHQVTILYSDRGTPKSYRHMNGYGSHTFKWINAQGQAVWIKYHFKTEQGIQNFTREEAIQLAGVDPDYTTRELFEAIAKNEQAAWKVYVQIMTLEDASSYDFNPFDITKVWSRKDYPLIPIGRLVLNRNPDNHFAEVEQVAFSPANVVPGIDFSPDKMLQGRLFAYADAHRYRLGGNYGLLPINCPhVRKAMNYQRDGVMRFDNNGSSSVNY----EPNSFGGPKEVPLYKElpySLSGDADRTALEH-NNDDFIQAGDLYRLMKEE--EKARLVENLVDSLKSAKREFQMRQIPHFYNADVEYGNRVALGL------
>J9IIR7	630	0.485	1.496E-197	26	503	510	1	476	486
--------------------------QRKTLTNSQGHPVDDNQNSLTAGpRGPILLTDIHLIDKLAKFDRERIPERVVHAKGAGAHGYFEVTHDVTKFTKAKFLN-EIGKRTPLFTRFSTVAGENGSADTERDPRGFAIKFYTEEGNYDMVGNNTPVFFIKDPIKFPDFIHSQKRNPKNNIQDPNMVWDFWSYSPEALHQVTILFSERGIPDGFRHMNGYSSHTYKWVNNKGEVHYVKYHFKTDQGIKNLTPKQASDLKATNKDYATEDLYNHISNGGTATWTWKVQIMPERDAENYKFDVFDVTKVWPQSDYPLIPVGKMVLNRNPENYFSETEQIAFAPTNLVPGIEPSMDKMLQGRIFSYPDTHRHRLGANFEQIPINCPYRArVANYQRDGPATVNGNQGNGPNYEPNSFGGPVEDPSSRWAPH-ALTGTTGRYKHSH-PNDDYEQPRTLYRKVLSE-ASRQHLTDNIIGSMKPVRRDIQEKCLKNFFKVDPDYAGRIAKGL------
>A0A368XYF3	630	0.465	1.496E-197	25	507	510	2	481	489
-------------------------EEKKYLTTATGTPVGDNQNSLTAGhRGPTLIQDVHLLEKLAHFNRERVPERVVHAKGGGAHGYFEVTNDVSKYTKADFLS-EVGKKTPMFIRFSTVAGELGSADTVRDPRGFAVKFYTEEGNYDLVGNNTPVFFIRDAIKFPDFIHTQKRNPQTHLKDANATWDFWSLSPESLHQISILHSDRGIPATWRHMNGYGSHTFKWVNKDGEAFFIKYHFKTDQGVKNLDTDLASKLASDNPDYHIEDLFNAIEDGNLPSWTLKVQIMPAADANTYRYDPFDVTKVWSHQDYPLIEVGRMVLDRNPENYFAEVEQAAFSPGNFVPGVEASPDKMLQGRLFGYSDAHRYRIGANHEALPINRAKSPVNHYQRDGFMRFDGNGGSSVNYEPNSVDGPKETPENKTTPYG-VEGFADSVPYDS--EDHFSQPRALFRdVMDED--ERTRLIQNFVDHMSRVDRqEILIRQIELFYTVDTELGTRIAEGLNLEV--
>A0A7H0KQL5	630	0.658	1.496E-197	28	503	510	10	486	496
----------------------------PTYTTTNGNPVKDPLASQRIGKhGPLLLQDFALIDLLAHFDRERIPERVVHAKGSGAYGEFEVTDDITDLNCADFLS-KIGKKTKTFTRFSTVGGEKGSADAARDPRGFATKFYTDEGNIDWVYNNTPVFFIRDPSKFPVFIHTQKRNPETNLKDATMMWDYIANNQECCHQIMVLFSDRGTPANYRQMNGYSGHTYKWIKKDGSFNYVQIHMKTDQGIKNLTNDEAVALSGTNPDHAQEDLFNSIKSGSFPSWTCYVQVCTPEQAEKLKWSVFDLTKVWPHDQFPLRRFGKLTLNKNVQNYFAETEQAAFSPSNTVPGWETSADPVLQSRLFSYPDTQRHRLGTNFAQIPVNCPYHAHTPYHRDGQMAVNGNSGSLPNYPSSFEPLQYRQDINLHEKHEKWVGEAVAYQWVVGTDgVDFQQPAELWKVLGKTPDQQEHLVYNIAVSLSGARPEVQDKTFGMFDKVDAHFGKLVRDAT------
>A0A1V4TQW6	630	0.501	1.496E-197	26	508	510	6	489	505
--------------------------KKRTLTENFGKPVDDDQNSVTAGRnGPTLIQDVHLIEKLAHFDRERIPERVVHAKGAGAYGYFEVTADVTKYTKAKFLN-KLGKRTDVFVRFSTVGGEKGSADSERDPRGFAVKFYTEDGNYDMVGNNTPVFFIRDAIKFPDFIHTQKRNPATNLKDPNMFWDFLSLTPESMHQVTILFSNRGTPATYRNMNGYTSHTYKWYNEKGQHYWIKLHFKTEQGIKNLTAAEAEEMKGKDPDHATRDLSDAIEKGDFPSWKVEVQIMTPEQAEKYRFDPFDITKVWPHGDIPPMTLGRMVLNRNPDNYFAEVEQSAFSPANFVPGIAASPDKLLQGRLFSYHDTHRHRLGANYHLIPVNQAKgTAVNNYQRDGPMNTGENGGGGPNY----YPNTFNGPTPDLWAAEPpfeLKGKAA-RQRHDHPNSDFVQAGTLYsKVMSDE--DRKHLISNIVGHLGGAEERIQYRQAALFFLADQDYGKRVAKGLKlelKRVK-
>UPI000EFE41AF	630	0.487	2.049E-197	28	503	510	1	472	483
----------------------------PRIMTGNGVPVDDHTNTIQAGvNGPLVLQDHTFLDEISHFDRERIPERVVHAKGGGAFGYFEVTHDITKYCKADLFS-SIGKQTPVAVRFSTVGGESGSADTVRDPRGFAIKFYTENGIWDLVGNNTPIFFIRDPILFPSFIHTQKRNPVTHLKDANMFWDFLTLRPESLHQVMVLFSDRGIPDGYRHMNGYGSHTFKMVNSCNNAVYVKFHFKTDQGIKNLDVKRARDLAADDPDYSNRDLFNAIAKGDHPTWTLYIQVMTFEEAAANKFNPFDITKVWSHADYPLIPVGKLVLNRNPTNYFADIEQIAFSPAHMVPGIEPSPDKLLQGRLFSYSDTHRHRLGANYLQLPVNCPYRSkVANYQRDGPQAYD-NQGSAPNY----YPNSFSGPEQQPAysmSSFNVSGAVAKYDLSN--DDNYTQAGLLYRnVLPKD--EQNRLVENIVDNLKHAADFLQEKAIYHFTQIDNDLGKKLREHL------
>A0A4R2NJL6	629	0.448	2.805E-197	24	503	510	3	478	487
------------------------NKNKKILRTAQGAPVSDNQNSVTAGsRGPVLMQDFHLTEKLAHFNRERIPERVVHAKGAGAHGYFEVTNDVTKWTKAKFLS-NVGKRTPMFARFSTVAGEKGAADAERDPRGFALKFYTEDGNYDLVGNNTPVFFIRDAIKFPDFIHTQKRHPATNCKDPNAIWDFWSLSPESLHQVTILFSDRGTPKTNRHMNGYGSHTFKWTNADGESVWVKYHFKTEQGIENYTNEEAVKLAGVDPDHATRDLYESIEKGDYPAWKVYVQIMPLEDADRYEFDPFDVTKVWRQSDYPLIPIGRMVLDSNPKNYFAEVEQSAFSPANIVPGIDFSPDKMLQGRLFAYGDAHRYRVGGNGDLLKINRPITESNaNYQRDGVMRCDDNGGDSVHY----EPNSLGGPKESP-EHTP----APFVVSGTVEsvaydkDDHYTQPGDLYRLLSER--EKSRLISNIVGAMKPVKKEIQLRQIEHFRKADPEYGARVAEGL------
>A0A177VM47	629	0.585	2.805E-197	26	503	510	11	492	497
--------------------------EQVTYTTSNGAPFDEPYAAQRVnvGNKPvggaLLLQDFHHIDLLAHFDRERIPERVVHAKGGGAHGVFEATHDVSDICAAKLF--ETGKKTPLTIRFSTVGGESGSADTARDPRGFAIKFRTEEGNLDWVFNNTPVFFLRDPAKFPHFIHTQKRDPQTHLKDADMFWDYGTQNEESVHQFMILFGDRGIPAGHAFQHGYGGHTFKFVNASGEWVYVKIHVRSDQGVKTFTQEEGVKLAGENPDVHNEELFNQIEKGDFPSWTVSVQTMTEAQAEAFRYSVFDLTKIWSHTDYPLRPVGKITLNRNPENYFAEIEQVAFSPSHLVPGIEPSADPVLQSRLFSYPDTHRHRLGVNYQQIPVNAPLVPVANFQRDGAMSVTGNQGSRPNYQSTISPLQYSKRVTVNAAHEKFASASIDSFLSQVDDKDFEQPRDLWEKVFDD-GAKERFIQNISGHLGGVKsEEIKKRQLAIFKKVHPDIASRIGKEI------
>UPI00062509BF	629	0.478	2.805E-197	32	505	510	25	496	508
--------------------------------TAAGIPIPNKSAILTAGeRGPVLLQDHIFLDEISHFARERVPERVVHAKGAGAFGYFEVTHNITKYTKAKIFS-NVGKRTPVAVRFSTVGGESGSADTVRDPRGFALKFYTEEGIWDMVGNNTPIFFISDASLFPSFIHTQKRNPVTHLKDADMFWDFISLRPESTHQTLFLFSDRGIPDGYRHMNGYGSHTFKFINDRDEIFYVKYHFKTDQGIKNLDVDRAGELSGSDPDYGIRDLYNAIATGNFPSWSFYIQVMTPAEAETFRWNPFDMTKIWPQKEFPLIPVGKFVLNRNPDNYFSEVEQIGFNPAHMPPGIEPSPDKMLQGRLFAYGDTHRYRIGPNHLQLPVNCPYKmmtSSQNYQRDGAMALN-NSSGAPNY----FPNSFSGPQECPAARVPRMrASGDIDRYNHDSSDDFSQSTAFWRNV-LSPAEKQRLVSNMVGNLQHASNFIIERAVRNFAQVDADLGKQLIQGLNK----
>A0A7S1UH72	629	0.490	2.805E-197	27	503	510	20	494	529
---------------------------QGVATTSNGAPADSLTASMTAGeRGQILLQDFNLVDHIAHFDRERIPERVVHAKGAGAFGYFEVTSpEAAKYCRADFLS-SVGKRTPIAFRGSTVGGESGSADTARDPRGFAVKFYTEEGNWDLVGNNTPIFFIRDPILFPSFIHTQKRNPATHTGDADMFWDFISLRPETTHQVSFLFSDRGTPDGYRHLNGYGSHTFKNVNAAGEAFYVKYHLKTDQGIRNLAAEEAGRIAGEDPDYAIRDLYNAIADGNFPSWTMFIQVMTFAEAERCSFNPFDLTKIWPHSDYPLIEVGRAVLDRNPQNYFAEVEQLAFAPSHMVPGIEPSPDKMLQARLFSYADTHRHRLGTNYQSIPVNRPFnCKVANYQRDGPMTVDANQGGAPNY----FPNSF--SGPAVQKSEAWHAHpvtGDVKRYETGDEDNFSQCGNFYRNV-LSAAEKDRLTSNIAGHMANAQDFIVKRAIANFAAADADYGRSIAEKV------
>A0A1F5UZ48	629	0.494	3.841E-197	25	503	510	1	477	501
-------------------------EKKKVMTTNTGKPVENDLNSMTAGaNGPTLVQDVHLIEKLAHFDRERIPDRVVHAKGAGAGGYFEVTNDVTKYTRAKFLS-NVGKRTEVFVRFSLVSGEKGSADSERDPRGFSVKFYTEEGNYDFVGNNTPVFFVRDAIKFPDFIHSQKRNPANNLKDPDMFWDFLSLTPESIHQVTILFSDRGTPLSYRHIHGFSGHTFMWYNEKGEYCWVKTHFKTEQGIKNLTRDEAVRLAGEDPDHATRDLYENIKKGDYPSWSVSIQVMTPEEAKNYRFDPFDITKVWPHADYPLQPIGRMVLNRNPLNFFAEVEQAAFSPGNFVPGIGPSPDRLLQGRLFSYHDTQRHRLGPNFQMIPVNSPKATIeNSYQRDGSMRSGDNGGGTPNYWPNTFGGLAPDP-SYKVPAIDISGMAERQVY-KLSDVDFIQADALYRKV-MTDMDRDHLIGNIVTHLNGAQKRIQLRQTALFYKVNAEYGKRIAEGL------
>T1IVM3	629	0.507	3.841E-197	30	505	510	23	495	507
------------------------------LTTAGGAPVGCMTNMMTAGpRGPSLLQDMVFLDELSHFSRERIPERVVHAKGAGAFGYFEVTHDITKYTKAKVFE-QIGKKTPIAVRFSTVAGEKGSADSVRDPRGFAVKFYTEEGNWDLTGNNTPIFFIRDAILFPSFIRSQKRNPETNLRDADAFWDFITLRQETAHQVSFLFSDRGLPDGFRHMNGYGSHTFKLVNAKGEAVYCKFHYKTNQGIKGLTPEKGAQLQIDEPDYATRDLYNAIATEKFPSWTFYIQVMTFDQAEKFQWNPFDLTKVWPQKDYPLIPVGKFTLNRNPTNYFAEVEQIAFSPAHLVPGIEPSPDKMLQGRLFSYDDTHRHRLGANFLQIPVNCPYRSrVRHYQRDGPMNVTDNHGGAPNY----FPNSFSgPNHDEKYLEQKFTTTADCQRHIADNDDNYSQVSTFWNKV-LTPDHRQRLVENIAGHVKNAQESMQERCIAMFSKVDPAYGQGIRDALQK----
>A0A0S1MJC5	629	0.599	3.841E-197	20	506	510	4	487	510
--------------------SVHREKDGATYTTSNGAPCTEPYEAQRVGQnGPLLLQDFHHIDLLAHFDRERIPERVVHAKGAGAHGYLEITHDLSDICSADIFK-KVGNKAKATVRFSTVGGESGSADTARDPRGFSVKLKTEEGNWDWVFNNTPVFFVRDPAKFPHFIHTQKRDPQTHLKDNDMFWDYLSQNPESVHQVLILFGDRGIPDGYRFQHGYSGHTFKFINEKGELHYVQIHLRSDQGIKTLTQEKATKLAGENPDYSIQDLFEAIEKKEYPTWSCYVQTMTPAQAEKFRYNILDLTKIWSHKEFPLRPFGKLVLNENPNNYFAEIEQSAFAPSHLVPGVEPSADPVLQSRLFSYPDTHRHRLGVNYQQLPVNAPSKPPANFQRDGLMAFN-NQGSRPNYVSTIQPLSYSKPQNHNSKHEVFLGEAQ-RVLSKITELDFEQPNALWNKVFDE-GAKERFVNAIVGHLGAVtKPEIIDRQLSIFAAVDATLGKRLAEGL-KR---
>A0A3D2M1A1	629	0.475	5.259E-197	26	503	510	2	476	485
--------------------------DTPVLTTASGAPIADNQNSRSAGpRGPLLLDDFHLVEKLAHFNREVIPERRVHAKGSGAYGMLTVTEDISRYTSAKLFE-TVGKQTPLFLRFSTVGGERGSADTERDPRGFAVKFYTEQGNWDIVGNNTPVFFLRDPLKFPDFIHTQKRDPWTNLKSPQMMWDFWSHSPEALHQVTILFSDRGIPDGYRFMHGFGSHTFSLVNAGGQRSWVKFHFKSLQGIKNLAPTQAARLAGSDPDYAQRDLFNAIDRGDFPKWRMCIQVMSDEQAANREENPFDVTKTWSQKEFPLIEVGVLELNRNPQNYFAEVEQAAFAPSNLIPGIGLSPDRMLQGRVFAYADAHRYRIGTNHQQLPVNAPRCPYQNYQRDGAMRFDGNGGSAPNYEPNSYADAPKQAPECAEPALKLTGTADRYdHRGD--DDYFSHAGTLFRLMNAE--QQALLIDNIVGAMKPVTRDVQLRQLGYFFKADSAYGSGVAKGL------
>A0A6A7GAL8	629	0.509	5.259E-197	28	505	510	11	487	491
----------------------------PKYTTAHGQPVDDDDNSKTAGPyGPMLLNDHHLLTKIAHFDRERIPERVVHAKGAGAHGYFETTHDVSQYCKAKLFN-SIGKRTPVFARFSTVGGEKGSADSARDPRGFAVKHYTEEGIWDMTGNNTPVFFIRDPSKFPDFIHTQKRLPQTNLPDASMFWDFLSLSPESLHQVTILFSNRGTPQTYRNMNGYSSHTFKWVNAKNEGFWVKLHYKTNQGIKNFTNEESHRMKSDDPDCATRDLFESIDNNEFPSWTVHYQIMPVADGLNYRYNIFDVTKVWPHSDYPLLPLGQLVLNRNPRNYFAEVEQAAFSPGHLVPGIEISHDKMLQARVFSYPDTHRHRLGVNYLQIPVNSPYtCPVNNYERDGSMTVNGNQGSGPNYYPNSIDGS-PQPDPSAAEHSvAVSGQAGRHPQRHANS-DFDQPGALYRDV-MTDYDRDHLIKNFVGALKGAKKHIQERQIALFTKADEDWGRRVAEGIAK----
>A0A7E4UVV2	629	0.480	5.259E-197	23	505	510	16	495	504
-----------------------QNNPRPgTITTSNGAPIGDKSTVLTVGpRGPMLLQDVVFLDEMAHFDRERIPERVVHAKGGGAHGYFEVTHDITKYSKAAIFS-EVGKRTPMFLRFSTVGGESGSADTARDPRGFAMKFYTEEGNWDLVGNNTPIFFIRDPILFPNFIHTQKRHPQTNLKDPNPMWDFFTLRPESIHQVMFLFSDRGTPDGFRHMHGFGSHTFKLVNAKNEAVYCKFHCLTEQGVKNFTSEEAEEWAKKDPDYAIRDLFNAIEKGDYPSWKFCIQVMTFEEADKFEWNPFDVTKIWPHKDFPLIPVGRIVLNKNPINYFAEVEQAAFAPAHVVPGIEFSPDKMLQGRIFSYTDTHFHRLGTNYTQLPINCPFRTrVANTQRAGLMTIH-SQNDAPN----HHPNTFGGPVERADAMEhRFNISGDVYRHDAKDDDNYSQPRMFWEKVLDE-GGRQRLVDNIVGIVRNTYPNIQERVVEVYGRVHPDFKKALAAGLKK----
>A0A3N4LRZ4	629	0.659	5.259E-197	23	509	510	16	509	519
-----------------------QYKDYPVYTTSSGCPVHNPHASQRVGPnGPLLLQDVHLIDLLSHFDRERIPERVVHAKGAGAYGEFEVTHDIADLTSAQFLLG-IGKKTRCLTRFSTVGGEKGSADSARDPRGFAVKFYTEEGNQDWVFNNTPIFFLRDPAKFPSFIHTQKRHPQTNLKDATMFWDYLAQNQESIHQLMHLFSDRGTPYSYRHMHGYSGHTYKFTKPDGSYTYIQIHLKTNQGIKTLTSSQAESLASSNPDHATQDLFSSIASGDFPSWTVYIQTMTPQQAASFPYSIFDLTKVWPQAEFPLRPIGKLTLNQNPTNYFSEIEQAAFSPSHLVPGIEPSADPVLQSRLFSYPDTHRYRLGVNYHSIPANCPLHSFNPIHRDGSFAgvaplhthAHQNYHSEPNYPSSFRPISYPPKEKVNPEAEFWEGKATPFVW-ELTNADFVQARDLWRVLGRQDGQQGNFVANVSGHLCAAKEGVRRKVYAMFGRVDGELGKWIEEKTEERVRK
>UPI0004166FBA	628	0.462	7.201E-197	30	503	510	3	472	476
------------------------------LTTSNGAPVADNQNSLTAGAhGPVLLQDFHLIEKLAQFNRERIPERVVHAKGSGAYGTFTVNADITRYTRAKLFD-TIGKQTPVFLRFSTVGGEKGSADTERDPRGFAVKFYTEEGNWDLAGNNTPVFFIRDPSKFPDFVHTQKRDPQTNLKSPTAMWDFWSLNPASLHMVTILFSDRGTPDGYRFMHGFGSHTFSMINAAGERFWVKWHFKSKQGIRNLTPARATELAGSDPDYAQRDLFQAIERGEFPQWRVCIQVMPEAEAARYYVDPFDLTKVWNHRDYPLIEVGTLELNRNPVNYFGEVEQAAFSPSNVVPGLGFSPDKVLQGRLFAYPDAHRYRVGTNFAQLPVNAPKCPFHTYHRDGAMALGDNGGSGPNY----EPNSFGTPAADPTVAEPplrLDGAAGRYDHRQGND-DYTQAGDLFRLMSGE--QRQLLIDNIVGAMRGVPVEIQRRQIEHFRRADPAYGAGVAQGL------
>A0A5S5CG61	628	0.436	7.201E-197	25	503	510	1	475	484
-------------------------DVRPTLTTSWGAPVGDNQHSMTAGsRGPALIQDVHLLEKLGHFNRERVPERVVHAKGAGAHGCFEVTNNMSAYTKASFLS-EVGQRTPLFVRFSTVAGELGSADTVRDPRGFAVKFYTEEGNYDLVGNNTPVFFIRDAIKFPDFIHTQKRHPQTHLKNPNAVWDFWSLSPESLHQVTILMSDRGIPATLRHMHGFGSHTFKWVNANGQASWVKYHFKTEQGIRNLDVDLAARLAGEQPDYHIEDLFQAIDKGDFPAWTLYVQIMPYEDARAYRFDPFDVTKVWSQKDYPLIQVGRMVLDRNPVNYFAEVEQATFSPGAFVPGIEASPDKMLQGRLFAYADAHRYRVGANHNTLPINKPVAPVHHYQRDGAMRADGNGGSGVYYEPNSYGDAADNAAYKPAPFE-VEGLADSVAYD--RDDHYAQAGDLYRLMSEE--EKSRLVRNIVLAMQPVeREEIKLRQLAHFYKADPDYGQRVAEGL------
>A0A5S3QPU7	628	0.456	7.201E-197	25	503	510	2	477	487
-------------------------NEKKRLTTASGNPVGDNQNSITAGqRGPGLIQDVHLLEKMAHFDRERVPERVVHAKGTGAHGYFEVTnDDISKYTKADFLS-EVGKQTPMFIRFSTVAGELGSADTVRDPRGFAVKFYTQEGNYDLVGNNTPIFFVRDAIKFPDFIHTQKRNPKTNLKDKNAVWDFWSLSPESLHQVTYMHGDRGIPATYRHMNGYGSHTFKWVNKDGEPFWVKYHFISEQGVTGLDEDVADRIAGENPDYHTEDLYNAIDKGDYPAWKLYVQIMPYEDAKSYKWDPFDVTKTWSKEDYPRIEVGRMVLNRNPENHFAEVEQAALSPANLVPGIEVSPDKMLQGRLFSYSDTQRYRIGVNHQQLPINRPINNAQNYQFDGQMRYD-NGGRSINYEPNRYESTPKEDPDSKINSFEVYGDADSVAYSD--SDHYTQAGDLYRLM--SPDEKDRLIKNVVGHMEKVDyEDIKLRQIEHFYKADPEYGERVAQGL------
>UPI0019D424AC	628	0.440	7.201E-197	13	503	510	0	487	494
-------------MNTEHTnhDKQHDKRHDKGLTTSTGWPVVSNQNSETAGqRGPILLQDFHLIEKLAHFNRERVPERVVHAKGAGAFGYFEVTHPVTHWTKAKFLS-ETGKRTPVFIRFSTVAGEKGSADSERDPRGNAIKFYTEEGNYDIVGNNTPVFFIRDPLKFPDFIHSQKRNPQTNLKDPNAVWDFWSLSPEALHQITILFSNRGTPLDYRHMHMFGSHTFQWYNDRGEAVWVKYHFKTEQGIQNLRREEAARLAGIDADYATRDLFSAIDSGDFPAWTMYVQVMPLEEANNYRFDPFDVTKVWSQKDYPLIPVGRLVLNRNPENYFAEVEQATFSPANIVPGIGFSPDKMLQGRLFAYADAHRYRVGANHNLLPINRPLQPTMNYQRDGMMRFDNNGGSSVNY----EPNSFGGPAEDSTASVPgldISGHTGYFAYDQ--DDHYTQAGMLYRLLSSS--EQDDLVENIIESMRPVRKDIQLRMIEHFNKTDASYGERIAEGL------
>A0A218QMF7	628	0.483	7.201E-197	30	503	510	6	477	496
------------------------------LTTADGIPVADNQNTLTAGaRGPVLMQDFHLLEKLAHFNRERIPERVVHAKGAAAFGTFTVTNDISRYSKAKLFS-EIGKKTEVLLRFSTVGGEKGSADAERDPRGFAIKFYTEEGNWDITGNNTPIFFIRDPLKFPDFIHTQKRNPQTNCKDHNARWDFWSLSPESLHQVTILFSDRGIPKTYRHMDGFGSHTFSLINAEGDRIWCKFHFKTLQGHQTLTEQESTKLKGEDPDHATHDLFEAIAQGDYPKWRMCIQVMTDEQASKHPDNPFDLTKVWKHSEYPLIEVGILELNRNPENYFAEVEQAAFSPSAVVPGVSFSPDKMLQARIMSYPDAQRYRLGGNYQQLPVNQPKCPVMHYQRDGFMASGNNGGSAPNYEPNSAEGTPKECPAYAEPAIH-LGDVAADRYDHRQgNDDYTQAGNLYRLM--TPDQQERLAENIVGSLSQARQDIQMRQLCHFFRADVSYGRRVAEGL------
>A0A6J2Y9P2	628	0.472	7.201E-197	16	508	510	8	499	503
----------------KQLEEYAKNNSSSVTTTASGARVIVKDATETVGpRGPILLRDVHFLEEIAHFDRERIPERVVHAKGAGAFGYFEVTHDISKYCAAKIFD-TIGKRTPLAVRFSTVGGESGSADTVRDPRGFAVKFYTEDGVWDLVGNNTPIFFIRDPILFPSFIHTQKRNPQTHLKDANMMWDFHTLRPETMHQWLFLFSDRGIPDGYRHMNGYGSHTFKLVNKDGEYVYCKFHYKTDQGIKNLDSKTAADLSGSDPDYSIRDLHNAIANGNYPSWTFYIQVMTPSQATTYKHNPFDLTKVWSHSEFPLIPVGKIVLDRNPENYFAEVEQIAMCPSNMVPGIQPSPDRMLQGRLFSYNDTQRHRLGTNFNQLPVNCPFKV-SNYQRDGAMAF-SNQGSGPNYHPnSFSGPKTDLTVKSLYPKEFLTGDVD-RHDDEVVKEDYEQATAFWRNVLDEP-AKQRLISNLVDSLKLVQDVLQERAVKSYEKVDLDFSRRVQNQLNtaKRCK-
>A0A3Q8UC62	628	0.510	9.860E-197	28	503	510	5	481	494
----------------------------PVITTSTGQPVDDNQNSITAGTyGPVLISDFHLIDKLAHFDRERIPERVVHAKGAAAHGVFEVTHDISKYCKAKLFE-SVGKKTPVFLRFSTVGGEKGSADTARDPRGFAIKFYTEEGNWDMVGNNTPVFFIRDPLKFPDFIHTQKRNPQTNLPDVDAFWDFLSLVPESNHQVTILFSDRGTPDGYRRMNGYSSHALKFVNSDNEVFLVQLHFKTNQGIKNLTAAEAGALASSDPDYATRDLFNHIEAGDYPSWTMYIQVMPEADAATYRFNPYDITKIWPHSDYPLIPVGTLTLNRNPQNYFAETEQSAFSPGHLVPGIQASEDKMLQGRLFSYPDTHRHRLGGNYDQIPVNYPRNAKMgDYNiRDGFMCVKPKPAAVPNY----EPNSVFGTAVQDLNYQntnpiKLNGYIARHPQLH-PNDDYVQAGNLYRdVMTQQ--DRDHLISNIVGHLKNAKIEIQARQVKIFYRCDPDYGTRICDGV------
>UPI00167850CE	627	0.466	1.350E-196	30	503	510	3	473	478
------------------------------LTTATGAPVADNQNSRTAGaRGPVLLEDFHLLEKLQHFNRERIPERVVHAKGSGAYGVFEVTKDISQYTCADVLSG-IGKKTDVLFRFSTVGGEKGSADTDRDPRGFAMKFYTEEGNWDLVGNNTPVFFIRDGIKFPDFIHTQKRDPLTNLKSPTMKWDFWSLSPESLHQVTILFSDRGTPDGYRHMHGFGSHTFSLINAEGQRVWCKFHFLTLQGIKNLDPAEATRLAGTDPDYAQRDLFESIEAGNFPRWSVNIQVMTEAQAMSTPFDPFDLTKVWPHADFPLIEVGIVTLNRNPENYFAEIEQAAFSPSSIVRGIGFSPDKMLQARLFAYHDAHLYRVGTNYQALPANRSKVEVRNYQRDGAMRFDGNSGRAPNY----EPNSYADAPKEDPAYreAPLALDGPADRYNHrVGNDDYTQAGDLYRLM--SPEQKAQLISNIVGDMQTVPREIQIRQIAHFTKADPAYGAGVAQGL------
>A0A418VN37	627	0.481	1.350E-196	29	503	510	2	473	480
-----------------------------VLTTSFGQPVADNQNSLSAGpRGPLLLQDFHLIEKLAHFNRERIPERVVHAKGAGAYGVFRVTRDVTGWTKAAFLA-AVGKETPVFLRFSTVGGEKGSADADRDPRGFAVKLYTEEGNYDLVGNNTPVFFLRDPLKFPDFIHTQKRNPATNLKDPTAMWDFFSLSPETMHQLTILFSDRGTPRGYRHMDGFSSHTFSWINAAGERFWVKYHFKTRQGIQNLTADQATAMAGVDPDHATRDLYAAIQDGDFPAWTVSIQIMPEAEADAYAINPFDLTKVWPHADYPLVEFGELILNRNPENFFAETEQSAFSPASVVPGISFSPDKMLQGRLFAYADAHRYRLGGNYAHLPVNRPqGCPVHNHQRDGAMRFDGNGGGAPNY----EPNSFGGPTQSAAASEPplrISGDADRYNHRDGND-DYAQAGALFRLIGEE--AQARLMDNIAGSLSKAPRFIQERQLAHFHAADPRYGAGIAARL------
>A0A0G4IPL0	627	0.493	1.350E-196	29	505	510	3	479	483
-----------------------------PLTSGNGAPISDDNNSKTAGPyGPILLEDFHLVDKLAHFDRERIPERVVHAKGAGAFGYFEVTHDITKYSKAKLFN-KVGKRTPVFLRFSTVGGEKGSADAARDPRGFALKHYTEDGVWDMVGNNTPVFFIRDPTKFPDFIHTQKRHPATNCPDPNMFWDFLTLTPESIHQVTILMSDRGTPYSYRHMNGYSSHTLKLVNAKDEAFWVKFHYKTDAGVKTFTNEEAAQVRAKDPDNATRDLFNHIKSGKTATWSVYIQVIPEKEGYNYKWNIFDVTKVWPHSDYPLVPIGKLVLNRNPRNYFAEVEQAAFSPGHTVPGIEVSLDRMLQARVFSYPDTHRHRLGVNYKQIPVNCPYVSgVNHYQRDGTMAVNGNGNDGPNYWPNSVPGAPAPVPAAAQQAYPISAAKAARYPQTHPNDDFAQARALFKkVMSEQ--ERTNLIHNIVGNVSGATPAIQKRVVEYFSKCDPEYGRRVADGLRK----
>UPI0010FC936C	627	0.472	1.350E-196	30	509	510	23	497	498
------------------------------LTTGYGAPVDTKTSTMTAGpRGPILLQDVQFLDEMSHFDRERIPERVVHAKGGGAFGYFEVTHDVTKYCKAKIFD-KVGKKTPCLVRFSTVGGESGSADTARDPRGFAMKFYTEEGNWDLVGNNTPIFFIRDPILFPSFIHTQKRNPVTHLRDPDMFWDFITLRPETTHQVLFLFSDRGIPDGYQHMNGYGSHTFKLVNDKGVAVYCKFHLKTDQGIKNLSSEKGEKLAGSDPDYNNRMLYDAIANGKPPSWTMYLQVMTFEQAEKSPWNPFDLTKIWPHSEYPLITVGKMVLDRNASNYFAEIEQSAFNPASMVPGIEASPDKMLQGRLFSYHDTHLHRLGTNYLQLPVNCPYKTrVCNNQRDGPQTFD-NQSGRPNY----YPNSFSGPESDMKhSTSKFQASGDCMRHESGDEDNYSQATIFWEKTLDDE-ARKRLVNNIAGHLKDAQAFLQKRAVDNFSKVHVDLGNKLSKTL-AEYKK
>T2GEQ2	627	0.521	1.350E-196	25	503	510	2	477	502
-------------------------NDKKTLTTAFGAPVGDDLNSHTAGaRGPVLMQDVHLLEKLGHFDRERIPERVVHAKGAGAYGYFECTADVSQYTRAGFLTK--GKKTDVFARFSTVGGEKGSADAERDPRGFAVKFYTEEGNYDLVGNNTPVFFIRDPLKFPDFIHTQKRNPKTNLKDADMFWDFLSLTPESIHQVTVLFSDRGTPATYRNMNGYSSHTYLWYNAAGEKFWVQYHFKTDQGIKNFTRQEAAAMRSADPDHATRDLFQAIEQGDSPSWTLEMQIMPYEQGLNYRYDIFDITKVWPHADVPPIVIGKMVLNRNPENYFAEVEQAAFNPSNFVPGIAPSADKMLQGRLFSYHDTHIHRLGSNYHLIPVNSPKhRPEASYQRDGAMRVDNGGGSGPNY----WPNSFNGPGPDPDvraPFLPVEGVAGPQPYPH-PNDDFEQAGALYsKVMTDE--DRTNLVGNIVEHLAGAQRRIQLRQAAVFYKAHPEYGTRVAEGL------
>K3X6S3	627	0.476	1.350E-196	26	508	510	2	484	519
--------------------------KKITATMSNGAPLPPNgiTASATAGaRGPIVLQDFALIDHLAHFDRERIPERVVHAKGAGAFGYFEVTHadNITKFCKAKLFSH-VGKRTPIAIRFSTVGGELGSADTVRDPRGFAIKFYTEEGNWDLVGNNTPIFFIRDPILFPSFIHTQKRNPATHCKDDDMMWDFFSLRPETTHQLSLLFADRGIPDGYRFMNGYGSHTFTNVNAKGEVVYVKYHFKTDQGIRNLPVDEADRLASSDPDYATRDLYEAIANKEYPTWTMYIQVMTQAEADKASFNPFDVTKVWSHDAYPLLEVGRLVLNRNPQNYFAEIEQIAFSPSHFVPGIEASVDKMLQGRLFSYPDTHRHRLGVNYQQIPVNRPLKEPQTYQRDGLMTVNGNMGGVPNY----FPNSAGGPVESTETfHAYQGAHAVVNKYSSKDEDNFSQVTDFYNK-TLDLAARERLTSNIAGTLAKASKPVQDRAIANFYKVDNHYGKRVQEKVNAILA-
>A0A1D2MN75	627	0.495	1.350E-196	35	508	510	40	511	522
-----------------------------------GCPIPSLSTSLSVGPkGPLLLQDTTLVEHLAHFDRERIPERVVHAKGAGAFGYFELTHDITKYCKAKPFE-KVGLRTNVAVRFSTVGGESGSADTVRDPRGFAVKFYTEDGNWDLVGNNTPIFFIRDPILFPSFIHTQKRNPQTHLKDTDMFWDFITLRPETTHQVSFLFSDRGIPDGYRHMNGYSSHTLKLVNAQGTAVYSKFHLKTDQGIKCLPTDKARELSADDPDYSIHDLYNAISENRYPSWSMYIQVMTFEQAEKFRWNPFDLTKVWPHGEFPLIPVGKLVLDRNPTNYFAEVEQLAFSPANMIPGIEPSPDKMLQARLFSYTDTHRHRLGPNYVQIPVNCPLRtiKVKNYSRDGFMSQDTHQGGSPNYFPNSFggPNVVEA---AAASSFNLSGDVQ--RYNSADTDNFSQVGLFWNnVLTTE--ERKRLAANIAGHLKNAQEFLQQRAIKQFSQAHPEYGRMIRQELQAQTS-
>A0A0D2J423	627	0.608	1.849E-196	26	509	510	4	485	494
--------------------------KGPIYTTSNGRPITFATASQRLGNnGPLLLQDFHLLDLLAHFDRERIPERVVHAKGAGAFGEFVVTHDVSDITSADFLNG-IGKTTKVAARFSTVGGEKGSADAARDPRGFAVKFYTEQGNYDFVGNHTPVFFIRDGAKFPTFIHTQKRNPQTNLKDATMFWDFLSSNQESAHQVMQLFSDRGTPYSYRHINGYSGHTFKFTKEDGTFKYIKLHFKTDQASRDMSVEDATT---RDPDFATQDLFEAIQRGEYPSWTLYVQVLDPKDTETFRRNIFDVTKVWPHKDVPLRPVGKMTLRRNPENYFAEVEQLAFSPAHLVPGIEPSADPMLQARLFSYSDTQRHRLGVNYQQIPVNAPLHAYAPFQRDGFMAVGAanNYGSAPSHPSSLRPNTYlPVDTAERASHETWVGRAV-HALQPVTDEDFVQANGLWEVLGRTKDQQEHFVHNVSVHLFAAVKEVRERTYGMFERVNPKLGAWVRKETE-NVRK
>UPI00067E796D	627	0.438	2.531E-196	30	503	510	6	475	488
------------------------------LTTSWGAPVGDNQHSITAGsRGPTLIQDVHLLEKLAHFNRERVPERVVHAKGAGAHGYFEVTNDVTAYTKAAFLS-EVGKRTPLFARFSTVAGELGSSDTVRDPRGFAVKFYTEEGNYDLVGNNTPVFFIRDAIKFPDFIHTQKRDPRTHLKNPTAVWDFWSLSPESLHQVTILMSDRGIPASMRHMNGYGSHTYQWVNAAGQGVWIKYHFKTEQGVKNLDVDLAAKIAGDHPDYHTEDLFNSIENGDYPSWKLCVQIMPFEDANTYRFDPFDVTKVWSQKDYPLIEVGRMVLDRNPENYFTEVEQATFSPGTLVPGIDVSPDKMLQGRLFAYADAHRYRVGANHNTLPINRPISQVNNYYRDGAMRADDN-GGRSVY---YEPNSFSGPQESAEykrPAIHVEGMTDSVPYDH--NDHYTQAGDLYRLLSED--ERARLVKNIVASLQLVtKEDIKVRQVEHFYKADPEYGTRVAEGL------
>A0A074S5P3	627	0.602	2.531E-196	19	502	510	28	511	552
-------------------QQVIDNKDGAVYTTSSGAPYSEPYEAQRIGHhGPLLLQDFHHIDLLAHFDRERIPERVVHAKGAGAHGYFEVTHDISNICSAAIFN-KVGNRAPATARFSTVGGESGSADTARDPRGFAIKLRTEEGNWDWVFNNTPVFFIRDPAKFPHFIHTQKRDPQTNLKDADMFWDYLSQNPESIHQVMILFGDRGIPDGYRHQHGYSGHTFKWYNENGDFHYVQVHARKQGGFKTLTAEKATELAGTNPDYGTQDLFEAIEKGEAQKWDVFIQTMTPEQAENFRYNILDLTKIWPHKEFPLKPIGTLVLDRNPENYFNEIEQVAFSPSHLVPGVEPSADPVLQSRLFSYPDTHRHRLGVNYQQIPVNAPLCPVANFQRAGFMNI-SSQGARPNYQSSISPLSYKKSNAAKVSnkHEVFEGAAV-VDLSELTELDFEQPRALWQKVMKDD-AKERFVNNVAGHLGGAKSaEIKARQLSVFAAVDQDLSDRIAKA-------
>UPI000B492958	626	0.472	3.466E-196	25	503	510	2	477	482
-------------------------DKKTHLTTAAGAPVPDNNNTMTAGpRGPALLQDFWLMEKLAHFDRERIPERVVHAKGSGAYGTFTVTHDISRYTRAKIFS-QVGKQTPLFLRFSTVAGERGAADAERDVRGFAIKFYTEEGNWDLVGNNTPVFFIRDPLKFPDFIHTQKRDPKTNLRNATAAWDFWSLNPESLHQVTTLMSDRGIPANLRQQHGFGSHTFSFVNKDGERFYVKFHFKSQQGIACMTDEEAAQVVAHDRESSQRDLFNNIEQGNFPKWTLKVQIMPEAEAATYHINPFDLTKVWPHGDYPLIEVGVLELNKNPENYFAEVEQAAFTPANVVPGIDFSPDKMLQGRLFSYGDTHRYRLGINHHQIPVNAPRCPFHSFHRDGAGRVDGNAGATLNYEPNSA-GEWQETPSAGEPPLALDGQAAARWNHRVDGDYYSQPGALFRLM--TPAQQEQLFGNIGRHMAGVPEEIQRRQLEHFRKADPAYAAGVAKAL------
>UPI0019321112	626	0.463	3.466E-196	29	503	510	2	473	484
-----------------------------TLTTTFGIPVGDNQNSLTAGpRGPVLIQDFHLIEKLAHFNRERIPERVVHAKGAGAYGTFRVTRDVSAWTTAAFLN-RIGKETEVFLRFSTVGGEKGSADAERDPRGFALKFYTEEGNYDLVGNNTPVFFIRDPLKFPDFIHTQKRDPLTNLKSPTMVWDFFSLSPETMHQLTILFSDRGTPRGYRHMDGFGSHTFSWINEAGERFWVKYHFKTDQGIENFTADQAVRMAGVDPDHATRDLFGSILDGDFPSWRVYVQIMPEAEADAYAFDPFDLTKVWRHGDYPLIEIGRLELNRNPENYFAEVEQAAFSPANVVPGIGFSPDRMLQGRLFAYADAHRYRLGGNYGLLPVNRPHSaPVSNYQRDGAMRFDGNGGGTPNY----QPNSFGGPDDDARRAEpPLALRGDAARYDHRAgNDDYTQAGDLFRLM--DADARERLMDNIAGSLGQAPAAIQRRQLAHFEKADPAYAEGVARRL------
>A0A0C3H1E5	626	0.677	4.745E-196	29	504	510	2	474	480
-----------------------------VYTTSNGRPIANPEASDRVGQnGPILLQDFHLIDLLAHFDRERIPERVVHAKGAGAYGEFVVTHDITDICSADLFGH-VGKKTNIVTRFSTVGGEKGSADTARDPRGFSVKFYTDEGNLDWVFNNTPIFFIRDPSLFPLFIHTQKRNPQTNLKDATMFWDYLSTHQEAVHQLMTLFSDRGTPKSYRHMHGYSGHTFKFTKEDGSFKYVQIHLRTDQGVENLTNDEAAKVGMQDADSSTKDLFDAIKRGDYPSWTVYVQVLDPKDAERFHWNIFDLTKVWPQKDIPLRQVGRMTLNRNPENYFAEIEQVAFSPAHLVPGVEASADPVLQARLFSYADSQRHRLGVNYQQIPVNTPLHAHNPYQRDGFMAVSGNSGALPNYPSTFRPLSQPRHF--APTQESWAGAAVNFKFG-VTDEDFVQPRALWEVLGRQSGQQDNFVYNVSSHLKDADEKVRRVTYEMFRKVDKVLGQRLEEATE-----
>UPI000DD40D33	626	0.463	4.745E-196	25	503	510	2	478	489
-------------------------NERKNLTTASGAPVGDNQNSITAGQhGPTLIQDVHLLEKLAHFNRERVPERVVHAKGAGAHGYFEVTNnDISKYTKADFLS-EAGKKSPMFIRFSTVAGELGSADTVRDPRGFSVKFYTEEGNYDLVGNNTPVFFIRDAIKFPDFIHTQKRDPRTHLKDSNMVWDFWSLSPESLHQIMILHSDRGIPATLRHMNGYGSHTFKWVNAEGEAFWIKYHFKTDQGVKNLDVDLAGKLAGDNPDYHTEDLFNAIEDGNHPSWTLKVQIMPEEEAKSYHYDPFDVTKVWSHEDYPLIEVGRMVLDRNPENYFAEVEQAAFSPAHFVPGIEASPDKMLQGRLFSYSDAHRYRIGANHEGLPINRAKSSVDNYQRDGQMRFDGNGGRAVNY----EPNSYSGPKETPEnKINPFEVSGTADSVGYDSDDHYSQPRALFRDVMND-AERQHTIKNFADHMSGVRnEEIVARQLKEFYKVAPELAEGIAKEL------
>A0A067LUD6	626	0.607	4.745E-196	19	503	510	1	485	516
-------------------PSQEVFEKKDgaLYTTSSGAPVSEPYAAQRVGAhGPLLLQDFHFIDLLSHFDRERIPERVVHAKGAGAHGYFEVTHDITDLTSAELFS-KVGNKARTTIRFSTVGGESGSADTARDPRGFAIKIRTNEGNLDWVFNNTPVFFLRDPAKFPHFIHTQKRDPQTHLKDPDMFWDYLSQNPESIHQVMILFSDRGTPDGFFREHGYSGHTFKFVNNQGNFTYVQIHVRADKGFHTLDNSKAGELAGSNPDYGIQDLFEAIEKGQYPSWTVYVQTMTPEQAEKFRYNILDLTKIWPHGEFPLRPIGKIVLNENPQNYFDEIEQAAFSPSHLVPGIEPSADPVLQSRLFSYPDTHRHRLGVNYHQIPVNAPVCPVANFQRGGFMSV-QSQGNRPNYQSSIQPLSYKKPTYQTVEHEQFLGGAL-TQLSEITELDFEQPRAMWQKVFNDE-AREHYVQNVAGHFGNVKSaEIKARQLAVFAAVDQSLSDRIAKAI------
>A0A7I5E6W7	626	0.452	4.745E-196	22	509	510	45	529	539
----------------------YKAKNKPqLMTTSYGAPISDKTNVLTVGpRGPMLMQDAVYINEMAHFDRERIPERVVHAKGGGAHGIFEVTHDITKYCKARIFS-EIGKQTPCFVRFSTVAGESGSPDTARDPRGFAIKFYTEEGNWDMVGNNTPIFFVRDPIQFPSFIHALKRNPQTHQRDPNALFDFFGLRPESTHQVMFLMSDRGTPDGFRFMHGYGSNTFKLVNDKGEAVYCKFHFRA-PKIKNLSAADAARLAGEDPDYAIHDLYNAIEKGDFPQWKLFIQVMTFEQAAKWPMNPFDVTKVWPHGAFPLIPVGTMTLNRNPKNYFAEVEQAAFCPAHVVPGIEFSPDKMLQGRIFSYTDTQFYRLGTNYTHLPINCPYRVRpHNVQRDGAACYD-SQGNAPNY----FPNSFNGHIECPEAADsRWSVAGEVARHESITEDNFVQPRVFWEKVLDE-GARDRLVENGFVMMKDCEPRIQDRMIANFEQVHKDFADKLRRKIEAyRVSK
>A0A5C0AX59	625	0.476	6.497E-196	30	503	510	3	473	482
------------------------------LTTATGAPVADNQNSRTAGaRGPVLLEDFHLLEKLQHFNRERIPERVVHAKGSGAYGVLEVTHDITQYTCASPFA-QIGKKTEMFARFSTVGGEKGSADTDRDPRGFALKFYTEQGNWDLVGNNTPVFFLRDGIKFPDFIHTQKRDPKTNLKSPTMMFDFWSQSPESLHQVTTLFSDRGLPDGYRHMHGFGSHTYSLINASGERVWVKWHFLTLQGIRNLAPADAARIAGTDPDYAQRDLFNAIENGDFPRWRVCIQVMTEAQATQTPFNPFDLTKVWPHGDFPLIDVGTMTLNRNPQNYFAEVEQAAFSPSAIIPGLGFSPDKMLQARLFAYHDAHLYRVGTNYQALPVNRAHVPVNTYQRDGSMRFDGNFGGEPNY----EPNRYAQAPKQDPRFAETPLAVDGYADRfDHRagNDDYTQAGDLFRLMSDD--QQTLLINNLVGAMGSVPQDIQLRQIEHFRRADPRYGDRIAEGL------
>UPI00054E49C8	625	0.462	6.497E-196	26	503	510	2	479	487
--------------------------DHPILTTNFGQPVADNQNSVTAGpRGPVLLQDIHLVEKLAHFNRERVPERVVHAKGSGAYGTFRVTQDITRYTSAKLFE-KVGKETPVFLRFSTVGGEQGSADTERDPRGFAVKFYTEEGNWDMVGNNTPVFFIKDPLKFPDFIHTQKRNPQTNLKDPNMVWDFWSLSPEALHQIVILFSDRGTPDGYRFLHGFSSHTFSLYNKAGERVWVKWHFKNKAGIKNLHPAEAQRLAGTDPDYAQRDLFNAIDQGDFPKWRVCIQVMTDAQAKAFRWNPFDLTKIWPHTESPLIEVGELELNRNPQNYFAEVEQAALSPANIVPGMGFSPDKMLQGRLFSYNDAHRYRIGTNYAQLPVNAPQCPFHNNQRSGSMRFDGNGGSVPNYEPNSVAGSPAQAPQYREPALP-LGDVSADQYSHAEteHDHYTQPGDLFRLMTTE--QQQLLIDNLVGSMKGVTRDgIVLRMLAHFKKVDPKLEAGIAAGL------
>A0A524NHZ8	625	0.477	6.497E-196	27	503	510	8	482	487
---------------------------KETLTTNQGVAVPDDQNSLTViNNGPIIFQDVQLIEKLAHFNRERIPERIVHAKGAGAGGYFELTKDASKYTKAKFLC-DVGKRTEVFARFSTVGGEKGSADAERDPRGFAVKFYTEEGNYDLVGNNTPVFFIRDPLKFPDFIHTQKRNPGTNLKDANMFWDFLSLTPESLHQVTILFSDRGTPQSYRHMNGYGSHTYKWYNQDEEIFWVKYHFKTDQGAKNLTREEAEHLKGSDPEHATRDLHNAIKNGDYPSWTLQMQIMPAKEAENYRFNIFDVTKVWPHKDYPPIDIGKMVLNRNPSNYFAEVEQAAFSPGNFVPGIGMSPDKMLQGRLFAYHDAHRYRLGANYLLLPVNQPKgVKAKNYQRDGFMRFDGNEGDSVNY----YPNSFGGPEPDLKTAEPtfeVSGIVARQPYTHPNS-DFVQPEDLYRKV-MTDLDREHLIGNIVTHLGNAIKEIQIRQARIFSKADPEYGQRVAEGL------
>A0A7K0CBY2	625	0.435	6.497E-196	25	504	510	3	479	487
-------------------------DNQKLLTTVAGAPVSDNQNSLTAGpRGPMLLQDVWFLEKLAHFDREVIPERRMHAKGSGAFGTFTVTHDITRYTNAKIFS-EVGKQTPMFARFSTVAGERGAADAERDIRGFALKFYTEDGNWDLVGNNTPVFFFRDPLKFPDLNHAVKRDPRTNLRDPENNWDFWTNVPEALHQVTIIMSDRGIPASYRHMHGFGSHTYSLVNADGERFWVKFHHRTQQGIKNLTDAEAEALVGKDRESHQRDLYNAIEGGDFPRWKLFVQIMPEADAENYRFHPFDLTKIWSKKDYPLIEVGEWELNRNPDNYFADVEQVAFTPANIVPGIGFSPDRMLQGRLFSYGDAQRYRLGVNHHQIPVNAPKNPANSYHRDGAMRVDGNQGSTP----GIEPNSYGRWQEQPAYHEPaqAVGPVADRFDYRVDDDNyFEQPGDLFRLM--TPEQQQVLFENTARAINGATRPTVERHIANCTQADPAYGEGVRKAID-----
>A0A384PRA2	625	0.495	6.497E-196	29	509	510	6	483	488
-----------------------------TLTTSSGMPIDNNQFSQTAGAkGPVLIQDFALVDKLAKFDRERIPERVVHAKGAGAHGYFQVTNDITKYCKADFLS-EVGKQTPLFTRFSTVAGERGYADTDRDPRGFAIKFYTEEGNYDMVGNNTPVFFIRDPIKFPDFIHTQKRDPKTGLRSSQAGWDFWVQQPEAFHQLTILFSNRGTPDGYRHMNGYSSHAYKWVNADGDEHYVQYHFKTDQGIKNFTGEEATKMKSENPDYATEDLYNAIDNGNPPSWTLYVQLMPVADAETYKFDVTDITKVWPHSDYPLIEVGKMVLNRNPDNYFAETEQSAFAPTHTVPGIEPSNDRMLQGRLFSYPDTHRHRLGANYDQIPINCSYRArAAHYQRDGPLTTTSNFGGLPNYEPNTLGGPV-ADPKAAWSTPKVTGKVGRHDFG--TPDDFVQPRALYKnVMTEE--DREHLTKNTADHMMSVTKEVKEKAVKIYWQIDPDYGERVAKAVGVDAPK
>UPI00158E4182	625	0.501	6.497E-196	29	509	510	6	483	504
-----------------------------VLTTASGCPVDSDQASITTG-KPayTLLQDAHLVEKLAHFNRERIPERIVHAKGAGAFGYFEVTRDVSRYTKAKLFA-KVGKKTELFARFSTVGGERGSADAARDPRGFAVKFYTEEGNYDMVGNNTPVFFIRDAIKFPDFIHTQKRNPQNNLKDADAFWDFLSLTPESTHQVTILFSDRGTPLNFRRMDGHSSHTYLWYNERNEYVWVKYHFKTTLGNATLTAAEAEALSGSNPDHATQDLFQAIAEGNFPEWKLFVQIMTPEQAREYRFDPFDVTQVWYHSDFPLIEVGKMVLNRNPENYFADVEQAAFSPANFVPGIGPSPDRLLQGRLFAYGDAHRWRLGVNHQQIPVNAPRCPMHTYQRDGQMAVNGNGGSGPNY----WPNSAGGAAPCPAFTPPaFEVEAVIARHEQPAeDLDFVQPGELYRrVLNDE--QKSHLISNIVGHLRNAQPALQYRQSALFYKADPEYGSRVANGLKLDLEK
>A0A2R6P0B0	625	0.607	6.497E-196	29	503	510	13	485	509
-----------------------------TYTTSSGAPVAEPYAIQRIGlNGPVLIQDFHHIDLLAHFARERIPERVVHAKGAGAHGYFEVTHDISDLTCASLFS-KVGTKCPATARFSTVGGESGSADTARDPRGFAVKLKTDQGNWDIVANNTPVFFLRDPSKFPHFIHTQKRDPQTHLKDADMFWDYLSLNPESVHQVMILFSDRGTPDGYHHMHGYSGHTFKFVDSEGKYTYVQIHFRVRGGFKTLTDAQATKLAGENAEYGLQTLFEDIEAGNYPTWDVYVQTMTAEQAEKFRYNILDLTKVWPHGEFPLRPIGKLVLDKYPDNYFAEIEQAAFSPSHLVPGVEPSADPVLQSRLFSYPDTHRHRLGVNYQQLPVNAPVVPVANFQRDGFMAIN-NQGTRPNYQSSLVPLTYKPKPYEQVKHEVWLGNAN-VDLSFITELDFEQPRALWQKVFDDT-AKEHFVGNVAGHLGNVKSPIvKARQLSVFANVDQDLSDRIAKAI------
>A0A1V4EQH2	625	0.474	8.896E-196	30	503	510	6	474	481
------------------------------LTTTTGSPVHDNQNSQTAGqRGPVLLQDFHLIEKLAHFNRERIPERVVHAKGAGAHGVFEVTHDVHHLTKAKFLS-EVGKKTPVFIRFSTVAGERGSADTDRDPRGTAIKFYTEDGNYDIVGNNTPVFFIRDPLKFPDFIHTQKRNPQTNLKDPQAIWDFWSLSPEALHQITTLFSNRGTPKGYRHMHMFGSHTFQWISEDGQTVWVKYHFKSEQGIANMRSDEARHMASVDPDFATRDLFEAIDRGQFPAWRLFVQIMPLEDAHSYRFDPFDVTKVWSQKDYPLIPVGRLVLNRNPENYFAEVEQSAFSPANIVPGIGFSPDKMLQGRLFAYADAHRYRVGTNHNALPINQPQSPVHHYQRDGAMRFDGNGGSAINY----EPNSANGPKeDGDAKLGNYEVSGAWGSYAYPDDDHYTQAGDLFRLL--PPNEQDDLIDNVVNAMRPVTRDVQLRQVEHFKKADIDYGRRVAQGL------
>A0A101LFU5	625	0.461	8.896E-196	26	503	510	2	476	485
--------------------------DTKILTTASGIPVADNQNSRTAGpRGPLMLDDFHLIEKLAHFNREVIPERRVHAKGSAAYGTFTVTRDITHLTSAKLFA-SVGKQTDTILRFSTVGGERGSADTERDPRGFALKFYTEEGNWDIVGNNTPVFFIRDPLKFPDFIHTQKRDPWSNLKSPQMMWDFWSLSPESLHQVTILFSDRGIPDGYRFMHGFGSHTFSLINAQGERHFVKFHFKSQQGIRNLAPAEAARLAGTDPDYSQRDLFQAIERGDFPRWTLCIQVMTEQEAASRTENPFDVTKVWSQRDYPLQEVGVLELNRNPQNYFAEVEQASFAPSNVVPGVGLSPDRMLQGRVFAYADAQRYRVGTNYQQLPVNAPRCPYANNQRDGAMRFDGNGGSQPNYEPNSQGHTPRQAPQYREPALNFAGPADRYDHR-VDEDYYSQAGALFRLMSAD--QRALLIDNIAGALGAVSRDVQLRQIGHFLKADPAYGQGVAVGL------
>UPI000C253C2D	625	0.481	8.896E-196	23	503	510	16	492	503
-----------------------KVNEAESVTTAYGNPIFERSASLSVGpRGPLLLQDQTLVDELAHFERERIPERVVHAKGAGAFGYFEVTDDITRYSAAKVFS-TIGKKTPIGVRFSTVGGESGSADTVRDPRGFAVKFYTEDGIWDIVGNNTPIFFIRDPIFFPSFIHTQKRNPQTHLKDPDMFWDFMSLRSETMHQLLFLFSDRGIPDGYRFMNGYGSHTFKLINQDGKVHFCKFHYKTDQGIKNLDASKADQLAGLDPDYSIRDLFNAIAEGNYPTWTLYIQVMTPEQAAACKFNPFDLTKVWPHSQNPLIKVGKLVLNRNPENYFTEVEQIAFSPAHLVPGIDSSPDKMLQARLFAYGDTHRHRLGPNHLQLPVNCPFKV-RNYQRDGPMCLN-NQGSAPNY----FPNSFGGPESAKWAQAlnpPFTVSGEAYRYETGEDDNFAQARQFFqKTLKKD--EQDRMIANIVANLSNASDFIQERQVKLFRQVDNTMGERIAQGL------
>M1WN07	625	0.494	8.896E-196	26	503	510	3	478	503
--------------------------DKKTLTSAFGAPIGNDLNTVTAGaRGPALMQDVHLLEKLSHFDRERIPERVVHAKGTGAYGYFEVTADVTQYTKAAFLS-EIGKKTDLFVRFSTVGGEKGSADAERDPRGFAIKFYTEEGNYDMTGNNTPVFFIRDPLKFPDFIHTQKRDPATNLKSPTMAWDFWSLTPESMHQVTVLFSDRGTPATFRNMNGYSSHTYKWYNAKGEYYWVQYHFKTDQGIKNLSGPEAAEMCGKNPDHATADLRNAIEAGDYPSWTLEMQILSPEDVADFGWDIFDITKVWPHKEVPPITVGKMVLNRNPENYFAEVEQAAFNPSNLVPGIGVSPDKMLQGRLFSYHDTHLHRLGPNYHLIPVNQPKhAPEQNYQRDGSMRVDHNGGGGPNY----WPNSYHGPAPDNISNEPYIplEGVGGRHEFTHPNDDFVQPGTLYGtVMSDQ--DRTHLINNILGSMESVPTPIQLRQCALFYLTHEDYGTRVAEGL------
>A0A1M4TGB4	625	0.513	1.218E-195	30	509	510	0	478	497
------------------------------MTTNQGNPVDNDQASITT-EKPtmTLLSDVHTVEKLAHFDRERIPERVVHAKGSGAFGYFEVTHDVTKYTCADFLS-AVGKKTDMLVRFSTVGGERGSADSARDPRGFALKFYTNQGNYDMVGNNTPTFFIRDGIKFPDFIHTQKRNPITNLKDANMFWDFLSLTPESIHQVTILFSDRGTPYGYRNMHGYSSHTYMWYNAKGEYHWIKWHFRTDQGIKNLTDAEATELAGTDPDYATRDLHESIEKGDFPSWTAYVQIMTPEQAENFRFDPFDITKVWSQKEYPLIPVGKFTLNRNPDDYFAEIEQAAFSPGNFVPGISSSPDKMLQIRLFSYPDTHRHRLGTNFHQIPVNMAKSEVNTNQRDGAMNMGMPGGASP--APNYYPNSFNGAAPDAAfTPPPIDVQGLAARHEYVTgDVDFVQAGDLYgRVLSDY--DKTNLISNIVGHIKNAQQRIQYRQTALFYKSHPEYGTRVAEGLGLDVEK
>A0A1H8NU84	624	0.446	1.668E-195	30	503	510	5	474	496
------------------------------LTTRTGSPVPDNQNIMTAGkRGPALLQDTWFLEKMAHFDREVIPERRMHAKGSGAYGTFKVTHDISKYTRAKLFA-EIGKETPLFVRFSTVAGERGAADAERDIRGFAIKFYTEEGNWDLVGNNTPVFFLRDPLKFPDLNHAVKRDPQTNLRSADNNWDFWTLLPEALHQVTIVMSDRGLPKTYRHMDGFGSHTFSFINADKKRYWVKFHFKTAQGIQNLSNEEAEALIGKDRESHQRDLFESIEKGDFPKWLMYVQIMNEEDAASYHINPFDLTKVWPHNDYPLIPVGELTLNRNPENYFAEVEQAAFNPANVVPGIGFSPDKMLQGRLFSYGDAQRYRLGINHHQIPVNSSKCPYHSYHRDGAMRTDGNYGSTK----SYEPNSFNQWQQQPDFTEpPLAINGDAAHWDHLEDDDyFSQPGNLFRLM--SPSQKEALFLNTAAAIGGAQQFIQIRHIRNCYKADPDYGLGVAGKL------
>A0A164QXL8	624	0.602	1.668E-195	16	503	510	3	485	510
----------------QQVWNT---KDGATYTTSNGAPVAEPYAAQRVGfNGPLLLQDFHHIDLLAHFDRERIPERVVHAKGAGAHGYFEVTHDITDLTSAALFK-KVGTKARSTVRFSTVGGESGSADTARDPRGFAIKIRTEEGNWDWVFNNTPVFFLRDPAKFPHFIHTQKRDPQTHLKDPDMFWDYLSQNPESVHQVLILFSDRGTPDGYHNMHGYSGHTFKFVNAEGKYHYVQIHLRKDGGFKTLDNATAGKLAGENPEYGIQTLVEAIESKNFPSWTVYVQTMTPEQAEKFRYNILDLTKIWPHKEFPLRPIGKFVLDEIPQNYFAEVEQAAFAPSHLVPGVEPSTDPVLQSRLFSYPDTHRHRLGVNYQQLPVNAPVVPVSNFQRDGPAAYN-NQGPRPNYQSSISPLTYKKKAYEDAKHEKFIGNAS-YELSFITELDFEQPRALWQKVFDDT-QKAHFVSNIAGHIGGVKsKEILARQLSVFAAVDQDLSDRIAKAV------
>A0A0C3P0I8	624	0.587	1.668E-195	30	508	510	14	491	511
------------------------------FTTSNGAPVAEPYAAQRVaANGPLLLQDFNLIDSLAHFARERIPERVVHAKGAGAHGYFETTHDVTDLSCASLFA-SVGKKTPVTVRFSTVGGELGSADTARDPRGFAVKFKTDEGNLDLVCNNTPVFFIRDPTKFPHFIHTQKRDPETHLKDPDMFWDYFSLNPESIHQVMILFSDRGTPVGYHHMHGYSGHTFKFVNKEGGFHYVQIHFRIQGGFQTLDNATAGRLAGENPDFGIEAMHNDIAAGKYPTWDVYVQTMTSEQAESFRYNILDLTKVWPHKDFPLRPVGRMVLNENPRNYFAEVEQAAFSPSHLVPGIEPSADPVLQSRLFSYPDTHRHRLGVNYQQLPVNKPLVPIANFQRDGYMAFD-NQATRPNYQSSLVPLTYKPKPYEQVKHESWLGHAN-VDLSFITELDFEQPRALWEKVMDDT-QREHFVGNVAGHFGNVKSaAVKERQLSVFAAVSQDLADRISKAIgHAQVK-
>A0A4Y2BV47	624	0.475	1.668E-195	29	503	510	9	480	514
-----------------------------TLTTAVGAPIGDKLNSLTVGpRGPVLLQDVVYMEEMAHFNRERIPERVVHAKGAGAFGYFKVTNDITQYCRAKLFS-EVGKVTPIAVRFSFVSGESGAADSRRDPRGFALKFYTEEGNWDLVGNNTPIFFIRDPLLFPSFIHSQKRNPVTHLRDSDMFWDFLSLRPESTFQVMWLFADRGIPYGYRYMNGYGSHTFKLVNNENQAVYCKFHYKSNQGIKNLTAEKAQKLAGSDPDYAIRDLYNAIAKGEYPSWTLHIQVMTFEQARTWRFNPFDLTKIWPENEFPLIEVGTFTLNKNPDNYFAQIEQLAFSPSYMVRGVEPSPDKMLQGRLFAYTDTHRYRLGANFLQIPVNSAQStSVHNYERDGLQTVTNNQGGAPNY----YPNSFSGPFSDPAhKQPAFSTSGDVDRWNSEDEDNFTQAGIFYReTLADE--EKGRLIKNIANHLINAQEFIQERAVNNFTQADVDCGRRIKEEL------
>A0A1I5W6J0	624	0.446	2.283E-195	25	503	510	3	478	489
-------------------------DNRKNLTTGSGMPVGDNQHSITAGSkGPTVIQDVHLLEKLAHFNRERIPERVVHAKGAGAHGYFEVTNDeISKYTKADFLS-EAGKTTPMFIRFSTVAGEAGSADTVRDPRGFAVKFYTEEGNYDLVGNNTPIFFIRDAIKFPDFIHTQKRDPRTHLKDPNMVWDFWSLSPESLHQVTYLHGDRGLPATYRHMNGYGSHTFKWVNADGEAFWVKYHFVSEQGVKSLDQATFDKIAGENPDYHTEDLFNAIEDGDFPSWKLYVQVIPYEDYKHHKWDIFDVTKTVPKEEYPRIEVGRMVLNKNPDNYFAEVEQAAFSPGHFIPGIEASPDKMLQGRLFAYSDAHRYRVGANHEQIPVNRPVSGADNYQRDGFMRTDGNGGGTVNYEPNSFDGPTETDRGRIDPFE-VEGQTDSVNYDS--EDHYTQAGDLYRLM--EEDEKQRLIDAIVGDLGAVKKdEIKLRQIKHFYKADPDYGRRVAEGI------
>A0A1R0H3D2	624	0.494	2.283E-195	29	509	510	16	496	498
-----------------------------VLTTSNGNPVDTNQTSITAGPeGPISIADFHLIDKLSHFDRERIPERVVHAKGAGAHGVFEVTNDVSHLTCAKFLSH-VGKKTPVFARLSTVGGEAGSADTVRDVRGFSVKFYTEEGNWDMVGNNTPVFFLRDPSKFPDFIHTQKRNPRSHLPDPDAFWDFFSLLPESNHQLTILMSDRGIPDGFRHMNGFACHTLTLVASDGSYKYVKWHFITDQGIKNIEPAEAAKIAGTDPNYAHRDLFNAIEKGDFPSWTVSIQVVDPKDIHKLGFSIFDMTKALPHKDFPLIEVGRMTLNRNPENYFAETEQSAFSPSNMVPGIAPSADRMLQGRLFSYPDTHRHRLGPNFAQIPINAPLNKANNHQRDGFMAINGNGGRRPNYEPNSFGGPHQTNKVGTTTQPlgmPVSGTVGVHPF-VLTEADFVQCRVLYNKFSEE--EKARLARNIGGHLCNAQLFIQKRQLPIFYRVDKDYGRRVEAELRKNGSK
>A0A1S8YRJ1	623	0.450	3.127E-195	25	503	510	2	477	483
-------------------------NERKTLTTASGIPVADNQNSRSAGpRGPLMLDDFHLVEKLAHFNREVIPERRVHAKGSGAFGTFRVTQDITALSRAALFS-DIGKETPVFLRFSTVGGERGSADTERDPRGFAVKFYTCEGNWDLVGNNTPVFFIRDPLKFPDFIHTQKRDPATNMKSPQMTWDFWSLSPEALHQVTILFSDRGIPDGYRHMHGFGSHTYSLINAQGERVFVKWHFKTQQGIRNLSVEAASELAGSDPDYAQRDLYQAIERGDFPRWRVCIQVMTEAEAASRDENPFDVTKTWSQKTYPLQEVGILELNRNPANYFADVEQAAFAPSNVVPGIGLSPDKMLQGRVFAYADAQRYRVGTNYQQLPVNAPACPYHNYQRDGAMRFDGNGGGGANYEPNSYGAEPKQNAAFREPPLNFSGAADRYDHRE-DEDYYSQAGDLYRLM--NAGQKKILTDNIIRAMSSVSRDVQQRQIAHFLKADEDYGNAIARGL------
>A0A168IU21	623	0.440	3.127E-195	30	503	510	5	475	483
------------------------------LTTSWGAPVGDNQNSLTAGpRGPVLIQDVHLLEKLAHFNRERVPERVVHAKGAGAHGYFEVTNDLSKYTKAAFLN-SVGKRTPMFARFSTVAGELGSSDTVRDPRGFALKFYTEEGNYDLVGNNTPVFFIRDAIKFPDFIHTQKRHPQTHLKSPNAVWDFWSLSPESLHQVSILMSDRGIPATLRHMHGFGSHTFKWVNAEGQAVWVKYHFKTEQGIQNLDTELAAKLAADNPDYHTEDLFNAIDQGDFPVWKLHVQIMPLADANTYRFDPFDVTKVWSQKDYPLIEVGRMVLDRNPDNYFAEVEQATFSPGSFVPGVEASPDKMLQGRLFAYGDAHRYRVGANHNALPINCPHAaKVNNNQRDGLMRPDNNGGSSVYYEPNSYGGATESPKHQPVAFE-VSGQADSVAYDE--ADHYSQAGDLYRLLSKD--ERTRLVQNIVGAMTPVDKdEIKLRQIAHFYKADPEYGQRVADGL------
>A0A177KPU3	623	0.447	3.127E-195	30	507	510	7	481	486
------------------------------LTTNWGAPVGDNQNSITAGsRGPTLIQDVHLLEKLAHFNRERVPERVVHAKGAGAHGYFEVTNDLSQYTKANFLS-EVGKRTPMFIRFSTVAGELGSSDTVRDPRGFAVKFYTEEGNYDIVGNNTPVFFIRDAIKFPDFIHTQKRHPQTHLKNPNAVWDFWSLSPESLHQITTLMSDRGIPASLRTMNGYGSHTFKWVNEKGEGVWVKYHFKTEQGVQNMDANVAAQLAGENPDYHTEELFHAIESGNFPAWKLSVQIMPLEDANTYKWDPFDVTKVWSQKDYPLIELGRMVLDRNPENYFAEVEQATFSPGSFVPGVEASPDKMLQGRLFAYNDAHRYRVGANHQALPINRPVNEVNNNQRDGQMRFDKNGGSSSVY---YEPNSLGgatESPADNVTPFEVSGEAGTHAYSH--DDHYTQAGDLYRLMSEE--ERARLVATIAGAMAPVeSDEIKLRQISHFYKADPEYGERIAKALNLQV--
>V5FXH9	623	0.573	3.127E-195	25	506	510	5	487	488
-------------------------NDRPNYTLAEGRPVADPRSHLQIGRrgggGLLLLQDTQLIETLAHFPRERIPERVVHAKAAGALGEFEVTHDVSDITSAAFLNG-IGKKTPLLLRISTVGPEKGSADTVRDVRGWAMKLYTEEGNQDWVFNNTPVFFVRDPIKFPSLNRSHKRHPQTNLTDATMFWDFHNNSPESIHEIMHVFSDRGTPATLRHMDAFSGHTYKFTKPDGSFKYVKIHIKSDLGNKTMTRQEAAKIAGEDPDYHTRDLFNAIESGNYPTWTVYAQVMSPEEAENYRWNVFDITKVWPHSDYPLRPIGKITLNKNPENYFEQIEQAAFSPSTMVPGFAPSADPLLQARMFSYPDAARYRVGTNYQQLPTNAPRCPvYSPFQRDGFMSFRGNYGADPNYVgSTTLPLSTRKVEEN--YHDHWVGEVT-AFASEVTDDDFIQPKMLWDVMGKQPGQQENFVSNVAAHLSGAIPEVQKETIKLFDRVDPEIGRRIEKAL-KE---
>A0A1R2BQM5	623	0.489	3.127E-195	25	503	510	2	480	490
-------------------------DRTRPLTTSWGRPVDNNQNSLTAGpRGPILMQDVHLIDKLASFDRERIPERVVHAKGAGAHGYFEVTHDITKYCRAKFLE-KVGKRTPVFARVSTVGGERGSADTERDPRGFAVKFYTEEGNWDFVGNNTPIFFIRDPLKFADFIHTQKRDPKTNLKCANMFWDFLSLTPESTHQITYMFGNRGTPDGFRRMNGYGSHTYKWVNAKEEDFYVKFHFKTDAGVKNLKGPEAAKLTGEDPDYATRDLFNHINNGNAATWTFCVQIMTPEQAEKYRYDIFDVTKVWPHSDFPLIPVGKMVLNRNPSNYFAEVEQSAFCPAIMVPGIEPSYDKMLQARLFSYTDTHRHRLGGNFTKIPINCPYMArVAHHQRDGFMVTDGNNGGEPNYEPNSVEGTPKEVPSARQKPVPVSGLIARHPYTH-PNCNFEQPGVLFRKVMDDE-NKSDLIGNLVRHMKNISRkGIAEREVQHFYKSDPEYGTRVAQGL------
>U5EL33	623	0.480	3.127E-195	23	504	510	12	492	500
-----------------------KNAKDETARTSYGEPFASHTVAKTAGPnGPVVLEDNTLIDIFAHFDRERIPERVVHAKGAGAFGYFEVTHDISKYTCAKVFE-SIGKRTPIAVRFSTVGGESGSADTVRDPRGFAVKFYTDDGIWDLVGNNTPIFFIRDPSLFPSFIHTQKRNPQTHLKDPDMFWDFISLRPETTHQVMFLFSDRGIPDGYRHMNGYGSHTFKLVNKDGEAVYCKFHYKTNQGIKNIDVNRANDLSASDPDYSIRDLYNSIARGEYPSYTFYIQVMTYAQAEKYKFNPFDLTKVWSHKEYPLIPVGKLVLDRNPKNYFAEVEQAAFAPNHLIPGIEASLDKMLQVRLFSYADTHRHRLGANHTLLPVNCPYRvSVRNYNRDGPMNTSDNQGGAPNY----YPNSFSGPEPSGAavkASNKYKVTGDVARYDTANDDNFEQASIFYNQVLDD-AARERLASNLAGHLANAQPFIQERATRNFNQVSPQLGQALAKKLN-----
>UPI00048F47A7	623	0.493	3.127E-195	26	509	510	3	487	503
--------------------------KGKTLTGAFGRPVANDLNSETAGAkGPVLMQDVHLLEKLSHFDRERIPERVVHAKGAGAYGYFEVTADVTPYTRAAFLS-KVGKRTEVFARFSTVGGEKGSADAERDPRGFAVKFYTEQGNYDMVGNNTPVFFIRDPLKFPDFIHTQKRNPGTNLKDPDMFWDFLSLTPESIHQVTILFSDRGTPATYRHMNGYSSHTYRWYNAKGETFWVQYHFKTDQGIRNLTGPEAHAMCGADPDHATRDLHAAIARGEFPSWTLEMQILTPAQARDLRWDIFDITKVWPHGEVPPMTVGKLVLDRNPVNYFAEVEQAAFNPSNFVPGIGPSPDKMLQGRLFSYHDTHLHRLGGNYHLIPVNAPKAaPEASYQRDGAMRTDNGGGAGPNY----WPNSFGAPAPDPAMAEpplPIEGPAARHAY-ELTDDDFVQAGTLYATV-MTEADRASLVANIVGHLGGAQKRLQLRQAALFLKANEDYGTRVAKGLGldlAQVRK
>A0A0P1A779	623	0.474	3.127E-195	21	505	510	1	482	772
---------------------SHKNS---TATTSAGAPIPlhGLTASATAGpRGPLVLQDVAFIDHMAHFDRERIPERVVHAKGGGAFGYFEVTHsEITQYCSAKLFD-RVGKRTSVAARFSTVGGEQGSADTVRDPRGFALKFYTEEGNWDLVGNNTPVFFIRDAMLFPSFIHTQKRLPTTHLKDDDMMWDFFSLRPETLHQQTILFSDRGTPDGFRFMNGYGSHTFANVNAKGEMVYVKYHFKTDQGIRNLSVDKAAELAGSDPDYAIRDLYEAIANKQYPSWTLYIQVMTRDQAVKETVNPFDVTKVWSHKAYPLIEVGRLVLNRNPTNYFAEIEQLAFNPANLVPGIEPSPDKMLQGRLFSYSDTQRYRLGVNYNQIPVNRPLVEPQTYQRDGFMTVIGNMHDAPNY----YPNSKNGPSEDTTrrYCTHESDNTIVDKFSTYDDDNYSQVGELYRKTLNT-AARERLTENIAGSLANASQDVQVRAIANFTKCDPEYGQRVQEKIDK----
>UPI00098D3BE4	623	0.435	4.281E-195	27	503	510	2	476	481
---------------------------KTILTSASGAPIADNQNSITAGRrGPVSLEDYHLVEKLAHFNRENIPERRVHAKGGGAHGVFTVTNDVTKYSYAAFLS-EIGKETPMFVRFSTVGGERGSADTARDPRGFAVKFYTEEGNFDVVGNNTPVFFIRDAIKFPDFIHTQKRDPRTNLKSPRAMWDFWSLSPESLHQVTILFSDRGIPDGFRHMHGYGSHTYSLVNKDGVRTWIKWHFRTKQGIKNIHPKVAEELGGTNPDYAQDDLYHAIESGNYPKWGVYIQVMSEEEAANRAENPFDVTKVWSQKEYPLIEVGEFVLNRNPDNYFADVEQVAMSPSNVIPGTGLSPDRMLQGRVFAYADAQRYRIGTNYQQLPVNAPKCPYHNYQRDGAMRFDGNQGSAPNYEPNSFDNAPKQTNEKAPAYN--QGQDGAVYQYDHREDNdyYSQAGDLFRLMNDE--QKQLLIDNLVGAMAGVDEYIQRRQIEHFVKADPAYGEGVAKGL------
>UPI00195D7039	623	0.455	4.281E-195	27	508	510	3	480	491
---------------------------KKFLTTANGVPVYDNQNSLTAGeRGPIVFEDFHLFEKLAHFNRERIPERVVHAKGSGAFGELTVTQDISRYTKAALFS-QVGKKTPVFIRFSTVGGEAGSADTERDPRGWSIKFYTEQGVWDLVGNNTPVFFLRDPSKFPDFIHTQKRHPRTHLKDATMQWDFWSLHPESLHQVTILFSDRGIPDGYRYMDGFGSHTFSMVNARGERFFVKYHFKTKQGIRNLAPEKALELAGTDPDYAQRDLFEAIARGDFPRWSLEIQIMPEADALTYKHNPFDVTKVWSQKDYPRIVVGEVVLNRNPDNYFADVEQAAFAPSAVVPGLGFSPDRMLQGRLFSYADAHRYRLGVNYHQIPVNKPTSAVHHYHRDGAGRTDGNGG----FGHNYHPNSFDDVQELNDGHLPpyaLTGNMGRHnHRGD--EDYYTQAGDLYRLM-NEP-QKALLVNNIVGAMRSVPEFIQKRQVEHFKKADKDYGARVEKGLAQAVA-
>A0A7G9BP47	623	0.480	4.281E-195	25	503	510	1	482	496
-------------------------EEKKKLTTASGIPVANNEDSMTVGpRGPILLQDFHLHEKMAHFNRERIPERVVHAKGSGAYGTLTITNDITQYSRAKVFS-EVGKQTPLFLRFSTVGGEKGSADTERDPRGFAIKFYTEDGNWDLVGNNTPVFFVKDPKKFGDFIHTQKRNPQTNLKSATMMWDFWSLNPESLHQVLILMSDRGTPDGYRHMHGFSSHTFSFINKENERVWTKFHIKTEQGIKNFTNDEATRIKGEDPDYAQRDLFGAIERGDFPRWKMYVQIMTEEQAKIFRWNPFDLTKTWPQGKYPLIEVGVIELNKNPDNYFAEVEQAAFAPAHVIDGISYSPDKMLQGRILSYPDAHRYRLGVNYEQIPVNrCPFMV-SNYQRDGYMRVDGNSGSAPNYFPNSFDNIYE---DESYKEPAWNLEndiADWYNRNAPgEDDHYTQPGDLFRLM--TPEAKKNTISNIVGAMSGIdgpkKDEIINRQLCHWFRADVQLGMGVAQGL------
>A0A3C1ERK9	623	0.469	4.281E-195	26	503	510	1	476	513
--------------------------DKKKLTTAAGAVIDDDQNTLTAGPhGPALMQDAQLLEKLSHFNRERIPERVVHAKGAGAYGFFECKADMSKYTRAGFLS-KVGKKTDTLVRFSTVGGEKGSADAARDPRGFAVRFYTEEGNYDLVGNNTPVFFIRDPLKFPDFIHTQKRDPATNAPNPDMFWDFLSLTPESIHQVTILFSDRGTPSDYRHMNGFGSHTFMWYNARNDRFWVQYHLKTAQGISNLTREEACRIAGKDPDHATRDLHAAIERGDYPAWTVCAQIMPYEKARTYRWDIFDITKVWPHGDYPLVEIGRLVLNRNPKNYFAEIEQSAFCPGNMVPGIAPSPDKMLQARLISYHDAHLYRLGANHQLLPVNAPKaCAAKNYQRDGAMRLDDNGGGAPNY----WPNSMGGPQPDATAAQPpldLDGKG-MRHPQRLSDDDFIQAGELYRrVMSHI--DRDHLIGNIAAHLCGAQKRIQLRQAALFYKADPDYGRRVAAGL------
>A0A1W0AA52	623	0.476	4.281E-195	27	508	510	2	489	521
---------------------------KPTMTASNGAPLPAHglTASATSGPnGPISITDFALIDHLAHFDRERIPERVVHAKGAGAFGYFEVTNDITNVCSAKLFS-SIGKRTPVAVRFSTVGGESGSADTVRDPRGFAVKFYTEEGNWDLVGNNTPIFFIRDPILFPSFIHTQKRNPSTHLKDADMFWDFISLRPETTHQVSFLFSDRGIPDGYRHMNGYGSHTFQNTNAAGVKSFVKYHFKTDQGVRNLPVDIAEQLSATNPDYAIQDLYEAIARKEYPTWTLYIQVMTEQEAETHlanGFNPFDVTKIWPHQKYPLQQVGKLVLHRNPPNYFSDVEQLAFAPSHFVPGIDASPDKMLQGRLFSYADTHRHRLGTNYQQIPVNQPIIAPQTYQRDGAMSVTGNMGSTPNYFPnSFGGPSFAA---GLAQATHKVKDSLVMKYSTKDEDNFSQCGEFYRQVLKED-ERTRLVNNIAGNLVNAKPFIRERAIANFAAADKEYGQRiaqkVQELLRKNAA-
>A0A067QRY7	623	0.466	4.281E-195	14	503	510	26	510	525
--------------QLIDYKNSHH--DVNRVVTGYGVPVDNIAATLTVGYhGPVLLQDVVFLDTMAHFDRERIPERVVHAKGAGAFGYFEVTHDITQYTKAVVFS-EVGKKTPIAVRFSFVTGETGSADTTRDPRGFSIKFYTEDGIWDLVGNNTPIFFIRDPILFPLFIHSQKRNPATNLKDANMFWDFISLRPETTHQTMITFSDRGIPDGYRYMHGFGSHTFKMVNHRHEAVYVKFHYKTDQGIRNLSPAKAANISGTDPDYAIRDLYNAISRGDFPTWSLYIQVMTFKEAEHFQWNPFDLTKVWPQEDFPLIPVGKIVLNQNPSNYFAEVEQIGFSPAHMIPGIEPSPDKMLHGRLFAYSDTQRYRLGTNYLQFPVNKPFRSqITNFQRDGPQTYTDNQGGAPNY----FPNSFhgpKNDPTAVISTFNVTGDVARYNSGD--EDNFSQPTLFWRNV-LKPDERDRLAQNIADTLKDAADFIQDRTVKMFSQVDAEFGYKLSEGL------
>A0A6V7W6Y3	623	0.479	5.861E-195	25	503	510	19	494	504
-------------------------DENNILTMSSGAPIFNKNAVLTVGqRGPLLMQDVVYMDEMAHFDRERIPERVVHAKGAGAHGYFETTHDISKYCKAAIFN-QIGKRTPLFIRFSSVGGERGSADTVRDPRGFAIKFYTEEGNWDLVGNNTPIFFIRDPFLFPNFIHTQKRNPVTHLKDPEMVWDFWSLRPESLHQVMFLFSDRGIPDGFRHMNGYGSHTFKLVNKEGKAVYCKFHAKTSQGIKNLSVEKAQQLASEDPDYGLRDLYNSIENGQFPQWDFFVQIMSFEEAENFKWNPFDLTKIWPHKEFPLIPVGRIVLNRNPKNYFAEVEQAAFAPSRIVPGIEFSPDKMLQGRLFSYPDTQFHRLGPNFMKLPINCPFRTrVRNTQIDGWHCSDENRNGAPVY----HPTSFNGPSELATAQEsIWSTTGEVNRYNTKDDSNYDQPASFWEKVLDEE-HRKRLTRNIAGSLGQTSLKTQERVIQEFSKVNEELGKMIQKEL------
>B8K1J6	623	0.604	5.861E-195	26	503	510	10	485	509
--------------------------DGATYTTSTGAPVAKPYAAQRIGAvGPLLLQDFHHIDLLAHFDRERIPERVVHAKGAGAHGYFEVTHDITDLTCASLFK-KVGNKARTTVRFSTVGGESGSADTARDPRGFAIKIRTDEGNLDWVFNNTPVFFIRDPAKFPHFIHTQKRDPQTHLKDADMFWDYLSLNPESIHQVMILFSDRGHPDGYHHMHGYSGHTFKFVNEAGEFHYVQIHFIKDGGAKSLTEPEASKLAGDNPDYGIQSLFEDIEAGKYPSWTVYVQTMTAAQAEKFRYNILDLTKIWSHKEFPLRPIGKMVLNENPQNYFAEIEQAAFSPSHTVPGIEASADPVLQSRLFSYPDTHRHRLGVNYNQLPVNAPAVPIANFQRDGFMAF-SNQGSRPNYQSSLVPLEYKSKPYEEVQHETWLGAAN-ADLSFVTELDFEQPRELWlNVFNDT--DREHFVHNVAVHLCNAKSaEVKARQLSVFAAVDQGLSDRIANAI------
>K3X6X9	623	0.465	5.861E-195	29	508	510	3	484	513
-----------------------------FATASNGAPLPPNalTASTTAGpRGPIVLHDFALIDHLAHFDRERIPERVVHAKGAGAFGYFEVTHsDITKYCKAKLFD-QVGKRTPIGIRFSTVGGESGSADTVRDPRGFAVKFYTEEGNWDLVGNNTPIFFIRDPILFPSFIHTQKRHPATHLKDDDMMWDFFSLRPETTHQMSFLFSDRGIPDGYRFMNGYGSHTFTNVNAQDEVTYVKYHFKTDQGIRNLPVDEAEKLAASDPDYATRDLYNAIANKEFPTWTAYIQVMTPEQANECEFNPFDVTKVWSQHDYPLIEVGRLVLNRNPENYFAEVEQIAFSPSHLVPGIETSPDKMLQGRLFSYPDTQRYRLGVNYQQIPVNKPLSAVRTYQRDGFATVNGNMGS----LSNWFPNSIdPAAPQESTQHAfyTYSGNhTVVTKYSTMDDDNFSQVGDFYRK-TLDADARERLTSNIAGTLSKASKPVQDRAITNFLKIDSHYGQRVQEKVDALVK-
>A0A4Y7PJW4	623	0.606	5.861E-195	16	503	510	3	485	519
----------------QQVFNT---KDGAVYTTSNGAPVAEPYAAEKVGPnGPLLLQDFHHIDLLAHFDRERIPERVVHAKGAGAHGYFEVTHDISDLSCAAIFN-KVGNKARATVRWSTVGGESGSADTARDPRGFAVKLRTEEGNWDWVFNNTPVFFLRDPAKFPHFIHTQKRDPQTHLKDPDMFWDYLSQNPESMHQVMILFSDRGTPNGYHRQHGYSGHTFKFVKENGEFHYVQIHLRADGGFKTLTNEQAGQLAGSNPDYGIQELFNTIEKGEFPSWTVYVQTMTPEQAEKFRYNVLDLTKVWPHKEFPLRPVGKLVFNENVQNYFAEIEQSAFSPSHVVPGVEPSADPVLQSRLFSYPDTHRHRLGVNYQQLPVNSPIVPIANFQRDGPATF-ISQGARPNYQSTIQPLTYKKKAYAGVQHEVFLGSAQLD-LIEVTELDFEQPRALWSKVFDD-GAKERYVQNVAGHLGNVKSaEVKARQLSVFAAVDQGLSDRIAKAI------
>A0A7R9KUM0	622	0.474	8.025E-195	31	505	510	5	478	485
-------------------------------TTLFGTPIGDKTNVVTVGpRGPMLIQDVQFMEELAHFDRERIPERVVHAKGAGAFGYFEVTKpDIKKYSKAKVFD-TVGKKSPLAIRFSTVGGESGSADTVRDPRGFAVKVYTEEGVWDLVGNNTPIFFIRDPLLFPSFIHTQKRNPQTHLKDPDMFWDFISLRPECTHQTAFLFSDRGIPDGYRHMNGYGSHTYKLVNDKGEAFYTKFHWKVDQGIKNMDVVKAARLSGDDPDYSIRDLYNAIENKQFPSWTLNVQVMTFQQAKTWKFNPFDLTKVWPHKDFPLIEVGRMVLDRNPKNYFTEVEQMAFEPSNLVPGIEVSPDKMLQGRLFAYSDTHRHRLGANYNQLPVNRAKCPVmHPTNRDGPYCYDDNHAGAPNYWPNSFLNAEANPKFKEHSEANVSGDVDRHDSSN--DDNFDQVTDFWNKV-LTADERERLANNIGGHLVAAQPFIQERAIANFEKVHPDFGARVRLAIKK----
>A0A183BPA6	622	0.458	8.025E-195	0	505	510	0	497	506
MA-PTVDR-ASQQMN--EYKASKK--ETDVLTMSNGAPIYNKNAVLTVGpRGPMLLQDIVYMDEMGHFDRERIPERVVHAKGGGAHGYFEVTSkDITKYSKAALFS-EVGKRTPLFIRFSSVGGEAGSADTARDPRGFAIKFYTEEGNWDLVGNNTPIFFIRDPLLFPNFIHTQKRNPITHLKDPEMMWDFWTLRPEALHQVMFLFSDRGTPDGFRHMNGYGSHTFKLVDNSGKAVYCKFHIKTRQGIKNLSAEKALQLSAEDPDYAIRDLYNAIASGDFPQWDFFIQVMTFEEAAQYRWNPFDLTKVWPHGDFPLIPCGRIVLNRNPQNYFAEVEQSAFAPARIVPGIEFSPDKMLQGRLFSYPDTQFHRLGPNFMKLPINCPYRTrVRNTQIDGSACFDDNRDGAPVY----HPNSYGGPEEvATVCESVFSISGDVERYNTGDDDNFAQPALFWEKVLDED-HRKRLVSNLGGSLKMTSQSVQERAVRKFTKVSPDLGRALQKELEK----
>A0A7M7P149	622	0.482	8.025E-195	26	503	510	20	494	508
--------------------------KSDRLTTSTGCPIDNKLATMTAGaRGPVLIQDFVFTDEMSHFGRERIPERVVHAKGAGAFGYFETTHDISKYCKAAPFE-SVGKKTPVAIRFSTVGGESGSADTARDPRGFAVKFYSEDGNWDLVGNNTPIFFIRDPMFFPSFIHTQKRNPVTHLKDPDMFWDFITLRPEATHQVSFLFSDRGTPDGYRHMNGYGSHTFKLRNKDGEYVFCKFHFKCDQGIKNLNRHRAGDLSATDPDYAIRDLYNSIATGNFPSWSLHIQVMTQEQADKHRDNPFDLTKVWSQKEFPLLPVGKMVLNLNPKNYFAEVEQIAFSPAHMIPGIEPSPDKMLQGRLFSYSDTHRHRLGTNYLQIPVNCPFAARtRSYQRDGPQCVTDNQGGAPNY----FPNSFTGPmDSKSYEQTKFTCPGEAARYETGDDDNYTQAGIFWRDVLSE-ADREATVDNMASHIKDAAEYLQKRTVVQWGKCDEDWGKRLEAKL------
>A0A1Y2G3Q3	622	0.610	8.025E-195	26	503	510	10	485	513
--------------------------DGAVFTTSQGKPVQEPYAAERLGvNGPLLLQDFNLIDILAHFDRERIPERVVHAKGSGAHGVFEVTHDISDICSAQLFE-KIGTKVRATARFSTVGGESGSADTARDPRGFSVKLRTEEGNWDHVYNNTPVFFLRDPTKFPHFIHTQKRDPQTHLKDADMFWDYLSQNPEAFHQVMILFSDRGTPNGYRFMHGYSGHTHKLVNKNGEFVYAQFHYRCDQPRKNFTNEEATKLAGENPDFATQDLFEAIERKEFPSWTLCVQTMTPEQAEKFEHNILDLTKIWPHKEYPLRPVGKLTLNENPQNYFAEIEQVAFAPSHLIPGVEPTADPVLQSRLFSYPDTHRHRLGTNYAQLPVNAPLHTPRNFQRDGAGAF-YNQGSAPNYQSSIQPLTYRKAKYSTLEHEQFTGAAV-ADLSTITELDFQQPNALWSKVFDD-GARERFISNVAGHLGGVKSaAVKERTLAVFGAVNPDLGARLAEAV------
>G7DSR6	622	0.590	8.025E-195	26	505	510	10	488	527
--------------------------DGAIYTTSNGAPYPEPYEAQRVGRnGPLLLQDFHHIDLLAHFDRERIPERVVHAKGHGAHGTFEVTDDITDICMAKLFS-KVGNTAKITARFSTVGGESGSADTARDPRGFSVKIRTEEGNWDLVYNNTPIFFLRDPAKFPHFIHTQKRDPQSHLKDADMFHDYLSQNPEAIHQVMILFGDRGVPDGYRFMHGYSGHTHKFVNKNGDFVYTQIHLRSDQGVKFLTQAKAVELAGANPDYAGQDLFEAIENGHFPSWTMYVQTMTPDQAEKFRYNILDLTKTWSHKEYPLRKVGKMTLNENIQNYFQEVESVAFAPSHLIPGIEPSADPVLQSRLFSYPDTHRYRLGVNYQQLPVNRPVSEVANFQRDGAAAF-YNQGSRPNYQSSIQTLSYVKRPYTMTTHEVFLGAAA-ADLSEVTELDFEQPRDLWQRVFDD-AAKDRFVDNISGHLSGAKkPEIRQRMLSVFAAVDQDLSNRIAKAIgEK----
>A0A2D4BZK2	622	0.479	8.025E-195	23	504	510	4	489	529
-----------------------HDDKtaSAPWTaaTSNGAPMPphGITASATAGpRGPIVLQDFALIDHLAHFDRERIPERVVHAKGAGAFGYFEVTHsdAITQVCKAKLFARE-GKRTPVAVRFSTVGGEAGSADTVRDPRGFAIKFYTEDGNWDLVGNNTPIFFLRDPILFPSFIHTQKRNPSTHCKDDDMMWDFFSLRPETLHQQTFLFSDRGIPDGYRCMNGYGSHTFVNVNARGEITYVKYHFKTDQGIRNLPVDEAARLAGADPDYAIRDLYDAIARKEFPSWTLYIQTMTPAQAAQSAFNPFDVTKIWPHAAYPLREVGRLVLNRNPRNYFAEIEQLAFSPSHFVPGIEASPDKMLQGRLFSYPDTHRHRLGTNYQQIPVNRPLKEPQTYQRDGPMAVTGNMYDAPNY----FPNSAGGPVESPHAFLSYTGdHAVVDKFSTRDDDNYAQCGEFYRKPLCE-GARDRLTTNIAGSLVNASPGVQARAIANFRKVDPDYAHRVQTKVD-----
>A0A1Y1N1X8	622	0.478	8.025E-195	27	503	510	64	535	546
---------------------------KESATTGTGCPLAVKDATLTVGPhGPILLQDVHFLDEISHFDRERIPERVVHAKGAGAFGYFEVTHDISKYCAAKVF--KVGQKTRIGVRFSTVGGESGSADTVRDPRGFAVKFYTEDGIWDLVGNNTPVFFIRDPILFPNFIHTQKRNPATHLKDPNMFWDFFSLRPEAMHQMMIMFSDRGIPDGYRHMNGYGSHTFKMINDQGKAVYCKFHYKTDQGIKCVDTQRVNDLISSDPDYGIRDLYNAIADGRYPSYTMHIQVMTMEQAATCSFNPFDLTKVWPHADYPLIKVGKLVLNENPTNYFAQVEQIAFSPAHLVPGIEPSPDKMLLGRLFSYGDTHRHRLGPNYLQLPVNCPFKV-QNYQRDGPQTIH-HQGGAPNYHPnSFGGPTDDARAKRLLPPYSVSGDVQRHDGGD--EDNFSQPRNFYRNV-LDAAHKKRLVANIADHLKDAADFIQKRMIVHFSEVDKDLGKQIADAL------
>A0A1V4QLI4	622	0.470	1.099E-194	27	503	510	11	484	490
---------------------------QPNLTTASGIPVADNQNSLTAGaRGLLLVQDFVLFEKMAHFNRERIPERVVHAKGAGAHGIFTVSKDISRYTKAQIFS-SVGKQTKMLARFSTVAGERGSADTVRDVRGFALKFYTEEGNWDLVGNNTPVFFVRDPMKFMDFIHTQKRMPQTNLRSTTMWWDFWSLVPESLHQVTILFSDRGIPKGFRHMNGYSSHTYSMINADNERFWVKFHFKTLQGIDNFRQEEADRLVSQDPDWATRDLFEAIERGDNPKWRLEIQVMPEAEAETYRWNPFDLTKVWPHGDYPVMEVGIMELNRNPMNYFAEVEQAAFEPANIVPGLSFSPDKMLQARIFSYADAHRYRLGVNYALLPINRPRAiQAHNYQRDGFMRCDDNGGNSPVY----EPNSFGGPQENPAYKEpplKISGDAD-RYGQPLVDEDYIQPGNLYRLM--PPDAQARLIDNLVNSLKTVPQFIQERMVQHFYKADPAYGQGVAQGL------
>UPI0013E9D94B	622	0.507	1.099E-194	24	503	510	2	477	502
------------------------NEKKKIMTTNQGSPVDNDQASITT-QKPtmTLLSDTHTIEKLAHFDRERIPERVVHAKGSGAFGYFEVTHDVTQYTCADFLS-TIGKKTEMLARFSTVGGEKGSADTARDPRGFALKFYTNEGNYDMVGNNTPTFFIRDGIKFPDFIHTQKRNPLTNLKDADAFWDFLSLTPESIHQVTILFSDRGTPDGYRHMHGFSSHTYMWYNANGEHVWFKWHFKTDQGIKNLTDAQATELGGTDPDYATRDLHNSIAKGDYPSWSAYVQIMTPEQADNFRFDAFDITKVWPQKEYPLIPVGKFVLNRNPDDFFAQIEQAAFTPGNFVPGIASSPDKMLQIRLFSYPDTHRHRLGTNFHQIPVNAPKCPMHNYQRDGSM----NMGiENP--APNYYPNSFDgaqPDAKFTPPSIDVQGMAA-RHEYILGDIDFIQAGDLYgRVLSDY--DKTNLINNIVGHIKNAQPRIQYRQTALFYKAHPEYGTRIANGL------
>A0A024UTA6	622	0.485	1.099E-194	31	503	510	7	482	523
-------------------------------TTSNGAPLPlhGLTASQTAGPhGPIVVQDFALLDHLAHFDRERIPERVVHAKGAGAFGYFEVTHDISSVTSAALFS-AVGKQTPIAVRFSTVGGELGSADTVRDPRGFAVKFYTEEGNWDLVGNNTPIFFIRDPILFPSFIHTQKRHPSTHLKDANMMWDFISLRPETTHQVSFLFSDRGIPDGYRHMNGYGSHTFENV-KDGVVSYVKYHFKTDQGIRNLPVEVADHLAGSNPDYAIQDLYEAIARKEYPTWTLYIQVMSVVQANahlAAGFNPFDVTKVWPHDQYPLREVGKLVLNRNPSNYFSDVEQLAFSPAHFVPGIQASPDKMLQGRLFSYSDTHRHRLGPNYQQIPVNQPVQsPAKNYQRDGFMTVNGNQGSAPNYFPNSDP---TAPQYIDLRDQaPQTGAsVTTARYSTKDDDNFTQAGQFYRQVLNE-AERGRLVDNIAGSLVNASAAIQARAVANFTSADREYGQRVARKV------
>A0A482T0M3	622	0.484	1.099E-194	27	508	510	21	502	529
---------------------------KDALTTSNGAPVDSITASMTAGPkGDIVLKDFTLIDHLAAFDRERIPERVVHAKGAGAFGYFQVNNtEFSKHCKAKLFD-QVGKRTPIAIRFSTVGGESGSADTARDPRGFAVKFYTEEGNWDLVGNNTPIFFIRDPILFPSFIHTQKRNPATHCKDPDMMWDFISLRPETTHQVMFLFSDRGTPDGYRHMNGYGSHTFKVVNEAGQASYVKWHLKTDQGIKNLSPDEADRLASSDPDYSIRDLYNSIATGNCPSWTFYVQVMSFEQAARVPFNPFDLTKVWPHSDFPLLEVGHLVLDRNPSNYFAEVEQLAFAPSHMVPGIEPSPDKMLQARLFSYADTHRHRLGVNYQAIPVNCPFASkVMTYQRDGPMNTSTNHRDTPNY----FPNSF--SGPQPVPTAKWHAD---KASGDVQrmetggEDNFTQAGIFFRKVLCA-GAKQRLVDNIAGNLVNAQDFLQQRAVSNFAAADATFGRMLREKLDqlKRVK-
>UPI000B8EF18A	622	0.503	1.099E-194	22	507	510	42	527	535
----------------------HKKKQTPhRSTNPHGCPLPTLTKSLTVGpRGPILLQDTNLVEHLAAFDRERIPERVVHAKGAGAFGYFEVTHDITRWTKAAPFEF-VGKRTDVAVRFSTVGGESGSADTARDPRGFAVKLYTEDGNWDLVGNNTPIFFIRDPILFPSFIHTQKRNPQTHLKDPDMFWDFISLRPETTHQVCFLFGDRGTPDGYRHMNGYGSHTFKLVNAHGNPVYAKFHWKTDQGVKNLCPKKAHQISADDPDYSIHDLYNAIADHRYPSWSLKIQVMTFAQAEKFRYNPFDLTKIWPQAEFPLHPVGRMVLDRNPTSYFNQVEQLAFAPANMIPGIEPSPDKMLQGRLFSYVDTHRHRLGPNYVQIPVNCPLRsiPLRTYNRDGAMNVDTmhNDGA-PNY----FPNSFSGPVETPKADiSSYTASGQVERYNSADDDNYSQVTTFWNKV-LGPEERKRLAANIGGHLNAASPFIRERAITNFAKVHPDFGKMIREKINSNV--
>M4BJ21	622	0.471	1.099E-194	25	504	510	25	504	545
-------------------------NKTSTTTTSVGTPIPSPglTTTTTAGPlGPVVLEDFTLLDRLAHFDHERIPERVVHAKGGGAFGYFEVTHaDITKYCSAKLFS-NVGKRTPVALRFSTVGGEQGSADTVRDPRGFAIKFYTEEGNWDLVGNNTPIFFLRDPMLFPSFIHTQKRLPHSHLKDPDMMWDFFSLRPETLHQQSFLFTDRGIPDGFRFMNGYGSHTFCNVNAKGETSYVKYHFKTDQGIRNLSVDKAAELAGSNPDYAVQDLYEAIAKKQYPSWTLYIQVMSLDEVAKATFNPFDVTKTWPHRTYPLIEVGRLALNRNPRNYFAEIEQLAFSPSFMVPGIEPSPDKMLQGRLFSYPDTQRHRLGTNYLQIPVNRPLKVPQTYQRDGAMVVNGNMYEAPNY----YPNSKGGPPEDTsQRHRAYRGDfSVVYKYSTYDDDNYSQVGEFYRK-TLDAAGREHLTDNIATSLVNASKPVQARAIANFTKCDEDYGRRLQEKVD-----
>A0A150WIL5	621	0.467	1.504E-194	29	499	510	3	469	477
-----------------------------TLTTSAGIPVSENQHSVTAGeRGPVLIQDFHLIEKLAHFNRERIPERVVHAKGSGAYGTFTVTHDITRFTKAALFS-KIGKKTDVFLRFSTVAGEKGSADTERDPRGFALKFYTEEGNWDIVGNNTPVFFERDPLKFPDFIHSQKRDPRTGYKNPFRMWDYWAKAPEALHQITILFSDRGIPDGYRFMHGFGSHTFSFINDKNERVWVKFHFKSMQGIKNLSVEKATALAGSDPDYAGRDLFEAIERKEFPRWTLKVQIMTERQAEQTNFNPFDLTKIWPHKDFPLIDVGVLELNRNPENYFAEVEQAAFSPSNVPPGVGFSPDKMLQGRLFAYPDAHRYRLGVNYQHLPVNRPHSVVNTYHRDGSMRFDNNGGGVDNY----EPNGFGGPTQDTRYSEpplPLSGAAD-RYDAHKDNDDFTQAGNLYRIFTNE--ERDRLTRNIAGTMKGLPEELQRKNIAHFSKCDPEYGARI----------
>A0A521YSS7	621	0.475	1.504E-194	26	504	510	2	479	481
--------------------------DRPVLTTNFGQPVADNQNSVTAGpRGPVLLQDIHLVEKLAHFNRERIPERVVHAKGSGAYGSFRVTGDITRYTSAKLLS-RVGKETSVFLRFSVVGGELGSADTVRDPRGFAVKFYTEEGNWDMVGNNTPVFFIKDPLKFPDFIHTQKRNPQTHLKDPDAMWDFWSLSPEALHQIVILFSDRGTPDGFRAMHGFSSHAFSLINAKGERVWVKWHFKSRQGIKNLSPAAAAALAGADPDYAQRDLFKAIEARQFPRWHVCLQVMTEAQAAGFRWNPFDLTKIWPHKEFPLIEAGELELNRNPANYFAEVEQSAFSPANIVPGMGFSPDKMLQGRLFAYNDAQRYRVGTNYAQLPVNAPRCPLRNNQRDGAMRFDGNAGAAPNYEPNSVPGT---PAEAPAYCEPsWNlGATVVERFSHRgEQDHFSQPGALFRLM--NPAQQELLIGNISASMKAVTRsDIVQRQLEHFERVDPRLAAGISKRLE-----
>A0A7J2R2U7	621	0.474	1.504E-194	24	503	510	3	479	482
------------------------NKKEKTLTTQGGRAVPDNQNSLSAGeRGPLLIQDVHLFEKMAHFNRERIPERVVHAKGAGAYGTFTVTNDITKYTKAKIFS-EVGKKTELLVRFSTVAGERGSADTVRDVRGFAVKFYTEEGNWDLVGNNTPVFFLRDPLKFSDFIHTQKREPHNNLRSQTMWWDFWSLVPESLHQVTILFSDRGIPRGFPHMNGYGSHTYSFINANDERFWVKFHFKTMQGIKNFMQEEADILAGKDPDWATRGLYERIEKRDFPKWELSVQIMPELEAESYRWNPFDLTKVWPHGDYPLIKVGIMELNKNHTNYFAEIEQAAFDPSNKVPGISFSPDKMLQARTFSYADAHRYRLGVNYQSLPVNRPKAaEINNYHHDGFMRFDGNFGSNVNY----EPNSFGGPKQDPAfkePPLKISGNAD-AYDQPITDDDFIQPGNLYRLMSSD--ERDRLVENLVNSLKTVPKFIQERMLAHFLKADATWGERIKKGL------
>A0A7H8QB52	621	0.461	1.504E-194	26	503	510	3	476	488
--------------------------DKRTLTTSWGAPVGDNQNSQTAGqRGPVLLQDVHLLEKLAHFNRERVPERVVHAKGAGAHGYFEVTQDLTKYTKAAFLS-EVGKKTDMFARFSTVAGELGSADTVRDPRGFALKFYTEEGNYDLVGNNTPIFFIRDAIKFPDFIHTQKRDPRTHLKNPNAVWDFWSLSPESLHQVTYLMGDRGIPATLRHMHGFGSHTFKWTNAEGVSHWVKYHFLTEQGIQNITQEVADKIAGENPDFHTEDLFNAIEEGDFPAWKMYVQIMPLEDANTYRFDPFDVTKTWSHKDYPLIEVGRMVLNRNPQNYFAEVEQATFSPGTLVPGIDVSPDKMLQGRLFAYHDAHRYRVGANHQMLPINAAKNEVNNYQRDGQMNFGANGGGSVYYEPNSYggPVEEAASKPAPLAVEGFTDSVPY------REEDFyTQPGDLYR--LQTPEEQERLVATFVGGLSAVtKEDIKLRQISHLYKADPEFGTRVAEGL------
>A0A0G3BQG8	621	0.461	1.504E-194	29	508	510	5	485	489
-----------------------------TLTTASGIPVPDNQNSVTAGpRGPVLLQDFHLIEKLQHFNRERTPERVVHAKGSAAYGTFTVTEDITRYTRAKLFE-QVGKQTSVLLRFSTVGGEKGSADTERDPRGFAVKFYTEEGNWDVAGNNTPVFFIKDPSKFPDFIHTQKRHPQTNLKSPTMMWDFWSLSPEALHQITTLFSDRGTPDGYRFMHGFGSHTFSFINADNERFWVKFHFRSMQGIKNLSVADAVRLAGEDPDYAQRDLFNAIEAQDFPKWRLCVQVMPEVEAEtwsrKTGWNPFDITKVWPYKDYPLIEVGVLELNRNPQNYFAEVEQAAFSPANVVPGIGFSPDKMLQGRIFAYHDAHLYRVGTNYQQLPVNRPQCPYHTYQRDGSMRFDGNFGAAPNYEPNSIVSTPKQAPQYKEPPLKISGDADRYDHAE-GDDPYTQAGNLFRLMKAD--EQDRLTSNIAGAMRSVPMSIVQRQLAHFAKADPRYGAAIAAKLGVQLA-
>A0A7X7Y6C9	621	0.442	1.504E-194	24	509	510	11	493	503
------------------------NEKKKRMTTAAGAPVYNNQNVLTAGRrGPMLLQDIWFIEKLAHFDREVIPERRMHAKGSGAFGTFTVTNDITKYTKAKIFS-EVGKKTPMFARFSTVAGERGAADAERDIRGFALKFYTEEGNWDLVGNNTPVFFHRDPLKFPDLNRVVKRDPRTNMHNPNSKWDFWTSLPESLHQVTITMSDRGIPASYRHMHGFGSHTYSMINEKNERVWVKFHFRTQQGIKNLTNEEAAAIIAKDRDSHQRDLYEAIENGDYPRWTMYIQVMTEEQAREMPYNPFDLTKVWYKKDFPLIEVGVMELNQNPDNYFQDVEQAAFSPANIVPGIGFSPDKMLQGRLFSYGDTQRYRLGVNHHQIPVNRPRCPYHTYHRDGQMRVDGNGGSTLHYEPNSY-GEWQDSPELMEPPLKLEGDaAHWDFRED-DDNYYEQPGKLFRLLPDD--EKERLFKNTAEDFAEVEEFIKIRHIINCYKADPAYGEGVARAADIPMSK
>A0A1J4KUK0	621	0.491	1.504E-194	16	509	510	7	498	518
----------------QKVSSHFHFMQGNNLTTASGCPVDNDLASITTGKGssYTMLQDSHLIEKLAHFNRERIPERIVHAKGAGAFGTFELTKDMSKYTCAKVFNGE-GKKTDIFIRFSTVGGERGSSDSARDPRGFACKFYTEEGNYDIVGNNTPVFFIRDAIKFPDFVHTQKRNPQTNLPDPCMFWDFLSLTPESLHQVMILFSDRGTPKNYRTMDGFSSHTFCWYNSKKEYVWVKYHFKSTCGWATMTNEEAEELSGKNPNAATEDLFNAIKDGNFPQWKLCVQIMTNEQAKNYKFDPFDITKVWYHKDFPLIEIGTITLNRNPDNYFADVEQSAFAPSHFVPGIGPSPDRLLQGRLFAYPDAHRWRLGANNDQIPINAPKCPFHHFQRDGQMTVNGNGGSEPNYWPNSQIDVAPNEKFAPPAVEIQ--AIISRHTRPLEDVDFEQPRELYNKVMKGE-ARDHLIHNIVVHLGGAPEPIKLRQTALFYKVDPDFGTRVATDLGINVAK
>A0A7C5KFP0	621	0.527	2.060E-194	25	500	510	6	479	484
-------------------------EAKNRLTTSHGAPVPDDLDSLSAGPgGPLLLGDVHLLEKLAHFDRERIPERVVHAKGAGAWGWFEVTHDVSRYTRAAFLS-EVGKKTEVFARFSTVGGEKGSADSERDPRGFAVKFYTEEGNYDFVGNNTPVFFIRDPLKFPDFIHSQKRNPATNLKDPDMFWDFLSLTPESIHQVLILFSDRGTPRGYRNMNGYSGHAFMWYNDKGERFWVKIHFKTDQGIANLTREEAESLAGRDPDHATRDLYESIAAGRHPSWTAYFQVLTPKEAEALPFDPFDLTKVWPHSVAPLRPFGRLVLDRNPSNYFAQVEQSAFSPGNLVPGMAPSPDKMLQGRLFSYPDTHRHRLGPNYHLIPVNAPRAAReRNYQRDGAMRVDENGGGGPNYWPNSMGG--PAPDEGVAPPGiPVSGLAA-RHRPKGGEEDFLQARALYqKVMSDT--DRAHLEGNLAAHLSGAKKEIRERQLALLEKVDPGLAKNVA---------
>UPI001354FCD3	621	0.451	2.060E-194	26	503	510	2	476	485
--------------------------DKKTLTTAAGAPVSNNNHSMTAGpRGPVLLQDVWLIDKLAHFARERIPERVVHAKGSGAFGTLTVTHDITRYTRAKLFS-EVGKQTPIFIRFSTVAGERGAADAERDVRGFAIKFYTEEGNWDLVGNNTPVFFVRDPIKFPDFIHTQKRDPYTNLRSATAAWDFWSLNPESLHQVTILMSDRGLPKNYREQHGFGSHTFSMINADGERFYVKFHFKSLQGITYYTDAEATDTVGQDRESAQRDLFDHIDRGDYPRWAMKIQVMPEAEAAAYHINPFDLTKVWPHADYPLIDVGTIELNRNPENYFADVEQAAFTPANVVPGIGFSPDKMLQGRLFSYGDAQRYRVGVNHHQIPVNAPRCPFHNFHRDGAGRVDGNGGRTLNY----EPNSFGQWKETPEVAEPplgLDGQPA-DRWNHREDDDyYSQPGALFRLMSDD--QKQRLFGNIARAMAGVPEEIQRRQIRHFELADPAYGAGVAAAL------
>UPI000D0F4D23	621	0.479	2.060E-194	30	504	510	8	478	486
------------------------------LTTNTGAPVGDNQNTMTAGvNGPVLLQDVHFIEKMAHFDRERVPERVVHAKGAGAHGVFKVTNDLTKYTRADFLS-EVGKETEMLARFSTVAGELGSADTLRDPRGFSLRFYSEEGNYDLVGNNTPVFFIRDPLKFPDFIHTQKRNPQTHLKSTTAVWDFWSLSPESLHQVTILMSDRGIPASFRHMHGYGSHTYRWTNAEGESFWVKYHFRTDQGVQNLTAEAAERLAGQNPDYHTEDLFYAIEDGEFPSWTLSVQIMPLENAAKYRFNSFDVTQVWSQKDYPLIEVGTMTLNRNPENYFATIEQAAFSPANIVPGIDFSPDKMLHGRVFAYPDTQRHRIGPNYNLLKVNQPKNPINNYQRDGSMRSDNNGGSDV-Y---YEPNSFGGPKESPVdKYEtlKIEGIAGNHSYQE--DDFYTQPGDLYRLLSED--EKQRLVDNIVGGLSTVRlEEIKIRQTKQFYKADKDYGERVAKALN-----
>A0A3A9KRH5	621	0.450	2.060E-194	29	503	510	6	476	486
-----------------------------YLTTASGTPVGDNQNSITAGhRGPTLIQDVNLLEKLAHFNRERIPERVVHAKGAGAHGHFEVTNDLSKYTKAAFLS-EVGKSTPMFIRMSTVAGELGSADTVRDPRGFAVKFYTEEGNYDLVGNNTPVFFIRDAIKFPDFIHTQKRHPQTHRKDVNAVWDFWSLSPESLHQITILHSDRGIPATLRHMHGYGSHTYKWTNAQGESVFVKYHFRTEQGVKNLDVDLAAKLAGENTDYHLEDLFNAIEDGNFPAWTLKVQIMPEEDVNTYRFDTFDVTKVWSQKDYPLIEVGRMVLDRNPENYFAEVEQAAFTPGNFVPGIEASPDKMLQGRLFAYADAHRYRVGTNHQELPINRSKAEVHNYQRDGQMRFDGNGGKSVNY----EPNSFDGPRETPEnKMNPFEvkGFADSVAYDS--EDHFTQPGDLFRLM--DEGERARLIQNFADHMRDVERdEIKLRQIALFYKVDPELGSGVAANL------
>A0A0T6UL96	621	0.442	2.060E-194	26	509	510	2	482	487
--------------------------DKPKLTTVAGAPVPDNQDSMTAGkRGPMLLQDVWFLEKLAHFDREVIPERRMHAKGSGAFGEFTVTKDISKYTKAKLFS-KVGKKTPMFVRFSTVAGERGAADAERDIRGFSMRFYTEEGNWDLVGNNTPVFFFRDPLKFPDLNHAVKRDPKTNLRSPNNNWDFWTSLPEALHQITIVMSDRGIPDGYRHMHGFGSHTFSFISPDNKRYWVKFHFHTQQGIKNLTNEEAEKIIAKDRESSQRDLFEAIERGDHPKWTMYVQIMPEEDAEKVPYHPFDLTKVWPKGDYPLIEVGEFVLNRNPENYFQDVEQVAFTPANVVPGISFSPDRMLQGRLFSYGDAARYRLGVNHHQIPVNQPRCPVHSYHRDGAMRVDGNHGGRLHY----EPNSYGEWQEQPgfrEPPLKIDPLADRFNFREDDDDYYSQPGALFRLM--TPEQQQALFDNTAGEVGGAEEAIQLRHIVNCYKADPAYGKGVAKALGIDWSK
>A0A7X6DSG1	621	0.444	2.060E-194	24	504	510	1	481	500
------------------------NEEPKKLTTEAGAPVADNQNSQTAGPdGPILLQDHHLIEKLARFDRERIPERVVHAKGSGAFGYFEVTADVSRWTKAKFLN-QVGKRTDLFIRFSTVAGELGSADTVRDPRGFAIKFYTEEGNYDLVGNNTPVFFLRDPLKFPDFIHSQKRDPYSHVQEPDNVWDFFSHSPEATHQFTWLFGDRGIPASYRNMDGFGSHTFQWVNANGEAFWVKYHFKTDQGIQCLTAQEAARIAGENPDHHHLDLLRAIDRREFPSWTLKMQIMPVADAANYRFNPFDLTKVWHYADYPLIEVGKLVLNRNPENYFADVEQAAFNPGHFVPGIGPSPDKMLQGRLFAYGDTHRYRLGINHTSLPVNRPHAaEVNNYGRDGAMRFDGNGGRAKNYEPNSDNGPAQSNERYDAPLAVHGMTGAQKATRHAEDNDFVQAGDLYRLI--SPDAKKRLIEAIASTLGRVSrEEIIERSIAHFRNADPEYGEQVAKAVE-----
>A0A0A0M9C1	621	0.440	2.060E-194	28	503	510	10	482	509
----------------------------PPLTTAAGAPVADNQNVQTAGRrGPMLLQDVWFLEKLAHFDREVIPERRMHAKGSGAYGTFTVTGDITRYTRAKVFS-EIGKKTDMFVRFSTVAGERGAADAERDIRGFSTRFYTEEGNWDLVGNNTPVFFFRDPLKFPDLNHVVKRNPRTNMRDPVANWDFWTLLPEALHQVTIVMSDRGIPASYRHMHGFGSHTYSLVNEAGERFWVKFHHVSQQGIRNLTDAEAGVLVGSDRESHQRDLFDAIERGEFPKWKLFVQVMPEADAATYRFHPFDLTKVWSKKDYPLIEVGEWELNRNPDNYFAEVEQAAFTPANVVPGIGFSPDRMLQGRLFSYGDAQRYRLGVNHHQIPVNKPRCPFHSYHRDGAMRVDGN----PATSVSYEPNSFSQWREQPQYRQPalaLDGPAdNWDYREE-DDDYFTQPGDLFRLM--TPDEQQRLFDNTARAMAGVPDFIRQRHIDHCTKADPAYGAGVAAAL------
>A0A2G3K214	621	0.459	2.820E-194	29	503	510	3	473	477
-----------------------------YLTTANGAPVADNQNSQTAGaRGPVLIEDFHLIEKLAHFNRERVPERVVHAKGSGAFGTFTVTQDITQYTKAKVFG-SVGKQTPVFLRFSTVGGEQGSADTERDPRGFAIKFYTEEGNWDIVSNNTPVFFIRDAIKFPDFIHTQKRDPQTHLKSPTAMWDFWSKSPESLHQVTILFSDRGTPDGYRFMHGFGSHTFSLINAANERVWVKFHFKSKQGIKNLHPTDAKRLAGEDPDYAQRDLFHAIEHGDFPKWRVCIQVMTQAQAAQHKDNPFDVTKVWSHKQFPLVEVGELELNRNPANYFAEVEQSAFAPPNVVPGISFSPDKMLQGRLFAYPDAHRYRIGANFAQLPVNAPQCPYHTHHRDGAMQFGDNGGAGPNY----EPNRFGtgaQAESFAEPALPIEGAAGRYNHRAGND-DFSQAGDLFRLMNTE--QKALLIANIVGAMQGVPRDIQLKQVEHFTRADAAYGAGVAAGL------
>A0A7T4Y6A9	621	0.458	2.820E-194	26	506	510	3	481	482
--------------------------DKDILTTAAGAPVADNQNSLTAGvRGPMLLQDVWFLEKLAHFDREVIPERRVHAKGSGAHGTFTVTHDITQYTKASIFA-EVGKQTPLFLRFSTVAGERGAADAERDVRGFSVKFYTDEGNWDVVGNNTPVFFVRDPLKFPDFIHTQKRNPRTNLRDPIAVWDFWSRHPESLHQVTILMSDRGLPQNYRQMHGFGSHTYSFINAAGERFWVKFHFKSQQGIANWTNEEAAKVVAGDRESAQRDLYENIEQGNFPRWKLQVQIMPEADAATYRINPFDLTKVWPHADYPLIDVGVLELNRNPDNYFAEVEQVAMNPSNIVPGIGFSPDRMLQGRLFSYGDTQRYRLGVNHHQIPVNAPKCPFHNsFHRDGAMRVDGNQGSKLNYEPN-RQGAF-AAGERAVEPPLAVGAVADRFDHRADDDDyYSQPRALFQLF--DEGQRQRLFGNIAAAMQGVPADIVQVQLAHFRKIDPAYAQGVEQALNVR---
>A0A7U3FEB3	621	0.468	2.820E-194	30	503	510	5	473	486
------------------------------LTTATGSPVADNQNSQTAGyQGPILMQDVHLIEKLAAFNRERIPERVVHAKGAGAFGYFEVTHDVSEFTRAKFLS-TVGKRTPVLIRFSTVAGEKGSADTERDPRGFAIKFYTEEGNYDLVGNNTPVFFIRDPLKFPDFIHSQKRHPVTNCKNPDAIWDFWSLSPESIHQVTILFSNRGTPRTYRHMHGYGSHTFQWVNEAGQGVWVKYHIRTEQGIENWRRHEAVQLAGEDPDYSTRDLFESIQRKEYPEWSVWVQIIPFDEARNYRFDVFDVTQTISQKDYPLIPVGRIVLNRNPDNYFAQIEQAAFSPANVVPGITFSPDKMLQGRLFAYADAHRYRLGINHTQLPVNRPLSPVTNYQRDGAMRVDGNGGDSV-Y---YEPNSFHGPKQDPAASEPglsLQGLSGSYAYPQ--NQFYTQAGDLYRLLPES--EKTDLIDNIAASLGQAQKNIQLRQIGHFYKADQEYGQRIAEAL------
>A0A1F9Z949	621	0.434	2.820E-194	25	507	510	2	482	495
-------------------------EKRKTMTTAAGIPVADNQNSLTAGpRGPVLMADYELMERMAHFNRERVPERVVHAKGAGARGTFTVTKELSRYTRAKLFQ-KVGSRCDVFLRFSTVAGEIGSADTVRDPRGFAMKFYTEEGNWDLVGNNTPVFFVRDPLKFQDFIHSQKRDPRTGLRDSTMQWDFWSLSPESIHQVTILFSDRGIPATYRNMNGFSSHTYSLWNAKGERFWVKWHVETQQGIKNLTDEEAARIAGEMPDFHRKDLHDAIERKEYPKWTVKVQIMPEKEAETYRIHPFDLTKVWPHKDYPLIDVGVIELNRNPENYFAEVEQAAFEPSNLIPGIGASPDKMLQARLLSYADAHRYRIGVNYAALPVNKPQSSVNTYHRDGFMRFDDNGGGSPNY----EPNSF-----GGPTQDRSLKEPPLRISGDADrydhrvgNEDYSQAGDLFRLMNGK--EKERLIGNIVRSMKGVPREIQLRQIGHFYRADPDYGLGVARGLgiEKEI--
>A0A6A4WHD6	621	0.488	2.820E-194	31	503	510	12	482	503
-------------------------------TTGHGQPVGKKTASVSIGqRGPLLLQDVAFIDEMAHFDRERIPERVVHAKGAGAFGYLEITHDITQYSCASVFS-EVGKRTPLAIRFSTVGGESGSADTVRDPRGFAVKIYTEEGNWDLVGNNTPIFFINDPIMFPSFIHTQKRNPATHLKDADMFWDFITLRPETMHQVSFLFSDRGIPDGYRHMNGYGSHTFKLVNKEGNEYWVKFHYKTDQGIKNLPVERANELAGSDPDYSIRDLYDAIEDGNFPSWTLSIQVMTPEQVDSCGFNPFDLTRIWPHSQFPLLPVGKMVLDRNPKNYFAEVEQIAFSPANMPPGIEASPDKMLQGRLFSYPDTHRHRLGPNYNQIPVNCPYRArVKNYQRDGPMCVDGNQADAPNY----FPNSF--SGPQECPRAKQVATRP-KVAGDADrfdefDSDLSQVRAFWeKTLNAE--ERARLADNIGGHAKDTQAFIQARIVKNWSMVCEDFGAQIRDAL------
>UPI00143D7E42	621	0.462	2.820E-194	28	505	510	20	494	508
----------------------------PILLTGNGEPIANKNDSLTAGKyGPTLLQDFVYLDEMSHFNRERIPERVVHAKGAGAFGYFEVTHDITKYTKAKLFS-AILKRTPIAVRFSQVGGERGSADTVRDPRGFAVKFYTEEGVWDLVGNNTPIFFIKDPLLFPSFIHTQKRNPVTNLKDSDMFWDFLSLRPESTHQVMFLFSDRGIPDGYRYMHGFGSHTFKLVNAKDEIVYCKFHYKTDQGIRNLPVDRAAELSGTDPDYGIRDLYNSIARRQCPSWTLYIQVMTPKEAETFRWNIFDVTKVWPHKDFPLIPVGKIILDKNPESYFSDVEQIAFNVAHMVSGIEPTPDKMLQGRMFAYGDAHRYRLGTNHLQLPVNCPYKIMttMNYQRDGKMSIN-SQGGAPNY----YPNSFKGPVETPnVKEPAFNITGQADRYTPINEDDFGQVTIFWRNVLDS-GAKTRLVNNLVTSLKRVSPFIVQRAVANFTQVDQDLGKRLRDGLKK----
>A0A6I2H0L1	621	0.441	2.820E-194	1	503	510	4	512	520
-AHPPPRyspRRGKAlPLDARDREERRHVSTLPTLTTEAGAPVADNQHSQTAGPaGPVLLQDHHLLEKLARFNRERIPERVVHAVGSGAYGTFEVTNpDLPRYTRAKLFS-AVGKRTPLFLRFSTVAGSRGAADTARDPRGFAVKFYTEEGNWDLVGNNTPVFFLRDGIKFPDFIHSQKYDPFTNRQEADNVWDFFGHTPEATHQFTWLFGDRGIPASLRHTDGFGSHTFSFVNADGERHWVKFHFKTDQGIRCLTSEEAQAIGGRDPQYHQKDLYDALERGERPSWTLKIQLMPERDAATYRFNPFDLTKVWPYKDYPLVTAGTLTLERAPDNYFAEVEQAAFDPSNFVPGIGPSPDRMLQARLFAYGDAHRYRLGINHTQLPVNAPKgVPggARSYGRDGHMRFDANGGRARNY----EPNSYEGPRQSNAfaPPLPLQGAaGTYAPVRHAEDDDFVQAGALYRLMPED--AKQRLVDNLAGSLAQVSrEDVIERALAHFRAADPEYGQRVADAV------
>A0A3N4I296	621	0.582	2.820E-194	19	508	510	24	521	535
-------------------PSRKQKNEDLVYTNANGAPVQDPTAFQVVGGsngddykkvGPILLQDSNLIEMLAHFDRERIPERVVHAKGAGAFGYFQLTKPVNDLSDAAFLQPKaVGKKYKALVRFSTVGGEAGSGDSARDPRGFAIKIYTEEGNEDFVCNNTPVFFIRDPSKFPLFIHTQKRNPQTHLKDATAMWDYWNNNQEAIHQIMRLFSDRGTPYSFRHIHAFSGHTYKFVKKDGSFTYVKIHFLTDQGEKWLTNEEATTLAGTNPDHHTQDLFESIESGNFPSWKMYIQTMTPAQAESFKFSVFDLTKTWPEDTYPLREVGKLVLDKNPENYFAEVEQAAFSPSNQVPGIEPSADPVLQARLFSYPDTQRYRLGVNYNQLPVNCPLRANSPFQRDGAHagFYKNNYGSMPNYQSSMKPMAYKSVPS--PSHEEWVGKAV-NFSSKVNDGDFEQANGEW--LWMEGvGQQDNFVHNVAVALKGAHEDVREETYEMFTRVNGTLGERIREETEKEVK-
>A0A7T8M6J3	620	0.450	3.862E-194	27	503	510	3	477	481
---------------------------KTILTSANGAPVADNQNSRTAGpRGPVTLDDFHLVEKLAHFNRENIPERRVHAKGSGAHGTFTVTNDITQYTFAKLFS-NVAKQTPMFVRFSTVGGERGSADTARDPRGFALKFYTEEGNFDIVGNNTPVFFIRDAIKFPDFIHTQKRDPKTNLKCPRMMWDFWSLSPESLHQVTILFSDRGIPDGYRHMHGFGSHTYSLINKDGVRTWVKWHFKTKQGIKNIHPKQAEELAGTNPDYAQDDLFHAIERGDYPKWGVYIQVMSEQQASERTENPFDVTKVWSQKEFPLIEVGEFELNRNPENYFAEVEQASFAPSNVVPGTGLSPDKMLQGRVFAYADAQRYRVGTNYQQLPVNAPKCPYHTYQRDGAMRFDGNNGGAPNY----EPNSFENAPKQTNIKEPVypVANSGPAYQYDHREdsDYYSQAGALFRLMNDE--QKALLIDNIVNSMKGIDETIQRRQIEHFLKADQAYGEGVAYGL------
>A0A0N8W800	620	0.455	3.862E-194	29	505	510	7	482	484
-----------------------------TLTTAAGIPVPDNQTSLTAGkRGPTLLQDHYLLEKLAHFNRERIPERVVHAKAAGAHGTFTVTNDITKYTKTRIFS-KVGKQTEMIGRFSTVAGEKGSADTVRDVRGFALKFYTEEGNWDLVGNNTPVFFIRDAIKFPDFIHSQKRDPQTNRRSDTMQWDFWSQVPESLHQVTILFSDRGIPKGIPYMNGYGSHTFSFINAENERFWVKFHFKTQQGIQCFRQKEADTIAGEDPDYHTGQLFEAIERKEFPRWTLKVQIMPEKEADEYKFNPFDLTKVWSHKDYPLIEVGILELNRNPINYFAEIEQAAFSPSNVVPGISFSPDKMLQARIFSYTDAHRYRLGVNYERIPVNLPKAanVANTYQRDGFMRCDDNGGPGPNY----EPNSFDGPVEDPDYNEpplKISGSADRYEQKRGVDEDYIQPGDLYRLMSED--QQDQLISNIVGSLKKVPVEIQKKMIVHFSKADKSYGERVAEGLKS----
>A0A524MC83	620	0.477	3.862E-194	26	503	510	5	480	484
--------------------------EEKQLTTAAGIPVDDNQTSLTAGeRGPTLLQDHHLLEKLAHFNRERIPERVVHAKAAGAFGTFTVTHDITNYTKAKVFA-EIGKQTEVLGRFSTVAGEKGSADTVRDVRGFALKFYTTEGNWDMVGNNTPTFFIRDAIKFPDFIHTQKRDPKTNYKDDTPQWDFWSQVPESLHQVTILFSDRGIPAGIPYMNGYGSHTYSFINGALERFWVKFHFKTQQGIKNLMQDEADRLAGSDPDYITRQLFELIERGDYPKWTLYVQIMPEVEAEAYRWNPFDLTKVWPHGDYPLIEVGVLELNRNPANYFADVEQAAFSPANVPPGISFSPCKMLQARLFAYADAHRYRLGANFERLPVNAPRgTEAHNYQRDGHMRFDGNGGGSPNYEPNSFGGP-KANPAYKEPPLKISGDAARYEQKRSVDEDYIQPGNLYRLL--PAGEQTRLVNNIVGSLKKVPRAIQEKMVKHFHRADAQYGERIAKEL------
>UPI00166BB6BC	620	0.449	3.862E-194	25	507	510	2	481	487
-------------------------NNRKTLTTAAGIPVGDNQNSVTAGsRGPVLIQDFHLLEKLAHFNRERIPERVVHAKGAGAFGYFEVTNDeISKYTKADFLS-EAGKRTDMFIRFSTVAGELGSADTVRDPRGFAVKFYTEEGNYDLVGNNTPIFFIRDAIKFPDFIHTQKRHPQTHLKDPNMVWDFWSLSPESLHQITWLHGDRGLPATLRHMNGYGSHTYKWVNDQGEAFWVKYHFVSEQGVKGLDVDLAEKLAGENPDYHTEDLYNAIDQGDFPAWKLYVQIIPYEDYKTYKWDIFDVTKTVSKKDYPRIEVGRMVLNRNPENYFAEVEQAAFTPGSFVPGIEASPDKMLQGRIFSYGDAHRYRLGANHQQIPVNRPVNEVNNNQRDGYMAVDGNGGSSPVY----EPNSINGPAEDQTkksSPFEIMGEADSVAYDS--EDHYTQPGDLYRMMSAD--EKDRLIQNFINHMKPVeSDEIKLRQIEHFYKADPEWGERIAQGLGLRV--
>A0A1I1ZW34	620	0.459	3.862E-194	25	503	510	2	477	491
-------------------------NEKKRMTTASGAPVGDNQNSITAGkRGPTLIQDVHFLEKMAHFDRERIPERVVHAKGAGAFGYFEVTNDeISKYTKADFLSEK-GKRTEMFARFSTVAGELGSADTVRDPRGFALKFYTDEGNYDLVGNNTPIFFVRDAIKFPDFIHTQKRNPRTGLKDKDMVWDFWSLSPESLHQITYLHGDRGIPATYRHMNGYGSHTYKWVNDEGEAFWVKYHFISDQGVKGLDVDVADQLAGEQPDYHREDLYNAIENGDNPSWTLYVQIIPYEDYKTYKWDIFDVTKTVSQKDYPRIEVGKMVLNRNPENHFADVEQSALSPANLVPGIETSPDKMLQGRLFSYSDTQRYRLGVNHQQIPVNRPKVDVNHYQRDGYMAVNGNGGGNPVY----EPNSVDGPVEDPAtKINPFEVEGVADSVAHDSDDHYTQPGDLYRLMSED--EKLRLVKNFADHMRPVtREDIKLRQIEHFYKADPEWGERVAEEL------
>A0A443SDD2	620	0.460	3.862E-194	21	505	510	9	499	501
---------------------SYKeYAEKQKYTsndvitSAHGCPIGDHTNVMTVGpRGPLLVSDQLYMEEQAHFDRERIPERVVHAKGAGAFGYFEVTKpDIQKYTKASLFK-SVGKRTPVAIRFSTVAGELGAADTVRDPRGFAVKFYTDEGIWDMTGNNTPIFFIRDPFLFPSFIRSQKRNPRTHLKDPDMFWDLISLRPECLHQTAFLFSDRGIPDGYRHMNGYGSHTYKFINDKNEAVYCKFHFKTDQGIKNIDPARAAVLAGTDPDYAIRDLYNAIANKNFPSWTFYVQIMTYQQAEKFPFNPFDLTKVWPHADYPLIEVGKLVLDRNPENYFAEVEQLAFSPSSFVPGIGPSPDKMLQARLFAYDDTHRHRLGANFHHIPVNRPKCPViTPTLRDGPYCFDDNGGGMPNY----FPNSFlkAKDNPKYIEHRDRVMIPDIDRHESANEDNYTQVANFWQKVLKED-ERERLIENMAKHLINAQEFIRDRFVGHCEKAHKEFGKRLRLALDK----
>A0A067PNM8	620	0.600	3.862E-194	26	503	510	10	485	512
--------------------------DDALYTASNGAPVKEPYAAERVGfNGPLLLQDFHHIDLLAHFDRERIPERVVHAKGAGAHGYFEVTHDISDLSCAAIFN-KVGNRARATVRFSTVGGEAGSADTARDPRGFAVKIRTEEGNWDWVFNNTPVFFIRDPAKFPHFIHTQKRDPQTHLKDADMFWDYLSQNPESIHQVMILFSDRGTPDGFHNMHGYSGHTYKFVNKEGKWHYVQIHLIKDGGFKTFDNEQAGKLAGENPDYGIQSLFETIEAGKFPSWTVYVQTMTPEQAESFRYSVLDLTKIWPHKEFPMRPFGKFVLNENPSNYFAEVEQAAFSPSHMVPGVEPSADPVLQSRFFSYPDTHRHRLGTNYQQLPVNAPIVPIANFQRDGPMAFN-NQASRPNYQSSISPLKYRAKTYNTSNHELWIGN-SYTYLSEITELDFEQPRALYqKVMNDT--DRAHLVHNIAVHLVGAKSaEVKARQLSVFAAVDQSFSDAVAKAI------
>A0A2X0LST9	620	0.586	3.862E-194	19	504	510	4	486	512
-------------------QVRDQPD-GATYTTSQGAPVNEPYAAGRAGtNGPLLLQDFHHIDLLAHFDRERIPERVVHAKGSGAHGEFIVTHDISDLTCAQVFE-KVGTKVRATARFSTVGGESGSADTARDPRGFSIKLRTEEGNWDHVYNNTPVFFLRDPAKFPHFIHTQKRDPQTHLKDADMFWDYLAQNPESFHQVMILFGDRGVPDGFRHMHGYSGHTHKLINKNGDFVYAQFHWRCDQPRKFLTQEQSVQLAGENPDYATQDLFEAIEKGDFPSWTLHVQTMTAKQAQEFEHNILDLTKIWPHKDYPLREVGKLTLNENPQNYFAEIEQIAFAPSHLVPGIEPSADPVLQSRLFSYPDTHRHRLGVNYAQLPVNAPLHLPANFQRDGAMAF-YNQGARPNYQSSIQPLLYKPQLYNTAEHEQFLGGAVQD-LSVITELDFVQPRALWQRVFDD-SAKERFVNNVSGHMGGIKSEsIRNGVLACFARVDEDLGARVAKALN-----
>UPI00160DBFA0	620	0.454	3.862E-194	28	507	510	23	501	513
----------------------------PSLLlTGSGSIIANKTASLTAGPhGPILLQDYVYLDEMSHFTRERIPERVVHAKGAGAYGYFEVTHNITKYCKAKMFS-VIGERIPIVVRFSTVGGESGSADTVRDPRGFAIKFYTEEGIWDLVGNNTPIFFIKDPLFFPSFIHTQKRNPATHLKDYDMFWDFISLRPESTHQILFLFSDRGIPDGYRHMNGYGSHTFKMLNAYNNMVYCKFHYKTNQGIKNLSVDKAAELSSSDPDYSIRDLYNAIAKGRYPSWMFYIQVMTEEQAKNFKWNPFDVTKIWPHDQYPLIPVGKFVLDRNPNNYFSDVEQIAFDPAHLIPGIEPSPDKLLQGRLFAYGDTQRHRLGPNHLQLPINCPYKniSTMNYQKDGAMAIN-NQDGAPNY----YPNSFSGPKECPAlRTPPISVKGDIDRYEPVDEDDFGQATLFWRNVLDDD-AKSRLVENLANHLKNASLFIVERAVKNFSQVDIELGKKLTKALrEAGV--
>A0A136MSZ0	620	0.424	5.287E-194	13	503	510	0	485	496
-------------MKIKNFQMNHQ-EKKP-LTSVSGRPIAENQNVKTAGkRGPMLLEDYWFLEKLAHFDREVIPERRMHAKGSGAFGTFTVTHDISTYTKAKLFS-EIGKKTDVFVRFSTVAGERGAADAERDIRGFAIKFYTEEGNWDLAGNNTPVFFLRDPYRFTDLNKAVKRDPRTNLRSPNHNWDFWTLLPEALHQVTITMSDRGIPKSYRHMNGYGSHTFSMINAKNERVWVKFHFKTEQGIQNLTNEEAQSIIGKDRESHQRDLYNAIENGDFPRWRMKIQVMTEAQAEQCPFNPFDLTKVWPHGDYPLIDVGILELNRNPENYFADVEQAAFNPANVVPGIGFSPDKMLQGRLFSYGDAQRYRLGVNHYQIPVNKPKCPFHNFHRDGAMRVDGNEGSTLHYYPNSY-GQWEENKAHTEPPLKLSGDAYHYNFREDDHDYYTQPRNLFRLMNED--QKQRLFSNTAAEVGGAETFIQERHIVNCYKADPEYGKGVAKAL------
>A0A165LMW3	620	0.594	5.287E-194	26	503	510	10	484	511
--------------------------DGATYTTSNGAPVPEPYAAGRLGRrGPLLLQDFHHIDLLAHFDRERIPERVVHAKGAGAFGYFEVTHDVTDISCASMFA-SVGKKTPAVVRFSTVGGESGSADTARDPRGFAMKFKTDEGNWDWVFNNTPVFFLRDPAKFPHFIHTQKRDPQTHLKDASMFWDYLSQNPESVHQVMILFGDRGIPDGYHHMHGYSGHTFKWVNAQGKFVYTQVHLKKKGGAKTILAEDAVRIAGENADYGIQTLFEDIQDGKFPEWDVFVQTMTPEQAEKFRYNILDLTKIWPHDQFPLRPVGKLVLNENPQNYFAQIEQAAFSPSHLVTGVEPSVDPVLQSRLFSYPDTHRHRLGTNYQQLPVNAPLVPIANFQRDG-PQLFVHQGARPNYQSSIAPLTYKARPYDLEDHEVFLGNAL-YDLSEITELDFEQPRALWQKVFDD-GAKERFVKNVAGHLKDAHPPVITRQLSVFAAVDQGLADRLAAAI------
>A0A0B2VNV9	620	0.423	5.287E-194	16	506	510	18	580	1452
----------------PHEKQLDEYRKsqpKPdVMTMSNGAPIHNKNAVLTAGpRGPLLLQDHIYLDEMAHFDRERIPERVVHAKGAGAHGYFEVTHDITKYCKANLFNG-IGKKTPVFIRFSTVGGESGSADTARDPRGFAIKFYTEEGNWDLVGNNTPIFFIRDPILFPSFIHTQKRNPTTHLKasifiyllyfllvifnsdavvrlisgesgsadtardprgfaikfyteegnwdlDANMMFDFWTLRPESTHQVMFLFGDRGTPDGYRHMNGYGSHTFKLVNKDGNAVYCKFHVKAKE-IKNLPADVAERLMGEDPDYSIRDLYDAIERGDFPEWKFMIQVMTFEQARNYQYNPFDVTKVmtfeqarnyqynpfdvtkiWSHKEFPLIPVGKIVLNRNPKNYFAEVEQSAFSPAHIVPGIEFSPDKMLQGRIFAYPDTHFHRLGPNYIQLPINCPYRARtRNVQRDGLMALGDNQAGMPNY----HPNSFNGPKERTdVKESKWTASGDVDRFNSHDDDNFSQPREFWlKVLDED--ARERLVNNIAGVLCKCKEFIQERAIKMFGDVHDDFGRRLRKALQQR---
>A0A7Y1HL49	619	0.463	7.239E-194	26	503	510	2	476	482
--------------------------QTKTLTTASGAPVADNQNSRSAGpRGPLLLDDFHLIEKLAHFNRENIPERRVHAKGSGAHGTFTVTRDMSQYSSAKLFD-TIGKQTPIFMRFSTVGGERGSADTERDPRGFAIKFYTEEGNWDIVGNNTPVFFIRDPLKFPDFIHTQKRLPQSNLKSAQMMWDFWSHSPESLHQVTILFSDRGIPDGYRHMHGFGSHTYSLINAAGERHWVKWHYKTKQGIKNLAPAEAARLAGTDPDYAQRDLFGAIERGDFPKWRVCMQVMTEAQAAAHHENPFDVTKTWSQKEFPLIEIGELELNRNPLNYFAEVEQAAFGPSNMIPGVGLSPDRMLQGRVFAYADAHRYRVGTNHQHLPINSPRVPVHNYQRDGSMAYGNNGGATPNYEPNSYSDAPKQAPQYAEPPLALSGAADRYDHRE-DTDYYSHAGALFRLM--SPEQKALLINNIAGAMAGVSDDVVQRQLPHFYNADPAYGEGVAKAL------
>A0A0K0CTU4	619	0.479	7.239E-194	29	492	510	23	479	484
-----------------------------VLTTSTGAPIFNKTNSLTVGpRGPMLMQDVIYMDEMAHFDRERIPERVVHAKGAGAHGYFEVTHNISKYCKAELFNYFRG-RFKLIKQF--AGGESGSADTVRDPRGFAIKFYTEEGNWDLVGNNTPIFFIRDPIQFPNFIHTQKRNPQTHLKDANMMWDFWGLRPESTHQVMFLMSDRGTPDGYRFMNGYGSHTFKLVNSDGKAVYCKFHLKPKE-IKNLSAAEAARLAGEDPDYSIRDLYNAIERGDYPQWTFYIQVMTFEQAERWPMNPFDVTKVWPHGEFPLIPVGKLVLNRNPKNYFAEVEQAAFCPAHVVPGIEFSPDKMLQGRLFSYTDTHFHRLGTNYNQLPINCPYRArAHNTQRDGAATFD-NQGNAPNY----FPNSFNGGMECPRAVEsRWSVSGDVERHESINDCNFDQPREFWTKVLNN-GERERLVENTFHTMKDCKPYIQDRAIENFRKVS-----------------
>A0A1V5JRT0	619	0.474	7.239E-194	30	504	510	6	476	500
------------------------------LTTSFGIPVSDDQNSRSAGEhGPLLLENVHLLDKLGHFNRERIPERVVHAKGAGAWGFFELTHDVTQFTKARFLS-EVGKRTEVFVRFSTVGGEKGSADTARDPRGFAVRFFTEEGNCDLVGNNTPVFFIRDPLKFPDFIHSQKRNPATNCPDPDAFWDFLSLTPESIHQVTILFSDRGTPDGYRHMHGFGSHTFMCYNAAGKYHWIKIHIKTNQGIKNLTRQQACELAGSDPDYATRDLHAAIERGDYPSWTLMVQRMTPEQARDYRFDIFDVTRIWPHADFPLIELGTITLNRNPTNFFNEVEQVAFSPANLVPGLAPSPDKMLQARLFAYHDAQLHRLGPNHHLIPVNRPRGFYeANYQRDGSMRTD-EIASGPNY----WPNSFGGPQPQAFDDAPaIELAGVTGRYRHASDDDYLQAGNLYRHLMKH-NERDNLIDNIAAHLGQAQRRIQLRQCALFFKADPDYGNRVARALN-----
>A0A5C3KBZ6	619	0.658	7.239E-194	29	507	510	31	505	511
-----------------------------FYTTSGGVPVNDPTAFQRVGRnGPILLQDTHLIEQLAHFARERIPERVVHAKGAGAYGVFEVTEDITDLTSAAFLD-QIGKKSRVLVRFSTVGGESGSADTARDPRGFAIKIYTEEGNEDWVFNSTPVFFLRDPSKFPLFVHTQKRDPQTHLKNATVFWDYLSTNQESVRQLMHLFSDRGTPFSYRHMDGFSGHTFKFAKHNGTYNYVKIHLKTDQGVRTLTNEEAGDLAGKNSDWTTQDLFEAIQRGDNPSWTAYVQVMSPEQAEQFRYSVFDLTKTWPEDQFPLRKFGKMTLNQNPENFFAEIEQAAFSPSNIVPGIEPSADPVLQARLFSYPDSQRYRLGVNFNQIPVNCPMHVNNPFQRDGHFAIH-NYGAAPNYMSSFHPLVYRSVP--TKEHEEWVGKAT-LFSSVVEDKDFEQATEEWAYLGTMEGQQRNFVHNIAVHLCNAHPEVRKRTYGMFDRVDAQLGQWLREETEKEV--
>A0A5E3WX35	619	0.595	7.239E-194	19	503	510	3	487	519
-------------------QQVFDNKDGATYTTSNGAPVREPYAAQRVGfNGPLLLQDFHHIDLLAHFDRERIPERVVHAKGAGAHGYFEVTHDISDLTCAKLFS-KVGTKARTTVRFSTVGGESGSADTARDPRGFAIKIRTEEGNLDWVFNNTPVFFIRDPAKFPHFIHTQKRDPQTHLKDADMFWDYLSQNPESVHQVMILFSDRGTPDGYHQMHGYSGHTFKFVNEQGDWNYVQVHVRADGGFKTLDNEQAGELAGSNPDHGTQKLFEAIESGNPPSWTVYVQTMTPQQAEQFRYNVLDLTKVWPHSEFPLRPVGKLVLNENVQNYFAEIEQVAFSPSHLVPGIEPSADPVLQSRLFSYPDTHRHRLGPNYQQLPVNAPIVPIANFQRDGFMAFN-NQGPRPNYQSSIAPLSYKgkTYDDKEIKHETFVG-LARAELSTITELDFEQPRALYHKAMDQT-AREHLVHNLAVHMKAIRDPkVTARQLSVFAAVDQGFSDALAKQL------
>A0A1Z5JVT2	619	0.473	7.239E-194	3	503	510	7	502	529
---PTIKDDNPAASQLLHYQQM--NEAKPaTTTTSHGAPIDSLTSSRTAGPnGPIVLQDFTLLDHLSHFDRERIPERVVHAKGAGAFGYFELTH-VQPHCRASLFQ-SVGPKTPVAVRFSTVGGESGSADTARDPRGFAVKFYTEEGNWDLVGNNTPIFFIRDPILFPSFIHTQKRNPQTHLPDANMFWDFISLRPETVHQVSFLFGDRGIPDGYRCMNGYGSHTFKNVSADGTPCYVKYHWKTDQGIRNLTAAQAQSLSASDPNYAIRDLYNAIAQGNYPSWTLYVQIMSYQQAQVASFNPFDLTKVWPQAQYPLRPVGRMVLNQNPTNYFAQIEQLAFSPSHMVPGIEPSPDKMLQARLFSYPDTHRHRLGANYANLPINRARANVQNYQRDGPMQTTENGGGAPHY----FPNSFGGPSvtREAVEHgDSVTGQVARVETGD--EDNYSQCRVFYRQVLDE-AARERLTDNLAQHIAQVTDPaVRERAVALFTNVDPDYGASIARKL------
>A0A1E3PKL5	619	0.587	7.239E-194	28	503	510	233	708	722
----------------------------PTYTTSNGCPLKNPQASQRIGNhGPLVLQDFNHIDQLAHFVRERIPERVVHAKGSGAYGFFECTDNVSDLCSADFLS-QVGRKTNTFTRFSTVGGERGSADAARDPRGFSTKFYTQDGNLDWVYNNTPVFFIRDPVKFPIFIHTQKRCPQTNLKDANMMWDYWTQNQEALHQIMTLFSDRGTPASYRNMNGYSGHTYKWTNKEGKWVYVQIHLKTDQGIKTLTDAEAAQMTAANPDHAQQDLFTSIAKGEFPSWTVYVQSMTYEQAQELDFSVFDLTKTWPQSKFPLRRFGKLTLNRNPENYHAEVEQAAFSPSHTVPGIEPSADPVLQSRLFSYPDSQRYRLGVNYQQIPVNCPYHVHASYQRDGAMTVNGNYGSLPNYPTSYQPVNLRQDVALAENHETWEGEiVNFDWRADVNAGDYKQCTEMWKVYGKT-NQQEALISNLAGSISTTIPEIQDRCFAMWAKVDRQLAERLRNAV------
>A0A2W5LZ95	619	0.445	9.912E-194	27	503	510	2	482	487
---------------------------KTPMTTAAGRPVADNQNSETAGRrGPVVMQDFWLIEKLAHFDRERIPERVVHAKGSAAYGTLTITHDITRYTKARLFA-EIGKRTPLFLRFSTVAGERGAADAERDVRGFAIKFYTEDGNWDLVGNNTPVFFIRDPLKFPDFIHTQKRDPRTNLRNPTAAWDFWSLHPESLHQVTILMSDRGIPANLRQQHGFGSHTFSFVNAAGERYWVKFHFKSMQGIANLTDAEAAQVVAADRESSQRDLFEAIERGDYPRWRMAVQIMPEADATTYRFNPFDLTKVWPHGDYPLIDVGILELDRNPENYFAEVEQSAFNPANVVPGIGYSPDRMLQGRLFSYGDTHRYRLGINHDQLPVNRPRCPYHAPHRDGLMRGDDNGGLLPNGAavPNYQPNSFGGPVDDPAAAEPplaeaFGGAVARYDHRE-DTDYYSQPGALFRLFTAD--EKARLFANIAASIGSVPEAIQRRQIAHFAKADPAYGAGVAQAL------
>A0A2G5B7X4	619	0.533	9.912E-194	26	503	510	10	485	493
--------------------------DQGVLTTSTGAPVASNQTSQTAGyNGPVLLQDFHLIDKLAHFDRERIPERVVHAKGAGAHGYFEVTNDVSHLTCAKFLS-SVGKRTPIFTRFSTVGGETGSTDTARDPRGFAVKFYTEEGNWDMVGNNTPIFFIRDPIKFPDFIHTQKRDPRTHLKNPDMQWDFFSHVPEALHQVMILFSNRGTPDGFRHMHGYSSHTLKLVNEEGVPHYVKWHFRTDQGIKNFRAKEAAQMDGINPDYATQDLFEAIERGDHPSWTVYLQVLTEEQALNYEYNVLDVTKVISQKDFPLQEVGRLVLDRNPENYFAEVEQAAFSPSHMVPGIAPTADRMLQGRLFSYPDTHRHRLGANYQQLPINRPIAPVRNQQRDGPMSFGDNGGRLPNYEPNSLGGPHEShSVRETDAVSQAEGLLARHTYG-LTDKDFEQPRALYNLLSKE--EQQDLVDNIAGNIALAQPIFQRSILPHLLRIDNEFGSRIEAIL------
>A0A1Y2GW69	619	0.516	9.912E-194	29	509	510	15	498	500
-----------------------------VLTTNNGNPVDDNQNSMTAGEfGPVLIQDFHLIDKLARFDRERIPERVVHAKGSGAHGFFEVTADLSQLTCAKFLEKP-GIKTPVFARFSTVGGEKGTSDSLRDPRGFALKFYTEEGNWDMVGNNTPVFFIRDPLKFPDFIHTQKRNPQTNLKDPDAYWDFLSLTPESLHQVTILFSNRGTPYSFRHMNGYSSHTLKLVNSQGIAHLVKWHFKTDQGIRNHTAEEAKKLDTENPDSNTEDLFESIEKGDFPSWTVYLQAMKEEDAAKYRWNVFDVTKVWPHSDYPLQKIGKLTLNRNPKNYFAEVEQAAFSPSHMVPGIDVTNDKMLQGRLFSYPDTHRHRLGTNYLQLPINQPYRtIVANYQRDGPMNFSENFNNAPNYEPQSRDPKGPAQQDHDIRVRPssvqLYGATGRYPFRK-SDDDFVQPGNLYRLLKGK--EQDDLVGNLIDHMSKVKnLEIIKRQIALFNKADPTWGVRVEEGLKARGKK
>A0A1L3THV5	619	0.485	9.912E-194	27	503	510	20	493	508
---------------------------QDVLTTSTGAPIGDKLNSLTIGeRGPILIQDSVYIDEISHFDRERIPERVVHAKGAGAFGYFEVTDDISKYCKAKIFG-EIGKRTPMVARFSTVGGESGSADTARDPRGFALKFYTEEGNWDLVGNNTPIFFIRDPILFPSFIHTQKRNPTTHLKDPDAFWDFITLRPEATHQVCFLFSDRGTPVGFRSMNGYGSHAFKLVNDNGELVYCKFHLKTNQGIKNFNRQQADDLTRDDPDFSIRDLYNSITEGNCPSWTMHIQVMSFDQAEKFPFNPFDLTKVWPHGEFPLHKVGKMVLNKNPTNYFAEVEQLAFSPASLVPGIEASPDKMLQGRLYSYDDTHRHRLGANFMQIPVNCPYRtKVANYQRDGPMTMDSNQGGAPNY----FPNSFSGPKQDKEFLEskfKVSGDVDRYSWNE--ADCYPQVTQFWTKTLNQ-AERERLVDNIASHLCNAQDFLQERAVKQFAKVHEDFKKMLQSKL------
>UPI000426B8B0	619	0.441	1.357E-193	26	508	510	1	478	487
--------------------------EHPILTTNQGAPVADNQNSRTAGQhGPTLLEDYHLLEKLAHFNRERIPERVVHARGAGAHGVFRVEHSMAQYTKAAFLQKE-GQETPVFVRFSTVIHSAGSPETARDPRGFAVKFYTTEGNYDLVGNHLPVFFIRDAIKFPDMVHSLKPAPDTNVQDPDRYWDFMTLSPESTHMLTWLFSDYGTPANYRQMEGYGVHAFKWVNSRGEVTYVKYHWKPQQGVRNLTAEEAREIQGRDFNHATRDLFEAIQNGNYPSWDLYVQLMPPEDLDRFDWHPLDATKVWPESLYPLHRVGTMTLNRNPANFFAEVEQSAFSPSALVPGIEPSEDKLLQGRLFSYPDTQRYRLGANYLQIPINCPYAPVRNHQRDGAMQVK--QDTSPvNYEPNRYLESPKEAPRFAESETALHGYTTRRKL--AKPCDFEQAGERYRSFSE--AERANLIRNLAADLSRVHEHTRLLAICNFSRADAEYGRRLAEALGVDLS-
>UPI0009498694	618	0.405	1.858E-193	30	503	510	7	481	490
------------------------------LTTSWGAPVGDNQNSMTAGsRGPTLIQDVHLLEKLAHFNRERVPERVVHAKGAGAHGYFEAYGtagdePVSKYTRAKLFQEK-GKRTPVFVRFSTVTHGISSPETLRDPRGFAVKFYTEDGNWDLVGNNLKIFFIRDAVKFPDLIHAFKPDPVTNLQDGERIFDYISNTPEAMHMITFLFSPWGIPANYRQMQGSGVNTYKWVNAEGEGVWIKYHFKTEQGIKNLTEEVGTKIAGENPDYHTQDLYEAIEKGDFPAWKLYVQIMPLEDADTYRFDPFDVTKVWSQKDYPLIEVGRMVLNRNPENYFAEVEQATFSPGTLVPGIEPSPDKMLQGRLFAYADAHRYRVGANHNSLPINRPKADVHNYQRDGQMRFDSNGGGSVYYEPNSLGGPQESPENKTTAY-PVSGSADSTSYDH--NDHYTQAGDLYRLLSEE--ERTRLVSNIVGSMKQVTKdEIKLRQIQHFYKADPEYGTRVAEGL------
>A0A099P084	618	0.600	1.858E-193	25	509	510	2	499	501
-------------------------NNPPVYTTSSGCPISDPFSTQRIsvdteGYeyktpvGPLLLQDFKLIDSLAHFDRERIPERVVHAKGAGAYGYFEVTEDISDICSAKFLN-KVGKKTKIFTRFSTVGGETGSPDTARDPRGFSTKFYTEEGNLDLVYNNTPIFFIRDPTKFPHFIHTQKRNPQTHLKDANMFWDYLTNNVESLHQVMYLFSERGTPASMRTMNGYSGHTYKWYNAKGEWHYVQVHFISRQGVHNLNNEQAGKLAGENPDYHTQDLFESIEKGEYPVWDCYIQTMTLEQAKKLPFSVFDLTKVWPHSDFPLRHFGKFVLNENPQNYFAETEQVAFSPSNTVPSMQPSNDPVLQSRLFSYPDTHRHRLGPNFHQIPINCPLKsgSFAPQIRDGPMCVDGNLGATPNYAGAYNcPVQYAAPAKISPkgTDEKYIDEVVPVHW-EITDYDFVQPAKFWDVLGRTPGEQEALVHNVAAHVSAAKPFIQERVCDYFSKANPVIGKLIKEEL-KKLAK
>A0A6P7GXD7	618	0.488	1.858E-193	31	508	510	24	495	502
-------------------------------TTGYGNPVG-QFASLSVGpRGPILFQDQILVDELSHFNRERIPERVVHAKGAGAFGYFECTNDITKYSAAKLFS-SIGKKTPIAIRFSTVGGESGSADTVRDPRGFAIKFYTEEGIWDLAGNNTPIFFIRDPIFFASFIRTQKRNPQTHLKDPDMFWDFMSLRPETMHQLLFLFSDRGIPDGYRHMNGYGSHTFKFVNKEGQVHFCKFHHKTDQGIQNLDVNKADDLSASDPDYSIRDLFNAIADGNYPSWTTYVQIMTPEQAQRSPFDPFDLTKVWPQGEYPLIKLGKIVLNRNPENYFSDVEQIAFSPSHMVPGIEASQDKMLQGRLFAYSDTHRHRLGPNHLQLPVNCPFAV-RNHQRDGFMNTK-SQGGAPNY----FPNSFNGPVCDKVAQhlEPaftVSGEA--YRYDTGDSDNFSQARIFVqKVLNKE--QQDRLVSNIVGHLSGALDFIQERQVNHFKQVDQSFGERIAAGL-QNVK-
>A0A6P6XU25	618	0.474	1.858E-193	31	504	510	28	499	503
-------------------------------TTIFGKPISDLKNSLTIGPqGPILLQDVQFIEELAHFDRERIPERVVHAKGAGAFGYFEVTSNeIAKYCKAKLFD-TIGKRTSVAVRFSTVGGESGSADTVRDPRGFAIKFYTEQGNWDLVGNNTPIFFIRDPILFPSFIHTQKRNPKTNLKDANMFWDFFSLVPAATHQFLFLFSDRGIPDGYRHMNGYGSHTFKLINDSGEAFYTKFHFKTQQGIKNLPVDIATRLAGEDPDYSTRDLYNAIENKNYPKWKLFVQIMTFEQAKTFKYNPFDLTKIWSHKEYPLIEVGDLVLDRNPRNYFAEIEQIAFCPANMIPGIEPSPDRMLIGRLFSYSDTQRHRLGANFHQLPVNRPKCPmMNPTIRDGPYCFDDNFGEQANYWPNSF-TNWKTDQCYRDHCDQITGQVDRHDNNN--DDNFEQATDFWtKVLNND--ERERLVNNIVEHLRQADTMIQEKVVHNFDRVHPDFGGQLRLKLN-----
>A0A077DAM0	618	0.467	2.544E-193	26	503	510	2	475	480
--------------------------DKKVMTTANGCPVSHNQNSLTAGpRGPILLQDVWLVEKLAHFDRERIPERVVHAKGSGAYGTFTVTHDITAYTKANLFN-QIGKQTHVFLRFSTVAGEAGAADAERDVRGFSVKFYTEEGNWDLVGNNTPVFFIRDPLKFPDFIHTQKRDPRTHLRSATAAWDFWSKHPESLHQVTILMSDRGLPQNYRQMNGYGSHTYSFINEQNERFYVKFHFKSQQGHAFYTNEEAAQVVGKDRESAQRDLYEHIEQGNFPRWTVCVQIMTEQQAQTYAINPFDLTKVWPHADYPLIEVGVLELNRNPENYFAEVEQSAFTPANIVPGIGFSPDRMLQGRLFAYGDTQRYRLGINHAQIPVNAPRCPF-SFHRDGAMRVDGNQGGTINYQPN-HIEQFQESVRSTEPPLPLRGPADHYNHREDDQDYYSQPGALFRLLGSE--QQQRLFKNISESMQGVPQTIIDQQLIHFEKADPDYAAGVRTAL------
>A0A7J9Q1X6	618	0.454	2.544E-193	25	506	510	3	480	481
-------------------------DKKKKLTTAAGIPVADNQNSLTAGpRGPTLLQDHHLLEKLAHFNRERIPERVVHAKAAGAHGTLTITNDITRFTKAKVFS-EIGKKTSMFGRFSTVAGEKGSADTVRDVRGFSLKFYTDEGNWDMVGNNTPVFFIRDAIKFPDFIHTQKRMAQTNLRSHTMWWDFWSKVPESLHQVTILFSDRGIPYGIPYMNGYGSHTYSFINAKDERFWVKFHFKTQQGVKNFMQEEADKIVGKNPDYHTEQLFNLIEKGEYPKWTLYVQIMPEAEAETYRWNPFDLTKVWPHGDYPLYEVGVMELNRNPQNYFAEVEQSAFSPANVVPGISFSPCKMLQARIFSYADAARYRLGVNYEHLPINRPKVEVHNYQRDGHMRFDGNGG--PS--VVYEPNSFGGPTADPAfkePPLKISGDADWYDQKRGVDEDYVQPGNLYRLMPED--EKQRLVQNISSSLGQVPVEIQDKMIAHFRKADKDYGDRIAKLL-KR---
>F8EUW4	618	0.509	2.544E-193	27	503	510	2	479	481
---------------------------KPDIHTESGRIVGDNQNSITAGqRGPTLLQDVYLVEKLAHFNRERIPERVVHAKGSGAFGELTVTKDITRYTKAKLFS-EVGKKTPMFGRFSTVGGEKGSADSARDPRGFALKFYTEDGNWDLVGNNTPVFFIRDAIKFPDFIHTQKRDPQTNLKDPKMMWDFFSQSPESLHQVMILFSDRGTPFSHRFMHGFSSHAYSMINAAGEIHYVKWHFLTQQGIKNLTAEEAEALAGSNPDHSQQDLFEAIEKGDFPKWTVYIQVMTPEQAKVQRLNPFDVTKVWYHKEFPLMEVGVLELNRNSENYFQDVEQAAFSPGNTVPGLYFSPDKMLQGRLFAYADTQRYRLGINFNQIPVNQPRCQVNSYYRDGFMRVNGNGGKSANYEPNSDPAAPIENPAYKEPIIDIDGPGAHYdRYEDPGNENFEQPGKLYRIMKED--EKDRLVSNLAASIGAptVPKIIRDRQIELFARCDADLGDRLRKKL------
>A0A2T2RCI5	618	0.460	2.544E-193	26	507	510	2	479	489
--------------------------EQKHLTNSNGCPIGDNQNSLTAGeRGPVLMQDFQLLEQMQHFNRERIPERVVHAKGSGAYGTFTVTNPIPQYTKAKFLS-EAGQQTDVFVRFSTVAGERGAADAERDVRGFAIKFYTEEGNWDLVGNNTPVFFIRDPYKFQQLIHSQKRHPQTNLRDPNMQWDFWSLNPESLHQITILFSDRGLPASYRHMNGYGSHTFSFINADGERVWCKFHLKTRQGVKCLSDEQAANTIGIDRESHQKDLYEAIERRNYPSWRVCVQIMTEQQAQNFRWNPFDLTKVWPHDEFPLMDIGTLELNRNPENYFAEVEEAAFSPSAFVPGIRASPDKVLQARLMSYGDAHRYRLGTNYHQIPVNQPRCPVMNYQRDGAMSTG--YGGNsPNYYPNSYEDTPKEAPEYKEPALP-LGNVSADRYDSQQEDNYTQPGMLWRVLDED--HKNRTANAIASKLGEADKEIQKRQLCHFFRADTDYGQRVAQALGIEV--
>A0A1B4VBV6	618	0.432	2.544E-193	27	508	510	7	484	490
---------------------------CPVMTTAAGVPVADNQNSLTAGpRGPMLA-DYQLMEKMAHFNRERVPERVVHAKGAGAYGTFRVTGDITRYTRARLFE-KIGKETPVFVRFSTVAGELGSADTVRDPRGFAVKFYTEEGNWDMVGNNTPVFFIRDPLKFSDFIHSQKRLPDTGMRDATMQWDFWSLSPESLHQVTWLFGDRGIPATYRNMDGFSSHTYSLWNAQGERFWVKWHFKTMQGIKCLTQGEATKLAGEDPDTHRRDLHAAIEKGDYPKWRVMVQVMPEKDAESYAIHPFDLTKVWPHKDYPLIEVGVMELNRNPENHFAEVEQAAFEPGNLPPGMGASPDKMLQARLLSYPDAHRYRIGINYAALPVNRPRCPVHSYHRDGHMRFDDNGGRTPVY----QPNSFNGPVEDPSAKEPplrISGNADRYDHWVGNEDYWTQAGNLYRLMGAE--EKQRLVGNIVGAMRGVPHAIQLRQIRHFYKADPAYGEGVARGLGIDVA-
>H8KLE5	618	0.464	2.544E-193	25	508	510	1	487	498
-------------------------EEKKKLTTASGRPFVENENTQTVGpRGPILIQDFILHEKMAHFNRERIPERVVHAKGSGAYGTFTVTNDISKYTKAKVFNG-IGKQTKVFLRFSTVGGEKGSADTERDPRGFALKFYTEDGNYDLVGNNTPVFFIKDPKKFGDFIHTQKRDPFTNCKSATMMWDFWSLNPESLHQVLILMSDRGTPYGYRHMDGFGSHTFSFINKDNERFWVKFHFKTEQGIKNFINDEAVKMKGEDPDFAQRDLVHAIENGDFPKWKLKIQIMTQEQAKTFRWNPFDLTKVWPHGDYPLIEVGVLELNQNPDNYFAHVEQSAFAPAHVVDGISYSPDKMLQGRILSYPDAHRYRLGTNYEQLPVNrCPFAV-NNYQRDGSMRVDGNGGGAPNY----FPNSFDNIVADPsYKEPAWELESNVADWYDRnapgDDDHFTQPGNLFRLMTDE--AKKNTISNIVGAMSGIdgpkRLDIINRQLCHWFRADPQLGAGIAIGLGVDVS-
>UPI0018D138C6	618	0.468	2.544E-193	0	503	510	0	497	508
MAgrDPATD-------QLVNFRKSLK--ESPgTITTKAGAPIGVKTGLQTVGpRGPALLQDVNFLDEISSFDRERIPERVVHAKGAGAFGYFEVTHDITKYSAAKLFE-KVGKRTPIAVRFSTVGGESGSADSVRDPRGFAIKFYTDDGNWDLVGNNTPIFFIRDPTLFPSFIHTQKRNPATHLKDPDMFWDFLTLRPEGIHQLMFHFADRGIPDGYRHMNGYGSHTFKFVNAQGEFYWVKFHSKTNQGIKNLPADKANELAATDPDYSIRDLYNAIARGDNPTWNFHVQIMTAAQAESCNFNPFDLTKIWPQAEYPLIPVGKLVLNRNPXNYFAEVEQIAFNPANLVPGIEPSPDKVLQGRLFAYGDTHRHRLGANFLQIPVNCPYQVrVANYMRDGPQNITNNQEGCPNY----FPNSFSGPQECPRAQRlqpsyNINAAIDRYDSGQ-TEDNFSQATVFYTKVLDAEAKK-RLVANAVAHLKDAAGFLQERAIKMFGNVHPDLGQQIAAAL------
>UPI00042273B4	617	0.457	3.483E-193	30	503	510	5	480	482
------------------------------LTTQAGAPVADNQNSLTAGaRGPMLLQDVWFLEKLAHFDREVIPERRVHAKGSGAFGTFTVTGDITRYTKAALFAQP-GKQTPLFVRFSTVAGERGAADAERDVRGFAVKFYTEEGNWDLVGNNTPVFFIRDPLKFPDFIHTQKRDPRTNLRSADAAWDFWNQHPEALHQVTILMSDRGLPQNYRQMHGFGSHTYSFVNAEGERFWVKFHFKSQQGIANYTDEEAGELVGRDRESAQRDLYEHIQNGDFPRWKLCVQVMPEAEAQTYRINPFDLTKVWPHSDYPLIEVGIMELNRNPANYFAEVEQAALNPSNVVPGIGFSPDKMLQGRLFSYGDAQRYRLGVNHGLLPVNAPRCPFHTAHRDGAMRFD-NYGGDagdgyPNYQPSRFGSAADDKARYDEPALALDGAAArWDHRAD-DQDYYSQPAALFRLFSE--AEKQRLFANIARSLGGASLAIQRDMVEHFKRIDPAYGAGVERAL------
>A0A4R1LC09	617	0.439	3.483E-193	27	503	510	5	478	490
---------------------------HKTMTTDAGRPVGDNQNSLTVGpRGPIVYEDFLLFEKMAHFNRERIPERVVHAKGSGAHGHFVCNNpEMAKWTSAKMFE-KVGKSTPMFIRCSTVGGEKGSADTERDPRGFAVKFYTEEGNWDMTGNNTPVFFIRDPLKFGDFIHTQKRDPQTNLKSPTMMWDFWSLSPESLHQVTILFSDRGTPDGYRHMNGYSSHTFSLINAKNELFYVKWHFKTKQGIKNLHGDQASEMRGIDPDYAQRDLFTAIEKGDFPKWRVCIQIMPEHEAETYHINPFDLTKVWPHKDYPLVDVGEMTLDRNPENYFAEVEQAAFEPRNVPPGMGYSPDKMLQARLISYPDAHRYRIGANYDSLPINKPQCPFATYNRDGAMRFDGNGGSSPNY----EPNSFGGPTENPAYKErpkQVSGTVARHNHRD-DSDYYSQPGNLFRLMPAD--EKQRLIENIVGSLGQTPRNIQERQVEHFYKADPAYGEGVAKGL------
>A0A066W5H5	617	0.599	3.483E-193	30	503	510	15	492	499
------------------------------YTTSNGAPYAQPYEAQRVhvGNkqvGSILtLQDFHHIDLLAHFDRERIPERVVHAKGGGAHGVFEATHDISDLSCAKLF--EVGKKTPITLRFSTVGGESGSADTARDPRGFAIKFRTEEGNLDWVFNNTPVFFLRDPAKFPHFIHTQKRDPQTHLKDADMFWDYLSQNPESIHQVMILMGDRGIPRGHAFQHGYSGHTFKFVNHKGEWQYVQIHVRSDQGVKFYTQEEGTKLAGENPDVHNQELFEQIERGEFPSWTVSVQTMTQEQADKFKHSVFDLTKVWPHSEFPLRPVGKITLNKNPSNYFAEIEQVAFSPSHLVPGIEPSADPVLQSRLFSYPDTHRHRLGVNYQQIPVNAPLVPVANFQRDGPMCVNGNQGSRPNYISTIRPLQYTKRQTANAAHEaKISSEVE-HFLSQVDDLDFEQPRALWEKVFDD-GAKQRFVSNVAGHMSGCKnKNIVKRQLEVFKRVSPQISDALSAKL------
>A0A443SLR7	617	0.495	3.483E-193	27	505	510	22	499	500
---------------------------KDVVTTATGAPIGDRTNVVTVGpRGPVLLQDWLYIEEQAHFDRERIPERVVHAKGAGAFGYLEITKpDIQKYCKASVFK-SVGKKTPLAIRFSTVAGELGSADTVRDPRGFAMKFYTDEGVWDLVGNNTPIFFIRDPIFFPSFIRSQKRNPRTHLKDPDAFWDFISLRPETTHQVMFLFSDRGIPDGFRFMNGYGSHTFKLVNEKGEAVYCKFHCKTNQGIKNMDVKKAEVIAGSDPDYAIRDLYNAIANGQFPTWTLKIQVMTYEQAAKWQFNPFDLTKVWPQKDFPLIEVGKIVLDKNPQNYFADVEQMAFSPSNLVPGIEPSPDKMLQGRLFAYPDTHRHRLGANFHDIPVNRPKCPViNPTIRDGPYCYSDNNGAAPNY----YPNSFLNAKanPKFIEHrDKVTSPDVHRHESK-DEDNFTQPGIFYsKTLKED--ERERLVQNMAGHLKGTQEQFRERAISNFEQASKELGKRLRMACSK----
>A0A0V7ZXZ5	617	0.456	3.483E-193	22	503	510	3	482	501
----------------------HNSEESKILRTRDGYPIADNQNSLTAGpRGPVAMHDFHLSEKLAHFNRERIPERVVHAKGAGAFGTFTVTNDITKYTKAKLFS-EVGKQTPVLARFSTVGGEKGSADAERDPRGFSVKFYTEEGNWDMVGNNTPVFFIRDPLKFPDFIHTQKRCPANNLKDPYMRWDYWSQCPEALHQVTILYSDRGIPQSHRHMNGYGSHTFSFVNDENQRIWVKFHFKTLQGIKNLTEEEATEVKAKNPDSATEDLWNAIEEGNYPKWRFSIQVMTEEQAQNHPDNPFDLTKVWKHSDYPLIEVGILELNRNPENYFAQIEQAAFSPSAVVPGIGFSPDKTLIARVMTYADAHRYRLGTNYQQLPVNAPRCPFSDYQRDGAMNYGNNGGSLPNYEPNSNPNAPKPAPNYAEPPLS-LGDVAVDRYDHREgNDDYSQAGDLYRLMSED--AKERLTENIANSLGEVPEDIQKRQLCQFFRADVDYGRRVAQKI------
>A0A4Q3EW68	617	0.473	3.483E-193	30	504	510	16	494	515
------------------------------LTTASGIPYHDNEDSMSVGpRGPLLLQDFILHEKMAHFNRERIPERVVHAKGTGAYGTFTVTQDISKVTRAKVFN-QVGKQTKVFVRFSTVGGEKGSADTERDPRGFAIKFYTEEGNWDLVGNNTPIFFIKDPKKFSDFIHTQKRDPKTNTKSPTMMWDFWSLNPESLHQVMFLMSDRGTPHGYRHMHGFSSHTFSFINDKNERHWVKFHFITKQGIKNFNNDEAVKMKGEDADFAQRDLVEAIDNGDFPKWTMKVQVMTEEQAKTYKWNPFDLTKVWSHKDFPLIEVGEMELNKVPDNYFADVEQSAFAPAHVVDGISYSPDKMLQGRLLSYPDAHRYRLGVNYEQLPVNRCPYAVNNYERDGHMRVDGNHGSMPNYSPNSFDNiEADAKYRQLEQVLETNVAAVYDRNAPGENDHYTQPGIFWRdVLNDE--EKETQVKNIAGAMGGItgekREQIIMRQLCHFFRADKDLGMRVAKALE-----
>A4G4E0	617	0.449	4.769E-193	27	503	510	2	475	478
---------------------------KKKLTTTGGAPVPDNQNVLTAGpRGPQLLQDVWFLEKLAHFDREVIPERRMHAKGSAAYGTFTVTHDITKYTKAKIFS-QIGKKTEMFTRFSTVAGERGAADAERDIRGFAMKFYTEEGNWDLVGNNTPVFFFRDPLKFPDLNHAVKRDPRTNLRSAKNNWDFWSSLPEALHQVTIVMSDRGIPASYRHMHGFGSHTFSFINAQNERFWVKFHFRTHQGIKNLTDAEAAAIVGNDRESFQRDLYESIEKKDFPRWTMSIQIMPEKDAEKVPYHPFDLTKVWPKGDYPLIEVGVFELNRNPDNYFAEVEQAAFNPANVVPGISFSPDKMLQGRLFSYGDAQRYRLGVNHYQIPVNTPKCPFHAFHRDGAMRVDGNHGSTLHY----EPNSYNEWQEQPDFREPplaINGNADHFNFREDDDDYYSQPRALFKLM--TPAQQQALFDNTGRAMGDAPIEIKQRHIDNCTKCDPAYGAGVKKAL------
>A0A2T0FLN0	617	0.615	4.769E-193	25	503	510	2	480	481
-------------------------NNGP-YSTSNGCPVFNPYASQMIGtPGPLLLQDTHLIDLIAHFDRERIPERVVHAKGAGAFGEFVVTDDVTDLTCADFLS-TVGKKTKTFTRFSTVGGESGSADTARDPRGFATKFYTDEGIIDWVYNNTPVFFIRNPSKFPLFIHTQKRNPQTHLKDADMFWDYLVQNPEAIHQLMILFSDRGTPDGVRFMNGYSGHTYKWVKKDGSFNYVQIHMITDQGIKNLNNEEALKLAGENPDHSQQDLFESIQKGEYPSWTCYVQVMTPEQAEKLDFSIFDLTKVWSHKDFPLRRFGKLTLNKNPDNYFADVEQAAFSPSNTVPGWESSADPVLQSRLFSYPDTHRHRLGANFYQIPVNkCPVM-HNPFMRDGPMCVDGNSGSEPNYPSSFKPLNYsKGPALAGVSdHEKWVGTATAFHWS-ATDAEFKQATALWNVFGKT-GQQDALVHNVVAHASNIKSaELKKAVVDMFGKVSPELGKRLGAEL------
>A0A1H7D6L9	617	0.466	4.769E-193	27	503	510	2	476	483
---------------------------KPnVLTTAGGSPVADNQNSRSAGaRGPLLLDDFHLVEKLAHFNRENIPERRVHAKGSGAHGTFTVSRNISQYTSANIFS-AVGKQTPIFIRFSTVGGERGSADTERDPRGFAVKFYTEEGNWDIVGNNTPVFFIRDPLKFPDFIHTQKRDPQTNLKDAQMMWDFWSHSPEALHQITTLFSDRGIPDGYRHMHGFGSHTYSLVNSSGARFWVKWHFKTLQGIRNLAPSEAARLAGTDPDYAQRDLFSAIERGDFPKWRVCIQLMTEHQAETHVENPFDVTKVWSQKEYPLIEVGELELNRNPLNYFEEVEQAAFAPSNMVPGVGLSPDKMLQGRVFAYADAQRYRVGTNHQQLPINAPVSPVNTYQRDGSMRFGSNGASSPNY----EPNSYAESPKQDsAFAEPgLSLRGVAGRYDHREDADyYSQAGKLFNLMSEE--QKSALVLNIAGAMRGVSKEVVDRQLKHFYQADPAYGLFIAELI------
>A0A0D5ZG04	617	0.472	4.769E-193	30	503	510	10	482	490
------------------------------LTSQHGIPVGDNQNSVTAGSdGPTLLEDVYLIEKLAHFDRERIPERVVHAKGAGAFGYFETTSDVSRYTRAKFLHGK-GKKTPLFVRFSTVAGERGSADTVRDPRGFAVKMYTEEGNYDLVMNNTPVFFIRDGIKFPDFIHSQKRDPTTNAKNPNMVWDFFSHSPESMHQVTILYSDRGIPYSYRNMNGYSGHTFKWVNEKDEAVWVKYHFKTDQGIKNMPVDRAAKLAGETPDFHTLDLYDAIERGECPTWTVYVQIMPYDDAWTYRFNPFDVTKVWPHTDYPLHEIGKMVLDRNPKNYFAEVEQAAFSPGNVVPGVEFSPDKMLQARTFSYADTHRYRLGVNYTSIPVNSPhLSNAENYYRDGYMRVDDNSEGRVNY----EPNSFNGPVASRYARKkeyRVEGNADSVPYTNHSeDDDFVQAGNLYRIMSEE--QKSILAENIANDLKVVEKNIVERQLEYFHKADRDYGNRIADLL------
>A0A7G8BLK2	617	0.462	4.769E-193	29	503	510	7	478	490
-----------------------------TMTTGAGRPVGDNQNSLTAGpRGPVVFQDFLLFEKMAHFNRERIPERVVHAKGSGAYGHFVCTNpDMFKWTTARLFE-KVGNITPLFIRFSTVGGEKGSADSERDPRGFAVKFYTEEGNWDMVGNNTPIFFIRDPLKFGDFIHTQKRDPQTNLKSPTMMWDFFSLSPESLHQVTILFSDRGTPNGYRHMNGYSSHTFSLINAENELFYVKWHFKTRQGIKNLTREEADAMRGKDPDYAQRDLFEAVKNGDFPRWHVCMQVMPEADAETYHINPFDLTKVWPHSDYPLVEVGEMVLDRNPENYFAEVEQAAFEPRNIVPGMGYSPDKMLQGRLISYPDAHRHRLGVNYDALPINKPDSPVATYHRDGAMRFDGNGGSSPNY----EPNSFSGPTQDPRYIErpnPITGTVARHNHGD-DSDYYTQAGNLFRLMKTD--EKERLISNISDSLSQVPRHIQERQLCHFFRADPAYGESVAKAI------
>A0A653CXV2	617	0.484	4.769E-193	31	506	510	24	496	503
-------------------------------TAGHGAPIADKAASLTVGpRGPILLEDVQLVEELARFTRERIPERVVHAKGAGAFGYFEVTNDISQYCAAKVFS-SIGKKTPIAIRFSTVGGKSGSADTVRDVRGFAVKFYTEDGIWDLVGNNTPIFFIRDPALFPHFIHTQKTNPQTNLRDTNMFWDFISLRQECAHQTMFLFADRGIPDGYRHMNGYGSHTYKMVNKEGKFVYVKFHSKTDQGIRNLDSKRADEIAGTDPDYSTRDLFNAIAERDYPSWTFHIQVMTPEQAASCKFNPFDMTKVWPHSHYPLIKVGKLVLNRNPENYFAEVEQLAFSPSHMVPGIEPSPDRMLLGRLFAYGDTQRYRLGVNYLQLPVNCPFKV-RNYHRDGAG-CHYNQGAAPNY----YPNSFGGPDNDAWAkslQKPYAVTGDVSRYETGEEHNFSQARIFYQK-TLDKAAQERLIENIVAHLSDAVDFIQERTVKMFSSVDKTLGDRIAEGLKlKR---
>A0A2T0FH16	617	0.624	4.769E-193	29	503	510	40	513	525
-----------------------------PYSTSNGCPVFNPYASQQIGtPGPLLLQDHHLIDLLAHFDRERIPERVVHAKGSGAFGYFEVTDDVSDLTKAAFLNG-VGKKTRTFTRFSTVGGEMGSADAARDPRGFATKFYTEEGNIDWVYNNTPIFFIRNPSKFPLFIHTQKRNPQTHLKDPDMFWDYLVQNQEAVHQLMVLFSDRGTPADFRHMHGYSGHTYKWVKKDGSFNYVQIHMKADQGIKTLNNEEATKMSGENPDHAQEDLFRAIERGEFPSWTCYVQVMSPQEARQQNFSVFDLTKTWPQSKFPLRRFGRLVLDRNPDNYFADVEQAAFSPSNTVPGVEPSADPVLQSRLFSYPDTHRHRLGANFYQIPVNRCPVAHNPFIRDGPMSVDGNNGAEPNYPSSFAPMPYRQDLnPSNTLSEEWHGAATSFHW-QATDADFEQAGQLWEVFGRT-NQQDALVHNLSVHVQGAKPHIQDQVFAMFARVNPELGRRLRAAT------
>UPI0018D0C0B9	617	0.482	4.769E-193	29	503	510	96	570	581
-----------------------------VITTKTGAPVGIKTAIQTVGKnGPSLLQDVNFLDEMSAFDRERIPERVVHAKGAGAFGYFEVTHDVSKYCAAKVFD-TVGKRTPIAVRFSTVGGESGSADTVRDPRGFAVKFYTEDGNWDIVGNNTPIFFIRDPTLFPSFIHTQKRNPATHLKDPDMFWDFLTLRPESVHQVLFLFADRGLPDGYRHMNGYGSHTFKLVNAQGVAHWAKFHYKTDQGIRNLPAARAAELSASDPDYSIRDLYNAIARGEFPSWTFYLQVMTMAEAESCKFNPFDLTKVWSHHDYPLIPVGRLVLDRNPRNYFAEVEQIAFSPANLVPGVEPSPDKMLQGRLFSYSDTHRHRLGANFLQIPVNCPYRArVSHYQRDGPQNITDNQEGCPNY----FPNSFSGPQECPRAArlQPrasVSGDVDRYDSGQ-TEDNFAQATLFYtRTL--DAAARARLAENLVDHLKDAAGFLQQRAVAMFSQVHPELGAALAAGL------
>A0A1Q9P8Q8	617	0.471	6.530E-193	26	503	510	4	477	482
--------------------------KEKKLTTLAGRPIADNQNSLTAGeRGPLLAEDFQLFEKLAHFNRERIPERIVHAKGAGAYGTFTIKRDITQYTKAKVFS-EIGKKTDVFLRFSTVAGEKGSADTVRDVRGFALKFYTEEGNWDLVGNNTPVFFLRDPYKFMDFIHSQKRVPQTNLRSDIMQWDFWSLSPETLHQVTILFSDRGIPHGFTHMNGYGSHTYSFINAKDERFWVKFHFKTQQGIKNFTQEEANEIAGSNPDWGTQDLFERIERKEFPKWTVYVQIMPEKEAETYKWNPFDLTKVWPHADYPLIEVGELELNRNPENYYAEVEQAAFAPANIVPGIGFSPDKMLQGRIFAYTDAHRYRLGANYETLPVNKPKVEVQSYHRDGFMRHDGNFGKQVNYEPNTMGGPKENP-QYKEPPLKISGDAD-RFGQPIVDADFIQPGNLYRIMPAD--EQERLITNIVGSLKKVPIEIQKRQLEHFLKADQSYGERVAKGL------
>UPI00048C4B2B	617	0.422	6.530E-193	29	508	510	5	479	489
-----------------------------VLTTNQGAPVADNQNSKTAGqRGPTLLEDYHLIEKLAHFDRERIPERVVHARGAGAHGVFVTTASMAKYTRAAFLQ-EAGTETPVFVRFSTVIHGGTSPETLRDPRGFAVKFYTTEGNYDLVGNHLPVFFIRDAIKFPDMVHSLKPAPHNNIQTPNHYWDFMTLSPESTHMLTWLFSDYGTPANYRQMEGFGVHAFKWVNKDGQVVYVKYHWKPLQGVKNLTAEEAREIGGRDFNHATRDLYEAIEAGNFPQWDLYVQILDPKDMDAFSFDPLDPTKVWPEDVLPLVKVGTMTLNRNPENYFAEVEQSAFAPSALVPGIEPSEDKLLQGRLFSYPDTQRHRLGPNYLQIPINCPYAPVRNYQRDGAMRIK-QDASRINYEPNSYTETPKQAPEYAESQAPLHG--VTTRQRIAKTDDFTQAGERYRSFSQT--ERDNLIKNLVNDLKSVDREIQLRAICNFFRADAEYGMRVAEGLGIDIS-
>UPI0004078532	617	0.484	6.530E-193	26	503	510	2	477	503
--------------------------KKDTMKTAFGRPVGNDLNSLTAGeRGPLLMQDVHLLEKLGHFDRERIPERVVHAKGAGAYGYFEVTADVTKYTKAAFLS-SVGKKTDVFARFSTVGGEKGSADAERDPRGFALKFYTEEGNYDMTGNNTPVFFIRDPLKFPDFIHTQKRDPSTNLKSPTMAWDFWSLTPESIHQVTILFSDRGTPATYRNMNGYSSHTYKWYNDKGEYFWVQYHFKTDQGIKNFNGAEAKDMCGKDPDHATRDLYNSIANGDFPSWTLEMQILTPEQAETFEWDIFDITKVWPHSQVPPITVGKLVLNRNPENYFAEVEQAAFNPSNLVPGIGVSPDKMLQGRLFSYHDTHLHRLGPNYNLIPVNQPKNSQQlNHQRDGAMRVDENGLGRPNY----WPNSFSTIQPEGKNEEPEIplHSAASRYEFTHPNDDYVQAGNLYRnVMTM--ADRDSLITNILGNMADVPLRIKLRQCAIFYLADKDYGERVAKGL------
>A0A1L8E475	617	0.488	6.530E-193	29	504	510	23	499	510
-----------------------------TVTTKGGAPISVRSAAQTVGlNGPVLLQDHNFLDEMSAFTRERIPERVVHAKGAGAFGFFEVTNDeITKYCAAKLFD-TIGKKTPIAVRFSTVGGESGSADTLRDPRGFPIKFYTEDGIWDLVGNNTPIFFIRDPMLFPSFIHTQKRNPQTHLKDPDMFWDFITLRPECTHQTAFLFSDRGIPDGYRHMNGYGSHTFKTINSKGESFYVKFHSKTDQGIKNLDPVRANELAASDPDYAIRDLYNAIAKGNYPSWTFNIQVMSFEQAEKFRFNPFDMTKIWPQAEFPLIKVGKLTLDRNPNNYFAEVEQIGFNPAHFVPGIQASPDKMLQGRLFAYGDTHRHRLGPNFLQLPVNCPYRvSPKTYQRDGPMCFTDNQGGAPNYFPNSFagPESCPRALKLDPPY-KLSGDVARYDSGE-TEDNYAQVTDFYRRVLDAP-HRDRMANNIAEHLCNASQFIQERAVKNFSQVDTGLGQKLNELLN-----
>A0A1Q2MIS9	616	0.450	8.940E-193	26	503	510	1	475	478
--------------------------KEPKLTSAVGIPVPDNQNSLTAGeRGPTLMQDHFLFNKLAHFNRERIPERIVHAKAAGAFGTFTVTHDITKYTKAKIFS-EIGKKTDMVGRFSTVAGEKGSADTVRDVRGFALKFYTEEGNWDMVGNNTPVFFVRDAIKFPDFIHTQKRDPQTNAKNDTMQWDFWSQVPEALHQVTILFSDRGIPKGIPFMNGYGSHTYSFINARNERFWVKFHFKTNQGIECFMQDEADKIAGVDPDYHTSELFHMIKDGKFPSWTFYVQIMPETDAENYRWNPFDLTKVWPHGDYPLIEVGQLELNRNPENYFAEIEQAAFSPGNVVPGISFSPCKMLQARIISYSDAHRYRLGANYESLPVNRPKCPVHNYERDGAMRFDGNGGSSVNY----EPNSFGGPKADSAFAEpplKISGDADRYDQKRGVADDYIQPGNLFRLM--TPEQQQRLIKNICGSLKKVPKEIQQKIVDHFSRADKAYGGGLAKEL------
>A0A7V2T571	616	0.452	8.940E-193	26	503	510	2	475	485
--------------------------KRPLLTTAAGIPVGDNQNSMTAGpRGPLLVQDWQLFEKHAHFNRERIPERVVHAKGSAAYGTLTITNDIRRYSKAAIFS-EVGKQTPCLLRFSTVAGERGAADAERDVRGFALKFYTEEGNWDLVGNNTPVFFVRDPYKFPDFIRTQKRDPKTNLRSNTAMWDFWSLSPESLHQVTILFSDRGLPKSYRHMNGYGSHTYSLINDAGERFWVKFHFKTMQGIECLTDEEAAQIIGGDRESHQRDLFYAIERGEFPKWRFCIQIMPEEDAEKTPYNPFDLTKVWPHGDYPLIEVGILELNRNPENYFAEVEQAAFAPSNIVPGISFSPDKMLQFRIFSYADTHRYRLGVNYDLLPVNRPRCPVHTYHRDGLMRCDDNGGGSVNY----EPNSFGGPVEDPrfkEPPLKISGDADRYDHREGND-DYTQPGNLFRLMTTD--QQRRLFANIARAMAGVPEEIVRRQLGHFHKADPAYARGVAEAL------
>UPI001AE399E4	616	0.455	8.940E-193	30	503	510	11	480	486
------------------------------LTTDAGAPIGDNQNSMTAGSgGPVLIQDVALLEKLAHFNRERVPERVVHAKGAGAHGYFEVTNDLARYTKADFLG-EVGKRTDLFARFSTVAGESGSSDTLRDPRGFAVKFYTEEGNYDLVGNNTPIFFIRDAIKFPDFIHTQKRDPQTHLKNHNAIWDFWSLSPESLHQVTILMSDRGIPATLRHMHGFGSHTFKWTNAEGESVWVKYHFKTEQGIQNLTSEVAQTIDGSNPDHHTEDLFNSIEAGDYPAWTLKVQIMPLEDAANYRFNPFDVTKVWSQKDYPLIEVGRMVLDRNPNNYFAEVEQVTFTPGNIVPGIDFSPDKLLQGRLFAYGDAHRHRVGANSHLLPINRPKNEANNYHRDGAMRSDSNGGSSVYYEPNSLGGPTETPANKQASFAI-SGMADSVAYDD--DDHYTQAGDLYRLLPED--EKTRLVANIVGHMMPVADEaIKRRQIAHFVKADPEYGARIAAGL------
>A0A0E9MK23	616	0.446	8.940E-193	26	507	510	2	479	488
--------------------------KCPYMTTAAGTPVADNQNSQTAGpRGPVLMQDYQLMEKMAHFNRERVPERVVHAKGAGAYGTFTVTGDISRYTRAKLFS-KVGNKCEMFARFSTVAGEMGSADTARDPRGFALKFYTEEGNWDMVGNNTPVFFVRDPLKFSDFIHSQKRDPATGLRDNTMQWDFWSLSPESLHQVTTLFSDRGIPATYRNMNGYSSHTYSLWNDQGERYWVKWHFKTMQGIKTLTNEEAAKIAGEDLDYHRRDLHAAIERGEFPKWKVQIQIMPEKDAEIYAIHPFDLTKVWPHKDYPPIDVGIMELNRNPKNYFAEVEQAAFEPGNMPPGMGASPDKMLQARLLSYPDAHRYRIGINYAALEVNKPRCPAHTYHRDGQTRFDGNFGGAVNY----QPNSFDGPVDDPrikEPPLKISGDADRYNHRDGNE-DYSQAGNLYRLMNAN--QKAQLIGNLVGALKPVPHFIQVRQIGHFHKAYPDYGSRVAEGLGIRI--
>A0A226DEX6	616	0.505	8.940E-193	25	503	510	17	492	494
-------------------------NESERAVNNHGCPVPSLTKSQTVGtKGPILLQDTNLTEHLAAFDRERIPERVVHAKGAGAFGYFEVTHDITKYTKAVTFS-AVGKKTDVAVRFSTVGGESGSADTARDPRGFAVKLYTEDGNWDLVGNNTPIFFIRDPILFPSFIHTQKRNPQTHLKDPDMFWDFISLRPETTHQVCFLFGDRGTPDGYRHMNGYGSHTFKLVNAQGKPTYAKFHFKTDQGIKNLPADKAHQISADDPDYSIHDLYNAIAEGRHPSWTVHIQVMTYEEAEKFRYNPFDLTKIWPQAEFPLQPVGRMVLNRNPTNYFSQVEQLAFAPANMIPGIEPSPDKMLQGRLFSYVDTHRHRLGANYTQIPVNCPIPSVkrATYTRDGPMCIFAQDGA-PNY----FPNSFNGPHECPSAIQPtFNLSGDIERYNSADEDNFSQVTTFWNKV-LGPEERNRLASNIAGHLKAATAAVRERAVANFSQVHPDFGALIKSKL------
>A0A7M5XDK4	616	0.464	8.940E-193	13	504	510	1	487	495
-------------AARQQLNNFKDARQCPFqLTTETGAPMETKTATMTLGpRGPVLIQDNNFIEDMARFDRERIPERVVHAKGAGAFGYFECTHDVTKYTKLAPFA-QIGKKTDVSARFSTVGGESGSADTARDPRGFAVKFYSEEGNWDLVGNNTPIFFIRDPILFPSFIHTQKRNPRTHLKDPDMFWDFISLRPETTHQVMFLFSNRGTPDGYRHMNGYGSHTFKLVNAENEYCWCKFHFKTDQGIKNFSASEAEVLAGRNPDYAIQDLYNSIAKGDHPSWSLQIQVMSKEEAEQEEMNPFDLTKIWSHEKYPMIPVGRLVLDRNPRNYFLDVEQSAYSPAHMIPGVDSSPDKMLQGRLFSYGDTHRHRLGANYNQLPVNRPRCPVRTYARDGPQCFE--QDDAPNY----FPNSF--SGPQEQRQEAHVGikhEGIEGRYQSSDEDNFSQPAIFWSKVLDE-KEQNDLVANLAGHLKDAQKFIQERAIGNFAKVNVDFGQKLREAVD-----
>A0A517YPF7	616	0.453	8.940E-193	30	503	510	12	482	496
------------------------------LTTASGIPVGDNQNSLTAGeRGPVLIQDYHMMEKLAHFNRERIPERIVHAKGSGAYGHLTVKHDISKYTCAKLFD-EINKKTECFVRFSTVGGEQGSADAERDPRGFAVKLYTEEGNWDLVGNNTPIFFIRDGVKFPDFIHTQKRCPMRHVKDPNMMWDFWSLSPESLHQVTILFSDRGIPATYRHMNGYGSHTFSMINDKGKRVWCKFHFKTNQGIMNLSANQAERMKGEDPDHAQRDLFDAIERGEYPSWRFCIQVMSEEQAEKVEFNPFDLTKVWSHKMWPLIDVGVLELNRNPVNYFAEVEQSAFSPSDVVPGIGFSPDKMLQARIMSYPDAQRYRLGTNYQQLDVNRPRCPYENYQRDGQMSQ-GFGGDQPNY----DPNSIQGTPKENREYnEPALdiGHAIVDRYDHRKgNDDFTQAGDLYRLMTDD--EQQRLVENIVNSLKNANKVIQERQIVHFYNADHEYGERIAKHL------
>A0A0N4U9E0	616	0.461	8.940E-193	31	505	510	18	490	498
-------------------------------TTSNGVPIFNKNASLTVGRhGPMLMQDVVYMNEMAHFVRERIPERVVHAKGAGAHGVFTVTNDISKYCKASLFA-EVGKQTDVFVRFSTVGGELGSADTLRDPRGFAIKFYTEDGNWDLVGNNTPVFFIRDPILFPSFIHTQKRNPVTHLKDANMVWDFFSLRPESTHQMMILFSDRGIPDGYRFMNGYGSHTFKLINNEGKQVYCKLHVKSAQGIRNLTTEEAKRLASEDPDYSIRDLYDSIEEGNFPKWNLMIQVMTFKEAERCKFNPFDVTKVWSHKDYPLIPVGQIVLNRNPTNYFAFTEQSAFSPSHVVPGINFSPDRMLQGRLFAYTDAHFHRLGPNYIQLPVNCPYRSqPQNCQRDGFMTFAVNEGhGAPNYHPS----SFSEIKQCPkTKEESWYIAGDVDRYDDGDDDNFTQPRDFWLNVLDD-NARTRLVNNIADSLKECVLFVQNRTIKNLMQVHESFGNAVKERIKK----
>A0A5D6YH04	616	0.487	8.940E-193	28	507	510	6	489	523
----------------------------PIATTSSGAPLPLNglTASATAGpRGPIALQDFALLDHLAHFDRERIPERVVHAKGAGAFGYFEVTHsaNITPLCQAKLFAHD-GKRTPIAIRFSTVGGESGSADTARDPRGFAIKFYTEEGNWDVVGNNTPIFFIRDPILFPSFIHTQKRHPATHCKDDDMMWDFFSLRPETTHQLSFLFADRGIPDGYRFMNGYGSHTFVNVNAAGEHVYVKYHFKTDQGIRNLPVHEAERLAAADPDYATRDLYDAIQDQDFPSWTMYVQVMTPQRARESAVNPFDVTKVWSHQDFPLVEVGRLVLNRNPQNYFAEVEQLAFSPSHLVPGVEASPDKMLQGRLFSYPDTQRYRLGVNYQQIPVNRPLSAVHTYQRDGFMSVHGNMVGAPNYFPnSVAGTPQETADYAFVSAIAADGAGVVDKFSTRDEDNFSQVATFYNH-TLDAAARERLTSNIAGTLAKASARVQERAIANFFQVDAHYGQRVQEKVAAIV--
>A0A7J3TDS4	616	0.451	1.224E-192	31	504	510	15	487	492
-------------------------------TTQHGIPVGDNQNSRTAGKeGPALLEDIYLVEKLAHFDRERIPERIVHAKGAGAFGYFDSTANSSQYTKAKFLSSK-GKRTPVFVRFSTVAGEKGSADTVRDPRGFAVKFYTEEGNYDLVMNNTPVFFIRDGIKFPDFIHSQKRDPRTNLKDPNMAWDFFANSPESMHQVTILYSDRGIPESFRNMNGYSGHTFKWVNDQGISVWVRYHFKTDSGIKNMDVERASRLAGEDPDYHTRELFESIKKKNFPSWTVYVQIMPYDDAWNYRYNPFDITKVWPHSDYPLHQIGKMVLDKNPENYFADVEQSAFSPGNVVPGIEFSPDRMLQARLFAYADTDRYRLGVNYHLIPVNSPINsPEKNYYRDGFMRTDMNGGGSVNYEPNSFngPEEDKENKKSPYEVRGMADSVPVEHHSE--DNDYVQAGNLFRLLSGD--EKRRLALNIASDLKRVRRGIVMKQLDHFVKADPDYGRMVADELE-----
>A0A521Y9F1	616	0.458	1.224E-192	16	506	510	2	491	495
----------------QQPRASELATDEPV-TTASGIPVADNQNSLTAGaRGPVLLQDFHLIEKLQHFNRERIPERVVHAKGSGAYGSFTVTHDITQHTKAKLFS-AIGKQTETFVRFSTVGGERGSADTERDPRGFALRFYTEEGNWDLVGNNTPMFFIKDPIKFPDFVHTQKRDPQTNLKSPTMMFDFWSKAPESLHQVTMLFSDRGTPDGYRHMDGFGSHTYSLVNSAGERVWVKWHLKTQQGIRNLSAAEARRLAGADPDHAQRDLFEAIERGQYPKWNVYIQVMRDDERSAWerrtGWNAFDLTKVWPHKDFPRIPVGVLELNRNPANYHAEVEQAALSPANVVPGLGYSPDKMLQGRLFAYHDAQLYRVGTNHQHLPVNRPRCPFHNQQRDGAMAID-NGGAAPNYAN----VQAAGSRPQGFGHGdpGWAVEGVAARYdGRGQEDDYTQAGNLFRLLTAQ--ERQNLFDNLADPLSQVPREIQERQLGHFDRADPAYGAGVRAALAAR---
>A0A6A7K8Y7	616	0.490	1.224E-192	25	509	510	1	484	502
-------------------------DKKKRFTTGYGIPVHDDQASVTTGKkeGYTMMSDVHLVEKLAHFNRERIPERVVHAKGAGAGGYFEVTNDLSKYTRADFLS-EVGKRTELFARFSTVGGEKGSADSARDPRGFAVKFYTEEGNYDLVGNNTPIFFIRDAIKFPDFIHTQKRNPQTNLPDPDMFWDFLSLTPESIHQVTILFSDRGTPENFRHMNGYSSHTYMWYSKENEYVWVKYHFKTDQGNKTLTAEQADELASKDPDHATRDLFESIKEEKFPSWSVYVQIMTPEEAKEYKFDPFDVTKVWYQSDFPLIPLGKMVLNRNPDNYFAEVEQSAFAPSSLVPGISSSPDKLLQGRLFAYEDAHRYRLGANHHQIEVNSPKhATANTYQRDGAMNVDGNSGNAPNY----YPNSMGgvEPDPSFAPPAIEVQAIIDRHTRPTEDVDFIQAGQLYsRVMNDE--QRNHLISNIAGHLVNAKENIQYRQTALFYKSHIEYGSRVASKLGLDIDK
>A0A2V3PP89	616	0.484	1.224E-192	25	503	510	4	478	503
-------------------------EKKKTLTTNQGSPVDNDQASITTQN-PtmTLLSDTHMIEKLAHFDRERIPERVVHAKGSGAFGYFEVTNDVTKYTCADFLS-QVGKKTEMLARFSTVGGEKGSADTARDPRGFALKFYTEQGNYDMVGNNTPVFFIRDGIKFPDFIHTQKRNPISNLPDPDAFWDFLSLTPESIHQVTILFSDRGTPDGFRHMHGFSSHTFMWYNANGEHVWIKWHFKTAQGVKNFTNEQATELAGTDPNYATRDLYESIEKGDYPAWNAYIQIMTPKEANNYKFDPFDITKVWYQGDYPLIPVGRFVLNRNPENHFNEIEQAAFSPGNFVPGIAASPDKMLQVRLFSYPDTHRHRLGANFDQLPVNAPKCPMHNYQRDSYMNT-RNDAPAPNY----YPNSFEGPSPDAKFAPPaldVQGLAA-RHEYPLGDIDFVQTGELYgRVLSDY--DKTNLINNLVGHMKNAQQRIQLRQAALFYKAHPEYGTRIAQGL------
>A0A4U0VQ72	616	0.608	1.224E-192	26	503	510	10	485	510
--------------------------DGAVYTTSQGAPVQEPYAAQRAGPnGPLLLQDFHLIDLLSHFDRERIPERVVHAKGGGAHGVFEVTHDISDLTCSEFLG-KVGNKARATARFSTVGGESGSADTARDPRGFSVKLRTEEGNWDHVYNNTPVFFLRDPSKFPHFIHTQKRDPQTHLKDNDMFWDYLSQNPDAFHQVMVLFGDRGIPDGYRKMHGYSGHTHKLVKKDGSFVYAQFHYVSDQGTGFLTQEEGVKLAGENPDYSNQDLFEAIERGEHPSWTFCVQTMTPEQAEKFRYNILDLTKIWPHKEFPLRPIGKLTLNENPKNYFAEIEQVAFAPSHLIPGVEPSADPVLQSRLYSYPDTHRYRLGANYAQLPVNAPLQPPANFQRDGAMAF-YNQGNRPNYQSSIQPLTYKPARYDFSKHEKFTGE-CVNQLSLITELDFEQPRQLWEKVFDD-AARKRFISNVAGHLGGAKSdEIKQRTLAVFGAVHPDISAGIAKEI------
>M5DDK7	616	0.476	1.224E-192	22	504	510	30	508	513
----------------------YREEQKESTTtsTSWGAPVDIATASQTVGpRGPLLLQDANFIDNLAHFDRERIPERVVHAKGAGAFGELVITEDISKYTKALALQK--GTSTPVAVRFSTVGGEAGSADTVRDPRGFAVKHYTDDGVWDLVGNNTPIFFIRDPILFPNFIHTQKRNPRTHLKDPDMFWDFISLRPETTHQVSFLFSDRGIPDGYRHMNGYGSHTFKLVNSEGVAHYCKFHYKTSE-SKNLLPNKAGPISGDDPDYAIRDLYNAIERKEFPTWKFQIQVMTFEQAETYKYNPFDLTKVWSHKDFPLIDVGTMTLNRNPEDYFSEVEQIAFSPSHMVPGIEPSPDKMLQGRLFSYTDTHRHRLGANYQHLPVNASKKtPQANSHRDGPMCMF-NQAGAPNY----FPNSFKGPVDRPDaRHSKISYSGDVEKYNSADEDNFSQVGVFYReVLNAE--ERQRLVENIAGHLKDALPEIQKRTVANFSQADADYGAGIQKLLD-----
>A0A6I8QLG9	616	0.457	1.224E-192	8	505	510	11	504	526
--------RGTMAGRYGHQQTKIHEPELSLLTTASGVPIGDKRNSLTVGpRGPLLIQDAAFMEEMAHFNRERIPERVVHARGAGAFGYFEVTNDITQYCKAKVFSH-VGKKTPIAVRFSTTTGELGSNDTVREPHGFAIKFYTEEGNWDLVGNHTPAFFIKDPILFPSLAHAQKKNPQTHLKDPNMFWDFVSLCPETLHEITHLFTDRGLPDGYRHMHGFGNHAFKLVNADGKPVYCKFHYKTNQGIKNLSSEQAKVIAGSDPDHALRDLLEAIAKGDYPSWTFSIQIMTFEQAEKMPFNPFDVTKVWYQKEFPLIPVGKLVLNRNPTNYFADVEQIALEPKNLVPGIEPSPDRVLQGRLFAYSDALRYRLGVNYTQIPVNRPqGVKVANYERDGHMVID-NQGNAPSYYPnSFGGPKDKAEYKEMVFH--VSGDVDRYHNAE-TDDNF-QVRKFYQKVLND-KQKQELCQNIASSLTGALQFIQDKSVKNFAAIDPDYGARVQKELDK----
>A0A1Y1I619	616	0.462	1.224E-192	1	505	510	17	524	536
-AHVKGMSDGAASADNPRVGS---DGKTPLLTTGGGHPVSDDNNSVSIgGRGQLLLEDFHLLDKLAHFDRERIPERVVHANGSGAHGYFEVTQDVSDLCKAAFLS-EVGKRIPVLSRFSTVGLESGSADTVRDPRGFSVKFYTEEGIWDMVGNNTPIFFMRDPIKFPDFIHTQKRHPSKHVKDPDVFWDFLTLTPESFHQVLILFSPRGVPDGYRHMNGYGSHTFKWVNKEGQANWVKFHFKTDQGIKNLTHEEGVKLAGIDPDYAKKDLYNSIEAGDFPSWTFFVQVMSLEQAETFKWDPFDLTKVWPHKEFPLREVGRFTLDRNPTNYFNEIEQAAYSPAHMPPGIEASPDRMLQARLFSYDDTARHRLGPNYLLLPINrCPFAKAQTYQSDGFMQVGDNGGSGPNYYPNSRelwPN-APRPDPAQANPEPFPVEGGLAgRYPNkkwVDQNDWDQPQMLWKTMSKE--DQEQTLSNIAGHLQGAQEFIQKRAIALFGKIDPEMEEGLQAILpEK----
>A0A5N5SWZ8	616	0.489	1.224E-192	37	509	510	440	903	916
-------------------------------------PWGDKLNSLTIGeRGPMLLQDVQYLDEMAHFNRERIPERVVHAKGAGAFGDFEVTHDITKYTKAKLFE-KVGKKTPIAIRFSTVGGESGSADTARDPRGFALKFYTEEGNWDLVGNNTPIFFIRDPLLFPSFIHTQKRNPETHLKDPDMFWDFMSLCFETTHQCTFLFTDRGTPYGFRHMHGYGSHTFKLVNAKDEAVYCKFHFKTDQGIKNFTAAKAKKMASVDPDFSIRDLYNAIDSGNFPSWTFYIQVMTYDEAENWEFNPFDVTKVWPHKDYPLIPVGKIILNKNPKNYFAQVEQLALSPSNLVPGIEPSPDKMLQGRLFAYDDTHRHRLGANYLMIPVNCPYKtEVRNYQRDGPMCVTSNQNGAPNY----FPNSFNGPVdnDSYLEHRerlKFTPDIDRFNSGD--DDNFTQ------VLNDQ--QRQALHENTAGHLINAQNFIQERAIQNFTNADPKYGEGVRTELEK-LKK
>A0A554TZ29	616	0.478	1.676E-192	29	503	510	2	473	482
-----------------------------TLTTTFGAPVPDNQNSLTAGlRGPVLIQDFHLIEKLAHFNRERIPERVVHAKGAGAYGTFRVTADVSKWTQAKFLS-AVGKETEVFLRFSTVGGEKGSADAERDPRGFALKFYTEDGNYDIVGNNTPIFFLRDPLKFPDFIHTQKRNPATNLKDPTAVWDFASLSPESLHQFTILFSDRGTPRSYRHMDGFSSHTFSWIDAAGRRVWVKYHFKTKQGIQNFTAEQATAMTGIDPDHATRDLFAAIEDGDFPAWTVSVQIMTEAEAESFPIDPFDLTKVWPHAGHPLIEIGELVLNRNPQNYFAEVEQSAFSPANVVPGISFSPDKMLQGRLFAYGDAHRYRLGGNHGLLPVNRPHAaAASNYQRDGAMRFDDNGRGAVNY----EPNSFGGPKQDPAAAEPALPLRGAADRYDHRagNDDYSQAGDLFRLL--DDGARARLLDNLAGAMRSVPEAIQRRQIAHFAKADPAYGAGVAERL------
>A0A6L4ZTE1	616	0.481	1.676E-192	26	503	510	2	475	485
--------------------------EKKHLTTASAIPVSDNQNSLTVGAkGPILLQDYHLVEKLAHFNRERIPERVVHAKGAGAYGYFEVTEDVAKWTKAEFLS-EIGRKTEAFVRFSTVGGERGSADTDRDPRGFAIKFYTKEVNYDIVGNNTPVFFLRDPIKFPDMVHTHKRNPATNCKDANAFWDFHSQVPESLHQLTILFSSRGTPKSYRHMHGFSSHTFKWVNSEGKAVWVKYHFKTETGVENWTAADAGKLSGQDPDYSTRDLYQHIKNGGEATWKAYVQIMPLEDAATYRFNPFDVTKVWYYKDYPLIPIGRLVLNRNPENYFAEVEQAAFSPANIVPGVELSPDRMLIGRVFAYADAQRYRLGANYQHLPVNCPHAaEIRNHQRDGAMRFDGNSGGSPNYEPNSYDG-LKESPFHREQALELLGSA--DRYSQAEYNDFEQPGALYELLPET--EKDNLINNLVGHLKNAQKEIQLRQAKLFYRANSDYGTRVAQGL------
>A0DIN2	616	0.501	1.676E-192	29	503	510	7	478	488
-----------------------------VLTQSTGCPVDDNQNSLTAGEyGPILLQDTHLIDKLAHFDRERIPERVVHAKGAGAYGYFEVTGDVTKYTKAKFLD-TVGKRTPIFTRFSTVGGEKGSADSERDPRGFAVKFYTEEGNYDMTGNNTPVFFIRDPSKFPDFIHTQKRNPQTNLKDANMFWDFLSLVPESAHQVTILFSNRGTPNGYRHMNGYTSHTFRWVNKEGEAFWIKLHFKTDSGNKTFTGAEADELKRTNADYATQDLFEHLATGKTATWTVQVQVMPEQDGFKYKWNIFDVTKVWPHSDYPCLNFGKMVLNRNPENYFQEVEQSAFSPGHLVPGIEPSLDKMLQGRLFSYPDTHRHRLGTNYTQLPVNCPYRArVINQQRDGPQSYN-NQGNRPNYEPnSFQPL--KMIPETKTSQYRVTG-LIGRYKPSHPNDDFAQPGVLYRkVMNDF--ERQWLITNIVGNLKNANRVIQERQVKVFTKCDPEYGEKIAQGL------
>UPI00174A55CE	616	0.450	1.676E-192	27	507	510	4	484	495
---------------------------KGKLTTVAGAPVPDNNNVATAGkRGPMLLQDVWFLEKLAHFDREVIPERRMHAKGSGAFGTFTVTHDITKYTKAKIFS-EIGKQTEMFVRFSTVAGERGAADAERDIRGFAMKFYTEEGNWDLVGNNTPVFFLRDPLKFPDLNHAVKRDPKTNLRSANNNWDFWTSLPEALHQVTVVMSDRGIPASYRHMHGYGSHTFSFINAQNERVWCKFHLRTQQGIKNLTDKEAEELIGKTRESHQEDLFDAIERGDYPKWTMYVQIMTEEEANACPFNPFDLTKVWSQKEYPLIEVGYFELNRNPENYFQDVEQAAFNPANVVPGISFSPDRMLQGRLFSYGDAQRYRLGVNHHQIPVNAPKCPFHAFHRDGAMRINGNYGSTI----GYEPNSYNEWQEQPEQKEPplaLDGAAYQYDFREDDNDYYSQPRALFQLFTQE--EKERLFSNTAAQIGGAEKFIQMRHIGNCYQADPAYGLGVAKALgisEKEV--
>A0A0B7BJZ7	616	0.479	1.676E-192	19	503	510	9	494	495
-------------------QLSDFKNATPTpgvLTVSSGAAVGLKTATLTAGpRGPALLQDFVFIDEMAHFDRERIPERVVHAKGAGAFGEFVVTNDISRYTKANLFG-QVGKTTPVLIRFSTVGGESGSADTARDPRGFAVKFYTEEGNYDIVGNNTPIFFIRDPILFPSFIHTQKRNPVTHLKDPDMFWDFISQRPETTHQVLFLFSDRGTPDGYRHVHGYGSHTFKLVNSEGKVSYCKYHFRTNQGIKNLPAEEANRLTGADPDYSIRDLYNAIATKNYPSWTVAIQVIDGETAEsAVDWNPFDVTKVWPHSKYPLINVGVLTLNRNPKNYFAEIEQAAFSPAHFVPGVEPSPDKMLQGRLFSYADTHRHRLGLNYLSLPVNCPYRtKVSNYQRDGPHTSNGNQEGAPNY----FPNTFNGPAQNSKYLEsSFNVNGLVSKYETANEDNFSQPSQFYRNVLND-GERTRLAQNIAGHLRDALPRIQDVAISNFTQVDYQLGSDIRKFL------
>B0FPF6	616	0.495	1.676E-192	31	509	510	13	492	497
-------------------------------TLGHGAPVAVKTASLTVGqRGPILLQDVNFVDEMAHFDRERIPERVVHAKGAGAFGLFEVTHDISKYTSAKIFEKIFDpsqrETYELCFHF-ILGGESGSADAARDPRGFAMKFYTDEGIWDLVGNNTPIFFIRDPILFPSFIHTQKRNPQTHLKDPDMFWDFISLRPETTHQVMFLFGDRGTPDGNRFMNGYGSHTFKLTTEKGEAYYCKFHFKSAQGVKNLSTETADKLAGSDPDYSTRDLFNAIQKGDFPSWNMHIQIMTFEQAETYKYNPFDVTKVWSQKDFPLIPVGKFTLDRNPNNYFAEVEQIAFSPSHLVPGIEPSPDKMLQGRLFSYADTQRHRLGANYLQLPVNCPYRvSVKNYQRDGPMTFNDNQAGAPNYYPnSFEGPEPTQRARTLQQPYKLSGEVHRFDSGD--EDNFSQATIFWNTVLDG-AARKRLVDNMAGHLVNAQGFIQERAIGNFAKVSADFGKMLVGAI--NLKK
>A0A2R6WPP1	616	0.476	1.676E-192	27	505	510	108	589	601
---------------------------KPLYTTLAGHPVSDDNNSLTIGEsGTGLLEDLHLLEKLAHFNRERVPERVVHAKGHGAHGYFEVTKDVSDLCKAKLFS-EVGKRTPIFARFSSVTGESGFVDTNRDPRGFSVKFYTEEGNWDMVGNNTPVFFVRDAIKFPDLIHSQKRNPQTHMKDPNAFWDFLSLVPESLHQVLITFSPRGVPDGFRHMHGYGSHTFKWVNSEGKANWVKFHFLSDQGIKNLTHEQGIKISGINPDYATEDLIQNIEKGNFPSWTFFVQVMPLEDAEKYKYDPFDLTKVWLHKDYPLREVGKMVLDRNVTNYFAEVEQSAFSPAHMVPGIEASPDRVLQARLFAYDDAARYRLSGNYLQLPINaCPFAKVQNYARDGTMVTTDNGGSKPNYYPnSFSDLPQPDSAQKDVhPYNHAAGVVDRKpARRWVEDDDYEQPRMLWQNMSSE--DQEQTAKNIAGHIMGAKDFIQKRQIEVFRRCDEKLADKVEEALaEK----
>A0A524M6L2	615	0.463	2.295E-192	26	503	510	8	482	485
--------------------------KEERLTTASGIPVADNQNSVTAGpRGPLLVQDFHLFEKLAHFHRERIPERVVHAKGAGAFGTFTVTHDVTKYTKANLFS-KVGKKTDVFARFSTVAGERGSADTVRDVRGFALKFYTEEGNWDMTANNTPVFFVRDPLKFSDFIHTQKRMPQTNLRSETMWWDFWSLCSEALHQITILFSDRGTPKGFAHVNGYGSHTYSFINAKDERFWVKFHFKTLQGIENFSAEEATRMTAEDPDWATRDLFERIERSDFPKWSFKIQIMPEIEAESYRWNPFDLTKVWPHADYPLIDVGVLELNRNPDNYFADVEQAAFAPSNVVPGISFSPDKMLQARVFAYADAHRYRLGVNYQLLPVNQPRStQARNYQRDGFMRFDGNEGASVNY----EPNSFGGPTENPAFREpplKISGDAD-RYNQPRVDDDFIQPGNLFRIMSKE--EKARLIANIVGTLKNVPEHIQKRMLGYFHKANPEYGNGIQKGL------
>UPI00082A1204	615	0.441	2.295E-192	24	503	510	3	479	495
------------------------NDNQKKLTTAAGAPVADNQNSMTAGpRGPILLQDIWLIEKLAHFDREVIPERRMHAKGSGAYGTFTVTHDITKYTKAKIFS-EIGKQTEMFVRFSTVAGERGAADAERDIRGFAMRFYTEEGNWDLVGNNTPVFFFRDPMQFPDLNHAVKRDPRTNMRSANNNWDFWTSLPEALHQVTIVMSDRGIPKSYRTMHGFGSHTFSMINEQNERVWVKFHMRSQQGIENITDEESEVLVGKDRESHQRDLYENIENGNFPKWKMYIQVMTEEQAKNHPDNPFDLTKVWYKKDYPLIEVGEWVLNRNPENYFAEVEQAAFTPANVVPGISFSPDKMLQGRLFSYGDAQRYRLGVNHHQIPVNQPKCPFHSYHRDGAMRVDGNKGSTIHYEPNSY-GEWKEQPKYKEPYLALQGDaGNWDFRED-DDNYFEQPGRLFNLMNKE--QQQVLFENTARNMNGVEKHIQIRHIKHCYLADPAYGEGVANAI------
>A0A1M4YZ69	615	0.438	2.295E-192	26	504	510	1	475	497
--------------------------EKSNLTNRTGAPISDNQNILTAGRrGPALLQDVWFLEKMAHFDREVIPERRMHAKGSGAYGVFTVTHDITKYTKANVFG-EIGKETPLFIRFSTVAGERGAADAERDIRGFALKFYTEEGNWDLVGNNTPVFFLRDPLKFPDLNHAVKRDPRTNMRSADNNWDFWTLLPESLHQVTITMSDRGLPKSYRHMDGFGSHTYSFINSEQKRFWVKFHFKTQQGIENLTNAEAKAMIAEDRESHQRDLYENIENGNFPTWKMYIQVMEEADADTYHINPFDLTKVWPHGDYPMIPVGEFTLNRNPSNYFAEVEQAAFNPSSIVPGIGFSPDKMLQGRLFSYGDTQRYRLGVNHHQIPVNAPKCPYMSYHRDGAMRTDGNYGS----KIGYEPNSFSQWQEQSAFQEPplaLSGNAdHWDHRED--DDYFSQPGNLFRLMSDE--QKQQLFNNTAEAVGDAQQFIQIRHIRNCYKADPQYGKGVAKALN-----
>A0A0H2RSR0	615	0.608	2.295E-192	26	503	510	10	485	511
--------------------------DGATYTTSSGAPVGEPYAAEKIfPNGPLLLQDFHHIDLLAHFDRERIPERVVHAKGAGAHGYFEVTHDISDLSCAAIFN-AIGNRAKTTVRFSTVGGESGSADTARDPRGFAVKLRTEEGNWDWVFNNTPVFFIRDPAKFPHFIHTQKRDPQTHLKDPDMFWDYLSQNPESIHQVMILFSDRGTPDGYHKMHGYSGHTFKFVNKDGSWHYVQIHLRNDGGFKTLDDKTAGELSGSNPDYGIQSMFEDIEKGNFPSWSVYVQTMTPEQAEKFRYSVLDLTKIWPHSEFPLRPVGKLVFNENAQNYFAEIEQAAFSPSHLVPGVEASADPVLQSRLFSYPDTHRHRLGTNYQQLPVNSPIVPIANFQRDGAMAFN-NQGNRPNYQSSILPLSYKPKAYKDVKHEQFLGHAL-ADLTFITELDFEQPRALWQKVFDDT-AKAHFISNVAGHMKNVKsKVVLERQLSVFAAVDPAISEGISKAI------
>A0A3M6VFK5	615	0.478	2.295E-192	28	508	510	3	483	512
----------------------------PLCTTSNGAPMPRFglTASATAGStGPLLLEDFEFIDHLSHFDRERVPERVVHAKGGGAFGYFEVTHpEITEFTCAKMFS-EVGKRTPVAARFSFVTGESGSPDTTRDPRGFALKFYTEEGNWDLVCNNTPIFFIRDPILFPSFIHSQKRLPASHLKDANMVWDFFSLRPESLHMQTWLFSDRGIPAGYRFMNGYGSNTFTNVNAEGKRTYVKYHFKTDQGIRNMPVEEAAYLAGADPDIANRDLFEAIEGGEFPSWTLYIQTMTPEQAKKHNLIAFDVTKVWPHGDFPLKEVGRLVLNRNPRNYFAEIEQLAFSPSHMVPGIAPSPDKMLQGRLFSYPDTLRHRLGKNYQQIPVNRPLKEPQTYQRDGPFVVNGNMGDAPTY----FPNSLGGPQEAEsLRYNSYEGEhAVVDKYSSAYDDNLSQVRVFYRKVLDE-AARDRLAENIATSLVNASEPVQERTLKNFKSVDEDYARRVKVKMDKMLK-
>A0A7C1GJ33	615	0.457	3.142E-192	30	503	510	6	477	481
------------------------------LTTAAGIPVPDNQNSLTAGeRGPTLLQDHYLLEKLAHFNRERIPERVVHANAAGALGVFTVTNDITKYTKAKIFS-EVGKKTEVLGRFSTVAGEKGSADTVRDVRGFALKFYTEEGNWDMVGNNTPVFFIRDAIKFPDFIQSQKRNPQTNMRSDTMQWDFWSHVPESLHQVTILFSDRGIPKGIPFMNGYGSHTYSFINAANDRFWVKFHFKTRQGIQCMTQEEGDRIAGLDPDYHARHLFEAIKGGDFPKWTLFVQIMPEAEAENYRWNPFDLTKVWPHADYPLIEVGVMEMNKNPENYFAQIEQAAFSPANVVPGISFSPCKMLQARIFAYADAHRYRLGANFERLPVNCPHAaKAANYQRDGQMRFDDNGGASPNY----EPNSFGGPVENPAYKEpplKISGDADHYEQKRGVDDDYIQPGDLFRLMPAD--EQQRLISNISGSLKKVPEEIQQRMVAHFRKADAAYGDGVAKAI------
>A0A3D1TAG0	615	0.462	3.142E-192	26	503	510	2	478	482
--------------------------DKKILTTAAGIPVPDNQNSLTAGeRGPTLMQDHYLLEKLAHFNRERIPERVVHAKAAGAHGVLTVTHDITRYTRAKLFS-EIGKQTEVLGRFSTVAGEKGSADTVRDVRGFALKFYTEEGNWDLVGNNTPVFFIRDAIKFPDFIHTQKRDPATNaARDF-AQWDFWSQVPESLHQLTILFSDRGIPQGIPFINGYGSHTYSFINAENERFWVKFHFKTQQGIRCMPVEEATRLAGECPDYHTLELYRAIERGEGPKWTFYVQVMPEKDAENYRWNPFDLTKVWPHADYPLIEVGVLEMNRNPENYFAEIEQAAFSPGNVVPGISFSPCKMLQARIFSYADAHRYRLGTNFERLPVNAPhaTKVQNPYQRDGAMRFDDNGGGDPNYEPNSLGGPVEEP-SYAEPPLKISGDADRYEQKRGVDDDYIQPGNLYRLM--SPQEQDRLVQNIAGSLGKCPQWLQEKMVAHFTRADEAYGAGLAKAL------
>A0A0Q9PFG4	615	0.434	3.142E-192	24	503	510	2	477	482
------------------------NDRKPRLTTAAGAPVPDNQNIMTAGpRGPALLQDVWLLEKLAHFDREVIPERRMHAKGSGAFGTFTVTHDVTRYTRAKIFS-QVGKKTELFARFTTVAGERGAADAERDIRGFALKFYTEEGNWDLVGNNTPVFFLRDPLKFPDLNHAVKRDPRTNLRSARNNWDFWTSLPEALHQVTIVMSERGIPASYRHMHGFGSHTFSFINADNERFWVKFHHVCRQGIRNLTDAEAEALIGKDRESHQRDLFDAIERGDFPKWTLCVQVMPEKDASKVPYNPFDLTKVWPHKDYPLIEVGEWELNRNPENFFADVEQSAFNPAQVVPGIGFSPDRMLQARLFSYGDAQRYRLGVNHHQIPVNKPRCPYHAYHRDGQMRVDGNYGGTL----GYEPNSYGEWQEQPDFREpPLSLEGAADHWNHREDDDyYSQPGALFRLM--DARQKQALFENTARAMGDAPEAIKHRHIANCSKADPAYGEGVAKAL------
>A0A1E4E8R5	615	0.427	3.142E-192	25	503	510	5	480	498
-------------------------DQANKLTTRTGTPVPDNQNIQTAGvRGPALLQDFWFLEKMAHFDREVIPERRMHAKGSGAFGTFTVTHDITQYTMADIFS-EIGKKTDMFVRFSTVAGERGAADAERDIRGFAMKFYTRQGNWDLVGNNTPVFFFRDPMKFPDLNHAVKRDPKTNLRSADNNWDFWTLLPEALHQVTIVMSDRGIPKSYRHMHGFGSHTFSFINAKNERFWVKFHFKTQQGIENLTNEEAIKKIGTDRESHQRDLFTSIEKGDFPKWKMFVQIMTEEQADKHPQNPFDLTKVWKKGDYPLIPVGEFELNKNPENYFADVEQAAFNPANIVPGIGFSPDRMLQGRLFSYGDAQRYRLGVNNAQIPVNAPKCPYHAFHRDGAMRVDGNYGAAKHY----EPNSFNEWNEQPQYKEPplaLHGDaGAWDHRPD-DEDYYSQPGDLFRLMTDE--KKQLLFNNTAAEVGQAQKFIQIRHIRNCYKADPAYGEGVAKAL------
>A0A2B4SU65	615	0.479	3.142E-192	26	504	510	19	494	499
--------------------------ERDVLTTGFGCPIDTKTATMTAGPkGPILLQDAQFLDEMSHFDRERIPERVVHAKGGGAFGYFEVTHDITKYCKAAVFD-KIGKKTPLLARFSTVGGESGSADTARDPRGFAVKFYTEEGNWDLVGNNTPIFFIRDPIFFPSFIHTQKRNPVTHLKDPDMFWDFITLRPETTHQVCFLFSDRGIPDGYEHMNGYGSHTFKMVNAKGEAVYCKFHLKTDMGVKNLPADSAERLAGSDADYNNRKLYNTIANGKYPSWTMYLQVMTLDQAEKCSFNPFDLTKIWPHADYPLIPVGKMVLDENPKNYFAQIEQSAFNPASMVPGIEASPDKMLQGRLFSYHETHLHRLGTNYLQLPVNCPYMtrgGHKHYQRDGPQCYEIPEG--PNY----YPNSFSGPKDDMKykPHTfKINGDAQRYESGD--EDNYSQVTTFWEK-TLDKGAKERLVNSIAAHLKDAKDFLQERAVKNFSQVHADFGNRLRAKLN-----
>A0A2H4VQT3	615	0.508	3.142E-192	30	507	510	5	481	502
------------------------------LTSNKGHPVPNDQASITTGEGssYTMLQDVNLIEKLAHFDRERIPERVVHAKGAGAYGYFEVTHDLSQYTRARFLS-EIGKKTELFIRFSTVGGERGSADTARDPRGFAIKFYTEEGNYDLVGNNTPIFFIRDAVKFPDFIHTQKRHPKTNLPDADMFWDFLSLTPESVHQVTILFSDRGTPYSFRYMDGFSSHTYMWYNEENEYVWVKVHIKSVLGNKTFTNDEAVQMAGENPNHATEDLYDAIESADYPEWKVYVQIMKPEEAANYQFDPFDITKVWYHADYPLIPLGKIVLNRAPENFFAEVEQAAFSPSNFVPGIGPSPDRLLQGRLFSYEDTQRHRLGANFHQIPVNRAKNsEIANYERDGPMNVDDNGGSSPNYYPnSMNGPEPDASFSPPAIEVQAVIARHTRPTGDV---DFVQAGELYRRVLDDE-AKTNLVSNIVGHLVDAKENIQYRQTSLFYKCDVEYGTRVAEGIGLDV--
>A0A0C3EWG8	615	0.596	3.142E-192	16	503	510	3	495	522
----------------QQVFNS---KDGATYTTSNGAPVSEPYAAQRVGQlGPLLLQDFHHIDLLAHFDRERIPERVVHAKGAGAHGYFEVTHDISDVTSATLFK-SVGTKCQATVRFSTVGGESGSPDTARDPRGFAIKLKTEEGNLDWVFNNTPVFFIRDPAKFPHFIHTQKRDPQTHLKDADMFWDYLSQNPESIHQVMILFSDRGTPDGYHQEHGYSGHTYKLTSEDGSFVYTQIHVRADGGFKTLTNEEAGKLAGENPDYGIQGLFNSIEAGKFPSWTVYIQTMTPDQAEKFRYNVLDLTKVWPHGEFPLRPIGKLVLNVNVQNYFAEIEQAAFSPSHTVPYIEPSADPVLQSRLFSYPDTHRHRLGVNYQQLPVNAPVVPVANFQRDGPATYN-NQGARPNYQSTIAPLSYNgkkgaidggaRDQEREAKHENWV-AGAYRDLSVVTELDFEQPRALWSKVFDET-AKAHYVSNVAGHLGGVKSaEIKARQLSVFAAVDQGLSDRIAKAI------
>A0A429ZBX8	614	0.450	4.301E-192	25	504	510	5	480	485
-------------------------DQRNILTTSAGAPVGDNQNSQTAGSqGPVLIQDVHLLEKLAHFNRERVPERVVHAKGAGAHGHFKVTNDLTRYTKADFLA-EIGKETELFARFSTVAGENGSSDTLRDPRGFALKFYTEEGNYDLVGNNTPIFFIRDAIKFPDFIHTQKRDPQTHLKNPNAVWDFWSLSPESLHQVTILMSDRGIPATFRHMHGFGSHTYKWTNAAGESVWIKYHFKTEQGIKNLSAQVAQEIDGSNPDHHTEDLFNAIDSGDFPTWKLFVQIMPLEDAPTYRFNPFDVTKVWSQKDYPLIEVGEMTLDRNPNNYFAEVEQVTFTPGNIVPGIDFSPDKLLQGRLFAYGDAHRHRVGANSQLLPINRPKHESQNYQRDGAMRLDGNGGSSVYYEPNSlnGPVESSEAKPNSVEVTGTTGSVPYN-----DEDHYTQAGDLYRLLSSD--EQDRLIANIVSSMTPVTDQgIKKRQIQHFLKADQDYGKRVAQGLN-----
>A0A661EPY2	614	0.430	4.301E-192	26	508	510	4	486	488
--------------------------DKPKLTTTNGCPVADNQNTMTAGpRGPMLMQDFWFLEKLAHFDREVIPERRMHAKGSGAYGTFTVTHDISKYTKAKLFS-EIGKQTEVFTRFSTVAGERGAADAERDIRGFAIKFYTEEGNWDMVGNNTPVFFLRDPLKFPDLNHAVKRDPRTNLRSAQSNWDFWTLLPEALHQVTIVMSDRGLPRTYRHMHGFGSHTFSFINADNERYWVKFHFESQQGIENLTDAEAAAMVGSDRESHQRDLYDAIEQGDCPRWDFKVQIMPEKDAANYRFHPFDLTKVWPHEDYPLIDVGVLELNRNPENYFAEVEQAAFNPASIVPGIGFSPDKMLQGRLFSYGDAQRYRLGVNHAQVPVNSPRCPVSSFHRDGAMRVDGNYGSTKGYEPNSLGL-WPESPEVKEPPLGLSGAAdNWNYRED-DNDYYTQPGNLFRLL--SPAKRQILFDNTAAGMAGVDDVVRKRHIRNCLKADPAYGEGIAKALDialSDVS-
>A0A4D6QFV8	614	0.461	4.301E-192	4	503	510	22	518	533
----GVKSEGEdtGPMRLGHSG-------EPLYTTLVGHPVSDDNHSVTIGEsGTVTFEDLHLFEKNAHFNRERIPERVVHAKGAGAHGFFEVTQDVTDLCKAGIFS-EVGKKTPVFARFCTVTGESGFADTARDPRGFALKFYTEEGNWDLVGNNTPVFFVRDALKFPDLIHSQKRNPQTHMKDPNAFWDFLSLVPESLHQVLITFSPRGVPDGHRHMHGYGSHTFKWVNKEGKAHWVKFHFISDQGIKNITHERAVELAGINPDYSTEDLFQNIQNGNGPSWTFKVQVMPLEDAPSYRFDPFDLTKVWSHKDYPLREVGKLKLDRNPTNYFAEVEQASFSPAHMVPGIEASPDRVLQARLFAYDDAARYRLGANHLQLPINqCPFAKVQNYSRDGQMNYGDNGGGKPNYFPnSFEDLPrpdPAQPDVHPYEHEgGIVARAPPRKWSE--QDDYEQPRALWNHMSKE--DQEQTAKNIAGHIQGAKDFIIERQLGVFRKCDPSLAQKVEEML------
>UPI001943040E	614	0.457	5.889E-192	28	503	510	4	479	485
----------------------------PILTTESGAPVADNQNSQSAGPgGPLLIQDQQLMEKLARFNRERIPERVVHARGSGAFGYFEVTEEVSRFTRAAFLAEP-GRRTEVFVRFSTVAGGLGSGDAVRDPRGFAVKFYTEEGNYDLVGNNTPVFFIRDPLKFPDFIHSQKRDPFTGVQEPENVWDFFSHSPEATHQFTWLFGDRGIPASYRHMHGFGSHTYQWVNAEGEAFWVKYHFKTDQGVRTLTAEQAAELHGRDPDSHQRDLHGAIERGLFPSWTLYVQLMPVAEAGTYRFDPFDLTKVWPHADYPLVKVGRLTLDRNPDNVFAEVEQAAFSPNNFVPGIGPSPDKMLQGRLFAYGDAHRYRLGVNHTQLPVNAPHAtQAATYGRDGAMRADGNGSRSKNY----EPNSFGGPAQTGVPlaAGIEVSGVTGSHRNpaHAEDDDFVQAGALYRVMSE--AERERLVGNIAAALAQVPDDaIVTRALAHFAAADHDYGFRVETAV------
>A0A7W2ID81	614	0.477	5.889E-192	26	507	510	1	483	487
--------------------------HQPPITTASGIPVADNQNSASAGpRGPLLLQDFHLIEKLQHFNRERIPERVVHAKGSGAYGTFTVTHDISRYTKAKLFAG-VGKQTATFVRFSTVGGERGSADTERDPRGFAVRFYTEEGNWDLVGNNTPMFFIKDPIKFPDFVHTQKRDPQTNLKSATMMFDFWSKAPESLHQVTMLFSDRGTPDGYRHMDGFGSHTYSLINAAGEKVYVKWHFKTRQGIRNLSAAEAARLAGSDPDYAQRDLFGAIADGRFPQWEVKLQVATEQQlAEweaRTGWNPFDLTKVWPHHDFPLLPVGVLELNRNPDNYHAEVEQAAFSPANAVPGMGYSPDKMLQGRLFAYHDAQLYRVGTNHQHLPVNAPRCPFHNHQRDGAMAI-QNGGAAPNYATVAAEGSHPSGLGHGEPALALHGGAG-RYDGRGKEDDYTQAGNLFRLLPAQ--ERQNLFDNLAGPLSQVPQEIVQRQLALFDRADPAYGAGVRAALKvKGV--
>A0A1E3QY42	614	0.581	5.889E-192	28	503	510	3	479	490
----------------------------PIYTNSQGAPIPEPFATQRVGQhGPLLLQDFNLLDSIAHFDRERIPERVVHAHGSGAFGYFEVTDDITDICSSKFLN-TIGKKTRTFTRFSTVGGEKGSADTARDPRGFATKFYTEEGNLDWVYNNTPVFFIRNPSKFPHFIHTQKRNPHTNLKDANMAWDYWTANPECNHQLVHLFSDRGTPFSLRHMNGYSGHTYKWSNAKGEWHYVQVHLVTDQGSKTLSAEEATKLAGENPDYCQQDLFENIAKGNFPSWTVYIQTMTEAQAAQQKFSVFDLTKVWPHGDFPLRRFGKLVLNENPRNYFAEVEQSAFSPSHTVPGQEPSADPVLQSRLFSYPDTHRHRLGTNYALIPVNAPInKPFHPHIRDGAMSVDGNLGSHPNYLAYDHPVTFRAEVLLQENQEVWSGPALPYHWTVTDDYDYVQAGNLWKVLARYDNQQANLIKNLAGSISSCRKPIRERAFALWGKVDKEIESRLKKAV------
>A0A5Q4ERH3	614	0.479	5.889E-192	26	508	510	4	483	495
--------------------------KCPVLTTGDGAPIGMQQALTAGPRGPLLMQDVQLLEQMQKFNRERIPERVVHAKGSGAYGTFTVTNDVSKYTSAKLFE-KVGKKTELFLRFSTVAGERGAADAERDVRGFAVKFYTEEGNWDMVGNNTPVFFVRDPYKFQNFIHTQKRDPKTNLRDMDMQWDFWSLCPESLHQVTILFSDRGIPAGYRFVHGFGSHTYSLINDKGERVWCKFHFKSKQGIKNYMDEEAAELIGYDRETHQRDLFDAIEKGDFPQWRVCIQVMTQEQAEKFRWNPFDLTKVWPHGEFPLIDVGTMELNRNPENYFAEVEQAAFKPSAFVPGIGPSPDKMLQARLMSYADTHLHRLGVNHQQIPVNKPRCPVMNYSRDGHLADAANYGSAPNYWPNSREG-APEPDEKFKDPAWELGQTIVDRFDSTEDhDDYTQPGNLFRLF--DDGQRDRLATRIAGVLGQAREEVQMRQLCHFFRADEEYGRRVAEKLGVDVS-
>UPI0018CB546F	614	0.462	5.889E-192	25	503	510	2	482	497
-------------------------EKKKNITTASGAPVAFYQDSMTAGpRGPVLLQDFFLHEKLAHFNRERIPERIVHAKGSGAYGTFTVTHDITKYTKAKFLN-EIGKQTRMFARFSTVGGEKGSADTERDPRGFALKFYTEDGNYDLVGNNTPVFFIKDARKFPDFIHTQKRDPYTNCKSPTMMWDFWSLNPESLHQVTILMSDRGTPYSYRHMHGFGSHTFALINAQNEKTFVKFHFRTQQGIKNFTDAEAGEMKGKDPDHAQRDLYQEIDKGNFPKWTLYIQTMTEEQTKQFRWNPFDVTKVWSQKEYPLQEVGVMELNENPDNFFAHVEQAAFAPAHVVDGITFSPDKMLQGRILSYPDAHRYRLGANFEQIPVNrCPFMV-NNYQRDGYMRTDGNYGSAPNY----FPNSFDESFENKAYAEPafeLDSIVADHYDRNANDDDhYTQPGDLYRLM--EEEQKQHLVSNIVGAMSGIegpkRDEIILRQLCHWFRADMNLGMGVAKGL------
>K9S7Z2	614	0.457	5.889E-192	26	507	510	2	479	498
--------------------------EEKKLTTATGCPIFDNQNSMTAGpRGPLLMQDVQLLEQMQQFNRERIPERVVHAKGSGAYGTFTVTRAIPEYTRAKLFS-EVGKQTEVFLRFSTVAGERGAADAERDVRGFALKFYTEEGNWDLVGNNTPVFFIRDPHKFANFIHTQKRHPQTNLRDANAQWDFWSLNPESLHQITILFSDRGLPASYRHMNGYGSHTLSFVNAQGERFWCKFHFKTQQGVKCLTGEESANLIGVDRESHQRDLFTAIERGEFPKWTVKIQVMTEAQAQTFQWNPFDLTKVWPHSDFPLMEIGVLELNRNPVNYHAEVEQAAFGPGSFVPGIGPSPDKVLQARLMSYPDAQRYRIGTNYQQLPVNQPRCPVMHYQRDGAMSV-GYGGSSPNYYPNSDDSAPKEAPEYREPGLP-LGDVVADRYESRDQDDYTQPGNLWRIFSEE--EKNRTAQAIAGALGCARQDIQMRQLCHFFRADMDYGQRVARALNIEI--
>Q9C4N4	614	0.462	5.889E-192	27	509	510	3	484	503
---------------------------KKKFTTNKGIPVPNDQASITTGKGsnYTMLGDSHLTEKLAHFGRERIPERVVHAKGTGAYGYFEVTNDLSKYTRAKFLS-EVGKKTEVFIRFSTVGGERGSADAKRDPRGTAMKYYTEEGNYDLVGNNTPIFFIRDAIKFPDFIHTQKRNPKNNLSDADMFWDFMSLTPESIHQATFLFTDRGTPQNYRHMDLFGSHSFMWYNEKNEYVWVKYHFKTAQGIQNLTNDEAIKMCGENPDHATEDLFNAIEEGNYPEWNVYVQIMTPEEAEKYEFDPFDVTKVWFHGDYPLIPLGKLVLNKNPENFFAEVEQVAFAPSNFVPGIGPSPDRLLQGRLFSYEDTQRHRLGPNHHQIPINRAKNaEVNTYQRDGPMTVTDNGGSGPNY----YPNSFdgPEVDETVTPPTIELKAEINRHPRPVEDVDFFQTGELWRrVLSDE--DKDHLVYNIVAHLGNAQERIQYRQCALFYKAEPEYGTRVAEGIGLDISK
>UPI000D0C79A2	614	0.474	5.889E-192	30	503	510	49	519	526
------------------------------MTKGSGNPNPDRGNVMTVGaRGPIVLQDTFFIEEMQHFDRERIPERVVHAKGGGAFGYFVVTNDITQYTKATVFS-KVGKKTPILVRFSTVIGETGSADTVRDPRGFAIKFYTDEGIWDLVGNNTPVFFVRDPLLFFSFIHSQKRNPVTHLRDYDMYWDFLSLRPESLMQVMILFSDKGIPDGFRHMSGYGSNTFKLVNENNEPVYCKFHYKTAQGERGLPVERAQKLAGVDPDYGIRDLYNNIALGKYPSWTFYIQVMSFKEAEEFRWNPFDVTKIWPEDDFPLIEVGRFTLDKNPRNYFTDIEQAGFNPGNMVPGIEPSPDKMLQGRLFSYLDTHHHRLGPNHQQLPVNSPFRsPVFNTQRDGKMCYRDNQNGAPNYYPSSF-VHMANSERARPPPISTTGDIDRYDSSD--DDNYSQPAMMWQTMLSED-ERQRMVNNIANHLRRASSFIQERQLGHFFKVDKKFGSMLQAKL------
>F0WQ85	614	0.451	5.889E-192	2	504	510	586	1076	1125
--HPFLKCLL----------ASHM--TTPTLTTSSGQPIPRNglTASVTAGpRGPILLEDFALLDTLAHFDRERIPERVVHAKGAGAFGYFEVTSDeIRKYCKAKMFS-KVGKRTPIAARFSQVALESGSSDTVRDVRGFAVKFYSEEGNWDLVGNNTPIFFIRDPILFPSFIHALKRNPQTHLRDNNLFWDFLSLRPESLHQQTILFSDRGIPDGYRFMNGYGSNTFRNVNKNGEEVFVKYHYKSDQGIRTLSDEEAQKLSGLDADYALRDLFESIASENFPVWTMYIQVMTPEQAQKCSFNPFDVTKIWPHKEFPLIEVGRFVLNRNPQNYFAEVEQLIFSPAHFIPGIGPSPDKVLQGRLFSYNDAHYHRLGVNYTQIPVNRTVVNSETYHRDGLMRVDGNMLNTP----AHFPNSLGGPGESkTEKFQSYAGDFSMVdKYETRDDDNFTQARLFYQKVLDD-SGRQRLAGNIAGSLVNASKPVQARALANFEKVDPDYAKRVEKQLE-----
>A0A3E0WGS2	614	0.457	8.063E-192	29	508	510	4	479	483
-----------------------------TMTTGAGAPVADNQNSKSAGRrGPLLMEDVHLIERMAHFNRERIPERVVHAKGAGAYGTFRVTKDITQYTCAGIFS-EVGKETPLFLRFSTVAGERGSADTVRDPRGFAVKFYTDEGNWDLVGNNTPIFFIRDPLKFSDFIHSQKRDPRTGMRSNAMQWDFWSLSPEAMHQVIWLMGDRGLPASLRHMDGFGSHTFSFWNDQGERFWVKFHFKTQQGIKCLTEAQGQKIAGEHPDYHTADLFQAIEDGEYPKWTLYVQVMPEQDAETYKINPFDLTKVWHYKDYPLIEVGELELNRNPENYFAEVEQAAFAPSNFVPGIGPSPDKMLQARLLSYADAQRYRLTVNHAQIPVNRPRVEPQTYHRDGSMRTDGNYGRQVNYEPNSVGGPVADPSK-KEPPLRIEGDADRYDHREGND-DYTQAGDLYRLMTAE--EKDRLVNQLVNHLSDVPVEIQQRQLPHFQRTDPELARRIAAGLKLEVS-
>A0A1L6I264	614	0.448	8.063E-192	21	508	510	1	483	489
---------------------TYR-DTSTRLSHATGAPVGDNLNIETAGpRGPALLQDVWLIEKLAHFDREVIPERRMHAKGSGAHGVFTVTHDISRFTKAKIFS-EVGKTTPVFMRFSTVAGERGAADAERDIRGFAVKFYTEDGNWDIVGNNTPVFFFRDPLRFPDLNHAIKRDPRTGLRSANSNWDFWTLLPEALHQVTIVMSERGIPRSYRHMHGFGSHTFSLIDASNHRTWVKFHFRTQQGIENLTDAEAETLVGKDRETHGRDLFESIENRNFPRWTLFIQVMTEEQAHSFPFNPFDLTKVWPKGDFPLIEVGLLELNRNPENYFAEVEQAAFSPANIVPGIGYSPDKMLQARLFSYGDTQRYRLGVNFNHIPVNAPKCPFQTYHRDGAMRTDDNLGNAP----SYYPNSFGewEVRPGLQEPAlpIEGGAAHWDHR--VDDDHFSQPGDLFRLMSKT--QQQALFDNTARQMEAVQTHIRERHILNCSRADPDYGAGIREALAKHIS-
>UPI001925FBAF	614	0.427	8.063E-192	3	503	510	2	488	499
---PGG-CAQSQGVNVSD----------KTLTNAAGAPIASNNHSMTAGpRGPVLLQDVWLIEKLAHFARERIPERVVHAKGSGAFGTFTVTQDISKYSRAKIFS-EVGKQTPVFLRFSTVAGERGAADAERDVRGFAVKFYTDEGNWDLVGNNTPVFFVRDPLKFADFIHTQKRDPQTNLRSATAAWDFWSLSPESLHQVTILMSDRGLPKNYRQQHGFGSHTYSFVNADGERFWVKFHFRSEQGVENYTDQEAADVVAGDRESAQRDLFNHIANGVFPRWTLKVQIMPEADAATYHINPFDLTKVWPHGDYPLIEVGTLELNRNPDNYFGDVEQAALTPANVVPGIDYSPDKMLQGRLFSYGDAQRYRLGVNHHQIPVNQPRCPMHSFHRDGGMRADGNLGGTKNY----EPNSYGQWKETPSAAEPplaLDGQAADRWNHRVDDDYYSQPGNLFRLMTDD--EKARLFANIGRHMADVPEEIQRRQLEHFRRADPAYAEGVAKAL------
>A0A1V0DBE1	614	0.478	8.063E-192	25	503	510	1	481	500
-------------------------ENKPrrkTLTTLAGAPIADNQNSLTAGpRGPLLMQDVQLLQQMQRFNRERIPERVVHAKGSGAYGTFTVTNDVTRYTRAAFLS-EVGKETEVFVRFSTVAGERGAADAERDVRGFAVKFYTEEGNWDLVGNNTPVFFVRDPHKFQMFIHTQKRHPRTNLRDMNMQWDFWSLCPESLHQVTILFSDRGIPRTLRHMNGYGSHTYSLINDRGERVWCKFHFKTQQGHAFYTDAEAAEVIGQDRESHQRDLFYAIEEGNYPRWTFCIQVMTDEQARDFRWNPFDLTKVWPHAEFPLIEVGVLELNRNPENYFAEVEQAAFEPSSLVPGIGPSPDKMLQARLMSYADTHLYRIGPNYHQLPVNQPRaCEAHTYiHRDGPMFMPRDSG-HPNY----FPNSYDdAPKEAPEYREPdWdLGSVTVArHDSRVGHDDYTQAGNLYRLF--DEAQQQRLAENIARSLGQAREDIQRRQLAHFHRADPDYGRRVAVAL------
>A0A2E3XWS3	613	0.449	1.104E-191	26	504	510	1	475	478
--------------------------KKDRLTTASGIPDAQNQHSQTAGeRGPVLIQDLQLIEKLAHFNRERIPERVVHAKGFGAYGKFTVTNDITKYSCAKIFE-NVGKETELFARFSTVAGEKGYADTDRDPRGFAVKFYTDDGIWDLVGNNTPVFFERDPLKFPDFIHTQKRDPETGRKDPRRMWHYWSLSPENMHQLMILFSDRGLPDGFRHMNGYGSHTFSLWNKDKERFWVKFHFKTDQGIKNLMPEEAEKLAGTNPDYAGEDLFKAIEQENFPKWNVKIQVVPEEEAEQFDFNPFDLTKVWPHGKYPLIDVGVMELNRNPENYFAEVEQVAFSPNNMPPGIGASPDKMLQGRLFAYGDAHRYRLGSNYQSLPVNKSKSEVNTYQRDGKMRFDGNYGSMDNY----EPNDFNGPTennDLTEPPLKISGNVD-HYNSHKGNDDYSQAGDLYRLFTED--QKDRIAQNIAASLGSSSKEVQQRMIGHFEKCDQDLGTRLTKELN-----
>A0A6N7MDA1	613	0.457	1.104E-191	26	503	510	2	477	481
--------------------------KEKKLTTAAGIPVSDNQTSLTAGeRGPTLLQDHHLLEKLAHFNRERIPERVVHAKAAGAHGNLTVTKDITKYTKARLFSG-VGKKTEVFGRFSTVAGEKGSADTVRDVRGFSLKFYTEEGNWDMVGNNTPTFFIRDAIKFPDFIHTQKRNPQTNAKDDTMQWDFWSQVPEALHQITILFSDRGIPKGIPYMNGYGSHTYSFINANDERFWVKFHFKTQQGIQCMFQEEADKLAGKDPDYHTKQLFEAIERGKYPKWNFFIQVMPEKEAEDYRWNPFDLTKVWPHGDYPLIEVGVLELNRNPENYFAEVEQSAFSPANVVPGISFSPCKMLQARIFAYADAHRYRLGANFERLPINSPHAtEANNYQRDGKMRFDDNSGSSLNY----EPNSFGGPKADPTYREpplKISGDADWYEQKRGVDEDYIQPGNLYRLL--PPDEQQRLIQNIVGTLGKAPRDIQKKMVEHFRRADQAYGNGIAQGL------
>A0A1Q7M3G7	613	0.453	1.104E-191	26	506	510	2	485	488
--------------------------QRPTLTTEAGAPVIDNQNSQTAGvSGPVLLQDHYLIEKLARFNRERIPERVVHAVGSGAYGYLEVTNkDVPLWTQMKVFSAA-GKRTPVFIRFSTVAGSRGAADTARDPRGFALKVYTEDGNWDLVGNNTPVFFIRDGIKFPDFIHSQKYDPFTNRQEPDNIWDFFSHSPEATHQFTWLFGDRGIPASYRHMDGFGSHTFQWVNAAGERFWVKFHFKTDQGIRCLTSPEAEIAGGKDPAFLQKDLYEAIGRGDFPSWTLKVQVMREQNASSYRFNPFDLTKVWPYRDYPLVPIARLVLNRVPDNYFADVEQAAFDPANFVPGIGPSPDRMLQARLFAYGDAHRYRLGINHTRLPVNAPRGVdggARNYGRDGAMRFDANGARAKNYEPNSFgePVQTSEAYEHGLALSGTTGPSPRAV--HVEDDDFSQAGALYRVMPEE--ARKRLVENIAGSLSQVSRkDVIERSIAHFRKADPEYGQRVADAVARR---
>D4H0H5	613	0.473	1.512E-191	26	503	510	2	478	481
--------------------------DRKTLTTAAGIPVPDNQTSLTAGeRGPTLLQDHYLMEKLAHFNRERIPERIVHAKAAGAHGTFTVTHDITKYTKAKIFS-EIGKKTKMFGRFSTVAGEKGSADTVRDVRGFALKFYTEEGNWDLVGNNTPVFFIRDAIKFPDFIHTQKRDPQTNTKNDTMQWDFWSQVPEALHQVTILFSDRGLPAGIPYINGYGSHTYSLINSENERFWVKFHFKTQQGVKTMSPADANRLAGENPDYHTVELFKAIEKGDFPKWNLRIQVMPEKDAEKYRYNPFDLTKVWPHSDYPLIDVGVLELNKNPQNYFAEVEQAAFSPGNVVPGVSFSPDKMLQARIVSYADAHRYRLSGNYELIPINCPHaaKVQNTYQRDGIMRVDDNGGAEPNY----EPNSFGGPVENHAYDEpplKISGDAARYEQKRGVDDDYVQPGDLYRLM--SPEQQKQLAENIAGSLKNAPVDIQKKMVEHFSRADKEYGEKVAKKL------
>A0A3M8CRU1	613	0.434	1.512E-191	26	508	510	2	481	485
--------------------------EKKKLTTAAGAPVANNQNSMTAGpRGPMLLQDVWFLEKLAHFDREVIPERRMHAKGSAAYGTFTVTHDITKYSKAKIFS-EIGKQTEMIVRFSTVAGERGAADAERDIRGFAMKFYTEEGNWDLVGNNTPVFFIRDPLKFPDLNRAVKRDPRTNMRSAKNNWDFWTSLPEALHQVTIVMSDRGIPASYRHMHGFGSHTFSMINDKNERFWVKFHLKSQQGIKNLTDEEAAELIGQDRESHQADLYNSIEKGDFPKWTMYIQVMPEADAAKMPYNPFDLTKVWYKKDYPLIEVGYFELNRNPNNYFAEVEQLAFSPANIVPGIGFSPDKMLQGRLFSYGDAQRYRLGVNHHQIPVNAPKCPFHSYHRDGQMRVDNNAGSTI----GYEPNSYGEWQDQPDFSEPplaLEGAaAHWDFRED-DNDYYTQPGRLFNLM--SPAQQQVLFENTARAMGDAPKEIKIRHISNCLKADPAYGKGVADALGIELS-
>A0A521DLP1	613	0.416	1.512E-191	26	508	510	1	478	486
--------------------------DHKRLTTNQGVPVGDNQNSRTAGsRGPTLLEDYHLIEKIAHFDRERVPERVVHARGAGAHGIFKVTNSMKDYTKALFLAKE-GKETPVFVRFSTVIHPAGSPETARDPRGFAVKFYTEEGNYDLVGNHLPVFFIRDAIKFPDMVHSLKPAPDTNIQDPDRYWDFMTLSPESTHMMTWVFSDYGTPANYRQMEGFGVHAFKWVNADGKVIYVKYHWKPLQGVKNLTAEEVERVQGKDFQHATRDLYEHIDKGEFPEWDLYVQLMPPEDMDRFEWDPLDPTKRWPEDEYPLQRVGRMTLNRNPKNYFAEVEQSAFSPSAVVPGIEPSEDKLLQGRLFSYPDTQRHRIGPNYLNLPINCPYAPVRNYQRDGNMQ--ARTDFSPvNYEPNRFEDSPKEDPAYRESETPISGVTGRRKF--HKTDDFTQAGELWRSFSES--EQNHLIRNLANDLKKTNEKTQMLAICNFYRADREYGQRLADALGIDIS-
>A0A7X7JPR2	613	0.448	1.512E-191	23	509	510	2	488	489
-----------------------KEKKRPGLTTAAGAPVPDNQNTMTAGpRGPVLLQDVWYLEKLAHFDREVIPERRMHAKGSGAHGTFIVTHDVTKYTKAKVFS-KVGKKTDVLMRFSTVAGERGAADAERDIRGFAIKFYTEEGNWDMVGNNTPVFFLRDPLKFPDLNHAIKRDPRTGLRSATSNWDFWSSLPEALHQVTVVMSDRGIPATFRHMHGFGSHTFSLINAKNERFWVKFHFKTQQGIKNLTDQEAEELVGRDRESHGRDLFEAIERGEFPRWTLYFQIMTEKQAEKMPYNPFDLTKVWYHGEFPMIEVGVLELNRNPDNFFAEIEQAAFNPANVVPGIGFSPDKMLQGRLFSYGDAQRYRLGVNHNLIPVNAAKCPMNSYHRDGQMRVDGNRGS----VIGYEPNSYGEWQEQPAFAEpplKLSGAADrWNFRED-DHDYYTQPGKLYRLM--SPEQQKVLFENTARNMAGVPKEIKLRHIGNCYKADPEYGKGVAKAMKiplKEIPK
>A0A0B1T8L1	613	0.470	1.512E-191	29	501	510	23	489	502
-----------------------------VITTSNGAPIHDKINTLTVGpRGPALLQDVILMDELAHFDRERIPERVVHAKGAGAYGYFEVTYDITKYCKAKLFD-KVGKQTPVFARFSTVAGEAGSADTLRDPRGFAIKFYTEEGNWDLVGNNTPIFFVRDSFQFPNFIHALKRNPQTHLRDFNTVWDFWGLRPESTHQVLFLFSDRGTPDGYRFMNGYGSHAFKMVNADGEAVYCKFHFHAKE-IKNLMADEAARLAGVDPDYSTRDLFNAIENEDYPEWQLFIQVMTFEQAEKWPMNPFDLTKVWPHGEFPLIPVGKLVINRNPRNYFAEVEQVSFSPSHVVPGIEFSPDKMLQGRLFSYPDAAFHRLGPNFMQLPINCPYRSRqHNTQRDGLACFDG-QADAPNY----FPNSFNGH-----KECPCSGESKFHVTGDVDrhefdDDHFEQPRIFYTKVLKDE-ERARLEENIFNSMKDCLAEVQDRALHNLGQVDAGFGNRLRK--------
>A0A1C3K6D5	612	0.455	2.069E-191	23	503	510	6	483	487
-----------------------RPDPQTALTTAAGAPVPNNNHTLTAGpRGPALLQDVWFLEKLAHFDRERIPERVVHAKGSGAYGTLTITQDITQYSRAKVFA-EIGKQTPLFLRFSTVAGERGAADAERDVRGFALKFYTDEGNWDLVGNNTPVFFVRDPLKFPDFIHTQKRDPRTNLRSAEAAWDFWSLNPESLHQVTILMSDRGLPANLRQQHGFGSHTFSFINAHNERFWVKFHFKSQQGIACLRNEEAATLVGEDRESSQRDLFDAIEQGDFPRWTMYVQVMPEQDAATYHINPFDLTKVWPHGDYPLIEVGVLELNRNPENYFAEVEQAAFTPANVVPGIGFSPDKMLQGRLFSYGDAHRYRLGVNHHQVPVNQPRCPFHSFHRDGQGRVDGNQGRTLNY----EPNSYGQWRETPSAAEPplaLDGQAAdrWNHRED--TDYYSQPGALFRLMSDN--QKQQLFDNIAAHMGDIPEVIKRRQLEHFRRADPAYAAGVAKAL------
>UPI001AE7177E	612	0.469	2.069E-191	27	507	510	2	485	487
---------------------------QPRLTTASGIPVADNQNSLSAGpRGPLLLQDFHLIEKLQHFNRERIPERVVHAKGSGAYGSFTVTHDLRPFTKAKLFS-EIGKTTPVFLRFSTVGGEKGSADTERDPRGFALRFYTEEGNWDLVGNNTPVFFIKDPIKFPDFIHTQKRDPQTNLKSANMMFDFWSNAPESLHQVTILFSDRGTPDGYRHMDGFGSHTYSLINEAGERVYVKWHFKTRQGIKNLSAAEAVRLAGTDPDHAQRDLFEAIARQDFPQWDVKVQVASEQQLADWeartGWNPFDLTKVWPHGDFPMLPVGVLELNRNPDNYHAEVEQAAFSPANVVPGLGYSPDKMLQGRLFAYHDAQLYRVGTNHQHLPVNAPRCPFHNQQRDGAMAI-ANGGAARNY----ATVDSVGRGALGMGHgEPELPIRGDAGRYDFRgmEDDYTQAGNLFRLM--SPAERQNLCDNLAGPLSGVGEDILQRQLRQFDKADPAYGRGVRaslKALGRNV--
>A0A2S7U2C0	612	0.500	2.069E-191	30	503	510	5	476	490
------------------------------LTTASGAPVADNQNSQTAGRfGPVLLQDVHLLEKLAHFNRERIPERVVHAKGAGAFGYLEITEDITDLTKAAPFA-EVGKKTPCLLRFSTVGGEQGSADAERDPRGFALKLYTEEGNWDLVGNNTPVFFLRDPLKFPDFIHTQKRHPATHCKDPDMFWDFLSLTPEATHQVTVLFSDRGTPKSFRHMNGYGSHTFAMVNAAGGRVWVKFHFKTLAGIQNFTAVEAQKMCGENADHATQDLYQKIETGGTAEWEMQIQVMSEEEAATYRFDPFDVTKVWQHGDFPVRTIGKLVLDRNPKNYFAEIEQAAFAPSNMIPGVEASPDKMLQGRLFAYQDAHRYRLGANFTQIPVNCPYmaRQVANHQRDGAM-YDGAAEGSPNYEPNSVDGIKERPDAEVYPH-PVHGEVG-SHARDYIQDDFVQAGDLYRLM--DPEQKSRLVGNIVGHMKNVThKGIQLRAICNFFRADSDYGKRIADGL------
>UPI0005CF3441	612	0.469	2.069E-191	28	503	510	21	494	511
----------------------------PLLRTGNGVRIANKTSSITVGpRGPILLQDNTLIDEMTHFNRERIPERVVHAKGAGAYGFFEVTHDITRYSKANIFS-KIGKKTNIFVRFSTVAGELGSADTVRDPRGFAIKFYTEDGIWDLVGNNTPVFFIKDPLFFPSFIHTQKRNPVTHLKDADMFWDFATLRTEITHQLMILFSDRGIPDGYRHMNGYGSHTFKLVNCNNEVVYCKFHYKTDQGIKNLLDDKATHLASTDPDYAIRDLYNAIECKNYPSWTFYIQVMTIAQSETFKWNPFDITKIWPHADFPLIPVGTLVLNKNPDNYFNHVEQVAFNPAHMVPGIEPSPDKLLQGRLFGYGDAHRHRLGPNHLQLSVNCPFKMINqmiNYQRDGLMTIN-NQGSGPNY----YPNSFCGPEQYPAAHQstfFLSGNA--DRYEPLNEDDFGQPSIFWRrVLNAE--EKKRFVNNLVDHLKYASTFLIERAVCNFTHVDIELGQQLTNRL------
>A0LWQ6	612	0.446	2.833E-191	28	501	510	6	477	482
----------------------------PVTTTDAGIPAASDEYSLTVGaGGPILLQDHYLIQKMAQFNRERVPERVVHAKGGGAFGFFETTEDVSQFTKADLFQP--GRRCEVLVRFSTVAGEQGSPDTWRDPRGFAVKFYTQQGNYDLVGNNTPIFFIRDPQKFQDFIHSQKRRADSGLRDHNMQWDFWTLSPESAHQVTWLMGDRGIPKTWRHMNGYGSHTFLWQNAGGERFWIKYHFKTDQGIDFLTQDEADRIAGEDADFHRRDLYEAIRRGEHPSWTLYVQVMPFHEAADYRFNPFDLTKVWPHGDYPLIKVGRMVLNRNPDNFFAQIEQAAFEPANMVPGIGPSPDRMLLGRLFSYPDTHRYRIGTNYLQLPVNRPKVPVHSYNRDGAMRYE-NPGD-----PVYAPNSYGGPQADPSYELPsWFvegGEIVRTAYvKHRDDDDFVQAGTLYRKVLDD-AARDRLVDNITRHLKqGVSTPVLERAFEYWRSVDPDLGARVAK--------
>A0A7X7V1U0	612	0.462	2.833E-191	26	503	510	2	478	482
--------------------------KEKKLTTAAGIPVPDNQTSLTAGeRGPTLMQDHYLLEKLAHFNRERIPERVVHAKAAGAFGTFTVTNDITKYTKAKIFS-EVGKKTEVLGRFSTVAGEKGSADTVRDVRGFALKFYTEEGNWDMVGNNTPVFFIRDAIKFPDFIHSQKRDPETNLRSDTMQWDFWSLVPESLHQVTILFSDRGIPLGIPYMNGYGSHTYSFINAKNERFWVKFHFKTMQGIKCMTQEEGDRLAGENPDYHTGELFNAIAKGDFPKWKLHVQIMTEEEALKYKINPFDLTKVWPHKDYPLIEVGIMEMNRNPENYFADIEQAAFSPANVVPGISFSPCKMLQARIFSYADAHRYRLGGNFERLPVNAPhaTKVENPYQRDGLMRFDNNGGKGPNY----EPNSF-----GGATEDPSHKEPPLKIYGDADryeqkrgvDDDYVQPGDLFRLMTAE--QQQLLIKHIAGSLKKVPKEIQERMVGHFTRADKAYGEGVAKAI------
>A0A1V5ZK78	612	0.443	2.833E-191	26	509	510	2	485	487
--------------------------KKKKLTTVAGAPVADNQNLMTAGpRGPGLLQDVWFLEKLAHFDREVIPERRMHAKGSGAFGTFTVTHDITKYTKAKIFS-KIGKKTDCFVRFSTVAGERGAADAERDIRGFAVKFYTEEGNWDLVGNNTPVFFLRDPLKFPDLNHAVKRDPKTNLRSAKNNWDFWTSLPEALHQVTITMSDRGIPASYRHMHGFGSHAFSFINAKNTRSWVKFHFVCQQGIKNLTDAQAEAIIAKDRESHQRDLFDAIEKGDFPKWKLFVQIMTEEQAAKMPYNPFDLTKVWYHKDYPLIEVGIMELNKNPENYFADVEQAAFNPANVVPGIGFSPDKMLQGRLFSYGDAQRYRLGVNHHLIPVNAPRCPVNSYHRDGQMRVDGNQGATP----GYEPNSYGEWQEQPAFAEpplKITGAAdHWNFRED-DDDYYTQPGMLFRLM--TAAQKKALFENTARAMGDAPKEIKVRHIGNCLKADPAYGKGVAAALGiplKDVPK
>UPI000CA05737	612	0.429	2.833E-191	24	509	510	1	483	488
------------------------NDHQNKLTSVSGKPIAENQNVQTAGkRGPMLLQDVWYLEKMAHFDREVIPERRMHAKGSAAYGSFTVTHDITKYTKAKIFS-EIGKKTDTFLRFSTVAGERGAADAERDIRGFAVKFYTEEGNWDLVGNNTPIFFIRDPYKFPDLNKAVKRDPKTNLRSANNNWDYWTLLPESLHQVTMTMSERGIPKSYRHMNGYGSHTFSFINEKNERFWVKFHFKTAQGIECLTDHEAEVLVGKDRESHQRDLFDSIEKGDFPKWNVKIQIMPEEDAKEYRFNPFDLTKVWPHSDYPLLDVGVLELNKNPDNYFAEVEQSAFNPANVVPGISFSPDRMLQGRLFSYGDTQRYRLGVNHYQIPVNAPKCPFHNHHKDGAMRVDGNGGGTVHY----EPNSYGKWQEQKQYSEPplEIGEVgdHWDFRED-DNDYFTQPGNLFRIM--TPEQQQMLFENTARSVGGAEKFIQERHISNCYKADPEYGKGVAKALGIELTK
>A0A7C2RDI6	612	0.454	2.833E-191	26	504	510	4	485	489
--------------------------KKKKLTTASGRPYFEVEDSLTAGRrGPILLQDHFLHEKLAHFNRERIPERVVHAKGTGAFGTFRVTGDITRYTKAKLFS-KVGNECRVFVRFSTVGGERGSADTERDPRGFAVKFYTGDGNWDLVGNNTPVFFIKDPKKFPDFIHTQKRDPKTNLKSANMLWDYWSLNPESLHQVMILFSNRGTPDGYRHMNGYGSHTFSMINAKNERVWVKFHFKTMQGNRGLTGARAEELRGKDPDYAQRDLVAAIEKGDFPKWSLKIQVMTDEQAAKFRWNPFDITKVWPHSDYPLTEVGVMELNELPRNYFADVEQAAFAPSHVIDGIGLSPDKLLQGRISAYPDAHRYRLGANYEQIPVNRPVAPVHNYQRDGMMQVDGNQGDNPNYYPnSFDDIEADRSYKEPAFRLD-SDMADSYDRNEHDDDHFTQPGDLFRkVMTED--EREHTVINIVGSMKGISgpkrDEIIRRQLDHFRRADKELAEKVAKGLD-----
>A0A7V6L8F5	612	0.467	2.833E-191	25	504	510	2	484	490
-------------------------DDKKRLTTASGRPYHENEDSMSAGpRGPVLIQDSFLFEKLAHFNRERIPERVVHAKGTGAFGKFTVTNDITKYTCASLFS-RVGNECRVFIRFSTVGGEKGSADTERDPRGFAVKFYTDEGNWDLVGNNTPVFFIKDAKKFPDFIHTQKRDPHTNLKSPTMMWDFWSLNPESLHQIMILFSDRGTPDGYRHMNGYGSHTFSMYNEKGERVWVKFHFKTQQGNKTLSAAQAEDLRGKDPDYAQRDLVNAIRKGDYPKWTLNIQVMTDEQAKKFRWNPFDVTKVWSHSEYPLIEVGVMELNEIPVNYFADVEQAAFAPSNVVRGIGLSPDKMLQGRLFAYPDAHRYRLGANYEQIPVNRPIVPVHNHERDGYMSVNGNGGDAPNYYPnSYDGIEADPkyKSPGMDLHSDW---ADFYDRNENDDDHYTQPGQLFRKV-MTDRERKATISNFAGSMAGIegpkRDEIIQRQLGHFYKVDKELATEIAKKLN-----
>UPI000644EED6	612	0.477	2.833E-191	23	509	510	7	491	499
-----------------------HPKQHVVFTTSNGAPVDNDINILTAGNpGPSLVQDFHTMDKLAHFNRERIPERVVHAKGAGAHGYFEVTNaDLPKWCRAKLFN-SVGKRTPVFARFSTVGGEKGSADSARDPRGFAVKFYTEEGNWDMVGNNTPIFFIREPQKFPDFIHTQKRNPQTNLKDPDAFWDFMGLTPESVHQFTILFSDRGTPKDFRHMDGFSSHTLKFVNDKYEPYFVKLHFKTESGIQNHTNAEAISLAGTDPDAATKDLFQAIERGDHPAWKVCIQLMKYDEAFNYRFDPFDVTKVLSHKDYPLIPIGRMVLDRNPENYFAEVEQAAFSPSHMVPGIEPSLDKMLQWRLLSYPDAHRYRLGTNYQQIPINCPMHV-NNYQRDGPMCVEANGGKSTNY----YPNSVngtPAVDPSAHIHEyKVMGEVAKHQYKHPNN-DYVQAGDLYRLM--DSGAKTRLVENIVGHMSGVTRdDIKIRAIRCFYLADKEYGTRICEGLKLDVNK
>A0A2V2H0X3	612	0.480	2.833E-191	26	507	510	1	479	499
--------------------------EKKVLTTASGIPVDNDQASISTGmreNGYVLMQDQHTVEKLAHFVRERIPERVVHAKGAGAAGYFEVTDDLTKYTCAKLFG-KVGKKTELRVRFSTVGGERGSADSARDPRGFAVKFYTEDGIYDIVGNNTPVFFIRDAIKFPDFIHTQKRNPGSNLKDADMFWDFLSLTPESLHQVTILFSDRGTPKNYRENDGFGSHTFMWYNEKKEYVWVKYHFKADLGFHTLNAREAEELAGTDPDHATRDLHDAIARGDYPSWTLYVQIMTPEQAKRYKFNPFDVTQVWYHSDFPLIRLGKMVLNRNPENYFAEVEQIGFSPSNFVPGIGPSPDKLLQGRLFSYADAQRYRIGTNFQQLPVNAPHCPVHDYQRDGHSQLKSEGG--PNYWPNSAGGPS--PEPSFAPPEIDLHAVIARHDIDTEELDFVQPGELYRRVLDD-GAKHNLISNIVGHLGNAKQNIQYRQTALFYKADAEYGIRVAEGLKLDV--
>V2QCS0	612	0.488	2.833E-191	26	509	510	1	482	500
--------------------------DKKYLTTSQGIPVGTDLSSMTTGEkeGYTLLQDFHLVEKLAHFNRERIPERIVHAKGTGAKGYFEVTNDLSKYTKAKLFS-EVGKKTDVFLRFSTVGGERGSADTARDPRGFAIRFYTEEGNYDIVGNNTPVFFIRDALKFPDLIHTQKRNPQTNLHDADMFWDFFSLTPESIHQVTILFSDRGTPYSHRHMDGHSSHTFMWYNEKNEFVWVKYHFKTNQGIKTMTNEEAQKMAGVNPDHSTEDLFNAIKNKEYPSWDVFVQIMTPEEAKTYKFDPFDVTKVWYHSDYPLIPLGRLTLNQNPDNFFADVEQAAFTPANLVPGIAASPDKLLQGRLFAYGDAHRYRLGANSHQIPVNKPRCPFSNGQRDGAMSVDGNSGAE--YH--YFPSSLTNTITDTKFNPPFIdiSASLGMHDRPLEDVDFIQAGVLFdRVMNDS--EKANTVSNIAGHLGDAKENIQYRQTALFYKASADYGTKVANALKLDVEK
>A0A6P8QAZ0	612	0.419	2.833E-191	18	503	510	13	495	505
------------------VESSKPCQNPDVLTSASGIPTGDKRNIITVGKcGPLLVEDVVFTEEMAHFNRERIPERVVHAKGAGAFGYFEVTHDITKYCKAKVFEH-IGKRTPIAVRFSTASGESGSADTVRDPRGFGVKFYTEEGNWDLAGNNAPVFFIRDPIQFPSLTHAQKRHPQTHRKDPNALWDFFSLCPETMFEVTHVFSDHGTPDGYRHIDGFGVHAFKLVNDKDEAIYCKFHYKTNQGVKNLSAEEAAKLASSDPDYGLRDLFNAIDKGNCPSWTLSIQLMTFKEAENHKCNPFDSTKIWSEKDYPLIPVGQLILNRNPVNYFAEVEQLAFEPANMPPGIEPSPDKMLQGRLFAYPDALRYRLGPNYQQLPINWPQRaSVANYQRDGPMCLFDNQGNAPNY----YPNSY----CGPESQRKYLAHkykvsGVVTRYNSADDDNFSQVREFYmHEMKED--ERQRLCQNIANSLQNAELFIQERAVKNFMAVHADYGARVQALL------
>UPI000C9C2E43	612	0.438	3.879E-191	26	503	510	2	476	482
--------------------------DQKNLTTAVGAPVPDNENVLTAGpRGPMLLQDVWFLEKLAHFDREVIPERRMHAKGSGAFGTFTVTHDITRYTRAALFSG-VGKKTDLLMRFSTVAGERGAADAERDIRGFAIKFYTEEGNWDLVGNNTPVFFLRDPLKFPDLNHAIKRDPRTNMRSARNNWDFWTSLPEAFHQVTVVMSDRGIPASYRHMHGFGSHAFSMLNADNERVWVKFHFKTQQGIRNLTDAEAEAIIAKDRESHQRDLYESIERKDFPRWTMYIQVMTQEQAKACPFNPFDLTKVWPHGDYPLIEVGVLELNRNPDNYFAQIEQAAFNPANVVPGISFSPDKMLQGRLFSYGDAQRYRLGVNHNQIPVNAPRCPFHSYHRDGMMRVDDNAGSTL----GYEPNSYGEWKEQPEFREPpleLDGAAwHWDFHED-DHDYYSQPRALFRLM--APEQREALYGNTARAMGDAPDFIKQRHIDHCMECDPEYGEGVARAL------
>A0A2U2ATR3	612	0.428	3.879E-191	26	508	510	2	481	487
--------------------------DKKYFTTAAGAPVANNQDSLTAGRrGPMLLQDVWFLEKLAHFDREVIPERRMHAKGSGAFGKFTVTHDITQYTSAKIFS-EIGKETEMFARFSTVAGERGAADTERDIRGFALRFYTEEGNWDLVGNNTPVFFFRDPLKFPDLNHAIKRDPHTNMRCPNANWDFWTSLPEALHQITITMSDRGIPKSYRHMHGFGSHTFSFINKERERFWVKFHFHTRQGIENLTDSEAEKIVGKDREASQRDLHNAIAEGDYPKWDMFIQVMTLEEAEKMPYNPFDLTKVWYKKDFPLIPVGTFELNRNPDNYFQDVEQAAFNPAHVVPGIGFSPDRMLQGRLFSYGDAQRYRLGVNHHQIPVNSPKCPVHSYHRDGAMRVDGNQGRRIAY----EPNSYSEWTEARHLEEPeldLIGPATrWDFHED-DNHYFEQPGKLFRLM--TPEEQQRLFENTARNMGDSEEQIKKRHIYHCYQADPAYGKGVAEALGIDIK-
>A0A534UQT2	612	0.441	3.879E-191	30	503	510	4	474	492
------------------------------MTTDAGRPVGDNQNSLTVGaRGPVVFEDFLLFEKMAHFNRERIPERIVHAKGSGAYGYFVCNNpNMPKFTAAKLFS-AVGKKTPTFLRFSTVGGEKGSADTERDPRGFALKFYSEEGNWDMVGNNTPVFFIRDPLKFGDFIHTQKRDPQTNLKSPTMMWDFWSLSPESLHQVTILFSDRGTPDGYRHMNGYSSHTFSLINNKNQLFYVKWHFKTKQGINNFTREQADAMRGKDPDYAQRDLFNAVAKGDFPKWRVCVQIMPEKEAETYQINPFDLTKVWPHGDYPLVEVGELVLDRNPVNYFAEVEQAAFEPKNIVPGMGFSPDKMLQARLISYPDAHRYRLGVNYDTLPVNKPQCPVHTYNRDGAMRFDGNSGSAVNY----EPNSFDGPVEDPTYRErPRTVAGSLERHNHrLDSDYYSQPGNLFRLM--APEARERLIGNIVASMKSVPQRIQELQVQHFYKADPAYGDGVAGGL------
>A0A2T2RQJ0	612	0.459	3.879E-191	25	503	510	2	477	499
-------------------------EERRTLTTADGCPVADNQNSVTAGAsGPLLMQDVHLLEKMQHFNRERIPERVVHANGAGAYGTFTVTNDITPYTKAKFLS-EVGKQTEVFARFSTVAGERGAADAERDARGFALKFYTEEGNWDMVGNNTPVFFVRDPLKFMDFIHSQKRHPETNQRDANMKWDFWSHSPESLHQVTILFSDRGIPKSYRHMNGYGSHTYSLINAQGERIWCKFHFKTFQENQCLTDEEAEQVIAGDRESAQRDLFETIEQGDYPKWRFYVQVMTDQQAKEFQYDPFDLTKVWSHHDFPLIEVGILELNRNPENYFAEVEQAAFSPSATVPGISWSPDKMLQARLMSYADSHRYRVGNNYQQLPVNKPRCPVMNYQRDGAMSF-GYGGGSPNYEPNSDENTPTEDPSQAEPALP-LGNVAVDRFDHRKgNDDYTQAGDLYRLL--PPDEQERLVKNIAASLSQAKRDIQMRQLCHFFRADVNYGKGVAAAL------
>A0A1S8FN91	612	0.463	3.879E-191	26	503	510	2	479	502
--------------------------QHPPLTTASGIPVVDNQNSLSAGpRGPLLLQDFHLIEKLQHFNRERIPERVVHAKGSGAYGTFTVTHDISRYTKARLFN-AVGKKTETFVRFSTVGGEKGSADTERDPRGFAMRFYTEEGNWDLVGNNTPMFFIKDPIKFPDFVHTQKRDPQTNLKSAQMMWDFWSKAPESLHQVTMLFSDRGTPDGYRHMDGFGSHTFSLINAAGERVWAKWHLKTKQGIKNLSADEAARLAGTDPDHAQRDLFNAIAAGNFPQWDVSIQVMTEAEAVAWenrtGWNPFDLTKVWPYGDFPRIPVGVLELNRNPDNYHAHVEQAAFSPANIVPGMGYSPDKMLQGRLFAYHDAQLYRVGTNHQHLPVNRARCPFHNQQRDGQMAID-NGGSAQNYETVAAAGTSPSGLGHGDAGLSLNGMAG-RYDERGTSDDFTQAGNLFRVM--KPDAQDRLTSNIAGALKDVSRDVQQVQIGHFTKADPAYGAAVARKL------
>A0A3Q0JGJ8	612	0.468	3.879E-191	18	503	510	13	494	504
------------------IQYALKVKEIPVDTTSAGNPVDSETIIKTIGPhGPVPLEDTYYLDKLFHFAGERNPERVVHAKGGGAFGYFEVTHDITHLTKAAIFS-EIGKQTPVAARFSTVWGERGSADTNRDPRGFALKFYTEDGNWDLVGNNTPIFFVRDPFRFIHFIHSQKRNPVTHLRDWDAFWDFISLLPETTHQVMILFSDRGIPDGFRHMHGYGSHTFKLVNKDNEPVYCKFHFRTDQGIKNISPQTATKLAATDPDYSIRDLYDNIAKGNFPSWTFYIQVMTFEEAKTYRWNPFDVTKIWPQSDFPLLPVGHMVLDKNPGNYYAEIEQLAFNPNNLIPGIEPTPDKMLQGRLHSYIDTHIHRLGANFNQIPVNCPYRVrVANYQRDAPMAID-NQNGAPNY----YPNSFK--GPEPTPRGAWStynatGDVKRYKTED--EDNFSQPRILWSNVLDD-AARDRMTTNIASVLKLAAPFIQERTVKMFSQVHPDFGNRLRSKL------
>A0A1E4SAH3	612	0.601	3.879E-191	19	503	510	0	489	505
-------------------MSSNNDNENPTVTTSQGYPIPSPFETQRVGEhGPLLLQDFNLIDSLAHFDRERIPERVVHAKGAGAFGEFEVTDDITDICGSAIFD-TIGKKTRALVRFSTVGGESGSPDAARDPRGFAIKFYTEEGNLDWVYNNTPIFFLRDPIKFPHFIHTQKRNPQTHLKDPNMFWDYMTQNQEAIHQFMILFSDRGTPATFRHMHGFSGHTYKWSNKQGEWFYVQVHLLTDQGIKNFTNEEAGKIAGENPDHATEDLFNAIANKEYPSWTVYFQVMTEAQAKELPFSVFDLTKVWSHKDFPLRRFGKLTLNENPQNYFAEIEQVAFSPSHTVPYQEPSADPVLQSRLFSYPDTQRYRLGTNYAQIPVNCPYaKTFNPILRDGAMTVNGNYGAAPNYISTIEnPVEYKtqSNFNYQSNQEKWQGPAlpfHWKVEGDI---DYVQARALYRdVLSKQPDQQKHLAHNISVHVANALPVIQDRVFEAFAKVDQQLSDDIKAEV------
>U6MV97	612	0.500	3.879E-191	26	478	510	4	456	1819
--------------------------ECPVLTTSTGAPVGDNQNSLTAGPnGPVLLSDFHLLDKLAHFNRERIPERVVHAKGAGAHGVFKVTHDITKYCKAAVFEG-LGKETEVFVRFSTVGGEKGSADTLRDPRGFAVKFYSAAGVWDLVGNNTPVFFIRDPLKFPDFIHSQKRNPQTNLPDPNMFWDFLSLSPETLHQTTILFSDRGTPDGYRHMNGYSSHAFKLVNSEGDVHYAKFHFKTNQKIKNLSRQRAQQLAGEDPDYATRDLFNAIEKGNFPSWTLYIQVMPVAAAAKYKFNVLDVTKVLPQKDFPLLPVGQLTLTQNPKNFFQEVEQIAFSPGNLIPGIEPSEDKMLQGRLFAYPDTQRHRLGPNFDQIPVNRPRgCPLRALHiRDGPMCVNGNYGALPNYEPNSFPGAPKEAPQFKPSQTPLLGFTGHFPNSH-PNDDFEQAGILYRDV-MTPEDREALVGNIVDHLKNADR-------------------------------
>A0A4R6YTV6	611	0.472	5.311E-191	29	504	510	4	477	480
-----------------------------TLTTAAGRPIADNQNSETAGpRGPATLQDFWLIEKLAHFDRERIPERVVHAKGSAAYGTLRITHDISRFTKASVFS-AVGKETPVFLRFSTVAGERGAADAERDVRGFALKFYTEEGNWDLVGNNTPVFFIRDPLKFPDFIHTQKRDPITNLRNATSAWDFWTRHPESLHQVTILMSDRGLPRNYRQMHGFGSHTYSFLNAANERFWVKFHFKSRQGVVNFTDAEAAAVVGGDRESAQRDLFAAIERGEFPSWNVRVQIMSEADAATYRINPFDLTKVWPHADYPLIDVGILELNRNPDNYFAEVEQSAFNPANVVPGIGFSPDRMLQGRLFSYGDTQRYRLGVNHGLLPVNKPRCPFHSAHRDGAMRSDDNGGTDPNYEPNGRDGPRDNPAlAEPLLHEAFGGTVARYDHRE-DSDYYSQPGALYRLMDET--QKQALIGNIARHIAGVDAAIQRRAVAHFAQADADYGARLAAALN-----
>A0A7X8D701	611	0.463	5.311E-191	27	506	510	2	477	480
---------------------------KRTITTAAGAPVSHNNNSMTAGpRGPVLLQDTWLLEKLAHFNRERIPERVVHAKGAGAFGHFTVTHDISQYSCADVF--KMGKTTPVLARFSTVAGEAGAADAERDVRGFSLKFYTEEGNWDLVGNNTPVFFIRDPLKFPDFIHTQKRDPRTHLRNMNAAWDFWSLNPESLHQVTILMSDRGLPKNFRQMHGFGSHTYSLINADGVRHWVKFHFKSQQGIANYTNEEAAQVVGQDRESAIRDLFENIEAQNFPRWNLRIQVMTEEQANTYHINPFDLTKVWPHGDFPLIDVGVLELNQNPDNYFAQIEQAAFSPANIVPGIGYSPDRMLQGRLFAYGDTQRYRLGINHHQIPVNAPRCPFHNsFHRDGAMRVDGNQGAKPNY----EPNSANTWQESSYNEPPLAldGQAA-DHWNHREDADyYSQPGDLFRLMSTE--QKQQLFNNIADAFAGVDEAIIQRQLQHFHQADPAYAQGVREALAQR---
>G6EZS8	611	0.480	5.311E-191	30	503	510	4	475	482
------------------------------LTGANGAPIADNQNSRTAGpRGPVLLDDFNLVEKLAHFNRENIPERRVHAKGAAAHGTFTVTKDISKYSFAKLFD-TIGKQTPVFLRFSTVGGERGSADTARDPRGFALKFYTEEGNWDIVGNNTPVFFIRDSIKFPDFIHTQKRDPKSNLKDANMMWDFWSHSPEALHQVTILFSDRGIPDGFRFMHGYGSHTYSLINKDGVRTWVKWHYRTQQGIKNLDPAKAGELAGSNPDYATEDLFNAIERKEFPRWNVYIQVMTEEQARTYKENPFDVTKVWSQKEFPLHEVGYFELNRNPENYFAEVEQAAFAPSNVVPGTGLSPDKMLQGRVFAYADAQRYRVGTNYQLLPINAPKCPYANHQRDGAMRLDSNGGGSLNYDPNSNTDSPKqTNQREPLFPSDLSGAAG--QYDHRTDEDyYSQPAALYKLMNKE--QKELLISNLAASMQGVKEDILQRALAHFVKIDPEYGQSLAAKV------
>UPI00083405F7	611	0.454	5.311E-191	28	507	510	4	481	484
----------------------------PILTTESGAPVADNQNSASAGPgGPLLIQDQQLIEKLARFNRERIPERVVHARGAGAYGYLEVTDDVTSYTHAAFLS-EVGKRTEVFLRFSTVADSLGGADAVRDPRGFAVKFYTEEGNYDLVGNNTPVFFIKDPLKFPDFIHSQKRDPFTGVQEPENVWDFWSHSPEATHQVTWLMGDRGIPASYRHMDGFGSHTYLWVNAEGRAHWVKYHFKTDQGIRCLTSEEAQELAGRDANSHQQDLHRAIERGMFPSWTMYVQLMPVEDAAAYRFNPFDLTKVWPHADYPRVRVGRLVLNRNPENIFAEVEQAAFSPNNFVPGIGPSPDKMLQGRLFAYGDAHRYRLGVNHTQLPVNAPHAAADNYGRDGAMRFDGNRGRAKNYEPNSFGGPAQTGRPLATGYEVAGPVGNHEPVAHREDDDFVQAGNLYRLM--DPAAQARLVANIAGGLAKVSDDaIVERAIGHFHAADPAYGHQVETAV-KEL--
>A0A7X6SQH7	611	0.435	5.311E-191	25	508	510	2	482	489
-------------------------EKKKKLTSTSGRPIADNQDVKTAGkRGPMLMEDYWFLEKLGHFDREVIPERRMHAKGSGAFGKFTVTHDITKYTKAKLFSEK-GKETEVFVRFSTVAGERGAADAERDIRGFAIKFYTEEGNWDLAGNNTPVFFLRDPYRFPDLNKAVKRDPRTNLRSANHNWDFWTLLPESLHQVTITMSDRGIPKSYRHMNGYGSHTFSLINADNERIWVKFHFKTEQGIEYLTNEEAAAIIAKDRESHQRDLYNAIERGDFPRWRMKIQLMTEEQAEKCLFNPFDLTKVWSHGDYPLIDVGVMELNRNPENYFADVEQAAFNPADIVPGIGFSPDRMLQARLFSYGDAQRYRLGVNYYQIPVNKPKCPFHNHHRDGAMRVDGNEGSTIHYFPNSY-GQWEESREYTEPPMKLSGDADHYNFREDDDDYYSQTGNLFRLM--SPEEQKRLFCNTAAEVGGAERFIQERHIANCYKADPDYGKGVAEALGIDIA-
>UPI0009DFA887	611	0.435	5.311E-191	26	503	510	1	475	500
--------------------------EKPkTLTTAAGQPVADNQNSLTAGpRGPVLLQDHHLLEKMATFNRERVPERVVHAKGSGAFGTFRVTGDISSYTRAAVFS-RVGKETPVLLRFSTVAGEHGAADAERDVRGFALKFCTEEGNWDLVGNNTPVFFIRDPLKFSDFIHTQKRDPRTNLRNPAAMWDFWSLSPESLHQVTILFSDRGLPLGYRHINGYGSHTYSLINAQNERFWVKFHFKTRQGIKNMTNQEAAKVVGQDRESSQRDLYEAIERGDFPAWDVKVQVMPEREAESYRWNPFDLTKVWPHSDYPLMDVGVLELNRNPDNYFAQIEQASFEPSNIVPGIGFSPDKMLQARIMSYADAHRYRIGVNYASLPVNKPHSPVHTYHRDGAMRLDENGGGAPNY----EPNSFGGPVEDPgYREPPLAISGDADHYDHREgNDDYQQPGDLYRLM--SPEQRSLLAENICQAMAGVPQRIQLRQIAHFYRADPEYGRAVEAGL------
>UPI00036BB8C4	611	0.491	5.311E-191	25	509	510	3	486	502
-------------------------DKSRTMTTNLGRPVDNDQASITTeGQnAMTLLSDSHTIEKLAHFDRERIPERVVHAKGAGAFGTFEVTNDVTAYTCADFLS-QVGKKTELLARFSTVGGEKGSADTERDPRGFAVKFYTDEGNFDMVGNNTPVFFIRDGIKFPDFIHTQKRNPQTNLKDPDAFWDFLSLTPESIHQVTILFSDRGTPDGFRHMNGYGSHTYMWYNKKGEHFWIKWHFKTAQGIKNLTGPQADVMKAKDPDYATRDLFTSIDKGEFPSWNVSVQIMKPEDAPNYTVDTFDITKVWSHKDYPLIPVGKMTLNRNPYNYFTDIEQAAFSPGNFVPGIDASPDKMLQVRLFSYPDTQRHRLGTNFDQLPVNAPKCPFGHYQRDGAMNFK--QEAGPNY----YPNSF----DGPTPDKKWatppidvSGMAA-RHEYEVGDIDFVQAGDLYaKVMTDQ--DRTHLINNILGHIKGAQKRIQLRQTALFYKSNKDYGTRIAEGLNldiKEVEK
>T1F193	611	0.462	5.311E-191	19	504	510	6	492	510
-------------------QQLESYKQKKNcvvdeLTTSLGVPIGSKTASMTAGpRGPLLVQDFVFHDEMAHFDRERIPERVVHAKGTGAHGYFEVTHDITKYCKAKVFEH-VGKKTPVFVRFSTVAGEMGSADTVRDLRGFATKFYTEEGNWDIVGNNSPIFFIRDPILFPSLNHSQKRNPKTNLRDADMFWDFISLRPETTYQVCILFSDKGIPDGYRHMDGYGTNTFKLVNCRGEPVYCKFIHRTNQGIQNLTTSQAVKLAGEDPDYATKDLYNAIEQGLYPSWTTNIQVMTYQQAEKTSFNPFDVTKEWPAEEFPEMPYGRIVLNKNPQNHFAEVEQVAFSPAHLVPGIEPSPDKMLHGRLFSYSDTHRYRLGTNYNQLPVNCPYRArVSNYQRDGPQTF-CNQGDAPNY----FPNSFTGPDVQPIYFEsRYCTTGDVSRYETRNDDNFSQATTFWeKELKAD--ERERLVENIANHLKNAKEFIRRRAVYNFASVHEEFGRRLQAKLD-----
>A0A6G7GMM6	611	0.453	7.272E-191	26	503	510	2	477	481
--------------------------KTKVLTTAAGIPVCDNQTSLTAGeRGPTLLQDHHLLEKLAHFNRERIPERVVHAKAAGAHGTFIVTKDITRYTKASIFS-EVGKKTDVFGRFSTVAGEKGSADTVRDVRGFALKFYTEEGNWDMVGNNTPVFFVRDAIKFPDFVHTQKREPQTNLRSKTMMWDFWSQVPESLHQVTILFSDRGIPMGIPFMHGFGSHTYSFINADNERFWVKFHFKTQQGIRNMTPENADRIAGEDADYHTRLLFETIGSGDYPKWTFYVQVMPESEAETYRWNPFDLTRIWSHSDYPLIEVGVLEMNRNPSNYFAEVEQSAFSPANVVPGISFSPCKMLQGRIFAYADAHRYRLGVNFGHLPINRPLAtAANTYQRDGSMRFDDNGGASVNY----EPNSFGGPKADHAYNEpplKISGDANRYEQKRGIDDDFVQPGNLFRLL--PPDERKRLIENIVASLRKAPKDIQERMVPYFYKADEAYGEGVAKGL------
>A0A3S1B6J4	611	0.420	7.272E-191	26	503	510	2	476	483
--------------------------EKKPLTTNAGCPVVDNQNVMTAGpRGPQLLQDVWFLEKLAHFDREVIPERRMHAKGSGAYGTFTVTNDVTQYTRAKIFS-QVGKKTELFARFTTVAGERGAADAERDIRGFALKFYTEEGNWDMVGNNTPVFFMRDPLKFPDLNHAVKRDPRTHMRSAKNNWDFWTSLPEALHQVTIVMSDRGIPASYRHMHGFGSHTFSFINANNERFWVKFHFKTQQGIKNLTDAEAEAIIGKDRESHHRDLFESIECGDFPKWTLKVQIMPEADAAKVPYHPFDLTKIWPHKDYPLIEVGVVELNRNPENFFAEVEQSAFNPANIVPGIGFSPDKMLQGRLFSYGDAQRYRLGVNHHLIPVNAPRCPVHSYHRDGAMRVDGNYGGTLGYEPN-SDGEWREQPDYREPPLKLIGDAdHWNYRED-DADYFSQAGDLFRLM--TPAQQQVLFENTARSLGDAPTEIQNRHIDHCRKADSAYGEGVNRAL------
>A0A4P6JS84	611	0.443	7.272E-191	21	503	510	1	484	498
---------------------SDQYDQKPPITtTDAGIPAASDEHSLSVGPnGPLLLQDHYLIQKMAQFNRERVPERVVHAKGSGAFGYFEVTADVSQWTRAAFLN-KVGKRTPVLARFSTVAGELGSADTVRDPRGFAIKFYTEEGNYDLVGNNTPIFFVRDPSKFQDFIHSQKRMPDTDMRSHNAMWDFWSLSPEAIHQVTFLMTDRGTPRTYRHMNGYGSHTFMWINAEGKKVWVKYHFKTEQGIENFTDAEANAMTGEDPDYHRRDLQEAIRRKDYPVWRLEMQIMPFEDAANYRFNPFDLTKVWPHSDYPPITVGRLVLDRNPENFFGEIEQASFEPANMVPGIGPSPDKMLLGRLFSYPDAHRHRIGTNYLQLPVNQPRVEVHSYNKDGAMRYRHN-GNQPVY----APNSYNGPKADPELHpeASWAanGELVRSAYTlHAEDGDFVQAGNLYRHV-LSPTDREHLASNVVSHMsKGVEKQVQERALKLWYQVDQELGGRVAKGL------
>A0A4Q7YRQ5	611	0.446	7.272E-191	29	503	510	8	481	498
-----------------------------VMTTDAGRPVGDNQNSLTLGpRGPVVFEDFLLFEKMAHFNRERIPERVVHAKGSGAYGTFTVTNpEMARYTTAKLFD-TVGKQTPTFIRFSTVGGEKGSADTERDPRGFALKFYTEEGNWDMVGNNTPVFFIRDPLKFGDFIHTQKRDPETNLKSPTMMWDFWSLSPESLHQVTILFSDRGTPDGFRHMDGFSSHTFSMINAKGELFYCKWHFKTKQGIKNFTREEADHMKSVDMDHAQNDLFHSIKRGEFPKWAVKVQIMPEAEAETYHINPFDLTKVWPHGDYPLIEVGELELNRNPVNYFAEVEQAAFEPRNVVPGMGFSPDKMLQGRLISYPDAHRYRLGVNYDSLPVNAPKCPFATYNRDGSMRFDGNGGNGPNY----EPNSFGGPTQDPKYVERQVtynsSTVGRFSHREHDGDYFTQPGNLFRLM--TPDAQERLCGNIAAGLGQVEKRIQDLQINHFYKCDPKYGEGVAKAI------
>I0KH92	611	0.458	7.272E-191	26	503	510	1	483	499
--------------------------ENPRLTTASGRPIAENENTQSVGpRGPLLLQDYILHEKMAHFNRERIPERVVHAKGSGAFGTFTVTNDITQYTKAKLFG-EVGKQTHIFARFSTVGGEKGSADTERDPRGFSIKFYTEDGNWDMVGNNTPVFFVKDPKKFGDFIHTQKRDPHSNMKSQTMMWDYWSLNPESLHQVMILMSDRGTPYGFRHMNGYGSHTFSLVNADGERYWVKFHFKTQQGIKNFTGDEADAMKSKDLDFAQRDLMEHIDIGEFPRWTLQIQVMPEADAKTYRWNPFDLSKVWPHADYPLIDVGVMELNRNPKNYFQDVEQAAFSPAHVVDGIGYSPDKMLQGRLLSYPDAHRYRLGVNYEQIPVNrCPYAVY-NYERDGKMRMDGNHGSMPNY----FPNSFDEVVVDTRYKEPaWDLEASVADWYDRnapgDDDHYTQPGNLYRLM--TPEAKRATVNNIVTHMGKMEgdpakiSEIRNRQLCHFFRADIGLGMALANGL------
>UPI00031F780D	611	0.422	7.272E-191	14	508	510	4	494	501
--------------NKKNVQN---EDQKKRLTSAFGAPVADNQNTMTAGpRGPVLMQDVWFIEKMAHFDREVIPERRMHAKGSGAFGTFTVTNDITKYTRAAIFS-EVGKQTEMFVRFSTVAGERGAADAERDIRGFAMKFYTEEGNWDLVGNNTPVFFFRDPKQFPDLNHAVKRDPRTNMRSAQNNWDFWSSLPEALHQVTITMSDRGIPKSYRNMHGFGSHTYSFINANNERHWVKFHFITQQGIENLSDQEAEVIVGKDRESHQRDLYEAIERGDFPKWKMYIQIMTEEQARQMPYNPFDLTKVWYKSEFPLIEVGEFELNRNPDNYFADVEQAAFAPTTIVPGIGFSPDKMLQGRLFSYGDTQRYRLGVNHWQIPVNSPRgaKHVHSYHRDGAMRVDGNMGSTKHY----EPNSYGEWQEQPEYKEpplPIVGDGyEWNFRED-DDDYYTQPGKLFNIM--TPEQQQVLFENTARNMQGTTKEVQLRHINNCYKADPAYGEGVAKALGIPVS-
>A0A1J1ILA1	611	0.490	7.272E-191	20	500	510	10	493	506
--------------------NTFKYEtkNCPeTATNSSGAPIGIKTAILTVGKyGPSLLEDANFIDEMAHFDRERIPERVAHAKGAGAFGYFEVTHDITQYTSAKVFE-TIGKITPIAIRFSTVVGERGSADTVRDPRGFAMKFYTEEGVWDLVGNNTPIFFVRDPTLFVSFIHSQKRNPVTNLRDYNMFWDFISLRPETTHQVMFLFSDRGIPDGYRFMHGYGSHTFKFQNLNGEAFYCKFHMRTAQGIRNLDVQKAAELSAIDPDYSTRDLYNAIARGEFPTWNMFVQVMTLDQAASYKFNPFDVTKTWSQREFPLIPVGKFTLYRNPRNYFAEVEQIAFAPSHLIPGILPSPDKMLQGRLFSYQDSHRHRIGANYQQLPVNCPYRtSPRNYQRDGPMCLNDNQSGAPNYYPnSFNGPEPSQRAKDLQPPYKVVDDDV-YRYDSGDEDNFSQPSVFWNFVLDDP-ARERLIKNIANHLGNAAEFIQERAIGNFAKVDSDFGNNLK---------
>A0A223M0M3	611	0.591	7.272E-191	24	503	510	8	507	532
------------------------NKDGAVYTTSTGAPVLKPYAAERVGKhGPLLLQDFHHIDLIAHFDRERIPERVVHAKGAGAHGVFEVTHDISDLTCAALFN-KVGKTAPLTIRFSTVGGELGSADTARDPRGFAVKIKTEEGNLDWVFNNTPVFFIRDPSKFPHFIHTQKRDPQTHLKDADMFWDYLSQNPESIHQVMTLFSDRGTPNGFHNVHGYSGHTFKFVNAEGKFHYVQIHLRKDGGFQTLTDAQAGKLAGENPDYGIQLLFEDIESGRFPSWTVYVQTMTAEQAEKFRYNILDLTKVWPHADYPLRPVGKITLNKNVQNYFAEIEQVAFSPSHLVHGIEPSADPVLQSRLFSYPDTHRHRLGVNYTQLPVNAPLVPVANFQRDGSMAFN-NQGNRPNYESSIQPLSYKAKVYESVEHEVFLGTAQ-ADLSEITermccndslaflsriltalfppPVDFEQPRALWQKVFSD-VDREHFVGNVAGHLKNAKSaEVKARQLSVFAAVDQSIADRIAQAI------
>A0A445MU59	610	0.423	9.956E-191	25	509	510	1	484	485
-------------------------DEKKKLTTNAGAPVVDNQNVMTAGpRGPQLLQDVWFLEKLAHFDREVIPERRMHAKGSGAYGTFTVTHDITKYTKAKIFS-EVGKKTEMFARFSTVAGERGAADAERDIRGFALKFYTEEGNWDLVGNNTPVFFLRDPLKFPDLNHAVKRDPRTNMRSAKNNWDFWTSLPEALHQVTVVMSDRGIPATYRHMHGFGSHTFSLINAKNERYWVKFHLKTQQGIKNLTDEEAAAVIAKCRESHQRDLYESIEKGDFPCWTMYIQIMPEKDAATCPYHPFDLTKVWYHKDYPMMEVGVMELNRNPENYFAEVEQSAFNPASIVPGIGFSPDKMLQGRLFSYHDAQLYRLGVNHHLIPVNAPRCPVHSYHRDGAMRVDGNHGSTL----GYEPNSYGEWQEQPEFAEpPLSLEGAADHWNHRVDEDyYTQPGLLFRLMSDE--QKAALFGNTARSIGEAPREIQLRHIGNCLKADPAYGKGVADALGislSEVSK
>A0A081B751	610	0.452	9.956E-191	26	503	510	2	475	485
--------------------------DTPRLTTAGGAPVADNQNSMTAGpRGPLLMQDVHLIEKLAHFNRERIPERVVHAKGSGAFGTFTVTNDISKYTKAKIFG-DVGKKTEMLARFSTVAGEAGAADAERDVRGFALKFYTEEGNWDLVGNNTPVFFIRDPLKFPDFIHSQKRDPKSHLRSGTMQWDFWSHSPESLHQVTILFSERGQPKTLRHMNGYGSHTYSFINEENERFWVKFHFKTMQGIETNSGDEVAKLIGEDRESHQRDLFTSIEEGNYPKWRLMVQIMPEADAEKTWYNPFDLTKVWPHGDYPLIEVGIMELNRNPENYFADIEQAAFEPNNTVPGIGFSPDKMLQSRLFAYQDAHRYRLGVNYTQIPANKPRCPVHSYQRDGAMRVDGNGGAAPVY----EPNSFGGPVDGArfkEPPLKISGDADHYDHREGND-DYRQAGDLFRLMNEV--QKTHLLDAIAGAMNGVPEDIQRRQIGHFLKADKAYGEGVASRL------
>A0A1E3PMZ7	610	0.588	9.956E-191	29	509	510	6	494	495
-----------------------------TYTASNGCPVSDPNVSQRIGRhGPLLLQDFQLIDTLSHFDRERIPERVVHAKGAGAYGEFEVTHDISDICKADFLN-KVGKKTRMFARFSTVGGEKGSADMVRDPRGFSMKLYTEEGNLDLVYNNTPIFFLRDPIKFPYFIHTQKRNPQTNLKDPNAFWDYFALNQESLHQVMILFSDRGTPKSFTKMHGYSGHAYKWVNAKGEWVYVQVHVKSDQGIENFSAAESIKMAGENPDYCTKDLFDRIEAGEKPSWTWYVQVMSQEEAAQQEFSIFDLTKVWPQKKFPLRPFGKMTLTSNPQNFFAETEQVAFSPSHTVPGMEFSADPVLQSRLFSYPDTHRHRLGVNYQQIPINCPLRAHNPFQRDGAMCVTSNYGSEPNYPTKGRaggkvPgvkVSYRSDVEAPTNSPVWHGReenFHWEVDAP-SSVDFEQPRQLWKVF-KKTGQDDALINNVVGHLSNADESVQEAVLQMFANADKEISLRLQVAL-KEYSK
>A0A523I398	610	0.460	9.956E-191	26	508	510	2	483	501
--------------------------DRKRLTSSAGAPVGDNQNSLSVGpRGPLLLEDIHLIEKNAQFNRERIPERVVHAKGAGAYGYLEITADVTKYTKAALFS-EIGKRTEAFLRFSTVAGEKGSTDSARDPRGFAIKLYTEDGNYDIVGNNTPIFFIRDGLKFPDFIRTQKRDPQTNLKNPTAMWDFWSLSPESLHQVTILFSDRGTPRSFRHMNGYSSHAFSWINMEGERFWVKYHFKTKQGIQNFTREEALEVGGKDPDHATRDLYEAIGRGDFPRWRACVQIMPMEDADDYHVNPFDLTKVWPHGDYPLIEFGELVLDRNPDNYFQDVEQAAFEPSNIVPGIGFSPDKMLQARLFAYPDTHRYRLGANYATLPVNSPHAtESQNYHRDGAMRFDGNGGRSVNY----EPNSFGGPAEDAKfQHEAYNFEIDGIAERyDHSegNDDFTQAGNLFRLMTED--QQERLIDNLADSMKTVAREIQLRQIRHFSRADAHYGEGVARALGINLA-
>A0A642V617	610	0.607	9.956E-191	28	503	510	21	496	503
----------------------------PLYTTSNGCPMSNPYSAQRIGQdGPLLLQDHHLIDLLAHFDRERIPERVVHANGSGAYGYFEVTDDVSDLTCADFLT-EIGKRTDLFTRFSTVAGERGTPDAARDPRGFAIKFYTKQGVIDWVFNNTPVFFIRNPTKFPYFIHSQKRHPRTNERDPNMFWDYLVNNQECAHQLMHLFSDRGTPASYRHMHGYSGHTYKWIKQDGSFNYVQIHVKTDQGIKNLNFDEAASMAGADPDHAQKDLYHSIEKGDYPSWTCYVQVMTPEQAEQVDFNIFDLTKIWPQGQFPLRRFGKLVLNKNPMNYFAEVEQAAFSPSHTVPGMEASADPVLQSRLFSYTDTHRHRLGsANFQQIPVNRPLNAHNPFQRDGFMNVDGNYGAEPNFPSSFYPIKYAKPRPTG-KHEKWVGEVLSVHWPyGVEKNDYDHAAGLWNVL-KKTGQDENFVYNVTNHASLATLDMQRQVADLFSNISPDLGDRIRRVL------
>A0A800J7V3	610	0.463	9.956E-191	28	503	510	10	485	517
----------------------------PLLTTADGAPIPDQENSLTAGpRGPLLMQDVVLQEQMQRFNRERVPERVVHAKGSGAYGTFTVTNDITQYTKASIFS-EVGKETELSIRFSTVAGERGAADAERDPRGFALKFYTDEGNWDLVGNNTPVFFVRDPYKFAMFIHSQKRHPHTNLRDPDMQWDFWSLCPESLHQVTWLFGDRGIPKTYRHMNGYGSHTYSMVNAEGERVWVKFHFKTDQGIECLTNEEAAALIAQDRESHQRDLWEAIDNGDFPSWTLYIQVMTQEQADEFKWNPFDLTKVWPHADYPLIEVGKMELNRNPQNYHHEVEQAAYNPSSLVPGIGPSPDKMLQGRLMSYQDAHIYRIGVNYRDLKVNRPLVPVRNYMRDGQfGGMRDEGTGHPNY----YPNSVEGAPRPDPSYGtpDWHlGDVTVSRYNSREDhDDYSQAAALYNLMSED--EKGRLVESLAGAMAGVTRqEIVDRQLALFDKVDEDYGRRVREAV------
>A0A067MPF6	610	0.533	9.956E-191	8	503	510	41	534	542
--------DLFQGPQVQD-DAAVEAATDLTYTTGGGIPHPQPYAALRAGDnGPLLLQDFHLIESLAHFDRERIPERVVHARGSGAHGYFQTTTDVaKKYSAADVFQ-RVGEKTPITVRFSTVGGEKGSADVARDPRGFAIKLRTKKGILDWVFNNTPVFFIRDPAKFPNFIHTQKRNPQTNLKDHDMFWDYLSSNAESLYQVMRLFSDLGTPDGFRHMNGWSGHTYKLVQDDGSWHYVKISAYTDQGVKNHTNAEATKLAGENPDYSTQDLFQAIERGDYPSWTVYFQVLTPKEAETFKWNVLDLTKEWGPEDVPLQEVGKFYLTQNPENHFAEIEQAAFSPSHLVAGFEPSEDPVLQARLFAYPDTHRYRLGVNYQQIPVNCPFNPVANFQRDGAMVVDGNQGARPNYPSTQEPINFSPRPHSDGNHTEWVGGAI-RYLSQVTDVDFKWPLIFWNSLSDT--DKEHLVENLSGHIGDVKSEtIRNRQIDLFTKVDPDFGSRVAAGV------
>A0A1B1U7C0	610	0.456	1.363E-190	30	503	510	3	475	478
------------------------------MTTVAGAPVGDNQNSITTGkRGPILLQDTWLIEKLAHFDRERIPERVVHAKGSGAYGTLTITNDITQYTKAKIFS-KVGKKTEMFLRFSTVAGERGAADAERDVRGFAMKFYTEDGNWDLVGNNTPVFFVRDPLKFPDFIHTQKRDPKTNMRSNTMAWDFWSLHPESLHQVTILMSDRGIPRSYREMNGYGSHTYSFINSKGERFWVKFHFKTRQGIHTLTNREAEAIVAVDRESHQKDLFENIEKGNFPKWDLKIQVMPEADADKYKHNPFDLTKVWNHKDYPLIDVGVLELNRNPENYFAEVEQAAFTPANVVPGIGYSPDKMLQGRLFSYGDTHRYRLGVNHHQIPVNAPKgvDSVDNTHRDGFMQQ-GRYGGARNYNPSYY-NDYAEDASALEPPLHLKEAVaNRYNHRDDDEDYYKQPGDLYRLMSDE--QKEALCQNIKEAMAGVPVEIQKRQVEHFTKADPNYGARVKELL------
>UPI00037E9A8C	610	0.467	1.363E-190	27	503	510	4	476	480
---------------------------KP-MSSAAGAPVADNQNSLTAGpRGPVLLQDVWLLEKLAHFDRERIPERVVHAKGSGAYGTLKVTHDITKYTKAKLFA-EVGKTTEVFLRFSTVAGEAGAADAERDVRGFALKFYTEEGNWDLVGNNTPVFFIRDPLKFPDFIHTQKRDPQTHLRNPVAAWDFWSRHPESLHQVTILMSDRGLPRNHREMHGFGSHTYSFTNTAGERFWVKFHFKSQQGVTHYTNAEAAAVVGQDRESAQRDLFENIAKGNFPRWTLKVQIMPEKDAATYHINPFDLTKVWPHADYPLIEVGVLELNRNPVNYFAEVEQAAFTPANVVPGIGFSPDRMLQGRLFSYGDTQRYRLGVNHHQIPVNAPRCPFHHPHKDGTGRVDGNGGATPNYNPSGLPGAlFDQP-ALNESPLALAGAAAHYDHRE-DDDYYSQPGALFRLF--DKGERERLFANIAAAMQGVPVEIQRHQVEHFAKADPQYGAGVAHAL------
>A0A1M5L6N4	610	0.457	1.363E-190	26	503	510	2	478	481
--------------------------ESPRLTTASGIPVADNQNSISAGpRGPLLLQDFHLIEKLQHFNRERIPERVVHAKGSGAYGTFTVTHDIGRYTKAGLFS-AVGKKTDTFVRFSTVGGERGSADTERDPRGFAIKFYTEEGNWDLVGNNTPMFFIKDPIKFPDFVHTQKRCPQSNLKSGAMKWDFWSRAPESLHQVTMLFSDRGTPDGYRHMDGFGSHTYSLINAAGERVWVKWHLKTQQGIKNLMADEAERLMGADPDYSQRDLFDAINRGDYPRWNVMIQVMTEDEAESWsrrtGWNPFDLTKVWPHKDFPRIPVGVLELNRNPDNYHAEVEQAAFSPSNIVPGMGYSPDKMLQGRLFAYHDAQLYRVGTNHQYLPVNAARCPVHHHQRDGAM-SHANFGPATNYAN----VVAQGTAPYGLGHGepPLSVGLAARYDARANEDDYTQAGDLFRLLPE--AEKERLADNIAAAMAGVADDIIQRQLAHFAKADPDYARRVSARL------
>A0A512UEL1	610	0.610	1.363E-190	28	504	510	2	476	481
----------------------------PVYTNTNGCPVSDPFASQRVGQhGPLLLQDFNLIDSLAHFDRERIPERVVHAKGSGAYGVFEVTDDITDICSAKFLD-TIGKKTRLVTRFSTVGGESGSADAARDPRGFSVKLYTEEGNLDLVYNNTPVFFIRDPTKFPHFIHTQKRNPETHLKDANMFWDFLTSNEETIHQVMVLFSDRGTPRSYREMHGYSGHTYKWSNKNGEWHYVQVHLKSDQGFHTLTNEEAGALAGSNPDHAQEDLFKEIAKGNFPSWTCYIQTMTPEQAKAVDFSVFDLTKVWPQKDFPLRKFGKFTLNENPKNYFAEVEQVAFSPSHTVPYMEPSADPVLQSRLFSYPDTHRHRLGVNYQQIPVNCPVTgAYHPHIRDGLMQVNGNLGSTPNY---YSADKFAtEKFSLQEQQEVWEGAACPFHW-KATDADFKQATDLWHVLARYPDQQKNLAHNVVAHASAADVEIQDRVVTYFSKVHPDLGNAIKQGLE-----
>A0A1F2XFG8	610	0.457	1.363E-190	26	503	510	3	479	483
--------------------------ESKRLTTAAGIPVPDNQTSLTAGqRGPTLLQDHYLLEKLSHFNRERIPERVVHAKAAGAHGILTVTQDITKYTKAKLFS-TVGKKTEVVGRFSTVAGEKGSADTVRDVRGFALKFYTEEGNWDLVGNNTPVFFIRDAIKFPDFIHTQKRDPQTNVKADTPQWDFWSQVPESLHQVTILFSERGIPRGIPYMNGYGSHTYSFINADHQRFWVKFHFKTQQGIQCMPPDEAVRLAGCDPDYHTHQLFEAIERGECPRWTFCVQIMPEKDAETYRWNPFDLTKVWPHADYPLVEVGVLEMNRNPRNYFAEIEQAAFSPGNVVPGISFSPCKMLQARIFSYADAHRYRLGTNFERLPVNAPKatKVVNTYQRDGAMRFDDNAGPGPNY----EPNSFGGPTADPAYHEPplkiW-GDADRYEQKRGVDDDYIQPGNLYRLM--SPEQQQCLIANIVGSLKNVPKAIQKKMAAHFRKADQAYGDGIAQAL------
>A0A1G7HS11	610	0.454	1.363E-190	26	503	510	2	476	484
--------------------------QHPKLTTNAGAPVADNNRVLTAGaRGPMLLQDVWFLEKLAHFDREVIPERRMHAKGSGAYGTFTVTHDVTRYTRASMFS-QVGKKTELFARFSTVAGERGAADAERDIRGFALKFYTDEGNWDLVGNNTPVFFLRDPLKFPDLNHVVKRNPRTNMHSNTDNWDFWTLLPEALHQVTVVMSDRGIPASYRHMHGFGSHTFSFVNKDNERFWVKFHFKTQQGIKNLTDAEAQDLVGRDRDSHQRDLFEHIEKGDFPRWTMYVQVMPEEEAARLPYHPFDLTKVWYHKDCPMLEVGVLELNRNPENYFAEVEQAAFNPANVVPGIGFSPDKMLQGRLFSYGDAQRYRLGVNHHLIPVNKARCPFHSYHRDGQMRVDGNYGGLTNYEPNSHGV-WQENPHQAEPPLKIEGDAdHWPFPCD-DADYFEQPGRLFRVM--SPEQQEALFGNTARAMAGVPKEIQLRHVRHCAKADPAYGAGVARAL------
>A0A212MGK9	610	0.575	1.363E-190	28	503	510	10	484	487
----------------------------PIYTTSNGCPVRNPNAMIKMGKyGPALLQDHHLIDLLAHFDRERIPERVAHAKGSGAHGYLEVTDDVSDLVSADFLNG-IGKKTPLFIRFSTVGGERGTADSARDPRGFAIKFYTQEGVIDWVNINSPIFFIRNGVQFPFMVHTQKaRDPQTNLKDVNIYWDFLCNNPESVHNTMFVFSDRGTPFSYRHMHGYSAHTYKWINKEGKFHYVQIHLLTDQGIKNLNNEEAHDLEADDPDHAGRDLFEAIEQGKNPSWTVYVQTMTAEQAEKASFSVFDLTKTWPQKEYPLRRFAKLVLNKNPENYFAEVEQSAFSPANTVPGIEPSADPVLQARLFSYSDTQRYRLGANFNQLPINCPLQAYSPFQRDGPGCVNGNYGSAPNYPSSFEPLTYRADATNNEAHEKWVGEATSFQWG-ATDEDYVQPRAMWEVF-RKTGQQEAFIHNVSENLKAARPEVQSRVLEMFAKVTPEISEKIQEAL------
>UPI000C284EEE	610	0.464	1.363E-190	27	507	510	2	484	491
---------------------------KKTLTTAAGAPVTHYEDSQSVGpRGPLLLQDYFLHEKLAHFNRERIPERIVHAKGSGAYGTFTVTHDISKYTRAKVFS-EIGKKTKVFVRFSTVGGEKGSADTERDPRGFAVKFYTEDGNWDLTGNNTPVFFIKDPKKFPDFIHTQKRDPYTNCKSPTMMWDYWSLNPESLHQVLILMSDRGTPVGYRFMNGYGSHTFSMVNAENERVYVKFHFKTAQGIKNFTDAEAADMKSKDPDFSQRDLVDAIDNGHFPKWNLKIQVMTMEQAKTFRWNPFDLTKVWPHGDYPLIDVGTMELNENPDNYFAHVEQSAFAPANVVDGVGFSPDKMLQGRILSYPDAHRYRIGVNYDSLPVNkCPFAV-NNYHRDGAMRFDDNGGKSPNYRPNSFDDIIEDQNYKGTPYELESNVVAYFDRNENDNDHYTQPGNLFRLMTDD--QKKNTISNIVGAMSGISgpkrDEIINRQLCHWFRADHTLGAAIAEGLGVEV--
>C6VUQ3	610	0.440	1.363E-190	30	503	510	5	474	496
------------------------------LTNRTGSPVPDNLNTLTAGkRGPALLQDTWFLEKMAHFDRELIPERRMHAKGSGAYGSFRVTHDITRYTRANIFS-RVGKETDVFVRFSTVAGERGAADAERDIRGFAIKFYTEEGIWDLVGNNTPVFFLRDPLRFPDLNHAVKRDPRTNLRSADNNWDFWTLIPESLHQVTITMSDRGLPSSYRHMDGFGSHTFSFISSDQKRYWVKFHFKTQQGIQNLTNQQANALIGTDRESHQRDLFDHIEAGNHPKWTMYVQIMEEQDAETYPINPFDLTKVWPHGDYPLIPVGELTLNRNPSNYFAEVEQAAFNPAAVVPGIGFSPDKMLQGRLFSYGDAQRYRLGVNHHQIPVNAPKCPYHSYHRDGPMRVDGNYHG----AVSYFPNSFSEWQEQPEYQEpplKITGDAArWDHRED--DDYFSQPGKLFRLMNDQ--QKAALFGNTADALRGAQHFIQIRHIRNCYKADPDYGRGVAAAL------
>UPI0012ED2A33	610	0.428	1.363E-190	21	503	510	1	479	497
---------------------SEQPNKRK-LTTAAGAPVTDNQDSLTAGpRGPMLLQDVWFLEKMAHFDREVIPERRMHAKGSGAYGTFTVTNDITKYTRAKIFS-EIGKKTDMFIRFSTVAGERGAADAERDIRGFAVRFYTEEGNWDIVGNNTPVFFFRDPLKFPDLNHAVKRDPRTNLRSPNNNWDFWTSLPEALHQVTIVMSDRGIPKSYRTMHGFGSHTFSMINENNERVWVKFHFRSQQGIENLTDKEAEELVGKDRESHQRDLYEAIENKNFPKWKMYIQVMTEEQANEMPYNPFDLTKVWYKSEFPLIEVGEFELNKNPDNYFAEVEQAAFTPANVVPGIGFSPDRMLQGRLFSYGDAQRYRLGVNHHQIPVNQPRCPVHSFHRDGAMRVDGNMGSTLHY----EPNSYGEWQEQPDYREPplnLYGAADrWNFRED-DHHYYEQPGKLFNLMNDE--QKQALFNNTARNMGDAEKQIKLRHIRNCFKADPAYGQGVAQAL------
>A0A0W8ENN2	610	0.467	1.363E-190	30	508	510	9	489	503
------------------------------LTTASGRPIWDNQNSVSVGqRGPLLLQDYLLHEKLAHFNRERLPERVVHAKGSGAYGTFTVTHDLTRYTRAKLFS-EVGKQTRVFLRFSTVGGEKGSADTERDPRGFAVKFYTEDGNWDLVGNNTPVFFIKEPVKFPDFIHTQKRDPFTNCKSPTAMWDFWSLNPESLHQVLILMSDRGTPYGYRHMHGFGSHTFSFINQDNERVYVKFHFITQQGIKNFSAEEATAMKGLDPDFAQRDLVEAIERGDFPRWTLKVQIMTEEQAAAFRWNPFDLTKVWPKADFPLHELGVLELNENPVNYHAHVEQSAFAPAHVVDGIGYSPDRMLQGRILSYPDAQRYRLGGNYEQLPVNR--CPYatNNYQRDGLMALGDNGGAGPNY----FPNSFGGPQEDRTvgePAEHLAGLAARHdRNSPGEDDHYTQPGNFYRLL--DLGAQQRLVQNIVGAMSGIagpkRDEIINRQLCHFFRADLGLGMAVAQSLGVNIS-
>F4Q4D4	610	0.491	1.363E-190	27	503	510	2	455	601
---------------------------QPILTTSNGAPVDNNLNSVTAGvNGPILIQDFHLIDKLSHFDRERIPERVVHAKGAGAHGYFEVTNsDIPKWCRAKLFN-KVGKRTPLFTRFSTVGGEKGSSDSARDPRGFAVKLYTEEGNWDMVGNNTPVFFIRDPSKFPDFIHTQKRNPQTNLKDANAFWDFASLSPETTHQFTILFSDRGTPKTYRHMDGFSSHTLKWVNAEGKAYWVKMHFKTESGIQNHTAEEAEQMDSKDPDSATRDLFESIAKGGEPAW-----------------------KVWPHKDYPLIPIGRMVLNRNPENYFAEVEQAAFSPSHMVPGIEPSPDKMLQGRLFSYPDTHRHRLGVNYQQIPVNCPYAVkggVKNYQRDGAMAVNGNQGKAPNY----HPNSFGGPDvqPDAAIHQfPVAGSAGRFQY--PPSDDFVQPGNLYRLM--DEGAKTRLVGNIVGHMKGVTvRDIQLRAISNFYKADKDYGTRIAKGL------
>UPI0018D0DFAB	610	0.444	1.866E-190	27	503	510	2	475	479
---------------------------KDILTTAAGAPVVDNQNALTAGpRGPMLLEDVWFLEKLAHFDREVIPERRVHAKGSGAYGKLIVTHDITQYTKASIFA-KVGKETSVFLRFSTVAGERGAADAERDPRGFALKFYTDEGNWDLVGNNTPVFFLRDPLKFPDFIHTQKRDPRTNLRNPVAAWDFFSRHPETLHQVTVVMSDRGIPRTYRHMDGFGSHTFSFINAAGERFWVKFHFKTQQGIQNYTNEEAAQVVAQDRESAQRDLVDSIDRGDFPRWNLKVQIMPEADAATYRINPFDLTKVWPHKDYPLIDVGVLELNRNPDNYFAEVEQSAFTPANVVPGIGFSPDKMLQGRLFSYGDTQRYRLGVNHHQIPVNAPKCPFHNsFHRDGAMRTDGNLGSKLNYEPN-REGAFAQDRRGEEPPLKLESAAARYDHR-VDTDYYSQAGALFRLF--DAGQRQRLFATIAGAMAGVPEDIQRAQIEHFTKADQAYGAGVKTAL------
>A9B4C7	610	0.453	1.866E-190	25	508	510	1	480	485
-------------------------DEQEQLTTAHGAPIADNQNSLTAGpRGPLLMQDYQLLEKMATFNRERVPERVVHAKGSGAFGTFTVTNDVTAYTKASIFG-AVGKQTPMLLRFSTVAGEHGAADAERDVRGFAVKFYTDEGNWDLVGNNTPVFFVRDPYKFSDFIHTQKRDPKTNMRSPQAMWDFWSLSPESLHQVTILFSDRGLPISYRFVHGFGSHTYSFINAQGERFWIKFHFRCQQGIKNWTNAEAAEVVGVDRESSQRDLFDAIERGEYPSWKLCVQVMPEADAETYHLNPFDLTKVWPHGDYPLIEVGTMELNRNPENYFAEIEQAAFEPSNIVPGIGFSPDKMLQARIMSYADAHRYRIGVNYAALPVNKPHSPVNTYHRDGQMRFDGNGGGSVNYEPNSFGGPVQNE-RYAEPALKISGDADRYNHRDGND-DYTQPGNLFRLMNAD--QQQQLFNNIAAAMQGVPEFIQLRQIGHFLKADPAYGRGVAAALGLDIS-
>A0A078AFW2	610	0.473	1.866E-190	26	503	510	1	476	486
--------------------------QRKTLTNSQGHPVDDNQNSLTAGpRGPILLSDIHLIDKLAKFDRERIPERVVHAKGAGAHGYFEVSHDVTKFTKAKFLN-QIGKRTPLFLRFSTVAGERGAADTERDPRGFAIKFYTEEGNYDMVGNNTPVFFIKDPIKFPDFIHSQKRHPQTGMQDPNMAWDFWSYSPEALHQITILFSDRGTPDGFRFMNGYSSHTYKWVNEQGIVHYVKYHYKSDQGIKNLTPQQANDLKATSKDYATEDLHNHLAKGGTASWTWKVQIMPEKDAETYKYDVFDVTKIWSQADYPLIPVGKLVLNRNPDNFFAETEQVAFAPTNLVPGIEPSHDKMLQGRIFSYPDTHRHRLGANFDQIPINCPYKArVAHQQRDGPATVNGNYGN----SVVYEPNSFGGPVEDPTkKWAPIAVSGSVGRYRHVhPNDDYEQPRILYRKVFSEQ-ERTRLCDNIIGAMKPVRRDIQERQLKLFYKVDPDYAGRIAKGL------
>UPI001688EC59	610	0.449	1.866E-190	19	503	510	0	479	487
-------------------MSNEH--EQQILTTDAGIPVSDNQNSLTAGaRGPLLMQDFYLIEKMAHFNRERIPERVVHAKGSGAYGTFTVTQDITKYTKAKLFS-QVGKQTEVIARFSTVAGERGAADAERDVRGFAVKFYTEEGNWDMVGNNTPVFFVRDPLKFSDFIHTQKRDPKTNLRNPTSMWDFWSLSPESLHQVTILFSDRGLPIGHRHMNGYGSHTYSFINAANERFWVKFHFKTLQGIENFTNEEASQVVGEDRESAQRDLFYAIARGDYPQWRFLVQIMPEADADKTPYNPFDLTKVWPHRDYPLIEVGILELNRNPENYFAELEQSAFAPSNVVPGISFSPDKMLQARILSYTDAHRYRLGVNYESLPVNCPHAtKAHTYHRDGLMRHDDNGKGAVNY----EPNSFGGPVADPIHKEPaWKISGDGDRYDHRDgNEDYSQAGDLFRLLPKD--GQQRLCRNIAMAMQGVPQSIIERQLAHFTKADPAYGEGVAKAL------
>UPI000466ECD9	610	0.467	1.866E-190	25	503	510	2	477	487
-------------------------DFTPPLTHATGTPVVDNTNIQTAGpRGPALLQDIWLIEKLAHFDREVIPERRMHAKGWGAHGTFTVTHDVTRYTKAKIFS-EIGKKTPMFARFSTVAGERGAADAERDIRGFALKFYTEEGNWDIVGNNTPVFFFRDPLRFSDLNHAIKRDPRTGLRSADNNWDFWSLLPEALHQVTIVMSDRGIPRSFRHMHGFGSHTFSMINARNERVWVKFHFRTQQGIKNLTDEEAAAIVAQDRESNGRDLLESIERGDFPRWTLLIQVMTDAQAKAFRFNPFDLTKVWPKADFPLIEVGVMELNRYPDNYFAEVEQAAFSPANIVPGIGFSPDKMLQGRLFSYGDTQRYRLGVNFNHIPVNAPKCPFHSYHRDGQMRTDGNLGATPMYWPNSKGVWTDRNEGLIEPALPIEGDATyWDHR--VDDDHYEQPGNLFRKM--SPAQRKLLFENTARAMSDARAEVKQRHIANCAKADPAYGAGVAKAL------
>UPI00068CED5B	610	0.428	1.866E-190	14	508	510	2	490	491
--------------NGIDPQHTKGADEK--LTTAVGAPVPDNQNVATAGpRGPQLLQDVWFLEKLAHFDREVIPERRMHAKGSGAYGTFTVTNDITRYTSAKIFS-EVGKKTELFARFSTVAGERGAADAERDIRGFAVKFYTEEGNWDLVGNNTPVFFFRDPLKFPDLNHAVKRDPRTNLRSANNNWDFWTNLPESLHQVTIVMSDRGIPASYRHMHGFGSHTFSFINAEGERFWVKFHHRVQQGIKNLTDAEAAELVGSDRESHQRDLFDAIEAGDFPKWKLCVQIMPEADAAKVPYHPFDLTKVWPKGDYPLIEVGEWELNRNPDNYFAEVEQAAFNPAHVVPGISFSPDRMLQGRLFSYGDAQRYRLGVNNFQIPVNAPRSPVHNFHRDGAMRVDGNQGGSLHY----EPNSYGKWQEQPQYRNPaqAVGAVadHFDYRED-DDNYFSQPRVLFNNMSDE--QKQVLFDNTARAINGASEQVVQRHIDNCTACDPAYGEGVAKAI-KALS-
>A0A1H9Q3M4	610	0.454	1.866E-190	26	509	510	2	488	496
--------------------------EKKKLTTASGIPYANNEDSLTAGpRGPILIEDFILHEKMAHFNRERIPERVVHAKGSGAYGTFTVTHDITPYTRAKLFS-EIGKQTKTFLRFSTVGGEKGSADSERDPRGFAVKFYTEDGNWDLVGNNTPVFFVKDPKKFGDFIHTQKRDPQTNMKSPTMMWDFWSLNPESLHQVLILMSDRGTPFSYRHMDGFGSHTFSFYNNKQERFYVKFHFKTKQGIQNFSNEEAAQMKAQDPDHAQRDLFESIENGEFPKWTLYIQVMPFEQAKTYHINPFDLTKVWPHGDYPLIEVGELELNENPDNYFAHVEQAAFAPAHVVDGIYYSPDKMLQGRILSYPDAQRYRLGANYEQIPVNrCPFAV-NNYQRDGLMRVDGNGGANPNY----FPNSFDNiEADSHYKQAAWPLDSLLADHYDRNaegeNDHYTQPGNLYRLMDFE--AKQHTVKNIVSAMGGItgpkKDEIINRQLCHWFRADMSLGLAIAKGLELNLEK
>A0A7Y0R6F7	610	0.494	1.866E-190	29	508	510	5	484	503
-----------------------------VLTTSYGIPVSEDNASITTSKkeGYTMLQDIHLVEKLAHFNRERIPERVVHAKGAGAGGYFEVTNDLSKYTRADFLS-EVGKKTEIFARFSTVGGERGSADAERDPRGFAVKFYTEEGNYDIVGNNTPVFFIRDAIKFPDFVHTQKRNPQTNLPDPNMFWDFLSLTPESIHQVSILFSDRGTPQDYRHMDGHSSHTYMWYNNDGEYVWVKYHFKTRQGWKTFTSQEAEEVKGKDTNHATKDLFDSIENGDFPIWDLYVQIMSPEQAKEYKFDPFDVTKVWYHSDFPLIPVGTMTLNRNPENYFAEVEQAAFAPSALVPGIGVSPDKLLQGRIFAYEDAHRYRLGANHHQIEVNSPKNSkANTNQRDGAMNIDGNGGSSPNY----YPNTVKGAPKPDISFAPPQIEVQAILDRHARpseDVDFIQAGELYsRVLSEE--QKSNLINNISNHLGNARENLQYRQTALFYKANEEYGTKIAEKLGLDVK-
>A0A485KHB3	610	0.472	1.866E-190	29	508	510	3	483	522
-----------------------------TLTTSNGAPLPlhGLTASESAGPhGPLVLSDFALLDHLAHFDRERIPERVVHAKGAGAFGYFETTHDgISSICHAKLFA-NVGKRTPVAVRFSTVGGESGSADTVRDPRGFAIKFYTDDGNWDLVGNNTPIFFLRDPILFPSFIHTQKRHPATHLKDANMMWDFLSLRPETTHQVSFLFSDRGIPDGYRHMNGYGSHTFENVNRDGVVSYVKYHFKTDQGIRNLSPDEADRLAGTHPDYAIQDLYDAIARHEFPTWTMYVQVMTQAQATthlAHGVNPFDVTKVWSHKTYPLQQVGKLVLNRNPPNYFSDVEQLVFSPAHFVPGIRASPDKMLQGRLFAYSDTQRHRLGANYQQIPVNQPRVKPQTYQRDGGMTMNGNHGSKPNY----FPNSVGGTPEITLPQDvPTQIDTTDKvqRFSTKDDDNFTQAGAFYRtVLTDD--ERTRLVDNIAGSLVHANMTIQARAIANFTAADQEYGQRIAA---KVVQ-
>A0A7S3M8J1	610	0.476	1.866E-190	17	505	510	15	517	550
-----------------QLQSTGR-SKCPYaVTTSNGRPIETLTASLTSGPqGAIALKDFTLIDHLAAFDRERIPERVVHAKGAGAFGYFQVTSpEIQNYCSAKMFS-TVGKKTPAAVRFSTVGGESGSADTARDPRGFAMKFYTEEGNWDLVGNNTPIFFIRDPILFPSFIHTQKRNPVTHCKDPDAFWDFISLRPETVHQVSFLFSDRGTPDGYRHMNGYGSHTFKTVNAAGVAYYVKWHFKTDQGVKNLPSAVADQLASSDPDYATRDLYNAIDTANFPSWTTYFQVMTVDQASKLPYNPFDVTKVWPHAEFPLHEIGRLVLDRNPTNYFAEVEQLAFSPAHMVPGIEASPDKMLQGRLFSYSDTHRHRLGVNYQSIPVNCPYAtqhGVHNAQRDGVMRVDGNQAGAPNYFPNSFGSAAPATASTTTNAAWHTEPSARSLAETVaryetggnDQDNFTQAGLFYRKV-LSAAERERLTDNIAGHLVAAQDFIQTRAIANFAAADANYGRSIKEkiaALKK----
>A0A516W6K0	609	0.466	2.555E-190	27	503	510	3	475	479
---------------------------KDTLTAANGHPIADNQNTQTAGpRGPALMQDFWLLEKLAHFDRERIPERVVHAKGSGAYGTFTVTKDISCYSKAAIFA-EIGKETPVFLRFSTVAGERGAADAERDVRGFALKFYTDEGNWDVVGNNTPVFFIRDPLKFPDFIHTQKRDPQTNLRNNTAAWDFWVRHPESLHQVTILMSDRGLPLNYRQMHGFGSHTYSFLNAAGERFWVKFHFKSQQGIATLTDQEAAKIVSGDRESAQRDLFYQIEAGNFPRWRVCVQVMPEKDAADYAINPFDLTKVWPHADYPLIEVGMLELNRNPENYFAEVEQAAFTPANVVPGISFSPDRMLQGRIFSYGDTQRYRLGINHHQIPVNAPRCPFASFHRDGAMRTDGNLGGKVNY----QPNRFGAFAEDPsVAEPPLALDGAAMRYDHREDsDYYSQPRALFRLMSDE--QQQQLFGNIARHIGGVPQEIIDQALAHFEQIDPAYAAGVRQAL------
>UPI00037311C4	609	0.463	2.555E-190	29	505	510	5	478	479
-----------------------------TLTTASGAPVADNQNSLSAGpRGPLLLQDFHLIEKLAHFNRENIPERRVHAKGSGAYGTFTVTHDITQYTRAALFS-TVGKQTPTFLRFSTVGGERGSADTARDPRGFALRFYTEEGNWDVVGNNTPVFFIRDPLKFPDFIHTQKRDPHTNLKSSQNVWDFWSQSPEALHQITILMSDRGIPDGYRHMHGFGSHTFSLINAQGVRHWVKWHYKTQQGIKNLDPAVAAQLAGTDPDYAQRDLFNAIEREDFPKWHVRMQVMTEAQAANHPDNPFDVTKTWSQKDFPLIDVGVLELNRNPVNYHAEVEQAALAPSNIVPGVGFSPDRMLQGRIFAYADAHRYRVGTNHQQLPVNAPRNPVNTYQRDGAMAY-GNYGtGAPNYEPNSYPNAPKQDPGYDEPPLSLNGAADRYDHR-VDRDYYSYAGDLFRLM--TPAQQALLVSNIAGSMDGVSGDVIDLALTHFYQADPAYGAAIAALLGK----
>A0A2W5P9Y7	609	0.453	2.555E-190	28	503	510	4	475	482
----------------------------PPLTHANGAPVDDNLNSMTAGpRGPVLLQDIWLLEKLAHFDREVIPERRMHAKGSGAYGVFTVTRDITRYTRADLFA-EVGRQTPVFVRFSTVAGERGAADAERDIRGFAVKFYTRQGNWDLVGNNTPVFFFRDPLRFPDLNHAVKRDPRTGMRSANNNWDFWTLLPEALHQVTIVMSDRGLPRSYRHMHGFGSHTFSLVDRDGGRVWVKFHWRCQQPIANLTDGEAETVVGKDRESHQRDLFEAIETGDFPRWTLAIQVMTEAEAGRHPYNPFDLTKVWPKADFPLIEVGVLELNRNPENVFAEVEQAAFSPANIVPGIGFSPDRMLQARLFSYGDAQRYRLGVNFSQIPVNAPKCPFHSYHRDGMMRADGNLGATPTY----FPNSHGEWADAGAADQPPLGlkgaAAHWDHR--VDEDHFQQPGDLFRLM--TPGQREALFANTARSLGGADPEIQRRHVDNCRRADPAYGDGVAAAL------
>A0A401Z491	609	0.451	2.555E-190	26	504	510	2	480	483
--------------------------ERPTTTTDAGIPAPSDEFSLSVGPdGPLLLQDHYVIQKMAQFNRERVPERVVHAKGGGAHGVFRVTADVSRFTKADLFQP--GRETPMFIRFSTVAGELGFPDTVRDPRGFAIKFYTRHGNYDLVGNNTPIFFIRDPSKFSDFIHSQKRRSDTHLHDHDMQWDFWTLSPESAHQVMFLMSDRGTPRTWRNMHGFGSHTFMWVNAGGEKFWIKYHFLTDQGIENFTDAEAAAMAGEDRDFHLRDLREAIARGDHPSWTLHVQVMPFEAAADYRFNPFDLTKVWPHGDYPLIEVGRMTLDRNPSDYFAEVEQASFEPANLVPGIGASPDKMLQGRLFSYPDTHRYRIGPNYLQLPINRPIVPVHSYNKDGAMRYE-NYG-DPVYAPNSRGGPVADPAPYEDENYEVAGEIVRsAYRPHAEDDDFGQPGTLYRkVMSET--DREHLVGNIVGHMKSdgpVTAEVLPRVIEYWTKVDPDLGARVAKKYN-----
>A0A556AE69	609	0.434	2.555E-190	25	503	510	3	478	483
-------------------------DKNPkPLTTDAGAPVPDNQNSLTAGpRGPLLVQDHQLFEKHAHFNRERIPERVVHAKGSAAFGTFTVTHDITRYTKASIFA-EVGKRTDLILRFSTVAGERGAADAERDVRGFAIKFYTDQGNWDLVGNNTPVFFVRDPYKFPDFIHTQKRDPRTNMRSATAMWDFWSLSPESLHQVTILMSDRGLPASYRHMHGFGSHTYSFLNAANERYWVKFHFKTQQGIRNWTNAQAAKMVGEDRESHQRDLFESIEQGDFPKWTLYVQVMPEAEADRQRYNPFDLTKVWPHKDFPLIEVGVLELNRNPDNYFAQVEQSSFSPANVVPGIGHSPDKMLQFRIFSYADAARYRLGVNHDYLPVNAARCPVHNYYRDGTMRFDANGKGSVNY----EPNSYGGPVQQPQAKEpPLAIDGAADRYDHREgNDDYTQPGDLFRLMPDE--QKQQLFDNIAAAMQGVPEEIVERQLGHFAKADPAYAEGVRRAL------
>A0A1L8P4Z3	609	0.480	2.555E-190	30	504	510	7	478	487
------------------------------LTTSTGAPVGDNQNSITAGQhGPTLLQDVHLIEKLAHFNRERVPERVVHAKGAGAHGHFTVTNpDIANYTKADFLSAE-GKETPMFIRLSTVAGELGSADTVRDPRGFSVKFYTDEGNYDLVGNNTPVFFIRDAIKFPDFIHTQKRNPQTNLKDANMVWDFWSLSPESLHQITILHSDRGIPATLRHMQGYGSHTFKWVNKDGDSCWVKYHFRTDQGVKNMDPEVAGKIAGEHPDYHAEDLFNAIEEGDFPSWTLKVQIMPEEDALQYAYDPFDITKVWSHKDYPLIEVGKMVLNRNSENYFAEVEQSAFSPGNFVPGVEASPDKMLQGRLFAYSDAHRYRIGANYNQLPINSPKVEVKNHQRGGTMSY-SNGGSAVNYEPNSYDD-LKESKEDKTKPFKVSGEADSVSYDN--DDHFSQPRQLIEeVMSVD--ERQRLYKNFADHLSGVRDErIVERQLRLFHQVTPELAEVVAKHLE-----
>A0A7W8YID8	609	0.475	2.555E-190	26	506	510	2	482	487
--------------------------KQPPLTTASGIPVADNQNSISAGsRGPLLLQDFHLIEKLQHFNRERIPERVVHAKGSGAYGTFTVTHDISGLTKARLFS-EVGKKTATFVRFSTVGGERGSADTERDPRGFAMRFYTEEGNWDLVGNNTPMFFIKDPIKFPDFVHTQKRDPQSNLKSAEMMFDFWSHAPESLHQVTMLFSDRGTPDGYRHMDGFGSHTYSLINADGQRVYVKWHLKTRQGIKNLSAAEAGRLAGADPDYAQRDLFGAIERGDFPQWEVKLQVATEEQLAAWeartGWNPFDLTKIWPHKDFPLQPVGVFELNRNPDNYHAEVEQAAFSPANAVPGMGYSPDKMLQGRLFGYHDAQLYRVGTNHQHLPVNAARCPFHNQQRDGSMAIH-NGGAAQNYANVAASGSAPQGLGNGEPALELHGGAA-RYDGRGVEDDYTQAGNLFRLL--TPQGKQNLFDNLAGPLSQVRAETLQRQLGHFDKADPAYGAGVRAALKAR---
>A0A1L7XCN5	609	0.581	2.555E-190	20	503	510	2	486	487
--------------------SQLHSTSKPTYTLAEGCPQQDPASSFsinkPGGGGLLLLQDTQLIETLAHFARERIPERVVHAKAAGAFGEFEVTHDITDITSAAFLS-EIGKKTPFLVRISTVGPERGSADTVRDVRGWAMKLFTEEGNQDWVFNDIPVFFVRDPIKFPSVNRSHKRHPQTNLTDSTMFWDFHNNNQEGIHALMCLFSDRGTPASLRNIDAFSGHTYKFTKKDGSFHYVKIHFKTDQGIKNFTEAEATKIAGENPDHNVQDLFENIAKGNFPSWTAYVQTMTAEEAEKYRWNIFDMTKVWPHKDHPLRLFGKLTFNRNPQNYFSDIEQAAFSPSTMVPGIEPSADPMLQARMFSYPDAARYRLGVNYQMLPTNCPIgPVYSPMQRDGFANFRGNYGSDPNYVrSSFRSMTYAA---GKASHDEWAGKTA-AYSSEVVDDDFVQATALWKVLGTQPGQQGNFVSNVAGLLGSAIPEVQEKTIEMFSRVDAELGKLIAEAL------
>A0A3D3YV80	609	0.465	2.555E-190	24	503	510	4	484	488
------------------------NDRPPVTTTDAGIPAPSDEHSLSVGPnGPLLLQDHYLIQKMAQFNRERVPERVVHAKGGGAHGFFEVTEDVTQWTKASFLNRP-GKRTPVFVRFSTVAGELGSADTVRDPRGFAIKFYTEEGNYDLVGNNTPVFFVRDPQKFQDFIHSQKRNPVTNRRDQNMQWDFWTLSPESAHQVSFLMSDRGTPRTWRNMNGYSSHTYMWVNASGEKFWVKYHFKTEQGIDNFTDAEAKNMVAEDPDYHLRDLFESIERGDHPSWRLEMQIMPFDDARDYRFNPFDLTKVLPHGDYPPITIGRMVLDRNPEHYFAEVEQAAFEPANMVPGIGPSPDKMLLGRLFSYPDTHRHRIGVNYLQLPINQPKVPVRSYNKDGAMRY--RHAGD---QPVYAPNSYGGPKADPERYgepEGWnvSGEIVRSASKlHREDDDFGQPGTLWRKVLSDR-DRDNMVTNIVNHLKaGVTDDVQVRTVEYWRNVDPDLGARVAKGL------
>UPI0018DE5C53	609	0.435	2.555E-190	27	507	510	4	479	489
---------------------------KKRLTTNQGAPVGDNQNSRTAGRrGPTLLEDYHLIEKLAHFDRERIPERVVHPRGAGAHGVFRVINSMKEYTKAAFLQ-EVGKETPVFVRFSTVINSKGSPETARDPRGFATKFYTEEGNYDLVGNHLPVFFIRDAIKFPDMVHSLKPAPDTNIQSPDRYWDFMTLSPESTHMMTWLFSDYGTPANYRQMEGFSVHAFKWVNQEGKVVYVKYYWKPLQGVKNLTAEEAMEIQGKDANHATRDLFENIAKGNYPEWDLYVQIMPPEDMDKFYFDPLDATKIWPEDEYPWQLVGRMTLNRNPQNFFAEVEQAAFSPSALVPGIEPSEDKLLQGRLFSYPDTQRHRLGANYLHLPINRPIAPVNNYQTDGPMQMKKDV-PTVNYEPNRYDDRPKEDPAYLESETPLEGNAGRNKIYK--TLDYKQAGERYRSFTKE--EQDNLIKNLTNDLKEVHEETKQRAIYNFYRADEEYGTRLADALGVNI--
>UPI000BB17C3F	609	0.441	2.555E-190	30	503	510	4	474	507
------------------------------LTTTTGAPVANNQDTMTAGkRGPALLQDIWFLEKLAHFDRQVIPERVMHAKGSGAYGTFRVTHDITKYTKASIFA-EIGKETPMFVRFSTVAGERGAADAERDIRGFAMKFYTDEGNWDLVGNNTPVFFLRDPLKFPDLNHAVKRDPRTNMRSADNNWDFWTLLPEALHQVTIVMSDRGIPKSYRTMHGFGSHTFSFINKEGVRHWVKFHLISQQGIENLTDEEAAKLVGMDRESHQKDLYEAIENGNFPKWKMFVQIMTEEQARNLDYNPFDLTKVWYKKDFPLIPVGEFELNRNPENYFAEVEQSAFSPANVVPGIGFSPDRMLQGRLFSYGDSHRYRLGVNHNQIPVNAPKCPVHGYHRDGAMRVDGNYGSTKHY----EPNSFGVWQEQKEFQEPALRIDGDAYNYDFREDDddyFTQPRKLFQLMNDE--QKKALFENTARAIGPAQKFIQIRHIRNCYHADPAYAKGVADAL------
>A0A5E4R739	609	0.468	2.555E-190	28	503	510	21	497	508
----------------------------PSYiTTKFGAPVGVQSAIQTVGKkGPSLLQDVHFLDLMSSFDRERIPERVVHAKGGGAFGYFEVTHDVTKYCAAKVFE-TIGKKTPIAIRFSTVGGESGSADTVRDPRGFAVKFYTDDGIWDLVGNNTPIFFIREPTLFPSFIHTQKRNPATHLKDPDMFWDFMTLRPETMHHLIYMFGDRGIPDGFRFMNGYGSHTFKIINSQGVPHWVKFHYKSNQGIKNLPADKAAELASSDPDYSIRDLYNAIAKGEFPTWTLYIQVMTMAQGESCKFDPFDLTKIWPHSDYPLIPVGKLVLDRNPKNYFAEVEQIAFSPSNLVPGIEPSPDKMLQGRLFSYSDTHRHRLGANYLQIPVNCPMAVrMSNYQRDGPMNTSDNQAGSPNY----FPNSFSGPQECPRAERlqpryPVTGDVVRHDSG-FTEDNFSQASELYsRVF--DAAERERCAQYLAEHIKDAAAFIQERGLKLFTQVHPDLGAKVAAKL------
>A0A2S0RQP9	609	0.466	2.555E-190	0	503	510	0	498	509
MAsrDPATD-------QLINFKKSVK-GEPGVITTKYGVPVGVKTAIQTVGKnGPALLQDAHFLDEISSFDRERIPERVVHAKGAGAFGYFEVTKDIKKYCAAKLFE-SVGKQTPVAIRFSTVGGESGSADTVRDPRGFAVKFYTDDGVWDVVGNNTPIFFIRDPTLFPSFIHTQKRNPATHLKDADMFWDFMTLRPETMHQLIYMFGDRGIPDGYRFMNGYASHTFKMVNDQGVANYVKFHFKTNQGIKNLPVDKAAELASSDPDYSIRDLYNAIGRGDFPSWTLYIQVMTLEQAESYEYNPFDVTKVWPHGEFPLIEVGKMVLDRNPKNYFAEVEQAAYSPSNMVPGIEPSPDKMLQGRLFAYSDTHRHRLGANYLQLPVNCPYRtTVRNYQRDGPQNM-ANQDGSPNYFPNSFsgPVECKRA-ERLQHVQSLSGDVQRADSGlEESKENFTQATALYsRVF--SPAERLRCAQNIAGNLKDAAGFLQERAIKLFALIHPQLAADVTAAL------
>A0A254VGD8	609	0.438	3.498E-190	26	503	510	2	475	480
--------------------------KHP-LTTAAGAPVVDNQNVQTAGpRGPMLLQDVWFLEKLAHFDREVIPERRMHAKGSGAFGTFTVTHDITRYTRARLFS-EIGKQTELFARFSTVAGERGAADAERDIRGFAVKFYTEEGNWDLVGNNTPVFFLRDPLKFPDLNRAVKRNPYTNMRDANANWDFWTLLPEALHQVTIVMSDRGIPASYRHMHGFGSHTFSLINAAGERHWVKFHFRSHQGIQNLTDAEATELVGRDRESSQRDLLDSIDRGDFPRWTLSIQIMTEQQARDCPFNPFDLTKVWSHKDYPLIEVGVLELNRNPDNYFADVEQAAFNPANVVPGISFSPDRMLQGRLFAYGDAERYRLGVNHHQIPVNAPRCPFHSYHRDGAMRVDSNAGRTIGYEPNGY-GQWQQQPQYGEPPLSLSGDAYHYDFREDDDDYYSQPGALFRLM--NPAQRQALFDNTARAMDGVEETIKRRHIANCAKADPAYGAGVAKAL------
>A0A7G8BZM2	609	0.446	3.498E-190	30	504	510	3	474	482
------------------------------LTTAFGAPVDDNQNIKTAGkRGPALLENLWFLEKMAHFDREVIPERRMHAKGAGAFGSFTVTHDITKYTKAKIFS-EIGKVTPMFARFSTVAGERGAADAERDIRGFAMKFYTEQGNWDLVGNNTPVFFIRDPLKFPDLNHAVKRDPRTGLRSADNNWDWWSSLPESLHQVTITMSDRGIPRSFRHMHGFGSHTYSFINSENKRFWVKFTFKTQQGIQCLTDKEAEALVGKDRESNLRDLYEAIERKEFPRWTLYIQIMNEEDANTYHIHPFDLTKVWPHADYPLIEVGVMELNRNPENYFSDVEQAGFAPSNTVPGIGFSPDKMLQGRLFSYADAQRYRLGVNYYQIPVNAPKCPFHSYHRDGAMRVDGNYGGIP----SYEPNRHGVWQEQPEFAEPplaIDGDAEKFDFRKDDDDYYSQPGNLFRMF--SPEEKQRLFENTARALGPASQVVRERHVGNCAKADPAYGEGVVKALE-----
>A0A507WG02	609	0.423	3.498E-190	25	503	510	1	475	482
-------------------------NDKKKLTTNAGCPVADNQNILTAGRrGPQLLQDVWFLEKLAHFDREVIPERRMHAKGSGAFGTFTVTHDISQYTRAKIFS-VVGKQTELLARFSEVAGERGAADAERDIRGFSLKFYTEEGNWDLVGNNTPVFFMRDPLKFPDLNHAIKRDPRTNLRSPKNNWDFWSALPEALHQVTIVMSDRGIPASYRHMHGFGSHTFSFINALNERYWVKFHFVTQQGIRNLTDEEAAMIIGKDRESFQRDLYDNLEQGNFPKWTLSVQIMPESDAATVPYHPFDLTKVWPHKDYPLIEVGVVELNRNPENYFADIEQAAFNPANIVPGIGFSPDKMLQGRLFSYGDAQRYRLGVNHHLIPVNAPRCPAHSYHRDGAMRVDGNHGGT----VSYEPNIEGEWQEQPDFAEpPLSLEGAADHWNHREDtDYYSQPRALFRLML--PAQQQVLFDNTARSMADVPLEIQLRHIYNCTQADPAYGKGVAEAL------
>A0A0H5R5Z8	609	0.486	3.498E-190	30	505	510	5	479	483
------------------------------LSSGNGAPINDDNNSKTAGPnGPILLEDFHLIDKLAHFDRERIPERVVHAKGAGAHGYFQVTNDITKYTKAKLFS-KVGKRTPLFARFSTVGGEKGSADAARDPRGFAIKHYTEEGVWDLVGNNTPVFFIRDPAKFPDFIHTQKRNPETNCPDANMFWDFLTLVPESIHQITVVMSDRGTPFSYRHMNGYSSHTLKLVNDKNESFWVKFHYKPDAGVKNFTGEEAAKMRMHDPDHATRDLFEHIRSGKEASWSVFIQVIPEAEGYTYKWNIFDVTKVWPHCDYPLVPIGKMVLNKNPSNYFAEVEQAAFSPGHLVPGIEISPDRMLQARVFSYPDTHRHRLGVNYKQIPINCPYiSGVNHYQRDGAMTVNGN-GSGPNYWPNSVPGAPAPDKSKSESkYSISTCKAARYPHSH-PNDDYAQPKALYSQV-MTEKDRVSLIANIVSSAKGTAPNIQKRIIAYFTKCDADYGRRVALGLQK----
>A0A2Z4FIC2	609	0.448	3.498E-190	23	503	510	4	480	484
-----------------------KNKKTQKLTTATGSPVASNQNSLQAGhRGPLLLQDHHLLSKLAHFNRERIPERVVHAKGSGAFGTLKITHDISKYTRAKVFS-EVGKEVPMLARFSTVAGERGAADAERDVRGFALKFYTEEGNWDLVGNNTPVFFVRDPLKFPDFIHTQKRDPKTNLRSATAMWDFWSLSPESLHQVTILFSDRGLPTSYRHINGYGSHTYSLINADNERVWVKFHFKTAQGIKNWTNAEGAERVGEDRETHQRDLYEAIERGDYPRWNFKIQVMTEEQAKQTSYDPFDVTKVWPHGDFPLIDVGYFELNRNPENYFATIEQSAFSPGNVVPGIGYSPDRMLQGRIFAYGDAHRYRIGANAEHLPVNRPKSPVNNYQRDGVMAYGDNGGPGVNY----EPNSFNGPTESPENAEPALALDGLAQSYDHRegNDDYTQPGNLYRLMSES--QKQVLADNIVAAMAGVPEEIQRRQLAHFSAADPDYGARVKKGL------
>A0A1J7BEZ2	609	0.453	3.498E-190	28	503	510	8	482	489
----------------------------PILTTESGAPVADNQNLETAGvGGPALLQDQHLFEKLARFNRERIPERVVHARGAGAYGTFTVTADVTPYTRAAFLS-EVGKETEVFVRFSTVAGNLGAADAVRDPRGFAVKFYTEDGNYDLVGNNTPVFFIKDALKFPDFIHTQKRDPYTGSQEPDSVWDFWGLSPEATHQVTWLFGDRGIPASYRHMNGYGSHTFQWVNEDGEQFWVKYHFKTDQGIRNLTAEEAAELAGKDPDSHQRDLRQAIEAGRPPSWTVQVQLMPAADAAAYRFNPFDLTKVWPHADYPPIEIGRMTLNRNPDNVFAEVEQSAFSPAHFVPGIGPSPDKMLQGRLFAYADAHRYRVGINADQLPVNRPHAaEARTYGRDGAL-YDGRHGRDRNYEPNSFggPAETGRPLSAPVAVSGTTG--THAAAVHAEDDDFVQAGSLYRLM--DEGERARLVANLAGAISAVSRdDIAERAVANFRAADAEFGARLEKAV------
>A0A6I7PN21	609	0.452	3.498E-190	26	507	510	6	484	498
--------------------------KCPVLTTADGAPIARQQALTAGPRGPLLMQDVQLLEQMQHFNRERIPERVVHAKGSAAHGTFTVTNDVTKYTKAAFLS-KVGKKTDVFLRFSTVAGERGAADAERDVRGFALKFYTEEGNWDMVGNNTPVFFVRDPYKFQMFIHTQKRDPKSNLRDMDMQWDFWSQCPESLHQVTILFSDRGLPASYRNINGYGSHTYSLINDKGERVWCKFHFKTKQGIKNLMDDEAAALVGADRESHQRDLFEAIEKGDYPQWRFCIQVMTQKQAESFKWNPFDLTKVWPHADFPLIEVGTLELNRNPENYHAEVEQSSFSPSALVPGIGPSPDKMLQARLMSYADAHRHRVGNNFQQLPVNKPRCPVMHYQRDGHMATAADYGAKPNYWPNTREGAP--MPDERYSDPAWdLGQAVVDrFDSTVDHDDYTQAGNLYRMFDDD--HRDRLATRIAGVLGQARNEVQMLQLCHFFRADEDYGRRVATKLGIDV--
>A0A7C5SIW6	609	0.458	3.498E-190	26	507	510	2	486	500
--------------------------DRPTLTTAEGCPIFDQENSLTAGpRGPLLMQDVQLLEQMQHFNRERIPERVVHAKGSGAFGTFTVTGDITKYCKAKIFE-KVGKKTDMLARFSTVAGERGAADAERDVRGFALKFYTEEGNWDMVGNNTPVFFVRDPLKFAQFIHTQKRDPRTNLRDNDMQWDFWSLCPESLHQVTILFSDRGRPATYRHMNGYGSHTYSMINAAGERFWVKFHFKTKQGIKTMTDEEAAAAIGVDRETHQRDLYESIERGDYPAWTLKIQVMTPEQADAFerdtGWSPFDLTKVWPHADFPLIEVGEFELNRNPENYHAEIEQASFSPSSFVPGIGPSPDKMLQARLMSYADAHRYRVGTNYQQLPVNKPRCPVMHYQRDGQMATaeDYKHLTA-NYWPNSRDGNP--APKPEYRDPVWdLGQVIVDrHDSKANHDDFTQAGNLWRLF--DAGQKRRTAAAIAGALGDAREEVQLRQLCHFFRADEEYGKMVAEKLGINV--
>UPI001129E865	609	0.417	3.498E-190	9	503	510	13	495	505
---------GEPGKGCQNP---------DVLTSASGVPTGDKLNVMTAGQlGPLLIEDVVYQEEMAHFSRERIPERVVHAKGAGAFGYFEVTHDITRYCKAKVFEY-VGKKTPIAVRFSTASGEAGSADTVRDPRGFGVKFYTEEGNWDLAGNNAPVFFIRDPIMFPSLSHAQKRNPQTHRKDPNLLWDFFSLRPETLFEVTHVFSDHGIPNGYRHIDGFGVHAFKLVNAKGEAVYCKFHYKSDQGIKNLLSDEAAKLVASNPDYGIQDLFDAIAKGDFPSWSLSIQVMTFKEAEDYKFNPFDSTKIWSEKDYPLIPVGKLVLNRNPINYFAEVEQLAFEPKNMPPGIEASPDKMLQGRLFAYSDALRYRLGTNYQQLPINWPQKThVANYQRDGAMCLFDNQGNAPNY----YPNSFcgPESQRQALEHRyKVSGDV--ARYNTADEDNVTQVREYYlKEMNEE--ERQRLCQNIANSLQHAQLFIQKRAVKNFTDVHPDYGARVQALL------
>A0A0D7ATZ5	609	0.604	3.498E-190	26	503	510	10	493	519
--------------------------DGATYTTSNGAAVSEPYAAQRVGlNGPLLLQDFHHIDLLAHFDRERIPERVVHAKGAGAHGVFEVTHDLSDITSNKLLT-SVGSKVRATVRFSTVGGESGSPDTARDPRGFAIKLRTDEGNWDWVFNNTPVFFIRDPAKFPHFIHTQKRDPQTHLKDPDMFWDYLSQNPESVHQVMILFSDRGTPDGYHQQHGYSGHTFKWLKDDGSFVYTQVHVRADNGFKTLDNKTAGELGGSNPDYGTQNLFETIEAGKFPTWTVYVQTMTPEQAEKFRYNIFDLTKIWPHKEFPLRPFGKLTLNENVQNYFAEIEQAAFSPSHLVPYIEPSADPVLQSRLFSYPDTHRHRLGVNYQQLPVNAPIVPIANFQRDGFGAFN-NQGARPNYQSSIVPLSFTGPKNTLEggvntlreNHENFIGRA-YRDLSVISELDFEQPRALWSKVWNDQ-QREALVQNLAGHIGGVKsKEVLARQLSVFAAVDQGLSDRLAKAV------
>A0A4Y7ZJ46	608	0.442	4.790E-190	30	508	510	6	481	486
------------------------------LTTTNGAPVVDNQNVQTAGpRGPMLLQDVWFLEKLAHFDREVIPERRMHAKGSGAYGTFTVTHDISKYTKAKIFS-EVGKKTDLFVRFSTVAGERGAADAERDIRGFAIKFYTEEGNWDLVGNNTPVFFLRDPLKFPDLNHAVKRDPRTNLRNANTNWDFWSLLPEALHQVTVVMSDRGIPSSYRHMHGFGSHTFSFISADNKRYWVKFHLETQQGIKNLTDQEAEMLVGKNRESHQQDLYEAIEKGDFPKWNVKVQIMPEKEAEAYDVHPFDLTKVWPHADYPLIDVGVMELNRNPDNYFAEVEQAAFNPANVVPGISFSPDKMLQGRLFSYGDAQRYRLGVNHVHIPVNQPKCPVNSYHRDGAMRVDGNYGSTKGYEPNSAGL-WQQQSAQQDPQLALNDAAyNWDFRED-DSDYYSQPRKLFNLM--TPAQQKVLFENTARSIGSASVEVQHRHITNCYKADPAYGEGVAKALNIDLK-
>A0A6M1UEA6	608	0.454	4.790E-190	25	503	510	1	474	489
-------------------------EERHSLTTNQGAPVGDNQNSRTAGRrGPTLLDDYHLIEKLAHFDRERIPERVVHARGAGAYGVFRPYQSMARYTKAAFLQDP-QVETPVFVRFSTVIHPSGSPETLRDPRGFAVKFYTSEGNYDLVGNHLPVFFIRDAMKFPDMVHSLKPAPHTNIQTPNHYWDFMSLTPESTHMITWLFSDLGTPASYRHMDGFGVHAFKWVNQAGDVVYVKYHWKTNQGVKTFTAEEAQVVGGQNASHATQDLYEAIDRGDYPSWELFVQILQPDEMDRFPFDPLDPTKVWPEDELPLIRVGQMILNRNPQNYFAEVEQSAFAPSALVPGIEASEDKLLQGRLFSYPDTQRHRLGPNYLQIPVNCPYAPVRNHQRDGFMT----TKPDP-SPINYEPNSYADSPKENPAYresEPvLTGAAVRQKIEK--TDDFTQAGERYRTF--TPEQRDNLVKNLVNDLKKANPEIQLRMVCHFYRADAEYGSRVAEGL------
>A0A243SIL9	608	0.433	4.790E-190	25	503	510	1	475	495
-------------------------ENKKKLTTSNGSPVVDNQNIMTAGqRGPALLQDVWFLEKMAHFDREVIPERRMHAKGSAAYGSLKITHDITKYTKAKIFS-KVGKETPLFLRFSTVAGERGAADAERDIRGFALKFYTEQGNWDLVGNNTPVFFLRDPMKFPDLNHAVKRDPQTNLRSADNNWDFWTLLPESLHQVTITMSDRGIPKTYRHMDGFGSHTYSFINDNNERYWVKFHFKTQQGIQNLTNEEANQLIGNDRESHQRDLFESIVNGDFPKWSMYVQVMEEKDADTYPINPFDLTKVWPHADYPLIPVGELILNRNPENYHAEVEQSAFNPTNIVPGIGFSPDKMLQGRLFSYGDTQRYRLGVNHSQIPVNAPKCPFHSYHRDGAMRTDGNYGGTK----GYEPNSFGEWKEQPDFSEpplKINGDaGHWDHR--IDDDYFSQPGNLFRLM--TPEKRAILFKNTAANVGGAQKFIQIRHIRNCYLADAAYGEGVAHAL------
>G8NVN9	608	0.447	4.790E-190	30	506	510	18	493	517
------------------------------LTTNQGRPVGDNQNSVTAGRrGPITLDDFQLFEKMAQFNRERIPERVVHAKGSGAHGNFVVTHDITKYTSAKLFS-KVGNTCPMFIRFSTVGGEKGSADTARDPRGFAIKFYTEEGNWDMVGNNTPVFFIRDPLKFGDFIHTQKREPGSNLKSATMMWDFWSLSPESLHQVTILFSDRGIPDGYRHMNGYSSHTFSLINAAGELHYVKWHFKTNQGIKNLPVEEAEKLAGADPDYSQRDLHHAIERGEFPSWRVQIQVMPESEIDKFKYNPFDLTKVWPHADYPVIDVGVMTLDRMPDNYFAETEQAAFNPSNIVPGMGYSPDKMLQGRLLSYPDAHRYRIGTNYDLLPINARKNAGANYNRDGAMRFDGNYGSLPNYEPNSFGGPAQDPRytERPYTTSTTLEKIARYDHRE-NNDDYTQAGDLWRLF--DEGQKNRTAKAIADSLGQTPLRIQKLQLSHFKKADAEYASKIASLLGKD---
>A0A658AHE8	608	0.408	4.790E-190	11	503	510	250	738	751
-----------QGV-FQEIP--VEPRKEPImskLTTAFGAPVPDDDNTMTAGRrGPALLQDVWFLEKMAHFDREVIPERRMHAKGAGAFGTFTVTHDITRYTKARIFS-QVGKQTEMFARFSTVAGERGAADAERDIRGFALKFYTEEGNWDLVGNNTPVFFVRDPLKFSDLNRAVKRDPRTGMRSPQNNWDYWTLLPETLHQVTLIMGDRGIPKSYRHMHGFGSHTYSFINAARERFWVKFTFKTQQGIRNLTDAEAGQVIAADRESNQRDLYEAIERGEFPRWTLYVQIMPDAEAHTYHLNPFDLTKVWPHKDYPLIEVGVLELNRNPENFFAEVEQAAFSPAAIVPGIGFSPDKMLQGRLFSYGDTQRYRLGVNYPQIPVNAPRCPFHSYHRDGAMRVDGNGGSTPAYTPNSHGVLQAQPDYSEQPLEISGAAARWDHRED--TDYYSQPGNLFRLMAAD--EKQRLFQNTARAIRGASREVIERHIANCTRADPAYGQGVRDAV------
>A0A5N5QLP0	608	0.591	4.790E-190	23	502	510	7	472	2061
-----------------------DNADGAVYTTSHGAPVSEPYEA----------QHFHHIDLLAHFDRERIPERVVHAKGAGAHGYFEVTHDISDICYAALFK-EIGKRAPATVRFSTVGGESGSADTARDPRGFAIKLRTEEGNWDWVFNNTPVFFIRDPTKFPHFIHTQKRDPQTNLKDADMFWDYLSQNPESIHQVMILFGDRGIPDGYRHQHGYSGHTFKWYNANGDFHYVQVHAIKRGGFKFLTQEKAVELAGSNPDYGTQDLFEAIENGEPQIWDVSIQTMTPEEAENFRYNVLDLTKIWPHKQFPLRPIGKLVLDRNPENYFNEIEQVAFSPSHMVPGVEATADPVLQSRLFSYPDTHRHRLGPNYQQLPVNAPLCPVANFQRGGFMNF-ISQGARPNYQSSIQPLKYKKS-KLTEKHESFVGAAV-YDLSEITELDFEQPRALWqKVMSKD--AQERFVHNVAGHLGGAKSaEIKARQLSVFAAVDQGLSDRIAKA-------
>A0A4Q7YDV8	608	0.435	6.557E-190	30	503	510	3	473	477
------------------------------LTTAFGAPVVDNQNIQTAGRrGPALLQDVWLLEKMAHFDREVIPERRMHAKGAGAHGTFTVTHDIIKYTKAKIFS-EIGKKTQMFARFSTVAGERGAADAERDIRGFALKFYTDEGNWDLVGNNTPVFFLRDPLKFPDLNHAIKRDPRTGMRSADNNWDFWSLLPEALHQVTVVMSDRGIPKSFRHMHGFGSHTYSFINSENKRFWVKFTFKTQQGIQNLTDAEAGDIIASDRESHQRDLYESIERGEFPRWKLYVQIMNEEDANTYHIHPFDLTKVWPHSDYPLIEVGILELNRNPDNFFAETEQAAFSPANIVPGISFSPDKMLQGRLFSYGDTQRYRLGVNHSLIPINAPQCPFHSYHRDGAMRVDGNSGG----ATSYEPNRHGEWQEQPDFAEPplaINGDAGRFNFREDDHDYYSQPGNLFRML--KPDEQQRLFENTARAIGGASKEVQDRHIGNCSKADPAYGEGVAKAI------
>UPI00186A52F6	608	0.432	6.557E-190	26	503	510	2	475	480
--------------------------KTPKLTTAAGAPVVDNQNIMTAGpRGPALLQDIWLIEKLAHFDREVIPERRMHAKGSGAYGTFTVTQDITRYTRAKLFS-EVGKKTDLFLRFSTVAGERGAADAERDIRGFAVKFYTEEGNWDLVGNNTPIFFMRDPLKFPDLNHAVKRDPRTNMRSEKNNWDFWTLLPEALHQVTIIMSDRGIPASYRHMHGFGSHTFSFINAQMERFWVKFHFRTHQGIKNLTNEEAEAIISKDRESHQRDLYESIENGDFPKWTLYIQVMPEKEAAQVPYNPFDLTKVWPHKDYPLIEVGVLELNRNPDNYFAEVEQAAMNPANVVPGISFSPDRMLQARLFSYGDTHRYRIGVNHHQIPVNAPRCPVHGYHRDGPMRVDGNFGSTI----GYEPNSYGQWQEQPDFREpPLSVEGAADHWNHREDtDYYSQVGNLFRLMKKD--EQQRLFQNTADAMGNAPEEIKRRHIANCMQADLRYGEGVAKAL------
>UPI00164ED4D3	608	0.466	6.557E-190	28	503	510	4	479	484
----------------------------PRLTTASGIPVADNQNSLTAGpRGPILLQDFHLIEKLQHFNRERIPERVVHAKGSGAYGTFTVTHDITQYTKAKLFD-RIGKETDTFVRFSTVGGEKGSADTERDPRGFAVRFYTEEGNWDLAGNNTPMFFIKDPIKFPDFVHTQKRDPQTNMKSPTMMWDFWSRAPESLHQVTMLFSDRGTPDGYRHMDGFGSHTFSMISADGERVWVKWHFKTQQGIRNLTADQAVRIAGEDPDYAQRDLYQAIDRGDFPRWDVSIQVMTDVQrvewEKRTGWNAFDLTKVWPHKDFPRLPVGVLELNLNPENYHAEVEQAAFSPANVVPGLGYSPDRMLQGRLFAYHDAQLYRVGTNHQHLPVNRPRCPFHHQQRDGAMTVD-NGGAVANYDNV---NAFGTDARGFGHGDPgWALEGV-AGRYDPRghDDDFTQAGNLFRLMTAD--AQDRLTTNIANAMRGVPQEIRERQLGHFAKADPRYGAEVARKL------
>A0A432X9L9	608	0.424	6.557E-190	26	507	510	2	483	485
--------------------------KKKKLTTAAGCPVSHNQNVMTAGpRGPQLLQDVWFLEKLAHFDREVIPERRMHAKGSGAYGVFTVTHDISKYTRAKIFS-EVGKQTELVARFSTVAGERGAADAERDIRGFALKFYTEEGNWDLVGNNTPVFFHRDPLKFPDLNHAVKRDPRTHMRSAHNNWDFWTSLPEALHQITIVMSDRGIPATYRHMHGFGSHTFSFINDNNERFWVKFHFRTQQGIKNLSDAEAEALIGKDRESHHKDLYESIENGDFPKWTLFVQVMPEKDAEKVPYHPFDLTKVWPHSDYPLIEVGEFELNRNAENYFAEIEQAAFNPANVVPGIGFSPDRMLQGRLFSYGDAQRYRLGVNHQHIPVNAPRCPVHSYHRDGAMRVDGNFGATL----GYEPNSYQEWQEQPDYSEPplaINGAAdHWDYRED-DDDYFTQPGNLFRLMTQE--KQQLLFENTARNMGDIPVEIKYRHIRHCYKADPAYGEGVAKALGidmKDV--
>C7PD49	608	0.464	6.557E-190	26	507	510	2	486	493
--------------------------EQKKLTTASGIPYFEHENSMTAGpRGPILLQDFILHEKMAHFNRERIPERVVHAKGSGAYGTFTVTHDIAAFTKAKIFD-TIGKQTRVFVRFSTVGGEKGSADSERDPRGFAVKFYTEEGNWDLVGNNTPIFFIKDPKKFSDFIHTQKRDPRTNTKSATMVWDFWSLNPESLHQVLILMSDRGTPISYRHMHGFGSHTFSFLNKDNERFYVKFHFITEQGIKNFTNEEAAEMRGKDPDQAQRDLVESIDKGDFPRWKLKVQIMPEADAKTYRWNPFDLTKVWPHADYPLIDVGVMELNENPDNYFAHVEQAAFAPAHVVDGIGYSPDKMLQGRLLSYPDAHRYRLGVNYEQIPVNrCPFAV-NNYHRDGAMRVDGNGGSHPNY----FPNSFGNIAPDPAYKEPGMPLdslfADWYdRNADGENDHYTQPGNLFRLMTAE--EKKKTISNIVGAMSGIeghkREEIINRQLCHWFRADLQLGMGIAQGLGVSV--
>A0A7G9P3E8	608	0.474	6.557E-190	22	503	510	4	482	498
----------------------HNKSKCPVLTTAEGAPIGMQQAMTAGPRGPLLMQDVQLLEQMQHFNRERIPERVVHAKGSGAYGTFTVTGDITRYTSASLFS-EVGKQTDLFVRFSTVAGERGAADAERDVRGFAVKFYTDQGNWDMVGNNTPVFFIRDPYKFANFIHTQKRLPDKNVRNNDMQWDFWSMCPESLHQVTILFSDRGIPASYRNMNGYSSHTYSFINADGERVWCKFHFKTDQGIKCMTDDEsANTIAG-DRESHQRDLFEAIERGEYPTWTVHVQIMTQEQADQFQWNPFDLTKVWPHADYPLIEVGRMELNRNPENYHAEVEQAAFKPSALVPGIGPSPDKMLQARLMSYADTHLHRLGVNHHQIPVNKPRCPVMHYMRDGHLATAETYGSAPNYWPNTREGAPEPEPKFKDP--AWkLGQTIVDRYDSTEDhDDFTQAGNLYR-MFDE-GHRDRLTTRIAGVLGDARQDVQMRQLCHFFRADPDYGRRVAEKL------
>A0A7V3BJ67	608	0.465	6.557E-190	30	507	510	7	488	500
------------------------------LTTASGRPYVENDNTMTVGpRGPILLQDYILHEKMAHFNRERIPERVVHAKGTGAYGTFTVTHDITRYTRAKLFS-RIGKQTRVFVRFSTVGGEKGSADTERDPRGFAVKLYTEDGNWDLVGNNTPVFFVKDPKKFGDFIHTQKRDPRTNCKSPTMMWDFWSLNPESLHQVLILMSDRGTPYSYRHMNGYGSHTFSLINASNERVWVKFHFKTLQGIKNFTQAEALAMRGQDPDWAQRDLVEAIDRGEYPQWALKIQVMTDAQAQSFRWNPFDLTKIWPHREFPLIDVGVMTLNEIPANYFADVEQAAFAPAHIVDGIGYSPDKMLQGRLLSYPDAHRYRLGVNYEQLPVNrCPFAV-ANYQRDGFMRADGNGGSAPNYWPNSFDDIAIDPNYKEPPMALESTLADWYdRNGPGDDDHYTQPGNLFRhVMSDE--DRRHLIHNIVASMQGItgpkRDEIIMRQLCHFFRADVQLGLGVAQGLGVDV--
>A0A2D8SPT8	608	0.456	6.557E-190	26	509	510	2	490	501
--------------------------DHKRLTTASGRPYTENENSKTAGpRGPILLEDYILHEKMAHFNRERIPERVVHAKGSGAFGTFTVTNDISQYTRAKVFS-KVGKKTRVFARFSTVGGERGSADTERDPRGFAVKFYTEDGNWDLVGNNTPVFFVKDPKKFGDFIHTQKRDPFTNMKSPTMMWDFWSLNPESLHQVMILMSDRGTPYGHRHMNGYGSHTFSMLNAKNERVYVKYHFKTAQGIKNFTDEEAAQMKSKDMDFSQRDLIEHIENGDFPKWNLKIQVMSMEQSKKVDFNPFDLTKVWPHGDFPLIDVGVMELNENADNYFQDVEQSAFAPAHVVDGLGYSPDKMLQGRLLSYPDAHRYRLGTNYEQIPVNRCPYAVNNYQRDGSMRIDGNQGRKPNYFPnSFDDMEIDQSYNEP-SDELDSNIADWYDRNSKMggDDHYSQPGKLYReVMDDE--AKTNLVNNTVGAMSGVegpkKEEIINRQLCHWFRADEELGRRIAEGLNVNLDK
>A0A4P5XER7	608	0.457	6.557E-190	12	508	510	15	502	512
------------GTGGTGSPAT-----CPVLTTANGAPIGVQQALTAGPRGPLLMQDVALLEQMQHFNRERIPERVVHAKGSGAFGTFTVTKDITKYTRASIFS-KVGKKTEMFLRFSTVAGERGAADAERDVRGFAVKFYTDEGNWDLVGNNTPVFFVRDPYKFQNFIHTQKRHPQTNLRDMDMQWDFWSLCPEALHQVTILFSDRGIPSTYRHLHGFGSHTYSFTNAAGERVWCKFHFKCMQGIKNMTDAESAQTIGSDRESHQRDLFNAIAKGDFPKWRVCVQIMTQAQADSFRWNAFDLTKVWPQGEFPLMEVGVMELNRNPENYFADVEQAAFKPSALVPGIGPSPDKMLQARLMSYADTHLHRLGVNHHQVPVNKPRCPVMNYIRDGALAQT-NGGSAPNY----WPNSHATAPKPDASFAdpAWkLGETIVDRYdSTVDHDDYTQPGNLYR-MFDD-AHRDRLTSRIAGGLGQARPEVQMRMLCHFFRADADYGTRLARKLGIDIS-
>A0A5C5SQF9	608	0.469	8.978E-190	30	503	510	8	477	481
------------------------------LTTAAGAPVADNQNSLSAGpRGPLLLEDFWLIEKLAHFDRERIPERVVHAKGSGAYGTLTITHDITRYSKARIFE-SVGKKTDLFLRFSTVAGERGAADAERDVRGFAIKFYTDDGNWDLVGNNTPVFFVRDPLKFPDFIHTQKRDPRTNLRNPTAAWDFWSRHPESLHQVTILMSDRGLPRNYRQIDGFGSHTFSFINAANERFWVKFHFKTMQGHAHYTDTEATGVVGGDRESAQRDLFDSIERGDFPRWRMCVQVMPEKDAATYRYNPFDLTKVWPHADYPLIDVGVMELNRNPQNYFAEVEQAAFTPANIVPGIGFSPDKMLQGRLFSYGDTHRYRLGINHHQIPVNAPRCPFHSFHRDGAGRVDGNLGATENYEPNRF-GSFAQTAAAAEPPLALDGAAARYDHR-VDDDYYSQPGALFRLF--DAAQRQRLFDNIARSIGSVPADIQDRQIEHFRRAAPAYAEGVIAAL------
>A0A1G1B3K6	608	0.435	8.978E-190	25	503	510	1	475	482
-------------------------DNKRKLTTAAGAPVPDNQNTMTAGpRGPALLQDVWLLEKLAHFDREVIPERRMHAKGSGAYGTFTITHDITQYTRAKIFA-QIGKKTEMFARFSTVAGERGAADAERDIRGFALKFYTEEGNWDLVGNNTPVFFLRDALKFPDLNHAVKRDPKTNMRSAENNWDFWTSLPEALHQVTIVMSERGLPATYRHMHGFGSHTFSFINANNERFWVKFTFRSQQGIKNLTDAQAQEIVGKDRESHQRDLFEAIENNDFPKWKLYVQIMPEKDAGSYHLNPFDLTKVWPHGDYPLIEVGEIELNRNPENYFAEVEQAAFNPAAVVPGISFSPDKMLQARLFSYGDAQRYRLGVNHHQIPVNAPKCPFHSYHRDGAMRMDGNQGATI----GYEPNSKGEWQQQLDfSEPPLAIEGMADHWNHREDDDyYSQPGALFRLM--TPAQQQVLFENTARSVGGASVEVQKRHIENCSKADPAYGAGVAKAL------
>A0A7J9WNX2	608	0.460	8.978E-190	25	503	510	3	480	484
-------------------------EQRPVTTTDAGIPAPSDEHSLTAGPdGPILLQDHYLIQKMAQFNRERVPERVVHAKGSGAHGYFECFEDVSKWTKAKLFEK--GKRTDVVVRFSTVAGELGSADTARDPRGFALKFYTEEGNYDLVGNNTPVFFIRDPQKFQDFIHSQKRRADTGMRDHNMQWDFWTLSPESAHQVTFLFSDRGTPRTHRHMNGFGSHTFTWVNANGEAFFVKYHFKTDQGIQNFTDAEAKAMAAEDPDFHRRDLYETIAAGQEASWTLEMQIMPAAEAENYRFNPFDLTKVWPHADYPPVKIGRLVLNRNPENHFAEIEQAAFEPANLVPGIETSPDKMLLGRLFSYPDTHRHRIGVNYLQLPVNRPKSPVHSYNRDGAMRYENP--GDPVYAPnSYGGPRADAERYGEGYHMQVNGRLTRSPYRlHPDDDDCTQPGTLYReVLSQT--DREHLVGNIVGHVKqGATDEMRQRVIDYWRNVDADLGARVSKGL------
>UPI0014077ED0	608	0.425	8.978E-190	26	508	510	2	480	487
--------------------------DKPKLTSAFGAPIPDNQNIMTAGpRGPALLQDVWFLEKMAHFDREVIPERRMHAKGSAAYGRFTVTHDISKYTRAKIFS-EVGKETDLFLRFSTVAGERGAADAERDIRGFAIKFYTEEGNWDLVGNNTPVFFLRDPMKFPDLNHAVKRDPRTNMRSADNNWDFWSSLPEALHQVTIVMSDRGLPATYRHMDGFGSHTYSFINADNERFWVKFHFKTQQGIKNLTDEEAAQIVAGDRESHQRDLFDSIENSDFPKWTLSVQIMPEKDAGSYHLNPFDLTKVWPHADYPLIEVGELELNRNPDNYHAEVEQSAFAPSTIVPGISFSPDKMLQGRLFSYGDTQRYRLGVNHAQIPVNAPRCPYHSYHRDGAMRVDDNAGGRI----GYEPNMHGEWQEQPDYSEPaLSIEGAADHWNHREDEDyYSQPGNLFRLMNAQ--QQQVLFENTARSIGPAHVEIQHRHIRNCHRADPAYGAGVAAALGIDMS-
>A0A7V1M0W3	608	0.442	8.978E-190	25	507	510	3	482	488
-------------------------EKNPKLTTADGAPIGRQQALTAGPRGPVLMQDVQLLEQMQHFNRERIPERVVHAKGSAAYGKLTITNDITQYTKADLFS-KVGKETECFLRFSTVAGERGAADAERDVRGFAIKFYTDQGNWDLVGNNTPVFFIRDPYKFANFIHTQKRDPKTNLRDMDMQWDFWSQCPESLHQVTILFSDRGIPASYRHMNGYGSHTYSFINKNDERVWCKFHFKTKQGIKNLMDDEAAKMIGEDRETHQRDLFNAIERGEFPEWRFCVQIMTEKQADKFQWNPFDLTKVWPHADFPLIEVGTLQLNRNPENYHAEVEQAAFNPSALVPGIGASPDKMLQARLMSYADTHLYRVGVNYRQVPVNRPRCPVMNYERDGALADAQNYGGKPNYWPNTREGT-PMPDEQFMDPAWNLGQVIVDRYdSTVDHDDFTQAGNLYR-MFDD-AHRDRLATRIAGVLGQARKEVQMLQICHFSRADEDYGRRVAEKLGIDV--
>A0A2V1BJI2	608	0.570	8.978E-190	20	503	510	2	487	491
--------------------SQLHSTSAPLYTLAEGAPTRDPASsysiSRPAGRgGLLLLQDTQLIETLAHFARERIPERVVHAKAAGAYGHFEVTHDVSDVTSAAFLG-AVGTKSPALARISTVGPERGSADTARDPRGWGIKIYTTEGNQDWVFNNTPVFFIRDPIKFPSLNRSHKRHPQTNIPDSTMFWDFHNNNQEGIHELMHLFSDRGTPASLRHTDAFSGHTYKFTKPDGSFVYVKIHLKSDQGIENFTNEEATKIAGEDPDHNVRDLFDAIERKEYPTWTAYLQVMKPEEAETYRWNIFDMTKVWPHKDYPLRPFGKLTLDRNPQNYFADIEQAAFSPSTMVPGIEASADPMLQARMFSYPDAARYRLGVNYQQLPTNLPVSaVYAPMQRDGFANFRGNYGPDPNYVrSSLRPLKY---GPAKASHDEWIGKIS-EFSSEVTDEDFVQAKGMWDVFARYPGQQENFVHNVAVHLGLAIPEVQEKAIEVFARVDKDLGRRVKEAI------
>A0A5C7NMX7	608	0.431	8.978E-190	25	503	510	5	480	495
-------------------------DKTSLMTTAAGTPVGDNQNSLTAGpRGPMLLQDVWFLEKLAHFDREVIPERRVHAKGSGAYGKLTVTKDIRRYSKAGIFA-EVGKETPLFIRFSTVAGERGAADAERDVRGFSIKFYTDQGNWDLVGNNTPVFFIRDPLKFPDFIHTQKRDPATNMRNPDAAWDFWSLHPESLHQVTIVMSDRGLPRNFREMHGFGSHTFSLVNAQNERFWVKFHFKSMQGITHYTDAEAAEVVGRDRESAQRDLYQSIEAGNFPRWRMCVQVMPEQDAHGYRINPFDLTKVWPHHDYPLIEVGIVELNRNPENYFAEVEQVAMNPANVVPGIGFSPDKMLQGRLFSYGDTQRYRLGINHGQIPVNAPRCPFHSVHRDGAMRVDGNRGGEPNY----QPNSFGGPADDRRFNEPpltLVGAADRFDHR-ADEDYYSQAGALFRLMSKE--QQQRLFGNIGRALGAVTRrDIKIRQIRHFHLADPAYGKGVAEVL------
>UPI0018EB080F	608	0.434	8.978E-190	25	503	510	1	476	497
-------------------------DSKKKLTTATGTPVPDNQNIQTAGpRGPVLLQDFWFLEKMAHFDREVIPERRMHAKGSGAYGTFTVTHDITKYTRADLFS-EIGKKTEMFARFSTVAGERGAADAERDIRGFALKFYTNEGNWDLVGNNTPVFFFRDPMKFPDLNHAVKRDPRTNLRSADNNWDFWTLLPEALHQVTIVMSDRGIPRSYRQMHGFGSHTFSFINAQNERHYVKFHFVTQQGIDNLSDEEAAKLVGGDRESHQRDLYDAIEEGNFPKWKMFIQVMTEEQAANYRFHPFDLTKVWLKGDFPLIPVGEFELNKNPENYFAEVEQAAFNPAHVPPGISFSPDKMLQARLFSYGDAHRYRLGVNNYQIPVNSSRCPYNSFHRDGAMRVDGNYGSRKHY----EPNSFGEWQEQPEFKEPplaLHGDAYAHNFREDDNDYFTQPGLLFRLLTDE--KKQLLFKNTAAQVGGAQKFIQIRHIRNCYKADPAYGEGVANAL------
>A0A348V7U8	608	0.437	8.978E-190	27	503	510	14	490	501
---------------------------QKRMTTVAGAPVGNNQDAMTAGpRGPMMLQDVWFLEKLAHFDREVIPERRMHAKGSGAFGTFTVTHDITQYSKARIFS-EIGKQTEMFVRFSTVAGERGAADAERDIRGFAMKYYTEEGNWDLVGNNTPVFFFRDPLKFPDLNHAVKRDPHTNLRSPNNNWDFWSNLPEALHQVTITMSDRGIPRSYRHMHGFGSHTYSFINADNVRHWVKFHFVTQQGIENLTDEEAGAVIGSDRESHQRDLFEAIGNGDFPKWKMYIQIMTEEQAEQMSYNPFDLTKVWYKGDFPLIPVGEFELNRNPDNYFQDVEQAAFNPANVVPGIGFSPDKMLQGRLFSYGDAQRYRLGVNHHQIPVNYPRGVkggYNSYHRDGQMRMDGNHGATLHYEPNSY-NVWQEQPEHDEPVQKVNGDiKRWDFRQD-DDNYYEQPGKLFRLM--NPDEQQRLFDNTARNMGDSDEIIKIRHISNCYKADPAYGRGVADAL------
>UPI001ABEE6B8	608	0.448	8.978E-190	25	505	510	19	496	507
-------------------------DGQPeLLTTASGIPIGDKTSSLTVGpRGPLLLQDSVFIEELAHFVRERIPERVVHARGAGAFGSFEVTHDITKYCKAKVFEH-VGKTTPVAVRFSTTTGESGTSDLVRDPRGFAVKFYTEQGNWDFAGNNTPIFFIRDPILFPSLSHAQRRNPQTHRKDPNTLWDFMSLRPETLHEVTHLFTNRGIPDGYRHMDGFSNHAYKLVNAKGEAVYAKFHCKTNQGIKNLSKEAARTLAGKTPDYAIKDLEEAITRGDFPSWRLCIQVMTLDQAEKMPFNPFDITKVWFHKEFPLIPVGTLTLNRNPVNYFAEVEQSVFSPHNLVPGIEPSPDKILHCRMFSYPDAQRYRLGVNYAQIPVNSPInCKVANHQRDGFMAMGNNQGNAPNY----YPNSFGGPQQSPKFLEssfHVSGDVFRHDDSQ---DNVSQVRKFYlEVLSED--ERQELCENIAESLSGAQPFIQKRAVKNFTDVHPDYGHRVMAELDK----
>A0A7E4RYS1	608	0.464	8.978E-190	10	503	510	21	511	512
----------KQPASQQLWNHMENNREPKTITNSGGNPVDDKTNVMTVGeRGPMLLQDMVFIDEAQHFNRERIPERVVHAKGAGAFGYFEVTNDIKPYSKATVFD-EIGKKTPVLIRFSTVIGERGTADTLRDPRGFAIKFYTEDGIWDLVGNNTPIFFVRDPFMFYSFIHSQKRNPVTNLRDLDAYWDFLTLRPESIHQVMIQFTDRGTPDGFRHMDGYGSNTYKLVNALGQAVYCKFHVKTNQGIKNLSADVADRLAGEDPEYATRDLYNAIASGNFPSWTFYIQVMTFEEAERFRWNPFDVTLIWPEEEYPLIEVGRIVLDRNPTNYFADIEQAAFAPNNMIPGVEPSPDKMLQGRLFAYMDTQFHRLGPSHKQIPVNSPFRSkIVNTQRDGLATYSDNQGGAPNYFPSSFDNRI---HCPDAKFSAFSLSGDIARFNSSDDDNYSQPGIMWRtKLSEQ--ERVTLVTNLANSIRQTSQFIQERAVKNFYMVDPRFGQMLSEAL------
>A0A2G5B187	607	0.525	1.229E-189	30	503	510	0	471	479
------------------------------MTTGAGGPVKSNQTSITAGyNGPVLLEDFHLIDKLAHFDRERIPERVVHAKGAGAHGYFEVTKDISHLTCAKFLN-KVGKRTPMFARFSIVGGESGSPDTARDPRGFALKFYTEEGNFDMVGNNTPVFFVRDTLKFPDLIHTQKRDPRTHLKNPDMQWDFFSQVPESLHQVMILFSNRGTPDGFRHMHGYSSHTYKLIKQDGTMHYVKWHFRTNQGIKNLRASEAEKLAGSNPDYATQDLFEAIERGKYPSWTLYFQILTEEQALNYKQNVFDVTKVISQKDFPLHEVGRMVLNRNPENYFAEVEQAAFSPSHSVPGIAPSADRMLQGRLFSYPDTHRHRLGTNYLQLPINSPIVPVRNQQRDGPMAFGNNGGRLPNYEPNSLGGPYEN-QLVREKEENCKAEGIIArHTYELTEKDFEQPRALYHLL--EKSEQQDLIDNFAQNIALAQPVFQRNILKQFYRIDKELGSRIEQIL------
>A0A6G1S3Q1	607	0.477	1.229E-189	34	505	510	2	475	482
----------------------------------SGRPVGDKTNSLTVGpRGPTLLQDVAYLDEIAHFDRERIPERAVHAKGNGAFGYFELTHpgGISKYCSAALFDGPAGQQTPIAVRFSTVGGEKGSADTVRDPRGFAVKFYTSEGNLDIVGNNTPIFFIRDPMQFPSMVHSQKRHPQTNLKDPDTFWDFLSLRPESIHQVLFLYSDRGIPDGYRHMHGFGSHTFKVINDKNEAHYVKFHFKTMQGIKNLDPDKALQLAGSDPDYSGRDLFEAIKNGEFPTWRFCFQVMSAKQADTFtAFNPFDITKTWPHSQFPLMDIGRIVLNRNPNNFFAEIEQLAFCPANMVPGIEPSPDKLLQGRLFSYSDAHRYRLGVNFNDIPVNRPQCPVmNPTFRDGAYCFSDNYGNLPNYYPNSHLNKLNQDPKAMEHRQLIQGEIYRHDSSQ--DDNFSQAGVFWNKTLKQD-ERVRLVKNMAAHLGKAKSFIVARQLENCAKVSPDLAKMLADELAK----
>A0A7V0NU81	607	0.430	1.229E-189	30	504	510	5	478	483
------------------------------LTTESGASVADNQNSQTAGPdGPVLIQDHHLIEKLARFNRERIPERVVHARGSGAFGHFEVTQDVTQWTRADFLS-EVGKKTEVLVRFSTVAGGRGAPEAVRDPRGFAIKFYTEDGNYDLAGNNTPIFFLHDPLKFPDFIHSQKADPYTNKQEPDNVWDFFGLSPEATHMFTWLFGDRGIPASYRHMNGYGSHTFQWVNAAGDGVWVKYHFKTDQGIECLTDDEAAQMAGENPESHTTDLITSIDDGDFPSWTLNVQIMPFEDAETYGINPFDVTKVWLHADYPLIEVGKLVLDRNPDNYFAQVEQSGFDPGNFVPGIGPSPDKMLQGRLFAYGDAHRYRLGVNHARLPVNSPHAaTADNYGRDGFMRFDDNAGRQKNY----EPNSFDGPVQSDESHyvgVDVSGVTGTYEWDDRESDDFEQAGSLYRLM--DAAAQQRLIDSIAGSLSQVSKdEIVERALSHFRNADPEYGSRLQSAVE-----
>A0A218Q8Y6	607	0.437	1.229E-189	24	503	510	1	477	484
------------------------NNEKEILTTDAGIPVGDNENSLTAGAhGPVLMQDFHLIEKMAHFNRERIPERSVHAKGSGAYGTFTVTNDITAYTQAKLFA-EIGKQTKVIARFSTVAGERGAADAERDVRGFAVKFYTEQGNWDMVGNNTPVFFVRDPMKFSDFIHTQKRDPKTNLRNATSMWDFWSLSPESLHQLTILFSDRGLPKSYRHMNGYGSHTFSFINAENQRFWVKFHFKTMQGHQYLTNDKAAKIMGEDRESAQRDLFYAIEQGEYPQWRLHVQIMPEADADKTSYNPFDLTKVWPHKDYPLIEVGILQLNHNPENYFAEIEQAAFSPSNVVPGISFSPDKMLQARILSYPDAHRYRLGVNYESLPINCPHASRtHNYHRDGMMRFNDNGGGSVNY----EPNSFGGPVADPRFQEpplKISGNADRYDHRAGNE-DYKQAGELFRLLSAD--EKQRLFQNISAAMQGVPQFIIERQLAHFTKADPVYGEGVAKAL------
>UPI00167C766E	607	0.446	1.229E-189	24	505	510	1	484	486
------------------------PDPAVPYTTNNaGVPVPSDDHSLTVGRdGPILLHDHYLIEKMAQFNRERVPERVVHAKGSGAYGVFEVTDDVSRYTRATLFQP--GKRTEMLARFSTVAGEQGSPDTWRDPRGFALKFYTEDGNYDLVGNNTPVFFVRDTIKFQDFIRSQKRRPDNGLRDHDMQWDFWTLSPESAHQVTWLMGDRGIPRSYRHMNGYGSHTYMWINADGERFWVKYHFKTDQGVDFLTQEDADRLAGSDPDLHRQDLYDAIERGEHPSWTLYVQVMPFEAAAGYRFNPFDLTKVWPHGDHPLVKVGRMTLNRNPEDFFVHIEQAAFEPSNLVPGISVSPDKMLLGRIFSYPDTHRYRIGPNYAQLPPNRAHVPVHSYAKDGPMRFDPSRAEVP-YAPNSYGGPAAAADRFDDPSAGWrtEGEMVREAYGlHADDDDWGQAGTLVREV-LDAAARDRLVSNIVGHlLAGVSDPVLERAVQYWRNVDKALGDRVAAGVRK----
>A0A1M6JHV0	607	0.435	1.229E-189	25	508	510	2	481	488
-------------------------EERKKLTSVSGRPIAENQNVKTAGRhGPMLLEDFWFLEKLAHFDREVIPERRMHAKGSGAFGTFTVTHDITKYTKAKIFS-EVGKKTEMFARFSTVAGERGAADAERDIRGFALKFYTEEGNWDLTGNNTPVFFMKDPYKFPDLNKAVKRDPQTNLRSANHNWDYWTLLPEALHQVTILMSDRGIPKSYRHMHGFGSHTFSFINAENERFWVKFHFRTQQGIENLSNEEAKEIIGNDRESNQRDLFDAIKNKDFPKWKLQVQIMPEADAKNYRFDAFDLTKVWPHGDYPLMDVGIMELNRNPENYFADVEQAAFNPANVVPGIGFSPDRMLQGRLFSYGDAQRYRLGVNHYQIPVNKPKCPFHNFHRDGAMRVDGNEGATLHY----EPNSYGQWQEQKEFVEpPLELEGAAFHYDHRDDDDyYTQPGNLFRLL--TPEKQELLFKNTAAEVGGAERFIQERHISNCYKADPAYGKGVAKALGIDIS-
>A0A1I1XUW3	607	0.458	1.229E-189	27	509	510	2	489	491
---------------------------KKKLTTASGRPYFEKQDSMTVGPkGPILLQDYYLHEQMAHFNRERIPERVVHAKGSGAFGTFRVTHDITRYTKAKLFSKP-GNKCRVFARFSTVGGERGSADTERDPRGFAVKFYTEEGNWDLVGNNTPVFFIKDPKKFADFIHTQKRDPKTNLISQTMRWDFWSLNPESLHQVLILFSDRGTPDGYRKMNGYGSHTFSMINDKNERVWVKYHFKTLQGIHNLTAQQAEELKGKDPDYSQRDLLNAIEKGDYPQWALKIQVMTEEQAKHFRWNPFDLTKVWPHSEYPLIDVGILELNEIPANYFADVEQAAFNPSNLIDGLDVSPDKMLQGRLLSYPDAHRYRLGVNYEQIPVNRPICPAHNYQRDGFMTVNGNHGSAPNY----YPNSFDdiePDKKYKIPSFNVESNLADTYDRNENDDDhYTQPGLLFRkVMTDQ--ERKNTVANIVDAMQQIdgpkRDEIISRQLGHFAKADRELAIGVAKGLNSpfDVDK
>A0A6I3LJJ7	607	0.439	1.229E-189	30	509	510	5	487	492
------------------------------LTTASGRPYVDHEDSLTAGaRGPVLLEDYILHEKLAHFNRERIPERIVHAKGSGAYGTFTVTNDITKYTKAKLFA-EVGKQTDVFVRFSTVGGEKGSADSERDPRGFAVKFYTEDGNWDLVGNNTPVFFIKDAKKFPDFIHTQKRHPATNLKSPTMVWDFWSLNPESLHQVLILMSDRGTPFGFRHMNGYGSHTFSMINSDNERVYVKFHFKTAQGIKNLTGPEADQMRATDMDYAQRDLYQNISEGNFPKWNLKIQVMTEQQANEAVVNPFDVTKVWPHADYPLIDVGVMELNRMPRNYFQDVEQAAFAPTHIVDGIGFSPDKMLQGRILSYPDAQRYRLGTNYEQIPVNR--CPFmtNNYQRDGYMRVDGNGEDAPNY----FPNSFDdivVDQSYAEPAQRIYGEVADRFDRNAEgeNDHFSQPGNLYRIMTDQ--EKQNTINNIVASMSGVEgPkrnEIIGRQLCHWFRADVELGTRIAQGLNFDISK
>A0A2T4BY02	607	0.546	1.229E-189	29	508	510	3	490	492
-----------------------------FYTGAEGCPYPNPTTSVQLrngsGGGLVLLQDTQLIETLAHFNRERIPERVVHAKGAGAYGEFECTHDCTDITSASFLS-KVGKKSDVLLRISTVGPERGSADTARDVHGWGMKIYTDEGNQDFVCNNIPVFFVRDPIKFPSVNRSHKRHPQTNLNDSDMFWDFHLGNPEGIHALMHLFNDRGTPASLRNINAYSGHTYKFTKEDGSFKYIKLHIKSQTGVKNFTAEEATKTAGENPDFLTQDLFEAIERGDFPRWDVFVQVMDPKEAEAYRWNIFDMTKVWPHKDFPLRPIGRLTLNRNPQNYFTDIEQAAFSPSNMVPGIAPSADPMLQARMFAYPDAARYRLGVNYQHLPTNRSKAPvYAPFQRDGFMNFSANYGADPNYVnSSLKPTPIKnagNVGSTITEHERWAGEVS-SFTSEVGPEDYEQATALWRVLGGQEGHQERFVGNVAGHLAKARNaTIRSRVYEYFARVDEQLGSRLREVTEAKVA-
>UPI000CEF1557	607	0.458	1.229E-189	29	501	510	6	479	493
-----------------------------VLTTATGTPIANNQDVLTAGpRGPVLLQSTWFLEKLAHFDRERIPERVVHAKGSGAYGTFTVTKDITKYTKAKIFS-KVGKKTPCFFRFSTVAGEKGSADAERDPRGFAMKYYTEEGNWDLVGNNTPVFFVRDPIKFPDFIHTQKRHPQTNLRDSTMVWDFWSNVPESLHQVTIVMSDRGIPDGYRHMHGFGSHTFSLINAKNQRFWVKFHFKSMQGIKNLTSEEAAKVRAHDLDSAQRDLFEAIERGDYPKWRMSIQVMPESEAKTYRFHPFDVTKTWSQKDYPLIEVGIVELNKNPENYFAEVEQSAFTPANVVPGIGYSPDRMLQGRLFSYGDTHRYRLGVNYTQLPVNAPRCPFHSSSRDGYM-TNGYYGSMINYNPSSFPGYKEDPNAKEPKLDLTKLEDEFAAYdynfRDYDTDYYTQPGDLYRLMPKD--EKERTCLNIVHSMHGVPDNIVKRQIEHFKKADANYGKRVAE--------
>A0A1Q3QT98	607	0.445	1.229E-189	26	509	510	5	491	498
--------------------------KSKVLTTEVGRPVGDNQNSLTMGpRGPIVFDDYLLFEKMAHFNRERIPERVVHAKGSGAYGTFTCTNpDMKKYTTAKVFD-TVGKKTPTLLRFSTVGGEKGSADTERDPRGFALKFYTEEGNWDLVGNNTPVFFIRDPLKFSDFIHTQKRDPETNLKSPTMMWDFWSLSPESLHQVTILFSDRGTPKGFRHMNGYGSHTFSLINANNELFYVKYHFKTKQGIDNFTGEEADHMKSVDLDYSQRDLYGSIEKGDFPKWTVQIQVMPEAEAATYHLNPFDLTKVWPHGDYPVIEIGELELNRNPKNYFAEIEQSAFEPRNVVPGMGFSPDRMLQGRLISYPDAHRYRLGVNYESLPVNQPKCPYATYHRDGTMVYGDNGGGSPNY----EPNSFGGPKEDRsYKERPTTyadATVARYDHRELDGDYYTQPGNLFRLL--KPDAQQRLVSNIAGSLGQVETRIQDLQINHFYKCDPKYGEGIAKAigrkIEEIVKK
>A0A2T6CN45	607	0.469	1.229E-189	30	508	510	2	476	506
------------------------------LTTTSGAPVADNQNSLTAGpRGPVLLQDFHLLEKLANFNRERIPERVVHAKGSGAYGTLTITQDISRYSRARLFS-QVGKQAEVFLRFSTVAGERGAADAERDVRGFALKIYTEEGNWDIVGNNTPVFFVRDPLKFPDFIHTQKRDPQTNLRSATAAWDFWSLSPETLHQVTILMSDRGLPRNFREMHGFGSHTYSFINAIGERYWVKFHFKSLQGVTYYTDQEAADLVGRDRESAQADLFHAIAKGNFPRWRFCVQLMPEKDAETYHVNPFDLTKVWPHADYPLIEVGILELNRNPQNYFAEVEQAAFTPANVVPGIGHSPDKMLQARIFSYGDAHRYRIGVNFGALPVNAPRCPVFHYQRDGAMRFDGNGGGSVNY----EPNSFNGPKECPAAAEpplKLTGEADRHNHR-LGNDDFTQAGNLFRLM--TPDQQQRLFGNIGRSMAGVPQEIQLRAVCNFFRADPAYGLGVAKALELDIS-
>UPI00096B2A95	607	0.456	1.229E-189	23	506	510	22	501	507
-----------------------HFDDDHSTTTGSGNPVGDKDASLTVGhQGPTLLQDIDLIDELSHFTHERIPERVVHANGAGAFGYFEVTHDITQYTAASVFA-EVGKRTPIAIRFSTVFGERGYADTVTDIRGFAMKFYTDDGIWDLVGNNTPIFFINDAILFPSLIHILKRNPKTHLRDPDMFWDMLSLRPETTHQTVLMFSDRGIPASYRHMHGYGSHTYAFVNKFGKFFYCKFHMKTNQGIRNLAPELAAKIAGQDPDYHLRDLYNAIESKDFPSWDFYVQIMTPEQAAESHFNPFDMTKVWYHADFPLIPVGRFVLNRVPKNYFAEVEQLAFDPANLIPGIEPSPDRMLQGRLFAYRNTQMYRLGTNYRQIPVNRPFKV-HNYSRDGAHNID-NQGDAPNY----YPNSFhgPENDKRADALSPvLHVDAHVKRTDNNSEDNFTQSRVFYqRVL--KPDERERLVRNIVESLRTANGVIQDRAIQNFSKVDPDFGNRIRRGIKAQ---
>A0A0C2Y1C4	607	0.588	1.229E-189	28	503	510	3	486	514
----------------------------PVYTTSNGAPVSEPYAAQRAGiNGPLLLQDFHHIDLLAHFDRERIPERVVHAKGAGAHGYFEVTHDLSDITSQSLLR-SVGKKVRATVRFSTVGGESGSADTARDPRGFAVKLRTDEGNWDWVFNNTPVFFIRDPAKFPHFIHTQKRHPQSHLKDPDMFWDYLSQNPESIHQIMILFSDRGTPDGYHHMHGYSGHAFKWLKDDGSFVYTQLHLRKDGGFKTLDNATATRRAGEAPEYGIDTLFNDIEASNFPSWTVYVQTMTPEQAEKFRYNVLDLTKVWPHSEFPLRPVGKFVLNENPQNYFAEIEQAAFSPSHLIPYIEPSADPVLQSRLFSYPDTHRHRLGVNYQQLPVNAPINPVNNFQRDGAATF-VSQGSRPNYQSSIYPLAY-AGRKGTIdaticdtarlaRHEAFVG-GAWRDLSEITELDFEQPRALWSKVWNDQ-QREAYVQNVSGHFKGVKsPEVKARQLSVWAAVDQGLSDRIAAAI------
>UPI0008118898	607	0.505	1.229E-189	28	504	510	30	505	516
----------------------------PKYTTVTGKGIADKGNSLSVGpRGPLLLQDVQFLEELAQFDRERIPERVVHAKGAGAFGYLEVTSDaLSKFTKAKLFS-TVGKRTPLAIRFSTVGGEAGSADTVRDPRGFAVKFYTEDGNWDLVGNNTPIFFIRDPILFPSFIHTQKRNPQTHLKDANMTWDFFSLRPETTHQVCFLYSDRGIPASYREMNGYGSHTFKLVNEAGEAVYTKFHLKTKQGIRCHDVATAGRLAGDDPDHTTRDLFNAIANKNYPKWAMYVQIMTFEQAEKFKYNPFDLTKVWSHKDFPLIEVGEVVLDRNAENYFAEIEQLAFSPANMIAGIEPSPDKMLQGRLFSYSDTHRHRLGANFHQIPVNRPRCPVmHPTLRDGPGCFTDNGGALPNY----YPNSFAglvGDSSCKEACQKVAGDVQ--RHDSANDDNFEQVTSFWTNV-LSPEERDRLVANIAGHLAQVTvPAIVERSVANFEKVHVDFGAKLRLALN-----
>B7G713	607	0.480	1.229E-189	33	507	510	34	515	566
---------------------------------SNGAPVDSLTASMTAGpRGPIVLQDFTLLDHMARFDRERIPERVVHAKGAGAFGVFQVTSpePIRSVCKAQVFQS--MEPTPVAVRFSTVGGETGSADTARDPRGFAVKFYTTEGNWDLVGNNTPIFFIRDPMLFPSFIHTQKRNPATHLADPDAFWDFIGLRPETTHQVTFLFSDRGTPDGYRHMNGYGSHTFKNVNSNGEAVYVKYHWKTDQGVANLDAEHAARLAASDPDYATRDLYNAIATGNYPSWTLYVQIMTYAEAAAVDINPFDLTKVWPHSRFPLHEVGRMTLNRNPKDYFAEVEQLAFAPSHLVPGIEPSPDKMLQARLFSYPDTHRHRLGTNYQAIPVNAPRNISaaqqHNYQRDGPMQVTENGAGAPNYFPNSFggvqPPPATAHGPELAWHaDTVSGQVVRIDTGD--EDNVSQCRDFYRNVLDQ-AARARLTDNLAAHLCRAQPFLRARAIHNFTQVDSTFGAQLKAAVAQKV--
>A0A7X8LH46	607	0.440	1.683E-189	30	507	510	1	478	481
------------------------------LTNNVGIPVPDNNNVLTAGkRGPMLLQDVWYMEKLAHFDREVIPERRMHAKGSGAHGTFTVTKDITKYCKADIFS-KVGKKTDLFVRFSTVAGERGAADAERDIRGFAIKFYTDQGNWDLVGNNTPVFFLRDPLKFPDLNHVVKRDPRTNLRSAHNNWDFWTLLPEALHQVTVVMSDRGIPASYRHMHGFGSHTFSMFNAKNERFWVKFHFRTQQGIKNLTDAEAEAIIGKCRESHQRDLYYSIEKGDFPRWTLYIQVMPELDAEKVPYHPFDLTKVWPHADYPLIEVGVMELNRNPENYFAEVEQAAFNPSNIVPGIGFSPDKMLQGRLFSYGDAQRYRLGVNHHLIPINRAKCPVHSYHRDGAMRTDDNYGSTL----SYEPNSYGVWQEQPEYREpplKITGDaAHWDFRED-DDDYFLQPGNLFRLL--KPDEQQRLFENTARAMGDSPDEIKIRHIGNCYKADPAYGKGVAKAMKipmKRV--
>A0A1E2V6K7	607	0.465	1.683E-189	26	503	510	2	477	481
--------------------------QCPYHTTTAGAPIADNQNSLTAGpRGPVLMQDWQLLEKLAHQNRERIPERVVHAKGWGAYGTFTVTQDISRYTRARLFS-EVGKQTPVITRFSTVAGELGAADAERDVRGFAVKFYTEEGNWDLVGNNTPVFFIRDPLKFPDFIHTQKRHPRTHLRSPTAMWDFWSLSPESLHQVTILMSDRGLPTDIRHMNGYGSHTFSFWNDDGERFWVKFHFKTQQGHQHWTNEEAANIVGQTRESTQEDLFGSIEKGQYPKWTLHVQVMPEADAETTPYNPFDLTKVWPHSDYPLIEVGELTLNRNPDNYFAEIEQLAMSPSNVVPGIGFSPDKVLQARLFSYADAHRYRLGTHYEALPVNQPKCPVHHYHMDGQMNFMGHQsGQSDAY---YEPNSFNGAVARPDVAEPplaLSGDADRYDHREGND-DFSQPRALWQLFSDE--QKTRLYRNIAAAMAGVPDDIIERQIGLFDQIDPAYGQGVRTAL------
>UPI000894C67E	607	0.434	1.683E-189	25	504	510	2	477	485
-------------------------DSKRKLTTSAGAPVPDNQNVMTAGpRGPMLLQDVWFLEKLAHFDREVIPERRMHAKGSGAYGTFTVTHDITRYTQAKIFS-QIGKKTELFVRFSTVAGERGAADAERDIRGFAIKFYTEEGNWDLVGNNTPVFFLRDPLKFPDLNHAVKRDPRTNLRSARNNWDFWTLLPEALHQITIVMSDRGIPATYRHMHGFGSHTFSFLNAQRERYWVKFHFRTQQGIKNLTDAEAETLIGEDRESHQRDLYESIERGEFPRWTLFVQIMPESDVADLSYNPFDLTKVWPHKDYPLIEVGVMELNRNPENYFAEVEQAAFNPANVIPGISFSPDKMLQGRLFSYGDAQRYRLGVNHHQIPVNAPRCPFHNYHRDGTMRVDGNHDSTL----GYEPNSYQEWQQQPgYAEPPLALEGSAAHWNHREDgDYYTQPGNLFRLM--SPAQQQILFDNTARAIGEASRESQLRHIIHCLNADRAYAEGIARALE-----
>A0A1H3NWR4	607	0.419	1.683E-189	30	503	510	7	476	486
------------------------------LTTSAGGPVADNQNVMTAGpRGPMLLQDVWYLEKLAHFDREVIPERRMHAKGSGAYGTFTVTQDITRYTRAQIFS-QVGKQTDFFLRFSTVAGERGAADAERDIRGFAVKFYTEEGNWDLVGNNTPVFFLRDPLKFPDLNHAVKRDPRTNLRSAQNNWDFWTLLPEALHQITIVMSDRGIPATYRHMHGFGSHTFSFINAEQVRYWVKFHFKCQQGIQNLADAEAESLIGKDRESHQRDLYDSIERGEYPRWTLCVQVMPEQEAAHCPYNPFDLTKVWPHKDYPLIEVGVLELNRNPDNYFAEVEQAAFNPANVVPGIGFSPDKMLQGRLFSYGDAQRYRLGVNHYQIPVNAPRCPFHHYHRDGAMRVDGNYGGTL----GYEPNSYREWQQQAEFQAPRLdlegAAGHWDHR--VDEDYYTQPGNLFRLM--NTAQRQALFENTARSIGGTPREVQKRHIAHCLRADPAYGEGIADAL------
>A0A0D0GS43	607	0.431	1.683E-189	25	503	510	2	476	487
-------------------------EQKKKLTTLGGSPVADNQNIQTAGRfGPALLQDIWFLEKMAHFDREVIPERRMHAKGSGAFGVFRTTHDITRYTRADIFSKP-GKETPMFVRFSTVAGERGAADAERDIRGFAMKFYTEQGNWDLVGNNTPVFFLRDPLKFPDLNHAVKRDPRTNMRSADNNWDFWTLLPESLHQVTITMSERGIPKSYRHMDGFGSHTFSFINAQQERFWVKFHFKTQQGIENLSNEEAKKLIGEDRESHQKDLFDSIENGDFPSWKMYIQVMPEAEAESYAINPFDLTKVWPHADYPMIPVGEFILNRNPQNYFADVEQAAFNPANVVPGISFSPDKMLQGRLFAYGDTQRYRLGVNHYQIPVNSPKCPYMAYHRDGAMRVDGNYGAAK----GYEPNSFKEWQEQGEfKDPPLAIHGyatNWDHRED--ADYYSQPGNLFRLM--TPQQQQILFNNTADAVGGAQKFIQLRHIQNCLKADSAYGTGVAKAL------
>A0A7Y8Y430	607	0.434	1.683E-189	30	503	510	5	474	490
------------------------------LTTATGTPVPDNQNIMTAGaRGPALLQDFWFLEKMAHFDREVIPERRMHAKGSGAYGEFTVTNDITRYTKADIFS-QIGKKTPLFVRFSTVAGERGAADAERDIRGFAIKFYTQQGNWDLVGNNTPVFFMRDPLKFPDLNHAVKRDPKTNLRSANNNWDFWTLLPEALHQVTIVMSDRGIPKSYRHMHGFGSHTFSFINNADERFWVKYHWRTVQGIDNLSDEESTALIGRDRETHQRDLFDNISIGNFPKWKFYVQIMPEKDAQTYHLNPFDLTKVWPHADYPLIEVGEFELNRNPENYFAEVEQVAFNPANIVPGVGFSPDKMLQGRLFSYGDAQRYRLGVNHSQIPVNQPKCPYHAFHRDGAMRVDGNYGD----AHGYEPNSFGQWKEQPEYKEPplaLSGDaAAWNHR--VDTDYFSQPGALFRLMSDE--KKQLLFANTANSISSAETFIKIRHIQNCYKADPAYGQGVAGAL------
>UPI000A1CB145	607	0.454	1.683E-189	25	509	510	2	489	498
-------------------------EKKKTLTSESGRPIADNQNTSTAGPhGPVLMQDAWYMEKLAHFNRERIPERVVHAKGSGAFGTLTITHDISQYTKASLFS-EIGKKTPLFLRFSTVAGERGAADTERDVRGFALKFYTEEGNWDLVGNNTPVFFLRDPLKFPDFIHTQKRDPQTNLRSATAAWDFWSLSPETLHQVMILMSDRGIPQNLRQQHGFGSHTFSFINKDNVRYWVKFHFKTQQGIANFTDQEAADIVAKDREYSQRDLFNHIASGNFPKWKMCVQIMPEEDAKTYRFNPFDLTKVWSQKDYPLIEVGVMELNRNPDNYFATVEQAAFNPANIVPGISYSPDKMLQGRLFAYGDAHRYRLGVNFESLPVNAPKCPVHNYHRDGHMRFDNNGGASPNY----EPNSFNGPVENKAYQEpPLKLEGDAYNYNHRDDKDyYTQPGDLYKLLPE--AEKIRLHGNAARSMTGVPEEIQVRAIARFYQADARCGEGIAGELKisldkvlAEVKK
>UPI000834776C	607	0.474	1.683E-189	27	507	510	2	477	499
---------------------------KDRLTTATGMPVSNDNQSMSTPEGYGLIQDNHLFEKLAHFTRERIPERVVHAKAAGAHGYFEVTNDVSKYTRAKFLS-EVGKRTEVFARLSTVGGEAGSADSARDPRGFALKFYTEDGNYDMVGNNTPVFFIRDAIKFPDFVHTQKRNPQTHLKDANMFWDFLSLTPESTHQVTWLFSDSGTPKTVRHMHGYSSHTYMWYNEKNEYVWVKYHFKSDLGRQNFTAKEAEEMAAKNPDHAIEDLYNSIENGDFPSWTLYVQIMTNEQAKEYEFDPFDITKVWYTKDFPLIPVGKLVLNRNPENYFAEVEQAGFSPSSFVPGIGASPDKLLQGRLFAYEDAHRYRLGVNHEQIPINAPKCPFHTKQRDGHAAFN-NGGSALNY----YPNSFEKV-EADESFTPPAVEVNGVlarHKVQIEDADFIQAGVFYRkTLTDQ--ERANLISNIVGHLGGALQTIQYRQTALFYKADVEYGTRVAEGLGLDV--
>UPI00166A9C4A	607	0.430	1.683E-189	25	503	510	2	478	504
-------------------------DKKPKLTRQTGAPVGDNQNAQTAGpRGPMLMQDAWFLEKMANFDREVIPERRMHAKGSGAFGTFTVTHDISQYTKAQIFS-QVGQKTDMFARFSTVAGERGAADAERDIRGFALKFYTDEGIWDLVGNNTPVFFFRDPMKFPDLNHAVKRDPKTNMRDANNNWDFWTLLPEALHQLTILMSDRGLPTGYRNMHGFGSHTYSLINKDNVRHWVKFHFVTQQGIKNLSDEEAAKVVGMDRESSQRDLFEAIENKDFPRWKMFIQVMTEEEAKTYRFHPFDLTKVWSKKDFPLIPVGEFELNKNPENYFQDVEQAAFNPTNIVPGIGFSPDKMLQGRLFSYGDAQRYRLGVNHYQIPVNKPTCPYHAFHRDGAMRVDGNYGGTKHY----EPNSYGEWQEQPDAKEPpleLSGDAYAHNFRDDDEDYFTQPGDLYRII-KADGKADLLFKNTAANIGGAEKFIQIRHIRHCYQADPEYGEGVAKAL------
>UPI0006D4FC30	607	0.468	1.683E-189	26	505	510	18	495	510
--------------------------DKPhVLLTGNGAPIANKTAILTAGpRGPLLIQDSVFIDEISHFDRERIPERVVHAKGAGAFGYFEVTHNITQYSRAKVFS-KIGKKTSIAVRFSTASGEIGSADTVRDSRGFALKFYTEEGIWDLVGNNTPLLLVKDSLLFPSLIHVQKRNPVTFLKDNDMFWDFLSLRPESTHQLMFLFGDRGIPDGYRHMHGFGANTFKLVNKENEFVWCKFHYKTDQGIKNLDDKKAAEISSHDPDYGIRDLFNAIAEKKFPSWTFYIQVMSEQQADKFRWNPFDATKVWPHKEFPLIPVGKLVLNKNPTNYFAEVEQLAFNPGNLVPGIEPSPDKLLQGRLFSYGDTQRHRLGPNHLQIPVNCPFKiiSAMNYERDGTMTI-YDQNGAPNY----YPNSFKGPEVHPDVQSPPFGIFGDAdRYEPVNEDNFGQATTFWRKV-LDADAKTRFVSNVVANLSKASTFIIERAVRNFSQVNVDLAQRLTAELRK----
>A0A401KUU6	607	0.521	1.683E-189	10	509	510	143	656	662
----------EPGPGLDKVRPGLRdaFRDSEESTNDPGCPYASNASSvqLRSGNgGLLLMQDTQLIETLSHFARERIPERVVHAKAAGAYGEFTCTHDCSDITSASFLS-EIGKTTQLLLRISTVGPEAGSADTLRDVHGWAMKLYTDEGNLDWVFNNTPVFFIRDPLKFPSLNRSHKRNPQSHLPDPNMFWDFHAGNPEGFHQLLHLFSDRGTPASLRHINAYSGHTYKFTLKDGSFKYVKFHIKTTQGIKNLTKEESVRLAGENPDFLIQDLFEAIERKDYPTWNVYVQVMSPEQAENYRWNIFDMTKVWPHSDFPLRQIGTMKLNRNPRNYFTDIEQAAFSPSNLVPGVAPSADPMLQARMFSYPDAARYRVGTNYQQLPTNAAKtQVYCPYQRDGQMNFSDNYGADPNYVgSSLKPIKFYQDVKGQApqavstltEHEKWVGQVSNFQYG-LYEDDFVQARGLWKVIGKEEGHQERFFGNVAVHLGQVwSGPLRERVYELFSRVDPGLGEGVKKATEEVVKK
>A0A0D1UUP0	606	0.411	2.304E-189	29	508	510	5	479	480
-----------------------------YMTTNQGAPVGDNQHSRTAGqRGPTLLEDYHLIEKLAHFDRERIPERVVHARGAGAHGVFTVKNNMRAYTRAAFLQEE-GLETPVFVRFSTVIHPAGSPETARDPRGFAVKFYTEEGNYDIVGNHLPVFFIRDAMKFPDMVHALKPAPDTNIQTPDRYWDFMALSPESTHMLTWVFSDYGTPANYRQMEGFGVHAFKWVNAEGKVVYVKYHWKPKQGIKNLTMDEIPVVQGKDSSHATRDLFDNIERGNYPEWDLYVQIMPVDDMDIHEFDPLDPTKVWSEDVYPLLEVGTMTLNRNPQNFFAEVEQSAFSPSATVPGIEPSEDKLLQGRLFSYPDTQRHRLGPNYLQIPINCPYAPVRNNQRDGAMQMK-QQASNINYEPNRYDNTPKEASEYRESETPLHGYA-MRKKIDKTD-DFKQAGERYRAFSEE--ERANLIRNLSHDLQNVNERTKLLAICNFFRADREYGERLADALHVDIS-
>U4E8N7	606	0.419	2.304E-189	30	505	510	4	475	480
------------------------------LTTAAGCPVAHNQNVMTAGpRGPQLLQDVWFLEKLAHFDREVIPERRMHAKGSGAYGTFTVTHDITQYTRAKLFS-EIGKKTELFTRFTTVAGERGAADAERDIRGFAIKFYTEEGNWDLVGNNTPVFFLRDPLKFPDLNHAVKRDPRTNMRSAVNNWDFWTSLPEAFHQVTIVMSDRGIPVSYRHMNGYGSHTFSMINADNERFWVKFHFKTQQGIKNLTDGEAGKLIADDRESHHRDLYDNIEDQNFPKWTLYIQVMPEMEADEVNFNPFDLTRVWSHKDYPLIEVGELELNRNPDNYFAEVEQSAFNPAAIVPGIGFSPDKMLQGRLFSYGDAQRYRLGVNHHQIPVNAPRCPVHSYHRDGAMRVDGNFGSTIGYEPNYKR-EWEEQPDFSEPPLRISGNADHYDHR-VDQDYFSQAGNLFRIMSKE--EQQRLFENTARSIKGVPEFIQQRHIDHAYQADQDYGRGLEAAIHK----
>UPI00115D73FB	606	0.435	2.304E-189	25	503	510	2	476	485
-------------------------NKRPTLTTAAGIPVGDNQNSLTAGpRGPLLVQDWQLFEKHAHFNRERLPERVVHAKGSGAYGTLTITGDITRYSKAKVFYG-IGRKTDLFLRFSTVAGERGAADAERDVRGFSVKFYTEEGNWDLVGNNTPVFFVRDPYKFPDFIHTQKRDPKTNLRNPTAMWDFWSLSPESLHQVTILFSDRGLPRNYRQMHGFGSHTYSLINAAGERVWVKFHFKSMQGIENMSPHEAGQVIAEDRESHQRDLFEAIEKGDFPKWRMCIQVMTEEQAAQTPFDPFDLTKVWPHGDFPLIEVGVLELNRNPENYHAEVEQAAFSPANVVPGIGHSPDKMLQFRVFSYADAQRYRLGINHAALPVNKPRCPVHSYHRDGAMRFDGNGGGSVNY----EPNSFGGPVEDPsVKEPPLPLQGPADRYDHRAgNDDYSQAGALFRLLSE--AERQRLMDNIAAAMRTVPREIALRQIGHFTKADPAYGEGVARRL------
>A0A5C1E309	606	0.611	2.304E-189	28	504	510	3	480	486
----------------------------PTYTNSQGCPIPEPFATQRVGQhGPLLLQDFNLIDSLAHFDRERIPERVVHAKGSGAYGVFEVTDDITDICSSKMFEH-VGKKTRTFTRFSTVGGESGSADTARDPRGFSTKFYTEEGNLDWVYNNTPVFFIRDPSKFPHFIHTQKRNPETNLKDANMFWDYLCNNPESIHQVVILFSDRGTPASYREMNGYSGHTYKWSTKDGNWHYVQVHMISDQGNKGLTNEEATELAGTNPDHAQEDLFKNIAKGNFPSWTCYIQTMTPEQAKQAPFSVFDLTKVWPHKDYPMRRFGKLTLNENPKNYFAEVEQAAFSPSHTVPYQEASADPVLQSRLFSYPDTHRHRLGTNYSQIPVNCPVAsqVYAPHIRNGAMTVNGNLGSTPNYVSSFNPMQFRE-FSQQQDQEVWTGAACPFHW-KATDAEYTQATALYHVLAKYPNQQRNLAHNVAVHAAGADPSVQDRVFELFTRVHPDLGAAIkKEVLE-----
>A0A6L5QCD0	606	0.462	2.304E-189	27	506	510	2	481	487
---------------------------QPPITTASGIPVADNHNSITAGpRGPVLLQDFHLIEKLQHFNRERIPERVVHAKGSGAYGTFTVTHDITKFTKAKLFS-EVGKQTETFLRFSTVGGEKGSADTERDPRGFAVRFYTEEGNWDLVGNNTPVFFLKDGIKFPDFIHTQKRDPQTNLKSPTMMFDFWSKTPESLHQVTTLFSSRGTPDGYRHMHGFGSHTYSLINVDGERVYVKWHFLTQQGIKNLSADEAVRIAGTDPDYSQRDLFNAIAGGDFPRWDVKVQVATEAELAAWeartGWNPFDLTKVWPHKDFPFLPVGVLELNRNPVNYHAEVEQAALSPSHVVPGLGYSPDKMLQARLFAYHDAQLYRVGTNHQHLPVNAPRCPVHNQQRDGGMAI-ANGGAAQNYQPVDANGSNPQGLGNGEPALALQGAAARYdARG--TEDDYTQAGDLFRLMPAD--EQQNLFNNLAGPLSQVSAEIVARQLGHFDQADPAYGAGVRAALKAR---
>A0A3A6TCB2	606	0.424	2.304E-189	25	509	510	2	482	488
-------------------------DKK--LTTASGCPVAHNQHVATAGQkGPQLLQDVWFLEKLAHFDREVIPERRMHAKGSGAYGTFTVTHDISQYTKAAIFS-KVGKKTEMFARFTTVAGERGAADAERDIRGFALKFYTEQGNWDLVGNNTPVFFLRDPIKFPDLNHAVKRDPKTNLRSAKNNWDFWTSLPETLHQITITMSDRGIPASYRHMNGYGSHTFSLINAKNDRFWVKFHFKCQQGIKNLTDEEATLLIGQDRESHQRDLFDHIEQGDFPRWTLLVQVMPETDADKVKYDPFDLTKVWPHEDYPLQEVGVMELNKNPENFFAEVEQSAFNPASIVPGISFSPDKMLQGRLFSYGDAQRYRLGVNHHLIPVNAPRCPVHSYHRDGQMRVDGNHGGTL----GYEPNNENEWAEQPDfSEPPLALSGTADHWTHVDDDHFTQPGNLFRIMTKD--EQQRLFSNTASAMSGVPIEIQSKHVLHCMKADKEYGLGVAKALaldNKIIEK
>A0A7W3VPG6	606	0.446	2.304E-189	30	509	510	5	488	492
------------------------------LTTAAGRPYVEHENSMTAGeRGPVLLQDYILHEKMAHFNRERIPERVVHAKGSGAFGTFTVTNDITQYTKAKLFS-EVGKKTDVFLRFSTVGGEKGSADSERDPRGFAVKFYTEDGNWDLVGNNTPVFFIKDAKKFSDFIHTQKRHPQTNLKSATMMWDFWSLNPESLHQVLILMSDRGTPFGYRHMNGYGSHTFSMINKDNERVYVKFHFKTAQGIKNLTGPEADAMRATDMDYAQRDLFEHIEKGEFPKWNLKIQVMTEAESRVAKVNPFDVTKVWPHKDYPLIDVGVLELNKNPHNYFQDVEQAAFAPTHIVDGIGFSPDRMLQGRILSYPDAQRYRLGANYQQIPVNrCPFAT-NNYHRDGSMRIDGNGGSEPNYYPnSFDSMLIDESYKEPAlDLGQQVVADHYDRNGVGEDDHFTQPGNLYRIMTDE--AKANTVANIVSAMSGIdgpkREEIIMRQLCHWFRADADLGMRIAKGLQVDVSK
>UPI0018EC528D	606	0.432	2.304E-189	26	505	510	5	480	494
--------------------------KTPDLTYANGAPVSDNVNIQTAGpRGPALLQDLWLIEKLAHFDREVIPERRMHAKGAAAHGTFIVTHDITRYTKARIFA-EVGKQTPMFARFSTVAGERGAADAERDIRGFALKFYTEEGNWDLVGNNTPVFFFRDPLRFPDLNHAIKRDPRTGMRSADNQWDFWSLLPEALHQVTIIMSDRGIPRSFRHMHGFGSHTYSFINSANERTWVKFHFRTQQGIHNLTDAEAEALVGKDRESHQRDLHRSIEQGDFPRWTLFIQVMTNTQAKALPFNPFDLTKVWPKGDYPLIEVGYFELNRNPDNFFAETEQAAFSPANFVPGISYSPDKMLQGRLLSYGDAQRYRLGVNHQQIPINAPKCPYHSYHRDGAMRTDGNAGGEP----SYWPNSKGAWADQPQLNEPpmeIDGAAdHWDHR--VDDDHYLQPGNLFRSMSM--AQRQVLFDNTARALGDARYEVKQRHIDNCTKADPAYGAGVESALAK----
>C2FTL4	606	0.460	2.304E-189	25	509	510	2	492	498
-------------------------ENKKKITTASGAPVVNYEDTMTAGpRGPVLLQDYFLHEKLAHFNRERIPERIVHAKGSGAYGTFTVTNDITQYTRAKFLN-EVGKQTRLFIRFSTVGGEKGSADSERDPRGFAVKFYTEDGNYDLVGNNTPVFFVKDAKKFPDFIHTQKRDPYTNCKSPTMMWDFWSLNPESLHQVTILMSDRGTPYGYRHMHGFGSHTFSMINANNELVYVKYHFRTEQGIKNLTDAEAADMRREDPDYAQRDLVEAIDSGNFPKWKLYIQVMTVEQTKTFRWNPFDLTKVWSQKEYPLIEVGVMELNENPDNYFAHVEQAAFAPAHVVDGISFSPDKMLQGRILSYPDAQRYRLGGNYEQIPVNrCPFMV-TNYQRDGLMTVNGNSGSDPNYYPNSFDGHYEdQSYKEPAIQLDSTIGDHYDRNAPGEDDHYTQPGDLYRLL--DAEQKQHLINNIVGAMSGIdgpkKMEIINRQLCHWFRADINLGIGVAQGLGldmAELSK
>A0A2E9BMQ8	606	0.447	2.304E-189	30	503	510	6	480	507
------------------------------LTTENGAPVENXQQSQTAGvNGPVLMQDHHLIEKLARFDRERIPERVVHARGSGAFGTFEVTADVTKWTKAKFLG-QVGKKTEVLARFSTVALELGSADTVRDPRGFALKFYTEEGNYDLVGNNTPIFFIRDPLKFPDFIHSQKRDPYSHVQEPDNAWDFFSHSPEATHQFTWLFGDRGIPRSYRHMDGFGSHTFQWVXAQGEAFWVKYHFKTNQGIETFVAXXAQRVGGENPNHHHLXLLHSIERGEFPSWRVQVQIMPVAEAQSYRFNPFDLTKVWSHKDYPKIDIGILTLNRNPDNYFAEIEQAAFNPANFVPGIGPSPDKMLQGRLFSYGDTQRYRLGINHTQLPVNRPHAtTAQNYGRDGAMRGDGNGGRGPNYEPNSFsdaPKQSNEPVYAPLQIHGWTGSHQW--QQHPEDTDFVQAGDLYRLM--DEAAKQRLVNNIAGGLGAVRRqDIIDRSLSYFRQADADYGARLEKAI------
>UPI000C71B9D5	606	0.482	2.304E-189	29	504	510	22	497	508
-----------------------------TITTGSGNPIGTKDASLSVGAkGPLLLQDTIFLDEIEHFARERIPERVVYAKGAGAFGYFEVTHDITKYCAIKMFE-RIKKRTPIACRFSTYSGESGSADTVREPRGFAVKFYTEDGIWDLVGQNCPVFFIRDPILFPSLVHSQKRNPQTNIKDADMFWDFATLRPECLHQLCFMFGDRGIPDGYRHMHGYGVHTYKLINAKGEPIYAKFHFRTDQGVQNLDTKKASEFQAHEPDYSSRDLYNSIRNGNYPSWSLYLQMMTFDQAKKFKYNPFDVTKIWSYNDCPLIPVGKIVLDRNPCNYFAEIEQLAFSPANMVPGIEPSPDKILQARLFAYADSQRHRLGANFSQIPVNCPYRvAVKNYQRDGFMCVTDNQGGAPNY----YPNSF--SGPEICSHtkalqtcCPVAGDVYRFSSGD-TEDNFSQVTDFW-VLVLDDCARKRLVNNIAIHLCCASDFIQERAVKNFTMVHADFGRLLTEALN-----
>A0A4R0RHL8	606	0.598	2.304E-189	26	504	510	10	485	510
--------------------------DHGLYTTSTGAPVAEPYAAQRIGlTGPLLLQDFHHIDLLAHFDRERIPERVVHAKGAGAHGVFKVTHDITDLSCASLFS-KVGNEAPLTIRFSTVGGESGSADTARDPRGFAVKIKTDQGNLDWVFNNTPVFFIRDPAKFPHFIHTQKRDPQTHLKDADMFWDYLSQNPESIHQVMILFSDRGTPDGFY-MHGYSGHTLKFVNADGNFHYVQIHLRREGGARSLDNDTAVKLGGTNPDYATEQLFTEIELGKFPTWNVFVQTMSAQQAEKFRYNILDLTKIWPHKEFPLRPVGQIVLNKNVQNYFAEIEQAAFSPSHLVPGVEPSADPVLQSRLFSYPDTHRHRLGTNYGQLPVNAPVAPVANFQRDGAMAFN-NQGFRPNYQSSLSPLQYKRKPYQDVKHEIWLGDAN-TDLSFITELDFEQPRALWEKVFNET-DKEHFVYNVAGHLGGVKSPvVKARQLSVFTAVSKDLGERLAKAIN-----
>A0A3A5JGF7	606	0.457	2.304E-189	25	503	510	8	486	534
-------------------------EDRDALTTNSGEAVPNNQNTRTAGPdGPALMDDYHYFEKMAQFNRERIPERVVHAKGGGAYGTFTVTNDeISDYTIADMFS-EVGKETPMFARFSTVAGPRGSPDTVRDPRGFALKFYTEEGNWDMTGNDTPVFFIRDPSKFSDFIHTQKKMPANDLSDPTPQWDFWSLSPESLHQVTWLYGDRGIPASWRTMNGYSSHTLSFYNEEGERYWVKLHFKTDQGIENFTEEEAIEKAGENPDYHKQDLWEAIEDGDYPTWTLKVQVMPEAEAEEYDINPFDLTRVWPHDDYPLIEVGEMELNENPDNYFAEVEQAAFSPAHVVPGIAHSPDKMLQGRIPSYDDAHRYRLGVNFEDIPVNRPKEtETNNYHQDGKMRMGDNNGAGPNY----EPNSFRGPVEQPAVEKPpltVSGDADRYQHRERID-NYKQPGDLLReVMDDE--QRDRFVEAVVGDMDGVSEDaIKKRQIRHWFKADPGIGRRLAEGL------
>G1XPK6	606	0.522	2.304E-189	13	503	510	39	540	602
-------------TGYQNSQSRDYVEDRDTksqdtlYATSNGAPHPHPYGAQRAGEnGPLLLQDFHLIDLLSHFDRERVPERVVHAKGSGAHGYFECTNPIPELTVADLFSQK-GKKCPLSIRFSTVGGESGSHDCARDPRGFAVKFRTDEGNWDLVGNNTPVFFLRDPAKFPHFIHTQKRHPATHLSggdDSTMFWDYLSQNPEAVHQVMILFGDRGIPDGYRHMNGYSGHTLKFINKTGEWVYVQIHWKTNQGIKWIPAEEA---NGHSPDHSQKDLYYSIENGQFPSWTLFIQTMTPKEAEelweKQKINVFDLTHVWPQKQFPLREVGKLVLNENAKNYFAEIEQIAFSPSHLVPGIEPSADPVLQSRLFSYPDTHRHRIGTNYQQLPVNAPRCPFrlANFQRDGAMAFH-NQGGRANYLSSIEPVQFKPPVvDIDKTHGHFIGNAV-SYLSSIRPEDFNAPRALWERVFDE-GARQRFVKNISGHMANCHhKDAIKRMIAIFGEVSPDLGSRLEKAT------
>A0A209C9M6	606	0.436	3.154E-189	30	504	510	0	471	476
------------------------------MTTAVGAPVAGNQDSLTAGpRGPMLLQDVWFLEKLAHFDREVIPERRMHAKGSGAHGTFTVTHDITRYTKAKIFS-EIGKRTPLFARFSTVAGERGAADAERDIRGFALKFYTEEGNWDLVGNNTPVFFFRDPLKFPDLNHAVKRDPRTNMRSAESNWDFWTMLPEALHQITILMSDRGIPASYRHMHGFGSHTFSFINADGERFWVKFHHRTQQGIMILTDAEAAAVIAEDRESHQRDLYRSIERGDHPKWTLYVQIMPEADADSYRFHPFDLTKVWSKKDYPLIEVGEWELNRNPDNYFAEVEQAAFTPANVVPGISFSPDRMLQGRLFSYGDAQRYRLGVNHHQIPVNAARCPVNSFHRDGSMRVDGNHGSTPAY----EPNGSGHWVEQPEYHEPplsAGSEADRFDYRSLDDDYFTQPGDLFASMTRE--QRETLCANTARALADVSEGIRRRHVEHCKLADPAYGRGVQEALD-----
>UPI000F8E456B	606	0.438	3.154E-189	29	503	510	5	475	478
-----------------------------PLTNATGAPVPDNTNTMTAGpRGPALLQDIWLLEKLAHFDREVIPERRMHAKGAGAYGTFTVTHDISRYTRAKLFS-QVGKKTDVFLRFSTVAGERGAADAERDIRGFAVKFYTEEGNWDIVGNNTPVFFFRDPMRFPDLNHAVKRDPRTGLRSAENNWDFWTLLPEALHQITIVMSDRGIPATYRHMHGFGSHTFSFINAANERYWVKFHFHTHQGIKNLSAEESELVIGKDRESHLRDLYDCIEAGDYPRWTLKVQIMTEQQAATHKHNPFDLTKVWPHKDYPLHEVGVMELNKNPENHFAEVEQAAFSPANVVPGVSFSPDRMLQARLFSYGDAQRYRLGVNFNHIPVNAPRCPFHSYHRDGQMRTDGNLGGTISYQPNSKGV-WDNRPEYAEPALAMAGAADRYdHY--VDDDHYEQPGDLFRLM--TPAQQQILFANTAANLAGVSRDIQDRHITNCTKADPAYGAGVAKAL------
>U1YC11	606	0.434	3.154E-189	29	506	510	4	476	480
-----------------------------TLTTAAGRPVEENQNSMTAGpRGPVLMQDYWLLEKLAHFDRERIPERVVHAKGSGAFGTFTVTHDITKYSMAKVFKP--GSKTPVFLRFSTVAGEAGAADAERDVRGFALKFYTEDGNWDLVGNNTPVFFIRDPLKFPDFIHTQKRDPRSHLRNMSAAWDFWSLSPESLHQVTILMSDRGLPCNLRQQHGFGSHTYSLINDKGERHWVKFHFKSQQGIANYTNEEAAKVVGQDRESSQRDLYENIEKGNFPRWALRIQIMTEEQARTYHINPFDVTKVWPHGDFPLIDVGMLELNENPTNYFAQVEQAAFTPANLVPGIGHSPDRMLQGRIFSYGDTQRYRLGVNHGLLPVNAPRCPFHSYHRDGAMRTGDNNGGTINY----EPNSQGEWQQAPRSEPPLAldGQPADHWDHRVDDDYYSQPGNLFRLFNDE--EKQRLFSNIADAMAGVPKEIIERQLGHFTKADPAYGAGVKAELTKR---
>A0A5E4Z897	606	0.450	3.154E-189	25	508	510	2	481	482
-------------------------DPQKKLTTAAGAPVADNQNTMTAGpRGPALLQDVWFLEKLAHFDREVIPERRVHAKGSGAYGTLKITHDITRYSKASVFA-EVGKETPVFLRFSTVAGERGAADAERDVRGFALKCYTDEGNWDLVGNNTPVFFVRDPLKFPDFIHTQKRDPKTNLRNPTAVWDFWSRHPESLHQVTILMSDRGLPRNYRQQHGFGSHTFSFINAANERFWVKFHFKSMQGVENFTDAEAAAVVAGDRESAQRDLFESIEKGDFPRWHLRVQVMPEKDADTYRINPFDLTKVWPHDDYPLIDVGVLELNRNPENYFAEVEQAAFNPANVVPGIGFSPDKMLQGRLFSYGDTQRYRLGVNHNSIPVNAPKCPFHNsFHRDGAMRVDGNLGGTVNY----EPNRFGafAEQAETKAPPQAVGAVADRFNHRDDDDDYSQPRALFNLF--DAGQRERLFGNLARAMRGVPEEIVAVQLEHFRKVDPAYGAGV-EAARKQLA-
>A0A5E4XI17	606	0.459	3.154E-189	26	503	510	2	479	482
--------------------------DTKKLTTAAGAPVPDNQNTMTAGpRGPALLQDVWFLEKLAHFDREVIPERRVHAKGSGAYGKLTITHDITKYSRARVFE-AIGKETPVFLRFSTVAGERGAADAERDVRGFAIKFYTDEGNWDLVGNNTPVFFVRDPLKFPDFIHTQKRDPKTNLRNPTAVWDFWSRHPESLHQVTILMSDRGLPANYRQQHGFGSHTFSFVNAANERFWVKFHFKSMQGVENLTNEQAAQVVAHDRESAQRDLFDAIEAGNFPRWRMQVQVMPEAEAATYHINPFDLTKVWPHADYPLIDVGVLELNRNPENYFAEVEQAAFNPANVVPGIGFSPDRMLQGRLFSYGDTQRYRLGVNHSAIPVNAPKCPFhHSFHRDGAMRVDGNLGSAPNY----EPNRYGAFAEQPEFREPPLGLGGVAdRFDHREDaDDYSQPRALFNLF--DEGQKARLFGNIAASMNGVPDDVVQRQIDHFAKIDPAYAAGViaaRKAL------
>A0A1Q4RI25	606	0.451	3.154E-189	24	508	510	1	482	487
------------------------NSEKEILTTDAGIPVGDNQNSLTAGtRGPLLMQDFHLIEKMAHFNRERIPERVVHAKGSGAYGTFTVTNDITKYTKAKLFS-EVGKQTEVIARFSTVAGERGAADAERDVRGFGLKFYTEEGNWDMVGNNTPVFFVRDPLKFSDFIRTQKRDPKTNLRNPTSMWDFWSLSPESLHQVTILFSDRGLPNGHRHMNGYGSHTYSFINANNERFWVKFHFKTMQGIENLTNEEAGKLVGDDRESAQRDLFYAIEQGNYPKWRFMIQVMPEESADKLDFNPFDLTKVWYHGDYPLIEVGIVELKRNPENYFAEMEQSAFAPSNVVPGISFSPDKMLQARILSYTDAHRYRLGVNYEHLPVNCPHATrANTYHRDGAMRFDGNSGASVNY----EPNSFNGPVEDPQYKEpplKISGAADRYDHREGND-DYSQAGKLFKLLPTE--GKQRLFNNIAAAMKEVPRFIIERQLKHFAKADPAYGEGVAKALGISVS-
>A0A3B0TKQ1	606	0.460	3.154E-189	25	504	510	2	483	490
-------------------------EKSQKLTTASGRPYYENEDSLTAGpRGPILLQDHYLHEKLAHFNRERIPERVVHAKGTGAYGTFKVTNDITRYTKAKLFS-KVGNECRVFVRFSTVGGEKGSADTERDPRGFAVKLYTEDGNWDLVGNNTPVFFIKDPKKFPDFVHTQKRDPKTNLKSPTMMWDYWSLNPESLHQVMILFSDRGTPDGYRKMNGYGSHTFSMVNNNNERVWVKFHFKTMQGNKTLTAAEADVLKGEDPDYAQRDLVDAIGKGDFPKWELKIQVMGDEQATRFKWNPFDVTKVWTHSEFPLIDVGVMELNEIPANYHADVEQSAFAPSHIVDGIGLSPDKLLQGRIFAYPDAHRYRLGANYEQIPVNRPVAPVHHHQRDGMMSVDGNGGGAPNYFPNSFDN-IEADKRYKEPPFKMDSDIAGSYGRNADDDHFTQPGALFRkVMAEQ--ERKNTIGNIIGAMSGISgirrNEIIQRQLNHFYKADKELAGKIAEGLN-----
>A0A5J6MCY7	606	0.439	3.154E-189	26	503	510	6	479	490
--------------------------KPPTLTTGAGIPVPDNQNSLTAGpRGPLLVQDWQLFEKHAHFNRERIPERVVHAKGSAAYGTFKVTKDITRYTKARIFA-QVGKETPMFLRFSTVAGERGAADAERDVRGFALKFYTDEGNWDLVGNNTPVFFVRDPFKFPDFIRTQKRDPKTNLRNPTAMWDFWSLSPESLHQVTILFSDRGIPKSLRHVHGFGSHTYSFINARNERHWVKFHFKTLQGIQNLTNEEAAAIIANDRESNQRDLFEAIERKDFPKWRVEVQIMPEADAEKTPYNPFDLTKVWPHKDYPLIEVGVMELNRNPENYHAEVEQSGFSPANVVPGISHSPDKMLQFRIFSYADAHRYRLGINHDSLPVNRPRVPVHSYHRDGQMRFDENGGGSVNY----EPNSFGGPVEDPsvkEPPLKISGDADRYNHR-IGNDDYSQPGALFRLM--TEAQRKALMDNIAGAMQTVPEAIQRRQIEHFTKADPRYGEGVAQRL------
>UPI0010411327	606	0.434	3.154E-189	25	503	510	8	486	490
-------------------------NPTPVTTTDAGIPAPSDEHSLSVGPdGPLLLQDHYLIQKMAQFNRERVPERVVHAKGGGAHGHFEVTADVTPYTKAAFLS-EVGKRTDVFVRFSTVAGELGSADTVRDPRGFAVKFYTDEGNYDLVGNNTPIFFVRDPSKFSDFIHSQKRRADTHLRDNNMQWDFWTLSPESAHQVLILMSDRGTPRSWRHMNGYGSHTFMWVNAAGERFWVKYHFKTEQGIDTFTDDEAKARVSVDPDLHIRDLASSIRDGDFPVWRLEIQIMPFAEAATYRFNPFDLTKVWPHADYPPITIGRMVLDRNPDDYFTEVEQASFEPANMVPGIGPSPDKMLLGRLFSYPDTHRYRIGPNYLQLPINRPKVPVHSYNKDGAMRYG------PSSDPVYAPNSYDGPKADTIRYGEeavWEADGEFvrtAYTLRRDDDDFGQAGTLYRdVMSDT--DRDHLVTNIVGHASQdVQVDVQRRVVEYWRQVDPDLGARVGKGL------
>A0A481SBQ8	606	0.485	3.154E-189	30	503	510	10	481	491
------------------------------LTTSWGAPVDDDQNSMTASEfGPIVLQDTHLIDKLAHFNRERIPERVVHAKGAGAWGHFEVTHEVSKYTKAKFLD-TVGKRTPIFVRFSTVAGEKGSADAERDPRGFAIKFYTEEGNYDLVGNNTPVFFIRDPSKFPDFIHSQKRDPVTNCKNPDSFWDFLSQNPESCHQTTILFGDRGIPATFRNMNGYSSHTFKWVNEVGDQFWVKVHIKTDEGIKNLSVEEAAQIKSVNPDHATQDLFETLQKGNTVNWTFNVQIMPHDDAYKYKWNVFDVTKIWPQSDYPLIKVGKLTLNRNPENYFADVEQAAFSPGHLVPGIEASQDKMLQGRLFAYPDTHRHRLGVNYQQIPVNCPYRArLSNVHRDGQSNVNGNQGGRTNFNPSSV-HQYATTENAKISKLRISGLVGRFPAGH-PNCDFSQAGNLYRKV-MGPEERQRLIQNVANHMKNSRRDLQEAQTKIFFKCDAEFGQQLGKVL------
>UPI000404E0B7	606	0.420	3.154E-189	30	508	510	6	479	491
------------------------------LTTNQGAPVGDNQNSRTAGRrGPILLEDYHLIEKIAHFDRERIPERVVHARGAGAHGVFVTTSSMKEYTRAAFLQEK-GTETPVFVRFSTVIHGQGSPETLRDPRGFAVKFYTEEGNYDIVGNHLPVFFIRDAIKFPDMVHSLKPAPHTNLQEPNRYWDFMTLSPESTHMLTWLFSDLGIPADYRHMEGFGVHSFKWVNQEGKVVYVKYHWKPVQGVKNLTRAEAAEVQGRDFNHATRDLHDAIKRGDFPKWDLYVQIMQQDETDSLDFDPLDATKVWPEDRFPLISVGTMTLNRNPENFFAEVEQSAFSPSATVLGIEPSEDKLLQGRLFSYPDTQRYRLGANYLQIPVNCPFAPVRNQQRDGAMQVN-QQSSTVNYEPSIHTENPIEDPAYRDSVMKLEGYVSREKIEK--PNDFKQAGERYRAYTKE--EQDNLIGNLINDLQQVNERTKLLAICNFYRADEEYGRRLAEGLNVDIS-
>A0A7X7BU68	606	0.431	3.154E-189	25	503	510	5	480	491
-------------------------DQKAKLTTVAGAPVANNQDVMTAGkRGPMLLQDVWFLEKLAHFDREVIPERRMHAKGSGAFGTFTVTHDITQYTKAKIFS-EIGKKTDMFVRFSTVAGERGAADAERDIRGFAMRFYTEEGNWDLVGNNTPVFFFRDPLKFPDLNHVVKRDPRTNLRCPNMNWDFWSLLPEALHQVTITMSDRGIPKSYRHMHGFGSHTFSMINADNERVWVKFHFHTQQGIENLSDEEAAKLIGGDRETHQRDLYTNIEEGNFPKWTLYIQVMTEEEANNMPFNPFDLTKVWYKKDFPLIEVGEFELNRNPENYFADVEQAAFNPANIVSGIGFAPDRMLQGRLFSYGDAQRYRLGVNHYQIPVNQPRCPFHNYHRDGAMRVDGNNGSRITY----EPNSYSEWQEQPQYAEPplaLDGYGTrWDFRED-DDNYYEQPGKLFRLM--SPEQQQVLFDNTARNMGYAEEKIKLRHINNCYKADPAYGEGVATAL------
>UPI000EF7CFDD	606	0.425	3.154E-189	24	503	510	2	476	492
------------------------NDKK--LTTATGRPVPDNNNVMTAGpRGPLLMQDFWFLEKLAHFDREVIPERRMHAKGSGAYGTFTVTHDITAYTKAKLFS-EIGKKTEMFARFSTVAGERGAADAERDIRGFSLKFYTEEGNWDMVGNNTPVFFIRDPLKFTDLNHVVKRDPRTNLRSADNNWDWWTLLPESLHQVTVVMSDRGIPKSYRHMHGFGSHTFSFINADNERFWVKYHFLTQQGVENLSNEEAAALIANDRETHQRDLYDAIENGDFPKWTFYVQIMPEKDAETYHIHPFDLTKVWPHGDYPLIQVGEFELNRNPDNYFAEVEQAAFNPAHVVPGLGYSPDKMLQGRLFSYGDAQRYRLGVNHAHIPVNKPRCPYHAYHRDGAMRVDGNYGSTL----GYEPNSFGEWQEQPEYKEPpmaLHGDAYSYNFREDDSDYFSQPGNLFRLMSEE--KKRLLFNNTAAAVGGAQKFIQVRHIRNCYQADPAYGAGVANAL------
>A0A6N8IZW5	606	0.451	3.154E-189	26	506	510	1	482	496
--------------------------QQTRLTTASGIPVADNQNSLTAGpRGPLLLQDFHLIEKLQHFNRERIPERVVHAKGSGAFGSFTVTHDITRYTRAKLFD-AVGKTTDVFLRFSTVGGERGSADTERDPRGFAVRFYTEDGNWDLAGNNTPMFFIKDPIKFPDFVHTQKRDPRTNLKSADMMWDFWSHAPESLHQVTMLFSDRGTPDGYRHMDGFGSHTFSLVNAAGERVWVKWHFKTRQGIRNLSAQEAVRLAGTDPDYAQRDLYDAIRAGDYPRWDVFLQVMT--DAErqaweqRTGWNAFDLTKVWPHKDFPRIPVGVLELNRNPDNYHADVEQAAFSPANVVPGLGYSPDKMLQGRLFAYHDAQLYRVGTNHQNLPVNRPRCPFHNQQRDGAMAV-SNGGAAPNYAVV-QANGTDARGFGHGDDGWALEGAAGRYDARGTEDDYTQAGNLFRLLPAD--EQDRLTTNLANALSAVTvPATIERQLAHFTRADPRYGAEVARKLHVQ---
>A0A328BPM7	606	0.452	3.154E-189	23	507	510	5	488	501
-----------------------HPN---RLTTAAGRPIWDNQNSQTAGpRGPVLLQDYLLHEKLAHFNRERIPERVVHAKGSGAYGTFTVTHDLTQFSRAKVFS-AVGKQTRVFLRFSTVGGEKGSADTERDPRGFAVKFYTEDGNWDLVGNNTPVFFVKDPVKFPDFIHTQKRDPQTNCKSATAMWDFWSLNPESLHQVLILMSDRGTPYGYRHMHGFGSHTFSLINAANERFYVKFHFLTEQGIKNFTAEEATEMKGIDPDFAQRDLFEAIEQGNFPRWTLKVQLMPEADAATYHLNPFDLTKVWPHADYPLQELGVLELNENPVNYHAHVEQAAFAPAHVVDGIGYSPDKMLQGRLLGYPDAQRYRLGTNYEHLPVNrCPF-GFSNYQRDGQMALGDNGGSGPNY----FPNSFAGPQEDPTvgePAEALHGLADRYDRNAPgENDHYSQPGALFRLL--TPAAQQSTVQNIVGAMSGVSgpkrEEILQRQLCHWFRADIGLGLAIAKGLGLDV--
>UPI0011AAF700	606	0.446	3.154E-189	19	503	510	3	485	504
-------------------QNTEH---TPTTTTNSGAPVSSDQHSMGVGAdGPLALHDHYLVEKLAQFNRERVPERVVHAKGGGAFGTFTVTNDVSKYTRAAFLQP--GKQTEMLARFSTVAGEQGSPDTWRDPRGFALKFYTEEGNYDLVGNNTPVFFIRDGIKFPDFIRSQKRLPHTNLRNHDMQWDFWTLSPESAHQVTWLMGDRGLPASWRMMNGYGSHTFQWINAEGERSWIKYHFISEQGHKTLTQEDSERIAGEDADFHTRDLYEAIERGDNPRWTLKVQIMPYEDAATYRFNPFDVTKVWPHGDYPLIEVGTMELNRNPENYFAQIEQASFAPSNFVPGIAASPDKMLLARIFSYADAQRYRVGTNYAQLPVNAPKNEVHSYSKDGAMRFDFQKAEVPVYAPNTQGGAH-ADPNATDETPGWESDGTLqraAATLHPEDDDFGQAGTMVREVLDD-AARERLVGNIAGHVAKVTRdDLRERVFAYWTNVDAELGARVRAAV------
[truncated: 8,083,207 more chars]
