# Supplementary material for: Catalases in the pathogenesis of Sporothrix schenckii research
Source: PeerJ. 2022 Dec 7;10:e14478. doi: 10.7717/peerj.14478 (PMC9745942; doi:10.7717/peerj.14478)
Supplement: Supplemental Information 3 — Sequences and PDB files used in this study. [file peerj-10-14478-s003.zip › Raw data/Cat2 Ss/test_10250_relaxed_rank_2_model_4.pdb]

ATOM      1  N   MET A   1      53.083   6.848 -50.724  1.00 35.77           N  
ATOM      2  H   MET A   1      53.740   6.586 -51.446  1.00 35.77           H  
ATOM      3  H2  MET A   1      52.610   6.021 -50.387  1.00 35.77           H  
ATOM      4  H3  MET A   1      53.577   7.265 -49.948  1.00 35.77           H  
ATOM      5  CA  MET A   1      52.071   7.784 -51.254  1.00 35.77           C  
ATOM      6  HA  MET A   1      52.546   8.721 -51.545  1.00 35.77           H  
ATOM      7  C   MET A   1      51.094   8.065 -50.130  1.00 35.77           C  
ATOM      8  CB  MET A   1      51.337   7.207 -52.471  1.00 35.77           C  
ATOM      9  HB2 MET A   1      50.560   7.910 -52.770  1.00 35.77           H  
ATOM     10  HB3 MET A   1      50.860   6.263 -52.205  1.00 35.77           H  
ATOM     11  O   MET A   1      50.590   7.115 -49.547  1.00 35.77           O  
ATOM     12  CG  MET A   1      52.268   6.976 -53.666  1.00 35.77           C  
ATOM     13  HG2 MET A   1      52.963   6.173 -53.423  1.00 35.77           H  
ATOM     14  HG3 MET A   1      52.836   7.883 -53.872  1.00 35.77           H  
ATOM     15  SD  MET A   1      51.356   6.520 -55.158  1.00 35.77           S  
ATOM     16  CE  MET A   1      52.566   5.461 -55.994  1.00 35.77           C  
ATOM     17  HE1 MET A   1      53.474   6.028 -56.201  1.00 35.77           H  
ATOM     18  HE2 MET A   1      52.804   4.602 -55.366  1.00 35.77           H  
ATOM     19  HE3 MET A   1      52.146   5.107 -56.935  1.00 35.77           H  
ATOM     20  N   ALA A   2      50.938   9.329 -49.743  1.00 35.20           N  
ATOM     21  H   ALA A   2      51.332  10.082 -50.288  1.00 35.20           H  
ATOM     22  CA  ALA A   2      50.048   9.723 -48.658  1.00 35.20           C  
ATOM     23  HA  ALA A   2      50.309   9.178 -47.751  1.00 35.20           H  
ATOM     24  C   ALA A   2      48.598   9.390 -49.039  1.00 35.20           C  
ATOM     25  CB  ALA A   2      50.252  11.224 -48.410  1.00 35.20           C  
ATOM     26  HB1 ALA A   2      49.598  11.548 -47.600  1.00 35.20           H  
ATOM     27  HB2 ALA A   2      50.003  11.795 -49.305  1.00 35.20           H  
ATOM     28  HB3 ALA A   2      51.285  11.423 -48.126  1.00 35.20           H  
ATOM     29  O   ALA A   2      48.088   9.933 -50.015  1.00 35.20           O  
ATOM     30  N   HIS A   3      47.951   8.490 -48.296  1.00 30.60           N  
ATOM     31  H   HIS A   3      48.428   8.048 -47.523  1.00 30.60           H  
ATOM     32  CA  HIS A   3      46.501   8.336 -48.370  1.00 30.60           C  
ATOM     33  HA  HIS A   3      46.209   8.311 -49.420  1.00 30.60           H  
ATOM     34  C   HIS A   3      45.875   9.557 -47.682  1.00 30.60           C  
ATOM     35  CB  HIS A   3      46.053   7.010 -47.740  1.00 30.60           C  
ATOM     36  HB2 HIS A   3      46.706   6.740 -46.910  1.00 30.60           H  
ATOM     37  HB3 HIS A   3      45.046   7.133 -47.342  1.00 30.60           H  
ATOM     38  O   HIS A   3      46.135   9.769 -46.494  1.00 30.60           O  
ATOM     39  CG  HIS A   3      46.006   5.895 -48.753  1.00 30.60           C  
ATOM     40  CD2 HIS A   3      46.940   4.916 -48.955  1.00 30.60           C  
ATOM     41  HD2 HIS A   3      47.858   4.788 -48.399  1.00 30.60           H  
ATOM     42  ND1 HIS A   3      45.007   5.699 -49.680  1.00 30.60           N  
ATOM     43  HD1 HIS A   3      44.147   6.223 -49.756  1.00 30.60           H  
ATOM     44  CE1 HIS A   3      45.331   4.627 -50.421  1.00 30.60           C  
ATOM     45  HE1 HIS A   3      44.730   4.215 -51.219  1.00 30.60           H  
ATOM     46  NE2 HIS A   3      46.507   4.121 -50.020  1.00 30.60           N  
ATOM     47  N   PRO A   4      45.127  10.405 -48.408  1.00 36.89           N  
ATOM     48  CA  PRO A   4      44.590  11.626 -47.842  1.00 36.89           C  
ATOM     49  HA  PRO A   4      45.390  12.170 -47.341  1.00 36.89           H  
ATOM     50  C   PRO A   4      43.504  11.293 -46.822  1.00 36.89           C  
ATOM     51  CB  PRO A   4      44.089  12.472 -49.014  1.00 36.89           C  
ATOM     52  HB2 PRO A   4      43.143  12.962 -48.783  1.00 36.89           H  
ATOM     53  HB3 PRO A   4      44.843  13.217 -49.267  1.00 36.89           H  
ATOM     54  O   PRO A   4      42.652  10.434 -47.049  1.00 36.89           O  
ATOM     55  CG  PRO A   4      43.932  11.494 -50.179  1.00 36.89           C  
ATOM     56  HG2 PRO A   4      42.880  11.237 -50.306  1.00 36.89           H  
ATOM     57  HG3 PRO A   4      44.323  11.927 -51.099  1.00 36.89           H  
ATOM     58  CD  PRO A   4      44.720  10.244 -49.793  1.00 36.89           C  
ATOM     59  HD2 PRO A   4      45.593  10.158 -50.440  1.00 36.89           H  
ATOM     60  HD3 PRO A   4      44.086   9.364 -49.900  1.00 36.89           H  
ATOM     61  N   ALA A   5      43.570  11.998 -45.694  1.00 35.88           N  
ATOM     62  H   ALA A   5      44.333  12.653 -45.595  1.00 35.88           H  
ATOM     63  CA  ALA A   5      42.581  11.980 -44.635  1.00 35.88           C  
ATOM     64  HA  ALA A   5      42.613  11.012 -44.136  1.00 35.88           H  
ATOM     65  C   ALA A   5      41.180  12.202 -45.217  1.00 35.88           C  
ATOM     66  CB  ALA A   5      42.958  13.076 -43.629  1.00 35.88           C  
ATOM     67  HB1 ALA A   5      42.232  13.086 -42.816  1.00 35.88           H  
ATOM     68  HB2 ALA A   5      43.946  12.878 -43.214  1.00 35.88           H  
ATOM     69  HB3 ALA A   5      42.955  14.051 -44.115  1.00 35.88           H  
ATOM     70  O   ALA A   5      40.906  13.234 -45.834  1.00 35.88           O  
ATOM     71  N   VAL A   6      40.298  11.228 -45.000  1.00 34.34           N  
ATOM     72  H   VAL A   6      40.613  10.386 -44.540  1.00 34.34           H  
ATOM     73  CA  VAL A   6      38.864  11.379 -45.229  1.00 34.34           C  
ATOM     74  HA  VAL A   6      38.695  11.739 -46.244  1.00 34.34           H  
ATOM     75  C   VAL A   6      38.376  12.437 -44.243  1.00 34.34           C  
ATOM     76  CB  VAL A   6      38.132  10.031 -45.067  1.00 34.34           C  
ATOM     77  HB  VAL A   6      38.332   9.626 -44.074  1.00 34.34           H  
ATOM     78  O   VAL A   6      38.186  12.169 -43.059  1.00 34.34           O  
ATOM     79  CG1 VAL A   6      36.616  10.176 -45.242  1.00 34.34           C  
ATOM     80 HG11 VAL A   6      36.385  10.593 -46.223  1.00 34.34           H  
ATOM     81 HG12 VAL A   6      36.205  10.830 -44.473  1.00 34.34           H  
ATOM     82 HG13 VAL A   6      36.136   9.202 -45.146  1.00 34.34           H  
ATOM     83  CG2 VAL A   6      38.630   9.020 -46.112  1.00 34.34           C  
ATOM     84 HG21 VAL A   6      39.695   8.828 -45.983  1.00 34.34           H  
ATOM     85 HG22 VAL A   6      38.456   9.405 -47.117  1.00 34.34           H  
ATOM     86 HG23 VAL A   6      38.095   8.078 -45.995  1.00 34.34           H  
ATOM     87  N   LYS A   7      38.232  13.670 -44.732  1.00 29.40           N  
ATOM     88  H   LYS A   7      38.531  13.827 -45.684  1.00 29.40           H  
ATOM     89  CA  LYS A   7      37.433  14.703 -44.079  1.00 29.40           C  
ATOM     90  HA  LYS A   7      37.751  14.841 -43.046  1.00 29.40           H  
ATOM     91  C   LYS A   7      35.989  14.217 -44.083  1.00 29.40           C  
ATOM     92  CB  LYS A   7      37.535  16.031 -44.846  1.00 29.40           C  
ATOM     93  HB2 LYS A   7      36.707  16.664 -44.527  1.00 29.40           H  
ATOM     94  HB3 LYS A   7      37.416  15.845 -45.913  1.00 29.40           H  
ATOM     95  O   LYS A   7      35.335  14.244 -45.120  1.00 29.40           O  
ATOM     96  CG  LYS A   7      38.839  16.798 -44.597  1.00 29.40           C  
ATOM     97  HG2 LYS A   7      38.934  17.007 -43.531  1.00 29.40           H  
ATOM     98  HG3 LYS A   7      39.692  16.207 -44.930  1.00 29.40           H  
ATOM     99  CD  LYS A   7      38.778  18.117 -45.378  1.00 29.40           C  
ATOM    100  HD2 LYS A   7      38.770  17.896 -46.446  1.00 29.40           H  
ATOM    101  HD3 LYS A   7      37.851  18.630 -45.124  1.00 29.40           H  
ATOM    102  CE  LYS A   7      39.958  19.030 -45.043  1.00 29.40           C  
ATOM    103  HE2 LYS A   7      40.884  18.538 -45.339  1.00 29.40           H  
ATOM    104  HE3 LYS A   7      39.977  19.178 -43.964  1.00 29.40           H  
ATOM    105  NZ  LYS A   7      39.803  20.332 -45.734  1.00 29.40           N  
ATOM    106  HZ1 LYS A   7      39.786  20.203 -46.735  1.00 29.40           H  
ATOM    107  HZ2 LYS A   7      40.545  20.971 -45.485  1.00 29.40           H  
ATOM    108  HZ3 LYS A   7      38.921  20.746 -45.468  1.00 29.40           H  
ATOM    109  N   THR A   8      35.498  13.759 -42.940  1.00 33.08           N  
ATOM    110  H   THR A   8      36.112  13.630 -42.149  1.00 33.08           H  
ATOM    111  CA  THR A   8      34.061  13.589 -42.716  1.00 33.08           C  
ATOM    112  HA  THR A   8      33.584  13.226 -43.626  1.00 33.08           H  
ATOM    113  C   THR A   8      33.466  14.959 -42.409  1.00 33.08           C  
ATOM    114  CB  THR A   8      33.775  12.570 -41.604  1.00 33.08           C  
ATOM    115  HB  THR A   8      32.712  12.588 -41.366  1.00 33.08           H  
ATOM    116  O   THR A   8      33.198  15.287 -41.255  1.00 33.08           O  
ATOM    117  CG2 THR A   8      34.155  11.152 -42.024  1.00 33.08           C  
ATOM    118 HG21 THR A   8      33.619  10.879 -42.934  1.00 33.08           H  
ATOM    119 HG22 THR A   8      35.229  11.086 -42.199  1.00 33.08           H  
ATOM    120 HG23 THR A   8      33.881  10.458 -41.230  1.00 33.08           H  
ATOM    121  OG1 THR A   8      34.519  12.902 -40.454  1.00 33.08           O  
ATOM    122  HG1 THR A   8      34.190  13.763 -40.185  1.00 33.08           H  
ATOM    123  N   ASP A   9      33.324  15.779 -43.447  1.00 31.77           N  
ATOM    124  H   ASP A   9      33.603  15.445 -44.358  1.00 31.77           H  
ATOM    125  CA  ASP A   9      32.356  16.867 -43.431  1.00 31.77           C  
ATOM    126  HA  ASP A   9      32.317  17.311 -42.436  1.00 31.77           H  
ATOM    127  C   ASP A   9      30.988  16.271 -43.745  1.00 31.77           C  
ATOM    128  CB  ASP A   9      32.710  17.969 -44.449  1.00 31.77           C  
ATOM    129  HB2 ASP A   9      33.107  17.514 -45.356  1.00 31.77           H  
ATOM    130  HB3 ASP A   9      31.796  18.500 -44.717  1.00 31.77           H  
ATOM    131  O   ASP A   9      30.828  15.592 -44.753  1.00 31.77           O  
ATOM    132  CG  ASP A   9      33.693  19.011 -43.906  1.00 31.77           C  
ATOM    133  OD1 ASP A   9      33.633  19.299 -42.690  1.00 31.77           O  
ATOM    134  OD2 ASP A   9      34.500  19.534 -44.712  1.00 31.77           O  
ATOM    135  N   GLY A  10      30.022  16.563 -42.875  1.00 30.42           N  
ATOM    136  H   GLY A  10      30.305  17.069 -42.047  1.00 30.42           H  
ATOM    137  CA  GLY A  10      28.604  16.548 -43.204  1.00 30.42           C  
ATOM    138  HA2 GLY A  10      28.044  17.010 -42.392  1.00 30.42           H  
ATOM    139  HA3 GLY A  10      28.455  17.155 -44.097  1.00 30.42           H  
ATOM    140  C   GLY A  10      28.009  15.178 -43.501  1.00 30.42           C  
ATOM    141  O   GLY A  10      28.059  14.693 -44.615  1.00 30.42           O  
ATOM    142  N   GLU A  11      27.272  14.641 -42.539  1.00 34.40           N  
ATOM    143  H   GLU A  11      27.550  14.821 -41.585  1.00 34.40           H  
ATOM    144  CA  GLU A  11      25.837  14.501 -42.753  1.00 34.40           C  
ATOM    145  HA  GLU A  11      25.473  15.473 -43.087  1.00 34.40           H  
ATOM    146  C   GLU A  11      25.163  14.206 -41.425  1.00 34.40           C  
ATOM    147  CB  GLU A  11      25.457  13.482 -43.845  1.00 34.40           C  
ATOM    148  HB2 GLU A  11      26.298  12.820 -44.052  1.00 34.40           H  
ATOM    149  HB3 GLU A  11      24.616  12.876 -43.508  1.00 34.40           H  
ATOM    150  O   GLU A  11      25.564  13.343 -40.645  1.00 34.40           O  
ATOM    151  CG  GLU A  11      25.028  14.251 -45.114  1.00 34.40           C  
ATOM    152  HG2 GLU A  11      24.056  14.702 -44.913  1.00 34.40           H  
ATOM    153  HG3 GLU A  11      25.713  15.077 -45.308  1.00 34.40           H  
ATOM    154  CD  GLU A  11      24.923  13.386 -46.375  1.00 34.40           C  
ATOM    155  OE1 GLU A  11      24.841  13.995 -47.467  1.00 34.40           O  
ATOM    156  OE2 GLU A  11      24.838  12.145 -46.235  1.00 34.40           O  
ATOM    157  N   ARG A  12      24.136  15.009 -41.162  1.00 38.36           N  
ATOM    158  H   ARG A  12      23.891  15.654 -41.899  1.00 38.36           H  
ATOM    159  CA  ARG A  12      23.141  14.797 -40.128  1.00 38.36           C  
ATOM    160  HA  ARG A  12      23.589  14.835 -39.136  1.00 38.36           H  
ATOM    161  C   ARG A  12      22.557  13.406 -40.350  1.00 38.36           C  
ATOM    162  CB  ARG A  12      22.051  15.871 -40.291  1.00 38.36           C  
ATOM    163  HB2 ARG A  12      21.688  15.843 -41.318  1.00 38.36           H  
ATOM    164  HB3 ARG A  12      21.215  15.622 -39.637  1.00 38.36           H  
ATOM    165  O   ARG A  12      21.564  13.262 -41.055  1.00 38.36           O  
ATOM    166  CG  ARG A  12      22.508  17.298 -39.967  1.00 38.36           C  
ATOM    167  HG2 ARG A  12      23.455  17.517 -40.461  1.00 38.36           H  
ATOM    168  HG3 ARG A  12      22.631  17.402 -38.889  1.00 38.36           H  
ATOM    169  CD  ARG A  12      21.447  18.280 -40.475  1.00 38.36           C  
ATOM    170  HD2 ARG A  12      20.477  17.989 -40.070  1.00 38.36           H  
ATOM    171  HD3 ARG A  12      21.405  18.211 -41.562  1.00 38.36           H  
ATOM    172  NE  ARG A  12      21.742  19.668 -40.077  1.00 38.36           N  
ATOM    173  HE  ARG A  12      22.518  19.808 -39.446  1.00 38.36           H  
ATOM    174  NH1 ARG A  12      20.076  20.674 -41.301  1.00 38.36           N  
ATOM    175 HH11 ARG A  12      19.828  19.777 -41.692  1.00 38.36           H  
ATOM    176 HH12 ARG A  12      19.579  21.504 -41.592  1.00 38.36           H  
ATOM    177  NH2 ARG A  12      21.386  21.916 -39.989  1.00 38.36           N  
ATOM    178 HH21 ARG A  12      20.874  22.733 -40.290  1.00 38.36           H  
ATOM    179 HH22 ARG A  12      22.158  22.019 -39.346  1.00 38.36           H  
ATOM    180  CZ  ARG A  12      21.070  20.742 -40.458  1.00 38.36           C  
ATOM    181  N   GLY A  13      23.144  12.394 -39.718  1.00 34.76           N  
ATOM    182  H   GLY A  13      24.080  12.527 -39.363  1.00 34.76           H  
ATOM    183  CA  GLY A  13      22.391  11.215 -39.346  1.00 34.76           C  
ATOM    184  HA2 GLY A  13      22.025  10.694 -40.231  1.00 34.76           H  
ATOM    185  HA3 GLY A  13      22.999  10.545 -38.738  1.00 34.76           H  
ATOM    186  C   GLY A  13      21.241  11.757 -38.522  1.00 34.76           C  
ATOM    187  O   GLY A  13      21.450  12.206 -37.393  1.00 34.76           O  
ATOM    188  N   ALA A  14      20.060  11.845 -39.130  1.00 44.58           N  
ATOM    189  H   ALA A  14      20.013  11.622 -40.113  1.00 44.58           H  
ATOM    190  CA  ALA A  14      18.820  12.044 -38.419  1.00 44.58           C  
ATOM    191  HA  ALA A  14      18.872  12.950 -37.815  1.00 44.58           H  
ATOM    192  C   ALA A  14      18.706  10.832 -37.501  1.00 44.58           C  
ATOM    193  CB  ALA A  14      17.674  12.173 -39.432  1.00 44.58           C  
ATOM    194  HB1 ALA A  14      17.831  13.049 -40.062  1.00 44.58           H  
ATOM    195  HB2 ALA A  14      17.622  11.285 -40.062  1.00 44.58           H  
ATOM    196  HB3 ALA A  14      16.728  12.280 -38.901  1.00 44.58           H  
ATOM    197  O   ALA A  14      18.117   9.816 -37.857  1.00 44.58           O  
ATOM    198  N   ALA A  15      19.388  10.894 -36.354  1.00 44.55           N  
ATOM    199  H   ALA A  15      20.012  11.676 -36.214  1.00 44.55           H  
ATOM    200  CA  ALA A  15      19.145  10.000 -35.254  1.00 44.55           C  
ATOM    201  HA  ALA A  15      19.423   8.981 -35.525  1.00 44.55           H  
ATOM    202  C   ALA A  15      17.643  10.109 -35.069  1.00 44.55           C  
ATOM    203  CB  ALA A  15      19.945  10.461 -34.028  1.00 44.55           C  
ATOM    204  HB1 ALA A  15      21.012  10.404 -34.243  1.00 44.55           H  
ATOM    205  HB2 ALA A  15      19.717   9.812 -33.182  1.00 44.55           H  
ATOM    206  HB3 ALA A  15      19.683  11.487 -33.770  1.00 44.55           H  
ATOM    207  O   ALA A  15      17.152  11.210 -34.805  1.00 44.55           O  
ATOM    208  N   TYR A  16      16.936   9.016 -35.360  1.00 43.93           N  
ATOM    209  H   TYR A  16      17.420   8.213 -35.734  1.00 43.93           H  
ATOM    210  CA  TYR A  16      15.526   8.869 -35.061  1.00 43.93           C  
ATOM    211  HA  TYR A  16      14.929   9.546 -35.673  1.00 43.93           H  
ATOM    212  C   TYR A  16      15.400   9.261 -33.591  1.00 43.93           C  
ATOM    213  CB  TYR A  16      15.092   7.412 -35.323  1.00 43.93           C  
ATOM    214  HB2 TYR A  16      15.965   6.765 -35.399  1.00 43.93           H  
ATOM    215  HB3 TYR A  16      14.528   7.052 -34.462  1.00 43.93           H  
ATOM    216  O   TYR A  16      15.731   8.486 -32.695  1.00 43.93           O  
ATOM    217  CG  TYR A  16      14.219   7.206 -36.546  1.00 43.93           C  
ATOM    218  CD1 TYR A  16      12.823   7.106 -36.383  1.00 43.93           C  
ATOM    219  HD1 TYR A  16      12.379   7.209 -35.404  1.00 43.93           H  
ATOM    220  CD2 TYR A  16      14.788   7.065 -37.828  1.00 43.93           C  
ATOM    221  HD2 TYR A  16      15.857   7.147 -37.957  1.00 43.93           H  
ATOM    222  CE1 TYR A  16      11.997   6.850 -37.492  1.00 43.93           C  
ATOM    223  HE1 TYR A  16      10.927   6.762 -37.374  1.00 43.93           H  
ATOM    224  CE2 TYR A  16      13.962   6.806 -38.942  1.00 43.93           C  
ATOM    225  HE2 TYR A  16      14.397   6.690 -39.923  1.00 43.93           H  
ATOM    226  OH  TYR A  16      11.757   6.430 -39.832  1.00 43.93           O  
ATOM    227  HH  TYR A  16      12.245   6.332 -40.653  1.00 43.93           H  
ATOM    228  CZ  TYR A  16      12.563   6.691 -38.772  1.00 43.93           C  
ATOM    229  N   LYS A  17      15.054  10.524 -33.330  1.00 43.94           N  
ATOM    230  H   LYS A  17      14.915  11.152 -34.109  1.00 43.94           H  
ATOM    231  CA  LYS A  17      14.680  10.943 -31.994  1.00 43.94           C  
ATOM    232  HA  LYS A  17      15.430  10.621 -31.271  1.00 43.94           H  
ATOM    233  C   LYS A  17      13.410  10.153 -31.767  1.00 43.94           C  
ATOM    234  CB  LYS A  17      14.473  12.464 -31.903  1.00 43.94           C  
ATOM    235  HB2 LYS A  17      13.867  12.805 -32.742  1.00 43.94           H  
ATOM    236  HB3 LYS A  17      13.924  12.673 -30.984  1.00 43.94           H  
ATOM    237  O   LYS A  17      12.488  10.266 -32.569  1.00 43.94           O  
ATOM    238  CG  LYS A  17      15.804  13.234 -31.866  1.00 43.94           C  
ATOM    239  HG2 LYS A  17      16.422  12.843 -31.057  1.00 43.94           H  
ATOM    240  HG3 LYS A  17      16.331  13.101 -32.811  1.00 43.94           H  
ATOM    241  CD  LYS A  17      15.549  14.729 -31.625  1.00 43.94           C  
ATOM    242  HD2 LYS A  17      14.955  15.122 -32.450  1.00 43.94           H  
ATOM    243  HD3 LYS A  17      14.982  14.842 -30.702  1.00 43.94           H  
ATOM    244  CE  LYS A  17      16.864  15.508 -31.513  1.00 43.94           C  
ATOM    245  HE2 LYS A  17      17.409  15.405 -32.452  1.00 43.94           H  
ATOM    246  HE3 LYS A  17      17.465  15.058 -30.723  1.00 43.94           H  
ATOM    247  NZ  LYS A  17      16.604  16.939 -31.212  1.00 43.94           N  
ATOM    248  HZ1 LYS A  17      16.036  17.352 -31.937  1.00 43.94           H  
ATOM    249  HZ2 LYS A  17      16.096  17.021 -30.343  1.00 43.94           H  
ATOM    250  HZ3 LYS A  17      17.468  17.456 -31.130  1.00 43.94           H  
ATOM    251  N   HIS A  18      13.399   9.300 -30.750  1.00 47.19           N  
ATOM    252  H   HIS A  18      14.234   9.179 -30.196  1.00 47.19           H  
ATOM    253  CA  HIS A  18      12.148   8.769 -30.239  1.00 47.19           C  
ATOM    254  HA  HIS A  18      11.634   8.210 -31.021  1.00 47.19           H  
ATOM    255  C   HIS A  18      11.309   9.995 -29.873  1.00 47.19           C  
ATOM    256  CB  HIS A  18      12.413   7.842 -29.038  1.00 47.19           C  
ATOM    257  HB2 HIS A  18      13.456   7.902 -28.727  1.00 47.19           H  
ATOM    258  HB3 HIS A  18      11.808   8.160 -28.189  1.00 47.19           H  
ATOM    259  O   HIS A  18      11.566  10.652 -28.868  1.00 47.19           O  
ATOM    260  CG  HIS A  18      12.061   6.408 -29.321  1.00 47.19           C  
ATOM    261  CD2 HIS A  18      12.928   5.379 -29.575  1.00 47.19           C  
ATOM    262  HD2 HIS A  18      14.005   5.449 -29.620  1.00 47.19           H  
ATOM    263  ND1 HIS A  18      10.788   5.884 -29.350  1.00 47.19           N  
ATOM    264  HD1 HIS A  18       9.930   6.383 -29.167  1.00 47.19           H  
ATOM    265  CE1 HIS A  18      10.887   4.570 -29.610  1.00 47.19           C  
ATOM    266  HE1 HIS A  18      10.056   3.884 -29.680  1.00 47.19           H  
ATOM    267  NE2 HIS A  18      12.173   4.222 -29.769  1.00 47.19           N  
ATOM    268  N   ILE A  19      10.412  10.390 -30.771  1.00 53.18           N  
ATOM    269  H   ILE A  19      10.334   9.879 -31.639  1.00 53.18           H  
ATOM    270  CA  ILE A  19       9.402  11.390 -30.484  1.00 53.18           C  
ATOM    271  HA  ILE A  19       9.820  12.188 -29.870  1.00 53.18           H  
ATOM    272  C   ILE A  19       8.399  10.603 -29.656  1.00 53.18           C  
ATOM    273  CB  ILE A  19       8.838  12.012 -31.787  1.00 53.18           C  
ATOM    274  HB  ILE A  19       8.463  11.210 -32.423  1.00 53.18           H  
ATOM    275  O   ILE A  19       7.777   9.665 -30.158  1.00 53.18           O  
ATOM    276  CG1 ILE A  19       9.946  12.775 -32.554  1.00 53.18           C  
ATOM    277 HG12 ILE A  19      10.240  13.655 -31.983  1.00 53.18           H  
ATOM    278 HG13 ILE A  19      10.824  12.137 -32.655  1.00 53.18           H  
ATOM    279  CG2 ILE A  19       7.677  12.968 -31.470  1.00 53.18           C  
ATOM    280 HG21 ILE A  19       7.314  13.465 -32.369  1.00 53.18           H  
ATOM    281 HG22 ILE A  19       6.837  12.398 -31.073  1.00 53.18           H  
ATOM    282 HG23 ILE A  19       7.976  13.718 -30.738  1.00 53.18           H  
ATOM    283  CD1 ILE A  19       9.553  13.208 -33.974  1.00 53.18           C  
ATOM    284 HD11 ILE A  19      10.428  13.616 -34.479  1.00 53.18           H  
ATOM    285 HD12 ILE A  19       8.783  13.979 -33.944  1.00 53.18           H  
ATOM    286 HD13 ILE A  19       9.188  12.348 -34.536  1.00 53.18           H  
ATOM    287  N   GLU A  20       8.324  10.897 -28.359  1.00 57.82           N  
ATOM    288  H   GLU A  20       8.901  11.636 -27.984  1.00 57.82           H  
ATOM    289  CA  GLU A  20       7.148  10.507 -27.591  1.00 57.82           C  
ATOM    290  HA  GLU A  20       7.098   9.420 -27.520  1.00 57.82           H  
ATOM    291  C   GLU A  20       5.939  11.016 -28.376  1.00 57.82           C  
ATOM    292  CB  GLU A  20       7.188  11.102 -26.174  1.00 57.82           C  
ATOM    293  HB2 GLU A  20       7.363  12.176 -26.239  1.00 57.82           H  
ATOM    294  HB3 GLU A  20       6.223  10.928 -25.699  1.00 57.82           H  
ATOM    295  O   GLU A  20       5.923  12.171 -28.795  1.00 57.82           O  
ATOM    296  CG  GLU A  20       8.283  10.440 -25.321  1.00 57.82           C  
ATOM    297  HG2 GLU A  20       9.252  10.624 -25.785  1.00 57.82           H  
ATOM    298  HG3 GLU A  20       8.113   9.363 -25.324  1.00 57.82           H  
ATOM    299  CD  GLU A  20       8.329  10.940 -23.868  1.00 57.82           C  
ATOM    300  OE1 GLU A  20       8.919  10.209 -23.038  1.00 57.82           O  
ATOM    301  OE2 GLU A  20       7.812  12.045 -23.595  1.00 57.82           O  
ATOM    302  N   SER A  21       4.979  10.136 -28.670  1.00 64.46           N  
ATOM    303  H   SER A  21       5.081   9.187 -28.341  1.00 64.46           H  
ATOM    304  CA  SER A  21       3.783  10.480 -29.443  1.00 64.46           C  
ATOM    305  HA  SER A  21       4.084  11.044 -30.325  1.00 64.46           H  
ATOM    306  C   SER A  21       2.867  11.379 -28.606  1.00 64.46           C  
ATOM    307  CB  SER A  21       3.078   9.202 -29.916  1.00 64.46           C  
ATOM    308  HB2 SER A  21       2.945   8.532 -29.067  1.00 64.46           H  
ATOM    309  HB3 SER A  21       3.693   8.705 -30.666  1.00 64.46           H  
ATOM    310  O   SER A  21       1.800  10.963 -28.159  1.00 64.46           O  
ATOM    311  OG  SER A  21       1.807   9.493 -30.460  1.00 64.46           O  
ATOM    312  HG  SER A  21       1.304   9.911 -29.757  1.00 64.46           H  
ATOM    313  N   THR A  22       3.292  12.611 -28.362  1.00 68.39           N  
ATOM    314  H   THR A  22       4.229  12.856 -28.647  1.00 68.39           H  
ATOM    315  CA  THR A  22       2.485  13.666 -27.771  1.00 68.39           C  
ATOM    316  HA  THR A  22       1.529  13.268 -27.431  1.00 68.39           H  
ATOM    317  C   THR A  22       2.219  14.674 -28.872  1.00 68.39           C  
ATOM    318  CB  THR A  22       3.173  14.306 -26.554  1.00 68.39           C  
ATOM    319  HB  THR A  22       2.536  15.111 -26.187  1.00 68.39           H  
ATOM    320  O   THR A  22       3.090  15.473 -29.204  1.00 68.39           O  
ATOM    321  CG2 THR A  22       3.386  13.294 -25.428  1.00 68.39           C  
ATOM    322 HG21 THR A  22       3.807  13.805 -24.562  1.00 68.39           H  
ATOM    323 HG22 THR A  22       2.435  12.841 -25.147  1.00 68.39           H  
ATOM    324 HG23 THR A  22       4.083  12.518 -25.745  1.00 68.39           H  
ATOM    325  OG1 THR A  22       4.433  14.839 -26.884  1.00 68.39           O  
ATOM    326  HG1 THR A  22       4.323  15.332 -27.700  1.00 68.39           H  
ATOM    327  N   TYR A  23       1.028  14.605 -29.460  1.00 78.68           N  
ATOM    328  H   TYR A  23       0.361  13.914 -29.147  1.00 78.68           H  
ATOM    329  CA  TYR A  23       0.533  15.684 -30.303  1.00 78.68           C  
ATOM    330  HA  TYR A  23       1.363  16.134 -30.848  1.00 78.68           H  
ATOM    331  C   TYR A  23      -0.076  16.746 -29.399  1.00 78.68           C  
ATOM    332  CB  TYR A  23      -0.473  15.157 -31.328  1.00 78.68           C  
ATOM    333  HB2 TYR A  23      -1.262  14.607 -30.816  1.00 78.68           H  
ATOM    334  HB3 TYR A  23      -0.935  16.010 -31.826  1.00 78.68           H  
ATOM    335  O   TYR A  23      -0.875  16.428 -28.509  1.00 78.68           O  
ATOM    336  CG  TYR A  23       0.165  14.280 -32.386  1.00 78.68           C  
ATOM    337  CD1 TYR A  23       0.815  14.882 -33.479  1.00 78.68           C  
ATOM    338  HD1 TYR A  23       0.865  15.959 -33.544  1.00 78.68           H  
ATOM    339  CD2 TYR A  23       0.145  12.877 -32.266  1.00 78.68           C  
ATOM    340  HD2 TYR A  23      -0.336  12.415 -31.417  1.00 78.68           H  
ATOM    341  CE1 TYR A  23       1.424  14.087 -34.466  1.00 78.68           C  
ATOM    342  HE1 TYR A  23       1.933  14.547 -35.300  1.00 78.68           H  
ATOM    343  CE2 TYR A  23       0.760  12.076 -33.247  1.00 78.68           C  
ATOM    344  HE2 TYR A  23       0.748  11.001 -33.149  1.00 78.68           H  
ATOM    345  OH  TYR A  23       1.981  11.918 -35.311  1.00 78.68           O  
ATOM    346  HH  TYR A  23       1.897  10.984 -35.109  1.00 78.68           H  
ATOM    347  CZ  TYR A  23       1.395  12.683 -34.354  1.00 78.68           C  
ATOM    348  N   HIS A  24       0.314  17.997 -29.602  1.00 80.14           N  
ATOM    349  H   HIS A  24       0.947  18.185 -30.366  1.00 80.14           H  
ATOM    350  CA  HIS A  24      -0.276  19.109 -28.869  1.00 80.14           C  
ATOM    351  HA  HIS A  24      -0.444  18.787 -27.842  1.00 80.14           H  
ATOM    352  C   HIS A  24      -1.652  19.469 -29.454  1.00 80.14           C  
ATOM    353  CB  HIS A  24       0.703  20.286 -28.814  1.00 80.14           C  
ATOM    354  HB2 HIS A  24       0.916  20.634 -29.825  1.00 80.14           H  
ATOM    355  HB3 HIS A  24       0.233  21.102 -28.266  1.00 80.14           H  
ATOM    356  O   HIS A  24      -1.922  19.254 -30.634  1.00 80.14           O  
ATOM    357  CG  HIS A  24       2.003  19.964 -28.119  1.00 80.14           C  
ATOM    358  CD2 HIS A  24       3.259  19.968 -28.668  1.00 80.14           C  
ATOM    359  HD2 HIS A  24       3.500  20.194 -29.696  1.00 80.14           H  
ATOM    360  ND1 HIS A  24       2.146  19.638 -26.789  1.00 80.14           N  
ATOM    361  HD1 HIS A  24       1.392  19.518 -26.128  1.00 80.14           H  
ATOM    362  CE1 HIS A  24       3.452  19.447 -26.545  1.00 80.14           C  
ATOM    363  HE1 HIS A  24       3.871  19.156 -25.593  1.00 80.14           H  
ATOM    364  NE2 HIS A  24       4.175  19.654 -27.652  1.00 80.14           N  
ATOM    365  N   TYR A  25      -2.554  20.006 -28.625  1.00 83.45           N  
ATOM    366  H   TYR A  25      -2.281  20.189 -27.670  1.00 83.45           H  
ATOM    367  CA  TYR A  25      -3.932  20.325 -29.039  1.00 83.45           C  
ATOM    368  HA  TYR A  25      -4.395  19.422 -29.438  1.00 83.45           H  
ATOM    369  C   TYR A  25      -4.020  21.382 -30.154  1.00 83.45           C  
ATOM    370  CB  TYR A  25      -4.739  20.804 -27.822  1.00 83.45           C  
ATOM    371  HB2 TYR A  25      -5.558  21.434 -28.170  1.00 83.45           H  
ATOM    372  HB3 TYR A  25      -4.112  21.432 -27.189  1.00 83.45           H  
ATOM    373  O   TYR A  25      -5.034  21.461 -30.845  1.00 83.45           O  
ATOM    374  CG  TYR A  25      -5.363  19.695 -26.999  1.00 83.45           C  
ATOM    375  CD1 TYR A  25      -6.535  19.068 -27.465  1.00 83.45           C  
ATOM    376  HD1 TYR A  25      -6.958  19.362 -28.414  1.00 83.45           H  
ATOM    377  CD2 TYR A  25      -4.801  19.309 -25.766  1.00 83.45           C  
ATOM    378  HD2 TYR A  25      -3.902  19.790 -25.410  1.00 83.45           H  
ATOM    379  CE1 TYR A  25      -7.150  18.060 -26.700  1.00 83.45           C  
ATOM    380  HE1 TYR A  25      -8.048  17.572 -27.050  1.00 83.45           H  
ATOM    381  CE2 TYR A  25      -5.412  18.298 -24.998  1.00 83.45           C  
ATOM    382  HE2 TYR A  25      -4.977  17.999 -24.056  1.00 83.45           H  
ATOM    383  OH  TYR A  25      -7.188  16.702 -24.728  1.00 83.45           O  
ATOM    384  HH  TYR A  25      -6.695  16.511 -23.927  1.00 83.45           H  
ATOM    385  CZ  TYR A  25      -6.590  17.674 -25.465  1.00 83.45           C  
ATOM    386  N   ASP A  26      -2.992  22.214 -30.308  1.00 86.73           N  
ATOM    387  H   ASP A  26      -2.165  22.088 -29.743  1.00 86.73           H  
ATOM    388  CA  ASP A  26      -2.865  23.245 -31.338  1.00 86.73           C  
ATOM    389  HA  ASP A  26      -3.865  23.591 -31.600  1.00 86.73           H  
ATOM    390  C   ASP A  26      -2.238  22.729 -32.646  1.00 86.73           C  
ATOM    391  CB  ASP A  26      -2.101  24.447 -30.754  1.00 86.73           C  
ATOM    392  HB2 ASP A  26      -2.678  24.847 -29.920  1.00 86.73           H  
ATOM    393  HB3 ASP A  26      -2.053  25.227 -31.514  1.00 86.73           H  
ATOM    394  O   ASP A  26      -2.247  23.434 -33.661  1.00 86.73           O  
ATOM    395  CG  ASP A  26      -0.680  24.141 -30.253  1.00 86.73           C  
ATOM    396  OD1 ASP A  26      -0.469  23.027 -29.722  1.00 86.73           O  
ATOM    397  OD2 ASP A  26       0.156  25.067 -30.328  1.00 86.73           O  
ATOM    398  N   GLU A  27      -1.756  21.486 -32.663  1.00 88.48           N  
ATOM    399  H   GLU A  27      -1.811  20.934 -31.820  1.00 88.48           H  
ATOM    400  CA  GLU A  27      -1.271  20.824 -33.868  1.00 88.48           C  
ATOM    401  HA  GLU A  27      -0.745  21.567 -34.468  1.00 88.48           H  
ATOM    402  C   GLU A  27      -2.431  20.278 -34.713  1.00 88.48           C  
ATOM    403  CB  GLU A  27      -0.262  19.719 -33.523  1.00 88.48           C  
ATOM    404  HB2 GLU A  27      -0.738  18.993 -32.863  1.00 88.48           H  
ATOM    405  HB3 GLU A  27       0.022  19.207 -34.442  1.00 88.48           H  
ATOM    406  O   GLU A  27      -3.498  19.909 -34.222  1.00 88.48           O  
ATOM    407  CG  GLU A  27       1.010  20.288 -32.871  1.00 88.48           C  
ATOM    408  HG2 GLU A  27       0.735  20.904 -32.014  1.00 88.48           H  
ATOM    409  HG3 GLU A  27       1.504  20.933 -33.598  1.00 88.48           H  
ATOM    410  CD  GLU A  27       1.991  19.204 -32.407  1.00 88.48           C  
ATOM    411  OE1 GLU A  27       3.108  19.576 -31.990  1.00 88.48           O  
ATOM    412  OE2 GLU A  27       1.631  18.007 -32.462  1.00 88.48           O  
ATOM    413  N   LYS A  28      -2.215  20.198 -36.030  1.00 90.06           N  
ATOM    414  H   LYS A  28      -1.310  20.492 -36.368  1.00 90.06           H  
ATOM    415  CA  LYS A  28      -3.153  19.583 -36.983  1.00 90.06           C  
ATOM    416  HA  LYS A  28      -4.033  19.221 -36.451  1.00 90.06           H  
ATOM    417  C   LYS A  28      -2.500  18.364 -37.630  1.00 90.06           C  
ATOM    418  CB  LYS A  28      -3.634  20.610 -38.013  1.00 90.06           C  
ATOM    419  HB2 LYS A  28      -2.774  21.066 -38.504  1.00 90.06           H  
ATOM    420  HB3 LYS A  28      -4.231  20.094 -38.765  1.00 90.06           H  
ATOM    421  O   LYS A  28      -2.038  18.467 -38.768  1.00 90.06           O  
ATOM    422  CG  LYS A  28      -4.493  21.695 -37.359  1.00 90.06           C  
ATOM    423  HG2 LYS A  28      -5.331  21.231 -36.839  1.00 90.06           H  
ATOM    424  HG3 LYS A  28      -3.895  22.255 -36.641  1.00 90.06           H  
ATOM    425  CD  LYS A  28      -5.023  22.649 -38.429  1.00 90.06           C  
ATOM    426  HD2 LYS A  28      -5.654  22.096 -39.125  1.00 90.06           H  
ATOM    427  HD3 LYS A  28      -4.181  23.086 -38.966  1.00 90.06           H  
ATOM    428  CE  LYS A  28      -5.830  23.748 -37.742  1.00 90.06           C  
ATOM    429  HE2 LYS A  28      -5.185  24.244 -37.017  1.00 90.06           H  
ATOM    430  HE3 LYS A  28      -6.647  23.285 -37.189  1.00 90.06           H  
ATOM    431  NZ  LYS A  28      -6.351  24.724 -38.727  1.00 90.06           N  
ATOM    432  HZ1 LYS A  28      -5.582  25.154 -39.220  1.00 90.06           H  
ATOM    433  HZ2 LYS A  28      -6.875  25.444 -38.250  1.00 90.06           H  
ATOM    434  HZ3 LYS A  28      -6.953  24.258 -39.391  1.00 90.06           H  
ATOM    435  N   PRO A  29      -2.394  17.240 -36.906  1.00 90.66           N  
ATOM    436  CA  PRO A  29      -1.747  16.052 -37.435  1.00 90.66           C  
ATOM    437  HA  PRO A  29      -0.754  16.308 -37.804  1.00 90.66           H  
ATOM    438  C   PRO A  29      -2.555  15.436 -38.581  1.00 90.66           C  
ATOM    439  CB  PRO A  29      -1.604  15.107 -36.241  1.00 90.66           C  
ATOM    440  HB2 PRO A  29      -0.671  15.335 -35.726  1.00 90.66           H  
ATOM    441  HB3 PRO A  29      -1.632  14.057 -36.531  1.00 90.66           H  
ATOM    442  O   PRO A  29      -3.782  15.545 -38.643  1.00 90.66           O  
ATOM    443  CG  PRO A  29      -2.780  15.485 -35.342  1.00 90.66           C  
ATOM    444  HG2 PRO A  29      -3.687  14.994 -35.695  1.00 90.66           H  
ATOM    445  HG3 PRO A  29      -2.587  15.238 -34.298  1.00 90.66           H  
ATOM    446  CD  PRO A  29      -2.893  16.993 -35.555  1.00 90.66           C  
ATOM    447  HD2 PRO A  29      -2.257  17.504 -34.832  1.00 90.66           H  
ATOM    448  HD3 PRO A  29      -3.929  17.308 -35.436  1.00 90.66           H  
ATOM    449  N   THR A  30      -1.856  14.748 -39.480  1.00 93.14           N  
ATOM    450  H   THR A  30      -0.851  14.711 -39.388  1.00 93.14           H  
ATOM    451  CA  THR A  30      -2.484  13.908 -40.503  1.00 93.14           C  
ATOM    452  HA  THR A  30      -3.323  14.449 -40.940  1.00 93.14           H  
ATOM    453  C   THR A  30      -2.998  12.629 -39.849  1.00 93.14           C  
ATOM    454  CB  THR A  30      -1.491  13.574 -41.624  1.00 93.14           C  
ATOM    455  HB  THR A  30      -0.647  13.022 -41.211  1.00 93.14           H  
ATOM    456  O   THR A  30      -2.242  11.931 -39.175  1.00 93.14           O  
ATOM    457  CG2 THR A  30      -2.114  12.763 -42.758  1.00 93.14           C  
ATOM    458 HG21 THR A  30      -2.390  11.772 -42.398  1.00 93.14           H  
ATOM    459 HG22 THR A  30      -3.002  13.269 -43.138  1.00 93.14           H  
ATOM    460 HG23 THR A  30      -1.392  12.644 -43.565  1.00 93.14           H  
ATOM    461  OG1 THR A  30      -1.017  14.767 -42.206  1.00 93.14           O  
ATOM    462  HG1 THR A  30      -0.337  14.528 -42.841  1.00 93.14           H  
ATOM    463  N   TYR A  31      -4.271  12.296 -40.064  1.00 93.73           N  
ATOM    464  H   TYR A  31      -4.851  12.900 -40.629  1.00 93.73           H  
ATOM    465  CA  TYR A  31      -4.827  11.021 -39.616  1.00 93.73           C  
ATOM    466  HA  TYR A  31      -4.560  10.877 -38.570  1.00 93.73           H  
ATOM    467  C   TYR A  31      -4.214   9.864 -40.423  1.00 93.73           C  
ATOM    468  CB  TYR A  31      -6.357  11.069 -39.704  1.00 93.73           C  
ATOM    469  HB2 TYR A  31      -6.724  11.868 -39.060  1.00 93.73           H  
ATOM    470  HB3 TYR A  31      -6.648  11.308 -40.727  1.00 93.73           H  
ATOM    471  O   TYR A  31      -4.137   9.923 -41.654  1.00 93.73           O  
ATOM    472  CG  TYR A  31      -7.016   9.767 -39.300  1.00 93.73           C  
ATOM    473  CD1 TYR A  31      -7.159   8.766 -40.266  1.00 93.73           C  
ATOM    474  HD1 TYR A  31      -6.834   9.001 -41.269  1.00 93.73           H  
ATOM    475  CD2 TYR A  31      -7.435   9.532 -37.979  1.00 93.73           C  
ATOM    476  HD2 TYR A  31      -7.314  10.299 -37.228  1.00 93.73           H  
ATOM    477  CE1 TYR A  31      -7.692   7.507 -39.927  1.00 93.73           C  
ATOM    478  HE1 TYR A  31      -7.792   6.730 -40.671  1.00 93.73           H  
ATOM    479  CE2 TYR A  31      -7.988   8.283 -37.630  1.00 93.73           C  
ATOM    480  HE2 TYR A  31      -8.300   8.096 -36.613  1.00 93.73           H  
ATOM    481  OH  TYR A  31      -8.653   6.063 -38.272  1.00 93.73           O  
ATOM    482  HH  TYR A  31      -8.814   5.993 -37.329  1.00 93.73           H  
ATOM    483  CZ  TYR A  31      -8.107   7.263 -38.602  1.00 93.73           C  
ATOM    484  N   THR A  32      -3.764   8.817 -39.732  1.00 94.50           N  
ATOM    485  H   THR A  32      -3.947   8.758 -38.740  1.00 94.50           H  
ATOM    486  CA  THR A  32      -3.035   7.691 -40.329  1.00 94.50           C  
ATOM    487  HA  THR A  32      -3.275   7.649 -41.391  1.00 94.50           H  
ATOM    488  C   THR A  32      -3.459   6.352 -39.722  1.00 94.50           C  
ATOM    489  CB  THR A  32      -1.508   7.854 -40.184  1.00 94.50           C  
ATOM    490  HB  THR A  32      -1.030   6.959 -40.581  1.00 94.50           H  
ATOM    491  O   THR A  32      -4.070   6.315 -38.654  1.00 94.50           O  
ATOM    492  CG2 THR A  32      -0.920   9.065 -40.908  1.00 94.50           C  
ATOM    493 HG21 THR A  32       0.147   9.127 -40.699  1.00 94.50           H  
ATOM    494 HG22 THR A  32      -1.046   8.942 -41.984  1.00 94.50           H  
ATOM    495 HG23 THR A  32      -1.405   9.986 -40.585  1.00 94.50           H  
ATOM    496  OG1 THR A  32      -1.123   8.003 -38.843  1.00 94.50           O  
ATOM    497  HG1 THR A  32      -1.428   8.864 -38.547  1.00 94.50           H  
ATOM    498  N   THR A  33      -3.130   5.249 -40.398  1.00 93.30           N  
ATOM    499  H   THR A  33      -2.695   5.356 -41.303  1.00 93.30           H  
ATOM    500  CA  THR A  33      -3.068   3.916 -39.770  1.00 93.30           C  
ATOM    501  HA  THR A  33      -4.009   3.703 -39.264  1.00 93.30           H  
ATOM    502  C   THR A  33      -1.950   3.849 -38.727  1.00 93.30           C  
ATOM    503  CB  THR A  33      -2.804   2.809 -40.805  1.00 93.30           C  
ATOM    504  HB  THR A  33      -2.819   1.844 -40.298  1.00 93.30           H  
ATOM    505  O   THR A  33      -1.060   4.698 -38.698  1.00 93.30           O  
ATOM    506  CG2 THR A  33      -3.846   2.781 -41.917  1.00 93.30           C  
ATOM    507 HG21 THR A  33      -3.787   3.684 -42.525  1.00 93.30           H  
ATOM    508 HG22 THR A  33      -3.673   1.900 -42.536  1.00 93.30           H  
ATOM    509 HG23 THR A  33      -4.840   2.697 -41.477  1.00 93.30           H  
ATOM    510  OG1 THR A  33      -1.531   2.983 -41.400  1.00 93.30           O  
ATOM    511  HG1 THR A  33      -1.114   2.123 -41.496  1.00 93.30           H  
ATOM    512  N   THR A  34      -1.907   2.776 -37.938  1.00 91.37           N  
ATOM    513  H   THR A  34      -2.679   2.126 -37.959  1.00 91.37           H  
ATOM    514  CA  THR A  34      -0.830   2.507 -36.969  1.00 91.37           C  
ATOM    515  HA  THR A  34      -0.823   3.301 -36.223  1.00 91.37           H  
ATOM    516  C   THR A  34       0.562   2.456 -37.617  1.00 91.37           C  
ATOM    517  CB  THR A  34      -1.115   1.177 -36.258  1.00 91.37           C  
ATOM    518  HB  THR A  34      -1.171   0.376 -36.995  1.00 91.37           H  
ATOM    519  O   THR A  34       1.557   2.828 -36.999  1.00 91.37           O  
ATOM    520  CG2 THR A  34      -0.072   0.825 -35.203  1.00 91.37           C  
ATOM    521 HG21 THR A  34      -0.457   0.021 -34.575  1.00 91.37           H  
ATOM    522 HG22 THR A  34       0.846   0.491 -35.688  1.00 91.37           H  
ATOM    523 HG23 THR A  34       0.125   1.700 -34.585  1.00 91.37           H  
ATOM    524  OG1 THR A  34      -2.337   1.254 -35.578  1.00 91.37           O  
ATOM    525  HG1 THR A  34      -2.965   0.761 -36.110  1.00 91.37           H  
ATOM    526  N   SER A  35       0.650   2.028 -38.881  1.00 91.69           N  
ATOM    527  H   SER A  35      -0.205   1.749 -39.340  1.00 91.69           H  
ATOM    528  CA  SER A  35       1.887   2.030 -39.680  1.00 91.69           C  
ATOM    529  HA  SER A  35       2.722   1.801 -39.018  1.00 91.69           H  
ATOM    530  C   SER A  35       2.220   3.382 -40.331  1.00 91.69           C  
ATOM    531  CB  SER A  35       1.827   0.922 -40.737  1.00 91.69           C  
ATOM    532  HB2 SER A  35       2.733   0.942 -41.341  1.00 91.69           H  
ATOM    533  HB3 SER A  35       1.769  -0.044 -40.235  1.00 91.69           H  
ATOM    534  O   SER A  35       3.222   3.483 -41.039  1.00 91.69           O  
ATOM    535  OG  SER A  35       0.691   1.073 -41.576  1.00 91.69           O  
ATOM    536  HG  SER A  35       0.743   0.407 -42.266  1.00 91.69           H  
ATOM    537  N   GLY A  36       1.403   4.417 -40.111  1.00 92.12           N  
ATOM    538  H   GLY A  36       0.613   4.284 -39.496  1.00 92.12           H  
ATOM    539  CA  GLY A  36       1.626   5.773 -40.611  1.00 92.12           C  
ATOM    540  HA2 GLY A  36       1.136   6.467 -39.927  1.00 92.12           H  
ATOM    541  HA3 GLY A  36       2.693   5.993 -40.604  1.00 92.12           H  
ATOM    542  C   GLY A  36       1.091   6.050 -42.021  1.00 92.12           C  
ATOM    543  O   GLY A  36       1.463   7.063 -42.610  1.00 92.12           O  
ATOM    544  N   TYR A  37       0.229   5.192 -42.586  1.00 93.93           N  
ATOM    545  H   TYR A  37      -0.101   4.410 -42.039  1.00 93.93           H  
ATOM    546  CA  TYR A  37      -0.385   5.428 -43.900  1.00 93.93           C  
ATOM    547  HA  TYR A  37       0.386   5.790 -44.580  1.00 93.93           H  
ATOM    548  C   TYR A  37      -1.512   6.472 -43.790  1.00 93.93           C  
ATOM    549  CB  TYR A  37      -0.909   4.110 -44.488  1.00 93.93           C  
ATOM    550  HB2 TYR A  37      -1.632   3.670 -43.801  1.00 93.93           H  
ATOM    551  HB3 TYR A  37      -0.078   3.410 -44.584  1.00 93.93           H  
ATOM    552  O   TYR A  37      -2.469   6.218 -43.056  1.00 93.93           O  
ATOM    553  CG  TYR A  37      -1.587   4.257 -45.837  1.00 93.93           C  
ATOM    554  CD1 TYR A  37      -2.980   4.436 -45.900  1.00 93.93           C  
ATOM    555  HD1 TYR A  37      -3.550   4.492 -44.984  1.00 93.93           H  
ATOM    556  CD2 TYR A  37      -0.830   4.232 -47.023  1.00 93.93           C  
ATOM    557  HD2 TYR A  37       0.241   4.098 -46.975  1.00 93.93           H  
ATOM    558  CE1 TYR A  37      -3.623   4.589 -47.143  1.00 93.93           C  
ATOM    559  HE1 TYR A  37      -4.689   4.755 -47.185  1.00 93.93           H  
ATOM    560  CE2 TYR A  37      -1.469   4.387 -48.269  1.00 93.93           C  
ATOM    561  HE2 TYR A  37      -0.899   4.377 -49.187  1.00 93.93           H  
ATOM    562  OH  TYR A  37      -3.482   4.738 -49.528  1.00 93.93           O  
ATOM    563  HH  TYR A  37      -4.413   4.936 -49.401  1.00 93.93           H  
ATOM    564  CZ  TYR A  37      -2.865   4.572 -48.330  1.00 93.93           C  
ATOM    565  N   PRO A  38      -1.448   7.624 -44.489  1.00 96.24           N  
ATOM    566  CA  PRO A  38      -2.509   8.632 -44.447  1.00 96.24           C  
ATOM    567  HA  PRO A  38      -2.643   8.961 -43.417  1.00 96.24           H  
ATOM    568  C   PRO A  38      -3.846   8.107 -44.975  1.00 96.24           C  
ATOM    569  CB  PRO A  38      -2.002   9.814 -45.281  1.00 96.24           C  
ATOM    570  HB2 PRO A  38      -2.335   9.719 -46.315  1.00 96.24           H  
ATOM    571  HB3 PRO A  38      -2.328  10.768 -44.866  1.00 96.24           H  
ATOM    572  O   PRO A  38      -3.898   7.520 -46.055  1.00 96.24           O  
ATOM    573  CG  PRO A  38      -0.484   9.655 -45.231  1.00 96.24           C  
ATOM    574  HG2 PRO A  38       0.004  10.126 -46.084  1.00 96.24           H  
ATOM    575  HG3 PRO A  38      -0.101  10.056 -44.292  1.00 96.24           H  
ATOM    576  CD  PRO A  38      -0.316   8.138 -45.247  1.00 96.24           C  
ATOM    577  HD2 PRO A  38      -0.371   7.766 -46.271  1.00 96.24           H  
ATOM    578  HD3 PRO A  38       0.642   7.875 -44.800  1.00 96.24           H  
ATOM    579  N   ILE A  39      -4.931   8.367 -44.244  1.00 94.88           N  
ATOM    580  H   ILE A  39      -4.819   8.902 -43.395  1.00 94.88           H  
ATOM    581  CA  ILE A  39      -6.299   8.009 -44.650  1.00 94.88           C  
ATOM    582  HA  ILE A  39      -6.267   7.465 -45.594  1.00 94.88           H  
ATOM    583  C   ILE A  39      -7.090   9.296 -44.896  1.00 94.88           C  
ATOM    584  CB  ILE A  39      -6.963   7.083 -43.607  1.00 94.88           C  
ATOM    585  HB  ILE A  39      -6.968   7.625 -42.661  1.00 94.88           H  
ATOM    586  O   ILE A  39      -7.069  10.214 -44.076  1.00 94.88           O  
ATOM    587  CG1 ILE A  39      -6.181   5.785 -43.325  1.00 94.88           C  
ATOM    588 HG12 ILE A  39      -6.597   5.317 -42.433  1.00 94.88           H  
ATOM    589 HG13 ILE A  39      -5.140   6.018 -43.102  1.00 94.88           H  
ATOM    590  CG2 ILE A  39      -8.434   6.788 -43.936  1.00 94.88           C  
ATOM    591 HG21 ILE A  39      -8.536   6.410 -44.953  1.00 94.88           H  
ATOM    592 HG22 ILE A  39      -8.834   6.047 -43.244  1.00 94.88           H  
ATOM    593 HG23 ILE A  39      -9.024   7.698 -43.832  1.00 94.88           H  
ATOM    594  CD1 ILE A  39      -6.231   4.769 -44.467  1.00 94.88           C  
ATOM    595 HD11 ILE A  39      -5.880   5.232 -45.389  1.00 94.88           H  
ATOM    596 HD12 ILE A  39      -5.599   3.915 -44.220  1.00 94.88           H  
ATOM    597 HD13 ILE A  39      -7.249   4.409 -44.610  1.00 94.88           H  
ATOM    598  N   ASP A  40      -7.775   9.370 -46.037  1.00 93.65           N  
ATOM    599  H   ASP A  40      -7.852   8.548 -46.619  1.00 93.65           H  
ATOM    600  CA  ASP A  40      -8.548  10.541 -46.465  1.00 93.65           C  
ATOM    601  HA  ASP A  40      -7.949  11.434 -46.292  1.00 93.65           H  
ATOM    602  C   ASP A  40      -9.854  10.710 -45.675  1.00 93.65           C  
ATOM    603  CB  ASP A  40      -8.839  10.437 -47.977  1.00 93.65           C  
ATOM    604  HB2 ASP A  40      -9.263  11.385 -48.310  1.00 93.65           H  
ATOM    605  HB3 ASP A  40      -7.901  10.290 -48.513  1.00 93.65           H  
ATOM    606  O   ASP A  40     -10.292  11.835 -45.437  1.00 93.65           O  
ATOM    607  CG  ASP A  40      -9.810   9.300 -48.344  1.00 93.65           C  
ATOM    608  OD1 ASP A  40      -9.613   8.176 -47.837  1.00 93.65           O  
ATOM    609  OD2 ASP A  40     -10.777   9.542 -49.113  1.00 93.65           O  
ATOM    610  N   ASP A  41     -10.474   9.602 -45.265  1.00 94.16           N  
ATOM    611  H   ASP A  41     -10.106   8.717 -45.583  1.00 94.16           H  
ATOM    612  CA  ASP A  41     -11.697   9.593 -44.465  1.00 94.16           C  
ATOM    613  HA  ASP A  41     -11.751  10.531 -43.912  1.00 94.16           H  
ATOM    614  C   ASP A  41     -11.718   8.394 -43.496  1.00 94.16           C  
ATOM    615  CB  ASP A  41     -12.903   9.562 -45.408  1.00 94.16           C  
ATOM    616  HB2 ASP A  41     -12.818  10.387 -46.114  1.00 94.16           H  
ATOM    617  HB3 ASP A  41     -12.873   8.633 -45.977  1.00 94.16           H  
ATOM    618  O   ASP A  41     -11.866   7.252 -43.939  1.00 94.16           O  
ATOM    619  CG  ASP A  41     -14.261   9.674 -44.701  1.00 94.16           C  
ATOM    620  OD1 ASP A  41     -14.338   9.528 -43.456  1.00 94.16           O  
ATOM    621  OD2 ASP A  41     -15.248   9.892 -45.441  1.00 94.16           O  
ATOM    622  N   PRO A  42     -11.633   8.620 -42.170  1.00 93.24           N  
ATOM    623  CA  PRO A  42     -11.574   7.551 -41.171  1.00 93.24           C  
ATOM    624  HA  PRO A  42     -10.754   6.873 -41.406  1.00 93.24           H  
ATOM    625  C   PRO A  42     -12.862   6.720 -41.063  1.00 93.24           C  
ATOM    626  CB  PRO A  42     -11.278   8.277 -39.854  1.00 93.24           C  
ATOM    627  HB2 PRO A  42     -10.201   8.406 -39.750  1.00 93.24           H  
ATOM    628  HB3 PRO A  42     -11.683   7.760 -38.984  1.00 93.24           H  
ATOM    629  O   PRO A  42     -12.891   5.736 -40.329  1.00 93.24           O  
ATOM    630  CG  PRO A  42     -11.905   9.653 -40.049  1.00 93.24           C  
ATOM    631  HG2 PRO A  42     -12.980   9.599 -39.880  1.00 93.24           H  
ATOM    632  HG3 PRO A  42     -11.446  10.402 -39.404  1.00 93.24           H  
ATOM    633  CD  PRO A  42     -11.622   9.924 -41.521  1.00 93.24           C  
ATOM    634  HD2 PRO A  42     -12.394  10.581 -41.921  1.00 93.24           H  
ATOM    635  HD3 PRO A  42     -10.637  10.377 -41.636  1.00 93.24           H  
ATOM    636  N   LYS A  43     -13.947   7.126 -41.735  1.00 93.71           N  
ATOM    637  H   LYS A  43     -13.864   7.949 -42.315  1.00 93.71           H  
ATOM    638  CA  LYS A  43     -15.247   6.440 -41.699  1.00 93.71           C  
ATOM    639  HA  LYS A  43     -15.297   5.799 -40.819  1.00 93.71           H  
ATOM    640  C   LYS A  43     -15.470   5.526 -42.902  1.00 93.71           C  
ATOM    641  CB  LYS A  43     -16.368   7.483 -41.627  1.00 93.71           C  
ATOM    642  HB2 LYS A  43     -16.346   8.080 -42.539  1.00 93.71           H  
ATOM    643  HB3 LYS A  43     -17.328   6.969 -41.582  1.00 93.71           H  
ATOM    644  O   LYS A  43     -16.448   4.774 -42.907  1.00 93.71           O  
ATOM    645  CG  LYS A  43     -16.244   8.405 -40.409  1.00 93.71           C  
ATOM    646  HG2 LYS A  43     -15.266   8.887 -40.402  1.00 93.71           H  
ATOM    647  HG3 LYS A  43     -16.363   7.824 -39.495  1.00 93.71           H  
ATOM    648  CD  LYS A  43     -17.312   9.495 -40.479  1.00 93.71           C  
ATOM    649  HD2 LYS A  43     -18.301   9.040 -40.422  1.00 93.71           H  
ATOM    650  HD3 LYS A  43     -17.209  10.024 -41.426  1.00 93.71           H  
ATOM    651  CE  LYS A  43     -17.104  10.470 -39.321  1.00 93.71           C  
ATOM    652  HE2 LYS A  43     -16.076  10.830 -39.362  1.00 93.71           H  
ATOM    653  HE3 LYS A  43     -17.232   9.931 -38.382  1.00 93.71           H  
ATOM    654  NZ  LYS A  43     -18.047  11.607 -39.410  1.00 93.71           N  
ATOM    655  HZ1 LYS A  43     -17.904  12.093 -40.284  1.00 93.71           H  
ATOM    656  HZ2 LYS A  43     -19.001  11.275 -39.374  1.00 93.71           H  
ATOM    657  HZ3 LYS A  43     -17.889  12.254 -38.650  1.00 93.71           H  
ATOM    658  N   LYS A  44     -14.633   5.622 -43.939  1.00 92.45           N  
ATOM    659  H   LYS A  44     -13.804   6.189 -43.833  1.00 92.45           H  
ATOM    660  CA  LYS A  44     -14.766   4.794 -45.140  1.00 92.45           C  
ATOM    661  HA  LYS A  44     -15.825   4.687 -45.373  1.00 92.45           H  
ATOM    662  C   LYS A  44     -14.219   3.400 -44.884  1.00 92.45           C  
ATOM    663  CB  LYS A  44     -14.058   5.428 -46.340  1.00 92.45           C  
ATOM    664  HB2 LYS A  44     -13.050   5.719 -46.045  1.00 92.45           H  
ATOM    665  HB3 LYS A  44     -13.979   4.690 -47.138  1.00 92.45           H  
ATOM    666  O   LYS A  44     -13.253   3.217 -44.158  1.00 92.45           O  
ATOM    667  CG  LYS A  44     -14.820   6.642 -46.880  1.00 92.45           C  
ATOM    668  HG2 LYS A  44     -14.909   7.385 -46.087  1.00 92.45           H  
ATOM    669  HG3 LYS A  44     -15.819   6.346 -47.201  1.00 92.45           H  
ATOM    670  CD  LYS A  44     -14.048   7.224 -48.068  1.00 92.45           C  
ATOM    671  HD2 LYS A  44     -12.992   7.278 -47.804  1.00 92.45           H  
ATOM    672  HD3 LYS A  44     -14.147   6.566 -48.931  1.00 92.45           H  
ATOM    673  CE  LYS A  44     -14.532   8.630 -48.420  1.00 92.45           C  
ATOM    674  HE2 LYS A  44     -14.643   9.190 -47.491  1.00 92.45           H  
ATOM    675  HE3 LYS A  44     -15.509   8.578 -48.900  1.00 92.45           H  
ATOM    676  NZ  LYS A  44     -13.530   9.309 -49.281  1.00 92.45           N  
ATOM    677  HZ1 LYS A  44     -12.607   9.277 -48.873  1.00 92.45           H  
ATOM    678  HZ2 LYS A  44     -13.413   8.857 -50.177  1.00 92.45           H  
ATOM    679  HZ3 LYS A  44     -13.731  10.292 -49.394  1.00 92.45           H  
ATOM    680  N   TYR A  45     -14.839   2.442 -45.552  1.00 93.54           N  
ATOM    681  H   TYR A  45     -15.634   2.682 -46.128  1.00 93.54           H  
ATOM    682  CA  TYR A  45     -14.366   1.074 -45.634  1.00 93.54           C  
ATOM    683  HA  TYR A  45     -13.289   1.079 -45.465  1.00 93.54           H  
ATOM    684  C   TYR A  45     -14.628   0.522 -47.034  1.00 93.54           C  
ATOM    685  CB  TYR A  45     -15.025   0.222 -44.544  1.00 93.54           C  
ATOM    686  HB2 TYR A  45     -14.742  -0.820 -44.691  1.00 93.54           H  
ATOM    687  HB3 TYR A  45     -14.620   0.529 -43.579  1.00 93.54           H  
ATOM    688  O   TYR A  45     -15.539   0.973 -47.740  1.00 93.54           O  
ATOM    689  CG  TYR A  45     -16.538   0.323 -44.498  1.00 93.54           C  
ATOM    690  CD1 TYR A  45     -17.162   1.189 -43.581  1.00 93.54           C  
ATOM    691  HD1 TYR A  45     -16.557   1.798 -42.926  1.00 93.54           H  
ATOM    692  CD2 TYR A  45     -17.319  -0.447 -45.376  1.00 93.54           C  
ATOM    693  HD2 TYR A  45     -16.831  -1.096 -46.087  1.00 93.54           H  
ATOM    694  CE1 TYR A  45     -18.567   1.275 -43.529  1.00 93.54           C  
ATOM    695  HE1 TYR A  45     -19.031   1.954 -42.829  1.00 93.54           H  
ATOM    696  CE2 TYR A  45     -18.722  -0.412 -45.284  1.00 93.54           C  
ATOM    697  HE2 TYR A  45     -19.325  -1.090 -45.870  1.00 93.54           H  
ATOM    698  OH  TYR A  45     -20.708   0.521 -44.335  1.00 93.54           O  
ATOM    699  HH  TYR A  45     -20.986   1.137 -43.654  1.00 93.54           H  
ATOM    700  CZ  TYR A  45     -19.349   0.464 -44.379  1.00 93.54           C  
ATOM    701  N   GLN A  46     -13.838  -0.457 -47.457  1.00 94.81           N  
ATOM    702  H   GLN A  46     -13.133  -0.790 -46.814  1.00 94.81           H  
ATOM    703  CA  GLN A  46     -13.985  -1.074 -48.767  1.00 94.81           C  
ATOM    704  HA  GLN A  46     -14.350  -0.311 -49.454  1.00 94.81           H  
ATOM    705  C   GLN A  46     -15.012  -2.204 -48.744  1.00 94.81           C  
ATOM    706  CB  GLN A  46     -12.654  -1.563 -49.333  1.00 94.81           C  
ATOM    707  HB2 GLN A  46     -12.860  -1.954 -50.329  1.00 94.81           H  
ATOM    708  HB3 GLN A  46     -12.262  -2.376 -48.722  1.00 94.81           H  
ATOM    709  O   GLN A  46     -14.980  -3.105 -47.905  1.00 94.81           O  
ATOM    710  CG  GLN A  46     -11.605  -0.450 -49.456  1.00 94.81           C  
ATOM    711  HG2 GLN A  46     -12.053   0.424 -49.927  1.00 94.81           H  
ATOM    712  HG3 GLN A  46     -11.256  -0.168 -48.462  1.00 94.81           H  
ATOM    713  CD  GLN A  46     -10.408  -0.885 -50.292  1.00 94.81           C  
ATOM    714  NE2 GLN A  46      -9.424  -0.035 -50.470  1.00 94.81           N  
ATOM    715 HE21 GLN A  46      -9.415   0.837 -49.959  1.00 94.81           H  
ATOM    716 HE22 GLN A  46      -8.614  -0.377 -50.966  1.00 94.81           H  
ATOM    717  OE1 GLN A  46     -10.348  -1.978 -50.835  1.00 94.81           O  
ATOM    718  N   ARG A  47     -15.910  -2.180 -49.729  1.00 95.52           N  
ATOM    719  H   ARG A  47     -15.863  -1.420 -50.393  1.00 95.52           H  
ATOM    720  CA  ARG A  47     -16.933  -3.204 -49.951  1.00 95.52           C  
ATOM    721  HA  ARG A  47     -16.537  -4.165 -49.622  1.00 95.52           H  
ATOM    722  C   ARG A  47     -17.271  -3.333 -51.436  1.00 95.52           C  
ATOM    723  CB  ARG A  47     -18.171  -2.884 -49.094  1.00 95.52           C  
ATOM    724  HB2 ARG A  47     -18.844  -3.742 -49.127  1.00 95.52           H  
ATOM    725  HB3 ARG A  47     -17.863  -2.734 -48.060  1.00 95.52           H  
ATOM    726  O   ARG A  47     -17.046  -2.404 -52.210  1.00 95.52           O  
ATOM    727  CG  ARG A  47     -18.934  -1.641 -49.575  1.00 95.52           C  
ATOM    728  HG2 ARG A  47     -18.267  -0.779 -49.570  1.00 95.52           H  
ATOM    729  HG3 ARG A  47     -19.258  -1.809 -50.602  1.00 95.52           H  
ATOM    730  CD  ARG A  47     -20.164  -1.299 -48.726  1.00 95.52           C  
ATOM    731  HD2 ARG A  47     -20.728  -0.526 -49.248  1.00 95.52           H  
ATOM    732  HD3 ARG A  47     -19.817  -0.869 -47.786  1.00 95.52           H  
ATOM    733  NE  ARG A  47     -21.049  -2.454 -48.478  1.00 95.52           N  
ATOM    734  HE  ARG A  47     -20.860  -3.312 -48.976  1.00 95.52           H  
ATOM    735  NH1 ARG A  47     -22.388  -1.507 -46.868  1.00 95.52           N  
ATOM    736 HH11 ARG A  47     -21.786  -0.696 -46.846  1.00 95.52           H  
ATOM    737 HH12 ARG A  47     -23.188  -1.566 -46.255  1.00 95.52           H  
ATOM    738  NH2 ARG A  47     -22.860  -3.534 -47.642  1.00 95.52           N  
ATOM    739 HH21 ARG A  47     -23.726  -3.537 -47.124  1.00 95.52           H  
ATOM    740 HH22 ARG A  47     -22.639  -4.306 -48.255  1.00 95.52           H  
ATOM    741  CZ  ARG A  47     -22.091  -2.490 -47.669  1.00 95.52           C  
ATOM    742  N   VAL A  48     -17.870  -4.454 -51.837  1.00 95.00           N  
ATOM    743  H   VAL A  48     -18.013  -5.177 -51.146  1.00 95.00           H  
ATOM    744  CA  VAL A  48     -18.342  -4.661 -53.223  1.00 95.00           C  
ATOM    745  HA  VAL A  48     -17.614  -4.222 -53.905  1.00 95.00           H  
ATOM    746  C   VAL A  48     -19.681  -3.953 -53.452  1.00 95.00           C  
ATOM    747  CB  VAL A  48     -18.455  -6.162 -53.577  1.00 95.00           C  
ATOM    748  HB  VAL A  48     -19.222  -6.628 -52.959  1.00 95.00           H  
ATOM    749  O   VAL A  48     -20.729  -4.573 -53.322  1.00 95.00           O  
ATOM    750  CG1 VAL A  48     -18.816  -6.365 -55.057  1.00 95.00           C  
ATOM    751 HG11 VAL A  48     -18.857  -7.431 -55.282  1.00 95.00           H  
ATOM    752 HG12 VAL A  48     -18.065  -5.899 -55.695  1.00 95.00           H  
ATOM    753 HG13 VAL A  48     -19.794  -5.941 -55.283  1.00 95.00           H  
ATOM    754  CG2 VAL A  48     -17.141  -6.900 -53.324  1.00 95.00           C  
ATOM    755 HG21 VAL A  48     -16.326  -6.412 -53.859  1.00 95.00           H  
ATOM    756 HG22 VAL A  48     -16.930  -6.910 -52.255  1.00 95.00           H  
ATOM    757 HG23 VAL A  48     -17.221  -7.935 -53.657  1.00 95.00           H  
ATOM    758  N   GLY A  49     -19.698  -2.661 -53.786  1.00 92.26           N  
ATOM    759  H   GLY A  49     -18.824  -2.155 -53.781  1.00 92.26           H  
ATOM    760  CA  GLY A  49     -20.955  -1.919 -53.980  1.00 92.26           C  
ATOM    761  HA2 GLY A  49     -21.526  -2.375 -54.789  1.00 92.26           H  
ATOM    762  HA3 GLY A  49     -20.730  -0.889 -54.253  1.00 92.26           H  
ATOM    763  C   GLY A  49     -21.802  -1.901 -52.699  1.00 92.26           C  
ATOM    764  O   GLY A  49     -21.385  -1.323 -51.704  1.00 92.26           O  
ATOM    765  N   GLN A  50     -22.962  -2.566 -52.697  1.00 92.36           N  
ATOM    766  H   GLN A  50     -23.235  -3.044 -53.544  1.00 92.36           H  
ATOM    767  CA  GLN A  50     -23.766  -2.811 -51.480  1.00 92.36           C  
ATOM    768  HA  GLN A  50     -23.462  -2.097 -50.714  1.00 92.36           H  
ATOM    769  C   GLN A  50     -23.519  -4.198 -50.847  1.00 92.36           C  
ATOM    770  CB  GLN A  50     -25.260  -2.584 -51.775  1.00 92.36           C  
ATOM    771  HB2 GLN A  50     -25.569  -3.279 -52.555  1.00 92.36           H  
ATOM    772  HB3 GLN A  50     -25.842  -2.809 -50.881  1.00 92.36           H  
ATOM    773  O   GLN A  50     -24.212  -4.612 -49.922  1.00 92.36           O  
ATOM    774  CG  GLN A  50     -25.614  -1.155 -52.224  1.00 92.36           C  
ATOM    775  HG2 GLN A  50     -26.663  -1.147 -52.521  1.00 92.36           H  
ATOM    776  HG3 GLN A  50     -25.025  -0.882 -53.099  1.00 92.36           H  
ATOM    777  CD  GLN A  50     -25.426  -0.084 -51.148  1.00 92.36           C  
ATOM    778  NE2 GLN A  50     -25.863   1.129 -51.401  1.00 92.36           N  
ATOM    779 HE21 GLN A  50     -26.313   1.354 -52.277  1.00 92.36           H  
ATOM    780 HE22 GLN A  50     -25.719   1.807 -50.666  1.00 92.36           H  
ATOM    781  OE1 GLN A  50     -24.901  -0.298 -50.069  1.00 92.36           O  
ATOM    782  N   GLY A  51     -22.531  -4.935 -51.343  1.00 94.90           N  
ATOM    783  H   GLY A  51     -21.998  -4.536 -52.103  1.00 94.90           H  
ATOM    784  CA  GLY A  51     -22.125  -6.270 -50.911  1.00 94.90           C  
ATOM    785  HA2 GLY A  51     -21.632  -6.750 -51.757  1.00 94.90           H  
ATOM    786  HA3 GLY A  51     -23.006  -6.859 -50.656  1.00 94.90           H  
ATOM    787  C   GLY A  51     -21.175  -6.273 -49.705  1.00 94.90           C  
ATOM    788  O   GLY A  51     -21.120  -5.281 -48.972  1.00 94.90           O  
ATOM    789  N   PRO A  52     -20.452  -7.382 -49.462  1.00 96.08           N  
ATOM    790  CA  PRO A  52     -19.644  -7.578 -48.259  1.00 96.08           C  
ATOM    791  HA  PRO A  52     -20.254  -7.408 -47.372  1.00 96.08           H  
ATOM    792  C   PRO A  52     -18.429  -6.648 -48.201  1.00 96.08           C  
ATOM    793  CB  PRO A  52     -19.211  -9.049 -48.299  1.00 96.08           C  
ATOM    794  HB2 PRO A  52     -18.252  -9.219 -47.809  1.00 96.08           H  
ATOM    795  HB3 PRO A  52     -19.983  -9.669 -47.845  1.00 96.08           H  
ATOM    796  O   PRO A  52     -17.986  -6.117 -49.225  1.00 96.08           O  
ATOM    797  CG  PRO A  52     -19.137  -9.338 -49.797  1.00 96.08           C  
ATOM    798  HG2 PRO A  52     -18.202  -8.952 -50.202  1.00 96.08           H  
ATOM    799  HG3 PRO A  52     -19.239 -10.402 -50.011  1.00 96.08           H  
ATOM    800  CD  PRO A  52     -20.312  -8.532 -50.348  1.00 96.08           C  
ATOM    801  HD2 PRO A  52     -21.221  -9.132 -50.314  1.00 96.08           H  
ATOM    802  HD3 PRO A  52     -20.096  -8.228 -51.372  1.00 96.08           H  
ATOM    803  N   LEU A  53     -17.886  -6.500 -46.990  1.00 96.55           N  
ATOM    804  H   LEU A  53     -18.299  -7.005 -46.219  1.00 96.55           H  
ATOM    805  CA  LEU A  53     -16.587  -5.876 -46.746  1.00 96.55           C  
ATOM    806  HA  LEU A  53     -16.582  -4.876 -47.178  1.00 96.55           H  
ATOM    807  C   LEU A  53     -15.467  -6.679 -47.409  1.00 96.55           C  
ATOM    808  CB  LEU A  53     -16.319  -5.782 -45.233  1.00 96.55           C  
ATOM    809  HB2 LEU A  53     -15.323  -5.366 -45.085  1.00 96.55           H  
ATOM    810  HB3 LEU A  53     -16.318  -6.789 -44.817  1.00 96.55           H  
ATOM    811  O   LEU A  53     -15.563  -7.900 -47.552  1.00 96.55           O  
ATOM    812  CG  LEU A  53     -17.323  -4.926 -44.448  1.00 96.55           C  
ATOM    813  HG  LEU A  53     -18.332  -5.317 -44.584  1.00 96.55           H  
ATOM    814  CD1 LEU A  53     -16.987  -4.975 -42.963  1.00 96.55           C  
ATOM    815 HD11 LEU A  53     -17.124  -5.988 -42.585  1.00 96.55           H  
ATOM    816 HD12 LEU A  53     -17.630  -4.298 -42.401  1.00 96.55           H  
ATOM    817 HD13 LEU A  53     -15.945  -4.689 -42.819  1.00 96.55           H  
ATOM    818  CD2 LEU A  53     -17.292  -3.478 -44.902  1.00 96.55           C  
ATOM    819 HD21 LEU A  53     -16.271  -3.099 -44.851  1.00 96.55           H  
ATOM    820 HD22 LEU A  53     -17.924  -2.881 -44.244  1.00 96.55           H  
ATOM    821 HD23 LEU A  53     -17.667  -3.397 -45.922  1.00 96.55           H  
ATOM    822  N   LEU A  54     -14.396  -5.991 -47.789  1.00 95.43           N  
ATOM    823  H   LEU A  54     -14.368  -4.998 -47.605  1.00 95.43           H  
ATOM    824  CA  LEU A  54     -13.213  -6.622 -48.357  1.00 95.43           C  
ATOM    825  HA  LEU A  54     -13.470  -7.619 -48.713  1.00 95.43           H  
ATOM    826  C   LEU A  54     -12.128  -6.787 -47.294  1.00 95.43           C  
ATOM    827  CB  LEU A  54     -12.707  -5.807 -49.556  1.00 95.43           C  
ATOM    828  HB2 LEU A  54     -12.409  -4.818 -49.208  1.00 95.43           H  
ATOM    829  HB3 LEU A  54     -11.828  -6.313 -49.955  1.00 95.43           H  
ATOM    830  O   LEU A  54     -11.764  -5.831 -46.621  1.00 95.43           O  
ATOM    831  CG  LEU A  54     -13.723  -5.648 -50.697  1.00 95.43           C  
ATOM    832  HG  LEU A  54     -14.601  -5.106 -50.346  1.00 95.43           H  
ATOM    833  CD1 LEU A  54     -13.105  -4.856 -51.845  1.00 95.43           C  
ATOM    834 HD11 LEU A  54     -12.310  -5.440 -52.310  1.00 95.43           H  
ATOM    835 HD12 LEU A  54     -13.866  -4.629 -52.591  1.00 95.43           H  
ATOM    836 HD13 LEU A  54     -12.689  -3.921 -51.471  1.00 95.43           H  
ATOM    837  CD2 LEU A  54     -14.155  -7.007 -51.249  1.00 95.43           C  
ATOM    838 HD21 LEU A  54     -13.283  -7.641 -51.410  1.00 95.43           H  
ATOM    839 HD22 LEU A  54     -14.660  -6.874 -52.206  1.00 95.43           H  
ATOM    840 HD23 LEU A  54     -14.837  -7.491 -50.549  1.00 95.43           H  
ATOM    841  N   LEU A  55     -11.531  -7.979 -47.221  1.00 94.67           N  
ATOM    842  H   LEU A  55     -11.904  -8.740 -47.771  1.00 94.67           H  
ATOM    843  CA  LEU A  55     -10.387  -8.251 -46.339  1.00 94.67           C  
ATOM    844  HA  LEU A  55     -10.674  -7.982 -45.322  1.00 94.67           H  
ATOM    845  C   LEU A  55      -9.145  -7.408 -46.694  1.00 94.67           C  
ATOM    846  CB  LEU A  55     -10.082  -9.761 -46.407  1.00 94.67           C  
ATOM    847  HB2 LEU A  55     -11.007 -10.314 -46.249  1.00 94.67           H  
ATOM    848  HB3 LEU A  55      -9.722  -9.989 -47.410  1.00 94.67           H  
ATOM    849  O   LEU A  55      -8.242  -7.262 -45.883  1.00 94.67           O  
ATOM    850  CG  LEU A  55      -9.040 -10.268 -45.386  1.00 94.67           C  
ATOM    851  HG  LEU A  55      -8.112  -9.702 -45.470  1.00 94.67           H  
ATOM    852  CD1 LEU A  55      -9.557 -10.189 -43.949  1.00 94.67           C  
ATOM    853 HD11 LEU A  55      -9.782  -9.156 -43.682  1.00 94.67           H  
ATOM    854 HD12 LEU A  55     -10.459 -10.790 -43.835  1.00 94.67           H  
ATOM    855 HD13 LEU A  55      -8.791 -10.553 -43.265  1.00 94.67           H  
ATOM    856  CD2 LEU A  55      -8.710 -11.730 -45.683  1.00 94.67           C  
ATOM    857 HD21 LEU A  55      -8.295 -11.816 -46.688  1.00 94.67           H  
ATOM    858 HD22 LEU A  55      -7.966 -12.086 -44.971  1.00 94.67           H  
ATOM    859 HD23 LEU A  55      -9.607 -12.344 -45.604  1.00 94.67           H  
ATOM    860  N   GLN A  56      -9.086  -6.843 -47.903  1.00 95.01           N  
ATOM    861  H   GLN A  56      -9.863  -6.976 -48.534  1.00 95.01           H  
ATOM    862  CA  GLN A  56      -7.996  -5.951 -48.311  1.00 95.01           C  
ATOM    863  HA  GLN A  56      -7.058  -6.399 -47.984  1.00 95.01           H  
ATOM    864  C   GLN A  56      -8.066  -4.562 -47.651  1.00 95.01           C  
ATOM    865  CB  GLN A  56      -7.955  -5.866 -49.844  1.00 95.01           C  
ATOM    866  HB2 GLN A  56      -8.086  -6.867 -50.255  1.00 95.01           H  
ATOM    867  HB3 GLN A  56      -6.973  -5.503 -50.150  1.00 95.01           H  
ATOM    868  O   GLN A  56      -7.132  -3.776 -47.794  1.00 95.01           O  
ATOM    869  CG  GLN A  56      -9.020  -4.920 -50.419  1.00 95.01           C  
ATOM    870  HG2 GLN A  56      -8.742  -3.895 -50.173  1.00 95.01           H  
ATOM    871  HG3 GLN A  56      -9.987  -5.121 -49.960  1.00 95.01           H  
ATOM    872  CD  GLN A  56      -9.168  -5.013 -51.933  1.00 95.01           C  
ATOM    873  NE2 GLN A  56      -9.965  -4.159 -52.527  1.00 95.01           N  
ATOM    874 HE21 GLN A  56     -10.303  -3.375 -51.988  1.00 95.01           H  
ATOM    875 HE22 GLN A  56      -9.992  -4.192 -53.536  1.00 95.01           H  
ATOM    876  OE1 GLN A  56      -8.592  -5.841 -52.615  1.00 95.01           O  
ATOM    877  N   ASP A  57      -9.161  -4.247 -46.952  1.00 94.61           N  
ATOM    878  H   ASP A  57      -9.893  -4.933 -46.832  1.00 94.61           H  
ATOM    879  CA  ASP A  57      -9.284  -3.029 -46.161  1.00 94.61           C  
ATOM    880  HA  ASP A  57      -8.889  -2.194 -46.739  1.00 94.61           H  
ATOM    881  C   ASP A  57      -8.466  -3.129 -44.868  1.00 94.61           C  
ATOM    882  CB  ASP A  57     -10.752  -2.732 -45.877  1.00 94.61           C  
ATOM    883  HB2 ASP A  57     -11.161  -3.467 -45.185  1.00 94.61           H  
ATOM    884  HB3 ASP A  57     -11.310  -2.805 -46.811  1.00 94.61           H  
ATOM    885  O   ASP A  57      -8.967  -3.420 -43.779  1.00 94.61           O  
ATOM    886  CG  ASP A  57     -10.934  -1.329 -45.305  1.00 94.61           C  
ATOM    887  OD1 ASP A  57      -9.942  -0.695 -44.877  1.00 94.61           O  
ATOM    888  OD2 ASP A  57     -12.095  -0.885 -45.377  1.00 94.61           O  
ATOM    889  N   PHE A  58      -7.165  -2.905 -45.007  1.00 94.14           N  
ATOM    890  H   PHE A  58      -6.809  -2.745 -45.939  1.00 94.14           H  
ATOM    891  CA  PHE A  58      -6.234  -2.949 -43.890  1.00 94.14           C  
ATOM    892  HA  PHE A  58      -6.360  -3.902 -43.375  1.00 94.14           H  
ATOM    893  C   PHE A  58      -6.490  -1.845 -42.857  1.00 94.14           C  
ATOM    894  CB  PHE A  58      -4.800  -2.885 -44.428  1.00 94.14           C  
ATOM    895  HB2 PHE A  58      -4.110  -2.978 -43.590  1.00 94.14           H  
ATOM    896  HB3 PHE A  58      -4.633  -3.742 -45.080  1.00 94.14           H  
ATOM    897  O   PHE A  58      -6.113  -2.030 -41.705  1.00 94.14           O  
ATOM    898  CG  PHE A  58      -4.477  -1.612 -45.188  1.00 94.14           C  
ATOM    899  CD1 PHE A  58      -4.623  -1.571 -46.588  1.00 94.14           C  
ATOM    900  HD1 PHE A  58      -4.955  -2.447 -47.125  1.00 94.14           H  
ATOM    901  CD2 PHE A  58      -4.046  -0.463 -44.498  1.00 94.14           C  
ATOM    902  HD2 PHE A  58      -3.939  -0.485 -43.423  1.00 94.14           H  
ATOM    903  CE1 PHE A  58      -4.343  -0.387 -47.293  1.00 94.14           C  
ATOM    904  HE1 PHE A  58      -4.460  -0.357 -48.366  1.00 94.14           H  
ATOM    905  CE2 PHE A  58      -3.762   0.719 -45.206  1.00 94.14           C  
ATOM    906  HE2 PHE A  58      -3.426   1.605 -44.688  1.00 94.14           H  
ATOM    907  CZ  PHE A  58      -3.911   0.757 -46.602  1.00 94.14           C  
ATOM    908  HZ  PHE A  58      -3.692   1.667 -47.140  1.00 94.14           H  
ATOM    909  N   HIS A  59      -7.123  -0.723 -43.226  1.00 95.62           N  
ATOM    910  H   HIS A  59      -7.536  -0.678 -44.147  1.00 95.62           H  
ATOM    911  CA  HIS A  59      -7.441   0.349 -42.277  1.00 95.62           C  
ATOM    912  HA  HIS A  59      -6.569   0.555 -41.657  1.00 95.62           H  
ATOM    913  C   HIS A  59      -8.549  -0.079 -41.319  1.00 95.62           C  
ATOM    914  CB  HIS A  59      -7.817   1.634 -43.025  1.00 95.62           C  
ATOM    915  HB2 HIS A  59      -6.928   2.035 -43.511  1.00 95.62           H  
ATOM    916  HB3 HIS A  59      -8.549   1.398 -43.797  1.00 95.62           H  
ATOM    917  O   HIS A  59      -8.372   0.034 -40.106  1.00 95.62           O  
ATOM    918  CG  HIS A  59      -8.415   2.690 -42.125  1.00 95.62           C  
ATOM    919  CD2 HIS A  59      -7.803   3.316 -41.076  1.00 95.62           C  
ATOM    920  HD2 HIS A  59      -6.793   3.159 -40.730  1.00 95.62           H  
ATOM    921  ND1 HIS A  59      -9.746   3.092 -42.164  1.00 95.62           N  
ATOM    922  CE1 HIS A  59      -9.913   3.949 -41.151  1.00 95.62           C  
ATOM    923  HE1 HIS A  59     -10.853   4.415 -40.897  1.00 95.62           H  
ATOM    924  NE2 HIS A  59      -8.757   4.115 -40.488  1.00 95.62           N  
ATOM    925  HE2 HIS A  59      -8.639   4.683 -39.661  1.00 95.62           H  
ATOM    926  N   LEU A  60      -9.641  -0.650 -41.839  1.00 95.98           N  
ATOM    927  H   LEU A  60      -9.750  -0.671 -42.843  1.00 95.98           H  
ATOM    928  CA  LEU A  60     -10.699  -1.199 -40.991  1.00 95.98           C  
ATOM    929  HA  LEU A  60     -11.070  -0.394 -40.358  1.00 95.98           H  
ATOM    930  C   LEU A  60     -10.162  -2.307 -40.072  1.00 95.98           C  
ATOM    931  CB  LEU A  60     -11.842  -1.710 -41.883  1.00 95.98           C  
ATOM    932  HB2 LEU A  60     -11.442  -2.453 -42.573  1.00 95.98           H  
ATOM    933  HB3 LEU A  60     -12.227  -0.877 -42.471  1.00 95.98           H  
ATOM    934  O   LEU A  60     -10.498  -2.348 -38.888  1.00 95.98           O  
ATOM    935  CG  LEU A  60     -12.996  -2.348 -41.089  1.00 95.98           C  
ATOM    936  HG  LEU A  60     -12.628  -3.206 -40.526  1.00 95.98           H  
ATOM    937  CD1 LEU A  60     -13.663  -1.370 -40.118  1.00 95.98           C  
ATOM    938 HD11 LEU A  60     -13.979  -0.474 -40.653  1.00 95.98           H  
ATOM    939 HD12 LEU A  60     -12.959  -1.090 -39.334  1.00 95.98           H  
ATOM    940 HD13 LEU A  60     -14.525  -1.840 -39.646  1.00 95.98           H  
ATOM    941  CD2 LEU A  60     -14.066  -2.857 -42.048  1.00 95.98           C  
ATOM    942 HD21 LEU A  60     -14.862  -3.324 -41.469  1.00 95.98           H  
ATOM    943 HD22 LEU A  60     -14.470  -2.024 -42.624  1.00 95.98           H  
ATOM    944 HD23 LEU A  60     -13.626  -3.586 -42.729  1.00 95.98           H  
ATOM    945  N   ILE A  61      -9.313  -3.193 -40.604  1.00 95.20           N  
ATOM    946  H   ILE A  61      -9.096  -3.107 -41.587  1.00 95.20           H  
ATOM    947  CA  ILE A  61      -8.693  -4.273 -39.825  1.00 95.20           C  
ATOM    948  HA  ILE A  61      -9.481  -4.836 -39.325  1.00 95.20           H  
ATOM    949  C   ILE A  61      -7.793  -3.712 -38.719  1.00 95.20           C  
ATOM    950  CB  ILE A  61      -7.924  -5.238 -40.753  1.00 95.20           C  
ATOM    951  HB  ILE A  61      -7.249  -4.650 -41.375  1.00 95.20           H  
ATOM    952  O   ILE A  61      -7.886  -4.179 -37.588  1.00 95.20           O  
ATOM    953  CG1 ILE A  61      -8.923  -5.985 -41.662  1.00 95.20           C  
ATOM    954 HG12 ILE A  61      -9.497  -6.697 -41.070  1.00 95.20           H  
ATOM    955 HG13 ILE A  61      -9.630  -5.278 -42.096  1.00 95.20           H  
ATOM    956  CG2 ILE A  61      -7.083  -6.256 -39.956  1.00 95.20           C  
ATOM    957 HG21 ILE A  61      -7.723  -6.819 -39.277  1.00 95.20           H  
ATOM    958 HG22 ILE A  61      -6.572  -6.943 -40.630  1.00 95.20           H  
ATOM    959 HG23 ILE A  61      -6.315  -5.743 -39.377  1.00 95.20           H  
ATOM    960  CD1 ILE A  61      -8.254  -6.721 -42.823  1.00 95.20           C  
ATOM    961 HD11 ILE A  61      -7.695  -7.587 -42.468  1.00 95.20           H  
ATOM    962 HD12 ILE A  61      -9.039  -7.059 -43.499  1.00 95.20           H  
ATOM    963 HD13 ILE A  61      -7.591  -6.047 -43.365  1.00 95.20           H  
ATOM    964  N   ASP A  62      -6.951  -2.722 -39.021  1.00 94.44           N  
ATOM    965  H   ASP A  62      -6.916  -2.383 -39.972  1.00 94.44           H  
ATOM    966  CA  ASP A  62      -6.057  -2.078 -38.050  1.00 94.44           C  
ATOM    967  HA  ASP A  62      -5.406  -2.831 -37.606  1.00 94.44           H  
ATOM    968  C   ASP A  62      -6.843  -1.415 -36.908  1.00 94.44           C  
ATOM    969  CB  ASP A  62      -5.177  -1.061 -38.797  1.00 94.44           C  
ATOM    970  HB2 ASP A  62      -5.807  -0.284 -39.230  1.00 94.44           H  
ATOM    971  HB3 ASP A  62      -4.660  -1.571 -39.610  1.00 94.44           H  
ATOM    972  O   ASP A  62      -6.558  -1.649 -35.732  1.00 94.44           O  
ATOM    973  CG  ASP A  62      -4.108  -0.407 -37.923  1.00 94.44           C  
ATOM    974  OD1 ASP A  62      -3.430  -1.123 -37.158  1.00 94.44           O  
ATOM    975  OD2 ASP A  62      -3.888   0.816 -38.077  1.00 94.44           O  
ATOM    976  N   LEU A  63      -7.902  -0.668 -37.244  1.00 93.84           N  
ATOM    977  H   LEU A  63      -8.089  -0.530 -38.227  1.00 93.84           H  
ATOM    978  CA  LEU A  63      -8.778  -0.015 -36.270  1.00 93.84           C  
ATOM    979  HA  LEU A  63      -8.172   0.668 -35.675  1.00 93.84           H  
ATOM    980  C   LEU A  63      -9.401  -1.029 -35.301  1.00 93.84           C  
ATOM    981  CB  LEU A  63      -9.828   0.806 -37.045  1.00 93.84           C  
ATOM    982  HB2 LEU A  63      -9.278   1.481 -37.700  1.00 93.84           H  
ATOM    983  HB3 LEU A  63     -10.415   0.146 -37.685  1.00 93.84           H  
ATOM    984  O   LEU A  63      -9.325  -0.846 -34.083  1.00 93.84           O  
ATOM    985  CG  LEU A  63     -10.778   1.646 -36.166  1.00 93.84           C  
ATOM    986  HG  LEU A  63     -10.226   2.060 -35.322  1.00 93.84           H  
ATOM    987  CD1 LEU A  63     -11.328   2.814 -36.989  1.00 93.84           C  
ATOM    988 HD11 LEU A  63     -11.985   3.429 -36.374  1.00 93.84           H  
ATOM    989 HD12 LEU A  63     -10.504   3.432 -37.347  1.00 93.84           H  
ATOM    990 HD13 LEU A  63     -11.882   2.435 -37.848  1.00 93.84           H  
ATOM    991  CD2 LEU A  63     -11.989   0.861 -35.644  1.00 93.84           C  
ATOM    992 HD21 LEU A  63     -12.685   1.539 -35.150  1.00 93.84           H  
ATOM    993 HD22 LEU A  63     -12.495   0.361 -36.469  1.00 93.84           H  
ATOM    994 HD23 LEU A  63     -11.679   0.120 -34.907  1.00 93.84           H  
ATOM    995  N   LEU A  64      -9.994  -2.105 -35.827  1.00 95.62           N  
ATOM    996  H   LEU A  64      -9.997  -2.204 -36.833  1.00 95.62           H  
ATOM    997  CA  LEU A  64     -10.619  -3.148 -35.009  1.00 95.62           C  
ATOM    998  HA  LEU A  64     -11.288  -2.681 -34.285  1.00 95.62           H  
ATOM    999  C   LEU A  64      -9.577  -3.922 -34.189  1.00 95.62           C  
ATOM   1000  CB  LEU A  64     -11.431  -4.093 -35.912  1.00 95.62           C  
ATOM   1001  HB2 LEU A  64     -10.769  -4.479 -36.687  1.00 95.62           H  
ATOM   1002  HB3 LEU A  64     -11.769  -4.937 -35.312  1.00 95.62           H  
ATOM   1003  O   LEU A  64      -9.782  -4.175 -33.004  1.00 95.62           O  
ATOM   1004  CG  LEU A  64     -12.659  -3.446 -36.582  1.00 95.62           C  
ATOM   1005  HG  LEU A  64     -12.358  -2.563 -37.145  1.00 95.62           H  
ATOM   1006  CD1 LEU A  64     -13.294  -4.445 -37.553  1.00 95.62           C  
ATOM   1007 HD11 LEU A  64     -13.617  -5.335 -37.013  1.00 95.62           H  
ATOM   1008 HD12 LEU A  64     -12.561  -4.722 -38.310  1.00 95.62           H  
ATOM   1009 HD13 LEU A  64     -14.149  -3.983 -38.048  1.00 95.62           H  
ATOM   1010  CD2 LEU A  64     -13.725  -3.020 -35.570  1.00 95.62           C  
ATOM   1011 HD21 LEU A  64     -14.005  -3.868 -34.944  1.00 95.62           H  
ATOM   1012 HD22 LEU A  64     -13.337  -2.222 -34.937  1.00 95.62           H  
ATOM   1013 HD23 LEU A  64     -14.603  -2.644 -36.094  1.00 95.62           H  
ATOM   1014  N   ALA A  65      -8.422  -4.234 -34.782  1.00 95.52           N  
ATOM   1015  H   ALA A  65      -8.283  -3.977 -35.748  1.00 95.52           H  
ATOM   1016  CA  ALA A  65      -7.359  -4.956 -34.097  1.00 95.52           C  
ATOM   1017  HA  ALA A  65      -7.785  -5.883 -33.711  1.00 95.52           H  
ATOM   1018  C   ALA A  65      -6.795  -4.175 -32.900  1.00 95.52           C  
ATOM   1019  CB  ALA A  65      -6.257  -5.303 -35.104  1.00 95.52           C  
ATOM   1020  HB1 ALA A  65      -5.460  -5.854 -34.605  1.00 95.52           H  
ATOM   1021  HB2 ALA A  65      -6.670  -5.915 -35.905  1.00 95.52           H  
ATOM   1022  HB3 ALA A  65      -5.845  -4.389 -35.531  1.00 95.52           H  
ATOM   1023  O   ALA A  65      -6.505  -4.788 -31.866  1.00 95.52           O  
ATOM   1024  N   ASN A  66      -6.653  -2.850 -33.014  1.00 94.08           N  
ATOM   1025  H   ASN A  66      -6.838  -2.413 -33.905  1.00 94.08           H  
ATOM   1026  CA  ASN A  66      -6.263  -2.009 -31.886  1.00 94.08           C  
ATOM   1027  HA  ASN A  66      -5.391  -2.452 -31.405  1.00 94.08           H  
ATOM   1028  C   ASN A  66      -7.370  -1.942 -30.823  1.00 94.08           C  
ATOM   1029  CB  ASN A  66      -5.860  -0.617 -32.390  1.00 94.08           C  
ATOM   1030  HB2 ASN A  66      -6.703  -0.140 -32.891  1.00 94.08           H  
ATOM   1031  HB3 ASN A  66      -5.043  -0.705 -33.106  1.00 94.08           H  
ATOM   1032  O   ASN A  66      -7.080  -2.147 -29.644  1.00 94.08           O  
ATOM   1033  CG  ASN A  66      -5.388   0.243 -31.231  1.00 94.08           C  
ATOM   1034  ND2 ASN A  66      -6.194   1.175 -30.776  1.00 94.08           N  
ATOM   1035 HD21 ASN A  66      -7.123   1.290 -31.156  1.00 94.08           H  
ATOM   1036 HD22 ASN A  66      -5.901   1.661 -29.941  1.00 94.08           H  
ATOM   1037  OD1 ASN A  66      -4.319   0.043 -30.678  1.00 94.08           O  
ATOM   1038  N   PHE A  67      -8.626  -1.725 -31.235  1.00 95.51           N  
ATOM   1039  H   PHE A  67      -8.796  -1.595 -32.222  1.00 95.51           H  
ATOM   1040  CA  PHE A  67      -9.780  -1.659 -30.329  1.00 95.51           C  
ATOM   1041  HA  PHE A  67      -9.670  -0.792 -29.678  1.00 95.51           H  
ATOM   1042  C   PHE A  67      -9.891  -2.903 -29.430  1.00 95.51           C  
ATOM   1043  CB  PHE A  67     -11.056  -1.466 -31.157  1.00 95.51           C  
ATOM   1044  HB2 PHE A  67     -11.119  -2.247 -31.914  1.00 95.51           H  
ATOM   1045  HB3 PHE A  67     -11.001  -0.509 -31.675  1.00 95.51           H  
ATOM   1046  O   PHE A  67     -10.041  -2.786 -28.213  1.00 95.51           O  
ATOM   1047  CG  PHE A  67     -12.320  -1.499 -30.322  1.00 95.51           C  
ATOM   1048  CD1 PHE A  67     -13.113  -2.663 -30.286  1.00 95.51           C  
ATOM   1049  HD1 PHE A  67     -12.823  -3.535 -30.853  1.00 95.51           H  
ATOM   1050  CD2 PHE A  67     -12.675  -0.385 -29.540  1.00 95.51           C  
ATOM   1051  HD2 PHE A  67     -12.048   0.494 -29.540  1.00 95.51           H  
ATOM   1052  CE1 PHE A  67     -14.267  -2.703 -29.484  1.00 95.51           C  
ATOM   1053  HE1 PHE A  67     -14.860  -3.605 -29.454  1.00 95.51           H  
ATOM   1054  CE2 PHE A  67     -13.831  -0.425 -28.740  1.00 95.51           C  
ATOM   1055  HE2 PHE A  67     -14.094   0.432 -28.138  1.00 95.51           H  
ATOM   1056  CZ  PHE A  67     -14.629  -1.583 -28.715  1.00 95.51           C  
ATOM   1057  HZ  PHE A  67     -15.513  -1.619 -28.095  1.00 95.51           H  
ATOM   1058  N   ASP A  68      -9.705  -4.094 -30.003  1.00 96.61           N  
ATOM   1059  H   ASP A  68      -9.671  -4.129 -31.011  1.00 96.61           H  
ATOM   1060  CA  ASP A  68      -9.755  -5.366 -29.272  1.00 96.61           C  
ATOM   1061  HA  ASP A  68     -10.715  -5.440 -28.761  1.00 96.61           H  
ATOM   1062  C   ASP A  68      -8.644  -5.517 -28.206  1.00 96.61           C  
ATOM   1063  CB  ASP A  68      -9.646  -6.522 -30.281  1.00 96.61           C  
ATOM   1064  HB2 ASP A  68      -9.558  -7.458 -29.730  1.00 96.61           H  
ATOM   1065  HB3 ASP A  68      -8.729  -6.394 -30.857  1.00 96.61           H  
ATOM   1066  O   ASP A  68      -8.704  -6.421 -27.370  1.00 96.61           O  
ATOM   1067  CG  ASP A  68     -10.827  -6.669 -31.248  1.00 96.61           C  
ATOM   1068  OD1 ASP A  68     -11.931  -6.164 -30.940  1.00 96.61           O  
ATOM   1069  OD2 ASP A  68     -10.603  -7.366 -32.266  1.00 96.61           O  
ATOM   1070  N   ARG A  69      -7.600  -4.671 -28.236  1.00 94.01           N  
ATOM   1071  H   ARG A  69      -7.644  -3.924 -28.915  1.00 94.01           H  
ATOM   1072  CA  ARG A  69      -6.359  -4.805 -27.443  1.00 94.01           C  
ATOM   1073  HA  ARG A  69      -6.470  -5.645 -26.758  1.00 94.01           H  
ATOM   1074  C   ARG A  69      -6.052  -3.606 -26.543  1.00 94.01           C  
ATOM   1075  CB  ARG A  69      -5.185  -5.107 -28.390  1.00 94.01           C  
ATOM   1076  HB2 ARG A  69      -5.155  -4.343 -29.166  1.00 94.01           H  
ATOM   1077  HB3 ARG A  69      -4.244  -5.073 -27.840  1.00 94.01           H  
ATOM   1078  O   ARG A  69      -4.999  -3.575 -25.912  1.00 94.01           O  
ATOM   1079  CG  ARG A  69      -5.313  -6.494 -29.030  1.00 94.01           C  
ATOM   1080  HG2 ARG A  69      -5.169  -7.259 -28.268  1.00 94.01           H  
ATOM   1081  HG3 ARG A  69      -6.312  -6.608 -29.452  1.00 94.01           H  
ATOM   1082  CD  ARG A  69      -4.276  -6.670 -30.147  1.00 94.01           C  
ATOM   1083  HD2 ARG A  69      -4.397  -5.871 -30.879  1.00 94.01           H  
ATOM   1084  HD3 ARG A  69      -3.278  -6.580 -29.718  1.00 94.01           H  
ATOM   1085  NE  ARG A  69      -4.409  -7.980 -30.815  1.00 94.01           N  
ATOM   1086  HE  ARG A  69      -3.686  -8.660 -30.626  1.00 94.01           H  
ATOM   1087  NH1 ARG A  69      -6.386  -7.567 -31.936  1.00 94.01           N  
ATOM   1088 HH11 ARG A  69      -6.372  -6.600 -31.645  1.00 94.01           H  
ATOM   1089 HH12 ARG A  69      -7.221  -7.890 -32.404  1.00 94.01           H  
ATOM   1090  NH2 ARG A  69      -5.447  -9.571 -32.069  1.00 94.01           N  
ATOM   1091 HH21 ARG A  69      -4.728 -10.240 -31.834  1.00 94.01           H  
ATOM   1092 HH22 ARG A  69      -6.229  -9.826 -32.656  1.00 94.01           H  
ATOM   1093  CZ  ARG A  69      -5.407  -8.357 -31.600  1.00 94.01           C  
ATOM   1094  N   GLU A  70      -6.959  -2.639 -26.415  1.00 93.32           N  
ATOM   1095  H   GLU A  70      -7.772  -2.680 -27.013  1.00 93.32           H  
ATOM   1096  CA  GLU A  70      -6.709  -1.408 -25.646  1.00 93.32           C  
ATOM   1097  HA  GLU A  70      -5.779  -0.956 -25.990  1.00 93.32           H  
ATOM   1098  C   GLU A  70      -6.601  -1.599 -24.119  1.00 93.32           C  
ATOM   1099  CB  GLU A  70      -7.847  -0.413 -25.861  1.00 93.32           C  
ATOM   1100  HB2 GLU A  70      -8.770  -0.869 -25.505  1.00 93.32           H  
ATOM   1101  HB3 GLU A  70      -7.632   0.462 -25.247  1.00 93.32           H  
ATOM   1102  O   GLU A  70      -6.320  -0.644 -23.388  1.00 93.32           O  
ATOM   1103  CG  GLU A  70      -8.054   0.101 -27.282  1.00 93.32           C  
ATOM   1104  HG2 GLU A  70      -7.113   0.504 -27.655  1.00 93.32           H  
ATOM   1105  HG3 GLU A  70      -8.363  -0.731 -27.916  1.00 93.32           H  
ATOM   1106  CD  GLU A  70      -9.136   1.194 -27.300  1.00 93.32           C  
ATOM   1107  OE1 GLU A  70      -9.197   1.914 -28.319  1.00 93.32           O  
ATOM   1108  OE2 GLU A  70      -9.850   1.353 -26.266  1.00 93.32           O  
ATOM   1109  N   ARG A  71      -6.923  -2.784 -23.588  1.00 92.71           N  
ATOM   1110  H   ARG A  71      -7.076  -3.554 -24.224  1.00 92.71           H  
ATOM   1111  CA  ARG A  71      -7.007  -3.029 -22.142  1.00 92.71           C  
ATOM   1112  HA  ARG A  71      -6.810  -2.096 -21.614  1.00 92.71           H  
ATOM   1113  C   ARG A  71      -5.923  -3.999 -21.687  1.00 92.71           C  
ATOM   1114  CB  ARG A  71      -8.419  -3.505 -21.750  1.00 92.71           C  
ATOM   1115  HB2 ARG A  71      -8.612  -4.461 -22.237  1.00 92.71           H  
ATOM   1116  HB3 ARG A  71      -8.448  -3.670 -20.673  1.00 92.71           H  
ATOM   1117  O   ARG A  71      -5.779  -5.089 -22.226  1.00 92.71           O  
ATOM   1118  CG  ARG A  71      -9.550  -2.530 -22.133  1.00 92.71           C  
ATOM   1119  HG2 ARG A  71      -9.566  -2.401 -23.216  1.00 92.71           H  
ATOM   1120  HG3 ARG A  71     -10.500  -2.977 -21.839  1.00 92.71           H  
ATOM   1121  CD  ARG A  71      -9.424  -1.151 -21.462  1.00 92.71           C  
ATOM   1122  HD2 ARG A  71      -9.425  -1.292 -20.382  1.00 92.71           H  
ATOM   1123  HD3 ARG A  71      -8.472  -0.700 -21.743  1.00 92.71           H  
ATOM   1124  NE  ARG A  71     -10.540  -0.255 -21.839  1.00 92.71           N  
ATOM   1125  HE  ARG A  71     -11.458  -0.501 -21.496  1.00 92.71           H  
ATOM   1126  NH1 ARG A  71      -9.431   1.073 -23.380  1.00 92.71           N  
ATOM   1127 HH11 ARG A  71      -8.559   0.590 -23.218  1.00 92.71           H  
ATOM   1128 HH12 ARG A  71      -9.537   1.460 -24.306  1.00 92.71           H  
ATOM   1129  NH2 ARG A  71     -11.602   1.309 -23.121  1.00 92.71           N  
ATOM   1130 HH21 ARG A  71     -11.527   1.885 -23.947  1.00 92.71           H  
ATOM   1131 HH22 ARG A  71     -12.513   1.005 -22.810  1.00 92.71           H  
ATOM   1132  CZ  ARG A  71     -10.512   0.701 -22.759  1.00 92.71           C  
ATOM   1133  N   ILE A  72      -5.208  -3.602 -20.638  1.00 94.83           N  
ATOM   1134  H   ILE A  72      -5.400  -2.686 -20.259  1.00 94.83           H  
ATOM   1135  CA  ILE A  72      -4.335  -4.486 -19.859  1.00 94.83           C  
ATOM   1136  HA  ILE A  72      -3.953  -5.261 -20.523  1.00 94.83           H  
ATOM   1137  C   ILE A  72      -5.142  -5.173 -18.746  1.00 94.83           C  
ATOM   1138  CB  ILE A  72      -3.123  -3.712 -19.294  1.00 94.83           C  
ATOM   1139  HB  ILE A  72      -2.512  -4.418 -18.731  1.00 94.83           H  
ATOM   1140  O   ILE A  72      -6.197  -4.651 -18.365  1.00 94.83           O  
ATOM   1141  CG1 ILE A  72      -3.539  -2.583 -18.321  1.00 94.83           C  
ATOM   1142 HG12 ILE A  72      -4.088  -1.810 -18.859  1.00 94.83           H  
ATOM   1143 HG13 ILE A  72      -4.195  -2.992 -17.552  1.00 94.83           H  
ATOM   1144  CG2 ILE A  72      -2.260  -3.191 -20.456  1.00 94.83           C  
ATOM   1145 HG21 ILE A  72      -2.786  -2.413 -21.010  1.00 94.83           H  
ATOM   1146 HG22 ILE A  72      -1.317  -2.797 -20.078  1.00 94.83           H  
ATOM   1147 HG23 ILE A  72      -2.028  -4.011 -21.135  1.00 94.83           H  
ATOM   1148  CD1 ILE A  72      -2.352  -1.936 -17.601  1.00 94.83           C  
ATOM   1149 HD11 ILE A  72      -1.745  -2.708 -17.127  1.00 94.83           H  
ATOM   1150 HD12 ILE A  72      -1.745  -1.364 -18.303  1.00 94.83           H  
ATOM   1151 HD13 ILE A  72      -2.721  -1.263 -16.827  1.00 94.83           H  
ATOM   1152  N   PRO A  73      -4.658  -6.292 -18.174  1.00 96.92           N  
ATOM   1153  CA  PRO A  73      -5.307  -6.903 -17.018  1.00 96.92           C  
ATOM   1154  HA  PRO A  73      -6.277  -7.285 -17.335  1.00 96.92           H  
ATOM   1155  C   PRO A  73      -5.506  -5.895 -15.873  1.00 96.92           C  
ATOM   1156  CB  PRO A  73      -4.413  -8.084 -16.620  1.00 96.92           C  
ATOM   1157  HB2 PRO A  73      -3.686  -7.772 -15.870  1.00 96.92           H  
ATOM   1158  HB3 PRO A  73      -4.998  -8.924 -16.247  1.00 96.92           H  
ATOM   1159  O   PRO A  73      -4.620  -5.089 -15.572  1.00 96.92           O  
ATOM   1160  CG  PRO A  73      -3.678  -8.439 -17.913  1.00 96.92           C  
ATOM   1161  HG2 PRO A  73      -4.309  -9.083 -18.527  1.00 96.92           H  
ATOM   1162  HG3 PRO A  73      -2.719  -8.917 -17.716  1.00 96.92           H  
ATOM   1163  CD  PRO A  73      -3.509  -7.085 -18.598  1.00 96.92           C  
ATOM   1164  HD2 PRO A  73      -2.589  -6.615 -18.252  1.00 96.92           H  
ATOM   1165  HD3 PRO A  73      -3.483  -7.217 -19.680  1.00 96.92           H  
ATOM   1166  N   GLU A  74      -6.667  -5.917 -15.219  1.00 95.98           N  
ATOM   1167  H   GLU A  74      -7.364  -6.595 -15.492  1.00 95.98           H  
ATOM   1168  CA  GLU A  74      -6.959  -5.058 -14.062  1.00 95.98           C  
ATOM   1169  HA  GLU A  74      -6.742  -4.029 -14.347  1.00 95.98           H  
ATOM   1170  C   GLU A  74      -6.057  -5.413 -12.862  1.00 95.98           C  
ATOM   1171  CB  GLU A  74      -8.463  -5.129 -13.722  1.00 95.98           C  
ATOM   1172  HB2 GLU A  74      -8.719  -6.141 -13.410  1.00 95.98           H  
ATOM   1173  HB3 GLU A  74      -9.030  -4.888 -14.622  1.00 95.98           H  
ATOM   1174  O   GLU A  74      -5.546  -6.528 -12.752  1.00 95.98           O  
ATOM   1175  CG  GLU A  74      -8.855  -4.140 -12.613  1.00 95.98           C  
ATOM   1176  HG2 GLU A  74      -8.385  -4.449 -11.680  1.00 95.98           H  
ATOM   1177  HG3 GLU A  74      -8.465  -3.154 -12.867  1.00 95.98           H  
ATOM   1178  CD  GLU A  74     -10.367  -4.037 -12.381  1.00 95.98           C  
ATOM   1179  OE1 GLU A  74     -10.833  -4.418 -11.285  1.00 95.98           O  
ATOM   1180  OE2 GLU A  74     -11.039  -3.449 -13.253  1.00 95.98           O  
ATOM   1181  N   ARG A  75      -5.819  -4.460 -11.949  1.00 96.59           N  
ATOM   1182  H   ARG A  75      -6.346  -3.601 -12.019  1.00 96.59           H  
ATOM   1183  CA  ARG A  75      -5.161  -4.776 -10.673  1.00 96.59           C  
ATOM   1184  HA  ARG A  75      -4.288  -5.397 -10.873  1.00 96.59           H  
ATOM   1185  C   ARG A  75      -6.115  -5.582  -9.786  1.00 96.59           C  
ATOM   1186  CB  ARG A  75      -4.719  -3.517  -9.910  1.00 96.59           C  
ATOM   1187  HB2 ARG A  75      -4.187  -3.873  -9.028  1.00 96.59           H  
ATOM   1188  HB3 ARG A  75      -5.595  -2.946  -9.601  1.00 96.59           H  
ATOM   1189  O   ARG A  75      -7.240  -5.154  -9.565  1.00 96.59           O  
ATOM   1190  CG  ARG A  75      -3.748  -2.603 -10.647  1.00 96.59           C  
ATOM   1191  HG2 ARG A  75      -4.217  -2.289 -11.579  1.00 96.59           H  
ATOM   1192  HG3 ARG A  75      -2.845  -3.183 -10.834  1.00 96.59           H  
ATOM   1193  CD  ARG A  75      -3.366  -1.341  -9.856  1.00 96.59           C  
ATOM   1194  HD2 ARG A  75      -3.077  -1.633  -8.847  1.00 96.59           H  
ATOM   1195  HD3 ARG A  75      -4.243  -0.698  -9.780  1.00 96.59           H  
ATOM   1196  NE  ARG A  75      -2.250  -0.588 -10.484  1.00 96.59           N  
ATOM   1197  HE  ARG A  75      -1.350  -0.637 -10.028  1.00 96.59           H  
ATOM   1198  NH1 ARG A  75      -3.408   0.272 -12.262  1.00 96.59           N  
ATOM   1199 HH11 ARG A  75      -4.273  -0.123 -11.923  1.00 96.59           H  
ATOM   1200 HH12 ARG A  75      -3.510   0.866 -13.073  1.00 96.59           H  
ATOM   1201  NH2 ARG A  75      -1.227   0.699 -12.070  1.00 96.59           N  
ATOM   1202 HH21 ARG A  75      -0.323   0.707 -11.621  1.00 96.59           H  
ATOM   1203 HH22 ARG A  75      -1.284   1.149 -12.972  1.00 96.59           H  
ATOM   1204  CZ  ARG A  75      -2.300   0.138 -11.590  1.00 96.59           C  
ATOM   1205  N   VAL A  76      -5.647  -6.680  -9.190  1.00 95.15           N  
ATOM   1206  H   VAL A  76      -4.742  -7.031  -9.470  1.00 95.15           H  
ATOM   1207  CA  VAL A  76      -6.446  -7.467  -8.222  1.00 95.15           C  
ATOM   1208  HA  VAL A  76      -7.357  -7.805  -8.714  1.00 95.15           H  
ATOM   1209  C   VAL A  76      -6.870  -6.615  -7.017  1.00 95.15           C  
ATOM   1210  CB  VAL A  76      -5.658  -8.706  -7.750  1.00 95.15           C  
ATOM   1211  HB  VAL A  76      -4.718  -8.380  -7.305  1.00 95.15           H  
ATOM   1212  O   VAL A  76      -8.002  -6.710  -6.544  1.00 95.15           O  
ATOM   1213  CG1 VAL A  76      -6.428  -9.524  -6.704  1.00 95.15           C  
ATOM   1214 HG11 VAL A  76      -5.864 -10.421  -6.446  1.00 95.15           H  
ATOM   1215 HG12 VAL A  76      -6.572  -8.948  -5.790  1.00 95.15           H  
ATOM   1216 HG13 VAL A  76      -7.399  -9.821  -7.101  1.00 95.15           H  
ATOM   1217  CG2 VAL A  76      -5.342  -9.633  -8.931  1.00 95.15           C  
ATOM   1218 HG21 VAL A  76      -4.709  -9.129  -9.662  1.00 95.15           H  
ATOM   1219 HG22 VAL A  76      -6.264  -9.951  -9.416  1.00 95.15           H  
ATOM   1220 HG23 VAL A  76      -4.808 -10.515  -8.577  1.00 95.15           H  
ATOM   1221  N   VAL A  77      -5.976  -5.745  -6.551  1.00 96.20           N  
ATOM   1222  H   VAL A  77      -5.086  -5.694  -7.025  1.00 96.20           H  
ATOM   1223  CA  VAL A  77      -6.213  -4.734  -5.511  1.00 96.20           C  
ATOM   1224  HA  VAL A  77      -7.281  -4.658  -5.309  1.00 96.20           H  
ATOM   1225  C   VAL A  77      -5.748  -3.376  -6.014  1.00 96.20           C  
ATOM   1226  CB  VAL A  77      -5.501  -5.085  -4.191  1.00 96.20           C  
ATOM   1227  HB  VAL A  77      -5.588  -4.234  -3.515  1.00 96.20           H  
ATOM   1228  O   VAL A  77      -4.863  -3.303  -6.863  1.00 96.20           O  
ATOM   1229  CG1 VAL A  77      -6.166  -6.287  -3.522  1.00 96.20           C  
ATOM   1230 HG11 VAL A  77      -7.219  -6.069  -3.342  1.00 96.20           H  
ATOM   1231 HG12 VAL A  77      -5.678  -6.480  -2.567  1.00 96.20           H  
ATOM   1232 HG13 VAL A  77      -6.081  -7.172  -4.152  1.00 96.20           H  
ATOM   1233  CG2 VAL A  77      -4.008  -5.403  -4.370  1.00 96.20           C  
ATOM   1234 HG21 VAL A  77      -3.515  -4.621  -4.947  1.00 96.20           H  
ATOM   1235 HG22 VAL A  77      -3.881  -6.354  -4.887  1.00 96.20           H  
ATOM   1236 HG23 VAL A  77      -3.534  -5.470  -3.391  1.00 96.20           H  
ATOM   1237  N   HIS A  78      -6.304  -2.291  -5.486  1.00 97.41           N  
ATOM   1238  H   HIS A  78      -7.001  -2.411  -4.766  1.00 97.41           H  
ATOM   1239  CA  HIS A  78      -5.961  -0.930  -5.905  1.00 97.41           C  
ATOM   1240  HA  HIS A  78      -6.598  -0.265  -5.322  1.00 97.41           H  
ATOM   1241  C   HIS A  78      -6.328  -0.578  -7.353  1.00 97.41           C  
ATOM   1242  CB  HIS A  78      -4.495  -0.598  -5.559  1.00 97.41           C  
ATOM   1243  HB2 HIS A  78      -4.319   0.459  -5.759  1.00 97.41           H  
ATOM   1244  HB3 HIS A  78      -3.822  -1.151  -6.214  1.00 97.41           H  
ATOM   1245  O   HIS A  78      -5.632   0.228  -7.978  1.00 97.41           O  
ATOM   1246  CG  HIS A  78      -4.096  -0.857  -4.132  1.00 97.41           C  
ATOM   1247  CD2 HIS A  78      -3.280  -1.856  -3.680  1.00 97.41           C  
ATOM   1248  HD2 HIS A  78      -2.840  -2.634  -4.286  1.00 97.41           H  
ATOM   1249  ND1 HIS A  78      -4.367  -0.040  -3.066  1.00 97.41           N  
ATOM   1250  HD1 HIS A  78      -5.006   0.743  -3.088  1.00 97.41           H  
ATOM   1251  CE1 HIS A  78      -3.698  -0.513  -2.000  1.00 97.41           C  
ATOM   1252  HE1 HIS A  78      -3.694  -0.068  -1.016  1.00 97.41           H  
ATOM   1253  NE2 HIS A  78      -3.028  -1.630  -2.325  1.00 97.41           N  
ATOM   1254  N   ALA A  79      -7.397  -1.158  -7.907  1.00 97.02           N  
ATOM   1255  H   ALA A  79      -7.953  -1.792  -7.350  1.00 97.02           H  
ATOM   1256  CA  ALA A  79      -7.818  -0.914  -9.287  1.00 97.02           C  
ATOM   1257  HA  ALA A  79      -6.968  -1.083  -9.948  1.00 97.02           H  
ATOM   1258  C   ALA A  79      -8.279   0.536  -9.508  1.00 97.02           C  
ATOM   1259  CB  ALA A  79      -8.903  -1.925  -9.663  1.00 97.02           C  
ATOM   1260  HB1 ALA A  79      -9.778  -1.797  -9.026  1.00 97.02           H  
ATOM   1261  HB2 ALA A  79      -8.531  -2.943  -9.541  1.00 97.02           H  
ATOM   1262  HB3 ALA A  79      -9.197  -1.783 -10.703  1.00 97.02           H  
ATOM   1263  O   ALA A  79      -7.697   1.238 -10.338  1.00 97.02           O  
ATOM   1264  N   LYS A  80      -9.249   1.015  -8.719  1.00 97.24           N  
ATOM   1265  H   LYS A  80      -9.683   0.387  -8.058  1.00 97.24           H  
ATOM   1266  CA  LYS A  80      -9.702   2.413  -8.732  1.00 97.24           C  
ATOM   1267  HA  LYS A  80      -9.852   2.727  -9.765  1.00 97.24           H  
ATOM   1268  C   LYS A  80      -8.655   3.314  -8.086  1.00 97.24           C  
ATOM   1269  CB  LYS A  80     -11.042   2.512  -7.989  1.00 97.24           C  
ATOM   1270  HB2 LYS A  80     -11.762   1.834  -8.447  1.00 97.24           H  
ATOM   1271  HB3 LYS A  80     -10.892   2.180  -6.962  1.00 97.24           H  
ATOM   1272  O   LYS A  80      -8.248   3.084  -6.948  1.00 97.24           O  
ATOM   1273  CG  LYS A  80     -11.651   3.920  -7.940  1.00 97.24           C  
ATOM   1274  HG2 LYS A  80     -12.441   3.914  -7.189  1.00 97.24           H  
ATOM   1275  HG3 LYS A  80     -10.908   4.660  -7.642  1.00 97.24           H  
ATOM   1276  CD  LYS A  80     -12.269   4.306  -9.284  1.00 97.24           C  
ATOM   1277  HD2 LYS A  80     -12.975   3.523  -9.558  1.00 97.24           H  
ATOM   1278  HD3 LYS A  80     -11.508   4.387 -10.060  1.00 97.24           H  
ATOM   1279  CE  LYS A  80     -13.016   5.633  -9.151  1.00 97.24           C  
ATOM   1280  HE2 LYS A  80     -12.380   6.462  -9.462  1.00 97.24           H  
ATOM   1281  HE3 LYS A  80     -13.296   5.792  -8.110  1.00 97.24           H  
ATOM   1282  NZ  LYS A  80     -14.252   5.611  -9.948  1.00 97.24           N  
ATOM   1283  HZ1 LYS A  80     -14.656   6.537  -9.956  1.00 97.24           H  
ATOM   1284  HZ2 LYS A  80     -14.077   5.469 -10.932  1.00 97.24           H  
ATOM   1285  HZ3 LYS A  80     -14.926   4.961  -9.569  1.00 97.24           H  
ATOM   1286  N   GLY A  81      -8.221   4.351  -8.792  1.00 96.49           N  
ATOM   1287  H   GLY A  81      -8.598   4.525  -9.713  1.00 96.49           H  
ATOM   1288  CA  GLY A  81      -7.259   5.298  -8.245  1.00 96.49           C  
ATOM   1289  HA2 GLY A  81      -6.315   4.784  -8.065  1.00 96.49           H  
ATOM   1290  HA3 GLY A  81      -7.638   5.675  -7.295  1.00 96.49           H  
ATOM   1291  C   GLY A  81      -6.987   6.497  -9.135  1.00 96.49           C  
ATOM   1292  O   GLY A  81      -7.328   6.497 -10.315  1.00 96.49           O  
ATOM   1293  N   ALA A  82      -6.321   7.486  -8.555  1.00 97.96           N  
ATOM   1294  H   ALA A  82      -6.001   7.337  -7.609  1.00 97.96           H  
ATOM   1295  CA  ALA A  82      -5.934   8.746  -9.174  1.00 97.96           C  
ATOM   1296  HA  ALA A  82      -5.990   8.664 -10.259  1.00 97.96           H  
ATOM   1297  C   ALA A  82      -4.499   9.086  -8.775  1.00 97.96           C  
ATOM   1298  CB  ALA A  82      -6.901   9.835  -8.706  1.00 97.96           C  
ATOM   1299  HB1 ALA A  82      -6.763  10.029  -7.643  1.00 97.96           H  
ATOM   1300  HB2 ALA A  82      -6.731  10.757  -9.263  1.00 97.96           H  
ATOM   1301  HB3 ALA A  82      -7.925   9.499  -8.870  1.00 97.96           H  
ATOM   1302  O   ALA A  82      -3.991   8.571  -7.780  1.00 97.96           O  
ATOM   1303  N   GLY A  83      -3.829   9.960  -9.513  1.00 98.24           N  
ATOM   1304  H   GLY A  83      -4.266  10.426 -10.295  1.00 98.24           H  
ATOM   1305  CA  GLY A  83      -2.487  10.371  -9.135  1.00 98.24           C  
ATOM   1306  HA2 GLY A  83      -1.778   9.576  -9.367  1.00 98.24           H  
ATOM   1307  HA3 GLY A  83      -2.455  10.545  -8.059  1.00 98.24           H  
ATOM   1308  C   GLY A  83      -2.034  11.645  -9.813  1.00 98.24           C  
ATOM   1309  O   GLY A  83      -2.684  12.147 -10.728  1.00 98.24           O  
ATOM   1310  N   ALA A  84      -0.915  12.159  -9.325  1.00 98.78           N  
ATOM   1311  H   ALA A  84      -0.417  11.639  -8.617  1.00 98.78           H  
ATOM   1312  CA  ALA A  84      -0.319  13.397  -9.790  1.00 98.78           C  
ATOM   1313  HA  ALA A  84      -0.478  13.492 -10.865  1.00 98.78           H  
ATOM   1314  C   ALA A  84       1.188  13.400  -9.531  1.00 98.78           C  
ATOM   1315  CB  ALA A  84      -1.006  14.572  -9.090  1.00 98.78           C  
ATOM   1316  HB1 ALA A  84      -2.066  14.588  -9.344  1.00 98.78           H  
ATOM   1317  HB2 ALA A  84      -0.894  14.485  -8.009  1.00 98.78           H  
ATOM   1318  HB3 ALA A  84      -0.553  15.506  -9.422  1.00 98.78           H  
ATOM   1319  O   ALA A  84       1.694  12.705  -8.642  1.00 98.78           O  
ATOM   1320  N   TYR A  85       1.896  14.205 -10.313  1.00 98.86           N  
ATOM   1321  H   TYR A  85       1.395  14.818 -10.941  1.00 98.86           H  
ATOM   1322  CA  TYR A  85       3.311  14.472 -10.120  1.00 98.86           C  
ATOM   1323  HA  TYR A  85       3.798  13.560  -9.777  1.00 98.86           H  
ATOM   1324  C   TYR A  85       3.527  15.541  -9.053  1.00 98.86           C  
ATOM   1325  CB  TYR A  85       3.955  14.878 -11.446  1.00 98.86           C  
ATOM   1326  HB2 TYR A  85       3.377  15.688 -11.890  1.00 98.86           H  
ATOM   1327  HB3 TYR A  85       4.962  15.251 -11.257  1.00 98.86           H  
ATOM   1328  O   TYR A  85       2.651  16.358  -8.747  1.00 98.86           O  
ATOM   1329  CG  TYR A  85       4.052  13.747 -12.440  1.00 98.86           C  
ATOM   1330  CD1 TYR A  85       5.151  12.866 -12.398  1.00 98.86           C  
ATOM   1331  HD1 TYR A  85       5.911  12.988 -11.640  1.00 98.86           H  
ATOM   1332  CD2 TYR A  85       3.052  13.587 -13.416  1.00 98.86           C  
ATOM   1333  HD2 TYR A  85       2.207  14.259 -13.457  1.00 98.86           H  
ATOM   1334  CE1 TYR A  85       5.252  11.819 -13.333  1.00 98.86           C  
ATOM   1335  HE1 TYR A  85       6.093  11.141 -13.308  1.00 98.86           H  
ATOM   1336  CE2 TYR A  85       3.150  12.536 -14.343  1.00 98.86           C  
ATOM   1337  HE2 TYR A  85       2.395  12.400 -15.103  1.00 98.86           H  
ATOM   1338  OH  TYR A  85       4.314  10.619 -15.185  1.00 98.86           O  
ATOM   1339  HH  TYR A  85       5.138  10.128 -15.148  1.00 98.86           H  
ATOM   1340  CZ  TYR A  85       4.241  11.644 -14.302  1.00 98.86           C  
ATOM   1341  N   GLY A  86       4.731  15.538  -8.501  1.00 98.68           N  
ATOM   1342  H   GLY A  86       5.404  14.843  -8.790  1.00 98.68           H  
ATOM   1343  CA  GLY A  86       5.119  16.457  -7.453  1.00 98.68           C  
ATOM   1344  HA2 GLY A  86       4.618  16.132  -6.541  1.00 98.68           H  
ATOM   1345  HA3 GLY A  86       4.800  17.472  -7.690  1.00 98.68           H  
ATOM   1346  C   GLY A  86       6.612  16.462  -7.191  1.00 98.68           C  
ATOM   1347  O   GLY A  86       7.414  15.948  -7.976  1.00 98.68           O  
ATOM   1348  N   GLU A  87       6.965  17.007  -6.035  1.00 98.73           N  
ATOM   1349  H   GLU A  87       6.234  17.375  -5.442  1.00 98.73           H  
ATOM   1350  CA  GLU A  87       8.330  17.045  -5.527  1.00 98.73           C  
ATOM   1351  HA  GLU A  87       8.928  16.296  -6.047  1.00 98.73           H  
ATOM   1352  C   GLU A  87       8.349  16.712  -4.033  1.00 98.73           C  
ATOM   1353  CB  GLU A  87       8.967  18.422  -5.779  1.00 98.73           C  
ATOM   1354  HB2 GLU A  87       9.988  18.405  -5.398  1.00 98.73           H  
ATOM   1355  HB3 GLU A  87       8.406  19.172  -5.221  1.00 98.73           H  
ATOM   1356  O   GLU A  87       7.452  17.092  -3.275  1.00 98.73           O  
ATOM   1357  CG  GLU A  87       9.004  18.822  -7.264  1.00 98.73           C  
ATOM   1358  HG2 GLU A  87       7.987  18.901  -7.648  1.00 98.73           H  
ATOM   1359  HG3 GLU A  87       9.522  18.040  -7.820  1.00 98.73           H  
ATOM   1360  CD  GLU A  87       9.705  20.170  -7.490  1.00 98.73           C  
ATOM   1361  OE1 GLU A  87      10.450  20.282  -8.484  1.00 98.73           O  
ATOM   1362  OE2 GLU A  87       9.523  21.110  -6.672  1.00 98.73           O  
ATOM   1363  N   PHE A  88       9.392  16.006  -3.611  1.00 98.81           N  
ATOM   1364  H   PHE A  88      10.056  15.683  -4.300  1.00 98.81           H  
ATOM   1365  CA  PHE A  88       9.773  15.869  -2.214  1.00 98.81           C  
ATOM   1366  HA  PHE A  88       8.928  16.119  -1.573  1.00 98.81           H  
ATOM   1367  C   PHE A  88      10.907  16.845  -1.918  1.00 98.81           C  
ATOM   1368  CB  PHE A  88      10.182  14.425  -1.916  1.00 98.81           C  
ATOM   1369  HB2 PHE A  88       9.310  13.782  -2.038  1.00 98.81           H  
ATOM   1370  HB3 PHE A  88      10.942  14.107  -2.630  1.00 98.81           H  
ATOM   1371  O   PHE A  88      11.906  16.857  -2.634  1.00 98.81           O  
ATOM   1372  CG  PHE A  88      10.713  14.235  -0.515  1.00 98.81           C  
ATOM   1373  CD1 PHE A  88      12.075  14.457  -0.239  1.00 98.81           C  
ATOM   1374  HD1 PHE A  88      12.748  14.758  -1.029  1.00 98.81           H  
ATOM   1375  CD2 PHE A  88       9.833  13.888   0.526  1.00 98.81           C  
ATOM   1376  HD2 PHE A  88       8.783  13.737   0.325  1.00 98.81           H  
ATOM   1377  CE1 PHE A  88      12.565  14.311   1.067  1.00 98.81           C  
ATOM   1378  HE1 PHE A  88      13.608  14.497   1.278  1.00 98.81           H  
ATOM   1379  CE2 PHE A  88      10.324  13.752   1.834  1.00 98.81           C  
ATOM   1380  HE2 PHE A  88       9.652  13.504   2.642  1.00 98.81           H  
ATOM   1381  CZ  PHE A  88      11.689  13.952   2.101  1.00 98.81           C  
ATOM   1382  HZ  PHE A  88      12.066  13.867   3.109  1.00 98.81           H  
ATOM   1383  N   GLU A  89      10.769  17.626  -0.855  1.00 98.73           N  
ATOM   1384  H   GLU A  89       9.907  17.564  -0.331  1.00 98.73           H  
ATOM   1385  CA  GLU A  89      11.773  18.564  -0.362  1.00 98.73           C  
ATOM   1386  HA  GLU A  89      12.611  18.612  -1.058  1.00 98.73           H  
ATOM   1387  C   GLU A  89      12.294  18.101   1.004  1.00 98.73           C  
ATOM   1388  CB  GLU A  89      11.132  19.956  -0.297  1.00 98.73           C  
ATOM   1389  HB2 GLU A  89      10.346  19.949   0.458  1.00 98.73           H  
ATOM   1390  HB3 GLU A  89      10.673  20.167  -1.263  1.00 98.73           H  
ATOM   1391  O   GLU A  89      11.506  17.890   1.929  1.00 98.73           O  
ATOM   1392  CG  GLU A  89      12.122  21.083   0.022  1.00 98.73           C  
ATOM   1393  HG2 GLU A  89      12.836  21.176  -0.796  1.00 98.73           H  
ATOM   1394  HG3 GLU A  89      12.669  20.840   0.932  1.00 98.73           H  
ATOM   1395  CD  GLU A  89      11.359  22.402   0.208  1.00 98.73           C  
ATOM   1396  OE1 GLU A  89      11.504  23.047   1.266  1.00 98.73           O  
ATOM   1397  OE2 GLU A  89      10.511  22.741  -0.645  1.00 98.73           O  
ATOM   1398  N   LEU A  90      13.615  17.958   1.141  1.00 98.68           N  
ATOM   1399  H   LEU A  90      14.199  18.117   0.332  1.00 98.68           H  
ATOM   1400  CA  LEU A  90      14.278  17.711   2.425  1.00 98.68           C  
ATOM   1401  HA  LEU A  90      13.775  16.888   2.934  1.00 98.68           H  
ATOM   1402  C   LEU A  90      14.180  18.972   3.294  1.00 98.68           C  
ATOM   1403  CB  LEU A  90      15.744  17.319   2.150  1.00 98.68           C  
ATOM   1404  HB2 LEU A  90      15.758  16.457   1.484  1.00 98.68           H  
ATOM   1405  HB3 LEU A  90      16.227  18.145   1.628  1.00 98.68           H  
ATOM   1406  O   LEU A  90      14.708  20.014   2.911  1.00 98.68           O  
ATOM   1407  CG  LEU A  90      16.581  16.987   3.403  1.00 98.68           C  
ATOM   1408  HG  LEU A  90      16.553  17.824   4.101  1.00 98.68           H  
ATOM   1409  CD1 LEU A  90      16.068  15.732   4.104  1.00 98.68           C  
ATOM   1410 HD11 LEU A  90      16.790  15.395   4.848  1.00 98.68           H  
ATOM   1411 HD12 LEU A  90      15.141  15.965   4.626  1.00 98.68           H  
ATOM   1412 HD13 LEU A  90      15.885  14.938   3.380  1.00 98.68           H  
ATOM   1413  CD2 LEU A  90      18.033  16.739   3.002  1.00 98.68           C  
ATOM   1414 HD21 LEU A  90      18.445  17.632   2.532  1.00 98.68           H  
ATOM   1415 HD22 LEU A  90      18.095  15.903   2.305  1.00 98.68           H  
ATOM   1416 HD23 LEU A  90      18.628  16.513   3.888  1.00 98.68           H  
ATOM   1417  N   THR A  91      13.528  18.892   4.455  1.00 98.58           N  
ATOM   1418  H   THR A  91      13.156  17.997   4.738  1.00 98.58           H  
ATOM   1419  CA  THR A  91      13.286  20.058   5.329  1.00 98.58           C  
ATOM   1420  HA  THR A  91      13.579  20.969   4.808  1.00 98.58           H  
ATOM   1421  C   THR A  91      14.100  20.028   6.616  1.00 98.58           C  
ATOM   1422  CB  THR A  91      11.800  20.222   5.678  1.00 98.58           C  
ATOM   1423  HB  THR A  91      11.689  21.075   6.347  1.00 98.58           H  
ATOM   1424  O   THR A  91      14.357  21.084   7.187  1.00 98.58           O  
ATOM   1425  CG2 THR A  91      10.929  20.469   4.448  1.00 98.58           C  
ATOM   1426 HG21 THR A  91      11.309  21.332   3.902  1.00 98.58           H  
ATOM   1427 HG22 THR A  91      10.946  19.603   3.786  1.00 98.58           H  
ATOM   1428 HG23 THR A  91       9.903  20.672   4.757  1.00 98.58           H  
ATOM   1429  OG1 THR A  91      11.294  19.073   6.325  1.00 98.58           O  
ATOM   1430  HG1 THR A  91      10.353  19.039   6.140  1.00 98.58           H  
ATOM   1431  N   HIS A  92      14.521  18.846   7.072  1.00 98.34           N  
ATOM   1432  H   HIS A  92      14.328  18.013   6.535  1.00 98.34           H  
ATOM   1433  CA  HIS A  92      15.336  18.692   8.276  1.00 98.34           C  
ATOM   1434  HA  HIS A  92      15.781  19.653   8.534  1.00 98.34           H  
ATOM   1435  C   HIS A  92      16.473  17.708   8.027  1.00 98.34           C  
ATOM   1436  CB  HIS A  92      14.498  18.223   9.472  1.00 98.34           C  
ATOM   1437  HB2 HIS A  92      14.152  17.206   9.285  1.00 98.34           H  
ATOM   1438  HB3 HIS A  92      15.145  18.178  10.348  1.00 98.34           H  
ATOM   1439  O   HIS A  92      16.324  16.751   7.269  1.00 98.34           O  
ATOM   1440  CG  HIS A  92      13.312  19.092   9.802  1.00 98.34           C  
ATOM   1441  CD2 HIS A  92      13.170  19.884  10.908  1.00 98.34           C  
ATOM   1442  HD2 HIS A  92      13.889  19.992  11.706  1.00 98.34           H  
ATOM   1443  ND1 HIS A  92      12.178  19.257   9.042  1.00 98.34           N  
ATOM   1444  HD1 HIS A  92      12.028  18.892   8.113  1.00 98.34           H  
ATOM   1445  CE1 HIS A  92      11.391  20.152   9.656  1.00 98.34           C  
ATOM   1446  HE1 HIS A  92      10.453  20.520   9.268  1.00 98.34           H  
ATOM   1447  NE2 HIS A  92      11.939  20.543  10.815  1.00 98.34           N  
ATOM   1448  N   ASP A  93      17.599  17.942   8.693  1.00 97.21           N  
ATOM   1449  H   ASP A  93      17.656  18.727   9.327  1.00 97.21           H  
ATOM   1450  CA  ASP A  93      18.752  17.058   8.607  1.00 97.21           C  
ATOM   1451  HA  ASP A  93      18.910  16.792   7.562  1.00 97.21           H  
ATOM   1452  C   ASP A  93      18.470  15.775   9.397  1.00 97.21           C  
ATOM   1453  CB  ASP A  93      20.010  17.791   9.093  1.00 97.21           C  
ATOM   1454  HB2 ASP A  93      20.100  18.730   8.547  1.00 97.21           H  
ATOM   1455  HB3 ASP A  93      19.901  18.025  10.152  1.00 97.21           H  
ATOM   1456  O   ASP A  93      18.087  15.819  10.572  1.00 97.21           O  
ATOM   1457  CG  ASP A  93      21.299  16.989   8.884  1.00 97.21           C  
ATOM   1458  OD1 ASP A  93      21.244  15.875   8.310  1.00 97.21           O  
ATOM   1459  OD2 ASP A  93      22.359  17.495   9.296  1.00 97.21           O  
ATOM   1460  N   ILE A  94      18.629  14.639   8.722  1.00 97.02           N  
ATOM   1461  H   ILE A  94      18.959  14.722   7.772  1.00 97.02           H  
ATOM   1462  CA  ILE A  94      18.533  13.287   9.283  1.00 97.02           C  
ATOM   1463  HA  ILE A  94      18.625  13.362  10.367  1.00 97.02           H  
ATOM   1464  C   ILE A  94      19.724  12.416   8.864  1.00 97.02           C  
ATOM   1465  CB  ILE A  94      17.169  12.633   8.976  1.00 97.02           C  
ATOM   1466  HB  ILE A  94      17.172  11.647   9.440  1.00 97.02           H  
ATOM   1467  O   ILE A  94      19.627  11.187   8.844  1.00 97.02           O  
ATOM   1468  CG1 ILE A  94      16.934  12.463   7.461  1.00 97.02           C  
ATOM   1469 HG12 ILE A  94      16.674  13.424   7.016  1.00 97.02           H  
ATOM   1470 HG13 ILE A  94      17.842  12.105   6.976  1.00 97.02           H  
ATOM   1471  CG2 ILE A  94      16.015  13.433   9.609  1.00 97.02           C  
ATOM   1472 HG21 ILE A  94      15.839  14.351   9.049  1.00 97.02           H  
ATOM   1473 HG22 ILE A  94      16.275  13.700  10.634  1.00 97.02           H  
ATOM   1474 HG23 ILE A  94      15.103  12.836   9.628  1.00 97.02           H  
ATOM   1475  CD1 ILE A  94      15.824  11.452   7.167  1.00 97.02           C  
ATOM   1476 HD11 ILE A  94      14.906  11.714   7.693  1.00 97.02           H  
ATOM   1477 HD12 ILE A  94      16.143  10.455   7.471  1.00 97.02           H  
ATOM   1478 HD13 ILE A  94      15.613  11.456   6.098  1.00 97.02           H  
ATOM   1479  N   SER A  95      20.850  13.043   8.511  1.00 95.73           N  
ATOM   1480  H   SER A  95      20.876  14.052   8.557  1.00 95.73           H  
ATOM   1481  CA  SER A  95      22.084  12.363   8.099  1.00 95.73           C  
ATOM   1482  HA  SER A  95      21.851  11.712   7.256  1.00 95.73           H  
ATOM   1483  C   SER A  95      22.684  11.462   9.186  1.00 95.73           C  
ATOM   1484  CB  SER A  95      23.117  13.395   7.634  1.00 95.73           C  
ATOM   1485  HB2 SER A  95      24.031  12.875   7.346  1.00 95.73           H  
ATOM   1486  HB3 SER A  95      22.730  13.924   6.763  1.00 95.73           H  
ATOM   1487  O   SER A  95      23.443  10.547   8.878  1.00 95.73           O  
ATOM   1488  OG  SER A  95      23.416  14.334   8.647  1.00 95.73           O  
ATOM   1489  HG  SER A  95      22.753  15.027   8.620  1.00 95.73           H  
ATOM   1490  N   ASP A  96      22.288  11.647  10.447  1.00 95.89           N  
ATOM   1491  H   ASP A  96      21.657  12.411  10.642  1.00 95.89           H  
ATOM   1492  CA  ASP A  96      22.599  10.745  11.559  1.00 95.89           C  
ATOM   1493  HA  ASP A  96      23.670  10.544  11.552  1.00 95.89           H  
ATOM   1494  C   ASP A  96      21.882   9.388  11.460  1.00 95.89           C  
ATOM   1495  CB  ASP A  96      22.251  11.442  12.887  1.00 95.89           C  
ATOM   1496  HB2 ASP A  96      22.554  10.794  13.710  1.00 95.89           H  
ATOM   1497  HB3 ASP A  96      22.830  12.362  12.964  1.00 95.89           H  
ATOM   1498  O   ASP A  96      22.357   8.399  12.020  1.00 95.89           O  
ATOM   1499  CG  ASP A  96      20.761  11.785  13.037  1.00 95.89           C  
ATOM   1500  OD1 ASP A  96      20.221  12.541  12.198  1.00 95.89           O  
ATOM   1501  OD2 ASP A  96      20.104  11.334  14.000  1.00 95.89           O  
ATOM   1502  N   LEU A  97      20.754   9.324  10.748  1.00 96.08           N  
ATOM   1503  H   LEU A  97      20.440  10.169  10.291  1.00 96.08           H  
ATOM   1504  CA  LEU A  97      19.902   8.137  10.667  1.00 96.08           C  
ATOM   1505  HA  LEU A  97      20.145   7.458  11.484  1.00 96.08           H  
ATOM   1506  C   LEU A  97      20.084   7.347   9.374  1.00 96.08           C  
ATOM   1507  CB  LEU A  97      18.428   8.547  10.800  1.00 96.08           C  
ATOM   1508  HB2 LEU A  97      17.824   7.642  10.754  1.00 96.08           H  
ATOM   1509  HB3 LEU A  97      18.161   9.168   9.944  1.00 96.08           H  
ATOM   1510  O   LEU A  97      19.718   6.175   9.335  1.00 96.08           O  
ATOM   1511  CG  LEU A  97      18.070   9.309  12.083  1.00 96.08           C  
ATOM   1512  HG  LEU A  97      18.579  10.273  12.087  1.00 96.08           H  
ATOM   1513  CD1 LEU A  97      16.563   9.570  12.069  1.00 96.08           C  
ATOM   1514 HD11 LEU A  97      16.028   8.627  11.953  1.00 96.08           H  
ATOM   1515 HD12 LEU A  97      16.259  10.047  13.001  1.00 96.08           H  
ATOM   1516 HD13 LEU A  97      16.318  10.227  11.235  1.00 96.08           H  
ATOM   1517  CD2 LEU A  97      18.431   8.535  13.353  1.00 96.08           C  
ATOM   1518 HD21 LEU A  97      19.515   8.445  13.426  1.00 96.08           H  
ATOM   1519 HD22 LEU A  97      18.091   9.086  14.230  1.00 96.08           H  
ATOM   1520 HD23 LEU A  97      17.979   7.543  13.335  1.00 96.08           H  
ATOM   1521  N   THR A  98      20.581   7.971   8.304  1.00 95.41           N  
ATOM   1522  H   THR A  98      20.887   8.930   8.389  1.00 95.41           H  
ATOM   1523  CA  THR A  98      20.571   7.353   6.977  1.00 95.41           C  
ATOM   1524  HA  THR A  98      20.723   6.282   7.114  1.00 95.41           H  
ATOM   1525  C   THR A  98      21.671   7.856   6.045  1.00 95.41           C  
ATOM   1526  CB  THR A  98      19.190   7.509   6.327  1.00 95.41           C  
ATOM   1527  HB  THR A  98      18.430   7.174   7.033  1.00 95.41           H  
ATOM   1528  O   THR A  98      22.181   8.964   6.179  1.00 95.41           O  
ATOM   1529  CG2 THR A  98      18.849   8.937   5.902  1.00 95.41           C  
ATOM   1530 HG21 THR A  98      18.938   9.609   6.755  1.00 95.41           H  
ATOM   1531 HG22 THR A  98      19.517   9.274   5.110  1.00 95.41           H  
ATOM   1532 HG23 THR A  98      17.821   8.968   5.541  1.00 95.41           H  
ATOM   1533  OG1 THR A  98      19.127   6.687   5.188  1.00 95.41           O  
ATOM   1534  HG1 THR A  98      18.694   5.866   5.432  1.00 95.41           H  
ATOM   1535  N   THR A  99      21.992   7.031   5.052  1.00 94.52           N  
ATOM   1536  H   THR A  99      21.538   6.129   5.058  1.00 94.52           H  
ATOM   1537  CA  THR A  99      22.898   7.314   3.930  1.00 94.52           C  
ATOM   1538  HA  THR A  99      23.411   8.257   4.118  1.00 94.52           H  
ATOM   1539  C   THR A  99      22.159   7.495   2.599  1.00 94.52           C  
ATOM   1540  CB  THR A  99      23.963   6.213   3.816  1.00 94.52           C  
ATOM   1541  HB  THR A  99      24.517   6.323   2.884  1.00 94.52           H  
ATOM   1542  O   THR A  99      22.801   7.606   1.555  1.00 94.52           O  
ATOM   1543  CG2 THR A  99      24.951   6.273   4.977  1.00 94.52           C  
ATOM   1544 HG21 THR A  99      24.424   6.184   5.927  1.00 94.52           H  
ATOM   1545 HG22 THR A  99      25.481   7.225   4.956  1.00 94.52           H  
ATOM   1546 HG23 THR A  99      25.673   5.461   4.888  1.00 94.52           H  
ATOM   1547  OG1 THR A  99      23.372   4.933   3.866  1.00 94.52           O  
ATOM   1548  HG1 THR A  99      23.162   4.774   4.789  1.00 94.52           H  
ATOM   1549  N   ILE A 100      20.820   7.539   2.618  1.00 95.97           N  
ATOM   1550  H   ILE A 100      20.350   7.433   3.506  1.00 95.97           H  
ATOM   1551  CA  ILE A 100      19.993   7.761   1.424  1.00 95.97           C  
ATOM   1552  HA  ILE A 100      20.242   7.003   0.681  1.00 95.97           H  
ATOM   1553  C   ILE A 100      20.318   9.135   0.828  1.00 95.97           C  
ATOM   1554  CB  ILE A 100      18.490   7.631   1.769  1.00 95.97           C  
ATOM   1555  HB  ILE A 100      18.276   8.329   2.579  1.00 95.97           H  
ATOM   1556  O   ILE A 100      20.115  10.164   1.475  1.00 95.97           O  
ATOM   1557  CG1 ILE A 100      18.123   6.207   2.238  1.00 95.97           C  
ATOM   1558 HG12 ILE A 100      18.927   5.806   2.855  1.00 95.97           H  
ATOM   1559 HG13 ILE A 100      18.020   5.540   1.381  1.00 95.97           H  
ATOM   1560  CG2 ILE A 100      17.605   8.001   0.566  1.00 95.97           C  
ATOM   1561 HG21 ILE A 100      17.887   7.399  -0.299  1.00 95.97           H  
ATOM   1562 HG22 ILE A 100      16.555   7.824   0.797  1.00 95.97           H  
ATOM   1563 HG23 ILE A 100      17.726   9.058   0.331  1.00 95.97           H  
ATOM   1564  CD1 ILE A 100      16.835   6.169   3.070  1.00 95.97           C  
ATOM   1565 HD11 ILE A 100      16.818   6.996   3.780  1.00 95.97           H  
ATOM   1566 HD12 ILE A 100      15.957   6.218   2.425  1.00 95.97           H  
ATOM   1567 HD13 ILE A 100      16.818   5.252   3.657  1.00 95.97           H  
ATOM   1568  N   ASP A 101      20.777   9.170  -0.428  1.00 94.78           N  
ATOM   1569  H   ASP A 101      21.002   8.290  -0.870  1.00 94.78           H  
ATOM   1570  CA  ASP A 101      21.244  10.405  -1.079  1.00 94.78           C  
ATOM   1571  HA  ASP A 101      22.126  10.768  -0.551  1.00 94.78           H  
ATOM   1572  C   ASP A 101      20.192  11.523  -1.027  1.00 94.78           C  
ATOM   1573  CB  ASP A 101      21.656  10.119  -2.533  1.00 94.78           C  
ATOM   1574  HB2 ASP A 101      22.534   9.472  -2.542  1.00 94.78           H  
ATOM   1575  HB3 ASP A 101      20.843   9.601  -3.043  1.00 94.78           H  
ATOM   1576  O   ASP A 101      20.500  12.650  -0.648  1.00 94.78           O  
ATOM   1577  CG  ASP A 101      21.969  11.424  -3.278  1.00 94.78           C  
ATOM   1578  OD1 ASP A 101      22.980  12.082  -2.965  1.00 94.78           O  
ATOM   1579  OD2 ASP A 101      21.109  11.895  -4.060  1.00 94.78           O  
ATOM   1580  N   MET A 102      18.926  11.236  -1.346  1.00 96.61           N  
ATOM   1581  H   MET A 102      18.707  10.294  -1.636  1.00 96.61           H  
ATOM   1582  CA  MET A 102      17.874  12.264  -1.337  1.00 96.61           C  
ATOM   1583  HA  MET A 102      18.243  13.116  -1.908  1.00 96.61           H  
ATOM   1584  C   MET A 102      17.531  12.814   0.060  1.00 96.61           C  
ATOM   1585  CB  MET A 102      16.612  11.767  -2.052  1.00 96.61           C  
ATOM   1586  HB2 MET A 102      15.910  12.600  -2.087  1.00 96.61           H  
ATOM   1587  HB3 MET A 102      16.853  11.485  -3.077  1.00 96.61           H  
ATOM   1588  O   MET A 102      16.874  13.849   0.146  1.00 96.61           O  
ATOM   1589  CG  MET A 102      15.931  10.588  -1.352  1.00 96.61           C  
ATOM   1590  HG2 MET A 102      15.909  10.769  -0.277  1.00 96.61           H  
ATOM   1591  HG3 MET A 102      16.517   9.688  -1.539  1.00 96.61           H  
ATOM   1592  SD  MET A 102      14.233  10.279  -1.884  1.00 96.61           S  
ATOM   1593  CE  MET A 102      13.413  11.731  -1.180  1.00 96.61           C  
ATOM   1594  HE1 MET A 102      13.564  12.590  -1.834  1.00 96.61           H  
ATOM   1595  HE2 MET A 102      13.830  11.948  -0.197  1.00 96.61           H  
ATOM   1596  HE3 MET A 102      12.347  11.539  -1.064  1.00 96.61           H  
ATOM   1597  N   LEU A 103      17.959  12.136   1.132  1.00 97.61           N  
ATOM   1598  H   LEU A 103      18.566  11.343   0.983  1.00 97.61           H  
ATOM   1599  CA  LEU A 103      17.716  12.520   2.528  1.00 97.61           C  
ATOM   1600  HA  LEU A 103      16.996  13.338   2.544  1.00 97.61           H  
ATOM   1601  C   LEU A 103      18.967  13.071   3.229  1.00 97.61           C  
ATOM   1602  CB  LEU A 103      17.114  11.337   3.308  1.00 97.61           C  
ATOM   1603  HB2 LEU A 103      16.917  11.677   4.325  1.00 97.61           H  
ATOM   1604  HB3 LEU A 103      17.862  10.546   3.367  1.00 97.61           H  
ATOM   1605  O   LEU A 103      18.941  13.321   4.432  1.00 97.61           O  
ATOM   1606  CG  LEU A 103      15.814  10.748   2.734  1.00 97.61           C  
ATOM   1607  HG  LEU A 103      16.040  10.255   1.788  1.00 97.61           H  
ATOM   1608  CD1 LEU A 103      15.234   9.692   3.673  1.00 97.61           C  
ATOM   1609 HD11 LEU A 103      14.471   9.116   3.149  1.00 97.61           H  
ATOM   1610 HD12 LEU A 103      14.781  10.161   4.547  1.00 97.61           H  
ATOM   1611 HD13 LEU A 103      16.024   9.017   4.000  1.00 97.61           H  
ATOM   1612  CD2 LEU A 103      14.735  11.805   2.499  1.00 97.61           C  
ATOM   1613 HD21 LEU A 103      15.053  12.489   1.712  1.00 97.61           H  
ATOM   1614 HD22 LEU A 103      14.575  12.375   3.415  1.00 97.61           H  
ATOM   1615 HD23 LEU A 103      13.807  11.327   2.188  1.00 97.61           H  
ATOM   1616  N   THR A 104      20.058  13.260   2.487  1.00 94.18           N  
ATOM   1617  H   THR A 104      20.009  13.066   1.497  1.00 94.18           H  
ATOM   1618  CA  THR A 104      21.320  13.807   2.987  1.00 94.18           C  
ATOM   1619  HA  THR A 104      21.177  14.160   4.008  1.00 94.18           H  
ATOM   1620  C   THR A 104      21.752  15.020   2.161  1.00 94.18           C  
ATOM   1621  CB  THR A 104      22.422  12.732   3.028  1.00 94.18           C  
ATOM   1622  HB  THR A 104      23.358  13.201   3.331  1.00 94.18           H  
ATOM   1623  O   THR A 104      21.321  15.222   1.020  1.00 94.18           O  
ATOM   1624  CG2 THR A 104      22.110  11.604   4.009  1.00 94.18           C  
ATOM   1625 HG21 THR A 104      21.211  11.064   3.711  1.00 94.18           H  
ATOM   1626 HG22 THR A 104      22.949  10.908   4.048  1.00 94.18           H  
ATOM   1627 HG23 THR A 104      21.952  12.019   5.004  1.00 94.18           H  
ATOM   1628  OG1 THR A 104      22.600  12.136   1.768  1.00 94.18           O  
ATOM   1629  HG1 THR A 104      21.834  11.575   1.623  1.00 94.18           H  
ATOM   1630  N   GLY A 105      22.610  15.857   2.748  1.00 92.44           N  
ATOM   1631  H   GLY A 105      22.850  15.700   3.716  1.00 92.44           H  
ATOM   1632  CA  GLY A 105      23.102  17.081   2.118  1.00 92.44           C  
ATOM   1633  HA2 GLY A 105      24.120  17.272   2.457  1.00 92.44           H  
ATOM   1634  HA3 GLY A 105      23.135  16.932   1.038  1.00 92.44           H  
ATOM   1635  C   GLY A 105      22.255  18.316   2.454  1.00 92.44           C  
ATOM   1636  O   GLY A 105      21.716  18.404   3.557  1.00 92.44           O  
ATOM   1637  N   PRO A 106      22.185  19.318   1.558  1.00 95.88           N  
ATOM   1638  CA  PRO A 106      21.584  20.604   1.885  1.00 95.88           C  
ATOM   1639  HA  PRO A 106      22.016  20.978   2.814  1.00 95.88           H  
ATOM   1640  C   PRO A 106      20.065  20.506   2.056  1.00 95.88           C  
ATOM   1641  CB  PRO A 106      21.977  21.545   0.743  1.00 95.88           C  
ATOM   1642  HB2 PRO A 106      21.218  22.304   0.553  1.00 95.88           H  
ATOM   1643  HB3 PRO A 106      22.934  22.014   0.972  1.00 95.88           H  
ATOM   1644  O   PRO A 106      19.359  19.932   1.223  1.00 95.88           O  
ATOM   1645  CG  PRO A 106      22.145  20.599  -0.446  1.00 95.88           C  
ATOM   1646  HG2 PRO A 106      21.171  20.394  -0.891  1.00 95.88           H  
ATOM   1647  HG3 PRO A 106      22.828  21.004  -1.193  1.00 95.88           H  
ATOM   1648  CD  PRO A 106      22.695  19.324   0.194  1.00 95.88           C  
ATOM   1649  HD2 PRO A 106      22.351  18.452  -0.361  1.00 95.88           H  
ATOM   1650  HD3 PRO A 106      23.784  19.359   0.214  1.00 95.88           H  
ATOM   1651  N   ILE A 107      19.557  21.153   3.103  1.00 98.05           N  
ATOM   1652  H   ILE A 107      20.195  21.572   3.765  1.00 98.05           H  
ATOM   1653  CA  ILE A 107      18.124  21.409   3.271  1.00 98.05           C  
ATOM   1654  HA  ILE A 107      17.601  20.453   3.292  1.00 98.05           H  
ATOM   1655  C   ILE A 107      17.599  22.190   2.061  1.00 98.05           C  
ATOM   1656  CB  ILE A 107      17.862  22.148   4.601  1.00 98.05           C  
ATOM   1657  HB  ILE A 107      18.378  23.107   4.567  1.00 98.05           H  
ATOM   1658  O   ILE A 107      18.267  23.086   1.547  1.00 98.05           O  
ATOM   1659  CG1 ILE A 107      18.412  21.369   5.816  1.00 98.05           C  
ATOM   1660 HG12 ILE A 107      18.109  21.877   6.732  1.00 98.05           H  
ATOM   1661 HG13 ILE A 107      19.502  21.392   5.789  1.00 98.05           H  
ATOM   1662  CG2 ILE A 107      16.367  22.439   4.801  1.00 98.05           C  
ATOM   1663 HG21 ILE A 107      16.198  22.882   5.783  1.00 98.05           H  
ATOM   1664 HG22 ILE A 107      16.007  23.141   4.049  1.00 98.05           H  
ATOM   1665 HG23 ILE A 107      15.795  21.514   4.733  1.00 98.05           H  
ATOM   1666  CD1 ILE A 107      17.974  19.903   5.905  1.00 98.05           C  
ATOM   1667 HD11 ILE A 107      16.887  19.828   5.952  1.00 98.05           H  
ATOM   1668 HD12 ILE A 107      18.348  19.333   5.054  1.00 98.05           H  
ATOM   1669 HD13 ILE A 107      18.415  19.477   6.806  1.00 98.05           H  
ATOM   1670  N   GLY A 108      16.414  21.815   1.585  1.00 98.01           N  
ATOM   1671  H   GLY A 108      15.886  21.130   2.106  1.00 98.01           H  
ATOM   1672  CA  GLY A 108      15.833  22.295   0.333  1.00 98.01           C  
ATOM   1673  HA2 GLY A 108      16.177  23.310   0.133  1.00 98.01           H  
ATOM   1674  HA3 GLY A 108      14.749  22.321   0.442  1.00 98.01           H  
ATOM   1675  C   GLY A 108      16.168  21.426  -0.883  1.00 98.01           C  
ATOM   1676  O   GLY A 108      15.685  21.719  -1.976  1.00 98.01           O  
ATOM   1677  N   LYS A 109      16.959  20.347  -0.732  1.00 98.04           N  
ATOM   1678  H   LYS A 109      17.392  20.190   0.167  1.00 98.04           H  
ATOM   1679  CA  LYS A 109      17.171  19.356  -1.801  1.00 98.04           C  
ATOM   1680  HA  LYS A 109      17.622  19.877  -2.646  1.00 98.04           H  
ATOM   1681  C   LYS A 109      15.825  18.785  -2.253  1.00 98.04           C  
ATOM   1682  CB  LYS A 109      18.141  18.252  -1.336  1.00 98.04           C  
ATOM   1683  HB2 LYS A 109      17.715  17.729  -0.480  1.00 98.04           H  
ATOM   1684  HB3 LYS A 109      19.071  18.724  -1.019  1.00 98.04           H  
ATOM   1685  O   LYS A 109      15.045  18.297  -1.435  1.00 98.04           O  
ATOM   1686  CG  LYS A 109      18.475  17.231  -2.442  1.00 98.04           C  
ATOM   1687  HG2 LYS A 109      18.840  17.765  -3.319  1.00 98.04           H  
ATOM   1688  HG3 LYS A 109      17.574  16.681  -2.714  1.00 98.04           H  
ATOM   1689  CD  LYS A 109      19.550  16.230  -1.982  1.00 98.04           C  
ATOM   1690  HD2 LYS A 109      20.442  16.779  -1.680  1.00 98.04           H  
ATOM   1691  HD3 LYS A 109      19.181  15.678  -1.118  1.00 98.04           H  
ATOM   1692  CE  LYS A 109      19.914  15.241  -3.102  1.00 98.04           C  
ATOM   1693  HE2 LYS A 109      19.030  14.646  -3.333  1.00 98.04           H  
ATOM   1694  HE3 LYS A 109      20.190  15.796  -3.999  1.00 98.04           H  
ATOM   1695  NZ  LYS A 109      21.025  14.337  -2.708  1.00 98.04           N  
ATOM   1696  HZ1 LYS A 109      21.923  14.791  -2.620  1.00 98.04           H  
ATOM   1697  HZ2 LYS A 109      21.148  13.559  -3.340  1.00 98.04           H  
ATOM   1698  HZ3 LYS A 109      20.851  13.903  -1.813  1.00 98.04           H  
ATOM   1699  N   LYS A 110      15.573  18.838  -3.565  1.00 98.29           N  
ATOM   1700  H   LYS A 110      16.274  19.257  -4.158  1.00 98.29           H  
ATOM   1701  CA  LYS A 110      14.327  18.390  -4.194  1.00 98.29           C  
ATOM   1702  HA  LYS A 110      13.596  18.207  -3.406  1.00 98.29           H  
ATOM   1703  C   LYS A 110      14.505  17.090  -4.964  1.00 98.29           C  
ATOM   1704  CB  LYS A 110      13.751  19.478  -5.103  1.00 98.29           C  
ATOM   1705  HB2 LYS A 110      12.937  19.046  -5.685  1.00 98.29           H  
ATOM   1706  HB3 LYS A 110      14.519  19.825  -5.794  1.00 98.29           H  
ATOM   1707  O   LYS A 110      15.508  16.900  -5.647  1.00 98.29           O  
ATOM   1708  CG  LYS A 110      13.197  20.659  -4.297  1.00 98.29           C  
ATOM   1709  HG2 LYS A 110      13.993  21.142  -3.731  1.00 98.29           H  
ATOM   1710  HG3 LYS A 110      12.432  20.295  -3.612  1.00 98.29           H  
ATOM   1711  CD  LYS A 110      12.583  21.668  -5.263  1.00 98.29           C  
ATOM   1712  HD2 LYS A 110      13.369  22.165  -5.833  1.00 98.29           H  
ATOM   1713  HD3 LYS A 110      11.948  21.123  -5.961  1.00 98.29           H  
ATOM   1714  CE  LYS A 110      11.740  22.702  -4.519  1.00 98.29           C  
ATOM   1715  HE2 LYS A 110      11.220  22.204  -3.701  1.00 98.29           H  
ATOM   1716  HE3 LYS A 110      12.384  23.471  -4.092  1.00 98.29           H  
ATOM   1717  NZ  LYS A 110      10.745  23.270  -5.454  1.00 98.29           N  
ATOM   1718  HZ1 LYS A 110      11.186  23.749  -6.226  1.00 98.29           H  
ATOM   1719  HZ2 LYS A 110      10.084  23.865  -4.976  1.00 98.29           H  
ATOM   1720  HZ3 LYS A 110      10.226  22.509  -5.868  1.00 98.29           H  
ATOM   1721  N   THR A 111      13.501  16.226  -4.884  1.00 98.56           N  
ATOM   1722  H   THR A 111      12.737  16.461  -4.267  1.00 98.56           H  
ATOM   1723  CA  THR A 111      13.417  14.966  -5.630  1.00 98.56           C  
ATOM   1724  HA  THR A 111      14.230  14.914  -6.354  1.00 98.56           H  
ATOM   1725  C   THR A 111      12.068  14.894  -6.346  1.00 98.56           C  
ATOM   1726  CB  THR A 111      13.594  13.768  -4.691  1.00 98.56           C  
ATOM   1727  HB  THR A 111      12.802  13.761  -3.942  1.00 98.56           H  
ATOM   1728  O   THR A 111      11.040  14.955  -5.667  1.00 98.56           O  
ATOM   1729  CG2 THR A 111      13.605  12.431  -5.427  1.00 98.56           C  
ATOM   1730 HG21 THR A 111      13.830  11.634  -4.717  1.00 98.56           H  
ATOM   1731 HG22 THR A 111      14.363  12.441  -6.209  1.00 98.56           H  
ATOM   1732 HG23 THR A 111      12.627  12.233  -5.866  1.00 98.56           H  
ATOM   1733  OG1 THR A 111      14.839  13.885  -4.044  1.00 98.56           O  
ATOM   1734  HG1 THR A 111      14.799  14.666  -3.489  1.00 98.56           H  
ATOM   1735  N   PRO A 112      12.032  14.771  -7.685  1.00 98.62           N  
ATOM   1736  CA  PRO A 112      10.783  14.588  -8.417  1.00 98.62           C  
ATOM   1737  HA  PRO A 112      10.137  15.447  -8.237  1.00 98.62           H  
ATOM   1738  C   PRO A 112      10.070  13.306  -7.988  1.00 98.62           C  
ATOM   1739  CB  PRO A 112      11.161  14.537  -9.902  1.00 98.62           C  
ATOM   1740  HB2 PRO A 112      11.279  13.504 -10.229  1.00 98.62           H  
ATOM   1741  HB3 PRO A 112      10.424  15.048 -10.521  1.00 98.62           H  
ATOM   1742  O   PRO A 112      10.717  12.305  -7.664  1.00 98.62           O  
ATOM   1743  CG  PRO A 112      12.520  15.231  -9.954  1.00 98.62           C  
ATOM   1744  HG2 PRO A 112      12.377  16.310 -10.000  1.00 98.62           H  
ATOM   1745  HG3 PRO A 112      13.121  14.884 -10.795  1.00 98.62           H  
ATOM   1746  CD  PRO A 112      13.148  14.855  -8.616  1.00 98.62           C  
ATOM   1747  HD2 PRO A 112      13.866  15.620  -8.323  1.00 98.62           H  
ATOM   1748  HD3 PRO A 112      13.632  13.881  -8.690  1.00 98.62           H  
ATOM   1749  N   LEU A 113       8.740  13.311  -8.037  1.00 98.78           N  
ATOM   1750  H   LEU A 113       8.257  14.166  -8.273  1.00 98.78           H  
ATOM   1751  CA  LEU A 113       7.940  12.138  -7.698  1.00 98.78           C  
ATOM   1752  HA  LEU A 113       8.523  11.259  -7.974  1.00 98.78           H  
ATOM   1753  C   LEU A 113       6.636  12.032  -8.478  1.00 98.78           C  
ATOM   1754  CB  LEU A 113       7.713  12.087  -6.177  1.00 98.78           C  
ATOM   1755  HB2 LEU A 113       7.199  11.165  -5.904  1.00 98.78           H  
ATOM   1756  HB3 LEU A 113       8.707  12.042  -5.732  1.00 98.78           H  
ATOM   1757  O   LEU A 113       6.149  13.000  -9.063  1.00 98.78           O  
ATOM   1758  CG  LEU A 113       6.955  13.280  -5.574  1.00 98.78           C  
ATOM   1759  HG  LEU A 113       7.277  14.200  -6.062  1.00 98.78           H  
ATOM   1760  CD1 LEU A 113       5.432  13.166  -5.658  1.00 98.78           C  
ATOM   1761 HD11 LEU A 113       5.092  13.243  -6.691  1.00 98.78           H  
ATOM   1762 HD12 LEU A 113       4.985  13.983  -5.092  1.00 98.78           H  
ATOM   1763 HD13 LEU A 113       5.100  12.217  -5.236  1.00 98.78           H  
ATOM   1764  CD2 LEU A 113       7.324  13.410  -4.108  1.00 98.78           C  
ATOM   1765 HD21 LEU A 113       6.956  12.551  -3.546  1.00 98.78           H  
ATOM   1766 HD22 LEU A 113       6.904  14.339  -3.724  1.00 98.78           H  
ATOM   1767 HD23 LEU A 113       8.410  13.461  -4.024  1.00 98.78           H  
ATOM   1768  N   LEU A 114       6.064  10.834  -8.432  1.00 98.83           N  
ATOM   1769  H   LEU A 114       6.573  10.109  -7.947  1.00 98.83           H  
ATOM   1770  CA  LEU A 114       4.684  10.539  -8.800  1.00 98.83           C  
ATOM   1771  HA  LEU A 114       4.153  11.460  -9.040  1.00 98.83           H  
ATOM   1772  C   LEU A 114       3.996   9.870  -7.613  1.00 98.83           C  
ATOM   1773  CB  LEU A 114       4.682   9.612 -10.026  1.00 98.83           C  
ATOM   1774  HB2 LEU A 114       5.114  10.139 -10.876  1.00 98.83           H  
ATOM   1775  HB3 LEU A 114       5.315   8.754  -9.800  1.00 98.83           H  
ATOM   1776  O   LEU A 114       4.518   8.886  -7.091  1.00 98.83           O  
ATOM   1777  CG  LEU A 114       3.279   9.095 -10.403  1.00 98.83           C  
ATOM   1778  HG  LEU A 114       2.765   8.691  -9.531  1.00 98.83           H  
ATOM   1779  CD1 LEU A 114       2.424  10.189 -11.034  1.00 98.83           C  
ATOM   1780 HD11 LEU A 114       2.886  10.557 -11.950  1.00 98.83           H  
ATOM   1781 HD12 LEU A 114       1.437   9.791 -11.274  1.00 98.83           H  
ATOM   1782 HD13 LEU A 114       2.304  11.018 -10.338  1.00 98.83           H  
ATOM   1783  CD2 LEU A 114       3.416   7.970 -11.408  1.00 98.83           C  
ATOM   1784 HD21 LEU A 114       3.861   8.391 -12.310  1.00 98.83           H  
ATOM   1785 HD22 LEU A 114       4.045   7.171 -11.015  1.00 98.83           H  
ATOM   1786 HD23 LEU A 114       2.433   7.570 -11.654  1.00 98.83           H  
ATOM   1787  N   THR A 115       2.805  10.337  -7.246  1.00 98.83           N  
ATOM   1788  H   THR A 115       2.430  11.148  -7.716  1.00 98.83           H  
ATOM   1789  CA  THR A 115       1.957   9.660  -6.257  1.00 98.83           C  
ATOM   1790  HA  THR A 115       2.496   8.799  -5.862  1.00 98.83           H  
ATOM   1791  C   THR A 115       0.684   9.143  -6.905  1.00 98.83           C  
ATOM   1792  CB  THR A 115       1.651  10.563  -5.058  1.00 98.83           C  
ATOM   1793  HB  THR A 115       1.191  11.486  -5.409  1.00 98.83           H  
ATOM   1794  O   THR A 115       0.034   9.861  -7.661  1.00 98.83           O  
ATOM   1795  CG2 THR A 115       0.747   9.916  -4.008  1.00 98.83           C  
ATOM   1796 HG21 THR A 115      -0.249   9.744  -4.416  1.00 98.83           H  
ATOM   1797 HG22 THR A 115       1.168   8.969  -3.672  1.00 98.83           H  
ATOM   1798 HG23 THR A 115       0.646  10.582  -3.150  1.00 98.83           H  
ATOM   1799  OG1 THR A 115       2.868  10.845  -4.403  1.00 98.83           O  
ATOM   1800  HG1 THR A 115       2.736  11.608  -3.834  1.00 98.83           H  
ATOM   1801  N   ARG A 116       0.306   7.908  -6.568  1.00 98.71           N  
ATOM   1802  H   ARG A 116       0.917   7.400  -5.944  1.00 98.71           H  
ATOM   1803  CA  ARG A 116      -0.978   7.291  -6.889  1.00 98.71           C  
ATOM   1804  HA  ARG A 116      -1.582   8.009  -7.444  1.00 98.71           H  
ATOM   1805  C   ARG A 116      -1.726   6.941  -5.607  1.00 98.71           C  
ATOM   1806  CB  ARG A 116      -0.755   6.066  -7.784  1.00 98.71           C  
ATOM   1807  HB2 ARG A 116      -0.206   6.377  -8.674  1.00 98.71           H  
ATOM   1808  HB3 ARG A 116      -0.161   5.329  -7.244  1.00 98.71           H  
ATOM   1809  O   ARG A 116      -1.261   6.138  -4.796  1.00 98.71           O  
ATOM   1810  CG  ARG A 116      -2.086   5.436  -8.215  1.00 98.71           C  
ATOM   1811  HG2 ARG A 116      -2.638   5.098  -7.337  1.00 98.71           H  
ATOM   1812  HG3 ARG A 116      -2.685   6.182  -8.738  1.00 98.71           H  
ATOM   1813  CD  ARG A 116      -1.845   4.237  -9.137  1.00 98.71           C  
ATOM   1814  HD2 ARG A 116      -1.260   4.566  -9.996  1.00 98.71           H  
ATOM   1815  HD3 ARG A 116      -1.268   3.479  -8.607  1.00 98.71           H  
ATOM   1816  NE  ARG A 116      -3.117   3.671  -9.621  1.00 98.71           N  
ATOM   1817  HE  ARG A 116      -3.422   3.980 -10.533  1.00 98.71           H  
ATOM   1818  NH1 ARG A 116      -3.608   2.293  -7.840  1.00 98.71           N  
ATOM   1819 HH11 ARG A 116      -4.252   1.618  -7.453  1.00 98.71           H  
ATOM   1820 HH12 ARG A 116      -2.855   2.678  -7.288  1.00 98.71           H  
ATOM   1821  NH2 ARG A 116      -4.983   2.380  -9.575  1.00 98.71           N  
ATOM   1822 HH21 ARG A 116      -5.307   2.739 -10.462  1.00 98.71           H  
ATOM   1823 HH22 ARG A 116      -5.551   1.686  -9.110  1.00 98.71           H  
ATOM   1824  CZ  ARG A 116      -3.891   2.795  -9.008  1.00 98.71           C  
ATOM   1825  N   PHE A 117      -2.923   7.490  -5.485  1.00 98.69           N  
ATOM   1826  H   PHE A 117      -3.238   8.096  -6.229  1.00 98.69           H  
ATOM   1827  CA  PHE A 117      -3.921   7.094  -4.507  1.00 98.69           C  
ATOM   1828  HA  PHE A 117      -3.400   6.647  -3.660  1.00 98.69           H  
ATOM   1829  C   PHE A 117      -4.882   6.071  -5.097  1.00 98.69           C  
ATOM   1830  CB  PHE A 117      -4.680   8.309  -3.995  1.00 98.69           C  
ATOM   1831  HB2 PHE A 117      -5.331   7.983  -3.184  1.00 98.69           H  
ATOM   1832  HB3 PHE A 117      -5.304   8.708  -4.795  1.00 98.69           H  
ATOM   1833  O   PHE A 117      -5.083   6.017  -6.311  1.00 98.69           O  
ATOM   1834  CG  PHE A 117      -3.774   9.393  -3.472  1.00 98.69           C  
ATOM   1835  CD1 PHE A 117      -3.140   9.234  -2.230  1.00 98.69           C  
ATOM   1836  HD1 PHE A 117      -3.287   8.335  -1.651  1.00 98.69           H  
ATOM   1837  CD2 PHE A 117      -3.543  10.545  -4.241  1.00 98.69           C  
ATOM   1838  HD2 PHE A 117      -4.006  10.644  -5.211  1.00 98.69           H  
ATOM   1839  CE1 PHE A 117      -2.317  10.258  -1.741  1.00 98.69           C  
ATOM   1840  HE1 PHE A 117      -1.851  10.156  -0.773  1.00 98.69           H  
ATOM   1841  CE2 PHE A 117      -2.711  11.565  -3.751  1.00 98.69           C  
ATOM   1842  HE2 PHE A 117      -2.549  12.458  -4.337  1.00 98.69           H  
ATOM   1843  CZ  PHE A 117      -2.101  11.423  -2.494  1.00 98.69           C  
ATOM   1844  HZ  PHE A 117      -1.463  12.202  -2.104  1.00 98.69           H  
ATOM   1845  N   SER A 118      -5.478   5.240  -4.251  1.00 98.41           N  
ATOM   1846  H   SER A 118      -5.305   5.337  -3.260  1.00 98.41           H  
ATOM   1847  CA  SER A 118      -6.434   4.223  -4.697  1.00 98.41           C  
ATOM   1848  HA  SER A 118      -7.093   4.656  -5.451  1.00 98.41           H  
ATOM   1849  C   SER A 118      -7.312   3.734  -3.565  1.00 98.41           C  
ATOM   1850  CB  SER A 118      -5.682   3.039  -5.313  1.00 98.41           C  
ATOM   1851  HB2 SER A 118      -5.301   3.359  -6.283  1.00 98.41           H  
ATOM   1852  HB3 SER A 118      -6.352   2.194  -5.472  1.00 98.41           H  
ATOM   1853  O   SER A 118      -6.927   3.872  -2.411  1.00 98.41           O  
ATOM   1854  OG  SER A 118      -4.594   2.652  -4.492  1.00 98.41           O  
ATOM   1855  HG  SER A 118      -4.329   3.438  -4.009  1.00 98.41           H  
ATOM   1856  N   THR A 119      -8.446   3.119  -3.881  1.00 97.33           N  
ATOM   1857  H   THR A 119      -8.686   3.018  -4.857  1.00 97.33           H  
ATOM   1858  CA  THR A 119      -9.100   2.177  -2.957  1.00 97.33           C  
ATOM   1859  HA  THR A 119      -9.161   2.613  -1.960  1.00 97.33           H  
ATOM   1860  C   THR A 119      -8.241   0.901  -2.845  1.00 97.33           C  
ATOM   1861  CB  THR A 119     -10.534   1.899  -3.432  1.00 97.33           C  
ATOM   1862  HB  THR A 119     -11.028   1.217  -2.740  1.00 97.33           H  
ATOM   1863  O   THR A 119      -7.211   0.804  -3.512  1.00 97.33           O  
ATOM   1864  CG2 THR A 119     -11.376   3.175  -3.506  1.00 97.33           C  
ATOM   1865 HG21 THR A 119     -11.001   3.844  -4.281  1.00 97.33           H  
ATOM   1866 HG22 THR A 119     -12.410   2.915  -3.734  1.00 97.33           H  
ATOM   1867 HG23 THR A 119     -11.358   3.686  -2.543  1.00 97.33           H  
ATOM   1868  OG1 THR A 119     -10.521   1.315  -4.710  1.00 97.33           O  
ATOM   1869  HG1 THR A 119     -11.434   1.137  -4.945  1.00 97.33           H  
ATOM   1870  N   VAL A 120      -8.571  -0.070  -1.992  1.00 95.42           N  
ATOM   1871  H   VAL A 120      -9.433   0.017  -1.474  1.00 95.42           H  
ATOM   1872  CA  VAL A 120      -7.855  -1.362  -1.912  1.00 95.42           C  
ATOM   1873  HA  VAL A 120      -6.932  -1.307  -2.490  1.00 95.42           H  
ATOM   1874  C   VAL A 120      -8.685  -2.477  -2.537  1.00 95.42           C  
ATOM   1875  CB  VAL A 120      -7.446  -1.732  -0.470  1.00 95.42           C  
ATOM   1876  HB  VAL A 120      -8.333  -1.839   0.155  1.00 95.42           H  
ATOM   1877  O   VAL A 120      -8.215  -3.143  -3.462  1.00 95.42           O  
ATOM   1878  CG1 VAL A 120      -6.665  -3.055  -0.433  1.00 95.42           C  
ATOM   1879 HG11 VAL A 120      -5.775  -2.982  -1.058  1.00 95.42           H  
ATOM   1880 HG12 VAL A 120      -6.368  -3.280   0.591  1.00 95.42           H  
ATOM   1881 HG13 VAL A 120      -7.289  -3.877  -0.785  1.00 95.42           H  
ATOM   1882  CG2 VAL A 120      -6.542  -0.663   0.144  1.00 95.42           C  
ATOM   1883 HG21 VAL A 120      -5.767  -0.373  -0.566  1.00 95.42           H  
ATOM   1884 HG22 VAL A 120      -7.143   0.218   0.370  1.00 95.42           H  
ATOM   1885 HG23 VAL A 120      -6.086  -1.025   1.066  1.00 95.42           H  
ATOM   1886  N   GLY A 121      -9.907  -2.685  -2.046  1.00 92.65           N  
ATOM   1887  H   GLY A 121     -10.252  -2.041  -1.348  1.00 92.65           H  
ATOM   1888  CA  GLY A 121     -10.788  -3.783  -2.441  1.00 92.65           C  
ATOM   1889  HA2 GLY A 121     -11.462  -3.986  -1.608  1.00 92.65           H  
ATOM   1890  HA3 GLY A 121     -10.196  -4.678  -2.628  1.00 92.65           H  
ATOM   1891  C   GLY A 121     -11.648  -3.497  -3.675  1.00 92.65           C  
ATOM   1892  O   GLY A 121     -12.051  -4.445  -4.359  1.00 92.65           O  
ATOM   1893  N   GLY A 122     -11.914  -2.222  -3.977  1.00 90.16           N  
ATOM   1894  H   GLY A 122     -11.564  -1.515  -3.346  1.00 90.16           H  
ATOM   1895  CA  GLY A 122     -12.764  -1.794  -5.096  1.00 90.16           C  
ATOM   1896  HA2 GLY A 122     -13.756  -2.229  -4.975  1.00 90.16           H  
ATOM   1897  HA3 GLY A 122     -12.873  -0.710  -5.063  1.00 90.16           H  
ATOM   1898  C   GLY A 122     -12.230  -2.170  -6.486  1.00 90.16           C  
ATOM   1899  O   GLY A 122     -11.022  -2.128  -6.734  1.00 90.16           O  
ATOM   1900  N   GLU A 123     -13.132  -2.558  -7.392  1.00 93.71           N  
ATOM   1901  H   GLU A 123     -14.108  -2.596  -7.132  1.00 93.71           H  
ATOM   1902  CA  GLU A 123     -12.832  -2.744  -8.820  1.00 93.71           C  
ATOM   1903  HA  GLU A 123     -11.915  -3.323  -8.928  1.00 93.71           H  
ATOM   1904  C   GLU A 123     -12.615  -1.392  -9.521  1.00 93.71           C  
ATOM   1905  CB  GLU A 123     -13.967  -3.521  -9.516  1.00 93.71           C  
ATOM   1906  HB2 GLU A 123     -13.630  -3.750 -10.527  1.00 93.71           H  
ATOM   1907  HB3 GLU A 123     -14.846  -2.885  -9.614  1.00 93.71           H  
ATOM   1908  O   GLU A 123     -12.939  -0.342  -8.971  1.00 93.71           O  
ATOM   1909  CG  GLU A 123     -14.350  -4.855  -8.840  1.00 93.71           C  
ATOM   1910  HG2 GLU A 123     -14.623  -5.556  -9.629  1.00 93.71           H  
ATOM   1911  HG3 GLU A 123     -13.482  -5.271  -8.329  1.00 93.71           H  
ATOM   1912  CD  GLU A 123     -15.538  -4.764  -7.862  1.00 93.71           C  
ATOM   1913  OE1 GLU A 123     -16.136  -5.821  -7.545  1.00 93.71           O  
ATOM   1914  OE2 GLU A 123     -15.884  -3.658  -7.395  1.00 93.71           O  
ATOM   1915  N   LYS A 124     -12.113  -1.376 -10.763  1.00 93.80           N  
ATOM   1916  H   LYS A 124     -11.862  -2.251 -11.199  1.00 93.80           H  
ATOM   1917  CA  LYS A 124     -11.858  -0.109 -11.485  1.00 93.80           C  
ATOM   1918  HA  LYS A 124     -11.114   0.461 -10.930  1.00 93.80           H  
ATOM   1919  C   LYS A 124     -13.091   0.800 -11.596  1.00 93.80           C  
ATOM   1920  CB  LYS A 124     -11.295  -0.448 -12.869  1.00 93.80           C  
ATOM   1921  HB2 LYS A 124     -10.391  -1.041 -12.729  1.00 93.80           H  
ATOM   1922  HB3 LYS A 124     -12.025  -1.042 -13.417  1.00 93.80           H  
ATOM   1923  O   LYS A 124     -12.943   2.019 -11.613  1.00 93.80           O  
ATOM   1924  CG  LYS A 124     -10.929   0.785 -13.701  1.00 93.80           C  
ATOM   1925  HG2 LYS A 124     -11.828   1.355 -13.939  1.00 93.80           H  
ATOM   1926  HG3 LYS A 124     -10.242   1.414 -13.134  1.00 93.80           H  
ATOM   1927  CD  LYS A 124     -10.263   0.346 -15.005  1.00 93.80           C  
ATOM   1928  HD2 LYS A 124     -10.948  -0.291 -15.565  1.00 93.80           H  
ATOM   1929  HD3 LYS A 124      -9.362  -0.219 -14.769  1.00 93.80           H  
ATOM   1930  CE  LYS A 124      -9.902   1.583 -15.827  1.00 93.80           C  
ATOM   1931  HE2 LYS A 124     -10.819   2.112 -16.086  1.00 93.80           H  
ATOM   1932  HE3 LYS A 124      -9.299   2.245 -15.206  1.00 93.80           H  
ATOM   1933  NZ  LYS A 124      -9.151   1.204 -17.046  1.00 93.80           N  
ATOM   1934  HZ1 LYS A 124      -9.699   0.568 -17.607  1.00 93.80           H  
ATOM   1935  HZ2 LYS A 124      -8.292   0.744 -16.780  1.00 93.80           H  
ATOM   1936  HZ3 LYS A 124      -8.925   2.026 -17.588  1.00 93.80           H  
ATOM   1937  N   GLY A 125     -14.285   0.212 -11.673  1.00 92.71           N  
ATOM   1938  H   GLY A 125     -14.300  -0.797 -11.632  1.00 92.71           H  
ATOM   1939  CA  GLY A 125     -15.564   0.926 -11.744  1.00 92.71           C  
ATOM   1940  HA2 GLY A 125     -16.270   0.328 -12.319  1.00 92.71           H  
ATOM   1941  HA3 GLY A 125     -15.423   1.872 -12.267  1.00 92.71           H  
ATOM   1942  C   GLY A 125     -16.215   1.239 -10.393  1.00 92.71           C  
ATOM   1943  O   GLY A 125     -17.327   1.757 -10.388  1.00 92.71           O  
ATOM   1944  N   SER A 126     -15.588   0.910  -9.258  1.00 95.30           N  
ATOM   1945  H   SER A 126     -14.649   0.539  -9.283  1.00 95.30           H  
ATOM   1946  CA  SER A 126     -16.160   1.220  -7.943  1.00 95.30           C  
ATOM   1947  HA  SER A 126     -17.205   0.910  -7.954  1.00 95.30           H  
ATOM   1948  C   SER A 126     -16.133   2.725  -7.657  1.00 95.30           C  
ATOM   1949  CB  SER A 126     -15.463   0.428  -6.827  1.00 95.30           C  
ATOM   1950  HB2 SER A 126     -15.365  -0.614  -7.132  1.00 95.30           H  
ATOM   1951  HB3 SER A 126     -16.084   0.463  -5.931  1.00 95.30           H  
ATOM   1952  O   SER A 126     -15.319   3.463  -8.224  1.00 95.30           O  
ATOM   1953  OG  SER A 126     -14.185   0.949  -6.504  1.00 95.30           O  
ATOM   1954  HG  SER A 126     -14.300   1.845  -6.179  1.00 95.30           H  
ATOM   1955  N   ALA A 127     -16.977   3.172  -6.728  1.00 96.89           N  
ATOM   1956  H   ALA A 127     -17.643   2.548  -6.294  1.00 96.89           H  
ATOM   1957  CA  ALA A 127     -16.891   4.527  -6.205  1.00 96.89           C  
ATOM   1958  HA  ALA A 127     -16.863   5.211  -7.054  1.00 96.89           H  
ATOM   1959  C   ALA A 127     -15.603   4.712  -5.386  1.00 96.89           C  
ATOM   1960  CB  ALA A 127     -18.152   4.846  -5.406  1.00 96.89           C  
ATOM   1961  HB1 ALA A 127     -19.040   4.708  -6.023  1.00 96.89           H  
ATOM   1962  HB2 ALA A 127     -18.114   5.888  -5.087  1.00 96.89           H  
ATOM   1963  HB3 ALA A 127     -18.216   4.207  -4.525  1.00 96.89           H  
ATOM   1964  O   ALA A 127     -15.194   3.807  -4.651  1.00 96.89           O  
ATOM   1965  N   ASP A 128     -14.940   5.861  -5.521  1.00 96.81           N  
ATOM   1966  H   ASP A 128     -15.315   6.574  -6.131  1.00 96.81           H  
ATOM   1967  CA  ASP A 128     -13.756   6.190  -4.719  1.00 96.81           C  
ATOM   1968  HA  ASP A 128     -13.232   5.256  -4.519  1.00 96.81           H  
ATOM   1969  C   ASP A 128     -14.092   6.744  -3.324  1.00 96.81           C  
ATOM   1970  CB  ASP A 128     -12.757   7.050  -5.512  1.00 96.81           C  
ATOM   1971  HB2 ASP A 128     -12.426   6.474  -6.376  1.00 96.81           H  
ATOM   1972  HB3 ASP A 128     -11.878   7.219  -4.891  1.00 96.81           H  
ATOM   1973  O   ASP A 128     -13.188   6.868  -2.493  1.00 96.81           O  
ATOM   1974  CG  ASP A 128     -13.271   8.406  -5.999  1.00 96.81           C  
ATOM   1975  OD1 ASP A 128     -14.273   8.908  -5.456  1.00 96.81           O  
ATOM   1976  OD2 ASP A 128     -12.580   8.979  -6.877  1.00 96.81           O  
ATOM   1977  N   THR A 129     -15.375   6.981  -3.031  1.00 96.83           N  
ATOM   1978  H   THR A 129     -16.034   7.008  -3.796  1.00 96.83           H  
ATOM   1979  CA  THR A 129     -15.932   7.332  -1.712  1.00 96.83           C  
ATOM   1980  HA  THR A 129     -15.166   7.864  -1.148  1.00 96.83           H  
ATOM   1981  C   THR A 129     -16.309   6.128  -0.844  1.00 96.83           C  
ATOM   1982  CB  THR A 129     -17.134   8.284  -1.859  1.00 96.83           C  
ATOM   1983  HB  THR A 129     -17.801   8.212  -0.999  1.00 96.83           H  
ATOM   1984  O   THR A 129     -16.395   6.281   0.375  1.00 96.83           O  
ATOM   1985  CG2 THR A 129     -16.638   9.713  -1.994  1.00 96.83           C  
ATOM   1986 HG21 THR A 129     -16.042   9.798  -2.903  1.00 96.83           H  
ATOM   1987 HG22 THR A 129     -17.486  10.395  -2.051  1.00 96.83           H  
ATOM   1988 HG23 THR A 129     -16.033   9.967  -1.123  1.00 96.83           H  
ATOM   1989  OG1 THR A 129     -17.836   8.080  -3.051  1.00 96.83           O  
ATOM   1990  HG1 THR A 129     -18.400   7.314  -2.922  1.00 96.83           H  
ATOM   1991  N   ALA A 130     -16.396   4.922  -1.415  1.00 96.05           N  
ATOM   1992  H   ALA A 130     -16.392   4.883  -2.425  1.00 96.05           H  
ATOM   1993  CA  ALA A 130     -16.711   3.691  -0.688  1.00 96.05           C  
ATOM   1994  HA  ALA A 130     -17.738   3.776  -0.334  1.00 96.05           H  
ATOM   1995  C   ALA A 130     -15.793   3.458   0.532  1.00 96.05           C  
ATOM   1996  CB  ALA A 130     -16.635   2.511  -1.665  1.00 96.05           C  
ATOM   1997  HB1 ALA A 130     -15.625   2.422  -2.064  1.00 96.05           H  
ATOM   1998  HB2 ALA A 130     -17.334   2.677  -2.485  1.00 96.05           H  
ATOM   1999  HB3 ALA A 130     -16.906   1.589  -1.151  1.00 96.05           H  
ATOM   2000  O   ALA A 130     -14.601   3.795   0.517  1.00 96.05           O  
ATOM   2001  N   ARG A 131     -16.328   2.843   1.595  1.00 97.07           N  
ATOM   2002  H   ARG A 131     -17.307   2.595   1.552  1.00 97.07           H  
ATOM   2003  CA  ARG A 131     -15.564   2.513   2.809  1.00 97.07           C  
ATOM   2004  HA  ARG A 131     -15.080   3.427   3.151  1.00 97.07           H  
ATOM   2005  C   ARG A 131     -14.476   1.482   2.503  1.00 97.07           C  
ATOM   2006  CB  ARG A 131     -16.520   2.043   3.914  1.00 97.07           C  
ATOM   2007  HB2 ARG A 131     -17.047   1.146   3.588  1.00 97.07           H  
ATOM   2008  HB3 ARG A 131     -17.255   2.830   4.080  1.00 97.07           H  
ATOM   2009  O   ARG A 131     -14.776   0.332   2.207  1.00 97.07           O  
ATOM   2010  CG  ARG A 131     -15.778   1.742   5.228  1.00 97.07           C  
ATOM   2011  HG2 ARG A 131     -15.145   2.590   5.490  1.00 97.07           H  
ATOM   2012  HG3 ARG A 131     -15.141   0.869   5.085  1.00 97.07           H  
ATOM   2013  CD  ARG A 131     -16.745   1.436   6.382  1.00 97.07           C  
ATOM   2014  HD2 ARG A 131     -16.171   1.186   7.275  1.00 97.07           H  
ATOM   2015  HD3 ARG A 131     -17.335   0.558   6.118  1.00 97.07           H  
ATOM   2016  NE  ARG A 131     -17.660   2.560   6.665  1.00 97.07           N  
ATOM   2017  HE  ARG A 131     -18.622   2.457   6.376  1.00 97.07           H  
ATOM   2018  NH1 ARG A 131     -16.139   4.032   7.561  1.00 97.07           N  
ATOM   2019 HH11 ARG A 131     -15.949   4.916   8.012  1.00 97.07           H  
ATOM   2020 HH12 ARG A 131     -15.442   3.305   7.629  1.00 97.07           H  
ATOM   2021  NH2 ARG A 131     -18.245   4.678   7.189  1.00 97.07           N  
ATOM   2022 HH21 ARG A 131     -19.178   4.483   6.854  1.00 97.07           H  
ATOM   2023 HH22 ARG A 131     -18.004   5.613   7.485  1.00 97.07           H  
ATOM   2024  CZ  ARG A 131     -17.339   3.749   7.142  1.00 97.07           C  
ATOM   2025  N   ASP A 132     -13.217   1.901   2.574  1.00 97.07           N  
ATOM   2026  H   ASP A 132     -13.048   2.845   2.892  1.00 97.07           H  
ATOM   2027  CA  ASP A 132     -12.049   1.084   2.205  1.00 97.07           C  
ATOM   2028  HA  ASP A 132     -12.153   0.087   2.632  1.00 97.07           H  
ATOM   2029  C   ASP A 132     -10.777   1.765   2.752  1.00 97.07           C  
ATOM   2030  CB  ASP A 132     -11.990   0.969   0.660  1.00 97.07           C  
ATOM   2031  HB2 ASP A 132     -11.478   1.839   0.248  1.00 97.07           H  
ATOM   2032  HB3 ASP A 132     -13.001   0.972   0.254  1.00 97.07           H  
ATOM   2033  O   ASP A 132     -10.753   2.997   2.863  1.00 97.07           O  
ATOM   2034  CG  ASP A 132     -11.300  -0.283   0.112  1.00 97.07           C  
ATOM   2035  OD1 ASP A 132     -10.866  -1.163   0.873  1.00 97.07           O  
ATOM   2036  OD2 ASP A 132     -11.166  -0.380  -1.128  1.00 97.07           O  
ATOM   2037  N   PRO A 133      -9.667   1.073   3.057  1.00 97.19           N  
ATOM   2038  CA  PRO A 133      -8.399   1.776   3.161  1.00 97.19           C  
ATOM   2039  HA  PRO A 133      -8.482   2.542   3.932  1.00 97.19           H  
ATOM   2040  C   PRO A 133      -8.073   2.446   1.819  1.00 97.19           C  
ATOM   2041  CB  PRO A 133      -7.366   0.740   3.610  1.00 97.19           C  
ATOM   2042  HB2 PRO A 133      -6.691   1.148   4.362  1.00 97.19           H  
ATOM   2043  HB3 PRO A 133      -6.798   0.374   2.754  1.00 97.19           H  
ATOM   2044  O   PRO A 133      -8.574   2.067   0.755  1.00 97.19           O  
ATOM   2045  CG  PRO A 133      -8.226  -0.389   4.181  1.00 97.19           C  
ATOM   2046  HG2 PRO A 133      -8.509  -0.164   5.210  1.00 97.19           H  
ATOM   2047  HG3 PRO A 133      -7.713  -1.348   4.107  1.00 97.19           H  
ATOM   2048  CD  PRO A 133      -9.461  -0.343   3.294  1.00 97.19           C  
ATOM   2049  HD2 PRO A 133      -9.193  -0.839   2.361  1.00 97.19           H  
ATOM   2050  HD3 PRO A 133     -10.318  -0.822   3.766  1.00 97.19           H  
ATOM   2051  N   ARG A 134      -7.232   3.472   1.855  1.00 98.03           N  
ATOM   2052  H   ARG A 134      -6.861   3.747   2.754  1.00 98.03           H  
ATOM   2053  CA  ARG A 134      -6.704   4.112   0.658  1.00 98.03           C  
ATOM   2054  HA  ARG A 134      -7.224   3.685  -0.199  1.00 98.03           H  
ATOM   2055  C   ARG A 134      -5.235   3.760   0.505  1.00 98.03           C  
ATOM   2056  CB  ARG A 134      -6.963   5.627   0.644  1.00 98.03           C  
ATOM   2057  HB2 ARG A 134      -6.409   6.090   1.461  1.00 98.03           H  
ATOM   2058  HB3 ARG A 134      -6.575   6.032  -0.291  1.00 98.03           H  
ATOM   2059  O   ARG A 134      -4.438   4.049   1.396  1.00 98.03           O  
ATOM   2060  CG  ARG A 134      -8.443   6.034   0.771  1.00 98.03           C  
ATOM   2061  HG2 ARG A 134      -8.502   7.120   0.691  1.00 98.03           H  
ATOM   2062  HG3 ARG A 134      -8.817   5.743   1.752  1.00 98.03           H  
ATOM   2063  CD  ARG A 134      -9.341   5.415  -0.308  1.00 98.03           C  
ATOM   2064  HD2 ARG A 134      -8.891   5.574  -1.288  1.00 98.03           H  
ATOM   2065  HD3 ARG A 134      -9.402   4.338  -0.152  1.00 98.03           H  
ATOM   2066  NE  ARG A 134     -10.696   6.003  -0.299  1.00 98.03           N  
ATOM   2067  HE  ARG A 134     -10.849   6.864  -0.804  1.00 98.03           H  
ATOM   2068  NH1 ARG A 134     -11.830   4.329   0.814  1.00 98.03           N  
ATOM   2069 HH11 ARG A 134     -12.741   3.945   1.022  1.00 98.03           H  
ATOM   2070 HH12 ARG A 134     -11.013   3.907   1.234  1.00 98.03           H  
ATOM   2071  NH2 ARG A 134     -12.951   6.004   0.037  1.00 98.03           N  
ATOM   2072 HH21 ARG A 134     -13.763   5.478   0.327  1.00 98.03           H  
ATOM   2073 HH22 ARG A 134     -13.075   6.673  -0.710  1.00 98.03           H  
ATOM   2074  CZ  ARG A 134     -11.795   5.449   0.183  1.00 98.03           C  
ATOM   2075  N   GLY A 135      -4.876   3.170  -0.631  1.00 98.15           N  
ATOM   2076  H   GLY A 135      -5.601   3.030  -1.321  1.00 98.15           H  
ATOM   2077  CA  GLY A 135      -3.480   3.035  -1.030  1.00 98.15           C  
ATOM   2078  HA2 GLY A 135      -2.923   2.522  -0.246  1.00 98.15           H  
ATOM   2079  HA3 GLY A 135      -3.401   2.455  -1.949  1.00 98.15           H  
ATOM   2080  C   GLY A 135      -2.875   4.416  -1.261  1.00 98.15           C  
ATOM   2081  O   GLY A 135      -3.521   5.275  -1.859  1.00 98.15           O  
ATOM   2082  N   PHE A 136      -1.649   4.619  -0.792  1.00 98.65           N  
ATOM   2083  H   PHE A 136      -1.208   3.859  -0.294  1.00 98.65           H  
ATOM   2084  CA  PHE A 136      -0.886   5.861  -0.897  1.00 98.65           C  
ATOM   2085  HA  PHE A 136      -1.357   6.529  -1.617  1.00 98.65           H  
ATOM   2086  C   PHE A 136       0.510   5.494  -1.415  1.00 98.65           C  
ATOM   2087  CB  PHE A 136      -0.884   6.549   0.484  1.00 98.65           C  
ATOM   2088  HB2 PHE A 136      -1.901   6.498   0.873  1.00 98.65           H  
ATOM   2089  HB3 PHE A 136      -0.260   5.983   1.176  1.00 98.65           H  
ATOM   2090  O   PHE A 136       1.441   5.297  -0.642  1.00 98.65           O  
ATOM   2091  CG  PHE A 136      -0.458   8.010   0.528  1.00 98.65           C  
ATOM   2092  CD1 PHE A 136       0.584   8.513  -0.280  1.00 98.65           C  
ATOM   2093  HD1 PHE A 136       1.140   7.877  -0.954  1.00 98.65           H  
ATOM   2094  CD2 PHE A 136      -1.106   8.880   1.428  1.00 98.65           C  
ATOM   2095  HD2 PHE A 136      -1.897   8.512   2.065  1.00 98.65           H  
ATOM   2096  CE1 PHE A 136       0.956   9.862  -0.203  1.00 98.65           C  
ATOM   2097  HE1 PHE A 136       1.777  10.211  -0.812  1.00 98.65           H  
ATOM   2098  CE2 PHE A 136      -0.729  10.232   1.510  1.00 98.65           C  
ATOM   2099  HE2 PHE A 136      -1.234  10.889   2.203  1.00 98.65           H  
ATOM   2100  CZ  PHE A 136       0.296  10.728   0.687  1.00 98.65           C  
ATOM   2101  HZ  PHE A 136       0.582  11.767   0.758  1.00 98.65           H  
ATOM   2102  N   ALA A 137       0.652   5.332  -2.730  1.00 98.65           N  
ATOM   2103  H   ALA A 137      -0.117   5.554  -3.347  1.00 98.65           H  
ATOM   2104  CA  ALA A 137       1.905   4.893  -3.335  1.00 98.65           C  
ATOM   2105  HA  ALA A 137       2.534   4.452  -2.561  1.00 98.65           H  
ATOM   2106  C   ALA A 137       2.660   6.069  -3.960  1.00 98.65           C  
ATOM   2107  CB  ALA A 137       1.617   3.775  -4.339  1.00 98.65           C  
ATOM   2108  HB1 ALA A 137       1.023   4.165  -5.166  1.00 98.65           H  
ATOM   2109  HB2 ALA A 137       1.076   2.967  -3.848  1.00 98.65           H  
ATOM   2110  HB3 ALA A 137       2.562   3.391  -4.724  1.00 98.65           H  
ATOM   2111  O   ALA A 137       2.120   6.728  -4.843  1.00 98.65           O  
ATOM   2112  N   THR A 138       3.905   6.310  -3.558  1.00 98.84           N  
ATOM   2113  H   THR A 138       4.278   5.749  -2.806  1.00 98.84           H  
ATOM   2114  CA  THR A 138       4.751   7.384  -4.097  1.00 98.84           C  
ATOM   2115  HA  THR A 138       4.227   7.884  -4.912  1.00 98.84           H  
ATOM   2116  C   THR A 138       6.042   6.810  -4.660  1.00 98.84           C  
ATOM   2117  CB  THR A 138       5.046   8.448  -3.031  1.00 98.84           C  
ATOM   2118  HB  THR A 138       5.556   7.988  -2.185  1.00 98.84           H  
ATOM   2119  O   THR A 138       6.739   6.076  -3.972  1.00 98.84           O  
ATOM   2120  CG2 THR A 138       5.908   9.596  -3.557  1.00 98.84           C  
ATOM   2121 HG21 THR A 138       6.009  10.357  -2.783  1.00 98.84           H  
ATOM   2122 HG22 THR A 138       5.455  10.033  -4.447  1.00 98.84           H  
ATOM   2123 HG23 THR A 138       6.904   9.230  -3.806  1.00 98.84           H  
ATOM   2124  OG1 THR A 138       3.835   9.002  -2.575  1.00 98.84           O  
ATOM   2125  HG1 THR A 138       3.518   9.589  -3.265  1.00 98.84           H  
ATOM   2126  N   LYS A 139       6.379   7.161  -5.900  1.00 98.79           N  
ATOM   2127  H   LYS A 139       5.757   7.795  -6.382  1.00 98.79           H  
ATOM   2128  CA  LYS A 139       7.647   6.843  -6.563  1.00 98.79           C  
ATOM   2129  HA  LYS A 139       8.166   6.049  -6.025  1.00 98.79           H  
ATOM   2130  C   LYS A 139       8.527   8.080  -6.545  1.00 98.79           C  
ATOM   2131  CB  LYS A 139       7.366   6.356  -7.992  1.00 98.79           C  
ATOM   2132  HB2 LYS A 139       6.809   5.422  -7.911  1.00 98.79           H  
ATOM   2133  HB3 LYS A 139       6.743   7.086  -8.509  1.00 98.79           H  
ATOM   2134  O   LYS A 139       8.155   9.090  -7.137  1.00 98.79           O  
ATOM   2135  CG  LYS A 139       8.645   6.124  -8.819  1.00 98.79           C  
ATOM   2136  HG2 LYS A 139       9.333   5.477  -8.275  1.00 98.79           H  
ATOM   2137  HG3 LYS A 139       9.150   7.077  -8.975  1.00 98.79           H  
ATOM   2138  CD  LYS A 139       8.355   5.514 -10.201  1.00 98.79           C  
ATOM   2139  HD2 LYS A 139       9.302   5.320 -10.704  1.00 98.79           H  
ATOM   2140  HD3 LYS A 139       7.818   6.253 -10.796  1.00 98.79           H  
ATOM   2141  CE  LYS A 139       7.508   4.234 -10.188  1.00 98.79           C  
ATOM   2142  HE2 LYS A 139       7.373   3.901 -11.217  1.00 98.79           H  
ATOM   2143  HE3 LYS A 139       6.520   4.473  -9.796  1.00 98.79           H  
ATOM   2144  NZ  LYS A 139       8.118   3.154  -9.379  1.00 98.79           N  
ATOM   2145  HZ1 LYS A 139       9.037   2.906  -9.715  1.00 98.79           H  
ATOM   2146  HZ2 LYS A 139       7.532   2.332  -9.387  1.00 98.79           H  
ATOM   2147  HZ3 LYS A 139       8.223   3.423  -8.411  1.00 98.79           H  
ATOM   2148  N   LEU A 140       9.675   7.992  -5.885  1.00 98.81           N  
ATOM   2149  H   LEU A 140       9.877   7.125  -5.410  1.00 98.81           H  
ATOM   2150  CA  LEU A 140      10.699   9.032  -5.832  1.00 98.81           C  
ATOM   2151  HA  LEU A 140      10.261  10.003  -6.062  1.00 98.81           H  
ATOM   2152  C   LEU A 140      11.774   8.724  -6.875  1.00 98.81           C  
ATOM   2153  CB  LEU A 140      11.287   9.073  -4.411  1.00 98.81           C  
ATOM   2154  HB2 LEU A 140      12.171   9.710  -4.399  1.00 98.81           H  
ATOM   2155  HB3 LEU A 140      11.613   8.067  -4.150  1.00 98.81           H  
ATOM   2156  O   LEU A 140      12.432   7.683  -6.810  1.00 98.81           O  
ATOM   2157  CG  LEU A 140      10.282   9.570  -3.357  1.00 98.81           C  
ATOM   2158  HG  LEU A 140       9.271   9.268  -3.627  1.00 98.81           H  
ATOM   2159  CD1 LEU A 140      10.587   8.977  -1.987  1.00 98.81           C  
ATOM   2160 HD11 LEU A 140      10.507   7.890  -2.032  1.00 98.81           H  
ATOM   2161 HD12 LEU A 140       9.858   9.350  -1.268  1.00 98.81           H  
ATOM   2162 HD13 LEU A 140      11.590   9.252  -1.663  1.00 98.81           H  
ATOM   2163  CD2 LEU A 140      10.323  11.093  -3.250  1.00 98.81           C  
ATOM   2164 HD21 LEU A 140      10.108  11.539  -4.221  1.00 98.81           H  
ATOM   2165 HD22 LEU A 140      11.317  11.421  -2.945  1.00 98.81           H  
ATOM   2166 HD23 LEU A 140       9.583  11.427  -2.522  1.00 98.81           H  
ATOM   2167  N   TYR A 141      11.967   9.634  -7.827  1.00 98.45           N  
ATOM   2168  H   TYR A 141      11.412  10.478  -7.811  1.00 98.45           H  
ATOM   2169  CA  TYR A 141      12.974   9.504  -8.879  1.00 98.45           C  
ATOM   2170  HA  TYR A 141      13.102   8.450  -9.127  1.00 98.45           H  
ATOM   2171  C   TYR A 141      14.316  10.040  -8.370  1.00 98.45           C  
ATOM   2172  CB  TYR A 141      12.495  10.221 -10.149  1.00 98.45           C  
ATOM   2173  HB2 TYR A 141      12.426  11.290  -9.947  1.00 98.45           H  
ATOM   2174  HB3 TYR A 141      13.245  10.088 -10.929  1.00 98.45           H  
ATOM   2175  O   TYR A 141      14.669  11.200  -8.589  1.00 98.45           O  
ATOM   2176  CG  TYR A 141      11.165   9.738 -10.692  1.00 98.45           C  
ATOM   2177  CD1 TYR A 141      11.080   8.547 -11.439  1.00 98.45           C  
ATOM   2178  HD1 TYR A 141      11.965   7.960 -11.636  1.00 98.45           H  
ATOM   2179  CD2 TYR A 141      10.009  10.507 -10.467  1.00 98.45           C  
ATOM   2180  HD2 TYR A 141      10.078  11.429  -9.908  1.00 98.45           H  
ATOM   2181  CE1 TYR A 141       9.836   8.131 -11.957  1.00 98.45           C  
ATOM   2182  HE1 TYR A 141       9.759   7.238 -12.558  1.00 98.45           H  
ATOM   2183  CE2 TYR A 141       8.765  10.090 -10.965  1.00 98.45           C  
ATOM   2184  HE2 TYR A 141       7.881  10.684 -10.784  1.00 98.45           H  
ATOM   2185  OH  TYR A 141       7.471   8.508 -12.187  1.00 98.45           O  
ATOM   2186  HH  TYR A 141       6.761   9.097 -11.923  1.00 98.45           H  
ATOM   2187  CZ  TYR A 141       8.678   8.900 -11.712  1.00 98.45           C  
ATOM   2188  N   THR A 142      15.055   9.213  -7.630  1.00 97.79           N  
ATOM   2189  H   THR A 142      14.729   8.268  -7.487  1.00 97.79           H  
ATOM   2190  CA  THR A 142      16.342   9.611  -7.039  1.00 97.79           C  
ATOM   2191  HA  THR A 142      16.275  10.667  -6.779  1.00 97.79           H  
ATOM   2192  C   THR A 142      17.492   9.468  -8.045  1.00 97.79           C  
ATOM   2193  CB  THR A 142      16.652   8.867  -5.727  1.00 97.79           C  
ATOM   2194  HB  THR A 142      17.330   9.494  -5.148  1.00 97.79           H  
ATOM   2195  O   THR A 142      17.364   8.811  -9.082  1.00 97.79           O  
ATOM   2196  CG2 THR A 142      15.432   8.566  -4.855  1.00 97.79           C  
ATOM   2197 HG21 THR A 142      15.765   8.191  -3.887  1.00 97.79           H  
ATOM   2198 HG22 THR A 142      14.853   9.477  -4.703  1.00 97.79           H  
ATOM   2199 HG23 THR A 142      14.800   7.811  -5.324  1.00 97.79           H  
ATOM   2200  OG1 THR A 142      17.320   7.662  -5.987  1.00 97.79           O  
ATOM   2201  HG1 THR A 142      16.714   7.092  -6.466  1.00 97.79           H  
ATOM   2202  N   GLN A 143      18.658  10.042  -7.730  1.00 95.09           N  
ATOM   2203  H   GLN A 143      18.747  10.529  -6.849  1.00 95.09           H  
ATOM   2204  CA  GLN A 143      19.871   9.840  -8.538  1.00 95.09           C  
ATOM   2205  HA  GLN A 143      19.630  10.031  -9.584  1.00 95.09           H  
ATOM   2206  C   GLN A 143      20.403   8.398  -8.473  1.00 95.09           C  
ATOM   2207  CB  GLN A 143      20.970  10.821  -8.094  1.00 95.09           C  
ATOM   2208  HB2 GLN A 143      21.881  10.607  -8.653  1.00 95.09           H  
ATOM   2209  HB3 GLN A 143      21.183  10.666  -7.037  1.00 95.09           H  
ATOM   2210  O   GLN A 143      21.175   7.999  -9.344  1.00 95.09           O  
ATOM   2211  CG  GLN A 143      20.601  12.295  -8.316  1.00 95.09           C  
ATOM   2212  HG2 GLN A 143      21.433  12.918  -7.986  1.00 95.09           H  
ATOM   2213  HG3 GLN A 143      19.742  12.545  -7.694  1.00 95.09           H  
ATOM   2214  CD  GLN A 143      20.294  12.641  -9.775  1.00 95.09           C  
ATOM   2215  NE2 GLN A 143      19.295  13.461 -10.016  1.00 95.09           N  
ATOM   2216 HE21 GLN A 143      19.055  13.631 -10.982  1.00 95.09           H  
ATOM   2217 HE22 GLN A 143      18.721  13.802  -9.257  1.00 95.09           H  
ATOM   2218  OE1 GLN A 143      20.937  12.203 -10.723  1.00 95.09           O  
ATOM   2219  N   GLU A 144      19.982   7.620  -7.472  1.00 94.04           N  
ATOM   2220  H   GLU A 144      19.300   7.988  -6.824  1.00 94.04           H  
ATOM   2221  CA  GLU A 144      20.460   6.257  -7.202  1.00 94.04           C  
ATOM   2222  HA  GLU A 144      21.285   6.042  -7.881  1.00 94.04           H  
ATOM   2223  C   GLU A 144      19.400   5.185  -7.501  1.00 94.04           C  
ATOM   2224  CB  GLU A 144      21.028   6.147  -5.776  1.00 94.04           C  
ATOM   2225  HB2 GLU A 144      21.537   5.188  -5.687  1.00 94.04           H  
ATOM   2226  HB3 GLU A 144      20.218   6.182  -5.047  1.00 94.04           H  
ATOM   2227  O   GLU A 144      19.506   4.054  -7.035  1.00 94.04           O  
ATOM   2228  CG  GLU A 144      22.028   7.272  -5.473  1.00 94.04           C  
ATOM   2229  HG2 GLU A 144      22.527   7.557  -6.399  1.00 94.04           H  
ATOM   2230  HG3 GLU A 144      21.489   8.145  -5.107  1.00 94.04           H  
ATOM   2231  CD  GLU A 144      23.099   6.860  -4.463  1.00 94.04           C  
ATOM   2232  OE1 GLU A 144      24.293   7.040  -4.792  1.00 94.04           O  
ATOM   2233  OE2 GLU A 144      22.803   6.319  -3.375  1.00 94.04           O  
ATOM   2234  N   GLY A 145      18.383   5.540  -8.292  1.00 95.57           N  
ATOM   2235  H   GLY A 145      18.332   6.508  -8.577  1.00 95.57           H  
ATOM   2236  CA  GLY A 145      17.286   4.659  -8.683  1.00 95.57           C  
ATOM   2237  HA2 GLY A 145      17.260   4.587  -9.770  1.00 95.57           H  
ATOM   2238  HA3 GLY A 145      17.445   3.658  -8.283  1.00 95.57           H  
ATOM   2239  C   GLY A 145      15.924   5.151  -8.198  1.00 95.57           C  
ATOM   2240  O   GLY A 145      15.796   6.212  -7.585  1.00 95.57           O  
ATOM   2241  N   ASN A 146      14.890   4.369  -8.490  1.00 97.94           N  
ATOM   2242  H   ASN A 146      15.065   3.466  -8.905  1.00 97.94           H  
ATOM   2243  CA  ASN A 146      13.550   4.644  -7.985  1.00 97.94           C  
ATOM   2244  HA  ASN A 146      13.387   5.722  -7.959  1.00 97.94           H  
ATOM   2245  C   ASN A 146      13.427   4.118  -6.556  1.00 97.94           C  
ATOM   2246  CB  ASN A 146      12.501   4.027  -8.925  1.00 97.94           C  
ATOM   2247  HB2 ASN A 146      11.519   4.105  -8.457  1.00 97.94           H  
ATOM   2248  HB3 ASN A 146      12.723   2.971  -9.079  1.00 97.94           H  
ATOM   2249  O   ASN A 146      13.741   2.954  -6.308  1.00 97.94           O  
ATOM   2250  CG  ASN A 146      12.431   4.740 -10.263  1.00 97.94           C  
ATOM   2251  ND2 ASN A 146      11.872   4.112 -11.271  1.00 97.94           N  
ATOM   2252 HD21 ASN A 146      11.574   3.149 -11.213  1.00 97.94           H  
ATOM   2253 HD22 ASN A 146      11.826   4.610 -12.149  1.00 97.94           H  
ATOM   2254  OD1 ASN A 146      12.880   5.860 -10.433  1.00 97.94           O  
ATOM   2255  N   TRP A 147      12.924   4.952  -5.650  1.00 98.47           N  
ATOM   2256  H   TRP A 147      12.695   5.895  -5.930  1.00 98.47           H  
ATOM   2257  CA  TRP A 147      12.497   4.516  -4.325  1.00 98.47           C  
ATOM   2258  HA  TRP A 147      12.771   3.470  -4.186  1.00 98.47           H  
ATOM   2259  C   TRP A 147      10.982   4.632  -4.212  1.00 98.47           C  
ATOM   2260  CB  TRP A 147      13.209   5.315  -3.235  1.00 98.47           C  
ATOM   2261  HB2 TRP A 147      12.954   6.369  -3.348  1.00 98.47           H  
ATOM   2262  HB3 TRP A 147      14.285   5.227  -3.380  1.00 98.47           H  
ATOM   2263  O   TRP A 147      10.436   5.728  -4.343  1.00 98.47           O  
ATOM   2264  CG  TRP A 147      12.901   4.905  -1.827  1.00 98.47           C  
ATOM   2265  CD1 TRP A 147      12.518   3.678  -1.400  1.00 98.47           C  
ATOM   2266  HD1 TRP A 147      12.369   2.814  -2.030  1.00 98.47           H  
ATOM   2267  CD2 TRP A 147      12.955   5.731  -0.630  1.00 98.47           C  
ATOM   2268  CE2 TRP A 147      12.626   4.926   0.500  1.00 98.47           C  
ATOM   2269  CE3 TRP A 147      13.257   7.085  -0.391  1.00 98.47           C  
ATOM   2270  HE3 TRP A 147      13.507   7.714  -1.232  1.00 98.47           H  
ATOM   2271  NE1 TRP A 147      12.335   3.691  -0.033  1.00 98.47           N  
ATOM   2272  HE1 TRP A 147      12.045   2.876   0.490  1.00 98.47           H  
ATOM   2273  CH2 TRP A 147      12.934   6.792   2.010  1.00 98.47           C  
ATOM   2274  HH2 TRP A 147      12.937   7.205   3.008  1.00 98.47           H  
ATOM   2275  CZ2 TRP A 147      12.621   5.436   1.807  1.00 98.47           C  
ATOM   2276  HZ2 TRP A 147      12.376   4.796   2.641  1.00 98.47           H  
ATOM   2277  CZ3 TRP A 147      13.242   7.615   0.911  1.00 98.47           C  
ATOM   2278  HZ3 TRP A 147      13.482   8.657   1.062  1.00 98.47           H  
ATOM   2279  N   ASP A 148      10.301   3.511  -3.978  1.00 98.74           N  
ATOM   2280  H   ASP A 148      10.803   2.644  -3.854  1.00 98.74           H  
ATOM   2281  CA  ASP A 148       8.845   3.501  -3.865  1.00 98.74           C  
ATOM   2282  HA  ASP A 148       8.453   4.437  -4.265  1.00 98.74           H  
ATOM   2283  C   ASP A 148       8.387   3.388  -2.408  1.00 98.74           C  
ATOM   2284  CB  ASP A 148       8.224   2.389  -4.708  1.00 98.74           C  
ATOM   2285  HB2 ASP A 148       8.668   1.445  -4.393  1.00 98.74           H  
ATOM   2286  HB3 ASP A 148       7.155   2.347  -4.495  1.00 98.74           H  
ATOM   2287  O   ASP A 148       8.647   2.406  -1.711  1.00 98.74           O  
ATOM   2288  CG  ASP A 148       8.388   2.550  -6.218  1.00 98.74           C  
ATOM   2289  OD1 ASP A 148       8.677   3.644  -6.740  1.00 98.74           O  
ATOM   2290  OD2 ASP A 148       8.137   1.567  -6.947  1.00 98.74           O  
ATOM   2291  N   TRP A 149       7.609   4.369  -1.971  1.00 98.67           N  
ATOM   2292  H   TRP A 149       7.448   5.147  -2.595  1.00 98.67           H  
ATOM   2293  CA  TRP A 149       6.825   4.327  -0.745  1.00 98.67           C  
ATOM   2294  HA  TRP A 149       7.321   3.711   0.005  1.00 98.67           H  
ATOM   2295  C   TRP A 149       5.464   3.721  -1.050  1.00 98.67           C  
ATOM   2296  CB  TRP A 149       6.685   5.746  -0.198  1.00 98.67           C  
ATOM   2297  HB2 TRP A 149       6.268   6.382  -0.979  1.00 98.67           H  
ATOM   2298  HB3 TRP A 149       5.966   5.735   0.621  1.00 98.67           H  
ATOM   2299  O   TRP A 149       4.591   4.394  -1.586  1.00 98.67           O  
ATOM   2300  CG  TRP A 149       7.943   6.385   0.290  1.00 98.67           C  
ATOM   2301  CD1 TRP A 149       9.158   5.796   0.392  1.00 98.67           C  
ATOM   2302  HD1 TRP A 149       9.391   4.779   0.116  1.00 98.67           H  
ATOM   2303  CD2 TRP A 149       8.132   7.767   0.714  1.00 98.67           C  
ATOM   2304  CE2 TRP A 149       9.495   7.937   1.091  1.00 98.67           C  
ATOM   2305  CE3 TRP A 149       7.296   8.901   0.799  1.00 98.67           C  
ATOM   2306  HE3 TRP A 149       6.263   8.814   0.498  1.00 98.67           H  
ATOM   2307  NE1 TRP A 149      10.069   6.715   0.855  1.00 98.67           N  
ATOM   2308  HE1 TRP A 149      11.059   6.526   0.932  1.00 98.67           H  
ATOM   2309  CH2 TRP A 149       9.153  10.264   1.620  1.00 98.67           C  
ATOM   2310  HH2 TRP A 149       9.537  11.217   1.952  1.00 98.67           H  
ATOM   2311  CZ2 TRP A 149      10.010   9.156   1.546  1.00 98.67           C  
ATOM   2312  HZ2 TRP A 149      11.054   9.244   1.806  1.00 98.67           H  
ATOM   2313  CZ3 TRP A 149       7.804  10.138   1.242  1.00 98.67           C  
ATOM   2314  HZ3 TRP A 149       7.156  11.002   1.278  1.00 98.67           H  
ATOM   2315  N   VAL A 150       5.277   2.439  -0.742  1.00 98.20           N  
ATOM   2316  H   VAL A 150       6.061   1.926  -0.364  1.00 98.20           H  
ATOM   2317  CA  VAL A 150       4.020   1.727  -1.024  1.00 98.20           C  
ATOM   2318  HA  VAL A 150       3.438   2.317  -1.731  1.00 98.20           H  
ATOM   2319  C   VAL A 150       3.184   1.615   0.250  1.00 98.20           C  
ATOM   2320  CB  VAL A 150       4.275   0.372  -1.702  1.00 98.20           C  
ATOM   2321  HB  VAL A 150       4.645  -0.353  -0.977  1.00 98.20           H  
ATOM   2322  O   VAL A 150       3.217   0.591   0.941  1.00 98.20           O  
ATOM   2323  CG1 VAL A 150       2.964  -0.134  -2.310  1.00 98.20           C  
ATOM   2324 HG11 VAL A 150       2.676   0.492  -3.154  1.00 98.20           H  
ATOM   2325 HG12 VAL A 150       2.156  -0.120  -1.579  1.00 98.20           H  
ATOM   2326 HG13 VAL A 150       3.124  -1.155  -2.656  1.00 98.20           H  
ATOM   2327  CG2 VAL A 150       5.293   0.470  -2.845  1.00 98.20           C  
ATOM   2328 HG21 VAL A 150       6.294   0.625  -2.443  1.00 98.20           H  
ATOM   2329 HG22 VAL A 150       5.295  -0.450  -3.430  1.00 98.20           H  
ATOM   2330 HG23 VAL A 150       5.042   1.310  -3.492  1.00 98.20           H  
ATOM   2331  N   PHE A 151       2.494   2.705   0.582  1.00 98.48           N  
ATOM   2332  H   PHE A 151       2.506   3.492  -0.051  1.00 98.48           H  
ATOM   2333  CA  PHE A 151       1.872   2.958   1.886  1.00 98.48           C  
ATOM   2334  HA  PHE A 151       2.187   2.210   2.613  1.00 98.48           H  
ATOM   2335  C   PHE A 151       0.338   2.889   1.823  1.00 98.48           C  
ATOM   2336  CB  PHE A 151       2.376   4.334   2.362  1.00 98.48           C  
ATOM   2337  HB2 PHE A 151       2.148   5.080   1.601  1.00 98.48           H  
ATOM   2338  HB3 PHE A 151       1.808   4.666   3.231  1.00 98.48           H  
ATOM   2339  O   PHE A 151      -0.242   2.686   0.755  1.00 98.48           O  
ATOM   2340  CG  PHE A 151       3.859   4.464   2.673  1.00 98.48           C  
ATOM   2341  CD1 PHE A 151       4.767   3.385   2.579  1.00 98.48           C  
ATOM   2342  HD1 PHE A 151       4.428   2.384   2.355  1.00 98.48           H  
ATOM   2343  CD2 PHE A 151       4.342   5.727   3.049  1.00 98.48           C  
ATOM   2344  HD2 PHE A 151       3.655   6.558   3.113  1.00 98.48           H  
ATOM   2345  CE1 PHE A 151       6.133   3.574   2.839  1.00 98.48           C  
ATOM   2346  HE1 PHE A 151       6.825   2.749   2.759  1.00 98.48           H  
ATOM   2347  CE2 PHE A 151       5.708   5.919   3.312  1.00 98.48           C  
ATOM   2348  HE2 PHE A 151       6.081   6.900   3.565  1.00 98.48           H  
ATOM   2349  CZ  PHE A 151       6.604   4.845   3.197  1.00 98.48           C  
ATOM   2350  HZ  PHE A 151       7.660   5.005   3.357  1.00 98.48           H  
ATOM   2351  N   ASN A 152      -0.318   3.078   2.972  1.00 98.17           N  
ATOM   2352  H   ASN A 152       0.228   3.238   3.806  1.00 98.17           H  
ATOM   2353  CA  ASN A 152      -1.772   3.233   3.092  1.00 98.17           C  
ATOM   2354  HA  ASN A 152      -2.206   3.369   2.101  1.00 98.17           H  
ATOM   2355  C   ASN A 152      -2.128   4.477   3.916  1.00 98.17           C  
ATOM   2356  CB  ASN A 152      -2.377   1.967   3.722  1.00 98.17           C  
ATOM   2357  HB2 ASN A 152      -3.418   2.147   3.991  1.00 98.17           H  
ATOM   2358  HB3 ASN A 152      -1.835   1.722   4.636  1.00 98.17           H  
ATOM   2359  O   ASN A 152      -1.281   5.038   4.607  1.00 98.17           O  
ATOM   2360  CG  ASN A 152      -2.378   0.779   2.779  1.00 98.17           C  
ATOM   2361  ND2 ASN A 152      -2.008  -0.385   3.261  1.00 98.17           N  
ATOM   2362 HD21 ASN A 152      -1.726  -0.469   4.227  1.00 98.17           H  
ATOM   2363 HD22 ASN A 152      -2.052  -1.172   2.631  1.00 98.17           H  
ATOM   2364  OD1 ASN A 152      -2.740   0.864   1.617  1.00 98.17           O  
ATOM   2365  N   ASN A 153      -3.393   4.895   3.895  1.00 98.02           N  
ATOM   2366  H   ASN A 153      -4.038   4.446   3.261  1.00 98.02           H  
ATOM   2367  CA  ASN A 153      -3.899   5.967   4.757  1.00 98.02           C  
ATOM   2368  HA  ASN A 153      -3.115   6.723   4.807  1.00 98.02           H  
ATOM   2369  C   ASN A 153      -4.162   5.543   6.214  1.00 98.02           C  
ATOM   2370  CB  ASN A 153      -5.146   6.609   4.131  1.00 98.02           C  
ATOM   2371  HB2 ASN A 153      -4.986   6.777   3.066  1.00 98.02           H  
ATOM   2372  HB3 ASN A 153      -5.305   7.578   4.604  1.00 98.02           H  
ATOM   2373  O   ASN A 153      -4.611   6.362   7.016  1.00 98.02           O  
ATOM   2374  CG  ASN A 153      -6.383   5.753   4.342  1.00 98.02           C  
ATOM   2375  ND2 ASN A 153      -7.508   6.336   4.680  1.00 98.02           N  
ATOM   2376 HD21 ASN A 153      -7.553   7.337   4.806  1.00 98.02           H  
ATOM   2377 HD22 ASN A 153      -8.304   5.748   4.878  1.00 98.02           H  
ATOM   2378  OD1 ASN A 153      -6.344   4.540   4.226  1.00 98.02           O  
ATOM   2379  N   THR A 154      -3.887   4.286   6.564  1.00 97.10           N  
ATOM   2380  H   THR A 154      -3.538   3.653   5.859  1.00 97.10           H  
ATOM   2381  CA  THR A 154      -4.009   3.743   7.922  1.00 97.10           C  
ATOM   2382  HA  THR A 154      -4.364   4.540   8.576  1.00 97.10           H  
ATOM   2383  C   THR A 154      -2.648   3.271   8.438  1.00 97.10           C  
ATOM   2384  CB  THR A 154      -5.044   2.609   7.995  1.00 97.10           C  
ATOM   2385  HB  THR A 154      -5.119   2.269   9.028  1.00 97.10           H  
ATOM   2386  O   THR A 154      -1.848   2.766   7.651  1.00 97.10           O  
ATOM   2387  CG2 THR A 154      -6.421   3.100   7.538  1.00 97.10           C  
ATOM   2388 HG21 THR A 154      -7.185   2.386   7.845  1.00 97.10           H  
ATOM   2389 HG22 THR A 154      -6.644   4.067   7.990  1.00 97.10           H  
ATOM   2390 HG23 THR A 154      -6.444   3.200   6.453  1.00 97.10           H  
ATOM   2391  OG1 THR A 154      -4.695   1.520   7.167  1.00 97.10           O  
ATOM   2392  HG1 THR A 154      -4.290   0.844   7.715  1.00 97.10           H  
ATOM   2393  N   PRO A 155      -2.356   3.425   9.745  1.00 96.96           N  
ATOM   2394  CA  PRO A 155      -1.044   3.100  10.308  1.00 96.96           C  
ATOM   2395  HA  PRO A 155      -0.251   3.450   9.646  1.00 96.96           H  
ATOM   2396  C   PRO A 155      -0.812   1.602  10.537  1.00 96.96           C  
ATOM   2397  CB  PRO A 155      -0.985   3.882  11.621  1.00 96.96           C  
ATOM   2398  HB2 PRO A 155      -0.678   4.909  11.422  1.00 96.96           H  
ATOM   2399  HB3 PRO A 155      -0.313   3.426  12.348  1.00 96.96           H  
ATOM   2400  O   PRO A 155       0.307   1.213  10.841  1.00 96.96           O  
ATOM   2401  CG  PRO A 155      -2.440   3.868  12.085  1.00 96.96           C  
ATOM   2402  HG2 PRO A 155      -2.671   2.909  12.547  1.00 96.96           H  
ATOM   2403  HG3 PRO A 155      -2.655   4.687  12.772  1.00 96.96           H  
ATOM   2404  CD  PRO A 155      -3.209   4.012  10.772  1.00 96.96           C  
ATOM   2405  HD2 PRO A 155      -4.166   3.493  10.839  1.00 96.96           H  
ATOM   2406  HD3 PRO A 155      -3.362   5.069  10.553  1.00 96.96           H  
ATOM   2407  N   VAL A 156      -1.856   0.782  10.416  1.00 97.56           N  
ATOM   2408  H   VAL A 156      -2.732   1.168  10.095  1.00 97.56           H  
ATOM   2409  CA  VAL A 156      -1.832  -0.674  10.603  1.00 97.56           C  
ATOM   2410  HA  VAL A 156      -0.802  -1.028  10.561  1.00 97.56           H  
ATOM   2411  C   VAL A 156      -2.582  -1.356   9.463  1.00 97.56           C  
ATOM   2412  CB  VAL A 156      -2.414  -1.087  11.973  1.00 97.56           C  
ATOM   2413  HB  VAL A 156      -2.460  -2.175  12.026  1.00 97.56           H  
ATOM   2414  O   VAL A 156      -3.243  -0.696   8.652  1.00 97.56           O  
ATOM   2415  CG1 VAL A 156      -1.499  -0.612  13.098  1.00 97.56           C  
ATOM   2416 HG11 VAL A 156      -1.865  -0.981  14.056  1.00 97.56           H  
ATOM   2417 HG12 VAL A 156      -0.493  -0.995  12.929  1.00 97.56           H  
ATOM   2418 HG13 VAL A 156      -1.471   0.478  13.103  1.00 97.56           H  
ATOM   2419  CG2 VAL A 156      -3.825  -0.540  12.232  1.00 97.56           C  
ATOM   2420 HG21 VAL A 156      -3.819   0.549  12.279  1.00 97.56           H  
ATOM   2421 HG22 VAL A 156      -4.498  -0.863  11.438  1.00 97.56           H  
ATOM   2422 HG23 VAL A 156      -4.197  -0.933  13.179  1.00 97.56           H  
ATOM   2423  N   PHE A 157      -2.477  -2.681   9.395  1.00 97.55           N  
ATOM   2424  H   PHE A 157      -1.886  -3.147  10.069  1.00 97.55           H  
ATOM   2425  CA  PHE A 157      -3.217  -3.509   8.448  1.00 97.55           C  
ATOM   2426  HA  PHE A 157      -3.987  -2.892   7.985  1.00 97.55           H  
ATOM   2427  C   PHE A 157      -3.954  -4.663   9.144  1.00 97.55           C  
ATOM   2428  CB  PHE A 157      -2.262  -3.986   7.348  1.00 97.55           C  
ATOM   2429  HB2 PHE A 157      -1.721  -4.856   7.720  1.00 97.55           H  
ATOM   2430  HB3 PHE A 157      -1.539  -3.199   7.131  1.00 97.55           H  
ATOM   2431  O   PHE A 157      -3.877  -4.825  10.358  1.00 97.55           O  
ATOM   2432  CG  PHE A 157      -2.946  -4.337   6.046  1.00 97.55           C  
ATOM   2433  CD1 PHE A 157      -2.869  -5.646   5.537  1.00 97.55           C  
ATOM   2434  HD1 PHE A 157      -2.297  -6.398   6.060  1.00 97.55           H  
ATOM   2435  CD2 PHE A 157      -3.676  -3.355   5.350  1.00 97.55           C  
ATOM   2436  HD2 PHE A 157      -3.728  -2.346   5.733  1.00 97.55           H  
ATOM   2437  CE1 PHE A 157      -3.541  -5.977   4.348  1.00 97.55           C  
ATOM   2438  HE1 PHE A 157      -3.500  -6.988   3.972  1.00 97.55           H  
ATOM   2439  CE2 PHE A 157      -4.340  -3.684   4.156  1.00 97.55           C  
ATOM   2440  HE2 PHE A 157      -4.904  -2.931   3.625  1.00 97.55           H  
ATOM   2441  CZ  PHE A 157      -4.276  -4.997   3.657  1.00 97.55           C  
ATOM   2442  HZ  PHE A 157      -4.796  -5.255   2.746  1.00 97.55           H  
ATOM   2443  N   PHE A 158      -4.712  -5.442   8.370  1.00 97.84           N  
ATOM   2444  H   PHE A 158      -4.727  -5.265   7.376  1.00 97.84           H  
ATOM   2445  CA  PHE A 158      -5.591  -6.497   8.886  1.00 97.84           C  
ATOM   2446  HA  PHE A 158      -6.108  -6.128   9.772  1.00 97.84           H  
ATOM   2447  C   PHE A 158      -4.864  -7.780   9.306  1.00 97.84           C  
ATOM   2448  CB  PHE A 158      -6.641  -6.842   7.819  1.00 97.84           C  
ATOM   2449  HB2 PHE A 158      -6.137  -7.156   6.905  1.00 97.84           H  
ATOM   2450  HB3 PHE A 158      -7.228  -7.694   8.164  1.00 97.84           H  
ATOM   2451  O   PHE A 158      -5.474  -8.620   9.949  1.00 97.84           O  
ATOM   2452  CG  PHE A 158      -7.602  -5.718   7.502  1.00 97.84           C  
ATOM   2453  CD1 PHE A 158      -8.782  -5.561   8.254  1.00 97.84           C  
ATOM   2454  HD1 PHE A 158      -9.018  -6.242   9.058  1.00 97.84           H  
ATOM   2455  CD2 PHE A 158      -7.333  -4.844   6.433  1.00 97.84           C  
ATOM   2456  HD2 PHE A 158      -6.448  -4.982   5.831  1.00 97.84           H  
ATOM   2457  CE1 PHE A 158      -9.685  -4.533   7.947  1.00 97.84           C  
ATOM   2458  HE1 PHE A 158     -10.595  -4.422   8.519  1.00 97.84           H  
ATOM   2459  CE2 PHE A 158      -8.243  -3.821   6.120  1.00 97.84           C  
ATOM   2460  HE2 PHE A 158      -8.056  -3.178   5.273  1.00 97.84           H  
ATOM   2461  CZ  PHE A 158      -9.413  -3.664   6.880  1.00 97.84           C  
ATOM   2462  HZ  PHE A 158     -10.107  -2.871   6.644  1.00 97.84           H  
ATOM   2463  N   LEU A 159      -3.608  -7.977   8.908  1.00 97.10           N  
ATOM   2464  H   LEU A 159      -3.099  -7.217   8.481  1.00 97.10           H  
ATOM   2465  CA  LEU A 159      -2.903  -9.247   9.087  1.00 97.10           C  
ATOM   2466  HA  LEU A 159      -3.294  -9.738   9.978  1.00 97.10           H  
ATOM   2467  C   LEU A 159      -1.412  -9.026   9.324  1.00 97.10           C  
ATOM   2468  CB  LEU A 159      -3.186 -10.178   7.885  1.00 97.10           C  
ATOM   2469  HB2 LEU A 159      -4.257 -10.379   7.894  1.00 97.10           H  
ATOM   2470  HB3 LEU A 159      -2.688 -11.136   8.040  1.00 97.10           H  
ATOM   2471  O   LEU A 159      -0.843  -8.030   8.871  1.00 97.10           O  
ATOM   2472  CG  LEU A 159      -2.799  -9.626   6.496  1.00 97.10           C  
ATOM   2473  HG  LEU A 159      -2.979  -8.551   6.463  1.00 97.10           H  
ATOM   2474  CD1 LEU A 159      -1.346  -9.883   6.088  1.00 97.10           C  
ATOM   2475 HD11 LEU A 159      -0.653  -9.556   6.864  1.00 97.10           H  
ATOM   2476 HD12 LEU A 159      -1.118  -9.339   5.171  1.00 97.10           H  
ATOM   2477 HD13 LEU A 159      -1.195 -10.948   5.912  1.00 97.10           H  
ATOM   2478  CD2 LEU A 159      -3.678 -10.262   5.422  1.00 97.10           C  
ATOM   2479 HD21 LEU A 159      -4.725 -10.030   5.617  1.00 97.10           H  
ATOM   2480 HD22 LEU A 159      -3.549 -11.345   5.432  1.00 97.10           H  
ATOM   2481 HD23 LEU A 159      -3.407  -9.863   4.445  1.00 97.10           H  
ATOM   2482  N   ARG A 160      -0.798 -10.006   9.988  1.00 96.26           N  
ATOM   2483  H   ARG A 160      -1.392 -10.723  10.381  1.00 96.26           H  
ATOM   2484  CA  ARG A 160       0.652 -10.138  10.217  1.00 96.26           C  
ATOM   2485  HA  ARG A 160       1.167  -9.290   9.765  1.00 96.26           H  
ATOM   2486  C   ARG A 160       1.264 -11.379   9.558  1.00 96.26           C  
ATOM   2487  CB  ARG A 160       0.923 -10.079  11.726  1.00 96.26           C  
ATOM   2488  HB2 ARG A 160       1.996 -10.144  11.905  1.00 96.26           H  
ATOM   2489  HB3 ARG A 160       0.585  -9.105  12.081  1.00 96.26           H  
ATOM   2490  O   ARG A 160       2.482 -11.483   9.451  1.00 96.26           O  
ATOM   2491  CG  ARG A 160       0.207 -11.180  12.527  1.00 96.26           C  
ATOM   2492  HG2 ARG A 160       0.664 -12.145  12.307  1.00 96.26           H  
ATOM   2493  HG3 ARG A 160      -0.848 -11.229  12.261  1.00 96.26           H  
ATOM   2494  CD  ARG A 160       0.302 -10.870  14.020  1.00 96.26           C  
ATOM   2495  HD2 ARG A 160       1.342 -10.701  14.297  1.00 96.26           H  
ATOM   2496  HD3 ARG A 160      -0.242  -9.943  14.204  1.00 96.26           H  
ATOM   2497  NE  ARG A 160      -0.272 -11.945  14.847  1.00 96.26           N  
ATOM   2498  HE  ARG A 160      -0.482 -12.828  14.403  1.00 96.26           H  
ATOM   2499  NH1 ARG A 160      -0.402 -10.708  16.772  1.00 96.26           N  
ATOM   2500 HH11 ARG A 160      -1.016 -10.471  17.538  1.00 96.26           H  
ATOM   2501 HH12 ARG A 160       0.138  -9.968  16.347  1.00 96.26           H  
ATOM   2502  NH2 ARG A 160      -1.281 -12.760  16.703  1.00 96.26           N  
ATOM   2503 HH21 ARG A 160      -1.505 -12.685  17.685  1.00 96.26           H  
ATOM   2504 HH22 ARG A 160      -1.304 -13.679  16.284  1.00 96.26           H  
ATOM   2505  CZ  ARG A 160      -0.647 -11.801  16.103  1.00 96.26           C  
ATOM   2506  N   ASP A 161       0.415 -12.269   9.044  1.00 96.50           N  
ATOM   2507  H   ASP A 161      -0.570 -12.142   9.224  1.00 96.50           H  
ATOM   2508  CA  ASP A 161       0.798 -13.480   8.321  1.00 96.50           C  
ATOM   2509  HA  ASP A 161       1.854 -13.680   8.503  1.00 96.50           H  
ATOM   2510  C   ASP A 161       0.539 -13.325   6.812  1.00 96.50           C  
ATOM   2511  CB  ASP A 161       0.024 -14.672   8.885  1.00 96.50           C  
ATOM   2512  HB2 ASP A 161      -1.032 -14.417   8.982  1.00 96.50           H  
ATOM   2513  HB3 ASP A 161       0.115 -15.515   8.201  1.00 96.50           H  
ATOM   2514  O   ASP A 161      -0.619 -13.241   6.391  1.00 96.50           O  
ATOM   2515  CG  ASP A 161       0.600 -15.072  10.235  1.00 96.50           C  
ATOM   2516  OD1 ASP A 161       1.674 -15.709  10.215  1.00 96.50           O  
ATOM   2517  OD2 ASP A 161       0.015 -14.693  11.271  1.00 96.50           O  
ATOM   2518  N   PRO A 162       1.579 -13.297   5.957  1.00 96.48           N  
ATOM   2519  CA  PRO A 162       1.422 -12.998   4.530  1.00 96.48           C  
ATOM   2520  HA  PRO A 162       0.947 -12.025   4.410  1.00 96.48           H  
ATOM   2521  C   PRO A 162       0.593 -14.032   3.762  1.00 96.48           C  
ATOM   2522  CB  PRO A 162       2.846 -12.943   3.977  1.00 96.48           C  
ATOM   2523  HB2 PRO A 162       3.197 -11.911   3.992  1.00 96.48           H  
ATOM   2524  HB3 PRO A 162       2.907 -13.343   2.965  1.00 96.48           H  
ATOM   2525  O   PRO A 162      -0.052 -13.689   2.771  1.00 96.48           O  
ATOM   2526  CG  PRO A 162       3.670 -13.776   4.959  1.00 96.48           C  
ATOM   2527  HG2 PRO A 162       4.717 -13.475   4.979  1.00 96.48           H  
ATOM   2528  HG3 PRO A 162       3.580 -14.833   4.711  1.00 96.48           H  
ATOM   2529  CD  PRO A 162       2.980 -13.501   6.289  1.00 96.48           C  
ATOM   2530  HD2 PRO A 162       3.122 -14.350   6.958  1.00 96.48           H  
ATOM   2531  HD3 PRO A 162       3.375 -12.590   6.738  1.00 96.48           H  
ATOM   2532  N   THR A 163       0.577 -15.286   4.215  1.00 95.87           N  
ATOM   2533  H   THR A 163       1.051 -15.499   5.081  1.00 95.87           H  
ATOM   2534  CA  THR A 163      -0.218 -16.371   3.618  1.00 95.87           C  
ATOM   2535  HA  THR A 163       0.036 -16.465   2.562  1.00 95.87           H  
ATOM   2536  C   THR A 163      -1.721 -16.109   3.696  1.00 95.87           C  
ATOM   2537  CB  THR A 163       0.085 -17.703   4.317  1.00 95.87           C  
ATOM   2538  HB  THR A 163      -0.638 -18.456   4.005  1.00 95.87           H  
ATOM   2539  O   THR A 163      -2.462 -16.595   2.844  1.00 95.87           O  
ATOM   2540  CG2 THR A 163       1.498 -18.196   4.002  1.00 95.87           C  
ATOM   2541 HG21 THR A 163       1.612 -18.323   2.925  1.00 95.87           H  
ATOM   2542 HG22 THR A 163       2.239 -17.483   4.363  1.00 95.87           H  
ATOM   2543 HG23 THR A 163       1.663 -19.156   4.491  1.00 95.87           H  
ATOM   2544  OG1 THR A 163       0.011 -17.511   5.709  1.00 95.87           O  
ATOM   2545  HG1 THR A 163      -0.199 -18.344   6.138  1.00 95.87           H  
ATOM   2546  N   ASN A 164      -2.172 -15.289   4.650  1.00 96.84           N  
ATOM   2547  H   ASN A 164      -1.518 -14.943   5.337  1.00 96.84           H  
ATOM   2548  CA  ASN A 164      -3.578 -14.927   4.801  1.00 96.84           C  
ATOM   2549  HA  ASN A 164      -4.188 -15.805   4.589  1.00 96.84           H  
ATOM   2550  C   ASN A 164      -4.024 -13.841   3.809  1.00 96.84           C  
ATOM   2551  CB  ASN A 164      -3.834 -14.518   6.262  1.00 96.84           C  
ATOM   2552  HB2 ASN A 164      -3.157 -13.717   6.558  1.00 96.84           H  
ATOM   2553  HB3 ASN A 164      -4.857 -14.151   6.347  1.00 96.84           H  
ATOM   2554  O   ASN A 164      -5.224 -13.651   3.621  1.00 96.84           O  
ATOM   2555  CG  ASN A 164      -3.708 -15.675   7.240  1.00 96.84           C  
ATOM   2556  ND2 ASN A 164      -3.586 -15.396   8.516  1.00 96.84           N  
ATOM   2557 HD21 ASN A 164      -3.637 -14.451   8.868  1.00 96.84           H  
ATOM   2558 HD22 ASN A 164      -3.539 -16.182   9.149  1.00 96.84           H  
ATOM   2559  OD1 ASN A 164      -3.726 -16.837   6.867  1.00 96.84           O  
ATOM   2560  N   PHE A 165      -3.100 -13.139   3.138  1.00 96.87           N  
ATOM   2561  H   PHE A 165      -2.125 -13.361   3.283  1.00 96.87           H  
ATOM   2562  CA  PHE A 165      -3.449 -12.009   2.269  1.00 96.87           C  
ATOM   2563  HA  PHE A 165      -4.027 -11.311   2.875  1.00 96.87           H  
ATOM   2564  C   PHE A 165      -4.383 -12.383   1.104  1.00 96.87           C  
ATOM   2565  CB  PHE A 165      -2.187 -11.261   1.811  1.00 96.87           C  
ATOM   2566  HB2 PHE A 165      -1.649 -10.921   2.695  1.00 96.87           H  
ATOM   2567  HB3 PHE A 165      -1.514 -11.933   1.277  1.00 96.87           H  
ATOM   2568  O   PHE A 165      -5.397 -11.702   0.945  1.00 96.87           O  
ATOM   2569  CG  PHE A 165      -2.477 -10.060   0.929  1.00 96.87           C  
ATOM   2570  CD1 PHE A 165      -2.453 -10.177  -0.475  1.00 96.87           C  
ATOM   2571  HD1 PHE A 165      -2.221 -11.126  -0.934  1.00 96.87           H  
ATOM   2572  CD2 PHE A 165      -2.785  -8.821   1.518  1.00 96.87           C  
ATOM   2573  HD2 PHE A 165      -2.798  -8.727   2.593  1.00 96.87           H  
ATOM   2574  CE1 PHE A 165      -2.733  -9.058  -1.281  1.00 96.87           C  
ATOM   2575  HE1 PHE A 165      -2.716  -9.152  -2.356  1.00 96.87           H  
ATOM   2576  CE2 PHE A 165      -3.069  -7.704   0.714  1.00 96.87           C  
ATOM   2577  HE2 PHE A 165      -3.306  -6.755   1.173  1.00 96.87           H  
ATOM   2578  CZ  PHE A 165      -3.042  -7.821  -0.686  1.00 96.87           C  
ATOM   2579  HZ  PHE A 165      -3.264  -6.964  -1.304  1.00 96.87           H  
ATOM   2580  N   PRO A 166      -4.141 -13.450   0.311  1.00 96.90           N  
ATOM   2581  CA  PRO A 166      -5.077 -13.840  -0.745  1.00 96.90           C  
ATOM   2582  HA  PRO A 166      -5.173 -13.015  -1.451  1.00 96.90           H  
ATOM   2583  C   PRO A 166      -6.468 -14.183  -0.197  1.00 96.90           C  
ATOM   2584  CB  PRO A 166      -4.431 -15.036  -1.455  1.00 96.90           C  
ATOM   2585  HB2 PRO A 166      -4.634 -15.023  -2.526  1.00 96.90           H  
ATOM   2586  HB3 PRO A 166      -4.776 -15.973  -1.017  1.00 96.90           H  
ATOM   2587  O   PRO A 166      -7.469 -13.720  -0.739  1.00 96.90           O  
ATOM   2588  CG  PRO A 166      -2.943 -14.864  -1.158  1.00 96.90           C  
ATOM   2589  HG2 PRO A 166      -2.509 -14.136  -1.844  1.00 96.90           H  
ATOM   2590  HG3 PRO A 166      -2.405 -15.811  -1.208  1.00 96.90           H  
ATOM   2591  CD  PRO A 166      -2.957 -14.297   0.257  1.00 96.90           C  
ATOM   2592  HD2 PRO A 166      -2.031 -13.754   0.447  1.00 96.90           H  
ATOM   2593  HD3 PRO A 166      -3.067 -15.110   0.975  1.00 96.90           H  
ATOM   2594  N   THR A 167      -6.531 -14.928   0.912  1.00 96.81           N  
ATOM   2595  H   THR A 167      -5.674 -15.279   1.316  1.00 96.81           H  
ATOM   2596  CA  THR A 167      -7.789 -15.289   1.583  1.00 96.81           C  
ATOM   2597  HA  THR A 167      -8.427 -15.818   0.876  1.00 96.81           H  
ATOM   2598  C   THR A 167      -8.545 -14.049   2.051  1.00 96.81           C  
ATOM   2599  CB  THR A 167      -7.520 -16.217   2.777  1.00 96.81           C  
ATOM   2600  HB  THR A 167      -6.929 -15.692   3.527  1.00 96.81           H  
ATOM   2601  O   THR A 167      -9.732 -13.919   1.759  1.00 96.81           O  
ATOM   2602  CG2 THR A 167      -8.805 -16.737   3.420  1.00 96.81           C  
ATOM   2603 HG21 THR A 167      -9.403 -17.270   2.681  1.00 96.81           H  
ATOM   2604 HG22 THR A 167      -8.557 -17.413   4.238  1.00 96.81           H  
ATOM   2605 HG23 THR A 167      -9.387 -15.909   3.824  1.00 96.81           H  
ATOM   2606  OG1 THR A 167      -6.798 -17.341   2.328  1.00 96.81           O  
ATOM   2607  HG1 THR A 167      -6.490 -17.813   3.106  1.00 96.81           H  
ATOM   2608  N   PHE A 168      -7.855 -13.108   2.701  1.00 97.38           N  
ATOM   2609  H   PHE A 168      -6.888 -13.284   2.931  1.00 97.38           H  
ATOM   2610  CA  PHE A 168      -8.429 -11.830   3.107  1.00 97.38           C  
ATOM   2611  HA  PHE A 168      -9.256 -12.015   3.792  1.00 97.38           H  
ATOM   2612  C   PHE A 168      -8.986 -11.065   1.906  1.00 97.38           C  
ATOM   2613  CB  PHE A 168      -7.369 -10.985   3.828  1.00 97.38           C  
ATOM   2614  HB2 PHE A 168      -6.464 -10.949   3.221  1.00 97.38           H  
ATOM   2615  HB3 PHE A 168      -7.105 -11.463   4.771  1.00 97.38           H  
ATOM   2616  O   PHE A 168     -10.144 -10.667   1.917  1.00 97.38           O  
ATOM   2617  CG  PHE A 168      -7.830  -9.567   4.105  1.00 97.38           C  
ATOM   2618  CD1 PHE A 168      -7.193  -8.478   3.479  1.00 97.38           C  
ATOM   2619  HD1 PHE A 168      -6.342  -8.647   2.836  1.00 97.38           H  
ATOM   2620  CD2 PHE A 168      -8.953  -9.341   4.922  1.00 97.38           C  
ATOM   2621  HD2 PHE A 168      -9.469 -10.175   5.375  1.00 97.38           H  
ATOM   2622  CE1 PHE A 168      -7.686  -7.173   3.664  1.00 97.38           C  
ATOM   2623  HE1 PHE A 168      -7.212  -6.339   3.170  1.00 97.38           H  
ATOM   2624  CE2 PHE A 168      -9.439  -8.038   5.115  1.00 97.38           C  
ATOM   2625  HE2 PHE A 168     -10.313  -7.871   5.727  1.00 97.38           H  
ATOM   2626  CZ  PHE A 168      -8.813  -6.957   4.475  1.00 97.38           C  
ATOM   2627  HZ  PHE A 168      -9.213  -5.962   4.602  1.00 97.38           H  
ATOM   2628  N   ILE A 169      -8.206 -10.892   0.834  1.00 96.58           N  
ATOM   2629  H   ILE A 169      -7.265 -11.259   0.854  1.00 96.58           H  
ATOM   2630  CA  ILE A 169      -8.677 -10.158  -0.345  1.00 96.58           C  
ATOM   2631  HA  ILE A 169      -9.039  -9.186  -0.012  1.00 96.58           H  
ATOM   2632  C   ILE A 169      -9.894 -10.837  -0.980  1.00 96.58           C  
ATOM   2633  CB  ILE A 169      -7.527  -9.931  -1.349  1.00 96.58           C  
ATOM   2634  HB  ILE A 169      -7.057 -10.892  -1.555  1.00 96.58           H  
ATOM   2635  O   ILE A 169     -10.819 -10.133  -1.379  1.00 96.58           O  
ATOM   2636  CG1 ILE A 169      -6.439  -8.987  -0.780  1.00 96.58           C  
ATOM   2637 HG12 ILE A 169      -5.689  -8.821  -1.553  1.00 96.58           H  
ATOM   2638 HG13 ILE A 169      -5.932  -9.478   0.050  1.00 96.58           H  
ATOM   2639  CG2 ILE A 169      -8.039  -9.375  -2.693  1.00 96.58           C  
ATOM   2640 HG21 ILE A 169      -7.193  -9.148  -3.342  1.00 96.58           H  
ATOM   2641 HG22 ILE A 169      -8.632  -8.475  -2.531  1.00 96.58           H  
ATOM   2642 HG23 ILE A 169      -8.651 -10.123  -3.198  1.00 96.58           H  
ATOM   2643  CD1 ILE A 169      -6.924  -7.621  -0.268  1.00 96.58           C  
ATOM   2644 HD11 ILE A 169      -7.509  -7.105  -1.030  1.00 96.58           H  
ATOM   2645 HD12 ILE A 169      -7.531  -7.746   0.628  1.00 96.58           H  
ATOM   2646 HD13 ILE A 169      -6.060  -7.008  -0.010  1.00 96.58           H  
ATOM   2647  N   HIS A 170      -9.962 -12.170  -1.025  1.00 96.48           N  
ATOM   2648  H   HIS A 170      -9.182 -12.716  -0.687  1.00 96.48           H  
ATOM   2649  CA  HIS A 170     -11.146 -12.871  -1.530  1.00 96.48           C  
ATOM   2650  HA  HIS A 170     -11.327 -12.552  -2.556  1.00 96.48           H  
ATOM   2651  C   HIS A 170     -12.420 -12.529  -0.748  1.00 96.48           C  
ATOM   2652  CB  HIS A 170     -10.911 -14.387  -1.531  1.00 96.48           C  
ATOM   2653  HB2 HIS A 170     -11.846 -14.878  -1.802  1.00 96.48           H  
ATOM   2654  HB3 HIS A 170     -10.649 -14.712  -0.524  1.00 96.48           H  
ATOM   2655  O   HIS A 170     -13.481 -12.421  -1.362  1.00 96.48           O  
ATOM   2656  CG  HIS A 170      -9.853 -14.870  -2.491  1.00 96.48           C  
ATOM   2657  CD2 HIS A 170      -9.406 -14.250  -3.628  1.00 96.48           C  
ATOM   2658  HD2 HIS A 170      -9.738 -13.293  -4.005  1.00 96.48           H  
ATOM   2659  ND1 HIS A 170      -9.180 -16.065  -2.396  1.00 96.48           N  
ATOM   2660  HD1 HIS A 170      -9.265 -16.734  -1.645  1.00 96.48           H  
ATOM   2661  CE1 HIS A 170      -8.347 -16.159  -3.445  1.00 96.48           C  
ATOM   2662  HE1 HIS A 170      -7.678 -16.986  -3.632  1.00 96.48           H  
ATOM   2663  NE2 HIS A 170      -8.452 -15.076  -4.230  1.00 96.48           N  
ATOM   2664  N   THR A 171     -12.335 -12.276   0.563  1.00 96.24           N  
ATOM   2665  H   THR A 171     -11.442 -12.343   1.030  1.00 96.24           H  
ATOM   2666  CA  THR A 171     -13.510 -11.880   1.363  1.00 96.24           C  
ATOM   2667  HA  THR A 171     -14.344 -12.519   1.074  1.00 96.24           H  
ATOM   2668  C   THR A 171     -13.966 -10.446   1.094  1.00 96.24           C  
ATOM   2669  CB  THR A 171     -13.304 -12.093   2.869  1.00 96.24           C  
ATOM   2670  HB  THR A 171     -14.284 -12.014   3.340  1.00 96.24           H  
ATOM   2671  O   THR A 171     -15.118 -10.108   1.348  1.00 96.24           O  
ATOM   2672  CG2 THR A 171     -12.725 -13.474   3.189  1.00 96.24           C  
ATOM   2673 HG21 THR A 171     -11.677 -13.403   3.480  1.00 96.24           H  
ATOM   2674 HG22 THR A 171     -12.814 -14.147   2.337  1.00 96.24           H  
ATOM   2675 HG23 THR A 171     -13.308 -13.914   3.998  1.00 96.24           H  
ATOM   2676  OG1 THR A 171     -12.476 -11.112   3.448  1.00 96.24           O  
ATOM   2677  HG1 THR A 171     -12.308 -11.405   4.347  1.00 96.24           H  
ATOM   2678  N   GLN A 172     -13.091  -9.614   0.521  1.00 94.87           N  
ATOM   2679  H   GLN A 172     -12.151  -9.956   0.381  1.00 94.87           H  
ATOM   2680  CA  GLN A 172     -13.405  -8.249   0.078  1.00 94.87           C  
ATOM   2681  HA  GLN A 172     -14.147  -7.823   0.753  1.00 94.87           H  
ATOM   2682  C   GLN A 172     -13.998  -8.209  -1.342  1.00 94.87           C  
ATOM   2683  CB  GLN A 172     -12.133  -7.383   0.137  1.00 94.87           C  
ATOM   2684  HB2 GLN A 172     -12.416  -6.344  -0.036  1.00 94.87           H  
ATOM   2685  HB3 GLN A 172     -11.457  -7.678  -0.666  1.00 94.87           H  
ATOM   2686  O   GLN A 172     -14.530  -7.181  -1.786  1.00 94.87           O  
ATOM   2687  CG  GLN A 172     -11.364  -7.464   1.465  1.00 94.87           C  
ATOM   2688  HG2 GLN A 172     -10.916  -8.451   1.578  1.00 94.87           H  
ATOM   2689  HG3 GLN A 172     -10.552  -6.737   1.455  1.00 94.87           H  
ATOM   2690  CD  GLN A 172     -12.258  -7.169   2.654  1.00 94.87           C  
ATOM   2691  NE2 GLN A 172     -12.514  -8.106   3.540  1.00 94.87           N  
ATOM   2692 HE21 GLN A 172     -12.177  -9.049   3.407  1.00 94.87           H  
ATOM   2693 HE22 GLN A 172     -13.159  -7.868   4.279  1.00 94.87           H  
ATOM   2694  OE1 GLN A 172     -12.772  -6.075   2.761  1.00 94.87           O  
ATOM   2695  N   LYS A 173     -13.872  -9.309  -2.094  1.00 94.77           N  
ATOM   2696  H   LYS A 173     -13.482 -10.127  -1.649  1.00 94.77           H  
ATOM   2697  CA  LYS A 173     -14.377  -9.451  -3.464  1.00 94.77           C  
ATOM   2698  HA  LYS A 173     -14.465  -8.461  -3.911  1.00 94.77           H  
ATOM   2699  C   LYS A 173     -15.802 -10.001  -3.475  1.00 94.77           C  
ATOM   2700  CB  LYS A 173     -13.383 -10.276  -4.309  1.00 94.77           C  
ATOM   2701  HB2 LYS A 173     -13.805 -10.464  -5.296  1.00 94.77           H  
ATOM   2702  HB3 LYS A 173     -13.226 -11.243  -3.830  1.00 94.77           H  
ATOM   2703  O   LYS A 173     -16.450 -10.163  -2.446  1.00 94.77           O  
ATOM   2704  CG  LYS A 173     -12.019  -9.593  -4.512  1.00 94.77           C  
ATOM   2705  HG2 LYS A 173     -11.527  -9.469  -3.547  1.00 94.77           H  
ATOM   2706  HG3 LYS A 173     -11.398 -10.248  -5.122  1.00 94.77           H  
ATOM   2707  CD  LYS A 173     -12.092  -8.211  -5.179  1.00 94.77           C  
ATOM   2708  HD2 LYS A 173     -12.646  -7.520  -4.544  1.00 94.77           H  
ATOM   2709  HD3 LYS A 173     -12.589  -8.299  -6.145  1.00 94.77           H  
ATOM   2710  CE  LYS A 173     -10.678  -7.658  -5.368  1.00 94.77           C  
ATOM   2711  HE2 LYS A 173     -10.106  -8.352  -5.985  1.00 94.77           H  
ATOM   2712  HE3 LYS A 173     -10.189  -7.602  -4.396  1.00 94.77           H  
ATOM   2713  NZ  LYS A 173     -10.685  -6.319  -6.006  1.00 94.77           N  
ATOM   2714  HZ1 LYS A 173      -9.731  -6.037  -6.178  1.00 94.77           H  
ATOM   2715  HZ2 LYS A 173     -11.155  -6.331  -6.900  1.00 94.77           H  
ATOM   2716  HZ3 LYS A 173     -11.131  -5.627  -5.421  1.00 94.77           H  
ATOM   2717  N   ARG A 174     -16.341 -10.156  -4.681  1.00 95.29           N  
ATOM   2718  H   ARG A 174     -15.735 -10.080  -5.485  1.00 95.29           H  
ATOM   2719  CA  ARG A 174     -17.708 -10.627  -4.891  1.00 95.29           C  
ATOM   2720  HA  ARG A 174     -18.370 -10.115  -4.193  1.00 95.29           H  
ATOM   2721  C   ARG A 174     -17.805 -12.115  -4.574  1.00 95.29           C  
ATOM   2722  CB  ARG A 174     -18.148 -10.317  -6.326  1.00 95.29           C  
ATOM   2723  HB2 ARG A 174     -17.416 -10.715  -7.029  1.00 95.29           H  
ATOM   2724  HB3 ARG A 174     -19.107 -10.800  -6.516  1.00 95.29           H  
ATOM   2725  O   ARG A 174     -16.900 -12.878  -4.904  1.00 95.29           O  
ATOM   2726  CG  ARG A 174     -18.304  -8.807  -6.523  1.00 95.29           C  
ATOM   2727  HG2 ARG A 174     -19.155  -8.461  -5.936  1.00 95.29           H  
ATOM   2728  HG3 ARG A 174     -17.410  -8.292  -6.173  1.00 95.29           H  
ATOM   2729  CD  ARG A 174     -18.511  -8.434  -7.990  1.00 95.29           C  
ATOM   2730  HD2 ARG A 174     -19.400  -8.918  -8.392  1.00 95.29           H  
ATOM   2731  HD3 ARG A 174     -17.654  -8.781  -8.568  1.00 95.29           H  
ATOM   2732  NE  ARG A 174     -18.610  -6.977  -8.110  1.00 95.29           N  
ATOM   2733  HE  ARG A 174     -17.728  -6.485  -8.112  1.00 95.29           H  
ATOM   2734  NH1 ARG A 174     -20.885  -6.754  -7.826  1.00 95.29           N  
ATOM   2735 HH11 ARG A 174     -20.994  -7.757  -7.867  1.00 95.29           H  
ATOM   2736 HH12 ARG A 174     -21.705  -6.165  -7.796  1.00 95.29           H  
ATOM   2737  NH2 ARG A 174     -19.574  -4.944  -8.029  1.00 95.29           N  
ATOM   2738 HH21 ARG A 174     -18.642  -4.557  -8.081  1.00 95.29           H  
ATOM   2739 HH22 ARG A 174     -20.377  -4.336  -7.955  1.00 95.29           H  
ATOM   2740  CZ  ARG A 174     -19.695  -6.240  -7.996  1.00 95.29           C  
ATOM   2741  N   ASN A 175     -18.920 -12.515  -3.976  1.00 97.14           N  
ATOM   2742  H   ASN A 175     -19.607 -11.817  -3.728  1.00 97.14           H  
ATOM   2743  CA  ASN A 175     -19.269 -13.911  -3.777  1.00 97.14           C  
ATOM   2744  HA  ASN A 175     -18.514 -14.352  -3.125  1.00 97.14           H  
ATOM   2745  C   ASN A 175     -19.279 -14.635  -5.139  1.00 97.14           C  
ATOM   2746  CB  ASN A 175     -20.623 -13.957  -3.056  1.00 97.14           C  
ATOM   2747  HB2 ASN A 175     -20.504 -13.495  -2.076  1.00 97.14           H  
ATOM   2748  HB3 ASN A 175     -21.348 -13.369  -3.619  1.00 97.14           H  
ATOM   2749  O   ASN A 175     -19.869 -14.120  -6.093  1.00 97.14           O  
ATOM   2750  CG  ASN A 175     -21.173 -15.359  -2.868  1.00 97.14           C  
ATOM   2751  ND2 ASN A 175     -21.369 -15.794  -1.647  1.00 97.14           N  
ATOM   2752 HD21 ASN A 175     -21.763 -16.717  -1.534  1.00 97.14           H  
ATOM   2753 HD22 ASN A 175     -21.301 -15.177  -0.850  1.00 97.14           H  
ATOM   2754  OD1 ASN A 175     -21.431 -16.081  -3.822  1.00 97.14           O  
ATOM   2755  N   PRO A 176     -18.650 -15.817  -5.255  1.00 96.66           N  
ATOM   2756  CA  PRO A 176     -18.462 -16.487  -6.540  1.00 96.66           C  
ATOM   2757  HA  PRO A 176     -17.991 -15.800  -7.244  1.00 96.66           H  
ATOM   2758  C   PRO A 176     -19.763 -16.991  -7.181  1.00 96.66           C  
ATOM   2759  CB  PRO A 176     -17.496 -17.639  -6.243  1.00 96.66           C  
ATOM   2760  HB2 PRO A 176     -16.471 -17.294  -6.383  1.00 96.66           H  
ATOM   2761  HB3 PRO A 176     -17.685 -18.512  -6.868  1.00 96.66           H  
ATOM   2762  O   PRO A 176     -19.797 -17.189  -8.392  1.00 96.66           O  
ATOM   2763  CG  PRO A 176     -17.729 -17.940  -4.763  1.00 96.66           C  
ATOM   2764  HG2 PRO A 176     -18.613 -18.567  -4.649  1.00 96.66           H  
ATOM   2765  HG3 PRO A 176     -16.861 -18.409  -4.301  1.00 96.66           H  
ATOM   2766  CD  PRO A 176     -18.001 -16.558  -4.183  1.00 96.66           C  
ATOM   2767  HD2 PRO A 176     -17.060 -16.073  -3.925  1.00 96.66           H  
ATOM   2768  HD3 PRO A 176     -18.640 -16.640  -3.304  1.00 96.66           H  
ATOM   2769  N   GLN A 177     -20.830 -17.201  -6.401  1.00 97.51           N  
ATOM   2770  H   GLN A 177     -20.766 -16.974  -5.419  1.00 97.51           H  
ATOM   2771  CA  GLN A 177     -22.125 -17.646  -6.917  1.00 97.51           C  
ATOM   2772  HA  GLN A 177     -21.966 -18.233  -7.822  1.00 97.51           H  
ATOM   2773  C   GLN A 177     -23.025 -16.467  -7.291  1.00 97.51           C  
ATOM   2774  CB  GLN A 177     -22.805 -18.548  -5.877  1.00 97.51           C  
ATOM   2775  HB2 GLN A 177     -23.011 -17.974  -4.973  1.00 97.51           H  
ATOM   2776  HB3 GLN A 177     -22.132 -19.367  -5.621  1.00 97.51           H  
ATOM   2777  O   GLN A 177     -23.643 -16.477  -8.353  1.00 97.51           O  
ATOM   2778  CG  GLN A 177     -24.119 -19.138  -6.414  1.00 97.51           C  
ATOM   2779  HG2 GLN A 177     -24.817 -18.338  -6.661  1.00 97.51           H  
ATOM   2780  HG3 GLN A 177     -23.907 -19.700  -7.323  1.00 97.51           H  
ATOM   2781  CD  GLN A 177     -24.814 -20.059  -5.419  1.00 97.51           C  
ATOM   2782  NE2 GLN A 177     -25.720 -20.896  -5.876  1.00 97.51           N  
ATOM   2783 HE21 GLN A 177     -26.164 -21.480  -5.183  1.00 97.51           H  
ATOM   2784 HE22 GLN A 177     -25.949 -20.920  -6.860  1.00 97.51           H  
ATOM   2785  OE1 GLN A 177     -24.581 -20.048  -4.223  1.00 97.51           O  
ATOM   2786  N   THR A 178     -23.136 -15.467  -6.415  1.00 97.21           N  
ATOM   2787  H   THR A 178     -22.616 -15.513  -5.550  1.00 97.21           H  
ATOM   2788  CA  THR A 178     -24.078 -14.352  -6.615  1.00 97.21           C  
ATOM   2789  HA  THR A 178     -24.918 -14.702  -7.217  1.00 97.21           H  
ATOM   2790  C   THR A 178     -23.465 -13.186  -7.381  1.00 97.21           C  
ATOM   2791  CB  THR A 178     -24.658 -13.854  -5.286  1.00 97.21           C  
ATOM   2792  HB  THR A 178     -25.407 -13.088  -5.491  1.00 97.21           H  
ATOM   2793  O   THR A 178     -24.192 -12.352  -7.912  1.00 97.21           O  
ATOM   2794  CG2 THR A 178     -25.314 -14.972  -4.476  1.00 97.21           C  
ATOM   2795 HG21 THR A 178     -25.812 -14.548  -3.604  1.00 97.21           H  
ATOM   2796 HG22 THR A 178     -24.568 -15.693  -4.142  1.00 97.21           H  
ATOM   2797 HG23 THR A 178     -26.057 -15.481  -5.090  1.00 97.21           H  
ATOM   2798  OG1 THR A 178     -23.643 -13.297  -4.488  1.00 97.21           O  
ATOM   2799  HG1 THR A 178     -23.993 -13.207  -3.599  1.00 97.21           H  
ATOM   2800  N   ASN A 179     -22.133 -13.110  -7.444  1.00 96.56           N  
ATOM   2801  H   ASN A 179     -21.596 -13.839  -6.998  1.00 96.56           H  
ATOM   2802  CA  ASN A 179     -21.381 -11.965  -7.950  1.00 96.56           C  
ATOM   2803  HA  ASN A 179     -20.340 -12.176  -7.706  1.00 96.56           H  
ATOM   2804  C   ASN A 179     -21.726 -10.637  -7.228  1.00 96.56           C  
ATOM   2805  CB  ASN A 179     -21.482 -11.930  -9.484  1.00 96.56           C  
ATOM   2806  HB2 ASN A 179     -21.395 -12.942  -9.879  1.00 96.56           H  
ATOM   2807  HB3 ASN A 179     -22.455 -11.531  -9.769  1.00 96.56           H  
ATOM   2808  O   ASN A 179     -21.592  -9.544  -7.787  1.00 96.56           O  
ATOM   2809  CG  ASN A 179     -20.385 -11.102 -10.122  1.00 96.56           C  
ATOM   2810  ND2 ASN A 179     -20.673 -10.447 -11.222  1.00 96.56           N  
ATOM   2811 HD21 ASN A 179     -21.600 -10.510 -11.618  1.00 96.56           H  
ATOM   2812 HD22 ASN A 179     -19.913  -9.943 -11.656  1.00 96.56           H  
ATOM   2813  OD1 ASN A 179     -19.257 -11.037  -9.662  1.00 96.56           O  
ATOM   2814  N   LEU A 180     -22.161 -10.719  -5.965  1.00 96.14           N  
ATOM   2815  H   LEU A 180     -22.264 -11.641  -5.567  1.00 96.14           H  
ATOM   2816  CA  LEU A 180     -22.477  -9.579  -5.095  1.00 96.14           C  
ATOM   2817  HA  LEU A 180     -22.417  -8.653  -5.668  1.00 96.14           H  
ATOM   2818  C   LEU A 180     -21.464  -9.459  -3.951  1.00 96.14           C  
ATOM   2819  CB  LEU A 180     -23.912  -9.714  -4.550  1.00 96.14           C  
ATOM   2820  HB2 LEU A 180     -23.962 -10.611  -3.933  1.00 96.14           H  
ATOM   2821  HB3 LEU A 180     -24.121  -8.864  -3.901  1.00 96.14           H  
ATOM   2822  O   LEU A 180     -20.744 -10.409  -3.651  1.00 96.14           O  
ATOM   2823  CG  LEU A 180     -25.017  -9.790  -5.619  1.00 96.14           C  
ATOM   2824  HG  LEU A 180     -24.859 -10.671  -6.240  1.00 96.14           H  
ATOM   2825  CD1 LEU A 180     -26.378  -9.942  -4.943  1.00 96.14           C  
ATOM   2826 HD11 LEU A 180     -26.590  -9.073  -4.320  1.00 96.14           H  
ATOM   2827 HD12 LEU A 180     -27.156 -10.041  -5.700  1.00 96.14           H  
ATOM   2828 HD13 LEU A 180     -26.382 -10.837  -4.321  1.00 96.14           H  
ATOM   2829  CD2 LEU A 180     -25.050  -8.551  -6.516  1.00 96.14           C  
ATOM   2830 HD21 LEU A 180     -25.892  -8.627  -7.205  1.00 96.14           H  
ATOM   2831 HD22 LEU A 180     -24.137  -8.497  -7.110  1.00 96.14           H  
ATOM   2832 HD23 LEU A 180     -25.162  -7.651  -5.912  1.00 96.14           H  
ATOM   2833  N   LYS A 181     -21.405  -8.292  -3.297  1.00 95.21           N  
ATOM   2834  H   LYS A 181     -22.087  -7.586  -3.534  1.00 95.21           H  
ATOM   2835  CA  LYS A 181     -20.727  -8.173  -1.997  1.00 95.21           C  
ATOM   2836  HA  LYS A 181     -19.724  -8.593  -2.070  1.00 95.21           H  
ATOM   2837  C   LYS A 181     -21.481  -9.011  -0.964  1.00 95.21           C  
ATOM   2838  CB  LYS A 181     -20.642  -6.706  -1.542  1.00 95.21           C  
ATOM   2839  HB2 LYS A 181     -20.229  -6.677  -0.534  1.00 95.21           H  
ATOM   2840  HB3 LYS A 181     -21.650  -6.294  -1.490  1.00 95.21           H  
ATOM   2841  O   LYS A 181     -22.707  -9.083  -1.009  1.00 95.21           O  
ATOM   2842  CG  LYS A 181     -19.786  -5.796  -2.438  1.00 95.21           C  
ATOM   2843  HG2 LYS A 181     -19.824  -4.792  -2.017  1.00 95.21           H  
ATOM   2844  HG3 LYS A 181     -20.217  -5.757  -3.439  1.00 95.21           H  
ATOM   2845  CD  LYS A 181     -18.316  -6.236  -2.536  1.00 95.21           C  
ATOM   2846  HD2 LYS A 181     -18.246  -7.139  -3.143  1.00 95.21           H  
ATOM   2847  HD3 LYS A 181     -17.932  -6.447  -1.538  1.00 95.21           H  
ATOM   2848  CE  LYS A 181     -17.484  -5.112  -3.168  1.00 95.21           C  
ATOM   2849  HE2 LYS A 181     -17.515  -4.254  -2.497  1.00 95.21           H  
ATOM   2850  HE3 LYS A 181     -17.941  -4.813  -4.112  1.00 95.21           H  
ATOM   2851  NZ  LYS A 181     -16.076  -5.515  -3.399  1.00 95.21           N  
ATOM   2852  HZ1 LYS A 181     -15.672  -5.951  -2.583  1.00 95.21           H  
ATOM   2853  HZ2 LYS A 181     -16.014  -6.170  -4.165  1.00 95.21           H  
ATOM   2854  HZ3 LYS A 181     -15.509  -4.714  -3.636  1.00 95.21           H  
ATOM   2855  N   ASP A 182     -20.746  -9.635  -0.053  1.00 97.56           N  
ATOM   2856  H   ASP A 182     -19.741  -9.527  -0.065  1.00 97.56           H  
ATOM   2857  CA  ASP A 182     -21.295 -10.573   0.922  1.00 97.56           C  
ATOM   2858  HA  ASP A 182     -22.382 -10.496   0.944  1.00 97.56           H  
ATOM   2859  C   ASP A 182     -20.771 -10.232   2.319  1.00 97.56           C  
ATOM   2860  CB  ASP A 182     -20.954 -11.998   0.467  1.00 97.56           C  
ATOM   2861  HB2 ASP A 182     -19.872 -12.130   0.456  1.00 97.56           H  
ATOM   2862  HB3 ASP A 182     -21.316 -12.108  -0.555  1.00 97.56           H  
ATOM   2863  O   ASP A 182     -19.602 -10.453   2.644  1.00 97.56           O  
ATOM   2864  CG  ASP A 182     -21.593 -13.099   1.316  1.00 97.56           C  
ATOM   2865  OD1 ASP A 182     -21.835 -12.865   2.524  1.00 97.56           O  
ATOM   2866  OD2 ASP A 182     -21.813 -14.192   0.745  1.00 97.56           O  
ATOM   2867  N   ALA A 183     -21.656  -9.673   3.145  1.00 98.02           N  
ATOM   2868  H   ALA A 183     -22.597  -9.509   2.818  1.00 98.02           H  
ATOM   2869  CA  ALA A 183     -21.333  -9.301   4.515  1.00 98.02           C  
ATOM   2870  HA  ALA A 183     -20.474  -8.629   4.506  1.00 98.02           H  
ATOM   2871  C   ALA A 183     -20.962 -10.520   5.374  1.00 98.02           C  
ATOM   2872  CB  ALA A 183     -22.529  -8.548   5.100  1.00 98.02           C  
ATOM   2873  HB1 ALA A 183     -22.338  -8.307   6.146  1.00 98.02           H  
ATOM   2874  HB2 ALA A 183     -22.689  -7.618   4.554  1.00 98.02           H  
ATOM   2875  HB3 ALA A 183     -23.425  -9.165   5.034  1.00 98.02           H  
ATOM   2876  O   ALA A 183     -20.140 -10.392   6.278  1.00 98.02           O  
ATOM   2877  N   THR A 184     -21.504 -11.709   5.081  1.00 98.20           N  
ATOM   2878  H   THR A 184     -22.003 -11.809   4.209  1.00 98.20           H  
ATOM   2879  CA  THR A 184     -21.131 -12.934   5.800  1.00 98.20           C  
ATOM   2880  HA  THR A 184     -21.201 -12.751   6.872  1.00 98.20           H  
ATOM   2881  C   THR A 184     -19.685 -13.300   5.498  1.00 98.20           C  
ATOM   2882  CB  THR A 184     -22.045 -14.119   5.461  1.00 98.20           C  
ATOM   2883  HB  THR A 184     -21.934 -14.394   4.412  1.00 98.20           H  
ATOM   2884  O   THR A 184     -18.926 -13.502   6.435  1.00 98.20           O  
ATOM   2885  CG2 THR A 184     -21.740 -15.348   6.314  1.00 98.20           C  
ATOM   2886 HG21 THR A 184     -21.871 -15.112   7.370  1.00 98.20           H  
ATOM   2887 HG22 THR A 184     -20.716 -15.684   6.150  1.00 98.20           H  
ATOM   2888 HG23 THR A 184     -22.416 -16.155   6.031  1.00 98.20           H  
ATOM   2889  OG1 THR A 184     -23.391 -13.786   5.714  1.00 98.20           O  
ATOM   2890  HG1 THR A 184     -23.651 -13.175   5.021  1.00 98.20           H  
ATOM   2891  N   MET A 185     -19.273 -13.324   4.225  1.00 97.80           N  
ATOM   2892  H   MET A 185     -19.944 -13.110   3.501  1.00 97.80           H  
ATOM   2893  CA  MET A 185     -17.873 -13.604   3.860  1.00 97.80           C  
ATOM   2894  HA  MET A 185     -17.594 -14.592   4.226  1.00 97.80           H  
ATOM   2895  C   MET A 185     -16.905 -12.597   4.492  1.00 97.80           C  
ATOM   2896  CB  MET A 185     -17.686 -13.560   2.336  1.00 97.80           C  
ATOM   2897  HB2 MET A 185     -16.616 -13.556   2.127  1.00 97.80           H  
ATOM   2898  HB3 MET A 185     -18.110 -12.637   1.942  1.00 97.80           H  
ATOM   2899  O   MET A 185     -15.863 -12.983   5.021  1.00 97.80           O  
ATOM   2900  CG  MET A 185     -18.309 -14.759   1.615  1.00 97.80           C  
ATOM   2901  HG2 MET A 185     -17.811 -15.666   1.958  1.00 97.80           H  
ATOM   2902  HG3 MET A 185     -19.360 -14.829   1.892  1.00 97.80           H  
ATOM   2903  SD  MET A 185     -18.210 -14.696  -0.201  1.00 97.80           S  
ATOM   2904  CE  MET A 185     -16.427 -14.485  -0.472  1.00 97.80           C  
ATOM   2905  HE1 MET A 185     -15.876 -15.254   0.068  1.00 97.80           H  
ATOM   2906  HE2 MET A 185     -16.210 -14.563  -1.537  1.00 97.80           H  
ATOM   2907  HE3 MET A 185     -16.116 -13.498  -0.128  1.00 97.80           H  
ATOM   2908  N   PHE A 186     -17.262 -11.311   4.447  1.00 97.91           N  
ATOM   2909  H   PHE A 186     -18.110 -11.067   3.957  1.00 97.91           H  
ATOM   2910  CA  PHE A 186     -16.457 -10.233   5.011  1.00 97.91           C  
ATOM   2911  HA  PHE A 186     -15.469 -10.248   4.552  1.00 97.91           H  
ATOM   2912  C   PHE A 186     -16.265 -10.396   6.526  1.00 97.91           C  
ATOM   2913  CB  PHE A 186     -17.135  -8.902   4.663  1.00 97.91           C  
ATOM   2914  HB2 PHE A 186     -18.151  -8.907   5.056  1.00 97.91           H  
ATOM   2915  HB3 PHE A 186     -17.209  -8.825   3.578  1.00 97.91           H  
ATOM   2916  O   PHE A 186     -15.134 -10.403   7.011  1.00 97.91           O  
ATOM   2917  CG  PHE A 186     -16.423  -7.675   5.193  1.00 97.91           C  
ATOM   2918  CD1 PHE A 186     -16.674  -7.225   6.503  1.00 97.91           C  
ATOM   2919  HD1 PHE A 186     -17.350  -7.772   7.144  1.00 97.91           H  
ATOM   2920  CD2 PHE A 186     -15.554  -6.947   4.362  1.00 97.91           C  
ATOM   2921  HD2 PHE A 186     -15.378  -7.263   3.344  1.00 97.91           H  
ATOM   2922  CE1 PHE A 186     -16.051  -6.063   6.987  1.00 97.91           C  
ATOM   2923  HE1 PHE A 186     -16.244  -5.736   7.998  1.00 97.91           H  
ATOM   2924  CE2 PHE A 186     -14.948  -5.775   4.846  1.00 97.91           C  
ATOM   2925  HE2 PHE A 186     -14.331  -5.165   4.202  1.00 97.91           H  
ATOM   2926  CZ  PHE A 186     -15.178  -5.343   6.157  1.00 97.91           C  
ATOM   2927  HZ  PHE A 186     -14.699  -4.440   6.506  1.00 97.91           H  
ATOM   2928  N   TRP A 187     -17.359 -10.547   7.280  1.00 98.53           N  
ATOM   2929  H   TRP A 187     -18.265 -10.559   6.835  1.00 98.53           H  
ATOM   2930  CA  TRP A 187     -17.305 -10.599   8.742  1.00 98.53           C  
ATOM   2931  HA  TRP A 187     -16.559  -9.884   9.088  1.00 98.53           H  
ATOM   2932  C   TRP A 187     -16.874 -11.952   9.292  1.00 98.53           C  
ATOM   2933  CB  TRP A 187     -18.652 -10.185   9.330  1.00 98.53           C  
ATOM   2934  HB2 TRP A 187     -19.449 -10.760   8.860  1.00 98.53           H  
ATOM   2935  HB3 TRP A 187     -18.653 -10.423  10.393  1.00 98.53           H  
ATOM   2936  O   TRP A 187     -16.277 -11.985  10.364  1.00 98.53           O  
ATOM   2937  CG  TRP A 187     -18.944  -8.728   9.210  1.00 98.53           C  
ATOM   2938  CD1 TRP A 187     -19.945  -8.177   8.494  1.00 98.53           C  
ATOM   2939  HD1 TRP A 187     -20.670  -8.732   7.917  1.00 98.53           H  
ATOM   2940  CD2 TRP A 187     -18.271  -7.620   9.879  1.00 98.53           C  
ATOM   2941  CE2 TRP A 187     -18.941  -6.412   9.524  1.00 98.53           C  
ATOM   2942  CE3 TRP A 187     -17.191  -7.519  10.781  1.00 98.53           C  
ATOM   2943  HE3 TRP A 187     -16.687  -8.420  11.100  1.00 98.53           H  
ATOM   2944  NE1 TRP A 187     -19.963  -6.817   8.696  1.00 98.53           N  
ATOM   2945  HE1 TRP A 187     -20.738  -6.243   8.397  1.00 98.53           H  
ATOM   2946  CH2 TRP A 187     -17.449  -5.092  10.890  1.00 98.53           C  
ATOM   2947  HH2 TRP A 187     -17.129  -4.135  11.275  1.00 98.53           H  
ATOM   2948  CZ2 TRP A 187     -18.551  -5.163  10.021  1.00 98.53           C  
ATOM   2949  HZ2 TRP A 187     -19.097  -4.270   9.757  1.00 98.53           H  
ATOM   2950  CZ3 TRP A 187     -16.779  -6.267  11.276  1.00 98.53           C  
ATOM   2951  HZ3 TRP A 187     -15.949  -6.212  11.964  1.00 98.53           H  
ATOM   2952  N   ASP A 188     -17.117 -13.050   8.574  1.00 98.25           N  
ATOM   2953  H   ASP A 188     -17.634 -12.976   7.709  1.00 98.25           H  
ATOM   2954  CA  ASP A 188     -16.647 -14.374   8.977  1.00 98.25           C  
ATOM   2955  HA  ASP A 188     -17.081 -14.629   9.944  1.00 98.25           H  
ATOM   2956  C   ASP A 188     -15.130 -14.358   9.150  1.00 98.25           C  
ATOM   2957  CB  ASP A 188     -17.092 -15.430   7.958  1.00 98.25           C  
ATOM   2958  HB2 ASP A 188     -18.182 -15.456   7.928  1.00 98.25           H  
ATOM   2959  HB3 ASP A 188     -16.718 -15.168   6.969  1.00 98.25           H  
ATOM   2960  O   ASP A 188     -14.645 -14.573  10.262  1.00 98.25           O  
ATOM   2961  CG  ASP A 188     -16.600 -16.819   8.351  1.00 98.25           C  
ATOM   2962  OD1 ASP A 188     -16.821 -17.171   9.532  1.00 98.25           O  
ATOM   2963  OD2 ASP A 188     -16.058 -17.519   7.473  1.00 98.25           O  
ATOM   2964  N   TYR A 189     -14.407 -13.940   8.106  1.00 98.08           N  
ATOM   2965  H   TYR A 189     -14.888 -13.740   7.241  1.00 98.08           H  
ATOM   2966  CA  TYR A 189     -12.952 -13.822   8.149  1.00 98.08           C  
ATOM   2967  HA  TYR A 189     -12.536 -14.814   8.327  1.00 98.08           H  
ATOM   2968  C   TYR A 189     -12.477 -12.920   9.290  1.00 98.08           C  
ATOM   2969  CB  TYR A 189     -12.436 -13.310   6.799  1.00 98.08           C  
ATOM   2970  HB2 TYR A 189     -12.715 -14.050   6.048  1.00 98.08           H  
ATOM   2971  HB3 TYR A 189     -12.926 -12.369   6.551  1.00 98.08           H  
ATOM   2972  O   TYR A 189     -11.600 -13.321  10.052  1.00 98.08           O  
ATOM   2973  CG  TYR A 189     -10.931 -13.116   6.755  1.00 98.08           C  
ATOM   2974  CD1 TYR A 189     -10.357 -11.943   7.284  1.00 98.08           C  
ATOM   2975  HD1 TYR A 189     -10.992 -11.158   7.666  1.00 98.08           H  
ATOM   2976  CD2 TYR A 189     -10.101 -14.140   6.261  1.00 98.08           C  
ATOM   2977  HD2 TYR A 189     -10.536 -15.049   5.873  1.00 98.08           H  
ATOM   2978  CE1 TYR A 189      -8.960 -11.821   7.389  1.00 98.08           C  
ATOM   2979  HE1 TYR A 189      -8.523 -10.949   7.852  1.00 98.08           H  
ATOM   2980  CE2 TYR A 189      -8.700 -14.002   6.321  1.00 98.08           C  
ATOM   2981  HE2 TYR A 189      -8.047 -14.796   5.990  1.00 98.08           H  
ATOM   2982  OH  TYR A 189      -6.785 -12.744   7.037  1.00 98.08           O  
ATOM   2983  HH  TYR A 189      -6.548 -12.074   7.683  1.00 98.08           H  
ATOM   2984  CZ  TYR A 189      -8.130 -12.856   6.913  1.00 98.08           C  
ATOM   2985  N   LEU A 190     -13.044 -11.716   9.428  1.00 97.99           N  
ATOM   2986  H   LEU A 190     -13.785 -11.454   8.794  1.00 97.99           H  
ATOM   2987  CA  LEU A 190     -12.610 -10.768  10.460  1.00 97.99           C  
ATOM   2988  HA  LEU A 190     -11.532 -10.625  10.384  1.00 97.99           H  
ATOM   2989  C   LEU A 190     -12.864 -11.308  11.874  1.00 97.99           C  
ATOM   2990  CB  LEU A 190     -13.316  -9.418  10.260  1.00 97.99           C  
ATOM   2991  HB2 LEU A 190     -14.392  -9.586  10.279  1.00 97.99           H  
ATOM   2992  HB3 LEU A 190     -13.064  -8.776  11.103  1.00 97.99           H  
ATOM   2993  O   LEU A 190     -12.032 -11.129  12.757  1.00 97.99           O  
ATOM   2994  CG  LEU A 190     -12.947  -8.679   8.961  1.00 97.99           C  
ATOM   2995  HG  LEU A 190     -13.179  -9.304   8.098  1.00 97.99           H  
ATOM   2996  CD1 LEU A 190     -13.785  -7.406   8.882  1.00 97.99           C  
ATOM   2997 HD11 LEU A 190     -13.624  -6.784   9.763  1.00 97.99           H  
ATOM   2998 HD12 LEU A 190     -14.837  -7.684   8.834  1.00 97.99           H  
ATOM   2999 HD13 LEU A 190     -13.524  -6.852   7.980  1.00 97.99           H  
ATOM   3000  CD2 LEU A 190     -11.467  -8.304   8.875  1.00 97.99           C  
ATOM   3001 HD21 LEU A 190     -11.288  -7.685   7.996  1.00 97.99           H  
ATOM   3002 HD22 LEU A 190     -11.166  -7.765   9.774  1.00 97.99           H  
ATOM   3003 HD23 LEU A 190     -10.853  -9.202   8.801  1.00 97.99           H  
ATOM   3004  N   SER A 191     -13.980 -12.013  12.083  1.00 97.69           N  
ATOM   3005  H   SER A 191     -14.626 -12.127  11.315  1.00 97.69           H  
ATOM   3006  CA  SER A 191     -14.335 -12.596  13.381  1.00 97.69           C  
ATOM   3007  HA  SER A 191     -14.204 -11.824  14.139  1.00 97.69           H  
ATOM   3008  C   SER A 191     -13.442 -13.776  13.790  1.00 97.69           C  
ATOM   3009  CB  SER A 191     -15.815 -13.001  13.387  1.00 97.69           C  
ATOM   3010  HB2 SER A 191     -16.129 -13.143  14.421  1.00 97.69           H  
ATOM   3011  HB3 SER A 191     -16.412 -12.192  12.966  1.00 97.69           H  
ATOM   3012  O   SER A 191     -13.297 -14.038  14.989  1.00 97.69           O  
ATOM   3013  OG  SER A 191     -16.062 -14.201  12.667  1.00 97.69           O  
ATOM   3014  HG  SER A 191     -15.636 -14.142  11.809  1.00 97.69           H  
ATOM   3015  N   THR A 192     -12.829 -14.469  12.821  1.00 96.53           N  
ATOM   3016  H   THR A 192     -13.049 -14.253  11.859  1.00 96.53           H  
ATOM   3017  CA  THR A 192     -11.897 -15.586  13.056  1.00 96.53           C  
ATOM   3018  HA  THR A 192     -12.058 -15.969  14.064  1.00 96.53           H  
ATOM   3019  C   THR A 192     -10.421 -15.180  12.994  1.00 96.53           C  
ATOM   3020  CB  THR A 192     -12.158 -16.757  12.094  1.00 96.53           C  
ATOM   3021  HB  THR A 192     -11.485 -17.573  12.356  1.00 96.53           H  
ATOM   3022  O   THR A 192      -9.581 -15.938  13.465  1.00 96.53           O  
ATOM   3023  CG2 THR A 192     -13.590 -17.289  12.182  1.00 96.53           C  
ATOM   3024 HG21 THR A 192     -13.699 -18.140  11.509  1.00 96.53           H  
ATOM   3025 HG22 THR A 192     -13.804 -17.607  13.202  1.00 96.53           H  
ATOM   3026 HG23 THR A 192     -14.305 -16.522  11.884  1.00 96.53           H  
ATOM   3027  OG1 THR A 192     -11.888 -16.381  10.765  1.00 96.53           O  
ATOM   3028  HG1 THR A 192     -10.935 -16.416  10.661  1.00 96.53           H  
ATOM   3029  N   HIS A 193     -10.104 -13.996  12.461  1.00 97.36           N  
ATOM   3030  H   HIS A 193     -10.848 -13.467  12.028  1.00 97.36           H  
ATOM   3031  CA  HIS A 193      -8.760 -13.402  12.389  1.00 97.36           C  
ATOM   3032  HA  HIS A 193      -8.027 -14.073  12.838  1.00 97.36           H  
ATOM   3033  C   HIS A 193      -8.741 -12.102  13.197  1.00 97.36           C  
ATOM   3034  CB  HIS A 193      -8.349 -13.185  10.928  1.00 97.36           C  
ATOM   3035  HB2 HIS A 193      -9.062 -12.518  10.444  1.00 97.36           H  
ATOM   3036  HB3 HIS A 193      -7.373 -12.701  10.902  1.00 97.36           H  
ATOM   3037  O   HIS A 193      -8.737 -10.986  12.664  1.00 97.36           O  
ATOM   3038  CG  HIS A 193      -8.270 -14.464  10.144  1.00 97.36           C  
ATOM   3039  CD2 HIS A 193      -7.149 -15.195   9.861  1.00 97.36           C  
ATOM   3040  HD2 HIS A 193      -6.144 -14.953  10.174  1.00 97.36           H  
ATOM   3041  ND1 HIS A 193      -9.339 -15.108   9.575  1.00 97.36           N  
ATOM   3042  HD1 HIS A 193     -10.282 -14.745   9.572  1.00 97.36           H  
ATOM   3043  CE1 HIS A 193      -8.879 -16.209   8.961  1.00 97.36           C  
ATOM   3044  HE1 HIS A 193      -9.486 -16.907   8.404  1.00 97.36           H  
ATOM   3045  NE2 HIS A 193      -7.547 -16.303   9.099  1.00 97.36           N  
ATOM   3046  N   GLN A 194      -8.837 -12.245  14.519  1.00 97.77           N  
ATOM   3047  H   GLN A 194      -8.779 -13.181  14.893  1.00 97.77           H  
ATOM   3048  CA  GLN A 194      -9.097 -11.120  15.419  1.00 97.77           C  
ATOM   3049  HA  GLN A 194      -9.868 -10.501  14.960  1.00 97.77           H  
ATOM   3050  C   GLN A 194      -7.879 -10.205  15.625  1.00 97.77           C  
ATOM   3051  CB  GLN A 194      -9.646 -11.615  16.760  1.00 97.77           C  
ATOM   3052  HB2 GLN A 194      -8.878 -12.209  17.255  1.00 97.77           H  
ATOM   3053  HB3 GLN A 194      -9.879 -10.741  17.368  1.00 97.77           H  
ATOM   3054  O   GLN A 194      -8.045  -9.097  16.127  1.00 97.77           O  
ATOM   3055  CG  GLN A 194     -10.913 -12.466  16.628  1.00 97.77           C  
ATOM   3056  HG2 GLN A 194     -11.664 -11.905  16.071  1.00 97.77           H  
ATOM   3057  HG3 GLN A 194     -10.688 -13.369  16.061  1.00 97.77           H  
ATOM   3058  CD  GLN A 194     -11.519 -12.897  17.962  1.00 97.77           C  
ATOM   3059  NE2 GLN A 194     -12.630 -13.593  17.894  1.00 97.77           N  
ATOM   3060 HE21 GLN A 194     -13.042 -13.925  18.755  1.00 97.77           H  
ATOM   3061 HE22 GLN A 194     -12.996 -13.824  16.982  1.00 97.77           H  
ATOM   3062  OE1 GLN A 194     -11.034 -12.648  19.063  1.00 97.77           O  
ATOM   3063  N   GLU A 195      -6.680 -10.589  15.175  1.00 97.31           N  
ATOM   3064  H   GLU A 195      -6.587 -11.486  14.721  1.00 97.31           H  
ATOM   3065  CA  GLU A 195      -5.530  -9.679  15.075  1.00 97.31           C  
ATOM   3066  HA  GLU A 195      -5.317  -9.295  16.072  1.00 97.31           H  
ATOM   3067  C   GLU A 195      -5.834  -8.462  14.183  1.00 97.31           C  
ATOM   3068  CB  GLU A 195      -4.270 -10.429  14.588  1.00 97.31           C  
ATOM   3069  HB2 GLU A 195      -3.424  -9.769  14.782  1.00 97.31           H  
ATOM   3070  HB3 GLU A 195      -4.111 -11.315  15.202  1.00 97.31           H  
ATOM   3071  O   GLU A 195      -5.259  -7.386  14.355  1.00 97.31           O  
ATOM   3072  CG  GLU A 195      -4.195 -10.818  13.094  1.00 97.31           C  
ATOM   3073  HG2 GLU A 195      -3.152 -11.055  12.881  1.00 97.31           H  
ATOM   3074  HG3 GLU A 195      -4.442  -9.954  12.477  1.00 97.31           H  
ATOM   3075  CD  GLU A 195      -5.045 -12.024  12.652  1.00 97.31           C  
ATOM   3076  OE1 GLU A 195      -4.910 -12.397  11.465  1.00 97.31           O  
ATOM   3077  OE2 GLU A 195      -5.833 -12.549  13.473  1.00 97.31           O  
ATOM   3078  N   SER A 196      -6.801  -8.607  13.270  1.00 97.91           N  
ATOM   3079  H   SER A 196      -7.211  -9.525  13.173  1.00 97.91           H  
ATOM   3080  CA  SER A 196      -7.258  -7.560  12.360  1.00 97.91           C  
ATOM   3081  HA  SER A 196      -6.381  -7.129  11.879  1.00 97.91           H  
ATOM   3082  C   SER A 196      -8.020  -6.418  13.040  1.00 97.91           C  
ATOM   3083  CB  SER A 196      -8.140  -8.199  11.282  1.00 97.91           C  
ATOM   3084  HB2 SER A 196      -7.661  -9.095  10.888  1.00 97.91           H  
ATOM   3085  HB3 SER A 196      -8.260  -7.484  10.468  1.00 97.91           H  
ATOM   3086  O   SER A 196      -8.184  -5.348  12.443  1.00 97.91           O  
ATOM   3087  OG  SER A 196      -9.415  -8.551  11.779  1.00 97.91           O  
ATOM   3088  HG  SER A 196      -9.342  -9.444  12.124  1.00 97.91           H  
ATOM   3089  N   VAL A 197      -8.486  -6.611  14.282  1.00 98.47           N  
ATOM   3090  H   VAL A 197      -8.273  -7.494  14.724  1.00 98.47           H  
ATOM   3091  CA  VAL A 197      -9.487  -5.748  14.927  1.00 98.47           C  
ATOM   3092  HA  VAL A 197     -10.381  -5.787  14.305  1.00 98.47           H  
ATOM   3093  C   VAL A 197      -9.056  -4.279  15.006  1.00 98.47           C  
ATOM   3094  CB  VAL A 197      -9.883  -6.322  16.303  1.00 98.47           C  
ATOM   3095  HB  VAL A 197     -10.139  -7.374  16.172  1.00 98.47           H  
ATOM   3096  O   VAL A 197      -9.887  -3.389  14.845  1.00 98.47           O  
ATOM   3097  CG1 VAL A 197      -8.757  -6.217  17.327  1.00 98.47           C  
ATOM   3098 HG11 VAL A 197      -8.615  -5.163  17.566  1.00 98.47           H  
ATOM   3099 HG12 VAL A 197      -7.831  -6.639  16.937  1.00 98.47           H  
ATOM   3100 HG13 VAL A 197      -9.028  -6.762  18.231  1.00 98.47           H  
ATOM   3101  CG2 VAL A 197     -11.117  -5.617  16.881  1.00 98.47           C  
ATOM   3102 HG21 VAL A 197     -10.901  -4.572  17.105  1.00 98.47           H  
ATOM   3103 HG22 VAL A 197     -11.423  -6.122  17.797  1.00 98.47           H  
ATOM   3104 HG23 VAL A 197     -11.938  -5.671  16.166  1.00 98.47           H  
ATOM   3105  N   HIS A 198      -7.760  -3.988  15.152  1.00 98.48           N  
ATOM   3106  H   HIS A 198      -7.109  -4.756  15.235  1.00 98.48           H  
ATOM   3107  CA  HIS A 198      -7.257  -2.609  15.165  1.00 98.48           C  
ATOM   3108  HA  HIS A 198      -7.780  -2.065  15.953  1.00 98.48           H  
ATOM   3109  C   HIS A 198      -7.517  -1.886  13.833  1.00 98.48           C  
ATOM   3110  CB  HIS A 198      -5.754  -2.633  15.479  1.00 98.48           C  
ATOM   3111  HB2 HIS A 198      -5.564  -3.329  16.296  1.00 98.48           H  
ATOM   3112  HB3 HIS A 198      -5.210  -3.011  14.613  1.00 98.48           H  
ATOM   3113  O   HIS A 198      -7.980  -0.738  13.796  1.00 98.48           O  
ATOM   3114  CG  HIS A 198      -5.165  -1.301  15.872  1.00 98.48           C  
ATOM   3115  CD2 HIS A 198      -5.804  -0.100  16.051  1.00 98.48           C  
ATOM   3116  HD2 HIS A 198      -6.860   0.087  15.927  1.00 98.48           H  
ATOM   3117  ND1 HIS A 198      -3.839  -1.097  16.160  1.00 98.48           N  
ATOM   3118  HD1 HIS A 198      -3.107  -1.789  16.084  1.00 98.48           H  
ATOM   3119  CE1 HIS A 198      -3.684   0.189  16.511  1.00 98.48           C  
ATOM   3120  HE1 HIS A 198      -2.745   0.632  16.810  1.00 98.48           H  
ATOM   3121  NE2 HIS A 198      -4.855   0.845  16.455  1.00 98.48           N  
ATOM   3122  N   GLN A 199      -7.268  -2.579  12.722  1.00 98.56           N  
ATOM   3123  H   GLN A 199      -6.983  -3.544  12.804  1.00 98.56           H  
ATOM   3124  CA  GLN A 199      -7.528  -2.048  11.394  1.00 98.56           C  
ATOM   3125  HA  GLN A 199      -7.193  -1.011  11.380  1.00 98.56           H  
ATOM   3126  C   GLN A 199      -9.027  -2.041  11.072  1.00 98.56           C  
ATOM   3127  CB  GLN A 199      -6.699  -2.830  10.370  1.00 98.56           C  
ATOM   3128  HB2 GLN A 199      -5.641  -2.731  10.612  1.00 98.56           H  
ATOM   3129  HB3 GLN A 199      -6.965  -3.886  10.421  1.00 98.56           H  
ATOM   3130  O   GLN A 199      -9.496  -1.082  10.462  1.00 98.56           O  
ATOM   3131  CG  GLN A 199      -6.933  -2.340   8.937  1.00 98.56           C  
ATOM   3132  HG2 GLN A 199      -6.326  -2.938   8.258  1.00 98.56           H  
ATOM   3133  HG3 GLN A 199      -7.980  -2.507   8.683  1.00 98.56           H  
ATOM   3134  CD  GLN A 199      -6.622  -0.870   8.682  1.00 98.56           C  
ATOM   3135  NE2 GLN A 199      -7.077  -0.340   7.572  1.00 98.56           N  
ATOM   3136 HE21 GLN A 199      -6.699   0.565   7.334  1.00 98.56           H  
ATOM   3137 HE22 GLN A 199      -7.629  -0.900   6.938  1.00 98.56           H  
ATOM   3138  OE1 GLN A 199      -5.968  -0.170   9.436  1.00 98.56           O  
ATOM   3139  N   VAL A 200      -9.799  -3.034  11.533  1.00 98.40           N  
ATOM   3140  H   VAL A 200      -9.349  -3.815  11.988  1.00 98.40           H  
ATOM   3141  CA  VAL A 200     -11.272  -3.020  11.435  1.00 98.40           C  
ATOM   3142  HA  VAL A 200     -11.559  -2.973  10.385  1.00 98.40           H  
ATOM   3143  C   VAL A 200     -11.838  -1.778  12.120  1.00 98.40           C  
ATOM   3144  CB  VAL A 200     -11.895  -4.286  12.055  1.00 98.40           C  
ATOM   3145  HB  VAL A 200     -11.567  -4.379  13.090  1.00 98.40           H  
ATOM   3146  O   VAL A 200     -12.651  -1.066  11.533  1.00 98.40           O  
ATOM   3147  CG1 VAL A 200     -13.429  -4.256  12.047  1.00 98.40           C  
ATOM   3148 HG11 VAL A 200     -13.810  -5.186  12.470  1.00 98.40           H  
ATOM   3149 HG12 VAL A 200     -13.805  -3.433  12.654  1.00 98.40           H  
ATOM   3150 HG13 VAL A 200     -13.801  -4.154  11.028  1.00 98.40           H  
ATOM   3151  CG2 VAL A 200     -11.465  -5.533  11.284  1.00 98.40           C  
ATOM   3152 HG21 VAL A 200     -11.886  -6.423  11.751  1.00 98.40           H  
ATOM   3153 HG22 VAL A 200     -10.380  -5.642  11.288  1.00 98.40           H  
ATOM   3154 HG23 VAL A 200     -11.807  -5.469  10.251  1.00 98.40           H  
ATOM   3155  N   MET A 201     -11.357  -1.464  13.326  1.00 98.60           N  
ATOM   3156  H   MET A 201     -10.715  -2.101  13.773  1.00 98.60           H  
ATOM   3157  CA  MET A 201     -11.782  -0.272  14.054  1.00 98.60           C  
ATOM   3158  HA  MET A 201     -12.864  -0.330  14.173  1.00 98.60           H  
ATOM   3159  C   MET A 201     -11.460   1.019  13.296  1.00 98.60           C  
ATOM   3160  CB  MET A 201     -11.184  -0.245  15.458  1.00 98.60           C  
ATOM   3161  HB2 MET A 201     -11.340   0.747  15.883  1.00 98.60           H  
ATOM   3162  HB3 MET A 201     -10.114  -0.447  15.418  1.00 98.60           H  
ATOM   3163  O   MET A 201     -12.279   1.933  13.236  1.00 98.60           O  
ATOM   3164  CG  MET A 201     -11.870  -1.270  16.361  1.00 98.60           C  
ATOM   3165  HG2 MET A 201     -12.949  -1.127  16.315  1.00 98.60           H  
ATOM   3166  HG3 MET A 201     -11.656  -2.278  16.005  1.00 98.60           H  
ATOM   3167  SD  MET A 201     -11.357  -1.149  18.085  1.00 98.60           S  
ATOM   3168  CE  MET A 201     -12.253   0.349  18.563  1.00 98.60           C  
ATOM   3169  HE1 MET A 201     -11.554   1.179  18.662  1.00 98.60           H  
ATOM   3170  HE2 MET A 201     -12.757   0.166  19.512  1.00 98.60           H  
ATOM   3171  HE3 MET A 201     -13.011   0.591  17.818  1.00 98.60           H  
ATOM   3172  N   THR A 202     -10.290   1.078  12.657  1.00 97.92           N  
ATOM   3173  H   THR A 202      -9.661   0.293  12.740  1.00 97.92           H  
ATOM   3174  CA  THR A 202      -9.914   2.221  11.817  1.00 97.92           C  
ATOM   3175  HA  THR A 202     -10.059   3.132  12.399  1.00 97.92           H  
ATOM   3176  C   THR A 202     -10.811   2.331  10.580  1.00 97.92           C  
ATOM   3177  CB  THR A 202      -8.431   2.151  11.427  1.00 97.92           C  
ATOM   3178  HB  THR A 202      -8.236   1.261  10.829  1.00 97.92           H  
ATOM   3179  O   THR A 202     -11.301   3.422  10.289  1.00 97.92           O  
ATOM   3180  CG2 THR A 202      -7.993   3.393  10.651  1.00 97.92           C  
ATOM   3181 HG21 THR A 202      -8.229   4.291  11.223  1.00 97.92           H  
ATOM   3182 HG22 THR A 202      -6.918   3.344  10.479  1.00 97.92           H  
ATOM   3183 HG23 THR A 202      -8.503   3.433   9.689  1.00 97.92           H  
ATOM   3184  OG1 THR A 202      -7.637   2.120  12.593  1.00 97.92           O  
ATOM   3185  HG1 THR A 202      -7.674   1.234  12.960  1.00 97.92           H  
ATOM   3186  N   LEU A 203     -11.081   1.219   9.887  1.00 98.05           N  
ATOM   3187  H   LEU A 203     -10.663   0.353  10.195  1.00 98.05           H  
ATOM   3188  CA  LEU A 203     -11.911   1.174   8.679  1.00 98.05           C  
ATOM   3189  HA  LEU A 203     -11.516   1.896   7.965  1.00 98.05           H  
ATOM   3190  C   LEU A 203     -13.377   1.555   8.946  1.00 98.05           C  
ATOM   3191  CB  LEU A 203     -11.816  -0.241   8.067  1.00 98.05           C  
ATOM   3192  HB2 LEU A 203     -10.780  -0.447   7.799  1.00 98.05           H  
ATOM   3193  HB3 LEU A 203     -12.119  -0.967   8.821  1.00 98.05           H  
ATOM   3194  O   LEU A 203     -13.989   2.246   8.135  1.00 98.05           O  
ATOM   3195  CG  LEU A 203     -12.711  -0.436   6.825  1.00 98.05           C  
ATOM   3196  HG  LEU A 203     -13.750  -0.239   7.091  1.00 98.05           H  
ATOM   3197  CD1 LEU A 203     -12.298   0.500   5.691  1.00 98.05           C  
ATOM   3198 HD11 LEU A 203     -12.849   0.225   4.792  1.00 98.05           H  
ATOM   3199 HD12 LEU A 203     -12.544   1.532   5.939  1.00 98.05           H  
ATOM   3200 HD13 LEU A 203     -11.227   0.416   5.504  1.00 98.05           H  
ATOM   3201  CD2 LEU A 203     -12.658  -1.867   6.294  1.00 98.05           C  
ATOM   3202 HD21 LEU A 203     -12.697  -2.583   7.114  1.00 98.05           H  
ATOM   3203 HD22 LEU A 203     -11.764  -2.019   5.689  1.00 98.05           H  
ATOM   3204 HD23 LEU A 203     -13.521  -2.035   5.649  1.00 98.05           H  
ATOM   3205  N   PHE A 204     -13.958   1.110  10.059  1.00 98.32           N  
ATOM   3206  H   PHE A 204     -13.440   0.484  10.659  1.00 98.32           H  
ATOM   3207  CA  PHE A 204     -15.357   1.404  10.391  1.00 98.32           C  
ATOM   3208  HA  PHE A 204     -15.911   1.563   9.466  1.00 98.32           H  
ATOM   3209  C   PHE A 204     -15.547   2.710  11.169  1.00 98.32           C  
ATOM   3210  CB  PHE A 204     -16.002   0.191  11.062  1.00 98.32           C  
ATOM   3211  HB2 PHE A 204     -15.309  -0.261  11.770  1.00 98.32           H  
ATOM   3212  HB3 PHE A 204     -16.886   0.516  11.611  1.00 98.32           H  
ATOM   3213  O   PHE A 204     -16.678   3.159  11.338  1.00 98.32           O  
ATOM   3214  CG  PHE A 204     -16.421  -0.867  10.069  1.00 98.32           C  
ATOM   3215  CD1 PHE A 204     -17.714  -0.835   9.520  1.00 98.32           C  
ATOM   3216  HD1 PHE A 204     -18.410  -0.066   9.819  1.00 98.32           H  
ATOM   3217  CD2 PHE A 204     -15.518  -1.867   9.673  1.00 98.32           C  
ATOM   3218  HD2 PHE A 204     -14.524  -1.901  10.095  1.00 98.32           H  
ATOM   3219  CE1 PHE A 204     -18.103  -1.795   8.575  1.00 98.32           C  
ATOM   3220  HE1 PHE A 204     -19.095  -1.752   8.151  1.00 98.32           H  
ATOM   3221  CE2 PHE A 204     -15.910  -2.834   8.735  1.00 98.32           C  
ATOM   3222  HE2 PHE A 204     -15.217  -3.614   8.456  1.00 98.32           H  
ATOM   3223  CZ  PHE A 204     -17.199  -2.794   8.175  1.00 98.32           C  
ATOM   3224  HZ  PHE A 204     -17.498  -3.530   7.443  1.00 98.32           H  
ATOM   3225  N   SER A 205     -14.465   3.376  11.578  1.00 97.33           N  
ATOM   3226  H   SER A 205     -13.561   2.943  11.457  1.00 97.33           H  
ATOM   3227  CA  SER A 205     -14.527   4.801  11.922  1.00 97.33           C  
ATOM   3228  HA  SER A 205     -15.392   4.970  12.564  1.00 97.33           H  
ATOM   3229  C   SER A 205     -14.711   5.654  10.661  1.00 97.33           C  
ATOM   3230  CB  SER A 205     -13.280   5.227  12.706  1.00 97.33           C  
ATOM   3231  HB2 SER A 205     -13.044   4.470  13.455  1.00 97.33           H  
ATOM   3232  HB3 SER A 205     -13.500   6.158  13.228  1.00 97.33           H  
ATOM   3233  O   SER A 205     -14.513   5.174   9.541  1.00 97.33           O  
ATOM   3234  OG  SER A 205     -12.156   5.442  11.867  1.00 97.33           O  
ATOM   3235  HG  SER A 205     -12.016   4.662  11.325  1.00 97.33           H  
ATOM   3236  N   ASP A 206     -14.996   6.946  10.809  1.00 95.00           N  
ATOM   3237  H   ASP A 206     -15.264   7.303  11.715  1.00 95.00           H  
ATOM   3238  CA  ASP A 206     -15.134   7.848   9.655  1.00 95.00           C  
ATOM   3239  HA  ASP A 206     -15.905   7.455   8.993  1.00 95.00           H  
ATOM   3240  C   ASP A 206     -13.836   7.935   8.820  1.00 95.00           C  
ATOM   3241  CB  ASP A 206     -15.611   9.229  10.132  1.00 95.00           C  
ATOM   3242  HB2 ASP A 206     -14.872   9.649  10.814  1.00 95.00           H  
ATOM   3243  HB3 ASP A 206     -15.692   9.882   9.263  1.00 95.00           H  
ATOM   3244  O   ASP A 206     -13.856   8.263   7.637  1.00 95.00           O  
ATOM   3245  CG  ASP A 206     -16.987   9.198  10.812  1.00 95.00           C  
ATOM   3246  OD1 ASP A 206     -17.727   8.204  10.641  1.00 95.00           O  
ATOM   3247  OD2 ASP A 206     -17.282  10.157  11.560  1.00 95.00           O  
ATOM   3248  N   ARG A 207     -12.684   7.524   9.372  1.00 94.96           N  
ATOM   3249  H   ARG A 207     -12.731   7.171  10.317  1.00 94.96           H  
ATOM   3250  CA  ARG A 207     -11.411   7.438   8.628  1.00 94.96           C  
ATOM   3251  HA  ARG A 207     -11.218   8.405   8.165  1.00 94.96           H  
ATOM   3252  C   ARG A 207     -11.431   6.440   7.466  1.00 94.96           C  
ATOM   3253  CB  ARG A 207     -10.260   7.095   9.577  1.00 94.96           C  
ATOM   3254  HB2 ARG A 207      -9.340   7.020   8.997  1.00 94.96           H  
ATOM   3255  HB3 ARG A 207     -10.445   6.123  10.035  1.00 94.96           H  
ATOM   3256  O   ARG A 207     -10.570   6.538   6.592  1.00 94.96           O  
ATOM   3257  CG  ARG A 207     -10.067   8.158  10.662  1.00 94.96           C  
ATOM   3258  HG2 ARG A 207     -10.970   8.248  11.265  1.00 94.96           H  
ATOM   3259  HG3 ARG A 207      -9.847   9.118  10.195  1.00 94.96           H  
ATOM   3260  CD  ARG A 207      -8.908   7.739  11.562  1.00 94.96           C  
ATOM   3261  HD2 ARG A 207      -8.016   7.599  10.952  1.00 94.96           H  
ATOM   3262  HD3 ARG A 207      -9.170   6.792  12.034  1.00 94.96           H  
ATOM   3263  NE  ARG A 207      -8.649   8.757  12.592  1.00 94.96           N  
ATOM   3264  HE  ARG A 207      -9.199   9.601  12.531  1.00 94.96           H  
ATOM   3265  NH1 ARG A 207      -7.160   7.525  13.825  1.00 94.96           N  
ATOM   3266 HH11 ARG A 207      -7.306   6.755  13.187  1.00 94.96           H  
ATOM   3267 HH12 ARG A 207      -6.610   7.388  14.661  1.00 94.96           H  
ATOM   3268  NH2 ARG A 207      -7.723   9.586  14.492  1.00 94.96           N  
ATOM   3269 HH21 ARG A 207      -7.154   9.458  15.317  1.00 94.96           H  
ATOM   3270 HH22 ARG A 207      -8.306  10.405  14.395  1.00 94.96           H  
ATOM   3271  CZ  ARG A 207      -7.844   8.619  13.627  1.00 94.96           C  
ATOM   3272  N   GLY A 208     -12.377   5.500   7.440  1.00 97.08           N  
ATOM   3273  H   GLY A 208     -13.042   5.469   8.200  1.00 97.08           H  
ATOM   3274  CA  GLY A 208     -12.581   4.595   6.305  1.00 97.08           C  
ATOM   3275  HA2 GLY A 208     -11.624   4.180   5.988  1.00 97.08           H  
ATOM   3276  HA3 GLY A 208     -13.229   3.775   6.613  1.00 97.08           H  
ATOM   3277  C   GLY A 208     -13.249   5.239   5.091  1.00 97.08           C  
ATOM   3278  O   GLY A 208     -13.254   4.636   4.020  1.00 97.08           O  
ATOM   3279  N   THR A 209     -13.770   6.458   5.236  1.00 97.87           N  
ATOM   3280  H   THR A 209     -13.804   6.867   6.158  1.00 97.87           H  
ATOM   3281  CA  THR A 209     -14.451   7.232   4.190  1.00 97.87           C  
ATOM   3282  HA  THR A 209     -14.323   6.745   3.224  1.00 97.87           H  
ATOM   3283  C   THR A 209     -13.825   8.630   4.054  1.00 97.87           C  
ATOM   3284  CB  THR A 209     -15.969   7.284   4.486  1.00 97.87           C  
ATOM   3285  HB  THR A 209     -16.442   8.087   3.920  1.00 97.87           H  
ATOM   3286  O   THR A 209     -14.478   9.633   4.347  1.00 97.87           O  
ATOM   3287  CG2 THR A 209     -16.633   5.962   4.104  1.00 97.87           C  
ATOM   3288 HG21 THR A 209     -16.202   5.142   4.678  1.00 97.87           H  
ATOM   3289 HG22 THR A 209     -16.496   5.775   3.039  1.00 97.87           H  
ATOM   3290 HG23 THR A 209     -17.702   6.024   4.309  1.00 97.87           H  
ATOM   3291  OG1 THR A 209     -16.224   7.434   5.869  1.00 97.87           O  
ATOM   3292  HG1 THR A 209     -16.661   8.276   6.023  1.00 97.87           H  
ATOM   3293  N   PRO A 210     -12.542   8.760   3.642  1.00 97.65           N  
ATOM   3294  CA  PRO A 210     -11.920  10.071   3.447  1.00 97.65           C  
ATOM   3295  HA  PRO A 210     -11.876  10.583   4.408  1.00 97.65           H  
ATOM   3296  C   PRO A 210     -12.694  10.929   2.441  1.00 97.65           C  
ATOM   3297  CB  PRO A 210     -10.494   9.805   2.949  1.00 97.65           C  
ATOM   3298  HB2 PRO A 210     -10.457   9.834   1.860  1.00 97.65           H  
ATOM   3299  HB3 PRO A 210      -9.785  10.518   3.371  1.00 97.65           H  
ATOM   3300  O   PRO A 210     -13.067  10.451   1.373  1.00 97.65           O  
ATOM   3301  CG  PRO A 210     -10.215   8.382   3.420  1.00 97.65           C  
ATOM   3302  HG2 PRO A 210      -9.899   8.396   4.463  1.00 97.65           H  
ATOM   3303  HG3 PRO A 210      -9.469   7.887   2.798  1.00 97.65           H  
ATOM   3304  CD  PRO A 210     -11.583   7.715   3.312  1.00 97.65           C  
ATOM   3305  HD2 PRO A 210     -11.615   6.872   4.002  1.00 97.65           H  
ATOM   3306  HD3 PRO A 210     -11.755   7.375   2.290  1.00 97.65           H  
ATOM   3307  N   ALA A 211     -12.866  12.217   2.742  1.00 97.59           N  
ATOM   3308  H   ALA A 211     -12.531  12.556   3.633  1.00 97.59           H  
ATOM   3309  CA  ALA A 211     -13.605  13.137   1.874  1.00 97.59           C  
ATOM   3310  HA  ALA A 211     -14.482  12.604   1.506  1.00 97.59           H  
ATOM   3311  C   ALA A 211     -12.808  13.594   0.636  1.00 97.59           C  
ATOM   3312  CB  ALA A 211     -14.081  14.323   2.719  1.00 97.59           C  
ATOM   3313  HB1 ALA A 211     -14.710  13.963   3.533  1.00 97.59           H  
ATOM   3314  HB2 ALA A 211     -13.226  14.863   3.126  1.00 97.59           H  
ATOM   3315  HB3 ALA A 211     -14.675  14.995   2.100  1.00 97.59           H  
ATOM   3316  O   ALA A 211     -13.355  14.188  -0.294  1.00 97.59           O  
ATOM   3317  N   SER A 212     -11.492  13.374   0.658  1.00 98.04           N  
ATOM   3318  H   SER A 212     -11.129  12.865   1.452  1.00 98.04           H  
ATOM   3319  CA  SER A 212     -10.535  13.746  -0.381  1.00 98.04           C  
ATOM   3320  HA  SER A 212     -10.945  13.536  -1.369  1.00 98.04           H  
ATOM   3321  C   SER A 212      -9.234  12.968  -0.179  1.00 98.04           C  
ATOM   3322  CB  SER A 212     -10.253  15.248  -0.286  1.00 98.04           C  
ATOM   3323  HB2 SER A 212     -10.046  15.505   0.752  1.00 98.04           H  
ATOM   3324  HB3 SER A 212     -11.126  15.807  -0.622  1.00 98.04           H  
ATOM   3325  O   SER A 212      -8.799  12.787   0.962  1.00 98.04           O  
ATOM   3326  OG  SER A 212      -9.133  15.595  -1.067  1.00 98.04           O  
ATOM   3327  HG  SER A 212      -9.458  16.018  -1.865  1.00 98.04           H  
ATOM   3328  N   PHE A 213      -8.546  12.598  -1.266  1.00 98.37           N  
ATOM   3329  H   PHE A 213      -8.945  12.766  -2.179  1.00 98.37           H  
ATOM   3330  CA  PHE A 213      -7.174  12.075  -1.181  1.00 98.37           C  
ATOM   3331  HA  PHE A 213      -7.171  11.206  -0.524  1.00 98.37           H  
ATOM   3332  C   PHE A 213      -6.189  13.081  -0.571  1.00 98.37           C  
ATOM   3333  CB  PHE A 213      -6.670  11.672  -2.575  1.00 98.37           C  
ATOM   3334  HB2 PHE A 213      -5.611  11.429  -2.493  1.00 98.37           H  
ATOM   3335  HB3 PHE A 213      -6.753  12.532  -3.240  1.00 98.37           H  
ATOM   3336  O   PHE A 213      -5.174  12.686  -0.007  1.00 98.37           O  
ATOM   3337  CG  PHE A 213      -7.355  10.477  -3.210  1.00 98.37           C  
ATOM   3338  CD1 PHE A 213      -7.559   9.295  -2.470  1.00 98.37           C  
ATOM   3339  HD1 PHE A 213      -7.258   9.236  -1.434  1.00 98.37           H  
ATOM   3340  CD2 PHE A 213      -7.760  10.528  -4.558  1.00 98.37           C  
ATOM   3341  HD2 PHE A 213      -7.627  11.430  -5.136  1.00 98.37           H  
ATOM   3342  CE1 PHE A 213      -8.169   8.180  -3.068  1.00 98.37           C  
ATOM   3343  HE1 PHE A 213      -8.335   7.280  -2.494  1.00 98.37           H  
ATOM   3344  CE2 PHE A 213      -8.383   9.415  -5.151  1.00 98.37           C  
ATOM   3345  HE2 PHE A 213      -8.739   9.473  -6.169  1.00 98.37           H  
ATOM   3346  CZ  PHE A 213      -8.589   8.242  -4.406  1.00 98.37           C  
ATOM   3347  HZ  PHE A 213      -9.094   7.401  -4.858  1.00 98.37           H  
ATOM   3348  N   ARG A 214      -6.488  14.381  -0.656  1.00 98.37           N  
ATOM   3349  H   ARG A 214      -7.365  14.631  -1.091  1.00 98.37           H  
ATOM   3350  CA  ARG A 214      -5.656  15.467  -0.122  1.00 98.37           C  
ATOM   3351  HA  ARG A 214      -4.607  15.275  -0.346  1.00 98.37           H  
ATOM   3352  C   ARG A 214      -5.762  15.565   1.393  1.00 98.37           C  
ATOM   3353  CB  ARG A 214      -6.065  16.794  -0.778  1.00 98.37           C  
ATOM   3354  HB2 ARG A 214      -5.379  17.572  -0.444  1.00 98.37           H  
ATOM   3355  HB3 ARG A 214      -7.065  17.073  -0.445  1.00 98.37           H  
ATOM   3356  O   ARG A 214      -4.796  15.906   2.056  1.00 98.37           O  
ATOM   3357  CG  ARG A 214      -6.043  16.703  -2.315  1.00 98.37           C  
ATOM   3358  HG2 ARG A 214      -5.066  16.338  -2.631  1.00 98.37           H  
ATOM   3359  HG3 ARG A 214      -6.792  15.990  -2.662  1.00 98.37           H  
ATOM   3360  CD  ARG A 214      -6.330  18.042  -2.996  1.00 98.37           C  
ATOM   3361  HD2 ARG A 214      -5.590  18.778  -2.681  1.00 98.37           H  
ATOM   3362  HD3 ARG A 214      -6.224  17.906  -4.072  1.00 98.37           H  
ATOM   3363  NE  ARG A 214      -7.699  18.509  -2.716  1.00 98.37           N  
ATOM   3364  HE  ARG A 214      -8.456  17.887  -2.961  1.00 98.37           H  
ATOM   3365  NH1 ARG A 214      -7.206  20.635  -1.979  1.00 98.37           N  
ATOM   3366 HH11 ARG A 214      -7.460  21.612  -2.012  1.00 98.37           H  
ATOM   3367 HH12 ARG A 214      -6.223  20.474  -2.147  1.00 98.37           H  
ATOM   3368  NH2 ARG A 214      -9.331  19.992  -2.233  1.00 98.37           N  
ATOM   3369 HH21 ARG A 214      -9.991  19.348  -2.646  1.00 98.37           H  
ATOM   3370 HH22 ARG A 214      -9.608  20.932  -1.985  1.00 98.37           H  
ATOM   3371  CZ  ARG A 214      -8.066  19.705  -2.302  1.00 98.37           C  
ATOM   3372  N   LYS A 215      -6.924  15.227   1.958  1.00 98.38           N  
ATOM   3373  H   LYS A 215      -7.636  14.857   1.345  1.00 98.38           H  
ATOM   3374  CA  LYS A 215      -7.245  15.385   3.386  1.00 98.38           C  
ATOM   3375  HA  LYS A 215      -6.500  16.041   3.837  1.00 98.38           H  
ATOM   3376  C   LYS A 215      -7.133  14.072   4.160  1.00 98.38           C  
ATOM   3377  CB  LYS A 215      -8.605  16.068   3.562  1.00 98.38           C  
ATOM   3378  HB2 LYS A 215      -8.788  16.187   4.630  1.00 98.38           H  
ATOM   3379  HB3 LYS A 215      -9.388  15.437   3.142  1.00 98.38           H  
ATOM   3380  O   LYS A 215      -7.983  13.741   4.985  1.00 98.38           O  
ATOM   3381  CG  LYS A 215      -8.649  17.458   2.918  1.00 98.38           C  
ATOM   3382  HG2 LYS A 215      -7.831  18.063   3.311  1.00 98.38           H  
ATOM   3383  HG3 LYS A 215      -8.550  17.376   1.836  1.00 98.38           H  
ATOM   3384  CD  LYS A 215      -9.981  18.129   3.257  1.00 98.38           C  
ATOM   3385  HD2 LYS A 215     -10.795  17.530   2.850  1.00 98.38           H  
ATOM   3386  HD3 LYS A 215     -10.070  18.190   4.342  1.00 98.38           H  
ATOM   3387  CE  LYS A 215     -10.048  19.540   2.677  1.00 98.38           C  
ATOM   3388  HE2 LYS A 215      -9.198  20.108   3.056  1.00 98.38           H  
ATOM   3389  HE3 LYS A 215      -9.956  19.478   1.593  1.00 98.38           H  
ATOM   3390  NZ  LYS A 215     -11.319  20.205   3.055  1.00 98.38           N  
ATOM   3391  HZ1 LYS A 215     -12.111  19.683   2.707  1.00 98.38           H  
ATOM   3392  HZ2 LYS A 215     -11.355  21.139   2.673  1.00 98.38           H  
ATOM   3393  HZ3 LYS A 215     -11.393  20.271   4.060  1.00 98.38           H  
ATOM   3394  N   MET A 216      -6.089  13.301   3.871  1.00 98.08           N  
ATOM   3395  H   MET A 216      -5.437  13.633   3.175  1.00 98.08           H  
ATOM   3396  CA  MET A 216      -5.760  12.074   4.592  1.00 98.08           C  
ATOM   3397  HA  MET A 216      -6.218  12.126   5.580  1.00 98.08           H  
ATOM   3398  C   MET A 216      -4.253  11.957   4.804  1.00 98.08           C  
ATOM   3399  CB  MET A 216      -6.346  10.840   3.888  1.00 98.08           C  
ATOM   3400  HB2 MET A 216      -7.417  10.987   3.748  1.00 98.08           H  
ATOM   3401  HB3 MET A 216      -6.204   9.968   4.526  1.00 98.08           H  
ATOM   3402  O   MET A 216      -3.446  12.524   4.068  1.00 98.08           O  
ATOM   3403  CG  MET A 216      -5.701  10.559   2.531  1.00 98.08           C  
ATOM   3404  HG2 MET A 216      -5.845  11.435   1.898  1.00 98.08           H  
ATOM   3405  HG3 MET A 216      -4.632  10.398   2.667  1.00 98.08           H  
ATOM   3406  SD  MET A 216      -6.384   9.122   1.670  1.00 98.08           S  
ATOM   3407  CE  MET A 216      -5.178   9.033   0.323  1.00 98.08           C  
ATOM   3408  HE1 MET A 216      -4.183   8.866   0.735  1.00 98.08           H  
ATOM   3409  HE2 MET A 216      -5.175   9.968  -0.237  1.00 98.08           H  
ATOM   3410  HE3 MET A 216      -5.430   8.209  -0.345  1.00 98.08           H  
ATOM   3411  N   HIS A 217      -3.869  11.231   5.844  1.00 98.25           N  
ATOM   3412  H   HIS A 217      -4.573  10.741   6.377  1.00 98.25           H  
ATOM   3413  CA  HIS A 217      -2.473  10.912   6.120  1.00 98.25           C  
ATOM   3414  HA  HIS A 217      -1.840  11.744   5.811  1.00 98.25           H  
ATOM   3415  C   HIS A 217      -2.021   9.694   5.301  1.00 98.25           C  
ATOM   3416  CB  HIS A 217      -2.324  10.740   7.637  1.00 98.25           C  
ATOM   3417  HB2 HIS A 217      -1.305  10.430   7.868  1.00 98.25           H  
ATOM   3418  HB3 HIS A 217      -3.006   9.956   7.967  1.00 98.25           H  
ATOM   3419  O   HIS A 217      -2.849   8.992   4.728  1.00 98.25           O  
ATOM   3420  CG  HIS A 217      -2.632  11.997   8.421  1.00 98.25           C  
ATOM   3421  CD2 HIS A 217      -2.860  12.088   9.765  1.00 98.25           C  
ATOM   3422  HD2 HIS A 217      -2.869  11.269  10.469  1.00 98.25           H  
ATOM   3423  ND1 HIS A 217      -2.761  13.270   7.914  1.00 98.25           N  
ATOM   3424  HD1 HIS A 217      -2.919  13.488   6.941  1.00 98.25           H  
ATOM   3425  CE1 HIS A 217      -2.990  14.114   8.933  1.00 98.25           C  
ATOM   3426  HE1 HIS A 217      -3.178  15.173   8.832  1.00 98.25           H  
ATOM   3427  NE2 HIS A 217      -3.061  13.433  10.086  1.00 98.25           N  
ATOM   3428  N   GLY A 218      -0.714   9.459   5.236  1.00 98.34           N  
ATOM   3429  H   GLY A 218      -0.102  10.097   5.724  1.00 98.34           H  
ATOM   3430  CA  GLY A 218      -0.094   8.266   4.665  1.00 98.34           C  
ATOM   3431  HA2 GLY A 218       0.478   8.533   3.777  1.00 98.34           H  
ATOM   3432  HA3 GLY A 218      -0.857   7.543   4.376  1.00 98.34           H  
ATOM   3433  C   GLY A 218       0.849   7.625   5.678  1.00 98.34           C  
ATOM   3434  O   GLY A 218       1.492   8.322   6.461  1.00 98.34           O  
ATOM   3435  N   TYR A 219       0.932   6.301   5.679  1.00 98.61           N  
ATOM   3436  H   TYR A 219       0.318   5.777   5.072  1.00 98.61           H  
ATOM   3437  CA  TYR A 219       1.692   5.539   6.659  1.00 98.61           C  
ATOM   3438  HA  TYR A 219       2.456   6.170   7.112  1.00 98.61           H  
ATOM   3439  C   TYR A 219       2.366   4.346   6.006  1.00 98.61           C  
ATOM   3440  CB  TYR A 219       0.773   5.024   7.765  1.00 98.61           C  
ATOM   3441  HB2 TYR A 219       0.076   4.311   7.324  1.00 98.61           H  
ATOM   3442  HB3 TYR A 219       1.380   4.480   8.489  1.00 98.61           H  
ATOM   3443  O   TYR A 219       1.734   3.554   5.306  1.00 98.61           O  
ATOM   3444  CG  TYR A 219      -0.022   6.087   8.488  1.00 98.61           C  
ATOM   3445  CD1 TYR A 219       0.489   6.669   9.659  1.00 98.61           C  
ATOM   3446  HD1 TYR A 219       1.445   6.324  10.025  1.00 98.61           H  
ATOM   3447  CD2 TYR A 219      -1.281   6.470   7.998  1.00 98.61           C  
ATOM   3448  HD2 TYR A 219      -1.658   6.013   7.095  1.00 98.61           H  
ATOM   3449  CE1 TYR A 219      -0.265   7.637  10.351  1.00 98.61           C  
ATOM   3450  HE1 TYR A 219       0.100   8.059  11.276  1.00 98.61           H  
ATOM   3451  CE2 TYR A 219      -2.040   7.432   8.682  1.00 98.61           C  
ATOM   3452  HE2 TYR A 219      -3.019   7.712   8.323  1.00 98.61           H  
ATOM   3453  OH  TYR A 219      -2.278   8.915  10.546  1.00 98.61           O  
ATOM   3454  HH  TYR A 219      -1.849   9.168  11.367  1.00 98.61           H  
ATOM   3455  CZ  TYR A 219      -1.533   8.014   9.858  1.00 98.61           C  
ATOM   3456  N   SER A 220       3.648   4.192   6.311  1.00 98.15           N  
ATOM   3457  H   SER A 220       4.103   4.926   6.835  1.00 98.15           H  
ATOM   3458  CA  SER A 220       4.422   3.006   5.955  1.00 98.15           C  
ATOM   3459  HA  SER A 220       4.509   2.951   4.870  1.00 98.15           H  
ATOM   3460  C   SER A 220       3.764   1.699   6.383  1.00 98.15           C  
ATOM   3461  CB  SER A 220       5.830   3.101   6.539  1.00 98.15           C  
ATOM   3462  HB2 SER A 220       6.300   2.119   6.497  1.00 98.15           H  
ATOM   3463  HB3 SER A 220       6.420   3.812   5.960  1.00 98.15           H  
ATOM   3464  O   SER A 220       3.779   0.741   5.606  1.00 98.15           O  
ATOM   3465  OG  SER A 220       5.798   3.502   7.891  1.00 98.15           O  
ATOM   3466  HG  SER A 220       5.455   4.396   7.955  1.00 98.15           H  
ATOM   3467  N   GLY A 221       3.196   1.676   7.594  1.00 96.09           N  
ATOM   3468  H   GLY A 221       3.298   2.503   8.163  1.00 96.09           H  
ATOM   3469  CA  GLY A 221       2.681   0.485   8.271  1.00 96.09           C  
ATOM   3470  HA2 GLY A 221       2.141   0.779   9.170  1.00 96.09           H  
ATOM   3471  HA3 GLY A 221       2.000  -0.050   7.610  1.00 96.09           H  
ATOM   3472  C   GLY A 221       3.813  -0.456   8.681  1.00 96.09           C  
ATOM   3473  O   GLY A 221       3.993  -0.758   9.853  1.00 96.09           O  
ATOM   3474  N   HIS A 222       4.619  -0.867   7.707  1.00 97.69           N  
ATOM   3475  H   HIS A 222       4.406  -0.563   6.768  1.00 97.69           H  
ATOM   3476  CA  HIS A 222       5.796  -1.688   7.915  1.00 97.69           C  
ATOM   3477  HA  HIS A 222       5.529  -2.516   8.572  1.00 97.69           H  
ATOM   3478  C   HIS A 222       6.945  -0.914   8.541  1.00 97.69           C  
ATOM   3479  CB  HIS A 222       6.279  -2.265   6.590  1.00 97.69           C  
ATOM   3480  HB2 HIS A 222       7.127  -2.919   6.789  1.00 97.69           H  
ATOM   3481  HB3 HIS A 222       6.612  -1.458   5.936  1.00 97.69           H  
ATOM   3482  O   HIS A 222       7.199   0.253   8.232  1.00 97.69           O  
ATOM   3483  CG  HIS A 222       5.230  -3.067   5.894  1.00 97.69           C  
ATOM   3484  CD2 HIS A 222       4.463  -2.664   4.848  1.00 97.69           C  
ATOM   3485  HD2 HIS A 222       4.489  -1.680   4.403  1.00 97.69           H  
ATOM   3486  ND1 HIS A 222       4.857  -4.344   6.203  1.00 97.69           N  
ATOM   3487  HD1 HIS A 222       5.195  -4.886   6.986  1.00 97.69           H  
ATOM   3488  CE1 HIS A 222       3.939  -4.736   5.319  1.00 97.69           C  
ATOM   3489  HE1 HIS A 222       3.486  -5.716   5.305  1.00 97.69           H  
ATOM   3490  NE2 HIS A 222       3.662  -3.745   4.457  1.00 97.69           N  
ATOM   3491  N   THR A 223       7.720  -1.648   9.321  1.00 97.74           N  
ATOM   3492  H   THR A 223       7.416  -2.584   9.548  1.00 97.74           H  
ATOM   3493  CA  THR A 223       9.030  -1.221   9.787  1.00 97.74           C  
ATOM   3494  HA  THR A 223       8.983  -0.170  10.069  1.00 97.74           H  
ATOM   3495  C   THR A 223      10.062  -1.387   8.671  1.00 97.74           C  
ATOM   3496  CB  THR A 223       9.386  -2.029  11.035  1.00 97.74           C  
ATOM   3497  HB  THR A 223       9.364  -3.095  10.808  1.00 97.74           H  
ATOM   3498  O   THR A 223      10.143  -2.441   8.037  1.00 97.74           O  
ATOM   3499  CG2 THR A 223      10.747  -1.653  11.600  1.00 97.74           C  
ATOM   3500 HG21 THR A 223      10.908  -2.175  12.544  1.00 97.74           H  
ATOM   3501 HG22 THR A 223      10.786  -0.576  11.763  1.00 97.74           H  
ATOM   3502 HG23 THR A 223      11.525  -1.945  10.895  1.00 97.74           H  
ATOM   3503  OG1 THR A 223       8.416  -1.732  12.007  1.00 97.74           O  
ATOM   3504  HG1 THR A 223       8.226  -2.533  12.501  1.00 97.74           H  
ATOM   3505  N   TYR A 224      10.892  -0.371   8.457  1.00 97.96           N  
ATOM   3506  H   TYR A 224      10.755   0.468   9.003  1.00 97.96           H  
ATOM   3507  CA  TYR A 224      12.057  -0.410   7.567  1.00 97.96           C  
ATOM   3508  HA  TYR A 224      12.102  -1.369   7.050  1.00 97.96           H  
ATOM   3509  C   TYR A 224      13.343  -0.268   8.378  1.00 97.96           C  
ATOM   3510  CB  TYR A 224      11.947   0.688   6.501  1.00 97.96           C  
ATOM   3511  HB2 TYR A 224      12.871   0.721   5.924  1.00 97.96           H  
ATOM   3512  HB3 TYR A 224      11.835   1.655   6.992  1.00 97.96           H  
ATOM   3513  O   TYR A 224      13.310   0.114   9.547  1.00 97.96           O  
ATOM   3514  CG  TYR A 224      10.795   0.484   5.540  1.00 97.96           C  
ATOM   3515  CD1 TYR A 224      10.995  -0.223   4.337  1.00 97.96           C  
ATOM   3516  HD1 TYR A 224      11.976  -0.603   4.093  1.00 97.96           H  
ATOM   3517  CD2 TYR A 224       9.516   0.970   5.867  1.00 97.96           C  
ATOM   3518  HD2 TYR A 224       9.350   1.473   6.809  1.00 97.96           H  
ATOM   3519  CE1 TYR A 224       9.916  -0.437   3.456  1.00 97.96           C  
ATOM   3520  HE1 TYR A 224      10.059  -0.974   2.530  1.00 97.96           H  
ATOM   3521  CE2 TYR A 224       8.437   0.740   4.996  1.00 97.96           C  
ATOM   3522  HE2 TYR A 224       7.442   1.059   5.268  1.00 97.96           H  
ATOM   3523  OH  TYR A 224       7.569  -0.174   2.971  1.00 97.96           O  
ATOM   3524  HH  TYR A 224       6.761   0.147   3.379  1.00 97.96           H  
ATOM   3525  CZ  TYR A 224       8.632   0.041   3.791  1.00 97.96           C  
ATOM   3526  N   LYS A 225      14.486  -0.562   7.760  1.00 96.45           N  
ATOM   3527  H   LYS A 225      14.446  -0.886   6.804  1.00 96.45           H  
ATOM   3528  CA  LYS A 225      15.811  -0.274   8.314  1.00 96.45           C  
ATOM   3529  HA  LYS A 225      15.730   0.020   9.360  1.00 96.45           H  
ATOM   3530  C   LYS A 225      16.429   0.885   7.543  1.00 96.45           C  
ATOM   3531  CB  LYS A 225      16.696  -1.523   8.227  1.00 96.45           C  
ATOM   3532  HB2 LYS A 225      17.715  -1.258   8.510  1.00 96.45           H  
ATOM   3533  HB3 LYS A 225      16.703  -1.864   7.192  1.00 96.45           H  
ATOM   3534  O   LYS A 225      16.468   0.839   6.315  1.00 96.45           O  
ATOM   3535  CG  LYS A 225      16.219  -2.675   9.122  1.00 96.45           C  
ATOM   3536  HG2 LYS A 225      16.298  -2.374  10.167  1.00 96.45           H  
ATOM   3537  HG3 LYS A 225      15.179  -2.916   8.899  1.00 96.45           H  
ATOM   3538  CD  LYS A 225      17.080  -3.920   8.873  1.00 96.45           C  
ATOM   3539  HD2 LYS A 225      16.971  -4.226   7.833  1.00 96.45           H  
ATOM   3540  HD3 LYS A 225      18.128  -3.681   9.054  1.00 96.45           H  
ATOM   3541  CE  LYS A 225      16.665  -5.074   9.791  1.00 96.45           C  
ATOM   3542  HE2 LYS A 225      16.885  -4.779  10.817  1.00 96.45           H  
ATOM   3543  HE3 LYS A 225      15.594  -5.245   9.685  1.00 96.45           H  
ATOM   3544  NZ  LYS A 225      17.409  -6.310   9.456  1.00 96.45           N  
ATOM   3545  HZ1 LYS A 225      18.395  -6.104   9.379  1.00 96.45           H  
ATOM   3546  HZ2 LYS A 225      17.341  -7.059  10.129  1.00 96.45           H  
ATOM   3547  HZ3 LYS A 225      17.218  -6.643   8.522  1.00 96.45           H  
ATOM   3548  N   PHE A 226      16.925   1.897   8.246  1.00 96.30           N  
ATOM   3549  H   PHE A 226      16.843   1.867   9.253  1.00 96.30           H  
ATOM   3550  CA  PHE A 226      17.780   2.933   7.663  1.00 96.30           C  
ATOM   3551  HA  PHE A 226      17.759   2.859   6.576  1.00 96.30           H  
ATOM   3552  C   PHE A 226      19.229   2.714   8.087  1.00 96.30           C  
ATOM   3553  CB  PHE A 226      17.295   4.337   8.043  1.00 96.30           C  
ATOM   3554  HB2 PHE A 226      18.135   5.010   7.870  1.00 96.30           H  
ATOM   3555  HB3 PHE A 226      17.063   4.366   9.107  1.00 96.30           H  
ATOM   3556  O   PHE A 226      19.513   2.599   9.279  1.00 96.30           O  
ATOM   3557  CG  PHE A 226      16.136   4.927   7.258  1.00 96.30           C  
ATOM   3558  CD1 PHE A 226      15.415   4.191   6.295  1.00 96.30           C  
ATOM   3559  HD1 PHE A 226      15.643   3.155   6.093  1.00 96.30           H  
ATOM   3560  CD2 PHE A 226      15.814   6.281   7.470  1.00 96.30           C  
ATOM   3561  HD2 PHE A 226      16.365   6.856   8.199  1.00 96.30           H  
ATOM   3562  CE1 PHE A 226      14.380   4.798   5.564  1.00 96.30           C  
ATOM   3563  HE1 PHE A 226      13.831   4.226   4.831  1.00 96.30           H  
ATOM   3564  CE2 PHE A 226      14.788   6.892   6.730  1.00 96.30           C  
ATOM   3565  HE2 PHE A 226      14.555   7.934   6.889  1.00 96.30           H  
ATOM   3566  CZ  PHE A 226      14.066   6.149   5.782  1.00 96.30           C  
ATOM   3567  HZ  PHE A 226      13.271   6.619   5.222  1.00 96.30           H  
ATOM   3568  N   THR A 227      20.138   2.651   7.112  1.00 93.71           N  
ATOM   3569  H   THR A 227      19.821   2.731   6.157  1.00 93.71           H  
ATOM   3570  CA  THR A 227      21.574   2.444   7.343  1.00 93.71           C  
ATOM   3571  HA  THR A 227      21.703   1.816   8.224  1.00 93.71           H  
ATOM   3572  C   THR A 227      22.268   3.778   7.583  1.00 93.71           C  
ATOM   3573  CB  THR A 227      22.258   1.739   6.163  1.00 93.71           C  
ATOM   3574  HB  THR A 227      22.350   2.441   5.335  1.00 93.71           H  
ATOM   3575  O   THR A 227      22.311   4.630   6.691  1.00 93.71           O  
ATOM   3576  CG2 THR A 227      23.654   1.231   6.520  1.00 93.71           C  
ATOM   3577 HG21 THR A 227      24.310   2.072   6.748  1.00 93.71           H  
ATOM   3578 HG22 THR A 227      24.077   0.689   5.674  1.00 93.71           H  
ATOM   3579 HG23 THR A 227      23.609   0.573   7.387  1.00 93.71           H  
ATOM   3580  OG1 THR A 227      21.493   0.645   5.716  1.00 93.71           O  
ATOM   3581  HG1 THR A 227      21.865  -0.168   6.065  1.00 93.71           H  
ATOM   3582  N   LYS A 228      22.851   3.930   8.768  1.00 92.99           N  
ATOM   3583  H   LYS A 228      22.843   3.132   9.387  1.00 92.99           H  
ATOM   3584  CA  LYS A 228      23.619   5.095   9.210  1.00 92.99           C  
ATOM   3585  HA  LYS A 228      23.052   5.991   8.957  1.00 92.99           H  
ATOM   3586  C   LYS A 228      24.994   5.172   8.524  1.00 92.99           C  
ATOM   3587  CB  LYS A 228      23.792   5.022  10.735  1.00 92.99           C  
ATOM   3588  HB2 LYS A 228      24.418   5.853  11.060  1.00 92.99           H  
ATOM   3589  HB3 LYS A 228      24.307   4.095  10.987  1.00 92.99           H  
ATOM   3590  O   LYS A 228      25.478   4.162   8.008  1.00 92.99           O  
ATOM   3591  CG  LYS A 228      22.458   5.096  11.498  1.00 92.99           C  
ATOM   3592  HG2 LYS A 228      21.895   5.953  11.128  1.00 92.99           H  
ATOM   3593  HG3 LYS A 228      21.869   4.196  11.322  1.00 92.99           H  
ATOM   3594  CD  LYS A 228      22.692   5.280  13.004  1.00 92.99           C  
ATOM   3595  HD2 LYS A 228      23.383   6.109  13.157  1.00 92.99           H  
ATOM   3596  HD3 LYS A 228      21.748   5.535  13.484  1.00 92.99           H  
ATOM   3597  CE  LYS A 228      23.240   3.992  13.615  1.00 92.99           C  
ATOM   3598  HE2 LYS A 228      23.601   3.366  12.800  1.00 92.99           H  
ATOM   3599  HE3 LYS A 228      22.424   3.448  14.093  1.00 92.99           H  
ATOM   3600  NZ  LYS A 228      24.352   4.216  14.573  1.00 92.99           N  
ATOM   3601  HZ1 LYS A 228      24.691   3.316  14.882  1.00 92.99           H  
ATOM   3602  HZ2 LYS A 228      25.168   4.590  14.108  1.00 92.99           H  
ATOM   3603  HZ3 LYS A 228      24.096   4.800  15.356  1.00 92.99           H  
ATOM   3604  N   PRO A 229      25.671   6.337   8.560  1.00 90.42           N  
ATOM   3605  CA  PRO A 229      27.008   6.503   7.976  1.00 90.42           C  
ATOM   3606  HA  PRO A 229      26.940   6.343   6.900  1.00 90.42           H  
ATOM   3607  C   PRO A 229      28.091   5.563   8.529  1.00 90.42           C  
ATOM   3608  CB  PRO A 229      27.377   7.967   8.239  1.00 90.42           C  
ATOM   3609  HB2 PRO A 229      27.876   8.062   9.203  1.00 90.42           H  
ATOM   3610  HB3 PRO A 229      28.005   8.371   7.445  1.00 90.42           H  
ATOM   3611  O   PRO A 229      29.033   5.234   7.816  1.00 90.42           O  
ATOM   3612  CG  PRO A 229      26.025   8.672   8.302  1.00 90.42           C  
ATOM   3613  HG2 PRO A 229      25.659   8.865   7.294  1.00 90.42           H  
ATOM   3614  HG3 PRO A 229      26.076   9.596   8.877  1.00 90.42           H  
ATOM   3615  CD  PRO A 229      25.139   7.633   8.978  1.00 90.42           C  
ATOM   3616  HD2 PRO A 229      24.107   7.781   8.659  1.00 90.42           H  
ATOM   3617  HD3 PRO A 229      25.216   7.736  10.061  1.00 90.42           H  
ATOM   3618  N   ASP A 230      27.957   5.115   9.781  1.00 90.40           N  
ATOM   3619  H   ASP A 230      27.134   5.384  10.301  1.00 90.40           H  
ATOM   3620  CA  ASP A 230      28.870   4.156  10.426  1.00 90.40           C  
ATOM   3621  HA  ASP A 230      29.887   4.401  10.121  1.00 90.40           H  
ATOM   3622  C   ASP A 230      28.636   2.690   9.993  1.00 90.40           C  
ATOM   3623  CB  ASP A 230      28.795   4.333  11.959  1.00 90.40           C  
ATOM   3624  HB2 ASP A 230      29.039   5.367  12.201  1.00 90.40           H  
ATOM   3625  HB3 ASP A 230      29.552   3.700  12.424  1.00 90.40           H  
ATOM   3626  O   ASP A 230      29.352   1.786  10.424  1.00 90.40           O  
ATOM   3627  CG  ASP A 230      27.427   3.991  12.574  1.00 90.40           C  
ATOM   3628  OD1 ASP A 230      26.590   3.356  11.899  1.00 90.40           O  
ATOM   3629  OD2 ASP A 230      27.130   4.380  13.726  1.00 90.40           O  
ATOM   3630  N   GLY A 231      27.629   2.444   9.149  1.00 89.23           N  
ATOM   3631  H   GLY A 231      27.076   3.229   8.836  1.00 89.23           H  
ATOM   3632  CA  GLY A 231      27.244   1.128   8.650  1.00 89.23           C  
ATOM   3633  HA2 GLY A 231      28.143   0.544   8.453  1.00 89.23           H  
ATOM   3634  HA3 GLY A 231      26.709   1.275   7.712  1.00 89.23           H  
ATOM   3635  C   GLY A 231      26.324   0.323   9.570  1.00 89.23           C  
ATOM   3636  O   GLY A 231      25.921  -0.777   9.189  1.00 89.23           O  
ATOM   3637  N   SER A 232      25.967   0.843  10.746  1.00 92.02           N  
ATOM   3638  H   SER A 232      26.316   1.763  10.972  1.00 92.02           H  
ATOM   3639  CA  SER A 232      24.882   0.298  11.570  1.00 92.02           C  
ATOM   3640  HA  SER A 232      24.839  -0.777  11.399  1.00 92.02           H  
ATOM   3641  C   SER A 232      23.517   0.828  11.124  1.00 92.02           C  
ATOM   3642  CB  SER A 232      25.178   0.521  13.057  1.00 92.02           C  
ATOM   3643  HB2 SER A 232      24.444  -0.018  13.656  1.00 92.02           H  
ATOM   3644  HB3 SER A 232      26.167   0.125  13.286  1.00 92.02           H  
ATOM   3645  O   SER A 232      23.443   1.666  10.230  1.00 92.02           O  
ATOM   3646  OG  SER A 232      25.145   1.872  13.409  1.00 92.02           O  
ATOM   3647  HG  SER A 232      25.752   2.355  12.843  1.00 92.02           H  
ATOM   3648  N   PHE A 233      22.413   0.332  11.689  1.00 94.25           N  
ATOM   3649  H   PHE A 233      22.481  -0.329  12.449  1.00 94.25           H  
ATOM   3650  CA  PHE A 233      21.069   0.744  11.271  1.00 94.25           C  
ATOM   3651  HA  PHE A 233      21.158   1.658  10.685  1.00 94.25           H  
ATOM   3652  C   PHE A 233      20.166   1.107  12.451  1.00 94.25           C  
ATOM   3653  CB  PHE A 233      20.434  -0.324  10.354  1.00 94.25           C  
ATOM   3654  HB2 PHE A 233      19.571   0.110   9.851  1.00 94.25           H  
ATOM   3655  HB3 PHE A 233      21.148  -0.598   9.577  1.00 94.25           H  
ATOM   3656  O   PHE A 233      20.433   0.756  13.601  1.00 94.25           O  
ATOM   3657  CG  PHE A 233      19.964  -1.567  11.078  1.00 94.25           C  
ATOM   3658  CD1 PHE A 233      20.774  -2.710  11.117  1.00 94.25           C  
ATOM   3659  HD1 PHE A 233      21.678  -2.744  10.527  1.00 94.25           H  
ATOM   3660  CD2 PHE A 233      18.722  -1.572  11.739  1.00 94.25           C  
ATOM   3661  HD2 PHE A 233      18.068  -0.715  11.677  1.00 94.25           H  
ATOM   3662  CE1 PHE A 233      20.393  -3.811  11.898  1.00 94.25           C  
ATOM   3663  HE1 PHE A 233      21.015  -4.693  11.923  1.00 94.25           H  
ATOM   3664  CE2 PHE A 233      18.348  -2.663  12.534  1.00 94.25           C  
ATOM   3665  HE2 PHE A 233      17.429  -2.626  13.099  1.00 94.25           H  
ATOM   3666  CZ  PHE A 233      19.205  -3.765  12.644  1.00 94.25           C  
ATOM   3667  HZ  PHE A 233      18.946  -4.568  13.319  1.00 94.25           H  
ATOM   3668  N   VAL A 234      19.072   1.796  12.136  1.00 96.03           N  
ATOM   3669  H   VAL A 234      18.968   2.082  11.173  1.00 96.03           H  
ATOM   3670  CA  VAL A 234      17.917   2.008  13.018  1.00 96.03           C  
ATOM   3671  HA  VAL A 234      18.044   1.419  13.926  1.00 96.03           H  
ATOM   3672  C   VAL A 234      16.648   1.510  12.335  1.00 96.03           C  
ATOM   3673  CB  VAL A 234      17.770   3.483  13.433  1.00 96.03           C  
ATOM   3674  HB  VAL A 234      16.840   3.588  13.992  1.00 96.03           H  
ATOM   3675  O   VAL A 234      16.550   1.526  11.106  1.00 96.03           O  
ATOM   3676  CG1 VAL A 234      18.916   3.904  14.358  1.00 96.03           C  
ATOM   3677 HG11 VAL A 234      19.867   3.843  13.830  1.00 96.03           H  
ATOM   3678 HG12 VAL A 234      18.757   4.928  14.696  1.00 96.03           H  
ATOM   3679 HG13 VAL A 234      18.946   3.246  15.227  1.00 96.03           H  
ATOM   3680  CG2 VAL A 234      17.721   4.440  12.232  1.00 96.03           C  
ATOM   3681 HG21 VAL A 234      16.907   4.161  11.563  1.00 96.03           H  
ATOM   3682 HG22 VAL A 234      17.541   5.457  12.580  1.00 96.03           H  
ATOM   3683 HG23 VAL A 234      18.659   4.419  11.678  1.00 96.03           H  
ATOM   3684  N   TYR A 235      15.673   1.064  13.122  1.00 97.92           N  
ATOM   3685  H   TYR A 235      15.779   1.129  14.124  1.00 97.92           H  
ATOM   3686  CA  TYR A 235      14.336   0.785  12.621  1.00 97.92           C  
ATOM   3687  HA  TYR A 235      14.423   0.335  11.632  1.00 97.92           H  
ATOM   3688  C   TYR A 235      13.545   2.080  12.492  1.00 97.92           C  
ATOM   3689  CB  TYR A 235      13.612  -0.205  13.530  1.00 97.92           C  
ATOM   3690  HB2 TYR A 235      13.607   0.176  14.552  1.00 97.92           H  
ATOM   3691  HB3 TYR A 235      12.577  -0.291  13.200  1.00 97.92           H  
ATOM   3692  O   TYR A 235      13.622   2.951  13.361  1.00 97.92           O  
ATOM   3693  CG  TYR A 235      14.190  -1.594  13.504  1.00 97.92           C  
ATOM   3694  CD1 TYR A 235      14.101  -2.355  12.324  1.00 97.92           C  
ATOM   3695  HD1 TYR A 235      13.661  -1.919  11.439  1.00 97.92           H  
ATOM   3696  CD2 TYR A 235      14.794  -2.128  14.655  1.00 97.92           C  
ATOM   3697  HD2 TYR A 235      14.860  -1.539  15.558  1.00 97.92           H  
ATOM   3698  CE1 TYR A 235      14.590  -3.669  12.298  1.00 97.92           C  
ATOM   3699  HE1 TYR A 235      14.505  -4.257  11.395  1.00 97.92           H  
ATOM   3700  CE2 TYR A 235      15.302  -3.438  14.628  1.00 97.92           C  
ATOM   3701  HE2 TYR A 235      15.758  -3.858  15.513  1.00 97.92           H  
ATOM   3702  OH  TYR A 235      15.706  -5.463  13.415  1.00 97.92           O  
ATOM   3703  HH  TYR A 235      15.482  -5.932  12.608  1.00 97.92           H  
ATOM   3704  CZ  TYR A 235      15.197  -4.207  13.451  1.00 97.92           C  
ATOM   3705  N   VAL A 236      12.770   2.199  11.418  1.00 98.42           N  
ATOM   3706  H   VAL A 236      12.767   1.457  10.733  1.00 98.42           H  
ATOM   3707  CA  VAL A 236      11.952   3.383  11.162  1.00 98.42           C  
ATOM   3708  HA  VAL A 236      11.819   3.895  12.115  1.00 98.42           H  
ATOM   3709  C   VAL A 236      10.555   3.035  10.668  1.00 98.42           C  
ATOM   3710  CB  VAL A 236      12.640   4.379  10.205  1.00 98.42           C  
ATOM   3711  HB  VAL A 236      11.996   5.255  10.134  1.00 98.42           H  
ATOM   3712  O   VAL A 236      10.369   2.078   9.914  1.00 98.42           O  
ATOM   3713  CG1 VAL A 236      14.003   4.851  10.727  1.00 98.42           C  
ATOM   3714 HG11 VAL A 236      14.717   4.028  10.711  1.00 98.42           H  
ATOM   3715 HG12 VAL A 236      13.896   5.216  11.749  1.00 98.42           H  
ATOM   3716 HG13 VAL A 236      14.379   5.660  10.100  1.00 98.42           H  
ATOM   3717  CG2 VAL A 236      12.840   3.828   8.789  1.00 98.42           C  
ATOM   3718 HG21 VAL A 236      11.878   3.579   8.342  1.00 98.42           H  
ATOM   3719 HG22 VAL A 236      13.311   4.593   8.172  1.00 98.42           H  
ATOM   3720 HG23 VAL A 236      13.477   2.943   8.811  1.00 98.42           H  
ATOM   3721  N   GLN A 237       9.593   3.877  11.037  1.00 98.38           N  
ATOM   3722  H   GLN A 237       9.838   4.604  11.694  1.00 98.38           H  
ATOM   3723  CA  GLN A 237       8.298   3.995  10.368  1.00 98.38           C  
ATOM   3724  HA  GLN A 237       8.256   3.293   9.535  1.00 98.38           H  
ATOM   3725  C   GLN A 237       8.163   5.407   9.791  1.00 98.38           C  
ATOM   3726  CB  GLN A 237       7.136   3.652  11.314  1.00 98.38           C  
ATOM   3727  HB2 GLN A 237       7.210   4.240  12.229  1.00 98.38           H  
ATOM   3728  HB3 GLN A 237       6.203   3.912  10.815  1.00 98.38           H  
ATOM   3729  O   GLN A 237       8.474   6.399  10.452  1.00 98.38           O  
ATOM   3730  CG  GLN A 237       7.095   2.154  11.661  1.00 98.38           C  
ATOM   3731  HG2 GLN A 237       7.171   1.577  10.740  1.00 98.38           H  
ATOM   3732  HG3 GLN A 237       7.947   1.897  12.292  1.00 98.38           H  
ATOM   3733  CD  GLN A 237       5.812   1.732  12.377  1.00 98.38           C  
ATOM   3734  NE2 GLN A 237       5.514   0.452  12.390  1.00 98.38           N  
ATOM   3735 HE21 GLN A 237       4.608   0.186  12.749  1.00 98.38           H  
ATOM   3736 HE22 GLN A 237       6.120  -0.224  11.948  1.00 98.38           H  
ATOM   3737  OE1 GLN A 237       5.047   2.527  12.904  1.00 98.38           O  
ATOM   3738  N   ILE A 238       7.717   5.497   8.539  1.00 98.61           N  
ATOM   3739  H   ILE A 238       7.451   4.631   8.093  1.00 98.61           H  
ATOM   3740  CA  ILE A 238       7.504   6.753   7.809  1.00 98.61           C  
ATOM   3741  HA  ILE A 238       8.084   7.538   8.294  1.00 98.61           H  
ATOM   3742  C   ILE A 238       6.024   7.140   7.886  1.00 98.61           C  
ATOM   3743  CB  ILE A 238       8.002   6.649   6.347  1.00 98.61           C  
ATOM   3744  HB  ILE A 238       7.434   5.864   5.848  1.00 98.61           H  
ATOM   3745  O   ILE A 238       5.144   6.310   7.633  1.00 98.61           O  
ATOM   3746  CG1 ILE A 238       9.507   6.293   6.274  1.00 98.61           C  
ATOM   3747 HG12 ILE A 238       9.754   5.529   7.011  1.00 98.61           H  
ATOM   3748 HG13 ILE A 238      10.092   7.183   6.506  1.00 98.61           H  
ATOM   3749  CG2 ILE A 238       7.759   7.983   5.608  1.00 98.61           C  
ATOM   3750 HG21 ILE A 238       6.693   8.199   5.542  1.00 98.61           H  
ATOM   3751 HG22 ILE A 238       8.144   7.934   4.589  1.00 98.61           H  
ATOM   3752 HG23 ILE A 238       8.257   8.797   6.134  1.00 98.61           H  
ATOM   3753  CD1 ILE A 238       9.965   5.759   4.912  1.00 98.61           C  
ATOM   3754 HD11 ILE A 238       9.766   6.479   4.118  1.00 98.61           H  
ATOM   3755 HD12 ILE A 238      11.038   5.568   4.947  1.00 98.61           H  
ATOM   3756 HD13 ILE A 238       9.457   4.819   4.697  1.00 98.61           H  
ATOM   3757  N   HIS A 239       5.760   8.409   8.196  1.00 98.75           N  
ATOM   3758  H   HIS A 239       6.547   9.007   8.405  1.00 98.75           H  
ATOM   3759  CA  HIS A 239       4.429   9.008   8.277  1.00 98.75           C  
ATOM   3760  HA  HIS A 239       3.681   8.295   7.932  1.00 98.75           H  
ATOM   3761  C   HIS A 239       4.368  10.252   7.393  1.00 98.75           C  
ATOM   3762  CB  HIS A 239       4.099   9.402   9.725  1.00 98.75           C  
ATOM   3763  HB2 HIS A 239       3.117   9.877   9.741  1.00 98.75           H  
ATOM   3764  HB3 HIS A 239       4.831  10.134  10.066  1.00 98.75           H  
ATOM   3765  O   HIS A 239       5.266  11.087   7.429  1.00 98.75           O  
ATOM   3766  CG  HIS A 239       4.096   8.262  10.704  1.00 98.75           C  
ATOM   3767  CD2 HIS A 239       5.170   7.496  11.061  1.00 98.75           C  
ATOM   3768  HD2 HIS A 239       6.188   7.606  10.716  1.00 98.75           H  
ATOM   3769  ND1 HIS A 239       3.009   7.794  11.407  1.00 98.75           N  
ATOM   3770  HD1 HIS A 239       2.049   8.066  11.255  1.00 98.75           H  
ATOM   3771  CE1 HIS A 239       3.413   6.738  12.138  1.00 98.75           C  
ATOM   3772  HE1 HIS A 239       2.792   6.103  12.752  1.00 98.75           H  
ATOM   3773  NE2 HIS A 239       4.716   6.528  11.943  1.00 98.75           N  
ATOM   3774  N   LEU A 240       3.281  10.417   6.652  1.00 98.73           N  
ATOM   3775  H   LEU A 240       2.590   9.680   6.661  1.00 98.73           H  
ATOM   3776  CA  LEU A 240       2.964  11.605   5.871  1.00 98.73           C  
ATOM   3777  HA  LEU A 240       3.773  12.332   5.934  1.00 98.73           H  
ATOM   3778  C   LEU A 240       1.706  12.230   6.468  1.00 98.73           C  
ATOM   3779  CB  LEU A 240       2.758  11.238   4.389  1.00 98.73           C  
ATOM   3780  HB2 LEU A 240       2.423  12.141   3.879  1.00 98.73           H  
ATOM   3781  HB3 LEU A 240       1.954  10.508   4.293  1.00 98.73           H  
ATOM   3782  O   LEU A 240       0.626  11.646   6.389  1.00 98.73           O  
ATOM   3783  CG  LEU A 240       4.017  10.716   3.673  1.00 98.73           C  
ATOM   3784  HG  LEU A 240       4.907  11.167   4.111  1.00 98.73           H  
ATOM   3785  CD1 LEU A 240       4.137   9.196   3.754  1.00 98.73           C  
ATOM   3786 HD11 LEU A 240       5.009   8.879   3.183  1.00 98.73           H  
ATOM   3787 HD12 LEU A 240       4.258   8.867   4.787  1.00 98.73           H  
ATOM   3788 HD13 LEU A 240       3.243   8.741   3.327  1.00 98.73           H  
ATOM   3789  CD2 LEU A 240       3.956  11.088   2.191  1.00 98.73           C  
ATOM   3790 HD21 LEU A 240       4.832  10.701   1.670  1.00 98.73           H  
ATOM   3791 HD22 LEU A 240       3.940  12.172   2.079  1.00 98.73           H  
ATOM   3792 HD23 LEU A 240       3.062  10.666   1.733  1.00 98.73           H  
ATOM   3793  N   ARG A 241       1.817  13.408   7.078  1.00 98.63           N  
ATOM   3794  H   ARG A 241       2.710  13.881   7.059  1.00 98.63           H  
ATOM   3795  CA  ARG A 241       0.651  14.140   7.585  1.00 98.63           C  
ATOM   3796  HA  ARG A 241      -0.186  13.454   7.709  1.00 98.63           H  
ATOM   3797  C   ARG A 241       0.245  15.193   6.574  1.00 98.63           C  
ATOM   3798  CB  ARG A 241       0.927  14.775   8.948  1.00 98.63           C  
ATOM   3799  HB2 ARG A 241       1.804  15.419   8.881  1.00 98.63           H  
ATOM   3800  HB3 ARG A 241       0.072  15.399   9.210  1.00 98.63           H  
ATOM   3801  O   ARG A 241       1.052  16.045   6.239  1.00 98.63           O  
ATOM   3802  CG  ARG A 241       1.113  13.715  10.039  1.00 98.63           C  
ATOM   3803  HG2 ARG A 241       2.013  13.131   9.846  1.00 98.63           H  
ATOM   3804  HG3 ARG A 241       0.247  13.053  10.037  1.00 98.63           H  
ATOM   3805  CD  ARG A 241       1.224  14.393  11.407  1.00 98.63           C  
ATOM   3806  HD2 ARG A 241       2.168  14.935  11.457  1.00 98.63           H  
ATOM   3807  HD3 ARG A 241       0.405  15.105  11.509  1.00 98.63           H  
ATOM   3808  NE  ARG A 241       1.144  13.407  12.501  1.00 98.63           N  
ATOM   3809  HE  ARG A 241       1.097  12.436  12.229  1.00 98.63           H  
ATOM   3810  NH1 ARG A 241       1.191  14.900  14.244  1.00 98.63           N  
ATOM   3811 HH11 ARG A 241       1.319  15.651  13.581  1.00 98.63           H  
ATOM   3812 HH12 ARG A 241       1.166  15.088  15.236  1.00 98.63           H  
ATOM   3813  NH2 ARG A 241       0.974  12.716  14.661  1.00 98.63           N  
ATOM   3814 HH21 ARG A 241       1.106  11.762  14.357  1.00 98.63           H  
ATOM   3815 HH22 ARG A 241       1.069  12.886  15.652  1.00 98.63           H  
ATOM   3816  CZ  ARG A 241       1.099  13.681  13.793  1.00 98.63           C  
ATOM   3817  N   SER A 242      -0.995  15.113   6.104  1.00 98.55           N  
ATOM   3818  H   SER A 242      -1.582  14.365   6.443  1.00 98.55           H  
ATOM   3819  CA  SER A 242      -1.574  16.129   5.223  1.00 98.55           C  
ATOM   3820  HA  SER A 242      -0.973  16.207   4.317  1.00 98.55           H  
ATOM   3821  C   SER A 242      -1.571  17.483   5.922  1.00 98.55           C  
ATOM   3822  CB  SER A 242      -3.003  15.768   4.809  1.00 98.55           C  
ATOM   3823  HB2 SER A 242      -2.984  14.929   4.114  1.00 98.55           H  
ATOM   3824  HB3 SER A 242      -3.590  15.503   5.688  1.00 98.55           H  
ATOM   3825  O   SER A 242      -2.088  17.610   7.036  1.00 98.55           O  
ATOM   3826  OG  SER A 242      -3.601  16.876   4.182  1.00 98.55           O  
ATOM   3827  HG  SER A 242      -3.840  16.639   3.283  1.00 98.55           H  
ATOM   3828  N   ASP A 243      -1.039  18.487   5.232  1.00 98.62           N  
ATOM   3829  H   ASP A 243      -0.618  18.288   4.336  1.00 98.62           H  
ATOM   3830  CA  ASP A 243      -1.057  19.877   5.684  1.00 98.62           C  
ATOM   3831  HA  ASP A 243      -0.871  19.895   6.758  1.00 98.62           H  
ATOM   3832  C   ASP A 243      -2.435  20.532   5.443  1.00 98.62           C  
ATOM   3833  CB  ASP A 243       0.083  20.658   5.009  1.00 98.62           C  
ATOM   3834  HB2 ASP A 243      -0.143  20.752   3.947  1.00 98.62           H  
ATOM   3835  HB3 ASP A 243       0.115  21.663   5.430  1.00 98.62           H  
ATOM   3836  O   ASP A 243      -2.687  21.647   5.888  1.00 98.62           O  
ATOM   3837  CG  ASP A 243       1.473  20.021   5.176  1.00 98.62           C  
ATOM   3838  OD1 ASP A 243       1.824  19.571   6.291  1.00 98.62           O  
ATOM   3839  OD2 ASP A 243       2.207  19.973   4.161  1.00 98.62           O  
ATOM   3840  N   GLN A 244      -3.360  19.831   4.771  1.00 97.64           N  
ATOM   3841  H   GLN A 244      -3.100  18.911   4.447  1.00 97.64           H  
ATOM   3842  CA  GLN A 244      -4.750  20.253   4.550  1.00 97.64           C  
ATOM   3843  HA  GLN A 244      -4.784  21.342   4.542  1.00 97.64           H  
ATOM   3844  C   GLN A 244      -5.680  19.787   5.687  1.00 97.64           C  
ATOM   3845  CB  GLN A 244      -5.267  19.750   3.185  1.00 97.64           C  
ATOM   3846  HB2 GLN A 244      -6.277  20.137   3.047  1.00 97.64           H  
ATOM   3847  HB3 GLN A 244      -5.336  18.662   3.198  1.00 97.64           H  
ATOM   3848  O   GLN A 244      -6.887  20.038   5.646  1.00 97.64           O  
ATOM   3849  CG  GLN A 244      -4.439  20.192   1.966  1.00 97.64           C  
ATOM   3850  HG2 GLN A 244      -4.246  21.263   2.025  1.00 97.64           H  
ATOM   3851  HG3 GLN A 244      -5.017  20.005   1.061  1.00 97.64           H  
ATOM   3852  CD  GLN A 244      -3.126  19.429   1.844  1.00 97.64           C  
ATOM   3853  NE2 GLN A 244      -1.993  20.056   2.057  1.00 97.64           N  
ATOM   3854 HE21 GLN A 244      -1.195  19.460   2.221  1.00 97.64           H  
ATOM   3855 HE22 GLN A 244      -1.971  21.036   2.303  1.00 97.64           H  
ATOM   3856  OE1 GLN A 244      -3.101  18.241   1.586  1.00 97.64           O  
ATOM   3857  N   GLY A 245      -5.133  19.087   6.687  1.00 96.83           N  
ATOM   3858  H   GLY A 245      -4.143  18.898   6.632  1.00 96.83           H  
ATOM   3859  CA  GLY A 245      -5.894  18.435   7.747  1.00 96.83           C  
ATOM   3860  HA2 GLY A 245      -5.234  18.243   8.592  1.00 96.83           H  
ATOM   3861  HA3 GLY A 245      -6.691  19.100   8.079  1.00 96.83           H  
ATOM   3862  C   GLY A 245      -6.517  17.107   7.309  1.00 96.83           C  
ATOM   3863  O   GLY A 245      -6.230  16.574   6.238  1.00 96.83           O  
ATOM   3864  N   VAL A 246      -7.370  16.549   8.171  1.00 96.73           N  
ATOM   3865  H   VAL A 246      -7.625  17.066   9.000  1.00 96.73           H  
ATOM   3866  CA  VAL A 246      -8.121  15.318   7.892  1.00 96.73           C  
ATOM   3867  HA  VAL A 246      -7.788  14.918   6.935  1.00 96.73           H  
ATOM   3868  C   VAL A 246      -9.599  15.654   7.761  1.00 96.73           C  
ATOM   3869  CB  VAL A 246      -7.863  14.221   8.943  1.00 96.73           C  
ATOM   3870  HB  VAL A 246      -8.126  14.595   9.932  1.00 96.73           H  
ATOM   3871  O   VAL A 246     -10.143  16.349   8.616  1.00 96.73           O  
ATOM   3872  CG1 VAL A 246      -8.679  12.951   8.665  1.00 96.73           C  
ATOM   3873 HG11 VAL A 246      -8.412  12.170   9.378  1.00 96.73           H  
ATOM   3874 HG12 VAL A 246      -9.743  13.157   8.777  1.00 96.73           H  
ATOM   3875 HG13 VAL A 246      -8.489  12.594   7.653  1.00 96.73           H  
ATOM   3876  CG2 VAL A 246      -6.380  13.827   8.946  1.00 96.73           C  
ATOM   3877 HG21 VAL A 246      -6.080  13.493   7.953  1.00 96.73           H  
ATOM   3878 HG22 VAL A 246      -5.771  14.684   9.235  1.00 96.73           H  
ATOM   3879 HG23 VAL A 246      -6.204  13.028   9.666  1.00 96.73           H  
ATOM   3880  N   ALA A 247     -10.241  15.163   6.704  1.00 97.44           N  
ATOM   3881  H   ALA A 247      -9.732  14.578   6.056  1.00 97.44           H  
ATOM   3882  CA  ALA A 247     -11.683  15.276   6.511  1.00 97.44           C  
ATOM   3883  HA  ALA A 247     -12.158  15.487   7.470  1.00 97.44           H  
ATOM   3884  C   ALA A 247     -12.252  13.956   5.995  1.00 97.44           C  
ATOM   3885  CB  ALA A 247     -12.002  16.429   5.559  1.00 97.44           C  
ATOM   3886  HB1 ALA A 247     -11.584  16.207   4.577  1.00 97.44           H  
ATOM   3887  HB2 ALA A 247     -13.083  16.538   5.468  1.00 97.44           H  
ATOM   3888  HB3 ALA A 247     -11.584  17.354   5.956  1.00 97.44           H  
ATOM   3889  O   ALA A 247     -11.644  13.282   5.160  1.00 97.44           O  
ATOM   3890  N   THR A 248     -13.429  13.610   6.490  1.00 97.37           N  
ATOM   3891  H   THR A 248     -13.898  14.224   7.141  1.00 97.37           H  
ATOM   3892  CA  THR A 248     -14.098  12.330   6.275  1.00 97.37           C  
ATOM   3893  HA  THR A 248     -13.690  11.818   5.404  1.00 97.37           H  
ATOM   3894  C   THR A 248     -15.577  12.569   6.026  1.00 97.37           C  
ATOM   3895  CB  THR A 248     -13.923  11.422   7.501  1.00 97.37           C  
ATOM   3896  HB  THR A 248     -14.539  10.533   7.370  1.00 97.37           H  
ATOM   3897  O   THR A 248     -16.115  13.577   6.478  1.00 97.37           O  
ATOM   3898  CG2 THR A 248     -12.460  11.014   7.700  1.00 97.37           C  
ATOM   3899 HG21 THR A 248     -11.821  11.889   7.820  1.00 97.37           H  
ATOM   3900 HG22 THR A 248     -12.389  10.407   8.602  1.00 97.37           H  
ATOM   3901 HG23 THR A 248     -12.131  10.429   6.842  1.00 97.37           H  
ATOM   3902  OG1 THR A 248     -14.305  12.086   8.686  1.00 97.37           O  
ATOM   3903  HG1 THR A 248     -15.264  12.087   8.728  1.00 97.37           H  
ATOM   3904  N   PHE A 249     -16.213  11.645   5.322  1.00 97.20           N  
ATOM   3905  H   PHE A 249     -15.694  10.849   4.982  1.00 97.20           H  
ATOM   3906  CA  PHE A 249     -17.663  11.558   5.225  1.00 97.20           C  
ATOM   3907  HA  PHE A 249     -18.112  12.539   5.383  1.00 97.20           H  
ATOM   3908  C   PHE A 249     -18.205  10.631   6.308  1.00 97.20           C  
ATOM   3909  CB  PHE A 249     -18.036  11.046   3.828  1.00 97.20           C  
ATOM   3910  HB2 PHE A 249     -19.111  10.870   3.795  1.00 97.20           H  
ATOM   3911  HB3 PHE A 249     -17.543  10.087   3.668  1.00 97.20           H  
ATOM   3912  O   PHE A 249     -17.539   9.655   6.675  1.00 97.20           O  
ATOM   3913  CG  PHE A 249     -17.688  11.987   2.695  1.00 97.20           C  
ATOM   3914  CD1 PHE A 249     -18.113  13.327   2.751  1.00 97.20           C  
ATOM   3915  HD1 PHE A 249     -18.694  13.675   3.592  1.00 97.20           H  
ATOM   3916  CD2 PHE A 249     -16.974  11.527   1.571  1.00 97.20           C  
ATOM   3917  HD2 PHE A 249     -16.667  10.493   1.509  1.00 97.20           H  
ATOM   3918  CE1 PHE A 249     -17.798  14.214   1.709  1.00 97.20           C  
ATOM   3919  HE1 PHE A 249     -18.131  15.240   1.767  1.00 97.20           H  
ATOM   3920  CE2 PHE A 249     -16.684  12.411   0.514  1.00 97.20           C  
ATOM   3921  HE2 PHE A 249     -16.149  12.064  -0.357  1.00 97.20           H  
ATOM   3922  CZ  PHE A 249     -17.081  13.756   0.593  1.00 97.20           C  
ATOM   3923  HZ  PHE A 249     -16.857  14.435  -0.216  1.00 97.20           H  
ATOM   3924  N   THR A 250     -19.427  10.891   6.766  1.00 96.28           N  
ATOM   3925  H   THR A 250     -19.896  11.726   6.444  1.00 96.28           H  
ATOM   3926  CA  THR A 250     -20.234   9.856   7.423  1.00 96.28           C  
ATOM   3927  HA  THR A 250     -19.650   9.419   8.233  1.00 96.28           H  
ATOM   3928  C   THR A 250     -20.569   8.740   6.429  1.00 96.28           C  
ATOM   3929  CB  THR A 250     -21.526  10.415   8.038  1.00 96.28           C  
ATOM   3930  HB  THR A 250     -21.995   9.627   8.626  1.00 96.28           H  
ATOM   3931  O   THR A 250     -20.313   8.843   5.226  1.00 96.28           O  
ATOM   3932  CG2 THR A 250     -21.274  11.607   8.960  1.00 96.28           C  
ATOM   3933 HG21 THR A 250     -22.201  11.874   9.467  1.00 96.28           H  
ATOM   3934 HG22 THR A 250     -20.925  12.465   8.385  1.00 96.28           H  
ATOM   3935 HG23 THR A 250     -20.524  11.340   9.705  1.00 96.28           H  
ATOM   3936  OG1 THR A 250     -22.424  10.802   7.029  1.00 96.28           O  
ATOM   3937  HG1 THR A 250     -23.197  11.178   7.457  1.00 96.28           H  
ATOM   3938  N   ASN A 251     -21.129   7.635   6.915  1.00 94.69           N  
ATOM   3939  H   ASN A 251     -21.422   7.606   7.881  1.00 94.69           H  
ATOM   3940  CA  ASN A 251     -21.503   6.525   6.044  1.00 94.69           C  
ATOM   3941  HA  ASN A 251     -20.634   6.234   5.453  1.00 94.69           H  
ATOM   3942  C   ASN A 251     -22.609   6.911   5.049  1.00 94.69           C  
ATOM   3943  CB  ASN A 251     -21.900   5.368   6.955  1.00 94.69           C  
ATOM   3944  HB2 ASN A 251     -21.112   5.256   7.700  1.00 94.69           H  
ATOM   3945  HB3 ASN A 251     -22.839   5.587   7.465  1.00 94.69           H  
ATOM   3946  O   ASN A 251     -22.552   6.522   3.885  1.00 94.69           O  
ATOM   3947  CG  ASN A 251     -21.988   4.057   6.219  1.00 94.69           C  
ATOM   3948  ND2 ASN A 251     -23.181   3.547   6.021  1.00 94.69           N  
ATOM   3949 HD21 ASN A 251     -23.992   4.053   6.346  1.00 94.69           H  
ATOM   3950 HD22 ASN A 251     -23.252   2.694   5.484  1.00 94.69           H  
ATOM   3951  OD1 ASN A 251     -20.964   3.489   5.851  1.00 94.69           O  
ATOM   3952  N   GLU A 252     -23.567   7.722   5.491  1.00 95.42           N  
ATOM   3953  H   GLU A 252     -23.593   7.940   6.476  1.00 95.42           H  
ATOM   3954  CA  GLU A 252     -24.663   8.245   4.675  1.00 95.42           C  
ATOM   3955  HA  GLU A 252     -25.146   7.427   4.140  1.00 95.42           H  
ATOM   3956  C   GLU A 252     -24.142   9.229   3.626  1.00 95.42           C  
ATOM   3957  CB  GLU A 252     -25.708   8.937   5.570  1.00 95.42           C  
ATOM   3958  HB2 GLU A 252     -26.433   9.433   4.924  1.00 95.42           H  
ATOM   3959  HB3 GLU A 252     -25.221   9.708   6.167  1.00 95.42           H  
ATOM   3960  O   GLU A 252     -24.441   9.074   2.446  1.00 95.42           O  
ATOM   3961  CG  GLU A 252     -26.487   7.991   6.497  1.00 95.42           C  
ATOM   3962  HG2 GLU A 252     -27.027   7.274   5.879  1.00 95.42           H  
ATOM   3963  HG3 GLU A 252     -27.225   8.576   7.045  1.00 95.42           H  
ATOM   3964  CD  GLU A 252     -25.598   7.247   7.502  1.00 95.42           C  
ATOM   3965  OE1 GLU A 252     -25.801   6.021   7.648  1.00 95.42           O  
ATOM   3966  OE2 GLU A 252     -24.660   7.860   8.064  1.00 95.42           O  
ATOM   3967  N   GLU A 253     -23.294  10.183   4.025  1.00 96.68           N  
ATOM   3968  H   GLU A 253     -23.059  10.249   5.005  1.00 96.68           H  
ATOM   3969  CA  GLU A 253     -22.682  11.146   3.102  1.00 96.68           C  
ATOM   3970  HA  GLU A 253     -23.459  11.718   2.595  1.00 96.68           H  
ATOM   3971  C   GLU A 253     -21.838  10.442   2.032  1.00 96.68           C  
ATOM   3972  CB  GLU A 253     -21.769  12.098   3.881  1.00 96.68           C  
ATOM   3973  HB2 GLU A 253     -21.135  11.490   4.526  1.00 96.68           H  
ATOM   3974  HB3 GLU A 253     -21.130  12.631   3.177  1.00 96.68           H  
ATOM   3975  O   GLU A 253     -21.902  10.799   0.856  1.00 96.68           O  
ATOM   3976  CG  GLU A 253     -22.503  13.142   4.733  1.00 96.68           C  
ATOM   3977  HG2 GLU A 253     -23.041  13.813   4.063  1.00 96.68           H  
ATOM   3978  HG3 GLU A 253     -23.236  12.652   5.374  1.00 96.68           H  
ATOM   3979  CD  GLU A 253     -21.525  13.956   5.601  1.00 96.68           C  
ATOM   3980  OE1 GLU A 253     -21.887  15.093   5.979  1.00 96.68           O  
ATOM   3981  OE2 GLU A 253     -20.399  13.464   5.868  1.00 96.68           O  
ATOM   3982  N   ALA A 254     -21.065   9.420   2.418  1.00 96.21           N  
ATOM   3983  H   ALA A 254     -21.043   9.172   3.397  1.00 96.21           H  
ATOM   3984  CA  ALA A 254     -20.295   8.621   1.470  1.00 96.21           C  
ATOM   3985  HA  ALA A 254     -19.648   9.286   0.899  1.00 96.21           H  
ATOM   3986  C   ALA A 254     -21.218   7.908   0.467  1.00 96.21           C  
ATOM   3987  CB  ALA A 254     -19.414   7.632   2.242  1.00 96.21           C  
ATOM   3988  HB1 ALA A 254     -18.816   7.053   1.538  1.00 96.21           H  
ATOM   3989  HB2 ALA A 254     -18.752   8.174   2.917  1.00 96.21           H  
ATOM   3990  HB3 ALA A 254     -20.038   6.953   2.823  1.00 96.21           H  
ATOM   3991  O   ALA A 254     -20.953   7.956  -0.732  1.00 96.21           O  
ATOM   3992  N   GLY A 255     -22.327   7.324   0.934  1.00 94.79           N  
ATOM   3993  H   GLY A 255     -22.500   7.343   1.928  1.00 94.79           H  
ATOM   3994  CA  GLY A 255     -23.323   6.681   0.072  1.00 94.79           C  
ATOM   3995  HA2 GLY A 255     -24.077   6.212   0.704  1.00 94.79           H  
ATOM   3996  HA3 GLY A 255     -22.837   5.910  -0.526  1.00 94.79           H  
ATOM   3997  C   GLY A 255     -24.039   7.652  -0.876  1.00 94.79           C  
ATOM   3998  O   GLY A 255     -24.269   7.327  -2.041  1.00 94.79           O  
ATOM   3999  N   GLU A 256     -24.344   8.870  -0.423  1.00 95.28           N  
ATOM   4000  H   GLU A 256     -24.200   9.070   0.556  1.00 95.28           H  
ATOM   4001  CA  GLU A 256     -24.898   9.927  -1.280  1.00 95.28           C  
ATOM   4002  HA  GLU A 256     -25.796   9.560  -1.776  1.00 95.28           H  
ATOM   4003  C   GLU A 256     -23.907  10.342  -2.377  1.00 95.28           C  
ATOM   4004  CB  GLU A 256     -25.265  11.157  -0.438  1.00 95.28           C  
ATOM   4005  HB2 GLU A 256     -25.456  11.988  -1.117  1.00 95.28           H  
ATOM   4006  HB3 GLU A 256     -24.419  11.423   0.196  1.00 95.28           H  
ATOM   4007  O   GLU A 256     -24.290  10.519  -3.539  1.00 95.28           O  
ATOM   4008  CG  GLU A 256     -26.516  10.956   0.431  1.00 95.28           C  
ATOM   4009  HG2 GLU A 256     -26.382  10.084   1.071  1.00 95.28           H  
ATOM   4010  HG3 GLU A 256     -27.361  10.755  -0.228  1.00 95.28           H  
ATOM   4011  CD  GLU A 256     -26.839  12.184   1.300  1.00 95.28           C  
ATOM   4012  OE1 GLU A 256     -27.786  12.077   2.113  1.00 95.28           O  
ATOM   4013  OE2 GLU A 256     -26.187  13.241   1.115  1.00 95.28           O  
ATOM   4014  N   LYS A 257     -22.617  10.465  -2.033  1.00 94.22           N  
ATOM   4015  H   LYS A 257     -22.370  10.304  -1.067  1.00 94.22           H  
ATOM   4016  CA  LYS A 257     -21.558  10.776  -3.002  1.00 94.22           C  
ATOM   4017  HA  LYS A 257     -21.890  11.611  -3.619  1.00 94.22           H  
ATOM   4018  C   LYS A 257     -21.335   9.648  -3.995  1.00 94.22           C  
ATOM   4019  CB  LYS A 257     -20.245  11.134  -2.293  1.00 94.22           C  
ATOM   4020  HB2 LYS A 257     -19.979  10.330  -1.605  1.00 94.22           H  
ATOM   4021  HB3 LYS A 257     -19.455  11.207  -3.040  1.00 94.22           H  
ATOM   4022  O   LYS A 257     -21.255   9.949  -5.182  1.00 94.22           O  
ATOM   4023  CG  LYS A 257     -20.296  12.454  -1.514  1.00 94.22           C  
ATOM   4024  HG2 LYS A 257     -21.086  12.413  -0.764  1.00 94.22           H  
ATOM   4025  HG3 LYS A 257     -19.343  12.589  -1.003  1.00 94.22           H  
ATOM   4026  CD  LYS A 257     -20.556  13.658  -2.418  1.00 94.22           C  
ATOM   4027  HD2 LYS A 257     -21.518  13.546  -2.918  1.00 94.22           H  
ATOM   4028  HD3 LYS A 257     -19.760  13.730  -3.160  1.00 94.22           H  
ATOM   4029  CE  LYS A 257     -20.600  14.913  -1.555  1.00 94.22           C  
ATOM   4030  HE2 LYS A 257     -21.358  14.772  -0.785  1.00 94.22           H  
ATOM   4031  HE3 LYS A 257     -19.635  15.033  -1.063  1.00 94.22           H  
ATOM   4032  NZ  LYS A 257     -20.919  16.088  -2.391  1.00 94.22           N  
ATOM   4033  HZ1 LYS A 257     -21.802  15.933  -2.857  1.00 94.22           H  
ATOM   4034  HZ2 LYS A 257     -20.192  16.207  -3.082  1.00 94.22           H  
ATOM   4035  HZ3 LYS A 257     -20.990  16.915  -1.815  1.00 94.22           H  
ATOM   4036  N   ASP A 258     -21.325   8.392  -3.548  1.00 90.84           N  
ATOM   4037  H   ASP A 258     -21.345   8.243  -2.549  1.00 90.84           H  
ATOM   4038  CA  ASP A 258     -21.206   7.217  -4.418  1.00 90.84           C  
ATOM   4039  HA  ASP A 258     -20.214   7.203  -4.871  1.00 90.84           H  
ATOM   4040  C   ASP A 258     -22.244   7.259  -5.556  1.00 90.84           C  
ATOM   4041  CB  ASP A 258     -21.413   5.914  -3.610  1.00 90.84           C  
ATOM   4042  HB2 ASP A 258     -21.572   5.106  -4.323  1.00 90.84           H  
ATOM   4043  HB3 ASP A 258     -22.325   5.999  -3.018  1.00 90.84           H  
ATOM   4044  O   ASP A 258     -21.915   6.986  -6.712  1.00 90.84           O  
ATOM   4045  CG  ASP A 258     -20.267   5.466  -2.691  1.00 90.84           C  
ATOM   4046  OD1 ASP A 258     -19.159   6.031  -2.766  1.00 90.84           O  
ATOM   4047  OD2 ASP A 258     -20.440   4.455  -1.980  1.00 90.84           O  
ATOM   4048  N   GLY A 259     -23.491   7.631  -5.237  1.00 92.39           N  
ATOM   4049  H   GLY A 259     -23.690   7.813  -4.263  1.00 92.39           H  
ATOM   4050  CA  GLY A 259     -24.585   7.716  -6.208  1.00 92.39           C  
ATOM   4051  HA2 GLY A 259     -25.526   7.762  -5.660  1.00 92.39           H  
ATOM   4052  HA3 GLY A 259     -24.587   6.818  -6.825  1.00 92.39           H  
ATOM   4053  C   GLY A 259     -24.522   8.935  -7.134  1.00 92.39           C  
ATOM   4054  O   GLY A 259     -24.913   8.838  -8.297  1.00 92.39           O  
ATOM   4055  N   ALA A 260     -24.039  10.079  -6.643  1.00 95.67           N  
ATOM   4056  H   ALA A 260     -23.755  10.097  -5.674  1.00 95.67           H  
ATOM   4057  CA  ALA A 260     -23.984  11.321  -7.417  1.00 95.67           C  
ATOM   4058  HA  ALA A 260     -24.830  11.347  -8.104  1.00 95.67           H  
ATOM   4059  C   ALA A 260     -22.710  11.459  -8.270  1.00 95.67           C  
ATOM   4060  CB  ALA A 260     -24.131  12.494  -6.441  1.00 95.67           C  
ATOM   4061  HB1 ALA A 260     -24.138  13.433  -6.995  1.00 95.67           H  
ATOM   4062  HB2 ALA A 260     -25.066  12.397  -5.889  1.00 95.67           H  
ATOM   4063  HB3 ALA A 260     -23.301  12.494  -5.734  1.00 95.67           H  
ATOM   4064  O   ALA A 260     -22.760  12.004  -9.372  1.00 95.67           O  
ATOM   4065  N   ASN A 261     -21.566  11.010  -7.749  1.00 96.72           N  
ATOM   4066  H   ASN A 261     -21.604  10.552  -6.850  1.00 96.72           H  
ATOM   4067  CA  ASN A 261     -20.260  11.077  -8.394  1.00 96.72           C  
ATOM   4068  HA  ASN A 261     -20.386  10.945  -9.469  1.00 96.72           H  
ATOM   4069  C   ASN A 261     -19.323   9.976  -7.846  1.00 96.72           C  
ATOM   4070  CB  ASN A 261     -19.659  12.478  -8.171  1.00 96.72           C  
ATOM   4071  HB2 ASN A 261     -20.344  13.229  -8.562  1.00 96.72           H  
ATOM   4072  HB3 ASN A 261     -19.518  12.647  -7.103  1.00 96.72           H  
ATOM   4073  O   ASN A 261     -18.628  10.209  -6.854  1.00 96.72           O  
ATOM   4074  CG  ASN A 261     -18.323  12.643  -8.876  1.00 96.72           C  
ATOM   4075  ND2 ASN A 261     -17.712  13.794  -8.735  1.00 96.72           N  
ATOM   4076 HD21 ASN A 261     -18.144  14.553  -8.227  1.00 96.72           H  
ATOM   4077 HD22 ASN A 261     -16.942  13.978  -9.362  1.00 96.72           H  
ATOM   4078  OD1 ASN A 261     -17.839  11.771  -9.578  1.00 96.72           O  
ATOM   4079  N   PRO A 262     -19.231   8.805  -8.504  1.00 96.73           N  
ATOM   4080  CA  PRO A 262     -18.346   7.716  -8.077  1.00 96.73           C  
ATOM   4081  HA  PRO A 262     -18.511   7.513  -7.018  1.00 96.73           H  
ATOM   4082  C   PRO A 262     -16.843   8.017  -8.271  1.00 96.73           C  
ATOM   4083  CB  PRO A 262     -18.803   6.507  -8.902  1.00 96.73           C  
ATOM   4084  HB2 PRO A 262     -17.998   5.797  -9.091  1.00 96.73           H  
ATOM   4085  HB3 PRO A 262     -19.628   6.014  -8.389  1.00 96.73           H  
ATOM   4086  O   PRO A 262     -15.994   7.187  -7.934  1.00 96.73           O  
ATOM   4087  CG  PRO A 262     -19.313   7.139 -10.196  1.00 96.73           C  
ATOM   4088  HG2 PRO A 262     -18.472   7.377 -10.846  1.00 96.73           H  
ATOM   4089  HG3 PRO A 262     -20.027   6.494 -10.708  1.00 96.73           H  
ATOM   4090  CD  PRO A 262     -19.965   8.428  -9.706  1.00 96.73           C  
ATOM   4091  HD2 PRO A 262     -19.891   9.187 -10.484  1.00 96.73           H  
ATOM   4092  HD3 PRO A 262     -21.008   8.243  -9.448  1.00 96.73           H  
ATOM   4093  N   ASP A 263     -16.496   9.172  -8.840  1.00 97.57           N  
ATOM   4094  H   ASP A 263     -17.232   9.806  -9.116  1.00 97.57           H  
ATOM   4095  CA  ASP A 263     -15.132   9.643  -9.099  1.00 97.57           C  
ATOM   4096  HA  ASP A 263     -14.419   8.872  -8.806  1.00 97.57           H  
ATOM   4097  C   ASP A 263     -14.783  10.890  -8.260  1.00 97.57           C  
ATOM   4098  CB  ASP A 263     -14.967   9.894 -10.608  1.00 97.57           C  
ATOM   4099  HB2 ASP A 263     -13.964  10.273 -10.803  1.00 97.57           H  
ATOM   4100  HB3 ASP A 263     -15.681  10.652 -10.932  1.00 97.57           H  
ATOM   4101  O   ASP A 263     -13.890  11.663  -8.621  1.00 97.57           O  
ATOM   4102  CG  ASP A 263     -15.156   8.622 -11.432  1.00 97.57           C  
ATOM   4103  OD1 ASP A 263     -14.267   7.746 -11.342  1.00 97.57           O  
ATOM   4104  OD2 ASP A 263     -16.172   8.479 -12.140  1.00 97.57           O  
ATOM   4105  N   TRP A 264     -15.494  11.116  -7.150  1.00 97.90           N  
ATOM   4106  H   TRP A 264     -16.182  10.424  -6.890  1.00 97.90           H  
ATOM   4107  CA  TRP A 264     -15.387  12.319  -6.322  1.00 97.90           C  
ATOM   4108  HA  TRP A 264     -15.745  13.171  -6.901  1.00 97.90           H  
ATOM   4109  C   TRP A 264     -13.951  12.644  -5.890  1.00 97.90           C  
ATOM   4110  CB  TRP A 264     -16.282  12.154  -5.087  1.00 97.90           C  
ATOM   4111  HB2 TRP A 264     -15.996  11.237  -4.570  1.00 97.90           H  
ATOM   4112  HB3 TRP A 264     -17.315  12.033  -5.415  1.00 97.90           H  
ATOM   4113  O   TRP A 264     -13.496  13.779  -6.053  1.00 97.90           O  
ATOM   4114  CG  TRP A 264     -16.225  13.297  -4.116  1.00 97.90           C  
ATOM   4115  CD1 TRP A 264     -15.371  13.421  -3.075  1.00 97.90           C  
ATOM   4116  HD1 TRP A 264     -14.617  12.702  -2.791  1.00 97.90           H  
ATOM   4117  CD2 TRP A 264     -17.001  14.529  -4.126  1.00 97.90           C  
ATOM   4118  CE2 TRP A 264     -16.549  15.361  -3.058  1.00 97.90           C  
ATOM   4119  CE3 TRP A 264     -18.026  15.038  -4.952  1.00 97.90           C  
ATOM   4120  HE3 TRP A 264     -18.364  14.431  -5.780  1.00 97.90           H  
ATOM   4121  NE1 TRP A 264     -15.547  14.634  -2.452  1.00 97.90           N  
ATOM   4122  HE1 TRP A 264     -14.963  14.924  -1.681  1.00 97.90           H  
ATOM   4123  CH2 TRP A 264     -18.088  17.122  -3.681  1.00 97.90           C  
ATOM   4124  HH2 TRP A 264     -18.459  18.129  -3.556  1.00 97.90           H  
ATOM   4125  CZ2 TRP A 264     -17.089  16.633  -2.822  1.00 97.90           C  
ATOM   4126  HZ2 TRP A 264     -16.695  17.245  -2.023  1.00 97.90           H  
ATOM   4127  CZ3 TRP A 264     -18.561  16.323  -4.739  1.00 97.90           C  
ATOM   4128  HZ3 TRP A 264     -19.295  16.713  -5.428  1.00 97.90           H  
ATOM   4129  N   LEU A 265     -13.214  11.672  -5.342  1.00 98.14           N  
ATOM   4130  H   LEU A 265     -13.603  10.740  -5.332  1.00 98.14           H  
ATOM   4131  CA  LEU A 265     -11.857  11.907  -4.828  1.00 98.14           C  
ATOM   4132  HA  LEU A 265     -11.858  12.824  -4.238  1.00 98.14           H  
ATOM   4133  C   LEU A 265     -10.864  12.123  -5.978  1.00 98.14           C  
ATOM   4134  CB  LEU A 265     -11.380  10.742  -3.937  1.00 98.14           C  
ATOM   4135  HB2 LEU A 265     -10.298  10.842  -3.850  1.00 98.14           H  
ATOM   4136  HB3 LEU A 265     -11.584   9.788  -4.423  1.00 98.14           H  
ATOM   4137  O   LEU A 265      -9.926  12.916  -5.855  1.00 98.14           O  
ATOM   4138  CG  LEU A 265     -11.914  10.720  -2.498  1.00 98.14           C  
ATOM   4139  HG  LEU A 265     -11.772  11.708  -2.059  1.00 98.14           H  
ATOM   4140  CD1 LEU A 265     -13.379  10.345  -2.366  1.00 98.14           C  
ATOM   4141 HD11 LEU A 265     -13.508   9.277  -2.539  1.00 98.14           H  
ATOM   4142 HD12 LEU A 265     -13.988  10.836  -3.125  1.00 98.14           H  
ATOM   4143 HD13 LEU A 265     -13.739  10.597  -1.369  1.00 98.14           H  
ATOM   4144  CD2 LEU A 265     -11.127   9.700  -1.670  1.00 98.14           C  
ATOM   4145 HD21 LEU A 265     -11.543   9.649  -0.664  1.00 98.14           H  
ATOM   4146 HD22 LEU A 265     -10.083  10.007  -1.608  1.00 98.14           H  
ATOM   4147 HD23 LEU A 265     -11.196   8.720  -2.143  1.00 98.14           H  
ATOM   4148  N   THR A 266     -11.077  11.420  -7.089  1.00 98.10           N  
ATOM   4149  H   THR A 266     -11.858  10.780  -7.085  1.00 98.10           H  
ATOM   4150  CA  THR A 266     -10.304  11.558  -8.327  1.00 98.10           C  
ATOM   4151  HA  THR A 266      -9.247  11.405  -8.106  1.00 98.10           H  
ATOM   4152  C   THR A 266     -10.455  12.961  -8.910  1.00 98.10           C  
ATOM   4153  CB  THR A 266     -10.755  10.491  -9.338  1.00 98.10           C  
ATOM   4154  HB  THR A 266     -11.819  10.606  -9.544  1.00 98.10           H  
ATOM   4155  O   THR A 266      -9.452  13.618  -9.205  1.00 98.10           O  
ATOM   4156  CG2 THR A 266     -10.004  10.576 -10.670  1.00 98.10           C  
ATOM   4157 HG21 THR A 266      -8.930  10.666 -10.509  1.00 98.10           H  
ATOM   4158 HG22 THR A 266     -10.353  11.444 -11.229  1.00 98.10           H  
ATOM   4159 HG23 THR A 266     -10.215   9.682 -11.258  1.00 98.10           H  
ATOM   4160  OG1 THR A 266     -10.556   9.211  -8.770  1.00 98.10           O  
ATOM   4161  HG1 THR A 266     -11.277   9.093  -8.148  1.00 98.10           H  
ATOM   4162  N   GLN A 267     -11.695  13.441  -9.015  1.00 98.17           N  
ATOM   4163  H   GLN A 267     -12.466  12.846  -8.749  1.00 98.17           H  
ATOM   4164  CA  GLN A 267     -12.015  14.778  -9.500  1.00 98.17           C  
ATOM   4165  HA  GLN A 267     -11.550  14.915 -10.476  1.00 98.17           H  
ATOM   4166  C   GLN A 267     -11.461  15.863  -8.569  1.00 98.17           C  
ATOM   4167  CB  GLN A 267     -13.536  14.883  -9.676  1.00 98.17           C  
ATOM   4168  HB2 GLN A 267     -14.029  14.726  -8.717  1.00 98.17           H  
ATOM   4169  HB3 GLN A 267     -13.862  14.102 -10.364  1.00 98.17           H  
ATOM   4170  O   GLN A 267     -10.788  16.775  -9.048  1.00 98.17           O  
ATOM   4171  CG  GLN A 267     -13.950  16.249 -10.241  1.00 98.17           C  
ATOM   4172  HG2 GLN A 267     -13.428  16.431 -11.180  1.00 98.17           H  
ATOM   4173  HG3 GLN A 267     -13.670  17.032  -9.536  1.00 98.17           H  
ATOM   4174  CD  GLN A 267     -15.447  16.367 -10.494  1.00 98.17           C  
ATOM   4175  NE2 GLN A 267     -15.938  17.553 -10.755  1.00 98.17           N  
ATOM   4176 HE21 GLN A 267     -16.919  17.618 -10.983  1.00 98.17           H  
ATOM   4177 HE22 GLN A 267     -15.297  18.323 -10.887  1.00 98.17           H  
ATOM   4178  OE1 GLN A 267     -16.203  15.409 -10.463  1.00 98.17           O  
ATOM   4179  N   ASP A 268     -11.664  15.749  -7.248  1.00 98.49           N  
ATOM   4180  H   ASP A 268     -12.250  14.999  -6.909  1.00 98.49           H  
ATOM   4181  CA  ASP A 268     -11.158  16.739  -6.286  1.00 98.49           C  
ATOM   4182  HA  ASP A 268     -11.604  17.706  -6.521  1.00 98.49           H  
ATOM   4183  C   ASP A 268      -9.636  16.911  -6.379  1.00 98.49           C  
ATOM   4184  CB  ASP A 268     -11.559  16.372  -4.847  1.00 98.49           C  
ATOM   4185  HB2 ASP A 268     -12.638  16.473  -4.736  1.00 98.49           H  
ATOM   4186  HB3 ASP A 268     -11.291  15.333  -4.654  1.00 98.49           H  
ATOM   4187  O   ASP A 268      -9.154  18.045  -6.391  1.00 98.49           O  
ATOM   4188  CG  ASP A 268     -10.851  17.270  -3.817  1.00 98.49           C  
ATOM   4189  OD1 ASP A 268     -11.159  18.476  -3.681  1.00 98.49           O  
ATOM   4190  OD2 ASP A 268      -9.917  16.789  -3.134  1.00 98.49           O  
ATOM   4191  N   LEU A 269      -8.875  15.812  -6.479  1.00 98.70           N  
ATOM   4192  H   LEU A 269      -9.332  14.911  -6.477  1.00 98.70           H  
ATOM   4193  CA  LEU A 269      -7.419  15.879  -6.618  1.00 98.70           C  
ATOM   4194  HA  LEU A 269      -7.028  16.453  -5.778  1.00 98.70           H  
ATOM   4195  C   LEU A 269      -7.010  16.611  -7.902  1.00 98.70           C  
ATOM   4196  CB  LEU A 269      -6.831  14.457  -6.576  1.00 98.70           C  
ATOM   4197  HB2 LEU A 269      -7.093  13.999  -5.622  1.00 98.70           H  
ATOM   4198  HB3 LEU A 269      -7.297  13.867  -7.366  1.00 98.70           H  
ATOM   4199  O   LEU A 269      -6.174  17.516  -7.850  1.00 98.70           O  
ATOM   4200  CG  LEU A 269      -5.300  14.406  -6.763  1.00 98.70           C  
ATOM   4201  HG  LEU A 269      -5.020  14.869  -7.710  1.00 98.70           H  
ATOM   4202  CD1 LEU A 269      -4.552  15.108  -5.626  1.00 98.70           C  
ATOM   4203 HD11 LEU A 269      -4.777  16.175  -5.645  1.00 98.70           H  
ATOM   4204 HD12 LEU A 269      -4.845  14.683  -4.665  1.00 98.70           H  
ATOM   4205 HD13 LEU A 269      -3.478  14.989  -5.767  1.00 98.70           H  
ATOM   4206  CD2 LEU A 269      -4.844  12.949  -6.807  1.00 98.70           C  
ATOM   4207 HD21 LEU A 269      -5.311  12.452  -7.657  1.00 98.70           H  
ATOM   4208 HD22 LEU A 269      -5.144  12.449  -5.887  1.00 98.70           H  
ATOM   4209 HD23 LEU A 269      -3.761  12.902  -6.926  1.00 98.70           H  
ATOM   4210  N   PHE A 270      -7.600  16.225  -9.037  1.00 98.68           N  
ATOM   4211  H   PHE A 270      -8.317  15.514  -8.995  1.00 98.68           H  
ATOM   4212  CA  PHE A 270      -7.263  16.798 -10.337  1.00 98.68           C  
ATOM   4213  HA  PHE A 270      -6.191  16.689 -10.499  1.00 98.68           H  
ATOM   4214  C   PHE A 270      -7.591  18.292 -10.389  1.00 98.68           C  
ATOM   4215  CB  PHE A 270      -8.005  16.029 -11.439  1.00 98.68           C  
ATOM   4216  HB2 PHE A 270      -9.079  16.113 -11.279  1.00 98.68           H  
ATOM   4217  HB3 PHE A 270      -7.748  14.972 -11.363  1.00 98.68           H  
ATOM   4218  O   PHE A 270      -6.747  19.112 -10.757  1.00 98.68           O  
ATOM   4219  CG  PHE A 270      -7.674  16.514 -12.838  1.00 98.68           C  
ATOM   4220  CD1 PHE A 270      -8.405  17.571 -13.414  1.00 98.68           C  
ATOM   4221  HD1 PHE A 270      -9.222  18.024 -12.872  1.00 98.68           H  
ATOM   4222  CD2 PHE A 270      -6.622  15.919 -13.559  1.00 98.68           C  
ATOM   4223  HD2 PHE A 270      -6.058  15.110 -13.120  1.00 98.68           H  
ATOM   4224  CE1 PHE A 270      -8.078  18.036 -14.700  1.00 98.68           C  
ATOM   4225  HE1 PHE A 270      -8.647  18.842 -15.141  1.00 98.68           H  
ATOM   4226  CE2 PHE A 270      -6.306  16.374 -14.853  1.00 98.68           C  
ATOM   4227  HE2 PHE A 270      -5.512  15.903 -15.414  1.00 98.68           H  
ATOM   4228  CZ  PHE A 270      -7.031  17.436 -15.420  1.00 98.68           C  
ATOM   4229  HZ  PHE A 270      -6.794  17.779 -16.417  1.00 98.68           H  
ATOM   4230  N   GLU A 271      -8.801  18.672  -9.984  1.00 98.66           N  
ATOM   4231  H   GLU A 271      -9.457  17.970  -9.672  1.00 98.66           H  
ATOM   4232  CA  GLU A 271      -9.244  20.063 -10.032  1.00 98.66           C  
ATOM   4233  HA  GLU A 271      -9.058  20.464 -11.028  1.00 98.66           H  
ATOM   4234  C   GLU A 271      -8.493  20.946  -9.032  1.00 98.66           C  
ATOM   4235  CB  GLU A 271     -10.741  20.152  -9.753  1.00 98.66           C  
ATOM   4236  HB2 GLU A 271     -10.948  19.674  -8.796  1.00 98.66           H  
ATOM   4237  HB3 GLU A 271     -11.003  21.208  -9.684  1.00 98.66           H  
ATOM   4238  O   GLU A 271      -8.263  22.118  -9.327  1.00 98.66           O  
ATOM   4239  CG  GLU A 271     -11.622  19.539 -10.848  1.00 98.66           C  
ATOM   4240  HG2 GLU A 271     -11.412  20.049 -11.787  1.00 98.66           H  
ATOM   4241  HG3 GLU A 271     -11.377  18.484 -10.975  1.00 98.66           H  
ATOM   4242  CD  GLU A 271     -13.111  19.684 -10.505  1.00 98.66           C  
ATOM   4243  OE1 GLU A 271     -13.941  19.355 -11.381  1.00 98.66           O  
ATOM   4244  OE2 GLU A 271     -13.427  20.124  -9.375  1.00 98.66           O  
ATOM   4245  N   ALA A 272      -8.095  20.411  -7.868  1.00 98.64           N  
ATOM   4246  H   ALA A 272      -8.337  19.451  -7.668  1.00 98.64           H  
ATOM   4247  CA  ALA A 272      -7.280  21.134  -6.891  1.00 98.64           C  
ATOM   4248  HA  ALA A 272      -7.771  22.068  -6.615  1.00 98.64           H  
ATOM   4249  C   ALA A 272      -5.934  21.547  -7.472  1.00 98.64           C  
ATOM   4250  CB  ALA A 272      -7.116  20.288  -5.627  1.00 98.64           C  
ATOM   4251  HB1 ALA A 272      -6.589  19.364  -5.867  1.00 98.64           H  
ATOM   4252  HB2 ALA A 272      -8.092  20.043  -5.210  1.00 98.64           H  
ATOM   4253  HB3 ALA A 272      -6.543  20.848  -4.888  1.00 98.64           H  
ATOM   4254  O   ALA A 272      -5.571  22.720  -7.426  1.00 98.64           O  
ATOM   4255  N   ILE A 273      -5.237  20.609  -8.103  1.00 98.64           N  
ATOM   4256  H   ILE A 273      -5.599  19.666  -8.131  1.00 98.64           H  
ATOM   4257  CA  ILE A 273      -3.955  20.899  -8.740  1.00 98.64           C  
ATOM   4258  HA  ILE A 273      -3.322  21.436  -8.033  1.00 98.64           H  
ATOM   4259  C   ILE A 273      -4.152  21.828  -9.946  1.00 98.64           C  
ATOM   4260  CB  ILE A 273      -3.260  19.572  -9.088  1.00 98.64           C  
ATOM   4261  HB  ILE A 273      -3.957  18.956  -9.655  1.00 98.64           H  
ATOM   4262  O   ILE A 273      -3.388  22.775 -10.121  1.00 98.64           O  
ATOM   4263  CG1 ILE A 273      -2.892  18.832  -7.778  1.00 98.64           C  
ATOM   4264 HG12 ILE A 273      -3.770  18.753  -7.137  1.00 98.64           H  
ATOM   4265 HG13 ILE A 273      -2.138  19.405  -7.240  1.00 98.64           H  
ATOM   4266  CG2 ILE A 273      -2.009  19.819  -9.947  1.00 98.64           C  
ATOM   4267 HG21 ILE A 273      -1.333  20.496  -9.426  1.00 98.64           H  
ATOM   4268 HG22 ILE A 273      -2.286  20.258 -10.906  1.00 98.64           H  
ATOM   4269 HG23 ILE A 273      -1.503  18.874 -10.146  1.00 98.64           H  
ATOM   4270  CD1 ILE A 273      -2.374  17.409  -7.993  1.00 98.64           C  
ATOM   4271 HD11 ILE A 273      -3.070  16.851  -8.619  1.00 98.64           H  
ATOM   4272 HD12 ILE A 273      -2.285  16.911  -7.027  1.00 98.64           H  
ATOM   4273 HD13 ILE A 273      -1.389  17.437  -8.458  1.00 98.64           H  
ATOM   4274  N   ALA A 274      -5.211  21.633 -10.741  1.00 98.46           N  
ATOM   4275  H   ALA A 274      -5.821  20.851 -10.551  1.00 98.46           H  
ATOM   4276  CA  ALA A 274      -5.498  22.479 -11.904  1.00 98.46           C  
ATOM   4277  HA  ALA A 274      -4.638  22.445 -12.573  1.00 98.46           H  
ATOM   4278  C   ALA A 274      -5.725  23.957 -11.534  1.00 98.46           C  
ATOM   4279  CB  ALA A 274      -6.713  21.910 -12.645  1.00 98.46           C  
ATOM   4280  HB1 ALA A 274      -6.892  22.491 -13.549  1.00 98.46           H  
ATOM   4281  HB2 ALA A 274      -7.597  21.968 -12.010  1.00 98.46           H  
ATOM   4282  HB3 ALA A 274      -6.537  20.870 -12.922  1.00 98.46           H  
ATOM   4283  O   ALA A 274      -5.329  24.844 -12.289  1.00 98.46           O  
ATOM   4284  N   ARG A 275      -6.325  24.232 -10.367  1.00 98.29           N  
ATOM   4285  H   ARG A 275      -6.662  23.451  -9.823  1.00 98.29           H  
ATOM   4286  CA  ARG A 275      -6.534  25.597  -9.844  1.00 98.29           C  
ATOM   4287  HA  ARG A 275      -6.550  26.276 -10.697  1.00 98.29           H  
ATOM   4288  C   ARG A 275      -5.386  26.119  -8.968  1.00 98.29           C  
ATOM   4289  CB  ARG A 275      -7.917  25.702  -9.174  1.00 98.29           C  
ATOM   4290  HB2 ARG A 275      -8.158  26.752  -9.012  1.00 98.29           H  
ATOM   4291  HB3 ARG A 275      -8.658  25.290  -9.858  1.00 98.29           H  
ATOM   4292  O   ARG A 275      -5.518  27.191  -8.386  1.00 98.29           O  
ATOM   4293  CG  ARG A 275      -7.999  24.964  -7.829  1.00 98.29           C  
ATOM   4294  HG2 ARG A 275      -7.564  23.972  -7.945  1.00 98.29           H  
ATOM   4295  HG3 ARG A 275      -7.426  25.502  -7.073  1.00 98.29           H  
ATOM   4296  CD  ARG A 275      -9.446  24.799  -7.355  1.00 98.29           C  
ATOM   4297  HD2 ARG A 275     -10.049  24.451  -8.193  1.00 98.29           H  
ATOM   4298  HD3 ARG A 275      -9.829  25.771  -7.045  1.00 98.29           H  
ATOM   4299  NE  ARG A 275      -9.536  23.848  -6.224  1.00 98.29           N  
ATOM   4300  HE  ARG A 275      -9.030  24.098  -5.387  1.00 98.29           H  
ATOM   4301  NH1 ARG A 275     -10.779  22.188  -7.242  1.00 98.29           N  
ATOM   4302 HH11 ARG A 275     -10.785  22.704  -8.110  1.00 98.29           H  
ATOM   4303 HH12 ARG A 275     -11.259  21.300  -7.205  1.00 98.29           H  
ATOM   4304  NH2 ARG A 275     -10.048  21.910  -5.158  1.00 98.29           N  
ATOM   4305 HH21 ARG A 275      -9.446  22.200  -4.401  1.00 98.29           H  
ATOM   4306 HH22 ARG A 275     -10.433  20.976  -5.182  1.00 98.29           H  
ATOM   4307  CZ  ARG A 275     -10.130  22.662  -6.218  1.00 98.29           C  
ATOM   4308  N   GLY A 276      -4.281  25.377  -8.853  1.00 98.21           N  
ATOM   4309  H   GLY A 276      -4.234  24.507  -9.363  1.00 98.21           H  
ATOM   4310  CA  GLY A 276      -3.107  25.754  -8.055  1.00 98.21           C  
ATOM   4311  HA2 GLY A 276      -2.254  25.177  -8.414  1.00 98.21           H  
ATOM   4312  HA3 GLY A 276      -2.895  26.812  -8.206  1.00 98.21           H  
ATOM   4313  C   GLY A 276      -3.224  25.508  -6.544  1.00 98.21           C  
ATOM   4314  O   GLY A 276      -2.319  25.883  -5.801  1.00 98.21           O  
ATOM   4315  N   ASP A 277      -4.294  24.855  -6.079  1.00 98.29           N  
ATOM   4316  H   ASP A 277      -4.915  24.452  -6.767  1.00 98.29           H  
ATOM   4317  CA  ASP A 277      -4.496  24.404  -4.691  1.00 98.29           C  
ATOM   4318  HA  ASP A 277      -4.070  25.143  -4.013  1.00 98.29           H  
ATOM   4319  C   ASP A 277      -3.742  23.081  -4.446  1.00 98.29           C  
ATOM   4320  CB  ASP A 277      -6.006  24.326  -4.392  1.00 98.29           C  
ATOM   4321  HB2 ASP A 277      -6.476  23.639  -5.096  1.00 98.29           H  
ATOM   4322  HB3 ASP A 277      -6.445  25.311  -4.550  1.00 98.29           H  
ATOM   4323  O   ASP A 277      -4.320  22.010  -4.241  1.00 98.29           O  
ATOM   4324  CG  ASP A 277      -6.341  23.872  -2.964  1.00 98.29           C  
ATOM   4325  OD1 ASP A 277      -5.538  24.129  -2.044  1.00 98.29           O  
ATOM   4326  OD2 ASP A 277      -7.434  23.262  -2.794  1.00 98.29           O  
ATOM   4327  N   ASN A 278      -2.417  23.161  -4.564  1.00 98.61           N  
ATOM   4328  H   ASN A 278      -2.038  24.075  -4.766  1.00 98.61           H  
ATOM   4329  CA  ASN A 278      -1.505  22.021  -4.536  1.00 98.61           C  
ATOM   4330  HA  ASN A 278      -1.855  21.283  -5.258  1.00 98.61           H  
ATOM   4331  C   ASN A 278      -1.446  21.383  -3.138  1.00 98.61           C  
ATOM   4332  CB  ASN A 278      -0.121  22.512  -4.984  1.00 98.61           C  
ATOM   4333  HB2 ASN A 278       0.148  23.398  -4.408  1.00 98.61           H  
ATOM   4334  HB3 ASN A 278       0.625  21.745  -4.778  1.00 98.61           H  
ATOM   4335  O   ASN A 278      -0.975  22.030  -2.197  1.00 98.61           O  
ATOM   4336  CG  ASN A 278      -0.073  22.832  -6.464  1.00 98.61           C  
ATOM   4337  ND2 ASN A 278       0.842  23.676  -6.879  1.00 98.61           N  
ATOM   4338 HD21 ASN A 278       0.800  23.898  -7.863  1.00 98.61           H  
ATOM   4339 HD22 ASN A 278       1.404  24.182  -6.210  1.00 98.61           H  
ATOM   4340  OD1 ASN A 278      -0.826  22.331  -7.280  1.00 98.61           O  
ATOM   4341  N   PRO A 279      -1.872  20.117  -2.969  1.00 98.69           N  
ATOM   4342  CA  PRO A 279      -1.809  19.457  -1.676  1.00 98.69           C  
ATOM   4343  HA  PRO A 279      -2.212  20.117  -0.908  1.00 98.69           H  
ATOM   4344  C   PRO A 279      -0.372  19.084  -1.305  1.00 98.69           C  
ATOM   4345  CB  PRO A 279      -2.710  18.234  -1.803  1.00 98.69           C  
ATOM   4346  HB2 PRO A 279      -2.414  17.427  -1.132  1.00 98.69           H  
ATOM   4347  HB3 PRO A 279      -3.735  18.542  -1.600  1.00 98.69           H  
ATOM   4348  O   PRO A 279       0.429  18.650  -2.141  1.00 98.69           O  
ATOM   4349  CG  PRO A 279      -2.555  17.862  -3.278  1.00 98.69           C  
ATOM   4350  HG2 PRO A 279      -1.629  17.300  -3.404  1.00 98.69           H  
ATOM   4351  HG3 PRO A 279      -3.398  17.290  -3.665  1.00 98.69           H  
ATOM   4352  CD  PRO A 279      -2.442  19.219  -3.967  1.00 98.69           C  
ATOM   4353  HD2 PRO A 279      -1.801  19.136  -4.845  1.00 98.69           H  
ATOM   4354  HD3 PRO A 279      -3.432  19.573  -4.256  1.00 98.69           H  
ATOM   4355  N   SER A 280      -0.072  19.207  -0.018  1.00 98.81           N  
ATOM   4356  H   SER A 280      -0.778  19.597   0.590  1.00 98.81           H  
ATOM   4357  CA  SER A 280       1.204  18.832   0.582  1.00 98.81           C  
ATOM   4358  HA  SER A 280       1.719  18.201  -0.142  1.00 98.81           H  
ATOM   4359  C   SER A 280       1.050  18.006   1.857  1.00 98.81           C  
ATOM   4360  CB  SER A 280       2.083  20.063   0.824  1.00 98.81           C  
ATOM   4361  HB2 SER A 280       2.169  20.625  -0.106  1.00 98.81           H  
ATOM   4362  HB3 SER A 280       3.080  19.743   1.127  1.00 98.81           H  
ATOM   4363  O   SER A 280       0.044  18.090   2.568  1.00 98.81           O  
ATOM   4364  OG  SER A 280       1.542  20.902   1.824  1.00 98.81           O  
ATOM   4365  HG  SER A 280       1.800  20.559   2.683  1.00 98.81           H  
ATOM   4366  N   TRP A 281       2.076  17.207   2.138  1.00 98.85           N  
ATOM   4367  H   TRP A 281       2.862  17.223   1.504  1.00 98.85           H  
ATOM   4368  CA  TRP A 281       2.203  16.399   3.337  1.00 98.85           C  
ATOM   4369  HA  TRP A 281       1.441  16.718   4.048  1.00 98.85           H  
ATOM   4370  C   TRP A 281       3.574  16.614   3.967  1.00 98.85           C  
ATOM   4371  CB  TRP A 281       2.015  14.906   3.026  1.00 98.85           C  
ATOM   4372  HB2 TRP A 281       2.776  14.594   2.311  1.00 98.85           H  
ATOM   4373  HB3 TRP A 281       2.194  14.362   3.953  1.00 98.85           H  
ATOM   4374  O   TRP A 281       4.600  16.371   3.323  1.00 98.85           O  
ATOM   4375  CG  TRP A 281       0.680  14.487   2.492  1.00 98.85           C  
ATOM   4376  CD1 TRP A 281      -0.248  13.777   3.170  1.00 98.85           C  
ATOM   4377  HD1 TRP A 281      -0.135  13.421   4.183  1.00 98.85           H  
ATOM   4378  CD2 TRP A 281       0.113  14.715   1.164  1.00 98.85           C  
ATOM   4379  CE2 TRP A 281      -1.187  14.131   1.126  1.00 98.85           C  
ATOM   4380  CE3 TRP A 281       0.564  15.344  -0.017  1.00 98.85           C  
ATOM   4381  HE3 TRP A 281       1.541  15.804  -0.035  1.00 98.85           H  
ATOM   4382  NE1 TRP A 281      -1.368  13.602   2.383  1.00 98.85           N  
ATOM   4383  HE1 TRP A 281      -2.214  13.156   2.708  1.00 98.85           H  
ATOM   4384  CH2 TRP A 281      -1.515  14.800  -1.175  1.00 98.85           C  
ATOM   4385  HH2 TRP A 281      -2.134  14.851  -2.058  1.00 98.85           H  
ATOM   4386  CZ2 TRP A 281      -1.985  14.153  -0.023  1.00 98.85           C  
ATOM   4387  HZ2 TRP A 281      -2.956  13.679  -0.012  1.00 98.85           H  
ATOM   4388  CZ3 TRP A 281      -0.247  15.404  -1.164  1.00 98.85           C  
ATOM   4389  HZ3 TRP A 281       0.094  15.953  -2.030  1.00 98.85           H  
ATOM   4390  N   THR A 282       3.603  16.969   5.247  1.00 98.87           N  
ATOM   4391  H   THR A 282       2.734  17.210   5.701  1.00 98.87           H  
ATOM   4392  CA  THR A 282       4.832  16.940   6.040  1.00 98.87           C  
ATOM   4393  HA  THR A 282       5.638  17.365   5.443  1.00 98.87           H  
ATOM   4394  C   THR A 282       5.192  15.492   6.380  1.00 98.87           C  
ATOM   4395  CB  THR A 282       4.705  17.805   7.298  1.00 98.87           C  
ATOM   4396  HB  THR A 282       3.918  17.420   7.947  1.00 98.87           H  
ATOM   4397  O   THR A 282       4.351  14.721   6.856  1.00 98.87           O  
ATOM   4398  CG2 THR A 282       6.036  17.858   8.055  1.00 98.87           C  
ATOM   4399 HG21 THR A 282       5.942  18.541   8.899  1.00 98.87           H  
ATOM   4400 HG22 THR A 282       6.821  18.224   7.393  1.00 98.87           H  
ATOM   4401 HG23 THR A 282       6.313  16.872   8.426  1.00 98.87           H  
ATOM   4402  OG1 THR A 282       4.416  19.137   6.945  1.00 98.87           O  
ATOM   4403  HG1 THR A 282       3.497  19.219   6.677  1.00 98.87           H  
ATOM   4404  N   THR A 283       6.443  15.103   6.130  1.00 98.78           N  
ATOM   4405  H   THR A 283       7.109  15.780   5.787  1.00 98.78           H  
ATOM   4406  CA  THR A 283       6.927  13.737   6.350  1.00 98.78           C  
ATOM   4407  HA  THR A 283       6.054  13.089   6.427  1.00 98.78           H  
ATOM   4408  C   THR A 283       7.694  13.624   7.663  1.00 98.78           C  
ATOM   4409  CB  THR A 283       7.737  13.182   5.169  1.00 98.78           C  
ATOM   4410  HB  THR A 283       7.868  12.111   5.321  1.00 98.78           H  
ATOM   4411  O   THR A 283       8.528  14.469   7.998  1.00 98.78           O  
ATOM   4412  CG2 THR A 283       7.031  13.393   3.829  1.00 98.78           C  
ATOM   4413 HG21 THR A 283       5.972  13.149   3.921  1.00 98.78           H  
ATOM   4414 HG22 THR A 283       7.480  12.747   3.074  1.00 98.78           H  
ATOM   4415 HG23 THR A 283       7.123  14.433   3.516  1.00 98.78           H  
ATOM   4416  OG1 THR A 283       9.001  13.788   5.072  1.00 98.78           O  
ATOM   4417  HG1 THR A 283       9.650  13.182   5.438  1.00 98.78           H  
ATOM   4418  N   TYR A 284       7.421  12.552   8.402  1.00 98.80           N  
ATOM   4419  H   TYR A 284       6.739  11.896   8.048  1.00 98.80           H  
ATOM   4420  CA  TYR A 284       7.978  12.272   9.718  1.00 98.80           C  
ATOM   4421  HA  TYR A 284       8.805  12.958   9.903  1.00 98.80           H  
ATOM   4422  C   TYR A 284       8.504  10.842   9.813  1.00 98.80           C  
ATOM   4423  CB  TYR A 284       6.922  12.479  10.806  1.00 98.80           C  
ATOM   4424  HB2 TYR A 284       7.387  12.248  11.764  1.00 98.80           H  
ATOM   4425  HB3 TYR A 284       6.120  11.758  10.650  1.00 98.80           H  
ATOM   4426  O   TYR A 284       7.983   9.935   9.161  1.00 98.80           O  
ATOM   4427  CG  TYR A 284       6.299  13.856  10.883  1.00 98.80           C  
ATOM   4428  CD1 TYR A 284       6.794  14.806  11.796  1.00 98.80           C  
ATOM   4429  HD1 TYR A 284       7.628  14.559  12.437  1.00 98.80           H  
ATOM   4430  CD2 TYR A 284       5.209  14.178  10.053  1.00 98.80           C  
ATOM   4431  HD2 TYR A 284       4.848  13.464   9.327  1.00 98.80           H  
ATOM   4432  CE1 TYR A 284       6.207  16.082  11.880  1.00 98.80           C  
ATOM   4433  HE1 TYR A 284       6.592  16.809  12.580  1.00 98.80           H  
ATOM   4434  CE2 TYR A 284       4.624  15.452  10.134  1.00 98.80           C  
ATOM   4435  HE2 TYR A 284       3.826  15.734   9.463  1.00 98.80           H  
ATOM   4436  OH  TYR A 284       4.533  17.627  11.113  1.00 98.80           O  
ATOM   4437  HH  TYR A 284       5.028  18.247  11.653  1.00 98.80           H  
ATOM   4438  CZ  TYR A 284       5.119  16.406  11.044  1.00 98.80           C  
ATOM   4439  N   LEU A 285       9.493  10.647  10.680  1.00 98.36           N  
ATOM   4440  H   LEU A 285       9.880  11.456  11.145  1.00 98.36           H  
ATOM   4441  CA  LEU A 285      10.001   9.347  11.098  1.00 98.36           C  
ATOM   4442  HA  LEU A 285       9.536   8.561  10.504  1.00 98.36           H  
ATOM   4443  C   LEU A 285       9.647   9.099  12.563  1.00 98.36           C  
ATOM   4444  CB  LEU A 285      11.527   9.288  10.897  1.00 98.36           C  
ATOM   4445  HB2 LEU A 285      11.977  10.115  11.446  1.00 98.36           H  
ATOM   4446  HB3 LEU A 285      11.904   8.360  11.326  1.00 98.36           H  
ATOM   4447  O   LEU A 285       9.837   9.980  13.400  1.00 98.36           O  
ATOM   4448  CG  LEU A 285      11.973   9.364   9.429  1.00 98.36           C  
ATOM   4449  HG  LEU A 285      11.500  10.225   8.958  1.00 98.36           H  
ATOM   4450  CD1 LEU A 285      13.485   9.553   9.340  1.00 98.36           C  
ATOM   4451 HD11 LEU A 285      13.776   9.647   8.294  1.00 98.36           H  
ATOM   4452 HD12 LEU A 285      13.999   8.701   9.786  1.00 98.36           H  
ATOM   4453 HD13 LEU A 285      13.775  10.464   9.863  1.00 98.36           H  
ATOM   4454  CD2 LEU A 285      11.602   8.110   8.642  1.00 98.36           C  
ATOM   4455 HD21 LEU A 285      10.524   7.952   8.673  1.00 98.36           H  
ATOM   4456 HD22 LEU A 285      12.108   7.242   9.064  1.00 98.36           H  
ATOM   4457 HD23 LEU A 285      11.912   8.231   7.604  1.00 98.36           H  
ATOM   4458  N   GLN A 286       9.199   7.889  12.876  1.00 98.52           N  
ATOM   4459  H   GLN A 286       9.019   7.246  12.118  1.00 98.52           H  
ATOM   4460  CA  GLN A 286       9.463   7.292  14.184  1.00 98.52           C  
ATOM   4461  HA  GLN A 286       9.627   8.075  14.924  1.00 98.52           H  
ATOM   4462  C   GLN A 286      10.746   6.471  14.061  1.00 98.52           C  
ATOM   4463  CB  GLN A 286       8.290   6.427  14.665  1.00 98.52           C  
ATOM   4464  HB2 GLN A 286       8.130   5.603  13.970  1.00 98.52           H  
ATOM   4465  HB3 GLN A 286       8.549   6.020  15.642  1.00 98.52           H  
ATOM   4466  O   GLN A 286      10.967   5.837  13.030  1.00 98.52           O  
ATOM   4467  CG  GLN A 286       6.993   7.230  14.808  1.00 98.52           C  
ATOM   4468  HG2 GLN A 286       6.668   7.548  13.817  1.00 98.52           H  
ATOM   4469  HG3 GLN A 286       7.180   8.112  15.420  1.00 98.52           H  
ATOM   4470  CD  GLN A 286       5.861   6.418  15.427  1.00 98.52           C  
ATOM   4471  NE2 GLN A 286       5.570   6.561  16.696  1.00 98.52           N  
ATOM   4472 HE21 GLN A 286       4.883   5.911  17.051  1.00 98.52           H  
ATOM   4473 HE22 GLN A 286       6.175   7.110  17.290  1.00 98.52           H  
ATOM   4474  OE1 GLN A 286       5.173   5.654  14.788  1.00 98.52           O  
ATOM   4475  N   VAL A 287      11.593   6.499  15.087  1.00 98.40           N  
ATOM   4476  H   VAL A 287      11.330   6.990  15.930  1.00 98.40           H  
ATOM   4477  CA  VAL A 287      12.918   5.865  15.069  1.00 98.40           C  
ATOM   4478  HA  VAL A 287      13.010   5.232  14.187  1.00 98.40           H  
ATOM   4479  C   VAL A 287      13.064   4.991  16.303  1.00 98.40           C  
ATOM   4480  CB  VAL A 287      14.046   6.913  15.023  1.00 98.40           C  
ATOM   4481  HB  VAL A 287      14.046   7.480  15.953  1.00 98.40           H  
ATOM   4482  O   VAL A 287      12.789   5.450  17.408  1.00 98.40           O  
ATOM   4483  CG1 VAL A 287      15.419   6.247  14.858  1.00 98.40           C  
ATOM   4484 HG11 VAL A 287      16.195   7.010  14.809  1.00 98.40           H  
ATOM   4485 HG12 VAL A 287      15.635   5.604  15.711  1.00 98.40           H  
ATOM   4486 HG13 VAL A 287      15.435   5.651  13.945  1.00 98.40           H  
ATOM   4487  CG2 VAL A 287      13.864   7.905  13.867  1.00 98.40           C  
ATOM   4488 HG21 VAL A 287      14.677   8.630  13.892  1.00 98.40           H  
ATOM   4489 HG22 VAL A 287      13.865   7.378  12.913  1.00 98.40           H  
ATOM   4490 HG23 VAL A 287      12.929   8.454  13.977  1.00 98.40           H  
ATOM   4491  N   MET A 288      13.513   3.754  16.109  1.00 97.71           N  
ATOM   4492  H   MET A 288      13.691   3.451  15.162  1.00 97.71           H  
ATOM   4493  CA  MET A 288      13.746   2.781  17.170  1.00 97.71           C  
ATOM   4494  HA  MET A 288      13.753   3.292  18.133  1.00 97.71           H  
ATOM   4495  C   MET A 288      15.111   2.110  16.970  1.00 97.71           C  
ATOM   4496  CB  MET A 288      12.584   1.777  17.169  1.00 97.71           C  
ATOM   4497  HB2 MET A 288      12.596   1.192  16.250  1.00 97.71           H  
ATOM   4498  HB3 MET A 288      11.647   2.332  17.208  1.00 97.71           H  
ATOM   4499  O   MET A 288      15.429   1.650  15.872  1.00 97.71           O  
ATOM   4500  CG  MET A 288      12.648   0.836  18.371  1.00 97.71           C  
ATOM   4501  HG2 MET A 288      12.604   1.430  19.284  1.00 97.71           H  
ATOM   4502  HG3 MET A 288      13.603   0.312  18.353  1.00 97.71           H  
ATOM   4503  SD  MET A 288      11.352  -0.422  18.446  1.00 97.71           S  
ATOM   4504  CE  MET A 288       9.825   0.549  18.438  1.00 97.71           C  
ATOM   4505  HE1 MET A 288       9.336   0.431  17.471  1.00 97.71           H  
ATOM   4506  HE2 MET A 288       9.157   0.187  19.219  1.00 97.71           H  
ATOM   4507  HE3 MET A 288      10.038   1.605  18.602  1.00 97.71           H  
ATOM   4508  N   THR A 289      15.942   2.055  18.012  1.00 96.45           N  
ATOM   4509  H   THR A 289      15.647   2.439  18.899  1.00 96.45           H  
ATOM   4510  CA  THR A 289      17.220   1.326  17.946  1.00 96.45           C  
ATOM   4511  HA  THR A 289      17.665   1.545  16.975  1.00 96.45           H  
ATOM   4512  C   THR A 289      16.993  -0.189  18.024  1.00 96.45           C  
ATOM   4513  CB  THR A 289      18.249   1.775  19.001  1.00 96.45           C  
ATOM   4514  HB  THR A 289      19.228   1.434  18.662  1.00 96.45           H  
ATOM   4515  O   THR A 289      15.952  -0.623  18.526  1.00 96.45           O  
ATOM   4516  CG2 THR A 289      18.340   3.292  19.158  1.00 96.45           C  
ATOM   4517 HG21 THR A 289      19.175   3.533  19.815  1.00 96.45           H  
ATOM   4518 HG22 THR A 289      18.507   3.754  18.185  1.00 96.45           H  
ATOM   4519 HG23 THR A 289      17.421   3.685  19.595  1.00 96.45           H  
ATOM   4520  OG1 THR A 289      18.025   1.194  20.262  1.00 96.45           O  
ATOM   4521  HG1 THR A 289      18.829   0.700  20.436  1.00 96.45           H  
ATOM   4522  N   PRO A 290      17.944  -1.025  17.567  1.00 94.93           N  
ATOM   4523  CA  PRO A 290      17.855  -2.475  17.745  1.00 94.93           C  
ATOM   4524  HA  PRO A 290      17.029  -2.849  17.140  1.00 94.93           H  
ATOM   4525  C   PRO A 290      17.616  -2.894  19.206  1.00 94.93           C  
ATOM   4526  CB  PRO A 290      19.173  -3.028  17.190  1.00 94.93           C  
ATOM   4527  HB2 PRO A 290      19.044  -4.016  16.749  1.00 94.93           H  
ATOM   4528  HB3 PRO A 290      19.931  -3.058  17.973  1.00 94.93           H  
ATOM   4529  O   PRO A 290      16.748  -3.717  19.473  1.00 94.93           O  
ATOM   4530  CG  PRO A 290      19.571  -1.988  16.143  1.00 94.93           C  
ATOM   4531  HG2 PRO A 290      20.642  -2.000  15.942  1.00 94.93           H  
ATOM   4532  HG3 PRO A 290      19.003  -2.152  15.227  1.00 94.93           H  
ATOM   4533  CD  PRO A 290      19.130  -0.680  16.792  1.00 94.93           C  
ATOM   4534  HD2 PRO A 290      18.917   0.062  16.021  1.00 94.93           H  
ATOM   4535  HD3 PRO A 290      19.914  -0.325  17.461  1.00 94.93           H  
ATOM   4536  N   GLU A 291      18.288  -2.252  20.163  1.00 95.25           N  
ATOM   4537  H   GLU A 291      18.976  -1.565  19.888  1.00 95.25           H  
ATOM   4538  CA  GLU A 291      18.163  -2.551  21.598  1.00 95.25           C  
ATOM   4539  HA  GLU A 291      18.279  -3.624  21.748  1.00 95.25           H  
ATOM   4540  C   GLU A 291      16.799  -2.140  22.170  1.00 95.25           C  
ATOM   4541  CB  GLU A 291      19.244  -1.810  22.410  1.00 95.25           C  
ATOM   4542  HB2 GLU A 291      19.175  -2.162  23.440  1.00 95.25           H  
ATOM   4543  HB3 GLU A 291      19.021  -0.744  22.431  1.00 95.25           H  
ATOM   4544  O   GLU A 291      16.308  -2.743  23.126  1.00 95.25           O  
ATOM   4545  CG  GLU A 291      20.698  -2.016  21.952  1.00 95.25           C  
ATOM   4546  HG2 GLU A 291      21.352  -1.655  22.746  1.00 95.25           H  
ATOM   4547  HG3 GLU A 291      20.880  -3.085  21.835  1.00 95.25           H  
ATOM   4548  CD  GLU A 291      21.061  -1.274  20.653  1.00 95.25           C  
ATOM   4549  OE1 GLU A 291      22.068  -1.660  20.025  1.00 95.25           O  
ATOM   4550  OE2 GLU A 291      20.313  -0.334  20.273  1.00 95.25           O  
ATOM   4551  N   GLN A 292      16.186  -1.086  21.619  1.00 97.06           N  
ATOM   4552  H   GLN A 292      16.637  -0.622  20.843  1.00 97.06           H  
ATOM   4553  CA  GLN A 292      14.813  -0.711  21.953  1.00 97.06           C  
ATOM   4554  HA  GLN A 292      14.685  -0.722  23.035  1.00 97.06           H  
ATOM   4555  C   GLN A 292      13.823  -1.722  21.372  1.00 97.06           C  
ATOM   4556  CB  GLN A 292      14.502   0.697  21.433  1.00 97.06           C  
ATOM   4557  HB2 GLN A 292      13.428   0.869  21.503  1.00 97.06           H  
ATOM   4558  HB3 GLN A 292      14.791   0.756  20.384  1.00 97.06           H  
ATOM   4559  O   GLN A 292      12.888  -2.103  22.070  1.00 97.06           O  
ATOM   4560  CG  GLN A 292      15.214   1.802  22.223  1.00 97.06           C  
ATOM   4561  HG2 GLN A 292      16.287   1.612  22.256  1.00 97.06           H  
ATOM   4562  HG3 GLN A 292      14.835   1.805  23.245  1.00 97.06           H  
ATOM   4563  CD  GLN A 292      14.990   3.173  21.593  1.00 97.06           C  
ATOM   4564  NE2 GLN A 292      14.866   4.222  22.376  1.00 97.06           N  
ATOM   4565 HE21 GLN A 292      14.657   5.092  21.908  1.00 97.06           H  
ATOM   4566 HE22 GLN A 292      14.875   4.124  23.382  1.00 97.06           H  
ATOM   4567  OE1 GLN A 292      14.908   3.337  20.387  1.00 97.06           O  
ATOM   4568  N   ALA A 293      14.053  -2.194  20.142  1.00 96.22           N  
ATOM   4569  H   ALA A 293      14.851  -1.843  19.633  1.00 96.22           H  
ATOM   4570  CA  ALA A 293      13.205  -3.183  19.480  1.00 96.22           C  
ATOM   4571  HA  ALA A 293      12.183  -2.806  19.457  1.00 96.22           H  
ATOM   4572  C   ALA A 293      13.151  -4.519  20.235  1.00 96.22           C  
ATOM   4573  CB  ALA A 293      13.690  -3.360  18.036  1.00 96.22           C  
ATOM   4574  HB1 ALA A 293      13.632  -2.406  17.510  1.00 96.22           H  
ATOM   4575  HB2 ALA A 293      13.058  -4.090  17.530  1.00 96.22           H  
ATOM   4576  HB3 ALA A 293      14.718  -3.723  18.019  1.00 96.22           H  
ATOM   4577  O   ALA A 293      12.075  -5.094  20.359  1.00 96.22           O  
ATOM   4578  N   GLU A 294      14.271  -4.975  20.805  1.00 94.69           N  
ATOM   4579  H   GLU A 294      15.139  -4.502  20.599  1.00 94.69           H  
ATOM   4580  CA  GLU A 294      14.328  -6.189  21.639  1.00 94.69           C  
ATOM   4581  HA  GLU A 294      13.953  -7.045  21.077  1.00 94.69           H  
ATOM   4582  C   GLU A 294      13.494  -6.086  22.929  1.00 94.69           C  
ATOM   4583  CB  GLU A 294      15.785  -6.454  22.046  1.00 94.69           C  
ATOM   4584  HB2 GLU A 294      15.796  -7.228  22.814  1.00 94.69           H  
ATOM   4585  HB3 GLU A 294      16.185  -5.539  22.483  1.00 94.69           H  
ATOM   4586  O   GLU A 294      13.036  -7.095  23.462  1.00 94.69           O  
ATOM   4587  CG  GLU A 294      16.699  -6.917  20.899  1.00 94.69           C  
ATOM   4588  HG2 GLU A 294      16.329  -7.872  20.528  1.00 94.69           H  
ATOM   4589  HG3 GLU A 294      16.644  -6.196  20.083  1.00 94.69           H  
ATOM   4590  CD  GLU A 294      18.168  -7.069  21.348  1.00 94.69           C  
ATOM   4591  OE1 GLU A 294      18.996  -7.544  20.538  1.00 94.69           O  
ATOM   4592  OE2 GLU A 294      18.479  -6.711  22.511  1.00 94.69           O  
ATOM   4593  N   LYS A 295      13.309  -4.868  23.451  1.00 96.46           N  
ATOM   4594  H   LYS A 295      13.693  -4.088  22.938  1.00 96.46           H  
ATOM   4595  CA  LYS A 295      12.589  -4.596  24.708  1.00 96.46           C  
ATOM   4596  HA  LYS A 295      12.474  -5.524  25.267  1.00 96.46           H  
ATOM   4597  C   LYS A 295      11.176  -4.069  24.479  1.00 96.46           C  
ATOM   4598  CB  LYS A 295      13.393  -3.597  25.547  1.00 96.46           C  
ATOM   4599  HB2 LYS A 295      12.834  -3.347  26.449  1.00 96.46           H  
ATOM   4600  HB3 LYS A 295      13.534  -2.687  24.964  1.00 96.46           H  
ATOM   4601  O   LYS A 295      10.452  -3.832  25.448  1.00 96.46           O  
ATOM   4602  CG  LYS A 295      14.755  -4.163  25.958  1.00 96.46           C  
ATOM   4603  HG2 LYS A 295      15.298  -4.500  25.075  1.00 96.46           H  
ATOM   4604  HG3 LYS A 295      14.613  -5.011  26.628  1.00 96.46           H  
ATOM   4605  CD  LYS A 295      15.580  -3.082  26.652  1.00 96.46           C  
ATOM   4606  HD2 LYS A 295      15.628  -2.208  26.002  1.00 96.46           H  
ATOM   4607  HD3 LYS A 295      15.118  -2.813  27.602  1.00 96.46           H  
ATOM   4608  CE  LYS A 295      16.987  -3.633  26.868  1.00 96.46           C  
ATOM   4609  HE2 LYS A 295      17.339  -4.030  25.916  1.00 96.46           H  
ATOM   4610  HE3 LYS A 295      16.941  -4.463  27.573  1.00 96.46           H  
ATOM   4611  NZ  LYS A 295      17.908  -2.577  27.340  1.00 96.46           N  
ATOM   4612  HZ1 LYS A 295      18.838  -2.958  27.438  1.00 96.46           H  
ATOM   4613  HZ2 LYS A 295      17.593  -2.195  28.221  1.00 96.46           H  
ATOM   4614  HZ3 LYS A 295      17.944  -1.844  26.645  1.00 96.46           H  
ATOM   4615  N   PHE A 296      10.806  -3.816  23.227  1.00 96.89           N  
ATOM   4616  H   PHE A 296      11.432  -4.061  22.473  1.00 96.89           H  
ATOM   4617  CA  PHE A 296       9.532  -3.204  22.905  1.00 96.89           C  
ATOM   4618  HA  PHE A 296       9.425  -2.340  23.559  1.00 96.89           H  
ATOM   4619  C   PHE A 296       8.391  -4.173  23.217  1.00 96.89           C  
ATOM   4620  CB  PHE A 296       9.522  -2.708  21.454  1.00 96.89           C  
ATOM   4621  HB2 PHE A 296       9.622  -3.567  20.791  1.00 96.89           H  
ATOM   4622  HB3 PHE A 296      10.384  -2.060  21.292  1.00 96.89           H  
ATOM   4623  O   PHE A 296       8.489  -5.378  22.997  1.00 96.89           O  
ATOM   4624  CG  PHE A 296       8.280  -1.919  21.080  1.00 96.89           C  
ATOM   4625  CD1 PHE A 296       7.592  -2.217  19.892  1.00 96.89           C  
ATOM   4626  HD1 PHE A 296       7.965  -2.990  19.236  1.00 96.89           H  
ATOM   4627  CD2 PHE A 296       7.809  -0.879  21.908  1.00 96.89           C  
ATOM   4628  HD2 PHE A 296       8.342  -0.598  22.804  1.00 96.89           H  
ATOM   4629  CE1 PHE A 296       6.435  -1.504  19.539  1.00 96.89           C  
ATOM   4630  HE1 PHE A 296       5.923  -1.738  18.617  1.00 96.89           H  
ATOM   4631  CE2 PHE A 296       6.636  -0.183  21.571  1.00 96.89           C  
ATOM   4632  HE2 PHE A 296       6.276   0.598  22.225  1.00 96.89           H  
ATOM   4633  CZ  PHE A 296       5.958  -0.486  20.379  1.00 96.89           C  
ATOM   4634  HZ  PHE A 296       5.065   0.057  20.106  1.00 96.89           H  
ATOM   4635  N   ARG A 297       7.290  -3.636  23.754  1.00 95.23           N  
ATOM   4636  H   ARG A 297       7.283  -2.638  23.907  1.00 95.23           H  
ATOM   4637  CA  ARG A 297       6.142  -4.435  24.205  1.00 95.23           C  
ATOM   4638  HA  ARG A 297       6.486  -5.151  24.951  1.00 95.23           H  
ATOM   4639  C   ARG A 297       5.524  -5.270  23.083  1.00 95.23           C  
ATOM   4640  CB  ARG A 297       5.103  -3.487  24.827  1.00 95.23           C  
ATOM   4641  HB2 ARG A 297       4.864  -2.688  24.125  1.00 95.23           H  
ATOM   4642  HB3 ARG A 297       5.530  -3.044  25.727  1.00 95.23           H  
ATOM   4643  O   ARG A 297       5.031  -6.364  23.337  1.00 95.23           O  
ATOM   4644  CG  ARG A 297       3.809  -4.229  25.187  1.00 95.23           C  
ATOM   4645  HG2 ARG A 297       4.074  -5.135  25.732  1.00 95.23           H  
ATOM   4646  HG3 ARG A 297       3.284  -4.515  24.275  1.00 95.23           H  
ATOM   4647  CD  ARG A 297       2.857  -3.369  26.025  1.00 95.23           C  
ATOM   4648  HD2 ARG A 297       2.493  -2.545  25.411  1.00 95.23           H  
ATOM   4649  HD3 ARG A 297       3.394  -2.950  26.876  1.00 95.23           H  
ATOM   4650  NE  ARG A 297       1.709  -4.156  26.507  1.00 95.23           N  
ATOM   4651  HE  ARG A 297       0.797  -3.987  26.107  1.00 95.23           H  
ATOM   4652  NH1 ARG A 297       2.822  -5.496  28.012  1.00 95.23           N  
ATOM   4653 HH11 ARG A 297       2.792  -6.286  28.640  1.00 95.23           H  
ATOM   4654 HH12 ARG A 297       3.692  -5.064  27.736  1.00 95.23           H  
ATOM   4655  NH2 ARG A 297       0.654  -5.752  27.735  1.00 95.23           N  
ATOM   4656 HH21 ARG A 297      -0.228  -5.447  27.350  1.00 95.23           H  
ATOM   4657 HH22 ARG A 297       0.619  -6.502  28.410  1.00 95.23           H  
ATOM   4658  CZ  ARG A 297       1.731  -5.122  27.406  1.00 95.23           C  
ATOM   4659  N   TYR A 298       5.499  -4.718  21.877  1.00 95.58           N  
ATOM   4660  H   TYR A 298       6.032  -3.872  21.737  1.00 95.58           H  
ATOM   4661  CA  TYR A 298       4.931  -5.358  20.700  1.00 95.58           C  
ATOM   4662  HA  TYR A 298       4.370  -6.244  20.999  1.00 95.58           H  
ATOM   4663  C   TYR A 298       6.059  -5.805  19.776  1.00 95.58           C  
ATOM   4664  CB  TYR A 298       3.960  -4.397  20.001  1.00 95.58           C  
ATOM   4665  HB2 TYR A 298       4.533  -3.594  19.537  1.00 95.58           H  
ATOM   4666  HB3 TYR A 298       3.456  -4.935  19.197  1.00 95.58           H  
ATOM   4667  O   TYR A 298       7.130  -5.201  19.757  1.00 95.58           O  
ATOM   4668  CG  TYR A 298       2.913  -3.788  20.918  1.00 95.58           C  
ATOM   4669  CD1 TYR A 298       1.740  -4.500  21.232  1.00 95.58           C  
ATOM   4670  HD1 TYR A 298       1.581  -5.487  20.824  1.00 95.58           H  
ATOM   4671  CD2 TYR A 298       3.128  -2.514  21.480  1.00 95.58           C  
ATOM   4672  HD2 TYR A 298       4.044  -1.985  21.261  1.00 95.58           H  
ATOM   4673  CE1 TYR A 298       0.774  -3.927  22.083  1.00 95.58           C  
ATOM   4674  HE1 TYR A 298      -0.130  -4.463  22.329  1.00 95.58           H  
ATOM   4675  CE2 TYR A 298       2.178  -1.945  22.347  1.00 95.58           C  
ATOM   4676  HE2 TYR A 298       2.361  -0.975  22.784  1.00 95.58           H  
ATOM   4677  OH  TYR A 298       0.050  -2.092  23.439  1.00 95.58           O  
ATOM   4678  HH  TYR A 298       0.359  -1.309  23.902  1.00 95.58           H  
ATOM   4679  CZ  TYR A 298       0.994  -2.654  22.645  1.00 95.58           C  
ATOM   4680  N   ASN A 299       5.819  -6.830  18.963  1.00 95.87           N  
ATOM   4681  H   ASN A 299       4.917  -7.284  18.972  1.00 95.87           H  
ATOM   4682  CA  ASN A 299       6.783  -7.197  17.936  1.00 95.87           C  
ATOM   4683  HA  ASN A 299       7.763  -7.299  18.404  1.00 95.87           H  
ATOM   4684  C   ASN A 299       6.868  -6.065  16.894  1.00 95.87           C  
ATOM   4685  CB  ASN A 299       6.391  -8.564  17.356  1.00 95.87           C  
ATOM   4686  HB2 ASN A 299       5.430  -8.491  16.847  1.00 95.87           H  
ATOM   4687  HB3 ASN A 299       6.292  -9.278  18.174  1.00 95.87           H  
ATOM   4688  O   ASN A 299       5.863  -5.691  16.293  1.00 95.87           O  
ATOM   4689  CG  ASN A 299       7.414  -9.106  16.375  1.00 95.87           C  
ATOM   4690  ND2 ASN A 299       7.514 -10.406  16.248  1.00 95.87           N  
ATOM   4691 HD21 ASN A 299       8.156 -10.752  15.549  1.00 95.87           H  
ATOM   4692 HD22 ASN A 299       6.873 -11.025  16.723  1.00 95.87           H  
ATOM   4693  OD1 ASN A 299       8.127  -8.377  15.706  1.00 95.87           O  
ATOM   4694  N   VAL A 300       8.068  -5.522  16.669  1.00 96.56           N  
ATOM   4695  H   VAL A 300       8.849  -5.862  17.211  1.00 96.56           H  
ATOM   4696  CA  VAL A 300       8.311  -4.417  15.720  1.00 96.56           C  
ATOM   4697  HA  VAL A 300       7.646  -3.595  15.985  1.00 96.56           H  
ATOM   4698  C   VAL A 300       8.000  -4.774  14.264  1.00 96.56           C  
ATOM   4699  CB  VAL A 300       9.760  -3.910  15.817  1.00 96.56           C  
ATOM   4700  HB  VAL A 300       9.902  -3.125  15.074  1.00 96.56           H  
ATOM   4701  O   VAL A 300       7.926  -3.884  13.420  1.00 96.56           O  
ATOM   4702  CG1 VAL A 300      10.027  -3.299  17.189  1.00 96.56           C  
ATOM   4703 HG11 VAL A 300      11.037  -2.890  17.200  1.00 96.56           H  
ATOM   4704 HG12 VAL A 300       9.324  -2.486  17.371  1.00 96.56           H  
ATOM   4705 HG13 VAL A 300       9.938  -4.044  17.980  1.00 96.56           H  
ATOM   4706  CG2 VAL A 300      10.806  -5.003  15.561  1.00 96.56           C  
ATOM   4707 HG21 VAL A 300      11.796  -4.551  15.492  1.00 96.56           H  
ATOM   4708 HG22 VAL A 300      10.807  -5.735  16.368  1.00 96.56           H  
ATOM   4709 HG23 VAL A 300      10.592  -5.516  14.623  1.00 96.56           H  
ATOM   4710  N   PHE A 301       7.833  -6.059  13.964  1.00 96.61           N  
ATOM   4711  H   PHE A 301       7.957  -6.734  14.705  1.00 96.61           H  
ATOM   4712  CA  PHE A 301       7.481  -6.592  12.652  1.00 96.61           C  
ATOM   4713  HA  PHE A 301       7.685  -5.846  11.884  1.00 96.61           H  
ATOM   4714  C   PHE A 301       5.989  -6.939  12.520  1.00 96.61           C  
ATOM   4715  CB  PHE A 301       8.369  -7.816  12.394  1.00 96.61           C  
ATOM   4716  HB2 PHE A 301       8.062  -8.606  13.079  1.00 96.61           H  
ATOM   4717  HB3 PHE A 301       8.168  -8.189  11.390  1.00 96.61           H  
ATOM   4718  O   PHE A 301       5.580  -7.453  11.483  1.00 96.61           O  
ATOM   4719  CG  PHE A 301       9.865  -7.594  12.536  1.00 96.61           C  
ATOM   4720  CD1 PHE A 301      10.486  -6.429  12.041  1.00 96.61           C  
ATOM   4721  HD1 PHE A 301       9.904  -5.689  11.511  1.00 96.61           H  
ATOM   4722  CD2 PHE A 301      10.629  -8.543  13.239  1.00 96.61           C  
ATOM   4723  HD2 PHE A 301      10.156  -9.433  13.627  1.00 96.61           H  
ATOM   4724  CE1 PHE A 301      11.847  -6.191  12.311  1.00 96.61           C  
ATOM   4725  HE1 PHE A 301      12.289  -5.244  12.038  1.00 96.61           H  
ATOM   4726  CE2 PHE A 301      11.994  -8.321  13.477  1.00 96.61           C  
ATOM   4727  HE2 PHE A 301      12.561  -9.043  14.045  1.00 96.61           H  
ATOM   4728  CZ  PHE A 301      12.600  -7.140  13.024  1.00 96.61           C  
ATOM   4729  HZ  PHE A 301      13.633  -6.953  13.274  1.00 96.61           H  
ATOM   4730  N   ASP A 302       5.178  -6.690  13.555  1.00 97.29           N  
ATOM   4731  H   ASP A 302       5.554  -6.245  14.380  1.00 97.29           H  
ATOM   4732  CA  ASP A 302       3.732  -6.929  13.522  1.00 97.29           C  
ATOM   4733  HA  ASP A 302       3.541  -7.804  12.901  1.00 97.29           H  
ATOM   4734  C   ASP A 302       3.000  -5.734  12.893  1.00 97.29           C  
ATOM   4735  CB  ASP A 302       3.206  -7.257  14.933  1.00 97.29           C  
ATOM   4736  HB2 ASP A 302       3.835  -8.035  15.367  1.00 97.29           H  
ATOM   4737  HB3 ASP A 302       3.282  -6.375  15.569  1.00 97.29           H  
ATOM   4738  O   ASP A 302       2.779  -4.703  13.532  1.00 97.29           O  
ATOM   4739  CG  ASP A 302       1.753  -7.753  14.941  1.00 97.29           C  
ATOM   4740  OD1 ASP A 302       1.021  -7.503  13.956  1.00 97.29           O  
ATOM   4741  OD2 ASP A 302       1.321  -8.357  15.951  1.00 97.29           O  
ATOM   4742  N   LEU A 303       2.575  -5.894  11.638  1.00 97.08           N  
ATOM   4743  H   LEU A 303       2.840  -6.747  11.167  1.00 97.08           H  
ATOM   4744  CA  LEU A 303       1.850  -4.874  10.871  1.00 97.08           C  
ATOM   4745  HA  LEU A 303       2.450  -3.965  10.892  1.00 97.08           H  
ATOM   4746  C   LEU A 303       0.464  -4.517  11.457  1.00 97.08           C  
ATOM   4747  CB  LEU A 303       1.755  -5.386   9.423  1.00 97.08           C  
ATOM   4748  HB2 LEU A 303       1.144  -6.288   9.419  1.00 97.08           H  
ATOM   4749  HB3 LEU A 303       2.756  -5.660   9.091  1.00 97.08           H  
ATOM   4750  O   LEU A 303      -0.159  -3.538  11.039  1.00 97.08           O  
ATOM   4751  CG  LEU A 303       1.166  -4.391   8.407  1.00 97.08           C  
ATOM   4752  HG  LEU A 303       0.154  -4.109   8.696  1.00 97.08           H  
ATOM   4753  CD1 LEU A 303       1.998  -3.117   8.287  1.00 97.08           C  
ATOM   4754 HD11 LEU A 303       3.041  -3.375   8.103  1.00 97.08           H  
ATOM   4755 HD12 LEU A 303       1.621  -2.499   7.473  1.00 97.08           H  
ATOM   4756 HD13 LEU A 303       1.928  -2.555   9.218  1.00 97.08           H  
ATOM   4757  CD2 LEU A 303       1.072  -5.081   7.049  1.00 97.08           C  
ATOM   4758 HD21 LEU A 303       2.031  -5.549   6.829  1.00 97.08           H  
ATOM   4759 HD22 LEU A 303       0.802  -4.369   6.269  1.00 97.08           H  
ATOM   4760 HD23 LEU A 303       0.323  -5.871   7.103  1.00 97.08           H  
ATOM   4761  N   THR A 304      -0.040  -5.278  12.432  1.00 97.78           N  
ATOM   4762  H   THR A 304       0.501  -6.066  12.758  1.00 97.78           H  
ATOM   4763  CA  THR A 304      -1.300  -4.972  13.135  1.00 97.78           C  
ATOM   4764  HA  THR A 304      -1.978  -4.490  12.431  1.00 97.78           H  
ATOM   4765  C   THR A 304      -1.108  -3.991  14.303  1.00 97.78           C  
ATOM   4766  CB  THR A 304      -2.016  -6.245  13.610  1.00 97.78           C  
ATOM   4767  HB  THR A 304      -3.020  -5.965  13.926  1.00 97.78           H  
ATOM   4768  O   THR A 304      -2.078  -3.604  14.967  1.00 97.78           O  
ATOM   4769  CG2 THR A 304      -2.148  -7.304  12.514  1.00 97.78           C  
ATOM   4770 HG21 THR A 304      -2.669  -6.880  11.655  1.00 97.78           H  
ATOM   4771 HG22 THR A 304      -1.167  -7.662  12.205  1.00 97.78           H  
ATOM   4772 HG23 THR A 304      -2.734  -8.141  12.895  1.00 97.78           H  
ATOM   4773  OG1 THR A 304      -1.349  -6.807  14.719  1.00 97.78           O  
ATOM   4774  HG1 THR A 304      -0.509  -7.150  14.408  1.00 97.78           H  
ATOM   4775  N   LYS A 305       0.137  -3.569  14.575  1.00 97.48           N  
ATOM   4776  H   LYS A 305       0.890  -3.913  13.996  1.00 97.48           H  
ATOM   4777  CA  LYS A 305       0.515  -2.752  15.735  1.00 97.48           C  
ATOM   4778  HA  LYS A 305      -0.381  -2.529  16.314  1.00 97.48           H  
ATOM   4779  C   LYS A 305       1.115  -1.408  15.320  1.00 97.48           C  
ATOM   4780  CB  LYS A 305       1.486  -3.544  16.632  1.00 97.48           C  
ATOM   4781  HB2 LYS A 305       1.716  -2.957  17.521  1.00 97.48           H  
ATOM   4782  HB3 LYS A 305       2.417  -3.695  16.086  1.00 97.48           H  
ATOM   4783  O   LYS A 305       1.865  -1.305  14.358  1.00 97.48           O  
ATOM   4784  CG  LYS A 305       0.962  -4.925  17.071  1.00 97.48           C  
ATOM   4785  HG2 LYS A 305       1.757  -5.435  17.615  1.00 97.48           H  
ATOM   4786  HG3 LYS A 305       0.736  -5.525  16.189  1.00 97.48           H  
ATOM   4787  CD  LYS A 305      -0.280  -4.861  17.970  1.00 97.48           C  
ATOM   4788  HD2 LYS A 305      -1.085  -4.317  17.475  1.00 97.48           H  
ATOM   4789  HD3 LYS A 305      -0.018  -4.332  18.887  1.00 97.48           H  
ATOM   4790  CE  LYS A 305      -0.743  -6.279  18.329  1.00 97.48           C  
ATOM   4791  HE2 LYS A 305      -1.008  -6.318  19.385  1.00 97.48           H  
ATOM   4792  HE3 LYS A 305       0.082  -6.971  18.164  1.00 97.48           H  
ATOM   4793  NZ  LYS A 305      -1.898  -6.715  17.516  1.00 97.48           N  
ATOM   4794  HZ1 LYS A 305      -2.099  -7.687  17.700  1.00 97.48           H  
ATOM   4795  HZ2 LYS A 305      -2.737  -6.176  17.675  1.00 97.48           H  
ATOM   4796  HZ3 LYS A 305      -1.674  -6.697  16.531  1.00 97.48           H  
ATOM   4797  N   VAL A 306       0.810  -0.366  16.093  1.00 97.25           N  
ATOM   4798  H   VAL A 306       0.175  -0.534  16.861  1.00 97.25           H  
ATOM   4799  CA  VAL A 306       1.465   0.949  15.996  1.00 97.25           C  
ATOM   4800  HA  VAL A 306       1.908   1.043  15.004  1.00 97.25           H  
ATOM   4801  C   VAL A 306       2.600   1.077  17.002  1.00 97.25           C  
ATOM   4802  CB  VAL A 306       0.486   2.129  16.165  1.00 97.25           C  
ATOM   4803  HB  VAL A 306       1.051   3.049  16.011  1.00 97.25           H  
ATOM   4804  O   VAL A 306       2.583   0.436  18.056  1.00 97.25           O  
ATOM   4805  CG1 VAL A 306      -0.609   2.098  15.103  1.00 97.25           C  
ATOM   4806 HG11 VAL A 306      -1.257   1.236  15.260  1.00 97.25           H  
ATOM   4807 HG12 VAL A 306      -0.141   2.018  14.121  1.00 97.25           H  
ATOM   4808 HG13 VAL A 306      -1.204   3.010  15.147  1.00 97.25           H  
ATOM   4809  CG2 VAL A 306      -0.173   2.232  17.548  1.00 97.25           C  
ATOM   4810 HG21 VAL A 306      -0.786   3.132  17.594  1.00 97.25           H  
ATOM   4811 HG22 VAL A 306      -0.810   1.367  17.732  1.00 97.25           H  
ATOM   4812 HG23 VAL A 306       0.585   2.289  18.329  1.00 97.25           H  
ATOM   4813  N   TRP A 307       3.537   1.984  16.726  1.00 97.52           N  
ATOM   4814  H   TRP A 307       3.567   2.404  15.808  1.00 97.52           H  
ATOM   4815  CA  TRP A 307       4.481   2.488  17.721  1.00 97.52           C  
ATOM   4816  HA  TRP A 307       4.694   1.708  18.452  1.00 97.52           H  
ATOM   4817  C   TRP A 307       3.874   3.713  18.421  1.00 97.52           C  
ATOM   4818  CB  TRP A 307       5.810   2.823  17.048  1.00 97.52           C  
ATOM   4819  HB2 TRP A 307       6.477   3.252  17.795  1.00 97.52           H  
ATOM   4820  HB3 TRP A 307       5.635   3.584  16.287  1.00 97.52           H  
ATOM   4821  O   TRP A 307       3.610   4.727  17.762  1.00 97.52           O  
ATOM   4822  CG  TRP A 307       6.533   1.689  16.390  1.00 97.52           C  
ATOM   4823  CD1 TRP A 307       6.147   0.392  16.312  1.00 97.52           C  
ATOM   4824  HD1 TRP A 307       5.240  -0.023  16.725  1.00 97.52           H  
ATOM   4825  CD2 TRP A 307       7.796   1.767  15.673  1.00 97.52           C  
ATOM   4826  CE2 TRP A 307       8.114   0.472  15.172  1.00 97.52           C  
ATOM   4827  CE3 TRP A 307       8.711   2.808  15.416  1.00 97.52           C  
ATOM   4828  HE3 TRP A 307       8.497   3.791  15.807  1.00 97.52           H  
ATOM   4829  NE1 TRP A 307       7.068  -0.325  15.576  1.00 97.52           N  
ATOM   4830  HE1 TRP A 307       6.942  -1.291  15.308  1.00 97.52           H  
ATOM   4831  CH2 TRP A 307      10.163   1.289  14.188  1.00 97.52           C  
ATOM   4832  HH2 TRP A 307      11.060   1.130  13.608  1.00 97.52           H  
ATOM   4833  CZ2 TRP A 307       9.287   0.224  14.452  1.00 97.52           C  
ATOM   4834  HZ2 TRP A 307       9.506  -0.774  14.100  1.00 97.52           H  
ATOM   4835  CZ3 TRP A 307       9.881   2.577  14.671  1.00 97.52           C  
ATOM   4836  HZ3 TRP A 307      10.571   3.385  14.475  1.00 97.52           H  
ATOM   4837  N   PRO A 308       3.616   3.669  19.742  1.00 95.93           N  
ATOM   4838  CA  PRO A 308       3.047   4.809  20.451  1.00 95.93           C  
ATOM   4839  HA  PRO A 308       2.046   4.991  20.058  1.00 95.93           H  
ATOM   4840  C   PRO A 308       3.909   6.065  20.283  1.00 95.93           C  
ATOM   4841  CB  PRO A 308       2.935   4.370  21.917  1.00 95.93           C  
ATOM   4842  HB2 PRO A 308       3.849   4.608  22.461  1.00 95.93           H  
ATOM   4843  HB3 PRO A 308       2.072   4.816  22.411  1.00 95.93           H  
ATOM   4844  O   PRO A 308       5.088   6.073  20.624  1.00 95.93           O  
ATOM   4845  CG  PRO A 308       2.804   2.851  21.816  1.00 95.93           C  
ATOM   4846  HG2 PRO A 308       1.775   2.583  21.574  1.00 95.93           H  
ATOM   4847  HG3 PRO A 308       3.129   2.351  22.728  1.00 95.93           H  
ATOM   4848  CD  PRO A 308       3.712   2.522  20.635  1.00 95.93           C  
ATOM   4849  HD2 PRO A 308       4.740   2.413  20.980  1.00 95.93           H  
ATOM   4850  HD3 PRO A 308       3.367   1.603  20.160  1.00 95.93           H  
ATOM   4851  N   GLN A 309       3.312   7.163  19.804  1.00 95.36           N  
ATOM   4852  H   GLN A 309       2.363   7.078  19.468  1.00 95.36           H  
ATOM   4853  CA  GLN A 309       4.032   8.432  19.591  1.00 95.36           C  
ATOM   4854  HA  GLN A 309       4.893   8.239  18.951  1.00 95.36           H  
ATOM   4855  C   GLN A 309       4.585   9.042  20.891  1.00 95.36           C  
ATOM   4856  CB  GLN A 309       3.121   9.454  18.888  1.00 95.36           C  
ATOM   4857  HB2 GLN A 309       2.172   9.517  19.421  1.00 95.36           H  
ATOM   4858  HB3 GLN A 309       3.595  10.435  18.923  1.00 95.36           H  
ATOM   4859  O   GLN A 309       5.463   9.895  20.833  1.00 95.36           O  
ATOM   4860  CG  GLN A 309       2.866   9.107  17.415  1.00 95.36           C  
ATOM   4861  HG2 GLN A 309       3.805   9.155  16.863  1.00 95.36           H  
ATOM   4862  HG3 GLN A 309       2.495   8.085  17.349  1.00 95.36           H  
ATOM   4863  CD  GLN A 309       1.853  10.038  16.747  1.00 95.36           C  
ATOM   4864  NE2 GLN A 309       1.123   9.547  15.768  1.00 95.36           N  
ATOM   4865 HE21 GLN A 309       0.267  10.040  15.559  1.00 95.36           H  
ATOM   4866 HE22 GLN A 309       1.270   8.582  15.511  1.00 95.36           H  
ATOM   4867  OE1 GLN A 309       1.661  11.202  17.073  1.00 95.36           O  
ATOM   4868  N   ALA A 310       4.076   8.621  22.054  1.00 95.92           N  
ATOM   4869  H   ALA A 310       3.376   7.893  22.036  1.00 95.92           H  
ATOM   4870  CA  ALA A 310       4.610   9.021  23.355  1.00 95.92           C  
ATOM   4871  HA  ALA A 310       4.757  10.102  23.364  1.00 95.92           H  
ATOM   4872  C   ALA A 310       5.975   8.377  23.659  1.00 95.92           C  
ATOM   4873  CB  ALA A 310       3.576   8.657  24.427  1.00 95.92           C  
ATOM   4874  HB1 ALA A 310       3.942   8.981  25.402  1.00 95.92           H  
ATOM   4875  HB2 ALA A 310       2.630   9.157  24.220  1.00 95.92           H  
ATOM   4876  HB3 ALA A 310       3.426   7.578  24.452  1.00 95.92           H  
ATOM   4877  O   ALA A 310       6.790   8.987  24.341  1.00 95.92           O  
ATOM   4878  N   GLU A 311       6.222   7.168  23.149  1.00 96.91           N  
ATOM   4879  H   GLU A 311       5.530   6.733  22.556  1.00 96.91           H  
ATOM   4880  CA  GLU A 311       7.491   6.448  23.315  1.00 96.91           C  
ATOM   4881  HA  GLU A 311       7.988   6.760  24.234  1.00 96.91           H  
ATOM   4882  C   GLU A 311       8.449   6.747  22.157  1.00 96.91           C  
ATOM   4883  CB  GLU A 311       7.213   4.938  23.402  1.00 96.91           C  
ATOM   4884  HB2 GLU A 311       8.166   4.409  23.388  1.00 96.91           H  
ATOM   4885  HB3 GLU A 311       6.634   4.629  22.532  1.00 96.91           H  
ATOM   4886  O   GLU A 311       9.637   6.978  22.367  1.00 96.91           O  
ATOM   4887  CG  GLU A 311       6.452   4.546  24.676  1.00 96.91           C  
ATOM   4888  HG2 GLU A 311       5.539   5.137  24.748  1.00 96.91           H  
ATOM   4889  HG3 GLU A 311       7.069   4.775  25.545  1.00 96.91           H  
ATOM   4890  CD  GLU A 311       6.094   3.054  24.673  1.00 96.91           C  
ATOM   4891  OE1 GLU A 311       4.880   2.755  24.766  1.00 96.91           O  
ATOM   4892  OE2 GLU A 311       7.019   2.222  24.544  1.00 96.91           O  
ATOM   4893  N   PHE A 312       7.912   6.808  20.936  1.00 97.96           N  
ATOM   4894  H   PHE A 312       6.933   6.577  20.847  1.00 97.96           H  
ATOM   4895  CA  PHE A 312       8.667   7.051  19.709  1.00 97.96           C  
ATOM   4896  HA  PHE A 312       9.713   7.233  19.952  1.00 97.96           H  
ATOM   4897  C   PHE A 312       8.107   8.296  19.007  1.00 97.96           C  
ATOM   4898  CB  PHE A 312       8.636   5.782  18.843  1.00 97.96           C  
ATOM   4899  HB2 PHE A 312       9.248   5.946  17.956  1.00 97.96           H  
ATOM   4900  HB3 PHE A 312       7.615   5.585  18.519  1.00 97.96           H  
ATOM   4901  O   PHE A 312       7.252   8.175  18.128  1.00 97.96           O  
ATOM   4902  CG  PHE A 312       9.161   4.565  19.578  1.00 97.96           C  
ATOM   4903  CD1 PHE A 312      10.546   4.385  19.747  1.00 97.96           C  
ATOM   4904  HD1 PHE A 312      11.241   5.089  19.315  1.00 97.96           H  
ATOM   4905  CD2 PHE A 312       8.262   3.668  20.185  1.00 97.96           C  
ATOM   4906  HD2 PHE A 312       7.197   3.821  20.100  1.00 97.96           H  
ATOM   4907  CE1 PHE A 312      11.033   3.312  20.512  1.00 97.96           C  
ATOM   4908  HE1 PHE A 312      12.098   3.190  20.648  1.00 97.96           H  
ATOM   4909  CE2 PHE A 312       8.752   2.606  20.962  1.00 97.96           C  
ATOM   4910  HE2 PHE A 312       8.064   1.952  21.478  1.00 97.96           H  
ATOM   4911  CZ  PHE A 312      10.135   2.420  21.122  1.00 97.96           C  
ATOM   4912  HZ  PHE A 312      10.502   1.604  21.726  1.00 97.96           H  
ATOM   4913  N   PRO A 313       8.511   9.514  19.406  1.00 98.11           N  
ATOM   4914  CA  PRO A 313       7.955  10.744  18.855  1.00 98.11           C  
ATOM   4915  HA  PRO A 313       6.870  10.726  18.953  1.00 98.11           H  
ATOM   4916  C   PRO A 313       8.294  10.923  17.372  1.00 98.11           C  
ATOM   4917  CB  PRO A 313       8.510  11.874  19.726  1.00 98.11           C  
ATOM   4918  HB2 PRO A 313       7.835  12.046  20.565  1.00 98.11           H  
ATOM   4919  HB3 PRO A 313       8.665  12.796  19.166  1.00 98.11           H  
ATOM   4920  O   PRO A 313       9.297  10.424  16.865  1.00 98.11           O  
ATOM   4921  CG  PRO A 313       9.825  11.297  20.247  1.00 98.11           C  
ATOM   4922  HG2 PRO A 313      10.602  11.416  19.492  1.00 98.11           H  
ATOM   4923  HG3 PRO A 313      10.128  11.759  21.187  1.00 98.11           H  
ATOM   4924  CD  PRO A 313       9.506   9.815  20.423  1.00 98.11           C  
ATOM   4925  HD2 PRO A 313      10.413   9.224  20.294  1.00 98.11           H  
ATOM   4926  HD3 PRO A 313       9.080   9.641  21.411  1.00 98.11           H  
ATOM   4927  N   LEU A 314       7.443  11.676  16.675  1.00 98.39           N  
ATOM   4928  H   LEU A 314       6.673  12.104  17.168  1.00 98.39           H  
ATOM   4929  CA  LEU A 314       7.626  11.983  15.260  1.00 98.39           C  
ATOM   4930  HA  LEU A 314       7.944  11.077  14.744  1.00 98.39           H  
ATOM   4931  C   LEU A 314       8.724  13.031  15.058  1.00 98.39           C  
ATOM   4932  CB  LEU A 314       6.294  12.470  14.670  1.00 98.39           C  
ATOM   4933  HB2 LEU A 314       6.478  12.861  13.669  1.00 98.39           H  
ATOM   4934  HB3 LEU A 314       5.931  13.298  15.278  1.00 98.39           H  
ATOM   4935  O   LEU A 314       8.594  14.167  15.513  1.00 98.39           O  
ATOM   4936  CG  LEU A 314       5.202  11.397  14.575  1.00 98.39           C  
ATOM   4937  HG  LEU A 314       5.006  10.983  15.564  1.00 98.39           H  
ATOM   4938  CD1 LEU A 314       3.931  12.057  14.060  1.00 98.39           C
[truncated: 246,330 more chars]
