# Supplementary material for: Catalases in the pathogenesis of Sporothrix schenckii research
Source: PeerJ. 2022 Dec 7;10:e14478. doi: 10.7717/peerj.14478 (PMC9745942; doi:10.7717/peerj.14478)
Supplement: Supplemental Information 3 — Sequences and PDB files used in this study. [file peerj-10-14478-s003.zip › Raw data/Cat2 Ss/test_10250_relaxed_rank_3_model_3.pdb]

ATOM      1  N   MET A   1     -19.689  18.636 -50.502  1.00 36.47           N  
ATOM      2  H   MET A   1     -19.620  18.762 -51.502  1.00 36.47           H  
ATOM      3  H2  MET A   1     -20.300  19.339 -50.112  1.00 36.47           H  
ATOM      4  H3  MET A   1     -18.774  18.748 -50.090  1.00 36.47           H  
ATOM      5  CA  MET A   1     -20.187  17.282 -50.183  1.00 36.47           C  
ATOM      6  HA  MET A   1     -21.208  17.158 -50.543  1.00 36.47           H  
ATOM      7  C   MET A   1     -20.187  17.154 -48.673  1.00 36.47           C  
ATOM      8  CB  MET A   1     -19.305  16.194 -50.815  1.00 36.47           C  
ATOM      9  HB2 MET A   1     -19.603  15.224 -50.417  1.00 36.47           H  
ATOM     10  HB3 MET A   1     -18.261  16.366 -50.553  1.00 36.47           H  
ATOM     11  O   MET A   1     -19.128  17.288 -48.077  1.00 36.47           O  
ATOM     12  CG  MET A   1     -19.442  16.151 -52.340  1.00 36.47           C  
ATOM     13  HG2 MET A   1     -20.484  15.970 -52.604  1.00 36.47           H  
ATOM     14  HG3 MET A   1     -19.143  17.114 -52.754  1.00 36.47           H  
ATOM     15  SD  MET A   1     -18.429  14.857 -53.093  1.00 36.47           S  
ATOM     16  CE  MET A   1     -17.605  15.788 -54.414  1.00 36.47           C  
ATOM     17  HE1 MET A   1     -18.348  16.212 -55.090  1.00 36.47           H  
ATOM     18  HE2 MET A   1     -17.001  16.586 -53.983  1.00 36.47           H  
ATOM     19  HE3 MET A   1     -16.955  15.117 -54.975  1.00 36.47           H  
ATOM     20  N   ALA A   2     -21.358  17.027 -48.048  1.00 35.20           N  
ATOM     21  H   ALA A   2     -22.209  16.883 -48.572  1.00 35.20           H  
ATOM     22  CA  ALA A   2     -21.438  16.788 -46.612  1.00 35.20           C  
ATOM     23  HA  ALA A   2     -20.849  17.532 -46.076  1.00 35.20           H  
ATOM     24  C   ALA A   2     -20.856  15.396 -46.339  1.00 35.20           C  
ATOM     25  CB  ALA A   2     -22.904  16.913 -46.175  1.00 35.20           C  
ATOM     26  HB1 ALA A   2     -23.520  16.181 -46.699  1.00 35.20           H  
ATOM     27  HB2 ALA A   2     -23.274  17.917 -46.383  1.00 35.20           H  
ATOM     28  HB3 ALA A   2     -22.978  16.726 -45.104  1.00 35.20           H  
ATOM     29  O   ALA A   2     -21.394  14.405 -46.830  1.00 35.20           O  
ATOM     30  N   HIS A   3     -19.732  15.320 -45.626  1.00 30.44           N  
ATOM     31  H   HIS A   3     -19.298  16.161 -45.273  1.00 30.44           H  
ATOM     32  CA  HIS A   3     -19.244  14.033 -45.149  1.00 30.44           C  
ATOM     33  HA  HIS A   3     -19.147  13.374 -46.012  1.00 30.44           H  
ATOM     34  C   HIS A   3     -20.293  13.468 -44.185  1.00 30.44           C  
ATOM     35  CB  HIS A   3     -17.863  14.164 -44.497  1.00 30.44           C  
ATOM     36  HB2 HIS A   3     -17.698  13.304 -43.847  1.00 30.44           H  
ATOM     37  HB3 HIS A   3     -17.821  15.061 -43.880  1.00 30.44           H  
ATOM     38  O   HIS A   3     -20.712  14.185 -43.270  1.00 30.44           O  
ATOM     39  CG  HIS A   3     -16.761  14.183 -45.523  1.00 30.44           C  
ATOM     40  CD2 HIS A   3     -16.077  15.276 -45.982  1.00 30.44           C  
ATOM     41  HD2 HIS A   3     -16.216  16.297 -45.659  1.00 30.44           H  
ATOM     42  ND1 HIS A   3     -16.280  13.087 -46.205  1.00 30.44           N  
ATOM     43  HD1 HIS A   3     -16.540  12.123 -46.054  1.00 30.44           H  
ATOM     44  CE1 HIS A   3     -15.329  13.510 -47.054  1.00 30.44           C  
ATOM     45  HE1 HIS A   3     -14.752  12.876 -47.711  1.00 30.44           H  
ATOM     46  NE2 HIS A   3     -15.179  14.839 -46.960  1.00 30.44           N  
ATOM     47  N   PRO A   4     -20.770  12.232 -44.402  1.00 31.33           N  
ATOM     48  CA  PRO A   4     -21.772  11.644 -43.538  1.00 31.33           C  
ATOM     49  HA  PRO A   4     -22.658  12.277 -43.508  1.00 31.33           H  
ATOM     50  C   PRO A   4     -21.167  11.540 -42.141  1.00 31.33           C  
ATOM     51  CB  PRO A   4     -22.129  10.294 -44.166  1.00 31.33           C  
ATOM     52  HB2 PRO A   4     -22.381   9.544 -43.417  1.00 31.33           H  
ATOM     53  HB3 PRO A   4     -22.958  10.430 -44.861  1.00 31.33           H  
ATOM     54  O   PRO A   4     -20.061  11.023 -41.972  1.00 31.33           O  
ATOM     55  CG  PRO A   4     -20.873   9.918 -44.951  1.00 31.33           C  
ATOM     56  HG2 PRO A   4     -20.170   9.412 -44.289  1.00 31.33           H  
ATOM     57  HG3 PRO A   4     -21.105   9.289 -45.811  1.00 31.33           H  
ATOM     58  CD  PRO A   4     -20.293  11.264 -45.375  1.00 31.33           C  
ATOM     59  HD2 PRO A   4     -20.670  11.531 -46.362  1.00 31.33           H  
ATOM     60  HD3 PRO A   4     -19.204  11.210 -45.386  1.00 31.33           H  
ATOM     61  N   ALA A   5     -21.885  12.084 -41.157  1.00 35.81           N  
ATOM     62  H   ALA A   5     -22.744  12.559 -41.394  1.00 35.81           H  
ATOM     63  CA  ALA A   5     -21.577  11.898 -39.753  1.00 35.81           C  
ATOM     64  HA  ALA A   5     -20.665  12.442 -39.507  1.00 35.81           H  
ATOM     65  C   ALA A   5     -21.360  10.402 -39.529  1.00 35.81           C  
ATOM     66  CB  ALA A   5     -22.741  12.445 -38.916  1.00 35.81           C  
ATOM     67  HB1 ALA A   5     -22.531  12.290 -37.858  1.00 35.81           H  
ATOM     68  HB2 ALA A   5     -22.859  13.513 -39.100  1.00 35.81           H  
ATOM     69  HB3 ALA A   5     -23.665  11.928 -39.172  1.00 35.81           H  
ATOM     70  O   ALA A   5     -22.271   9.603 -39.756  1.00 35.81           O  
ATOM     71  N   VAL A   6     -20.139  10.026 -39.154  1.00 31.85           N  
ATOM     72  H   VAL A   6     -19.409  10.722 -39.096  1.00 31.85           H  
ATOM     73  CA  VAL A   6     -19.836   8.661 -38.748  1.00 31.85           C  
ATOM     74  HA  VAL A   6     -20.095   7.978 -39.556  1.00 31.85           H  
ATOM     75  C   VAL A   6     -20.738   8.388 -37.553  1.00 31.85           C  
ATOM     76  CB  VAL A   6     -18.340   8.480 -38.420  1.00 31.85           C  
ATOM     77  HB  VAL A   6     -18.055   9.161 -37.618  1.00 31.85           H  
ATOM     78  O   VAL A   6     -20.498   8.878 -36.450  1.00 31.85           O  
ATOM     79  CG1 VAL A   6     -18.029   7.043 -37.984  1.00 31.85           C  
ATOM     80 HG11 VAL A   6     -16.976   6.956 -37.716  1.00 31.85           H  
ATOM     81 HG12 VAL A   6     -18.250   6.348 -38.793  1.00 31.85           H  
ATOM     82 HG13 VAL A   6     -18.631   6.767 -37.118  1.00 31.85           H  
ATOM     83  CG2 VAL A   6     -17.472   8.781 -39.650  1.00 31.85           C  
ATOM     84 HG21 VAL A   6     -17.754   8.127 -40.475  1.00 31.85           H  
ATOM     85 HG22 VAL A   6     -16.421   8.619 -39.411  1.00 31.85           H  
ATOM     86 HG23 VAL A   6     -17.598   9.818 -39.963  1.00 31.85           H  
ATOM     87  N   LYS A   7     -21.824   7.654 -37.805  1.00 26.94           N  
ATOM     88  H   LYS A   7     -22.018   7.441 -38.773  1.00 26.94           H  
ATOM     89  CA  LYS A   7     -22.582   6.946 -36.784  1.00 26.94           C  
ATOM     90  HA  LYS A   7     -22.913   7.625 -35.998  1.00 26.94           H  
ATOM     91  C   LYS A   7     -21.602   5.945 -36.185  1.00 26.94           C  
ATOM     92  CB  LYS A   7     -23.789   6.222 -37.412  1.00 26.94           C  
ATOM     93  HB2 LYS A   7     -23.457   5.662 -38.286  1.00 26.94           H  
ATOM     94  HB3 LYS A   7     -24.159   5.500 -36.683  1.00 26.94           H  
ATOM     95  O   LYS A   7     -21.466   4.839 -36.685  1.00 26.94           O  
ATOM     96  CG  LYS A   7     -24.958   7.136 -37.808  1.00 26.94           C  
ATOM     97  HG2 LYS A   7     -24.627   7.859 -38.554  1.00 26.94           H  
ATOM     98  HG3 LYS A   7     -25.316   7.665 -36.925  1.00 26.94           H  
ATOM     99  CD  LYS A   7     -26.088   6.271 -38.388  1.00 26.94           C  
ATOM    100  HD2 LYS A   7     -25.732   5.792 -39.300  1.00 26.94           H  
ATOM    101  HD3 LYS A   7     -26.339   5.493 -37.666  1.00 26.94           H  
ATOM    102  CE  LYS A   7     -27.344   7.092 -38.693  1.00 26.94           C  
ATOM    103  HE2 LYS A   7     -27.091   7.860 -39.424  1.00 26.94           H  
ATOM    104  HE3 LYS A   7     -27.663   7.585 -37.775  1.00 26.94           H  
ATOM    105  NZ  LYS A   7     -28.430   6.218 -39.208  1.00 26.94           N  
ATOM    106  HZ1 LYS A   7     -29.272   6.747 -39.383  1.00 26.94           H  
ATOM    107  HZ2 LYS A   7     -28.640   5.495 -38.534  1.00 26.94           H  
ATOM    108  HZ3 LYS A   7     -28.141   5.763 -40.062  1.00 26.94           H  
ATOM    109  N   THR A   8     -20.831   6.359 -35.186  1.00 32.69           N  
ATOM    110  H   THR A   8     -20.858   7.329 -34.906  1.00 32.69           H  
ATOM    111  CA  THR A   8     -20.189   5.385 -34.312  1.00 32.69           C  
ATOM    112  HA  THR A   8     -19.764   4.573 -34.902  1.00 32.69           H  
ATOM    113  C   THR A   8     -21.309   4.835 -33.460  1.00 32.69           C  
ATOM    114  CB  THR A   8     -19.070   5.979 -33.452  1.00 32.69           C  
ATOM    115  HB  THR A   8     -18.731   5.218 -32.749  1.00 32.69           H  
ATOM    116  O   THR A   8     -21.852   5.571 -32.631  1.00 32.69           O  
ATOM    117  CG2 THR A   8     -17.886   6.424 -34.307  1.00 32.69           C  
ATOM    118 HG21 THR A   8     -17.569   5.607 -34.957  1.00 32.69           H  
ATOM    119 HG22 THR A   8     -17.058   6.702 -33.656  1.00 32.69           H  
ATOM    120 HG23 THR A   8     -18.169   7.286 -34.911  1.00 32.69           H  
ATOM    121  OG1 THR A   8     -19.526   7.102 -32.730  1.00 32.69           O  
ATOM    122  HG1 THR A   8     -20.379   6.838 -32.377  1.00 32.69           H  
ATOM    123  N   ASP A   9     -21.695   3.602 -33.759  1.00 29.33           N  
ATOM    124  H   ASP A   9     -21.270   3.135 -34.547  1.00 29.33           H  
ATOM    125  CA  ASP A   9     -22.748   2.859 -33.094  1.00 29.33           C  
ATOM    126  HA  ASP A   9     -23.707   3.180 -33.502  1.00 29.33           H  
ATOM    127  C   ASP A   9     -22.748   3.128 -31.591  1.00 29.33           C  
ATOM    128  CB  ASP A   9     -22.585   1.369 -33.416  1.00 29.33           C  
ATOM    129  HB2 ASP A   9     -21.587   1.039 -33.126  1.00 29.33           H  
ATOM    130  HB3 ASP A   9     -23.317   0.801 -32.843  1.00 29.33           H  
ATOM    131  O   ASP A   9     -21.777   2.890 -30.861  1.00 29.33           O  
ATOM    132  CG  ASP A   9     -22.821   1.113 -34.907  1.00 29.33           C  
ATOM    133  OD1 ASP A   9     -23.837   1.638 -35.421  1.00 29.33           O  
ATOM    134  OD2 ASP A   9     -21.936   0.491 -35.531  1.00 29.33           O  
ATOM    135  N   GLY A  10     -23.860   3.705 -31.147  1.00 30.87           N  
ATOM    136  H   GLY A  10     -24.600   3.862 -31.816  1.00 30.87           H  
ATOM    137  CA  GLY A  10     -24.193   3.806 -29.748  1.00 30.87           C  
ATOM    138  HA2 GLY A  10     -25.075   4.433 -29.620  1.00 30.87           H  
ATOM    139  HA3 GLY A  10     -23.357   4.224 -29.188  1.00 30.87           H  
ATOM    140  C   GLY A  10     -24.505   2.413 -29.246  1.00 30.87           C  
ATOM    141  O   GLY A  10     -25.661   2.040 -29.243  1.00 30.87           O  
ATOM    142  N   GLU A  11     -23.484   1.654 -28.857  1.00 29.62           N  
ATOM    143  H   GLU A  11     -22.569   1.907 -29.202  1.00 29.62           H  
ATOM    144  CA  GLU A  11     -23.670   0.391 -28.135  1.00 29.62           C  
ATOM    145  HA  GLU A  11     -24.353   0.613 -27.315  1.00 29.62           H  
ATOM    146  C   GLU A  11     -22.394  -0.112 -27.439  1.00 29.62           C  
ATOM    147  CB  GLU A  11     -24.371  -0.668 -29.018  1.00 29.62           C  
ATOM    148  HB2 GLU A  11     -24.509  -0.286 -30.030  1.00 29.62           H  
ATOM    149  HB3 GLU A  11     -23.770  -1.575 -29.099  1.00 29.62           H  
ATOM    150  O   GLU A  11     -22.218  -1.301 -27.208  1.00 29.62           O  
ATOM    151  CG  GLU A  11     -25.747  -1.009 -28.416  1.00 29.62           C  
ATOM    152  HG2 GLU A  11     -26.306  -0.098 -28.203  1.00 29.62           H  
ATOM    153  HG3 GLU A  11     -25.586  -1.507 -27.460  1.00 29.62           H  
ATOM    154  CD  GLU A  11     -26.589  -1.919 -29.315  1.00 29.62           C  
ATOM    155  OE1 GLU A  11     -27.819  -1.692 -29.379  1.00 29.62           O  
ATOM    156  OE2 GLU A  11     -26.004  -2.872 -29.873  1.00 29.62           O  
ATOM    157  N   ARG A  12     -21.531   0.789 -26.939  1.00 33.94           N  
ATOM    158  H   ARG A  12     -21.692   1.762 -27.158  1.00 33.94           H  
ATOM    159  CA  ARG A  12     -20.660   0.433 -25.794  1.00 33.94           C  
ATOM    160  HA  ARG A  12     -20.381  -0.616 -25.893  1.00 33.94           H  
ATOM    161  C   ARG A  12     -21.461   0.465 -24.486  1.00 33.94           C  
ATOM    162  CB  ARG A  12     -19.343   1.223 -25.771  1.00 33.94           C  
ATOM    163  HB2 ARG A  12     -19.543   2.290 -25.873  1.00 33.94           H  
ATOM    164  HB3 ARG A  12     -18.853   1.052 -24.813  1.00 33.94           H  
ATOM    165  O   ARG A  12     -21.103   1.133 -23.518  1.00 33.94           O  
ATOM    166  CG  ARG A  12     -18.391   0.749 -26.881  1.00 33.94           C  
ATOM    167  HG2 ARG A  12     -18.792   1.034 -27.854  1.00 33.94           H  
ATOM    168  HG3 ARG A  12     -18.300  -0.337 -26.842  1.00 33.94           H  
ATOM    169  CD  ARG A  12     -17.002   1.369 -26.690  1.00 33.94           C  
ATOM    170  HD2 ARG A  12     -17.095   2.454 -26.716  1.00 33.94           H  
ATOM    171  HD3 ARG A  12     -16.622   1.067 -25.714  1.00 33.94           H  
ATOM    172  NE  ARG A  12     -16.061   0.932 -27.739  1.00 33.94           N  
ATOM    173  HE  ARG A  12     -16.445   0.366 -28.482  1.00 33.94           H  
ATOM    174  NH1 ARG A  12     -14.153   1.845 -26.839  1.00 33.94           N  
ATOM    175 HH11 ARG A  12     -14.685   2.130 -26.029  1.00 33.94           H  
ATOM    176 HH12 ARG A  12     -13.148   1.940 -26.852  1.00 33.94           H  
ATOM    177  NH2 ARG A  12     -14.034   0.712 -28.757  1.00 33.94           N  
ATOM    178 HH21 ARG A  12     -13.032   0.833 -28.755  1.00 33.94           H  
ATOM    179 HH22 ARG A  12     -14.454   0.127 -29.465  1.00 33.94           H  
ATOM    180  CZ  ARG A  12     -14.760   1.166 -27.774  1.00 33.94           C  
ATOM    181  N   GLY A  13     -22.599  -0.225 -24.491  1.00 30.43           N  
ATOM    182  H   GLY A  13     -22.769  -0.777 -25.320  1.00 30.43           H  
ATOM    183  CA  GLY A  13     -23.297  -0.645 -23.289  1.00 30.43           C  
ATOM    184  HA2 GLY A  13     -24.300  -0.989 -23.544  1.00 30.43           H  
ATOM    185  HA3 GLY A  13     -23.370   0.186 -22.586  1.00 30.43           H  
ATOM    186  C   GLY A  13     -22.524  -1.806 -22.667  1.00 30.43           C  
ATOM    187  O   GLY A  13     -22.180  -2.759 -23.352  1.00 30.43           O  
ATOM    188  N   ALA A  14     -22.250  -1.712 -21.367  1.00 36.49           N  
ATOM    189  H   ALA A  14     -22.558  -0.873 -20.898  1.00 36.49           H  
ATOM    190  CA  ALA A  14     -21.635  -2.755 -20.544  1.00 36.49           C  
ATOM    191  HA  ALA A  14     -21.630  -2.361 -19.528  1.00 36.49           H  
ATOM    192  C   ALA A  14     -20.156  -3.096 -20.837  1.00 36.49           C  
ATOM    193  CB  ALA A  14     -22.559  -3.985 -20.501  1.00 36.49           C  
ATOM    194  HB1 ALA A  14     -23.576  -3.685 -20.249  1.00 36.49           H  
ATOM    195  HB2 ALA A  14     -22.201  -4.686 -19.748  1.00 36.49           H  
ATOM    196  HB3 ALA A  14     -22.563  -4.489 -21.467  1.00 36.49           H  
ATOM    197  O   ALA A  14     -19.817  -4.244 -21.109  1.00 36.49           O  
ATOM    198  N   ALA A  15     -19.240  -2.157 -20.569  1.00 42.00           N  
ATOM    199  H   ALA A  15     -19.550  -1.212 -20.395  1.00 42.00           H  
ATOM    200  CA  ALA A  15     -17.802  -2.440 -20.393  1.00 42.00           C  
ATOM    201  HA  ALA A  15     -17.456  -2.966 -21.283  1.00 42.00           H  
ATOM    202  C   ALA A  15     -17.470  -3.373 -19.193  1.00 42.00           C  
ATOM    203  CB  ALA A  15     -17.051  -1.101 -20.321  1.00 42.00           C  
ATOM    204  HB1 ALA A  15     -17.223  -0.531 -21.234  1.00 42.00           H  
ATOM    205  HB2 ALA A  15     -15.981  -1.282 -20.223  1.00 42.00           H  
ATOM    206  HB3 ALA A  15     -17.394  -0.518 -19.466  1.00 42.00           H  
ATOM    207  O   ALA A  15     -16.323  -3.454 -18.770  1.00 42.00           O  
ATOM    208  N   TYR A  16     -18.458  -4.080 -18.629  1.00 39.37           N  
ATOM    209  H   TYR A  16     -19.362  -4.044 -19.077  1.00 39.37           H  
ATOM    210  CA  TYR A  16     -18.234  -5.129 -17.632  1.00 39.37           C  
ATOM    211  HA  TYR A  16     -17.210  -5.040 -17.269  1.00 39.37           H  
ATOM    212  C   TYR A  16     -18.329  -6.554 -18.203  1.00 39.37           C  
ATOM    213  CB  TYR A  16     -19.157  -4.919 -16.424  1.00 39.37           C  
ATOM    214  HB2 TYR A  16     -20.185  -5.145 -16.708  1.00 39.37           H  
ATOM    215  HB3 TYR A  16     -19.109  -3.875 -16.116  1.00 39.37           H  
ATOM    216  O   TYR A  16     -17.947  -7.513 -17.529  1.00 39.37           O  
ATOM    217  CG  TYR A  16     -18.743  -5.774 -15.242  1.00 39.37           C  
ATOM    218  CD1 TYR A  16     -19.568  -6.818 -14.778  1.00 39.37           C  
ATOM    219  HD1 TYR A  16     -20.538  -6.986 -15.221  1.00 39.37           H  
ATOM    220  CD2 TYR A  16     -17.469  -5.585 -14.672  1.00 39.37           C  
ATOM    221  HD2 TYR A  16     -16.816  -4.810 -15.045  1.00 39.37           H  
ATOM    222  CE1 TYR A  16     -19.138  -7.638 -13.716  1.00 39.37           C  
ATOM    223  HE1 TYR A  16     -19.781  -8.406 -13.313  1.00 39.37           H  
ATOM    224  CE2 TYR A  16     -17.017  -6.447 -13.658  1.00 39.37           C  
ATOM    225  HE2 TYR A  16     -16.015  -6.345 -13.268  1.00 39.37           H  
ATOM    226  OH  TYR A  16     -17.470  -8.209 -12.092  1.00 39.37           O  
ATOM    227  HH  TYR A  16     -16.692  -7.874 -11.639  1.00 39.37           H  
ATOM    228  CZ  TYR A  16     -17.870  -7.439 -13.137  1.00 39.37           C  
ATOM    229  N   LYS A  17     -18.781  -6.735 -19.453  1.00 39.92           N  
ATOM    230  H   LYS A  17     -18.997  -5.933 -20.027  1.00 39.92           H  
ATOM    231  CA  LYS A  17     -18.678  -8.044 -20.108  1.00 39.92           C  
ATOM    232  HA  LYS A  17     -18.846  -8.836 -19.378  1.00 39.92           H  
ATOM    233  C   LYS A  17     -17.258  -8.226 -20.613  1.00 39.92           C  
ATOM    234  CB  LYS A  17     -19.723  -8.215 -21.212  1.00 39.92           C  
ATOM    235  HB2 LYS A  17     -19.408  -9.033 -21.860  1.00 39.92           H  
ATOM    236  HB3 LYS A  17     -19.794  -7.308 -21.812  1.00 39.92           H  
ATOM    237  O   LYS A  17     -16.953  -7.848 -21.730  1.00 39.92           O  
ATOM    238  CG  LYS A  17     -21.082  -8.572 -20.601  1.00 39.92           C  
ATOM    239  HG2 LYS A  17     -20.967  -9.423 -19.929  1.00 39.92           H  
ATOM    240  HG3 LYS A  17     -21.469  -7.721 -20.040  1.00 39.92           H  
ATOM    241  CD  LYS A  17     -22.063  -8.950 -21.711  1.00 39.92           C  
ATOM    242  HD2 LYS A  17     -21.636  -9.763 -22.299  1.00 39.92           H  
ATOM    243  HD3 LYS A  17     -22.215  -8.089 -22.360  1.00 39.92           H  
ATOM    244  CE  LYS A  17     -23.398  -9.401 -21.114  1.00 39.92           C  
ATOM    245  HE2 LYS A  17     -23.821  -8.577 -20.538  1.00 39.92           H  
ATOM    246  HE3 LYS A  17     -23.210 -10.231 -20.433  1.00 39.92           H  
ATOM    247  NZ  LYS A  17     -24.331  -9.820 -22.187  1.00 39.92           N  
ATOM    248  HZ1 LYS A  17     -25.214 -10.129 -21.805  1.00 39.92           H  
ATOM    249  HZ2 LYS A  17     -24.500  -9.057 -22.827  1.00 39.92           H  
ATOM    250  HZ3 LYS A  17     -23.929 -10.579 -22.719  1.00 39.92           H  
ATOM    251  N   HIS A  18     -16.446  -8.793 -19.724  1.00 44.61           N  
ATOM    252  H   HIS A  18     -16.847  -8.945 -18.810  1.00 44.61           H  
ATOM    253  CA  HIS A  18     -15.060  -9.175 -19.925  1.00 44.61           C  
ATOM    254  HA  HIS A  18     -14.704  -9.593 -18.983  1.00 44.61           H  
ATOM    255  C   HIS A  18     -14.146  -7.986 -20.251  1.00 44.61           C  
ATOM    256  CB  HIS A  18     -14.996 -10.319 -20.945  1.00 44.61           C  
ATOM    257  HB2 HIS A  18     -15.467  -9.983 -21.869  1.00 44.61           H  
ATOM    258  HB3 HIS A  18     -13.952 -10.572 -21.132  1.00 44.61           H  
ATOM    259  O   HIS A  18     -14.303  -7.257 -21.222  1.00 44.61           O  
ATOM    260  CG  HIS A  18     -15.729 -11.559 -20.521  1.00 44.61           C  
ATOM    261  CD2 HIS A  18     -16.961 -11.966 -20.958  1.00 44.61           C  
ATOM    262  HD2 HIS A  18     -17.566 -11.464 -21.698  1.00 44.61           H  
ATOM    263  ND1 HIS A  18     -15.276 -12.497 -19.625  1.00 44.61           N  
ATOM    264  HD1 HIS A  18     -14.328 -12.568 -19.285  1.00 44.61           H  
ATOM    265  CE1 HIS A  18     -16.226 -13.439 -19.508  1.00 44.61           C  
ATOM    266  HE1 HIS A  18     -16.138 -14.342 -18.922  1.00 44.61           H  
ATOM    267  NE2 HIS A  18     -17.289 -13.139 -20.268  1.00 44.61           N  
ATOM    268  N   ILE A  19     -13.100  -7.825 -19.450  1.00 45.85           N  
ATOM    269  H   ILE A  19     -13.002  -8.444 -18.657  1.00 45.85           H  
ATOM    270  CA  ILE A  19     -11.854  -7.294 -19.987  1.00 45.85           C  
ATOM    271  HA  ILE A  19     -12.034  -6.379 -20.551  1.00 45.85           H  
ATOM    272  C   ILE A  19     -11.387  -8.393 -20.955  1.00 45.85           C  
ATOM    273  CB  ILE A  19     -10.882  -6.998 -18.819  1.00 45.85           C  
ATOM    274  HB  ILE A  19     -10.715  -7.916 -18.255  1.00 45.85           H  
ATOM    275  O   ILE A  19     -10.611  -9.261 -20.571  1.00 45.85           O  
ATOM    276  CG1 ILE A  19     -11.479  -5.925 -17.871  1.00 45.85           C  
ATOM    277 HG12 ILE A  19     -11.551  -4.973 -18.397  1.00 45.85           H  
ATOM    278 HG13 ILE A  19     -12.486  -6.213 -17.571  1.00 45.85           H  
ATOM    279  CG2 ILE A  19      -9.540  -6.500 -19.357  1.00 45.85           C  
ATOM    280 HG21 ILE A  19      -8.808  -6.439 -18.551  1.00 45.85           H  
ATOM    281 HG22 ILE A  19      -9.144  -7.179 -20.111  1.00 45.85           H  
ATOM    282 HG23 ILE A  19      -9.705  -5.515 -19.795  1.00 45.85           H  
ATOM    283  CD1 ILE A  19     -10.680  -5.719 -16.580  1.00 45.85           C  
ATOM    284 HD11 ILE A  19     -10.622  -6.663 -16.037  1.00 45.85           H  
ATOM    285 HD12 ILE A  19      -9.675  -5.359 -16.801  1.00 45.85           H  
ATOM    286 HD13 ILE A  19     -11.184  -4.982 -15.956  1.00 45.85           H  
ATOM    287  N   GLU A  20     -12.009  -8.495 -22.137  1.00 47.02           N  
ATOM    288  H   GLU A  20     -12.735  -7.835 -22.377  1.00 47.02           H  
ATOM    289  CA  GLU A  20     -11.604  -9.481 -23.129  1.00 47.02           C  
ATOM    290  HA  GLU A  20     -11.596 -10.466 -22.662  1.00 47.02           H  
ATOM    291  C   GLU A  20     -10.178  -9.118 -23.497  1.00 47.02           C  
ATOM    292  CB  GLU A  20     -12.512  -9.563 -24.376  1.00 47.02           C  
ATOM    293  HB2 GLU A  20     -12.610  -8.579 -24.833  1.00 47.02           H  
ATOM    294  HB3 GLU A  20     -12.046 -10.241 -25.091  1.00 47.02           H  
ATOM    295  O   GLU A  20      -9.870  -7.975 -23.851  1.00 47.02           O  
ATOM    296  CG  GLU A  20     -13.896 -10.111 -24.012  1.00 47.02           C  
ATOM    297  HG2 GLU A  20     -14.399  -9.301 -23.484  1.00 47.02           H  
ATOM    298  HG3 GLU A  20     -13.760 -10.968 -23.352  1.00 47.02           H  
ATOM    299  CD  GLU A  20     -14.800 -10.538 -25.178  1.00 47.02           C  
ATOM    300  OE1 GLU A  20     -15.736 -11.327 -24.900  1.00 47.02           O  
ATOM    301  OE2 GLU A  20     -14.585 -10.055 -26.311  1.00 47.02           O  
ATOM    302  N   SER A  21      -9.293 -10.099 -23.356  1.00 52.48           N  
ATOM    303  H   SER A  21      -9.613 -10.975 -22.970  1.00 52.48           H  
ATOM    304  CA  SER A  21      -8.034 -10.082 -24.073  1.00 52.48           C  
ATOM    305  HA  SER A  21      -7.329  -9.410 -23.584  1.00 52.48           H  
ATOM    306  C   SER A  21      -8.314  -9.614 -25.502  1.00 52.48           C  
ATOM    307  CB  SER A  21      -7.485 -11.504 -24.089  1.00 52.48           C  
ATOM    308  HB2 SER A  21      -8.239 -12.177 -24.496  1.00 52.48           H  
ATOM    309  HB3 SER A  21      -7.237 -11.817 -23.075  1.00 52.48           H  
ATOM    310  O   SER A  21      -9.173 -10.175 -26.177  1.00 52.48           O  
ATOM    311  OG  SER A  21      -6.338 -11.563 -24.899  1.00 52.48           O  
ATOM    312  HG  SER A  21      -6.282 -12.455 -25.249  1.00 52.48           H  
ATOM    313  N   THR A  22      -7.587  -8.606 -25.981  1.00 57.19           N  
ATOM    314  H   THR A  22      -6.917  -8.145 -25.383  1.00 57.19           H  
ATOM    315  CA  THR A  22      -7.677  -8.172 -27.385  1.00 57.19           C  
ATOM    316  HA  THR A  22      -8.721  -7.966 -27.623  1.00 57.19           H  
ATOM    317  C   THR A  22      -7.211  -9.260 -28.360  1.00 57.19           C  
ATOM    318  CB  THR A  22      -6.859  -6.893 -27.614  1.00 57.19           C  
ATOM    319  HB  THR A  22      -6.867  -6.639 -28.674  1.00 57.19           H  
ATOM    320  O   THR A  22      -7.251  -9.057 -29.571  1.00 57.19           O  
ATOM    321  CG2 THR A  22      -7.414  -5.703 -26.831  1.00 57.19           C  
ATOM    322 HG21 THR A  22      -7.359  -5.894 -25.760  1.00 57.19           H  
ATOM    323 HG22 THR A  22      -8.454  -5.537 -27.112  1.00 57.19           H  
ATOM    324 HG23 THR A  22      -6.832  -4.812 -27.068  1.00 57.19           H  
ATOM    325  OG1 THR A  22      -5.524  -7.087 -27.192  1.00 57.19           O  
ATOM    326  HG1 THR A  22      -5.089  -7.613 -27.867  1.00 57.19           H  
ATOM    327  N   TYR A  23      -6.723 -10.396 -27.850  1.00 58.50           N  
ATOM    328  H   TYR A  23      -6.761 -10.518 -26.848  1.00 58.50           H  
ATOM    329  CA  TYR A  23      -6.373 -11.561 -28.644  1.00 58.50           C  
ATOM    330  HA  TYR A  23      -6.033 -11.230 -29.626  1.00 58.50           H  
ATOM    331  C   TYR A  23      -7.583 -12.463 -28.860  1.00 58.50           C  
ATOM    332  CB  TYR A  23      -5.211 -12.329 -28.010  1.00 58.50           C  
ATOM    333  HB2 TYR A  23      -5.224 -13.350 -28.393  1.00 58.50           H  
ATOM    334  HB3 TYR A  23      -5.324 -12.405 -26.929  1.00 58.50           H  
ATOM    335  O   TYR A  23      -7.987 -13.217 -27.975  1.00 58.50           O  
ATOM    336  CG  TYR A  23      -3.869 -11.731 -28.344  1.00 58.50           C  
ATOM    337  CD1 TYR A  23      -3.172 -12.236 -29.456  1.00 58.50           C  
ATOM    338  HD1 TYR A  23      -3.589 -13.040 -30.044  1.00 58.50           H  
ATOM    339  CD2 TYR A  23      -3.335 -10.669 -27.589  1.00 58.50           C  
ATOM    340  HD2 TYR A  23      -3.881 -10.285 -26.740  1.00 58.50           H  
ATOM    341  CE1 TYR A  23      -1.930 -11.689 -29.814  1.00 58.50           C  
ATOM    342  HE1 TYR A  23      -1.385 -12.069 -30.665  1.00 58.50           H  
ATOM    343  CE2 TYR A  23      -2.089 -10.116 -27.948  1.00 58.50           C  
ATOM    344  HE2 TYR A  23      -1.670  -9.303 -27.372  1.00 58.50           H  
ATOM    345  OH  TYR A  23      -0.184 -10.114 -29.419  1.00 58.50           O  
ATOM    346  HH  TYR A  23       0.108  -9.413 -28.832  1.00 58.50           H  
ATOM    347  CZ  TYR A  23      -1.386 -10.631 -29.061  1.00 58.50           C  
ATOM    348  N   HIS A  24      -8.082 -12.430 -30.090  1.00 66.24           N  
ATOM    349  H   HIS A  24      -7.707 -11.748 -30.734  1.00 66.24           H  
ATOM    350  CA  HIS A  24      -8.949 -13.453 -30.650  1.00 66.24           C  
ATOM    351  HA  HIS A  24      -9.470 -13.974 -29.847  1.00 66.24           H  
ATOM    352  C   HIS A  24      -8.070 -14.452 -31.407  1.00 66.24           C  
ATOM    353  CB  HIS A  24      -9.995 -12.791 -31.556  1.00 66.24           C  
ATOM    354  HB2 HIS A  24      -9.496 -12.349 -32.418  1.00 66.24           H  
ATOM    355  HB3 HIS A  24     -10.681 -13.555 -31.921  1.00 66.24           H  
ATOM    356  O   HIS A  24      -7.286 -14.056 -32.269  1.00 66.24           O  
ATOM    357  CG  HIS A  24     -10.790 -11.719 -30.850  1.00 66.24           C  
ATOM    358  CD2 HIS A  24     -10.648 -10.366 -31.005  1.00 66.24           C  
ATOM    359  HD2 HIS A  24      -9.955  -9.873 -31.671  1.00 66.24           H  
ATOM    360  ND1 HIS A  24     -11.745 -11.913 -29.877  1.00 66.24           N  
ATOM    361  HD1 HIS A  24     -12.043 -12.796 -29.489  1.00 66.24           H  
ATOM    362  CE1 HIS A  24     -12.169 -10.707 -29.458  1.00 66.24           C  
ATOM    363  HE1 HIS A  24     -12.898 -10.540 -28.679  1.00 66.24           H  
ATOM    364  NE2 HIS A  24     -11.535  -9.732 -30.131  1.00 66.24           N  
ATOM    365  N   TYR A  25      -8.176 -15.733 -31.073  1.00 75.00           N  
ATOM    366  H   TYR A  25      -8.843 -16.014 -30.368  1.00 75.00           H  
ATOM    367  CA  TYR A  25      -7.530 -16.811 -31.811  1.00 75.00           C  
ATOM    368  HA  TYR A  25      -7.193 -16.432 -32.775  1.00 75.00           H  
ATOM    369  C   TYR A  25      -8.555 -17.904 -32.109  1.00 75.00           C  
ATOM    370  CB  TYR A  25      -6.288 -17.318 -31.060  1.00 75.00           C  
ATOM    371  HB2 TYR A  25      -5.834 -18.108 -31.657  1.00 75.00           H  
ATOM    372  HB3 TYR A  25      -5.564 -16.504 -31.017  1.00 75.00           H  
ATOM    373  O   TYR A  25      -9.483 -18.119 -31.327  1.00 75.00           O  
ATOM    374  CG  TYR A  25      -6.507 -17.840 -29.649  1.00 75.00           C  
ATOM    375  CD1 TYR A  25      -6.408 -16.963 -28.552  1.00 75.00           C  
ATOM    376  HD1 TYR A  25      -6.197 -15.917 -28.721  1.00 75.00           H  
ATOM    377  CD2 TYR A  25      -6.788 -19.201 -29.424  1.00 75.00           C  
ATOM    378  HD2 TYR A  25      -6.852 -19.882 -30.261  1.00 75.00           H  
ATOM    379  CE1 TYR A  25      -6.608 -17.439 -27.242  1.00 75.00           C  
ATOM    380  HE1 TYR A  25      -6.548 -16.755 -26.408  1.00 75.00           H  
ATOM    381  CE2 TYR A  25      -6.998 -19.684 -28.120  1.00 75.00           C  
ATOM    382  HE2 TYR A  25      -7.235 -20.724 -27.952  1.00 75.00           H  
ATOM    383  OH  TYR A  25      -7.117 -19.261 -25.763  1.00 75.00           O  
ATOM    384  HH  TYR A  25      -7.077 -18.549 -25.121  1.00 75.00           H  
ATOM    385  CZ  TYR A  25      -6.912 -18.801 -27.025  1.00 75.00           C  
ATOM    386  N   ASP A  26      -8.398 -18.569 -33.252  1.00 83.07           N  
ATOM    387  H   ASP A  26      -7.668 -18.295 -33.894  1.00 83.07           H  
ATOM    388  CA  ASP A  26      -9.211 -19.733 -33.604  1.00 83.07           C  
ATOM    389  HA  ASP A  26     -10.263 -19.451 -33.597  1.00 83.07           H  
ATOM    390  C   ASP A  26      -8.985 -20.855 -32.585  1.00 83.07           C  
ATOM    391  CB  ASP A  26      -8.836 -20.236 -35.007  1.00 83.07           C  
ATOM    392  HB2 ASP A  26      -9.426 -21.124 -35.231  1.00 83.07           H  
ATOM    393  HB3 ASP A  26      -7.785 -20.526 -35.009  1.00 83.07           H  
ATOM    394  O   ASP A  26      -7.891 -20.973 -32.040  1.00 83.07           O  
ATOM    395  CG  ASP A  26      -9.083 -19.201 -36.107  1.00 83.07           C  
ATOM    396  OD1 ASP A  26     -10.132 -18.525 -36.043  1.00 83.07           O  
ATOM    397  OD2 ASP A  26      -8.217 -19.109 -37.003  1.00 83.07           O  
ATOM    398  N   GLU A  27      -9.959 -21.748 -32.379  1.00 88.26           N  
ATOM    399  H   GLU A  27     -10.861 -21.591 -32.804  1.00 88.26           H  
ATOM    400  CA  GLU A  27      -9.794 -22.907 -31.476  1.00 88.26           C  
ATOM    401  HA  GLU A  27      -9.717 -22.557 -30.447  1.00 88.26           H  
ATOM    402  C   GLU A  27      -8.530 -23.738 -31.775  1.00 88.26           C  
ATOM    403  CB  GLU A  27     -10.997 -23.852 -31.601  1.00 88.26           C  
ATOM    404  HB2 GLU A  27     -11.130 -24.115 -32.650  1.00 88.26           H  
ATOM    405  HB3 GLU A  27     -10.763 -24.763 -31.051  1.00 88.26           H  
ATOM    406  O   GLU A  27      -7.964 -24.372 -30.884  1.00 88.26           O  
ATOM    407  CG  GLU A  27     -12.314 -23.296 -31.043  1.00 88.26           C  
ATOM    408  HG2 GLU A  27     -12.622 -22.440 -31.644  1.00 88.26           H  
ATOM    409  HG3 GLU A  27     -12.142 -22.954 -30.022  1.00 88.26           H  
ATOM    410  CD  GLU A  27     -13.433 -24.356 -31.045  1.00 88.26           C  
ATOM    411  OE1 GLU A  27     -14.444 -24.129 -30.346  1.00 88.26           O  
ATOM    412  OE2 GLU A  27     -13.275 -25.392 -31.738  1.00 88.26           O  
ATOM    413  N   LYS A  28      -8.075 -23.730 -33.036  1.00 89.56           N  
ATOM    414  H   LYS A  28      -8.569 -23.125 -33.676  1.00 89.56           H  
ATOM    415  CA  LYS A  28      -6.809 -24.317 -33.490  1.00 89.56           C  
ATOM    416  HA  LYS A  28      -6.250 -24.690 -32.631  1.00 89.56           H  
ATOM    417  C   LYS A  28      -5.961 -23.235 -34.165  1.00 89.56           C  
ATOM    418  CB  LYS A  28      -7.081 -25.497 -34.427  1.00 89.56           C  
ATOM    419  HB2 LYS A  28      -6.131 -25.844 -34.835  1.00 89.56           H  
ATOM    420  HB3 LYS A  28      -7.715 -25.170 -35.250  1.00 89.56           H  
ATOM    421  O   LYS A  28      -5.991 -23.130 -35.392  1.00 89.56           O  
ATOM    422  CG  LYS A  28      -7.755 -26.652 -33.684  1.00 89.56           C  
ATOM    423  HG2 LYS A  28      -8.725 -26.330 -33.305  1.00 89.56           H  
ATOM    424  HG3 LYS A  28      -7.130 -26.963 -32.847  1.00 89.56           H  
ATOM    425  CD  LYS A  28      -7.956 -27.827 -34.638  1.00 89.56           C  
ATOM    426  HD2 LYS A  28      -6.987 -28.183 -34.985  1.00 89.56           H  
ATOM    427  HD3 LYS A  28      -8.550 -27.494 -35.490  1.00 89.56           H  
ATOM    428  CE  LYS A  28      -8.693 -28.936 -33.892  1.00 89.56           C  
ATOM    429  HE2 LYS A  28      -8.085 -29.251 -33.043  1.00 89.56           H  
ATOM    430  HE3 LYS A  28      -9.622 -28.523 -33.497  1.00 89.56           H  
ATOM    431  NZ  LYS A  28      -8.980 -30.079 -34.788  1.00 89.56           N  
ATOM    432  HZ1 LYS A  28      -8.120 -30.463 -35.152  1.00 89.56           H  
ATOM    433  HZ2 LYS A  28      -9.484 -30.794 -34.284  1.00 89.56           H  
ATOM    434  HZ3 LYS A  28      -9.554 -29.765 -35.558  1.00 89.56           H  
ATOM    435  N   PRO A  29      -5.227 -22.421 -33.392  1.00 90.49           N  
ATOM    436  CA  PRO A  29      -4.488 -21.302 -33.951  1.00 90.49           C  
ATOM    437  HA  PRO A  29      -5.147 -20.709 -34.585  1.00 90.49           H  
ATOM    438  C   PRO A  29      -3.293 -21.779 -34.782  1.00 90.49           C  
ATOM    439  CB  PRO A  29      -4.069 -20.463 -32.746  1.00 90.49           C  
ATOM    440  HB2 PRO A  29      -4.876 -19.766 -32.519  1.00 90.49           H  
ATOM    441  HB3 PRO A  29      -3.135 -19.927 -32.914  1.00 90.49           H  
ATOM    442  O   PRO A  29      -2.672 -22.800 -34.481  1.00 90.49           O  
ATOM    443  CG  PRO A  29      -3.953 -21.479 -31.611  1.00 90.49           C  
ATOM    444  HG2 PRO A  29      -4.129 -21.020 -30.638  1.00 90.49           H  
ATOM    445  HG3 PRO A  29      -2.970 -21.949 -31.642  1.00 90.49           H  
ATOM    446  CD  PRO A  29      -5.025 -22.513 -31.949  1.00 90.49           C  
ATOM    447  HD2 PRO A  29      -5.948 -22.273 -31.421  1.00 90.49           H  
ATOM    448  HD3 PRO A  29      -4.682 -23.506 -31.659  1.00 90.49           H  
ATOM    449  N   THR A  30      -2.938 -21.009 -35.812  1.00 93.07           N  
ATOM    450  H   THR A  30      -3.456 -20.157 -35.970  1.00 93.07           H  
ATOM    451  CA  THR A  30      -1.673 -21.196 -36.540  1.00 93.07           C  
ATOM    452  HA  THR A  30      -1.472 -22.263 -36.636  1.00 93.07           H  
ATOM    453  C   THR A  30      -0.539 -20.556 -35.744  1.00 93.07           C  
ATOM    454  CB  THR A  30      -1.748 -20.606 -37.954  1.00 93.07           C  
ATOM    455  HB  THR A  30      -1.993 -19.546 -37.896  1.00 93.07           H  
ATOM    456  O   THR A  30      -0.659 -19.412 -35.315  1.00 93.07           O  
ATOM    457  CG2 THR A  30      -0.456 -20.784 -38.752  1.00 93.07           C  
ATOM    458 HG21 THR A  30      -0.166 -21.835 -38.768  1.00 93.07           H  
ATOM    459 HG22 THR A  30       0.345 -20.190 -38.312  1.00 93.07           H  
ATOM    460 HG23 THR A  30      -0.616 -20.440 -39.773  1.00 93.07           H  
ATOM    461  OG1 THR A  30      -2.753 -21.280 -38.676  1.00 93.07           O  
ATOM    462  HG1 THR A  30      -3.587 -21.150 -38.218  1.00 93.07           H  
ATOM    463  N   TYR A  31       0.563 -21.280 -35.545  1.00 93.94           N  
ATOM    464  H   TYR A  31       0.621 -22.206 -35.946  1.00 93.94           H  
ATOM    465  CA  TYR A  31       1.753 -20.738 -34.892  1.00 93.94           C  
ATOM    466  HA  TYR A  31       1.440 -20.163 -34.020  1.00 93.94           H  
ATOM    467  C   TYR A  31       2.502 -19.785 -35.837  1.00 93.94           C  
ATOM    468  CB  TYR A  31       2.638 -21.890 -34.400  1.00 93.94           C  
ATOM    469  HB2 TYR A  31       2.859 -22.550 -35.239  1.00 93.94           H  
ATOM    470  HB3 TYR A  31       2.087 -22.469 -33.660  1.00 93.94           H  
ATOM    471  O   TYR A  31       2.773 -20.130 -36.990  1.00 93.94           O  
ATOM    472  CG  TYR A  31       3.940 -21.419 -33.786  1.00 93.94           C  
ATOM    473  CD1 TYR A  31       5.104 -21.421 -34.568  1.00 93.94           C  
ATOM    474  HD1 TYR A  31       5.058 -21.840 -35.562  1.00 93.94           H  
ATOM    475  CD2 TYR A  31       3.979 -20.931 -32.467  1.00 93.94           C  
ATOM    476  HD2 TYR A  31       3.080 -20.922 -31.868  1.00 93.94           H  
ATOM    477  CE1 TYR A  31       6.302 -20.884 -34.060  1.00 93.94           C  
ATOM    478  HE1 TYR A  31       7.199 -20.871 -34.661  1.00 93.94           H  
ATOM    479  CE2 TYR A  31       5.183 -20.427 -31.938  1.00 93.94           C  
ATOM    480  HE2 TYR A  31       5.211 -20.041 -30.929  1.00 93.94           H  
ATOM    481  OH  TYR A  31       7.514 -19.925 -32.236  1.00 93.94           O  
ATOM    482  HH  TYR A  31       7.389 -19.546 -31.363  1.00 93.94           H  
ATOM    483  CZ  TYR A  31       6.343 -20.390 -32.742  1.00 93.94           C  
ATOM    484  N   THR A  32       2.839 -18.589 -35.351  1.00 93.90           N  
ATOM    485  H   THR A  32       2.602 -18.353 -34.398  1.00 93.90           H  
ATOM    486  CA  THR A  32       3.461 -17.528 -36.152  1.00 93.90           C  
ATOM    487  HA  THR A  32       3.914 -17.985 -37.031  1.00 93.90           H  
ATOM    488  C   THR A  32       4.575 -16.802 -35.397  1.00 93.90           C  
ATOM    489  CB  THR A  32       2.425 -16.487 -36.626  1.00 93.90           C  
ATOM    490  HB  THR A  32       2.934 -15.792 -37.294  1.00 93.90           H  
ATOM    491  O   THR A  32       4.652 -16.862 -34.171  1.00 93.90           O  
ATOM    492  CG2 THR A  32       1.233 -17.074 -37.384  1.00 93.90           C  
ATOM    493 HG21 THR A  32       0.611 -16.260 -37.757  1.00 93.90           H  
ATOM    494 HG22 THR A  32       0.632 -17.695 -36.719  1.00 93.90           H  
ATOM    495 HG23 THR A  32       1.577 -17.667 -38.231  1.00 93.90           H  
ATOM    496  OG1 THR A  32       1.900 -15.747 -35.547  1.00 93.90           O  
ATOM    497  HG1 THR A  32       2.574 -15.132 -35.250  1.00 93.90           H  
ATOM    498  N   THR A  33       5.400 -16.046 -36.126  1.00 93.49           N  
ATOM    499  H   THR A  33       5.318 -16.084 -37.132  1.00 93.49           H  
ATOM    500  CA  THR A  33       6.195 -14.942 -35.554  1.00 93.49           C  
ATOM    501  HA  THR A  33       6.799 -15.314 -34.726  1.00 93.49           H  
ATOM    502  C   THR A  33       5.291 -13.828 -35.008  1.00 93.49           C  
ATOM    503  CB  THR A  33       7.138 -14.331 -36.603  1.00 93.49           C  
ATOM    504  HB  THR A  33       7.750 -13.562 -36.133  1.00 93.49           H  
ATOM    505  O   THR A  33       4.083 -13.811 -35.270  1.00 93.49           O  
ATOM    506  CG2 THR A  33       8.066 -15.376 -37.219  1.00 93.49           C  
ATOM    507 HG21 THR A  33       7.507 -16.064 -37.854  1.00 93.49           H  
ATOM    508 HG22 THR A  33       8.833 -14.868 -37.804  1.00 93.49           H  
ATOM    509 HG23 THR A  33       8.561 -15.933 -36.423  1.00 93.49           H  
ATOM    510  OG1 THR A  33       6.380 -13.728 -37.634  1.00 93.49           O  
ATOM    511  HG1 THR A  33       6.784 -12.886 -37.857  1.00 93.49           H  
ATOM    512  N   THR A  34       5.869 -12.846 -34.310  1.00 91.82           N  
ATOM    513  H   THR A  34       6.856 -12.912 -34.110  1.00 91.82           H  
ATOM    514  CA  THR A  34       5.161 -11.653 -33.805  1.00 91.82           C  
ATOM    515  HA  THR A  34       4.368 -11.972 -33.129  1.00 91.82           H  
ATOM    516  C   THR A  34       4.506 -10.823 -34.913  1.00 91.82           C  
ATOM    517  CB  THR A  34       6.113 -10.726 -33.034  1.00 91.82           C  
ATOM    518  HB  THR A  34       5.558  -9.830 -32.757  1.00 91.82           H  
ATOM    519  O   THR A  34       3.468 -10.204 -34.692  1.00 91.82           O  
ATOM    520  CG2 THR A  34       6.639 -11.353 -31.743  1.00 91.82           C  
ATOM    521 HG21 THR A  34       7.361 -10.682 -31.279  1.00 91.82           H  
ATOM    522 HG22 THR A  34       7.126 -12.308 -31.943  1.00 91.82           H  
ATOM    523 HG23 THR A  34       5.812 -11.517 -31.053  1.00 91.82           H  
ATOM    524  OG1 THR A  34       7.185 -10.328 -33.859  1.00 91.82           O  
ATOM    525  HG1 THR A  34       7.991 -10.726 -33.522  1.00 91.82           H  
ATOM    526  N   SER A  35       5.074 -10.840 -36.122  1.00 91.53           N  
ATOM    527  H   SER A  35       5.957 -11.323 -36.208  1.00 91.53           H  
ATOM    528  CA  SER A  35       4.517 -10.192 -37.316  1.00 91.53           C  
ATOM    529  HA  SER A  35       4.032  -9.267 -37.004  1.00 91.53           H  
ATOM    530  C   SER A  35       3.445 -11.018 -38.040  1.00 91.53           C  
ATOM    531  CB  SER A  35       5.648  -9.815 -38.277  1.00 91.53           C  
ATOM    532  HB2 SER A  35       5.229  -9.329 -39.158  1.00 91.53           H  
ATOM    533  HB3 SER A  35       6.315  -9.111 -37.778  1.00 91.53           H  
ATOM    534  O   SER A  35       2.907 -10.558 -39.046  1.00 91.53           O  
ATOM    535  OG  SER A  35       6.393 -10.957 -38.673  1.00 91.53           O  
ATOM    536  HG  SER A  35       7.047 -10.676 -39.317  1.00 91.53           H  
ATOM    537  N   GLY A  36       3.128 -12.224 -37.555  1.00 91.26           N  
ATOM    538  H   GLY A  36       3.577 -12.534 -36.705  1.00 91.26           H  
ATOM    539  CA  GLY A  36       2.108 -13.099 -38.136  1.00 91.26           C  
ATOM    540  HA2 GLY A  36       1.295 -12.492 -38.537  1.00 91.26           H  
ATOM    541  HA3 GLY A  36       1.696 -13.722 -37.343  1.00 91.26           H  
ATOM    542  C   GLY A  36       2.601 -14.025 -39.255  1.00 91.26           C  
ATOM    543  O   GLY A  36       1.773 -14.604 -39.954  1.00 91.26           O  
ATOM    544  N   TYR A  37       3.917 -14.196 -39.447  1.00 92.94           N  
ATOM    545  H   TYR A  37       4.562 -13.748 -38.813  1.00 92.94           H  
ATOM    546  CA  TYR A  37       4.460 -15.144 -40.431  1.00 92.94           C  
ATOM    547  HA  TYR A  37       3.911 -15.023 -41.365  1.00 92.94           H  
ATOM    548  C   TYR A  37       4.314 -16.591 -39.921  1.00 92.94           C  
ATOM    549  CB  TYR A  37       5.928 -14.809 -40.734  1.00 92.94           C  
ATOM    550  HB2 TYR A  37       6.508 -14.868 -39.813  1.00 92.94           H  
ATOM    551  HB3 TYR A  37       5.990 -13.784 -41.098  1.00 92.94           H  
ATOM    552  O   TYR A  37       4.876 -16.892 -38.865  1.00 92.94           O  
ATOM    553  CG  TYR A  37       6.589 -15.733 -41.738  1.00 92.94           C  
ATOM    554  CD1 TYR A  37       7.210 -16.915 -41.294  1.00 92.94           C  
ATOM    555  HD1 TYR A  37       7.191 -17.169 -40.245  1.00 92.94           H  
ATOM    556  CD2 TYR A  37       6.581 -15.420 -43.110  1.00 92.94           C  
ATOM    557  HD2 TYR A  37       6.104 -14.513 -43.453  1.00 92.94           H  
ATOM    558  CE1 TYR A  37       7.815 -17.789 -42.215  1.00 92.94           C  
ATOM    559  HE1 TYR A  37       8.259 -18.712 -41.871  1.00 92.94           H  
ATOM    560  CE2 TYR A  37       7.191 -16.290 -44.035  1.00 92.94           C  
ATOM    561  HE2 TYR A  37       7.189 -16.063 -45.091  1.00 92.94           H  
ATOM    562  OH  TYR A  37       8.380 -18.328 -44.478  1.00 92.94           O  
ATOM    563  HH  TYR A  37       8.698 -19.115 -44.029  1.00 92.94           H  
ATOM    564  CZ  TYR A  37       7.802 -17.480 -43.589  1.00 92.94           C  
ATOM    565  N   PRO A  38       3.601 -17.497 -40.624  1.00 94.98           N  
ATOM    566  CA  PRO A  38       3.446 -18.889 -40.195  1.00 94.98           C  
ATOM    567  HA  PRO A  38       3.004 -18.901 -39.199  1.00 94.98           H  
ATOM    568  C   PRO A  38       4.773 -19.649 -40.152  1.00 94.98           C  
ATOM    569  CB  PRO A  38       2.464 -19.534 -41.179  1.00 94.98           C  
ATOM    570  HB2 PRO A  38       1.805 -20.245 -40.681  1.00 94.98           H  
ATOM    571  HB3 PRO A  38       3.005 -20.022 -41.990  1.00 94.98           H  
ATOM    572  O   PRO A  38       5.550 -19.606 -41.104  1.00 94.98           O  
ATOM    573  CG  PRO A  38       1.693 -18.343 -41.741  1.00 94.98           C  
ATOM    574  HG2 PRO A  38       0.902 -18.056 -41.047  1.00 94.98           H  
ATOM    575  HG3 PRO A  38       1.284 -18.551 -42.730  1.00 94.98           H  
ATOM    576  CD  PRO A  38       2.757 -17.251 -41.784  1.00 94.98           C  
ATOM    577  HD2 PRO A  38       3.355 -17.346 -42.691  1.00 94.98           H  
ATOM    578  HD3 PRO A  38       2.273 -16.275 -41.749  1.00 94.98           H  
ATOM    579  N   ILE A  39       5.006 -20.390 -39.069  1.00 94.88           N  
ATOM    580  H   ILE A  39       4.300 -20.417 -38.347  1.00 94.88           H  
ATOM    581  CA  ILE A  39       6.201 -21.223 -38.882  1.00 94.88           C  
ATOM    582  HA  ILE A  39       6.858 -21.122 -39.746  1.00 94.88           H  
ATOM    583  C   ILE A  39       5.773 -22.691 -38.812  1.00 94.88           C  
ATOM    584  CB  ILE A  39       6.984 -20.753 -37.638  1.00 94.88           C  
ATOM    585  HB  ILE A  39       6.280 -20.754 -36.807  1.00 94.88           H  
ATOM    586  O   ILE A  39       4.879 -23.049 -38.047  1.00 94.88           O  
ATOM    587  CG1 ILE A  39       7.483 -19.298 -37.731  1.00 94.88           C  
ATOM    588 HG12 ILE A  39       6.648 -18.641 -37.978  1.00 94.88           H  
ATOM    589 HG13 ILE A  39       7.841 -18.991 -36.749  1.00 94.88           H  
ATOM    590  CG2 ILE A  39       8.134 -21.714 -37.286  1.00 94.88           C  
ATOM    591 HG21 ILE A  39       7.728 -22.661 -36.929  1.00 94.88           H  
ATOM    592 HG22 ILE A  39       8.754 -21.290 -36.496  1.00 94.88           H  
ATOM    593 HG23 ILE A  39       8.763 -21.899 -38.157  1.00 94.88           H  
ATOM    594  CD1 ILE A  39       8.602 -19.072 -38.749  1.00 94.88           C  
ATOM    595 HD11 ILE A  39       8.287 -19.415 -39.735  1.00 94.88           H  
ATOM    596 HD12 ILE A  39       8.837 -18.009 -38.799  1.00 94.88           H  
ATOM    597 HD13 ILE A  39       9.500 -19.613 -38.451  1.00 94.88           H  
ATOM    598  N   ASP A  40       6.402 -23.542 -39.624  1.00 93.78           N  
ATOM    599  H   ASP A  40       7.202 -23.221 -40.150  1.00 93.78           H  
ATOM    600  CA  ASP A  40       6.053 -24.961 -39.764  1.00 93.78           C  
ATOM    601  HA  ASP A  40       4.967 -25.044 -39.798  1.00 93.78           H  
ATOM    602  C   ASP A  40       6.529 -25.820 -38.581  1.00 93.78           C  
ATOM    603  CB  ASP A  40       6.613 -25.494 -41.098  1.00 93.78           C  
ATOM    604  HB2 ASP A  40       6.182 -26.479 -41.279  1.00 93.78           H  
ATOM    605  HB3 ASP A  40       6.292 -24.840 -41.909  1.00 93.78           H  
ATOM    606  O   ASP A  40       5.918 -26.841 -38.271  1.00 93.78           O  
ATOM    607  CG  ASP A  40       8.147 -25.612 -41.125  1.00 93.78           C  
ATOM    608  OD1 ASP A  40       8.830 -24.703 -40.610  1.00 93.78           O  
ATOM    609  OD2 ASP A  40       8.668 -26.640 -41.625  1.00 93.78           O  
ATOM    610  N   ASP A  41       7.609 -25.411 -37.913  1.00 94.35           N  
ATOM    611  H   ASP A  41       8.121 -24.628 -38.292  1.00 94.35           H  
ATOM    612  CA  ASP A  41       8.112 -26.045 -36.697  1.00 94.35           C  
ATOM    613  HA  ASP A  41       7.273 -26.518 -36.187  1.00 94.35           H  
ATOM    614  C   ASP A  41       8.791 -25.004 -35.784  1.00 94.35           C  
ATOM    615  CB  ASP A  41       9.087 -27.158 -37.089  1.00 94.35           C  
ATOM    616  HB2 ASP A  41       8.583 -27.844 -37.770  1.00 94.35           H  
ATOM    617  HB3 ASP A  41       9.913 -26.697 -37.631  1.00 94.35           H  
ATOM    618  O   ASP A  41       9.853 -24.483 -36.139  1.00 94.35           O  
ATOM    619  CG  ASP A  41       9.652 -27.972 -35.918  1.00 94.35           C  
ATOM    620  OD1 ASP A  41       9.514 -27.560 -34.740  1.00 94.35           O  
ATOM    621  OD2 ASP A  41      10.263 -29.021 -36.225  1.00 94.35           O  
ATOM    622  N   PRO A  42       8.241 -24.719 -34.587  1.00 93.44           N  
ATOM    623  CA  PRO A  42       8.778 -23.718 -33.660  1.00 93.44           C  
ATOM    624  HA  PRO A  42       8.820 -22.746 -34.150  1.00 93.44           H  
ATOM    625  C   PRO A  42      10.180 -24.044 -33.124  1.00 93.44           C  
ATOM    626  CB  PRO A  42       7.769 -23.675 -32.505  1.00 93.44           C  
ATOM    627  HB2 PRO A  42       8.231 -23.441 -31.546  1.00 93.44           H  
ATOM    628  HB3 PRO A  42       6.982 -22.953 -32.725  1.00 93.44           H  
ATOM    629  O   PRO A  42      10.773 -23.221 -32.431  1.00 93.44           O  
ATOM    630  CG  PRO A  42       7.142 -25.063 -32.512  1.00 93.44           C  
ATOM    631  HG2 PRO A  42       6.149 -25.061 -32.062  1.00 93.44           H  
ATOM    632  HG3 PRO A  42       7.798 -25.769 -32.004  1.00 93.44           H  
ATOM    633  CD  PRO A  42       7.088 -25.385 -33.999  1.00 93.44           C  
ATOM    634  HD2 PRO A  42       7.130 -26.466 -34.129  1.00 93.44           H  
ATOM    635  HD3 PRO A  42       6.175 -24.982 -34.437  1.00 93.44           H  
ATOM    636  N   LYS A  43      10.699 -25.251 -33.374  1.00 93.91           N  
ATOM    637  H   LYS A  43      10.156 -25.895 -33.932  1.00 93.91           H  
ATOM    638  CA  LYS A  43      12.015 -25.699 -32.900  1.00 93.91           C  
ATOM    639  HA  LYS A  43      12.346 -25.051 -32.088  1.00 93.91           H  
ATOM    640  C   LYS A  43      13.097 -25.605 -33.974  1.00 93.91           C  
ATOM    641  CB  LYS A  43      11.902 -27.135 -32.375  1.00 93.91           C  
ATOM    642  HB2 LYS A  43      11.633 -27.792 -33.202  1.00 93.91           H  
ATOM    643  HB3 LYS A  43      12.874 -27.450 -31.994  1.00 93.91           H  
ATOM    644  O   LYS A  43      14.266 -25.847 -33.662  1.00 93.91           O  
ATOM    645  CG  LYS A  43      10.864 -27.269 -31.253  1.00 93.91           C  
ATOM    646  HG2 LYS A  43      11.164 -26.660 -30.401  1.00 93.91           H  
ATOM    647  HG3 LYS A  43       9.889 -26.933 -31.606  1.00 93.91           H  
ATOM    648  CD  LYS A  43      10.738 -28.732 -30.830  1.00 93.91           C  
ATOM    649  HD2 LYS A  43      11.682 -29.070 -30.404  1.00 93.91           H  
ATOM    650  HD3 LYS A  43      10.500 -29.330 -31.710  1.00 93.91           H  
ATOM    651  CE  LYS A  43       9.612 -28.855 -29.804  1.00 93.91           C  
ATOM    652  HE2 LYS A  43       9.870 -28.262 -28.927  1.00 93.91           H  
ATOM    653  HE3 LYS A  43       8.708 -28.430 -30.241  1.00 93.91           H  
ATOM    654  NZ  LYS A  43       9.383 -30.271 -29.435  1.00 93.91           N  
ATOM    655  HZ1 LYS A  43       8.622 -30.342 -28.775  1.00 93.91           H  
ATOM    656  HZ2 LYS A  43       9.143 -30.798 -30.262  1.00 93.91           H  
ATOM    657  HZ3 LYS A  43      10.217 -30.666 -29.026  1.00 93.91           H  
ATOM    658  N   LYS A  44      12.736 -25.311 -35.227  1.00 92.50           N  
ATOM    659  H   LYS A  44      11.777 -25.044 -35.399  1.00 92.50           H  
ATOM    660  CA  LYS A  44      13.703 -25.169 -36.319  1.00 92.50           C  
ATOM    661  HA  LYS A  44      14.489 -25.911 -36.184  1.00 92.50           H  
ATOM    662  C   LYS A  44      14.364 -23.801 -36.271  1.00 92.50           C  
ATOM    663  CB  LYS A  44      13.042 -25.397 -37.682  1.00 92.50           C  
ATOM    664  HB2 LYS A  44      13.716 -25.059 -38.468  1.00 92.50           H  
ATOM    665  HB3 LYS A  44      12.129 -24.803 -37.739  1.00 92.50           H  
ATOM    666  O   LYS A  44      13.745 -22.805 -35.930  1.00 92.50           O  
ATOM    667  CG  LYS A  44      12.724 -26.878 -37.920  1.00 92.50           C  
ATOM    668  HG2 LYS A  44      13.643 -27.463 -37.907  1.00 92.50           H  
ATOM    669  HG3 LYS A  44      12.072 -27.236 -37.124  1.00 92.50           H  
ATOM    670  CD  LYS A  44      12.036 -27.034 -39.282  1.00 92.50           C  
ATOM    671  HD2 LYS A  44      11.279 -26.258 -39.385  1.00 92.50           H  
ATOM    672  HD3 LYS A  44      12.767 -26.900 -40.080  1.00 92.50           H  
ATOM    673  CE  LYS A  44      11.357 -28.398 -39.410  1.00 92.50           C  
ATOM    674  HE2 LYS A  44      12.110 -29.182 -39.489  1.00 92.50           H  
ATOM    675  HE3 LYS A  44      10.785 -28.577 -38.500  1.00 92.50           H  
ATOM    676  NZ  LYS A  44      10.440 -28.403 -40.578  1.00 92.50           N  
ATOM    677  HZ1 LYS A  44       9.820 -27.605 -40.569  1.00 92.50           H  
ATOM    678  HZ2 LYS A  44       9.830 -29.208 -40.584  1.00 92.50           H  
ATOM    679  HZ3 LYS A  44      10.922 -28.306 -41.460  1.00 92.50           H  
ATOM    680  N   TYR A  45      15.628 -23.790 -36.663  1.00 92.94           N  
ATOM    681  H   TYR A  45      16.066 -24.665 -36.913  1.00 92.94           H  
ATOM    682  CA  TYR A  45      16.406 -22.586 -36.896  1.00 92.94           C  
ATOM    683  HA  TYR A  45      15.723 -21.786 -37.183  1.00 92.94           H  
ATOM    684  C   TYR A  45      17.365 -22.828 -38.060  1.00 92.94           C  
ATOM    685  CB  TYR A  45      17.138 -22.156 -35.618  1.00 92.94           C  
ATOM    686  HB2 TYR A  45      17.845 -21.362 -35.858  1.00 92.94           H  
ATOM    687  HB3 TYR A  45      16.404 -21.731 -34.933  1.00 92.94           H  
ATOM    688  O   TYR A  45      17.749 -23.966 -38.362  1.00 92.94           O  
ATOM    689  CG  TYR A  45      17.872 -23.275 -34.912  1.00 92.94           C  
ATOM    690  CD1 TYR A  45      17.246 -23.974 -33.864  1.00 92.94           C  
ATOM    691  HD1 TYR A  45      16.244 -23.703 -33.566  1.00 92.94           H  
ATOM    692  CD2 TYR A  45      19.162 -23.640 -35.326  1.00 92.94           C  
ATOM    693  HD2 TYR A  45      19.623 -23.096 -36.137  1.00 92.94           H  
ATOM    694  CE1 TYR A  45      17.910 -25.033 -33.218  1.00 92.94           C  
ATOM    695  HE1 TYR A  45      17.410 -25.564 -32.421  1.00 92.94           H  
ATOM    696  CE2 TYR A  45      19.828 -24.695 -34.676  1.00 92.94           C  
ATOM    697  HE2 TYR A  45      20.827 -24.992 -34.958  1.00 92.94           H  
ATOM    698  OH  TYR A  45      19.876 -26.411 -33.019  1.00 92.94           O  
ATOM    699  HH  TYR A  45      19.345 -26.761 -32.300  1.00 92.94           H  
ATOM    700  CZ  TYR A  45      19.210 -25.392 -33.625  1.00 92.94           C  
ATOM    701  N   GLN A  46      17.746 -21.760 -38.746  1.00 95.00           N  
ATOM    702  H   GLN A  46      17.422 -20.863 -38.414  1.00 95.00           H  
ATOM    703  CA  GLN A  46      18.511 -21.841 -39.975  1.00 95.00           C  
ATOM    704  HA  GLN A  46      18.187 -22.744 -40.491  1.00 95.00           H  
ATOM    705  C   GLN A  46      20.013 -21.952 -39.703  1.00 95.00           C  
ATOM    706  CB  GLN A  46      18.183 -20.652 -40.875  1.00 95.00           C  
ATOM    707  HB2 GLN A  46      17.132 -20.381 -40.768  1.00 95.00           H  
ATOM    708  HB3 GLN A  46      18.800 -19.802 -40.584  1.00 95.00           H  
ATOM    709  O   GLN A  46      20.605 -21.144 -38.984  1.00 95.00           O  
ATOM    710  CG  GLN A  46      18.443 -21.022 -42.338  1.00 95.00           C  
ATOM    711  HG2 GLN A  46      17.746 -21.808 -42.631  1.00 95.00           H  
ATOM    712  HG3 GLN A  46      19.457 -21.402 -42.459  1.00 95.00           H  
ATOM    713  CD  GLN A  46      18.255 -19.835 -43.263  1.00 95.00           C  
ATOM    714  NE2 GLN A  46      18.034 -20.045 -44.541  1.00 95.00           N  
ATOM    715 HE21 GLN A  46      17.876 -20.983 -44.880  1.00 95.00           H  
ATOM    716 HE22 GLN A  46      17.792 -19.233 -45.091  1.00 95.00           H  
ATOM    717  OE1 GLN A  46      18.379 -18.690 -42.885  1.00 95.00           O  
ATOM    718  N   ARG A  47      20.649 -22.943 -40.339  1.00 95.08           N  
ATOM    719  H   ARG A  47      20.100 -23.561 -40.920  1.00 95.08           H  
ATOM    720  CA  ARG A  47      22.096 -23.188 -40.264  1.00 95.08           C  
ATOM    721  HA  ARG A  47      22.595 -22.265 -39.968  1.00 95.08           H  
ATOM    722  C   ARG A  47      22.695 -23.620 -41.588  1.00 95.08           C  
ATOM    723  CB  ARG A  47      22.408 -24.281 -39.236  1.00 95.08           C  
ATOM    724  HB2 ARG A  47      23.479 -24.483 -39.254  1.00 95.08           H  
ATOM    725  HB3 ARG A  47      21.879 -25.196 -39.501  1.00 95.08           H  
ATOM    726  O   ARG A  47      22.015 -24.206 -42.428  1.00 95.08           O  
ATOM    727  CG  ARG A  47      22.025 -23.845 -37.830  1.00 95.08           C  
ATOM    728  HG2 ARG A  47      22.405 -22.832 -37.699  1.00 95.08           H  
ATOM    729  HG3 ARG A  47      20.941 -23.862 -37.716  1.00 95.08           H  
ATOM    730  CD  ARG A  47      22.685 -24.742 -36.787  1.00 95.08           C  
ATOM    731  HD2 ARG A  47      22.512 -24.325 -35.795  1.00 95.08           H  
ATOM    732  HD3 ARG A  47      23.763 -24.727 -36.948  1.00 95.08           H  
ATOM    733  NE  ARG A  47      22.214 -26.132 -36.898  1.00 95.08           N  
ATOM    734  HE  ARG A  47      21.774 -26.386 -37.771  1.00 95.08           H  
ATOM    735  NH1 ARG A  47      22.963 -26.867 -34.861  1.00 95.08           N  
ATOM    736 HH11 ARG A  47      23.049 -27.597 -34.168  1.00 95.08           H  
ATOM    737 HH12 ARG A  47      23.290 -25.933 -34.661  1.00 95.08           H  
ATOM    738  NH2 ARG A  47      22.017 -28.304 -36.287  1.00 95.08           N  
ATOM    739 HH21 ARG A  47      21.573 -28.496 -37.174  1.00 95.08           H  
ATOM    740 HH22 ARG A  47      22.128 -29.031 -35.595  1.00 95.08           H  
ATOM    741  CZ  ARG A  47      22.399 -27.090 -36.014  1.00 95.08           C  
ATOM    742  N   VAL A  48      24.006 -23.430 -41.719  1.00 95.76           N  
ATOM    743  H   VAL A  48      24.478 -22.939 -40.973  1.00 95.76           H  
ATOM    744  CA  VAL A  48      24.808 -24.027 -42.799  1.00 95.76           C  
ATOM    745  HA  VAL A  48      24.215 -24.029 -43.714  1.00 95.76           H  
ATOM    746  C   VAL A  48      25.139 -25.484 -42.449  1.00 95.76           C  
ATOM    747  CB  VAL A  48      26.083 -23.203 -43.078  1.00 95.76           C  
ATOM    748  HB  VAL A  48      26.753 -23.260 -42.220  1.00 95.76           H  
ATOM    749  O   VAL A  48      26.188 -25.770 -41.879  1.00 95.76           O  
ATOM    750  CG1 VAL A  48      26.818 -23.732 -44.317  1.00 95.76           C  
ATOM    751 HG11 VAL A  48      26.168 -23.684 -45.190  1.00 95.76           H  
ATOM    752 HG12 VAL A  48      27.707 -23.128 -44.503  1.00 95.76           H  
ATOM    753 HG13 VAL A  48      27.139 -24.762 -44.161  1.00 95.76           H  
ATOM    754  CG2 VAL A  48      25.759 -21.726 -43.321  1.00 95.76           C  
ATOM    755 HG21 VAL A  48      25.369 -21.283 -42.405  1.00 95.76           H  
ATOM    756 HG22 VAL A  48      26.664 -21.185 -43.596  1.00 95.76           H  
ATOM    757 HG23 VAL A  48      25.023 -21.626 -44.119  1.00 95.76           H  
ATOM    758  N   GLY A  49      24.239 -26.427 -42.741  1.00 91.91           N  
ATOM    759  H   GLY A  49      23.347 -26.132 -43.113  1.00 91.91           H  
ATOM    760  CA  GLY A  49      24.422 -27.840 -42.377  1.00 91.91           C  
ATOM    761  HA2 GLY A  49      23.587 -28.426 -42.760  1.00 91.91           H  
ATOM    762  HA3 GLY A  49      25.340 -28.213 -42.831  1.00 91.91           H  
ATOM    763  C   GLY A  49      24.489 -28.036 -40.854  1.00 91.91           C  
ATOM    764  O   GLY A  49      23.545 -27.694 -40.143  1.00 91.91           O  
ATOM    765  N   GLN A  50      25.608 -28.565 -40.344  1.00 91.70           N  
ATOM    766  H   GLN A  50      26.355 -28.803 -40.980  1.00 91.70           H  
ATOM    767  CA  GLN A  50      25.906 -28.608 -38.897  1.00 91.70           C  
ATOM    768  HA  GLN A  50      24.966 -28.589 -38.346  1.00 91.70           H  
ATOM    769  C   GLN A  50      26.704 -27.384 -38.398  1.00 91.70           C  
ATOM    770  CB  GLN A  50      26.624 -29.917 -38.525  1.00 91.70           C  
ATOM    771  HB2 GLN A  50      26.824 -29.891 -37.454  1.00 91.70           H  
ATOM    772  HB3 GLN A  50      27.579 -29.974 -39.047  1.00 91.70           H  
ATOM    773  O   GLN A  50      27.174 -27.371 -37.265  1.00 91.70           O  
ATOM    774  CG  GLN A  50      25.802 -31.180 -38.829  1.00 91.70           C  
ATOM    775  HG2 GLN A  50      24.783 -31.046 -38.465  1.00 91.70           H  
ATOM    776  HG3 GLN A  50      25.765 -31.334 -39.907  1.00 91.70           H  
ATOM    777  CD  GLN A  50      26.378 -32.429 -38.161  1.00 91.70           C  
ATOM    778  NE2 GLN A  50      26.109 -33.606 -38.681  1.00 91.70           N  
ATOM    779 HE21 GLN A  50      25.545 -33.701 -39.513  1.00 91.70           H  
ATOM    780 HE22 GLN A  50      26.512 -34.392 -38.192  1.00 91.70           H  
ATOM    781  OE1 GLN A  50      27.056 -32.387 -37.152  1.00 91.70           O  
ATOM    782  N   GLY A  51      26.898 -26.379 -39.253  1.00 93.45           N  
ATOM    783  H   GLY A  51      26.475 -26.441 -40.168  1.00 93.45           H  
ATOM    784  CA  GLY A  51      27.686 -25.179 -38.990  1.00 93.45           C  
ATOM    785  HA2 GLY A  51      28.065 -24.828 -39.950  1.00 93.45           H  
ATOM    786  HA3 GLY A  51      28.543 -25.432 -38.366  1.00 93.45           H  
ATOM    787  C   GLY A  51      26.907 -24.052 -38.293  1.00 93.45           C  
ATOM    788  O   GLY A  51      25.959 -24.320 -37.555  1.00 93.45           O  
ATOM    789  N   PRO A  52      27.312 -22.783 -38.488  1.00 95.78           N  
ATOM    790  CA  PRO A  52      26.785 -21.648 -37.733  1.00 95.78           C  
ATOM    791  HA  PRO A  52      26.905 -21.837 -36.666  1.00 95.78           H  
ATOM    792  C   PRO A  52      25.302 -21.375 -38.012  1.00 95.78           C  
ATOM    793  CB  PRO A  52      27.660 -20.454 -38.132  1.00 95.78           C  
ATOM    794  HB2 PRO A  52      27.118 -19.509 -38.101  1.00 95.78           H  
ATOM    795  HB3 PRO A  52      28.533 -20.409 -37.481  1.00 95.78           H  
ATOM    796  O   PRO A  52      24.772 -21.735 -39.069  1.00 95.78           O  
ATOM    797  CG  PRO A  52      28.098 -20.808 -39.551  1.00 95.78           C  
ATOM    798  HG2 PRO A  52      29.020 -20.298 -39.831  1.00 95.78           H  
ATOM    799  HG3 PRO A  52      27.299 -20.573 -40.254  1.00 95.78           H  
ATOM    800  CD  PRO A  52      28.288 -22.320 -39.467  1.00 95.78           C  
ATOM    801  HD2 PRO A  52      28.120 -22.763 -40.449  1.00 95.78           H  
ATOM    802  HD3 PRO A  52      29.293 -22.548 -39.114  1.00 95.78           H  
ATOM    803  N   LEU A  53      24.667 -20.685 -37.059  1.00 96.08           N  
ATOM    804  H   LEU A  53      25.200 -20.408 -36.246  1.00 96.08           H  
ATOM    805  CA  LEU A  53      23.366 -20.039 -37.239  1.00 96.08           C  
ATOM    806  HA  LEU A  53      22.637 -20.763 -37.600  1.00 96.08           H  
ATOM    807  C   LEU A  53      23.470 -18.924 -38.284  1.00 96.08           C  
ATOM    808  CB  LEU A  53      22.867 -19.453 -35.905  1.00 96.08           C  
ATOM    809  HB2 LEU A  53      23.577 -18.690 -35.583  1.00 96.08           H  
ATOM    810  HB3 LEU A  53      21.917 -18.952 -36.088  1.00 96.08           H  
ATOM    811  O   LEU A  53      24.499 -18.252 -38.384  1.00 96.08           O  
ATOM    812  CG  LEU A  53      22.671 -20.450 -34.748  1.00 96.08           C  
ATOM    813  HG  LEU A  53      23.605 -20.975 -34.549  1.00 96.08           H  
ATOM    814  CD1 LEU A  53      22.270 -19.694 -33.488  1.00 96.08           C  
ATOM    815 HD11 LEU A  53      21.365 -19.118 -33.682  1.00 96.08           H  
ATOM    816 HD12 LEU A  53      23.064 -19.004 -33.202  1.00 96.08           H  
ATOM    817 HD13 LEU A  53      22.091 -20.385 -32.665  1.00 96.08           H  
ATOM    818  CD2 LEU A  53      21.578 -21.470 -35.032  1.00 96.08           C  
ATOM    819 HD21 LEU A  53      21.925 -22.156 -35.805  1.00 96.08           H  
ATOM    820 HD22 LEU A  53      20.672 -20.964 -35.366  1.00 96.08           H  
ATOM    821 HD23 LEU A  53      21.355 -22.043 -34.133  1.00 96.08           H  
ATOM    822  N   LEU A  54      22.396 -18.706 -39.039  1.00 95.78           N  
ATOM    823  H   LEU A  54      21.574 -19.274 -38.887  1.00 95.78           H  
ATOM    824  CA  LEU A  54      22.303 -17.596 -39.982  1.00 95.78           C  
ATOM    825  HA  LEU A  54      23.301 -17.203 -40.180  1.00 95.78           H  
ATOM    826  C   LEU A  54      21.491 -16.448 -39.381  1.00 95.78           C  
ATOM    827  CB  LEU A  54      21.716 -18.088 -41.316  1.00 95.78           C  
ATOM    828  HB2 LEU A  54      20.724 -18.502 -41.133  1.00 95.78           H  
ATOM    829  HB3 LEU A  54      21.605 -17.228 -41.976  1.00 95.78           H  
ATOM    830  O   LEU A  54      20.368 -16.649 -38.939  1.00 95.78           O  
ATOM    831  CG  LEU A  54      22.577 -19.142 -42.038  1.00 95.78           C  
ATOM    832  HG  LEU A  54      22.649 -20.046 -41.433  1.00 95.78           H  
ATOM    833  CD1 LEU A  54      21.943 -19.509 -43.378  1.00 95.78           C  
ATOM    834 HD11 LEU A  54      21.929 -18.639 -44.034  1.00 95.78           H  
ATOM    835 HD12 LEU A  54      22.512 -20.311 -43.849  1.00 95.78           H  
ATOM    836 HD13 LEU A  54      20.922 -19.853 -43.213  1.00 95.78           H  
ATOM    837  CD2 LEU A  54      23.984 -18.617 -42.332  1.00 95.78           C  
ATOM    838 HD21 LEU A  54      24.493 -19.270 -43.040  1.00 95.78           H  
ATOM    839 HD22 LEU A  54      23.927 -17.618 -42.765  1.00 95.78           H  
ATOM    840 HD23 LEU A  54      24.565 -18.583 -41.411  1.00 95.78           H  
ATOM    841  N   LEU A  55      22.027 -15.224 -39.436  1.00 94.23           N  
ATOM    842  H   LEU A  55      22.975 -15.130 -39.774  1.00 94.23           H  
ATOM    843  CA  LEU A  55      21.350 -14.016 -38.934  1.00 94.23           C  
ATOM    844  HA  LEU A  55      21.094 -14.182 -37.887  1.00 94.23           H  
ATOM    845  C   LEU A  55      20.034 -13.710 -39.675  1.00 94.23           C  
ATOM    846  CB  LEU A  55      22.332 -12.831 -39.046  1.00 94.23           C  
ATOM    847  HB2 LEU A  55      22.516 -12.646 -40.104  1.00 94.23           H  
ATOM    848  HB3 LEU A  55      23.279 -13.113 -38.586  1.00 94.23           H  
ATOM    849  O   LEU A  55      19.189 -12.988 -39.171  1.00 94.23           O  
ATOM    850  CG  LEU A  55      21.853 -11.514 -38.397  1.00 94.23           C  
ATOM    851  HG  LEU A  55      20.867 -11.235 -38.768  1.00 94.23           H  
ATOM    852  CD1 LEU A  55      21.815 -11.608 -36.870  1.00 94.23           C  
ATOM    853 HD11 LEU A  55      22.816 -11.783 -36.476  1.00 94.23           H  
ATOM    854 HD12 LEU A  55      21.421 -10.680 -36.457  1.00 94.23           H  
ATOM    855 HD13 LEU A  55      21.165 -12.423 -36.553  1.00 94.23           H  
ATOM    856  CD2 LEU A  55      22.809 -10.381 -38.769  1.00 94.23           C  
ATOM    857 HD21 LEU A  55      22.469  -9.453 -38.311  1.00 94.23           H  
ATOM    858 HD22 LEU A  55      23.817 -10.607 -38.419  1.00 94.23           H  
ATOM    859 HD23 LEU A  55      22.820 -10.251 -39.851  1.00 94.23           H  
ATOM    860  N   GLN A  56      19.838 -14.245 -40.878  1.00 95.31           N  
ATOM    861  H   GLN A  56      20.543 -14.862 -41.255  1.00 95.31           H  
ATOM    862  CA  GLN A  56      18.581 -14.075 -41.612  1.00 95.31           C  
ATOM    863  HA  GLN A  56      18.273 -13.034 -41.516  1.00 95.31           H  
ATOM    864  C   GLN A  56      17.426 -14.920 -41.039  1.00 95.31           C  
ATOM    865  CB  GLN A  56      18.834 -14.340 -43.101  1.00 95.31           C  
ATOM    866  HB2 GLN A  56      19.744 -13.822 -43.405  1.00 95.31           H  
ATOM    867  HB3 GLN A  56      18.002 -13.943 -43.684  1.00 95.31           H  
ATOM    868  O   GLN A  56      16.293 -14.781 -41.499  1.00 95.31           O  
ATOM    869  CG  GLN A  56      18.964 -15.838 -43.384  1.00 95.31           C  
ATOM    870  HG2 GLN A  56      17.972 -16.281 -43.294  1.00 95.31           H  
ATOM    871  HG3 GLN A  56      19.618 -16.299 -42.644  1.00 95.31           H  
ATOM    872  CD  GLN A  56      19.499 -16.177 -44.766  1.00 95.31           C  
ATOM    873  NE2 GLN A  56      19.621 -17.445 -45.072  1.00 95.31           N  
ATOM    874 HE21 GLN A  56      19.338 -18.116 -44.372  1.00 95.31           H  
ATOM    875 HE22 GLN A  56      20.002 -17.663 -45.981  1.00 95.31           H  
ATOM    876  OE1 GLN A  56      19.846 -15.344 -45.582  1.00 95.31           O  
ATOM    877  N   ASP A  57      17.697 -15.792 -40.060  1.00 94.83           N  
ATOM    878  H   ASP A  57      18.640 -15.867 -39.707  1.00 94.83           H  
ATOM    879  CA  ASP A  57      16.671 -16.505 -39.305  1.00 94.83           C  
ATOM    880  HA  ASP A  57      15.946 -16.921 -40.003  1.00 94.83           H  
ATOM    881  C   ASP A  57      15.928 -15.548 -38.368  1.00 94.83           C  
ATOM    882  CB  ASP A  57      17.289 -17.671 -38.539  1.00 94.83           C  
ATOM    883  HB2 ASP A  57      17.966 -17.297 -37.772  1.00 94.83           H  
ATOM    884  HB3 ASP A  57      17.870 -18.277 -39.235  1.00 94.83           H  
ATOM    885  O   ASP A  57      16.210 -15.419 -37.173  1.00 94.83           O  
ATOM    886  CG  ASP A  57      16.225 -18.552 -37.888  1.00 94.83           C  
ATOM    887  OD1 ASP A  57      15.026 -18.189 -37.885  1.00 94.83           O  
ATOM    888  OD2 ASP A  57      16.644 -19.632 -37.430  1.00 94.83           O  
ATOM    889  N   PHE A  58      14.968 -14.840 -38.950  1.00 94.10           N  
ATOM    890  H   PHE A  58      14.849 -14.935 -39.948  1.00 94.10           H  
ATOM    891  CA  PHE A  58      14.163 -13.870 -38.232  1.00 94.10           C  
ATOM    892  HA  PHE A  58      14.837 -13.212 -37.683  1.00 94.10           H  
ATOM    893  C   PHE A  58      13.240 -14.521 -37.195  1.00 94.10           C  
ATOM    894  CB  PHE A  58      13.389 -13.010 -39.236  1.00 94.10           C  
ATOM    895  HB2 PHE A  58      14.101 -12.519 -39.898  1.00 94.10           H  
ATOM    896  HB3 PHE A  58      12.866 -12.227 -38.687  1.00 94.10           H  
ATOM    897  O   PHE A  58      12.848 -13.830 -36.265  1.00 94.10           O  
ATOM    898  CG  PHE A  58      12.381 -13.775 -40.072  1.00 94.10           C  
ATOM    899  CD1 PHE A  58      12.753 -14.301 -41.324  1.00 94.10           C  
ATOM    900  HD1 PHE A  58      13.756 -14.158 -41.696  1.00 94.10           H  
ATOM    901  CD2 PHE A  58      11.071 -13.968 -39.594  1.00 94.10           C  
ATOM    902  HD2 PHE A  58      10.783 -13.573 -38.631  1.00 94.10           H  
ATOM    903  CE1 PHE A  58      11.820 -15.018 -42.093  1.00 94.10           C  
ATOM    904  HE1 PHE A  58      12.109 -15.428 -43.049  1.00 94.10           H  
ATOM    905  CE2 PHE A  58      10.137 -14.679 -40.369  1.00 94.10           C  
ATOM    906  HE2 PHE A  58       9.128 -14.828 -40.014  1.00 94.10           H  
ATOM    907  CZ  PHE A  58      10.512 -15.205 -41.616  1.00 94.10           C  
ATOM    908  HZ  PHE A  58       9.793 -15.753 -42.206  1.00 94.10           H  
ATOM    909  N   HIS A  59      12.913 -15.817 -37.302  1.00 95.65           N  
ATOM    910  H   HIS A  59      13.376 -16.380 -38.001  1.00 95.65           H  
ATOM    911  CA  HIS A  59      12.102 -16.510 -36.292  1.00 95.65           C  
ATOM    912  HA  HIS A  59      11.238 -15.897 -36.037  1.00 95.65           H  
ATOM    913  C   HIS A  59      12.886 -16.706 -34.997  1.00 95.65           C  
ATOM    914  CB  HIS A  59      11.600 -17.849 -36.844  1.00 95.65           C  
ATOM    915  HB2 HIS A  59      10.869 -17.655 -37.629  1.00 95.65           H  
ATOM    916  HB3 HIS A  59      12.435 -18.391 -37.288  1.00 95.65           H  
ATOM    917  O   HIS A  59      12.400 -16.325 -33.931  1.00 95.65           O  
ATOM    918  CG  HIS A  59      10.981 -18.736 -35.792  1.00 95.65           C  
ATOM    919  CD2 HIS A  59       9.859 -18.477 -35.058  1.00 95.65           C  
ATOM    920  HD2 HIS A  59       9.240 -17.594 -35.117  1.00 95.65           H  
ATOM    921  ND1 HIS A  59      11.528 -19.938 -35.359  1.00 95.65           N  
ATOM    922  CE1 HIS A  59      10.725 -20.390 -34.392  1.00 95.65           C  
ATOM    923  HE1 HIS A  59      10.903 -21.298 -33.835  1.00 95.65           H  
ATOM    924  NE2 HIS A  59       9.704 -19.539 -34.196  1.00 95.65           N  
ATOM    925  HE2 HIS A  59       8.987 -19.639 -33.492  1.00 95.65           H  
ATOM    926  N   LEU A  60      14.123 -17.207 -35.084  1.00 95.93           N  
ATOM    927  H   LEU A  60      14.449 -17.541 -35.980  1.00 95.93           H  
ATOM    928  CA  LEU A  60      14.992 -17.325 -33.913  1.00 95.93           C  
ATOM    929  HA  LEU A  60      14.479 -17.944 -33.178  1.00 95.93           H  
ATOM    930  C   LEU A  60      15.255 -15.956 -33.268  1.00 95.93           C  
ATOM    931  CB  LEU A  60      16.303 -18.013 -34.326  1.00 95.93           C  
ATOM    932  HB2 LEU A  60      16.765 -17.433 -35.126  1.00 95.93           H  
ATOM    933  HB3 LEU A  60      16.071 -19.002 -34.720  1.00 95.93           H  
ATOM    934  O   LEU A  60      15.207 -15.828 -32.044  1.00 95.93           O  
ATOM    935  CG  LEU A  60      17.313 -18.150 -33.172  1.00 95.93           C  
ATOM    936  HG  LEU A  60      17.572 -17.163 -32.787  1.00 95.93           H  
ATOM    937  CD1 LEU A  60      16.781 -19.006 -32.020  1.00 95.93           C  
ATOM    938 HD11 LEU A  60      15.935 -18.506 -31.548  1.00 95.93           H  
ATOM    939 HD12 LEU A  60      17.556 -19.143 -31.266  1.00 95.93           H  
ATOM    940 HD13 LEU A  60      16.459 -19.977 -32.397  1.00 95.93           H  
ATOM    941  CD2 LEU A  60      18.601 -18.792 -33.679  1.00 95.93           C  
ATOM    942 HD21 LEU A  60      19.022 -18.179 -34.475  1.00 95.93           H  
ATOM    943 HD22 LEU A  60      18.387 -19.788 -34.067  1.00 95.93           H  
ATOM    944 HD23 LEU A  60      19.309 -18.861 -32.853  1.00 95.93           H  
ATOM    945  N   ILE A  61      15.518 -14.930 -34.084  1.00 95.46           N  
ATOM    946  H   ILE A  61      15.557 -15.110 -35.076  1.00 95.46           H  
ATOM    947  CA  ILE A  61      15.752 -13.565 -33.590  1.00 95.46           C  
ATOM    948  HA  ILE A  61      16.545 -13.597 -32.843  1.00 95.46           H  
ATOM    949  C   ILE A  61      14.514 -13.015 -32.883  1.00 95.46           C  
ATOM    950  CB  ILE A  61      16.201 -12.639 -34.738  1.00 95.46           C  
ATOM    951  HB  ILE A  61      15.505 -12.754 -35.569  1.00 95.46           H  
ATOM    952  O   ILE A  61      14.647 -12.445 -31.804  1.00 95.46           O  
ATOM    953  CG1 ILE A  61      17.609 -13.069 -35.190  1.00 95.46           C  
ATOM    954 HG12 ILE A  61      18.326 -12.862 -34.396  1.00 95.46           H  
ATOM    955 HG13 ILE A  61      17.627 -14.142 -35.379  1.00 95.46           H  
ATOM    956  CG2 ILE A  61      16.212 -11.153 -34.318  1.00 95.46           C  
ATOM    957 HG21 ILE A  61      16.536 -10.521 -35.145  1.00 95.46           H  
ATOM    958 HG22 ILE A  61      15.208 -10.826 -34.049  1.00 95.46           H  
ATOM    959 HG23 ILE A  61      16.875 -11.010 -33.465  1.00 95.46           H  
ATOM    960  CD1 ILE A  61      18.071 -12.377 -36.468  1.00 95.46           C  
ATOM    961 HD11 ILE A  61      19.014 -12.841 -36.758  1.00 95.46           H  
ATOM    962 HD12 ILE A  61      17.334 -12.521 -37.259  1.00 95.46           H  
ATOM    963 HD13 ILE A  61      18.244 -11.314 -36.303  1.00 95.46           H  
ATOM    964  N   ASP A  62      13.329 -13.187 -33.465  1.00 94.79           N  
ATOM    965  H   ASP A  62      13.285 -13.659 -34.357  1.00 94.79           H  
ATOM    966  CA  ASP A  62      12.063 -12.715 -32.902  1.00 94.79           C  
ATOM    967  HA  ASP A  62      12.120 -11.639 -32.740  1.00 94.79           H  
ATOM    968  C   ASP A  62      11.759 -13.373 -31.546  1.00 94.79           C  
ATOM    969  CB  ASP A  62      10.970 -12.986 -33.944  1.00 94.79           C  
ATOM    970  HB2 ASP A  62      11.255 -12.502 -34.878  1.00 94.79           H  
ATOM    971  HB3 ASP A  62      10.892 -14.059 -34.121  1.00 94.79           H  
ATOM    972  O   ASP A  62      11.452 -12.680 -30.574  1.00 94.79           O  
ATOM    973  CG  ASP A  62       9.605 -12.431 -33.570  1.00 94.79           C  
ATOM    974  OD1 ASP A  62       9.535 -11.264 -33.129  1.00 94.79           O  
ATOM    975  OD2 ASP A  62       8.601 -13.133 -33.828  1.00 94.79           O  
ATOM    976  N   LEU A  63      11.954 -14.694 -31.437  1.00 94.71           N  
ATOM    977  H   LEU A  63      12.214 -15.203 -32.270  1.00 94.71           H  
ATOM    978  CA  LEU A  63      11.803 -15.433 -30.179  1.00 94.71           C  
ATOM    979  HA  LEU A  63      10.781 -15.311 -29.820  1.00 94.71           H  
ATOM    980  C   LEU A  63      12.717 -14.896 -29.072  1.00 94.71           C  
ATOM    981  CB  LEU A  63      12.111 -16.923 -30.415  1.00 94.71           C  
ATOM    982  HB2 LEU A  63      12.299 -17.389 -29.448  1.00 94.71           H  
ATOM    983  HB3 LEU A  63      13.028 -17.004 -30.999  1.00 94.71           H  
ATOM    984  O   LEU A  63      12.247 -14.600 -27.970  1.00 94.71           O  
ATOM    985  CG  LEU A  63      11.007 -17.728 -31.118  1.00 94.71           C  
ATOM    986  HG  LEU A  63      10.763 -17.286 -32.083  1.00 94.71           H  
ATOM    987  CD1 LEU A  63      11.520 -19.155 -31.329  1.00 94.71           C  
ATOM    988 HD11 LEU A  63      11.902 -19.565 -30.395  1.00 94.71           H  
ATOM    989 HD12 LEU A  63      12.316 -19.141 -32.074  1.00 94.71           H  
ATOM    990 HD13 LEU A  63      10.716 -19.796 -31.689  1.00 94.71           H  
ATOM    991  CD2 LEU A  63       9.736 -17.800 -30.268  1.00 94.71           C  
ATOM    992 HD21 LEU A  63       9.019 -18.471 -30.742  1.00 94.71           H  
ATOM    993 HD22 LEU A  63       9.278 -16.813 -30.201  1.00 94.71           H  
ATOM    994 HD23 LEU A  63       9.971 -18.164 -29.268  1.00 94.71           H  
ATOM    995  N   LEU A  64      14.015 -14.762 -29.361  1.00 95.61           N  
ATOM    996  H   LEU A  64      14.324 -15.000 -30.293  1.00 95.61           H  
ATOM    997  CA  LEU A  64      14.997 -14.281 -28.387  1.00 95.61           C  
ATOM    998  HA  LEU A  64      14.887 -14.844 -27.460  1.00 95.61           H  
ATOM    999  C   LEU A  64      14.746 -12.810 -28.024  1.00 95.61           C  
ATOM   1000  CB  LEU A  64      16.418 -14.494 -28.941  1.00 95.61           C  
ATOM   1001  HB2 LEU A  64      17.125 -14.014 -28.264  1.00 95.61           H  
ATOM   1002  HB3 LEU A  64      16.489 -13.993 -29.906  1.00 95.61           H  
ATOM   1003  O   LEU A  64      14.758 -12.450 -26.849  1.00 95.61           O  
ATOM   1004  CG  LEU A  64      16.830 -15.970 -29.114  1.00 95.61           C  
ATOM   1005  HG  LEU A  64      16.113 -16.486 -29.752  1.00 95.61           H  
ATOM   1006  CD1 LEU A  64      18.207 -16.041 -29.780  1.00 95.61           C  
ATOM   1007 HD11 LEU A  64      18.159 -15.551 -30.752  1.00 95.61           H  
ATOM   1008 HD12 LEU A  64      18.490 -17.083 -29.928  1.00 95.61           H  
ATOM   1009 HD13 LEU A  64      18.949 -15.542 -29.156  1.00 95.61           H  
ATOM   1010  CD2 LEU A  64      16.905 -16.722 -27.783  1.00 95.61           C  
ATOM   1011 HD21 LEU A  64      17.568 -16.198 -27.095  1.00 95.61           H  
ATOM   1012 HD22 LEU A  64      17.274 -17.734 -27.951  1.00 95.61           H  
ATOM   1013 HD23 LEU A  64      15.911 -16.791 -27.341  1.00 95.61           H  
ATOM   1014  N   ALA A  65      14.426 -11.968 -29.010  1.00 95.50           N  
ATOM   1015  H   ALA A  65      14.390 -12.318 -29.957  1.00 95.50           H  
ATOM   1016  CA  ALA A  65      14.146 -10.557 -28.783  1.00 95.50           C  
ATOM   1017  HA  ALA A  65      14.996 -10.132 -28.249  1.00 95.50           H  
ATOM   1018  C   ALA A  65      12.898 -10.336 -27.914  1.00 95.50           C  
ATOM   1019  CB  ALA A  65      14.008  -9.850 -30.136  1.00 95.50           C  
ATOM   1020  HB1 ALA A  65      13.811  -8.789 -29.982  1.00 95.50           H  
ATOM   1021  HB2 ALA A  65      14.928  -9.966 -30.708  1.00 95.50           H  
ATOM   1022  HB3 ALA A  65      13.183 -10.287 -30.698  1.00 95.50           H  
ATOM   1023  O   ALA A  65      12.899  -9.423 -27.080  1.00 95.50           O  
ATOM   1024  N   ASN A  66      11.849 -11.146 -28.085  1.00 94.10           N  
ATOM   1025  H   ASN A  66      11.869 -11.829 -28.828  1.00 94.10           H  
ATOM   1026  CA  ASN A  66      10.678 -11.090 -27.216  1.00 94.10           C  
ATOM   1027  HA  ASN A  66      10.356 -10.053 -27.131  1.00 94.10           H  
ATOM   1028  C   ASN A  66      11.012 -11.571 -25.796  1.00 94.10           C  
ATOM   1029  CB  ASN A  66       9.526 -11.884 -27.844  1.00 94.10           C  
ATOM   1030  HB2 ASN A  66       9.797 -12.937 -27.930  1.00 94.10           H  
ATOM   1031  HB3 ASN A  66       9.318 -11.503 -28.844  1.00 94.10           H  
ATOM   1032  O   ASN A  66      10.679 -10.875 -24.838  1.00 94.10           O  
ATOM   1033  CG  ASN A  66       8.267 -11.737 -27.009  1.00 94.10           C  
ATOM   1034  ND2 ASN A  66       7.949 -12.705 -26.180  1.00 94.10           N  
ATOM   1035 HD21 ASN A  66       8.548 -13.509 -26.059  1.00 94.10           H  
ATOM   1036 HD22 ASN A  66       7.159 -12.542 -25.572  1.00 94.10           H  
ATOM   1037  OD1 ASN A  66       7.587 -10.725 -27.049  1.00 94.10           O  
ATOM   1038  N   PHE A  67      11.715 -12.704 -25.662  1.00 95.69           N  
ATOM   1039  H   PHE A  67      11.983 -13.211 -26.493  1.00 95.69           H  
ATOM   1040  CA  PHE A  67      12.126 -13.256 -24.365  1.00 95.69           C  
ATOM   1041  HA  PHE A  67      11.235 -13.532 -23.801  1.00 95.69           H  
ATOM   1042  C   PHE A  67      12.911 -12.238 -23.521  1.00 95.69           C  
ATOM   1043  CB  PHE A  67      12.947 -14.530 -24.597  1.00 95.69           C  
ATOM   1044  HB2 PHE A  67      12.319 -15.269 -25.095  1.00 95.69           H  
ATOM   1045  HB3 PHE A  67      13.782 -14.306 -25.260  1.00 95.69           H  
ATOM   1046  O   PHE A  67      12.579 -12.006 -22.355  1.00 95.69           O  
ATOM   1047  CG  PHE A  67      13.486 -15.133 -23.316  1.00 95.69           C  
ATOM   1048  CD1 PHE A  67      14.844 -14.978 -22.978  1.00 95.69           C  
ATOM   1049  HD1 PHE A  67      15.507 -14.427 -23.629  1.00 95.69           H  
ATOM   1050  CD2 PHE A  67      12.617 -15.805 -22.435  1.00 95.69           C  
ATOM   1051  HD2 PHE A  67      11.568 -15.893 -22.675  1.00 95.69           H  
ATOM   1052  CE1 PHE A  67      15.336 -15.516 -21.776  1.00 95.69           C  
ATOM   1053  HE1 PHE A  67      16.377 -15.385 -21.522  1.00 95.69           H  
ATOM   1054  CE2 PHE A  67      13.110 -16.342 -21.232  1.00 95.69           C  
ATOM   1055  HE2 PHE A  67      12.435 -16.852 -20.561  1.00 95.69           H  
ATOM   1056  CZ  PHE A  67      14.470 -16.203 -20.905  1.00 95.69           C  
ATOM   1057  HZ  PHE A  67      14.850 -16.611 -19.980  1.00 95.69           H  
ATOM   1058  N   ASP A  68      13.868 -11.536 -24.136  1.00 96.53           N  
ATOM   1059  H   ASP A  68      14.143 -11.830 -25.062  1.00 96.53           H  
ATOM   1060  CA  ASP A  68      14.679 -10.497 -23.485  1.00 96.53           C  
ATOM   1061  HA  ASP A  68      15.188 -10.936 -22.626  1.00 96.53           H  
ATOM   1062  C   ASP A  68      13.851  -9.296 -22.970  1.00 96.53           C  
ATOM   1063  CB  ASP A  68      15.743  -9.994 -24.477  1.00 96.53           C  
ATOM   1064  HB2 ASP A  68      15.243  -9.656 -25.386  1.00 96.53           H  
ATOM   1065  HB3 ASP A  68      16.243  -9.129 -24.041  1.00 96.53           H  
ATOM   1066  O   ASP A  68      14.349  -8.483 -22.189  1.00 96.53           O  
ATOM   1067  CG  ASP A  68      16.831 -11.010 -24.848  1.00 96.53           C  
ATOM   1068  OD1 ASP A  68      17.006 -12.007 -24.111  1.00 96.53           O  
ATOM   1069  OD2 ASP A  68      17.524 -10.718 -25.852  1.00 96.53           O  
ATOM   1070  N   ARG A  69      12.588  -9.154 -23.405  1.00 94.42           N  
ATOM   1071  H   ARG A  69      12.237  -9.884 -24.009  1.00 94.42           H  
ATOM   1072  CA  ARG A  69      11.688  -8.020 -23.111  1.00 94.42           C  
ATOM   1073  HA  ARG A  69      12.214  -7.311 -22.472  1.00 94.42           H  
ATOM   1074  C   ARG A  69      10.437  -8.408 -22.319  1.00 94.42           C  
ATOM   1075  CB  ARG A  69      11.324  -7.309 -24.425  1.00 94.42           C  
ATOM   1076  HB2 ARG A  69      10.935  -8.047 -25.127  1.00 94.42           H  
ATOM   1077  HB3 ARG A  69      10.547  -6.567 -24.244  1.00 94.42           H  
ATOM   1078  O   ARG A  69       9.591  -7.554 -22.067  1.00 94.42           O  
ATOM   1079  CG  ARG A  69      12.536  -6.596 -25.032  1.00 94.42           C  
ATOM   1080  HG2 ARG A  69      13.387  -7.278 -25.052  1.00 94.42           H  
ATOM   1081  HG3 ARG A  69      12.796  -5.736 -24.415  1.00 94.42           H  
ATOM   1082  CD  ARG A  69      12.225  -6.137 -26.462  1.00 94.42           C  
ATOM   1083  HD2 ARG A  69      11.924  -7.000 -27.057  1.00 94.42           H  
ATOM   1084  HD3 ARG A  69      11.386  -5.442 -26.434  1.00 94.42           H  
ATOM   1085  NE  ARG A  69      13.387  -5.482 -27.094  1.00 94.42           N  
ATOM   1086  HE  ARG A  69      13.320  -4.485 -27.243  1.00 94.42           H  
ATOM   1087  NH1 ARG A  69      14.715  -7.357 -27.340  1.00 94.42           N  
ATOM   1088 HH11 ARG A  69      15.611  -7.792 -27.508  1.00 94.42           H  
ATOM   1089 HH12 ARG A  69      13.968  -7.955 -27.017  1.00 94.42           H  
ATOM   1090  NH2 ARG A  69      15.490  -5.375 -27.961  1.00 94.42           N  
ATOM   1091 HH21 ARG A  69      15.403  -4.376 -28.073  1.00 94.42           H  
ATOM   1092 HH22 ARG A  69      16.337  -5.859 -28.225  1.00 94.42           H  
ATOM   1093  CZ  ARG A  69      14.513  -6.076 -27.459  1.00 94.42           C  
ATOM   1094  N   GLU A  70      10.321  -9.655 -21.861  1.00 93.60           N  
ATOM   1095  H   GLU A  70      11.006 -10.334 -22.159  1.00 93.60           H  
ATOM   1096  CA  GLU A  70       9.167 -10.113 -21.065  1.00 93.60           C  
ATOM   1097  HA  GLU A  70       8.246  -9.872 -21.594  1.00 93.60           H  
ATOM   1098  C   GLU A  70       9.080  -9.476 -19.667  1.00 93.60           C  
ATOM   1099  CB  GLU A  70       9.240 -11.629 -20.868  1.00 93.60           C  
ATOM   1100  HB2 GLU A  70      10.222 -11.887 -20.472  1.00 93.60           H  
ATOM   1101  HB3 GLU A  70       8.492 -11.914 -20.129  1.00 93.60           H  
ATOM   1102  O   GLU A  70       8.057  -9.582 -18.982  1.00 93.60           O  
ATOM   1103  CG  GLU A  70       8.964 -12.434 -22.139  1.00 93.60           C  
ATOM   1104  HG2 GLU A  70       9.727 -12.199 -22.882  1.00 93.60           H  
ATOM   1105  HG3 GLU A  70       7.992 -12.139 -22.536  1.00 93.60           H  
ATOM   1106  CD  GLU A  70       8.965 -13.944 -21.862  1.00 93.60           C  
ATOM   1107  OE1 GLU A  70       8.627 -14.687 -22.809  1.00 93.60           O  
ATOM   1108  OE2 GLU A  70       9.253 -14.345 -20.698  1.00 93.60           O  
ATOM   1109  N   ARG A  71      10.164  -8.854 -19.187  1.00 92.89           N  
ATOM   1110  H   ARG A  71      10.950  -8.743 -19.811  1.00 92.89           H  
ATOM   1111  CA  ARG A  71      10.249  -8.297 -17.832  1.00 92.89           C  
ATOM   1112  HA  ARG A  71       9.397  -8.660 -17.257  1.00 92.89           H  
ATOM   1113  C   ARG A  71      10.108  -6.781 -17.863  1.00 92.89           C  
ATOM   1114  CB  ARG A  71      11.537  -8.765 -17.123  1.00 92.89           C  
ATOM   1115  HB2 ARG A  71      11.526  -8.411 -16.092  1.00 92.89           H  
ATOM   1116  HB3 ARG A  71      12.394  -8.311 -17.620  1.00 92.89           H  
ATOM   1117  O   ARG A  71      10.891  -6.081 -18.492  1.00 92.89           O  
ATOM   1118  CG  ARG A  71      11.735 -10.293 -17.129  1.00 92.89           C  
ATOM   1119  HG2 ARG A  71      12.686 -10.527 -16.650  1.00 92.89           H  
ATOM   1120  HG3 ARG A  71      11.805 -10.629 -18.164  1.00 92.89           H  
ATOM   1121  CD  ARG A  71      10.620 -11.073 -16.412  1.00 92.89           C  
ATOM   1122  HD2 ARG A  71      10.876 -11.165 -15.356  1.00 92.89           H  
ATOM   1123  HD3 ARG A  71       9.682 -10.525 -16.499  1.00 92.89           H  
ATOM   1124  NE  ARG A  71      10.431 -12.409 -17.010  1.00 92.89           N  
ATOM   1125  HE  ARG A  71      11.153 -12.742 -17.632  1.00 92.89           H  
ATOM   1126  NH1 ARG A  71       8.323 -12.834 -16.215  1.00 92.89           N  
ATOM   1127 HH11 ARG A  71       7.481 -13.379 -16.332  1.00 92.89           H  
ATOM   1128 HH12 ARG A  71       8.299 -11.875 -15.897  1.00 92.89           H  
ATOM   1129  NH2 ARG A  71       9.247 -14.237 -17.682  1.00 92.89           N  
ATOM   1130 HH21 ARG A  71       8.398 -14.784 -17.710  1.00 92.89           H  
ATOM   1131 HH22 ARG A  71       9.783 -14.314 -18.535  1.00 92.89           H  
ATOM   1132  CZ  ARG A  71       9.348 -13.163 -16.954  1.00 92.89           C  
ATOM   1133  N   ILE A  72       9.124  -6.286 -17.117  1.00 94.36           N  
ATOM   1134  H   ILE A  72       8.521  -6.940 -16.640  1.00 94.36           H  
ATOM   1135  CA  ILE A  72       8.995  -4.868 -16.770  1.00 94.36           C  
ATOM   1136  HA  ILE A  72       9.469  -4.283 -17.559  1.00 94.36           H  
ATOM   1137  C   ILE A  72       9.741  -4.580 -15.458  1.00 94.36           C  
ATOM   1138  CB  ILE A  72       7.514  -4.444 -16.705  1.00 94.36           C  
ATOM   1139  HB  ILE A  72       7.487  -3.379 -16.471  1.00 94.36           H  
ATOM   1140  O   ILE A  72       9.927  -5.512 -14.666  1.00 94.36           O  
ATOM   1141  CG1 ILE A  72       6.730  -5.190 -15.601  1.00 94.36           C  
ATOM   1142 HG12 ILE A  72       6.664  -6.251 -15.840  1.00 94.36           H  
ATOM   1143 HG13 ILE A  72       7.250  -5.084 -14.649  1.00 94.36           H  
ATOM   1144  CG2 ILE A  72       6.868  -4.624 -18.091  1.00 94.36           C  
ATOM   1145 HG21 ILE A  72       6.761  -5.682 -18.333  1.00 94.36           H  
ATOM   1146 HG22 ILE A  72       5.892  -4.140 -18.122  1.00 94.36           H  
ATOM   1147 HG23 ILE A  72       7.494  -4.156 -18.851  1.00 94.36           H  
ATOM   1148  CD1 ILE A  72       5.318  -4.632 -15.411  1.00 94.36           C  
ATOM   1149 HD11 ILE A  72       4.705  -4.821 -16.292  1.00 94.36           H  
ATOM   1150 HD12 ILE A  72       5.380  -3.561 -15.218  1.00 94.36           H  
ATOM   1151 HD13 ILE A  72       4.851  -5.112 -14.552  1.00 94.36           H  
ATOM   1152  N   PRO A  73      10.139  -3.322 -15.183  1.00 96.37           N  
ATOM   1153  CA  PRO A  73      10.817  -2.985 -13.937  1.00 96.37           C  
ATOM   1154  HA  PRO A  73      11.777  -3.503 -13.932  1.00 96.37           H  
ATOM   1155  C   PRO A  73      10.015  -3.413 -12.697  1.00 96.37           C  
ATOM   1156  CB  PRO A  73      11.082  -1.476 -13.991  1.00 96.37           C  
ATOM   1157  HB2 PRO A  73      10.279  -0.922 -13.505  1.00 96.37           H  
ATOM   1158  HB3 PRO A  73      12.037  -1.220 -13.532  1.00 96.37           H  
ATOM   1159  O   PRO A  73       8.793  -3.234 -12.622  1.00 96.37           O  
ATOM   1160  CG  PRO A  73      11.080  -1.160 -15.487  1.00 96.37           C  
ATOM   1161  HG2 PRO A  73      12.067  -1.363 -15.903  1.00 96.37           H  
ATOM   1162  HG3 PRO A  73      10.785  -0.129 -15.683  1.00 96.37           H  
ATOM   1163  CD  PRO A  73      10.073  -2.157 -16.058  1.00 96.37           C  
ATOM   1164  HD2 PRO A  73      10.341  -2.400 -17.086  1.00 96.37           H  
ATOM   1165  HD3 PRO A  73       9.071  -1.729 -16.017  1.00 96.37           H  
ATOM   1166  N   GLU A  74      10.705  -3.989 -11.710  1.00 95.40           N  
ATOM   1167  H   GLU A  74      11.701  -4.113 -11.822  1.00 95.40           H  
ATOM   1168  CA  GLU A  74      10.100  -4.396 -10.442  1.00 95.40           C  
ATOM   1169  HA  GLU A  74       9.232  -5.007 -10.688  1.00 95.40           H  
ATOM   1170  C   GLU A  74       9.595  -3.176  -9.649  1.00 95.40           C  
ATOM   1171  CB  GLU A  74      11.056  -5.296  -9.631  1.00 95.40           C  
ATOM   1172  HB2 GLU A  74      11.957  -4.738  -9.378  1.00 95.40           H  
ATOM   1173  HB3 GLU A  74      11.333  -6.141 -10.261  1.00 95.40           H  
ATOM   1174  O   GLU A  74      10.025  -2.038  -9.812  1.00 95.40           O  
ATOM   1175  CG  GLU A  74      10.402  -5.820  -8.337  1.00 95.40           C  
ATOM   1176  HG2 GLU A  74      10.277  -4.982  -7.652  1.00 95.40           H  
ATOM   1177  HG3 GLU A  74       9.412  -6.209  -8.578  1.00 95.40           H  
ATOM   1178  CD  GLU A  74      11.197  -6.912  -7.611  1.00 95.40           C  
ATOM   1179  OE1 GLU A  74      11.226  -6.887  -6.360  1.00 95.40           O  
ATOM   1180  OE2 GLU A  74      11.637  -7.856  -8.296  1.00 95.40           O  
ATOM   1181  N   ARG A  75       8.589  -3.406  -8.808  1.00 96.46           N  
ATOM   1182  H   ARG A  75       8.411  -4.375  -8.584  1.00 96.46           H  
ATOM   1183  CA  ARG A  75       7.982  -2.408  -7.928  1.00 96.46           C  
ATOM   1184  HA  ARG A  75       7.874  -1.444  -8.424  1.00 96.46           H  
ATOM   1185  C   ARG A  75       8.964  -2.249  -6.772  1.00 96.46           C  
ATOM   1186  CB  ARG A  75       6.621  -2.957  -7.444  1.00 96.46           C  
ATOM   1187  HB2 ARG A  75       6.594  -4.024  -7.665  1.00 96.46           H  
ATOM   1188  HB3 ARG A  75       6.581  -2.887  -6.357  1.00 96.46           H  
ATOM   1189  O   ARG A  75       9.266  -3.239  -6.120  1.00 96.46           O  
ATOM   1190  CG  ARG A  75       5.336  -2.323  -8.008  1.00 96.46           C  
ATOM   1191  HG2 ARG A  75       5.429  -2.147  -9.080  1.00 96.46           H  
ATOM   1192  HG3 ARG A  75       5.175  -1.350  -7.543  1.00 96.46           H  
ATOM   1193  CD  ARG A  75       4.123  -3.234  -7.722  1.00 96.46           C  
ATOM   1194  HD2 ARG A  75       4.449  -4.274  -7.701  1.00 96.46           H  
ATOM   1195  HD3 ARG A  75       3.749  -3.000  -6.725  1.00 96.46           H  
ATOM   1196  NE  ARG A  75       3.030  -3.087  -8.712  1.00 96.46           N  
ATOM   1197  HE  ARG A  75       2.475  -2.244  -8.665  1.00 96.46           H  
ATOM   1198  NH1 ARG A  75       3.347  -5.066  -9.864  1.00 96.46           N  
ATOM   1199 HH11 ARG A  75       4.112  -5.343  -9.266  1.00 96.46           H  
ATOM   1200 HH12 ARG A  75       3.121  -5.652 -10.655  1.00 96.46           H  
ATOM   1201  NH2 ARG A  75       1.720  -3.701 -10.481  1.00 96.46           N  
ATOM   1202 HH21 ARG A  75       1.075  -2.929 -10.393  1.00 96.46           H  
ATOM   1203 HH22 ARG A  75       1.586  -4.317 -11.270  1.00 96.46           H  
ATOM   1204  CZ  ARG A  75       2.707  -3.945  -9.671  1.00 96.46           C  
ATOM   1205  N   VAL A  76       9.429  -1.032  -6.488  1.00 94.95           N  
ATOM   1206  H   VAL A  76       9.222  -0.269  -7.117  1.00 94.95           H  
ATOM   1207  CA  VAL A  76      10.372  -0.793  -5.373  1.00 94.95           C  
ATOM   1208  HA  VAL A  76      11.294  -1.339  -5.570  1.00 94.95           H  
ATOM   1209  C   VAL A  76       9.807  -1.320  -4.046  1.00 94.95           C  
ATOM   1210  CB  VAL A  76      10.709   0.707  -5.257  1.00 94.95           C  
ATOM   1211  HB  VAL A  76       9.788   1.266  -5.089  1.00 94.95           H  
ATOM   1212  O   VAL A  76      10.527  -1.911  -3.246  1.00 94.95           O  
ATOM   1213  CG1 VAL A  76      11.665   0.995  -4.093  1.00 94.95           C  
ATOM   1214 HG11 VAL A  76      12.579   0.411  -4.203  1.00 94.95           H  
ATOM   1215 HG12 VAL A  76      11.197   0.756  -3.139  1.00 94.95           H  
ATOM   1216 HG13 VAL A  76      11.924   2.054  -4.079  1.00 94.95           H  
ATOM   1217  CG2 VAL A  76      11.363   1.222  -6.546  1.00 94.95           C  
ATOM   1218 HG21 VAL A  76      10.675   1.148  -7.389  1.00 94.95           H  
ATOM   1219 HG22 VAL A  76      12.263   0.646  -6.765  1.00 94.95           H  
ATOM   1220 HG23 VAL A  76      11.638   2.270  -6.428  1.00 94.95           H  
ATOM   1221  N   VAL A  77       8.499  -1.164  -3.851  1.00 96.56           N  
ATOM   1222  H   VAL A  77       7.972  -0.708  -4.582  1.00 96.56           H  
ATOM   1223  CA  VAL A  77       7.705  -1.728  -2.753  1.00 96.56           C  
ATOM   1224  HA  VAL A  77       8.266  -2.519  -2.256  1.00 96.56           H  
ATOM   1225  C   VAL A  77       6.438  -2.352  -3.321  1.00 96.56           C  
ATOM   1226  CB  VAL A  77       7.338  -0.660  -1.706  1.00 96.56           C  
ATOM   1227  HB  VAL A  77       6.608  -1.086  -1.018  1.00 96.56           H  
ATOM   1228  O   VAL A  77       5.948  -1.907  -4.359  1.00 96.56           O  
ATOM   1229  CG1 VAL A  77       8.569  -0.257  -0.893  1.00 96.56           C  
ATOM   1230 HG11 VAL A  77       9.302   0.248  -1.522  1.00 96.56           H  
ATOM   1231 HG12 VAL A  77       9.022  -1.142  -0.448  1.00 96.56           H  
ATOM   1232 HG13 VAL A  77       8.257   0.417  -0.095  1.00 96.56           H  
ATOM   1233  CG2 VAL A  77       6.733   0.613  -2.321  1.00 96.56           C  
ATOM   1234 HG21 VAL A  77       7.496   1.173  -2.861  1.00 96.56           H  
ATOM   1235 HG22 VAL A  77       5.924   0.368  -3.009  1.00 96.56           H  
ATOM   1236 HG23 VAL A  77       6.335   1.242  -1.525  1.00 96.56           H  
ATOM   1237  N   HIS A  78       5.879  -3.353  -2.644  1.00 97.42           N  
ATOM   1238  H   HIS A  78       6.291  -3.625  -1.764  1.00 97.42           H  
ATOM   1239  CA  HIS A  78       4.740  -4.130  -3.142  1.00 97.42           C  
ATOM   1240  HA  HIS A  78       4.511  -4.864  -2.370  1.00 97.42           H  
ATOM   1241  C   HIS A  78       5.045  -4.999  -4.366  1.00 97.42           C  
ATOM   1242  CB  HIS A  78       3.471  -3.270  -3.280  1.00 97.42           C  
ATOM   1243  HB2 HIS A  78       2.632  -3.927  -3.507  1.00 97.42           H  
ATOM   1244  HB3 HIS A  78       3.569  -2.576  -4.114  1.00 97.42           H  
ATOM   1245  O   HIS A  78       4.177  -5.172  -5.228  1.00 97.42           O  
ATOM   1246  CG  HIS A  78       3.110  -2.498  -2.043  1.00 97.42           C  
ATOM   1247  CD2 HIS A  78       3.426  -1.198  -1.762  1.00 97.42           C  
ATOM   1248  HD2 HIS A  78       4.018  -0.543  -2.383  1.00 97.42           H  
ATOM   1249  ND1 HIS A  78       2.301  -2.946  -1.031  1.00 97.42           N  
ATOM   1250  HD1 HIS A  78       1.913  -3.877  -0.971  1.00 97.42           H  
ATOM   1251  CE1 HIS A  78       2.101  -1.929  -0.176  1.00 97.42           C  
ATOM   1252  HE1 HIS A  78       1.490  -1.968   0.714  1.00 97.42           H  
ATOM   1253  NE2 HIS A  78       2.784  -0.845  -0.574  1.00 97.42           N  
ATOM   1254  N   ALA A  79       6.266  -5.533  -4.466  1.00 96.81           N  
ATOM   1255  H   ALA A  79       6.926  -5.372  -3.719  1.00 96.81           H  
ATOM   1256  CA  ALA A  79       6.716  -6.336  -5.601  1.00 96.81           C  
ATOM   1257  HA  ALA A  79       6.566  -5.767  -6.519  1.00 96.81           H  
ATOM   1258  C   ALA A  79       5.920  -7.636  -5.754  1.00 96.81           C  
ATOM   1259  CB  ALA A  79       8.213  -6.598  -5.456  1.00 96.81           C  
ATOM   1260  HB1 ALA A  79       8.563  -7.189  -6.303  1.00 96.81           H  
ATOM   1261  HB2 ALA A  79       8.418  -7.142  -4.534  1.00 96.81           H  
ATOM   1262  HB3 ALA A  79       8.765  -5.659  -5.433  1.00 96.81           H  
ATOM   1263  O   ALA A  79       5.258  -7.826  -6.779  1.00 96.81           O  
ATOM   1264  N   LYS A  80       5.922  -8.487  -4.723  1.00 96.90           N  
ATOM   1265  H   LYS A  80       6.468  -8.263  -3.903  1.00 96.90           H  
ATOM   1266  CA  LYS A  80       5.111  -9.703  -4.697  1.00 96.90           C  
ATOM   1267  HA  LYS A  80       5.138 -10.152  -5.691  1.00 96.90           H  
ATOM   1268  C   LYS A  80       3.660  -9.383  -4.363  1.00 96.90           C  
ATOM   1269  CB  LYS A  80       5.703 -10.713  -3.713  1.00 96.90           C  
ATOM   1270  HB2 LYS A  80       6.765 -10.837  -3.925  1.00 96.90           H  
ATOM   1271  HB3 LYS A  80       5.587 -10.361  -2.688  1.00 96.90           H  
ATOM   1272  O   LYS A  80       3.384  -8.559  -3.492  1.00 96.90           O  
ATOM   1273  CG  LYS A  80       4.992 -12.060  -3.887  1.00 96.90           C  
ATOM   1274  HG2 LYS A  80       5.005 -12.339  -4.940  1.00 96.90           H  
ATOM   1275  HG3 LYS A  80       3.959 -11.993  -3.546  1.00 96.90           H  
ATOM   1276  CD  LYS A  80       5.701 -13.135  -3.087  1.00 96.90           C  
ATOM   1277  HD2 LYS A  80       5.560 -12.946  -2.023  1.00 96.90           H  
ATOM   1278  HD3 LYS A  80       6.759 -13.118  -3.346  1.00 96.90           H  
ATOM   1279  CE  LYS A  80       5.126 -14.497  -3.461  1.00 96.90           C  
ATOM   1280  HE2 LYS A  80       5.410 -14.743  -4.484  1.00 96.90           H  
ATOM   1281  HE3 LYS A  80       4.038 -14.465  -3.406  1.00 96.90           H  
ATOM   1282  NZ  LYS A  80       5.612 -15.547  -2.560  1.00 96.90           N  
ATOM   1283  HZ1 LYS A  80       5.035 -15.572  -1.731  1.00 96.90           H  
ATOM   1284  HZ2 LYS A  80       5.504 -16.440  -3.019  1.00 96.90           H  
ATOM   1285  HZ3 LYS A  80       6.578 -15.403  -2.303  1.00 96.90           H  
ATOM   1286  N   GLY A  81       2.725 -10.025  -5.052  1.00 95.81           N  
ATOM   1287  H   GLY A  81       2.984 -10.739  -5.718  1.00 95.81           H  
ATOM   1288  CA  GLY A  81       1.312  -9.863  -4.758  1.00 95.81           C  
ATOM   1289  HA2 GLY A  81       0.994  -8.861  -5.046  1.00 95.81           H  
ATOM   1290  HA3 GLY A  81       1.159  -9.988  -3.685  1.00 95.81           H  
ATOM   1291  C   GLY A  81       0.422 -10.873  -5.457  1.00 95.81           C  
ATOM   1292  O   GLY A  81       0.862 -11.606  -6.332  1.00 95.81           O  
ATOM   1293  N   ALA A  82      -0.846 -10.856  -5.075  1.00 98.05           N  
ATOM   1294  H   ALA A  82      -1.114 -10.173  -4.380  1.00 98.05           H  
ATOM   1295  CA  ALA A  82      -1.919 -11.662  -5.640  1.00 98.05           C  
ATOM   1296  HA  ALA A  82      -1.635 -12.026  -6.627  1.00 98.05           H  
ATOM   1297  C   ALA A  82      -3.165 -10.792  -5.764  1.00 98.05           C  
ATOM   1298  CB  ALA A  82      -2.177 -12.857  -4.721  1.00 98.05           C  
ATOM   1299  HB1 ALA A  82      -1.243 -13.396  -4.564  1.00 98.05           H  
ATOM   1300  HB2 ALA A  82      -2.554 -12.514  -3.757  1.00 98.05           H  
ATOM   1301  HB3 ALA A  82      -2.907 -13.529  -5.172  1.00 98.05           H  
ATOM   1302  O   ALA A  82      -3.276  -9.767  -5.093  1.00 98.05           O  
ATOM   1303  N   GLY A  83      -4.128 -11.177  -6.590  1.00 98.22           N  
ATOM   1304  H   GLY A  83      -4.060 -12.043  -7.105  1.00 98.22           H  
ATOM   1305  CA  GLY A  83      -5.369 -10.425  -6.664  1.00 98.22           C  
ATOM   1306  HA2 GLY A  83      -5.203  -9.480  -7.181  1.00 98.22           H  
ATOM   1307  HA3 GLY A  83      -5.706 -10.197  -5.653  1.00 98.22           H  
ATOM   1308  C   GLY A  83      -6.488 -11.168  -7.356  1.00 98.22           C  
ATOM   1309  O   GLY A  83      -6.277 -12.206  -7.981  1.00 98.22           O  
ATOM   1310  N   ALA A  84      -7.683 -10.617  -7.211  1.00 98.77           N  
ATOM   1311  H   ALA A  84      -7.748  -9.732  -6.729  1.00 98.77           H  
ATOM   1312  CA  ALA A  84      -8.905 -11.169  -7.762  1.00 98.77           C  
ATOM   1313  HA  ALA A  84      -8.686 -11.648  -8.716  1.00 98.77           H  
ATOM   1314  C   ALA A  84      -9.927 -10.060  -8.013  1.00 98.77           C  
ATOM   1315  CB  ALA A  84      -9.451 -12.227  -6.800  1.00 98.77           C  
ATOM   1316  HB1 ALA A  84      -8.730 -13.036  -6.688  1.00 98.77           H  
ATOM   1317  HB2 ALA A  84     -10.376 -12.636  -7.205  1.00 98.77           H  
ATOM   1318  HB3 ALA A  84      -9.653 -11.783  -5.825  1.00 98.77           H  
ATOM   1319  O   ALA A  84      -9.895  -8.996  -7.385  1.00 98.77           O  
ATOM   1320  N   TYR A  85     -10.842 -10.327  -8.937  1.00 98.82           N  
ATOM   1321  H   TYR A  85     -10.861 -11.256  -9.333  1.00 98.82           H  
ATOM   1322  CA  TYR A  85     -11.983  -9.467  -9.206  1.00 98.82           C  
ATOM   1323  HA  TYR A  85     -11.675  -8.428  -9.093  1.00 98.82           H  
ATOM   1324  C   TYR A  85     -13.115  -9.730  -8.222  1.00 98.82           C  
ATOM   1325  CB  TYR A  85     -12.479  -9.661 -10.638  1.00 98.82           C  
ATOM   1326  HB2 TYR A  85     -12.706 -10.716 -10.790  1.00 98.82           H  
ATOM   1327  HB3 TYR A  85     -13.403  -9.100 -10.779  1.00 98.82           H  
ATOM   1328  O   TYR A  85     -13.234 -10.806  -7.627  1.00 98.82           O  
ATOM   1329  CG  TYR A  85     -11.496  -9.215 -11.688  1.00 98.82           C  
ATOM   1330  CD1 TYR A  85     -11.415  -7.856 -12.046  1.00 98.82           C  
ATOM   1331  HD1 TYR A  85     -12.035  -7.124 -11.550  1.00 98.82           H  
ATOM   1332  CD2 TYR A  85     -10.667 -10.167 -12.303  1.00 98.82           C  
ATOM   1333  HD2 TYR A  85     -10.702 -11.206 -12.010  1.00 98.82           H  
ATOM   1334  CE1 TYR A  85     -10.497  -7.444 -13.033  1.00 98.82           C  
ATOM   1335  HE1 TYR A  85     -10.411  -6.404 -13.313  1.00 98.82           H  
ATOM   1336  CE2 TYR A  85      -9.771  -9.757 -13.300  1.00 98.82           C  
ATOM   1337  HE2 TYR A  85      -9.143 -10.490 -13.784  1.00 98.82           H  
ATOM   1338  OH  TYR A  85      -8.840  -8.020 -14.664  1.00 98.82           O  
ATOM   1339  HH  TYR A  85      -8.564  -8.794 -15.160  1.00 98.82           H  
ATOM   1340  CZ  TYR A  85      -9.678  -8.398 -13.669  1.00 98.82           C  
ATOM   1341  N   GLY A  86     -13.979  -8.732  -8.100  1.00 98.57           N  
ATOM   1342  H   GLY A  86     -13.819  -7.879  -8.615  1.00 98.57           H  
ATOM   1343  CA  GLY A  86     -15.126  -8.784  -7.222  1.00 98.57           C  
ATOM   1344  HA2 GLY A  86     -15.625  -9.751  -7.292  1.00 98.57           H  
ATOM   1345  HA3 GLY A  86     -14.755  -8.649  -6.206  1.00 98.57           H  
ATOM   1346  C   GLY A  86     -16.141  -7.691  -7.498  1.00 98.57           C  
ATOM   1347  O   GLY A  86     -16.117  -7.020  -8.536  1.00 98.57           O  
ATOM   1348  N   GLU A  87     -17.008  -7.493  -6.515  1.00 98.72           N  
ATOM   1349  H   GLU A  87     -16.930  -8.078  -5.694  1.00 98.72           H  
ATOM   1350  CA  GLU A  87     -18.018  -6.443  -6.498  1.00 98.72           C  
ATOM   1351  HA  GLU A  87     -17.763  -5.686  -7.239  1.00 98.72           H  
ATOM   1352  C   GLU A  87     -18.050  -5.769  -5.122  1.00 98.72           C  
ATOM   1353  CB  GLU A  87     -19.402  -7.012  -6.856  1.00 98.72           C  
ATOM   1354  HB2 GLU A  87     -20.124  -6.196  -6.839  1.00 98.72           H  
ATOM   1355  HB3 GLU A  87     -19.689  -7.738  -6.096  1.00 98.72           H  
ATOM   1356  O   GLU A  87     -17.938  -6.422  -4.081  1.00 98.72           O  
ATOM   1357  CG  GLU A  87     -19.457  -7.685  -8.240  1.00 98.72           C  
ATOM   1358  HG2 GLU A  87     -19.115  -6.968  -8.987  1.00 98.72           H  
ATOM   1359  HG3 GLU A  87     -18.786  -8.543  -8.257  1.00 98.72           H  
ATOM   1360  CD  GLU A  87     -20.872  -8.172  -8.600  1.00 98.72           C  
ATOM   1361  OE1 GLU A  87     -21.268  -8.017  -9.773  1.00 98.72           O  
ATOM   1362  OE2 GLU A  87     -21.597  -8.690  -7.709  1.00 98.72           O  
ATOM   1363  N   PHE A  88     -18.217  -4.451  -5.125  1.00 98.81           N  
ATOM   1364  H   PHE A  88     -18.249  -3.979  -6.017  1.00 98.81           H  
ATOM   1365  CA  PHE A  88     -18.626  -3.677  -3.962  1.00 98.81           C  
ATOM   1366  HA  PHE A  88     -18.380  -4.219  -3.049  1.00 98.81           H  
ATOM   1367  C   PHE A  88     -20.138  -3.482  -4.017  1.00 98.81           C  
ATOM   1368  CB  PHE A  88     -17.892  -2.333  -3.933  1.00 98.81           C  
ATOM   1369  HB2 PHE A  88     -16.830  -2.516  -3.768  1.00 98.81           H  
ATOM   1370  HB3 PHE A  88     -18.005  -1.836  -4.896  1.00 98.81           H  
ATOM   1371  O   PHE A  88     -20.664  -3.069  -5.048  1.00 98.81           O  
ATOM   1372  CG  PHE A  88     -18.381  -1.408  -2.841  1.00 98.81           C  
ATOM   1373  CD1 PHE A  88     -19.469  -0.546  -3.077  1.00 98.81           C  
ATOM   1374  HD1 PHE A  88     -19.952  -0.529  -4.043  1.00 98.81           H  
ATOM   1375  CD2 PHE A  88     -17.780  -1.450  -1.571  1.00 98.81           C  
ATOM   1376  HD2 PHE A  88     -16.954  -2.120  -1.381  1.00 98.81           H  
ATOM   1377  CE1 PHE A  88     -19.958   0.270  -2.045  1.00 98.81           C  
ATOM   1378  HE1 PHE A  88     -20.810   0.911  -2.219  1.00 98.81           H  
ATOM   1379  CE2 PHE A  88     -18.269  -0.631  -0.540  1.00 98.81           C  
ATOM   1380  HE2 PHE A  88     -17.821  -0.673   0.442  1.00 98.81           H  
ATOM   1381  CZ  PHE A  88     -19.357   0.226  -0.778  1.00 98.81           C  
ATOM   1382  HZ  PHE A  88     -19.757   0.833   0.021  1.00 98.81           H  
ATOM   1383  N   GLU A  89     -20.823  -3.734  -2.912  1.00 98.72           N  
ATOM   1384  H   GLU A  89     -20.319  -4.098  -2.116  1.00 98.72           H  
ATOM   1385  CA  GLU A  89     -22.258  -3.535  -2.743  1.00 98.72           C  
ATOM   1386  HA  GLU A  89     -22.704  -3.197  -3.679  1.00 98.72           H  
ATOM   1387  C   GLU A  89     -22.516  -2.475  -1.667  1.00 98.72           C  
ATOM   1388  CB  GLU A  89     -22.879  -4.889  -2.381  1.00 98.72           C  
ATOM   1389  HB2 GLU A  89     -22.461  -5.219  -1.429  1.00 98.72           H  
ATOM   1390  HB3 GLU A  89     -22.599  -5.610  -3.149  1.00 98.72           H  
ATOM   1391  O   GLU A  89     -22.018  -2.598  -0.546  1.00 98.72           O  
ATOM   1392  CG  GLU A  89     -24.409  -4.861  -2.275  1.00 98.72           C  
ATOM   1393  HG2 GLU A  89     -24.822  -4.600  -3.250  1.00 98.72           H  
ATOM   1394  HG3 GLU A  89     -24.706  -4.095  -1.558  1.00 98.72           H  
ATOM   1395  CD  GLU A  89     -24.974  -6.215  -1.820  1.00 98.72           C  
ATOM   1396  OE1 GLU A  89     -26.180  -6.285  -1.514  1.00 98.72           O  
ATOM   1397  OE2 GLU A  89     -24.204  -7.205  -1.744  1.00 98.72           O  
ATOM   1398  N   LEU A  90     -23.303  -1.445  -1.992  1.00 98.72           N  
ATOM   1399  H   LEU A  90     -23.652  -1.390  -2.938  1.00 98.72           H  
ATOM   1400  CA  LEU A  90     -23.794  -0.458  -1.025  1.00 98.72           C  
ATOM   1401  HA  LEU A  90     -22.958  -0.100  -0.424  1.00 98.72           H  
ATOM   1402  C   LEU A  90     -24.825  -1.125  -0.103  1.00 98.72           C  
ATOM   1403  CB  LEU A  90     -24.405   0.724  -1.804  1.00 98.72           C  
ATOM   1404  HB2 LEU A  90     -23.649   1.131  -2.475  1.00 98.72           H  
ATOM   1405  HB3 LEU A  90     -25.221   0.345  -2.419  1.00 98.72           H  
ATOM   1406  O   LEU A  90     -25.884  -1.534  -0.572  1.00 98.72           O  
ATOM   1407  CG  LEU A  90     -24.956   1.869  -0.928  1.00 98.72           C  
ATOM   1408  HG  LEU A  90     -25.695   1.479  -0.228  1.00 98.72           H  
ATOM   1409  CD1 LEU A  90     -23.844   2.566  -0.150  1.00 98.72           C  
ATOM   1410 HD11 LEU A  90     -23.498   1.913   0.651  1.00 98.72           H  
ATOM   1411 HD12 LEU A  90     -23.009   2.806  -0.809  1.00 98.72           H  
ATOM   1412 HD13 LEU A  90     -24.224   3.479   0.308  1.00 98.72           H  
ATOM   1413  CD2 LEU A  90     -25.634   2.913  -1.814  1.00 98.72           C  
ATOM   1414 HD21 LEU A  90     -26.040   3.713  -1.194  1.00 98.72           H  
ATOM   1415 HD22 LEU A  90     -24.916   3.334  -2.518  1.00 98.72           H  
ATOM   1416 HD23 LEU A  90     -26.455   2.455  -2.364  1.00 98.72           H  
ATOM   1417  N   THR A  91     -24.537  -1.234   1.195  1.00 98.65           N  
ATOM   1418  H   THR A  91     -23.674  -0.833   1.534  1.00 98.65           H  
ATOM   1419  CA  THR A  91     -25.404  -1.945   2.158  1.00 98.65           C  
ATOM   1420  HA  THR A  91     -26.164  -2.505   1.614  1.00 98.65           H  
ATOM   1421  C   THR A  91     -26.160  -1.011   3.094  1.00 98.65           C  
ATOM   1422  CB  THR A  91     -24.624  -2.968   2.995  1.00 98.65           C  
ATOM   1423  HB  THR A  91     -25.307  -3.436   3.703  1.00 98.65           H  
ATOM   1424  O   THR A  91     -27.207  -1.395   3.606  1.00 98.65           O  
ATOM   1425  CG2 THR A  91     -23.997  -4.068   2.142  1.00 98.65           C  
ATOM   1426 HG21 THR A  91     -23.529  -4.814   2.785  1.00 98.65           H  
ATOM   1427 HG22 THR A  91     -23.252  -3.651   1.465  1.00 98.65           H  
ATOM   1428 HG23 THR A  91     -24.773  -4.553   1.550  1.00 98.65           H  
ATOM   1429  OG1 THR A  91     -23.578  -2.351   3.716  1.00 98.65           O  
ATOM   1430  HG1 THR A  91     -22.913  -3.025   3.877  1.00 98.65           H  
ATOM   1431  N   HIS A  92     -25.653   0.204   3.317  1.00 98.34           N  
ATOM   1432  H   HIS A  92     -24.817   0.486   2.825  1.00 98.34           H  
ATOM   1433  CA  HIS A  92     -26.293   1.203   4.172  1.00 98.34           C  
ATOM   1434  HA  HIS A  92     -27.335   0.925   4.332  1.00 98.34           H  
ATOM   1435  C   HIS A  92     -26.277   2.566   3.495  1.00 98.34           C  
ATOM   1436  CB  HIS A  92     -25.612   1.303   5.544  1.00 98.34           C  
ATOM   1437  HB2 HIS A  92     -26.157   2.031   6.145  1.00 98.34           H  
ATOM   1438  HB3 HIS A  92     -24.604   1.696   5.414  1.00 98.34           H  
ATOM   1439  O   HIS A  92     -25.326   2.912   2.795  1.00 98.34           O  
ATOM   1440  CG  HIS A  92     -25.536   0.012   6.315  1.00 98.34           C  
ATOM   1441  CD2 HIS A  92     -26.209  -0.286   7.468  1.00 98.34           C  
ATOM   1442  HD2 HIS A  92     -26.891   0.367   7.990  1.00 98.34           H  
ATOM   1443  ND1 HIS A  92     -24.789  -1.095   5.988  1.00 98.34           N  
ATOM   1444  HD1 HIS A  92     -24.266  -1.228   5.135  1.00 98.34           H  
ATOM   1445  CE1 HIS A  92     -25.030  -2.046   6.902  1.00 98.34           C  
ATOM   1446  HE1 HIS A  92     -24.617  -3.043   6.883  1.00 98.34           H  
ATOM   1447  NE2 HIS A  92     -25.871  -1.591   7.842  1.00 98.34           N  
ATOM   1448  N   ASP A  93     -27.325   3.346   3.739  1.00 97.42           N  
ATOM   1449  H   ASP A  93     -28.064   3.020   4.346  1.00 97.42           H  
ATOM   1450  CA  ASP A  93     -27.416   4.703   3.223  1.00 97.42           C  
ATOM   1451  HA  ASP A  93     -27.134   4.690   2.170  1.00 97.42           H  
ATOM   1452  C   ASP A  93     -26.431   5.605   3.982  1.00 97.42           C  
ATOM   1453  CB  ASP A  93     -28.867   5.198   3.305  1.00 97.42           C  
ATOM   1454  HB2 ASP A  93     -29.521   4.449   2.858  1.00 97.42           H  
ATOM   1455  HB3 ASP A  93     -29.155   5.311   4.350  1.00 97.42           H  
ATOM   1456  O   ASP A  93     -26.446   5.671   5.217  1.00 97.42           O  
ATOM   1457  CG  ASP A  93     -29.089   6.524   2.567  1.00 97.42           C  
ATOM   1458  OD1 ASP A  93     -28.098   7.138   2.106  1.00 97.42           O  
ATOM   1459  OD2 ASP A  93     -30.261   6.923   2.444  1.00 97.42           O  
ATOM   1460  N   ILE A  94     -25.547   6.261   3.231  1.00 97.50           N  
ATOM   1461  H   ILE A  94     -25.625   6.143   2.231  1.00 97.50           H  
ATOM   1462  CA  ILE A  94     -24.593   7.266   3.715  1.00 97.50           C  
ATOM   1463  HA  ILE A  94     -24.909   7.583   4.709  1.00 97.50           H  
ATOM   1464  C   ILE A  94     -24.658   8.558   2.893  1.00 97.50           C  
ATOM   1465  CB  ILE A  94     -23.166   6.691   3.847  1.00 97.50           C  
ATOM   1466  HB  ILE A  94     -22.524   7.487   4.225  1.00 97.50           H  
ATOM   1467  O   ILE A  94     -23.695   9.324   2.854  1.00 97.50           O  
ATOM   1468  CG1 ILE A  94     -22.610   6.212   2.491  1.00 97.50           C  
ATOM   1469 HG12 ILE A  94     -22.862   6.927   1.707  1.00 97.50           H  
ATOM   1470 HG13 ILE A  94     -23.060   5.256   2.224  1.00 97.50           H  
ATOM   1471  CG2 ILE A  94     -23.122   5.541   4.873  1.00 97.50           C  
ATOM   1472 HG21 ILE A  94     -23.691   5.816   5.761  1.00 97.50           H  
ATOM   1473 HG22 ILE A  94     -22.095   5.333   5.174  1.00 97.50           H  
ATOM   1474 HG23 ILE A  94     -23.569   4.641   4.451  1.00 97.50           H  
ATOM   1475  CD1 ILE A  94     -21.086   6.069   2.518  1.00 97.50           C  
ATOM   1476 HD11 ILE A  94     -20.759   5.562   1.610  1.00 97.50           H  
ATOM   1477 HD12 ILE A  94     -20.763   5.476   3.374  1.00 97.50           H  
ATOM   1478 HD13 ILE A  94     -20.625   7.055   2.573  1.00 97.50           H  
ATOM   1479  N   SER A  95     -25.787   8.804   2.223  1.00 96.26           N  
ATOM   1480  H   SER A  95     -26.559   8.161   2.320  1.00 96.26           H  
ATOM   1481  CA  SER A  95     -26.013   9.983   1.379  1.00 96.26           C  
ATOM   1482  HA  SER A  95     -25.214  10.038   0.639  1.00 96.26           H  
ATOM   1483  C   SER A  95     -25.972  11.307   2.149  1.00 96.26           C  
ATOM   1484  CB  SER A  95     -27.347   9.838   0.637  1.00 96.26           C  
ATOM   1485  HB2 SER A  95     -27.500  10.718   0.012  1.00 96.26           H  
ATOM   1486  HB3 SER A  95     -27.308   8.957  -0.003  1.00 96.26           H  
ATOM   1487  O   SER A  95     -25.718  12.352   1.557  1.00 96.26           O  
ATOM   1488  OG  SER A  95     -28.437   9.707   1.526  1.00 96.26           O  
ATOM   1489  HG  SER A  95     -28.508   8.781   1.771  1.00 96.26           H  
ATOM   1490  N   ASP A  96     -26.119  11.277   3.476  1.00 95.98           N  
ATOM   1491  H   ASP A  96     -26.297  10.387   3.918  1.00 95.98           H  
ATOM   1492  CA  ASP A  96     -25.883  12.420   4.361  1.00 95.98           C  
ATOM   1493  HA  ASP A  96     -26.435  13.277   3.974  1.00 95.98           H  
ATOM   1494  C   ASP A  96     -24.401  12.829   4.431  1.00 95.98           C  
ATOM   1495  CB  ASP A  96     -26.425  12.088   5.764  1.00 95.98           C  
ATOM   1496  HB2 ASP A  96     -26.316  12.967   6.398  1.00 95.98           H  
ATOM   1497  HB3 ASP A  96     -27.490  11.869   5.685  1.00 95.98           H  
ATOM   1498  O   ASP A  96     -24.092  13.987   4.716  1.00 95.98           O  
ATOM   1499  CG  ASP A  96     -25.724  10.892   6.426  1.00 95.98           C  
ATOM   1500  OD1 ASP A  96     -25.714   9.788   5.837  1.00 95.98           O  
ATOM   1501  OD2 ASP A  96     -25.179  11.019   7.544  1.00 95.98           O  
ATOM   1502  N   LEU A  97     -23.481  11.900   4.153  1.00 96.44           N  
ATOM   1503  H   LEU A  97     -23.809  10.982   3.887  1.00 96.44           H  
ATOM   1504  CA  LEU A  97     -22.038  12.110   4.277  1.00 96.44           C  
ATOM   1505  HA  LEU A  97     -21.855  12.991   4.894  1.00 96.44           H  
ATOM   1506  C   LEU A  97     -21.336  12.354   2.944  1.00 96.44           C  
ATOM   1507  CB  LEU A  97     -21.390  10.900   4.965  1.00 96.44           C  
ATOM   1508  HB2 LEU A  97     -21.517  10.025   4.327  1.00 96.44           H  
ATOM   1509  HB3 LEU A  97     -20.322  11.099   5.046  1.00 96.44           H  
ATOM   1510  O   LEU A  97     -20.212  12.855   2.942  1.00 96.44           O  
ATOM   1511  CG  LEU A  97     -21.927  10.570   6.362  1.00 96.44           C  
ATOM   1512  HG  LEU A  97     -22.971  10.267   6.288  1.00 96.44           H  
ATOM   1513  CD1 LEU A  97     -21.120   9.386   6.898  1.00 96.44           C  
ATOM   1514 HD11 LEU A  97     -21.399   9.182   7.931  1.00 96.44           H  
ATOM   1515 HD12 LEU A  97     -21.325   8.506   6.289  1.00 96.44           H  
ATOM   1516 HD13 LEU A  97     -20.055   9.616   6.850  1.00 96.44           H  
ATOM   1517  CD2 LEU A  97     -21.802  11.743   7.337  1.00 96.44           C  
ATOM   1518 HD21 LEU A  97     -20.776  12.110   7.360  1.00 96.44           H  
ATOM   1519 HD22 LEU A  97     -22.110  11.430   8.334  1.00 96.44           H  
ATOM   1520 HD23 LEU A  97     -22.473  12.544   7.026  1.00 96.44           H  
ATOM   1521  N   THR A  98     -21.935  11.953   1.821  1.00 95.76           N  
ATOM   1522  H   THR A  98     -22.865  11.563   1.870  1.00 95.76           H  
ATOM   1523  CA  THR A  98     -21.225  11.919   0.542  1.00 95.76           C  
ATOM   1524  HA  THR A  98     -20.499  12.731   0.545  1.00 95.76           H  
ATOM   1525  C   THR A  98     -22.123  12.126  -0.672  1.00 95.76           C  
ATOM   1526  CB  THR A  98     -20.419  10.621   0.415  1.00 95.76           C  
ATOM   1527  HB  THR A  98     -19.824  10.492   1.319  1.00 95.76           H  
ATOM   1528  O   THR A  98     -23.299  11.780  -0.681  1.00 95.76           O  
ATOM   1529  CG2 THR A  98     -21.248   9.357   0.203  1.00 95.76           C  
ATOM   1530 HG21 THR A  98     -21.772   9.395  -0.752  1.00 95.76           H  
ATOM   1531 HG22 THR A  98     -21.979   9.256   1.006  1.00 95.76           H  
ATOM   1532 HG23 THR A  98     -20.592   8.487   0.220  1.00 95.76           H  
ATOM   1533  OG1 THR A  98     -19.539  10.737  -0.674  1.00 95.76           O  
ATOM   1534  HG1 THR A  98     -18.663  10.906  -0.320  1.00 95.76           H  
ATOM   1535  N   THR A  99     -21.518  12.655  -1.731  1.00 94.78           N  
ATOM   1536  H   THR A  99     -20.565  12.962  -1.598  1.00 94.78           H  
ATOM   1537  CA  THR A  99     -22.086  12.818  -3.076  1.00 94.78           C  
ATOM   1538  HA  THR A  99     -23.157  12.615  -3.039  1.00 94.78           H  
ATOM   1539  C   THR A  99     -21.499  11.827  -4.089  1.00 94.78           C  
ATOM   1540  CB  THR A  99     -21.894  14.264  -3.557  1.00 94.78           C  
ATOM   1541  HB  THR A  99     -22.143  14.342  -4.615  1.00 94.78           H  
ATOM   1542  O   THR A  99     -21.790  11.918  -5.281  1.00 94.78           O  
ATOM   1543  CG2 THR A  99     -22.775  15.236  -2.776  1.00 94.78           C  
ATOM   1544 HG21 THR A  99     -22.571  16.258  -3.098  1.00 94.78           H  
ATOM   1545 HG22 THR A  99     -23.824  15.007  -2.963  1.00 94.78           H  
ATOM   1546 HG23 THR A  99     -22.580  15.151  -1.707  1.00 94.78           H  
ATOM   1547  OG1 THR A  99     -20.560  14.678  -3.356  1.00 94.78           O  
ATOM   1548  HG1 THR A  99     -20.486  14.902  -2.426  1.00 94.78           H  
ATOM   1549  N   ILE A 100     -20.677  10.871  -3.633  1.00 95.91           N  
ATOM   1550  H   ILE A 100     -20.485  10.841  -2.642  1.00 95.91           H  
ATOM   1551  CA  ILE A 100     -20.055   9.850  -4.485  1.00 95.91           C  
ATOM   1552  HA  ILE A 100     -19.523  10.352  -5.294  1.00 95.91           H  
ATOM   1553  C   ILE A 100     -21.145   8.963  -5.099  1.00 95.91           C  
ATOM   1554  CB  ILE A 100     -19.032   9.022  -3.670  1.00 95.91           C  
ATOM   1555  HB  ILE A 100     -19.546   8.622  -2.796  1.00 95.91           H  
ATOM   1556  O   ILE A 100     -21.898   8.307  -4.377  1.00 95.91           O  
ATOM   1557  CG1 ILE A 100     -17.847   9.890  -3.188  1.00 95.91           C  
ATOM   1558 HG12 ILE A 100     -17.162  10.079  -4.015  1.00 95.91           H  
ATOM   1559 HG13 ILE A 100     -18.211  10.859  -2.849  1.00 95.91           H  
ATOM   1560  CG2 ILE A 100     -18.491   7.841  -4.496  1.00 95.91           C  
ATOM   1561 HG21 ILE A 100     -18.079   8.207  -5.436  1.00 95.91           H  
ATOM   1562 HG22 ILE A 100     -19.296   7.134  -4.698  1.00 95.91           H  
ATOM   1563 HG23 ILE A 100     -17.713   7.314  -3.944  1.00 95.91           H  
ATOM   1564  CD1 ILE A 100     -17.068   9.255  -2.028  1.00 95.91           C  
ATOM   1565 HD11 ILE A 100     -16.422   8.455  -2.389  1.00 95.91           H  
ATOM   1566 HD12 ILE A 100     -16.465  10.025  -1.547  1.00 95.91           H  
ATOM   1567 HD13 ILE A 100     -17.755   8.863  -1.278  1.00 95.91           H  
ATOM   1568  N   ASP A 101     -21.206   8.886  -6.434  1.00 95.21           N  
ATOM   1569  H   ASP A 101     -20.620   9.513  -6.967  1.00 95.21           H  
ATOM   1570  CA  ASP A 101     -22.269   8.161  -7.148  1.00 95.21           C  
ATOM   1571  HA  ASP A 101     -23.222   8.651  -6.948  1.00 95.21           H  
ATOM   1572  C   ASP A 101     -22.400   6.704  -6.679  1.00 95.21           C  
ATOM   1573  CB  ASP A 101     -22.029   8.216  -8.667  1.00 95.21           C  
ATOM   1574  HB2 ASP A 101     -21.020   7.865  -8.885  1.00 95.21           H  
ATOM   1575  HB3 ASP A 101     -22.116   9.248  -9.009  1.00 95.21           H  
ATOM   1576  O   ASP A 101     -23.495   6.248  -6.367  1.00 95.21           O  
ATOM   1577  CG  ASP A 101     -23.043   7.338  -9.414  1.00 95.21           C  
ATOM   1578  OD1 ASP A 101     -24.233   7.701  -9.485  1.00 95.21           O  
ATOM   1579  OD2 ASP A 101     -22.689   6.197  -9.796  1.00 95.21           O  
ATOM   1580  N   MET A 102     -21.299   5.956  -6.561  1.00 96.65           N  
ATOM   1581  H   MET A 102     -20.411   6.367  -6.812  1.00 96.65           H  
ATOM   1582  CA  MET A 102     -21.363   4.547  -6.141  1.00 96.65           C  
ATOM   1583  HA  MET A 102     -22.119   4.053  -6.752  1.00 96.65           H  
ATOM   1584  C   MET A 102     -21.798   4.335  -4.681  1.00 96.65           C  
ATOM   1585  CB  MET A 102     -20.035   3.834  -6.418  1.00 96.65           C  
ATOM   1586  HB2 MET A 102     -19.800   3.889  -7.481  1.00 96.65           H  
ATOM   1587  HB3 MET A 102     -20.166   2.785  -6.151  1.00 96.65           H  
ATOM   1588  O   MET A 102     -22.148   3.214  -4.319  1.00 96.65           O  
ATOM   1589  CG  MET A 102     -18.862   4.395  -5.611  1.00 96.65           C  
ATOM   1590  HG2 MET A 102     -18.591   5.369  -6.018  1.00 96.65           H  
ATOM   1591  HG3 MET A 102     -19.167   4.527  -4.573  1.00 96.65           H  
ATOM   1592  SD  MET A 102     -17.388   3.351  -5.615  1.00 96.65           S  
ATOM   1593  CE  MET A 102     -18.001   1.945  -4.651  1.00 96.65           C  
ATOM   1594  HE1 MET A 102     -17.192   1.528  -4.052  1.00 96.65           H  
ATOM   1595  HE2 MET A 102     -18.396   1.183  -5.322  1.00 96.65           H  
ATOM   1596  HE3 MET A 102     -18.791   2.272  -3.976  1.00 96.65           H  
ATOM   1597  N   LEU A 103     -21.766   5.387  -3.855  1.00 97.79           N  
ATOM   1598  H   LEU A 103     -21.558   6.294  -4.247  1.00 97.79           H  
ATOM   1599  CA  LEU A 103     -22.157   5.361  -2.441  1.00 97.79           C  
ATOM   1600  HA  LEU A 103     -22.299   4.325  -2.134  1.00 97.79           H  
ATOM   1601  C   LEU A 103     -23.502   6.057  -2.186  1.00 97.79           C  
ATOM   1602  CB  LEU A 103     -21.043   5.968  -1.571  1.00 97.79           C  
ATOM   1603  HB2 LEU A 103     -21.352   5.880  -0.530  1.00 97.79           H  
ATOM   1604  HB3 LEU A 103     -20.970   7.031  -1.802  1.00 97.79           H  
ATOM   1605  O   LEU A 103     -23.906   6.221  -1.037  1.00 97.79           O  
ATOM   1606  CG  LEU A 103     -19.648   5.338  -1.718  1.00 97.79           C  
ATOM   1607  HG  LEU A 103     -19.251   5.586  -2.702  1.00 97.79           H  
ATOM   1608  CD1 LEU A 103     -18.695   5.918  -0.675  1.00 97.79           C  
ATOM   1609 HD11 LEU A 103     -17.670   5.631  -0.910  1.00 97.79           H  
ATOM   1610 HD12 LEU A 103     -18.946   5.547   0.319  1.00 97.79           H  
ATOM   1611 HD13 LEU A 103     -18.769   7.005  -0.675  1.00 97.79           H  
ATOM   1612  CD2 LEU A 103     -19.655   3.817  -1.556  1.00 97.79           C  
ATOM   1613 HD21 LEU A 103     -18.635   3.434  -1.585  1.00 97.79           H  
ATOM   1614 HD22 LEU A 103     -20.127   3.550  -0.610  1.00 97.79           H  
ATOM   1615 HD23 LEU A 103     -20.216   3.359  -2.370  1.00 97.79           H  
ATOM   1616  N   THR A 104     -24.189   6.470  -3.251  1.00 94.08           N  
ATOM   1617  H   THR A 104     -23.812   6.285  -4.170  1.00 94.08           H  
ATOM   1618  CA  THR A 104     -25.501   7.115  -3.207  1.00 94.08           C  
ATOM   1619  HA  THR A 104     -25.892   7.056  -2.192  1.00 94.08           H  
ATOM   1620  C   THR A 104     -26.488   6.369  -4.109  1.00 94.08           C  
ATOM   1621  CB  THR A 104     -25.408   8.607  -3.577  1.00 94.08           C  
ATOM   1622  HB  THR A 104     -26.416   9.018  -3.637  1.00 94.08           H  
ATOM   1623  O   THR A 104     -26.113   5.683  -5.067  1.00 94.08           O  
ATOM   1624  CG2 THR A 104     -24.616   9.418  -2.552  1.00 94.08           C  
ATOM   1625 HG21 THR A 104     -23.585   9.068  -2.490  1.00 94.08           H  
ATOM   1626 HG22 THR A 104     -25.077   9.318  -1.570  1.00 94.08           H  
ATOM   1627 HG23 THR A 104     -24.620  10.471  -2.835  1.00 94.08           H  
ATOM   1628  OG1 THR A 104     -24.767   8.791  -4.813  1.00 94.08           O  
ATOM   1629  HG1 THR A 104     -23.835   8.616  -4.662  1.00 94.08           H  
ATOM   1630  N   GLY A 105     -27.778   6.475  -3.791  1.00 92.63           N  
ATOM   1631  H   GLY A 105     -28.027   6.957  -2.938  1.00 92.63           H  
ATOM   1632  CA  GLY A 105     -28.848   5.782  -4.510  1.00 92.63           C  
ATOM   1633  HA2 GLY A 105     -29.706   6.449  -4.598  1.00 92.63           H  
ATOM   1634  HA3 GLY A 105     -28.508   5.548  -5.519  1.00 92.63           H  
ATOM   1635  C   GLY A 105     -29.319   4.501  -3.808  1.00 92.63           C  
ATOM   1636  O   GLY A 105     -29.242   4.414  -2.583  1.00 92.63           O  
ATOM   1637  N   PRO A 106     -29.878   3.527  -4.549  1.00 96.66           N  
ATOM   1638  CA  PRO A 106     -30.539   2.379  -3.941  1.00 96.66           C  
ATOM   1639  HA  PRO A 106     -31.267   2.727  -3.208  1.00 96.66           H  
ATOM   1640  C   PRO A 106     -29.544   1.449  -3.238  1.00 96.66           C  
ATOM   1641  CB  PRO A 106     -31.281   1.679  -5.084  1.00 96.66           C  
ATOM   1642  HB2 PRO A 106     -32.279   2.106  -5.184  1.00 96.66           H  
ATOM   1643  HB3 PRO A 106     -31.342   0.601  -4.937  1.00 96.66           H  
ATOM   1644  O   PRO A 106     -28.498   1.098  -3.790  1.00 96.66           O  
ATOM   1645  CG  PRO A 106     -30.447   2.038  -6.314  1.00 96.66           C  
ATOM   1646  HG2 PRO A 106     -31.041   2.012  -7.228  1.00 96.66           H  
ATOM   1647  HG3 PRO A 106     -29.598   1.359  -6.391  1.00 96.66           H  
ATOM   1648  CD  PRO A 106     -29.949   3.449  -6.001  1.00 96.66           C  
ATOM   1649  HD2 PRO A 106     -28.971   3.606  -6.455  1.00 96.66           H  
ATOM   1650  HD3 PRO A 106     -30.664   4.185  -6.369  1.00 96.66           H  
ATOM   1651  N   ILE A 107     -29.914   0.988  -2.044  1.00 98.30           N  
ATOM   1652  H   ILE A 107     -30.766   1.343  -1.633  1.00 98.30           H  
ATOM   1653  CA  ILE A 107     -29.218  -0.103  -1.353  1.00 98.30           C  
ATOM   1654  HA  ILE A 107     -28.184   0.197  -1.185  1.00 98.30           H  
ATOM   1655  C   ILE A 107     -29.196  -1.342  -2.255  1.00 98.30           C  
ATOM   1656  CB  ILE A 107     -29.880  -0.389   0.013  1.00 98.30           C  
ATOM   1657  HB  ILE A 107     -30.907  -0.707  -0.165  1.00 98.30           H  
ATOM   1658  O   ILE A 107     -30.180  -1.655  -2.925  1.00 98.30           O  
ATOM   1659  CG1 ILE A 107     -29.934   0.867   0.911  1.00 98.30           C  
ATOM   1660 HG12 ILE A 107     -30.628   1.586   0.476  1.00 98.30           H  
ATOM   1661 HG13 ILE A 107     -30.336   0.589   1.885  1.00 98.30           H  
ATOM   1662  CG2 ILE A 107     -29.169  -1.533   0.755  1.00 98.30           C  
ATOM   1663 HG21 ILE A 107     -29.293  -2.474   0.218  1.00 98.30           H  
ATOM   1664 HG22 ILE A 107     -28.106  -1.316   0.853  1.00 98.30           H  
ATOM   1665 HG23 ILE A 107     -29.593  -1.655   1.751  1.00 98.30           H  
ATOM   1666  CD1 ILE A 107     -28.590   1.574   1.123  1.00 98.30           C  
ATOM   1667 HD11 ILE A 107     -27.871   0.900   1.590  1.00 98.30           H  
ATOM   1668 HD12 ILE A 107     -28.761   2.432   1.773  1.00 98.30           H  
ATOM   1669 HD13 ILE A 107     -28.192   1.945   0.179  1.00 98.30           H  
ATOM   1670  N   GLY A 108     -28.050  -2.018  -2.303  1.00 98.35           N  
ATOM   1671  H   GLY A 108     -27.313  -1.755  -1.665  1.00 98.35           H  
ATOM   1672  CA  GLY A 108     -27.764  -3.097  -3.246  1.00 98.35           C  
ATOM   1673  HA2 GLY A 108     -27.093  -3.809  -2.766  1.00 98.35           H  
ATOM   1674  HA3 GLY A 108     -28.687  -3.621  -3.496  1.00 98.35           H  
ATOM   1675  C   GLY A 108     -27.112  -2.629  -4.552  1.00 98.35           C  
ATOM   1676  O   GLY A 108     -26.803  -3.466  -5.400  1.00 98.35           O  
ATOM   1677  N   LYS A 109     -26.866  -1.319  -4.745  1.00 98.29           N  
ATOM   1678  H   LYS A 109     -27.211  -0.659  -4.063  1.00 98.29           H  
ATOM   1679  CA  LYS A 109     -26.074  -0.815  -5.882  1.00 98.29           C  
ATOM   1680  HA  LYS A 109     -26.593  -1.106  -6.796  1.00 98.29           H  
ATOM   1681  C   LYS A 109     -24.694  -1.476  -5.883  1.00 98.29           C  
ATOM   1682  CB  LYS A 109     -25.978   0.725  -5.848  1.00 98.29           C  
ATOM   1683  HB2 LYS A 109     -25.483   1.039  -4.930  1.00 98.29           H  
ATOM   1684  HB3 LYS A 109     -26.990   1.131  -5.848  1.00 98.29           H  
ATOM   1685  O   LYS A 109     -23.962  -1.406  -4.895  1.00 98.29           O  
ATOM   1686  CG  LYS A 109     -25.227   1.314  -7.059  1.00 98.29           C  
ATOM   1687  HG2 LYS A 109     -25.685   0.943  -7.976  1.00 98.29           H  
ATOM   1688  HG3 LYS A 109     -24.185   0.995  -7.033  1.00 98.29           H  
ATOM   1689  CD  LYS A 109     -25.278   2.852  -7.061  1.00 98.29           C  
ATOM   1690  HD2 LYS A 109     -26.320   3.173  -7.055  1.00 98.29           H  
ATOM   1691  HD3 LYS A 109     -24.800   3.229  -6.157  1.00 98.29           H  
ATOM   1692  CE  LYS A 109     -24.571   3.440  -8.294  1.00 98.29           C  
ATOM   1693  HE2 LYS A 109     -23.512   3.188  -8.234  1.00 98.29           H  
ATOM   1694  HE3 LYS A 109     -24.977   2.982  -9.196  1.00 98.29           H  
ATOM   1695  NZ  LYS A 109     -24.720   4.916  -8.369  1.00 98.29           N  
ATOM   1696  HZ1 LYS A 109     -25.656   5.232  -8.576  1.00 98.29           H  
ATOM   1697  HZ2 LYS A 109     -24.474   5.352  -7.492  1.00 98.29           H  
ATOM   1698  HZ3 LYS A 109     -24.100   5.343  -9.042  1.00 98.29           H  
ATOM   1699  N   LYS A 110     -24.344  -2.103  -7.011  1.00 98.43           N  
ATOM   1700  H   LYS A 110     -25.018  -2.119  -7.762  1.00 98.43           H  
ATOM   1701  CA  LYS A 110     -23.087  -2.833  -7.203  1.00 98.43           C  
ATOM   1702  HA  LYS A 110     -22.629  -2.974  -6.224  1.00 98.43           H  
ATOM   1703  C   LYS A 110     -22.101  -2.060  -8.065  1.00 98.43           C  
ATOM   1704  CB  LYS A 110     -23.346  -4.225  -7.786  1.00 98.43           C  
ATOM   1705  HB2 LYS A 110     -22.392  -4.658  -8.086  1.00 98.43           H  
ATOM   1706  HB3 LYS A 110     -23.978  -4.142  -8.670  1.00 98.43           H  
ATOM   1707  O   LYS A 110     -22.478  -1.474  -9.077  1.00 98.43           O  
ATOM   1708  CG  LYS A 110     -23.998  -5.157  -6.758  1.00 98.43           C  
ATOM   1709  HG2 LYS A 110     -23.339  -5.253  -5.895  1.00 98.43           H  
ATOM   1710  HG3 LYS A 110     -24.960  -4.757  -6.434  1.00 98.43           H  
ATOM   1711  CD  LYS A 110     -24.215  -6.525  -7.398  1.00 98.43           C  
ATOM   1712  HD2 LYS A 110     -24.999  -6.464  -8.153  1.00 98.43           H  
ATOM   1713  HD3 LYS A 110     -23.287  -6.816  -7.891  1.00 98.43           H  
ATOM   1714  CE  LYS A 110     -24.580  -7.570  -6.346  1.00 98.43           C  
ATOM   1715  HE2 LYS A 110     -24.005  -7.366  -5.443  1.00 98.43           H  
ATOM   1716  HE3 LYS A 110     -25.639  -7.496  -6.099  1.00 98.43           H  
ATOM   1717  NZ  LYS A 110     -24.220  -8.911  -6.856  1.00 98.43           N  
ATOM   1718  HZ1 LYS A 110     -24.332  -9.622  -6.147  1.00 98.43           H  
ATOM   1719  HZ2 LYS A 110     -23.246  -8.899  -7.123  1.00 98.43           H  
ATOM   1720  HZ3 LYS A 110     -24.733  -9.143  -7.695  1.00 98.43           H  
ATOM   1721  N   THR A 111     -20.833  -2.108  -7.680  1.00 98.54           N  
ATOM   1722  H   THR A 111     -20.628  -2.601  -6.822  1.00 98.54           H  
ATOM   1723  CA  THR A 111     -19.709  -1.531  -8.420  1.00 98.54           C  
ATOM   1724  HA  THR A 111     -20.060  -1.161  -9.384  1.00 98.54           H  
ATOM   1725  C   THR A 111     -18.638  -2.597  -8.620  1.00 98.54           C  
ATOM   1726  CB  THR A 111     -19.121  -0.327  -7.682  1.00 98.54           C  
ATOM   1727  HB  THR A 111     -18.752  -0.634  -6.703  1.00 98.54           H  
ATOM   1728  O   THR A 111     -18.148  -3.146  -7.632  1.00 98.54           O  
ATOM   1729  CG2 THR A 111     -17.996   0.355  -8.458  1.00 98.54           C  
ATOM   1730 HG21 THR A 111     -18.338   0.620  -9.458  1.00 98.54           H  
ATOM   1731 HG22 THR A 111     -17.694   1.259  -7.929  1.00 98.54           H  
ATOM   1732 HG23 THR A 111     -17.131  -0.306  -8.530  1.00 98.54           H  
ATOM   1733  OG1 THR A 111     -20.137   0.632  -7.515  1.00 98.54           O  
ATOM   1734  HG1 THR A 111     -20.787   0.258  -6.916  1.00 98.54           H  
ATOM   1735  N   PRO A 112     -18.252  -2.904  -9.866  1.00 98.57           N  
ATOM   1736  CA  PRO A 112     -17.154  -3.817 -10.127  1.00 98.57           C  
ATOM   1737  HA  PRO A 112     -17.412  -4.806  -9.749  1.00 98.57           H  
ATOM   1738  C   PRO A 112     -15.826  -3.362  -9.537  1.00 98.57           C  
ATOM   1739  CB  PRO A 112     -17.031  -3.860 -11.638  1.00 98.57           C  
ATOM   1740  HB2 PRO A 112     -16.646  -4.840 -11.920  1.00 98.57           H  
ATOM   1741  HB3 PRO A 112     -16.362  -3.079 -11.997  1.00 98.57           H  
ATOM   1742  O   PRO A 112     -15.536  -2.164  -9.503  1.00 98.57           O  
ATOM   1743  CG  PRO A 112     -18.445  -3.571 -12.130  1.00 98.57           C  
ATOM   1744  HG2 PRO A 112     -18.453  -3.181 -13.147  1.00 98.57           H  
ATOM   1745  HG3 PRO A 112     -19.059  -4.468 -12.046  1.00 98.57           H  
ATOM   1746  CD  PRO A 112     -18.901  -2.527 -11.115  1.00 98.57           C  
ATOM   1747  HD2 PRO A 112     -19.987  -2.549 -11.030  1.00 98.57           H  
ATOM   1748  HD3 PRO A 112     -18.558  -1.537 -11.417  1.00 98.57           H  
ATOM   1749  N   LEU A 113     -14.982  -4.320  -9.160  1.00 98.80           N  
ATOM   1750  H   LEU A 113     -15.283  -5.284  -9.174  1.00 98.80           H  
ATOM   1751  CA  LEU A 113     -13.647  -4.024  -8.653  1.00 98.80           C  
ATOM   1752  HA  LEU A 113     -13.307  -3.120  -9.157  1.00 98.80           H  
ATOM   1753  C   LEU A 113     -12.602  -5.089  -8.966  1.00 98.80           C  
ATOM   1754  CB  LEU A 113     -13.728  -3.718  -7.148  1.00 98.80           C  
ATOM   1755  HB2 LEU A 113     -14.375  -2.846  -7.056  1.00 98.80           H  
ATOM   1756  HB3 LEU A 113     -12.747  -3.425  -6.772  1.00 98.80           H  
ATOM   1757  O   LEU A 113     -12.920  -6.234  -9.292  1.00 98.80           O  
ATOM   1758  CG  LEU A 113     -14.290  -4.851  -6.275  1.00 98.80           C  
ATOM   1759  HG  LEU A 113     -15.098  -5.358  -6.803  1.00 98.80           H  
ATOM   1760  CD1 LEU A 113     -13.251  -5.880  -5.837  1.00 98.80           C  
ATOM   1761 HD11 LEU A 113     -12.433  -5.394  -5.305  1.00 98.80           H  
ATOM   1762 HD12 LEU A 113     -12.852  -6.429  -6.690  1.00 98.80           H  
ATOM   1763 HD13 LEU A 113     -13.726  -6.593  -5.163  1.00 98.80           H  
ATOM   1764  CD2 LEU A 113     -14.900  -4.251  -5.022  1.00 98.80           C  
ATOM   1765 HD21 LEU A 113     -15.629  -3.496  -5.316  1.00 98.80           H  
ATOM   1766 HD22 LEU A 113     -14.126  -3.793  -4.406  1.00 98.80           H  
ATOM   1767 HD23 LEU A 113     -15.418  -5.039  -4.476  1.00 98.80           H  
ATOM   1768  N   LEU A 114     -11.347  -4.681  -8.808  1.00 98.85           N  
ATOM   1769  H   LEU A 114     -11.217  -3.705  -8.585  1.00 98.85           H  
ATOM   1770  CA  LEU A 114     -10.170  -5.538  -8.714  1.00 98.85           C  
ATOM   1771  HA  LEU A 114     -10.467  -6.586  -8.701  1.00 98.85           H  
ATOM   1772  C   LEU A 114      -9.435  -5.214  -7.414  1.00 98.85           C  
ATOM   1773  CB  LEU A 114      -9.268  -5.276  -9.932  1.00 98.85           C  
ATOM   1774  HB2 LEU A 114      -9.097  -4.202 -10.004  1.00 98.85           H  
ATOM   1775  HB3 LEU A 114      -9.787  -5.589 -10.838  1.00 98.85           H  
ATOM   1776  O   LEU A 114      -9.117  -4.049  -7.173  1.00 98.85           O  
ATOM   1777  CG  LEU A 114      -7.897  -5.979  -9.862  1.00 98.85           C  
ATOM   1778  HG  LEU A 114      -7.394  -5.744  -8.924  1.00 98.85           H  
ATOM   1779  CD1 LEU A 114      -8.017  -7.495  -9.999  1.00 98.85           C  
ATOM   1780 HD11 LEU A 114      -8.539  -7.753 -10.921  1.00 98.85           H  
ATOM   1781 HD12 LEU A 114      -8.562  -7.900  -9.147  1.00 98.85           H  
ATOM   1782 HD13 LEU A 114      -7.024  -7.944 -10.018  1.00 98.85           H  
ATOM   1783  CD2 LEU A 114      -7.016  -5.473 -10.988  1.00 98.85           C  
ATOM   1784 HD21 LEU A 114      -6.919  -4.389 -10.940  1.00 98.85           H  
ATOM   1785 HD22 LEU A 114      -6.029  -5.931 -10.926  1.00 98.85           H  
ATOM   1786 HD23 LEU A 114      -7.482  -5.762 -11.930  1.00 98.85           H  
ATOM   1787  N   THR A 115      -9.088  -6.230  -6.629  1.00 98.85           N  
ATOM   1788  H   THR A 115      -9.388  -7.164  -6.871  1.00 98.85           H  
ATOM   1789  CA  THR A 115      -8.218  -6.073  -5.456  1.00 98.85           C  
ATOM   1790  HA  THR A 115      -8.012  -5.013  -5.312  1.00 98.85           H  
ATOM   1791  C   THR A 115      -6.885  -6.777  -5.681  1.00 98.85           C  
ATOM   1792  CB  THR A 115      -8.901  -6.557  -4.171  1.00 98.85           C  
ATOM   1793  HB  THR A 115      -9.171  -7.606  -4.287  1.00 98.85           H  
ATOM   1794  O   THR A 115      -6.854  -7.932  -6.099  1.00 98.85           O  
ATOM   1795  CG2 THR A 115      -8.036  -6.402  -2.920  1.00 98.85           C  
ATOM   1796 HG21 THR A 115      -8.627  -6.659  -2.041  1.00 98.85           H  
ATOM   1797 HG22 THR A 115      -7.184  -7.080  -2.966  1.00 98.85           H  
ATOM   1798 HG23 THR A 115      -7.681  -5.376  -2.825  1.00 98.85           H  
ATOM   1799  OG1 THR A 115     -10.070  -5.804  -3.947  1.00 98.85           O  
ATOM   1800  HG1 THR A 115      -9.847  -4.989  -3.491  1.00 98.85           H  
ATOM   1801  N   ARG A 116      -5.781  -6.089  -5.368  1.00 98.74           N  
ATOM   1802  H   ARG A 116      -5.919  -5.146  -5.034  1.00 98.74           H  
ATOM   1803  CA  ARG A 116      -4.418  -6.619  -5.300  1.00 98.74           C  
ATOM   1804  HA  ARG A 116      -4.439  -7.670  -5.589  1.00 98.74           H  
ATOM   1805  C   ARG A 116      -3.890  -6.535  -3.868  1.00 98.74           C  
ATOM   1806  CB  ARG A 116      -3.510  -5.875  -6.292  1.00 98.74           C  
ATOM   1807  HB2 ARG A 116      -3.924  -5.981  -7.295  1.00 98.74           H  
ATOM   1808  HB3 ARG A 116      -3.489  -4.817  -6.031  1.00 98.74           H  
ATOM   1809  O   ARG A 116      -3.740  -5.446  -3.309  1.00 98.74           O  
ATOM   1810  CG  ARG A 116      -2.074  -6.428  -6.283  1.00 98.74           C  
ATOM   1811  HG2 ARG A 116      -1.644  -6.327  -5.286  1.00 98.74           H  
ATOM   1812  HG3 ARG A 116      -2.095  -7.485  -6.548  1.00 98.74           H  
ATOM   1813  CD  ARG A 116      -1.184  -5.668  -7.273  1.00 98.74           C  
ATOM   1814  HD2 ARG A 116      -1.629  -5.739  -8.266  1.00 98.74           H  
ATOM   1815  HD3 ARG A 116      -1.145  -4.615  -6.995  1.00 98.74           H  
ATOM   1816  NE  ARG A 116       0.174  -6.241  -7.326  1.00 98.74           N  
ATOM   1817  HE  ARG A 116       0.318  -6.959  -8.021  1.00 98.74           H  
ATOM   1818  NH1 ARG A 116       1.194  -5.007  -5.659  1.00 98.74           N  
ATOM   1819 HH11 ARG A 116       0.312  -4.598  -5.384  1.00 98.74           H  
ATOM   1820 HH12 ARG A 116       2.035  -4.865  -5.117  1.00 98.74           H  
ATOM   1821  NH2 ARG A 116       2.351  -6.542  -6.758  1.00 98.74           N  
ATOM   1822 HH21 ARG A 116       3.142  -6.303  -6.177  1.00 98.74           H  
ATOM   1823 HH22 ARG A 116       2.440  -7.328  -7.386  1.00 98.74           H  
ATOM   1824  CZ  ARG A 116       1.220  -5.927  -6.582  1.00 98.74           C  
ATOM   1825  N   PHE A 117      -3.532  -7.687  -3.322  1.00 98.72           N  
ATOM   1826  H   PHE A 117      -3.651  -8.521  -3.880  1.00 98.72           H  
ATOM   1827  CA  PHE A 117      -2.777  -7.834  -2.088  1.00 98.72           C  
ATOM   1828  HA  PHE A 117      -2.953  -6.946  -1.482  1.00 98.72           H  
ATOM   1829  C   PHE A 117      -1.280  -7.954  -2.368  1.00 98.72           C  
ATOM   1830  CB  PHE A 117      -3.283  -9.039  -1.303  1.00 98.72           C  
ATOM   1831  HB2 PHE A 117      -2.775  -9.050  -0.339  1.00 98.72           H  
ATOM   1832  HB3 PHE A 117      -3.020  -9.953  -1.836  1.00 98.72           H  
ATOM   1833  O   PHE A 117      -0.878  -8.341  -3.464  1.00 98.72           O  
ATOM   1834  CG  PHE A 117      -4.771  -9.009  -1.055  1.00 98.72           C  
ATOM   1835  CD1 PHE A 117      -5.302  -8.126  -0.101  1.00 98.72           C  
ATOM   1836  HD1 PHE A 117      -4.652  -7.460   0.446  1.00 98.72           H  
ATOM   1837  CD2 PHE A 117      -5.628  -9.842  -1.796  1.00 98.72           C  
ATOM   1838  HD2 PHE A 117      -5.219 -10.500  -2.549  1.00 98.72           H  
ATOM   1839  CE1 PHE A 117      -6.684  -8.114   0.137  1.00 98.72           C  
ATOM   1840  HE1 PHE A 117      -7.097  -7.447   0.880  1.00 98.72           H  
ATOM   1841  CE2 PHE A 117      -7.013  -9.822  -1.557  1.00 98.72           C  
ATOM   1842  HE2 PHE A 117      -7.668 -10.472  -2.119  1.00 98.72           H  
ATOM   1843  CZ  PHE A 117      -7.541  -8.962  -0.580  1.00 98.72           C  
ATOM   1844  HZ  PHE A 117      -8.603  -8.946  -0.385  1.00 98.72           H  
ATOM   1845  N   SER A 118      -0.438  -7.600  -1.399  1.00 98.42           N  
ATOM   1846  H   SER A 118      -0.811  -7.312  -0.505  1.00 98.42           H  
ATOM   1847  CA  SER A 118       1.026  -7.671  -1.547  1.00 98.42           C  
ATOM   1848  HA  SER A 118       1.297  -8.599  -2.050  1.00 98.42           H  
ATOM   1849  C   SER A 118       1.735  -7.662  -0.201  1.00 98.42           C  
ATOM   1850  CB  SER A 118       1.519  -6.488  -2.392  1.00 98.42           C  
ATOM   1851  HB2 SER A 118       1.233  -6.662  -3.429  1.00 98.42           H  
ATOM   1852  HB3 SER A 118       2.606  -6.409  -2.346  1.00 98.42           H  
ATOM   1853  O   SER A 118       1.199  -7.098   0.745  1.00 98.42           O  
ATOM   1854  OG  SER A 118       0.922  -5.283  -1.948  1.00 98.42           O  
ATOM   1855  HG  SER A 118       0.034  -5.523  -1.674  1.00 98.42           H  
ATOM   1856  N   THR A 119       2.939  -8.220  -0.113  1.00 97.44           N  
ATOM   1857  H   THR A 119       3.342  -8.645  -0.937  1.00 97.44           H  
ATOM   1858  CA  THR A 119       3.917  -7.823   0.919  1.00 97.44           C  
ATOM   1859  HA  THR A 119       3.437  -7.780   1.897  1.00 97.44           H  
ATOM   1860  C   THR A 119       4.427  -6.411   0.589  1.00 97.44           C  
ATOM   1861  CB  THR A 119       5.058  -8.851   0.987  1.00 97.44           C  
ATOM   1862  HB  THR A 119       5.833  -8.503   1.670  1.00 97.44           H  
ATOM   1863  O   THR A 119       4.256  -5.969  -0.542  1.00 97.44           O  
ATOM   1864  CG2 THR A 119       4.564 -10.217   1.471  1.00 97.44           C  
ATOM   1865 HG21 THR A 119       5.408 -10.900   1.565  1.00 97.44           H  
ATOM   1866 HG22 THR A 119       3.846 -10.644   0.770  1.00 97.44           H  
ATOM   1867 HG23 THR A 119       4.098 -10.119   2.452  1.00 97.44           H  
ATOM   1868  OG1 THR A 119       5.623  -9.047  -0.292  1.00 97.44           O  
ATOM   1869  HG1 THR A 119       6.326  -9.693  -0.194  1.00 97.44           H  
ATOM   1870  N   VAL A 120       4.987  -5.641   1.524  1.00 96.34           N  
ATOM   1871  H   VAL A 120       5.257  -6.069   2.398  1.00 96.34           H  
ATOM   1872  CA  VAL A 120       5.418  -4.247   1.271  1.00 96.34           C  
ATOM   1873  HA  VAL A 120       4.902  -3.869   0.388  1.00 96.34           H  
ATOM   1874  C   VAL A 120       6.909  -4.161   0.959  1.00 96.34           C  
ATOM   1875  CB  VAL A 120       5.043  -3.296   2.426  1.00 96.34           C  
ATOM   1876  HB  VAL A 120       5.529  -3.617   3.348  1.00 96.34           H  
ATOM   1877  O   VAL A 120       7.283  -3.656  -0.103  1.00 96.34           O  
ATOM   1878  CG1 VAL A 120       5.474  -1.851   2.132  1.00 96.34           C  
ATOM   1879 HG11 VAL A 120       6.559  -1.785   2.051  1.00 96.34           H  
ATOM   1880 HG12 VAL A 120       5.019  -1.507   1.203  1.00 96.34           H  
ATOM   1881 HG13 VAL A 120       5.162  -1.198   2.947  1.00 96.34           H  
ATOM   1882  CG2 VAL A 120       3.528  -3.288   2.644  1.00 96.34           C  
ATOM   1883 HG21 VAL A 120       3.248  -4.189   3.191  1.00 96.34           H  
ATOM   1884 HG22 VAL A 120       3.011  -3.314   1.686  1.00 96.34           H  
ATOM   1885 HG23 VAL A 120       3.216  -2.415   3.217  1.00 96.34           H  
ATOM   1886  N   GLY A 121       7.761  -4.626   1.874  1.00 93.44           N  
ATOM   1887  H   GLY A 121       7.380  -5.108   2.677  1.00 93.44           H  
ATOM   1888  CA  GLY A 121       9.217  -4.501   1.791  1.00 93.44           C  
ATOM   1889  HA2 GLY A 121       9.478  -3.534   1.362  1.00 93.44           H  
ATOM   1890  HA3 GLY A 121       9.616  -4.548   2.805  1.00 93.44           H  
ATOM   1891  C   GLY A 121       9.894  -5.603   0.971  1.00 93.44           C  
ATOM   1892  O   GLY A 121      11.008  -5.399   0.472  1.00 93.44           O  
ATOM   1893  N   GLY A 122       9.229  -6.750   0.809  1.00 92.04           N  
ATOM   1894  H   GLY A 122       8.339  -6.837   1.277  1.00 92.04           H  
ATOM   1895  CA  GLY A 122       9.728  -7.908   0.062  1.00 92.04           C  
ATOM   1896  HA2 GLY A 122       8.992  -8.710   0.123  1.00 92.04           H  
ATOM   1897  HA3 GLY A 122      10.644  -8.260   0.535  1.00 92.04           H  
ATOM   1898  C   GLY A 122      10.013  -7.646  -1.424  1.00 92.04           C  
ATOM   1899  O   GLY A 122       9.471  -6.729  -2.042  1.00 92.04           O  
ATOM   1900  N   GLU A 123      10.903  -8.461  -1.988  1.00 94.50           N  
ATOM   1901  H   GLU A 123      11.260  -9.221  -1.427  1.00 94.50           H  
ATOM   1902  CA  GLU A 123      11.165  -8.552  -3.433  1.00 94.50           C  
ATOM   1903  HA  GLU A 123      11.106  -7.568  -3.899  1.00 94.50           H  
ATOM   1904  C   GLU A 123      10.115  -9.452  -4.095  1.00 94.50           C  
ATOM   1905  CB  GLU A 123      12.576  -9.125  -3.656  1.00 94.50           C  
ATOM   1906  HB2 GLU A 123      12.737  -9.317  -4.717  1.00 94.50           H  
ATOM   1907  HB3 GLU A 123      12.647 -10.071  -3.118  1.00 94.50           H  
ATOM   1908  O   GLU A 123       9.393 -10.176  -3.408  1.00 94.50           O  
ATOM   1909  CG  GLU A 123      13.657  -8.154  -3.159  1.00 94.50           C  
ATOM   1910  HG2 GLU A 123      13.697  -7.302  -3.838  1.00 94.50           H  
ATOM   1911  HG3 GLU A 123      13.380  -7.771  -2.177  1.00 94.50           H  
ATOM   1912  CD  GLU A 123      15.053  -8.772  -3.022  1.00 94.50           C  
ATOM   1913  OE1 GLU A 123      15.985  -7.982  -2.775  1.00 94.50           O  
ATOM   1914  OE2 GLU A 123      15.218 -10.014  -2.960  1.00 94.50           O  
ATOM   1915  N   LYS A 124      10.034  -9.471  -5.429  1.00 93.05           N  
ATOM   1916  H   LYS A 124      10.610  -8.822  -5.945  1.00 93.05           H  
ATOM   1917  CA  LYS A 124       9.050 -10.302  -6.152  1.00 93.05           C  
ATOM   1918  HA  LYS A 124       8.052  -9.952  -5.888  1.00 93.05           H  
ATOM   1919  C   LYS A 124       9.079 -11.795  -5.771  1.00 93.05           C  
ATOM   1920  CB  LYS A 124       9.265 -10.088  -7.655  1.00 93.05           C  
ATOM   1921  HB2 LYS A 124      10.255 -10.447  -7.937  1.00 93.05           H  
ATOM   1922  HB3 LYS A 124       9.219  -9.018  -7.856  1.00 93.05           H  
ATOM   1923  O   LYS A 124       8.049 -12.454  -5.872  1.00 93.05           O  
ATOM   1924  CG  LYS A 124       8.202 -10.788  -8.508  1.00 93.05           C  
ATOM   1925  HG2 LYS A 124       7.211 -10.505  -8.155  1.00 93.05           H  
ATOM   1926  HG3 LYS A 124       8.318 -11.869  -8.432  1.00 93.05           H  
ATOM   1927  CD  LYS A 124       8.355 -10.373  -9.970  1.00 93.05           C  
ATOM   1928  HD2 LYS A 124       9.349 -10.648 -10.323  1.00 93.05           H  
ATOM   1929  HD3 LYS A 124       8.235  -9.292 -10.043  1.00 93.05           H  
ATOM   1930  CE  LYS A 124       7.286 -11.073 -10.806  1.00 93.05           C  
ATOM   1931  HE2 LYS A 124       6.317 -10.908 -10.334  1.00 93.05           H  
ATOM   1932  HE3 LYS A 124       7.483 -12.145 -10.802  1.00 93.05           H  
ATOM   1933  NZ  LYS A 124       7.276 -10.536 -12.184  1.00 93.05           N  
ATOM   1934  HZ1 LYS A 124       7.038  -9.555 -12.153  1.00 93.05           H  
ATOM   1935  HZ2 LYS A 124       6.585 -11.018 -12.741  1.00 93.05           H  
ATOM   1936  HZ3 LYS A 124       8.193 -10.633 -12.595  1.00 93.05           H  
ATOM   1937  N   GLY A 125      10.227 -12.308  -5.323  1.00 91.52           N  
ATOM   1938  H   GLY A 125      11.015 -11.678  -5.267  1.00 91.52           H  
ATOM   1939  CA  GLY A 125      10.415 -13.691  -4.867  1.00 91.52           C  
ATOM   1940  HA2 GLY A 125       9.655 -14.329  -5.318  1.00 91.52           H  
ATOM   1941  HA3 GLY A 125      11.388 -14.044  -5.210  1.00 91.52           H  
ATOM   1942  C   GLY A 125      10.352 -13.914  -3.349  1.00 91.52           C  
ATOM   1943  O   GLY A 125      10.701 -15.001  -2.902  1.00 91.52           O  
ATOM   1944  N   SER A 126       9.971 -12.920  -2.535  1.00 95.41           N  
ATOM   1945  H   SER A 126       9.655 -12.046  -2.929  1.00 95.41           H  
ATOM   1946  CA  SER A 126       9.855 -13.107  -1.077  1.00 95.41           C  
ATOM   1947  HA  SER A 126      10.789 -13.530  -0.710  1.00 95.41           H  
ATOM   1948  C   SER A 126       8.731 -14.082  -0.711  1.00 95.41           C  
ATOM   1949  CB  SER A 126       9.629 -11.766  -0.369  1.00 95.41           C  
ATOM   1950  HB2 SER A 126      10.429 -11.077  -0.640  1.00 95.41           H  
ATOM   1951  HB3 SER A 126       9.664 -11.926   0.709  1.00 95.41           H  
ATOM   1952  O   SER A 126       7.807 -14.268  -1.493  1.00 95.41           O  
ATOM   1953  OG  SER A 126       8.381 -11.188  -0.705  1.00 95.41           O  
ATOM   1954  HG  SER A 126       7.722 -11.886  -0.705  1.00 95.41           H  
ATOM   1955  N   ALA A 127       8.733 -14.658   0.488  1.00 97.20           N  
ATOM   1956  H   ALA A 127       9.492 -14.506   1.137  1.00 97.20           H  
ATOM   1957  CA  ALA A 127       7.614 -15.483   0.934  1.00 97.20           C  
ATOM   1958  HA  ALA A 127       7.304 -16.116   0.103  1.00 97.20           H  
ATOM   1959  C   ALA A 127       6.392 -14.639   1.357  1.00 97.20           C  
ATOM   1960  CB  ALA A 127       8.106 -16.417   2.031  1.00 97.20           C  
ATOM   1961  HB1 ALA A 127       7.306 -17.111   2.289  1.00 97.20           H  
ATOM   1962  HB2 ALA A 127       8.962 -16.995   1.684  1.00 97.20           H  
ATOM   1963  HB3 ALA A 127       8.390 -15.840   2.912  1.00 97.20           H  
ATOM   1964  O   ALA A 127       6.533 -13.524   1.864  1.00 97.20           O  
ATOM   1965  N   ASP A 128       5.189 -15.170   1.139  1.00 96.94           N  
ATOM   1966  H   ASP A 128       5.150 -16.084   0.710  1.00 96.94           H  
ATOM   1967  CA  ASP A 128       3.912 -14.528   1.466  1.00 96.94           C  
ATOM   1968  HA  ASP A 128       3.888 -13.522   1.046  1.00 96.94           H  
ATOM   1969  C   ASP A 128       3.691 -14.408   2.975  1.00 96.94           C  
ATOM   1970  CB  ASP A 128       2.752 -15.354   0.882  1.00 96.94           C  
ATOM   1971  HB2 ASP A 128       2.895 -16.409   1.114  1.00 96.94           H  
ATOM   1972  HB3 ASP A 128       1.839 -15.025   1.379  1.00 96.94           H  
ATOM   1973  O   ASP A 128       2.961 -13.519   3.421  1.00 96.94           O  
ATOM   1974  CG  ASP A 128       2.524 -15.183  -0.618  1.00 96.94           C  
ATOM   1975  OD1 ASP A 128       3.238 -14.374  -1.247  1.00 96.94           O  
ATOM   1976  OD2 ASP A 128       1.591 -15.834  -1.142  1.00 96.94           O  
ATOM   1977  N   THR A 129       4.294 -15.308   3.754  1.00 97.06           N  
ATOM   1978  H   THR A 129       4.838 -16.038   3.316  1.00 97.06           H  
ATOM   1979  CA  THR A 129       4.177 -15.403   5.213  1.00 97.06           C  
ATOM   1980  HA  THR A 129       3.242 -14.927   5.509  1.00 97.06           H  
ATOM   1981  C   THR A 129       5.257 -14.624   5.966  1.00 97.06           C  
ATOM   1982  CB  THR A 129       4.080 -16.874   5.674  1.00 97.06           C  
ATOM   1983  HB  THR A 129       4.410 -16.984   6.707  1.00 97.06           H  
ATOM   1984  O   THR A 129       5.099 -14.414   7.166  1.00 97.06           O  
ATOM   1985  CG2 THR A 129       2.649 -17.374   5.538  1.00 97.06           C  
ATOM   1986 HG21 THR A 129       2.355 -17.389   4.488  1.00 97.06           H  
ATOM   1987 HG22 THR A 129       2.591 -18.386   5.939  1.00 97.06           H  
ATOM   1988 HG23 THR A 129       1.978 -16.726   6.100  1.00 97.06           H  
ATOM   1989  OG1 THR A 129       4.745 -17.772   4.835  1.00 97.06           O  
ATOM   1990  HG1 THR A 129       5.683 -17.575   4.877  1.00 97.06           H  
ATOM   1991  N   ALA A 130       6.247 -14.051   5.269  1.00 96.76           N  
ATOM   1992  H   ALA A 130       6.356 -14.319   4.301  1.00 96.76           H  
ATOM   1993  CA  ALA A 130       7.266 -13.184   5.860  1.00 96.76           C  
ATOM   1994  HA  ALA A 130       7.879 -13.799   6.519  1.00 96.76           H  
ATOM   1995  C   ALA A 130       6.649 -12.036   6.684  1.00 96.76           C  
ATOM   1996  CB  ALA A 130       8.158 -12.631   4.740  1.00 96.76           C  
ATOM   1997  HB1 ALA A 130       7.563 -12.028   4.054  1.00 96.76           H  
ATOM   1998  HB2 ALA A 130       8.949 -12.016   5.170  1.00 96.76           H  
ATOM   1999  HB3 ALA A 130       8.608 -13.460   4.195  1.00 96.76           H  
ATOM   2000  O   ALA A 130       5.638 -11.442   6.292  1.00 96.76           O  
ATOM   2001  N   ARG A 131       7.261 -11.682   7.819  1.00 97.48           N  
ATOM   2002  H   ARG A 131       8.072 -12.211   8.105  1.00 97.48           H  
ATOM   2003  CA  ARG A 131       6.787 -10.585   8.679  1.00 97.48           C  
ATOM   2004  HA  ARG A 131       5.733 -10.762   8.892  1.00 97.48           H  
ATOM   2005  C   ARG A 131       6.910  -9.237   7.963  1.00 97.48           C  
ATOM   2006  CB  ARG A 131       7.548 -10.619  10.009  1.00 97.48           C  
ATOM   2007  HB2 ARG A 131       7.403 -11.603  10.454  1.00 97.48           H  
ATOM   2008  HB3 ARG A 131       8.614 -10.478   9.826  1.00 97.48           H  
ATOM   2009  O   ARG A 131       8.008  -8.722   7.789  1.00 97.48           O  
ATOM   2010  CG  ARG A 131       7.054  -9.536  10.981  1.00 97.48           C  
ATOM   2011  HG2 ARG A 131       7.305  -8.554  10.582  1.00 97.48           H  
ATOM   2012  HG3 ARG A 131       5.971  -9.605  11.079  1.00 97.48           H  
ATOM   2013  CD  ARG A 131       7.714  -9.669  12.361  1.00 97.48           C  
ATOM   2014  HD2 ARG A 131       7.391  -8.841  12.993  1.00 97.48           H  
ATOM   2015  HD3 ARG A 131       8.794  -9.582  12.242  1.00 97.48           H  
ATOM   2016  NE  ARG A 131       7.405 -10.959  13.015  1.00 97.48           N  
ATOM   2017  HE  ARG A 131       8.144 -11.646  13.056  1.00 97.48           H  
ATOM   2018  NH1 ARG A 131       5.198 -10.576  13.507  1.00 97.48           N  
ATOM   2019 HH11 ARG A 131       4.332 -10.872  13.934  1.00 97.48           H  
ATOM   2020 HH12 ARG A 131       5.276  -9.612  13.214  1.00 97.48           H  
ATOM   2021  NH2 ARG A 131       6.110 -12.566  13.944  1.00 97.48           N  
ATOM   2022 HH21 ARG A 131       5.227 -12.887  14.314  1.00 97.48           H  
ATOM   2023 HH22 ARG A 131       6.896 -13.199  13.922  1.00 97.48           H  
ATOM   2024  CZ  ARG A 131       6.237 -11.357  13.487  1.00 97.48           C  
ATOM   2025  N   ASP A 132       5.782  -8.674   7.543  1.00 97.48           N  
ATOM   2026  H   ASP A 132       4.912  -9.111   7.812  1.00 97.48           H  
ATOM   2027  CA  ASP A 132       5.708  -7.457   6.715  1.00 97.48           C  
ATOM   2028  HA  ASP A 132       6.421  -6.722   7.086  1.00 97.48           H  
ATOM   2029  C   ASP A 132       4.273  -6.891   6.815  1.00 97.48           C  
ATOM   2030  CB  ASP A 132       6.088  -7.828   5.256  1.00 97.48           C  
ATOM   2031  HB2 ASP A 132       5.218  -8.237   4.743  1.00 97.48           H  
ATOM   2032  HB3 ASP A 132       6.850  -8.607   5.269  1.00 97.48           H  
ATOM   2033  O   ASP A 132       3.333  -7.648   7.080  1.00 97.48           O  
ATOM   2034  CG  ASP A 132       6.637  -6.696   4.385  1.00 97.48           C  
ATOM   2035  OD1 ASP A 132       6.924  -5.588   4.873  1.00 97.48           O  
ATOM   2036  OD2 ASP A 132       6.770  -6.919   3.162  1.00 97.48           O  
ATOM   2037  N   PRO A 133       3.988  -5.602   6.591  1.00 97.65           N  
ATOM   2038  CA  PRO A 133       2.611  -5.204   6.336  1.00 97.65           C  
ATOM   2039  HA  PRO A 133       1.985  -5.532   7.166  1.00 97.65           H  
ATOM   2040  C   PRO A 133       2.115  -5.860   5.041  1.00 97.65           C  
ATOM   2041  CB  PRO A 133       2.609  -3.675   6.302  1.00 97.65           C  
ATOM   2042  HB2 PRO A 133       2.626  -3.315   5.274  1.00 97.65           H  
ATOM   2043  HB3 PRO A 133       1.747  -3.264   6.828  1.00 97.65           H  
ATOM   2044  O   PRO A 133       2.900  -6.303   4.197  1.00 97.65           O  
ATOM   2045  CG  PRO A 133       3.920  -3.303   6.998  1.00 97.65           C  
ATOM   2046  HG2 PRO A 133       3.784  -3.302   8.080  1.00 97.65           H  
ATOM   2047  HG3 PRO A 133       4.291  -2.341   6.644  1.00 97.65           H  
ATOM   2048  CD  PRO A 133       4.850  -4.441   6.601  1.00 97.65           C  
ATOM   2049  HD2 PRO A 133       5.682  -4.539   7.298  1.00 97.65           H  
ATOM   2050  HD3 PRO A 133       5.204  -4.237   5.591  1.00 97.65           H  
ATOM   2051  N   ARG A 134       0.797  -5.930   4.866  1.00 98.28           N  
ATOM   2052  H   ARG A 134       0.203  -5.562   5.596  1.00 98.28           H  
ATOM   2053  CA  ARG A 134       0.178  -6.347   3.610  1.00 98.28           C  
ATOM   2054  HA  ARG A 134       0.975  -6.673   2.942  1.00 98.28           H  
ATOM   2055  C   ARG A 134      -0.492  -5.153   2.950  1.00 98.28           C  
ATOM   2056  CB  ARG A 134      -0.772  -7.542   3.792  1.00 98.28           C  
ATOM   2057  HB2 ARG A 134      -1.638  -7.226   4.374  1.00 98.28           H  
ATOM   2058  HB3 ARG A 134      -1.128  -7.849   2.808  1.00 98.28           H  
ATOM   2059  O   ARG A 134      -1.395  -4.553   3.531  1.00 98.28           O  
ATOM   2060  CG  ARG A 134      -0.143  -8.764   4.484  1.00 98.28           C  
ATOM   2061  HG2 ARG A 134      -0.867  -9.578   4.458  1.00 98.28           H  
ATOM   2062  HG3 ARG A 134       0.058  -8.519   5.527  1.00 98.28           H  
ATOM   2063  CD  ARG A 134       1.163  -9.244   3.835  1.00 98.28           C  
ATOM   2064  HD2 ARG A 134       0.998  -9.388   2.767  1.00 98.28           H  
ATOM   2065  HD3 ARG A 134       1.937  -8.486   3.948  1.00 98.28           H  
ATOM   2066  NE  ARG A 134       1.623 -10.519   4.419  1.00 98.28           N  
ATOM   2067  HE  ARG A 134       1.159 -11.366   4.126  1.00 98.28           H  
ATOM   2068  NH1 ARG A 134       3.461  -9.797   5.605  1.00 98.28           N  
ATOM   2069 HH11 ARG A 134       4.311 -10.088   6.068  1.00 98.28           H  
ATOM   2070 HH12 ARG A 134       3.164  -8.834   5.673  1.00 98.28           H  
ATOM   2071  NH2 ARG A 134       3.036 -11.903   5.547  1.00 98.28           N  
ATOM   2072 HH21 ARG A 134       2.750 -12.679   4.967  1.00 98.28           H  
ATOM   2073 HH22 ARG A 134       3.916 -11.994   6.034  1.00 98.28           H  
ATOM   2074  CZ  ARG A 134       2.684 -10.720   5.180  1.00 98.28           C  
ATOM   2075  N   GLY A 135      -0.070  -4.827   1.732  1.00 98.34           N  
ATOM   2076  H   GLY A 135       0.647  -5.410   1.325  1.00 98.34           H  
ATOM   2077  CA  GLY A 135      -0.788  -3.882   0.885  1.00 98.34           C  
ATOM   2078  HA2 GLY A 135      -0.235  -3.699  -0.037  1.00 98.34           H  
ATOM   2079  HA3 GLY A 135      -0.906  -2.935   1.412  1.00 98.34           H  
ATOM   2080  C   GLY A 135      -2.165  -4.434   0.533  1.00 98.34           C  
ATOM   2081  O   GLY A 135      -2.294  -5.620   0.238  1.00 98.34           O  
ATOM   2082  N   PHE A 136      -3.176  -3.573   0.559  1.00 98.69           N  
ATOM   2083  H   PHE A 136      -2.973  -2.623   0.835  1.00 98.69           H  
ATOM   2084  CA  PHE A 136      -4.575  -3.888   0.278  1.00 98.69           C  
ATOM   2085  HA  PHE A 136      -4.648  -4.873  -0.183  1.00 98.69           H  
ATOM   2086  C   PHE A 136      -5.090  -2.847  -0.726  1.00 98.69           C  
ATOM   2087  CB  PHE A 136      -5.347  -3.916   1.615  1.00 98.69           C  
ATOM   2088  HB2 PHE A 136      -5.473  -2.901   1.990  1.00 98.69           H  
ATOM   2089  HB3 PHE A 136      -4.723  -4.438   2.341  1.00 98.69           H  
ATOM   2090  O   PHE A 136      -5.712  -1.856  -0.354  1.00 98.69           O  
ATOM   2091  CG  PHE A 136      -6.704  -4.606   1.603  1.00 98.69           C  
ATOM   2092  CD1 PHE A 136      -7.652  -4.363   0.586  1.00 98.69           C  
ATOM   2093  HD1 PHE A 136      -7.450  -3.666  -0.214  1.00 98.69           H  
ATOM   2094  CD2 PHE A 136      -7.036  -5.488   2.651  1.00 98.69           C  
ATOM   2095  HD2 PHE A 136      -6.336  -5.668   3.454  1.00 98.69           H  
ATOM   2096  CE1 PHE A 136      -8.895  -5.016   0.599  1.00 98.69           C  
ATOM   2097  HE1 PHE A 136      -9.610  -4.816  -0.185  1.00 98.69           H  
ATOM   2098  CE2 PHE A 136      -8.284  -6.136   2.669  1.00 98.69           C  
ATOM   2099  HE2 PHE A 136      -8.526  -6.815   3.473  1.00 98.69           H  
ATOM   2100  CZ  PHE A 136      -9.209  -5.911   1.637  1.00 98.69           C  
ATOM   2101  HZ  PHE A 136     -10.163  -6.416   1.655  1.00 98.69           H  
ATOM   2102  N   ALA A 137      -4.784  -3.027  -2.011  1.00 98.73           N  
ATOM   2103  H   ALA A 137      -4.317  -3.874  -2.300  1.00 98.73           H  
ATOM   2104  CA  ALA A 137      -5.145  -2.062  -3.045  1.00 98.73           C  
ATOM   2105  HA  ALA A 137      -5.349  -1.100  -2.574  1.00 98.73           H  
ATOM   2106  C   ALA A 137      -6.401  -2.515  -3.799  1.00 98.73           C  
ATOM   2107  CB  ALA A 137      -3.944  -1.838  -3.966  1.00 98.73           C  
ATOM   2108  HB1 ALA A 137      -4.183  -1.051  -4.681  1.00 98.73           H  
ATOM   2109  HB2 ALA A 137      -3.713  -2.757  -4.506  1.00 98.73           H  
ATOM   2110  HB3 ALA A 137      -3.079  -1.533  -3.378  1.00 98.73           H  
ATOM   2111  O   ALA A 137      -6.400  -3.600  -4.364  1.00 98.73           O  
ATOM   2112  N   THR A 138      -7.458  -1.705  -3.839  1.00 98.85           N  
ATOM   2113  H   THR A 138      -7.389  -0.812  -3.373  1.00 98.85           H  
ATOM   2114  CA  THR A 138      -8.704  -2.007  -4.565  1.00 98.85           C  
ATOM   2115  HA  THR A 138      -8.583  -2.938  -5.119  1.00 98.85           H  
ATOM   2116  C   THR A 138      -9.012  -0.907  -5.569  1.00 98.85           C  
ATOM   2117  CB  THR A 138      -9.883  -2.216  -3.604  1.00 98.85           C  
ATOM   2118  HB  THR A 138     -10.054  -1.312  -3.019  1.00 98.85           H  
ATOM   2119  O   THR A 138      -9.030   0.261  -5.206  1.00 98.85           O  
ATOM   2120  CG2 THR A 138     -11.178  -2.585  -4.323  1.00 98.85           C  
ATOM   2121 HG21 THR A 138     -11.539  -1.739  -4.907  1.00 98.85           H  
ATOM   2122 HG22 THR A 138     -11.009  -3.436  -4.983  1.00 98.85           H  
ATOM   2123 HG23 THR A 138     -11.938  -2.846  -3.587  1.00 98.85           H  
ATOM   2124  OG1 THR A 138      -9.567  -3.273  -2.724  1.00 98.85           O  
ATOM   2125  HG1 THR A 138      -8.968  -2.913  -2.066  1.00 98.85           H  
ATOM   2126  N   LYS A 139      -9.267  -1.270  -6.826  1.00 98.80           N  
ATOM   2127  H   LYS A 139      -9.259  -2.260  -7.030  1.00 98.80           H  
ATOM   2128  CA  LYS A 139      -9.712  -0.375  -7.897  1.00 98.80           C  
ATOM   2129  HA  LYS A 139      -9.558   0.666  -7.612  1.00 98.80           H  
ATOM   2130  C   LYS A 139     -11.199  -0.593  -8.110  1.00 98.80           C  
ATOM   2131  CB  LYS A 139      -8.891  -0.652  -9.166  1.00 98.80           C  
ATOM   2132  HB2 LYS A 139      -7.858  -0.380  -8.949  1.00 98.80           H  
ATOM   2133  HB3 LYS A 139      -8.928  -1.717  -9.398  1.00 98.80           H  
ATOM   2134  O   LYS A 139     -11.597  -1.687  -8.498  1.00 98.80           O  
ATOM   2135  CG  LYS A 139      -9.375   0.135 -10.399  1.00 98.80           C  
ATOM   2136  HG2 LYS A 139      -9.448   1.197 -10.163  1.00 98.80           H  
ATOM   2137  HG3 LYS A 139     -10.374  -0.206 -10.672  1.00 98.80           H  
ATOM   2138  CD  LYS A 139      -8.459  -0.060 -11.619  1.00 98.80           C  
ATOM   2139  HD2 LYS A 139      -8.843   0.538 -12.445  1.00 98.80           H  
ATOM   2140  HD3 LYS A 139      -8.519  -1.106 -11.920  1.00 98.80           H  
ATOM   2141  CE  LYS A 139      -6.976   0.269 -11.391  1.00 98.80           C  
ATOM   2142  HE2 LYS A 139      -6.584  -0.398 -10.623  1.00 98.80           H  
ATOM   2143  HE3 LYS A 139      -6.427   0.056 -12.308  1.00 98.80           H  
ATOM   2144  NZ  LYS A 139      -6.751   1.674 -10.984  1.00 98.80           N  
ATOM   2145  HZ1 LYS A 139      -7.090   2.333 -11.669  1.00 98.80           H  
ATOM   2146  HZ2 LYS A 139      -7.212   1.883 -10.110  1.00 98.80           H  
ATOM   2147  HZ3 LYS A 139      -5.768   1.835 -10.821  1.00 98.80           H  
ATOM   2148  N   LEU A 140     -12.000   0.434  -7.855  1.00 98.79           N  
ATOM   2149  H   LEU A 140     -11.579   1.285  -7.510  1.00 98.79           H  
ATOM   2150  CA  LEU A 140     -13.441   0.454  -8.090  1.00 98.79           C  
ATOM   2151  HA  LEU A 140     -13.835  -0.562  -8.088  1.00 98.79           H  
ATOM   2152  C   LEU A 140     -13.704   1.080  -9.458  1.00 98.79           C  
ATOM   2153  CB  LEU A 140     -14.120   1.252  -6.965  1.00 98.79           C  
ATOM   2154  HB2 LEU A 140     -13.649   2.234  -6.920  1.00 98.79           H  
ATOM   2155  HB3 LEU A 140     -15.171   1.410  -7.210  1.00 98.79           H  
ATOM   2156  O   LEU A 140     -13.369   2.244  -9.694  1.00 98.79           O  
ATOM   2157  CG  LEU A 140     -14.012   0.574  -5.588  1.00 98.79           C  
ATOM   2158  HG  LEU A 140     -13.079   0.015  -5.514  1.00 98.79           H  
ATOM   2159  CD1 LEU A 140     -14.014   1.612  -4.474  1.00 98.79           C  
ATOM   2160 HD11 LEU A 140     -13.141   2.257  -4.571  1.00 98.79           H  
ATOM   2161 HD12 LEU A 140     -13.964   1.100  -3.513  1.00 98.79           H  
ATOM   2162 HD13 LEU A 140     -14.919   2.218  -4.515  1.00 98.79           H  
ATOM   2163  CD2 LEU A 140     -15.174  -0.392  -5.362  1.00 98.79           C  
ATOM   2164 HD21 LEU A 140     -15.023  -0.929  -4.425  1.00 98.79           H  
ATOM   2165 HD22 LEU A 140     -16.117   0.153  -5.327  1.00 98.79           H  
ATOM   2166 HD23 LEU A 140     -15.230  -1.104  -6.186  1.00 98.79           H  
ATOM   2167  N   TYR A 141     -14.316   0.317 -10.358  1.00 98.42           N  
ATOM   2168  H   TYR A 141     -14.593  -0.616 -10.088  1.00 98.42           H  
ATOM   2169  CA  TYR A 141     -14.670   0.772 -11.699  1.00 98.42           C  
ATOM   2170  HA  TYR A 141     -13.932   1.496 -12.044  1.00 98.42           H  
ATOM   2171  C   TYR A 141     -16.035   1.467 -11.651  1.00 98.42           C  
ATOM   2172  CB  TYR A 141     -14.646  -0.415 -12.668  1.00 98.42           C  
ATOM   2173  HB2 TYR A 141     -15.407  -1.133 -12.361  1.00 98.42           H  
ATOM   2174  HB3 TYR A 141     -14.919  -0.063 -13.662  1.00 98.42           H  
ATOM   2175  O   TYR A 141     -17.080   0.845 -11.852  1.00 98.42           O  
ATOM   2176  CG  TYR A 141     -13.313  -1.129 -12.777  1.00 98.42           C  
ATOM   2177  CD1 TYR A 141     -12.287  -0.601 -13.586  1.00 98.42           C  
ATOM   2178  HD1 TYR A 141     -12.442   0.323 -14.124  1.00 98.42           H  
ATOM   2179  CD2 TYR A 141     -13.111  -2.340 -12.091  1.00 98.42           C  
ATOM   2180  HD2 TYR A 141     -13.895  -2.746 -11.469  1.00 98.42           H  
ATOM   2181  CE1 TYR A 141     -11.063  -1.288 -13.714  1.00 98.42           C  
ATOM   2182  HE1 TYR A 141     -10.288  -0.899 -14.358  1.00 98.42           H  
ATOM   2183  CE2 TYR A 141     -11.887  -3.024 -12.207  1.00 98.42           C  
ATOM   2184  HE2 TYR A 141     -11.720  -3.951 -11.679  1.00 98.42           H  
ATOM   2185  OH  TYR A 141      -9.689  -3.179 -13.124  1.00 98.42           O  
ATOM   2186  HH  TYR A 141      -9.058  -2.747 -13.705  1.00 98.42           H  
ATOM   2187  CZ  TYR A 141     -10.863  -2.503 -13.022  1.00 98.42           C  
ATOM   2188  N   THR A 142     -16.039   2.762 -11.333  1.00 97.66           N  
ATOM   2189  H   THR A 142     -15.156   3.225 -11.174  1.00 97.66           H  
ATOM   2190  CA  THR A 142     -17.276   3.546 -11.198  1.00 97.66           C  
ATOM   2191  HA  THR A 142     -18.065   2.868 -10.872  1.00 97.66           H  
ATOM   2192  C   THR A 142     -17.721   4.135 -12.542  1.00 97.66           C  
ATOM   2193  CB  THR A 142     -17.178   4.630 -10.107  1.00 97.66           C  
ATOM   2194  HB  THR A 142     -18.188   4.819  -9.745  1.00 97.66           H  
ATOM   2195  O   THR A 142     -16.966   4.159 -13.519  1.00 97.66           O  
ATOM   2196  CG2 THR A 142     -16.311   4.253  -8.905  1.00 97.66           C  
ATOM   2197 HG21 THR A 142     -16.612   3.277  -8.525  1.00 97.66           H  
ATOM   2198 HG22 THR A 142     -15.258   4.225  -9.183  1.00 97.66           H  
ATOM   2199 HG23 THR A 142     -16.445   4.995  -8.117  1.00 97.66           H  
ATOM   2200  OG1 THR A 142     -16.693   5.834 -10.641  1.00 97.66           O  
ATOM   2201  HG1 THR A 142     -15.776   5.693 -10.888  1.00 97.66           H  
ATOM   2202  N   GLN A 143     -18.949   4.660 -12.609  1.00 95.06           N  
ATOM   2203  H   GLN A 143     -19.523   4.675 -11.778  1.00 95.06           H  
ATOM   2204  CA  GLN A 143     -19.416   5.398 -13.791  1.00 95.06           C  
ATOM   2205  HA  GLN A 143     -19.204   4.803 -14.680  1.00 95.06           H  
ATOM   2206  C   GLN A 143     -18.687   6.739 -13.988  1.00 95.06           C  
ATOM   2207  CB  GLN A 143     -20.934   5.633 -13.705  1.00 95.06           C  
ATOM   2208  HB2 GLN A 143     -21.246   6.243 -14.552  1.00 95.06           H  
ATOM   2209  HB3 GLN A 143     -21.158   6.189 -12.794  1.00 95.06           H  
ATOM   2210  O   GLN A 143     -18.736   7.294 -15.085  1.00 95.06           O  
ATOM   2211  CG  GLN A 143     -21.761   4.339 -13.713  1.00 95.06           C  
ATOM   2212  HG2 GLN A 143     -21.518   3.754 -12.825  1.00 95.06           H  
ATOM   2213  HG3 GLN A 143     -22.818   4.598 -13.650  1.00 95.06           H  
ATOM   2214  CD  GLN A 143     -21.552   3.483 -14.963  1.00 95.06           C  
ATOM   2215  NE2 GLN A 143     -21.388   2.188 -14.808  1.00 95.06           N  
ATOM   2216 HE21 GLN A 143     -21.196   1.633 -15.630  1.00 95.06           H  
ATOM   2217 HE22 GLN A 143     -21.363   1.790 -13.880  1.00 95.06           H  
ATOM   2218  OE1 GLN A 143     -21.544   3.941 -16.103  1.00 95.06           O  
ATOM   2219  N   GLU A 144     -17.999   7.239 -12.958  1.00 93.90           N  
ATOM   2220  H   GLU A 144     -17.945   6.703 -12.103  1.00 93.90           H  
ATOM   2221  CA  GLU A 144     -17.378   8.570 -12.921  1.00 93.90           C  
ATOM   2222  HA  GLU A 144     -17.601   9.083 -13.856  1.00 93.90           H  
ATOM   2223  C   GLU A 144     -15.846   8.505 -12.838  1.00 93.90           C  
ATOM   2224  CB  GLU A 144     -17.989   9.422 -11.796  1.00 93.90           C  
ATOM   2225  HB2 GLU A 144     -17.651  10.450 -11.930  1.00 93.90           H  
ATOM   2226  HB3 GLU A 144     -17.639   9.064 -10.828  1.00 93.90           H  
ATOM   2227  O   GLU A 144     -15.197   9.441 -12.377  1.00 93.90           O  
ATOM   2228  CG  GLU A 144     -19.522   9.388 -11.815  1.00 93.90           C  
ATOM   2229  HG2 GLU A 144     -19.874   8.614 -11.134  1.00 93.90           H  
ATOM   2230  HG3 GLU A 144     -19.870   9.131 -12.815  1.00 93.90           H  
ATOM   2231  CD  GLU A 144     -20.124  10.734 -11.439  1.00 93.90           C  
ATOM   2232  OE1 GLU A 144     -20.768  11.335 -12.328  1.00 93.90           O  
ATOM   2233  OE2 GLU A 144     -19.977  11.222 -10.297  1.00 93.90           O  
ATOM   2234  N   GLY A 145     -15.268   7.390 -13.293  1.00 95.07           N  
ATOM   2235  H   GLY A 145     -15.880   6.640 -13.580  1.00 95.07           H  
ATOM   2236  CA  GLY A 145     -13.832   7.124 -13.265  1.00 95.07           C  
ATOM   2237  HA2 GLY A 145     -13.501   6.862 -14.270  1.00 95.07           H  
ATOM   2238  HA3 GLY A 145     -13.288   8.015 -12.952  1.00 95.07           H  
ATOM   2239  C   GLY A 145     -13.459   5.986 -12.319  1.00 95.07           C  
ATOM   2240  O   GLY A 145     -14.305   5.390 -11.651  1.00 95.07           O  
ATOM   2241  N   ASN A 146     -12.170   5.666 -12.280  1.00 98.04           N  
ATOM   2242  H   ASN A 146     -11.508   6.250 -12.770  1.00 98.04           H  
ATOM   2243  CA  ASN A 146     -11.652   4.688 -11.332  1.00 98.04           C  
ATOM   2244  HA  ASN A 146     -12.388   3.896 -11.193  1.00 98.04           H  
ATOM   2245  C   ASN A 146     -11.433   5.364  -9.978  1.00 98.04           C  
ATOM   2246  CB  ASN A 146     -10.366   4.053 -11.889  1.00 98.04           C  
ATOM   2247  HB2 ASN A 146      -9.908   3.448 -11.107  1.00 98.04           H  
ATOM   2248  HB3 ASN A 146      -9.663   4.836 -12.171  1.00 98.04           H  
ATOM   2249  O   ASN A 146     -10.800   6.418  -9.923  1.00 98.04           O  
ATOM   2250  CG  ASN A 146     -10.634   3.147 -13.080  1.00 98.04           C  
ATOM   2251  ND2 ASN A 146      -9.630   2.829 -13.864  1.00 98.04           N  
ATOM   2252 HD21 ASN A 146      -8.717   3.251 -13.775  1.00 98.04           H  
ATOM   2253 HD22 ASN A 146      -9.846   2.224 -14.643  1.00 98.04           H  
ATOM   2254  OD1 ASN A 146     -11.745   2.724 -13.346  1.00 98.04           O  
ATOM   2255  N   TRP A 147     -11.909   4.738  -8.904  1.00 98.50           N  
ATOM   2256  H   TRP A 147     -12.418   3.875  -9.030  1.00 98.50           H  
ATOM   2257  CA  TRP A 147     -11.548   5.122  -7.543  1.00 98.50           C  
ATOM   2258  HA  TRP A 147     -10.987   6.056  -7.570  1.00 98.50           H  
ATOM   2259  C   TRP A 147     -10.657   4.047  -6.932  1.00 98.50           C  
ATOM   2260  CB  TRP A 147     -12.796   5.372  -6.698  1.00 98.50           C  
ATOM   2261  HB2 TRP A 147     -13.425   6.104  -7.204  1.00 98.50           H  
ATOM   2262  HB3 TRP A 147     -13.371   4.448  -6.633  1.00 98.50           H  
ATOM   2263  O   TRP A 147     -11.081   2.901  -6.784  1.00 98.50           O  
ATOM   2264  CG  TRP A 147     -12.551   5.870  -5.305  1.00 98.50           C  
ATOM   2265  CD1 TRP A 147     -11.458   6.527  -4.850  1.00 98.50           C  
ATOM   2266  HD1 TRP A 147     -10.589   6.779  -5.439  1.00 98.50           H  
ATOM   2267  CD2 TRP A 147     -13.438   5.754  -4.158  1.00 98.50           C  
ATOM   2268  CE2 TRP A 147     -12.828   6.391  -3.038  1.00 98.50           C  
ATOM   2269  CE3 TRP A 147     -14.701   5.167  -3.959  1.00 98.50           C  
ATOM   2270  HE3 TRP A 147     -15.181   4.682  -4.796  1.00 98.50           H  
ATOM   2271  NE1 TRP A 147     -11.612   6.828  -3.512  1.00 98.50           N  
ATOM   2272  HE1 TRP A 147     -10.913   7.319  -2.974  1.00 98.50           H  
ATOM   2273  CH2 TRP A 147     -14.709   5.844  -1.617  1.00 98.50           C  
ATOM   2274  HH2 TRP A 147     -15.204   5.868  -0.657  1.00 98.50           H  
ATOM   2275  CZ2 TRP A 147     -13.449   6.447  -1.781  1.00 98.50           C  
ATOM   2276  HZ2 TRP A 147     -12.961   6.937  -0.951  1.00 98.50           H  
ATOM   2277  CZ3 TRP A 147     -15.330   5.204  -2.703  1.00 98.50           C  
ATOM   2278  HZ3 TRP A 147     -16.299   4.741  -2.582  1.00 98.50           H  
ATOM   2279  N   ASP A 148      -9.423   4.409  -6.587  1.00 98.80           N  
ATOM   2280  H   ASP A 148      -9.137   5.370  -6.712  1.00 98.80           H  
ATOM   2281  CA  ASP A 148      -8.473   3.463  -6.010  1.00 98.80           C  
ATOM   2282  HA  ASP A 148      -8.820   2.448  -6.202  1.00 98.80           H  
ATOM   2283  C   ASP A 148      -8.355   3.641  -4.493  1.00 98.80           C  
ATOM   2284  CB  ASP A 148      -7.103   3.578  -6.676  1.00 98.80           C  
ATOM   2285  HB2 ASP A 148      -6.773   4.612  -6.580  1.00 98.80           H  
ATOM   2286  HB3 ASP A 148      -6.399   2.946  -6.133  1.00 98.80           H  
ATOM   2287  O   ASP A 148      -7.891   4.664  -3.985  1.00 98.80           O  
ATOM   2288  CG  ASP A 148      -7.059   3.168  -8.146  1.00 98.80           C  
ATOM   2289  OD1 ASP A 148      -7.960   2.481  -8.666  1.00 98.80           O  
ATOM   2290  OD2 ASP A 148      -6.041   3.463  -8.810  1.00 98.80           O  
ATOM   2291  N   TRP A 149      -8.704   2.592  -3.758  1.00 98.73           N  
ATOM   2292  H   TRP A 149      -9.088   1.793  -4.241  1.00 98.73           H  
ATOM   2293  CA  TRP A 149      -8.400   2.435  -2.342  1.00 98.73           C  
ATOM   2294  HA  TRP A 149      -8.403   3.403  -1.842  1.00 98.73           H  
ATOM   2295  C   TRP A 149      -7.019   1.818  -2.198  1.00 98.73           C  
ATOM   2296  CB  TRP A 149      -9.463   1.550  -1.694  1.00 98.73           C  
ATOM   2297  HB2 TRP A 149      -9.143   1.309  -0.680  1.00 98.73           H  
ATOM   2298  HB3 TRP A 149      -9.522   0.612  -2.245  1.00 98.73           H  
ATOM   2299  O   TRP A 149      -6.846   0.623  -2.413  1.00 98.73           O  
ATOM   2300  CG  TRP A 149     -10.837   2.129  -1.618  1.00 98.73           C  
ATOM   2301  CD1 TRP A 149     -11.205   3.381  -1.979  1.00 98.73           C  
ATOM   2302  HD1 TRP A 149     -10.553   4.136  -2.393  1.00 98.73           H  
ATOM   2303  CD2 TRP A 149     -12.057   1.468  -1.172  1.00 98.73           C  
ATOM   2304  CE2 TRP A 149     -13.130   2.401  -1.259  1.00 98.73           C  
ATOM   2305  CE3 TRP A 149     -12.373   0.167  -0.721  1.00 98.73           C  
ATOM   2306  HE3 TRP A 149     -11.590  -0.574  -0.659  1.00 98.73           H  
ATOM   2307  NE1 TRP A 149     -12.555   3.537  -1.769  1.00 98.73           N  
ATOM   2308  HE1 TRP A 149     -13.068   4.368  -2.026  1.00 98.73           H  
ATOM   2309  CH2 TRP A 149     -14.729   0.776  -0.470  1.00 98.73           C  
ATOM   2310  HH2 TRP A 149     -15.743   0.501  -0.220  1.00 98.73           H  
ATOM   2311  CZ2 TRP A 149     -14.446   2.078  -0.909  1.00 98.73           C  
ATOM   2312  HZ2 TRP A 149     -15.232   2.813  -1.008  1.00 98.73           H  
ATOM   2313  CZ3 TRP A 149     -13.697  -0.176  -0.383  1.00 98.73           C  
ATOM   2314  HZ3 TRP A 149     -13.929  -1.183  -0.070  1.00 98.73           H  
ATOM   2315  N   VAL A 150      -6.018   2.626  -1.859  1.00 98.36           N  
ATOM   2316  H   VAL A 150      -6.224   3.607  -1.738  1.00 98.36           H  
ATOM   2317  CA  VAL A 150      -4.626   2.168  -1.741  1.00 98.36           C  
ATOM   2318  HA  VAL A 150      -4.548   1.173  -2.180  1.00 98.36           H  
ATOM   2319  C   VAL A 150      -4.245   2.026  -0.270  1.00 98.36           C  
ATOM   2320  CB  VAL A 150      -3.671   3.065  -2.539  1.00 98.36           C  
ATOM   2321  HB  VAL A 150      -3.505   4.006  -2.015  1.00 98.36           H  
ATOM   2322  O   VAL A 150      -3.619   2.916   0.316  1.00 98.36           O  
ATOM   2323  CG1 VAL A 150      -2.344   2.329  -2.721  1.00 98.36           C  
ATOM   2324 HG11 VAL A 150      -1.951   1.968  -1.770  1.00 98.36           H  
ATOM   2325 HG12 VAL A 150      -1.640   3.031  -3.169  1.00 98.36           H  
ATOM   2326 HG13 VAL A 150      -2.474   1.475  -3.386  1.00 98.36           H  
ATOM   2327  CG2 VAL A 150      -4.194   3.388  -3.944  1.00 98.36           C  
ATOM   2328 HG21 VAL A 150      -4.542   2.475  -4.427  1.00 98.36           H  
ATOM   2329 HG22 VAL A 150      -3.407   3.840  -4.549  1.00 98.36           H  
ATOM   2330 HG23 VAL A 150      -5.027   4.089  -3.882  1.00 98.36           H  
ATOM   2331  N   PHE A 151      -4.698   0.932   0.335  1.00 98.58           N  
ATOM   2332  H   PHE A 151      -5.180   0.239  -0.220  1.00 98.58           H  
ATOM   2333  CA  PHE A 151      -4.730   0.716   1.783  1.00 98.58           C  
ATOM   2334  HA  PHE A 151      -4.522   1.645   2.315  1.00 98.58           H  
ATOM   2335  C   PHE A 151      -3.669  -0.296   2.237  1.00 98.58           C  
ATOM   2336  CB  PHE A 151      -6.161   0.273   2.141  1.00 98.58           C  
ATOM   2337  HB2 PHE A 151      -6.421  -0.603   1.547  1.00 98.58           H  
ATOM   2338  HB3 PHE A 151      -6.198  -0.080   3.171  1.00 98.58           H  
ATOM   2339  O   PHE A 151      -2.945  -0.865   1.418  1.00 98.58           O  
ATOM   2340  CG  PHE A 151      -7.273   1.292   1.939  1.00 98.58           C  
ATOM   2341  CD1 PHE A 151      -7.044   2.602   1.457  1.00 98.58           C  
ATOM   2342  HD1 PHE A 151      -6.044   2.974   1.288  1.00 98.58           H  
ATOM   2343  CD2 PHE A 151      -8.587   0.900   2.243  1.00 98.58           C  
ATOM   2344  HD2 PHE A 151      -8.771  -0.094   2.622  1.00 98.58           H  
ATOM   2345  CE1 PHE A 151      -8.112   3.489   1.257  1.00 98.58           C  
ATOM   2346  HE1 PHE A 151      -7.928   4.490   0.897  1.00 98.58           H  
ATOM   2347  CE2 PHE A 151      -9.657   1.786   2.042  1.00 98.58           C  
ATOM   2348  HE2 PHE A 151     -10.668   1.470   2.253  1.00 98.58           H  
ATOM   2349  CZ  PHE A 151      -9.421   3.074   1.536  1.00 98.58           C  
ATOM   2350  HZ  PHE A 151     -10.251   3.740   1.354  1.00 98.58           H  
ATOM   2351  N   ASN A 152      -3.595  -0.536   3.547  1.00 98.38           N  
ATOM   2352  H   ASN A 152      -4.224  -0.034   4.157  1.00 98.38           H  
ATOM   2353  CA  ASN A 152      -2.794  -1.601   4.156  1.00 98.38           C  
ATOM   2354  HA  ASN A 152      -2.438  -2.283   3.384  1.00 98.38           H  
ATOM   2355  C   ASN A 152      -3.643  -2.431   5.125  1.00 98.38           C  
ATOM   2356  CB  ASN A 152      -1.577  -0.990   4.872  1.00 98.38           C  
ATOM   2357  HB2 ASN A 152      -1.114  -1.735   5.520  1.00 98.38           H  
ATOM   2358  HB3 ASN A 152      -1.901  -0.162   5.502  1.00 98.38           H  
ATOM   2359  O   ASN A 152      -4.728  -2.019   5.530  1.00 98.38           O  
ATOM   2360  CG  ASN A 152      -0.496  -0.530   3.912  1.00 98.38           C  
ATOM   2361  ND2 ASN A 152       0.081   0.625   4.146  1.00 98.38           N  
ATOM   2362 HD21 ASN A 152      -0.199   1.180   4.942  1.00 98.38           H  
ATOM   2363 HD22 ASN A 152       0.821   0.897   3.515  1.00 98.38           H  
ATOM   2364  OD1 ASN A 152      -0.128  -1.207   2.967  1.00 98.38           O  
ATOM   2365  N   ASN A 153      -3.138  -3.590   5.544  1.00 98.15           N  
ATOM   2366  H   ASN A 153      -2.280  -3.921   5.127  1.00 98.15           H  
ATOM   2367  CA  ASN A 153      -3.754  -4.395   6.599  1.00 98.15           C  
ATOM   2368  HA  ASN A 153      -4.831  -4.352   6.438  1.00 98.15           H  
ATOM   2369  C   ASN A 153      -3.521  -3.856   8.024  1.00 98.15           C  
ATOM   2370  CB  ASN A 153      -3.310  -5.860   6.471  1.00 98.15           C  
ATOM   2371  HB2 ASN A 153      -4.010  -6.476   7.035  1.00 98.15           H  
ATOM   2372  HB3 ASN A 153      -3.351  -6.173   5.428  1.00 98.15           H  
ATOM   2373  O   ASN A 153      -4.018  -4.444   8.986  1.00 98.15           O  
ATOM   2374  CG  ASN A 153      -1.912  -6.082   7.023  1.00 98.15           C  
ATOM   2375  ND2 ASN A 153      -1.675  -7.168   7.718  1.00 98.15           N  
ATOM   2376 HD21 ASN A 153      -2.411  -7.838   7.894  1.00 98.15           H  
ATOM   2377 HD22 ASN A 153      -0.765  -7.265   8.144  1.00 98.15           H  
ATOM   2378  OD1 ASN A 153      -1.018  -5.271   6.849  1.00 98.15           O  
ATOM   2379  N   THR A 154      -2.783  -2.753   8.169  1.00 97.35           N  
ATOM   2380  H   THR A 154      -2.385  -2.326   7.344  1.00 97.35           H  
ATOM   2381  CA  THR A 154      -2.531  -2.065   9.440  1.00 97.35           C  
ATOM   2382  HA  THR A 154      -2.959  -2.669  10.240  1.00 97.35           H  
ATOM   2383  C   THR A 154      -3.206  -0.691   9.462  1.00 97.35           C  
ATOM   2384  CB  THR A 154      -1.027  -1.936   9.737  1.00 97.35           C  
ATOM   2385  HB  THR A 154      -0.905  -1.469  10.714  1.00 97.35           H  
ATOM   2386  O   THR A 154      -3.267  -0.035   8.423  1.00 97.35           O  
ATOM   2387  CG2 THR A 154      -0.364  -3.316   9.763  1.00 97.35           C  
ATOM   2388 HG21 THR A 154      -0.168  -3.658   8.746  1.00 97.35           H  
ATOM   2389 HG22 THR A 154      -1.010  -4.038  10.262  1.00 97.35           H  
ATOM   2390 HG23 THR A 154       0.576  -3.263  10.312  1.00 97.35           H  
ATOM   2391  OG1 THR A 154      -0.357  -1.166   8.763  1.00 97.35           O  
ATOM   2392  HG1 THR A 154      -0.208  -0.288   9.123  1.00 97.35           H  
ATOM   2393  N   PRO A 155      -3.719  -0.234  10.622  1.00 96.68           N  
ATOM   2394  CA  PRO A 155      -4.451   1.030  10.723  1.00 96.68           C  
ATOM   2395  HA  PRO A 155      -5.139   1.136   9.884  1.00 96.68           H  
ATOM   2396  C   PRO A 155      -3.555   2.277  10.733  1.00 96.68           C  
ATOM   2397  CB  PRO A 155      -5.257   0.904  12.017  1.00 96.68           C  
ATOM   2398  HB2 PRO A 155      -5.478   1.872  12.466  1.00 96.68           H  
ATOM   2399  HB3 PRO A 155      -6.184   0.364  11.819  1.00 96.68           H  
ATOM   2400  O   PRO A 155      -4.066   3.377  10.565  1.00 96.68           O  
ATOM   2401  CG  PRO A 155      -4.354   0.047  12.901  1.00 96.68           C  
ATOM   2402  HG2 PRO A 155      -3.571   0.667  13.339  1.00 96.68           H  
ATOM   2403  HG3 PRO A 155      -4.917  -0.468  13.680  1.00 96.68           H  
ATOM   2404  CD  PRO A 155      -3.740  -0.932  11.902  1.00 96.68           C  
ATOM   2405  HD2 PRO A 155      -2.736  -1.212  12.220  1.00 96.68           H  
ATOM   2406  HD3 PRO A 155      -4.375  -1.815  11.821  1.00 96.68           H  
ATOM   2407  N   VAL A 156      -2.248   2.109  10.937  1.00 97.90           N  
ATOM   2408  H   VAL A 156      -1.893   1.166  11.007  1.00 97.90           H  
ATOM   2409  CA  VAL A 156      -1.238   3.177  10.974  1.00 97.90           C  
ATOM   2410  HA  VAL A 156      -1.667   4.094  10.571  1.00 97.90           H  
ATOM   2411  C   VAL A 156      -0.053   2.817  10.082  1.00 97.90           C  
ATOM   2412  CB  VAL A 156      -0.775   3.478  12.417  1.00 97.90           C  
ATOM   2413  HB  VAL A 156       0.025   4.217  12.387  1.00 97.90           H  
ATOM   2414  O   VAL A 156       0.043   1.692   9.575  1.00 97.90           O  
ATOM   2415  CG1 VAL A 156      -1.925   4.076  13.223  1.00 97.90           C  
ATOM   2416 HG11 VAL A 156      -1.576   4.361  14.215  1.00 97.90           H  
ATOM   2417 HG12 VAL A 156      -2.721   3.337  13.308  1.00 97.90           H  
ATOM   2418 HG13 VAL A 156      -2.304   4.960  12.711  1.00 97.90           H  
ATOM   2419  CG2 VAL A 156      -0.250   2.244  13.165  1.00 97.90           C  
ATOM   2420 HG21 VAL A 156       0.146   2.551  14.133  1.00 97.90           H  
ATOM   2421 HG22 VAL A 156       0.555   1.781  12.595  1.00 97.90           H  
ATOM   2422 HG23 VAL A 156      -1.046   1.516  13.322  1.00 97.90           H  
ATOM   2423  N   PHE A 157       0.852   3.772   9.880  1.00 97.59           N  
ATOM   2424  H   PHE A 157       0.687   4.676  10.300  1.00 97.59           H  
ATOM   2425  CA  PHE A 157       2.106   3.577   9.158  1.00 97.59           C  
ATOM   2426  HA  PHE A 157       2.230   2.511   8.967  1.00 97.59           H  
ATOM   2427  C   PHE A 157       3.322   4.009   9.990  1.00 97.59           C  
ATOM   2428  CB  PHE A 157       2.021   4.302   7.811  1.00 97.59           C  
ATOM   2429  HB2 PHE A 157       1.011   4.198   7.413  1.00 97.59           H  
ATOM   2430  HB3 PHE A 157       2.219   5.360   7.984  1.00 97.59           H  
ATOM   2431  O   PHE A 157       3.182   4.534  11.090  1.00 97.59           O  
ATOM   2432  CG  PHE A 157       2.969   3.774   6.758  1.00 97.59           C  
ATOM   2433  CD1 PHE A 157       3.954   4.610   6.204  1.00 97.59           C  
ATOM   2434  HD1 PHE A 157       4.025   5.644   6.511  1.00 97.59           H  
ATOM   2435  CD2 PHE A 157       2.870   2.432   6.343  1.00 97.59           C  
ATOM   2436  HD2 PHE A 157       2.108   1.791   6.761  1.00 97.59           H  
ATOM   2437  CE1 PHE A 157       4.856   4.096   5.256  1.00 97.59           C  
ATOM   2438  HE1 PHE A 157       5.625   4.735   4.850  1.00 97.59           H  
ATOM   2439  CE2 PHE A 157       3.769   1.920   5.393  1.00 97.59           C  
ATOM   2440  HE2 PHE A 157       3.702   0.887   5.085  1.00 97.59           H  
ATOM   2441  CZ  PHE A 157       4.767   2.751   4.855  1.00 97.59           C  
ATOM   2442  HZ  PHE A 157       5.471   2.351   4.141  1.00 97.59           H  
ATOM   2443  N   PHE A 158       4.526   3.749   9.474  1.00 97.69           N  
ATOM   2444  H   PHE A 158       4.577   3.331   8.556  1.00 97.69           H  
ATOM   2445  CA  PHE A 158       5.786   3.977  10.192  1.00 97.69           C  
ATOM   2446  HA  PHE A 158       5.690   3.602  11.211  1.00 97.69           H  
ATOM   2447  C   PHE A 158       6.191   5.448  10.304  1.00 97.69           C  
ATOM   2448  CB  PHE A 158       6.914   3.210   9.489  1.00 97.69           C  
ATOM   2449  HB2 PHE A 158       7.863   3.472   9.956  1.00 97.69           H  
ATOM   2450  HB3 PHE A 158       6.974   3.528   8.448  1.00 97.69           H  
ATOM   2451  O   PHE A 158       7.050   5.764  11.113  1.00 97.69           O  
ATOM   2452  CG  PHE A 158       6.768   1.708   9.549  1.00 97.69           C  
ATOM   2453  CD1 PHE A 158       7.305   0.992  10.635  1.00 97.69           C  
ATOM   2454  HD1 PHE A 158       7.826   1.510  11.427  1.00 97.69           H  
ATOM   2455  CD2 PHE A 158       6.116   1.024   8.508  1.00 97.69           C  
ATOM   2456  HD2 PHE A 158       5.731   1.568   7.658  1.00 97.69           H  
ATOM   2457  CE1 PHE A 158       7.186  -0.406  10.685  1.00 97.69           C  
ATOM   2458  HE1 PHE A 158       7.608  -0.956  11.513  1.00 97.69           H  
ATOM   2459  CE2 PHE A 158       5.997  -0.374   8.557  1.00 97.69           C  
ATOM   2460  HE2 PHE A 158       5.526  -0.901   7.740  1.00 97.69           H  
ATOM   2461  CZ  PHE A 158       6.528  -1.085   9.645  1.00 97.69           C  
ATOM   2462  HZ  PHE A 158       6.431  -2.161   9.680  1.00 97.69           H  
ATOM   2463  N   LEU A 159       5.639   6.329   9.472  1.00 96.65           N  
ATOM   2464  H   LEU A 159       4.855   6.045   8.901  1.00 96.65           H  
ATOM   2465  CA  LEU A 159       6.091   7.713   9.362  1.00 96.65           C  
ATOM   2466  HA  LEU A 159       6.518   8.011  10.319  1.00 96.65           H  
ATOM   2467  C   LEU A 159       4.928   8.661   9.089  1.00 96.65           C  
ATOM   2468  CB  LEU A 159       7.219   7.818   8.310  1.00 96.65           C  
ATOM   2469  HB2 LEU A 159       7.564   8.850   8.250  1.00 96.65           H  
ATOM   2470  HB3 LEU A 159       8.054   7.235   8.699  1.00 96.65           H  
ATOM   2471  O   LEU A 159       3.931   8.280   8.471  1.00 96.65           O  
ATOM   2472  CG  LEU A 159       6.887   7.312   6.890  1.00 96.65           C  
ATOM   2473  HG  LEU A 159       6.249   6.430   6.948  1.00 96.65           H  
ATOM   2474  CD1 LEU A 159       6.207   8.346   5.989  1.00 96.65           C  
ATOM   2475 HD11 LEU A 159       5.295   8.726   6.448  1.00 96.65           H  
ATOM   2476 HD12 LEU A 159       5.948   7.891   5.032  1.00 96.65           H  
ATOM   2477 HD13 LEU A 159       6.885   9.181   5.811  1.00 96.65           H  
ATOM   2478  CD2 LEU A 159       8.175   6.894   6.185  1.00 96.65           C  
ATOM   2479 HD21 LEU A 159       8.664   6.099   6.749  1.00 96.65           H  
ATOM   2480 HD22 LEU A 159       7.943   6.523   5.187  1.00 96.65           H  
ATOM   2481 HD23 LEU A 159       8.852   7.746   6.117  1.00 96.65           H  
ATOM   2482  N   ARG A 160       5.117   9.906   9.527  1.00 95.51           N  
ATOM   2483  H   ARG A 160       5.936  10.060  10.097  1.00 95.51           H  
ATOM   2484  CA  ARG A 160       4.261  11.073   9.255  1.00 95.51           C  
ATOM   2485  HA  ARG A 160       3.373  10.749   8.712  1.00 95.51           H  
ATOM   2486  C   ARG A 160       4.928  12.117   8.354  1.00 95.51           C  
ATOM   2487  CB  ARG A 160       3.786  11.662  10.590  1.00 95.51           C  
ATOM   2488  HB2 ARG A 160       3.211  10.884  11.092  1.00 95.51           H  
ATOM   2489  HB3 ARG A 160       3.117  12.501  10.401  1.00 95.51           H  
ATOM   2490  O   ARG A 160       4.243  12.957   7.778  1.00 95.51           O  
ATOM   2491  CG  ARG A 160       4.922  12.122  11.523  1.00 95.51           C  
ATOM   2492  HG2 ARG A 160       5.701  11.361  11.584  1.00 95.51           H  
ATOM   2493  HG3 ARG A 160       5.365  13.042  11.143  1.00 95.51           H  
ATOM   2494  CD  ARG A 160       4.363  12.338  12.930  1.00 95.51           C  
ATOM   2495  HD2 ARG A 160       3.902  11.403  13.249  1.00 95.51           H  
ATOM   2496  HD3 ARG A 160       3.581  13.097  12.905  1.00 95.51           H  
ATOM   2497  NE  ARG A 160       5.401  12.704  13.911  1.00 95.51           N  
ATOM   2498  HE  ARG A 160       6.326  12.926  13.573  1.00 95.51           H  
ATOM   2499  NH1 ARG A 160       4.059  12.446  15.744  1.00 95.51           N  
ATOM   2500 HH11 ARG A 160       3.250  12.347  15.148  1.00 95.51           H  
ATOM   2501 HH12 ARG A 160       4.050  12.099  16.693  1.00 95.51           H  
ATOM   2502  NH2 ARG A 160       6.235  12.733  16.043  1.00 95.51           N  
ATOM   2503 HH21 ARG A 160       6.082  12.604  17.033  1.00 95.51           H  
ATOM   2504 HH22 ARG A 160       7.113  13.117  15.724  1.00 95.51           H  
ATOM   2505  CZ  ARG A 160       5.234  12.636  15.220  1.00 95.51           C  
ATOM   2506  N   ASP A 161       6.243  12.002   8.164  1.00 95.16           N  
ATOM   2507  H   ASP A 161       6.744  11.329   8.727  1.00 95.16           H  
ATOM   2508  CA  ASP A 161       7.048  12.843   7.279  1.00 95.16           C  
ATOM   2509  HA  ASP A 161       6.496  13.758   7.062  1.00 95.16           H  
ATOM   2510  C   ASP A 161       7.396  12.105   5.976  1.00 95.16           C  
ATOM   2511  CB  ASP A 161       8.329  13.267   7.999  1.00 95.16           C  
ATOM   2512  HB2 ASP A 161       9.038  13.656   7.268  1.00 95.16           H  
ATOM   2513  HB3 ASP A 161       8.781  12.406   8.492  1.00 95.16           H  
ATOM   2514  O   ASP A 161       8.220  11.184   5.989  1.00 95.16           O  
ATOM   2515  CG  ASP A 161       8.026  14.362   9.008  1.00 95.16           C  
ATOM   2516  OD1 ASP A 161       7.841  15.509   8.549  1.00 95.16           O  
ATOM   2517  OD2 ASP A 161       7.933  14.047  10.211  1.00 95.16           O  
ATOM   2518  N   PRO A 162       6.825  12.492   4.820  1.00 95.69           N  
ATOM   2519  CA  PRO A 162       7.021  11.770   3.561  1.00 95.69           C  
ATOM   2520  HA  PRO A 162       6.694  10.737   3.679  1.00 95.69           H  
ATOM   2521  C   PRO A 162       8.475  11.755   3.073  1.00 95.69           C  
ATOM   2522  CB  PRO A 162       6.116  12.475   2.552  1.00 95.69           C  
ATOM   2523  HB2 PRO A 162       5.148  11.975   2.525  1.00 95.69           H  
ATOM   2524  HB3 PRO A 162       6.556  12.496   1.554  1.00 95.69           H  
ATOM   2525  O   PRO A 162       8.886  10.792   2.425  1.00 95.69           O  
ATOM   2526  CG  PRO A 162       5.953  13.884   3.125  1.00 95.69           C  
ATOM   2527  HG2 PRO A 162       6.817  14.493   2.858  1.00 95.69           H  
ATOM   2528  HG3 PRO A 162       5.033  14.368   2.799  1.00 95.69           H  
ATOM   2529  CD  PRO A 162       5.944  13.634   4.625  1.00 95.69           C  
ATOM   2530  HD2 PRO A 162       4.939  13.376   4.957  1.00 95.69           H  
ATOM   2531  HD3 PRO A 162       6.302  14.525   5.142  1.00 95.69           H  
ATOM   2532  N   THR A 163       9.270  12.777   3.405  1.00 95.02           N  
ATOM   2533  H   THR A 163       8.871  13.562   3.899  1.00 95.02           H  
ATOM   2534  CA  THR A 163      10.697  12.864   3.047  1.00 95.02           C  
ATOM   2535  HA  THR A 163      10.789  12.830   1.961  1.00 95.02           H  
ATOM   2536  C   THR A 163      11.513  11.702   3.618  1.00 95.02           C  
ATOM   2537  CB  THR A 163      11.287  14.196   3.537  1.00 95.02           C  
ATOM   2538  HB  THR A 163      11.310  14.202   4.627  1.00 95.02           H  
ATOM   2539  O   THR A 163      12.511  11.305   3.020  1.00 95.02           O  
ATOM   2540  CG2 THR A 163      12.689  14.476   2.998  1.00 95.02           C  
ATOM   2541 HG21 THR A 163      13.005  15.476   3.296  1.00 95.02           H  
ATOM   2542 HG22 THR A 163      13.398  13.759   3.411  1.00 95.02           H  
ATOM   2543 HG23 THR A 163      12.692  14.404   1.910  1.00 95.02           H  
ATOM   2544  OG1 THR A 163      10.466  15.254   3.095  1.00 95.02           O  
ATOM   2545  HG1 THR A 163      10.734  16.045   3.569  1.00 95.02           H  
ATOM   2546  N   ASN A 164      11.064  11.097   4.724  1.00 96.14           N  
ATOM   2547  H   ASN A 164      10.224  11.442   5.167  1.00 96.14           H  
ATOM   2548  CA  ASN A 164      11.742   9.962   5.348  1.00 96.14           C  
ATOM   2549  HA  ASN A 164      12.819  10.110   5.263  1.00 96.14           H  
ATOM   2550  C   ASN A 164      11.438   8.624   4.655  1.00 96.14           C  
ATOM   2551  CB  ASN A 164      11.390   9.933   6.846  1.00 96.14           C  
ATOM   2552  HB2 ASN A 164      10.308   9.900   6.980  1.00 96.14           H  
ATOM   2553  HB3 ASN A 164      11.819   9.035   7.291  1.00 96.14           H  
ATOM   2554  O   ASN A 164      12.124   7.638   4.914  1.00 96.14           O  
ATOM   2555  CG  ASN A 164      11.958  11.113   7.617  1.00 96.14           C  
ATOM   2556  ND2 ASN A 164      11.441  11.393   8.790  1.00 96.14           N  
ATOM   2557 HD21 ASN A 164      10.730  10.814   9.213  1.00 96.14           H  
ATOM   2558 HD22 ASN A 164      11.870  12.147   9.307  1.00 96.14           H  
ATOM   2559  OD1 ASN A 164      12.865  11.796   7.169  1.00 96.14           O  
ATOM   2560  N   PHE A 165      10.449   8.558   3.752  1.00 96.71           N  
ATOM   2561  H   PHE A 165       9.943   9.402   3.526  1.00 96.71           H  
ATOM   2562  CA  PHE A 165      10.036   7.299   3.123  1.00 96.71           C  
ATOM   2563  HA  PHE A 165       9.777   6.612   3.928  1.00 96.71           H  
ATOM   2564  C   PHE A 165      11.160   6.592   2.344  1.00 96.71           C  
ATOM   2565  CB  PHE A 165       8.767   7.506   2.280  1.00 96.71           C  
ATOM   2566  HB2 PHE A 165       7.985   7.903   2.927  1.00 96.71           H  
ATOM   2567  HB3 PHE A 165       8.942   8.254   1.506  1.00 96.71           H  
ATOM   2568  O   PHE A 165      11.343   5.395   2.570  1.00 96.71           O  
ATOM   2569  CG  PHE A 165       8.254   6.240   1.621  1.00 96.71           C  
ATOM   2570  CD1 PHE A 165       8.607   5.928   0.293  1.00 96.71           C  
ATOM   2571  HD1 PHE A 165       9.248   6.595  -0.265  1.00 96.71           H  
ATOM   2572  CD2 PHE A 165       7.427   5.361   2.343  1.00 96.71           C  
ATOM   2573  HD2 PHE A 165       7.153   5.596   3.361  1.00 96.71           H  
ATOM   2574  CE1 PHE A 165       8.133   4.746  -0.304  1.00 96.71           C  
ATOM   2575  HE1 PHE A 165       8.413   4.508  -1.320  1.00 96.71           H  
ATOM   2576  CE2 PHE A 165       6.955   4.179   1.748  1.00 96.71           C  
ATOM   2577  HE2 PHE A 165       6.325   3.505   2.309  1.00 96.71           H  
ATOM   2578  CZ  PHE A 165       7.308   3.872   0.424  1.00 96.71           C  
ATOM   2579  HZ  PHE A 165       6.954   2.958  -0.030  1.00 96.71           H  
ATOM   2580  N   PRO A 166      11.959   7.260   1.484  1.00 96.80           N  
ATOM   2581  CA  PRO A 166      13.077   6.599   0.807  1.00 96.80           C  
ATOM   2582  HA  PRO A 166      12.687   5.779   0.204  1.00 96.80           H  
ATOM   2583  C   PRO A 166      14.109   6.035   1.794  1.00 96.80           C  
ATOM   2584  CB  PRO A 166      13.690   7.657  -0.119  1.00 96.80           C  
ATOM   2585  HB2 PRO A 166      14.035   7.218  -1.055  1.00 96.80           H  
ATOM   2586  HB3 PRO A 166      14.509   8.174   0.380  1.00 96.80           H  
ATOM   2587  O   PRO A 166      14.527   4.888   1.652  1.00 96.80           O  
ATOM   2588  CG  PRO A 166      12.544   8.642  -0.345  1.00 96.80           C  
ATOM   2589  HG2 PRO A 166      12.907   9.637  -0.601  1.00 96.80           H  
ATOM   2590  HG3 PRO A 166      11.874   8.262  -1.117  1.00 96.80           H  
ATOM   2591  CD  PRO A 166      11.836   8.629   1.005  1.00 96.80           C  
ATOM   2592  HD2 PRO A 166      10.802   8.954   0.888  1.00 96.80           H  
ATOM   2593  HD3 PRO A 166      12.362   9.290   1.694  1.00 96.80           H  
ATOM   2594  N   THR A 167      14.462   6.805   2.830  1.00 96.81           N  
ATOM   2595  H   THR A 167      14.088   7.741   2.895  1.00 96.81           H  
ATOM   2596  CA  THR A 167      15.395   6.380   3.886  1.00 96.81           C  
ATOM   2597  HA  THR A 167      16.338   6.087   3.426  1.00 96.81           H  
ATOM   2598  C   THR A 167      14.858   5.173   4.650  1.00 96.81           C  
ATOM   2599  CB  THR A 167      15.673   7.530   4.865  1.00 96.81           C  
ATOM   2600  HB  THR A 167      14.756   7.793   5.393  1.00 96.81           H  
ATOM   2601  O   THR A 167      15.583   4.196   4.825  1.00 96.81           O  
ATOM   2602  CG2 THR A 167      16.760   7.187   5.883  1.00 96.81           C  
ATOM   2603 HG21 THR A 167      16.945   8.047   6.526  1.00 96.81           H  
ATOM   2604 HG22 THR A 167      16.440   6.355   6.510  1.00 96.81           H  
ATOM   2605 HG23 THR A 167      17.681   6.915   5.368  1.00 96.81           H  
ATOM   2606  OG1 THR A 167      16.122   8.652   4.142  1.00 96.81           O  
ATOM   2607  HG1 THR A 167      16.154   9.392   4.753  1.00 96.81           H  
ATOM   2608  N   PHE A 168      13.579   5.197   5.036  1.00 97.31           N  
ATOM   2609  H   PHE A 168      13.042   6.040   4.894  1.00 97.31           H  
ATOM   2610  CA  PHE A 168      12.916   4.061   5.668  1.00 97.31           C  
ATOM   2611  HA  PHE A 168      13.437   3.823   6.595  1.00 97.31           H  
ATOM   2612  C   PHE A 168      12.977   2.821   4.773  1.00 97.31           C  
ATOM   2613  CB  PHE A 168      11.460   4.418   6.001  1.00 97.31           C  
ATOM   2614  HB2 PHE A 168      10.985   4.841   5.116  1.00 97.31           H  
ATOM   2615  HB3 PHE A 168      11.447   5.186   6.773  1.00 97.31           H  
ATOM   2616  O   PHE A 168      13.441   1.776   5.212  1.00 97.31           O  
ATOM   2617  CG  PHE A 168      10.642   3.230   6.476  1.00 97.31           C  
ATOM   2618  CD1 PHE A 168       9.515   2.805   5.747  1.00 97.31           C  
ATOM   2619  HD1 PHE A 168       9.208   3.346   4.864  1.00 97.31           H  
ATOM   2620  CD2 PHE A 168      11.047   2.508   7.615  1.00 97.31           C  
ATOM   2621  HD2 PHE A 168      11.925   2.811   8.165  1.00 97.31           H  
ATOM   2622  CE1 PHE A 168       8.803   1.661   6.152  1.00 97.31           C  
ATOM   2623  HE1 PHE A 168       7.946   1.326   5.587  1.00 97.31           H  
ATOM   2624  CE2 PHE A 168      10.332   1.370   8.023  1.00 97.31           C  
ATOM   2625  HE2 PHE A 168      10.654   0.811   8.889  1.00 97.31           H  
ATOM   2626  CZ  PHE A 168       9.217   0.941   7.286  1.00 97.31           C  
ATOM   2627  HZ  PHE A 168       8.685   0.053   7.595  1.00 97.31           H  
ATOM   2628  N   ILE A 169      12.581   2.918   3.500  1.00 96.99           N  
ATOM   2629  H   ILE A 169      12.239   3.807   3.164  1.00 96.99           H  
ATOM   2630  CA  ILE A 169      12.603   1.759   2.598  1.00 96.99           C  
ATOM   2631  HA  ILE A 169      12.065   0.948   3.088  1.00 96.99           H  
ATOM   2632  C   ILE A 169      14.023   1.219   2.398  1.00 96.99           C  
ATOM   2633  CB  ILE A 169      11.884   2.078   1.268  1.00 96.99           C  
ATOM   2634  HB  ILE A 169      12.328   2.979   0.846  1.00 96.99           H  
ATOM   2635  O   ILE A 169      14.187   0.001   2.361  1.00 96.99           O  
ATOM   2636  CG1 ILE A 169      10.372   2.345   1.472  1.00 96.99           C  
ATOM   2637 HG12 ILE A 169      10.239   3.277   2.021  1.00 96.99           H  
ATOM   2638 HG13 ILE A 169       9.911   2.487   0.495  1.00 96.99           H  
ATOM   2639  CG2 ILE A 169      12.064   0.949   0.232  1.00 96.99           C  
ATOM   2640 HG21 ILE A 169      13.108   0.888  -0.074  1.00 96.99           H  
ATOM   2641 HG22 ILE A 169      11.760  -0.008   0.656  1.00 96.99           H  
ATOM   2642 HG23 ILE A 169      11.469   1.164  -0.655  1.00 96.99           H  
ATOM   2643  CD1 ILE A 169       9.589   1.261   2.229  1.00 96.99           C  
ATOM   2644 HD11 ILE A 169       9.905   1.222   3.271  1.00 96.99           H  
ATOM   2645 HD12 ILE A 169       8.527   1.504   2.205  1.00 96.99           H  
ATOM   2646 HD13 ILE A 169       9.741   0.283   1.772  1.00 96.99           H  
ATOM   2647  N   HIS A 170      15.059   2.063   2.347  1.00 96.73           N  
ATOM   2648  H   HIS A 170      14.890   3.058   2.375  1.00 96.73           H  
ATOM   2649  CA  HIS A 170      16.446   1.585   2.291  1.00 96.73           C  
ATOM   2650  HA  HIS A 170      16.568   0.972   1.398  1.00 96.73           H  
ATOM   2651  C   HIS A 170      16.814   0.683   3.477  1.00 96.73           C  
ATOM   2652  CB  HIS A 170      17.422   2.766   2.204  1.00 96.73           C  
ATOM   2653  HB2 HIS A 170      17.238   3.451   3.031  1.00 96.73           H  
ATOM   2654  HB3 HIS A 170      18.435   2.379   2.320  1.00 96.73           H  
ATOM   2655  O   HIS A 170      17.529  -0.296   3.275  1.00 96.73           O  
ATOM   2656  CG  HIS A 170      17.389   3.540   0.911  1.00 96.73           C  
ATOM   2657  CD2 HIS A 170      16.872   3.143  -0.295  1.00 96.73           C  
ATOM   2658  HD2 HIS A 170      16.374   2.206  -0.498  1.00 96.73           H  
ATOM   2659  ND1 HIS A 170      17.944   4.783   0.717  1.00 96.73           N  
ATOM   2660  HD1 HIS A 170      18.384   5.352   1.427  1.00 96.73           H  
ATOM   2661  CE1 HIS A 170      17.763   5.126  -0.568  1.00 96.73           C  
ATOM   2662  HE1 HIS A 170      18.085   6.057  -1.012  1.00 96.73           H  
ATOM   2663  NE2 HIS A 170      17.116   4.154  -1.229  1.00 96.73           N  
ATOM   2664  N   THR A 171      16.288   0.939   4.681  1.00 96.25           N  
ATOM   2665  H   THR A 171      15.680   1.735   4.802  1.00 96.25           H  
ATOM   2666  CA  THR A 171      16.557   0.084   5.855  1.00 96.25           C  
ATOM   2667  HA  THR A 171      17.612  -0.187   5.839  1.00 96.25           H  
ATOM   2668  C   THR A 171      15.783  -1.235   5.830  1.00 96.25           C  
ATOM   2669  CB  THR A 171      16.312   0.813   7.184  1.00 96.25           C  
ATOM   2670  HB  THR A 171      16.764   0.213   7.974  1.00 96.25           H  
ATOM   2671  O   THR A 171      16.178  -2.194   6.486  1.00 96.25           O  
ATOM   2672  CG2 THR A 171      16.952   2.205   7.214  1.00 96.25           C  
ATOM   2673 HG21 THR A 171      16.200   2.987   7.109  1.00 96.25           H  
ATOM   2674 HG22 THR A 171      17.692   2.315   6.421  1.00 96.25           H  
ATOM   2675 HG23 THR A 171      17.485   2.322   8.158  1.00 96.25           H  
ATOM   2676  OG1 THR A 171      14.939   0.944   7.479  1.00 96.25           O  
ATOM   2677  HG1 THR A 171      14.880   1.600   8.177  1.00 96.25           H  
ATOM   2678  N   GLN A 172      14.709  -1.314   5.038  1.00 95.10           N  
ATOM   2679  H   GLN A 172      14.419  -0.467   4.570  1.00 95.10           H  
ATOM   2680  CA  GLN A 172      13.933  -2.540   4.812  1.00 95.10           C  
ATOM   2681  HA  GLN A 172      13.941  -3.135   5.725  1.00 95.10           H  
ATOM   2682  C   GLN A 172      14.517  -3.413   3.688  1.00 95.10           C  
ATOM   2683  CB  GLN A 172      12.474  -2.178   4.478  1.00 95.10           C  
ATOM   2684  HB2 GLN A 172      12.434  -1.724   3.488  1.00 95.10           H  
ATOM   2685  HB3 GLN A 172      11.892  -3.098   4.445  1.00 95.10           H  
ATOM   2686  O   GLN A 172      14.183  -4.600   3.565  1.00 95.10           O  
ATOM   2687  CG  GLN A 172      11.803  -1.218   5.473  1.00 95.10           C  
ATOM   2688  HG2 GLN A 172      10.748  -1.121   5.218  1.00 95.10           H  
ATOM   2689  HG3 GLN A 172      12.247  -0.226   5.393  1.00 95.10           H  
ATOM   2690  CD  GLN A 172      11.908  -1.703   6.905  1.00 95.10           C  
ATOM   2691  NE2 GLN A 172      12.664  -1.061   7.770  1.00 95.10           N  
ATOM   2692 HE21 GLN A 172      13.233  -0.278   7.480  1.00 95.10           H  
ATOM   2693 HE22 GLN A 172      12.746  -1.471   8.689  1.00 95.10           H  
ATOM   2694  OE1 GLN A 172      11.320  -2.709   7.243  1.00 95.10           O  
ATOM   2695  N   LYS A 173      15.355  -2.830   2.824  1.00 95.60           N  
ATOM   2696  H   LYS A 173      15.607  -1.870   3.009  1.00 95.60           H  
ATOM   2697  CA  LYS A 173      15.996  -3.499   1.684  1.00 95.60           C  
ATOM   2698  HA  LYS A 173      15.376  -4.343   1.380  1.00 95.60           H  
ATOM   2699  C   LYS A 173      17.333  -4.133   2.084  1.00 95.60           C  
ATOM   2700  CB  LYS A 173      16.087  -2.516   0.499  1.00 95.60           C  
ATOM   2701  HB2 LYS A 173      16.584  -1.605   0.832  1.00 95.60           H  
ATOM   2702  HB3 LYS A 173      16.692  -2.949  -0.299  1.00 95.60           H  
ATOM   2703  O   LYS A 173      17.684  -4.213   3.257  1.00 95.60           O  
ATOM   2704  CG  LYS A 173      14.717  -2.147  -0.104  1.00 95.60           C  
ATOM   2705  HG2 LYS A 173      14.089  -1.689   0.659  1.00 95.60           H  
ATOM   2706  HG3 LYS A 173      14.882  -1.412  -0.892  1.00 95.60           H  
ATOM   2707  CD  LYS A 173      13.939  -3.336  -0.690  1.00 95.60           C  
ATOM   2708  HD2 LYS A 173      13.681  -4.037   0.104  1.00 95.60           H  
ATOM   2709  HD3 LYS A 173      14.550  -3.840  -1.439  1.00 95.60           H  
ATOM   2710  CE  LYS A 173      12.644  -2.832  -1.330  1.00 95.60           C  
ATOM   2711  HE2 LYS A 173      12.896  -2.151  -2.143  1.00 95.60           H  
ATOM   2712  HE3 LYS A 173      12.081  -2.265  -0.588  1.00 95.60           H  
ATOM   2713  NZ  LYS A 173      11.804  -3.939  -1.851  1.00 95.60           N  
ATOM   2714  HZ1 LYS A 173      12.307  -4.520  -2.506  1.00 95.60           H  
ATOM   2715  HZ2 LYS A 173      11.019  -3.543  -2.348  1.00 95.60           H  
ATOM   2716  HZ3 LYS A 173      11.451  -4.520  -1.104  1.00 95.60           H  
ATOM   2717  N   ARG A 174      18.010  -4.736   1.105  1.00 95.72           N  
ATOM   2718  H   ARG A 174      17.715  -4.574   0.153  1.00 95.72           H  
ATOM   2719  CA  ARG A 174      19.280  -5.437   1.319  1.00 95.72           C  
ATOM   2720  HA  ARG A 174      19.198  -6.067   2.205  1.00 95.72           H  
ATOM   2721  C   ARG A 174      20.396  -4.432   1.598  1.00 95.72           C  
ATOM   2722  CB  ARG A 174      19.613  -6.315   0.106  1.00 95.72           C  
ATOM   2723  HB2 ARG A 174      19.628  -5.701  -0.795  1.00 95.72           H  
ATOM   2724  HB3 ARG A 174      20.607  -6.739   0.248  1.00 95.72           H  
ATOM   2725  O   ARG A 174      20.455  -3.384   0.960  1.00 95.72           O  
ATOM   2726  CG  ARG A 174      18.610  -7.460  -0.068  1.00 95.72           C  
ATOM   2727  HG2 ARG A 174      18.657  -8.111   0.806  1.00 95.72           H  
ATOM   2728  HG3 ARG A 174      17.600  -7.059  -0.161  1.00 95.72           H  
ATOM   2729  CD  ARG A 174      18.926  -8.268  -1.327  1.00 95.72           C  
ATOM   2730  HD2 ARG A 174      19.937  -8.671  -1.277  1.00 95.72           H  
ATOM   2731  HD3 ARG A 174      18.874  -7.608  -2.192  1.00 95.72           H  
ATOM   2732  NE  ARG A 174      17.959  -9.350  -1.510  1.00 95.72           N  
ATOM   2733  HE  ARG A 174      17.175  -9.119  -2.104  1.00 95.72           H  
ATOM   2734  NH1 ARG A 174      18.924 -10.962  -0.195  1.00 95.72           N  
ATOM   2735 HH11 ARG A 174      18.937 -11.917   0.135  1.00 95.72           H  
ATOM   2736 HH12 ARG A 174      19.759 -10.398  -0.135  1.00 95.72           H  
ATOM   2737  NH2 ARG A 174      16.957 -11.337  -1.236  1.00 95.72           N  
ATOM   2738 HH21 ARG A 174      16.925 -12.297  -0.925  1.00 95.72           H  
ATOM   2739 HH22 ARG A 174      16.270 -10.985  -1.887  1.00 95.72           H  
ATOM   2740  CZ  ARG A 174      17.958 -10.548  -0.974  1.00 95.72           C  
ATOM   2741  N   ASN A 175      21.288  -4.780   2.518  1.00 96.95           N  
ATOM   2742  H   ASN A 175      21.159  -5.656   3.004  1.00 96.95           H  
ATOM   2743  CA  ASN A 175      22.499  -4.022   2.798  1.00 96.95           C  
ATOM   2744  HA  ASN A 175      22.196  -3.029   3.131  1.00 96.95           H  
ATOM   2745  C   ASN A 175      23.347  -3.909   1.512  1.00 96.95           C  
ATOM   2746  CB  ASN A 175      23.231  -4.715   3.960  1.00 96.95           C  
ATOM   2747  HB2 ASN A 175      23.377  -5.768   3.723  1.00 96.95           H  
ATOM   2748  HB3 ASN A 175      22.597  -4.650   4.844  1.00 96.95           H  
ATOM   2749  O   ASN A 175      23.563  -4.921   0.840  1.00 96.95           O  
ATOM   2750  CG  ASN A 175      24.584  -4.108   4.293  1.00 96.95           C  
ATOM   2751  ND2 ASN A 175      24.814  -3.680   5.509  1.00 96.95           N  
ATOM   2752 HD21 ASN A 175      25.729  -3.300   5.707  1.00 96.95           H  
ATOM   2753 HD22 ASN A 175      24.167  -3.820   6.271  1.00 96.95           H  
ATOM   2754  OD1 ASN A 175      25.464  -4.013   3.453  1.00 96.95           O  
ATOM   2755  N   PRO A 176      23.844  -2.710   1.162  1.00 96.57           N  
ATOM   2756  CA  PRO A 176      24.532  -2.479  -0.108  1.00 96.57           C  
ATOM   2757  HA  PRO A 176      23.910  -2.833  -0.930  1.00 96.57           H  
ATOM   2758  C   PRO A 176      25.896  -3.177  -0.223  1.00 96.57           C  
ATOM   2759  CB  PRO A 176      24.669  -0.955  -0.206  1.00 96.57           C  
ATOM   2760  HB2 PRO A 176      25.572  -0.652  -0.735  1.00 96.57           H  
ATOM   2761  HB3 PRO A 176      23.789  -0.545  -0.702  1.00 96.57           H  
ATOM   2762  O   PRO A 176      26.377  -3.375  -1.334  1.00 96.57           O  
ATOM   2763  CG  PRO A 176      24.687  -0.496   1.252  1.00 96.57           C  
ATOM   2764  HG2 PRO A 176      25.686  -0.628   1.668  1.00 96.57           H  
ATOM   2765  HG3 PRO A 176      24.357   0.537   1.359  1.00 96.57           H  
ATOM   2766  CD  PRO A 176      23.721  -1.470   1.917  1.00 96.57           C  
ATOM   2767  HD2 PRO A 176      23.990  -1.606   2.965  1.00 96.57           H  
ATOM   2768  HD3 PRO A 176      22.701  -1.095   1.833  1.00 96.57           H  
ATOM   2769  N   GLN A 177      26.529  -3.552   0.894  1.00 97.41           N  
ATOM   2770  H   GLN A 177      26.069  -3.404   1.781  1.00 97.41           H  
ATOM   2771  CA  GLN A 177      27.809  -4.262   0.907  1.00 97.41           C  
ATOM   2772  HA  GLN A 177      28.386  -3.972   0.028  1.00 97.41           H  
ATOM   2773  C   GLN A 177      27.626  -5.781   0.852  1.00 97.41           C  
ATOM   2774  CB  GLN A 177      28.602  -3.853   2.160  1.00 97.41           C  
ATOM   2775  HB2 GLN A 177      28.699  -2.768   2.178  1.00 97.41           H  
ATOM   2776  HB3 GLN A 177      28.062  -4.168   3.053  1.00 97.41           H  
ATOM   2777  O   GLN A 177      28.346  -6.461   0.125  1.00 97.41           O  
ATOM   2778  CG  GLN A 177      30.007  -4.476   2.178  1.00 97.41           C  
ATOM   2779  HG2 GLN A 177      29.936  -5.564   2.187  1.00 97.41           H  
ATOM   2780  HG3 GLN A 177      30.535  -4.174   1.274  1.00 97.41           H  
ATOM   2781  CD  GLN A 177      30.827  -4.060   3.394  1.00 97.41           C  
ATOM   2782  NE2 GLN A 177      32.138  -4.062   3.290  1.00 97.41           N  
ATOM   2783 HE21 GLN A 177      32.587  -4.338   2.428  1.00 97.41           H  
ATOM   2784 HE22 GLN A 177      32.642  -3.792   4.122  1.00 97.41           H  
ATOM   2785  OE1 GLN A 177      30.328  -3.740   4.458  1.00 97.41           O  
ATOM   2786  N   THR A 178      26.697  -6.325   1.641  1.00 97.52           N  
ATOM   2787  H   THR A 178      26.152  -5.718   2.238  1.00 97.52           H  
ATOM   2788  CA  THR A 178      26.546  -7.783   1.799  1.00 97.52           C  
ATOM   2789  HA  THR A 178      27.466  -8.276   1.486  1.00 97.52           H  
ATOM   2790  C   THR A 178      25.439  -8.374   0.934  1.00 97.52           C  
ATOM   2791  CB  THR A 178      26.310  -8.166   3.265  1.00 97.52           C  
ATOM   2792  HB  THR A 178      26.249  -9.252   3.344  1.00 97.52           H  
ATOM   2793  O   THR A 178      25.404  -9.585   0.735  1.00 97.52           O  
ATOM   2794  CG2 THR A 178      27.427  -7.672   4.183  1.00 97.52           C  
ATOM   2795 HG21 THR A 178      28.390  -8.023   3.811  1.00 97.52           H  
ATOM   2796 HG22 THR A 178      27.436  -6.583   4.226  1.00 97.52           H  
ATOM   2797 HG23 THR A 178      27.276  -8.065   5.188  1.00 97.52           H  
ATOM   2798  OG1 THR A 178      25.104  -7.605   3.726  1.00 97.52           O  
ATOM   2799  HG1 THR A 178      25.117  -7.650   4.685  1.00 97.52           H  
ATOM   2800  N   ASN A 179      24.527  -7.544   0.423  1.00 96.61           N  
ATOM   2801  H   ASN A 179      24.624  -6.556   0.610  1.00 96.61           H  
ATOM   2802  CA  ASN A 179      23.303  -7.961  -0.259  1.00 96.61           C  
ATOM   2803  HA  ASN A 179      22.736  -7.044  -0.422  1.00 96.61           H  
ATOM   2804  C   ASN A 179      22.390  -8.873   0.603  1.00 96.61           C  
ATOM   2805  CB  ASN A 179      23.668  -8.514  -1.648  1.00 96.61           C  
ATOM   2806  HB2 ASN A 179      24.053  -9.529  -1.540  1.00 96.61           H  
ATOM   2807  HB3 ASN A 179      24.448  -7.897  -2.094  1.00 96.61           H  
ATOM   2808  O   ASN A 179      21.580  -9.652   0.089  1.00 96.61           O  
ATOM   2809  CG  ASN A 179      22.494  -8.510  -2.603  1.00 96.61           C  
ATOM   2810  ND2 ASN A 179      22.373  -9.514  -3.438  1.00 96.61           N  
ATOM   2811 HD21 ASN A 179      21.601  -9.466  -4.088  1.00 96.61           H  
ATOM   2812 HD22 ASN A 179      23.052 -10.262  -3.432  1.00 96.61           H  
ATOM   2813  OD1 ASN A 179      21.679  -7.604  -2.627  1.00 96.61           O  
ATOM   2814  N   LEU A 180      22.497  -8.771   1.934  1.00 96.49           N  
ATOM   2815  H   LEU A 180      23.182  -8.123   2.297  1.00 96.49           H  
ATOM   2816  CA  LEU A 180      21.680  -9.499   2.913  1.00 96.49           C  
ATOM   2817  HA  LEU A 180      21.055 -10.228   2.398  1.00 96.49           H  
ATOM   2818  C   LEU A 180      20.728  -8.551   3.654  1.00 96.49           C  
ATOM   2819  CB  LEU A 180      22.592 -10.261   3.895  1.00 96.49           C  
ATOM   2820  HB2 LEU A 180      21.967 -10.787   4.617  1.00 96.49           H  
ATOM   2821  HB3 LEU A 180      23.186  -9.534   4.449  1.00 96.49           H  
ATOM   2822  O   LEU A 180      20.889  -7.333   3.606  1.00 96.49           O  
ATOM   2823  CG  LEU A 180      23.546 -11.283   3.247  1.00 96.49           C  
ATOM   2824  HG  LEU A 180      24.233 -10.762   2.579  1.00 96.49           H  
ATOM   2825  CD1 LEU A 180      24.383 -11.965   4.328  1.00 96.49           C  
ATOM   2826 HD11 LEU A 180      25.095 -12.648   3.865  1.00 96.49           H  
ATOM   2827 HD12 LEU A 180      24.938 -11.215   4.892  1.00 96.49           H  
ATOM   2828 HD13 LEU A 180      23.741 -12.522   5.010  1.00 96.49           H  
ATOM   2829  CD2 LEU A 180      22.805 -12.361   2.451  1.00 96.49           C  
ATOM   2830 HD21 LEU A 180      23.524 -13.094   2.083  1.00 96.49           H  
ATOM   2831 HD22 LEU A 180      22.075 -12.862   3.085  1.00 96.49           H  
ATOM   2832 HD23 LEU A 180      22.313 -11.913   1.588  1.00 96.49           H  
ATOM   2833  N   LYS A 181      19.724  -9.100   4.348  1.00 95.66           N  
ATOM   2834  H   LYS A 181      19.701 -10.107   4.419  1.00 95.66           H  
ATOM   2835  CA  LYS A 181      18.957  -8.332   5.342  1.00 95.66           C  
ATOM   2836  HA  LYS A 181      18.625  -7.392   4.901  1.00 95.66           H  
ATOM   2837  C   LYS A 181      19.874  -7.967   6.512  1.00 95.66           C  
ATOM   2838  CB  LYS A 181      17.744  -9.134   5.843  1.00 95.66           C  
ATOM   2839  HB2 LYS A 181      17.278  -8.591   6.665  1.00 95.66           H  
ATOM   2840  HB3 LYS A 181      18.092 -10.087   6.242  1.00 95.66           H  
ATOM   2841  O   LYS A 181      20.734  -8.761   6.883  1.00 95.66           O  
ATOM   2842  CG  LYS A 181      16.672  -9.410   4.776  1.00 95.66           C  
ATOM   2843  HG2 LYS A 181      17.103  -9.986   3.958  1.00 95.66           H  
ATOM   2844  HG3 LYS A 181      15.892 -10.013   5.241  1.00 95.66           H  
ATOM   2845  CD  LYS A 181      16.041  -8.125   4.221  1.00 95.66           C  
ATOM   2846  HD2 LYS A 181      16.760  -7.611   3.583  1.00 95.66           H  
ATOM   2847  HD3 LYS A 181      15.773  -7.470   5.050  1.00 95.66           H  
ATOM   2848  CE  LYS A 181      14.779  -8.461   3.422  1.00 95.66           C  
ATOM   2849  HE2 LYS A 181      14.079  -8.958   4.093  1.00 95.66           H  
ATOM   2850  HE3 LYS A 181      15.034  -9.158   2.623  1.00 95.66           H  
ATOM   2851  NZ  LYS A 181      14.153  -7.238   2.863  1.00 95.66           N  
ATOM   2852  HZ1 LYS A 181      14.727  -6.829   2.140  1.00 95.66           H  
ATOM   2853  HZ2 LYS A 181      14.061  -6.515   3.562  1.00 95.66           H  
ATOM   2854  HZ3 LYS A 181      13.229  -7.420   2.498  1.00 95.66           H  
ATOM   2855  N   ASP A 182      19.680  -6.782   7.078  1.00 97.66           N  
ATOM   2856  H   ASP A 182      18.955  -6.174   6.726  1.00 97.66           H  
ATOM   2857  CA  ASP A 182      20.534  -6.245   8.137  1.00 97.66           C  
ATOM   2858  HA  ASP A 182      21.183  -7.029   8.527  1.00 97.66           H  
ATOM   2859  C   ASP A 182      19.678  -5.728   9.295  1.00 97.66           C  
ATOM   2860  CB  ASP A 182      21.444  -5.171   7.530  1.00 97.66           C  
ATOM   2861  HB2 ASP A 182      21.958  -5.627   6.684  1.00 97.66           H  
ATOM   2862  HB3 ASP A 182      20.843  -4.341   7.158  1.00 97.66           H  
ATOM   2863  O   ASP A 182      19.049  -4.670   9.214  1.00 97.66           O  
ATOM   2864  CG  ASP A 182      22.506  -4.640   8.494  1.00 97.66           C  
ATOM   2865  OD1 ASP A 182      22.271  -4.654   9.725  1.00 97.66           O  
ATOM   2866  OD2 ASP A 182      23.557  -4.201   7.978  1.00 97.66           O  
ATOM   2867  N   ALA A 183      19.655  -6.498  10.385  1.00 98.03           N  
ATOM   2868  H   ALA A 183      20.190  -7.355  10.390  1.00 98.03           H  
ATOM   2869  CA  ALA A 183      18.917  -6.145  11.589  1.00 98.03           C  
ATOM   2870  HA  ALA A 183      17.873  -5.972  11.326  1.00 98.03           H  
ATOM   2871  C   ALA A 183      19.451  -4.859  12.242  1.00 98.03           C  
ATOM   2872  CB  ALA A 183      18.979  -7.330  12.556  1.00 98.03           C  
ATOM   2873  HB1 ALA A 183      18.468  -7.074  13.485  1.00 98.03           H  
ATOM   2874  HB2 ALA A 183      18.487  -8.198  12.117  1.00 98.03           H  
ATOM   2875  HB3 ALA A 183      20.018  -7.576  12.778  1.00 98.03           H  
ATOM   2876  O   ALA A 183      18.672  -4.116  12.833  1.00 98.03           O  
ATOM   2877  N   THR A 184      20.747  -4.552  12.106  1.00 98.23           N  
ATOM   2878  H   THR A 184      21.297  -5.068  11.435  1.00 98.23           H  
ATOM   2879  CA  THR A 184      21.313  -3.307  12.642  1.00 98.23           C  
ATOM   2880  HA  THR A 184      21.032  -3.214  13.692  1.00 98.23           H  
ATOM   2881  C   THR A 184      20.724  -2.108  11.914  1.00 98.23           C  
ATOM   2882  CB  THR A 184      22.845  -3.264  12.555  1.00 98.23           C  
ATOM   2883  HB  THR A 184      23.165  -3.267  11.513  1.00 98.23           H  
ATOM   2884  O   THR A 184      20.189  -1.224  12.568  1.00 98.23           O  
ATOM   2885  CG2 THR A 184      23.423  -2.023  13.231  1.00 98.23           C  
ATOM   2886 HG21 THR A 184      24.510  -2.046  13.153  1.00 98.23           H  
ATOM   2887 HG22 THR A 184      23.129  -1.998  14.281  1.00 98.23           H  
ATOM   2888 HG23 THR A 184      23.063  -1.118  12.742  1.00 98.23           H  
ATOM   2889  OG1 THR A 184      23.411  -4.372  13.217  1.00 98.23           O  
ATOM   2890  HG1 THR A 184      23.246  -5.134  12.658  1.00 98.23           H  
ATOM   2891  N   MET A 185      20.749  -2.086  10.576  1.00 97.82           N  
ATOM   2892  H   MET A 185      21.168  -2.868  10.093  1.00 97.82           H  
ATOM   2893  CA  MET A 185      20.169  -0.974   9.804  1.00 97.82           C  
ATOM   2894  HA  MET A 185      20.637  -0.040  10.114  1.00 97.82           H  
ATOM   2895  C   MET A 185      18.663  -0.824  10.046  1.00 97.82           C  
ATOM   2896  CB  MET A 185      20.408  -1.174   8.302  1.00 97.82           C  
ATOM   2897  HB2 MET A 185      19.826  -0.426   7.763  1.00 97.82           H  
ATOM   2898  HB3 MET A 185      20.055  -2.161   8.001  1.00 97.82           H  
ATOM   2899  O   MET A 185      18.160   0.293  10.179  1.00 97.82           O  
ATOM   2900  CG  MET A 185      21.880  -1.019   7.908  1.00 97.82           C  
ATOM   2901  HG2 MET A 185      22.460  -1.791   8.413  1.00 97.82           H  
ATOM   2902  HG3 MET A 185      22.239  -0.049   8.253  1.00 97.82           H  
ATOM   2903  SD  MET A 185      22.193  -1.152   6.121  1.00 97.82           S  
ATOM   2904  CE  MET A 185      21.413   0.375   5.528  1.00 97.82           C  
ATOM   2905  HE1 MET A 185      20.336   0.328   5.684  1.00 97.82           H  
ATOM   2906  HE2 MET A 185      21.609   0.488   4.461  1.00 97.82           H  
ATOM   2907  HE3 MET A 185      21.824   1.231   6.063  1.00 97.82           H  
ATOM   2908  N   PHE A 186      17.948  -1.950  10.124  1.00 97.99           N  
ATOM   2909  H   PHE A 186      18.416  -2.829   9.958  1.00 97.99           H  
ATOM   2910  CA  PHE A 186      16.514  -1.975  10.396  1.00 97.99           C  
ATOM   2911  HA  PHE A 186      15.994  -1.414   9.619  1.00 97.99           H  
ATOM   2912  C   PHE A 186      16.184  -1.319  11.746  1.00 97.99           C  
ATOM   2913  CB  PHE A 186      16.048  -3.434  10.342  1.00 97.99           C  
ATOM   2914  HB2 PHE A 186      16.587  -4.010  11.094  1.00 97.99           H  
ATOM   2915  HB3 PHE A 186      16.314  -3.846   9.369  1.00 97.99           H  
ATOM   2916  O   PHE A 186      15.352  -0.412  11.813  1.00 97.99           O  
ATOM   2917  CG  PHE A 186      14.564  -3.634  10.563  1.00 97.99           C  
ATOM   2918  CD1 PHE A 186      14.044  -3.692  11.870  1.00 97.99           C  
ATOM   2919  HD1 PHE A 186      14.696  -3.559  12.721  1.00 97.99           H  
ATOM   2920  CD2 PHE A 186      13.710  -3.834   9.464  1.00 97.99           C  
ATOM   2921  HD2 PHE A 186      14.103  -3.818   8.459  1.00 97.99           H  
ATOM   2922  CE1 PHE A 186      12.677  -3.933  12.079  1.00 97.99           C  
ATOM   2923  HE1 PHE A 186      12.292  -3.971  13.088  1.00 97.99           H  
ATOM   2924  CE2 PHE A 186      12.349  -4.104   9.682  1.00 97.99           C  
ATOM   2925  HE2 PHE A 186      11.699  -4.339   8.852  1.00 97.99           H  
ATOM   2926  CZ  PHE A 186      11.824  -4.126  10.981  1.00 97.99           C  
ATOM   2927  HZ  PHE A 186      10.774  -4.332  11.128  1.00 97.99           H  
ATOM   2928  N   TRP A 187      16.849  -1.744  12.824  1.00 98.47           N  
ATOM   2929  H   TRP A 187      17.536  -2.477  12.719  1.00 98.47           H  
ATOM   2930  CA  TRP A 187      16.577  -1.238  14.170  1.00 98.47           C  
ATOM   2931  HA  TRP A 187      15.503  -1.085  14.271  1.00 98.47           H  
ATOM   2932  C   TRP A 187      17.223   0.119  14.455  1.00 98.47           C  
ATOM   2933  CB  TRP A 187      16.988  -2.286  15.204  1.00 98.47           C  
ATOM   2934  HB2 TRP A 187      18.021  -2.584  15.025  1.00 98.47           H  
ATOM   2935  HB3 TRP A 187      16.942  -1.832  16.194  1.00 98.47           H  
ATOM   2936  O   TRP A 187      16.697   0.873  15.274  1.00 98.47           O  
ATOM   2937  CG  TRP A 187      16.116  -3.502  15.236  1.00 98.47           C  
ATOM   2938  CD1 TRP A 187      16.504  -4.760  14.940  1.00 98.47           C  
ATOM   2939  HD1 TRP A 187      17.504  -5.045  14.649  1.00 98.47           H  
ATOM   2940  CD2 TRP A 187      14.726  -3.608  15.669  1.00 98.47           C  
ATOM   2941  CE2 TRP A 187      14.340  -4.980  15.610  1.00 98.47           C  
ATOM   2942  CE3 TRP A 187      13.769  -2.689  16.151  1.00 98.47           C  
ATOM   2943  HE3 TRP A 187      14.041  -1.648  16.245  1.00 98.47           H  
ATOM   2944  NE1 TRP A 187      15.471  -5.636  15.179  1.00 98.47           N  
ATOM   2945  HE1 TRP A 187      15.615  -6.636  15.195  1.00 98.47           H  
ATOM   2946  CH2 TRP A 187      12.125  -4.476  16.432  1.00 98.47           C  
ATOM   2947  HH2 TRP A 187      11.135  -4.799  16.720  1.00 98.47           H  
ATOM   2948  CZ2 TRP A 187      13.066  -5.420  15.987  1.00 98.47           C  
ATOM   2949  HZ2 TRP A 187      12.814  -6.469  15.958  1.00 98.47           H  
ATOM   2950  CZ3 TRP A 187      12.480  -3.118  16.524  1.00 98.47           C  
ATOM   2951  HZ3 TRP A 187      11.762  -2.399  16.891  1.00 98.47           H  
ATOM   2952  N   ASP A 188      18.312   0.484  13.776  1.00 98.26           N  
ATOM   2953  H   ASP A 188      18.756  -0.183  13.161  1.00 98.26           H  
ATOM   2954  CA  ASP A 188      18.933   1.806  13.900  1.00 98.26           C  
ATOM   2955  HA  ASP A 188      19.193   1.966  14.946  1.00 98.26           H  
ATOM   2956  C   ASP A 188      17.953   2.911  13.495  1.00 98.26           C  
ATOM   2957  CB  ASP A 188      20.229   1.867  13.082  1.00 98.26           C  
ATOM   2958  HB2 ASP A 188      20.013   1.628  12.041  1.00 98.26           H  
ATOM   2959  HB3 ASP A 188      20.927   1.125  13.469  1.00 98.26           H  
ATOM   2960  O   ASP A 188      17.701   3.835  14.274  1.00 98.26           O  
ATOM   2961  CG  ASP A 188      20.893   3.243  13.169  1.00 98.26           C  
ATOM   2962  OD1 ASP A 188      21.326   3.605  14.290  1.00 98.26           O  
ATOM   2963  OD2 ASP A 188      20.954   3.922  12.125  1.00 98.26           O  
ATOM   2964  N   TYR A 189      17.295   2.744  12.345  1.00 97.84           N  
ATOM   2965  H   TYR A 189      17.551   1.967  11.753  1.00 97.84           H  
ATOM   2966  CA  TYR A 189      16.256   3.668  11.900  1.00 97.84           C  
ATOM   2967  HA  TYR A 189      16.678   4.673  11.872  1.00 97.84           H  
ATOM   2968  C   TYR A 189      15.067   3.700  12.864  1.00 97.84           C  
ATOM   2969  CB  TYR A 189      15.817   3.303  10.481  1.00 97.84           C  
ATOM   2970  HB2 TYR A 189      15.456   2.275  10.458  1.00 97.84           H  
ATOM   2971  HB3 TYR A 189      16.699   3.371   9.844  1.00 97.84           H  
ATOM   2972  O   TYR A 189      14.689   4.770  13.334  1.00 97.84           O  
ATOM   2973  CG  TYR A 189      14.750   4.227   9.928  1.00 97.84           C  
ATOM   2974  CD1 TYR A 189      13.393   3.985  10.213  1.00 97.84           C  
ATOM   2975  HD1 TYR A 189      13.109   3.115  10.787  1.00 97.84           H  
ATOM   2976  CD2 TYR A 189      15.121   5.371   9.196  1.00 97.84           C  
ATOM   2977  HD2 TYR A 189      16.164   5.576   9.002  1.00 97.84           H  
ATOM   2978  CE1 TYR A 189      12.410   4.909   9.814  1.00 97.84           C  
ATOM   2979  HE1 TYR A 189      11.375   4.751  10.079  1.00 97.84           H  
ATOM   2980  CE2 TYR A 189      14.136   6.280   8.762  1.00 97.84           C  
ATOM   2981  HE2 TYR A 189      14.407   7.187   8.243  1.00 97.84           H  
ATOM   2982  OH  TYR A 189      11.835   6.961   8.728  1.00 97.84           O  
ATOM   2983  HH  TYR A 189      11.030   6.845   9.238  1.00 97.84           H  
ATOM   2984  CZ  TYR A 189      12.783   6.061   9.092  1.00 97.84           C  
ATOM   2985  N   LEU A 190      14.491   2.542  13.207  1.00 97.94           N  
ATOM   2986  H   LEU A 190      14.855   1.684  12.818  1.00 97.94           H  
ATOM   2987  CA  LEU A 190      13.285   2.500  14.047  1.00 97.94           C  
ATOM   2988  HA  LEU A 190      12.515   3.126  13.595  1.00 97.94           H  
ATOM   2989  C   LEU A 190      13.524   3.077  15.449  1.00 97.94           C  
ATOM   2990  CB  LEU A 190      12.771   1.057  14.145  1.00 97.94           C  
ATOM   2991  HB2 LEU A 190      13.577   0.426  14.519  1.00 97.94           H  
ATOM   2992  HB3 LEU A 190      11.963   1.034  14.878  1.00 97.94           H  
ATOM   2993  O   LEU A 190      12.663   3.762  15.989  1.00 97.94           O  
ATOM   2994  CG  LEU A 190      12.241   0.469  12.826  1.00 97.94           C  
ATOM   2995  HG  LEU A 190      13.023   0.486  12.068  1.00 97.94           H  
ATOM   2996  CD1 LEU A 190      11.840  -0.981  13.082  1.00 97.94           C  
ATOM   2997 HD11 LEU A 190      12.723  -1.536  13.399  1.00 97.94           H  
ATOM   2998 HD12 LEU A 190      11.086  -1.038  13.868  1.00 97.94           H  
ATOM   2999 HD13 LEU A 190      11.455  -1.421  12.163  1.00 97.94           H  
ATOM   3000  CD2 LEU A 190      11.034   1.226  12.268  1.00 97.94           C  
ATOM   3001 HD21 LEU A 190      10.270   1.334  13.037  1.00 97.94           H  
ATOM   3002 HD22 LEU A 190      11.332   2.224  11.945  1.00 97.94           H  
ATOM   3003 HD23 LEU A 190      10.622   0.692  11.411  1.00 97.94           H  
ATOM   3004  N   SER A 191      14.706   2.851  16.025  1.00 97.71           N  
ATOM   3005  H   SER A 191      15.380   2.287  15.527  1.00 97.71           H  
ATOM   3006  CA  SER A 191      15.058   3.370  17.353  1.00 97.71           C  
ATOM   3007  HA  SER A 191      14.189   3.247  17.998  1.00 97.71           H  
ATOM   3008  C   SER A 191      15.390   4.870  17.369  1.00 97.71           C  
ATOM   3009  CB  SER A 191      16.188   2.536  17.963  1.00 97.71           C  
ATOM   3010  HB2 SER A 191      15.863   1.497  18.022  1.00 97.71           H  
ATOM   3011  HB3 SER A 191      16.385   2.886  18.976  1.00 97.71           H  
ATOM   3012  O   SER A 191      15.388   5.474  18.446  1.00 97.71           O  
ATOM   3013  OG  SER A 191      17.371   2.605  17.188  1.00 97.71           O  
ATOM   3014  HG  SER A 191      17.205   2.045  16.427  1.00 97.71           H  
ATOM   3015  N   THR A 192      15.647   5.479  16.205  1.00 96.32           N  
ATOM   3016  H   THR A 192      15.652   4.916  15.366  1.00 96.32           H  
ATOM   3017  CA  THR A 192      15.867   6.929  16.033  1.00 96.32           C  
ATOM   3018  HA  THR A 192      16.066   7.377  17.006  1.00 96.32           H  
ATOM   3019  C   THR A 192      14.642   7.673  15.485  1.00 96.32           C  
ATOM   3020  CB  THR A 192      17.094   7.212  15.152  1.00 96.32           C  
ATOM   3021  HB  THR A 192      17.153   8.284  14.962  1.00 96.32           H  
ATOM   3022  O   THR A 192      14.555   8.883  15.661  1.00 96.32           O  
ATOM   3023  CG2 THR A 192      18.392   6.768  15.827  1.00 96.32           C  
ATOM   3024 HG21 THR A 192      18.371   5.696  16.022  1.00 96.32           H  
ATOM   3025 HG22 THR A 192      19.234   6.992  15.171  1.00 96.32           H  
ATOM   3026 HG23 THR A 192      18.520   7.307  16.765  1.00 96.32           H  
ATOM   3027  OG1 THR A 192      17.008   6.536  13.919  1.00 96.32           O  
ATOM   3028  HG1 THR A 192      17.360   5.652  14.049  1.00 96.32           H  
ATOM   3029  N   HIS A 193      13.672   6.955  14.912  1.00 96.84           N  
ATOM   3030  H   HIS A 193      13.861   5.979  14.737  1.00 96.84           H  
ATOM   3031  CA  HIS A 193      12.394   7.463  14.396  1.00 96.84           C  
ATOM   3032  HA  HIS A 193      12.329   8.541  14.540  1.00 96.84           H  
ATOM   3033  C   HIS A 193      11.241   6.826  15.181  1.00 96.84           C  
ATOM   3034  CB  HIS A 193      12.305   7.192  12.891  1.00 96.84           C  
ATOM   3035  HB2 HIS A 193      11.318   7.495  12.538  1.00 96.84           H  
ATOM   3036  HB3 HIS A 193      12.412   6.124  12.703  1.00 96.84           H  
ATOM   3037  O   HIS A 193      10.522   5.936  14.710  1.00 96.84           O  
ATOM   3038  CG  HIS A 193      13.343   7.937  12.097  1.00 96.84           C  
ATOM   3039  CD2 HIS A 193      13.134   9.036  11.310  1.00 96.84           C  
ATOM   3040  HD2 HIS A 193      12.183   9.523  11.151  1.00 96.84           H  
ATOM   3041  ND1 HIS A 193      14.689   7.652  12.054  1.00 96.84           N  
ATOM   3042  HD1 HIS A 193      15.158   6.929  12.580  1.00 96.84           H  
ATOM   3043  CE1 HIS A 193      15.276   8.560  11.262  1.00 96.84           C  
ATOM   3044  HE1 HIS A 193      16.336   8.605  11.059  1.00 96.84           H  
ATOM   3045  NE2 HIS A 193      14.368   9.416  10.764  1.00 96.84           N  
ATOM   3046  N   GLN A 194      11.134   7.214  16.453  1.00 97.58           N  
ATOM   3047  H   GLN A 194      11.713   7.985  16.753  1.00 97.58           H  
ATOM   3048  CA  GLN A 194      10.290   6.522  17.429  1.00 97.58           C  
ATOM   3049  HA  GLN A 194      10.413   5.450  17.271  1.00 97.58           H  
ATOM   3050  C   GLN A 194       8.790   6.812  17.264  1.00 97.58           C  
ATOM   3051  CB  GLN A 194      10.752   6.827  18.859  1.00 97.58           C  
ATOM   3052  HB2 GLN A 194      10.149   6.230  19.542  1.00 97.58           H  
ATOM   3053  HB3 GLN A 194      10.579   7.885  19.058  1.00 97.58           H  
ATOM   3054  O   GLN A 194       7.976   6.104  17.850  1.00 97.58           O  
ATOM   3055  CG  GLN A 194      12.232   6.514  19.113  1.00 97.58           C  
ATOM   3056  HG2 GLN A 194      12.427   5.476  18.843  1.00 97.58           H  
ATOM   3057  HG3 GLN A 194      12.852   7.143  18.475  1.00 97.58           H  
ATOM   3058  CD  GLN A 194      12.680   6.736  20.558  1.00 97.58           C  
ATOM   3059  NE2 GLN A 194      13.914   6.395  20.847  1.00 97.58           N  
ATOM   3060 HE21 GLN A 194      14.246   6.573  21.784  1.00 97.58           H  
ATOM   3061 HE22 GLN A 194      14.509   6.054  20.106  1.00 97.58           H  
ATOM   3062  OE1 GLN A 194      11.975   7.218  21.440  1.00 97.58           O  
ATOM   3063  N   GLU A 195       8.392   7.770  16.420  1.00 97.15           N  
ATOM   3064  H   GLU A 195       9.087   8.298  15.911  1.00 97.15           H  
ATOM   3065  CA  GLU A 195       6.995   7.936  15.993  1.00 97.15           C  
ATOM   3066  HA  GLU A 195       6.387   8.097  16.883  1.00 97.15           H  
ATOM   3067  C   GLU A 195       6.449   6.673  15.305  1.00 97.15           C  
ATOM   3068  CB  GLU A 195       6.841   9.182  15.093  1.00 97.15           C  
ATOM   3069  HB2 GLU A 195       7.317  10.037  15.574  1.00 97.15           H  
ATOM   3070  HB3 GLU A 195       5.775   9.405  15.051  1.00 97.15           H  
ATOM   3071  O   GLU A 195       5.247   6.408  15.319  1.00 97.15           O  
ATOM   3072  CG  GLU A 195       7.330   9.078  13.631  1.00 97.15           C  
ATOM   3073  HG2 GLU A 195       6.910   8.185  13.168  1.00 97.15           H  
ATOM   3074  HG3 GLU A 195       6.906   9.928  13.095  1.00 97.15           H  
ATOM   3075  CD  GLU A 195       8.853   9.102  13.412  1.00 97.15           C  
ATOM   3076  OE1 GLU A 195       9.249   9.043  12.225  1.00 97.15           O  
ATOM   3077  OE2 GLU A 195       9.611   9.162  14.409  1.00 97.15           O  
ATOM   3078  N   SER A 196       7.346   5.843  14.761  1.00 97.82           N  
ATOM   3079  H   SER A 196       8.312   6.138  14.762  1.00 97.82           H  
ATOM   3080  CA  SER A 196       7.022   4.568  14.123  1.00 97.82           C  
ATOM   3081  HA  SER A 196       6.215   4.747  13.412  1.00 97.82           H  
ATOM   3082  C   SER A 196       6.551   3.478  15.093  1.00 97.82           C  
ATOM   3083  CB  SER A 196       8.245   4.072  13.344  1.00 97.82           C  
ATOM   3084  HB2 SER A 196       7.937   3.247  12.701  1.00 97.82           H  
ATOM   3085  HB3 SER A 196       8.641   4.873  12.719  1.00 97.82           H  
ATOM   3086  O   SER A 196       5.995   2.467  14.650  1.00 97.82           O  
ATOM   3087  OG  SER A 196       9.271   3.624  14.206  1.00 97.82           O  
ATOM   3088  HG  SER A 196       9.807   4.388  14.434  1.00 97.82           H  
ATOM   3089  N   VAL A 197       6.749   3.648  16.408  1.00 98.42           N  
ATOM   3090  H   VAL A 197       7.162   4.519  16.708  1.00 98.42           H  
ATOM   3091  CA  VAL A 197       6.643   2.563  17.399  1.00 98.42           C  
ATOM   3092  HA  VAL A 197       7.361   1.800  17.097  1.00 98.42           H  
ATOM   3093  C   VAL A 197       5.263   1.892  17.423  1.00 98.42           C  
ATOM   3094  CB  VAL A 197       7.094   3.057  18.788  1.00 98.42           C  
ATOM   3095  HB  VAL A 197       8.050   3.566  18.669  1.00 98.42           H  
ATOM   3096  O   VAL A 197       5.177   0.681  17.618  1.00 98.42           O  
ATOM   3097  CG1 VAL A 197       6.101   4.026  19.423  1.00 98.42           C  
ATOM   3098 HG11 VAL A 197       5.247   3.449  19.779  1.00 98.42           H  
ATOM   3099 HG12 VAL A 197       5.780   4.785  18.710  1.00 98.42           H  
ATOM   3100 HG13 VAL A 197       6.573   4.531  20.266  1.00 98.42           H  
ATOM   3101  CG2 VAL A 197       7.316   1.897  19.769  1.00 98.42           C  
ATOM   3102 HG21 VAL A 197       7.719   2.288  20.703  1.00 98.42           H  
ATOM   3103 HG22 VAL A 197       8.037   1.197  19.346  1.00 98.42           H  
ATOM   3104 HG23 VAL A 197       6.382   1.373  19.973  1.00 98.42           H  
ATOM   3105  N   HIS A 198       4.180   2.615  17.120  1.00 98.45           N  
ATOM   3106  H   HIS A 198       4.306   3.600  16.936  1.00 98.45           H  
ATOM   3107  CA  HIS A 198       2.836   2.028  17.015  1.00 98.45           C  
ATOM   3108  HA  HIS A 198       2.616   1.518  17.953  1.00 98.45           H  
ATOM   3109  C   HIS A 198       2.740   0.997  15.877  1.00 98.45           C  
ATOM   3110  CB  HIS A 198       1.814   3.157  16.804  1.00 98.45           C  
ATOM   3111  HB2 HIS A 198       2.034   3.978  17.486  1.00 98.45           H  
ATOM   3112  HB3 HIS A 198       1.920   3.553  15.794  1.00 98.45           H  
ATOM   3113  O   HIS A 198       2.200  -0.105  16.043  1.00 98.45           O  
ATOM   3114  CG  HIS A 198       0.372   2.765  17.018  1.00 98.45           C  
ATOM   3115  CD2 HIS A 198      -0.133   1.566  17.457  1.00 98.45           C  
ATOM   3116  HD2 HIS A 198       0.440   0.689  17.716  1.00 98.45           H  
ATOM   3117  ND1 HIS A 198      -0.697   3.607  16.835  1.00 98.45           N  
ATOM   3118  HD1 HIS A 198      -0.646   4.558  16.498  1.00 98.45           H  
ATOM   3119  CE1 HIS A 198      -1.814   2.936  17.155  1.00 98.45           C  
ATOM   3120  HE1 HIS A 198      -2.809   3.354  17.120  1.00 98.45           H  
ATOM   3121  NE2 HIS A 198      -1.525   1.680  17.536  1.00 98.45           N  
ATOM   3122  N   GLN A 199       3.311   1.330  14.719  1.00 98.52           N  
ATOM   3123  H   GLN A 199       3.820   2.200  14.661  1.00 98.52           H  
ATOM   3124  CA  GLN A 199       3.355   0.431  13.576  1.00 98.52           C  
ATOM   3125  HA  GLN A 199       2.375  -0.038  13.484  1.00 98.52           H  
ATOM   3126  C   GLN A 199       4.377  -0.695  13.783  1.00 98.52           C  
ATOM   3127  CB  GLN A 199       3.613   1.248  12.304  1.00 98.52           C  
ATOM   3128  HB2 GLN A 199       4.559   1.780  12.402  1.00 98.52           H  
ATOM   3129  HB3 GLN A 199       2.819   1.984  12.180  1.00 98.52           H  
ATOM   3130  O   GLN A 199       4.092  -1.833  13.409  1.00 98.52           O  
ATOM   3131  CG  GLN A 199       3.681   0.369  11.050  1.00 98.52           C  
ATOM   3132  HG2 GLN A 199       4.540  -0.295  11.146  1.00 98.52           H  
ATOM   3133  HG3 GLN A 199       3.846   1.008  10.182  1.00 98.52           H  
ATOM   3134  CD  GLN A 199       2.453  -0.490  10.776  1.00 98.52           C  
ATOM   3135  NE2 GLN A 199       2.600  -1.518   9.974  1.00 98.52           N  
ATOM   3136 HE21 GLN A 199       1.747  -1.976   9.684  1.00 98.52           H  
ATOM   3137 HE22 GLN A 199       3.512  -1.733   9.597  1.00 98.52           H  
ATOM   3138  OE1 GLN A 199       1.350  -0.271  11.248  1.00 98.52           O  
ATOM   3139  N   VAL A 200       5.513  -0.429  14.439  1.00 98.44           N  
ATOM   3140  H   VAL A 200       5.708   0.532  14.680  1.00 98.44           H  
ATOM   3141  CA  VAL A 200       6.478  -1.472  14.844  1.00 98.44           C  
ATOM   3142  HA  VAL A 200       6.827  -1.997  13.955  1.00 98.44           H  
ATOM   3143  C   VAL A 200       5.804  -2.499  15.748  1.00 98.44           C  
ATOM   3144  CB  VAL A 200       7.700  -0.867  15.562  1.00 98.44           C  
ATOM   3145  HB  VAL A 200       7.361  -0.281  16.416  1.00 98.44           H  
ATOM   3146  O   VAL A 200       5.922  -3.700  15.511  1.00 98.44           O  
ATOM   3147  CG1 VAL A 200       8.674  -1.936  16.077  1.00 98.44           C  
ATOM   3148 HG11 VAL A 200       8.198  -2.565  16.829  1.00 98.44           H  
ATOM   3149 HG12 VAL A 200       9.531  -1.448  16.542  1.00 98.44           H  
ATOM   3150 HG13 VAL A 200       9.025  -2.557  15.253  1.00 98.44           H  
ATOM   3151  CG2 VAL A 200       8.483   0.041  14.614  1.00 98.44           C  
ATOM   3152 HG21 VAL A 200       8.833  -0.530  13.753  1.00 98.44           H  
ATOM   3153 HG22 VAL A 200       7.862   0.862  14.256  1.00 98.44           H  
ATOM   3154 HG23 VAL A 200       9.335   0.476  15.136  1.00 98.44           H  
ATOM   3155  N   MET A 201       5.035  -2.043  16.740  1.00 98.61           N  
ATOM   3156  H   MET A 201       5.003  -1.049  16.914  1.00 98.61           H  
ATOM   3157  CA  MET A 201       4.296  -2.934  17.630  1.00 98.61           C  
ATOM   3158  HA  MET A 201       5.017  -3.600  18.103  1.00 98.61           H  
ATOM   3159  C   MET A 201       3.275  -3.791  16.877  1.00 98.61           C  
ATOM   3160  CB  MET A 201       3.608  -2.143  18.738  1.00 98.61           C  
ATOM   3161  HB2 MET A 201       2.855  -2.783  19.196  1.00 98.61           H  
ATOM   3162  HB3 MET A 201       3.109  -1.266  18.325  1.00 98.61           H  
ATOM   3163  O   MET A 201       3.148  -4.987  17.135  1.00 98.61           O  
ATOM   3164  CG  MET A 201       4.601  -1.710  19.819  1.00 98.61           C  
ATOM   3165  HG2 MET A 201       5.153  -2.578  20.179  1.00 98.61           H  
ATOM   3166  HG3 MET A 201       5.315  -1.002  19.398  1.00 98.61           H  
ATOM   3167  SD  MET A 201       3.774  -0.937  21.221  1.00 98.61           S  
ATOM   3168  CE  MET A 201       3.134  -2.407  22.060  1.00 98.61           C  
ATOM   3169  HE1 MET A 201       3.900  -2.811  22.722  1.00 98.61           H  
ATOM   3170  HE2 MET A 201       2.256  -2.119  22.637  1.00 98.61           H  
ATOM   3171  HE3 MET A 201       2.843  -3.171  21.339  1.00 98.61           H  
ATOM   3172  N   THR A 202       2.578  -3.203  15.903  1.00 98.05           N  
ATOM   3173  H   THR A 202       2.721  -2.216  15.741  1.00 98.05           H  
ATOM   3174  CA  THR A 202       1.651  -3.951  15.045  1.00 98.05           C  
ATOM   3175  HA  THR A 202       0.949  -4.485  15.686  1.00 98.05           H  
ATOM   3176  C   THR A 202       2.390  -5.002  14.213  1.00 98.05           C  
ATOM   3177  CB  THR A 202       0.839  -3.003  14.151  1.00 98.05           C  
ATOM   3178  HB  THR A 202       1.500  -2.448  13.486  1.00 98.05           H  
ATOM   3179  O   THR A 202       1.963  -6.157  14.187  1.00 98.05           O  
ATOM   3180  CG2 THR A 202      -0.203  -3.755  13.322  1.00 98.05           C  
ATOM   3181 HG21 THR A 202      -0.806  -3.034  12.769  1.00 98.05           H  
ATOM   3182 HG22 THR A 202       0.287  -4.420  12.611  1.00 98.05           H  
ATOM   3183 HG23 THR A 202      -0.849  -4.339  13.978  1.00 98.05           H  
ATOM   3184  OG1 THR A 202       0.115  -2.101  14.961  1.00 98.05           O  
ATOM   3185  HG1 THR A 202       0.719  -1.422  15.270  1.00 98.05           H  
ATOM   3186  N   LEU A 203       3.516  -4.638  13.591  1.00 98.29           N  
ATOM   3187  H   LEU A 203       3.819  -3.678  13.678  1.00 98.29           H  
ATOM   3188  CA  LEU A 203       4.325  -5.523  12.749  1.00 98.29           C  
ATOM   3189  HA  LEU A 203       3.675  -5.955  11.987  1.00 98.29           H  
ATOM   3190  C   LEU A 203       4.948  -6.694  13.528  1.00 98.29           C  
ATOM   3191  CB  LEU A 203       5.416  -4.679  12.055  1.00 98.29           C  
ATOM   3192  HB2 LEU A 203       6.004  -4.175  12.822  1.00 98.29           H  
ATOM   3193  HB3 LEU A 203       4.942  -3.914  11.440  1.00 98.29           H  
ATOM   3194  O   LEU A 203       4.991  -7.810  13.017  1.00 98.29           O  
ATOM   3195  CG  LEU A 203       6.377  -5.510  11.181  1.00 98.29           C  
ATOM   3196  HG  LEU A 203       6.840  -6.287  11.789  1.00 98.29           H  
ATOM   3197  CD1 LEU A 203       5.644  -6.162  10.010  1.00 98.29           C  
ATOM   3198 HD11 LEU A 203       5.085  -5.413   9.448  1.00 98.29           H  
ATOM   3199 HD12 LEU A 203       6.380  -6.632   9.359  1.00 98.29           H  
ATOM   3200 HD13 LEU A 203       4.964  -6.935  10.368  1.00 98.29           H  
ATOM   3201  CD2 LEU A 203       7.515  -4.665  10.613  1.00 98.29           C  
ATOM   3202 HD21 LEU A 203       7.180  -4.102   9.742  1.00 98.29           H  
ATOM   3203 HD22 LEU A 203       8.316  -5.328  10.285  1.00 98.29           H  
ATOM   3204 HD23 LEU A 203       7.914  -3.995  11.375  1.00 98.29           H  
ATOM   3205  N   PHE A 204       5.446  -6.464  14.744  1.00 98.42           N  
ATOM   3206  H   PHE A 204       5.453  -5.515  15.090  1.00 98.42           H  
ATOM   3207  CA  PHE A 204       6.101  -7.505  15.549  1.00 98.42           C  
ATOM   3208  HA  PHE A 204       6.537  -8.244  14.876  1.00 98.42           H  
ATOM   3209  C   PHE A 204       5.138  -8.320  16.419  1.00 98.42           C  
ATOM   3210  CB  PHE A 204       7.272  -6.908  16.332  1.00 98.42           C  
ATOM   3211  HB2 PHE A 204       7.487  -7.547  17.189  1.00 98.42           H  
ATOM   3212  HB3 PHE A 204       7.012  -5.919  16.709  1.00 98.42           H  
ATOM   3213  O   PHE A 204       5.524  -9.357  16.953  1.00 98.42           O  
ATOM   3214  CG  PHE A 204       8.526  -6.799  15.495  1.00 98.42           C  
ATOM   3215  CD1 PHE A 204       9.447  -7.860  15.484  1.00 98.42           C  
ATOM   3216  HD1 PHE A 204       9.275  -8.735  16.093  1.00 98.42           H  
ATOM   3217  CD2 PHE A 204       8.752  -5.667  14.692  1.00 98.42           C  
ATOM   3218  HD2 PHE A 204       8.046  -4.850  14.695  1.00 98.42           H  
ATOM   3219  CE1 PHE A 204      10.587  -7.794  14.669  1.00 98.42           C  
ATOM   3220  HE1 PHE A 204      11.273  -8.627  14.653  1.00 98.42           H  
ATOM   3221  CE2 PHE A 204       9.897  -5.598  13.883  1.00 98.42           C  
ATOM   3222  HE2 PHE A 204      10.069  -4.722  13.273  1.00 98.42           H  
ATOM   3223  CZ  PHE A 204      10.814  -6.664  13.864  1.00 98.42           C  
ATOM   3224  HZ  PHE A 204      11.686  -6.619  13.229  1.00 98.42           H  
ATOM   3225  N   SER A 205       3.867  -7.924  16.507  1.00 97.98           N  
ATOM   3226  H   SER A 205       3.610  -7.040  16.093  1.00 97.98           H  
ATOM   3227  CA  SER A 205       2.805  -8.837  16.948  1.00 97.98           C  
ATOM   3228  HA  SER A 205       3.146  -9.375  17.833  1.00 97.98           H  
ATOM   3229  C   SER A 205       2.498  -9.874  15.862  1.00 97.98           C  
ATOM   3230  CB  SER A 205       1.548  -8.052  17.339  1.00 97.98           C  
ATOM   3231  HB2 SER A 205       0.908  -8.697  17.941  1.00 97.98           H  
ATOM   3232  HB3 SER A 205       1.832  -7.194  17.949  1.00 97.98           H  
ATOM   3233  O   SER A 205       2.882  -9.697  14.704  1.00 97.98           O  
ATOM   3234  OG  SER A 205       0.808  -7.616  16.209  1.00 97.98           O  
ATOM   3235  HG  SER A 205       1.398  -7.168  15.599  1.00 97.98           H  
ATOM   3236  N   ASP A 206       1.730 -10.918  16.170  1.00 97.13           N  
ATOM   3237  H   ASP A 206       1.499 -11.114  17.133  1.00 97.13           H  
ATOM   3238  CA  ASP A 206       1.350 -11.926  15.162  1.00 97.13           C  
ATOM   3239  HA  ASP A 206       2.256 -12.337  14.718  1.00 97.13           H  
ATOM   3240  C   ASP A 206       0.530 -11.320  14.001  1.00 97.13           C  
ATOM   3241  CB  ASP A 206       0.618 -13.090  15.846  1.00 97.13           C  
ATOM   3242  HB2 ASP A 206       0.317 -13.806  15.081  1.00 97.13           H  
ATOM   3243  HB3 ASP A 206      -0.281 -12.711  16.332  1.00 97.13           H  
ATOM   3244  O   ASP A 206       0.452 -11.876  12.910  1.00 97.13           O  
ATOM   3245  CG  ASP A 206       1.485 -13.838  16.868  1.00 97.13           C  
ATOM   3246  OD1 ASP A 206       2.729 -13.682  16.842  1.00 97.13           O  
ATOM   3247  OD2 ASP A 206       0.888 -14.529  17.725  1.00 97.13           O  
ATOM   3248  N   ARG A 207       0.001 -10.098  14.155  1.00 95.95           N  
ATOM   3249  H   ARG A 207       0.162  -9.641  15.042  1.00 95.95           H  
ATOM   3250  CA  ARG A 207      -0.651  -9.348  13.064  1.00 95.95           C  
ATOM   3251  HA  ARG A 207      -1.444  -9.968  12.647  1.00 95.95           H  
ATOM   3252  C   ARG A 207       0.280  -9.041  11.882  1.00 95.95           C  
ATOM   3253  CB  ARG A 207      -1.261  -8.049  13.599  1.00 95.95           C  
ATOM   3254  HB2 ARG A 207      -1.767  -7.538  12.781  1.00 95.95           H  
ATOM   3255  HB3 ARG A 207      -0.461  -7.399  13.954  1.00 95.95           H  
ATOM   3256  O   ARG A 207      -0.222  -8.767  10.792  1.00 95.95           O  
ATOM   3257  CG  ARG A 207      -2.271  -8.293  14.727  1.00 95.95           C  
ATOM   3258  HG2 ARG A 207      -3.103  -8.888  14.348  1.00 95.95           H  
ATOM   3259  HG3 ARG A 207      -1.795  -8.827  15.549  1.00 95.95           H  
ATOM   3260  CD  ARG A 207      -2.787  -6.954  15.251  1.00 95.95           C  
ATOM   3261  HD2 ARG A 207      -1.930  -6.360  15.569  1.00 95.95           H  
ATOM   3262  HD3 ARG A 207      -3.305  -6.433  14.447  1.00 95.95           H  
ATOM   3263  NE  ARG A 207      -3.695  -7.154  16.393  1.00 95.95           N  
ATOM   3264  HE  ARG A 207      -3.830  -8.110  16.690  1.00 95.95           H  
ATOM   3265  NH1 ARG A 207      -4.028  -4.939  16.884  1.00 95.95           N  
ATOM   3266 HH11 ARG A 207      -4.343  -4.220  17.520  1.00 95.95           H  
ATOM   3267 HH12 ARG A 207      -3.416  -4.698  16.118  1.00 95.95           H  
ATOM   3268  NH2 ARG A 207      -4.913  -6.519  18.200  1.00 95.95           N  
ATOM   3269 HH21 ARG A 207      -5.248  -5.791  18.815  1.00 95.95           H  
ATOM   3270 HH22 ARG A 207      -4.883  -7.473  18.530  1.00 95.95           H  
ATOM   3271  CZ  ARG A 207      -4.214  -6.205  17.145  1.00 95.95           C  
ATOM   3272  N   GLY A 208       1.601  -9.087  12.074  1.00 97.42           N  
ATOM   3273  H   GLY A 208       1.937  -9.301  13.002  1.00 97.42           H  
ATOM   3274  CA  GLY A 208       2.592  -8.961  10.999  1.00 97.42           C  
ATOM   3275  HA2 GLY A 208       2.319  -8.135  10.342  1.00 97.42           H  
ATOM   3276  HA3 GLY A 208       3.566  -8.741  11.438  1.00 97.42           H  
ATOM   3277  C   GLY A 208       2.773 -10.214  10.139  1.00 97.42           C  
ATOM   3278  O   GLY A 208       3.445 -10.145   9.111  1.00 97.42           O  
ATOM   3279  N   THR A 209       2.157 -11.334  10.524  1.00 98.21           N  
ATOM   3280  H   THR A 209       1.694 -11.350  11.421  1.00 98.21           H  
ATOM   3281  CA  THR A 209       2.213 -12.633   9.837  1.00 98.21           C  
ATOM   3282  HA  THR A 209       2.677 -12.514   8.858  1.00 98.21           H  
ATOM   3283  C   THR A 209       0.794 -13.179   9.587  1.00 98.21           C  
ATOM   3284  CB  THR A 209       3.092 -13.613  10.649  1.00 98.21           C  
ATOM   3285  HB  THR A 209       2.928 -14.639  10.318  1.00 98.21           H  
ATOM   3286  O   THR A 209       0.413 -14.209  10.147  1.00 98.21           O  
ATOM   3287  CG2 THR A 209       4.573 -13.270  10.490  1.00 98.21           C  
ATOM   3288 HG21 THR A 209       5.173 -14.007  11.024  1.00 98.21           H  
ATOM   3289 HG22 THR A 209       4.849 -13.295   9.436  1.00 98.21           H  
ATOM   3290 HG23 THR A 209       4.781 -12.279  10.894  1.00 98.21           H  
ATOM   3291  OG1 THR A 209       2.842 -13.488  12.034  1.00 98.21           O  
ATOM   3292  HG1 THR A 209       2.550 -14.329  12.394  1.00 98.21           H  
ATOM   3293  N   PRO A 210      -0.051 -12.509   8.769  1.00 98.00           N  
ATOM   3294  CA  PRO A 210      -1.407 -12.987   8.487  1.00 98.00           C  
ATOM   3295  HA  PRO A 210      -1.970 -13.002   9.420  1.00 98.00           H  
ATOM   3296  C   PRO A 210      -1.412 -14.385   7.860  1.00 98.00           C  
ATOM   3297  CB  PRO A 210      -2.040 -11.965   7.534  1.00 98.00           C  
ATOM   3298  HB2 PRO A 210      -1.935 -12.291   6.499  1.00 98.00           H  
ATOM   3299  HB3 PRO A 210      -3.089 -11.794   7.772  1.00 98.00           H  
ATOM   3300  O   PRO A 210      -0.627 -14.667   6.958  1.00 98.00           O  
ATOM   3301  CG  PRO A 210      -1.201 -10.710   7.748  1.00 98.00           C  
ATOM   3302  HG2 PRO A 210      -1.205 -10.066   6.868  1.00 98.00           H  
ATOM   3303  HG3 PRO A 210      -1.566 -10.170   8.622  1.00 98.00           H  
ATOM   3304  CD  PRO A 210       0.187 -11.270   8.040  1.00 98.00           C  
ATOM   3305  HD2 PRO A 210       0.703 -11.496   7.107  1.00 98.00           H  
ATOM   3306  HD3 PRO A 210       0.748 -10.533   8.614  1.00 98.00           H  
ATOM   3307  N   ALA A 211      -2.353 -15.235   8.275  1.00 97.98           N  
ATOM   3308  H   ALA A 211      -2.971 -14.948   9.020  1.00 97.98           H  
ATOM   3309  CA  ALA A 211      -2.446 -16.612   7.782  1.00 97.98           C  
ATOM   3310  HA  ALA A 211      -1.432 -17.005   7.713  1.00 97.98           H  
ATOM   3311  C   ALA A 211      -3.065 -16.735   6.375  1.00 97.98           C  
ATOM   3312  CB  ALA A 211      -3.211 -17.444   8.819  1.00 97.98           C  
ATOM   3313  HB1 ALA A 211      -2.643 -17.476   9.749  1.00 97.98           H  
ATOM   3314  HB2 ALA A 211      -4.193 -17.008   9.003  1.00 97.98           H  
ATOM   3315  HB3 ALA A 211      -3.328 -18.465   8.455  1.00 97.98           H  
ATOM   3316  O   ALA A 211      -2.961 -17.778   5.728  1.00 97.98           O  
ATOM   3317  N   SER A 212      -3.757 -15.687   5.922  1.00 98.38           N  
ATOM   3318  H   SER A 212      -3.781 -14.865   6.509  1.00 98.38           H  
ATOM   3319  CA  SER A 212      -4.428 -15.594   4.623  1.00 98.38           C  
ATOM   3320  HA  SER A 212      -3.804 -16.026   3.840  1.00 98.38           H  
ATOM   3321  C   SER A 212      -4.729 -14.128   4.301  1.00 98.38           C  
ATOM   3322  CB  SER A 212      -5.732 -16.393   4.658  1.00 98.38           C  
ATOM   3323  HB2 SER A 212      -5.511 -17.460   4.700  1.00 98.38           H  
ATOM   3324  HB3 SER A 212      -6.300 -16.112   5.545  1.00 98.38           H  
ATOM   3325  O   SER A 212      -5.107 -13.372   5.200  1.00 98.38           O  
ATOM   3326  OG  SER A 212      -6.505 -16.112   3.514  1.00 98.38           O  
ATOM   3327  HG  SER A 212      -6.485 -16.885   2.945  1.00 98.38           H  
ATOM   3328  N   PHE A 213      -4.676 -13.736   3.020  1.00 98.54           N  
ATOM   3329  H   PHE A 213      -4.371 -14.395   2.318  1.00 98.54           H  
ATOM   3330  CA  PHE A 213      -5.202 -12.434   2.583  1.00 98.54           C  
ATOM   3331  HA  PHE A 213      -4.687 -11.646   3.133  1.00 98.54           H  
ATOM   3332  C   PHE A 213      -6.697 -12.277   2.895  1.00 98.54           C  
ATOM   3333  CB  PHE A 213      -4.982 -12.234   1.074  1.00 98.54           C  
ATOM   3334  HB2 PHE A 213      -5.452 -13.060   0.540  1.00 98.54           H  
ATOM   3335  HB3 PHE A 213      -5.500 -11.323   0.774  1.00 98.54           H  
ATOM   3336  O   PHE A 213      -7.163 -11.164   3.108  1.00 98.54           O  
ATOM   3337  CG  PHE A 213      -3.541 -12.097   0.619  1.00 98.54           C  
ATOM   3338  CD1 PHE A 213      -2.661 -11.219   1.284  1.00 98.54           C  
ATOM   3339  HD1 PHE A 213      -2.994 -10.658   2.145  1.00 98.54           H  
ATOM   3340  CD2 PHE A 213      -3.078 -12.827  -0.493  1.00 98.54           C  
ATOM   3341  HD2 PHE A 213      -3.731 -13.515  -1.008  1.00 98.54           H  
ATOM   3342  CE1 PHE A 213      -1.331 -11.080   0.852  1.00 98.54           C  
ATOM   3343  HE1 PHE A 213      -0.654 -10.420   1.376  1.00 98.54           H  
ATOM   3344  CE2 PHE A 213      -1.743 -12.697  -0.917  1.00 98.54           C  
ATOM   3345  HE2 PHE A 213      -1.374 -13.292  -1.739  1.00 98.54           H  
ATOM   3346  CZ  PHE A 213      -0.870 -11.825  -0.245  1.00 98.54           C  
ATOM   3347  HZ  PHE A 213       0.161 -11.754  -0.561  1.00 98.54           H  
ATOM   3348  N   ARG A 214      -7.443 -13.385   2.970  1.00 98.41           N  
ATOM   3349  H   ARG A 214      -6.975 -14.271   2.838  1.00 98.41           H  
ATOM   3350  CA  ARG A 214      -8.878 -13.421   3.283  1.00 98.41           C  
ATOM   3351  HA  ARG A 214      -9.396 -12.637   2.731  1.00 98.41           H  
ATOM   3352  C   ARG A 214      -9.153 -13.156   4.761  1.00 98.41           C  
ATOM   3353  CB  ARG A 214      -9.464 -14.781   2.860  1.00 98.41           C  
ATOM   3354  HB2 ARG A 214     -10.546 -14.748   2.994  1.00 98.41           H  
ATOM   3355  HB3 ARG A 214      -9.076 -15.563   3.513  1.00 98.41           H  
ATOM   3356  O   ARG A 214     -10.218 -12.668   5.101  1.00 98.41           O  
ATOM   3357  CG  ARG A 214      -9.135 -15.132   1.396  1.00 98.41           C  
ATOM   3358  HG2 ARG A 214      -8.060 -15.263   1.274  1.00 98.41           H  
ATOM   3359  HG3 ARG A 214      -9.442 -14.301   0.762  1.00 98.41           H  
ATOM   3360  CD  ARG A 214      -9.818 -16.415   0.909  1.00 98.41           C  
ATOM   3361  HD2 ARG A 214     -10.898 -16.309   1.009  1.00 98.41           H  
ATOM   3362  HD3 ARG A 214      -9.596 -16.539  -0.151  1.00 98.41           H  
ATOM   3363  NE  ARG A 214      -9.342 -17.612   1.631  1.00 98.41           N  
ATOM   3364  HE  ARG A 214      -8.345 -17.755   1.694  1.00 98.41           H  
ATOM   3365  NH1 ARG A 214     -11.387 -18.609   1.993  1.00 98.41           N  
ATOM   3366 HH11 ARG A 214     -11.867 -17.875   1.492  1.00 98.41           H  
ATOM   3367 HH12 ARG A 214     -11.954 -19.428   2.165  1.00 98.41           H  
ATOM   3368  NH2 ARG A 214      -9.512 -19.662   2.582  1.00 98.41           N  
ATOM   3369 HH21 ARG A 214      -8.513 -19.773   2.483  1.00 98.41           H  
ATOM   3370 HH22 ARG A 214     -10.093 -20.445   2.845  1.00 98.41           H  
ATOM   3371  CZ  ARG A 214     -10.083 -18.612   2.072  1.00 98.41           C  
ATOM   3372  N   LYS A 215      -8.195 -13.435   5.651  1.00 98.53           N  
ATOM   3373  H   LYS A 215      -7.303 -13.736   5.285  1.00 98.53           H  
ATOM   3374  CA  LYS A 215      -8.352 -13.348   7.116  1.00 98.53           C  
ATOM   3375  HA  LYS A 215      -9.404 -13.171   7.341  1.00 98.53           H  
ATOM   3376  C   LYS A 215      -7.618 -12.151   7.721  1.00 98.53           C  
ATOM   3377  CB  LYS A 215      -7.972 -14.673   7.788  1.00 98.53           C  
ATOM   3378  HB2 LYS A 215      -6.923 -14.896   7.593  1.00 98.53           H  
ATOM   3379  HB3 LYS A 215      -8.109 -14.561   8.863  1.00 98.53           H  
ATOM   3380  O   LYS A 215      -7.011 -12.243   8.787  1.00 98.53           O  
ATOM   3381  CG  LYS A 215      -8.852 -15.841   7.325  1.00 98.53           C  
ATOM   3382  HG2 LYS A 215      -9.901 -15.585   7.475  1.00 98.53           H  
ATOM   3383  HG3 LYS A 215      -8.679 -16.046   6.268  1.00 98.53           H  
ATOM   3384  CD  LYS A 215      -8.512 -17.085   8.149  1.00 98.53           C  
ATOM   3385  HD2 LYS A 215      -8.691 -16.862   9.200  1.00 98.53           H  
ATOM   3386  HD3 LYS A 215      -7.463 -17.338   7.997  1.00 98.53           H  
ATOM   3387  CE  LYS A 215      -9.387 -18.269   7.744  1.00 98.53           C  
ATOM   3388  HE2 LYS A 215     -10.431 -17.986   7.876  1.00 98.53           H  
ATOM   3389  HE3 LYS A 215      -9.227 -18.479   6.687  1.00 98.53           H  
ATOM   3390  NZ  LYS A 215      -9.071 -19.465   8.565  1.00 98.53           N  
ATOM   3391  HZ1 LYS A 215      -8.106 -19.736   8.442  1.00 98.53           H  
ATOM   3392  HZ2 LYS A 215      -9.659 -20.240   8.295  1.00 98.53           H  
ATOM   3393  HZ3 LYS A 215      -9.232 -19.270   9.543  1.00 98.53           H  
ATOM   3394  N   MET A 216      -7.644 -11.021   7.022  1.00 98.34           N  
ATOM   3395  H   MET A 216      -8.146 -11.019   6.146  1.00 98.34           H  
ATOM   3396  CA  MET A 216      -7.088  -9.758   7.503  1.00 98.34           C  
ATOM   3397  HA  MET A 216      -6.998  -9.814   8.587  1.00 98.34           H  
ATOM   3398  C   MET A 216      -8.031  -8.599   7.196  1.00 98.34           C  
ATOM   3399  CB  MET A 216      -5.673  -9.529   6.947  1.00 98.34           C  
ATOM   3400  HB2 MET A 216      -5.061 -10.404   7.165  1.00 98.34           H  
ATOM   3401  HB3 MET A 216      -5.229  -8.670   7.449  1.00 98.34           H  
ATOM   3402  O   MET A 216      -8.855  -8.653   6.284  1.00 98.34           O  
ATOM   3403  CG  MET A 216      -5.657  -9.276   5.440  1.00 98.34           C  
ATOM   3404  HG2 MET A 216      -6.226  -8.372   5.221  1.00 98.34           H  
ATOM   3405  HG3 MET A 216      -6.141 -10.120   4.950  1.00 98.34           H  
ATOM   3406  SD  MET A 216      -4.001  -9.092   4.735  1.00 98.34           S  
ATOM   3407  CE  MET A 216      -4.484  -8.618   3.055  1.00 98.34           C  
ATOM   3408  HE1 MET A 216      -3.593  -8.453   2.449  1.00 98.34           H  
ATOM   3409  HE2 MET A 216      -5.094  -9.402   2.606  1.00 98.34           H  
ATOM   3410  HE3 MET A 216      -5.065  -7.696   3.090  1.00 98.34           H  
ATOM   3411  N   HIS A 217      -7.926  -7.544   7.991  1.00 98.42           N  
ATOM   3412  H   HIS A 217      -7.189  -7.535   8.681  1.00 98.42           H  
ATOM   3413  CA  HIS A 217      -8.638  -6.293   7.751  1.00 98.42           C  
ATOM   3414  HA  HIS A 217      -9.606  -6.506   7.295  1.00 98.42           H  
ATOM   3415  C   HIS A 217      -7.862  -5.420   6.753  1.00 98.42           C  
ATOM   3416  CB  HIS A 217      -8.889  -5.622   9.109  1.00 98.42           C  
ATOM   3417  HB2 HIS A 217      -9.354  -4.649   8.951  1.00 98.42           H  
ATOM   3418  HB3 HIS A 217      -7.929  -5.468   9.601  1.00 98.42           H  
ATOM   3419  O   HIS A 217      -6.698  -5.692   6.472  1.00 98.42           O  
ATOM   3420  CG  HIS A 217      -9.774  -6.432  10.031  1.00 98.42           C  
ATOM   3421  CD2 HIS A 217     -10.033  -6.182  11.351  1.00 98.42           C  
ATOM   3422  HD2 HIS A 217      -9.650  -5.360  11.937  1.00 98.42           H  
ATOM   3423  ND1 HIS A 217     -10.478  -7.570   9.702  1.00 98.42           N  
ATOM   3424  HD1 HIS A 217     -10.324  -8.127   8.873  1.00 98.42           H  
ATOM   3425  CE1 HIS A 217     -11.177  -7.965  10.778  1.00 98.42           C  
ATOM   3426  HE1 HIS A 217     -11.791  -8.852  10.829  1.00 98.42           H  
ATOM   3427  NE2 HIS A 217     -10.928  -7.149  11.812  1.00 98.42           N  
ATOM   3428  N   GLY A 218      -8.506  -4.384   6.222  1.00 98.47           N  
ATOM   3429  H   GLY A 218      -9.467  -4.242   6.498  1.00 98.47           H  
ATOM   3430  CA  GLY A 218      -7.894  -3.330   5.414  1.00 98.47           C  
ATOM   3431  HA2 GLY A 218      -8.271  -3.382   4.392  1.00 98.47           H  
ATOM   3432  HA3 GLY A 218      -6.812  -3.453   5.387  1.00 98.47           H  
ATOM   3433  C   GLY A 218      -8.230  -1.958   5.993  1.00 98.47           C  
ATOM   3434  O   GLY A 218      -9.322  -1.761   6.524  1.00 98.47           O  
ATOM   3435  N   TYR A 219      -7.304  -1.011   5.912  1.00 98.61           N  
ATOM   3436  H   TYR A 219      -6.398  -1.249   5.533  1.00 98.61           H  
ATOM   3437  CA  TYR A 219      -7.430   0.306   6.528  1.00 98.61           C  
ATOM   3438  HA  TYR A 219      -8.476   0.527   6.741  1.00 98.61           H  
ATOM   3439  C   TYR A 219      -6.885   1.383   5.608  1.00 98.61           C  
ATOM   3440  CB  TYR A 219      -6.641   0.353   7.836  1.00 98.61           C  
ATOM   3441  HB2 TYR A 219      -5.586   0.214   7.601  1.00 98.61           H  
ATOM   3442  HB3 TYR A 219      -6.748   1.346   8.273  1.00 98.61           H  
ATOM   3443  O   TYR A 219      -5.776   1.257   5.082  1.00 98.61           O  
ATOM   3444  CG  TYR A 219      -7.047  -0.680   8.860  1.00 98.61           C  
ATOM   3445  CD1 TYR A 219      -8.010  -0.355   9.826  1.00 98.61           C  
ATOM   3446  HD1 TYR A 219      -8.403   0.651   9.829  1.00 98.61           H  
ATOM   3447  CD2 TYR A 219      -6.445  -1.948   8.856  1.00 98.61           C  
ATOM   3448  HD2 TYR A 219      -5.698  -2.177   8.110  1.00 98.61           H  
ATOM   3449  CE1 TYR A 219      -8.399  -1.311  10.785  1.00 98.61           C  
ATOM   3450  HE1 TYR A 219      -9.120  -1.075  11.554  1.00 98.61           H  
ATOM   3451  CE2 TYR A 219      -6.806  -2.900   9.823  1.00 98.61           C  
ATOM   3452  HE2 TYR A 219      -6.315  -3.862   9.829  1.00 98.61           H  
ATOM   3453  OH  TYR A 219      -8.116  -3.485  11.739  1.00 98.61           O  
ATOM   3454  HH  TYR A 219      -7.549  -4.256  11.674  1.00 98.61           H  
ATOM   3455  CZ  TYR A 219      -7.789  -2.582  10.783  1.00 98.61           C  
ATOM   3456  N   SER A 220      -7.636   2.472   5.470  1.00 98.09           N  
ATOM   3457  H   SER A 220      -8.552   2.512   5.895  1.00 98.09           H  
ATOM   3458  CA  SER A 220      -7.171   3.630   4.719  1.00 98.09           C  
ATOM   3459  HA  SER A 220      -6.907   3.295   3.716  1.00 98.09           H  
ATOM   3460  C   SER A 220      -5.898   4.222   5.302  1.00 98.09           C  
ATOM   3461  CB  SER A 220      -8.286   4.669   4.592  1.00 98.09           C  
ATOM   3462  HB2 SER A 220      -7.977   5.421   3.866  1.00 98.09           H  
ATOM   3463  HB3 SER A 220      -9.174   4.172   4.202  1.00 98.09           H  
ATOM   3464  O   SER A 220      -5.025   4.644   4.540  1.00 98.09           O  
ATOM   3465  OG  SER A 220      -8.610   5.312   5.811  1.00 98.09           O  
ATOM   3466  HG  SER A 220      -8.177   6.168   5.850  1.00 98.09           H  
ATOM   3467  N   GLY A 221      -5.798   4.231   6.636  1.00 95.54           N  
ATOM   3468  H   GLY A 221      -6.590   3.877   7.152  1.00 95.54           H  
ATOM   3469  CA  GLY A 221      -4.762   4.908   7.413  1.00 95.54           C  
ATOM   3470  HA2 GLY A 221      -3.777   4.607   7.057  1.00 95.54           H  
ATOM   3471  HA3 GLY A 221      -4.853   4.638   8.465  1.00 95.54           H  
ATOM   3472  C   GLY A 221      -4.893   6.425   7.294  1.00 95.54           C  
ATOM   3473  O   GLY A 221      -5.088   7.124   8.278  1.00 95.54           O  
ATOM   3474  N   HIS A 222      -4.875   6.926   6.063  1.00 97.41           N  
ATOM   3475  H   HIS A 222      -4.705   6.289   5.298  1.00 97.41           H  
ATOM   3476  CA  HIS A 222      -5.118   8.320   5.757  1.00 97.41           C  
ATOM   3477  HA  HIS A 222      -4.440   8.926   6.358  1.00 97.41           H  
ATOM   3478  C   HIS A 222      -6.544   8.744   6.056  1.00 97.41           C  
ATOM   3479  CB  HIS A 222      -4.845   8.596   4.285  1.00 97.41           C  
ATOM   3480  HB2 HIS A 222      -5.063   9.645   4.082  1.00 97.41           H  
ATOM   3481  HB3 HIS A 222      -5.497   7.979   3.668  1.00 97.41           H  
ATOM   3482  O   HIS A 222      -7.515   8.012   5.817  1.00 97.41           O  
ATOM   3483  CG  HIS A 222      -3.424   8.341   3.922  1.00 97.41           C  
ATOM   3484  CD2 HIS A 222      -2.981   7.478   2.975  1.00 97.41           C  
ATOM   3485  HD2 HIS A 222      -3.616   6.851   2.367  1.00 97.41           H  
ATOM   3486  ND1 HIS A 222      -2.328   8.961   4.457  1.00 97.41           N  
ATOM   3487  HD1 HIS A 222      -2.330   9.684   5.162  1.00 97.41           H  
ATOM   3488  CE1 HIS A 222      -1.246   8.523   3.817  1.00 97.41           C  
ATOM   3489  HE1 HIS A 222      -0.246   8.895   3.986  1.00 97.41           H  
ATOM   3490  NE2 HIS A 222      -1.587   7.602   2.908  1.00 97.41           N  
ATOM   3491  N   THR A 223      -6.627  10.002   6.458  1.00 97.38           N  
ATOM   3492  H   THR A 223      -5.765  10.480   6.679  1.00 97.38           H  
ATOM   3493  CA  THR A 223      -7.849  10.785   6.490  1.00 97.38           C  
ATOM   3494  HA  THR A 223      -8.668  10.158   6.840  1.00 97.38           H  
ATOM   3495  C   THR A 223      -8.167  11.291   5.085  1.00 97.38           C  
ATOM   3496  CB  THR A 223      -7.663  11.929   7.488  1.00 97.38           C  
ATOM   3497  HB  THR A 223      -6.807  12.541   7.203  1.00 97.38           H  
ATOM   3498  O   THR A 223      -7.323  11.894   4.420  1.00 97.38           O  
ATOM   3499  CG2 THR A 223      -8.904  12.800   7.596  1.00 97.38           C  
ATOM   3500 HG21 THR A 223      -8.776  13.522   8.403  1.00 97.38           H  
ATOM   3501 HG22 THR A 223      -9.769  12.168   7.796  1.00 97.38           H  
ATOM   3502 HG23 THR A 223      -9.052  13.339   6.660  1.00 97.38           H  
ATOM   3503  OG1 THR A 223      -7.429  11.347   8.745  1.00 97.38           O  
ATOM   3504  HG1 THR A 223      -6.742  11.848   9.189  1.00 97.38           H  
ATOM   3505  N   TYR A 224      -9.396  11.078   4.632  1.00 97.47           N  
ATOM   3506  H   TYR A 224     -10.031  10.564   5.226  1.00 97.47           H  
ATOM   3507  CA  TYR A 224      -9.941  11.635   3.393  1.00 97.47           C  
ATOM   3508  HA  TYR A 224      -9.163  12.164   2.843  1.00 97.47           H  
ATOM   3509  C   TYR A 224     -11.038  12.647   3.711  1.00 97.47           C  
ATOM   3510  CB  TYR A 224     -10.460  10.504   2.499  1.00 97.47           C  
ATOM   3511  HB2 TYR A 224     -11.155   9.884   3.066  1.00 97.47           H  
ATOM   3512  HB3 TYR A 224     -11.013  10.931   1.662  1.00 97.47           H  
ATOM   3513  O   TYR A 224     -11.518  12.716   4.839  1.00 97.47           O  
ATOM   3514  CG  TYR A 224      -9.357   9.633   1.939  1.00 97.47           C  
ATOM   3515  CD1 TYR A 224      -8.739   9.987   0.724  1.00 97.47           C  
ATOM   3516  HD1 TYR A 224      -9.069  10.866   0.191  1.00 97.47           H  
ATOM   3517  CD2 TYR A 224      -8.923   8.498   2.648  1.00 97.47           C  
ATOM   3518  HD2 TYR A 224      -9.362   8.253   3.604  1.00 97.47           H  
ATOM   3519  CE1 TYR A 224      -7.698   9.195   0.201  1.00 97.47           C  
ATOM   3520  HE1 TYR A 224      -7.235   9.464  -0.737  1.00 97.47           H  
ATOM   3521  CE2 TYR A 224      -7.873   7.718   2.131  1.00 97.47           C  
ATOM   3522  HE2 TYR A 224      -7.474   6.878   2.680  1.00 97.47           H  
ATOM   3523  OH  TYR A 224      -6.265   7.276   0.419  1.00 97.47           O  
ATOM   3524  HH  TYR A 224      -5.942   7.631  -0.412  1.00 97.47           H  
ATOM   3525  CZ  TYR A 224      -7.267   8.053   0.908  1.00 97.47           C  
ATOM   3526  N   LYS A 225     -11.450  13.428   2.715  1.00 96.16           N  
ATOM   3527  H   LYS A 225     -11.003  13.336   1.814  1.00 96.16           H  
ATOM   3528  CA  LYS A 225     -12.616  14.309   2.798  1.00 96.16           C  
ATOM   3529  HA  LYS A 225     -12.979  14.358   3.825  1.00 96.16           H  
ATOM   3530  C   LYS A 225     -13.734  13.746   1.933  1.00 96.16           C  
ATOM   3531  CB  LYS A 225     -12.228  15.724   2.357  1.00 96.16           C  
ATOM   3532  HB2 LYS A 225     -11.743  15.660   1.382  1.00 96.16           H  
ATOM   3533  HB3 LYS A 225     -13.131  16.327   2.265  1.00 96.16           H  
ATOM   3534  O   LYS A 225     -13.505  13.481   0.755  1.00 96.16           O  
ATOM   3535  CG  LYS A 225     -11.272  16.402   3.348  1.00 96.16           C  
ATOM   3536  HG2 LYS A 225     -11.755  16.427   4.325  1.00 96.16           H  
ATOM   3537  HG3 LYS A 225     -10.351  15.826   3.438  1.00 96.16           H  
ATOM   3538  CD  LYS A 225     -10.931  17.840   2.932  1.00 96.16           C  
ATOM   3539  HD2 LYS A 225     -11.844  18.362   2.644  1.00 96.16           H  
ATOM   3540  HD3 LYS A 225     -10.508  18.353   3.796  1.00 96.16           H  
ATOM   3541  CE  LYS A 225      -9.914  17.877   1.787  1.00 96.16           C  
ATOM   3542  HE2 LYS A 225     -10.310  17.338   0.926  1.00 96.16           H  
ATOM   3543  HE3 LYS A 225      -9.007  17.366   2.108  1.00 96.16           H  
ATOM   3544  NZ  LYS A 225      -9.585  19.265   1.402  1.00 96.16           N  
ATOM   3545  HZ1 LYS A 225      -9.237  19.823   2.168  1.00 96.16           H  
ATOM   3546  HZ2 LYS A 225      -8.865  19.345   0.699  1.00 96.16           H  
ATOM   3547  HZ3 LYS A 225     -10.369  19.748   0.988  1.00 96.16           H  
ATOM   3548  N   PHE A 226     -14.927  13.591   2.499  1.00 96.19           N  
ATOM   3549  H   PHE A 226     -15.026  13.823   3.476  1.00 96.19           H  
ATOM   3550  CA  PHE A 226     -16.150  13.336   1.733  1.00 96.19           C  
ATOM   3551  HA  PHE A 226     -15.899  13.071   0.706  1.00 96.19           H  
ATOM   3552  C   PHE A 226     -16.990  14.607   1.667  1.00 96.19           C  
ATOM   3553  CB  PHE A 226     -16.954  12.177   2.333  1.00 96.19           C  
ATOM   3554  HB2 PHE A 226     -17.972  12.266   1.952  1.00 96.19           H  
ATOM   3555  HB3 PHE A 226     -17.001  12.291   3.416  1.00 96.19           H  
ATOM   3556  O   PHE A 226     -17.253  15.225   2.699  1.00 96.19           O  
ATOM   3557  CG  PHE A 226     -16.510  10.763   2.000  1.00 96.19           C  
ATOM   3558  CD1 PHE A 226     -15.324  10.486   1.287  1.00 96.19           C  
ATOM   3559  HD1 PHE A 226     -14.667  11.278   0.960  1.00 96.19           H  
ATOM   3560  CD2 PHE A 226     -17.344   9.698   2.387  1.00 96.19           C  
ATOM   3561  HD2 PHE A 226     -18.253   9.900   2.934  1.00 96.19           H  
ATOM   3562  CE1 PHE A 226     -14.972   9.161   0.981  1.00 96.19           C  
ATOM   3563  HE1 PHE A 226     -14.060   8.955   0.440  1.00 96.19           H  
ATOM   3564  CE2 PHE A 226     -17.000   8.374   2.070  1.00 96.19           C  
ATOM   3565  HE2 PHE A 226     -17.646   7.563   2.369  1.00 96.19           H  
ATOM   3566  CZ  PHE A 226     -15.809   8.106   1.376  1.00 96.19           C  
ATOM   3567  HZ  PHE A 226     -15.538   7.084   1.156  1.00 96.19           H  
ATOM   3568  N   THR A 227     -17.406  15.001   0.462  1.00 94.11           N  
ATOM   3569  H   THR A 227     -17.139  14.460  -0.348  1.00 94.11           H  
ATOM   3570  CA  THR A 227     -18.287  16.158   0.271  1.00 94.11           C  
ATOM   3571  HA  THR A 227     -18.073  16.880   1.059  1.00 94.11           H  
ATOM   3572  C   THR A 227     -19.750  15.757   0.391  1.00 94.11           C  
ATOM   3573  CB  THR A 227     -18.070  16.874  -1.066  1.00 94.11           C  
ATOM   3574  HB  THR A 227     -18.411  16.244  -1.887  1.00 94.11           H  
ATOM   3575  O   THR A 227     -20.228  14.906  -0.365  1.00 94.11           O  
ATOM   3576  CG2 THR A 227     -18.872  18.178  -1.063  1.00 94.11           C  
ATOM   3577 HG21 THR A 227     -19.894  17.981  -1.387  1.00 94.11           H  
ATOM   3578 HG22 THR A 227     -18.431  18.918  -1.731  1.00 94.11           H  
ATOM   3579 HG23 THR A 227     -18.891  18.630  -0.071  1.00 94.11           H  
ATOM   3580  OG1 THR A 227     -16.704  17.161  -1.270  1.00 94.11           O  
ATOM   3581  HG1 THR A 227     -16.375  17.676  -0.529  1.00 94.11           H  
ATOM   3582  N   LYS A 228     -20.460  16.419   1.304  1.00 93.57           N  
ATOM   3583  H   LYS A 228     -19.998  17.173   1.792  1.00 93.57           H  
ATOM   3584  CA  LYS A 228     -21.890  16.256   1.570  1.00 93.57           C  
ATOM   3585  HA  LYS A 228     -22.120  15.191   1.568  1.00 93.57           H  
ATOM   3586  C   LYS A 228     -22.755  16.949   0.504  1.00 93.57           C  
ATOM   3587  CB  LYS A 228     -22.202  16.836   2.959  1.00 93.57           C  
ATOM   3588  HB2 LYS A 228     -21.904  17.884   2.978  1.00 93.57           H  
ATOM   3589  HB3 LYS A 228     -23.278  16.790   3.129  1.00 93.57           H  
ATOM   3590  O   LYS A 228     -22.265  17.839  -0.196  1.00 93.57           O  
ATOM   3591  CG  LYS A 228     -21.502  16.080   4.100  1.00 93.57           C  
ATOM   3592  HG2 LYS A 228     -21.704  15.016   3.982  1.00 93.57           H  
ATOM   3593  HG3 LYS A 228     -20.424  16.235   4.055  1.00 93.57           H  
ATOM   3594  CD  LYS A 228     -22.037  16.528   5.468  1.00 93.57           C  
ATOM   3595  HD2 LYS A 228     -23.126  16.482   5.455  1.00 93.57           H  
ATOM   3596  HD3 LYS A 228     -21.680  15.839   6.233  1.00 93.57           H  
ATOM   3597  CE  LYS A 228     -21.552  17.941   5.796  1.00 93.57           C  
ATOM   3598  HE2 LYS A 228     -21.179  18.393   4.877  1.00 93.57           H  
ATOM   3599  HE3 LYS A 228     -20.709  17.877   6.483  1.00 93.57           H  
ATOM   3600  NZ  LYS A 228     -22.612  18.815   6.357  1.00 93.57           N  
ATOM   3601  HZ1 LYS A 228     -23.332  19.009   5.675  1.00 93.57           H  
ATOM   3602  HZ2 LYS A 228     -22.226  19.737   6.505  1.00 93.57           H  
ATOM   3603  HZ3 LYS A 228     -23.028  18.453   7.203  1.00 93.57           H  
ATOM   3604  N   PRO A 229     -24.057  16.614   0.406  1.00 91.83           N  
ATOM   3605  CA  PRO A 229     -24.977  17.255  -0.541  1.00 91.83           C  
ATOM   3606  HA  PRO A 229     -24.646  17.028  -1.555  1.00 91.83           H  
ATOM   3607  C   PRO A 229     -25.102  18.782  -0.407  1.00 91.83           C  
ATOM   3608  CB  PRO A 229     -26.332  16.583  -0.296  1.00 91.83           C  
ATOM   3609  HB2 PRO A 229     -26.884  17.119   0.475  1.00 91.83           H  
ATOM   3610  HB3 PRO A 229     -26.921  16.522  -1.211  1.00 91.83           H  
ATOM   3611  O   PRO A 229     -25.406  19.455  -1.387  1.00 91.83           O  
ATOM   3612  CG  PRO A 229     -25.957  15.200   0.227  1.00 91.83           C  
ATOM   3613  HG2 PRO A 229     -25.702  14.544  -0.605  1.00 91.83           H  
ATOM   3614  HG3 PRO A 229     -26.756  14.766   0.829  1.00 91.83           H  
ATOM   3615  CD  PRO A 229     -24.711  15.481   1.058  1.00 91.83           C  
ATOM   3616  HD2 PRO A 229     -24.081  14.592   1.073  1.00 91.83           H  
ATOM   3617  HD3 PRO A 229     -25.003  15.752   2.073  1.00 91.83           H  
ATOM   3618  N   ASP A 230     -24.856  19.334   0.785  1.00 91.30           N  
ATOM   3619  H   ASP A 230     -24.563  18.732   1.541  1.00 91.30           H  
ATOM   3620  CA  ASP A 230     -24.893  20.780   1.062  1.00 91.30           C  
ATOM   3621  HA  ASP A 230     -25.714  21.210   0.489  1.00 91.30           H  
ATOM   3622  C   ASP A 230     -23.623  21.536   0.612  1.00 91.30           C  
ATOM   3623  CB  ASP A 230     -25.212  21.008   2.557  1.00 91.30           C  
ATOM   3624  HB2 ASP A 230     -25.345  22.076   2.729  1.00 91.30           H  
ATOM   3625  HB3 ASP A 230     -26.158  20.518   2.788  1.00 91.30           H  
ATOM   3626  O   ASP A 230     -23.548  22.757   0.748  1.00 91.30           O  
ATOM   3627  CG  ASP A 230     -24.137  20.488   3.528  1.00 91.30           C  
ATOM   3628  OD1 ASP A 230     -23.006  20.187   3.093  1.00 91.30           O  
ATOM   3629  OD2 ASP A 230     -24.401  20.319   4.739  1.00 91.30           O  
ATOM   3630  N   GLY A 231     -22.620  20.828   0.080  1.00 89.23           N  
ATOM   3631  H   GLY A 231     -22.735  19.827   0.008  1.00 89.23           H  
ATOM   3632  CA  GLY A 231     -21.339  21.392  -0.344  1.00 89.23           C  
ATOM   3633  HA2 GLY A 231     -21.510  22.367  -0.801  1.00 89.23           H  
ATOM   3634  HA3 GLY A 231     -20.904  20.732  -1.094  1.00 89.23           H  
ATOM   3635  C   GLY A 231     -20.308  21.567   0.775  1.00 89.23           C  
ATOM   3636  O   GLY A 231     -19.181  21.960   0.492  1.00 89.23           O  
ATOM   3637  N   SER A 232     -20.631  21.257   2.030  1.00 91.69           N  
ATOM   3638  H   SER A 232     -21.563  20.906   2.202  1.00 91.69           H  
ATOM   3639  CA  SER A 232     -19.631  21.119   3.099  1.00 91.69           C  
ATOM   3640  HA  SER A 232     -18.805  21.799   2.893  1.00 91.69           H  
ATOM   3641  C   SER A 232     -19.044  19.701   3.117  1.00 91.69           C  
ATOM   3642  CB  SER A 232     -20.219  21.556   4.440  1.00 91.69           C  
ATOM   3643  HB2 SER A 232     -19.426  21.600   5.186  1.00 91.69           H  
ATOM   3644  HB3 SER A 232     -20.649  22.553   4.336  1.00 91.69           H  
ATOM   3645  O   SER A 232     -19.469  18.833   2.356  1.00 91.69           O  
ATOM   3646  OG  SER A 232     -21.209  20.665   4.876  1.00 91.69           O  
ATOM   3647  HG  SER A 232     -21.875  20.587   4.189  1.00 91.69           H  
ATOM   3648  N   PHE A 233     -18.037  19.432   3.949  1.00 93.84           N  
ATOM   3649  H   PHE A 233     -17.744  20.119   4.628  1.00 93.84           H  
ATOM   3650  CA  PHE A 233     -17.357  18.132   3.969  1.00 93.84           C  
ATOM   3651  HA  PHE A 233     -17.972  17.404   3.440  1.00 93.84           H  
ATOM   3652  C   PHE A 233     -17.193  17.585   5.387  1.00 93.84           C  
ATOM   3653  CB  PHE A 233     -16.011  18.227   3.226  1.00 93.84           C  
ATOM   3654  HB2 PHE A 233     -15.665  17.221   2.988  1.00 93.84           H  
ATOM   3655  HB3 PHE A 233     -16.153  18.748   2.280  1.00 93.84           H  
ATOM   3656  O   PHE A 233     -17.317  18.310   6.374  1.00 93.84           O  
ATOM   3657  CG  PHE A 233     -14.933  18.917   4.028  1.00 93.84           C  
ATOM   3658  CD1 PHE A 233     -14.894  20.319   4.080  1.00 93.84           C  
ATOM   3659  HD1 PHE A 233     -15.595  20.907   3.507  1.00 93.84           H  
ATOM   3660  CD2 PHE A 233     -14.045  18.158   4.814  1.00 93.84           C  
ATOM   3661  HD2 PHE A 233     -14.096  17.080   4.804  1.00 93.84           H  
ATOM   3662  CE1 PHE A 233     -13.996  20.952   4.947  1.00 93.84           C  
ATOM   3663  HE1 PHE A 233     -14.054  22.023   5.072  1.00 93.84           H  
ATOM   3664  CE2 PHE A 233     -13.120  18.800   5.651  1.00 93.84           C  
ATOM   3665  HE2 PHE A 233     -12.467  18.215   6.282  1.00 93.84           H  
ATOM   3666  CZ  PHE A 233     -13.095  20.200   5.719  1.00 93.84           C  
ATOM   3667  HZ  PHE A 233     -12.424  20.687   6.411  1.00 93.84           H  
ATOM   3668  N   VAL A 234     -16.890  16.294   5.466  1.00 96.16           N  
ATOM   3669  H   VAL A 234     -16.859  15.766   4.606  1.00 96.16           H  
ATOM   3670  CA  VAL A 234     -16.458  15.606   6.687  1.00 96.16           C  
ATOM   3671  HA  VAL A 234     -16.261  16.343   7.465  1.00 96.16           H  
ATOM   3672  C   VAL A 234     -15.147  14.873   6.432  1.00 96.16           C  
ATOM   3673  CB  VAL A 234     -17.534  14.641   7.220  1.00 96.16           C  
ATOM   3674  HB  VAL A 234     -17.105  14.080   8.050  1.00 96.16           H  
ATOM   3675  O   VAL A 234     -14.884  14.426   5.311  1.00 96.16           O  
ATOM   3676  CG1 VAL A 234     -18.739  15.417   7.762  1.00 96.16           C  
ATOM   3677 HG11 VAL A 234     -19.456  14.722   8.200  1.00 96.16           H  
ATOM   3678 HG12 VAL A 234     -18.409  16.115   8.531  1.00 96.16           H  
ATOM   3679 HG13 VAL A 234     -19.221  15.972   6.957  1.00 96.16           H  
ATOM   3680  CG2 VAL A 234     -18.024  13.641   6.162  1.00 96.16           C  
ATOM   3681 HG21 VAL A 234     -18.729  12.943   6.615  1.00 96.16           H  
ATOM   3682 HG22 VAL A 234     -18.522  14.156   5.340  1.00 96.16           H  
ATOM   3683 HG23 VAL A 234     -17.183  13.071   5.767  1.00 96.16           H  
ATOM   3684  N   TYR A 235     -14.326  14.742   7.468  1.00 97.90           N  
ATOM   3685  H   TYR A 235     -14.620  15.082   8.373  1.00 97.90           H  
ATOM   3686  CA  TYR A 235     -13.168  13.863   7.447  1.00 97.90           C  
ATOM   3687  HA  TYR A 235     -12.702  13.934   6.465  1.00 97.90           H  
ATOM   3688  C   TYR A 235     -13.604  12.419   7.669  1.00 97.90           C  
ATOM   3689  CB  TYR A 235     -12.144  14.299   8.496  1.00 97.90           C  
ATOM   3690  HB2 TYR A 235     -12.629  14.361   9.470  1.00 97.90           H  
ATOM   3691  HB3 TYR A 235     -11.366  13.539   8.568  1.00 97.90           H  
ATOM   3692  O   TYR A 235     -14.463  12.144   8.508  1.00 97.90           O  
ATOM   3693  CG  TYR A 235     -11.450  15.604   8.185  1.00 97.90           C  
ATOM   3694  CD1 TYR A 235     -10.687  15.723   7.008  1.00 97.90           C  
ATOM   3695  HD1 TYR A 235     -10.623  14.893   6.320  1.00 97.90           H  
ATOM   3696  CD2 TYR A 235     -11.555  16.688   9.076  1.00 97.90           C  
ATOM   3697  HD2 TYR A 235     -12.139  16.593   9.979  1.00 97.90           H  
ATOM   3698  CE1 TYR A 235     -10.028  16.930   6.719  1.00 97.90           C  
ATOM   3699  HE1 TYR A 235      -9.447  17.045   5.815  1.00 97.90           H  
ATOM   3700  CE2 TYR A 235     -10.901  17.900   8.786  1.00 97.90           C  
ATOM   3701  HE2 TYR A 235     -10.980  18.736   9.466  1.00 97.90           H  
ATOM   3702  OH  TYR A 235      -9.571  19.204   7.262  1.00 97.90           O  
ATOM   3703  HH  TYR A 235      -9.749  19.902   7.897  1.00 97.90           H  
ATOM   3704  CZ  TYR A 235     -10.145  18.023   7.601  1.00 97.90           C  
ATOM   3705  N   VAL A 236     -13.001  11.491   6.928  1.00 98.25           N  
ATOM   3706  H   VAL A 236     -12.324  11.788   6.239  1.00 98.25           H  
ATOM   3707  CA  VAL A 236     -13.315  10.065   7.023  1.00 98.25           C  
ATOM   3708  HA  VAL A 236     -13.785   9.902   7.993  1.00 98.25           H  
ATOM   3709  C   VAL A 236     -12.068   9.187   7.000  1.00 98.25           C  
ATOM   3710  CB  VAL A 236     -14.326   9.612   5.948  1.00 98.25           C  
ATOM   3711  HB  VAL A 236     -14.549   8.563   6.140  1.00 98.25           H  
ATOM   3712  O   VAL A 236     -11.110   9.472   6.279  1.00 98.25           O  
ATOM   3713  CG1 VAL A 236     -15.649  10.384   6.023  1.00 98.25           C  
ATOM   3714 HG11 VAL A 236     -15.495  11.423   5.729  1.00 98.25           H  
ATOM   3715 HG12 VAL A 236     -16.033  10.352   7.042  1.00 98.25           H  
ATOM   3716 HG13 VAL A 236     -16.380   9.931   5.353  1.00 98.25           H  
ATOM   3717  CG2 VAL A 236     -13.794   9.725   4.515  1.00 98.25           C  
ATOM   3718 HG21 VAL A 236     -14.559   9.378   3.820  1.00 98.25           H  
ATOM   3719 HG22 VAL A 236     -13.543  10.760   4.283  1.00 98.25           H  
ATOM   3720 HG23 VAL A 236     -12.914   9.094   4.391  1.00 98.25           H  
ATOM   3721  N   GLN A 237     -12.124   8.078   7.736  1.00 98.37           N  
ATOM   3722  H   GLN A 237     -12.936   7.948   8.323  1.00 98.37           H  
ATOM   3723  CA  GLN A 237     -11.229   6.929   7.578  1.00 98.37           C  
ATOM   3724  HA  GLN A 237     -10.521   7.128   6.773  1.00 98.37           H  
ATOM   3725  C   GLN A 237     -12.054   5.705   7.172  1.00 98.37           C  
ATOM   3726  CB  GLN A 237     -10.418   6.662   8.855  1.00 98.37           C  
ATOM   3727  HB2 GLN A 237      -9.899   5.711   8.735  1.00 98.37           H  
ATOM   3728  HB3 GLN A 237     -11.086   6.581   9.712  1.00 98.37           H  
ATOM   3729  O   GLN A 237     -13.140   5.477   7.708  1.00 98.37           O  
ATOM   3730  CG  GLN A 237      -9.367   7.753   9.117  1.00 98.37           C  
ATOM   3731  HG2 GLN A 237      -9.861   8.689   9.376  1.00 98.37           H  
ATOM   3732  HG3 GLN A 237      -8.793   7.916   8.204  1.00 98.37           H  
ATOM   3733  CD  GLN A 237      -8.388   7.391  10.235  1.00 98.37           C  
ATOM   3734  NE2 GLN A 237      -7.223   7.997  10.250  1.00 98.37           N  
ATOM   3735 HE21 GLN A 237      -6.540   7.680  10.922  1.00 98.37           H  
ATOM   3736 HE22 GLN A 237      -6.980   8.675   9.542  1.00 98.37           H  
ATOM   3737  OE1 GLN A 237      -8.628   6.549  11.088  1.00 98.37           O  
ATOM   3738  N   ILE A 238     -11.558   4.933   6.201  1.00 98.53           N  
ATOM   3739  H   ILE A 238     -10.607   5.108   5.908  1.00 98.53           H  
ATOM   3740  CA  ILE A 238     -12.250   3.764   5.644  1.00 98.53           C  
ATOM   3741  HA  ILE A 238     -13.293   3.793   5.960  1.00 98.53           H  
ATOM   3742  C   ILE A 238     -11.624   2.495   6.224  1.00 98.53           C  
ATOM   3743  CB  ILE A 238     -12.249   3.763   4.093  1.00 98.53           C  
ATOM   3744  HB  ILE A 238     -11.216   3.723   3.747  1.00 98.53           H  
ATOM   3745  O   ILE A 238     -10.407   2.309   6.179  1.00 98.53           O  
ATOM   3746  CG1 ILE A 238     -12.909   5.037   3.515  1.00 98.53           C  
ATOM   3747 HG12 ILE A 238     -13.983   4.980   3.690  1.00 98.53           H  
ATOM   3748 HG13 ILE A 238     -12.528   5.920   4.028  1.00 98.53           H  
ATOM   3749  CG2 ILE A 238     -12.988   2.514   3.565  1.00 98.53           C  
ATOM   3750 HG21 ILE A 238     -12.990   2.498   2.476  1.00 98.53           H  
ATOM   3751 HG22 ILE A 238     -14.018   2.515   3.923  1.00 98.53           H  
ATOM   3752 HG23 ILE A 238     -12.494   1.602   3.901  1.00 98.53           H  
ATOM   3753  CD1 ILE A 238     -12.699   5.268   2.013  1.00 98.53           C  
ATOM   3754 HD11 ILE A 238     -13.098   4.442   1.425  1.00 98.53           H  
ATOM   3755 HD12 ILE A 238     -11.637   5.398   1.804  1.00 98.53           H  
ATOM   3756 HD13 ILE A 238     -13.218   6.181   1.719  1.00 98.53           H  
ATOM   3757  N   HIS A 239     -12.465   1.593   6.724  1.00 98.73           N  
ATOM   3758  H   HIS A 239     -13.451   1.815   6.717  1.00 98.73           H  
ATOM   3759  CA  HIS A 239     -12.063   0.312   7.297  1.00 98.73           C  
ATOM   3760  HA  HIS A 239     -10.989   0.172   7.169  1.00 98.73           H  
ATOM   3761  C   HIS A 239     -12.786  -0.825   6.580  1.00 98.73           C  
ATOM   3762  CB  HIS A 239     -12.372   0.271   8.802  1.00 98.73           C  
ATOM   3763  HB2 HIS A 239     -12.020  -0.678   9.205  1.00 98.73           H  
ATOM   3764  HB3 HIS A 239     -13.452   0.315   8.941  1.00 98.73           H  
ATOM   3765  O   HIS A 239     -13.990  -0.762   6.361  1.00 98.73           O  
ATOM   3766  CG  HIS A 239     -11.761   1.394   9.596  1.00 98.73           C  
ATOM   3767  CD2 HIS A 239     -12.127   2.712   9.550  1.00 98.73           C  
ATOM   3768  HD2 HIS A 239     -12.917   3.141   8.951  1.00 98.73           H  
ATOM   3769  ND1 HIS A 239     -10.721   1.293  10.490  1.00 98.73           N  
ATOM   3770  HD1 HIS A 239     -10.173   0.464  10.672  1.00 98.73           H  
ATOM   3771  CE1 HIS A 239     -10.439   2.529  10.942  1.00 98.73           C  
ATOM   3772  HE1 HIS A 239      -9.648   2.800  11.625  1.00 98.73           H  
ATOM   3773  NE2 HIS A 239     -11.273   3.414  10.389  1.00 98.73           N  
ATOM   3774  N   LEU A 240     -12.071  -1.896   6.262  1.00 98.75           N  
ATOM   3775  H   LEU A 240     -11.080  -1.872   6.452  1.00 98.75           H  
ATOM   3776  CA  LEU A 240     -12.610  -3.134   5.715  1.00 98.75           C  
ATOM   3777  HA  LEU A 240     -13.685  -3.049   5.558  1.00 98.75           H  
ATOM   3778  C   LEU A 240     -12.362  -4.241   6.736  1.00 98.75           C  
ATOM   3779  CB  LEU A 240     -11.949  -3.458   4.362  1.00 98.75           C  
ATOM   3780  HB2 LEU A 240     -10.866  -3.509   4.478  1.00 98.75           H  
ATOM   3781  HB3 LEU A 240     -12.281  -4.456   4.076  1.00 98.75           H  
ATOM   3782  O   LEU A 240     -11.214  -4.599   6.995  1.00 98.75           O  
ATOM   3783  CG  LEU A 240     -12.302  -2.485   3.222  1.00 98.75           C  
ATOM   3784  HG  LEU A 240     -13.309  -2.096   3.368  1.00 98.75           H  
ATOM   3785  CD1 LEU A 240     -11.332  -1.309   3.129  1.00 98.75           C  
ATOM   3786 HD11 LEU A 240     -11.611  -0.681   2.283  1.00 98.75           H  
ATOM   3787 HD12 LEU A 240     -11.370  -0.703   4.034  1.00 98.75           H  
ATOM   3788 HD13 LEU A 240     -10.319  -1.684   2.984  1.00 98.75           H  
ATOM   3789  CD2 LEU A 240     -12.250  -3.228   1.886  1.00 98.75           C  
ATOM   3790 HD21 LEU A 240     -11.261  -3.661   1.735  1.00 98.75           H  
ATOM   3791 HD22 LEU A 240     -12.994  -4.024   1.873  1.00 98.75           H  
ATOM   3792 HD23 LEU A 240     -12.465  -2.544   1.064  1.00 98.75           H  
ATOM   3793  N   ARG A 241     -13.418  -4.797   7.331  1.00 98.69           N  
ATOM   3794  H   ARG A 241     -14.341  -4.515   7.035  1.00 98.69           H  
ATOM   3795  CA  ARG A 241     -13.297  -5.937   8.248  1.00 98.69           C  
ATOM   3796  HA  ARG A 241     -12.266  -6.024   8.589  1.00 98.69           H  
ATOM   3797  C   ARG A 241     -13.650  -7.214   7.512  1.00 98.69           C  
ATOM   3798  CB  ARG A 241     -14.176  -5.761   9.489  1.00 98.69           C  
ATOM   3799  HB2 ARG A 241     -15.209  -5.592   9.185  1.00 98.69           H  
ATOM   3800  HB3 ARG A 241     -14.139  -6.685  10.065  1.00 98.69           H  
ATOM   3801  O   ARG A 241     -14.742  -7.313   6.974  1.00 98.69           O  
ATOM   3802  CG  ARG A 241     -13.683  -4.609  10.372  1.00 98.69           C  
ATOM   3803  HG2 ARG A 241     -12.625  -4.759  10.589  1.00 98.69           H  
ATOM   3804  HG3 ARG A 241     -13.810  -3.659   9.854  1.00 98.69           H  
ATOM   3805  CD  ARG A 241     -14.464  -4.586  11.689  1.00 98.69           C  
ATOM   3806  HD2 ARG A 241     -15.497  -4.306  11.483  1.00 98.69           H  
ATOM   3807  HD3 ARG A 241     -14.448  -5.587  12.120  1.00 98.69           H  
ATOM   3808  NE  ARG A 241     -13.864  -3.640  12.645  1.00 98.69           N  
ATOM   3809  HE  ARG A 241     -13.079  -3.099  12.311  1.00 98.69           H  
ATOM   3810  NH1 ARG A 241     -15.230  -4.099  14.435  1.00 98.69           N  
ATOM   3811 HH11 ARG A 241     -15.492  -3.930  15.396  1.00 98.69           H  
ATOM   3812 HH12 ARG A 241     -15.765  -4.732  13.858  1.00 98.69           H  
ATOM   3813  NH2 ARG A 241     -13.575  -2.613  14.648  1.00 98.69           N  
ATOM   3814 HH21 ARG A 241     -12.911  -1.990  14.211  1.00 98.69           H  
ATOM   3815 HH22 ARG A 241     -13.918  -2.332  15.555  1.00 98.69           H  
ATOM   3816  CZ  ARG A 241     -14.226  -3.461  13.904  1.00 98.69           C  
ATOM   3817  N   SER A 242     -12.720  -8.165   7.494  1.00 98.64           N  
ATOM   3818  H   SER A 242     -11.850  -7.991   7.978  1.00 98.64           H  
ATOM   3819  CA  SER A 242     -12.956  -9.487   6.913  1.00 98.64           C  
ATOM   3820  HA  SER A 242     -13.240  -9.376   5.867  1.00 98.64           H  
ATOM   3821  C   SER A 242     -14.097 -10.181   7.649  1.00 98.64           C  
ATOM   3822  CB  SER A 242     -11.700 -10.361   6.967  1.00 98.64           C  
ATOM   3823  HB2 SER A 242     -11.271 -10.337   7.968  1.00 98.64           H  
ATOM   3824  HB3 SER A 242     -10.969 -10.000   6.244  1.00 98.64           H  
ATOM   3825  O   SER A 242     -14.063 -10.300   8.877  1.00 98.64           O  
ATOM   3826  OG  SER A 242     -12.052 -11.687   6.654  1.00 98.64           O  
ATOM   3827  HG  SER A 242     -11.492 -12.012   5.946  1.00 98.64           H  
ATOM   3828  N   ASP A 243     -15.062 -10.679   6.882  1.00 98.64           N  
ATOM   3829  H   ASP A 243     -15.017 -10.528   5.885  1.00 98.64           H  
ATOM   3830  CA  ASP A 243     -16.168 -11.483   7.401  1.00 98.64           C  
ATOM   3831  HA  ASP A 243     -16.507 -11.041   8.338  1.00 98.64           H  
ATOM   3832  C   ASP A 243     -15.718 -12.928   7.712  1.00 98.64           C  
ATOM   3833  CB  ASP A 243     -17.351 -11.436   6.419  1.00 98.64           C  
ATOM   3834  HB2 ASP A 243     -18.199 -11.951   6.871  1.00 98.64           H  
ATOM   3835  HB3 ASP A 243     -17.077 -11.982   5.517  1.00 98.64           H  
ATOM   3836  O   ASP A 243     -16.460 -13.702   8.309  1.00 98.64           O  
ATOM   3837  CG  ASP A 243     -17.797 -10.015   6.033  1.00 98.64           C  
ATOM   3838  OD1 ASP A 243     -17.888  -9.128   6.914  1.00 98.64           O  
ATOM   3839  OD2 ASP A 243     -18.046  -9.799   4.824  1.00 98.64           O  
ATOM   3840  N   GLN A 244     -14.479 -13.296   7.351  1.00 97.63           N  
ATOM   3841  H   GLN A 244     -13.911 -12.607   6.879  1.00 97.63           H  
ATOM   3842  CA  GLN A 244     -13.843 -14.581   7.669  1.00 97.63           C  
ATOM   3843  HA  GLN A 244     -14.624 -15.334   7.782  1.00 97.63           H  
ATOM   3844  C   GLN A 244     -13.077 -14.534   9.005  1.00 97.63           C  
ATOM   3845  CB  GLN A 244     -12.913 -15.033   6.522  1.00 97.63           C  
ATOM   3846  HB2 GLN A 244     -12.063 -14.354   6.449  1.00 97.63           H  
ATOM   3847  HB3 GLN A 244     -12.519 -16.015   6.782  1.00 97.63           H  
ATOM   3848  O   GLN A 244     -12.469 -15.527   9.412  1.00 97.63           O  
ATOM   3849  CG  GLN A 244     -13.581 -15.162   5.140  1.00 97.63           C  
ATOM   3850  HG2 GLN A 244     -12.932 -15.748   4.490  1.00 97.63           H  
ATOM   3851  HG3 GLN A 244     -14.525 -15.697   5.240  1.00 97.63           H  
ATOM   3852  CD  GLN A 244     -13.814 -13.814   4.465  1.00 97.63           C  
ATOM   3853  NE2 GLN A 244     -15.034 -13.339   4.374  1.00 97.63           N  
ATOM   3854 HE21 GLN A 244     -15.110 -12.353   4.166  1.00 97.63           H  
ATOM   3855 HE22 GLN A 244     -15.827 -13.859   4.722  1.00 97.63           H  
ATOM   3856  OE1 GLN A 244     -12.893 -13.154   4.020  1.00 97.63           O  
ATOM   3857  N   GLY A 245     -13.081 -13.382   9.685  1.00 97.56           N  
ATOM   3858  H   GLY A 245     -13.572 -12.602   9.271  1.00 97.56           H  
ATOM   3859  CA  GLY A 245     -12.318 -13.139  10.905  1.00 97.56           C  
ATOM   3860  HA2 GLY A 245     -12.765 -12.301  11.440  1.00 97.56           H  
ATOM   3861  HA3 GLY A 245     -12.375 -14.019  11.545  1.00 97.56           H  
ATOM   3862  C   GLY A 245     -10.844 -12.816  10.648  1.00 97.56           C  
ATOM   3863  O   GLY A 245     -10.410 -12.608   9.515  1.00 97.56           O  
ATOM   3864  N   VAL A 246     -10.065 -12.742  11.730  1.00 97.40           N  
ATOM   3865  H   VAL A 246     -10.458 -12.993  12.625  1.00 97.40           H  
ATOM   3866  CA  VAL A 246      -8.614 -12.515  11.677  1.00 97.40           C  
ATOM   3867  HA  VAL A 246      -8.334 -12.309  10.644  1.00 97.40           H  
ATOM   3868  C   VAL A 246      -7.890 -13.782  12.105  1.00 97.40           C  
ATOM   3869  CB  VAL A 246      -8.174 -11.294  12.505  1.00 97.40           C  
ATOM   3870  HB  VAL A 246      -8.470 -11.432  13.544  1.00 97.40           H  
ATOM   3871  O   VAL A 246      -8.228 -14.359  13.135  1.00 97.40           O  
ATOM   3872  CG1 VAL A 246      -6.655 -11.075  12.450  1.00 97.40           C  
ATOM   3873 HG11 VAL A 246      -6.389 -10.161  12.982  1.00 97.40           H  
ATOM   3874 HG12 VAL A 246      -6.321 -11.001  11.415  1.00 97.40           H  
ATOM   3875 HG13 VAL A 246      -6.138 -11.904  12.933  1.00 97.40           H  
ATOM   3876  CG2 VAL A 246      -8.841 -10.020  11.970  1.00 97.40           C  
ATOM   3877 HG21 VAL A 246      -8.601  -9.887  10.915  1.00 97.40           H  
ATOM   3878 HG22 VAL A 246      -8.500  -9.152  12.534  1.00 97.40           H  
ATOM   3879 HG23 VAL A 246      -9.922 -10.098  12.088  1.00 97.40           H  
ATOM   3880  N   ALA A 247      -6.895 -14.200  11.326  1.00 97.81           N  
ATOM   3881  H   ALA A 247      -6.659 -13.660  10.506  1.00 97.81           H  
ATOM   3882  CA  ALA A 247      -6.011 -15.306  11.678  1.00 97.81           C  
ATOM   3883  HA  ALA A 247      -6.034 -15.451  12.758  1.00 97.81           H  
ATOM   3884  C   ALA A 247      -4.569 -14.985  11.286  1.00 97.81           C  
ATOM   3885  CB  ALA A 247      -6.493 -16.596  11.013  1.00 97.81           C  
ATOM   3886  HB1 ALA A 247      -7.521 -16.799  11.313  1.00 97.81           H  
ATOM   3887  HB2 ALA A 247      -6.422 -16.487   9.931  1.00 97.81           H  
ATOM   3888  HB3 ALA A 247      -5.859 -17.425  11.331  1.00 97.81           H  
ATOM   3889  O   ALA A 247      -4.313 -14.372  10.246  1.00 97.81           O  
ATOM   3890  N   THR A 248      -3.637 -15.427  12.117  1.00 97.88           N  
ATOM   3891  H   THR A 248      -3.907 -15.966  12.927  1.00 97.88           H  
ATOM   3892  CA  THR A 248      -2.210 -15.117  12.039  1.00 97.88           C  
ATOM   3893  HA  THR A 248      -1.939 -14.784  11.037  1.00 97.88           H  
ATOM   3894  C   THR A 248      -1.399 -16.365  12.352  1.00 97.88           C  
ATOM   3895  CB  THR A 248      -1.845 -14.010  13.037  1.00 97.88           C  
ATOM   3896  HB  THR A 248      -0.761 -13.899  13.050  1.00 97.88           H  
ATOM   3897  O   THR A 248      -1.908 -17.268  13.011  1.00 97.88           O  
ATOM   3898  CG2 THR A 248      -2.504 -12.675  12.675  1.00 97.88           C  
ATOM   3899 HG21 THR A 248      -3.589 -12.776  12.632  1.00 97.88           H  
ATOM   3900 HG22 THR A 248      -2.257 -11.943  13.445  1.00 97.88           H  
ATOM   3901 HG23 THR A 248      -2.122 -12.331  11.715  1.00 97.88           H  
ATOM   3902  OG1 THR A 248      -2.293 -14.321  14.338  1.00 97.88           O  
ATOM   3903  HG1 THR A 248      -1.669 -14.940  14.724  1.00 97.88           H  
ATOM   3904  N   PHE A 249      -0.156 -16.396  11.890  1.00 97.96           N  
ATOM   3905  H   PHE A 249       0.182 -15.612  11.350  1.00 97.96           H  
ATOM   3906  CA  PHE A 249       0.840 -17.380  12.298  1.00 97.96           C  
ATOM   3907  HA  PHE A 249       0.352 -18.279  12.674  1.00 97.96           H  
ATOM   3908  C   PHE A 249       1.701 -16.821  13.428  1.00 97.96           C  
ATOM   3909  CB  PHE A 249       1.701 -17.748  11.084  1.00 97.96           C  
ATOM   3910  HB2 PHE A 249       2.133 -16.836  10.671  1.00 97.96           H  
ATOM   3911  HB3 PHE A 249       2.528 -18.376  11.415  1.00 97.96           H  
ATOM   3912  O   PHE A 249       1.976 -15.615  13.449  1.00 97.96           O  
ATOM   3913  CG  PHE A 249       0.961 -18.497   9.996  1.00 97.96           C  
ATOM   3914  CD1 PHE A 249       0.290 -19.695  10.306  1.00 97.96           C  
ATOM   3915  HD1 PHE A 249       0.310 -20.077  11.316  1.00 97.96           H  
ATOM   3916  CD2 PHE A 249       0.954 -18.017   8.673  1.00 97.96           C  
ATOM   3917  HD2 PHE A 249       1.477 -17.104   8.430  1.00 97.96           H  
ATOM   3918  CE1 PHE A 249      -0.402 -20.398   9.306  1.00 97.96           C  
ATOM   3919  HE1 PHE A 249      -0.915 -21.313   9.564  1.00 97.96           H  
ATOM   3920  CE2 PHE A 249       0.280 -18.737   7.668  1.00 97.96           C  
ATOM   3921  HE2 PHE A 249       0.280 -18.375   6.650  1.00 97.96           H  
ATOM   3922  CZ  PHE A 249      -0.410 -19.918   7.986  1.00 97.96           C  
ATOM   3923  HZ  PHE A 249      -0.931 -20.461   7.211  1.00 97.96           H  
ATOM   3924  N   THR A 250       2.178 -17.688  14.318  1.00 97.81           N  
ATOM   3925  H   THR A 250       1.893 -18.655  14.256  1.00 97.81           H  
ATOM   3926  CA  THR A 250       3.345 -17.365  15.149  1.00 97.81           C  
ATOM   3927  HA  THR A 250       3.163 -16.415  15.653  1.00 97.81           H  
ATOM   3928  C   THR A 250       4.589 -17.198  14.269  1.00 97.81           C  
ATOM   3929  CB  THR A 250       3.610 -18.420  16.234  1.00 97.81           C  
ATOM   3930  HB  THR A 250       4.386 -18.040  16.898  1.00 97.81           H  
ATOM   3931  O   THR A 250       4.572 -17.461  13.063  1.00 97.81           O  
ATOM   3932  CG2 THR A 250       2.372 -18.726  17.077  1.00 97.81           C  
ATOM   3933 HG21 THR A 250       1.620 -19.233  16.473  1.00 97.81           H  
ATOM   3934 HG22 THR A 250       1.957 -17.796  17.467  1.00 97.81           H  
ATOM   3935 HG23 THR A 250       2.652 -19.371  17.910  1.00 97.81           H  
ATOM   3936  OG1 THR A 250       4.076 -19.612  15.653  1.00 97.81           O  
ATOM   3937  HG1 THR A 250       4.295 -20.217  16.365  1.00 97.81           H  
ATOM   3938  N   ASN A 251       5.694 -16.734  14.849  1.00 96.71           N  
ATOM   3939  H   ASN A 251       5.717 -16.608  15.851  1.00 96.71           H  
ATOM   3940  CA  ASN A 251       6.931 -16.542  14.096  1.00 96.71           C  
ATOM   3941  HA  ASN A 251       6.718 -15.919  13.227  1.00 96.71           H  
ATOM   3942  C   ASN A 251       7.508 -17.863  13.566  1.00 96.71           C  
ATOM   3943  CB  ASN A 251       7.891 -15.800  15.019  1.00 96.71           C  
ATOM   3944  HB2 ASN A 251       7.341 -14.956  15.437  1.00 96.71           H  
ATOM   3945  HB3 ASN A 251       8.220 -16.446  15.832  1.00 96.71           H  
ATOM   3946  O   ASN A 251       7.970 -17.918  12.429  1.00 96.71           O  
ATOM   3947  CG  ASN A 251       9.072 -15.219  14.286  1.00 96.71           C  
ATOM   3948  ND2 ASN A 251      10.248 -15.760  14.500  1.00 96.71           N  
ATOM   3949 HD21 ASN A 251      10.316 -16.555  15.120  1.00 96.71           H  
ATOM   3950 HD22 ASN A 251      11.038 -15.406  13.981  1.00 96.71           H  
ATOM   3951  OD1 ASN A 251       8.925 -14.253  13.542  1.00 96.71           O  
ATOM   3952  N   GLU A 252       7.421 -18.927  14.360  1.00 97.29           N  
ATOM   3953  H   GLU A 252       7.092 -18.796  15.306  1.00 97.29           H  
ATOM   3954  CA  GLU A 252       7.860 -20.275  13.996  1.00 97.29           C  
ATOM   3955  HA  GLU A 252       8.878 -20.237  13.608  1.00 97.29           H  
ATOM   3956  C   GLU A 252       6.973 -20.854  12.892  1.00 97.29           C  
ATOM   3957  CB  GLU A 252       7.835 -21.198  15.228  1.00 97.29           C  
ATOM   3958  HB2 GLU A 252       6.836 -21.196  15.663  1.00 97.29           H  
ATOM   3959  HB3 GLU A 252       8.044 -22.215  14.895  1.00 97.29           H  
ATOM   3960  O   GLU A 252       7.486 -21.307  11.873  1.00 97.29           O  
ATOM   3961  CG  GLU A 252       8.864 -20.848  16.315  1.00 97.29           C  
ATOM   3962  HG2 GLU A 252       9.861 -20.928  15.883  1.00 97.29           H  
ATOM   3963  HG3 GLU A 252       8.790 -21.588  17.113  1.00 97.29           H  
ATOM   3964  CD  GLU A 252       8.664 -19.451  16.914  1.00 97.29           C  
ATOM   3965  OE1 GLU A 252       9.679 -18.729  17.031  1.00 97.29           O  
ATOM   3966  OE2 GLU A 252       7.502 -19.054  17.167  1.00 97.29           O  
ATOM   3967  N   GLU A 253       5.648 -20.758  13.039  1.00 97.92           N  
ATOM   3968  H   GLU A 253       5.280 -20.349  13.886  1.00 97.92           H  
ATOM   3969  CA  GLU A 253       4.694 -21.229  12.028  1.00 97.92           C  
ATOM   3970  HA  GLU A 253       4.840 -22.294  11.849  1.00 97.92           H  
ATOM   3971  C   GLU A 253       4.872 -20.494  10.693  1.00 97.92           C  
ATOM   3972  CB  GLU A 253       3.265 -20.981  12.520  1.00 97.92           C  
ATOM   3973  HB2 GLU A 253       3.209 -19.946  12.856  1.00 97.92           H  
ATOM   3974  HB3 GLU A 253       2.578 -21.109  11.683  1.00 97.92           H  
ATOM   3975  O   GLU A 253       4.817 -21.113   9.629  1.00 97.92           O  
ATOM   3976  CG  GLU A 253       2.802 -21.905  13.654  1.00 97.92           C  
ATOM   3977  HG2 GLU A 253       2.758 -22.923  13.269  1.00 97.92           H  
ATOM   3978  HG3 GLU A 253       3.527 -21.886  14.468  1.00 97.92           H  
ATOM   3979  CD  GLU A 253       1.418 -21.494  14.191  1.00 97.92           C  
ATOM   3980  OE1 GLU A 253       0.732 -22.369  14.765  1.00 97.92           O  
ATOM   3981  OE2 GLU A 253       1.019 -20.316  14.000  1.00 97.92           O  
ATOM   3982  N   ALA A 254       5.109 -19.178  10.732  1.00 97.85           N  
ATOM   3983  H   ALA A 254       5.126 -18.718  11.631  1.00 97.85           H  
ATOM   3984  CA  ALA A 254       5.387 -18.392   9.536  1.00 97.85           C  
ATOM   3985  HA  ALA A 254       4.574 -18.541   8.825  1.00 97.85           H  
ATOM   3986  C   ALA A 254       6.684 -18.855   8.854  1.00 97.85           C  
ATOM   3987  CB  ALA A 254       5.438 -16.906   9.909  1.00 97.85           C  
ATOM   3988  HB1 ALA A 254       4.494 -16.605  10.363  1.00 97.85           H  
ATOM   3989  HB2 ALA A 254       6.248 -16.727  10.617  1.00 97.85           H  
ATOM   3990  HB3 ALA A 254       5.613 -16.313   9.012  1.00 97.85           H  
ATOM   3991  O   ALA A 254       6.693 -19.030   7.637  1.00 97.85           O  
ATOM   3992  N   GLY A 255       7.746 -19.120   9.624  1.00 96.91           N  
ATOM   3993  H   GLY A 255       7.665 -18.976  10.621  1.00 96.91           H  
ATOM   3994  CA  GLY A 255       9.013 -19.641   9.103  1.00 96.91           C  
ATOM   3995  HA2 GLY A 255       9.389 -18.969   8.332  1.00 96.91           H  
ATOM   3996  HA3 GLY A 255       9.734 -19.680   9.919  1.00 96.91           H  
ATOM   3997  C   GLY A 255       8.896 -21.050   8.507  1.00 96.91           C  
ATOM   3998  O   GLY A 255       9.450 -21.323   7.442  1.00 96.91           O  
ATOM   3999  N   GLU A 256       8.127 -21.938   9.140  1.00 97.27           N  
ATOM   4000  H   GLU A 256       7.741 -21.689  10.039  1.00 97.27           H  
ATOM   4001  CA  GLU A 256       7.827 -23.270   8.599  1.00 97.27           C  
ATOM   4002  HA  GLU A 256       8.758 -23.792   8.379  1.00 97.27           H  
ATOM   4003  C   GLU A 256       7.030 -23.182   7.290  1.00 97.27           C  
ATOM   4004  CB  GLU A 256       7.028 -24.090   9.622  1.00 97.27           C  
ATOM   4005  HB2 GLU A 256       6.637 -24.972   9.116  1.00 97.27           H  
ATOM   4006  HB3 GLU A 256       6.186 -23.496   9.977  1.00 97.27           H  
ATOM   4007  O   GLU A 256       7.320 -23.897   6.325  1.00 97.27           O  
ATOM   4008  CG  GLU A 256       7.872 -24.559  10.818  1.00 97.27           C  
ATOM   4009  HG2 GLU A 256       8.687 -25.175  10.438  1.00 97.27           H  
ATOM   4010  HG3 GLU A 256       8.314 -23.697  11.317  1.00 97.27           H  
ATOM   4011  CD  GLU A 256       7.058 -25.379  11.835  1.00 97.27           C  
ATOM   4012  OE1 GLU A 256       7.657 -25.768  12.864  1.00 97.27           O  
ATOM   4013  OE2 GLU A 256       5.867 -25.667  11.562  1.00 97.27           O  
ATOM   4014  N   LYS A 257       6.041 -22.279   7.227  1.00 95.81           N  
ATOM   4015  H   LYS A 257       5.846 -21.734   8.055  1.00 95.81           H  
ATOM   4016  CA  LYS A 257       5.248 -22.041   6.015  1.00 95.81           C  
ATOM   4017  HA  LYS A 257       4.932 -23.008   5.624  1.00 95.81           H  
ATOM   4018  C   LYS A 257       6.073 -21.438   4.891  1.00 95.81           C  
ATOM   4019  CB  LYS A 257       4.027 -21.162   6.328  1.00 95.81           C  
ATOM   4020  HB2 LYS A 257       3.608 -20.783   5.396  1.00 95.81           H  
ATOM   4021  HB3 LYS A 257       4.346 -20.302   6.917  1.00 95.81           H  
ATOM   4022  O   LYS A 257       5.969 -21.943   3.777  1.00 95.81           O  
ATOM   4023  CG  LYS A 257       2.926 -21.912   7.089  1.00 95.81           C  
ATOM   4024  HG2 LYS A 257       2.167 -21.192   7.394  1.00 95.81           H  
ATOM   4025  HG3 LYS A 257       3.342 -22.374   7.985  1.00 95.81           H  
ATOM   4026  CD  LYS A 257       2.269 -22.997   6.229  1.00 95.81           C  
ATOM   4027  HD2 LYS A 257       3.013 -23.736   5.930  1.00 95.81           H  
ATOM   4028  HD3 LYS A 257       1.836 -22.538   5.341  1.00 95.81           H  
ATOM   4029  CE  LYS A 257       1.186 -23.700   7.040  1.00 95.81           C  
ATOM   4030  HE2 LYS A 257       0.429 -22.967   7.318  1.00 95.81           H  
ATOM   4031  HE3 LYS A 257       1.638 -24.079   7.957  1.00 95.81           H  
ATOM   4032  NZ  LYS A 257       0.596 -24.805   6.253  1.00 95.81           N  
ATOM   4033  HZ1 LYS A 257      -0.102 -25.289   6.799  1.00 95.81           H  
ATOM   4034  HZ2 LYS A 257       0.174 -24.436   5.412  1.00 95.81           H  
ATOM   4035  HZ3 LYS A 257       1.324 -25.456   5.995  1.00 95.81           H  
ATOM   4036  N   ASP A 258       6.921 -20.451   5.181  1.00 93.72           N  
ATOM   4037  H   ASP A 258       6.904 -20.070   6.116  1.00 93.72           H  
ATOM   4038  CA  ASP A 258       7.856 -19.863   4.216  1.00 93.72           C  
ATOM   4039  HA  ASP A 258       7.295 -19.350   3.435  1.00 93.72           H  
ATOM   4040  C   ASP A 258       8.709 -20.953   3.543  1.00 93.72           C  
ATOM   4041  CB  ASP A 258       8.793 -18.850   4.918  1.00 93.72           C  
ATOM   4042  HB2 ASP A 258       9.185 -19.296   5.833  1.00 93.72           H  
ATOM   4043  HB3 ASP A 258       9.644 -18.673   4.260  1.00 93.72           H  
ATOM   4044  O   ASP A 258       8.886 -20.937   2.324  1.00 93.72           O  
ATOM   4045  CG  ASP A 258       8.205 -17.471   5.252  1.00 93.72           C  
ATOM   4046  OD1 ASP A 258       7.105 -17.138   4.765  1.00 93.72           O  
ATOM   4047  OD2 ASP A 258       8.905 -16.658   5.890  1.00 93.72           O  
ATOM   4048  N   GLY A 259       9.206 -21.921   4.327  1.00 94.99           N  
ATOM   4049  H   GLY A 259       9.045 -21.848   5.321  1.00 94.99           H  
ATOM   4050  CA  GLY A 259      10.031 -23.027   3.833  1.00 94.99           C  
ATOM   4051  HA2 GLY A 259      10.489 -23.521   4.689  1.00 94.99           H  
ATOM   4052  HA3 GLY A 259      10.821 -22.628   3.198  1.00 94.99           H  
ATOM   4053  C   GLY A 259       9.264 -24.086   3.035  1.00 94.99           C  
ATOM   4054  O   GLY A 259       9.810 -24.651   2.088  1.00 94.99           O  
ATOM   4055  N   ALA A 260       8.007 -24.362   3.394  1.00 97.23           N  
ATOM   4056  H   ALA A 260       7.635 -23.896   4.208  1.00 97.23           H  
ATOM   4057  CA  ALA A 260       7.191 -25.380   2.729  1.00 97.23           C  
ATOM   4058  HA  ALA A 260       7.838 -26.195   2.405  1.00 97.23           H  
ATOM   4059  C   ALA A 260       6.462 -24.859   1.478  1.00 97.23           C  
ATOM   4060  CB  ALA A 260       6.200 -25.940   3.756  1.00 97.23           C  
ATOM   4061  HB1 ALA A 260       5.541 -25.145   4.105  1.00 97.23           H  
ATOM   4062  HB2 ALA A 260       5.606 -26.731   3.297  1.00 97.23           H  
ATOM   4063  HB3 ALA A 260       6.745 -26.348   4.606  1.00 97.23           H  
ATOM   4064  O   ALA A 260       6.310 -25.590   0.499  1.00 97.23           O  
ATOM   4065  N   ASN A 261       5.970 -23.620   1.519  1.00 97.41           N  
ATOM   4066  H   ASN A 261       6.146 -23.068   2.346  1.00 97.41           H  
ATOM   4067  CA  ASN A 261       5.241 -22.974   0.435  1.00 97.41           C  
ATOM   4068  HA  ASN A 261       5.659 -23.300  -0.518  1.00 97.41           H  
ATOM   4069  C   ASN A 261       5.355 -21.438   0.548  1.00 97.41           C  
ATOM   4070  CB  ASN A 261       3.772 -23.431   0.470  1.00 97.41           C  
ATOM   4071  HB2 ASN A 261       3.320 -23.133   1.416  1.00 97.41           H  
ATOM   4072  HB3 ASN A 261       3.733 -24.518   0.388  1.00 97.41           H  
ATOM   4073  O   ASN A 261       4.524 -20.810   1.215  1.00 97.41           O  
ATOM   4074  CG  ASN A 261       2.959 -22.840  -0.670  1.00 97.41           C  
ATOM   4075  ND2 ASN A 261       1.699 -23.191  -0.736  1.00 97.41           N  
ATOM   4076 HD21 ASN A 261       1.332 -23.901  -0.120  1.00 97.41           H  
ATOM   4077 HD22 ASN A 261       1.207 -22.963  -1.589  1.00 97.41           H  
ATOM   4078  OD1 ASN A 261       3.437 -22.090  -1.506  1.00 97.41           O  
ATOM   4079  N   PRO A 262       6.321 -20.805  -0.141  1.00 97.36           N  
ATOM   4080  CA  PRO A 262       6.491 -19.355  -0.090  1.00 97.36           C  
ATOM   4081  HA  PRO A 262       6.575 -19.039   0.950  1.00 97.36           H  
ATOM   4082  C   PRO A 262       5.326 -18.584  -0.731  1.00 97.36           C  
ATOM   4083  CB  PRO A 262       7.819 -19.086  -0.806  1.00 97.36           C  
ATOM   4084  HB2 PRO A 262       8.636 -19.151  -0.087  1.00 97.36           H  
ATOM   4085  HB3 PRO A 262       7.834 -18.119  -1.309  1.00 97.36           H  
ATOM   4086  O   PRO A 262       5.230 -17.375  -0.535  1.00 97.36           O  
ATOM   4087  CG  PRO A 262       7.926 -20.241  -1.799  1.00 97.36           C  
ATOM   4088  HG2 PRO A 262       8.959 -20.442  -2.081  1.00 97.36           H  
ATOM   4089  HG3 PRO A 262       7.320 -20.027  -2.680  1.00 97.36           H  
ATOM   4090  CD  PRO A 262       7.314 -21.405  -1.024  1.00 97.36           C  
ATOM   4091  HD2 PRO A 262       8.079 -21.898  -0.424  1.00 97.36           H  
ATOM   4092  HD3 PRO A 262       6.865 -22.108  -1.726  1.00 97.36           H  
ATOM   4093  N   ASP A 263       4.434 -19.238  -1.478  1.00 97.89           N  
ATOM   4094  H   ASP A 263       4.542 -20.236  -1.589  1.00 97.89           H  
ATOM   4095  CA  ASP A 263       3.291 -18.639  -2.184  1.00 97.89           C  
ATOM   4096  HA  ASP A 263       3.391 -17.553  -2.167  1.00 97.89           H  
ATOM   4097  C   ASP A 263       1.945 -18.950  -1.494  1.00 97.89           C  
ATOM   4098  CB  ASP A 263       3.327 -19.070  -3.659  1.00 97.89           C  
ATOM   4099  HB2 ASP A 263       2.521 -18.573  -4.199  1.00 97.89           H  
ATOM   4100  HB3 ASP A 263       3.165 -20.146  -3.720  1.00 97.89           H  
ATOM   4101  O   ASP A 263       0.879 -18.896  -2.113  1.00 97.89           O  
ATOM   4102  CG  ASP A 263       4.655 -18.708  -4.335  1.00 97.89           C  
ATOM   4103  OD1 ASP A 263       5.032 -17.513  -4.276  1.00 97.89           O  
ATOM   4104  OD2 ASP A 263       5.309 -19.612  -4.892  1.00 97.89           O  
ATOM   4105  N   TRP A 264       1.987 -19.293  -0.199  1.00 97.72           N  
ATOM   4106  H   TRP A 264       2.903 -19.396   0.214  1.00 97.72           H  
ATOM   4107  CA  TRP A 264       0.837 -19.776   0.572  1.00 97.72           C  
ATOM   4108  HA  TRP A 264       0.546 -20.748   0.174  1.00 97.72           H  
ATOM   4109  C   TRP A 264      -0.408 -18.878   0.492  1.00 97.72           C  
ATOM   4110  CB  TRP A 264       1.261 -19.961   2.038  1.00 97.72           C  
ATOM   4111  HB2 TRP A 264       2.015 -20.746   2.089  1.00 97.72           H  
ATOM   4112  HB3 TRP A 264       1.722 -19.040   2.396  1.00 97.72           H  
ATOM   4113  O   TRP A 264      -1.505 -19.379   0.241  1.00 97.72           O  
ATOM   4114  CG  TRP A 264       0.138 -20.324   2.967  1.00 97.72           C  
ATOM   4115  CD1 TRP A 264      -0.539 -19.469   3.766  1.00 97.72           C  
ATOM   4116  HD1 TRP A 264      -0.335 -18.413   3.862  1.00 97.72           H  
ATOM   4117  CD2 TRP A 264      -0.492 -21.623   3.170  1.00 97.72           C  
ATOM   4118  CE2 TRP A 264      -1.573 -21.464   4.090  1.00 97.72           C  
ATOM   4119  CE3 TRP A 264      -0.262 -22.918   2.660  1.00 97.72           C  
ATOM   4120  HE3 TRP A 264       0.534 -23.054   1.942  1.00 97.72           H  
ATOM   4121  NE1 TRP A 264      -1.562 -20.124   4.413  1.00 97.72           N  
ATOM   4122  HE1 TRP A 264      -2.227 -19.634   4.993  1.00 97.72           H  
ATOM   4123  CH2 TRP A 264      -2.141 -23.813   3.938  1.00 97.72           C  
ATOM   4124  HH2 TRP A 264      -2.792 -24.639   4.185  1.00 97.72           H  
ATOM   4125  CZ2 TRP A 264      -2.387 -22.538   4.478  1.00 97.72           C  
ATOM   4126  HZ2 TRP A 264      -3.216 -22.372   5.151  1.00 97.72           H  
ATOM   4127  CZ3 TRP A 264      -1.078 -24.002   3.036  1.00 97.72           C  
ATOM   4128  HZ3 TRP A 264      -0.917 -24.972   2.590  1.00 97.72           H  
ATOM   4129  N   LEU A 265      -0.278 -17.560   0.701  1.00 98.29           N  
ATOM   4130  H   LEU A 265       0.654 -17.173   0.730  1.00 98.29           H  
ATOM   4131  CA  LEU A 265      -1.440 -16.657   0.736  1.00 98.29           C  
ATOM   4132  HA  LEU A 265      -2.224 -17.119   1.337  1.00 98.29           H  
ATOM   4133  C   LEU A 265      -2.022 -16.460  -0.669  1.00 98.29           C  
ATOM   4134  CB  LEU A 265      -1.097 -15.281   1.343  1.00 98.29           C  
ATOM   4135  HB2 LEU A 265      -1.924 -14.624   1.075  1.00 98.29           H  
ATOM   4136  HB3 LEU A 265      -0.208 -14.869   0.865  1.00 98.29           H  
ATOM   4137  O   LEU A 265      -3.239 -16.333  -0.824  1.00 98.29           O  
ATOM   4138  CG  LEU A 265      -0.994 -15.197   2.875  1.00 98.29           C  
ATOM   4139  HG  LEU A 265      -1.883 -15.670   3.292  1.00 98.29           H  
ATOM   4140  CD1 LEU A 265       0.215 -15.866   3.514  1.00 98.29           C  
ATOM   4141 HD11 LEU A 265      -0.016 -16.118   4.549  1.00 98.29           H  
ATOM   4142 HD12 LEU A 265       1.069 -15.189   3.516  1.00 98.29           H  
ATOM   4143 HD13 LEU A 265       0.511 -16.760   2.966  1.00 98.29           H  
ATOM   4144  CD2 LEU A 265      -0.971 -13.731   3.319  1.00 98.29           C  
ATOM   4145 HD21 LEU A 265      -0.116 -13.228   2.869  1.00 98.29           H  
ATOM   4146 HD22 LEU A 265      -1.890 -13.236   3.006  1.00 98.29           H  
ATOM   4147 HD23 LEU A 265      -0.893 -13.682   4.405  1.00 98.29           H  
ATOM   4148  N   THR A 266      -1.155 -16.441  -1.681  1.00 98.22           N  
ATOM   4149  H   THR A 266      -0.172 -16.512  -1.460  1.00 98.22           H  
ATOM   4150  CA  THR A 266      -1.529 -16.383  -3.096  1.00 98.22           C  
ATOM   4151  HA  THR A 266      -2.154 -15.506  -3.265  1.00 98.22           H  
ATOM   4152  C   THR A 266      -2.335 -17.616  -3.492  1.00 98.22           C  
ATOM   4153  CB  THR A 266      -0.267 -16.257  -3.963  1.00 98.22           C  
ATOM   4154  HB  THR A 266       0.386 -17.114  -3.800  1.00 98.22           H  
ATOM   4155  O   THR A 266      -3.420 -17.483  -4.064  1.00 98.22           O  
ATOM   4156  CG2 THR A 266      -0.593 -16.177  -5.457  1.00 98.22           C  
ATOM   4157 HG21 THR A 266      -0.912 -17.156  -5.816  1.00 98.22           H  
ATOM   4158 HG22 THR A 266      -1.386 -15.452  -5.641  1.00 98.22           H  
ATOM   4159 HG23 THR A 266       0.303 -15.884  -6.005  1.00 98.22           H  
ATOM   4160  OG1 THR A 266       0.434 -15.089  -3.590  1.00 98.22           O  
ATOM   4161  HG1 THR A 266       0.938 -15.309  -2.804  1.00 98.22           H  
ATOM   4162  N   GLN A 267      -1.845 -18.806  -3.132  1.00 98.25           N  
ATOM   4163  H   GLN A 267      -0.948 -18.840  -2.669  1.00 98.25           H  
ATOM   4164  CA  GLN A 267      -2.530 -20.069  -3.383  1.00 98.25           C  
ATOM   4165  HA  GLN A 267      -2.749 -20.136  -4.449  1.00 98.25           H  
ATOM   4166  C   GLN A 267      -3.868 -20.147  -2.634  1.00 98.25           C  
ATOM   4167  CB  GLN A 267      -1.589 -21.226  -3.016  1.00 98.25           C  
ATOM   4168  HB2 GLN A 267      -0.670 -21.123  -3.594  1.00 98.25           H  
ATOM   4169  HB3 GLN A 267      -1.339 -21.176  -1.956  1.00 98.25           H  
ATOM   4170  O   GLN A 267      -4.888 -20.445  -3.254  1.00 98.25           O  
ATOM   4171  CG  GLN A 267      -2.222 -22.591  -3.323  1.00 98.25           C  
ATOM   4172  HG2 GLN A 267      -2.536 -22.623  -4.366  1.00 98.25           H  
ATOM   4173  HG3 GLN A 267      -3.103 -22.732  -2.696  1.00 98.25           H  
ATOM   4174  CD  GLN A 267      -1.282 -23.763  -3.073  1.00 98.25           C  
ATOM   4175  NE2 GLN A 267      -1.770 -24.976  -3.162  1.00 98.25           N  
ATOM   4176 HE21 GLN A 267      -1.135 -25.752  -3.048  1.00 98.25           H  
ATOM   4177 HE22 GLN A 267      -2.734 -25.093  -3.439  1.00 98.25           H  
ATOM   4178  OE1 GLN A 267      -0.104 -23.620  -2.791  1.00 98.25           O  
ATOM   4179  N   ASP A 268      -3.901 -19.816  -1.337  1.00 98.57           N  
ATOM   4180  H   ASP A 268      -3.032 -19.604  -0.868  1.00 98.57           H  
ATOM   4181  CA  ASP A 268      -5.138 -19.844  -0.543  1.00 98.57           C  
ATOM   4182  HA  ASP A 268      -5.524 -20.863  -0.543  1.00 98.57           H  
ATOM   4183  C   ASP A 268      -6.230 -18.947  -1.144  1.00 98.57           C  
ATOM   4184  CB  ASP A 268      -4.864 -19.441   0.916  1.00 98.57           C  
ATOM   4185  HB2 ASP A 268      -4.321 -18.496   0.931  1.00 98.57           H  
ATOM   4186  HB3 ASP A 268      -4.241 -20.199   1.391  1.00 98.57           H  
ATOM   4187  O   ASP A 268      -7.377 -19.383  -1.261  1.00 98.57           O  
ATOM   4188  CG  ASP A 268      -6.168 -19.280   1.714  1.00 98.57           C  
ATOM   4189  OD1 ASP A 268      -6.849 -20.276   2.043  1.00 98.57           O  
ATOM   4190  OD2 ASP A 268      -6.569 -18.126   1.998  1.00 98.57           O  
ATOM   4191  N   LEU A 269      -5.886 -17.721  -1.564  1.00 98.73           N  
ATOM   4192  H   LEU A 269      -4.926 -17.429  -1.451  1.00 98.73           H  
ATOM   4193  CA  LEU A 269      -6.837 -16.806  -2.198  1.00 98.73           C  
ATOM   4194  HA  LEU A 269      -7.684 -16.677  -1.523  1.00 98.73           H  
ATOM   4195  C   LEU A 269      -7.382 -17.379  -3.511  1.00 98.73           C  
ATOM   4196  CB  LEU A 269      -6.160 -15.441  -2.425  1.00 98.73           C  
ATOM   4197  HB2 LEU A 269      -5.863 -15.033  -1.458  1.00 98.73           H  
ATOM   4198  HB3 LEU A 269      -5.254 -15.599  -3.010  1.00 98.73           H  
ATOM   4199  O   LEU A 269      -8.600 -17.407  -3.707  1.00 98.73           O  
ATOM   4200  CG  LEU A 269      -7.044 -14.412  -3.161  1.00 98.73           C  
ATOM   4201  HG  LEU A 269      -7.355 -14.807  -4.128  1.00 98.73           H  
ATOM   4202  CD1 LEU A 269      -8.291 -14.036  -2.354  1.00 98.73           C  
ATOM   4203 HD11 LEU A 269      -8.939 -14.907  -2.255  1.00 98.73           H  
ATOM   4204 HD12 LEU A 269      -8.846 -13.261  -2.881  1.00 98.73           H  
ATOM   4205 HD13 LEU A 269      -8.004 -13.673  -1.367  1.00 98.73           H  
ATOM   4206  CD2 LEU A 269      -6.240 -13.138  -3.417  1.00 98.73           C  
ATOM   4207 HD21 LEU A 269      -5.906 -12.720  -2.468  1.00 98.73           H  
ATOM   4208 HD22 LEU A 269      -6.856 -12.413  -3.948  1.00 98.73           H  
ATOM   4209 HD23 LEU A 269      -5.372 -13.378  -4.032  1.00 98.73           H  
ATOM   4210  N   PHE A 270      -6.489 -17.830  -4.397  1.00 98.72           N  
ATOM   4211  H   PHE A 270      -5.510 -17.820  -4.150  1.00 98.72           H  
ATOM   4212  CA  PHE A 270      -6.870 -18.334  -5.714  1.00 98.72           C  
ATOM   4213  HA  PHE A 270      -7.433 -17.560  -6.236  1.00 98.72           H  
ATOM   4214  C   PHE A 270      -7.771 -19.564  -5.595  1.00 98.72           C  
ATOM   4215  CB  PHE A 270      -5.607 -18.656  -6.524  1.00 98.72           C  
ATOM   4216  HB2 PHE A 270      -5.031 -19.425  -6.009  1.00 98.72           H  
ATOM   4217  HB3 PHE A 270      -4.984 -17.763  -6.572  1.00 98.72           H  
ATOM   4218  O   PHE A 270      -8.843 -19.626  -6.201  1.00 98.72           O  
ATOM   4219  CG  PHE A 270      -5.901 -19.124  -7.938  1.00 98.72           C  
ATOM   4220  CD1 PHE A 270      -6.148 -20.486  -8.201  1.00 98.72           C  
ATOM   4221  HD1 PHE A 270      -6.104 -21.209  -7.400  1.00 98.72           H  
ATOM   4222  CD2 PHE A 270      -5.943 -18.192  -8.992  1.00 98.72           C  
ATOM   4223  HD2 PHE A 270      -5.754 -17.147  -8.794  1.00 98.72           H  
ATOM   4224  CE1 PHE A 270      -6.446 -20.909  -9.509  1.00 98.72           C  
ATOM   4225  HE1 PHE A 270      -6.627 -21.955  -9.706  1.00 98.72           H  
ATOM   4226  CE2 PHE A 270      -6.224 -18.618 -10.303  1.00 98.72           C  
ATOM   4227  HE2 PHE A 270      -6.235 -17.906 -11.115  1.00 98.72           H  
ATOM   4228  CZ  PHE A 270      -6.481 -19.976 -10.560  1.00 98.72           C  
ATOM   4229  HZ  PHE A 270      -6.690 -20.304 -11.567  1.00 98.72           H  
ATOM   4230  N   GLU A 271      -7.367 -20.544  -4.790  1.00 98.72           N  
ATOM   4231  H   GLU A 271      -6.493 -20.452  -4.292  1.00 98.72           H  
ATOM   4232  CA  GLU A 271      -8.128 -21.777  -4.663  1.00 98.72           C  
ATOM   4233  HA  GLU A 271      -8.353 -22.164  -5.656  1.00 98.72           H  
ATOM   4234  C   GLU A 271      -9.456 -21.571  -3.925  1.00 98.72           C  
ATOM   4235  CB  GLU A 271      -7.329 -22.829  -3.917  1.00 98.72           C  
ATOM   4236  HB2 GLU A 271      -7.965 -23.714  -3.895  1.00 98.72           H  
ATOM   4237  HB3 GLU A 271      -7.154 -22.460  -2.907  1.00 98.72           H  
ATOM   4238  O   GLU A 271     -10.424 -22.256  -4.246  1.00 98.72           O  
ATOM   4239  CG  GLU A 271      -6.015 -23.309  -4.531  1.00 98.72           C  
ATOM   4240  HG2 GLU A 271      -5.333 -22.472  -4.681  1.00 98.72           H  
ATOM   4241  HG3 GLU A 271      -6.227 -23.753  -5.504  1.00 98.72           H  
ATOM   4242  CD  GLU A 271      -5.371 -24.356  -3.609  1.00 98.72           C  
ATOM   4243  OE1 GLU A 271      -4.374 -24.971  -4.046  1.00 98.72           O  
ATOM   4244  OE2 GLU A 271      -5.894 -24.558  -2.482  1.00 98.72           O  
ATOM   4245  N   ALA A 272      -9.530 -20.634  -2.969  1.00 98.71           N  
ATOM   4246  H   ALA A 272      -8.698 -20.110  -2.737  1.00 98.71           H  
ATOM   4247  CA  ALA A 272     -10.772 -20.294  -2.271  1.00 98.71           C  
ATOM   4248  HA  ALA A 272     -11.188 -21.183  -1.796  1.00 98.71           H  
ATOM   4249  C   ALA A 272     -11.845 -19.788  -3.230  1.00 98.71           C  
ATOM   4250  CB  ALA A 272     -10.480 -19.275  -1.175  1.00 98.71           C  
ATOM   4251  HB1 ALA A 272     -11.415 -19.004  -0.684  1.00 98.71           H  
ATOM   4252  HB2 ALA A 272      -9.796 -19.708  -0.445  1.00 98.71           H  
ATOM   4253  HB3 ALA A 272     -10.030 -18.381  -1.606  1.00 98.71           H  
ATOM   4254  O   ALA A 272     -12.965 -20.295  -3.237  1.00 98.71           O  
ATOM   4255  N   ILE A 273     -11.474 -18.859  -4.106  1.00 98.66           N  
ATOM   4256  H   ILE A 273     -10.532 -18.497  -4.061  1.00 98.66           H  
ATOM   4257  CA  ILE A 273     -12.383 -18.344  -5.127  1.00 98.66           C  
ATOM   4258  HA  ILE A 273     -13.321 -18.052  -4.654  1.00 98.66           H  
ATOM   4259  C   ILE A 273     -12.725 -19.441  -6.145  1.00 98.66           C  
ATOM   4260  CB  ILE A 273     -11.757 -17.090  -5.766  1.00 98.66           C  
ATOM   4261  HB  ILE A 273     -10.746 -17.337  -6.091  1.00 98.66           H  
ATOM   4262  O   ILE A 273     -13.885 -19.584  -6.527  1.00 98.66           O  
ATOM   4263  CG1 ILE A 273     -11.680 -15.967  -4.704  1.00 98.66           C  
ATOM   4264 HG12 ILE A 273     -12.690 -15.669  -4.423  1.00 98.66           H  
ATOM   4265 HG13 ILE A 273     -11.181 -16.337  -3.808  1.00 98.66           H  
ATOM   4266  CG2 ILE A 273     -12.568 -16.633  -6.990  1.00 98.66           C  
ATOM   4267 HG21 ILE A 273     -12.555 -17.399  -7.765  1.00 98.66           H  
ATOM   4268 HG22 ILE A 273     -12.128 -15.729  -7.409  1.00 98.66           H  
ATOM   4269 HG23 ILE A 273     -13.600 -16.441  -6.695  1.00 98.66           H  
ATOM   4270  CD1 ILE A 273     -10.908 -14.730  -5.161  1.00 98.66           C  
ATOM   4271 HD11 ILE A 273     -10.783 -14.054  -4.315  1.00 98.66           H  
ATOM   4272 HD12 ILE A 273     -11.468 -14.208  -5.936  1.00 98.66           H  
ATOM   4273 HD13 ILE A 273      -9.926 -15.020  -5.534  1.00 98.66           H  
ATOM   4274  N   ALA A 274     -11.754 -20.275  -6.539  1.00 98.58           N  
ATOM   4275  H   ALA A 274     -10.818 -20.128  -6.189  1.00 98.58           H  
ATOM   4276  CA  ALA A 274     -11.989 -21.370  -7.484  1.00 98.58           C  
ATOM   4277  HA  ALA A 274     -12.389 -20.947  -8.405  1.00 98.58           H  
ATOM   4278  C   ALA A 274     -13.019 -22.399  -6.975  1.00 98.58           C  
ATOM   4279  CB  ALA A 274     -10.651 -22.046  -7.805  1.00 98.58           C  
ATOM   4280  HB1 ALA A 274     -10.803 -22.803  -8.574  1.00 98.58           H  
ATOM   4281  HB2 ALA A 274     -10.253 -22.528  -6.912  1.00 98.58           H  
ATOM   4282  HB3 ALA A 274      -9.933 -21.311  -8.169  1.00 98.58           H  
ATOM   4283  O   ALA A 274     -13.774 -22.951  -7.774  1.00 98.58           O  
ATOM   4284  N   ARG A 275     -13.082 -22.635  -5.656  1.00 98.37           N  
ATOM   4285  H   ARG A 275     -12.395 -22.179  -5.073  1.00 98.37           H  
ATOM   4286  CA  ARG A 275     -14.074 -23.521  -5.015  1.00 98.37           C  
ATOM   4287  HA  ARG A 275     -14.415 -24.230  -5.770  1.00 98.37           H  
ATOM   4288  C   ARG A 275     -15.362 -22.815  -4.571  1.00 98.37           C  
ATOM   4289  CB  ARG A 275     -13.408 -24.357  -3.905  1.00 98.37           C  
ATOM   4290  HB2 ARG A 275     -12.545 -24.858  -4.345  1.00 98.37           H  
ATOM   4291  HB3 ARG A 275     -14.102 -25.128  -3.570  1.00 98.37           H  
ATOM   4292  O   ARG A 275     -16.197 -23.445  -3.931  1.00 98.37           O  
ATOM   4293  CG  ARG A 275     -12.947 -23.544  -2.682  1.00 98.37           C  
ATOM   4294  HG2 ARG A 275     -12.421 -22.656  -3.034  1.00 98.37           H  
ATOM   4295  HG3 ARG A 275     -13.811 -23.215  -2.104  1.00 98.37           H  
ATOM   4296  CD  ARG A 275     -11.997 -24.354  -1.783  1.00 98.37           C  
ATOM   4297  HD2 ARG A 275     -12.594 -24.942  -1.086  1.00 98.37           H  
ATOM   4298  HD3 ARG A 275     -11.439 -25.050  -2.408  1.00 98.37           H  
ATOM   4299  NE  ARG A 275     -11.055 -23.489  -1.030  1.00 98.37           N  
ATOM   4300  HE  ARG A 275     -11.474 -22.795  -0.428  1.00 98.37           H  
ATOM   4301  NH1 ARG A 275      -9.061 -24.345  -1.823  1.00 98.37           N  
ATOM   4302 HH11 ARG A 275      -8.052 -24.323  -1.875  1.00 98.37           H  
ATOM   4303 HH12 ARG A 275      -9.558 -25.019  -2.387  1.00 98.37           H  
ATOM   4304  NH2 ARG A 275      -9.011 -22.582  -0.498  1.00 98.37           N  
ATOM   4305 HH21 ARG A 275      -9.436 -21.809  -0.006  1.00 98.37           H  
ATOM   4306 HH22 ARG A 275      -8.009 -22.589  -0.622  1.00 98.37           H  
ATOM   4307  CZ  ARG A 275      -9.728 -23.474  -1.122  1.00 98.37           C  
ATOM   4308  N   GLY A 276     -15.530 -21.531  -4.895  1.00 98.34           N  
ATOM   4309  H   GLY A 276     -14.807 -21.074  -5.433  1.00 98.34           H  
ATOM   4310  CA  GLY A 276     -16.710 -20.735  -4.539  1.00 98.34           C  
ATOM   4311  HA2 GLY A 276     -16.743 -19.864  -5.193  1.00 98.34           H  
ATOM   4312  HA3 GLY A 276     -17.609 -21.328  -4.709  1.00 98.34           H  
ATOM   4313  C   GLY A 276     -16.747 -20.225  -3.091  1.00 98.34           C  
ATOM   4314  O   GLY A 276     -17.739 -19.615  -2.695  1.00 98.34           O  
ATOM   4315  N   ASP A 277     -15.677 -20.421  -2.313  1.00 98.43           N  
ATOM   4316  H   ASP A 277     -14.852 -20.800  -2.755  1.00 98.43           H  
ATOM   4317  CA  ASP A 277     -15.486 -19.866  -0.963  1.00 98.43           C  
ATOM   4318  HA  ASP A 277     -16.448 -19.849  -0.450  1.00 98.43           H  
ATOM   4319  C   ASP A 277     -15.000 -18.407  -1.055  1.00 98.43           C  
ATOM   4320  CB  ASP A 277     -14.553 -20.782  -0.152  1.00 98.43           C  
ATOM   4321  HB2 ASP A 277     -13.589 -20.850  -0.656  1.00 98.43           H  
ATOM   4322  HB3 ASP A 277     -14.983 -21.783  -0.120  1.00 98.43           H  
ATOM   4323  O   ASP A 277     -13.862 -18.056  -0.723  1.00 98.43           O  
ATOM   4324  CG  ASP A 277     -14.331 -20.307   1.291  1.00 98.43           C  
ATOM   4325  OD1 ASP A 277     -15.233 -19.651   1.853  1.00 98.43           O  
ATOM   4326  OD2 ASP A 277     -13.235 -20.608   1.835  1.00 98.43           O  
ATOM   4327  N   ASN A 278     -15.870 -17.569  -1.619  1.00 98.70           N  
ATOM   4328  H   ASN A 278     -16.760 -17.964  -1.887  1.00 98.70           H  
ATOM   4329  CA  ASN A 278     -15.595 -16.181  -1.970  1.00 98.70           C  
ATOM   4330  HA  ASN A 278     -14.692 -16.150  -2.580  1.00 98.70           H  
ATOM   4331  C   ASN A 278     -15.399 -15.319  -0.712  1.00 98.70           C  
ATOM   4332  CB  ASN A 278     -16.767 -15.666  -2.818  1.00 98.70           C  
ATOM   4333  HB2 ASN A 278     -16.687 -14.586  -2.934  1.00 98.70           H  
ATOM   4334  HB3 ASN A 278     -17.703 -15.876  -2.298  1.00 98.70           H  
ATOM   4335  O   ASN A 278     -16.355 -15.135   0.048  1.00 98.70           O  
ATOM   4336  CG  ASN A 278     -16.805 -16.285  -4.200  1.00 98.70           C  
ATOM   4337  ND2 ASN A 278     -17.956 -16.305  -4.827  1.00 98.70           N  
ATOM   4338 HD21 ASN A 278     -17.948 -16.786  -5.715  1.00 98.70           H  
ATOM   4339 HD22 ASN A 278     -18.799 -16.037  -4.338  1.00 98.70           H  
ATOM   4340  OD1 ASN A 278     -15.821 -16.743  -4.755  1.00 98.70           O  
ATOM   4341  N   PRO A 279     -14.201 -14.750  -0.479  1.00 98.71           N  
ATOM   4342  CA  PRO A 279     -13.977 -13.899   0.677  1.00 98.71           C  
ATOM   4343  HA  PRO A 279     -14.341 -14.397   1.575  1.00 98.71           H  
ATOM   4344  C   PRO A 279     -14.692 -12.555   0.530  1.00 98.71           C  
ATOM   4345  CB  PRO A 279     -12.466 -13.735   0.775  1.00 98.71           C  
ATOM   4346  HB2 PRO A 279     -12.068 -14.577   1.341  1.00 98.71           H  
ATOM   4347  HB3 PRO A 279     -12.180 -12.794   1.246  1.00 98.71           H  
ATOM   4348  O   PRO A 279     -14.751 -11.962  -0.554  1.00 98.71           O  
ATOM   4349  CG  PRO A 279     -12.024 -13.819  -0.686  1.00 98.71           C  
ATOM   4350  HG2 PRO A 279     -10.988 -14.138  -0.799  1.00 98.71           H  
ATOM   4351  HG3 PRO A 279     -12.174 -12.847  -1.154  1.00 98.71           H  
ATOM   4352  CD  PRO A 279     -12.988 -14.843  -1.282  1.00 98.71           C  
ATOM   4353  HD2 PRO A 279     -12.567 -15.844  -1.195  1.00 98.71           H  
ATOM   4354  HD3 PRO A 279     -13.179 -14.602  -2.328  1.00 98.71           H  
ATOM   4355  N   SER A 280     -15.186 -12.053   1.655  1.00 98.85           N  
ATOM   4356  H   SER A 280     -15.112 -12.615   2.491  1.00 98.85           H  
ATOM   4357  CA  SER A 280     -15.848 -10.757   1.760  1.00 98.85           C  
ATOM   4358  HA  SER A 280     -15.576 -10.191   0.869  1.00 98.85           H  
ATOM   4359  C   SER A 280     -15.383  -9.937   2.961  1.00 98.85           C  
ATOM   4360  CB  SER A 280     -17.373 -10.916   1.752  1.00 98.85           C  
ATOM   4361  HB2 SER A 280     -17.663 -11.508   0.884  1.00 98.85           H  
ATOM   4362  HB3 SER A 280     -17.841  -9.935   1.672  1.00 98.85           H  
ATOM   4363  O   SER A 280     -14.931 -10.473   3.978  1.00 98.85           O  
ATOM   4364  OG  SER A 280     -17.833 -11.557   2.924  1.00 98.85           O  
ATOM   4365  HG  SER A 280     -17.920 -10.899   3.617  1.00 98.85           H  
ATOM   4366  N   TRP A 281     -15.510  -8.619   2.828  1.00 98.84           N  
ATOM   4367  H   TRP A 281     -15.899  -8.278   1.960  1.00 98.84           H  
ATOM   4368  CA  TRP A 281     -15.220  -7.637   3.859  1.00 98.84           C  
ATOM   4369  HA  TRP A 281     -15.093  -8.158   4.808  1.00 98.84           H  
ATOM   4370  C   TRP A 281     -16.384  -6.662   3.995  1.00 98.84           C  
ATOM   4371  CB  TRP A 281     -13.940  -6.852   3.535  1.00 98.84           C  
ATOM   4372  HB2 TRP A 281     -14.066  -6.349   2.576  1.00 98.84           H  
ATOM   4373  HB3 TRP A 281     -13.834  -6.080   4.298  1.00 98.84           H  
ATOM   4374  O   TRP A 281     -16.752  -5.993   3.024  1.00 98.84           O  
ATOM   4375  CG  TRP A 281     -12.664  -7.632   3.484  1.00 98.84           C  
ATOM   4376  CD1 TRP A 281     -11.675  -7.580   4.404  1.00 98.84           C  
ATOM   4377  HD1 TRP A 281     -11.685  -6.959   5.287  1.00 98.84           H  
ATOM   4378  CD2 TRP A 281     -12.207  -8.570   2.461  1.00 98.84           C  
ATOM   4379  CE2 TRP A 281     -10.936  -9.077   2.856  1.00 98.84           C  
ATOM   4380  CE3 TRP A 281     -12.728  -9.038   1.233  1.00 98.84           C  
ATOM   4381  HE3 TRP A 281     -13.687  -8.678   0.891  1.00 98.84           H  
ATOM   4382  NE1 TRP A 281     -10.670  -8.457   4.057  1.00 98.84           N  
ATOM   4383  HE1 TRP A 281      -9.859  -8.632   4.633  1.00 98.84           H  
ATOM   4384  CH2 TRP A 281     -10.770 -10.449   0.870  1.00 98.84           C  
ATOM   4385  HH2 TRP A 281     -10.235 -11.170   0.269  1.00 98.84           H  
ATOM   4386  CZ2 TRP A 281     -10.218  -9.986   2.074  1.00 98.84           C  
ATOM   4387  HZ2 TRP A 281      -9.246 -10.326   2.400  1.00 98.84           H  
ATOM   4388  CZ3 TRP A 281     -12.030  -9.982   0.461  1.00 98.84           C  
ATOM   4389  HZ3 TRP A 281     -12.479 -10.371  -0.441  1.00 98.84           H  
ATOM   4390  N   THR A 282     -16.897  -6.495   5.209  1.00 98.89           N  
ATOM   4391  H   THR A 282     -16.596  -7.114   5.949  1.00 98.89           H  
ATOM   4392  CA  THR A 282     -17.804  -5.393   5.529  1.00 98.89           C  
ATOM   4393  HA  THR A 282     -18.536  -5.300   4.727  1.00 98.89           H  
ATOM   4394  C   THR A 282     -17.013  -4.084   5.620  1.00 98.89           C  
ATOM   4395  CB  THR A 282     -18.582  -5.670   6.818  1.00 98.89           C  
ATOM   4396  HB  THR A 282     -17.896  -5.745   7.662  1.00 98.89           H  
ATOM   4397  O   THR A 282     -15.992  -4.009   6.313  1.00 98.89           O  
ATOM   4398  CG2 THR A 282     -19.617  -4.569   7.073  1.00 98.89           C  
ATOM   4399 HG21 THR A 282     -19.136  -3.606   7.240  1.00 98.89           H  
ATOM   4400 HG22 THR A 282     -20.214  -4.824   7.949  1.00 98.89           H  
ATOM   4401 HG23 THR A 282     -20.282  -4.486   6.213  1.00 98.89           H  
ATOM   4402  OG1 THR A 282     -19.320  -6.863   6.718  1.00 98.89           O  
ATOM   4403  HG1 THR A 282     -18.740  -7.628   6.734  1.00 98.89           H  
ATOM   4404  N   THR A 283     -17.471  -3.043   4.923  1.00 98.80           N  
ATOM   4405  H   THR A 283     -18.336  -3.140   4.410  1.00 98.80           H  
ATOM   4406  CA  THR A 283     -16.813  -1.733   4.884  1.00 98.80           C  
ATOM   4407  HA  THR A 283     -15.785  -1.873   5.219  1.00 98.80           H  
ATOM   4408  C   THR A 283     -17.471  -0.747   5.846  1.00 98.80           C  
ATOM   4409  CB  THR A 283     -16.703  -1.154   3.466  1.00 98.80           C  
ATOM   4410  HB  THR A 283     -16.030  -0.297   3.504  1.00 98.80           H  
ATOM   4411  O   THR A 283     -18.697  -0.637   5.921  1.00 98.80           O  
ATOM   4412  CG2 THR A 283     -16.140  -2.157   2.459  1.00 98.80           C  
ATOM   4413 HG21 THR A 283     -15.709  -1.619   1.615  1.00 98.80           H  
ATOM   4414 HG22 THR A 283     -15.369  -2.770   2.927  1.00 98.80           H  
ATOM   4415 HG23 THR A 283     -16.931  -2.817   2.101  1.00 98.80           H  
ATOM   4416  OG1 THR A 283     -17.951  -0.739   2.972  1.00 98.80           O  
ATOM   4417  HG1 THR A 283     -18.021   0.210   3.101  1.00 98.80           H  
ATOM   4418  N   TYR A 284     -16.639  -0.004   6.572  1.00 98.81           N  
ATOM   4419  H   TYR A 284     -15.647  -0.136   6.429  1.00 98.81           H  
ATOM   4420  CA  TYR A 284     -17.020   0.946   7.609  1.00 98.81           C  
ATOM   4421  HA  TYR A 284     -18.097   1.108   7.558  1.00 98.81           H  
ATOM   4422  C   TYR A 284     -16.316   2.291   7.425  1.00 98.81           C  
ATOM   4423  CB  TYR A 284     -16.673   0.397   8.998  1.00 98.81           C  
ATOM   4424  HB2 TYR A 284     -15.593   0.268   9.057  1.00 98.81           H  
ATOM   4425  HB3 TYR A 284     -16.950   1.152   9.733  1.00 98.81           H  
ATOM   4426  O   TYR A 284     -15.220   2.358   6.866  1.00 98.81           O  
ATOM   4427  CG  TYR A 284     -17.324  -0.914   9.383  1.00 98.81           C  
ATOM   4428  CD1 TYR A 284     -18.491  -0.918  10.170  1.00 98.81           C  
ATOM   4429  HD1 TYR A 284     -18.935   0.013  10.492  1.00 98.81           H  
ATOM   4430  CD2 TYR A 284     -16.748  -2.132   8.973  1.00 98.81           C  
ATOM   4431  HD2 TYR A 284     -15.867  -2.131   8.348  1.00 98.81           H  
ATOM   4432  CE1 TYR A 284     -19.087  -2.136  10.542  1.00 98.81           C  
ATOM   4433  HE1 TYR A 284     -19.987  -2.149  11.138  1.00 98.81           H  
ATOM   4434  CE2 TYR A 284     -17.352  -3.351   9.331  1.00 98.81           C  
ATOM   4435  HE2 TYR A 284     -16.936  -4.282   8.978  1.00 98.81           H  
ATOM   4436  OH  TYR A 284     -19.127  -4.524  10.452  1.00 98.81           O  
ATOM   4437  HH  TYR A 284     -18.777  -5.281   9.977  1.00 98.81           H  
ATOM   4438  CZ  TYR A 284     -18.528  -3.354  10.112  1.00 98.81           C  
ATOM   4439  N   LEU A 285     -16.930   3.341   7.961  1.00 98.22           N  
ATOM   4440  H   LEU A 285     -17.845   3.195   8.363  1.00 98.22           H  
ATOM   4441  CA  LEU A 285     -16.374   4.684   8.081  1.00 98.22           C  
ATOM   4442  HA  LEU A 285     -15.378   4.710   7.639  1.00 98.22           H  
ATOM   4443  C   LEU A 285     -16.248   5.067   9.555  1.00 98.22           C  
ATOM   4444  CB  LEU A 285     -17.281   5.690   7.346  1.00 98.22           C  
ATOM   4445  HB2 LEU A 285     -18.288   5.602   7.754  1.00 98.22           H  
ATOM   4446  HB3 LEU A 285     -16.928   6.701   7.549  1.00 98.22           H  
ATOM   4447  O   LEU A 285     -17.180   4.844  10.326  1.00 98.22           O  
ATOM   4448  CG  LEU A 285     -17.345   5.489   5.825  1.00 98.22           C  
ATOM   4449  HG  LEU A 285     -17.566   4.443   5.612  1.00 98.22           H  
ATOM   4450  CD1 LEU A 285     -18.454   6.338   5.210  1.00 98.22           C  
ATOM   4451 HD11 LEU A 285     -19.413   6.072   5.656  1.00 98.22           H  
ATOM   4452 HD12 LEU A 285     -18.258   7.396   5.383  1.00 98.22           H  
ATOM   4453 HD13 LEU A 285     -18.506   6.148   4.138  1.00 98.22           H  
ATOM   4454  CD2 LEU A 285     -16.035   5.861   5.142  1.00 98.22           C  
ATOM   4455 HD21 LEU A 285     -15.815   6.916   5.308  1.00 98.22           H  
ATOM   4456 HD22 LEU A 285     -15.224   5.254   5.545  1.00 98.22           H  
ATOM   4457 HD23 LEU A 285     -16.124   5.679   4.071  1.00 98.22           H  
ATOM   4458  N   GLN A 286     -15.138   5.697   9.928  1.00 98.50           N  
ATOM   4459  H   GLN A 286     -14.402   5.794   9.244  1.00 98.50           H  
ATOM   4460  CA  GLN A 286     -15.146   6.670  11.024  1.00 98.50           C  
ATOM   4461  HA  GLN A 286     -15.991   6.476  11.684  1.00 98.50           H  
ATOM   4462  C   GLN A 286     -15.334   8.057  10.408  1.00 98.50           C  
ATOM   4463  CB  GLN A 286     -13.869   6.595  11.874  1.00 98.50           C  
ATOM   4464  HB2 GLN A 286     -13.950   7.338  12.667  1.00 98.50           H  
ATOM   4465  HB3 GLN A 286     -13.002   6.827  11.255  1.00 98.50           H  
ATOM   4466  O   GLN A 286     -14.821   8.316   9.318  1.00 98.50           O  
ATOM   4467  CG  GLN A 286     -13.671   5.222  12.526  1.00 98.50           C  
ATOM   4468  HG2 GLN A 286     -13.496   4.489  11.739  1.00 98.50           H  
ATOM   4469  HG3 GLN A 286     -14.574   4.945  13.071  1.00 98.50           H  
ATOM   4470  CD  GLN A 286     -12.476   5.171  13.477  1.00 98.50           C  
ATOM   4471  NE2 GLN A 286     -12.613   5.534  14.726  1.00 98.50           N  
ATOM   4472 HE21 GLN A 286     -13.511   5.839  15.073  1.00 98.50           H  
ATOM   4473 HE22 GLN A 286     -11.769   5.512  15.280  1.00 98.50           H  
ATOM   4474  OE1 GLN A 286     -11.389   4.746  13.146  1.00 98.50           O  
ATOM   4475  N   VAL A 287     -16.080   8.933  11.078  1.00 98.39           N  
ATOM   4476  H   VAL A 287     -16.426   8.686  11.994  1.00 98.39           H  
ATOM   4477  CA  VAL A 287     -16.459  10.253  10.554  1.00 98.39           C  
ATOM   4478  HA  VAL A 287     -15.880  10.472   9.657  1.00 98.39           H  
ATOM   4479  C   VAL A 287     -16.145  11.310  11.599  1.00 98.39           C  
ATOM   4480  CB  VAL A 287     -17.953  10.307  10.182  1.00 98.39           C  
ATOM   4481  HB  VAL A 287     -18.550  10.209  11.088  1.00 98.39           H  
ATOM   4482  O   VAL A 287     -16.507  11.141  12.761  1.00 98.39           O  
ATOM   4483  CG1 VAL A 287     -18.314  11.633   9.500  1.00 98.39           C  
ATOM   4484 HG11 VAL A 287     -18.143  12.469  10.177  1.00 98.39           H  
ATOM   4485 HG12 VAL A 287     -19.370  11.631   9.228  1.00 98.39           H  
ATOM   4486 HG13 VAL A 287     -17.708  11.765   8.603  1.00 98.39           H  
ATOM   4487  CG2 VAL A 287     -18.351   9.169   9.233  1.00 98.39           C  
ATOM   4488 HG21 VAL A 287     -18.155   8.199   9.691  1.00 98.39           H  
ATOM   4489 HG22 VAL A 287     -17.800   9.246   8.296  1.00 98.39           H  
ATOM   4490 HG23 VAL A 287     -19.423   9.229   9.043  1.00 98.39           H  
ATOM   4491  N   MET A 288     -15.498  12.394  11.180  1.00 97.84           N  
ATOM   4492  H   MET A 288     -15.214  12.442  10.212  1.00 97.84           H  
ATOM   4493  CA  MET A 288     -15.136  13.517  12.039  1.00 97.84           C  
ATOM   4494  HA  MET A 288     -15.726  13.472  12.954  1.00 97.84           H  
ATOM   4495  C   MET A 288     -15.452  14.838  11.330  1.00 97.84           C  
ATOM   4496  CB  MET A 288     -13.654  13.378  12.417  1.00 97.84           C  
ATOM   4497  HB2 MET A 288     -13.023  13.555  11.547  1.00 97.84           H  
ATOM   4498  HB3 MET A 288     -13.484  12.359  12.765  1.00 97.84           H  
ATOM   4499  O   MET A 288     -15.114  15.016  10.157  1.00 97.84           O  
ATOM   4500  CG  MET A 288     -13.263  14.341  13.537  1.00 97.84           C  
ATOM   4501  HG2 MET A 288     -13.913  14.155  14.392  1.00 97.84           H  
ATOM   4502  HG3 MET A 288     -13.439  15.361  13.195  1.00 97.84           H  
ATOM   4503  SD  MET A 288     -11.546  14.252  14.106  1.00 97.84           S  
ATOM   4504  CE  MET A 288     -11.324  12.486  14.426  1.00 97.84           C  
ATOM   4505  HE1 MET A 288     -11.238  11.964  13.474  1.00 97.84           H  
ATOM   4506  HE2 MET A 288     -10.417  12.328  15.009  1.00 97.84           H  
ATOM   4507  HE3 MET A 288     -12.184  12.089  14.965  1.00 97.84           H  
ATOM   4508  N   THR A 289     -16.112  15.775  12.011  1.00 96.69           N  
ATOM   4509  H   THR A 289     -16.380  15.595  12.968  1.00 96.69           H  
ATOM   4510  CA  THR A 289     -16.323  17.125  11.461  1.00 96.69           C  
ATOM   4511  HA  THR A 289     -16.571  17.007  10.406  1.00 96.69           H  
ATOM   4512  C   THR A 289     -15.036  17.954  11.547  1.00 96.69           C  
ATOM   4513  CB  THR A 289     -17.503  17.883  12.096  1.00 96.69           C  
ATOM   4514  HB  THR A 289     -17.781  18.681  11.408  1.00 96.69           H  
ATOM   4515  O   THR A 289     -14.163  17.640  12.363  1.00 96.69           O  
ATOM   4516  CG2 THR A 289     -18.746  17.016  12.295  1.00 96.69           C  
ATOM   4517 HG21 THR A 289     -18.984  16.494  11.369  1.00 96.69           H  
ATOM   4518 HG22 THR A 289     -19.586  17.655  12.571  1.00 96.69           H  
ATOM   4519 HG23 THR A 289     -18.578  16.290  13.090  1.00 96.69           H  
ATOM   4520  OG1 THR A 289     -17.165  18.490  13.320  1.00 96.69           O  
ATOM   4521  HG1 THR A 289     -17.310  19.426  13.163  1.00 96.69           H  
ATOM   4522  N   PRO A 290     -14.889  19.026  10.750  1.00 94.60           N  
ATOM   4523  CA  PRO A 290     -13.749  19.935  10.877  1.00 94.60           C  
ATOM   4524  HA  PRO A 290     -12.843  19.398  10.596  1.00 94.60           H  
ATOM   4525  C   PRO A 290     -13.568  20.479  12.304  1.00 94.60           C  
ATOM   4526  CB  PRO A 290     -14.011  21.049   9.858  1.00 94.60           C  
ATOM   4527  HB2 PRO A 290     -14.589  21.854  10.314  1.00 94.60           H  
ATOM   4528  HB3 PRO A 290     -13.083  21.437   9.438  1.00 94.60           H  
ATOM   4529  O   PRO A 290     -12.461  20.474  12.830  1.00 94.60           O  
ATOM   4530  CG  PRO A 290     -14.865  20.354   8.798  1.00 94.60           C  
ATOM   4531  HG2 PRO A 290     -15.460  21.062   8.220  1.00 94.60           H  
ATOM   4532  HG3 PRO A 290     -14.227  19.755   8.148  1.00 94.60           H  
ATOM   4533  CD  PRO A 290     -15.737  19.425   9.634  1.00 94.60           C  
ATOM   4534  HD2 PRO A 290     -16.055  18.575   9.030  1.00 94.60           H  
ATOM   4535  HD3 PRO A 290     -16.600  19.977  10.007  1.00 94.60           H  
ATOM   4536  N   GLU A 291     -14.661  20.833  12.982  1.00 95.48           N  
ATOM   4537  H   GLU A 291     -15.551  20.801  12.506  1.00 95.48           H  
ATOM   4538  CA  GLU A 291     -14.641  21.371  14.350  1.00 95.48           C  
ATOM   4539  HA  GLU A 291     -13.922  22.189  14.398  1.00 95.48           H  
ATOM   4540  C   GLU A 291     -14.230  20.320  15.391  1.00 95.48           C  
ATOM   4541  CB  GLU A 291     -16.031  21.902  14.753  1.00 95.48           C  
ATOM   4542  HB2 GLU A 291     -15.927  22.382  15.726  1.00 95.48           H  
ATOM   4543  HB3 GLU A 291     -16.717  21.066  14.891  1.00 95.48           H  
ATOM   4544  O   GLU A 291     -13.670  20.655  16.437  1.00 95.48           O  
ATOM   4545  CG  GLU A 291     -16.667  22.930  13.800  1.00 95.48           C  
ATOM   4546  HG2 GLU A 291     -17.510  23.387  14.318  1.00 95.48           H  
ATOM   4547  HG3 GLU A 291     -15.938  23.714  13.597  1.00 95.48           H  
ATOM   4548  CD  GLU A 291     -17.178  22.327  12.480  1.00 95.48           C  
ATOM   4549  OE1 GLU A 291     -17.324  23.094  11.507  1.00 95.48           O  
ATOM   4550  OE2 GLU A 291     -17.396  21.087  12.436  1.00 95.48           O  
ATOM   4551  N   GLN A 292     -14.534  19.043  15.138  1.00 97.69           N  
ATOM   4552  H   GLN A 292     -15.001  18.827  14.268  1.00 97.69           H  
ATOM   4553  CA  GLN A 292     -14.051  17.936  15.962  1.00 97.69           C  
ATOM   4554  HA  GLN A 292     -14.175  18.184  17.016  1.00 97.69           H  
ATOM   4555  C   GLN A 292     -12.557  17.700  15.729  1.00 97.69           C  
ATOM   4556  CB  GLN A 292     -14.846  16.663  15.658  1.00 97.69           C  
ATOM   4557  HB2 GLN A 292     -14.867  16.514  14.578  1.00 97.69           H  
ATOM   4558  HB3 GLN A 292     -14.339  15.811  16.112  1.00 97.69           H  
ATOM   4559  O   GLN A 292     -11.830  17.502  16.698  1.00 97.69           O  
ATOM   4560  CG  GLN A 292     -16.283  16.703  16.191  1.00 97.69           C  
ATOM   4561  HG2 GLN A 292     -16.794  17.596  15.830  1.00 97.69           H  
ATOM   4562  HG3 GLN A 292     -16.254  16.741  17.280  1.00 97.69           H  
ATOM   4563  CD  GLN A 292     -17.080  15.482  15.743  1.00 97.69           C  
ATOM   4564  NE2 GLN A 292     -17.963  14.962  16.566  1.00 97.69           N  
ATOM   4565 HE21 GLN A 292     -18.092  15.339  17.494  1.00 97.69           H  
ATOM   4566 HE22 GLN A 292     -18.422  14.123  16.241  1.00 97.69           H  
ATOM   4567  OE1 GLN A 292     -16.921  14.954  14.654  1.00 97.69           O  
ATOM   4568  N   ALA A 293     -12.097  17.779  14.476  1.00 96.40           N  
ATOM   4569  H   ALA A 293     -12.753  17.962  13.731  1.00 96.40           H  
ATOM   4570  CA  ALA A 293     -10.691  17.602  14.117  1.00 96.40           C  
ATOM   4571  HA  ALA A 293     -10.351  16.638  14.494  1.00 96.40           H  
ATOM   4572  C   ALA A 293      -9.780  18.658  14.760  1.00 96.40           C  
ATOM   4573  CB  ALA A 293     -10.574  17.593  12.589  1.00 96.40           C  
ATOM   4574  HB1 ALA A 293     -11.179  16.783  12.181  1.00 96.40           H  
ATOM   4575  HB2 ALA A 293     -10.910  18.544  12.176  1.00 96.40           H  
ATOM   4576  HB3 ALA A 293      -9.532  17.440  12.311  1.00 96.40           H  
ATOM   4577  O   ALA A 293      -8.700  18.314  15.229  1.00 96.40           O  
ATOM   4578  N   GLU A 294     -10.232  19.911  14.865  1.00 94.33           N  
ATOM   4579  H   GLU A 294     -11.085  20.151  14.381  1.00 94.33           H  
ATOM   4580  CA  GLU A 294      -9.501  20.989  15.554  1.00 94.33           C  
ATOM   4581  HA  GLU A 294      -8.507  21.100  15.119  1.00 94.33           H  
ATOM   4582  C   GLU A 294      -9.313  20.743  17.059  1.00 94.33           C  
ATOM   4583  CB  GLU A 294     -10.274  22.304  15.387  1.00 94.33           C  
ATOM   4584  HB2 GLU A 294     -11.316  22.131  15.655  1.00 94.33           H  
ATOM   4585  HB3 GLU A 294      -9.862  23.044  16.072  1.00 94.33           H  
ATOM   4586  O   GLU A 294      -8.360  21.234  17.661  1.00 94.33           O  
ATOM   4587  CG  GLU A 294     -10.192  22.877  13.966  1.00 94.33           C  
ATOM   4588  HG2 GLU A 294      -9.153  23.128  13.755  1.00 94.33           H  
ATOM   4589  HG3 GLU A 294     -10.500  22.116  13.248  1.00 94.33           H  
ATOM   4590  CD  GLU A 294     -11.066  24.129  13.781  1.00 94.33           C  
ATOM   4591  OE1 GLU A 294     -11.098  24.635  12.637  1.00 94.33           O  
ATOM   4592  OE2 GLU A 294     -11.703  24.574  14.768  1.00 94.33           O  
ATOM   4593  N   LYS A 295     -10.231  19.996  17.681  1.00 96.57           N  
ATOM   4594  H   LYS A 295     -10.966  19.604  17.110  1.00 96.57           H  
ATOM   4595  CA  LYS A 295     -10.224  19.693  19.122  1.00 96.57           C  
ATOM   4596  HA  LYS A 295      -9.545  20.378  19.631  1.00 96.57           H  
ATOM   4597  C   LYS A 295      -9.702  18.292  19.424  1.00 96.57           C  
ATOM   4598  CB  LYS A 295     -11.637  19.876  19.685  1.00 96.57           C  
ATOM   4599  HB2 LYS A 295     -12.315  19.216  19.145  1.00 96.57           H  
ATOM   4600  HB3 LYS A 295     -11.648  19.597  20.739  1.00 96.57           H  
ATOM   4601  O   LYS A 295      -9.639  17.904  20.592  1.00 96.57           O  
ATOM   4602  CG  LYS A 295     -12.115  21.326  19.557  1.00 96.57           C  
ATOM   4603  HG2 LYS A 295     -12.031  21.654  18.520  1.00 96.57           H  
ATOM   4604  HG3 LYS A 295     -11.498  21.972  20.181  1.00 96.57           H  
ATOM   4605  CD  LYS A 295     -13.578  21.434  19.980  1.00 96.57           C  
ATOM   4606  HD2 LYS A 295     -14.162  20.717  19.404  1.00 96.57           H  
ATOM   4607  HD3 LYS A 295     -13.674  21.221  21.045  1.00 96.57           H  
ATOM   4608  CE  LYS A 295     -14.056  22.850  19.664  1.00 96.57           C  
ATOM   4609  HE2 LYS A 295     -13.521  23.557  20.298  1.00 96.57           H  
ATOM   4610  HE3 LYS A 295     -13.790  23.068  18.630  1.00 96.57           H  
ATOM   4611  NZ  LYS A 295     -15.520  22.971  19.840  1.00 96.57           N  
ATOM   4612  HZ1 LYS A 295     -15.784  22.766  20.793  1.00 96.57           H  
ATOM   4613  HZ2 LYS A 295     -15.975  22.323  19.213  1.00 96.57           H  
ATOM   4614  HZ3 LYS A 295     -15.814  23.905  19.590  1.00 96.57           H  
ATOM   4615  N   PHE A 296      -9.391  17.514  18.391  1.00 96.80           N  
ATOM   4616  H   PHE A 296      -9.424  17.903  17.460  1.00 96.80           H  
ATOM   4617  CA  PHE A 296      -8.980  16.133  18.547  1.00 96.80           C  
ATOM   4618  HA  PHE A 296      -9.683  15.668  19.239  1.00 96.80           H  
ATOM   4619  C   PHE A 296      -7.586  16.069  19.179  1.00 96.80           C  
ATOM   4620  CB  PHE A 296      -9.076  15.400  17.202  1.00 96.80           C  
ATOM   4621  HB2 PHE A 296      -8.367  15.852  16.509  1.00 96.80           H  
ATOM   4622  HB3 PHE A 296     -10.077  15.540  16.793  1.00 96.80           H  
ATOM   4623  O   PHE A 296      -6.699  16.854  18.855  1.00 96.80           O  
ATOM   4624  CG  PHE A 296      -8.822  13.908  17.287  1.00 96.80           C  
ATOM   4625  CD1 PHE A 296      -7.933  13.299  16.386  1.00 96.80           C  
ATOM   4626  HD1 PHE A 296      -7.466  13.889  15.611  1.00 96.80           H  
ATOM   4627  CD2 PHE A 296      -9.472  13.119  18.256  1.00 96.80           C  
ATOM   4628  HD2 PHE A 296     -10.196  13.554  18.930  1.00 96.80           H  
ATOM   4629  CE1 PHE A 296      -7.654  11.927  16.476  1.00 96.80           C  
ATOM   4630  HE1 PHE A 296      -6.963  11.474  15.780  1.00 96.80           H  
ATOM   4631  CE2 PHE A 296      -9.188  11.747  18.356  1.00 96.80           C  
ATOM   4632  HE2 PHE A 296      -9.677  11.158  19.118  1.00 96.80           H  
ATOM   4633  CZ  PHE A 296      -8.277  11.154  17.466  1.00 96.80           C  
ATOM   4634  HZ  PHE A 296      -8.047  10.101  17.539  1.00 96.80           H  
ATOM   4635  N   ARG A 297      -7.391  15.126  20.110  1.00 95.58           N  
ATOM   4636  H   ARG A 297      -8.166  14.517  20.330  1.00 95.58           H  
ATOM   4637  CA  ARG A 297      -6.139  14.990  20.876  1.00 95.58           C  
ATOM   4638  HA  ARG A 297      -5.961  15.916  21.422  1.00 95.58           H  
ATOM   4639  C   ARG A 297      -4.916  14.792  19.979  1.00 95.58           C  
ATOM   4640  CB  ARG A 297      -6.286  13.817  21.861  1.00 95.58           C  
ATOM   4641  HB2 ARG A 297      -7.095  14.045  22.555  1.00 95.58           H  
ATOM   4642  HB3 ARG A 297      -6.545  12.910  21.315  1.00 95.58           H  
ATOM   4643  O   ARG A 297      -3.821  15.221  20.330  1.00 95.58           O  
ATOM   4644  CG  ARG A 297      -4.994  13.564  22.654  1.00 95.58           C  
ATOM   4645  HG2 ARG A 297      -4.663  14.510  23.083  1.00 95.58           H  
ATOM   4646  HG3 ARG A 297      -4.215  13.194  21.988  1.00 95.58           H  
ATOM   4647  CD  ARG A 297      -5.192  12.530  23.767  1.00 95.58           C  
ATOM   4648  HD2 ARG A 297      -5.392  11.558  23.315  1.00 95.58           H  
ATOM   4649  HD3 ARG A 297      -6.057  12.802  24.373  1.00 95.58           H  
ATOM   4650  NE  ARG A 297      -3.996  12.430  24.625  1.00 95.58           N  
ATOM   4651  HE  ARG A 297      -3.382  11.637  24.507  1.00 95.58           H  
ATOM   4652  NH1 ARG A 297      -4.273  14.397  25.780  1.00 95.58           N  
ATOM   4653 HH11 ARG A 297      -5.093  14.589  25.222  1.00 95.58           H  
ATOM   4654 HH12 ARG A 297      -3.904  15.069  26.437  1.00 95.58           H  
ATOM   4655  NH2 ARG A 297      -2.526  13.136  26.215  1.00 95.58           N  
ATOM   4656 HH21 ARG A 297      -2.177  13.806  26.885  1.00 95.58           H  
ATOM   4657 HH22 ARG A 297      -1.970  12.309  26.056  1.00 95.58           H  
ATOM   4658  CZ  ARG A 297      -3.604  13.308  25.527  1.00 95.58           C  
ATOM   4659  N   TYR A 298      -5.106  14.098  18.865  1.00 95.30           N  
ATOM   4660  H   TYR A 298      -6.058  13.886  18.602  1.00 95.30           H  
ATOM   4661  CA  TYR A 298      -4.059  13.784  17.907  1.00 95.30           C  
ATOM   4662  HA  TYR A 298      -3.092  14.082  18.312  1.00 95.30           H  
ATOM   4663  C   TYR A 298      -4.290  14.576  16.622  1.00 95.30           C  
ATOM   4664  CB  TYR A 298      -4.027  12.269  17.664  1.00 95.30           C  
ATOM   4665  HB2 TYR A 298      -4.918  11.984  17.104  1.00 95.30           H  
ATOM   4666  HB3 TYR A 298      -3.166  12.038  17.038  1.00 95.30           H  
ATOM   4667  O   TYR A 298      -5.419  14.921  16.289  1.00 95.30           O  
ATOM   4668  CG  TYR A 298      -3.952  11.437  18.935  1.00 95.30           C  
ATOM   4669  CD1 TYR A 298      -2.753  11.380  19.673  1.00 95.30           C  
ATOM   4670  HD1 TYR A 298      -1.880  11.912  19.326  1.00 95.30           H  
ATOM   4671  CD2 TYR A 298      -5.098  10.771  19.414  1.00 95.30           C  
ATOM   4672  HD2 TYR A 298      -6.025  10.839  18.865  1.00 95.30           H  
ATOM   4673  CE1 TYR A 298      -2.700  10.671  20.891  1.00 95.30           C  
ATOM   4674  HE1 TYR A 298      -1.787  10.649  21.468  1.00 95.30           H  
ATOM   4675  CE2 TYR A 298      -5.047  10.053  20.627  1.00 95.30           C  
ATOM   4676  HE2 TYR A 298      -5.933   9.575  21.018  1.00 95.30           H  
ATOM   4677  OH  TYR A 298      -3.820   9.365  22.569  1.00 95.30           O  
ATOM   4678  HH  TYR A 298      -3.067   9.614  23.110  1.00 95.30           H  
ATOM   4679  CZ  TYR A 298      -3.849  10.012  21.374  1.00 95.30           C  
ATOM   4680  N   ASN A 299      -3.231  14.828  15.860  1.00 95.33           N  
ATOM   4681  H   ASN A 299      -2.315  14.511  16.143  1.00 95.33           H  
ATOM   4682  CA  ASN A 299      -3.396  15.419  14.540  1.00 95.33           C  
ATOM   4683  HA  ASN A 299      -4.048  16.288  14.626  1.00 95.33           H  
ATOM   4684  C   ASN A 299      -4.081  14.399  13.609  1.00 95.33           C  
ATOM   4685  CB  ASN A 299      -2.022  15.903  14.050  1.00 95.33           C  
ATOM   4686  HB2 ASN A 299      -1.351  15.053  13.927  1.00 95.33           H  
ATOM   4687  HB3 ASN A 299      -1.597  16.574  14.797  1.00 95.33           H  
ATOM   4688  O   ASN A 299      -3.562  13.305  13.397  1.00 95.33           O  
ATOM   4689  CG  ASN A 299      -2.095  16.654  12.735  1.00 95.33           C  
ATOM   4690  ND2 ASN A 299      -1.069  17.392  12.389  1.00 95.33           N  
ATOM   4691 HD21 ASN A 299      -0.232  17.425  12.953  1.00 95.33           H  
ATOM   4692 HD22 ASN A 299      -1.127  17.877  11.505  1.00 95.33           H  
ATOM   4693  OD1 ASN A 299      -3.066  16.588  12.002  1.00 95.33           O  
ATOM   4694  N   VAL A 300      -5.234  14.754  13.031  1.00 96.60           N  
ATOM   4695  H   VAL A 300      -5.618  15.660  13.256  1.00 96.60           H  
ATOM   4696  CA  VAL A 300      -5.978  13.893  12.088  1.00 96.60           C  
ATOM   4697  HA  VAL A 300      -6.149  12.933  12.574  1.00 96.60           H  
ATOM   4698  C   VAL A 300      -5.207  13.588  10.796  1.00 96.60           C  
ATOM   4699  CB  VAL A 300      -7.350  14.496  11.730  1.00 96.60           C  
ATOM   4700  HB  VAL A 300      -7.828  13.848  10.995  1.00 96.60           H  
ATOM   4701  O   VAL A 300      -5.606  12.710  10.036  1.00 96.60           O  
ATOM   4702  CG1 VAL A 300      -8.267  14.560  12.950  1.00 96.60           C  
ATOM   4703 HG11 VAL A 300      -9.246  14.922  12.635  1.00 96.60           H  
ATOM   4704 HG12 VAL A 300      -8.389  13.564  13.377  1.00 96.60           H  
ATOM   4705 HG13 VAL A 300      -7.868  15.238  13.703  1.00 96.60           H  
ATOM   4706  CG2 VAL A 300      -7.250  15.902  11.129  1.00 96.60           C  
ATOM   4707 HG21 VAL A 300      -6.528  15.915  10.313  1.00 96.60           H  
ATOM   4708 HG22 VAL A 300      -6.937  16.624  11.883  1.00 96.60           H  
ATOM   4709 HG23 VAL A 300      -8.221  16.200  10.734  1.00 96.60           H  
ATOM   4710  N   PHE A 301      -4.116  14.307  10.542  1.00 96.25           N  
ATOM   4711  H   PHE A 301      -3.895  15.057  11.180  1.00 96.25           H  
ATOM   4712  CA  PHE A 301      -3.214  14.142   9.405  1.00 96.25           C  
ATOM   4713  HA  PHE A 301      -3.708  13.569   8.620  1.00 96.25           H  
ATOM   4714  C   PHE A 301      -1.932  13.367   9.758  1.00 96.25           C  
ATOM   4715  CB  PHE A 301      -2.898  15.547   8.875  1.00 96.25           C  
ATOM   4716  HB2 PHE A 301      -2.311  16.064   9.633  1.00 96.25           H  
ATOM   4717  HB3 PHE A 301      -2.244  15.482   8.006  1.00 96.25           H  
ATOM   4718  O   PHE A 301      -1.051  13.236   8.913  1.00 96.25           O  
ATOM   4719  CG  PHE A 301      -4.098  16.405   8.514  1.00 96.25           C  
ATOM   4720  CD1 PHE A 301      -5.246  15.855   7.904  1.00 96.25           C  
ATOM   4721  HD1 PHE A 301      -5.277  14.807   7.646  1.00 96.25           H  
ATOM   4722  CD2 PHE A 301      -4.080  17.769   8.856  1.00 96.25           C  
ATOM   4723  HD2 PHE A 301      -3.209  18.195   9.331  1.00 96.25           H  
ATOM   4724  CE1 PHE A 301      -6.384  16.657   7.702  1.00 96.25           C  
ATOM   4725  HE1 PHE A 301      -7.300  16.218   7.334  1.00 96.25           H  
ATOM   4726  CE2 PHE A 301      -5.202  18.576   8.615  1.00 96.25           C  
ATOM   4727  HE2 PHE A 301      -5.186  19.618   8.898  1.00 96.25           H  
ATOM   4728  CZ  PHE A 301      -6.356  18.018   8.046  1.00 96.25           C  
ATOM   4729  HZ  PHE A 301      -7.229  18.637   7.904  1.00 96.25           H  
ATOM   4730  N   ASP A 302      -1.805  12.878  10.998  1.00 96.99           N  
ATOM   4731  H   ASP A 302      -2.568  12.995  11.649  1.00 96.99           H  
ATOM   4732  CA  ASP A 302      -0.686  12.041  11.439  1.00 96.99           C  
ATOM   4733  HA  ASP A 302       0.201  12.298  10.860  1.00 96.99           H  
ATOM   4734  C   ASP A 302      -1.003  10.558  11.190  1.00 96.99           C  
ATOM   4735  CB  ASP A 302      -0.358  12.332  12.918  1.00 96.99           C  
ATOM   4736  HB2 ASP A 302      -0.191  13.402  13.037  1.00 96.99           H  
ATOM   4737  HB3 ASP A 302      -1.206  12.052  13.543  1.00 96.99           H  
ATOM   4738  O   ASP A 302      -1.740   9.922  11.947  1.00 96.99           O  
ATOM   4739  CG  ASP A 302       0.891  11.600  13.428  1.00 96.99           C  
ATOM   4740  OD1 ASP A 302       1.378  10.681  12.735  1.00 96.99           O  
ATOM   4741  OD2 ASP A 302       1.366  11.893  14.554  1.00 96.99           O  
ATOM   4742  N   LEU A 303      -0.402   9.985  10.144  1.00 96.59           N  
ATOM   4743  H   LEU A 303       0.151  10.581   9.544  1.00 96.59           H  
ATOM   4744  CA  LEU A 303      -0.586   8.584   9.747  1.00 96.59           C  
ATOM   4745  HA  LEU A 303      -1.660   8.418   9.654  1.00 96.59           H  
ATOM   4746  C   LEU A 303      -0.062   7.562  10.783  1.00 96.59           C  
ATOM   4747  CB  LEU A 303       0.075   8.409   8.369  1.00 96.59           C  
ATOM   4748  HB2 LEU A 303      -0.262   9.218   7.721  1.00 96.59           H  
ATOM   4749  HB3 LEU A 303       1.153   8.508   8.492  1.00 96.59           H  
ATOM   4750  O   LEU A 303      -0.304   6.360  10.654  1.00 96.59           O  
ATOM   4751  CG  LEU A 303      -0.224   7.075   7.663  1.00 96.59           C  
ATOM   4752  HG  LEU A 303       0.124   6.237   8.267  1.00 96.59           H  
ATOM   4753  CD1 LEU A 303      -1.711   6.879   7.386  1.00 96.59           C  
ATOM   4754 HD11 LEU A 303      -1.860   6.012   6.743  1.00 96.59           H  
ATOM   4755 HD12 LEU A 303      -2.231   6.712   8.329  1.00 96.59           H  
ATOM   4756 HD13 LEU A 303      -2.118   7.771   6.910  1.00 96.59           H  
ATOM   4757  CD2 LEU A 303       0.546   7.035   6.345  1.00 96.59           C  
ATOM   4758 HD21 LEU A 303       0.289   6.141   5.776  1.00 96.59           H  
ATOM   4759 HD22 LEU A 303       1.616   7.046   6.553  1.00 96.59           H  
ATOM   4760 HD23 LEU A 303       0.309   7.934   5.777  1.00 96.59           H  
ATOM   4761  N   THR A 304       0.644   8.009  11.824  1.00 97.61           N  
ATOM   4762  H   THR A 304       0.819   9.001  11.896  1.00 97.61           H  
ATOM   4763  CA  THR A 304       1.073   7.152  12.945  1.00 97.61           C  
ATOM   4764  HA  THR A 304       1.270   6.152  12.559  1.00 97.61           H  
ATOM   4765  C   THR A 304      -0.011   7.003  14.025  1.00 97.61           C  
ATOM   4766  CB  THR A 304       2.395   7.635  13.562  1.00 97.61           C  
ATOM   4767  HB  THR A 304       2.751   6.867  14.248  1.00 97.61           H  
ATOM   4768  O   THR A 304       0.168   6.254  14.992  1.00 97.61           O  
ATOM   4769  CG2 THR A 304       3.490   7.905  12.529  1.00 97.61           C  
ATOM   4770 HG21 THR A 304       3.676   7.001  11.948  1.00 97.61           H  
ATOM   4771 HG22 THR A 304       4.408   8.180  13.047  1.00 97.61           H  
ATOM   4772 HG23 THR A 304       3.201   8.714  11.859  1.00 97.61           H  
ATOM   4773  OG1 THR A 304       2.188   8.816  14.294  1.00 97.61           O  
ATOM   4774  HG1 THR A 304       1.984   9.508  13.661  1.00 97.61           H  
ATOM   4775  N   LYS A 305      -1.153   7.697  13.879  1.00 97.49           N  
ATOM   4776  H   LYS A 305      -1.251   8.283  13.062  1.00 97.49           H  
ATOM   4777  CA  LYS A 305      -2.241   7.749  14.864  1.00 97.49           C  
ATOM   4778  HA  LYS A 305      -1.942   7.168  15.737  1.00 97.49           H  
ATOM   4779  C   LYS A 305      -3.529   7.114  14.343  1.00 97.49           C  
ATOM   4780  CB  LYS A 305      -2.480   9.205  15.314  1.00 97.49           C  
ATOM   4781  HB2 LYS A 305      -2.845   9.780  14.463  1.00 97.49           H  
ATOM   4782  HB3 LYS A 305      -3.255   9.220  16.081  1.00 97.49           H  
ATOM   4783  O   LYS A 305      -3.880   7.236  13.175  1.00 97.49           O  
ATOM   4784  CG  LYS A 305      -1.224   9.902  15.864  1.00 97.49           C  
ATOM   4785  HG2 LYS A 305      -0.465   9.919  15.082  1.00 97.49           H  
ATOM   4786  HG3 LYS A 305      -1.469  10.937  16.104  1.00 97.49           H  
ATOM   4787  CD  LYS A 305      -0.650   9.219  17.117  1.00 97.49           C  
ATOM   4788  HD2 LYS A 305      -0.351   8.199  16.876  1.00 97.49           H  
ATOM   4789  HD3 LYS A 305      -1.422   9.179  17.885  1.00 97.49           H  
ATOM   4790  CE  LYS A 305       0.570   9.952  17.687  1.00 97.49           C  
ATOM   4791  HE2 LYS A 305       0.919   9.409  18.566  1.00 97.49           H  
ATOM   4792  HE3 LYS A 305       0.280  10.952  18.008  1.00 97.49           H  
ATOM   4793  NZ  LYS A 305       1.673  10.048  16.704  1.00 97.49           N  
ATOM   4794  HZ1 LYS A 305       1.485  10.730  15.983  1.00 97.49           H  
ATOM   4795  HZ2 LYS A 305       2.542  10.320  17.141  1.00 97.49           H  
ATOM   4796  HZ3 LYS A 305       1.854   9.191  16.202  1.00 97.49           H  
ATOM   4797  N   VAL A 306      -4.269   6.467  15.243  1.00 97.42           N  
ATOM   4798  H   VAL A 306      -3.891   6.387  16.176  1.00 97.42           H  
ATOM   4799  CA  VAL A 306      -5.643   5.996  14.991  1.00 97.42           C  
ATOM   4800  HA  VAL A 306      -5.819   5.994  13.916  1.00 97.42           H  
ATOM   4801  C   VAL A 306      -6.673   6.935  15.604  1.00 97.42           C  
ATOM   4802  CB  VAL A 306      -5.888   4.558  15.487  1.00 97.42           C  
ATOM   4803  HB  VAL A 306      -6.901   4.274  15.202  1.00 97.42           H  
ATOM   4804  O   VAL A 306      -6.390   7.619  16.591  1.00 97.42           O  
ATOM   4805  CG1 VAL A 306      -4.937   3.574  14.813  1.00 97.42           C  
ATOM   4806 HG11 VAL A 306      -4.971   3.730  13.735  1.00 97.42           H  
ATOM   4807 HG12 VAL A 306      -3.921   3.744  15.170  1.00 97.42           H  
ATOM   4808 HG13 VAL A 306      -5.232   2.550  15.042  1.00 97.42           H  
ATOM   4809  CG2 VAL A 306      -5.770   4.383  17.008  1.00 97.42           C  
ATOM   4810 HG21 VAL A 306      -5.991   3.350  17.276  1.00 97.42           H  
ATOM   4811 HG22 VAL A 306      -6.477   5.034  17.521  1.00 97.42           H  
ATOM   4812 HG23 VAL A 306      -4.759   4.623  17.339  1.00 97.42           H  
ATOM   4813  N   TRP A 307      -7.897   6.906  15.077  1.00 97.40           N  
ATOM   4814  H   TRP A 307      -8.059   6.399  14.219  1.00 97.40           H  
ATOM   4815  CA  TRP A 307      -9.059   7.504  15.729  1.00 97.40           C  
ATOM   4816  HA  TRP A 307      -8.750   8.388  16.287  1.00 97.40           H  
ATOM   4817  C   TRP A 307      -9.695   6.481  16.681  1.00 97.40           C  
ATOM   4818  CB  TRP A 307     -10.050   7.987  14.671  1.00 97.40           C  
ATOM   4819  HB2 TRP A 307     -10.932   8.381  15.177  1.00 97.40           H  
ATOM   4820  HB3 TRP A 307     -10.365   7.133  14.072  1.00 97.40           H  
ATOM   4821  O   TRP A 307     -10.141   5.421  16.227  1.00 97.40           O  
ATOM   4822  CG  TRP A 307      -9.560   9.037  13.723  1.00 97.40           C  
ATOM   4823  CD1 TRP A 307      -8.340   9.629  13.696  1.00 97.40           C  
ATOM   4824  HD1 TRP A 307      -7.527   9.425  14.376  1.00 97.40           H  
ATOM   4825  CD2 TRP A 307     -10.300   9.616  12.612  1.00 97.40           C  
ATOM   4826  CE2 TRP A 307      -9.461  10.554  11.945  1.00 97.40           C  
ATOM   4827  CE3 TRP A 307     -11.610   9.452  12.120  1.00 97.40           C  
ATOM   4828  HE3 TRP A 307     -12.269   8.768  12.634  1.00 97.40           H  
ATOM   4829  NE1 TRP A 307      -8.272  10.508  12.636  1.00 97.40           N  
ATOM   4830  HE1 TRP A 307      -7.430  10.997  12.366  1.00 97.40           H  
ATOM   4831  CH2 TRP A 307     -11.205  11.080  10.358  1.00 97.40           C  
ATOM   4832  HH2 TRP A 307     -11.561  11.619   9.492  1.00 97.40           H  
ATOM   4833  CZ2 TRP A 307      -9.903  11.289  10.840  1.00 97.40           C  
ATOM   4834  HZ2 TRP A 307      -9.246  12.004  10.367  1.00 97.40           H  
ATOM   4835  CZ3 TRP A 307     -12.060  10.169  10.997  1.00 97.40           C  
ATOM   4836  HZ3 TRP A 307     -13.066  10.031  10.629  1.00 97.40           H  
ATOM   4837  N   PRO A 308      -9.755   6.737  18.001  1.00 96.40           N  
ATOM   4838  CA  PRO A 308     -10.370   5.808  18.939  1.00 96.40           C  
ATOM   4839  HA  PRO A 308      -9.782   4.891  18.948  1.00 96.40           H  
ATOM   4840  C   PRO A 308     -11.820   5.493  18.551  1.00 96.40           C  
ATOM   4841  CB  PRO A 308     -10.268   6.479  20.315  1.00 96.40           C  
ATOM   4842  HB2 PRO A 308     -10.138   5.749  21.115  1.00 96.40           H  
ATOM   4843  HB3 PRO A 308     -11.143   7.099  20.508  1.00 96.40           H  
ATOM   4844  O   PRO A 308     -12.664   6.382  18.477  1.00 96.40           O  
ATOM   4845  CG  PRO A 308      -9.046   7.383  20.174  1.00 96.40           C  
ATOM   4846  HG2 PRO A 308      -9.078   8.223  20.867  1.00 96.40           H  
ATOM   4847  HG3 PRO A 308      -8.136   6.800  20.316  1.00 96.40           H  
ATOM   4848  CD  PRO A 308      -9.141   7.843  18.724  1.00 96.40           C  
ATOM   4849  HD2 PRO A 308      -9.782   8.723  18.656  1.00 96.40           H  
ATOM   4850  HD3 PRO A 308      -8.140   8.064  18.353  1.00 96.40           H  
ATOM   4851  N   GLN A 309     -12.136   4.210  18.348  1.00 95.84           N  
ATOM   4852  H   GLN A 309     -11.385   3.534  18.335  1.00 95.84           H  
ATOM   4853  CA  GLN A 309     -13.490   3.772  17.961  1.00 95.84           C  
ATOM   4854  HA  GLN A 309     -13.791   4.320  17.069  1.00 95.84           H  
ATOM   4855  C   GLN A 309     -14.551   4.067  19.036  1.00 95.84           C  
ATOM   4856  CB  GLN A 309     -13.488   2.268  17.634  1.00 95.84           C  
ATOM   4857  HB2 GLN A 309     -14.517   1.930  17.517  1.00 95.84           H  
ATOM   4858  HB3 GLN A 309     -13.042   1.721  18.464  1.00 95.84           H  
ATOM   4859  O   GLN A 309     -15.739   4.044  18.737  1.00 95.84           O  
ATOM   4860  CG  GLN A 309     -12.733   1.942  16.337  1.00 95.84           C  
ATOM   4861  HG2 GLN A 309     -11.731   2.369  16.389  1.00 95.84           H  
ATOM   4862  HG3 GLN A 309     -13.245   2.403  15.492  1.00 95.84           H  
ATOM   4863  CD  GLN A 309     -12.609   0.440  16.080  1.00 95.84           C  
ATOM   4864  NE2 GLN A 309     -11.554   0.021  15.412  1.00 95.84           N  
ATOM   4865 HE21 GLN A 309     -10.896   0.713  15.083  1.00 95.84           H  
ATOM   4866 HE22 GLN A 309     -11.321  -0.959  15.475  1.00 95.84           H  
ATOM   4867  OE1 GLN A 309     -13.414  -0.396  16.470  1.00 95.84           O  
ATOM   4868  N   ALA A 310     -14.138   4.332  20.280  1.00 96.35           N  
ATOM   4869  H   ALA A 310     -13.145   4.361  20.460  1.00 96.35           H  
ATOM   4870  CA  ALA A 310     -15.039   4.765  21.346  1.00 96.35           C  
ATOM   4871  HA  ALA A 310     -15.929   4.136  21.341  1.00 96.35           H  
ATOM   4872  C   ALA A 310     -15.512   6.220  21.165  1.00 96.35           C  
ATOM   4873  CB  ALA A 310     -14.317   4.579  22.687  1.00 96.35           C  
ATOM   4874  HB1 ALA A 310     -14.988   4.861  23.498  1.00 96.35           H  
ATOM   4875  HB2 ALA A 310     -14.027   3.536  22.813  1.00 96.35           H  
ATOM   4876  HB3 ALA A 310     -13.433   5.215  22.728  1.00 96.35           H  
ATOM   4877  O   ALA A 310     -16.636   6.538  21.537  1.00 96.35           O  
ATOM   4878  N   GLU A 311     -14.670   7.084  20.590  1.00 96.90           N  
ATOM   4879  H   GLU A 311     -13.776   6.751  20.258  1.00 96.90           H  
ATOM   4880  CA  GLU A 311     -14.989   8.493  20.322  1.00 96.90           C  
ATOM   4881  HA  GLU A 311     -15.710   8.864  21.051  1.00 96.90           H  
ATOM   4882  C   GLU A 311     -15.615   8.670  18.937  1.00 96.90           C  
ATOM   4883  CB  GLU A 311     -13.710   9.338  20.430  1.00 96.90           C  
ATOM   4884  HB2 GLU A 311     -13.934  10.349  20.087  1.00 96.90           H  
ATOM   4885  HB3 GLU A 311     -12.945   8.915  19.779  1.00 96.90           H  
ATOM   4886  O   GLU A 311     -16.566   9.431  18.773  1.00 96.90           O  
ATOM   4887  CG  GLU A 311     -13.169   9.416  21.863  1.00 96.90           C  
ATOM   4888  HG2 GLU A 311     -13.896   9.930  22.492  1.00 96.90           H  
ATOM   4889  HG3 GLU A 311     -13.040   8.407  22.254  1.00 96.90           H  
ATOM   4890  CD  GLU A 311     -11.826  10.157  21.913  1.00 96.90           C  
ATOM   4891  OE1 GLU A 311     -10.874   9.574  22.483  1.00 96.90           O  
ATOM   4892  OE2 GLU A 311     -11.741  11.273  21.356  1.00 96.90           O  
ATOM   4893  N   PHE A 312     -15.124   7.912  17.952  1.00 97.85           N  
ATOM   4894  H   PHE A 312     -14.318   7.341  18.162  1.00 97.85           H  
ATOM   4895  CA  PHE A 312     -15.594   7.941  16.569  1.00 97.85           C  
ATOM   4896  HA  PHE A 312     -16.474   8.580  16.492  1.00 97.85           H  
ATOM   4897  C   PHE A 312     -16.001   6.526  16.129  1.00 97.85           C  
ATOM   4898  CB  PHE A 312     -14.504   8.573  15.687  1.00 97.85           C  
ATOM   4899  HB2 PHE A 312     -13.612   7.946  15.705  1.00 97.85           H  
ATOM   4900  HB3 PHE A 312     -14.862   8.619  14.659  1.00 97.85           H  
ATOM   4901  O   PHE A 312     -15.190   5.813  15.536  1.00 97.85           O  
ATOM   4902  CG  PHE A 312     -14.122   9.970  16.136  1.00 97.85           C  
ATOM   4903  CD1 PHE A 312     -14.936  11.065  15.793  1.00 97.85           C  
ATOM   4904  HD1 PHE A 312     -15.807  10.922  15.172  1.00 97.85           H  
ATOM   4905  CD2 PHE A 312     -13.006  10.163  16.972  1.00 97.85           C  
ATOM   4906  HD2 PHE A 312     -12.394   9.324  17.268  1.00 97.85           H  
ATOM   4907  CE1 PHE A 312     -14.636  12.348  16.281  1.00 97.85           C  
ATOM   4908  HE1 PHE A 312     -15.269  13.183  16.019  1.00 97.85           H  
ATOM   4909  CE2 PHE A 312     -12.718  11.444  17.474  1.00 97.85           C  
ATOM   4910  HE2 PHE A 312     -11.893  11.586  18.156  1.00 97.85           H  
ATOM   4911  CZ  PHE A 312     -13.527  12.539  17.124  1.00 97.85           C  
ATOM   4912  HZ  PHE A 312     -13.300  13.521  17.512  1.00 97.85           H  
ATOM   4913  N   PRO A 313     -17.222   6.062  16.446  1.00 98.26           N  
ATOM   4914  CA  PRO A 313     -17.656   4.701  16.141  1.00 98.26           C  
ATOM   4915  HA  PRO A 313     -16.983   4.009  16.648  1.00 98.26           H  
ATOM   4916  C   PRO A 313     -17.651   4.373  14.647  1.00 98.26           C  
ATOM   4917  CB  PRO A 313     -19.054   4.560  16.748  1.00 98.26           C  
ATOM   4918  HB2 PRO A 313     -19.811   4.829  16.012  1.00 98.26           H  
ATOM   4919  HB3 PRO A 313     -19.230   3.553  17.128  1.00 98.26           H  
ATOM   4920  O   PRO A 313     -17.839   5.238  13.792  1.00 98.26           O  
ATOM   4921  CG  PRO A 313     -19.052   5.595  17.870  1.00 98.26           C  
ATOM   4922  HG2 PRO A 313     -18.554   5.185  18.749  1.00 98.26           H  
ATOM   4923  HG3 PRO A 313     -20.059   5.930  18.118  1.00 98.26           H  
ATOM   4924  CD  PRO A 313     -18.208   6.722  17.286  1.00 98.26           C  
ATOM   4925  HD2 PRO A 313     -18.828   7.378  16.675  1.00 98.26           H  
ATOM   4926  HD3 PRO A 313     -17.752   7.283  18.101  1.00 98.26           H  
ATOM   4927  N   LEU A 314     -17.483   3.088  14.338  1.00 98.42           N  
ATOM   4928  H   LEU A 314     -17.392   2.424  15.094  1.00 98.42           H  
ATOM   4929  CA  LEU A 314     -17.560   2.586  12.971  1.00 98.42           C  
ATOM   4930  HA  LEU A 314     -17.006   3.261  12.320  1.00 98.42           H  
ATOM   4931  C   LEU A 314     -19.010   2.564  12.480  1.00 98.42           C  
ATOM   4932  CB  LEU A 314     -16.945   1.180  12.899  1.00 98.42           C  
ATOM   4933  HB2 LEU A 314     -17.425   0.555  13.653  1.00 98.42           H  
ATOM   4934  HB3 LEU A 314     -17.172   0.747  11.925  1.00 98.42           H  
ATOM   4935  O   LEU A 314     -19.853   1.869  13.047  1.00 98.42           O  
ATOM   4936  CG  LEU A 314     -15.425   1.139  13.102  1.00 98.42           C  
ATOM   4937  HG  LEU A 314     -15.164   1.612  14.048  1.00 98.42           H  
ATOM   4938  CD1 LEU A 314     -14.984  -0.318  13.142  1.00 98.42           C
[truncated: 246,330 more chars]
