# Supplementary material for: Catalases in the pathogenesis of Sporothrix schenckii research
Source: PeerJ. 2022 Dec 7;10:e14478. doi: 10.7717/peerj.14478 (PMC9745942; doi:10.7717/peerj.14478)
Supplement: Supplemental Information 3 — Sequences and PDB files used in this study. [file peerj-10-14478-s003.zip › Raw data/Cat2 Ss/test_10250_relaxed_rank_4_model_2.pdb]

ATOM      1  N   MET A   1      44.704  -1.270 -43.254  1.00 39.54           N  
ATOM      2  H   MET A   1      44.050  -1.213 -44.021  1.00 39.54           H  
ATOM      3  H2  MET A   1      45.647  -1.297 -43.615  1.00 39.54           H  
ATOM      4  H3  MET A   1      44.591  -0.446 -42.681  1.00 39.54           H  
ATOM      5  CA  MET A   1      44.429  -2.464 -42.428  1.00 39.54           C  
ATOM      6  HA  MET A   1      44.495  -3.363 -43.041  1.00 39.54           H  
ATOM      7  C   MET A   1      43.002  -2.346 -41.926  1.00 39.54           C  
ATOM      8  CB  MET A   1      45.430  -2.592 -41.271  1.00 39.54           C  
ATOM      9  HB2 MET A   1      45.555  -1.635 -40.766  1.00 39.54           H  
ATOM     10  HB3 MET A   1      45.045  -3.316 -40.553  1.00 39.54           H  
ATOM     11  O   MET A   1      42.698  -1.388 -41.232  1.00 39.54           O  
ATOM     12  CG  MET A   1      46.785  -3.100 -41.778  1.00 39.54           C  
ATOM     13  HG2 MET A   1      46.618  -4.017 -42.342  1.00 39.54           H  
ATOM     14  HG3 MET A   1      47.232  -2.365 -42.448  1.00 39.54           H  
ATOM     15  SD  MET A   1      47.955  -3.487 -40.453  1.00 39.54           S  
ATOM     16  CE  MET A   1      49.086  -2.073 -40.543  1.00 39.54           C  
ATOM     17  HE1 MET A   1      49.561  -2.041 -41.523  1.00 39.54           H  
ATOM     18  HE2 MET A   1      48.540  -1.147 -40.366  1.00 39.54           H  
ATOM     19  HE3 MET A   1      49.858  -2.182 -39.780  1.00 39.54           H  
ATOM     20  N   ALA A   2      42.118  -3.215 -42.413  1.00 27.87           N  
ATOM     21  H   ALA A   2      42.435  -4.027 -42.924  1.00 27.87           H  
ATOM     22  CA  ALA A   2      40.688  -3.174 -42.127  1.00 27.87           C  
ATOM     23  HA  ALA A   2      40.336  -2.146 -42.207  1.00 27.87           H  
ATOM     24  C   ALA A   2      40.406  -3.677 -40.703  1.00 27.87           C  
ATOM     25  CB  ALA A   2      39.969  -4.017 -43.189  1.00 27.87           C  
ATOM     26  HB1 ALA A   2      38.894  -3.987 -43.009  1.00 27.87           H  
ATOM     27  HB2 ALA A   2      40.300  -5.054 -43.135  1.00 27.87           H  
ATOM     28  HB3 ALA A   2      40.167  -3.621 -44.185  1.00 27.87           H  
ATOM     29  O   ALA A   2      40.930  -4.713 -40.299  1.00 27.87           O  
ATOM     30  N   HIS A   3      39.580  -2.941 -39.958  1.00 28.40           N  
ATOM     31  H   HIS A   3      39.188  -2.100 -40.356  1.00 28.40           H  
ATOM     32  CA  HIS A   3      39.017  -3.402 -38.692  1.00 28.40           C  
ATOM     33  HA  HIS A   3      39.833  -3.730 -38.048  1.00 28.40           H  
ATOM     34  C   HIS A   3      38.055  -4.573 -38.953  1.00 28.40           C  
ATOM     35  CB  HIS A   3      38.278  -2.246 -38.002  1.00 28.40           C  
ATOM     36  HB2 HIS A   3      37.687  -1.690 -38.730  1.00 28.40           H  
ATOM     37  HB3 HIS A   3      37.586  -2.662 -37.270  1.00 28.40           H  
ATOM     38  O   HIS A   3      37.232  -4.472 -39.867  1.00 28.40           O  
ATOM     39  CG  HIS A   3      39.201  -1.312 -37.267  1.00 28.40           C  
ATOM     40  CD2 HIS A   3      39.656  -0.090 -37.684  1.00 28.40           C  
ATOM     41  HD2 HIS A   3      39.418   0.396 -38.619  1.00 28.40           H  
ATOM     42  ND1 HIS A   3      39.736  -1.540 -36.019  1.00 28.40           N  
ATOM     43  HD1 HIS A   3      39.554  -2.335 -35.424  1.00 28.40           H  
ATOM     44  CE1 HIS A   3      40.498  -0.484 -35.693  1.00 28.40           C  
ATOM     45  HE1 HIS A   3      41.040  -0.367 -34.767  1.00 28.40           H  
ATOM     46  NE2 HIS A   3      40.484   0.423 -36.681  1.00 28.40           N  
ATOM     47  N   PRO A   4      38.113  -5.671 -38.179  1.00 31.93           N  
ATOM     48  CA  PRO A   4      37.156  -6.749 -38.339  1.00 31.93           C  
ATOM     49  HA  PRO A   4      37.071  -7.002 -39.396  1.00 31.93           H  
ATOM     50  C   PRO A   4      35.787  -6.304 -37.821  1.00 31.93           C  
ATOM     51  CB  PRO A   4      37.726  -7.960 -37.601  1.00 31.93           C  
ATOM     52  HB2 PRO A   4      38.164  -8.650 -38.321  1.00 31.93           H  
ATOM     53  HB3 PRO A   4      36.958  -8.471 -37.020  1.00 31.93           H  
ATOM     54  O   PRO A   4      35.649  -5.830 -36.693  1.00 31.93           O  
ATOM     55  CG  PRO A   4      38.826  -7.408 -36.691  1.00 31.93           C  
ATOM     56  HG2 PRO A   4      39.750  -7.968 -36.837  1.00 31.93           H  
ATOM     57  HG3 PRO A   4      38.517  -7.471 -35.647  1.00 31.93           H  
ATOM     58  CD  PRO A   4      39.028  -5.943 -37.084  1.00 31.93           C  
ATOM     59  HD2 PRO A   4      40.060  -5.791 -37.400  1.00 31.93           H  
ATOM     60  HD3 PRO A   4      38.793  -5.298 -36.237  1.00 31.93           H  
ATOM     61  N   ALA A   5      34.781  -6.466 -38.678  1.00 30.72           N  
ATOM     62  H   ALA A   5      34.999  -6.816 -39.600  1.00 30.72           H  
ATOM     63  CA  ALA A   5      33.378  -6.294 -38.351  1.00 30.72           C  
ATOM     64  HA  ALA A   5      33.217  -5.268 -38.020  1.00 30.72           H  
ATOM     65  C   ALA A   5      32.980  -7.255 -37.223  1.00 30.72           C  
ATOM     66  CB  ALA A   5      32.558  -6.539 -39.626  1.00 30.72           C  
ATOM     67  HB1 ALA A   5      32.851  -5.830 -40.400  1.00 30.72           H  
ATOM     68  HB2 ALA A   5      32.717  -7.556 -39.985  1.00 30.72           H  
ATOM     69  HB3 ALA A   5      31.499  -6.404 -39.407  1.00 30.72           H  
ATOM     70  O   ALA A   5      33.136  -8.473 -37.337  1.00 30.72           O  
ATOM     71  N   VAL A   6      32.445  -6.698 -36.137  1.00 29.31           N  
ATOM     72  H   VAL A   6      32.380  -5.691 -36.097  1.00 29.31           H  
ATOM     73  CA  VAL A   6      31.768  -7.469 -35.096  1.00 29.31           C  
ATOM     74  HA  VAL A   6      32.396  -8.311 -34.805  1.00 29.31           H  
ATOM     75  C   VAL A   6      30.478  -8.002 -35.708  1.00 29.31           C  
ATOM     76  CB  VAL A   6      31.508  -6.604 -33.847  1.00 29.31           C  
ATOM     77  HB  VAL A   6      30.941  -5.718 -34.130  1.00 29.31           H  
ATOM     78  O   VAL A   6      29.566  -7.236 -36.016  1.00 29.31           O  
ATOM     79  CG1 VAL A   6      30.722  -7.362 -32.769  1.00 29.31           C  
ATOM     80 HG11 VAL A   6      31.251  -8.272 -32.486  1.00 29.31           H  
ATOM     81 HG12 VAL A   6      29.733  -7.628 -33.141  1.00 29.31           H  
ATOM     82 HG13 VAL A   6      30.595  -6.731 -31.890  1.00 29.31           H  
ATOM     83  CG2 VAL A   6      32.838  -6.152 -33.226  1.00 29.31           C  
ATOM     84 HG21 VAL A   6      33.433  -7.020 -32.943  1.00 29.31           H  
ATOM     85 HG22 VAL A   6      32.645  -5.547 -32.340  1.00 29.31           H  
ATOM     86 HG23 VAL A   6      33.404  -5.549 -33.935  1.00 29.31           H  
ATOM     87  N   LYS A   7      30.426  -9.320 -35.918  1.00 25.73           N  
ATOM     88  H   LYS A   7      31.247  -9.864 -35.692  1.00 25.73           H  
ATOM     89  CA  LYS A   7      29.194 -10.034 -36.247  1.00 25.73           C  
ATOM     90  HA  LYS A   7      28.769  -9.629 -37.165  1.00 25.73           H  
ATOM     91  C   LYS A   7      28.193  -9.799 -35.117  1.00 25.73           C  
ATOM     92  CB  LYS A   7      29.473 -11.535 -36.431  1.00 25.73           C  
ATOM     93  HB2 LYS A   7      30.075 -11.900 -35.599  1.00 25.73           H  
ATOM     94  HB3 LYS A   7      28.521 -12.066 -36.409  1.00 25.73           H  
ATOM     95  O   LYS A   7      28.453 -10.134 -33.963  1.00 25.73           O  
ATOM     96  CG  LYS A   7      30.171 -11.846 -37.764  1.00 25.73           C  
ATOM     97  HG2 LYS A   7      31.130 -11.331 -37.809  1.00 25.73           H  
ATOM     98  HG3 LYS A   7      29.542 -11.504 -38.586  1.00 25.73           H  
ATOM     99  CD  LYS A   7      30.397 -13.358 -37.891  1.00 25.73           C  
ATOM    100  HD2 LYS A   7      29.442 -13.867 -37.758  1.00 25.73           H  
ATOM    101  HD3 LYS A   7      31.074 -13.683 -37.101  1.00 25.73           H  
ATOM    102  CE  LYS A   7      30.980 -13.723 -39.260  1.00 25.73           C  
ATOM    103  HE2 LYS A   7      30.302 -13.358 -40.031  1.00 25.73           H  
ATOM    104  HE3 LYS A   7      31.937 -13.215 -39.381  1.00 25.73           H  
ATOM    105  NZ  LYS A   7      31.150 -15.192 -39.383  1.00 25.73           N  
ATOM    106  HZ1 LYS A   7      30.262 -15.652 -39.248  1.00 25.73           H  
ATOM    107  HZ2 LYS A   7      31.779 -15.536 -38.671  1.00 25.73           H  
ATOM    108  HZ3 LYS A   7      31.508 -15.445 -40.293  1.00 25.73           H  
ATOM    109  N   THR A   8      27.070  -9.182 -35.454  1.00 31.36           N  
ATOM    110  H   THR A   8      26.950  -8.851 -36.401  1.00 31.36           H  
ATOM    111  CA  THR A   8      25.884  -9.121 -34.609  1.00 31.36           C  
ATOM    112  HA  THR A   8      26.172  -8.913 -33.578  1.00 31.36           H  
ATOM    113  C   THR A   8      25.217 -10.488 -34.638  1.00 31.36           C  
ATOM    114  CB  THR A   8      24.926  -8.014 -35.087  1.00 31.36           C  
ATOM    115  HB  THR A   8      23.915  -8.228 -34.741  1.00 31.36           H  
ATOM    116  O   THR A   8      24.346 -10.745 -35.464  1.00 31.36           O  
ATOM    117  CG2 THR A   8      25.349  -6.653 -34.537  1.00 31.36           C  
ATOM    118 HG21 THR A   8      24.678  -5.882 -34.915  1.00 31.36           H  
ATOM    119 HG22 THR A   8      25.297  -6.666 -33.449  1.00 31.36           H  
ATOM    120 HG23 THR A   8      26.369  -6.427 -34.848  1.00 31.36           H  
ATOM    121  OG1 THR A   8      24.933  -7.885 -36.496  1.00 31.36           O  
ATOM    122  HG1 THR A   8      24.019  -7.882 -36.789  1.00 31.36           H  
ATOM    123  N   ASP A   9      25.645 -11.371 -33.738  1.00 31.07           N  
ATOM    124  H   ASP A   9      26.463 -11.171 -33.181  1.00 31.07           H  
ATOM    125  CA  ASP A   9      24.859 -12.556 -33.416  1.00 31.07           C  
ATOM    126  HA  ASP A   9      24.615 -13.077 -34.342  1.00 31.07           H  
ATOM    127  C   ASP A   9      23.542 -12.086 -32.786  1.00 31.07           C  
ATOM    128  CB  ASP A   9      25.639 -13.542 -32.532  1.00 31.07           C  
ATOM    129  HB2 ASP A   9      24.932 -14.250 -32.099  1.00 31.07           H  
ATOM    130  HB3 ASP A   9      26.113 -12.998 -31.715  1.00 31.07           H  
ATOM    131  O   ASP A   9      23.503 -11.472 -31.712  1.00 31.07           O  
ATOM    132  CG  ASP A   9      26.696 -14.350 -33.305  1.00 31.07           C  
ATOM    133  OD1 ASP A   9      26.608 -14.432 -34.553  1.00 31.07           O  
ATOM    134  OD2 ASP A   9      27.623 -14.856 -32.636  1.00 31.07           O  
ATOM    135  N   GLY A  10      22.467 -12.314 -33.541  1.00 32.53           N  
ATOM    136  H   GLY A  10      22.627 -12.765 -34.430  1.00 32.53           H  
ATOM    137  CA  GLY A  10      21.100 -12.271 -33.058  1.00 32.53           C  
ATOM    138  HA2 GLY A  10      20.411 -12.514 -33.867  1.00 32.53           H  
ATOM    139  HA3 GLY A  10      20.881 -11.269 -32.690  1.00 32.53           H  
ATOM    140  C   GLY A  10      20.899 -13.277 -31.926  1.00 32.53           C  
ATOM    141  O   GLY A  10      21.657 -14.227 -31.773  1.00 32.53           O  
ATOM    142  N   GLU A  11      19.859 -13.031 -31.133  1.00 35.35           N  
ATOM    143  H   GLU A  11      19.249 -12.275 -31.407  1.00 35.35           H  
ATOM    144  CA  GLU A  11      19.408 -13.898 -30.035  1.00 35.35           C  
ATOM    145  HA  GLU A  11      18.447 -13.489 -29.723  1.00 35.35           H  
ATOM    146  C   GLU A  11      20.249 -13.866 -28.747  1.00 35.35           C  
ATOM    147  CB  GLU A  11      19.064 -15.318 -30.515  1.00 35.35           C  
ATOM    148  HB2 GLU A  11      19.972 -15.855 -30.790  1.00 35.35           H  
ATOM    149  HB3 GLU A  11      18.592 -15.845 -29.686  1.00 35.35           H  
ATOM    150  O   GLU A  11      20.527 -14.883 -28.120  1.00 35.35           O  
ATOM    151  CG  GLU A  11      18.085 -15.310 -31.697  1.00 35.35           C  
ATOM    152  HG2 GLU A  11      18.560 -14.851 -32.564  1.00 35.35           H  
ATOM    153  HG3 GLU A  11      17.223 -14.700 -31.425  1.00 35.35           H  
ATOM    154  CD  GLU A  11      17.610 -16.715 -32.084  1.00 35.35           C  
ATOM    155  OE1 GLU A  11      16.645 -16.769 -32.877  1.00 35.35           O  
ATOM    156  OE2 GLU A  11      18.187 -17.705 -31.584  1.00 35.35           O  
ATOM    157  N   ARG A  12      20.517 -12.667 -28.213  1.00 35.33           N  
ATOM    158  H   ARG A  12      20.350 -11.854 -28.787  1.00 35.33           H  
ATOM    159  CA  ARG A  12      20.502 -12.524 -26.745  1.00 35.33           C  
ATOM    160  HA  ARG A  12      20.828 -13.455 -26.283  1.00 35.33           H  
ATOM    161  C   ARG A  12      19.059 -12.324 -26.313  1.00 35.33           C  
ATOM    162  CB  ARG A  12      21.443 -11.427 -26.237  1.00 35.33           C  
ATOM    163  HB2 ARG A  12      21.237 -10.491 -26.757  1.00 35.33           H  
ATOM    164  HB3 ARG A  12      21.265 -11.284 -25.171  1.00 35.33           H  
ATOM    165  O   ARG A  12      18.586 -11.192 -26.208  1.00 35.33           O  
ATOM    166  CG  ARG A  12      22.905 -11.833 -26.445  1.00 35.33           C  
ATOM    167  HG2 ARG A  12      23.110 -11.865 -27.515  1.00 35.33           H  
ATOM    168  HG3 ARG A  12      23.086 -12.821 -26.023  1.00 35.33           H  
ATOM    169  CD  ARG A  12      23.834 -10.820 -25.774  1.00 35.33           C  
ATOM    170  HD2 ARG A  12      23.467  -9.815 -25.984  1.00 35.33           H  
ATOM    171  HD3 ARG A  12      23.818 -10.988 -24.697  1.00 35.33           H  
ATOM    172  NE  ARG A  12      25.201 -10.945 -26.300  1.00 35.33           N  
ATOM    173  HE  ARG A  12      25.319 -11.572 -27.083  1.00 35.33           H  
ATOM    174  NH1 ARG A  12      26.226  -9.456 -24.885  1.00 35.33           N  
ATOM    175 HH11 ARG A  12      25.354  -9.356 -24.384  1.00 35.33           H  
ATOM    176 HH12 ARG A  12      27.061  -8.980 -24.575  1.00 35.33           H  
ATOM    177  NH2 ARG A  12      27.399 -10.426 -26.524  1.00 35.33           N  
ATOM    178 HH21 ARG A  12      28.230  -9.941 -26.216  1.00 35.33           H  
ATOM    179 HH22 ARG A  12      27.454 -11.055 -27.312  1.00 35.33           H  
ATOM    180  CZ  ARG A  12      26.266 -10.276 -25.900  1.00 35.33           C  
ATOM    181  N   GLY A  13      18.347 -13.433 -26.112  1.00 33.39           N  
ATOM    182  H   GLY A  13      18.783 -14.321 -26.315  1.00 33.39           H  
ATOM    183  CA  GLY A  13      17.096 -13.416 -25.364  1.00 33.39           C  
ATOM    184  HA2 GLY A  13      16.797 -14.432 -25.105  1.00 33.39           H  
ATOM    185  HA3 GLY A  13      16.314 -12.954 -25.967  1.00 33.39           H  
ATOM    186  C   GLY A  13      17.316 -12.619 -24.080  1.00 33.39           C  
ATOM    187  O   GLY A  13      18.298 -12.846 -23.371  1.00 33.39           O  
ATOM    188  N   ALA A  14      16.450 -11.640 -23.820  1.00 37.47           N  
ATOM    189  H   ALA A  14      15.692 -11.493 -24.470  1.00 37.47           H  
ATOM    190  CA  ALA A  14      16.416 -10.905 -22.562  1.00 37.47           C  
ATOM    191  HA  ALA A  14      17.426 -10.590 -22.300  1.00 37.47           H  
ATOM    192  C   ALA A  14      15.925 -11.859 -21.464  1.00 37.47           C  
ATOM    193  CB  ALA A  14      15.548  -9.650 -22.734  1.00 37.47           C  
ATOM    194  HB1 ALA A  14      15.997  -9.000 -23.484  1.00 37.47           H  
ATOM    195  HB2 ALA A  14      15.501  -9.113 -21.786  1.00 37.47           H  
ATOM    196  HB3 ALA A  14      14.537  -9.929 -23.031  1.00 37.47           H  
ATOM    197  O   ALA A  14      14.796 -11.768 -20.994  1.00 37.47           O  
ATOM    198  N   ALA A  15      16.753 -12.847 -21.133  1.00 39.07           N  
ATOM    199  H   ALA A  15      17.635 -12.912 -21.620  1.00 39.07           H  
ATOM    200  CA  ALA A  15      16.547 -13.706 -19.995  1.00 39.07           C  
ATOM    201  HA  ALA A  15      15.522 -14.077 -20.007  1.00 39.07           H  
ATOM    202  C   ALA A  15      16.759 -12.840 -18.758  1.00 39.07           C  
ATOM    203  CB  ALA A  15      17.495 -14.907 -20.069  1.00 39.07           C  
ATOM    204  HB1 ALA A  15      17.301 -15.478 -20.976  1.00 39.07           H  
ATOM    205  HB2 ALA A  15      18.531 -14.566 -20.070  1.00 39.07           H  
ATOM    206  HB3 ALA A  15      17.335 -15.551 -19.204  1.00 39.07           H  
ATOM    207  O   ALA A  15      17.815 -12.229 -18.580  1.00 39.07           O  
ATOM    208  N   TYR A  16      15.713 -12.774 -17.949  1.00 43.08           N  
ATOM    209  H   TYR A  16      14.875 -13.251 -18.250  1.00 43.08           H  
ATOM    210  CA  TYR A  16      15.689 -12.262 -16.593  1.00 43.08           C  
ATOM    211  HA  TYR A  16      15.843 -11.182 -16.589  1.00 43.08           H  
ATOM    212  C   TYR A  16      16.793 -12.946 -15.773  1.00 43.08           C  
ATOM    213  CB  TYR A  16      14.276 -12.589 -16.092  1.00 43.08           C  
ATOM    214  HB2 TYR A  16      14.149 -13.671 -16.052  1.00 43.08           H  
ATOM    215  HB3 TYR A  16      13.559 -12.224 -16.827  1.00 43.08           H  
ATOM    216  O   TYR A  16      16.578 -13.989 -15.168  1.00 43.08           O  
ATOM    217  CG  TYR A  16      13.863 -11.999 -14.768  1.00 43.08           C  
ATOM    218  CD1 TYR A  16      13.680 -12.832 -13.655  1.00 43.08           C  
ATOM    219  HD1 TYR A  16      13.928 -13.882 -13.708  1.00 43.08           H  
ATOM    220  CD2 TYR A  16      13.504 -10.643 -14.698  1.00 43.08           C  
ATOM    221  HD2 TYR A  16      13.663 -10.009 -15.557  1.00 43.08           H  
ATOM    222  CE1 TYR A  16      13.077 -12.309 -12.501  1.00 43.08           C  
ATOM    223  HE1 TYR A  16      12.819 -12.971 -11.687  1.00 43.08           H  
ATOM    224  CE2 TYR A  16      12.944 -10.107 -13.524  1.00 43.08           C  
ATOM    225  HE2 TYR A  16      12.667  -9.064 -13.473  1.00 43.08           H  
ATOM    226  OH  TYR A  16      12.157 -10.449 -11.287  1.00 43.08           O  
ATOM    227  HH  TYR A  16      11.907  -9.527 -11.381  1.00 43.08           H  
ATOM    228  CZ  TYR A  16      12.732 -10.945 -12.412  1.00 43.08           C  
ATOM    229  N   LYS A  17      18.017 -12.415 -15.817  1.00 45.69           N  
ATOM    230  H   LYS A  17      18.180 -11.642 -16.446  1.00 45.69           H  
ATOM    231  CA  LYS A  17      19.095 -12.849 -14.932  1.00 45.69           C  
ATOM    232  HA  LYS A  17      18.918 -13.868 -14.589  1.00 45.69           H  
ATOM    233  C   LYS A  17      19.020 -11.974 -13.697  1.00 45.69           C  
ATOM    234  CB  LYS A  17      20.467 -12.829 -15.627  1.00 45.69           C  
ATOM    235  HB2 LYS A  17      20.590 -11.904 -16.191  1.00 45.69           H  
ATOM    236  HB3 LYS A  17      21.236 -12.869 -14.856  1.00 45.69           H  
ATOM    237  O   LYS A  17      19.633 -10.909 -13.650  1.00 45.69           O  
ATOM    238  CG  LYS A  17      20.639 -14.047 -16.548  1.00 45.69           C  
ATOM    239  HG2 LYS A  17      19.951 -13.968 -17.390  1.00 45.69           H  
ATOM    240  HG3 LYS A  17      20.403 -14.951 -15.986  1.00 45.69           H  
ATOM    241  CD  LYS A  17      22.079 -14.153 -17.065  1.00 45.69           C  
ATOM    242  HD2 LYS A  17      22.308 -13.285 -17.683  1.00 45.69           H  
ATOM    243  HD3 LYS A  17      22.754 -14.176 -16.209  1.00 45.69           H  
ATOM    244  CE  LYS A  17      22.236 -15.443 -17.877  1.00 45.69           C  
ATOM    245  HE2 LYS A  17      21.859 -16.267 -17.271  1.00 45.69           H  
ATOM    246  HE3 LYS A  17      21.614 -15.377 -18.769  1.00 45.69           H  
ATOM    247  NZ  LYS A  17      23.653 -15.697 -18.233  1.00 45.69           N  
ATOM    248  HZ1 LYS A  17      23.734 -16.570 -18.733  1.00 45.69           H  
ATOM    249  HZ2 LYS A  17      24.200 -15.779 -17.387  1.00 45.69           H  
ATOM    250  HZ3 LYS A  17      24.026 -14.945 -18.794  1.00 45.69           H  
ATOM    251  N   HIS A  18      18.238 -12.421 -12.715  1.00 54.79           N  
ATOM    252  H   HIS A  18      17.727 -13.279 -12.869  1.00 54.79           H  
ATOM    253  CA  HIS A  18      18.512 -12.040 -11.337  1.00 54.79           C  
ATOM    254  HA  HIS A  18      18.248 -10.994 -11.182  1.00 54.79           H  
ATOM    255  C   HIS A  18      20.018 -12.217 -11.110  1.00 54.79           C  
ATOM    256  CB  HIS A  18      17.718 -12.929 -10.366  1.00 54.79           C  
ATOM    257  HB2 HIS A  18      18.190 -12.871  -9.385  1.00 54.79           H  
ATOM    258  HB3 HIS A  18      17.782 -13.968 -10.687  1.00 54.79           H  
ATOM    259  O   HIS A  18      20.602 -13.204 -11.564  1.00 54.79           O  
ATOM    260  CG  HIS A  18      16.272 -12.541 -10.179  1.00 54.79           C  
ATOM    261  CD2 HIS A  18      15.208 -13.400 -10.192  1.00 54.79           C  
ATOM    262  HD2 HIS A  18      15.257 -14.455 -10.421  1.00 54.79           H  
ATOM    263  ND1 HIS A  18      15.803 -11.330  -9.716  1.00 54.79           N  
ATOM    264  HD1 HIS A  18      16.349 -10.500  -9.535  1.00 54.79           H  
ATOM    265  CE1 HIS A  18      14.495 -11.464  -9.443  1.00 54.79           C  
ATOM    266  HE1 HIS A  18      13.858 -10.695  -9.032  1.00 54.79           H  
ATOM    267  NE2 HIS A  18      14.093 -12.718  -9.697  1.00 54.79           N  
ATOM    268  N   ILE A  19      20.663 -11.256 -10.451  1.00 57.54           N  
ATOM    269  H   ILE A  19      20.147 -10.454 -10.118  1.00 57.54           H  
ATOM    270  CA  ILE A  19      21.943 -11.555  -9.815  1.00 57.54           C  
ATOM    271  HA  ILE A  19      22.600 -12.065 -10.519  1.00 57.54           H  
ATOM    272  C   ILE A  19      21.568 -12.530  -8.704  1.00 57.54           C  
ATOM    273  CB  ILE A  19      22.659 -10.281  -9.317  1.00 57.54           C  
ATOM    274  HB  ILE A  19      22.015  -9.773  -8.600  1.00 57.54           H  
ATOM    275  O   ILE A  19      21.088 -12.121  -7.649  1.00 57.54           O  
ATOM    276  CG1 ILE A  19      22.935  -9.325 -10.503  1.00 57.54           C  
ATOM    277 HG12 ILE A  19      23.628  -9.801 -11.197  1.00 57.54           H  
ATOM    278 HG13 ILE A  19      22.006  -9.131 -11.038  1.00 57.54           H  
ATOM    279  CG2 ILE A  19      23.973 -10.667  -8.612  1.00 57.54           C  
ATOM    280 HG21 ILE A  19      24.649 -11.162  -9.308  1.00 57.54           H  
ATOM    281 HG22 ILE A  19      23.772 -11.347  -7.784  1.00 57.54           H  
ATOM    282 HG23 ILE A  19      24.459  -9.786  -8.194  1.00 57.54           H  
ATOM    283  CD1 ILE A  19      23.503  -7.961 -10.090  1.00 57.54           C  
ATOM    284 HD11 ILE A  19      22.847  -7.489  -9.359  1.00 57.54           H  
ATOM    285 HD12 ILE A  19      24.501  -8.072  -9.667  1.00 57.54           H  
ATOM    286 HD13 ILE A  19      23.571  -7.320 -10.969  1.00 57.54           H  
ATOM    287  N   GLU A  20      21.629 -13.818  -9.026  1.00 63.08           N  
ATOM    288  H   GLU A  20      21.886 -14.075  -9.968  1.00 63.08           H  
ATOM    289  CA  GLU A  20      21.420 -14.888  -8.067  1.00 63.08           C  
ATOM    290  HA  GLU A  20      20.442 -14.763  -7.602  1.00 63.08           H  
ATOM    291  C   GLU A  20      22.476 -14.760  -6.971  1.00 63.08           C  
ATOM    292  CB  GLU A  20      21.456 -16.262  -8.764  1.00 63.08           C  
ATOM    293  HB2 GLU A  20      21.447 -17.041  -8.001  1.00 63.08           H  
ATOM    294  HB3 GLU A  20      22.373 -16.348  -9.347  1.00 63.08           H  
ATOM    295  O   GLU A  20      23.558 -14.198  -7.184  1.00 63.08           O  
ATOM    296  CG  GLU A  20      20.230 -16.453  -9.677  1.00 63.08           C  
ATOM    297  HG2 GLU A  20      19.331 -16.310  -9.078  1.00 63.08           H  
ATOM    298  HG3 GLU A  20      20.240 -15.681 -10.446  1.00 63.08           H  
ATOM    299  CD  GLU A  20      20.155 -17.825 -10.370  1.00 63.08           C  
ATOM    300  OE1 GLU A  20      19.095 -18.083 -10.987  1.00 63.08           O  
ATOM    301  OE2 GLU A  20      21.144 -18.588 -10.320  1.00 63.08           O  
ATOM    302  N   SER A  21      22.141 -15.257  -5.781  1.00 76.49           N  
ATOM    303  H   SER A  21      21.247 -15.718  -5.686  1.00 76.49           H  
ATOM    304  CA  SER A  21      23.141 -15.456  -4.737  1.00 76.49           C  
ATOM    305  HA  SER A  21      23.431 -14.492  -4.320  1.00 76.49           H  
ATOM    306  C   SER A  21      24.367 -16.136  -5.349  1.00 76.49           C  
ATOM    307  CB  SER A  21      22.550 -16.332  -3.630  1.00 76.49           C  
ATOM    308  HB2 SER A  21      21.738 -15.796  -3.139  1.00 76.49           H  
ATOM    309  HB3 SER A  21      22.154 -17.248  -4.068  1.00 76.49           H  
ATOM    310  O   SER A  21      24.231 -17.114  -6.080  1.00 76.49           O  
ATOM    311  OG  SER A  21      23.534 -16.671  -2.677  1.00 76.49           O  
ATOM    312  HG  SER A  21      23.558 -17.630  -2.642  1.00 76.49           H  
ATOM    313  N   THR A  22      25.567 -15.645  -5.036  1.00 76.75           N  
ATOM    314  H   THR A  22      25.630 -14.844  -4.424  1.00 76.75           H  
ATOM    315  CA  THR A  22      26.827 -16.273  -5.476  1.00 76.75           C  
ATOM    316  HA  THR A  22      26.779 -16.432  -6.554  1.00 76.75           H  
ATOM    317  C   THR A  22      27.059 -17.647  -4.846  1.00 76.75           C  
ATOM    318  CB  THR A  22      28.034 -15.378  -5.166  1.00 76.75           C  
ATOM    319  HB  THR A  22      28.953 -15.894  -5.445  1.00 76.75           H  
ATOM    320  O   THR A  22      28.085 -18.261  -5.113  1.00 76.75           O  
ATOM    321  CG2 THR A  22      27.983 -14.058  -5.936  1.00 76.75           C  
ATOM    322 HG21 THR A  22      27.100 -13.486  -5.651  1.00 76.75           H  
ATOM    323 HG22 THR A  22      27.950 -14.264  -7.006  1.00 76.75           H  
ATOM    324 HG23 THR A  22      28.877 -13.476  -5.710  1.00 76.75           H  
ATOM    325  OG1 THR A  22      28.076 -15.079  -3.787  1.00 76.75           O  
ATOM    326  HG1 THR A  22      28.349 -15.885  -3.343  1.00 76.75           H  
ATOM    327  N   TYR A  23      26.138 -18.086  -3.986  1.00 81.05           N  
ATOM    328  H   TYR A  23      25.314 -17.515  -3.864  1.00 81.05           H  
ATOM    329  CA  TYR A  23      26.112 -19.393  -3.355  1.00 81.05           C  
ATOM    330  HA  TYR A  23      26.819 -20.056  -3.854  1.00 81.05           H  
ATOM    331  C   TYR A  23      24.721 -19.999  -3.466  1.00 81.05           C  
ATOM    332  CB  TYR A  23      26.506 -19.263  -1.883  1.00 81.05           C  
ATOM    333  HB2 TYR A  23      26.334 -20.221  -1.392  1.00 81.05           H  
ATOM    334  HB3 TYR A  23      25.872 -18.522  -1.397  1.00 81.05           H  
ATOM    335  O   TYR A  23      23.722 -19.350  -3.123  1.00 81.05           O  
ATOM    336  CG  TYR A  23      27.959 -18.896  -1.701  1.00 81.05           C  
ATOM    337  CD1 TYR A  23      28.936 -19.888  -1.895  1.00 81.05           C  
ATOM    338  HD1 TYR A  23      28.638 -20.882  -2.196  1.00 81.05           H  
ATOM    339  CD2 TYR A  23      28.336 -17.577  -1.384  1.00 81.05           C  
ATOM    340  HD2 TYR A  23      27.576 -16.821  -1.244  1.00 81.05           H  
ATOM    341  CE1 TYR A  23      30.296 -19.573  -1.745  1.00 81.05           C  
ATOM    342  HE1 TYR A  23      31.051 -20.326  -1.914  1.00 81.05           H  
ATOM    343  CE2 TYR A  23      29.699 -17.254  -1.240  1.00 81.05           C  
ATOM    344  HE2 TYR A  23      29.993 -16.247  -0.984  1.00 81.05           H  
ATOM    345  OH  TYR A  23      31.997 -17.966  -1.254  1.00 81.05           O  
ATOM    346  HH  TYR A  23      32.127 -17.054  -0.984  1.00 81.05           H  
ATOM    347  CZ  TYR A  23      30.679 -18.258  -1.414  1.00 81.05           C  
ATOM    348  N   HIS A  24      24.672 -21.257  -3.885  1.00 81.75           N  
ATOM    349  H   HIS A  24      25.539 -21.714  -4.125  1.00 81.75           H  
ATOM    350  CA  HIS A  24      23.459 -22.061  -3.817  1.00 81.75           C  
ATOM    351  HA  HIS A  24      22.604 -21.401  -3.965  1.00 81.75           H  
ATOM    352  C   HIS A  24      23.314 -22.683  -2.420  1.00 81.75           C  
ATOM    353  CB  HIS A  24      23.436 -23.076  -4.965  1.00 81.75           C  
ATOM    354  HB2 HIS A  24      24.269 -23.771  -4.860  1.00 81.75           H  
ATOM    355  HB3 HIS A  24      22.513 -23.652  -4.909  1.00 81.75           H  
ATOM    356  O   HIS A  24      24.295 -22.932  -1.722  1.00 81.75           O  
ATOM    357  CG  HIS A  24      23.503 -22.432  -6.331  1.00 81.75           C  
ATOM    358  CD2 HIS A  24      24.511 -22.547  -7.251  1.00 81.75           C  
ATOM    359  HD2 HIS A  24      25.406 -23.142  -7.144  1.00 81.75           H  
ATOM    360  ND1 HIS A  24      22.546 -21.615  -6.893  1.00 81.75           N  
ATOM    361  HD1 HIS A  24      21.691 -21.306  -6.455  1.00 81.75           H  
ATOM    362  CE1 HIS A  24      22.971 -21.243  -8.112  1.00 81.75           C  
ATOM    363  HE1 HIS A  24      22.441 -20.580  -8.780  1.00 81.75           H  
ATOM    364  NE2 HIS A  24      24.162 -21.795  -8.381  1.00 81.75           N  
ATOM    365  N   TYR A  25      22.072 -22.892  -1.974  1.00 84.87           N  
ATOM    366  H   TYR A  25      21.300 -22.734  -2.606  1.00 84.87           H  
ATOM    367  CA  TYR A  25      21.784 -23.350  -0.606  1.00 84.87           C  
ATOM    368  HA  TYR A  25      22.221 -22.643   0.099  1.00 84.87           H  
ATOM    369  C   TYR A  25      22.388 -24.730  -0.287  1.00 84.87           C  
ATOM    370  CB  TYR A  25      20.260 -23.365  -0.412  1.00 84.87           C  
ATOM    371  HB2 TYR A  25      19.818 -24.034  -1.150  1.00 84.87           H  
ATOM    372  HB3 TYR A  25      19.872 -22.364  -0.600  1.00 84.87           H  
ATOM    373  O   TYR A  25      22.688 -25.029   0.865  1.00 84.87           O  
ATOM    374  CG  TYR A  25      19.819 -23.802   0.972  1.00 84.87           C  
ATOM    375  CD1 TYR A  25      19.442 -25.139   1.205  1.00 84.87           C  
ATOM    376  HD1 TYR A  25      19.468 -25.854   0.396  1.00 84.87           H  
ATOM    377  CD2 TYR A  25      19.829 -22.879   2.036  1.00 84.87           C  
ATOM    378  HD2 TYR A  25      20.138 -21.860   1.857  1.00 84.87           H  
ATOM    379  CE1 TYR A  25      19.076 -25.555   2.499  1.00 84.87           C  
ATOM    380  HE1 TYR A  25      18.804 -26.583   2.690  1.00 84.87           H  
ATOM    381  CE2 TYR A  25      19.463 -23.290   3.332  1.00 84.87           C  
ATOM    382  HE2 TYR A  25      19.483 -22.581   4.147  1.00 84.87           H  
ATOM    383  OH  TYR A  25      18.743 -25.034   4.815  1.00 84.87           O  
ATOM    384  HH  TYR A  25      18.809 -24.311   5.443  1.00 84.87           H  
ATOM    385  CZ  TYR A  25      19.090 -24.632   3.564  1.00 84.87           C  
ATOM    386  N   ASP A  26      22.559 -25.569  -1.304  1.00 87.83           N  
ATOM    387  H   ASP A  26      22.370 -25.247  -2.242  1.00 87.83           H  
ATOM    388  CA  ASP A  26      23.109 -26.922  -1.239  1.00 87.83           C  
ATOM    389  HA  ASP A  26      22.871 -27.339  -0.260  1.00 87.83           H  
ATOM    390  C   ASP A  26      24.643 -26.983  -1.361  1.00 87.83           C  
ATOM    391  CB  ASP A  26      22.399 -27.788  -2.296  1.00 87.83           C  
ATOM    392  HB2 ASP A  26      21.340 -27.837  -2.040  1.00 87.83           H  
ATOM    393  HB3 ASP A  26      22.791 -28.803  -2.233  1.00 87.83           H  
ATOM    394  O   ASP A  26      25.236 -28.055  -1.214  1.00 87.83           O  
ATOM    395  CG  ASP A  26      22.514 -27.290  -3.748  1.00 87.83           C  
ATOM    396  OD1 ASP A  26      22.576 -26.055  -3.956  1.00 87.83           O  
ATOM    397  OD2 ASP A  26      22.438 -28.157  -4.646  1.00 87.83           O  
ATOM    398  N   GLU A  27      25.310 -25.848  -1.573  1.00 89.25           N  
ATOM    399  H   GLU A  27      24.789 -24.986  -1.649  1.00 89.25           H  
ATOM    400  CA  GLU A  27      26.769 -25.772  -1.585  1.00 89.25           C  
ATOM    401  HA  GLU A  27      27.148 -26.658  -2.094  1.00 89.25           H  
ATOM    402  C   GLU A  27      27.358 -25.762  -0.170  1.00 89.25           C  
ATOM    403  CB  GLU A  27      27.246 -24.545  -2.368  1.00 89.25           C  
ATOM    404  HB2 GLU A  27      28.323 -24.439  -2.238  1.00 89.25           H  
ATOM    405  HB3 GLU A  27      26.764 -23.654  -1.966  1.00 89.25           H  
ATOM    406  O   GLU A  27      26.742 -25.325   0.803  1.00 89.25           O  
ATOM    407  CG  GLU A  27      26.958 -24.687  -3.868  1.00 89.25           C  
ATOM    408  HG2 GLU A  27      25.900 -24.907  -4.014  1.00 89.25           H  
ATOM    409  HG3 GLU A  27      27.528 -25.536  -4.245  1.00 89.25           H  
ATOM    410  CD  GLU A  27      27.335 -23.432  -4.664  1.00 89.25           C  
ATOM    411  OE1 GLU A  27      27.303 -23.512  -5.908  1.00 89.25           O  
ATOM    412  OE2 GLU A  27      27.660 -22.396  -4.041  1.00 89.25           O  
ATOM    413  N   LYS A  28      28.615 -26.211  -0.051  1.00 92.49           N  
ATOM    414  H   LYS A  28      29.075 -26.525  -0.893  1.00 92.49           H  
ATOM    415  CA  LYS A  28      29.407 -26.071   1.176  1.00 92.49           C  
ATOM    416  HA  LYS A  28      28.729 -25.860   2.003  1.00 92.49           H  
ATOM    417  C   LYS A  28      30.374 -24.887   1.032  1.00 92.49           C  
ATOM    418  CB  LYS A  28      30.103 -27.399   1.499  1.00 92.49           C  
ATOM    419  HB2 LYS A  28      30.838 -27.631   0.729  1.00 92.49           H  
ATOM    420  HB3 LYS A  28      29.354 -28.191   1.518  1.00 92.49           H  
ATOM    421  O   LYS A  28      31.471 -25.086   0.504  1.00 92.49           O  
ATOM    422  CG  LYS A  28      30.784 -27.321   2.873  1.00 92.49           C  
ATOM    423  HG2 LYS A  28      30.038 -27.082   3.631  1.00 92.49           H  
ATOM    424  HG3 LYS A  28      31.542 -26.538   2.865  1.00 92.49           H  
ATOM    425  CD  LYS A  28      31.450 -28.651   3.223  1.00 92.49           C  
ATOM    426  HD2 LYS A  28      30.693 -29.435   3.252  1.00 92.49           H  
ATOM    427  HD3 LYS A  28      32.190 -28.889   2.459  1.00 92.49           H  
ATOM    428  CE  LYS A  28      32.128 -28.520   4.588  1.00 92.49           C  
ATOM    429  HE2 LYS A  28      31.371 -28.259   5.326  1.00 92.49           H  
ATOM    430  HE3 LYS A  28      32.840 -27.696   4.538  1.00 92.49           H  
ATOM    431  NZ  LYS A  28      32.815 -29.777   4.966  1.00 92.49           N  
ATOM    432  HZ1 LYS A  28      33.517 -30.002   4.276  1.00 92.49           H  
ATOM    433  HZ2 LYS A  28      33.262 -29.672   5.865  1.00 92.49           H  
ATOM    434  HZ3 LYS A  28      32.148 -30.534   5.012  1.00 92.49           H  
ATOM    435  N   PRO A  29      30.009 -23.675   1.489  1.00 92.03           N  
ATOM    436  CA  PRO A  29      30.859 -22.502   1.339  1.00 92.03           C  
ATOM    437  HA  PRO A  29      31.228 -22.445   0.315  1.00 92.03           H  
ATOM    438  C   PRO A  29      32.058 -22.533   2.295  1.00 92.03           C  
ATOM    439  CB  PRO A  29      29.942 -21.303   1.598  1.00 92.03           C  
ATOM    440  HB2 PRO A  29      30.479 -20.444   2.000  1.00 92.03           H  
ATOM    441  HB3 PRO A  29      29.428 -21.031   0.676  1.00 92.03           H  
ATOM    442  O   PRO A  29      32.013 -23.125   3.378  1.00 92.03           O  
ATOM    443  CG  PRO A  29      28.926 -21.858   2.593  1.00 92.03           C  
ATOM    444  HG2 PRO A  29      27.989 -21.301   2.570  1.00 92.03           H  
ATOM    445  HG3 PRO A  29      29.352 -21.861   3.597  1.00 92.03           H  
ATOM    446  CD  PRO A  29      28.741 -23.293   2.105  1.00 92.03           C  
ATOM    447  HD2 PRO A  29      28.475 -23.943   2.938  1.00 92.03           H  
ATOM    448  HD3 PRO A  29      27.959 -23.300   1.346  1.00 92.03           H  
ATOM    449  N   THR A  30      33.123 -21.833   1.909  1.00 93.01           N  
ATOM    450  H   THR A  30      33.079 -21.360   1.018  1.00 93.01           H  
ATOM    451  CA  THR A  30      34.228 -21.475   2.809  1.00 93.01           C  
ATOM    452  HA  THR A  30      34.379 -22.273   3.536  1.00 93.01           H  
ATOM    453  C   THR A  30      33.856 -20.192   3.543  1.00 93.01           C  
ATOM    454  CB  THR A  30      35.536 -21.287   2.027  1.00 93.01           C  
ATOM    455  HB  THR A  30      35.394 -20.524   1.262  1.00 93.01           H  
ATOM    456  O   THR A  30      33.472 -19.216   2.904  1.00 93.01           O  
ATOM    457  CG2 THR A  30      36.723 -20.900   2.910  1.00 93.01           C  
ATOM    458 HG21 THR A  30      36.836 -21.618   3.722  1.00 93.01           H  
ATOM    459 HG22 THR A  30      36.569 -19.904   3.325  1.00 93.01           H  
ATOM    460 HG23 THR A  30      37.634 -20.884   2.312  1.00 93.01           H  
ATOM    461  OG1 THR A  30      35.886 -22.503   1.405  1.00 93.01           O  
ATOM    462  HG1 THR A  30      36.369 -22.287   0.603  1.00 93.01           H  
ATOM    463  N   TYR A  31      33.978 -20.166   4.873  1.00 93.86           N  
ATOM    464  H   TYR A  31      34.321 -20.983   5.358  1.00 93.86           H  
ATOM    465  CA  TYR A  31      33.761 -18.938   5.639  1.00 93.86           C  
ATOM    466  HA  TYR A  31      32.839 -18.473   5.290  1.00 93.86           H  
ATOM    467  C   TYR A  31      34.912 -17.958   5.387  1.00 93.86           C  
ATOM    468  CB  TYR A  31      33.588 -19.255   7.132  1.00 93.86           C  
ATOM    469  HB2 TYR A  31      34.512 -19.687   7.514  1.00 93.86           H  
ATOM    470  HB3 TYR A  31      32.803 -20.004   7.241  1.00 93.86           H  
ATOM    471  O   TYR A  31      36.086 -18.324   5.502  1.00 93.86           O  
ATOM    472  CG  TYR A  31      33.230 -18.044   7.979  1.00 93.86           C  
ATOM    473  CD1 TYR A  31      34.222 -17.097   8.277  1.00 93.86           C  
ATOM    474  HD1 TYR A  31      35.211 -17.229   7.865  1.00 93.86           H  
ATOM    475  CD2 TYR A  31      31.915 -17.834   8.438  1.00 93.86           C  
ATOM    476  HD2 TYR A  31      31.138 -18.543   8.193  1.00 93.86           H  
ATOM    477  CE1 TYR A  31      33.930 -15.957   9.041  1.00 93.86           C  
ATOM    478  HE1 TYR A  31      34.701 -15.229   9.239  1.00 93.86           H  
ATOM    479  CE2 TYR A  31      31.608 -16.688   9.204  1.00 93.86           C  
ATOM    480  HE2 TYR A  31      30.598 -16.524   9.549  1.00 93.86           H  
ATOM    481  OH  TYR A  31      32.352 -14.653  10.271  1.00 93.86           O  
ATOM    482  HH  TYR A  31      31.415 -14.566  10.463  1.00 93.86           H  
ATOM    483  CZ  TYR A  31      32.620 -15.749   9.512  1.00 93.86           C  
ATOM    484  N   THR A  32      34.582 -16.702   5.090  1.00 93.51           N  
ATOM    485  H   THR A  32      33.609 -16.443   5.023  1.00 93.51           H  
ATOM    486  CA  THR A  32      35.566 -15.660   4.793  1.00 93.51           C  
ATOM    487  HA  THR A  32      36.537 -15.995   5.157  1.00 93.51           H  
ATOM    488  C   THR A  32      35.256 -14.343   5.502  1.00 93.51           C  
ATOM    489  CB  THR A  32      35.683 -15.409   3.279  1.00 93.51           C  
ATOM    490  HB  THR A  32      36.487 -14.690   3.123  1.00 93.51           H  
ATOM    491  O   THR A  32      34.141 -14.116   5.965  1.00 93.51           O  
ATOM    492  CG2 THR A  32      36.005 -16.661   2.460  1.00 93.51           C  
ATOM    493 HG21 THR A  32      35.171 -17.361   2.499  1.00 93.51           H  
ATOM    494 HG22 THR A  32      36.173 -16.376   1.422  1.00 93.51           H  
ATOM    495 HG23 THR A  32      36.907 -17.138   2.845  1.00 93.51           H  
ATOM    496  OG1 THR A  32      34.498 -14.858   2.750  1.00 93.51           O  
ATOM    497  HG1 THR A  32      34.435 -13.946   3.041  1.00 93.51           H  
ATOM    498  N   THR A  33      36.230 -13.433   5.532  1.00 91.37           N  
ATOM    499  H   THR A  33      37.141 -13.701   5.191  1.00 91.37           H  
ATOM    500  CA  THR A  33      35.975 -11.994   5.724  1.00 91.37           C  
ATOM    501  HA  THR A  33      35.408 -11.845   6.642  1.00 91.37           H  
ATOM    502  C   THR A  33      35.153 -11.424   4.557  1.00 91.37           C  
ATOM    503  CB  THR A  33      37.292 -11.206   5.819  1.00 91.37           C  
ATOM    504  HB  THR A  33      37.066 -10.161   6.032  1.00 91.37           H  
ATOM    505  O   THR A  33      34.988 -12.084   3.525  1.00 91.37           O  
ATOM    506  CG2 THR A  33      38.222 -11.738   6.910  1.00 91.37           C  
ATOM    507 HG21 THR A  33      38.546 -12.749   6.666  1.00 91.37           H  
ATOM    508 HG22 THR A  33      39.096 -11.092   6.987  1.00 91.37           H  
ATOM    509 HG23 THR A  33      37.700 -11.744   7.867  1.00 91.37           H  
ATOM    510  OG1 THR A  33      37.974 -11.285   4.584  1.00 91.37           O  
ATOM    511  HG1 THR A  33      38.384 -10.439   4.390  1.00 91.37           H  
ATOM    512  N   THR A  34      34.701 -10.169   4.660  1.00 89.70           N  
ATOM    513  H   THR A  34      34.833  -9.646   5.514  1.00 89.70           H  
ATOM    514  CA  THR A  34      34.008  -9.472   3.554  1.00 89.70           C  
ATOM    515  HA  THR A  34      33.121 -10.039   3.273  1.00 89.70           H  
ATOM    516  C   THR A  34      34.861  -9.317   2.291  1.00 89.70           C  
ATOM    517  CB  THR A  34      33.569  -8.067   3.976  1.00 89.70           C  
ATOM    518  HB  THR A  34      33.179  -7.549   3.100  1.00 89.70           H  
ATOM    519  O   THR A  34      34.329  -9.274   1.185  1.00 89.70           O  
ATOM    520  CG2 THR A  34      32.463  -8.105   5.025  1.00 89.70           C  
ATOM    521 HG21 THR A  34      32.214  -7.080   5.300  1.00 89.70           H  
ATOM    522 HG22 THR A  34      31.575  -8.579   4.607  1.00 89.70           H  
ATOM    523 HG23 THR A  34      32.776  -8.654   5.913  1.00 89.70           H  
ATOM    524  OG1 THR A  34      34.682  -7.349   4.455  1.00 89.70           O  
ATOM    525  HG1 THR A  34      34.642  -7.353   5.415  1.00 89.70           H  
ATOM    526  N   SER A  35      36.188  -9.286   2.434  1.00 89.84           N  
ATOM    527  H   SER A  35      36.554  -9.264   3.375  1.00 89.84           H  
ATOM    528  CA  SER A  35      37.145  -9.265   1.321  1.00 89.84           C  
ATOM    529  HA  SER A  35      36.708  -8.683   0.509  1.00 89.84           H  
ATOM    530  C   SER A  35      37.458 -10.649   0.734  1.00 89.84           C  
ATOM    531  CB  SER A  35      38.427  -8.550   1.755  1.00 89.84           C  
ATOM    532  HB2 SER A  35      39.141  -8.553   0.931  1.00 89.84           H  
ATOM    533  HB3 SER A  35      38.186  -7.515   1.999  1.00 89.84           H  
ATOM    534  O   SER A  35      38.254 -10.743  -0.198  1.00 89.84           O  
ATOM    535  OG  SER A  35      39.011  -9.167   2.894  1.00 89.84           O  
ATOM    536  HG  SER A  35      39.831  -8.705   3.084  1.00 89.84           H  
ATOM    537  N   GLY A  36      36.856 -11.721   1.262  1.00 90.67           N  
ATOM    538  H   GLY A  36      36.186 -11.579   2.004  1.00 90.67           H  
ATOM    539  CA  GLY A  36      37.045 -13.089   0.772  1.00 90.67           C  
ATOM    540  HA2 GLY A  36      37.177 -13.070  -0.310  1.00 90.67           H  
ATOM    541  HA3 GLY A  36      36.140 -13.659   0.985  1.00 90.67           H  
ATOM    542  C   GLY A  36      38.235 -13.844   1.379  1.00 90.67           C  
ATOM    543  O   GLY A  36      38.586 -14.909   0.877  1.00 90.67           O  
ATOM    544  N   TYR A  37      38.861 -13.343   2.453  1.00 91.69           N  
ATOM    545  H   TYR A  37      38.502 -12.498   2.875  1.00 91.69           H  
ATOM    546  CA  TYR A  37      39.954 -14.051   3.135  1.00 91.69           C  
ATOM    547  HA  TYR A  37      40.632 -14.438   2.375  1.00 91.69           H  
ATOM    548  C   TYR A  37      39.410 -15.212   3.991  1.00 91.69           C  
ATOM    549  CB  TYR A  37      40.770 -13.076   3.994  1.00 91.69           C  
ATOM    550  HB2 TYR A  37      41.186 -12.299   3.353  1.00 91.69           H  
ATOM    551  HB3 TYR A  37      40.113 -12.592   4.717  1.00 91.69           H  
ATOM    552  O   TYR A  37      38.581 -14.947   4.864  1.00 91.69           O  
ATOM    553  CG  TYR A  37      41.896 -13.739   4.763  1.00 91.69           C  
ATOM    554  CD1 TYR A  37      41.676 -14.182   6.080  1.00 91.69           C  
ATOM    555  HD1 TYR A  37      40.704 -14.058   6.535  1.00 91.69           H  
ATOM    556  CD2 TYR A  37      43.149 -13.939   4.154  1.00 91.69           C  
ATOM    557  HD2 TYR A  37      43.316 -13.605   3.141  1.00 91.69           H  
ATOM    558  CE1 TYR A  37      42.701 -14.830   6.792  1.00 91.69           C  
ATOM    559  HE1 TYR A  37      42.510 -15.203   7.787  1.00 91.69           H  
ATOM    560  CE2 TYR A  37      44.181 -14.583   4.865  1.00 91.69           C  
ATOM    561  HE2 TYR A  37      45.145 -14.749   4.408  1.00 91.69           H  
ATOM    562  OH  TYR A  37      44.942 -15.677   6.860  1.00 91.69           O  
ATOM    563  HH  TYR A  37      44.614 -15.993   7.705  1.00 91.69           H  
ATOM    564  CZ  TYR A  37      43.955 -15.037   6.181  1.00 91.69           C  
ATOM    565  N   PRO A  38      39.852 -16.473   3.799  1.00 94.50           N  
ATOM    566  CA  PRO A  38      39.368 -17.614   4.582  1.00 94.50           C  
ATOM    567  HA  PRO A  38      38.289 -17.691   4.452  1.00 94.50           H  
ATOM    568  C   PRO A  38      39.684 -17.502   6.079  1.00 94.50           C  
ATOM    569  CB  PRO A  38      40.028 -18.855   3.968  1.00 94.50           C  
ATOM    570  HB2 PRO A  38      40.949 -19.096   4.499  1.00 94.50           H  
ATOM    571  HB3 PRO A  38      39.354 -19.712   3.975  1.00 94.50           H  
ATOM    572  O   PRO A  38      40.822 -17.221   6.450  1.00 94.50           O  
ATOM    573  CG  PRO A  38      40.374 -18.416   2.548  1.00 94.50           C  
ATOM    574  HG2 PRO A  38      41.212 -18.981   2.139  1.00 94.50           H  
ATOM    575  HG3 PRO A  38      39.495 -18.512   1.911  1.00 94.50           H  
ATOM    576  CD  PRO A  38      40.717 -16.941   2.726  1.00 94.50           C  
ATOM    577  HD2 PRO A  38      40.532 -16.418   1.787  1.00 94.50           H  
ATOM    578  HD3 PRO A  38      41.759 -16.831   3.028  1.00 94.50           H  
ATOM    579  N   ILE A  39      38.703 -17.789   6.939  1.00 93.96           N  
ATOM    580  H   ILE A  39      37.805 -18.064   6.567  1.00 93.96           H  
ATOM    581  CA  ILE A  39      38.883 -17.850   8.401  1.00 93.96           C  
ATOM    582  HA  ILE A  39      39.894 -17.528   8.653  1.00 93.96           H  
ATOM    583  C   ILE A  39      38.747 -19.302   8.862  1.00 93.96           C  
ATOM    584  CB  ILE A  39      37.903 -16.909   9.133  1.00 93.96           C  
ATOM    585  HB  ILE A  39      36.898 -17.270   8.915  1.00 93.96           H  
ATOM    586  O   ILE A  39      37.797 -19.992   8.495  1.00 93.96           O  
ATOM    587  CG1 ILE A  39      37.991 -15.438   8.664  1.00 93.96           C  
ATOM    588 HG12 ILE A  39      37.833 -15.383   7.587  1.00 93.96           H  
ATOM    589 HG13 ILE A  39      37.185 -14.874   9.134  1.00 93.96           H  
ATOM    590  CG2 ILE A  39      38.041 -16.993  10.661  1.00 93.96           C  
ATOM    591 HG21 ILE A  39      39.077 -16.853  10.968  1.00 93.96           H  
ATOM    592 HG22 ILE A  39      37.699 -17.969  11.005  1.00 93.96           H  
ATOM    593 HG23 ILE A  39      37.424 -16.232  11.139  1.00 93.96           H  
ATOM    594  CD1 ILE A  39      39.319 -14.750   9.008  1.00 93.96           C  
ATOM    595 HD11 ILE A  39      40.152 -15.284   8.551  1.00 93.96           H  
ATOM    596 HD12 ILE A  39      39.460 -14.711  10.088  1.00 93.96           H  
ATOM    597 HD13 ILE A  39      39.308 -13.726   8.634  1.00 93.96           H  
ATOM    598  N   ASP A  40      39.706 -19.768   9.663  1.00 93.38           N  
ATOM    599  H   ASP A  40      40.398 -19.128  10.027  1.00 93.38           H  
ATOM    600  CA  ASP A  40      39.755 -21.139  10.179  1.00 93.38           C  
ATOM    601  HA  ASP A  40      39.551 -21.825   9.356  1.00 93.38           H  
ATOM    602  C   ASP A  40      38.693 -21.400  11.259  1.00 93.38           C  
ATOM    603  CB  ASP A  40      41.172 -21.436  10.714  1.00 93.38           C  
ATOM    604  HB2 ASP A  40      41.902 -21.220   9.933  1.00 93.38           H  
ATOM    605  HB3 ASP A  40      41.236 -22.501  10.939  1.00 93.38           H  
ATOM    606  O   ASP A  40      38.131 -22.492  11.322  1.00 93.38           O  
ATOM    607  CG  ASP A  40      41.538 -20.637  11.977  1.00 93.38           C  
ATOM    608  OD1 ASP A  40      41.279 -19.415  11.995  1.00 93.38           O  
ATOM    609  OD2 ASP A  40      42.051 -21.244  12.954  1.00 93.38           O  
ATOM    610  N   ASP A  41      38.408 -20.401  12.098  1.00 93.87           N  
ATOM    611  H   ASP A  41      38.982 -19.572  12.043  1.00 93.87           H  
ATOM    612  CA  ASP A  41      37.370 -20.452  13.127  1.00 93.87           C  
ATOM    613  HA  ASP A  41      36.604 -21.160  12.810  1.00 93.87           H  
ATOM    614  C   ASP A  41      36.753 -19.058  13.357  1.00 93.87           C  
ATOM    615  CB  ASP A  41      37.982 -21.004  14.418  1.00 93.87           C  
ATOM    616  HB2 ASP A  41      38.430 -21.975  14.208  1.00 93.87           H  
ATOM    617  HB3 ASP A  41      38.781 -20.333  14.734  1.00 93.87           H  
ATOM    618  O   ASP A  41      37.413 -18.182  13.923  1.00 93.87           O  
ATOM    619  CG  ASP A  41      36.986 -21.176  15.572  1.00 93.87           C  
ATOM    620  OD1 ASP A  41      35.817 -20.728  15.467  1.00 93.87           O  
ATOM    621  OD2 ASP A  41      37.424 -21.759  16.590  1.00 93.87           O  
ATOM    622  N   PRO A  42      35.479 -18.833  12.980  1.00 92.88           N  
ATOM    623  CA  PRO A  42      34.829 -17.525  13.081  1.00 92.88           C  
ATOM    624  HA  PRO A  42      35.448 -16.769  12.600  1.00 92.88           H  
ATOM    625  C   PRO A  42      34.567 -17.069  14.525  1.00 92.88           C  
ATOM    626  CB  PRO A  42      33.524 -17.690  12.298  1.00 92.88           C  
ATOM    627  HB2 PRO A  42      32.732 -17.028  12.646  1.00 92.88           H  
ATOM    628  HB3 PRO A  42      33.729 -17.518  11.241  1.00 92.88           H  
ATOM    629  O   PRO A  42      34.074 -15.963  14.734  1.00 92.88           O  
ATOM    630  CG  PRO A  42      33.176 -19.162  12.491  1.00 92.88           C  
ATOM    631  HG2 PRO A  42      32.525 -19.532  11.699  1.00 92.88           H  
ATOM    632  HG3 PRO A  42      32.723 -19.310  13.471  1.00 92.88           H  
ATOM    633  CD  PRO A  42      34.550 -19.822  12.449  1.00 92.88           C  
ATOM    634  HD2 PRO A  42      34.821 -20.055  11.419  1.00 92.88           H  
ATOM    635  HD3 PRO A  42      34.538 -20.728  13.055  1.00 92.88           H  
ATOM    636  N   LYS A  43      34.845 -17.914  15.526  1.00 93.34           N  
ATOM    637  H   LYS A  43      35.228 -18.819  15.292  1.00 93.34           H  
ATOM    638  CA  LYS A  43      34.691 -17.584  16.950  1.00 93.34           C  
ATOM    639  HA  LYS A  43      33.969 -16.775  17.058  1.00 93.34           H  
ATOM    640  C   LYS A  43      35.985 -17.078  17.587  1.00 93.34           C  
ATOM    641  CB  LYS A  43      34.181 -18.816  17.707  1.00 93.34           C  
ATOM    642  HB2 LYS A  43      34.056 -18.556  18.758  1.00 93.34           H  
ATOM    643  HB3 LYS A  43      34.928 -19.607  17.641  1.00 93.34           H  
ATOM    644  O   LYS A  43      35.947 -16.619  18.731  1.00 93.34           O  
ATOM    645  CG  LYS A  43      32.841 -19.327  17.165  1.00 93.34           C  
ATOM    646  HG2 LYS A  43      32.936 -19.580  16.109  1.00 93.34           H  
ATOM    647  HG3 LYS A  43      32.083 -18.553  17.280  1.00 93.34           H  
ATOM    648  CD  LYS A  43      32.422 -20.583  17.928  1.00 93.34           C  
ATOM    649  HD2 LYS A  43      33.202 -21.336  17.818  1.00 93.34           H  
ATOM    650  HD3 LYS A  43      32.296 -20.341  18.983  1.00 93.34           H  
ATOM    651  CE  LYS A  43      31.110 -21.105  17.344  1.00 93.34           C  
ATOM    652  HE2 LYS A  43      31.256 -21.266  16.275  1.00 93.34           H  
ATOM    653  HE3 LYS A  43      30.343 -20.340  17.465  1.00 93.34           H  
ATOM    654  NZ  LYS A  43      30.701 -22.368  18.001  1.00 93.34           N  
ATOM    655  HZ1 LYS A  43      31.424 -23.062  17.874  1.00 93.34           H  
ATOM    656  HZ2 LYS A  43      30.561 -22.218  18.990  1.00 93.34           H  
ATOM    657  HZ3 LYS A  43      29.844 -22.713  17.592  1.00 93.34           H  
ATOM    658  N   LYS A  44      37.126 -17.201  16.902  1.00 92.30           N  
ATOM    659  H   LYS A  44      37.076 -17.514  15.943  1.00 92.30           H  
ATOM    660  CA  LYS A  44      38.418 -16.733  17.413  1.00 92.30           C  
ATOM    661  HA  LYS A  44      38.454 -16.915  18.487  1.00 92.30           H  
ATOM    662  C   LYS A  44      38.566 -15.234  17.205  1.00 92.30           C  
ATOM    663  CB  LYS A  44      39.579 -17.478  16.748  1.00 92.30           C  
ATOM    664  HB2 LYS A  44      39.460 -17.426  15.666  1.00 92.30           H  
ATOM    665  HB3 LYS A  44      40.515 -16.985  17.011  1.00 92.30           H  
ATOM    666  O   LYS A  44      38.085 -14.678  16.228  1.00 92.30           O  
ATOM    667  CG  LYS A  44      39.659 -18.941  17.196  1.00 92.30           C  
ATOM    668  HG2 LYS A  44      38.728 -19.446  16.939  1.00 92.30           H  
ATOM    669  HG3 LYS A  44      39.807 -18.997  18.275  1.00 92.30           H  
ATOM    670  CD  LYS A  44      40.833 -19.613  16.479  1.00 92.30           C  
ATOM    671  HD2 LYS A  44      41.775 -19.230  16.873  1.00 92.30           H  
ATOM    672  HD3 LYS A  44      40.780 -19.362  15.419  1.00 92.30           H  
ATOM    673  CE  LYS A  44      40.781 -21.133  16.620  1.00 92.30           C  
ATOM    674  HE2 LYS A  44      39.759 -21.456  16.426  1.00 92.30           H  
ATOM    675  HE3 LYS A  44      41.036 -21.420  17.641  1.00 92.30           H  
ATOM    676  NZ  LYS A  44      41.694 -21.759  15.631  1.00 92.30           N  
ATOM    677  HZ1 LYS A  44      41.513 -21.417  14.698  1.00 92.30           H  
ATOM    678  HZ2 LYS A  44      42.663 -21.523  15.789  1.00 92.30           H  
ATOM    679  HZ3 LYS A  44      41.567 -22.759  15.575  1.00 92.30           H  
ATOM    680  N   TYR A  45      39.284 -14.616  18.130  1.00 93.81           N  
ATOM    681  H   TYR A  45      39.642 -15.150  18.909  1.00 93.81           H  
ATOM    682  CA  TYR A  45      39.670 -13.216  18.067  1.00 93.81           C  
ATOM    683  HA  TYR A  45      39.710 -12.921  17.018  1.00 93.81           H  
ATOM    684  C   TYR A  45      41.066 -13.030  18.666  1.00 93.81           C  
ATOM    685  CB  TYR A  45      38.618 -12.353  18.774  1.00 93.81           C  
ATOM    686  HB2 TYR A  45      38.985 -11.329  18.846  1.00 93.81           H  
ATOM    687  HB3 TYR A  45      37.728 -12.324  18.146  1.00 93.81           H  
ATOM    688  O   TYR A  45      41.498 -13.803  19.531  1.00 93.81           O  
ATOM    689  CG  TYR A  45      38.225 -12.844  20.157  1.00 93.81           C  
ATOM    690  CD1 TYR A  45      37.048 -13.595  20.334  1.00 93.81           C  
ATOM    691  HD1 TYR A  45      36.439 -13.845  19.477  1.00 93.81           H  
ATOM    692  CD2 TYR A  45      39.038 -12.554  21.265  1.00 93.81           C  
ATOM    693  HD2 TYR A  45      39.954 -12.001  21.117  1.00 93.81           H  
ATOM    694  CE1 TYR A  45      36.672 -14.037  21.617  1.00 93.81           C  
ATOM    695  HE1 TYR A  45      35.775 -14.628  21.732  1.00 93.81           H  
ATOM    696  CE2 TYR A  45      38.628 -12.928  22.557  1.00 93.81           C  
ATOM    697  HE2 TYR A  45      39.174 -12.586  23.424  1.00 93.81           H  
ATOM    698  OH  TYR A  45      37.109 -14.096  23.986  1.00 93.81           O  
ATOM    699  HH  TYR A  45      36.271 -14.564  23.951  1.00 93.81           H  
ATOM    700  CZ  TYR A  45      37.461 -13.692  22.735  1.00 93.81           C  
ATOM    701  N   GLN A  46      41.790 -12.004  18.228  1.00 94.87           N  
ATOM    702  H   GLN A  46      41.359 -11.399  17.543  1.00 94.87           H  
ATOM    703  CA  GLN A  46      43.109 -11.686  18.754  1.00 94.87           C  
ATOM    704  HA  GLN A  46      43.629 -12.627  18.934  1.00 94.87           H  
ATOM    705  C   GLN A  46      42.998 -10.944  20.085  1.00 94.87           C  
ATOM    706  CB  GLN A  46      43.965 -10.891  17.768  1.00 94.87           C  
ATOM    707  HB2 GLN A  46      44.951 -10.786  18.221  1.00 94.87           H  
ATOM    708  HB3 GLN A  46      43.548  -9.892  17.634  1.00 94.87           H  
ATOM    709  O   GLN A  46      42.330  -9.916  20.207  1.00 94.87           O  
ATOM    710  CG  GLN A  46      44.124 -11.573  16.403  1.00 94.87           C  
ATOM    711  HG2 GLN A  46      44.414 -12.614  16.545  1.00 94.87           H  
ATOM    712  HG3 GLN A  46      43.172 -11.549  15.872  1.00 94.87           H  
ATOM    713  CD  GLN A  46      45.183 -10.893  15.544  1.00 94.87           C  
ATOM    714  NE2 GLN A  46      45.304 -11.258  14.289  1.00 94.87           N  
ATOM    715 HE21 GLN A  46      45.964 -10.740  13.726  1.00 94.87           H  
ATOM    716 HE22 GLN A  46      44.634 -11.895  13.883  1.00 94.87           H  
ATOM    717  OE1 GLN A  46      45.945 -10.048  15.988  1.00 94.87           O  
ATOM    718  N   ARG A  47      43.709 -11.456  21.090  1.00 95.48           N  
ATOM    719  H   ARG A  47      44.246 -12.293  20.913  1.00 95.48           H  
ATOM    720  CA  ARG A  47      43.778 -10.882  22.436  1.00 95.48           C  
ATOM    721  HA  ARG A  47      43.659  -9.802  22.356  1.00 95.48           H  
ATOM    722  C   ARG A  47      45.135 -11.145  23.085  1.00 95.48           C  
ATOM    723  CB  ARG A  47      42.618 -11.433  23.286  1.00 95.48           C  
ATOM    724  HB2 ARG A  47      42.573 -10.855  24.209  1.00 95.48           H  
ATOM    725  HB3 ARG A  47      41.680 -11.288  22.749  1.00 95.48           H  
ATOM    726  O   ARG A  47      45.823 -12.098  22.722  1.00 95.48           O  
ATOM    727  CG  ARG A  47      42.778 -12.926  23.628  1.00 95.48           C  
ATOM    728  HG2 ARG A  47      42.832 -13.507  22.708  1.00 95.48           H  
ATOM    729  HG3 ARG A  47      43.713 -13.069  24.170  1.00 95.48           H  
ATOM    730  CD  ARG A  47      41.651 -13.500  24.493  1.00 95.48           C  
ATOM    731  HD2 ARG A  47      41.978 -14.473  24.861  1.00 95.48           H  
ATOM    732  HD3 ARG A  47      40.780 -13.675  23.861  1.00 95.48           H  
ATOM    733  NE  ARG A  47      41.324 -12.642  25.649  1.00 95.48           N  
ATOM    734  HE  ARG A  47      41.941 -11.865  25.838  1.00 95.48           H  
ATOM    735  NH1 ARG A  47      39.457 -13.756  26.392  1.00 95.48           N  
ATOM    736 HH11 ARG A  47      38.748 -13.885  27.100  1.00 95.48           H  
ATOM    737 HH12 ARG A  47      39.404 -14.260  25.519  1.00 95.48           H  
ATOM    738  NH2 ARG A  47      40.328 -12.103  27.604  1.00 95.48           N  
ATOM    739 HH21 ARG A  47      40.945 -11.307  27.676  1.00 95.48           H  
ATOM    740 HH22 ARG A  47      39.687 -12.301  28.359  1.00 95.48           H  
ATOM    741  CZ  ARG A  47      40.375 -12.844  26.540  1.00 95.48           C  
ATOM    742  N   VAL A  48      45.499 -10.353  24.092  1.00 95.40           N  
ATOM    743  H   VAL A  48      44.882  -9.592  24.333  1.00 95.40           H  
ATOM    744  CA  VAL A  48      46.733 -10.570  24.875  1.00 95.40           C  
ATOM    745  HA  VAL A  48      47.483 -11.027  24.229  1.00 95.40           H  
ATOM    746  C   VAL A  48      46.466 -11.530  26.036  1.00 95.40           C  
ATOM    747  CB  VAL A  48      47.329  -9.241  25.388  1.00 95.40           C  
ATOM    748  HB  VAL A  48      46.649  -8.786  26.108  1.00 95.40           H  
ATOM    749  O   VAL A  48      46.050 -11.096  27.105  1.00 95.40           O  
ATOM    750  CG1 VAL A  48      48.687  -9.469  26.066  1.00 95.40           C  
ATOM    751 HG11 VAL A  48      48.576 -10.111  26.940  1.00 95.40           H  
ATOM    752 HG12 VAL A  48      49.095  -8.515  26.401  1.00 95.40           H  
ATOM    753 HG13 VAL A  48      49.386  -9.927  25.366  1.00 95.40           H  
ATOM    754  CG2 VAL A  48      47.535  -8.243  24.248  1.00 95.40           C  
ATOM    755 HG21 VAL A  48      48.126  -8.692  23.450  1.00 95.40           H  
ATOM    756 HG22 VAL A  48      48.043  -7.351  24.616  1.00 95.40           H  
ATOM    757 HG23 VAL A  48      46.562  -7.938  23.862  1.00 95.40           H  
ATOM    758  N   GLY A  49      46.687 -12.838  25.865  1.00 92.42           N  
ATOM    759  H   GLY A  49      46.943 -13.161  24.943  1.00 92.42           H  
ATOM    760  CA  GLY A  49      46.422 -13.832  26.920  1.00 92.42           C  
ATOM    761  HA2 GLY A  49      46.639 -14.831  26.542  1.00 92.42           H  
ATOM    762  HA3 GLY A  49      47.076 -13.635  27.769  1.00 92.42           H  
ATOM    763  C   GLY A  49      44.957 -13.800  27.384  1.00 92.42           C  
ATOM    764  O   GLY A  49      44.053 -13.928  26.568  1.00 92.42           O  
ATOM    765  N   GLN A  50      44.714 -13.580  28.681  1.00 92.05           N  
ATOM    766  H   GLN A  50      45.504 -13.458  29.299  1.00 92.05           H  
ATOM    767  CA  GLN A  50      43.367 -13.332  29.239  1.00 92.05           C  
ATOM    768  HA  GLN A  50      42.631 -13.793  28.580  1.00 92.05           H  
ATOM    769  C   GLN A  50      42.990 -11.833  29.282  1.00 92.05           C  
ATOM    770  CB  GLN A  50      43.235 -13.996  30.623  1.00 92.05           C  
ATOM    771  HB2 GLN A  50      42.261 -13.756  31.050  1.00 92.05           H  
ATOM    772  HB3 GLN A  50      43.998 -13.588  31.286  1.00 92.05           H  
ATOM    773  O   GLN A  50      41.997 -11.448  29.892  1.00 92.05           O  
ATOM    774  CG  GLN A  50      43.376 -15.527  30.588  1.00 92.05           C  
ATOM    775  HG2 GLN A  50      43.321 -15.907  31.608  1.00 92.05           H  
ATOM    776  HG3 GLN A  50      44.355 -15.795  30.191  1.00 92.05           H  
ATOM    777  CD  GLN A  50      42.292 -16.227  29.767  1.00 92.05           C  
ATOM    778  NE2 GLN A  50      42.531 -17.440  29.319  1.00 92.05           N  
ATOM    779 HE21 GLN A  50      43.393 -17.920  29.534  1.00 92.05           H  
ATOM    780 HE22 GLN A  50      41.783 -17.865  28.791  1.00 92.05           H  
ATOM    781  OE1 GLN A  50      41.217 -15.711  29.508  1.00 92.05           O  
ATOM    782  N   GLY A  51      43.778 -10.976  28.634  1.00 89.57           N  
ATOM    783  H   GLY A  51      44.572 -11.354  28.137  1.00 89.57           H  
ATOM    784  CA  GLY A  51      43.622  -9.523  28.568  1.00 89.57           C  
ATOM    785  HA2 GLY A  51      43.177  -9.155  29.492  1.00 89.57           H  
ATOM    786  HA3 GLY A  51      44.623  -9.098  28.486  1.00 89.57           H  
ATOM    787  C   GLY A  51      42.761  -9.036  27.390  1.00 89.57           C  
ATOM    788  O   GLY A  51      41.919  -9.800  26.899  1.00 89.57           O  
ATOM    789  N   PRO A  52      42.938  -7.770  26.955  1.00 94.81           N  
ATOM    790  CA  PRO A  52      42.052  -7.093  26.008  1.00 94.81           C  
ATOM    791  HA  PRO A  52      41.018  -7.184  26.343  1.00 94.81           H  
ATOM    792  C   PRO A  52      42.153  -7.650  24.586  1.00 94.81           C  
ATOM    793  CB  PRO A  52      42.466  -5.617  26.046  1.00 94.81           C  
ATOM    794  HB2 PRO A  52      42.274  -5.100  25.105  1.00 94.81           H  
ATOM    795  HB3 PRO A  52      41.952  -5.113  26.865  1.00 94.81           H  
ATOM    796  O   PRO A  52      43.137  -8.301  24.222  1.00 94.81           O  
ATOM    797  CG  PRO A  52      43.959  -5.697  26.352  1.00 94.81           C  
ATOM    798  HG2 PRO A  52      44.333  -4.776  26.799  1.00 94.81           H  
ATOM    799  HG3 PRO A  52      44.511  -5.936  25.442  1.00 94.81           H  
ATOM    800  CD  PRO A  52      44.029  -6.873  27.326  1.00 94.81           C  
ATOM    801  HD2 PRO A  52      43.878  -6.516  28.345  1.00 94.81           H  
ATOM    802  HD3 PRO A  52      44.999  -7.363  27.236  1.00 94.81           H  
ATOM    803  N   LEU A  53      41.130  -7.336  23.789  1.00 96.06           N  
ATOM    804  H   LEU A  53      40.394  -6.759  24.169  1.00 96.06           H  
ATOM    805  CA  LEU A  53      41.108  -7.557  22.345  1.00 96.06           C  
ATOM    806  HA  LEU A  53      41.458  -8.568  22.137  1.00 96.06           H  
ATOM    807  C   LEU A  53      42.052  -6.581  21.644  1.00 96.06           C  
ATOM    808  CB  LEU A  53      39.674  -7.403  21.803  1.00 96.06           C  
ATOM    809  HB2 LEU A  53      39.383  -6.355  21.870  1.00 96.06           H  
ATOM    810  HB3 LEU A  53      39.670  -7.683  20.750  1.00 96.06           H  
ATOM    811  O   LEU A  53      42.255  -5.458  22.112  1.00 96.06           O  
ATOM    812  CG  LEU A  53      38.626  -8.245  22.549  1.00 96.06           C  
ATOM    813  HG  LEU A  53      38.539  -7.897  23.578  1.00 96.06           H  
ATOM    814  CD1 LEU A  53      37.256  -8.136  21.896  1.00 96.06           C  
ATOM    815 HD11 LEU A  53      37.268  -8.690  20.957  1.00 96.06           H  
ATOM    816 HD12 LEU A  53      36.499  -8.574  22.546  1.00 96.06           H  
ATOM    817 HD13 LEU A  53      37.004  -7.092  21.708  1.00 96.06           H  
ATOM    818  CD2 LEU A  53      39.011  -9.712  22.548  1.00 96.06           C  
ATOM    819 HD21 LEU A  53      39.880  -9.879  23.186  1.00 96.06           H  
ATOM    820 HD22 LEU A  53      38.175 -10.304  22.921  1.00 96.06           H  
ATOM    821 HD23 LEU A  53      39.237  -9.992  21.519  1.00 96.06           H  
ATOM    822  N   LEU A  54      42.621  -7.004  20.521  1.00 93.74           N  
ATOM    823  H   LEU A  54      42.379  -7.920  20.170  1.00 93.74           H  
ATOM    824  CA  LEU A  54      43.504  -6.162  19.727  1.00 93.74           C  
ATOM    825  HA  LEU A  54      43.909  -5.368  20.355  1.00 93.74           H  
ATOM    826  C   LEU A  54      42.728  -5.493  18.594  1.00 93.74           C  
ATOM    827  CB  LEU A  54      44.684  -6.989  19.196  1.00 93.74           C  
ATOM    828  HB2 LEU A  54      44.302  -7.755  18.520  1.00 93.74           H  
ATOM    829  HB3 LEU A  54      45.328  -6.318  18.629  1.00 93.74           H  
ATOM    830  O   LEU A  54      42.078  -6.169  17.806  1.00 93.74           O  
ATOM    831  CG  LEU A  54      45.540  -7.667  20.278  1.00 93.74           C  
ATOM    832  HG  LEU A  54      44.947  -8.401  20.823  1.00 93.74           H  
ATOM    833  CD1 LEU A  54      46.719  -8.388  19.630  1.00 93.74           C  
ATOM    834 HD11 LEU A  54      46.357  -9.071  18.862  1.00 93.74           H  
ATOM    835 HD12 LEU A  54      47.392  -7.663  19.172  1.00 93.74           H  
ATOM    836 HD13 LEU A  54      47.262  -8.960  20.382  1.00 93.74           H  
ATOM    837  CD2 LEU A  54      46.102  -6.641  21.264  1.00 93.74           C  
ATOM    838 HD21 LEU A  54      45.315  -6.306  21.939  1.00 93.74           H  
ATOM    839 HD22 LEU A  54      46.909  -7.087  21.844  1.00 93.74           H  
ATOM    840 HD23 LEU A  54      46.508  -5.786  20.722  1.00 93.74           H  
ATOM    841  N   LEU A  55      42.886  -4.175  18.436  1.00 93.84           N  
ATOM    842  H   LEU A  55      43.399  -3.662  19.139  1.00 93.84           H  
ATOM    843  CA  LEU A  55      42.306  -3.427  17.310  1.00 93.84           C  
ATOM    844  HA  LEU A  55      41.238  -3.644  17.294  1.00 93.84           H  
ATOM    845  C   LEU A  55      42.880  -3.860  15.941  1.00 93.84           C  
ATOM    846  CB  LEU A  55      42.516  -1.920  17.563  1.00 93.84           C  
ATOM    847  HB2 LEU A  55      43.572  -1.697  17.413  1.00 93.84           H  
ATOM    848  HB3 LEU A  55      42.272  -1.698  18.601  1.00 93.84           H  
ATOM    849  O   LEU A  55      42.377  -3.472  14.897  1.00 93.84           O  
ATOM    850  CG  LEU A  55      41.681  -0.977  16.668  1.00 93.84           C  
ATOM    851  HG  LEU A  55      41.816  -1.215  15.613  1.00 93.84           H  
ATOM    852  CD1 LEU A  55      40.189  -1.030  17.008  1.00 93.84           C  
ATOM    853 HD11 LEU A  55      39.640  -0.362  16.346  1.00 93.84           H  
ATOM    854 HD12 LEU A  55      40.026  -0.729  18.043  1.00 93.84           H  
ATOM    855 HD13 LEU A  55      39.798  -2.038  16.868  1.00 93.84           H  
ATOM    856  CD2 LEU A  55      42.150   0.464  16.871  1.00 93.84           C  
ATOM    857 HD21 LEU A  55      42.032   0.757  17.914  1.00 93.84           H  
ATOM    858 HD22 LEU A  55      41.561   1.130  16.240  1.00 93.84           H  
ATOM    859 HD23 LEU A  55      43.197   0.550  16.581  1.00 93.84           H  
ATOM    860  N   GLN A  56      43.945  -4.662  15.919  1.00 93.20           N  
ATOM    861  H   GLN A  56      44.328  -4.974  16.800  1.00 93.20           H  
ATOM    862  CA  GLN A  56      44.471  -5.245  14.682  1.00 93.20           C  
ATOM    863  HA  GLN A  56      44.396  -4.497  13.894  1.00 93.20           H  
ATOM    864  C   GLN A  56      43.663  -6.465  14.202  1.00 93.20           C  
ATOM    865  CB  GLN A  56      45.962  -5.558  14.868  1.00 93.20           C  
ATOM    866  HB2 GLN A  56      46.428  -5.650  13.887  1.00 93.20           H  
ATOM    867  HB3 GLN A  56      46.434  -4.726  15.390  1.00 93.20           H  
ATOM    868  O   GLN A  56      43.904  -6.960  13.102  1.00 93.20           O  
ATOM    869  CG  GLN A  56      46.198  -6.864  15.639  1.00 93.20           C  
ATOM    870  HG2 GLN A  56      45.564  -6.900  16.525  1.00 93.20           H  
ATOM    871  HG3 GLN A  56      45.917  -7.696  14.994  1.00 93.20           H  
ATOM    872  CD  GLN A  56      47.645  -7.073  16.065  1.00 93.20           C  
ATOM    873  NE2 GLN A  56      47.983  -8.248  16.536  1.00 93.20           N  
ATOM    874 HE21 GLN A  56      47.308  -8.997  16.485  1.00 93.20           H  
ATOM    875 HE22 GLN A  56      48.958  -8.387  16.762  1.00 93.20           H  
ATOM    876  OE1 GLN A  56      48.496  -6.203  16.000  1.00 93.20           O  
ATOM    877  N   ASP A  57      42.732  -6.971  15.018  1.00 93.31           N  
ATOM    878  H   ASP A  57      42.541  -6.521  15.902  1.00 93.31           H  
ATOM    879  CA  ASP A  57      41.812  -8.030  14.619  1.00 93.31           C  
ATOM    880  HA  ASP A  57      42.374  -8.804  14.096  1.00 93.31           H  
ATOM    881  C   ASP A  57      40.751  -7.488  13.660  1.00 93.31           C  
ATOM    882  CB  ASP A  57      41.170  -8.680  15.840  1.00 93.31           C  
ATOM    883  HB2 ASP A  57      40.486  -7.985  16.326  1.00 93.31           H  
ATOM    884  HB3 ASP A  57      41.953  -8.932  16.555  1.00 93.31           H  
ATOM    885  O   ASP A  57      39.649  -7.087  14.044  1.00 93.31           O  
ATOM    886  CG  ASP A  57      40.421  -9.956  15.456  1.00 93.31           C  
ATOM    887  OD1 ASP A  57      40.129 -10.174  14.257  1.00 93.31           O  
ATOM    888  OD2 ASP A  57      40.218 -10.748  16.394  1.00 93.31           O  
ATOM    889  N   PHE A  58      41.113  -7.459  12.382  1.00 90.73           N  
ATOM    890  H   PHE A  58      42.070  -7.691  12.156  1.00 90.73           H  
ATOM    891  CA  PHE A  58      40.234  -6.961  11.340  1.00 90.73           C  
ATOM    892  HA  PHE A  58      39.923  -5.950  11.604  1.00 90.73           H  
ATOM    893  C   PHE A  58      38.955  -7.797  11.197  1.00 90.73           C  
ATOM    894  CB  PHE A  58      41.015  -6.899  10.024  1.00 90.73           C  
ATOM    895  HB2 PHE A  58      41.362  -7.899   9.764  1.00 90.73           H  
ATOM    896  HB3 PHE A  58      41.891  -6.265  10.160  1.00 90.73           H  
ATOM    897  O   PHE A  58      37.910  -7.226  10.908  1.00 90.73           O  
ATOM    898  CG  PHE A  58      40.186  -6.345   8.886  1.00 90.73           C  
ATOM    899  CD1 PHE A  58      39.571  -7.217   7.967  1.00 90.73           C  
ATOM    900  HD1 PHE A  58      39.708  -8.284   8.056  1.00 90.73           H  
ATOM    901  CD2 PHE A  58      39.958  -4.959   8.799  1.00 90.73           C  
ATOM    902  HD2 PHE A  58      40.402  -4.291   9.522  1.00 90.73           H  
ATOM    903  CE1 PHE A  58      38.728  -6.703   6.967  1.00 90.73           C  
ATOM    904  HE1 PHE A  58      38.210  -7.371   6.294  1.00 90.73           H  
ATOM    905  CE2 PHE A  58      39.119  -4.446   7.794  1.00 90.73           C  
ATOM    906  HE2 PHE A  58      38.917  -3.387   7.744  1.00 90.73           H  
ATOM    907  CZ  PHE A  58      38.501  -5.319   6.882  1.00 90.73           C  
ATOM    908  HZ  PHE A  58      37.818  -4.933   6.140  1.00 90.73           H  
ATOM    909  N   HIS A  59      39.002  -9.118  11.421  1.00 94.61           N  
ATOM    910  H   HIS A  59      39.822  -9.506  11.866  1.00 94.61           H  
ATOM    911  CA  HIS A  59      37.818  -9.975  11.276  1.00 94.61           C  
ATOM    912  HA  HIS A  59      37.374  -9.809  10.294  1.00 94.61           H  
ATOM    913  C   HIS A  59      36.738  -9.600  12.291  1.00 94.61           C  
ATOM    914  CB  HIS A  59      38.212 -11.456  11.393  1.00 94.61           C  
ATOM    915  HB2 HIS A  59      38.822 -11.593  12.285  1.00 94.61           H  
ATOM    916  HB3 HIS A  59      38.809 -11.741  10.526  1.00 94.61           H  
ATOM    917  O   HIS A  59      35.592  -9.377  11.899  1.00 94.61           O  
ATOM    918  CG  HIS A  59      37.024 -12.383  11.498  1.00 94.61           C  
ATOM    919  CD2 HIS A  59      36.071 -12.604  10.544  1.00 94.61           C  
ATOM    920  HD2 HIS A  59      36.033 -12.157   9.561  1.00 94.61           H  
ATOM    921  ND1 HIS A  59      36.657 -13.061  12.655  1.00 94.61           N  
ATOM    922  CE1 HIS A  59      35.498 -13.672  12.387  1.00 94.61           C  
ATOM    923  HE1 HIS A  59      34.934 -14.249  13.105  1.00 94.61           H  
ATOM    924  NE2 HIS A  59      35.120 -13.419  11.123  1.00 94.61           N  
ATOM    925  HE2 HIS A  59      34.240 -13.704  10.719  1.00 94.61           H  
ATOM    926  N   LEU A  60      37.108  -9.439  13.565  1.00 94.74           N  
ATOM    927  H   LEU A  60      38.058  -9.664  13.825  1.00 94.74           H  
ATOM    928  CA  LEU A  60      36.168  -9.004  14.597  1.00 94.74           C  
ATOM    929  HA  LEU A  60      35.329  -9.700  14.604  1.00 94.74           H  
ATOM    930  C   LEU A  60      35.607  -7.602  14.311  1.00 94.74           C  
ATOM    931  CB  LEU A  60      36.874  -9.050  15.960  1.00 94.74           C  
ATOM    932  HB2 LEU A  60      37.774  -8.436  15.906  1.00 94.74           H  
ATOM    933  HB3 LEU A  60      37.179 -10.075  16.169  1.00 94.74           H  
ATOM    934  O   LEU A  60      34.405  -7.375  14.447  1.00 94.74           O  
ATOM    935  CG  LEU A  60      35.994  -8.530  17.109  1.00 94.74           C  
ATOM    936  HG  LEU A  60      35.688  -7.503  16.911  1.00 94.74           H  
ATOM    937  CD1 LEU A  60      34.743  -9.384  17.333  1.00 94.74           C  
ATOM    938 HD11 LEU A  60      34.085  -9.308  16.467  1.00 94.74           H  
ATOM    939 HD12 LEU A  60      35.024 -10.427  17.479  1.00 94.74           H  
ATOM    940 HD13 LEU A  60      34.197  -9.024  18.206  1.00 94.74           H  
ATOM    941  CD2 LEU A  60      36.796  -8.512  18.400  1.00 94.74           C  
ATOM    942 HD21 LEU A  60      36.182  -8.053  19.175  1.00 94.74           H  
ATOM    943 HD22 LEU A  60      37.069  -9.530  18.680  1.00 94.74           H  
ATOM    944 HD23 LEU A  60      37.701  -7.920  18.261  1.00 94.74           H  
ATOM    945  N   ILE A  61      36.472  -6.659  13.930  1.00 93.57           N  
ATOM    946  H   ILE A  61      37.444  -6.915  13.832  1.00 93.57           H  
ATOM    947  CA  ILE A  61      36.070  -5.270  13.662  1.00 93.57           C  
ATOM    948  HA  ILE A  61      35.545  -4.879  14.533  1.00 93.57           H  
ATOM    949  C   ILE A  61      35.093  -5.203  12.493  1.00 93.57           C  
ATOM    950  CB  ILE A  61      37.313  -4.399  13.400  1.00 93.57           C  
ATOM    951  HB  ILE A  61      37.946  -4.909  12.674  1.00 93.57           H  
ATOM    952  O   ILE A  61      34.070  -4.529  12.591  1.00 93.57           O  
ATOM    953  CG1 ILE A  61      38.082  -4.249  14.724  1.00 93.57           C  
ATOM    954 HG12 ILE A  61      37.525  -3.607  15.407  1.00 93.57           H  
ATOM    955 HG13 ILE A  61      38.197  -5.221  15.203  1.00 93.57           H  
ATOM    956  CG2 ILE A  61      36.954  -3.009  12.834  1.00 93.57           C  
ATOM    957 HG21 ILE A  61      36.490  -3.110  11.853  1.00 93.57           H  
ATOM    958 HG22 ILE A  61      36.263  -2.499  13.505  1.00 93.57           H  
ATOM    959 HG23 ILE A  61      37.851  -2.404  12.702  1.00 93.57           H  
ATOM    960  CD1 ILE A  61      39.479  -3.680  14.525  1.00 93.57           C  
ATOM    961 HD11 ILE A  61      39.441  -2.620  14.274  1.00 93.57           H  
ATOM    962 HD12 ILE A  61      40.008  -3.806  15.470  1.00 93.57           H  
ATOM    963 HD13 ILE A  61      40.005  -4.232  13.746  1.00 93.57           H  
ATOM    964  N   ASP A  62      35.396  -5.906  11.406  1.00 92.46           N  
ATOM    965  H   ASP A  62      36.252  -6.442  11.392  1.00 92.46           H  
ATOM    966  CA  ASP A  62      34.561  -5.952  10.211  1.00 92.46           C  
ATOM    967  HA  ASP A  62      34.369  -4.934   9.871  1.00 92.46           H  
ATOM    968  C   ASP A  62      33.205  -6.611  10.505  1.00 92.46           C  
ATOM    969  CB  ASP A  62      35.352  -6.683   9.119  1.00 92.46           C  
ATOM    970  HB2 ASP A  62      35.498  -7.722   9.415  1.00 92.46           H  
ATOM    971  HB3 ASP A  62      36.333  -6.216   9.025  1.00 92.46           H  
ATOM    972  O   ASP A  62      32.165  -6.081  10.116  1.00 92.46           O  
ATOM    973  CG  ASP A  62      34.694  -6.632   7.744  1.00 92.46           C  
ATOM    974  OD1 ASP A  62      34.125  -5.579   7.385  1.00 92.46           O  
ATOM    975  OD2 ASP A  62      34.806  -7.649   7.018  1.00 92.46           O  
ATOM    976  N   LEU A  63      33.182  -7.704  11.277  1.00 92.61           N  
ATOM    977  H   LEU A  63      34.062  -8.102  11.571  1.00 92.61           H  
ATOM    978  CA  LEU A  63      31.942  -8.359  11.706  1.00 92.61           C  
ATOM    979  HA  LEU A  63      31.399  -8.676  10.815  1.00 92.61           H  
ATOM    980  C   LEU A  63      31.024  -7.396  12.470  1.00 92.61           C  
ATOM    981  CB  LEU A  63      32.313  -9.614  12.519  1.00 92.61           C  
ATOM    982  HB2 LEU A  63      32.917  -9.333  13.382  1.00 92.61           H  
ATOM    983  HB3 LEU A  63      32.941 -10.229  11.875  1.00 92.61           H  
ATOM    984  O   LEU A  63      29.851  -7.259  12.121  1.00 92.61           O  
ATOM    985  CG  LEU A  63      31.115 -10.465  12.989  1.00 92.61           C  
ATOM    986  HG  LEU A  63      30.345 -10.471  12.217  1.00 92.61           H  
ATOM    987  CD1 LEU A  63      31.576 -11.909  13.209  1.00 92.61           C  
ATOM    988 HD11 LEU A  63      30.730 -12.529  13.505  1.00 92.61           H  
ATOM    989 HD12 LEU A  63      32.343 -11.940  13.983  1.00 92.61           H  
ATOM    990 HD13 LEU A  63      31.994 -12.305  12.283  1.00 92.61           H  
ATOM    991  CD2 LEU A  63      30.506  -9.988  14.314  1.00 92.61           C  
ATOM    992 HD21 LEU A  63      29.763 -10.707  14.659  1.00 92.61           H  
ATOM    993 HD22 LEU A  63      31.284  -9.880  15.069  1.00 92.61           H  
ATOM    994 HD23 LEU A  63      29.995  -9.034  14.180  1.00 92.61           H  
ATOM    995  N   LEU A  64      31.551  -6.705  13.485  1.00 94.75           N  
ATOM    996  H   LEU A  64      32.528  -6.845  13.702  1.00 94.75           H  
ATOM    997  CA  LEU A  64      30.771  -5.750  14.281  1.00 94.75           C  
ATOM    998  HA  LEU A  64      29.857  -6.234  14.626  1.00 94.75           H  
ATOM    999  C   LEU A  64      30.328  -4.547  13.439  1.00 94.75           C  
ATOM   1000  CB  LEU A  64      31.598  -5.298  15.498  1.00 94.75           C  
ATOM   1001  HB2 LEU A  64      31.056  -4.499  16.003  1.00 94.75           H  
ATOM   1002  HB3 LEU A  64      32.541  -4.886  15.138  1.00 94.75           H  
ATOM   1003  O   LEU A  64      29.178  -4.119  13.519  1.00 94.75           O  
ATOM   1004  CG  LEU A  64      31.900  -6.408  16.523  1.00 94.75           C  
ATOM   1005  HG  LEU A  64      32.407  -7.241  16.035  1.00 94.75           H  
ATOM   1006  CD1 LEU A  64      32.823  -5.855  17.612  1.00 94.75           C  
ATOM   1007 HD11 LEU A  64      33.060  -6.644  18.326  1.00 94.75           H  
ATOM   1008 HD12 LEU A  64      32.337  -5.026  18.126  1.00 94.75           H  
ATOM   1009 HD13 LEU A  64      33.749  -5.509  17.154  1.00 94.75           H  
ATOM   1010  CD2 LEU A  64      30.637  -6.950  17.194  1.00 94.75           C  
ATOM   1011 HD21 LEU A  64      30.073  -6.132  17.644  1.00 94.75           H  
ATOM   1012 HD22 LEU A  64      30.908  -7.675  17.962  1.00 94.75           H  
ATOM   1013 HD23 LEU A  64      30.012  -7.452  16.456  1.00 94.75           H  
ATOM   1014  N   ALA A  65      31.208  -4.038  12.573  1.00 94.02           N  
ATOM   1015  H   ALA A  65      32.136  -4.434  12.529  1.00 94.02           H  
ATOM   1016  CA  ALA A  65      30.889  -2.910  11.708  1.00 94.02           C  
ATOM   1017  HA  ALA A  65      30.539  -2.096  12.343  1.00 94.02           H  
ATOM   1018  C   ALA A  65      29.768  -3.231  10.708  1.00 94.02           C  
ATOM   1019  CB  ALA A  65      32.163  -2.459  10.986  1.00 94.02           C  
ATOM   1020  HB1 ALA A  65      32.923  -2.181  11.717  1.00 94.02           H  
ATOM   1021  HB2 ALA A  65      31.944  -1.600  10.351  1.00 94.02           H  
ATOM   1022  HB3 ALA A  65      32.546  -3.270  10.367  1.00 94.02           H  
ATOM   1023  O   ALA A  65      28.929  -2.359  10.454  1.00 94.02           O  
ATOM   1024  N   ASN A  66      29.739  -4.448  10.154  1.00 92.19           N  
ATOM   1025  H   ASN A  66      30.480  -5.098  10.373  1.00 92.19           H  
ATOM   1026  CA  ASN A  66      28.646  -4.895   9.293  1.00 92.19           C  
ATOM   1027  HA  ASN A  66      28.452  -4.129   8.543  1.00 92.19           H  
ATOM   1028  C   ASN A  66      27.353  -5.043  10.089  1.00 92.19           C  
ATOM   1029  CB  ASN A  66      29.014  -6.189   8.555  1.00 92.19           C  
ATOM   1030  HB2 ASN A  66      29.503  -6.890   9.231  1.00 92.19           H  
ATOM   1031  HB3 ASN A  66      28.106  -6.658   8.177  1.00 92.19           H  
ATOM   1032  O   ASN A  66      26.362  -4.441   9.686  1.00 92.19           O  
ATOM   1033  CG  ASN A  66      29.897  -5.897   7.360  1.00 92.19           C  
ATOM   1034  ND2 ASN A  66      31.186  -6.068   7.510  1.00 92.19           N  
ATOM   1035 HD21 ASN A  66      31.832  -5.790   6.785  1.00 92.19           H  
ATOM   1036 HD22 ASN A  66      31.565  -6.276   8.422  1.00 92.19           H  
ATOM   1037  OD1 ASN A  66      29.437  -5.464   6.316  1.00 92.19           O  
ATOM   1038  N   PHE A  67      27.384  -5.732  11.237  1.00 93.99           N  
ATOM   1039  H   PHE A  67      28.247  -6.185  11.505  1.00 93.99           H  
ATOM   1040  CA  PHE A  67      26.220  -5.918  12.113  1.00 93.99           C  
ATOM   1041  HA  PHE A  67      25.496  -6.560  11.610  1.00 93.99           H  
ATOM   1042  C   PHE A  67      25.516  -4.592  12.444  1.00 93.99           C  
ATOM   1043  CB  PHE A  67      26.669  -6.625  13.398  1.00 93.99           C  
ATOM   1044  HB2 PHE A  67      27.032  -7.620  13.144  1.00 93.99           H  
ATOM   1045  HB3 PHE A  67      27.500  -6.076  13.843  1.00 93.99           H  
ATOM   1046  O   PHE A  67      24.297  -4.471  12.303  1.00 93.99           O  
ATOM   1047  CG  PHE A  67      25.564  -6.753  14.427  1.00 93.99           C  
ATOM   1048  CD1 PHE A  67      25.519  -5.883  15.534  1.00 93.99           C  
ATOM   1049  HD1 PHE A  67      26.273  -5.118  15.654  1.00 93.99           H  
ATOM   1050  CD2 PHE A  67      24.551  -7.711  14.248  1.00 93.99           C  
ATOM   1051  HD2 PHE A  67      24.564  -8.351  13.378  1.00 93.99           H  
ATOM   1052  CE1 PHE A  67      24.477  -5.991  16.472  1.00 93.99           C  
ATOM   1053  HE1 PHE A  67      24.452  -5.315  17.314  1.00 93.99           H  
ATOM   1054  CE2 PHE A  67      23.510  -7.821  15.187  1.00 93.99           C  
ATOM   1055  HE2 PHE A  67      22.738  -8.562  15.039  1.00 93.99           H  
ATOM   1056  CZ  PHE A  67      23.475  -6.964  16.303  1.00 93.99           C  
ATOM   1057  HZ  PHE A  67      22.678  -7.048  17.027  1.00 93.99           H  
ATOM   1058  N   ASP A  68      26.288  -3.560  12.791  1.00 94.83           N  
ATOM   1059  H   ASP A  68      27.266  -3.740  12.968  1.00 94.83           H  
ATOM   1060  CA  ASP A  68      25.763  -2.225  13.101  1.00 94.83           C  
ATOM   1061  HA  ASP A  68      25.044  -2.309  13.915  1.00 94.83           H  
ATOM   1062  C   ASP A  68      25.043  -1.551  11.911  1.00 94.83           C  
ATOM   1063  CB  ASP A  68      26.924  -1.327  13.561  1.00 94.83           C  
ATOM   1064  HB2 ASP A  68      26.561  -0.302  13.634  1.00 94.83           H  
ATOM   1065  HB3 ASP A  68      27.702  -1.344  12.798  1.00 94.83           H  
ATOM   1066  O   ASP A  68      24.292  -0.591  12.098  1.00 94.83           O  
ATOM   1067  CG  ASP A  68      27.541  -1.691  14.916  1.00 94.83           C  
ATOM   1068  OD1 ASP A  68      26.885  -2.402  15.712  1.00 94.83           O  
ATOM   1069  OD2 ASP A  68      28.652  -1.163  15.158  1.00 94.83           O  
ATOM   1070  N   ARG A  69      25.276  -2.019  10.675  1.00 91.34           N  
ATOM   1071  H   ARG A  69      25.847  -2.849  10.610  1.00 91.34           H  
ATOM   1072  CA  ARG A  69      24.847  -1.394   9.409  1.00 91.34           C  
ATOM   1073  HA  ARG A  69      24.268  -0.499   9.635  1.00 91.34           H  
ATOM   1074  C   ARG A  69      23.910  -2.263   8.562  1.00 91.34           C  
ATOM   1075  CB  ARG A  69      26.094  -0.978   8.608  1.00 91.34           C  
ATOM   1076  HB2 ARG A  69      25.802  -0.636   7.615  1.00 91.34           H  
ATOM   1077  HB3 ARG A  69      26.741  -1.848   8.493  1.00 91.34           H  
ATOM   1078  O   ARG A  69      23.539  -1.846   7.469  1.00 91.34           O  
ATOM   1079  CG  ARG A  69      26.866   0.154   9.296  1.00 91.34           C  
ATOM   1080  HG2 ARG A  69      26.284   1.074   9.239  1.00 91.34           H  
ATOM   1081  HG3 ARG A  69      27.015  -0.096  10.346  1.00 91.34           H  
ATOM   1082  CD  ARG A  69      28.233   0.359   8.628  1.00 91.34           C  
ATOM   1083  HD2 ARG A  69      28.074   0.637   7.586  1.00 91.34           H  
ATOM   1084  HD3 ARG A  69      28.784  -0.581   8.640  1.00 91.34           H  
ATOM   1085  NE  ARG A  69      29.023   1.408   9.304  1.00 91.34           N  
ATOM   1086  HE  ARG A  69      29.152   2.273   8.798  1.00 91.34           H  
ATOM   1087  NH1 ARG A  69      29.462   0.266  11.264  1.00 91.34           N  
ATOM   1088 HH11 ARG A  69      29.047  -0.573  10.886  1.00 91.34           H  
ATOM   1089 HH12 ARG A  69      29.723   0.248  12.240  1.00 91.34           H  
ATOM   1090  NH2 ARG A  69      30.154   2.362  11.034  1.00 91.34           N  
ATOM   1091 HH21 ARG A  69      30.531   2.271  11.966  1.00 91.34           H  
ATOM   1092 HH22 ARG A  69      30.237   3.224  10.514  1.00 91.34           H  
ATOM   1093  CZ  ARG A  69      29.539   1.334  10.522  1.00 91.34           C  
ATOM   1094  N   GLU A  70      23.478  -3.429   9.047  1.00 90.21           N  
ATOM   1095  H   GLU A  70      23.897  -3.768   9.900  1.00 90.21           H  
ATOM   1096  CA  GLU A  70      22.608  -4.345   8.280  1.00 90.21           C  
ATOM   1097  HA  GLU A  70      23.049  -4.516   7.298  1.00 90.21           H  
ATOM   1098  C   GLU A  70      21.186  -3.799   8.051  1.00 90.21           C  
ATOM   1099  CB  GLU A  70      22.488  -5.699   8.998  1.00 90.21           C  
ATOM   1100  HB2 GLU A  70      21.790  -6.325   8.442  1.00 90.21           H  
ATOM   1101  HB3 GLU A  70      22.083  -5.532   9.996  1.00 90.21           H  
ATOM   1102  O   GLU A  70      20.464  -4.253   7.160  1.00 90.21           O  
ATOM   1103  CG  GLU A  70      23.822  -6.446   9.103  1.00 90.21           C  
ATOM   1104  HG2 GLU A  70      24.257  -6.545   8.108  1.00 90.21           H  
ATOM   1105  HG3 GLU A  70      24.481  -5.842   9.727  1.00 90.21           H  
ATOM   1106  CD  GLU A  70      23.712  -7.823   9.769  1.00 90.21           C  
ATOM   1107  OE1 GLU A  70      24.707  -8.576   9.686  1.00 90.21           O  
ATOM   1108  OE2 GLU A  70      22.653  -8.109  10.379  1.00 90.21           O  
ATOM   1109  N   ARG A  71      20.743  -2.837   8.870  1.00 90.25           N  
ATOM   1110  H   ARG A  71      21.409  -2.445   9.519  1.00 90.25           H  
ATOM   1111  CA  ARG A  71      19.368  -2.324   8.843  1.00 90.25           C  
ATOM   1112  HA  ARG A  71      18.729  -3.093   8.409  1.00 90.25           H  
ATOM   1113  C   ARG A  71      19.252  -1.088   7.957  1.00 90.25           C  
ATOM   1114  CB  ARG A  71      18.864  -2.036  10.263  1.00 90.25           C  
ATOM   1115  HB2 ARG A  71      17.850  -1.642  10.202  1.00 90.25           H  
ATOM   1116  HB3 ARG A  71      19.502  -1.279  10.719  1.00 90.25           H  
ATOM   1117  O   ARG A  71      19.942  -0.095   8.162  1.00 90.25           O  
ATOM   1118  CG  ARG A  71      18.862  -3.294  11.142  1.00 90.25           C  
ATOM   1119  HG2 ARG A  71      19.878  -3.676  11.239  1.00 90.25           H  
ATOM   1120  HG3 ARG A  71      18.237  -4.061  10.684  1.00 90.25           H  
ATOM   1121  CD  ARG A  71      18.326  -2.959  12.535  1.00 90.25           C  
ATOM   1122  HD2 ARG A  71      18.914  -2.136  12.942  1.00 90.25           H  
ATOM   1123  HD3 ARG A  71      17.286  -2.645  12.449  1.00 90.25           H  
ATOM   1124  NE  ARG A  71      18.433  -4.120  13.436  1.00 90.25           N  
ATOM   1125  HE  ARG A  71      18.957  -4.910  13.088  1.00 90.25           H  
ATOM   1126  NH1 ARG A  71      17.456  -3.157  15.277  1.00 90.25           N  
ATOM   1127 HH11 ARG A  71      17.199  -3.200  16.253  1.00 90.25           H  
ATOM   1128 HH12 ARG A  71      17.361  -2.295  14.759  1.00 90.25           H  
ATOM   1129  NH2 ARG A  71      18.235  -5.247  15.400  1.00 90.25           N  
ATOM   1130 HH21 ARG A  71      17.979  -5.277  16.376  1.00 90.25           H  
ATOM   1131 HH22 ARG A  71      18.761  -6.012  15.001  1.00 90.25           H  
ATOM   1132  CZ  ARG A  71      18.040  -4.169  14.696  1.00 90.25           C  
ATOM   1133  N   ILE A  72      18.291  -1.121   7.041  1.00 93.15           N  
ATOM   1134  H   ILE A  72      17.774  -1.982   6.931  1.00 93.15           H  
ATOM   1135  CA  ILE A  72      17.806   0.069   6.332  1.00 93.15           C  
ATOM   1136  HA  ILE A  72      18.630   0.779   6.263  1.00 93.15           H  
ATOM   1137  C   ILE A  72      16.679   0.744   7.130  1.00 93.15           C  
ATOM   1138  CB  ILE A  72      17.378  -0.277   4.892  1.00 93.15           C  
ATOM   1139  HB  ILE A  72      17.046   0.644   4.413  1.00 93.15           H  
ATOM   1140  O   ILE A  72      16.038   0.071   7.947  1.00 93.15           O  
ATOM   1141  CG1 ILE A  72      16.200  -1.276   4.846  1.00 93.15           C  
ATOM   1142 HG12 ILE A  72      15.364  -0.878   5.420  1.00 93.15           H  
ATOM   1143 HG13 ILE A  72      16.498  -2.226   5.290  1.00 93.15           H  
ATOM   1144  CG2 ILE A  72      18.602  -0.785   4.110  1.00 93.15           C  
ATOM   1145 HG21 ILE A  72      18.903  -1.772   4.461  1.00 93.15           H  
ATOM   1146 HG22 ILE A  72      19.436  -0.096   4.244  1.00 93.15           H  
ATOM   1147 HG23 ILE A  72      18.381  -0.827   3.043  1.00 93.15           H  
ATOM   1148  CD1 ILE A  72      15.705  -1.534   3.421  1.00 93.15           C  
ATOM   1149 HD11 ILE A  72      16.467  -2.045   2.834  1.00 93.15           H  
ATOM   1150 HD12 ILE A  72      15.441  -0.588   2.947  1.00 93.15           H  
ATOM   1151 HD13 ILE A  72      14.822  -2.172   3.458  1.00 93.15           H  
ATOM   1152  N   PRO A  73      16.391   2.040   6.898  1.00 95.30           N  
ATOM   1153  CA  PRO A  73      15.258   2.697   7.537  1.00 95.30           C  
ATOM   1154  HA  PRO A  73      15.456   2.741   8.608  1.00 95.30           H  
ATOM   1155  C   PRO A  73      13.948   1.932   7.296  1.00 95.30           C  
ATOM   1156  CB  PRO A  73      15.226   4.127   6.985  1.00 95.30           C  
ATOM   1157  HB2 PRO A  73      14.915   4.843   7.745  1.00 95.30           H  
ATOM   1158  HB3 PRO A  73      14.562   4.191   6.122  1.00 95.30           H  
ATOM   1159  O   PRO A  73      13.648   1.491   6.177  1.00 95.30           O  
ATOM   1160  CG  PRO A  73      16.666   4.373   6.536  1.00 95.30           C  
ATOM   1161  HG2 PRO A  73      17.262   4.700   7.388  1.00 95.30           H  
ATOM   1162  HG3 PRO A  73      16.719   5.104   5.729  1.00 95.30           H  
ATOM   1163  CD  PRO A  73      17.138   2.992   6.083  1.00 95.30           C  
ATOM   1164  HD2 PRO A  73      18.213   2.900   6.234  1.00 95.30           H  
ATOM   1165  HD3 PRO A  73      16.891   2.845   5.031  1.00 95.30           H  
ATOM   1166  N   GLU A  74      13.160   1.770   8.359  1.00 92.59           N  
ATOM   1167  H   GLU A  74      13.444   2.169   9.242  1.00 92.59           H  
ATOM   1168  CA  GLU A  74      11.827   1.173   8.272  1.00 92.59           C  
ATOM   1169  HA  GLU A  74      11.930   0.187   7.821  1.00 92.59           H  
ATOM   1170  C   GLU A  74      10.926   2.030   7.367  1.00 92.59           C  
ATOM   1171  CB  GLU A  74      11.226   0.997   9.681  1.00 92.59           C  
ATOM   1172  HB2 GLU A  74      10.979   1.979  10.085  1.00 92.59           H  
ATOM   1173  HB3 GLU A  74      11.970   0.534  10.330  1.00 92.59           H  
ATOM   1174  O   GLU A  74      11.093   3.245   7.246  1.00 92.59           O  
ATOM   1175  CG  GLU A  74       9.973   0.106   9.673  1.00 92.59           C  
ATOM   1176  HG2 GLU A  74      10.257  -0.887   9.325  1.00 92.59           H  
ATOM   1177  HG3 GLU A  74       9.241   0.498   8.967  1.00 92.59           H  
ATOM   1178  CD  GLU A  74       9.288   0.009  11.043  1.00 92.59           C  
ATOM   1179  OE1 GLU A  74       8.877   1.059  11.575  1.00 92.59           O  
ATOM   1180  OE2 GLU A  74       9.108  -1.132  11.523  1.00 92.59           O  
ATOM   1181  N   ARG A  75       9.951   1.403   6.704  1.00 94.06           N  
ATOM   1182  H   ARG A  75       9.777   0.434   6.929  1.00 94.06           H  
ATOM   1183  CA  ARG A  75       8.921   2.158   5.987  1.00 94.06           C  
ATOM   1184  HA  ARG A  75       9.405   2.943   5.405  1.00 94.06           H  
ATOM   1185  C   ARG A  75       7.988   2.836   6.993  1.00 94.06           C  
ATOM   1186  CB  ARG A  75       8.115   1.260   5.044  1.00 94.06           C  
ATOM   1187  HB2 ARG A  75       7.530   0.555   5.635  1.00 94.06           H  
ATOM   1188  HB3 ARG A  75       7.437   1.912   4.493  1.00 94.06           H  
ATOM   1189  O   ARG A  75       7.466   2.175   7.881  1.00 94.06           O  
ATOM   1190  CG  ARG A  75       8.938   0.498   4.006  1.00 94.06           C  
ATOM   1191  HG2 ARG A  75       9.397   1.214   3.325  1.00 94.06           H  
ATOM   1192  HG3 ARG A  75       9.712  -0.088   4.502  1.00 94.06           H  
ATOM   1193  CD  ARG A  75       8.023  -0.442   3.211  1.00 94.06           C  
ATOM   1194  HD2 ARG A  75       7.186   0.130   2.812  1.00 94.06           H  
ATOM   1195  HD3 ARG A  75       7.622  -1.197   3.887  1.00 94.06           H  
ATOM   1196  NE  ARG A  75       8.736  -1.101   2.098  1.00 94.06           N  
ATOM   1197  HE  ARG A  75       8.563  -0.748   1.167  1.00 94.06           H  
ATOM   1198  NH1 ARG A  75       9.866  -2.646   3.352  1.00 94.06           N  
ATOM   1199 HH11 ARG A  75      10.495  -3.423   3.494  1.00 94.06           H  
ATOM   1200 HH12 ARG A  75       9.445  -2.289   4.199  1.00 94.06           H  
ATOM   1201  NH2 ARG A  75      10.142  -2.582   1.117  1.00 94.06           N  
ATOM   1202 HH21 ARG A  75       9.903  -2.287   0.181  1.00 94.06           H  
ATOM   1203 HH22 ARG A  75      10.855  -3.292   1.210  1.00 94.06           H  
ATOM   1204  CZ  ARG A  75       9.579  -2.112   2.195  1.00 94.06           C  
ATOM   1205  N   VAL A  76       7.702   4.123   6.789  1.00 91.81           N  
ATOM   1206  H   VAL A  76       8.233   4.622   6.090  1.00 91.81           H  
ATOM   1207  CA  VAL A  76       6.748   4.886   7.623  1.00 91.81           C  
ATOM   1208  HA  VAL A  76       7.109   4.895   8.651  1.00 91.81           H  
ATOM   1209  C   VAL A  76       5.357   4.236   7.631  1.00 91.81           C  
ATOM   1210  CB  VAL A  76       6.653   6.341   7.118  1.00 91.81           C  
ATOM   1211  HB  VAL A  76       6.351   6.332   6.071  1.00 91.81           H  
ATOM   1212  O   VAL A  76       4.685   4.185   8.660  1.00 91.81           O  
ATOM   1213  CG1 VAL A  76       5.630   7.170   7.903  1.00 91.81           C  
ATOM   1214 HG11 VAL A  76       5.870   7.151   8.967  1.00 91.81           H  
ATOM   1215 HG12 VAL A  76       4.623   6.781   7.752  1.00 91.81           H  
ATOM   1216 HG13 VAL A  76       5.644   8.202   7.556  1.00 91.81           H  
ATOM   1217  CG2 VAL A  76       8.011   7.049   7.223  1.00 91.81           C  
ATOM   1218 HG21 VAL A  76       8.352   7.052   8.258  1.00 91.81           H  
ATOM   1219 HG22 VAL A  76       8.759   6.553   6.604  1.00 91.81           H  
ATOM   1220 HG23 VAL A  76       7.920   8.079   6.879  1.00 91.81           H  
ATOM   1221  N   VAL A  77       4.943   3.702   6.484  1.00 94.67           N  
ATOM   1222  H   VAL A  77       5.577   3.742   5.699  1.00 94.67           H  
ATOM   1223  CA  VAL A  77       3.729   2.902   6.284  1.00 94.67           C  
ATOM   1224  HA  VAL A  77       3.316   2.605   7.248  1.00 94.67           H  
ATOM   1225  C   VAL A  77       4.095   1.630   5.535  1.00 94.67           C  
ATOM   1226  CB  VAL A  77       2.647   3.678   5.511  1.00 94.67           C  
ATOM   1227  HB  VAL A  77       1.850   2.985   5.241  1.00 94.67           H  
ATOM   1228  O   VAL A  77       5.084   1.607   4.804  1.00 94.67           O  
ATOM   1229  CG1 VAL A  77       2.040   4.771   6.390  1.00 94.67           C  
ATOM   1230 HG11 VAL A  77       1.252   5.277   5.832  1.00 94.67           H  
ATOM   1231 HG12 VAL A  77       1.609   4.322   7.284  1.00 94.67           H  
ATOM   1232 HG13 VAL A  77       2.797   5.500   6.680  1.00 94.67           H  
ATOM   1233  CG2 VAL A  77       3.169   4.336   4.225  1.00 94.67           C  
ATOM   1234 HG21 VAL A  77       3.803   5.190   4.465  1.00 94.67           H  
ATOM   1235 HG22 VAL A  77       3.752   3.628   3.636  1.00 94.67           H  
ATOM   1236 HG23 VAL A  77       2.325   4.682   3.627  1.00 94.67           H  
ATOM   1237  N   HIS A  78       3.304   0.573   5.681  1.00 96.29           N  
ATOM   1238  H   HIS A  78       2.484   0.658   6.265  1.00 96.29           H  
ATOM   1239  CA  HIS A  78       3.581  -0.715   5.042  1.00 96.29           C  
ATOM   1240  HA  HIS A  78       2.810  -1.401   5.393  1.00 96.29           H  
ATOM   1241  C   HIS A  78       4.876  -1.396   5.501  1.00 96.29           C  
ATOM   1242  CB  HIS A  78       3.458  -0.611   3.509  1.00 96.29           C  
ATOM   1243  HB2 HIS A  78       4.287  -0.031   3.104  1.00 96.29           H  
ATOM   1244  HB3 HIS A  78       3.540  -1.613   3.087  1.00 96.29           H  
ATOM   1245  O   HIS A  78       5.522  -2.088   4.707  1.00 96.29           O  
ATOM   1246  CG  HIS A  78       2.168  -0.020   3.012  1.00 96.29           C  
ATOM   1247  CD2 HIS A  78       1.948   1.267   2.608  1.00 96.29           C  
ATOM   1248  HD2 HIS A  78       2.675   2.065   2.610  1.00 96.29           H  
ATOM   1249  ND1 HIS A  78       1.018  -0.721   2.763  1.00 96.29           N  
ATOM   1250  HD1 HIS A  78       0.880  -1.697   2.985  1.00 96.29           H  
ATOM   1251  CE1 HIS A  78       0.132   0.114   2.197  1.00 96.29           C  
ATOM   1252  HE1 HIS A  78      -0.864  -0.153   1.876  1.00 96.29           H  
ATOM   1253  NE2 HIS A  78       0.647   1.348   2.106  1.00 96.29           N  
ATOM   1254  N   ALA A  79       5.268  -1.204   6.765  1.00 94.85           N  
ATOM   1255  H   ALA A  79       4.689  -0.639   7.368  1.00 94.85           H  
ATOM   1256  CA  ALA A  79       6.504  -1.747   7.329  1.00 94.85           C  
ATOM   1257  HA  ALA A  79       7.352  -1.381   6.750  1.00 94.85           H  
ATOM   1258  C   ALA A  79       6.542  -3.281   7.276  1.00 94.85           C  
ATOM   1259  CB  ALA A  79       6.651  -1.229   8.762  1.00 94.85           C  
ATOM   1260  HB1 ALA A  79       6.694  -0.140   8.769  1.00 94.85           H  
ATOM   1261  HB2 ALA A  79       7.569  -1.619   9.201  1.00 94.85           H  
ATOM   1262  HB3 ALA A  79       5.804  -1.550   9.369  1.00 94.85           H  
ATOM   1263  O   ALA A  79       7.469  -3.850   6.695  1.00 94.85           O  
ATOM   1264  N   LYS A  80       5.508  -3.943   7.806  1.00 95.60           N  
ATOM   1265  H   LYS A  80       4.760  -3.414   8.231  1.00 95.60           H  
ATOM   1266  CA  LYS A  80       5.361  -5.398   7.727  1.00 95.60           C  
ATOM   1267  HA  LYS A  80       6.350  -5.849   7.816  1.00 95.60           H  
ATOM   1268  C   LYS A  80       4.776  -5.814   6.383  1.00 95.60           C  
ATOM   1269  CB  LYS A  80       4.508  -5.904   8.894  1.00 95.60           C  
ATOM   1270  HB2 LYS A  80       3.478  -5.566   8.784  1.00 95.60           H  
ATOM   1271  HB3 LYS A  80       4.909  -5.507   9.827  1.00 95.60           H  
ATOM   1272  O   LYS A  80       3.862  -5.167   5.872  1.00 95.60           O  
ATOM   1273  CG  LYS A  80       4.543  -7.436   8.946  1.00 95.60           C  
ATOM   1274  HG2 LYS A  80       4.014  -7.857   8.091  1.00 95.60           H  
ATOM   1275  HG3 LYS A  80       5.581  -7.770   8.925  1.00 95.60           H  
ATOM   1276  CD  LYS A  80       3.893  -7.941  10.225  1.00 95.60           C  
ATOM   1277  HD2 LYS A  80       2.822  -7.740  10.200  1.00 95.60           H  
ATOM   1278  HD3 LYS A  80       4.355  -7.428  11.069  1.00 95.60           H  
ATOM   1279  CE  LYS A  80       4.145  -9.440  10.363  1.00 95.60           C  
ATOM   1280  HE2 LYS A  80       3.799  -9.959   9.469  1.00 95.60           H  
ATOM   1281  HE3 LYS A  80       5.218  -9.613  10.456  1.00 95.60           H  
ATOM   1282  NZ  LYS A  80       3.473 -10.002  11.544  1.00 95.60           N  
ATOM   1283  HZ1 LYS A  80       3.457  -9.346  12.312  1.00 95.60           H  
ATOM   1284  HZ2 LYS A  80       2.529 -10.283  11.320  1.00 95.60           H  
ATOM   1285  HZ3 LYS A  80       3.958 -10.846  11.816  1.00 95.60           H  
ATOM   1286  N   GLY A  81       5.294  -6.889   5.801  1.00 94.99           N  
ATOM   1287  H   GLY A  81       6.004  -7.432   6.271  1.00 94.99           H  
ATOM   1288  CA  GLY A  81       4.741  -7.431   4.572  1.00 94.99           C  
ATOM   1289  HA2 GLY A  81       3.659  -7.504   4.677  1.00 94.99           H  
ATOM   1290  HA3 GLY A  81       4.970  -6.763   3.742  1.00 94.99           H  
ATOM   1291  C   GLY A  81       5.248  -8.819   4.232  1.00 94.99           C  
ATOM   1292  O   GLY A  81       6.187  -9.316   4.838  1.00 94.99           O  
ATOM   1293  N   ALA A  82       4.624  -9.403   3.220  1.00 97.64           N  
ATOM   1294  H   ALA A  82       3.895  -8.877   2.760  1.00 97.64           H  
ATOM   1295  CA  ALA A  82       4.962 -10.691   2.633  1.00 97.64           C  
ATOM   1296  HA  ALA A  82       5.970 -10.985   2.924  1.00 97.64           H  
ATOM   1297  C   ALA A  82       4.892 -10.560   1.114  1.00 97.64           C  
ATOM   1298  CB  ALA A  82       3.968 -11.739   3.134  1.00 97.64           C  
ATOM   1299  HB1 ALA A  82       2.966 -11.513   2.769  1.00 97.64           H  
ATOM   1300  HB2 ALA A  82       3.956 -11.728   4.224  1.00 97.64           H  
ATOM   1301  HB3 ALA A  82       4.260 -12.731   2.790  1.00 97.64           H  
ATOM   1302  O   ALA A  82       4.238  -9.652   0.601  1.00 97.64           O  
ATOM   1303  N   GLY A  83       5.520 -11.456   0.367  1.00 97.96           N  
ATOM   1304  H   GLY A  83       6.021 -12.228   0.782  1.00 97.96           H  
ATOM   1305  CA  GLY A  83       5.378 -11.417  -1.078  1.00 97.96           C  
ATOM   1306  HA2 GLY A  83       5.925 -10.567  -1.487  1.00 97.96           H  
ATOM   1307  HA3 GLY A  83       4.325 -11.283  -1.325  1.00 97.96           H  
ATOM   1308  C   GLY A  83       5.844 -12.676  -1.768  1.00 97.96           C  
ATOM   1309  O   GLY A  83       6.483 -13.540  -1.169  1.00 97.96           O  
ATOM   1310  N   ALA A  84       5.482 -12.761  -3.038  1.00 98.67           N  
ATOM   1311  H   ALA A  84       5.013 -11.971  -3.457  1.00 98.67           H  
ATOM   1312  CA  ALA A  84       5.780 -13.889  -3.895  1.00 98.67           C  
ATOM   1313  HA  ALA A  84       6.757 -14.295  -3.633  1.00 98.67           H  
ATOM   1314  C   ALA A  84       5.828 -13.441  -5.356  1.00 98.67           C  
ATOM   1315  CB  ALA A  84       4.724 -14.976  -3.674  1.00 98.67           C  
ATOM   1316  HB1 ALA A  84       4.761 -15.327  -2.643  1.00 98.67           H  
ATOM   1317  HB2 ALA A  84       4.927 -15.816  -4.338  1.00 98.67           H  
ATOM   1318  HB3 ALA A  84       3.729 -14.585  -3.888  1.00 98.67           H  
ATOM   1319  O   ALA A  84       5.221 -12.437  -5.745  1.00 98.67           O  
ATOM   1320  N   TYR A  85       6.549 -14.210  -6.160  1.00 98.77           N  
ATOM   1321  H   TYR A  85       6.932 -15.065  -5.783  1.00 98.77           H  
ATOM   1322  CA  TYR A  85       6.592 -14.045  -7.602  1.00 98.77           C  
ATOM   1323  HA  TYR A  85       6.493 -12.986  -7.842  1.00 98.77           H  
ATOM   1324  C   TYR A  85       5.445 -14.785  -8.275  1.00 98.77           C  
ATOM   1325  CB  TYR A  85       7.931 -14.526  -8.153  1.00 98.77           C  
ATOM   1326  HB2 TYR A  85       8.099 -15.553  -7.828  1.00 98.77           H  
ATOM   1327  HB3 TYR A  85       7.894 -14.524  -9.242  1.00 98.77           H  
ATOM   1328  O   TYR A  85       4.858 -15.729  -7.733  1.00 98.77           O  
ATOM   1329  CG  TYR A  85       9.103 -13.684  -7.723  1.00 98.77           C  
ATOM   1330  CD1 TYR A  85       9.479 -12.554  -8.475  1.00 98.77           C  
ATOM   1331  HD1 TYR A  85       8.901 -12.256  -9.337  1.00 98.77           H  
ATOM   1332  CD2 TYR A  85       9.841 -14.063  -6.589  1.00 98.77           C  
ATOM   1333  HD2 TYR A  85       9.549 -14.924  -6.006  1.00 98.77           H  
ATOM   1334  CE1 TYR A  85      10.621 -11.814  -8.107  1.00 98.77           C  
ATOM   1335  HE1 TYR A  85      10.939 -10.961  -8.689  1.00 98.77           H  
ATOM   1336  CE2 TYR A  85      10.984 -13.334  -6.235  1.00 98.77           C  
ATOM   1337  HE2 TYR A  85      11.567 -13.644  -5.380  1.00 98.77           H  
ATOM   1338  OH  TYR A  85      12.540 -11.572  -6.681  1.00 98.77           O  
ATOM   1339  HH  TYR A  85      13.076 -12.144  -6.127  1.00 98.77           H  
ATOM   1340  CZ  TYR A  85      11.387 -12.215  -6.993  1.00 98.77           C  
ATOM   1341  N   GLY A  86       5.158 -14.360  -9.497  1.00 98.42           N  
ATOM   1342  H   GLY A  86       5.678 -13.584  -9.882  1.00 98.42           H  
ATOM   1343  CA  GLY A  86       4.091 -14.919 -10.294  1.00 98.42           C  
ATOM   1344  HA2 GLY A  86       4.116 -16.009 -10.265  1.00 98.42           H  
ATOM   1345  HA3 GLY A  86       3.153 -14.573  -9.860  1.00 98.42           H  
ATOM   1346  C   GLY A  86       4.129 -14.469 -11.739  1.00 98.42           C  
ATOM   1347  O   GLY A  86       5.122 -13.926 -12.230  1.00 98.42           O  
ATOM   1348  N   GLU A  87       2.997 -14.663 -12.402  1.00 98.62           N  
ATOM   1349  H   GLU A  87       2.225 -15.088 -11.907  1.00 98.62           H  
ATOM   1350  CA  GLU A  87       2.772 -14.241 -13.777  1.00 98.62           C  
ATOM   1351  HA  GLU A  87       3.511 -13.487 -14.046  1.00 98.62           H  
ATOM   1352  C   GLU A  87       1.383 -13.614 -13.917  1.00 98.62           C  
ATOM   1353  CB  GLU A  87       2.930 -15.427 -14.744  1.00 98.62           C  
ATOM   1354  HB2 GLU A  87       2.158 -16.163 -14.523  1.00 98.62           H  
ATOM   1355  HB3 GLU A  87       2.778 -15.066 -15.761  1.00 98.62           H  
ATOM   1356  O   GLU A  87       0.402 -14.078 -13.328  1.00 98.62           O  
ATOM   1357  CG  GLU A  87       4.310 -16.105 -14.666  1.00 98.62           C  
ATOM   1358  HG2 GLU A  87       4.455 -16.526 -13.671  1.00 98.62           H  
ATOM   1359  HG3 GLU A  87       5.077 -15.350 -14.838  1.00 98.62           H  
ATOM   1360  CD  GLU A  87       4.458 -17.239 -15.690  1.00 98.62           C  
ATOM   1361  OE1 GLU A  87       5.525 -17.317 -16.332  1.00 98.62           O  
ATOM   1362  OE2 GLU A  87       3.505 -18.043 -15.868  1.00 98.62           O  
ATOM   1363  N   PHE A  88       1.305 -12.559 -14.721  1.00 98.75           N  
ATOM   1364  H   PHE A  88       2.162 -12.209 -15.125  1.00 98.75           H  
ATOM   1365  CA  PHE A  88       0.059 -12.054 -15.276  1.00 98.75           C  
ATOM   1366  HA  PHE A  88      -0.777 -12.350 -14.643  1.00 98.75           H  
ATOM   1367  C   PHE A  88      -0.146 -12.665 -16.660  1.00 98.75           C  
ATOM   1368  CB  PHE A  88       0.090 -10.524 -15.336  1.00 98.75           C  
ATOM   1369  HB2 PHE A  88       0.111 -10.132 -14.319  1.00 98.75           H  
ATOM   1370  HB3 PHE A  88       1.002 -10.199 -15.838  1.00 98.75           H  
ATOM   1371  O   PHE A  88       0.766 -12.640 -17.484  1.00 98.75           O  
ATOM   1372  CG  PHE A  88      -1.102  -9.929 -16.052  1.00 98.75           C  
ATOM   1373  CD1 PHE A  88      -1.076  -9.757 -17.449  1.00 98.75           C  
ATOM   1374  HD1 PHE A  88      -0.201 -10.041 -18.016  1.00 98.75           H  
ATOM   1375  CD2 PHE A  88      -2.257  -9.586 -15.325  1.00 98.75           C  
ATOM   1376  HD2 PHE A  88      -2.288  -9.730 -14.255  1.00 98.75           H  
ATOM   1377  CE1 PHE A  88      -2.194  -9.235 -18.119  1.00 98.75           C  
ATOM   1378  HE1 PHE A  88      -2.174  -9.117 -19.192  1.00 98.75           H  
ATOM   1379  CE2 PHE A  88      -3.374  -9.063 -15.996  1.00 98.75           C  
ATOM   1380  HE2 PHE A  88      -4.266  -8.805 -15.444  1.00 98.75           H  
ATOM   1381  CZ  PHE A  88      -3.341  -8.887 -17.390  1.00 98.75           C  
ATOM   1382  HZ  PHE A  88      -4.206  -8.505 -17.911  1.00 98.75           H  
ATOM   1383  N   GLU A  89      -1.343 -13.166 -16.925  1.00 98.66           N  
ATOM   1384  H   GLU A  89      -2.027 -13.172 -16.182  1.00 98.66           H  
ATOM   1385  CA  GLU A  89      -1.771 -13.711 -18.208  1.00 98.66           C  
ATOM   1386  HA  GLU A  89      -0.937 -13.716 -18.909  1.00 98.66           H  
ATOM   1387  C   GLU A  89      -2.896 -12.845 -18.789  1.00 98.66           C  
ATOM   1388  CB  GLU A  89      -2.214 -15.161 -17.983  1.00 98.66           C  
ATOM   1389  HB2 GLU A  89      -1.398 -15.699 -17.500  1.00 98.66           H  
ATOM   1390  HB3 GLU A  89      -3.074 -15.165 -17.313  1.00 98.66           H  
ATOM   1391  O   GLU A  89      -3.920 -12.634 -18.136  1.00 98.66           O  
ATOM   1392  CG  GLU A  89      -2.581 -15.898 -19.278  1.00 98.66           C  
ATOM   1393  HG2 GLU A  89      -3.346 -15.332 -19.809  1.00 98.66           H  
ATOM   1394  HG3 GLU A  89      -1.695 -15.955 -19.910  1.00 98.66           H  
ATOM   1395  CD  GLU A  89      -3.111 -17.316 -19.005  1.00 98.66           C  
ATOM   1396  OE1 GLU A  89      -3.644 -17.937 -19.946  1.00 98.66           O  
ATOM   1397  OE2 GLU A  89      -3.018 -17.796 -17.847  1.00 98.66           O  
ATOM   1398  N   LEU A  90      -2.720 -12.361 -20.022  1.00 98.53           N  
ATOM   1399  H   LEU A  90      -1.841 -12.541 -20.486  1.00 98.53           H  
ATOM   1400  CA  LEU A  90      -3.769 -11.672 -20.777  1.00 98.53           C  
ATOM   1401  HA  LEU A  90      -4.211 -10.901 -20.146  1.00 98.53           H  
ATOM   1402  C   LEU A  90      -4.856 -12.678 -21.173  1.00 98.53           C  
ATOM   1403  CB  LEU A  90      -3.131 -11.013 -22.016  1.00 98.53           C  
ATOM   1404  HB2 LEU A  90      -2.339 -10.340 -21.687  1.00 98.53           H  
ATOM   1405  HB3 LEU A  90      -2.671 -11.791 -22.624  1.00 98.53           H  
ATOM   1406  O   LEU A  90      -4.574 -13.613 -21.918  1.00 98.53           O  
ATOM   1407  CG  LEU A  90      -4.115 -10.225 -22.904  1.00 98.53           C  
ATOM   1408  HG  LEU A  90      -4.920 -10.879 -23.238  1.00 98.53           H  
ATOM   1409  CD1 LEU A  90      -4.714  -9.042 -22.150  1.00 98.53           C  
ATOM   1410 HD11 LEU A  90      -3.942  -8.521 -21.584  1.00 98.53           H  
ATOM   1411 HD12 LEU A  90      -5.482  -9.404 -21.468  1.00 98.53           H  
ATOM   1412 HD13 LEU A  90      -5.191  -8.352 -22.846  1.00 98.53           H  
ATOM   1413  CD2 LEU A  90      -3.388  -9.694 -24.138  1.00 98.53           C  
ATOM   1414 HD21 LEU A  90      -2.980 -10.525 -24.713  1.00 98.53           H  
ATOM   1415 HD22 LEU A  90      -2.577  -9.029 -23.839  1.00 98.53           H  
ATOM   1416 HD23 LEU A  90      -4.087  -9.148 -24.771  1.00 98.53           H  
ATOM   1417  N   THR A  91      -6.092 -12.493 -20.708  1.00 98.43           N  
ATOM   1418  H   THR A  91      -6.276 -11.687 -20.127  1.00 98.43           H  
ATOM   1419  CA  THR A  91      -7.195 -13.441 -20.964  1.00 98.43           C  
ATOM   1420  HA  THR A  91      -6.799 -14.337 -21.442  1.00 98.43           H  
ATOM   1421  C   THR A  91      -8.252 -12.893 -21.915  1.00 98.43           C  
ATOM   1422  CB  THR A  91      -7.861 -13.919 -19.668  1.00 98.43           C  
ATOM   1423  HB  THR A  91      -8.680 -14.592 -19.921  1.00 98.43           H  
ATOM   1424  O   THR A  91      -8.951 -13.680 -22.548  1.00 98.43           O  
ATOM   1425  CG2 THR A  91      -6.894 -14.670 -18.756  1.00 98.43           C  
ATOM   1426 HG21 THR A  91      -6.446 -15.499 -19.304  1.00 98.43           H  
ATOM   1427 HG22 THR A  91      -6.097 -14.010 -18.413  1.00 98.43           H  
ATOM   1428 HG23 THR A  91      -7.429 -15.069 -17.894  1.00 98.43           H  
ATOM   1429  OG1 THR A  91      -8.378 -12.835 -18.928  1.00 98.43           O  
ATOM   1430  HG1 THR A  91      -8.397 -13.111 -18.009  1.00 98.43           H  
ATOM   1431  N   HIS A  92      -8.364 -11.567 -22.045  1.00 97.67           N  
ATOM   1432  H   HIS A  92      -7.733 -10.966 -21.535  1.00 97.67           H  
ATOM   1433  CA  HIS A  92      -9.309 -10.924 -22.959  1.00 97.67           C  
ATOM   1434  HA  HIS A  92      -9.635 -11.651 -23.703  1.00 97.67           H  
ATOM   1435  C   HIS A  92      -8.645  -9.770 -23.705  1.00 97.67           C  
ATOM   1436  CB  HIS A  92     -10.555 -10.414 -22.221  1.00 97.67           C  
ATOM   1437  HB2 HIS A  92     -10.286  -9.559 -21.600  1.00 97.67           H  
ATOM   1438  HB3 HIS A  92     -11.260 -10.040 -22.965  1.00 97.67           H  
ATOM   1439  O   HIS A  92      -7.758  -9.105 -23.173  1.00 97.67           O  
ATOM   1440  CG  HIS A  92     -11.268 -11.437 -21.374  1.00 97.67           C  
ATOM   1441  CD2 HIS A  92     -12.504 -11.967 -21.619  1.00 97.67           C  
ATOM   1442  HD2 HIS A  92     -13.145 -11.719 -22.452  1.00 97.67           H  
ATOM   1443  ND1 HIS A  92     -10.798 -12.035 -20.227  1.00 97.67           N  
ATOM   1444  HD1 HIS A  92      -9.868 -11.944 -19.844  1.00 97.67           H  
ATOM   1445  CE1 HIS A  92     -11.710 -12.928 -19.818  1.00 97.67           C  
ATOM   1446  HE1 HIS A  92     -11.595 -13.587 -18.970  1.00 97.67           H  
ATOM   1447  NE2 HIS A  92     -12.783 -12.906 -20.620  1.00 97.67           N  
ATOM   1448  N   ASP A  93      -9.106  -9.513 -24.928  1.00 94.09           N  
ATOM   1449  H   ASP A  93      -9.860 -10.069 -25.305  1.00 94.09           H  
ATOM   1450  CA  ASP A  93      -8.643  -8.376 -25.715  1.00 94.09           C  
ATOM   1451  HA  ASP A  93      -7.559  -8.308 -25.619  1.00 94.09           H  
ATOM   1452  C   ASP A  93      -9.257  -7.077 -25.171  1.00 94.09           C  
ATOM   1453  CB  ASP A  93      -8.956  -8.604 -27.201  1.00 94.09           C  
ATOM   1454  HB2 ASP A  93     -10.037  -8.650 -27.335  1.00 94.09           H  
ATOM   1455  HB3 ASP A  93      -8.537  -9.565 -27.503  1.00 94.09           H  
ATOM   1456  O   ASP A  93     -10.478  -6.964 -25.000  1.00 94.09           O  
ATOM   1457  CG  ASP A  93      -8.381  -7.518 -28.120  1.00 94.09           C  
ATOM   1458  OD1 ASP A  93      -7.633  -6.634 -27.640  1.00 94.09           O  
ATOM   1459  OD2 ASP A  93      -8.686  -7.559 -29.326  1.00 94.09           O  
ATOM   1460  N   ILE A  94      -8.388  -6.110 -24.878  1.00 95.79           N  
ATOM   1461  H   ILE A  94      -7.414  -6.308 -25.062  1.00 95.79           H  
ATOM   1462  CA  ILE A  94      -8.730  -4.750 -24.445  1.00 95.79           C  
ATOM   1463  HA  ILE A  94      -9.780  -4.579 -24.682  1.00 95.79           H  
ATOM   1464  C   ILE A  94      -7.978  -3.681 -25.257  1.00 95.79           C  
ATOM   1465  CB  ILE A  94      -8.576  -4.581 -22.918  1.00 95.79           C  
ATOM   1466  HB  ILE A  94      -8.813  -3.545 -22.673  1.00 95.79           H  
ATOM   1467  O   ILE A  94      -7.794  -2.548 -24.804  1.00 95.79           O  
ATOM   1468  CG1 ILE A  94      -7.142  -4.886 -22.440  1.00 95.79           C  
ATOM   1469 HG12 ILE A  94      -6.973  -5.963 -22.467  1.00 95.79           H  
ATOM   1470 HG13 ILE A  94      -6.417  -4.416 -23.104  1.00 95.79           H  
ATOM   1471  CG2 ILE A  94      -9.590  -5.472 -22.176  1.00 95.79           C  
ATOM   1472 HG21 ILE A  94     -10.575  -5.363 -22.632  1.00 95.79           H  
ATOM   1473 HG22 ILE A  94      -9.293  -6.519 -22.238  1.00 95.79           H  
ATOM   1474 HG23 ILE A  94      -9.672  -5.175 -21.131  1.00 95.79           H  
ATOM   1475  CD1 ILE A  94      -6.881  -4.377 -21.019  1.00 95.79           C  
ATOM   1476 HD11 ILE A  94      -7.716  -4.600 -20.354  1.00 95.79           H  
ATOM   1477 HD12 ILE A  94      -6.714  -3.300 -21.035  1.00 95.79           H  
ATOM   1478 HD13 ILE A  94      -6.006  -4.886 -20.615  1.00 95.79           H  
ATOM   1479  N   SER A  95      -7.545  -4.026 -26.473  1.00 94.59           N  
ATOM   1480  H   SER A  95      -7.715  -4.969 -26.793  1.00 94.59           H  
ATOM   1481  CA  SER A  95      -6.896  -3.108 -27.423  1.00 94.59           C  
ATOM   1482  HA  SER A  95      -6.018  -2.675 -26.943  1.00 94.59           H  
ATOM   1483  C   SER A  95      -7.794  -1.938 -27.857  1.00 94.59           C  
ATOM   1484  CB  SER A  95      -6.432  -3.894 -28.654  1.00 94.59           C  
ATOM   1485  HB2 SER A  95      -5.931  -3.211 -29.339  1.00 94.59           H  
ATOM   1486  HB3 SER A  95      -5.722  -4.662 -28.347  1.00 94.59           H  
ATOM   1487  O   SER A  95      -7.321  -0.900 -28.332  1.00 94.59           O  
ATOM   1488  OG  SER A  95      -7.520  -4.503 -29.320  1.00 94.59           O  
ATOM   1489  HG  SER A  95      -7.671  -5.364 -28.924  1.00 94.59           H  
ATOM   1490  N   ASP A  96      -9.104  -2.043 -27.627  1.00 95.12           N  
ATOM   1491  H   ASP A  96      -9.453  -2.899 -27.222  1.00 95.12           H  
ATOM   1492  CA  ASP A  96     -10.049  -0.941 -27.770  1.00 95.12           C  
ATOM   1493  HA  ASP A  96      -9.879  -0.489 -28.747  1.00 95.12           H  
ATOM   1494  C   ASP A  96      -9.869   0.156 -26.706  1.00 95.12           C  
ATOM   1495  CB  ASP A  96     -11.487  -1.471 -27.773  1.00 95.12           C  
ATOM   1496  HB2 ASP A  96     -11.586  -2.240 -28.539  1.00 95.12           H  
ATOM   1497  HB3 ASP A  96     -12.162  -0.654 -28.029  1.00 95.12           H  
ATOM   1498  O   ASP A  96     -10.349   1.266 -26.931  1.00 95.12           O  
ATOM   1499  CG  ASP A  96     -11.881  -2.052 -26.421  1.00 95.12           C  
ATOM   1500  OD1 ASP A  96     -11.214  -3.006 -25.968  1.00 95.12           O  
ATOM   1501  OD2 ASP A  96     -12.853  -1.577 -25.802  1.00 95.12           O  
ATOM   1502  N   LEU A  97      -9.130  -0.087 -25.618  1.00 95.41           N  
ATOM   1503  H   LEU A  97      -8.783  -1.026 -25.487  1.00 95.41           H  
ATOM   1504  CA  LEU A  97      -8.942   0.874 -24.523  1.00 95.41           C  
ATOM   1505  HA  LEU A  97      -9.591   1.736 -24.674  1.00 95.41           H  
ATOM   1506  C   LEU A  97      -7.515   1.426 -24.417  1.00 95.41           C  
ATOM   1507  CB  LEU A  97      -9.347   0.210 -23.194  1.00 95.41           C  
ATOM   1508  HB2 LEU A  97      -8.632  -0.583 -22.974  1.00 95.41           H  
ATOM   1509  HB3 LEU A  97      -9.268   0.958 -22.405  1.00 95.41           H  
ATOM   1510  O   LEU A  97      -7.336   2.554 -23.970  1.00 95.41           O  
ATOM   1511  CG  LEU A  97     -10.761  -0.397 -23.158  1.00 95.41           C  
ATOM   1512  HG  LEU A  97     -10.820  -1.220 -23.871  1.00 95.41           H  
ATOM   1513  CD1 LEU A  97     -11.013  -0.971 -21.763  1.00 95.41           C  
ATOM   1514 HD11 LEU A  97     -11.996  -1.441 -21.732  1.00 95.41           H  
ATOM   1515 HD12 LEU A  97     -10.257  -1.723 -21.538  1.00 95.41           H  
ATOM   1516 HD13 LEU A  97     -10.966  -0.175 -21.019  1.00 95.41           H  
ATOM   1517  CD2 LEU A  97     -11.862   0.617 -23.472  1.00 95.41           C  
ATOM   1518 HD21 LEU A  97     -11.750   0.984 -24.492  1.00 95.41           H  
ATOM   1519 HD22 LEU A  97     -11.821   1.456 -22.777  1.00 95.41           H  
ATOM   1520 HD23 LEU A  97     -12.836   0.134 -23.406  1.00 95.41           H  
ATOM   1521  N   THR A  98      -6.494   0.653 -24.796  1.00 94.70           N  
ATOM   1522  H   THR A  98      -6.689  -0.262 -25.178  1.00 94.70           H  
ATOM   1523  CA  THR A  98      -5.087   0.995 -24.520  1.00 94.70           C  
ATOM   1524  HA  THR A  98      -4.971   2.078 -24.561  1.00 94.70           H  
ATOM   1525  C   THR A  98      -4.115   0.397 -25.542  1.00 94.70           C  
ATOM   1526  CB  THR A  98      -4.720   0.542 -23.094  1.00 94.70           C  
ATOM   1527  HB  THR A  98      -5.431   0.977 -22.391  1.00 94.70           H  
ATOM   1528  O   THR A  98      -4.476  -0.481 -26.324  1.00 94.70           O  
ATOM   1529  CG2 THR A  98      -4.724  -0.978 -22.902  1.00 94.70           C  
ATOM   1530 HG21 THR A  98      -5.705  -1.384 -23.148  1.00 94.70           H  
ATOM   1531 HG22 THR A  98      -4.510  -1.207 -21.858  1.00 94.70           H  
ATOM   1532 HG23 THR A  98      -3.972  -1.451 -23.533  1.00 94.70           H  
ATOM   1533  OG1 THR A  98      -3.434   0.997 -22.761  1.00 94.70           O  
ATOM   1534  HG1 THR A  98      -3.503   1.816 -22.265  1.00 94.70           H  
ATOM   1535  N   THR A  99      -2.861   0.855 -25.516  1.00 92.51           N  
ATOM   1536  H   THR A  99      -2.664   1.609 -24.874  1.00 92.51           H  
ATOM   1537  CA  THR A  99      -1.729   0.274 -26.259  1.00 92.51           C  
ATOM   1538  HA  THR A  99      -2.095  -0.571 -26.842  1.00 92.51           H  
ATOM   1539  C   THR A  99      -0.636  -0.311 -25.365  1.00 92.51           C  
ATOM   1540  CB  THR A  99      -1.130   1.273 -27.255  1.00 92.51           C  
ATOM   1541  HB  THR A  99      -0.299   0.804 -27.780  1.00 92.51           H  
ATOM   1542  O   THR A  99       0.487  -0.492 -25.830  1.00 92.51           O  
ATOM   1543  CG2 THR A  99      -2.168   1.671 -28.299  1.00 92.51           C  
ATOM   1544 HG21 THR A  99      -1.665   2.163 -29.131  1.00 92.51           H  
ATOM   1545 HG22 THR A  99      -2.665   0.779 -28.681  1.00 92.51           H  
ATOM   1546 HG23 THR A  99      -2.916   2.328 -27.855  1.00 92.51           H  
ATOM   1547  OG1 THR A  99      -0.664   2.433 -26.597  1.00 92.51           O  
ATOM   1548  HG1 THR A  99       0.025   2.152 -25.990  1.00 92.51           H  
ATOM   1549  N   ILE A 100      -0.933  -0.584 -24.092  1.00 94.22           N  
ATOM   1550  H   ILE A 100      -1.854  -0.353 -23.746  1.00 94.22           H  
ATOM   1551  CA  ILE A 100       0.017  -1.222 -23.169  1.00 94.22           C  
ATOM   1552  HA  ILE A 100       0.912  -0.605 -23.101  1.00 94.22           H  
ATOM   1553  C   ILE A 100       0.423  -2.591 -23.728  1.00 94.22           C  
ATOM   1554  CB  ILE A 100      -0.605  -1.344 -21.760  1.00 94.22           C  
ATOM   1555  HB  ILE A 100      -1.564  -1.851 -21.865  1.00 94.22           H  
ATOM   1556  O   ILE A 100      -0.431  -3.456 -23.942  1.00 94.22           O  
ATOM   1557  CG1 ILE A 100      -0.846   0.039 -21.123  1.00 94.22           C  
ATOM   1558 HG12 ILE A 100       0.081   0.432 -20.704  1.00 94.22           H  
ATOM   1559 HG13 ILE A 100      -1.160   0.748 -21.888  1.00 94.22           H  
ATOM   1560  CG2 ILE A 100       0.284  -2.175 -20.823  1.00 94.22           C  
ATOM   1561 HG21 ILE A 100       0.301  -3.212 -21.160  1.00 94.22           H  
ATOM   1562 HG22 ILE A 100       1.298  -1.774 -20.825  1.00 94.22           H  
ATOM   1563 HG23 ILE A 100      -0.107  -2.152 -19.806  1.00 94.22           H  
ATOM   1564  CD1 ILE A 100      -1.920   0.006 -20.031  1.00 94.22           C  
ATOM   1565 HD11 ILE A 100      -2.340   1.006 -19.920  1.00 94.22           H  
ATOM   1566 HD12 ILE A 100      -1.494  -0.330 -19.085  1.00 94.22           H  
ATOM   1567 HD13 ILE A 100      -2.742  -0.647 -20.324  1.00 94.22           H  
ATOM   1568  N   ASP A 101       1.725  -2.817 -23.935  1.00 92.38           N  
ATOM   1569  H   ASP A 101       2.371  -2.049 -23.823  1.00 92.38           H  
ATOM   1570  CA  ASP A 101       2.225  -4.035 -24.587  1.00 92.38           C  
ATOM   1571  HA  ASP A 101       1.832  -4.074 -25.603  1.00 92.38           H  
ATOM   1572  C   ASP A 101       1.766  -5.317 -23.873  1.00 92.38           C  
ATOM   1573  CB  ASP A 101       3.759  -3.978 -24.678  1.00 92.38           C  
ATOM   1574  HB2 ASP A 101       4.174  -3.801 -23.686  1.00 92.38           H  
ATOM   1575  HB3 ASP A 101       4.049  -3.152 -25.327  1.00 92.38           H  
ATOM   1576  O   ASP A 101       1.330  -6.266 -24.519  1.00 92.38           O  
ATOM   1577  CG  ASP A 101       4.337  -5.281 -25.239  1.00 92.38           C  
ATOM   1578  OD1 ASP A 101       4.144  -5.576 -26.437  1.00 92.38           O  
ATOM   1579  OD2 ASP A 101       4.870  -6.101 -24.455  1.00 92.38           O  
ATOM   1580  N   MET A 102       1.795  -5.358 -22.538  1.00 94.54           N  
ATOM   1581  H   MET A 102       2.150  -4.551 -22.044  1.00 94.54           H  
ATOM   1582  CA  MET A 102       1.364  -6.547 -21.786  1.00 94.54           C  
ATOM   1583  HA  MET A 102       1.825  -7.419 -22.249  1.00 94.54           H  
ATOM   1584  C   MET A 102      -0.153  -6.804 -21.821  1.00 94.54           C  
ATOM   1585  CB  MET A 102       1.871  -6.493 -20.340  1.00 94.54           C  
ATOM   1586  HB2 MET A 102       2.959  -6.441 -20.332  1.00 94.54           H  
ATOM   1587  HB3 MET A 102       1.573  -7.421 -19.852  1.00 94.54           H  
ATOM   1588  O   MET A 102      -0.585  -7.895 -21.456  1.00 94.54           O  
ATOM   1589  CG  MET A 102       1.306  -5.320 -19.536  1.00 94.54           C  
ATOM   1590  HG2 MET A 102       0.236  -5.232 -19.723  1.00 94.54           H  
ATOM   1591  HG3 MET A 102       1.794  -4.404 -19.871  1.00 94.54           H  
ATOM   1592  SD  MET A 102       1.541  -5.461 -17.752  1.00 94.54           S  
ATOM   1593  CE  MET A 102       0.400  -6.823 -17.399  1.00 94.54           C  
ATOM   1594  HE1 MET A 102       0.072  -6.775 -16.361  1.00 94.54           H  
ATOM   1595  HE2 MET A 102      -0.480  -6.747 -18.038  1.00 94.54           H  
ATOM   1596  HE3 MET A 102       0.897  -7.774 -17.586  1.00 94.54           H  
ATOM   1597  N   LEU A 103      -0.952  -5.815 -22.238  1.00 96.04           N  
ATOM   1598  H   LEU A 103      -0.521  -4.976 -22.602  1.00 96.04           H  
ATOM   1599  CA  LEU A 103      -2.416  -5.890 -22.308  1.00 96.04           C  
ATOM   1600  HA  LEU A 103      -2.747  -6.803 -21.814  1.00 96.04           H  
ATOM   1601  C   LEU A 103      -2.947  -5.982 -23.744  1.00 96.04           C  
ATOM   1602  CB  LEU A 103      -3.043  -4.695 -21.570  1.00 96.04           C  
ATOM   1603  HB2 LEU A 103      -2.779  -3.780 -22.101  1.00 96.04           H  
ATOM   1604  HB3 LEU A 103      -4.125  -4.804 -21.642  1.00 96.04           H  
ATOM   1605  O   LEU A 103      -4.155  -5.952 -23.965  1.00 96.04           O  
ATOM   1606  CG  LEU A 103      -2.669  -4.536 -20.087  1.00 96.04           C  
ATOM   1607  HG  LEU A 103      -1.642  -4.177 -20.019  1.00 96.04           H  
ATOM   1608  CD1 LEU A 103      -3.575  -3.500 -19.422  1.00 96.04           C  
ATOM   1609 HD11 LEU A 103      -4.570  -3.912 -19.254  1.00 96.04           H  
ATOM   1610 HD12 LEU A 103      -3.158  -3.203 -18.460  1.00 96.04           H  
ATOM   1611 HD13 LEU A 103      -3.663  -2.620 -20.060  1.00 96.04           H  
ATOM   1612  CD2 LEU A 103      -2.789  -5.834 -19.291  1.00 96.04           C  
ATOM   1613 HD21 LEU A 103      -2.603  -5.640 -18.235  1.00 96.04           H  
ATOM   1614 HD22 LEU A 103      -2.053  -6.557 -19.643  1.00 96.04           H  
ATOM   1615 HD23 LEU A 103      -3.785  -6.256 -19.427  1.00 96.04           H  
ATOM   1616  N   THR A 104      -2.049  -6.072 -24.723  1.00 90.63           N  
ATOM   1617  H   THR A 104      -1.070  -6.131 -24.480  1.00 90.63           H  
ATOM   1618  CA  THR A 104      -2.383  -6.142 -26.144  1.00 90.63           C  
ATOM   1619  HA  THR A 104      -3.448  -6.347 -26.249  1.00 90.63           H  
ATOM   1620  C   THR A 104      -1.649  -7.305 -26.813  1.00 90.63           C  
ATOM   1621  CB  THR A 104      -2.101  -4.806 -26.854  1.00 90.63           C  
ATOM   1622  HB  THR A 104      -2.302  -4.929 -27.918  1.00 90.63           H  
ATOM   1623  O   THR A 104      -0.638  -7.813 -26.319  1.00 90.63           O  
ATOM   1624  CG2 THR A 104      -2.974  -3.665 -26.331  1.00 90.63           C  
ATOM   1625 HG21 THR A 104      -4.024  -3.957 -26.376  1.00 90.63           H  
ATOM   1626 HG22 THR A 104      -2.723  -3.424 -25.298  1.00 90.63           H  
ATOM   1627 HG23 THR A 104      -2.829  -2.782 -26.953  1.00 90.63           H  
ATOM   1628  OG1 THR A 104      -0.763  -4.406 -26.690  1.00 90.63           O  
ATOM   1629  HG1 THR A 104      -0.662  -4.136 -25.774  1.00 90.63           H  
ATOM   1630  N   GLY A 105      -2.177  -7.756 -27.952  1.00 87.93           N  
ATOM   1631  H   GLY A 105      -3.064  -7.380 -28.255  1.00 87.93           H  
ATOM   1632  CA  GLY A 105      -1.634  -8.893 -28.693  1.00 87.93           C  
ATOM   1633  HA2 GLY A 105      -1.762  -8.716 -29.761  1.00 87.93           H  
ATOM   1634  HA3 GLY A 105      -0.565  -8.968 -28.496  1.00 87.93           H  
ATOM   1635  C   GLY A 105      -2.325 -10.220 -28.349  1.00 87.93           C  
ATOM   1636  O   GLY A 105      -3.515 -10.223 -28.034  1.00 87.93           O  
ATOM   1637  N   PRO A 106      -1.628 -11.364 -28.481  1.00 94.09           N  
ATOM   1638  CA  PRO A 106      -2.263 -12.670 -28.369  1.00 94.09           C  
ATOM   1639  HA  PRO A 106      -3.138 -12.705 -29.019  1.00 94.09           H  
ATOM   1640  C   PRO A 106      -2.709 -12.965 -26.933  1.00 94.09           C  
ATOM   1641  CB  PRO A 106      -1.228 -13.676 -28.879  1.00 94.09           C  
ATOM   1642  HB2 PRO A 106      -1.311 -14.642 -28.380  1.00 94.09           H  
ATOM   1643  HB3 PRO A 106      -1.338 -13.797 -29.957  1.00 94.09           H  
ATOM   1644  O   PRO A 106      -1.946 -12.803 -25.979  1.00 94.09           O  
ATOM   1645  CG  PRO A 106       0.105 -12.993 -28.575  1.00 94.09           C  
ATOM   1646  HG2 PRO A 106       0.383 -13.179 -27.538  1.00 94.09           H  
ATOM   1647  HG3 PRO A 106       0.896 -13.329 -29.247  1.00 94.09           H  
ATOM   1648  CD  PRO A 106      -0.208 -11.508 -28.766  1.00 94.09           C  
ATOM   1649  HD2 PRO A 106      -0.013 -11.219 -29.799  1.00 94.09           H  
ATOM   1650  HD3 PRO A 106       0.394 -10.910 -28.082  1.00 94.09           H  
ATOM   1651  N   ILE A 107      -3.934 -13.469 -26.796  1.00 97.58           N  
ATOM   1652  H   ILE A 107      -4.519 -13.541 -27.617  1.00 97.58           H  
ATOM   1653  CA  ILE A 107      -4.437 -14.039 -25.543  1.00 97.58           C  
ATOM   1654  HA  ILE A 107      -4.418 -13.265 -24.776  1.00 97.58           H  
ATOM   1655  C   ILE A 107      -3.505 -15.166 -25.081  1.00 97.58           C  
ATOM   1656  CB  ILE A 107      -5.892 -14.525 -25.723  1.00 97.58           C  
ATOM   1657  HB  ILE A 107      -5.898 -15.308 -26.482  1.00 97.58           H  
ATOM   1658  O   ILE A 107      -2.993 -15.937 -25.894  1.00 97.58           O  
ATOM   1659  CG1 ILE A 107      -6.831 -13.400 -26.214  1.00 97.58           C  
ATOM   1660 HG12 ILE A 107      -6.579 -13.150 -27.245  1.00 97.58           H  
ATOM   1661 HG13 ILE A 107      -7.855 -13.773 -26.222  1.00 97.58           H  
ATOM   1662  CG2 ILE A 107      -6.449 -15.141 -24.431  1.00 97.58           C  
ATOM   1663 HG21 ILE A 107      -5.911 -16.054 -24.175  1.00 97.58           H  
ATOM   1664 HG22 ILE A 107      -6.357 -14.429 -23.612  1.00 97.58           H  
ATOM   1665 HG23 ILE A 107      -7.502 -15.394 -24.557  1.00 97.58           H  
ATOM   1666  CD1 ILE A 107      -6.792 -12.108 -25.391  1.00 97.58           C  
ATOM   1667 HD11 ILE A 107      -7.010 -12.314 -24.343  1.00 97.58           H  
ATOM   1668 HD12 ILE A 107      -7.539 -11.425 -25.795  1.00 97.58           H  
ATOM   1669 HD13 ILE A 107      -5.816 -11.629 -25.475  1.00 97.58           H  
ATOM   1670  N   GLY A 108      -3.257 -15.233 -23.775  1.00 97.46           N  
ATOM   1671  H   GLY A 108      -3.769 -14.615 -23.162  1.00 97.46           H  
ATOM   1672  CA  GLY A 108      -2.265 -16.110 -23.159  1.00 97.46           C  
ATOM   1673  HA2 GLY A 108      -2.608 -16.376 -22.159  1.00 97.46           H  
ATOM   1674  HA3 GLY A 108      -2.177 -17.029 -23.738  1.00 97.46           H  
ATOM   1675  C   GLY A 108      -0.872 -15.484 -23.038  1.00 97.46           C  
ATOM   1676  O   GLY A 108       0.032 -16.125 -22.502  1.00 97.46           O  
ATOM   1677  N   LYS A 109      -0.663 -14.238 -23.501  1.00 97.26           N  
ATOM   1678  H   LYS A 109      -1.412 -13.777 -23.998  1.00 97.26           H  
ATOM   1679  CA  LYS A 109       0.597 -13.509 -23.281  1.00 97.26           C  
ATOM   1680  HA  LYS A 109       1.398 -14.098 -23.727  1.00 97.26           H  
ATOM   1681  C   LYS A 109       0.874 -13.385 -21.780  1.00 97.26           C  
ATOM   1682  CB  LYS A 109       0.559 -12.136 -23.978  1.00 97.26           C  
ATOM   1683  HB2 LYS A 109      -0.249 -11.536 -23.559  1.00 97.26           H  
ATOM   1684  HB3 LYS A 109       0.357 -12.295 -25.037  1.00 97.26           H  
ATOM   1685  O   LYS A 109       0.040 -12.877 -21.030  1.00 97.26           O  
ATOM   1686  CG  LYS A 109       1.886 -11.365 -23.854  1.00 97.26           C  
ATOM   1687  HG2 LYS A 109       2.072 -11.120 -22.809  1.00 97.26           H  
ATOM   1688  HG3 LYS A 109       2.699 -11.992 -24.221  1.00 97.26           H  
ATOM   1689  CD  LYS A 109       1.845 -10.065 -24.672  1.00 97.26           C  
ATOM   1690  HD2 LYS A 109       1.042  -9.430 -24.297  1.00 97.26           H  
ATOM   1691  HD3 LYS A 109       1.636 -10.303 -25.715  1.00 97.26           H  
ATOM   1692  CE  LYS A 109       3.177  -9.309 -24.577  1.00 97.26           C  
ATOM   1693  HE2 LYS A 109       3.342  -9.033 -23.535  1.00 97.26           H  
ATOM   1694  HE3 LYS A 109       3.992  -9.962 -24.890  1.00 97.26           H  
ATOM   1695  NZ  LYS A 109       3.161  -8.081 -25.407  1.00 97.26           N  
ATOM   1696  HZ1 LYS A 109       2.349  -7.517 -25.203  1.00 97.26           H  
ATOM   1697  HZ2 LYS A 109       3.936  -7.464 -25.211  1.00 97.26           H  
ATOM   1698  HZ3 LYS A 109       3.148  -8.244 -26.404  1.00 97.26           H  
ATOM   1699  N   LYS A 110       2.062 -13.835 -21.363  1.00 97.62           N  
ATOM   1700  H   LYS A 110       2.674 -14.243 -22.055  1.00 97.62           H  
ATOM   1701  CA  LYS A 110       2.508 -13.850 -19.966  1.00 97.62           C  
ATOM   1702  HA  LYS A 110       1.635 -13.704 -19.330  1.00 97.62           H  
ATOM   1703  C   LYS A 110       3.493 -12.728 -19.664  1.00 97.62           C  
ATOM   1704  CB  LYS A 110       3.112 -15.210 -19.604  1.00 97.62           C  
ATOM   1705  HB2 LYS A 110       3.586 -15.128 -18.626  1.00 97.62           H  
ATOM   1706  HB3 LYS A 110       3.876 -15.478 -20.333  1.00 97.62           H  
ATOM   1707  O   LYS A 110       4.394 -12.458 -20.455  1.00 97.62           O  
ATOM   1708  CG  LYS A 110       2.044 -16.308 -19.535  1.00 97.62           C  
ATOM   1709  HG2 LYS A 110       1.552 -16.427 -20.500  1.00 97.62           H  
ATOM   1710  HG3 LYS A 110       1.305 -16.038 -18.781  1.00 97.62           H  
ATOM   1711  CD  LYS A 110       2.715 -17.625 -19.149  1.00 97.62           C  
ATOM   1712  HD2 LYS A 110       3.395 -17.427 -18.321  1.00 97.62           H  
ATOM   1713  HD3 LYS A 110       3.302 -18.003 -19.987  1.00 97.62           H  
ATOM   1714  CE  LYS A 110       1.682 -18.666 -18.721  1.00 97.62           C  
ATOM   1715  HE2 LYS A 110       0.872 -18.154 -18.203  1.00 97.62           H  
ATOM   1716  HE3 LYS A 110       1.268 -19.162 -19.599  1.00 97.62           H  
ATOM   1717  NZ  LYS A 110       2.323 -19.622 -17.792  1.00 97.62           N  
ATOM   1718  HZ1 LYS A 110       2.724 -19.097 -17.029  1.00 97.62           H  
ATOM   1719  HZ2 LYS A 110       1.656 -20.270 -17.398  1.00 97.62           H  
ATOM   1720  HZ3 LYS A 110       3.097 -20.104 -18.225  1.00 97.62           H  
ATOM   1721  N   THR A 111       3.338 -12.112 -18.498  1.00 98.11           N  
ATOM   1722  H   THR A 111       2.546 -12.386 -17.934  1.00 98.11           H  
ATOM   1723  CA  THR A 111       4.225 -11.072 -17.968  1.00 98.11           C  
ATOM   1724  HA  THR A 111       5.093 -10.963 -18.618  1.00 98.11           H  
ATOM   1725  C   THR A 111       4.669 -11.459 -16.557  1.00 98.11           C  
ATOM   1726  CB  THR A 111       3.517  -9.712 -17.957  1.00 98.11           C  
ATOM   1727  HB  THR A 111       2.614  -9.768 -17.350  1.00 98.11           H  
ATOM   1728  O   THR A 111       3.805 -11.605 -15.690  1.00 98.11           O  
ATOM   1729  CG2 THR A 111       4.401  -8.580 -17.439  1.00 98.11           C  
ATOM   1730 HG21 THR A 111       4.591  -8.712 -16.373  1.00 98.11           H  
ATOM   1731 HG22 THR A 111       5.347  -8.563 -17.980  1.00 98.11           H  
ATOM   1732 HG23 THR A 111       3.885  -7.630 -17.579  1.00 98.11           H  
ATOM   1733  OG1 THR A 111       3.159  -9.384 -19.279  1.00 98.11           O  
ATOM   1734  HG1 THR A 111       2.489 -10.014 -19.556  1.00 98.11           H  
ATOM   1735  N   PRO A 112       5.978 -11.632 -16.298  1.00 98.34           N  
ATOM   1736  CA  PRO A 112       6.478 -11.912 -14.956  1.00 98.34           C  
ATOM   1737  HA  PRO A 112       6.035 -12.843 -14.602  1.00 98.34           H  
ATOM   1738  C   PRO A 112       6.143 -10.781 -13.984  1.00 98.34           C  
ATOM   1739  CB  PRO A 112       7.994 -12.089 -15.090  1.00 98.34           C  
ATOM   1740  HB2 PRO A 112       8.365 -12.876 -14.433  1.00 98.34           H  
ATOM   1741  HB3 PRO A 112       8.507 -11.150 -14.883  1.00 98.34           H  
ATOM   1742  O   PRO A 112       6.135  -9.605 -14.365  1.00 98.34           O  
ATOM   1743  CG  PRO A 112       8.185 -12.447 -16.561  1.00 98.34           C  
ATOM   1744  HG2 PRO A 112       9.172 -12.162 -16.924  1.00 98.34           H  
ATOM   1745  HG3 PRO A 112       8.016 -13.515 -16.702  1.00 98.34           H  
ATOM   1746  CD  PRO A 112       7.075 -11.661 -17.253  1.00 98.34           C  
ATOM   1747  HD2 PRO A 112       6.796 -12.163 -18.179  1.00 98.34           H  
ATOM   1748  HD3 PRO A 112       7.408 -10.642 -17.453  1.00 98.34           H  
ATOM   1749  N   LEU A 113       5.922 -11.126 -12.718  1.00 98.58           N  
ATOM   1750  H   LEU A 113       5.907 -12.104 -12.467  1.00 98.58           H  
ATOM   1751  CA  LEU A 113       5.633 -10.147 -11.675  1.00 98.58           C  
ATOM   1752  HA  LEU A 113       6.161  -9.231 -11.939  1.00 98.58           H  
ATOM   1753  C   LEU A 113       6.153 -10.543 -10.297  1.00 98.58           C  
ATOM   1754  CB  LEU A 113       4.126  -9.827 -11.663  1.00 98.58           C  
ATOM   1755  HB2 LEU A 113       3.915  -9.055 -10.923  1.00 98.58           H  
ATOM   1756  HB3 LEU A 113       3.906  -9.398 -12.641  1.00 98.58           H  
ATOM   1757  O   LEU A 113       6.443 -11.709 -10.024  1.00 98.58           O  
ATOM   1758  CG  LEU A 113       3.186 -11.020 -11.424  1.00 98.58           C  
ATOM   1759  HG  LEU A 113       3.548 -11.884 -11.983  1.00 98.58           H  
ATOM   1760  CD1 LEU A 113       3.010 -11.400  -9.954  1.00 98.58           C  
ATOM   1761 HD11 LEU A 113       2.675 -10.539  -9.375  1.00 98.58           H  
ATOM   1762 HD12 LEU A 113       2.256 -12.184  -9.881  1.00 98.58           H  
ATOM   1763 HD13 LEU A 113       3.940 -11.780  -9.530  1.00 98.58           H  
ATOM   1764  CD2 LEU A 113       1.807 -10.695 -11.977  1.00 98.58           C  
ATOM   1765 HD21 LEU A 113       1.311  -9.945 -11.361  1.00 98.58           H  
ATOM   1766 HD22 LEU A 113       1.905 -10.327 -12.998  1.00 98.58           H  
ATOM   1767 HD23 LEU A 113       1.224 -11.616 -12.008  1.00 98.58           H  
ATOM   1768  N   LEU A 114       6.217  -9.538  -9.428  1.00 98.78           N  
ATOM   1769  H   LEU A 114       5.989  -8.620  -9.781  1.00 98.78           H  
ATOM   1770  CA  LEU A 114       6.376  -9.673  -7.986  1.00 98.78           C  
ATOM   1771  HA  LEU A 114       6.347 -10.726  -7.703  1.00 98.78           H  
ATOM   1772  C   LEU A 114       5.227  -8.945  -7.293  1.00 98.78           C  
ATOM   1773  CB  LEU A 114       7.730  -9.078  -7.570  1.00 98.78           C  
ATOM   1774  HB2 LEU A 114       7.798  -8.069  -7.976  1.00 98.78           H  
ATOM   1775  HB3 LEU A 114       8.534  -9.669  -8.009  1.00 98.78           H  
ATOM   1776  O   LEU A 114       5.011  -7.759  -7.551  1.00 98.78           O  
ATOM   1777  CG  LEU A 114       7.926  -9.002  -6.042  1.00 98.78           C  
ATOM   1778  HG  LEU A 114       7.085  -8.496  -5.569  1.00 98.78           H  
ATOM   1779  CD1 LEU A 114       8.104 -10.380  -5.410  1.00 98.78           C  
ATOM   1780 HD11 LEU A 114       8.291 -10.277  -4.341  1.00 98.78           H  
ATOM   1781 HD12 LEU A 114       7.198 -10.971  -5.547  1.00 98.78           H  
ATOM   1782 HD13 LEU A 114       8.945 -10.902  -5.867  1.00 98.78           H  
ATOM   1783  CD2 LEU A 114       9.167  -8.188  -5.742  1.00 98.78           C  
ATOM   1784 HD21 LEU A 114      10.014  -8.729  -6.162  1.00 98.78           H  
ATOM   1785 HD22 LEU A 114       9.094  -7.197  -6.190  1.00 98.78           H  
ATOM   1786 HD23 LEU A 114       9.301  -8.094  -4.664  1.00 98.78           H  
ATOM   1787  N   THR A 115       4.556  -9.615  -6.360  1.00 98.84           N  
ATOM   1788  H   THR A 115       4.778 -10.587  -6.199  1.00 98.84           H  
ATOM   1789  CA  THR A 115       3.552  -8.992  -5.494  1.00 98.84           C  
ATOM   1790  HA  THR A 115       3.379  -7.971  -5.834  1.00 98.84           H  
ATOM   1791  C   THR A 115       4.051  -8.927  -4.058  1.00 98.84           C  
ATOM   1792  CB  THR A 115       2.204  -9.714  -5.585  1.00 98.84           C  
ATOM   1793  HB  THR A 115       2.349 -10.764  -5.329  1.00 98.84           H  
ATOM   1794  O   THR A 115       4.549  -9.915  -3.520  1.00 98.84           O  
ATOM   1795  CG2 THR A 115       1.126  -9.130  -4.673  1.00 98.84           C  
ATOM   1796 HG21 THR A 115       0.970  -8.074  -4.893  1.00 98.84           H  
ATOM   1797 HG22 THR A 115       1.407  -9.249  -3.627  1.00 98.84           H  
ATOM   1798 HG23 THR A 115       0.198  -9.680  -4.831  1.00 98.84           H  
ATOM   1799  OG1 THR A 115       1.710  -9.626  -6.902  1.00 98.84           O  
ATOM   1800  HG1 THR A 115       1.305  -8.767  -7.042  1.00 98.84           H  
ATOM   1801  N   ARG A 116       3.871  -7.767  -3.421  1.00 98.55           N  
ATOM   1802  H   ARG A 116       3.445  -7.021  -3.951  1.00 98.55           H  
ATOM   1803  CA  ARG A 116       4.068  -7.539  -1.991  1.00 98.55           C  
ATOM   1804  HA  ARG A 116       4.393  -8.473  -1.533  1.00 98.55           H  
ATOM   1805  C   ARG A 116       2.750  -7.130  -1.335  1.00 98.55           C  
ATOM   1806  CB  ARG A 116       5.175  -6.499  -1.772  1.00 98.55           C  
ATOM   1807  HB2 ARG A 116       6.086  -6.849  -2.257  1.00 98.55           H  
ATOM   1808  HB3 ARG A 116       4.875  -5.554  -2.225  1.00 98.55           H  
ATOM   1809  O   ARG A 116       2.171  -6.093  -1.661  1.00 98.55           O  
ATOM   1810  CG  ARG A 116       5.457  -6.282  -0.277  1.00 98.55           C  
ATOM   1811  HG2 ARG A 116       4.559  -5.908   0.216  1.00 98.55           H  
ATOM   1812  HG3 ARG A 116       5.736  -7.231   0.179  1.00 98.55           H  
ATOM   1813  CD  ARG A 116       6.586  -5.267  -0.070  1.00 98.55           C  
ATOM   1814  HD2 ARG A 116       7.478  -5.628  -0.582  1.00 98.55           H  
ATOM   1815  HD3 ARG A 116       6.304  -4.312  -0.513  1.00 98.55           H  
ATOM   1816  NE  ARG A 116       6.900  -5.099   1.361  1.00 98.55           N  
ATOM   1817  HE  ARG A 116       7.657  -5.665   1.716  1.00 98.55           H  
ATOM   1818  NH1 ARG A 116       5.309  -3.520   1.911  1.00 98.55           N  
ATOM   1819 HH11 ARG A 116       4.879  -2.974   2.644  1.00 98.55           H  
ATOM   1820 HH12 ARG A 116       4.873  -3.606   1.004  1.00 98.55           H  
ATOM   1821  NH2 ARG A 116       6.697  -4.266   3.467  1.00 98.55           N  
ATOM   1822 HH21 ARG A 116       7.408  -4.891   3.821  1.00 98.55           H  
ATOM   1823 HH22 ARG A 116       6.250  -3.632   4.114  1.00 98.55           H  
ATOM   1824  CZ  ARG A 116       6.300  -4.304   2.230  1.00 98.55           C  
ATOM   1825  N   PHE A 117       2.338  -7.914  -0.351  1.00 98.53           N  
ATOM   1826  H   PHE A 117       2.912  -8.715  -0.128  1.00 98.53           H  
ATOM   1827  CA  PHE A 117       1.279  -7.595   0.593  1.00 98.53           C  
ATOM   1828  HA  PHE A 117       0.586  -6.911   0.102  1.00 98.53           H  
ATOM   1829  C   PHE A 117       1.845  -6.929   1.842  1.00 98.53           C  
ATOM   1830  CB  PHE A 117       0.505  -8.854   0.962  1.00 98.53           C  
ATOM   1831  HB2 PHE A 117      -0.320  -8.572   1.615  1.00 98.53           H  
ATOM   1832  HB3 PHE A 117       1.156  -9.531   1.515  1.00 98.53           H  
ATOM   1833  O   PHE A 117       3.009  -7.129   2.186  1.00 98.53           O  
ATOM   1834  CG  PHE A 117      -0.059  -9.566  -0.241  1.00 98.53           C  
ATOM   1835  CD1 PHE A 117      -1.194  -9.050  -0.884  1.00 98.53           C  
ATOM   1836  HD1 PHE A 117      -1.657  -8.142  -0.526  1.00 98.53           H  
ATOM   1837  CD2 PHE A 117       0.568 -10.722  -0.737  1.00 98.53           C  
ATOM   1838  HD2 PHE A 117       1.458 -11.102  -0.257  1.00 98.53           H  
ATOM   1839  CE1 PHE A 117      -1.729  -9.724  -1.990  1.00 98.53           C  
ATOM   1840  HE1 PHE A 117      -2.627  -9.351  -2.460  1.00 98.53           H  
ATOM   1841  CE2 PHE A 117       0.043 -11.381  -1.862  1.00 98.53           C  
ATOM   1842  HE2 PHE A 117       0.523 -12.271  -2.241  1.00 98.53           H  
ATOM   1843  CZ  PHE A 117      -1.114 -10.884  -2.486  1.00 98.53           C  
ATOM   1844  HZ  PHE A 117      -1.529 -11.389  -3.345  1.00 98.53           H  
ATOM   1845  N   SER A 118       1.040  -6.123   2.527  1.00 97.63           N  
ATOM   1846  H   SER A 118       0.090  -5.992   2.212  1.00 97.63           H  
ATOM   1847  CA  SER A 118       1.463  -5.458   3.767  1.00 97.63           C  
ATOM   1848  HA  SER A 118       2.031  -6.159   4.380  1.00 97.63           H  
ATOM   1849  C   SER A 118       0.284  -4.990   4.599  1.00 97.63           C  
ATOM   1850  CB  SER A 118       2.361  -4.264   3.431  1.00 97.63           C  
ATOM   1851  HB2 SER A 118       2.531  -3.648   4.314  1.00 97.63           H  
ATOM   1852  HB3 SER A 118       3.323  -4.654   3.099  1.00 97.63           H  
ATOM   1853  O   SER A 118      -0.773  -4.726   4.039  1.00 97.63           O  
ATOM   1854  OG  SER A 118       1.795  -3.486   2.391  1.00 97.63           O  
ATOM   1855  HG  SER A 118       1.309  -4.100   1.836  1.00 97.63           H  
ATOM   1856  N   THR A 119       0.471  -4.824   5.905  1.00 96.14           N  
ATOM   1857  H   THR A 119       1.372  -5.049   6.301  1.00 96.14           H  
ATOM   1858  CA  THR A 119      -0.360  -3.905   6.706  1.00 96.14           C  
ATOM   1859  HA  THR A 119      -1.416  -4.093   6.514  1.00 96.14           H  
ATOM   1860  C   THR A 119      -0.075  -2.456   6.269  1.00 96.14           C  
ATOM   1861  CB  THR A 119      -0.104  -4.147   8.204  1.00 96.14           C  
ATOM   1862  HB  THR A 119      -0.628  -3.402   8.802  1.00 96.14           H  
ATOM   1863  O   THR A 119       0.802  -2.241   5.436  1.00 96.14           O  
ATOM   1864  CG2 THR A 119      -0.596  -5.533   8.627  1.00 96.14           C  
ATOM   1865 HG21 THR A 119      -0.470  -5.655   9.703  1.00 96.14           H  
ATOM   1866 HG22 THR A 119      -1.657  -5.634   8.395  1.00 96.14           H  
ATOM   1867 HG23 THR A 119      -0.037  -6.318   8.117  1.00 96.14           H  
ATOM   1868  OG1 THR A 119       1.271  -4.079   8.508  1.00 96.14           O  
ATOM   1869  HG1 THR A 119       1.359  -4.359   9.422  1.00 96.14           H  
ATOM   1870  N   VAL A 120      -0.811  -1.443   6.731  1.00 93.61           N  
ATOM   1871  H   VAL A 120      -1.492  -1.631   7.453  1.00 93.61           H  
ATOM   1872  CA  VAL A 120      -0.575  -0.033   6.348  1.00 93.61           C  
ATOM   1873  HA  VAL A 120       0.199   0.014   5.582  1.00 93.61           H  
ATOM   1874  C   VAL A 120      -0.048   0.774   7.523  1.00 93.61           C  
ATOM   1875  CB  VAL A 120      -1.821   0.637   5.735  1.00 93.61           C  
ATOM   1876  HB  VAL A 120      -2.625   0.672   6.471  1.00 93.61           H  
ATOM   1877  O   VAL A 120       1.053   1.325   7.437  1.00 93.61           O  
ATOM   1878  CG1 VAL A 120      -1.523   2.075   5.285  1.00 93.61           C  
ATOM   1879 HG11 VAL A 120      -0.713   2.077   4.556  1.00 93.61           H  
ATOM   1880 HG12 VAL A 120      -1.243   2.692   6.139  1.00 93.61           H  
ATOM   1881 HG13 VAL A 120      -2.414   2.512   4.834  1.00 93.61           H  
ATOM   1882  CG2 VAL A 120      -2.308  -0.154   4.520  1.00 93.61           C  
ATOM   1883 HG21 VAL A 120      -2.900   0.467   3.848  1.00 93.61           H  
ATOM   1884 HG22 VAL A 120      -2.921  -0.981   4.879  1.00 93.61           H  
ATOM   1885 HG23 VAL A 120      -1.463  -0.592   3.989  1.00 93.61           H  
ATOM   1886  N   GLY A 121      -0.814   0.852   8.612  1.00 90.36           N  
ATOM   1887  H   GLY A 121      -1.669   0.315   8.641  1.00 90.36           H  
ATOM   1888  CA  GLY A 121      -0.467   1.644   9.790  1.00 90.36           C  
ATOM   1889  HA2 GLY A 121      -0.048   2.601   9.479  1.00 90.36           H  
ATOM   1890  HA3 GLY A 121      -1.382   1.833  10.352  1.00 90.36           H  
ATOM   1891  C   GLY A 121       0.525   0.948  10.724  1.00 90.36           C  
ATOM   1892  O   GLY A 121       1.283   1.626  11.430  1.00 90.36           O  
ATOM   1893  N   GLY A 122       0.535  -0.389  10.718  1.00 88.72           N  
ATOM   1894  H   GLY A 122      -0.130  -0.853  10.117  1.00 88.72           H  
ATOM   1895  CA  GLY A 122       1.371  -1.225  11.580  1.00 88.72           C  
ATOM   1896  HA2 GLY A 122       1.109  -1.028  12.620  1.00 88.72           H  
ATOM   1897  HA3 GLY A 122       1.142  -2.270  11.372  1.00 88.72           H  
ATOM   1898  C   GLY A 122       2.886  -1.034  11.407  1.00 88.72           C  
ATOM   1899  O   GLY A 122       3.385  -0.741  10.321  1.00 88.72           O  
ATOM   1900  N   GLU A 123       3.621  -1.209  12.506  1.00 91.74           N  
ATOM   1901  H   GLU A 123       3.141  -1.459  13.358  1.00 91.74           H  
ATOM   1902  CA  GLU A 123       5.094  -1.292  12.540  1.00 91.74           C  
ATOM   1903  HA  GLU A 123       5.534  -0.548  11.875  1.00 91.74           H  
ATOM   1904  C   GLU A 123       5.555  -2.684  12.071  1.00 91.74           C  
ATOM   1905  CB  GLU A 123       5.572  -1.015  13.978  1.00 91.74           C  
ATOM   1906  HB2 GLU A 123       6.653  -1.146  14.037  1.00 91.74           H  
ATOM   1907  HB3 GLU A 123       5.101  -1.748  14.633  1.00 91.74           H  
ATOM   1908  O   GLU A 123       4.736  -3.603  11.969  1.00 91.74           O  
ATOM   1909  CG  GLU A 123       5.219   0.408  14.452  1.00 91.74           C  
ATOM   1910  HG2 GLU A 123       4.182   0.630  14.201  1.00 91.74           H  
ATOM   1911  HG3 GLU A 123       5.841   1.119  13.908  1.00 91.74           H  
ATOM   1912  CD  GLU A 123       5.373   0.631  15.965  1.00 91.74           C  
ATOM   1913  OE1 GLU A 123       5.312   1.807  16.378  1.00 91.74           O  
ATOM   1914  OE2 GLU A 123       5.375  -0.335  16.764  1.00 91.74           O  
ATOM   1915  N   LYS A 124       6.854  -2.899  11.818  1.00 91.55           N  
ATOM   1916  H   LYS A 124       7.510  -2.133  11.885  1.00 91.55           H  
ATOM   1917  CA  LYS A 124       7.370  -4.202  11.350  1.00 91.55           C  
ATOM   1918  HA  LYS A 124       6.908  -4.431  10.390  1.00 91.55           H  
ATOM   1919  C   LYS A 124       7.021  -5.376  12.275  1.00 91.55           C  
ATOM   1920  CB  LYS A 124       8.884  -4.072  11.135  1.00 91.55           C  
ATOM   1921  HB2 LYS A 124       9.358  -3.775  12.071  1.00 91.55           H  
ATOM   1922  HB3 LYS A 124       9.044  -3.288  10.394  1.00 91.55           H  
ATOM   1923  O   LYS A 124       6.876  -6.491  11.788  1.00 91.55           O  
ATOM   1924  CG  LYS A 124       9.566  -5.335  10.603  1.00 91.55           C  
ATOM   1925  HG2 LYS A 124       9.516  -6.129  11.348  1.00 91.55           H  
ATOM   1926  HG3 LYS A 124       9.061  -5.661   9.693  1.00 91.55           H  
ATOM   1927  CD  LYS A 124      11.036  -5.031  10.292  1.00 91.55           C  
ATOM   1928  HD2 LYS A 124      11.540  -4.722  11.207  1.00 91.55           H  
ATOM   1929  HD3 LYS A 124      11.085  -4.220   9.565  1.00 91.55           H  
ATOM   1930  CE  LYS A 124      11.710  -6.278   9.716  1.00 91.55           C  
ATOM   1931  HE2 LYS A 124      11.146  -6.602   8.842  1.00 91.55           H  
ATOM   1932  HE3 LYS A 124      11.659  -7.075  10.457  1.00 91.55           H  
ATOM   1933  NZ  LYS A 124      13.119  -6.002   9.343  1.00 91.55           N  
ATOM   1934  HZ1 LYS A 124      13.553  -6.834   8.970  1.00 91.55           H  
ATOM   1935  HZ2 LYS A 124      13.643  -5.697  10.151  1.00 91.55           H  
ATOM   1936  HZ3 LYS A 124      13.154  -5.276   8.642  1.00 91.55           H  
ATOM   1937  N   GLY A 125       6.860  -5.124  13.576  1.00 90.83           N  
ATOM   1938  H   GLY A 125       7.004  -4.173  13.882  1.00 90.83           H  
ATOM   1939  CA  GLY A 125       6.451  -6.123  14.572  1.00 90.83           C  
ATOM   1940  HA2 GLY A 125       6.905  -5.872  15.531  1.00 90.83           H  
ATOM   1941  HA3 GLY A 125       6.822  -7.104  14.275  1.00 90.83           H  
ATOM   1942  C   GLY A 125       4.939  -6.257  14.797  1.00 90.83           C  
ATOM   1943  O   GLY A 125       4.540  -6.979  15.701  1.00 90.83           O  
ATOM   1944  N   SER A 126       4.095  -5.543  14.042  1.00 94.13           N  
ATOM   1945  H   SER A 126       4.474  -5.004  13.277  1.00 94.13           H  
ATOM   1946  CA  SER A 126       2.631  -5.669  14.158  1.00 94.13           C  
ATOM   1947  HA  SER A 126       2.365  -5.581  15.211  1.00 94.13           H  
ATOM   1948  C   SER A 126       2.134  -7.039  13.689  1.00 94.13           C  
ATOM   1949  CB  SER A 126       1.909  -4.546  13.401  1.00 94.13           C  
ATOM   1950  HB2 SER A 126       0.833  -4.678  13.511  1.00 94.13           H  
ATOM   1951  HB3 SER A 126       2.182  -3.590  13.850  1.00 94.13           H  
ATOM   1952  O   SER A 126       2.810  -7.710  12.916  1.00 94.13           O  
ATOM   1953  OG  SER A 126       2.225  -4.508  12.020  1.00 94.13           O  
ATOM   1954  HG  SER A 126       3.158  -4.301  11.928  1.00 94.13           H  
ATOM   1955  N   ALA A 127       0.955  -7.470  14.129  1.00 96.28           N  
ATOM   1956  H   ALA A 127       0.437  -6.952  14.824  1.00 96.28           H  
ATOM   1957  CA  ALA A 127       0.372  -8.718  13.654  1.00 96.28           C  
ATOM   1958  HA  ALA A 127       1.163  -9.464  13.585  1.00 96.28           H  
ATOM   1959  C   ALA A 127      -0.281  -8.574  12.278  1.00 96.28           C  
ATOM   1960  CB  ALA A 127      -0.616  -9.217  14.686  1.00 96.28           C  
ATOM   1961  HB1 ALA A 127      -0.088  -9.262  15.638  1.00 96.28           H  
ATOM   1962  HB2 ALA A 127      -0.972 -10.214  14.426  1.00 96.28           H  
ATOM   1963  HB3 ALA A 127      -1.464  -8.538  14.773  1.00 96.28           H  
ATOM   1964  O   ALA A 127      -0.904  -7.558  11.962  1.00 96.28           O  
ATOM   1965  N   ASP A 128      -0.202  -9.635  11.481  1.00 95.91           N  
ATOM   1966  H   ASP A 128       0.287 -10.450  11.822  1.00 95.91           H  
ATOM   1967  CA  ASP A 128      -0.809  -9.706  10.154  1.00 95.91           C  
ATOM   1968  HA  ASP A 128      -0.466  -8.867   9.549  1.00 95.91           H  
ATOM   1969  C   ASP A 128      -2.337  -9.645  10.208  1.00 95.91           C  
ATOM   1970  CB  ASP A 128      -0.403 -11.022   9.480  1.00 95.91           C  
ATOM   1971  HB2 ASP A 128      -1.086 -11.175   8.644  1.00 95.91           H  
ATOM   1972  HB3 ASP A 128      -0.533 -11.852  10.174  1.00 95.91           H  
ATOM   1973  O   ASP A 128      -2.966  -9.271   9.218  1.00 95.91           O  
ATOM   1974  CG  ASP A 128       1.009 -11.042   8.903  1.00 95.91           C  
ATOM   1975  OD1 ASP A 128       1.658  -9.977   8.859  1.00 95.91           O  
ATOM   1976  OD2 ASP A 128       1.418 -12.130   8.440  1.00 95.91           O  
ATOM   1977  N   THR A 129      -2.942 -10.028  11.336  1.00 96.49           N  
ATOM   1978  H   THR A 129      -2.367 -10.358  12.098  1.00 96.49           H  
ATOM   1979  CA  THR A 129      -4.394 -10.060  11.565  1.00 96.49           C  
ATOM   1980  HA  THR A 129      -4.902 -10.187  10.609  1.00 96.49           H  
ATOM   1981  C   THR A 129      -4.940  -8.771  12.174  1.00 96.49           C  
ATOM   1982  CB  THR A 129      -4.792 -11.251  12.449  1.00 96.49           C  
ATOM   1983  HB  THR A 129      -5.852 -11.194  12.694  1.00 96.49           H  
ATOM   1984  O   THR A 129      -6.157  -8.627  12.258  1.00 96.49           O  
ATOM   1985  CG2 THR A 129      -4.517 -12.571  11.732  1.00 96.49           C  
ATOM   1986 HG21 THR A 129      -3.448 -12.697  11.560  1.00 96.49           H  
ATOM   1987 HG22 THR A 129      -5.052 -12.588  10.783  1.00 96.49           H  
ATOM   1988 HG23 THR A 129      -4.878 -13.397  12.347  1.00 96.49           H  
ATOM   1989  OG1 THR A 129      -4.031 -11.230  13.629  1.00 96.49           O  
ATOM   1990  HG1 THR A 129      -4.588 -11.508  14.360  1.00 96.49           H  
ATOM   1991  N   ALA A 130      -4.088  -7.798  12.520  1.00 95.77           N  
ATOM   1992  H   ALA A 130      -3.096  -7.959  12.417  1.00 95.77           H  
ATOM   1993  CA  ALA A 130      -4.524  -6.514  13.065  1.00 95.77           C  
ATOM   1994  HA  ALA A 130      -5.010  -6.701  14.022  1.00 95.77           H  
ATOM   1995  C   ALA A 130      -5.532  -5.815  12.133  1.00 95.77           C  
ATOM   1996  CB  ALA A 130      -3.292  -5.634  13.308  1.00 95.77           C  
ATOM   1997  HB1 ALA A 130      -3.597  -4.683  13.746  1.00 95.77           H  
ATOM   1998  HB2 ALA A 130      -2.776  -5.448  12.367  1.00 95.77           H  
ATOM   1999  HB3 ALA A 130      -2.612  -6.139  13.995  1.00 95.77           H  
ATOM   2000  O   ALA A 130      -5.385  -5.847  10.909  1.00 95.77           O  
ATOM   2001  N   ARG A 131      -6.554  -5.157  12.690  1.00 96.72           N  
ATOM   2002  H   ARG A 131      -6.642  -5.174  13.696  1.00 96.72           H  
ATOM   2003  CA  ARG A 131      -7.540  -4.397  11.907  1.00 96.72           C  
ATOM   2004  HA  ARG A 131      -7.933  -5.046  11.124  1.00 96.72           H  
ATOM   2005  C   ARG A 131      -6.871  -3.195  11.235  1.00 96.72           C  
ATOM   2006  CB  ARG A 131      -8.700  -3.999  12.825  1.00 96.72           C  
ATOM   2007  HB2 ARG A 131      -9.104  -4.909  13.268  1.00 96.72           H  
ATOM   2008  HB3 ARG A 131      -8.334  -3.359  13.628  1.00 96.72           H  
ATOM   2009  O   ARG A 131      -6.595  -2.190  11.878  1.00 96.72           O  
ATOM   2010  CG  ARG A 131      -9.810  -3.263  12.061  1.00 96.72           C  
ATOM   2011  HG2 ARG A 131      -9.431  -2.301  11.717  1.00 96.72           H  
ATOM   2012  HG3 ARG A 131     -10.102  -3.851  11.190  1.00 96.72           H  
ATOM   2013  CD  ARG A 131     -11.030  -3.004  12.958  1.00 96.72           C  
ATOM   2014  HD2 ARG A 131     -11.769  -2.433  12.396  1.00 96.72           H  
ATOM   2015  HD3 ARG A 131     -10.717  -2.386  13.799  1.00 96.72           H  
ATOM   2016  NE  ARG A 131     -11.632  -4.251  13.479  1.00 96.72           N  
ATOM   2017  HE  ARG A 131     -11.504  -4.449  14.461  1.00 96.72           H  
ATOM   2018  NH1 ARG A 131     -12.470  -5.103  11.517  1.00 96.72           N  
ATOM   2019 HH11 ARG A 131     -12.286  -4.235  11.035  1.00 96.72           H  
ATOM   2020 HH12 ARG A 131     -12.990  -5.818  11.029  1.00 96.72           H  
ATOM   2021  NH2 ARG A 131     -12.556  -6.314  13.388  1.00 96.72           N  
ATOM   2022 HH21 ARG A 131     -12.350  -6.440  14.368  1.00 96.72           H  
ATOM   2023 HH22 ARG A 131     -12.964  -7.075  12.863  1.00 96.72           H  
ATOM   2024  CZ  ARG A 131     -12.222  -5.211  12.789  1.00 96.72           C  
ATOM   2025  N   ASP A 132      -6.588  -3.319   9.943  1.00 96.17           N  
ATOM   2026  H   ASP A 132      -6.944  -4.133   9.463  1.00 96.17           H  
ATOM   2027  CA  ASP A 132      -5.798  -2.361   9.152  1.00 96.17           C  
ATOM   2028  HA  ASP A 132      -6.065  -1.344   9.440  1.00 96.17           H  
ATOM   2029  C   ASP A 132      -6.141  -2.589   7.662  1.00 96.17           C  
ATOM   2030  CB  ASP A 132      -4.294  -2.588   9.468  1.00 96.17           C  
ATOM   2031  HB2 ASP A 132      -4.185  -2.790  10.534  1.00 96.17           H  
ATOM   2032  HB3 ASP A 132      -3.933  -3.468   8.937  1.00 96.17           H  
ATOM   2033  O   ASP A 132      -6.544  -3.697   7.293  1.00 96.17           O  
ATOM   2034  CG  ASP A 132      -3.339  -1.435   9.143  1.00 96.17           C  
ATOM   2035  OD1 ASP A 132      -3.770  -0.295   8.896  1.00 96.17           O  
ATOM   2036  OD2 ASP A 132      -2.110  -1.666   9.148  1.00 96.17           O  
ATOM   2037  N   PRO A 133      -6.003  -1.632   6.735  1.00 96.74           N  
ATOM   2038  CA  PRO A 133      -6.016  -1.995   5.325  1.00 96.74           C  
ATOM   2039  HA  PRO A 133      -6.944  -2.522   5.104  1.00 96.74           H  
ATOM   2040  C   PRO A 133      -4.831  -2.922   5.014  1.00 96.74           C  
ATOM   2041  CB  PRO A 133      -6.012  -0.680   4.543  1.00 96.74           C  
ATOM   2042  HB2 PRO A 133      -5.009  -0.444   4.187  1.00 96.74           H  
ATOM   2043  HB3 PRO A 133      -6.704  -0.718   3.701  1.00 96.74           H  
ATOM   2044  O   PRO A 133      -3.851  -2.999   5.761  1.00 96.74           O  
ATOM   2045  CG  PRO A 133      -6.453   0.355   5.580  1.00 96.74           C  
ATOM   2046  HG2 PRO A 133      -6.039   1.337   5.351  1.00 96.74           H  
ATOM   2047  HG3 PRO A 133      -7.541   0.385   5.636  1.00 96.74           H  
ATOM   2048  CD  PRO A 133      -5.892  -0.198   6.882  1.00 96.74           C  
ATOM   2049  HD2 PRO A 133      -6.439   0.179   7.747  1.00 96.74           H  
ATOM   2050  HD3 PRO A 133      -4.840   0.086   6.922  1.00 96.74           H  
ATOM   2051  N   ARG A 134      -4.916  -3.646   3.902  1.00 97.64           N  
ATOM   2052  H   ARG A 134      -5.755  -3.560   3.346  1.00 97.64           H  
ATOM   2053  CA  ARG A 134      -3.807  -4.421   3.356  1.00 97.64           C  
ATOM   2054  HA  ARG A 134      -2.978  -4.351   4.061  1.00 97.64           H  
ATOM   2055  C   ARG A 134      -3.342  -3.792   2.055  1.00 97.64           C  
ATOM   2056  CB  ARG A 134      -4.149  -5.911   3.198  1.00 97.64           C  
ATOM   2057  HB2 ARG A 134      -4.923  -6.023   2.439  1.00 97.64           H  
ATOM   2058  HB3 ARG A 134      -3.258  -6.429   2.846  1.00 97.64           H  
ATOM   2059  O   ARG A 134      -4.096  -3.761   1.083  1.00 97.64           O  
ATOM   2060  CG  ARG A 134      -4.630  -6.596   4.485  1.00 97.64           C  
ATOM   2061  HG2 ARG A 134      -4.754  -7.658   4.271  1.00 97.64           H  
ATOM   2062  HG3 ARG A 134      -5.598  -6.185   4.770  1.00 97.64           H  
ATOM   2063  CD  ARG A 134      -3.661  -6.446   5.664  1.00 97.64           C  
ATOM   2064  HD2 ARG A 134      -2.668  -6.774   5.359  1.00 97.64           H  
ATOM   2065  HD3 ARG A 134      -3.583  -5.397   5.951  1.00 97.64           H  
ATOM   2066  NE  ARG A 134      -4.101  -7.253   6.816  1.00 97.64           N  
ATOM   2067  HE  ARG A 134      -3.872  -8.236   6.823  1.00 97.64           H  
ATOM   2068  NH1 ARG A 134      -4.943  -5.584   8.149  1.00 97.64           N  
ATOM   2069 HH11 ARG A 134      -5.278  -5.346   9.072  1.00 97.64           H  
ATOM   2070 HH12 ARG A 134      -4.992  -4.896   7.411  1.00 97.64           H  
ATOM   2071  NH2 ARG A 134      -5.011  -7.615   8.868  1.00 97.64           N  
ATOM   2072 HH21 ARG A 134      -4.520  -8.496   8.925  1.00 97.64           H  
ATOM   2073 HH22 ARG A 134      -5.346  -7.200   9.726  1.00 97.64           H  
ATOM   2074  CZ  ARG A 134      -4.677  -6.814   7.917  1.00 97.64           C  
ATOM   2075  N   GLY A 135      -2.099  -3.321   2.037  1.00 97.87           N  
ATOM   2076  H   GLY A 135      -1.547  -3.454   2.872  1.00 97.87           H  
ATOM   2077  CA  GLY A 135      -1.427  -2.931   0.804  1.00 97.87           C  
ATOM   2078  HA2 GLY A 135      -2.014  -2.168   0.292  1.00 97.87           H  
ATOM   2079  HA3 GLY A 135      -0.440  -2.523   1.021  1.00 97.87           H  
ATOM   2080  C   GLY A 135      -1.270  -4.143  -0.106  1.00 97.87           C  
ATOM   2081  O   GLY A 135      -0.917  -5.224   0.363  1.00 97.87           O  
ATOM   2082  N   PHE A 136      -1.532  -3.954  -1.393  1.00 98.51           N  
ATOM   2083  H   PHE A 136      -1.838  -3.033  -1.673  1.00 98.51           H  
ATOM   2084  CA  PHE A 136      -1.482  -4.969  -2.440  1.00 98.51           C  
ATOM   2085  HA  PHE A 136      -0.963  -5.854  -2.071  1.00 98.51           H  
ATOM   2086  C   PHE A 136      -0.677  -4.390  -3.610  1.00 98.51           C  
ATOM   2087  CB  PHE A 136      -2.927  -5.365  -2.806  1.00 98.51           C  
ATOM   2088  HB2 PHE A 136      -3.478  -5.487  -1.873  1.00 98.51           H  
ATOM   2089  HB3 PHE A 136      -3.407  -4.550  -3.348  1.00 98.51           H  
ATOM   2090  O   PHE A 136      -1.233  -3.898  -4.588  1.00 98.51           O  
ATOM   2091  CG  PHE A 136      -3.102  -6.652  -3.600  1.00 98.51           C  
ATOM   2092  CD1 PHE A 136      -2.146  -7.090  -4.542  1.00 98.51           C  
ATOM   2093  HD1 PHE A 136      -1.253  -6.520  -4.753  1.00 98.51           H  
ATOM   2094  CD2 PHE A 136      -4.255  -7.433  -3.382  1.00 98.51           C  
ATOM   2095  HD2 PHE A 136      -5.004  -7.108  -2.675  1.00 98.51           H  
ATOM   2096  CE1 PHE A 136      -2.321  -8.303  -5.219  1.00 98.51           C  
ATOM   2097  HE1 PHE A 136      -1.562  -8.633  -5.913  1.00 98.51           H  
ATOM   2098  CE2 PHE A 136      -4.439  -8.641  -4.074  1.00 98.51           C  
ATOM   2099  HE2 PHE A 136      -5.319  -9.239  -3.890  1.00 98.51           H  
ATOM   2100  CZ  PHE A 136      -3.463  -9.087  -4.980  1.00 98.51           C  
ATOM   2101  HZ  PHE A 136      -3.595 -10.036  -5.478  1.00 98.51           H  
ATOM   2102  N   ALA A 137       0.651  -4.411  -3.508  1.00 98.52           N  
ATOM   2103  H   ALA A 137       1.083  -4.889  -2.730  1.00 98.52           H  
ATOM   2104  CA  ALA A 137       1.524  -3.840  -4.529  1.00 98.52           C  
ATOM   2105  HA  ALA A 137       0.952  -3.111  -5.103  1.00 98.52           H  
ATOM   2106  C   ALA A 137       2.033  -4.926  -5.485  1.00 98.52           C  
ATOM   2107  CB  ALA A 137       2.656  -3.066  -3.853  1.00 98.52           C  
ATOM   2108  HB1 ALA A 137       3.291  -3.752  -3.291  1.00 98.52           H  
ATOM   2109  HB2 ALA A 137       2.241  -2.316  -3.179  1.00 98.52           H  
ATOM   2110  HB3 ALA A 137       3.252  -2.566  -4.616  1.00 98.52           H  
ATOM   2111  O   ALA A 137       2.561  -5.931  -5.025  1.00 98.52           O  
ATOM   2112  N   THR A 138       1.908  -4.735  -6.797  1.00 98.82           N  
ATOM   2113  H   THR A 138       1.485  -3.874  -7.112  1.00 98.82           H  
ATOM   2114  CA  THR A 138       2.399  -5.671  -7.820  1.00 98.82           C  
ATOM   2115  HA  THR A 138       3.013  -6.435  -7.344  1.00 98.82           H  
ATOM   2116  C   THR A 138       3.269  -4.939  -8.830  1.00 98.82           C  
ATOM   2117  CB  THR A 138       1.245  -6.400  -8.523  1.00 98.82           C  
ATOM   2118  HB  THR A 138       0.595  -5.679  -9.018  1.00 98.82           H  
ATOM   2119  O   THR A 138       2.846  -3.940  -9.398  1.00 98.82           O  
ATOM   2120  CG2 THR A 138       1.732  -7.417  -9.554  1.00 98.82           C  
ATOM   2121 HG21 THR A 138       0.879  -7.980  -9.934  1.00 98.82           H  
ATOM   2122 HG22 THR A 138       2.206  -6.907 -10.393  1.00 98.82           H  
ATOM   2123 HG23 THR A 138       2.444  -8.104  -9.097  1.00 98.82           H  
ATOM   2124  OG1 THR A 138       0.497  -7.105  -7.556  1.00 98.82           O  
ATOM   2125  HG1 THR A 138      -0.075  -6.462  -7.131  1.00 98.82           H  
ATOM   2126  N   LYS A 139       4.481  -5.440  -9.063  1.00 98.69           N  
ATOM   2127  H   LYS A 139       4.731  -6.288  -8.574  1.00 98.69           H  
ATOM   2128  CA  LYS A 139       5.417  -4.956 -10.079  1.00 98.69           C  
ATOM   2129  HA  LYS A 139       5.121  -3.965 -10.425  1.00 98.69           H  
ATOM   2130  C   LYS A 139       5.374  -5.905 -11.261  1.00 98.69           C  
ATOM   2131  CB  LYS A 139       6.821  -4.851  -9.468  1.00 98.69           C  
ATOM   2132  HB2 LYS A 139       6.775  -4.090  -8.689  1.00 98.69           H  
ATOM   2133  HB3 LYS A 139       7.090  -5.804  -9.012  1.00 98.69           H  
ATOM   2134  O   LYS A 139       5.682  -7.082 -11.102  1.00 98.69           O  
ATOM   2135  CG  LYS A 139       7.909  -4.466 -10.486  1.00 98.69           C  
ATOM   2136  HG2 LYS A 139       8.011  -5.262 -11.223  1.00 98.69           H  
ATOM   2137  HG3 LYS A 139       7.623  -3.560 -11.021  1.00 98.69           H  
ATOM   2138  CD  LYS A 139       9.281  -4.259  -9.821  1.00 98.69           C  
ATOM   2139  HD2 LYS A 139       9.994  -3.936 -10.580  1.00 98.69           H  
ATOM   2140  HD3 LYS A 139       9.620  -5.224  -9.444  1.00 98.69           H  
ATOM   2141  CE  LYS A 139       9.301  -3.274  -8.643  1.00 98.69           C  
ATOM   2142  HE2 LYS A 139      10.314  -3.229  -8.242  1.00 98.69           H  
ATOM   2143  HE3 LYS A 139       8.661  -3.663  -7.851  1.00 98.69           H  
ATOM   2144  NZ  LYS A 139       8.847  -1.916  -9.020  1.00 98.69           N  
ATOM   2145  HZ1 LYS A 139       7.895  -1.916  -9.357  1.00 98.69           H  
ATOM   2146  HZ2 LYS A 139       9.409  -1.510  -9.755  1.00 98.69           H  
ATOM   2147  HZ3 LYS A 139       8.864  -1.298  -8.221  1.00 98.69           H  
ATOM   2148  N   LEU A 140       5.003  -5.387 -12.423  1.00 98.61           N  
ATOM   2149  H   LEU A 140       4.741  -4.412 -12.441  1.00 98.61           H  
ATOM   2150  CA  LEU A 140       4.948  -6.112 -13.688  1.00 98.61           C  
ATOM   2151  HA  LEU A 140       4.902  -7.186 -13.509  1.00 98.61           H  
ATOM   2152  C   LEU A 140       6.211  -5.800 -14.487  1.00 98.61           C  
ATOM   2153  CB  LEU A 140       3.681  -5.678 -14.439  1.00 98.61           C  
ATOM   2154  HB2 LEU A 140       3.706  -6.072 -15.455  1.00 98.61           H  
ATOM   2155  HB3 LEU A 140       3.690  -4.591 -14.519  1.00 98.61           H  
ATOM   2156  O   LEU A 140       6.468  -4.643 -14.829  1.00 98.61           O  
ATOM   2157  CG  LEU A 140       2.389  -6.130 -13.733  1.00 98.61           C  
ATOM   2158  HG  LEU A 140       2.558  -6.240 -12.662  1.00 98.61           H  
ATOM   2159  CD1 LEU A 140       1.286  -5.094 -13.901  1.00 98.61           C  
ATOM   2160 HD11 LEU A 140       1.593  -4.150 -13.450  1.00 98.61           H  
ATOM   2161 HD12 LEU A 140       1.065  -4.935 -14.956  1.00 98.61           H  
ATOM   2162 HD13 LEU A 140       0.389  -5.446 -13.392  1.00 98.61           H  
ATOM   2163  CD2 LEU A 140       1.925  -7.480 -14.277  1.00 98.61           C  
ATOM   2164 HD21 LEU A 140       0.956  -7.742 -13.852  1.00 98.61           H  
ATOM   2165 HD22 LEU A 140       2.654  -8.246 -14.010  1.00 98.61           H  
ATOM   2166 HD23 LEU A 140       1.865  -7.450 -15.365  1.00 98.61           H  
ATOM   2167  N   TYR A 141       6.997  -6.828 -14.793  1.00 97.60           N  
ATOM   2168  H   TYR A 141       6.718  -7.756 -14.507  1.00 97.60           H  
ATOM   2169  CA  TYR A 141       8.236  -6.693 -15.555  1.00 97.60           C  
ATOM   2170  HA  TYR A 141       8.681  -5.720 -15.348  1.00 97.60           H  
ATOM   2171  C   TYR A 141       7.924  -6.764 -17.054  1.00 97.60           C  
ATOM   2172  CB  TYR A 141       9.242  -7.763 -15.108  1.00 97.60           C  
ATOM   2173  HB2 TYR A 141       8.843  -8.748 -15.351  1.00 97.60           H  
ATOM   2174  HB3 TYR A 141      10.161  -7.635 -15.679  1.00 97.60           H  
ATOM   2175  O   TYR A 141       7.936  -7.837 -17.659  1.00 97.60           O  
ATOM   2176  CG  TYR A 141       9.594  -7.728 -13.631  1.00 97.60           C  
ATOM   2177  CD1 TYR A 141      10.509  -6.779 -13.135  1.00 97.60           C  
ATOM   2178  HD1 TYR A 141      10.965  -6.067 -13.807  1.00 97.60           H  
ATOM   2179  CD2 TYR A 141       9.021  -8.667 -12.753  1.00 97.60           C  
ATOM   2180  HD2 TYR A 141       8.332  -9.408 -13.129  1.00 97.60           H  
ATOM   2181  CE1 TYR A 141      10.847  -6.767 -11.767  1.00 97.60           C  
ATOM   2182  HE1 TYR A 141      11.570  -6.057 -11.393  1.00 97.60           H  
ATOM   2183  CE2 TYR A 141       9.344  -8.651 -11.384  1.00 97.60           C  
ATOM   2184  HE2 TYR A 141       8.910  -9.372 -10.707  1.00 97.60           H  
ATOM   2185  OH  TYR A 141      10.579  -7.719  -9.569  1.00 97.60           O  
ATOM   2186  HH  TYR A 141      11.234  -7.059  -9.329  1.00 97.60           H  
ATOM   2187  CZ  TYR A 141      10.255  -7.699 -10.887  1.00 97.60           C  
ATOM   2188  N   THR A 142       7.604  -5.620 -17.663  1.00 95.44           N  
ATOM   2189  H   THR A 142       7.609  -4.766 -17.124  1.00 95.44           H  
ATOM   2190  CA  THR A 142       7.229  -5.546 -19.084  1.00 95.44           C  
ATOM   2191  HA  THR A 142       6.824  -6.516 -19.376  1.00 95.44           H  
ATOM   2192  C   THR A 142       8.443  -5.281 -19.982  1.00 95.44           C  
ATOM   2193  CB  THR A 142       6.106  -4.526 -19.351  1.00 95.44           C  
ATOM   2194  HB  THR A 142       5.595  -4.835 -20.263  1.00 95.44           H  
ATOM   2195  O   THR A 142       9.520  -4.896 -19.517  1.00 95.44           O  
ATOM   2196  CG2 THR A 142       5.058  -4.416 -18.243  1.00 95.44           C  
ATOM   2197 HG21 THR A 142       4.668  -5.405 -18.003  1.00 95.44           H  
ATOM   2198 HG22 THR A 142       5.489  -3.968 -17.347  1.00 95.44           H  
ATOM   2199 HG23 THR A 142       4.236  -3.787 -18.586  1.00 95.44           H  
ATOM   2200  OG1 THR A 142       6.640  -3.250 -19.584  1.00 95.44           O  
ATOM   2201  HG1 THR A 142       7.041  -2.949 -18.765  1.00 95.44           H  
ATOM   2202  N   GLN A 143       8.278  -5.437 -21.301  1.00 92.02           N  
ATOM   2203  H   GLN A 143       7.370  -5.708 -21.653  1.00 92.02           H  
ATOM   2204  CA  GLN A 143       9.315  -5.054 -22.271  1.00 92.02           C  
ATOM   2205  HA  GLN A 143      10.269  -5.466 -21.944  1.00 92.02           H  
ATOM   2206  C   GLN A 143       9.516  -3.532 -22.371  1.00 92.02           C  
ATOM   2207  CB  GLN A 143       8.979  -5.627 -23.659  1.00 92.02           C  
ATOM   2208  HB2 GLN A 143       8.001  -5.260 -23.971  1.00 92.02           H  
ATOM   2209  HB3 GLN A 143       9.715  -5.266 -24.378  1.00 92.02           H  
ATOM   2210  O   GLN A 143      10.544  -3.088 -22.882  1.00 92.02           O  
ATOM   2211  CG  GLN A 143       8.973  -7.161 -23.706  1.00 92.02           C  
ATOM   2212  HG2 GLN A 143       8.180  -7.532 -23.058  1.00 92.02           H  
ATOM   2213  HG3 GLN A 143       8.738  -7.480 -24.721  1.00 92.02           H  
ATOM   2214  CD  GLN A 143      10.305  -7.798 -23.301  1.00 92.02           C  
ATOM   2215  NE2 GLN A 143      10.264  -8.842 -22.502  1.00 92.02           N  
ATOM   2216 HE21 GLN A 143       9.379  -9.171 -22.143  1.00 92.02           H  
ATOM   2217 HE22 GLN A 143      11.140  -9.238 -22.192  1.00 92.02           H  
ATOM   2218  OE1 GLN A 143      11.399  -7.396 -23.691  1.00 92.02           O  
ATOM   2219  N   GLU A 144       8.563  -2.739 -21.877  1.00 91.56           N  
ATOM   2220  H   GLU A 144       7.762  -3.160 -21.428  1.00 91.56           H  
ATOM   2221  CA  GLU A 144       8.560  -1.273 -21.957  1.00 91.56           C  
ATOM   2222  HA  GLU A 144       9.322  -0.955 -22.669  1.00 91.56           H  
ATOM   2223  C   GLU A 144       8.927  -0.598 -20.627  1.00 91.56           C  
ATOM   2224  CB  GLU A 144       7.208  -0.783 -22.492  1.00 91.56           C  
ATOM   2225  HB2 GLU A 144       6.420  -1.029 -21.780  1.00 91.56           H  
ATOM   2226  HB3 GLU A 144       7.253   0.300 -22.607  1.00 91.56           H  
ATOM   2227  O   GLU A 144       8.826   0.619 -20.499  1.00 91.56           O  
ATOM   2228  CG  GLU A 144       6.879  -1.399 -23.857  1.00 91.56           C  
ATOM   2229  HG2 GLU A 144       6.642  -2.456 -23.739  1.00 91.56           H  
ATOM   2230  HG3 GLU A 144       7.754  -1.319 -24.502  1.00 91.56           H  
ATOM   2231  CD  GLU A 144       5.699  -0.681 -24.507  1.00 91.56           C  
ATOM   2232  OE1 GLU A 144       5.936  -0.057 -25.570  1.00 91.56           O  
ATOM   2233  OE2 GLU A 144       4.581  -0.749 -23.960  1.00 91.56           O  
ATOM   2234  N   GLY A 145       9.376  -1.384 -19.646  1.00 93.68           N  
ATOM   2235  H   GLY A 145       9.377  -2.380 -19.814  1.00 93.68           H  
ATOM   2236  CA  GLY A 145       9.703  -0.929 -18.299  1.00 93.68           C  
ATOM   2237  HA2 GLY A 145      10.762  -1.103 -18.110  1.00 93.68           H  
ATOM   2238  HA3 GLY A 145       9.511   0.140 -18.203  1.00 93.68           H  
ATOM   2239  C   GLY A 145       8.890  -1.653 -17.230  1.00 93.68           C  
ATOM   2240  O   GLY A 145       8.096  -2.550 -17.515  1.00 93.68           O  
ATOM   2241  N   ASN A 146       9.102  -1.267 -15.976  1.00 97.15           N  
ATOM   2242  H   ASN A 146       9.677  -0.455 -15.806  1.00 97.15           H  
ATOM   2243  CA  ASN A 146       8.293  -1.779 -14.877  1.00 97.15           C  
ATOM   2244  HA  ASN A 146       8.030  -2.818 -15.076  1.00 97.15           H  
ATOM   2245  C   ASN A 146       6.994  -0.977 -14.790  1.00 97.15           C  
ATOM   2246  CB  ASN A 146       9.103  -1.741 -13.571  1.00 97.15           C  
ATOM   2247  HB2 ASN A 146       9.490  -0.734 -13.410  1.00 97.15           H  
ATOM   2248  HB3 ASN A 146       8.442  -1.989 -12.741  1.00 97.15           H  
ATOM   2249  O   ASN A 146       7.043   0.252 -14.762  1.00 97.15           O  
ATOM   2250  CG  ASN A 146      10.247  -2.740 -13.568  1.00 97.15           C  
ATOM   2251  ND2 ASN A 146      11.216  -2.579 -12.697  1.00 97.15           N  
ATOM   2252 HD21 ASN A 146      11.959  -3.263 -12.719  1.00 97.15           H  
ATOM   2253 HD22 ASN A 146      11.275  -1.770 -12.095  1.00 97.15           H  
ATOM   2254  OD1 ASN A 146      10.312  -3.672 -14.351  1.00 97.15           O  
ATOM   2255  N   TRP A 147       5.860  -1.670 -14.701  1.00 98.03           N  
ATOM   2256  H   TRP A 147       5.904  -2.678 -14.728  1.00 98.03           H  
ATOM   2257  CA  TRP A 147       4.584  -1.057 -14.337  1.00 98.03           C  
ATOM   2258  HA  TRP A 147       4.697   0.027 -14.327  1.00 98.03           H  
ATOM   2259  C   TRP A 147       4.191  -1.511 -12.937  1.00 98.03           C  
ATOM   2260  CB  TRP A 147       3.503  -1.389 -15.367  1.00 98.03           C  
ATOM   2261  HB2 TRP A 147       3.860  -1.098 -16.355  1.00 98.03           H  
ATOM   2262  HB3 TRP A 147       3.353  -2.468 -15.385  1.00 98.03           H  
ATOM   2263  O   TRP A 147       4.060  -2.710 -12.689  1.00 98.03           O  
ATOM   2264  CG  TRP A 147       2.168  -0.734 -15.153  1.00 98.03           C  
ATOM   2265  CD1 TRP A 147       1.914   0.401 -14.461  1.00 98.03           C  
ATOM   2266  HD1 TRP A 147       2.651   0.997 -13.944  1.00 98.03           H  
ATOM   2267  CD2 TRP A 147       0.871  -1.176 -15.644  1.00 98.03           C  
ATOM   2268  CE2 TRP A 147      -0.124  -0.240 -15.234  1.00 98.03           C  
ATOM   2269  CE3 TRP A 147       0.438  -2.283 -16.396  1.00 98.03           C  
ATOM   2270  HE3 TRP A 147       1.175  -3.003 -16.720  1.00 98.03           H  
ATOM   2271  NE1 TRP A 147       0.568   0.694 -14.500  1.00 98.03           N  
ATOM   2272  HE1 TRP A 147       0.167   1.503 -14.046  1.00 98.03           H  
ATOM   2273  CH2 TRP A 147      -1.875  -1.507 -16.319  1.00 98.03           C  
ATOM   2274  HH2 TRP A 147      -2.913  -1.638 -16.587  1.00 98.03           H  
ATOM   2275  CZ2 TRP A 147      -1.478  -0.389 -15.565  1.00 98.03           C  
ATOM   2276  HZ2 TRP A 147      -2.203   0.344 -15.243  1.00 98.03           H  
ATOM   2277  CZ3 TRP A 147      -0.917  -2.455 -16.725  1.00 98.03           C  
ATOM   2278  HZ3 TRP A 147      -1.213  -3.317 -17.304  1.00 98.03           H  
ATOM   2279  N   ASP A 148       4.015  -0.562 -12.021  1.00 98.62           N  
ATOM   2280  H   ASP A 148       4.117   0.407 -12.287  1.00 98.62           H  
ATOM   2281  CA  ASP A 148       3.647  -0.871 -10.643  1.00 98.62           C  
ATOM   2282  HA  ASP A 148       3.812  -1.932 -10.455  1.00 98.62           H  
ATOM   2283  C   ASP A 148       2.166  -0.578 -10.384  1.00 98.62           C  
ATOM   2284  CB  ASP A 148       4.534  -0.115  -9.654  1.00 98.62           C  
ATOM   2285  HB2 ASP A 148       4.146  -0.272  -8.647  1.00 98.62           H  
ATOM   2286  HB3 ASP A 148       4.460   0.948  -9.882  1.00 98.62           H  
ATOM   2287  O   ASP A 148       1.701   0.560 -10.461  1.00 98.62           O  
ATOM   2288  CG  ASP A 148       6.005  -0.532  -9.657  1.00 98.62           C  
ATOM   2289  OD1 ASP A 148       6.379  -1.617 -10.146  1.00 98.62           O  
ATOM   2290  OD2 ASP A 148       6.832   0.194  -9.061  1.00 98.62           O  
ATOM   2291  N   TRP A 149       1.433  -1.612  -9.992  1.00 98.60           N  
ATOM   2292  H   TRP A 149       1.876  -2.519  -9.973  1.00 98.60           H  
ATOM   2293  CA  TRP A 149       0.105  -1.506  -9.401  1.00 98.60           C  
ATOM   2294  HA  TRP A 149      -0.416  -0.634  -9.795  1.00 98.60           H  
ATOM   2295  C   TRP A 149       0.249  -1.344  -7.895  1.00 98.60           C  
ATOM   2296  CB  TRP A 149      -0.702  -2.755  -9.755  1.00 98.60           C  
ATOM   2297  HB2 TRP A 149      -1.624  -2.748  -9.174  1.00 98.60           H  
ATOM   2298  HB3 TRP A 149      -0.137  -3.635  -9.447  1.00 98.60           H  
ATOM   2299  O   TRP A 149       0.667  -2.271  -7.210  1.00 98.60           O  
ATOM   2300  CG  TRP A 149      -1.059  -2.914 -11.199  1.00 98.60           C  
ATOM   2301  CD1 TRP A 149      -0.860  -2.004 -12.182  1.00 98.60           C  
ATOM   2302  HD1 TRP A 149      -0.398  -1.036 -12.059  1.00 98.60           H  
ATOM   2303  CD2 TRP A 149      -1.648  -4.079 -11.852  1.00 98.60           C  
ATOM   2304  CE2 TRP A 149      -1.795  -3.791 -13.240  1.00 98.60           C  
ATOM   2305  CE3 TRP A 149      -2.048  -5.362 -11.417  1.00 98.60           C  
ATOM   2306  HE3 TRP A 149      -1.936  -5.622 -10.375  1.00 98.60           H  
ATOM   2307  NE1 TRP A 149      -1.294  -2.522 -13.382  1.00 98.60           N  
ATOM   2308  HE1 TRP A 149      -1.174  -2.051 -14.267  1.00 98.60           H  
ATOM   2309  CH2 TRP A 149      -2.696  -5.986 -13.692  1.00 98.60           C  
ATOM   2310  HH2 TRP A 149      -3.077  -6.721 -14.387  1.00 98.60           H  
ATOM   2311  CZ2 TRP A 149      -2.312  -4.717 -14.155  1.00 98.60           C  
ATOM   2312  HZ2 TRP A 149      -2.386  -4.463 -15.202  1.00 98.60           H  
ATOM   2313  CZ3 TRP A 149      -2.563  -6.306 -12.328  1.00 98.60           C  
ATOM   2314  HZ3 TRP A 149      -2.845  -7.288 -11.979  1.00 98.60           H  
ATOM   2315  N   VAL A 150      -0.076  -0.165  -7.369  1.00 97.61           N  
ATOM   2316  H   VAL A 150      -0.399   0.561  -7.992  1.00 97.61           H  
ATOM   2317  CA  VAL A 150       0.040   0.151  -5.937  1.00 97.61           C  
ATOM   2318  HA  VAL A 150       0.561  -0.656  -5.422  1.00 97.61           H  
ATOM   2319  C   VAL A 150      -1.356   0.246  -5.336  1.00 97.61           C  
ATOM   2320  CB  VAL A 150       0.863   1.429  -5.726  1.00 97.61           C  
ATOM   2321  HB  VAL A 150       0.357   2.278  -6.185  1.00 97.61           H  
ATOM   2322  O   VAL A 150      -1.950   1.321  -5.287  1.00 97.61           O  
ATOM   2323  CG1 VAL A 150       1.053   1.709  -4.234  1.00 97.61           C  
ATOM   2324 HG11 VAL A 150       0.093   1.794  -3.724  1.00 97.61           H  
ATOM   2325 HG12 VAL A 150       1.556   2.672  -4.142  1.00 97.61           H  
ATOM   2326 HG13 VAL A 150       1.646   0.924  -3.765  1.00 97.61           H  
ATOM   2327  CG2 VAL A 150       2.260   1.302  -6.352  1.00 97.61           C  
ATOM   2328 HG21 VAL A 150       2.873   2.162  -6.081  1.00 97.61           H  
ATOM   2329 HG22 VAL A 150       2.741   0.390  -5.999  1.00 97.61           H  
ATOM   2330 HG23 VAL A 150       2.181   1.266  -7.439  1.00 97.61           H  
ATOM   2331  N   PHE A 151      -1.911  -0.907  -4.969  1.00 98.16           N  
ATOM   2332  H   PHE A 151      -1.370  -1.757  -5.045  1.00 98.16           H  
ATOM   2333  CA  PHE A 151      -3.329  -1.069  -4.643  1.00 98.16           C  
ATOM   2334  HA  PHE A 151      -3.877  -0.152  -4.855  1.00 98.16           H  
ATOM   2335  C   PHE A 151      -3.540  -1.362  -3.154  1.00 98.16           C  
ATOM   2336  CB  PHE A 151      -3.892  -2.176  -5.553  1.00 98.16           C  
ATOM   2337  HB2 PHE A 151      -3.313  -3.088  -5.407  1.00 98.16           H  
ATOM   2338  HB3 PHE A 151      -4.901  -2.441  -5.237  1.00 98.16           H  
ATOM   2339  O   PHE A 151      -2.584  -1.546  -2.398  1.00 98.16           O  
ATOM   2340  CG  PHE A 151      -3.920  -1.897  -7.050  1.00 98.16           C  
ATOM   2341  CD1 PHE A 151      -3.522  -0.665  -7.615  1.00 98.16           C  
ATOM   2342  HD1 PHE A 151      -3.254   0.179  -6.997  1.00 98.16           H  
ATOM   2343  CD2 PHE A 151      -4.364  -2.917  -7.904  1.00 98.16           C  
ATOM   2344  HD2 PHE A 151      -4.662  -3.865  -7.480  1.00 98.16           H  
ATOM   2345  CE1 PHE A 151      -3.555  -0.460  -9.001  1.00 98.16           C  
ATOM   2346  HE1 PHE A 151      -3.255   0.491  -9.417  1.00 98.16           H  
ATOM   2347  CE2 PHE A 151      -4.407  -2.712  -9.293  1.00 98.16           C  
ATOM   2348  HE2 PHE A 151      -4.735  -3.501  -9.954  1.00 98.16           H  
ATOM   2349  CZ  PHE A 151      -3.993  -1.490  -9.843  1.00 98.16           C  
ATOM   2350  HZ  PHE A 151      -3.996  -1.351 -10.914  1.00 98.16           H  
ATOM   2351  N   ASN A 152      -4.803  -1.433  -2.734  1.00 97.71           N  
ATOM   2352  H   ASN A 152      -5.536  -1.269  -3.410  1.00 97.71           H  
ATOM   2353  CA  ASN A 152      -5.207  -1.902  -1.407  1.00 97.71           C  
ATOM   2354  HA  ASN A 152      -4.353  -2.357  -0.906  1.00 97.71           H  
ATOM   2355  C   ASN A 152      -6.289  -2.980  -1.512  1.00 97.71           C  
ATOM   2356  CB  ASN A 152      -5.693  -0.716  -0.558  1.00 97.71           C  
ATOM   2357  HB2 ASN A 152      -6.436  -0.148  -1.117  1.00 97.71           H  
ATOM   2358  HB3 ASN A 152      -6.168  -1.081   0.353  1.00 97.71           H  
ATOM   2359  O   ASN A 152      -6.939  -3.128  -2.543  1.00 97.71           O  
ATOM   2360  CG  ASN A 152      -4.556   0.183  -0.121  1.00 97.71           C  
ATOM   2361  ND2 ASN A 152      -4.652   1.467  -0.372  1.00 97.71           N  
ATOM   2362 HD21 ASN A 152      -3.860   2.024  -0.084  1.00 97.71           H  
ATOM   2363 HD22 ASN A 152      -5.450   1.817  -0.882  1.00 97.71           H  
ATOM   2364  OD1 ASN A 152      -3.581  -0.239   0.477  1.00 97.71           O  
ATOM   2365  N   ASN A 153      -6.526  -3.713  -0.427  1.00 97.55           N  
ATOM   2366  H   ASN A 153      -5.919  -3.608   0.373  1.00 97.55           H  
ATOM   2367  CA  ASN A 153      -7.649  -4.647  -0.335  1.00 97.55           C  
ATOM   2368  HA  ASN A 153      -7.697  -5.178  -1.285  1.00 97.55           H  
ATOM   2369  C   ASN A 153      -9.018  -3.969  -0.155  1.00 97.55           C  
ATOM   2370  CB  ASN A 153      -7.394  -5.663   0.785  1.00 97.55           C  
ATOM   2371  HB2 ASN A 153      -6.374  -6.040   0.717  1.00 97.55           H  
ATOM   2372  HB3 ASN A 153      -8.075  -6.503   0.648  1.00 97.55           H  
ATOM   2373  O   ASN A 153     -10.044  -4.647  -0.226  1.00 97.55           O  
ATOM   2374  CG  ASN A 153      -7.629  -5.050   2.155  1.00 97.55           C  
ATOM   2375  ND2 ASN A 153      -8.342  -5.710   3.035  1.00 97.55           N  
ATOM   2376 HD21 ASN A 153      -8.533  -5.257   3.917  1.00 97.55           H  
ATOM   2377 HD22 ASN A 153      -8.743  -6.610   2.811  1.00 97.55           H  
ATOM   2378  OD1 ASN A 153      -7.203  -3.945   2.439  1.00 97.55           O  
ATOM   2379  N   THR A 154      -9.050  -2.657   0.084  1.00 96.71           N  
ATOM   2380  H   THR A 154      -8.175  -2.158   0.157  1.00 96.71           H  
ATOM   2381  CA  THR A 154     -10.275  -1.859   0.180  1.00 96.71           C  
ATOM   2382  HA  THR A 154     -11.116  -2.547   0.269  1.00 96.71           H  
ATOM   2383  C   THR A 154     -10.476  -1.020  -1.084  1.00 96.71           C  
ATOM   2384  CB  THR A 154     -10.297  -0.978   1.440  1.00 96.71           C  
ATOM   2385  HB  THR A 154     -11.243  -0.436   1.467  1.00 96.71           H  
ATOM   2386  O   THR A 154      -9.495  -0.533  -1.647  1.00 96.71           O  
ATOM   2387  CG2 THR A 154     -10.191  -1.839   2.701  1.00 96.71           C  
ATOM   2388 HG21 THR A 154     -10.470  -1.249   3.574  1.00 96.71           H  
ATOM   2389 HG22 THR A 154     -10.868  -2.691   2.632  1.00 96.71           H  
ATOM   2390 HG23 THR A 154      -9.171  -2.203   2.826  1.00 96.71           H  
ATOM   2391  OG1 THR A 154      -9.229  -0.055   1.469  1.00 96.71           O  
ATOM   2392  HG1 THR A 154      -9.552   0.784   1.132  1.00 96.71           H  
ATOM   2393  N   PRO A 155     -11.726  -0.831  -1.547  1.00 95.45           N  
ATOM   2394  CA  PRO A 155     -12.008  -0.116  -2.794  1.00 95.45           C  
ATOM   2395  HA  PRO A 155     -11.301  -0.415  -3.568  1.00 95.45           H  
ATOM   2396  C   PRO A 155     -11.925   1.412  -2.669  1.00 95.45           C  
ATOM   2397  CB  PRO A 155     -13.411  -0.581  -3.191  1.00 95.45           C  
ATOM   2398  HB2 PRO A 155     -13.934   0.153  -3.804  1.00 95.45           H  
ATOM   2399  HB3 PRO A 155     -13.344  -1.531  -3.720  1.00 95.45           H  
ATOM   2400  O   PRO A 155     -11.936   2.094  -3.686  1.00 95.45           O  
ATOM   2401  CG  PRO A 155     -14.091  -0.800  -1.841  1.00 95.45           C  
ATOM   2402  HG2 PRO A 155     -14.930  -1.492  -1.918  1.00 95.45           H  
ATOM   2403  HG3 PRO A 155     -14.417   0.156  -1.432  1.00 95.45           H  
ATOM   2404  CD  PRO A 155     -12.960  -1.372  -0.988  1.00 95.45           C  
ATOM   2405  HD2 PRO A 155     -12.951  -2.458  -1.077  1.00 95.45           H  
ATOM   2406  HD3 PRO A 155     -13.089  -1.075   0.053  1.00 95.45           H  
ATOM   2407  N   VAL A 156     -11.853   1.937  -1.444  1.00 95.87           N  
ATOM   2408  H   VAL A 156     -11.792   1.305  -0.659  1.00 95.87           H  
ATOM   2409  CA  VAL A 156     -11.761   3.369  -1.121  1.00 95.87           C  
ATOM   2410  HA  VAL A 156     -11.485   3.923  -2.018  1.00 95.87           H  
ATOM   2411  C   VAL A 156     -10.656   3.614  -0.096  1.00 95.87           C  
ATOM   2412  CB  VAL A 156     -13.111   3.934  -0.625  1.00 95.87           C  
ATOM   2413  HB  VAL A 156     -12.971   4.970  -0.317  1.00 95.87           H  
ATOM   2414  O   VAL A 156     -10.107   2.671   0.488  1.00 95.87           O  
ATOM   2415  CG1 VAL A 156     -14.124   3.925  -1.763  1.00 95.87           C  
ATOM   2416 HG11 VAL A 156     -15.054   4.395  -1.442  1.00 95.87           H  
ATOM   2417 HG12 VAL A 156     -13.719   4.477  -2.611  1.00 95.87           H  
ATOM   2418 HG13 VAL A 156     -14.310   2.893  -2.061  1.00 95.87           H  
ATOM   2419  CG2 VAL A 156     -13.715   3.160   0.554  1.00 95.87           C  
ATOM   2420 HG21 VAL A 156     -14.615   3.669   0.898  1.00 95.87           H  
ATOM   2421 HG22 VAL A 156     -13.972   2.142   0.262  1.00 95.87           H  
ATOM   2422 HG23 VAL A 156     -13.000   3.128   1.376  1.00 95.87           H  
ATOM   2423  N   PHE A 157     -10.317   4.883   0.116  1.00 96.27           N  
ATOM   2424  H   PHE A 157     -10.782   5.596  -0.428  1.00 96.27           H  
ATOM   2425  CA  PHE A 157      -9.337   5.325   1.105  1.00 96.27           C  
ATOM   2426  HA  PHE A 157      -9.054   4.467   1.716  1.00 96.27           H  
ATOM   2427  C   PHE A 157      -9.920   6.370   2.067  1.00 96.27           C  
ATOM   2428  CB  PHE A 157      -8.089   5.827   0.369  1.00 96.27           C  
ATOM   2429  HB2 PHE A 157      -7.916   5.200  -0.505  1.00 96.27           H  
ATOM   2430  HB3 PHE A 157      -8.284   6.846   0.033  1.00 96.27           H  
ATOM   2431  O   PHE A 157     -11.055   6.811   1.915  1.00 96.27           O  
ATOM   2432  CG  PHE A 157      -6.820   5.802   1.190  1.00 96.27           C  
ATOM   2433  CD1 PHE A 157      -6.137   6.998   1.479  1.00 96.27           C  
ATOM   2434  HD1 PHE A 157      -6.514   7.940   1.107  1.00 96.27           H  
ATOM   2435  CD2 PHE A 157      -6.330   4.577   1.679  1.00 96.27           C  
ATOM   2436  HD2 PHE A 157      -6.851   3.658   1.456  1.00 96.27           H  
ATOM   2437  CE1 PHE A 157      -4.983   6.970   2.281  1.00 96.27           C  
ATOM   2438  HE1 PHE A 157      -4.491   7.895   2.542  1.00 96.27           H  
ATOM   2439  CE2 PHE A 157      -5.172   4.549   2.475  1.00 96.27           C  
ATOM   2440  HE2 PHE A 157      -4.810   3.611   2.869  1.00 96.27           H  
ATOM   2441  CZ  PHE A 157      -4.503   5.746   2.782  1.00 96.27           C  
ATOM   2442  HZ  PHE A 157      -3.636   5.726   3.425  1.00 96.27           H  
ATOM   2443  N   PHE A 158      -9.145   6.742   3.088  1.00 96.77           N  
ATOM   2444  H   PHE A 158      -8.216   6.351   3.157  1.00 96.77           H  
ATOM   2445  CA  PHE A 158      -9.590   7.632   4.168  1.00 96.77           C  
ATOM   2446  HA  PHE A 158     -10.599   7.352   4.468  1.00 96.77           H  
ATOM   2447  C   PHE A 158      -9.647   9.112   3.787  1.00 96.77           C  
ATOM   2448  CB  PHE A 158      -8.657   7.463   5.374  1.00 96.77           C  
ATOM   2449  HB2 PHE A 158      -8.905   8.213   6.124  1.00 96.77           H  
ATOM   2450  HB3 PHE A 158      -7.627   7.647   5.068  1.00 96.77           H  
ATOM   2451  O   PHE A 158     -10.232   9.889   4.527  1.00 96.77           O  
ATOM   2452  CG  PHE A 158      -8.759   6.106   6.028  1.00 96.77           C  
ATOM   2453  CD1 PHE A 158      -9.756   5.870   6.993  1.00 96.77           C  
ATOM   2454  HD1 PHE A 158     -10.433   6.661   7.281  1.00 96.77           H  
ATOM   2455  CD2 PHE A 158      -7.860   5.083   5.677  1.00 96.77           C  
ATOM   2456  HD2 PHE A 158      -7.077   5.272   4.958  1.00 96.77           H  
ATOM   2457  CE1 PHE A 158      -9.861   4.610   7.602  1.00 96.77           C  
ATOM   2458  HE1 PHE A 158     -10.623   4.432   8.346  1.00 96.77           H  
ATOM   2459  CE2 PHE A 158      -7.965   3.824   6.289  1.00 96.77           C  
ATOM   2460  HE2 PHE A 158      -7.256   3.046   6.044  1.00 96.77           H  
ATOM   2461  CZ  PHE A 158      -8.969   3.588   7.242  1.00 96.77           C  
ATOM   2462  HZ  PHE A 158      -9.061   2.613   7.697  1.00 96.77           H  
ATOM   2463  N   LEU A 159      -9.014   9.517   2.687  1.00 95.86           N  
ATOM   2464  H   LEU A 159      -8.659   8.827   2.040  1.00 95.86           H  
ATOM   2465  CA  LEU A 159      -8.878  10.923   2.325  1.00 95.86           C  
ATOM   2466  HA  LEU A 159      -9.724  11.467   2.747  1.00 95.86           H  
ATOM   2467  C   LEU A 159      -8.943  11.126   0.817  1.00 95.86           C  
ATOM   2468  CB  LEU A 159      -7.600  11.511   2.959  1.00 95.86           C  
ATOM   2469  HB2 LEU A 159      -7.542  12.574   2.725  1.00 95.86           H  
ATOM   2470  HB3 LEU A 159      -7.731  11.441   4.038  1.00 95.86           H  
ATOM   2471  O   LEU A 159      -8.587  10.237   0.040  1.00 95.86           O  
ATOM   2472  CG  LEU A 159      -6.258  10.843   2.588  1.00 95.86           C  
ATOM   2473  HG  LEU A 159      -6.350   9.760   2.662  1.00 95.86           H  
ATOM   2474  CD1 LEU A 159      -5.725  11.200   1.194  1.00 95.86           C  
ATOM   2475 HD11 LEU A 159      -6.217  10.590   0.437  1.00 95.86           H  
ATOM   2476 HD12 LEU A 159      -4.653  11.015   1.128  1.00 95.86           H  
ATOM   2477 HD13 LEU A 159      -5.915  12.252   0.979  1.00 95.86           H  
ATOM   2478  CD2 LEU A 159      -5.200  11.272   3.597  1.00 95.86           C  
ATOM   2479 HD21 LEU A 159      -5.044  12.348   3.521  1.00 95.86           H  
ATOM   2480 HD22 LEU A 159      -5.528  11.031   4.609  1.00 95.86           H  
ATOM   2481 HD23 LEU A 159      -4.264  10.751   3.396  1.00 95.86           H  
ATOM   2482  N   ARG A 160      -9.356  12.335   0.443  1.00 95.04           N  
ATOM   2483  H   ARG A 160      -9.720  12.928   1.175  1.00 95.04           H  
ATOM   2484  CA  ARG A 160      -9.347  12.874  -0.925  1.00 95.04           C  
ATOM   2485  HA  ARG A 160      -8.985  12.108  -1.612  1.00 95.04           H  
ATOM   2486  C   ARG A 160      -8.402  14.060  -1.105  1.00 95.04           C  
ATOM   2487  CB  ARG A 160     -10.785  13.206  -1.336  1.00 95.04           C  
ATOM   2488  HB2 ARG A 160     -10.803  13.534  -2.376  1.00 95.04           H  
ATOM   2489  HB3 ARG A 160     -11.351  12.277  -1.270  1.00 95.04           H  
ATOM   2490  O   ARG A 160      -8.122  14.449  -2.232  1.00 95.04           O  
ATOM   2491  CG  ARG A 160     -11.470  14.267  -0.458  1.00 95.04           C  
ATOM   2492  HG2 ARG A 160     -11.295  14.065   0.598  1.00 95.04           H  
ATOM   2493  HG3 ARG A 160     -11.073  15.254  -0.697  1.00 95.04           H  
ATOM   2494  CD  ARG A 160     -12.977  14.225  -0.713  1.00 95.04           C  
ATOM   2495  HD2 ARG A 160     -13.177  14.414  -1.768  1.00 95.04           H  
ATOM   2496  HD3 ARG A 160     -13.328  13.217  -0.492  1.00 95.04           H  
ATOM   2497  NE  ARG A 160     -13.730  15.179   0.123  1.00 95.04           N  
ATOM   2498  HE  ARG A 160     -13.219  15.817   0.716  1.00 95.04           H  
ATOM   2499  NH1 ARG A 160     -15.801  14.394  -0.474  1.00 95.04           N  
ATOM   2500 HH11 ARG A 160     -16.729  14.172  -0.141  1.00 95.04           H  
ATOM   2501 HH12 ARG A 160     -15.382  13.791  -1.167  1.00 95.04           H  
ATOM   2502  NH2 ARG A 160     -15.629  15.975   1.086  1.00 95.04           N  
ATOM   2503 HH21 ARG A 160     -16.638  16.022   1.081  1.00 95.04           H  
ATOM   2504 HH22 ARG A 160     -15.120  16.763   1.459  1.00 95.04           H  
ATOM   2505  CZ  ARG A 160     -15.045  15.179   0.242  1.00 95.04           C  
ATOM   2506  N   ASP A 161      -7.875  14.594  -0.002  1.00 95.02           N  
ATOM   2507  H   ASP A 161      -8.141  14.214   0.895  1.00 95.02           H  
ATOM   2508  CA  ASP A 161      -6.875  15.659  -0.007  1.00 95.02           C  
ATOM   2509  HA  ASP A 161      -6.807  16.055  -1.021  1.00 95.02           H  
ATOM   2510  C   ASP A 161      -5.503  15.119   0.440  1.00 95.02           C  
ATOM   2511  CB  ASP A 161      -7.332  16.827   0.870  1.00 95.02           C  
ATOM   2512  HB2 ASP A 161      -8.393  17.007   0.697  1.00 95.02           H  
ATOM   2513  HB3 ASP A 161      -7.193  16.585   1.924  1.00 95.02           H  
ATOM   2514  O   ASP A 161      -5.378  14.609   1.561  1.00 95.02           O  
ATOM   2515  CG  ASP A 161      -6.545  18.087   0.513  1.00 95.02           C  
ATOM   2516  OD1 ASP A 161      -5.289  18.025   0.573  1.00 95.02           O  
ATOM   2517  OD2 ASP A 161      -7.211  19.068   0.120  1.00 95.02           O  
ATOM   2518  N   PRO A 162      -4.458  15.198  -0.403  1.00 95.22           N  
ATOM   2519  CA  PRO A 162      -3.147  14.648  -0.074  1.00 95.22           C  
ATOM   2520  HA  PRO A 162      -3.243  13.590   0.172  1.00 95.22           H  
ATOM   2521  C   PRO A 162      -2.464  15.352   1.104  1.00 95.22           C  
ATOM   2522  CB  PRO A 162      -2.329  14.801  -1.356  1.00 95.22           C  
ATOM   2523  HB2 PRO A 162      -1.269  14.957  -1.159  1.00 95.22           H  
ATOM   2524  HB3 PRO A 162      -2.476  13.913  -1.971  1.00 95.22           H  
ATOM   2525  O   PRO A 162      -1.646  14.727   1.782  1.00 95.22           O  
ATOM   2526  CG  PRO A 162      -2.962  16.000  -2.058  1.00 95.22           C  
ATOM   2527  HG2 PRO A 162      -2.589  16.926  -1.620  1.00 95.22           H  
ATOM   2528  HG3 PRO A 162      -2.789  15.985  -3.134  1.00 95.22           H  
ATOM   2529  CD  PRO A 162      -4.437  15.830  -1.716  1.00 95.22           C  
ATOM   2530  HD2 PRO A 162      -4.917  15.172  -2.442  1.00 95.22           H  
ATOM   2531  HD3 PRO A 162      -4.923  16.805  -1.709  1.00 95.22           H  
ATOM   2532  N   THR A 163      -2.794  16.617   1.383  1.00 94.84           N  
ATOM   2533  H   THR A 163      -3.545  17.058   0.872  1.00 94.84           H  
ATOM   2534  CA  THR A 163      -2.186  17.367   2.497  1.00 94.84           C  
ATOM   2535  HA  THR A 163      -1.102  17.303   2.411  1.00 94.84           H  
ATOM   2536  C   THR A 163      -2.553  16.780   3.860  1.00 94.84           C  
ATOM   2537  CB  THR A 163      -2.567  18.852   2.462  1.00 94.84           C  
ATOM   2538  HB  THR A 163      -2.078  19.345   3.302  1.00 94.84           H  
ATOM   2539  O   THR A 163      -1.772  16.880   4.806  1.00 94.84           O  
ATOM   2540  CG2 THR A 163      -2.110  19.542   1.179  1.00 94.84           C  
ATOM   2541 HG21 THR A 163      -2.347  20.604   1.243  1.00 94.84           H  
ATOM   2542 HG22 THR A 163      -1.034  19.423   1.053  1.00 94.84           H  
ATOM   2543 HG23 THR A 163      -2.630  19.122   0.317  1.00 94.84           H  
ATOM   2544  OG1 THR A 163      -3.952  19.026   2.601  1.00 94.84           O  
ATOM   2545  HG1 THR A 163      -4.408  18.762   1.798  1.00 94.84           H  
ATOM   2546  N   ASN A 164      -3.677  16.063   3.939  1.00 95.71           N  
ATOM   2547  H   ASN A 164      -4.286  16.054   3.133  1.00 95.71           H  
ATOM   2548  CA  ASN A 164      -4.121  15.383   5.148  1.00 95.71           C  
ATOM   2549  HA  ASN A 164      -3.931  16.035   6.001  1.00 95.71           H  
ATOM   2550  C   ASN A 164      -3.363  14.077   5.429  1.00 95.71           C  
ATOM   2551  CB  ASN A 164      -5.638  15.151   5.043  1.00 95.71           C  
ATOM   2552  HB2 ASN A 164      -5.947  14.493   5.855  1.00 95.71           H  
ATOM   2553  HB3 ASN A 164      -5.885  14.671   4.096  1.00 95.71           H  
ATOM   2554  O   ASN A 164      -3.470  13.547   6.534  1.00 95.71           O  
ATOM   2555  CG  ASN A 164      -6.440  16.432   5.187  1.00 95.71           C  
ATOM   2556  ND2 ASN A 164      -7.674  16.446   4.745  1.00 95.71           N  
ATOM   2557 HD21 ASN A 164      -8.122  15.631   4.352  1.00 95.71           H  
ATOM   2558 HD22 ASN A 164      -8.188  17.297   4.924  1.00 95.71           H  
ATOM   2559  OD1 ASN A 164      -5.978  17.413   5.740  1.00 95.71           O  
ATOM   2560  N   PHE A 165      -2.589  13.540   4.478  1.00 95.63           N  
ATOM   2561  H   PHE A 165      -2.488  14.031   3.601  1.00 95.63           H  
ATOM   2562  CA  PHE A 165      -1.955  12.227   4.635  1.00 95.63           C  
ATOM   2563  HA  PHE A 165      -2.747  11.524   4.893  1.00 95.63           H  
ATOM   2564  C   PHE A 165      -0.961  12.154   5.810  1.00 95.63           C  
ATOM   2565  CB  PHE A 165      -1.353  11.751   3.304  1.00 95.63           C  
ATOM   2566  HB2 PHE A 165      -0.587  12.447   2.961  1.00 95.63           H  
ATOM   2567  HB3 PHE A 165      -2.138  11.757   2.548  1.00 95.63           H  
ATOM   2568  O   PHE A 165      -1.087  11.219   6.604  1.00 95.63           O  
ATOM   2569  CG  PHE A 165      -0.753  10.358   3.366  1.00 95.63           C  
ATOM   2570  CD1 PHE A 165       0.625  10.184   3.598  1.00 95.63           C  
ATOM   2571  HD1 PHE A 165       1.264  11.045   3.730  1.00 95.63           H  
ATOM   2572  CD2 PHE A 165      -1.577   9.229   3.203  1.00 95.63           C  
ATOM   2573  HD2 PHE A 165      -2.636   9.356   3.038  1.00 95.63           H  
ATOM   2574  CE1 PHE A 165       1.173   8.890   3.660  1.00 95.63           C  
ATOM   2575  HE1 PHE A 165       2.230   8.762   3.841  1.00 95.63           H  
ATOM   2576  CE2 PHE A 165      -1.031   7.936   3.269  1.00 95.63           C  
ATOM   2577  HE2 PHE A 165      -1.669   7.070   3.162  1.00 95.63           H  
ATOM   2578  CZ  PHE A 165       0.345   7.766   3.496  1.00 95.63           C  
ATOM   2579  HZ  PHE A 165       0.766   6.773   3.557  1.00 95.63           H  
ATOM   2580  N   PRO A 166      -0.020  13.103   6.007  1.00 95.77           N  
ATOM   2581  CA  PRO A 166       0.866  13.072   7.173  1.00 95.77           C  
ATOM   2582  HA  PRO A 166       1.447  12.151   7.149  1.00 95.77           H  
ATOM   2583  C   PRO A 166       0.095  13.132   8.497  1.00 95.77           C  
ATOM   2584  CB  PRO A 166       1.812  14.268   7.011  1.00 95.77           C  
ATOM   2585  HB2 PRO A 166       2.814  14.037   7.374  1.00 95.77           H  
ATOM   2586  HB3 PRO A 166       1.416  15.143   7.527  1.00 95.77           H  
ATOM   2587  O   PRO A 166       0.370  12.348   9.404  1.00 95.77           O  
ATOM   2588  CG  PRO A 166       1.802  14.529   5.506  1.00 95.77           C  
ATOM   2589  HG2 PRO A 166       2.479  13.837   5.004  1.00 95.77           H  
ATOM   2590  HG3 PRO A 166       2.058  15.562   5.270  1.00 95.77           H  
ATOM   2591  CD  PRO A 166       0.360  14.204   5.132  1.00 95.77           C  
ATOM   2592  HD2 PRO A 166      -0.272  15.064   5.352  1.00 95.77           H  
ATOM   2593  HD3 PRO A 166       0.299  13.955   4.072  1.00 95.77           H  
ATOM   2594  N   THR A 167      -0.914  14.006   8.584  1.00 96.00           N  
ATOM   2595  H   THR A 167      -1.085  14.635   7.813  1.00 96.00           H  
ATOM   2596  CA  THR A 167      -1.787  14.135   9.761  1.00 96.00           C  
ATOM   2597  HA  THR A 167      -1.175  14.367  10.632  1.00 96.00           H  
ATOM   2598  C   THR A 167      -2.527  12.832  10.044  1.00 96.00           C  
ATOM   2599  CB  THR A 167      -2.795  15.277   9.564  1.00 96.00           C  
ATOM   2600  HB  THR A 167      -3.448  15.051   8.721  1.00 96.00           H  
ATOM   2601  O   THR A 167      -2.474  12.334  11.168  1.00 96.00           O  
ATOM   2602  CG2 THR A 167      -3.648  15.533  10.805  1.00 96.00           C  
ATOM   2603 HG21 THR A 167      -3.010  15.768  11.657  1.00 96.00           H  
ATOM   2604 HG22 THR A 167      -4.322  16.370  10.619  1.00 96.00           H  
ATOM   2605 HG23 THR A 167      -4.251  14.656  11.038  1.00 96.00           H  
ATOM   2606  OG1 THR A 167      -2.085  16.462   9.289  1.00 96.00           O  
ATOM   2607  HG1 THR A 167      -2.719  17.121   8.995  1.00 96.00           H  
ATOM   2608  N   PHE A 168      -3.143  12.233   9.021  1.00 96.52           N  
ATOM   2609  H   PHE A 168      -3.162  12.696   8.123  1.00 96.52           H  
ATOM   2610  CA  PHE A 168      -3.796  10.934   9.131  1.00 96.52           C  
ATOM   2611  HA  PHE A 168      -4.620  11.016   9.840  1.00 96.52           H  
ATOM   2612  C   PHE A 168      -2.822   9.886   9.665  1.00 96.52           C  
ATOM   2613  CB  PHE A 168      -4.363  10.495   7.774  1.00 96.52           C  
ATOM   2614  HB2 PHE A 168      -5.180  11.161   7.495  1.00 96.52           H  
ATOM   2615  HB3 PHE A 168      -3.590  10.596   7.013  1.00 96.52           H  
ATOM   2616  O   PHE A 168      -3.110   9.263  10.680  1.00 96.52           O  
ATOM   2617  CG  PHE A 168      -4.873   9.064   7.772  1.00 96.52           C  
ATOM   2618  CD1 PHE A 168      -4.267   8.096   6.949  1.00 96.52           C  
ATOM   2619  HD1 PHE A 168      -3.458   8.378   6.292  1.00 96.52           H  
ATOM   2620  CD2 PHE A 168      -5.911   8.683   8.642  1.00 96.52           C  
ATOM   2621  HD2 PHE A 168      -6.356   9.409   9.306  1.00 96.52           H  
ATOM   2622  CE1 PHE A 168      -4.699   6.757   6.998  1.00 96.52           C  
ATOM   2623  HE1 PHE A 168      -4.226   6.011   6.378  1.00 96.52           H  
ATOM   2624  CE2 PHE A 168      -6.353   7.351   8.682  1.00 96.52           C  
ATOM   2625  HE2 PHE A 168      -7.147   7.065   9.356  1.00 96.52           H  
ATOM   2626  CZ  PHE A 168      -5.741   6.386   7.867  1.00 96.52           C  
ATOM   2627  HZ  PHE A 168      -6.069   5.358   7.919  1.00 96.52           H  
ATOM   2628  N   ILE A 169      -1.641   9.725   9.062  1.00 95.64           N  
ATOM   2629  H   ILE A 169      -1.424  10.298   8.259  1.00 95.64           H  
ATOM   2630  CA  ILE A 169      -0.677   8.715   9.515  1.00 95.64           C  
ATOM   2631  HA  ILE A 169      -1.193   7.755   9.537  1.00 95.64           H  
ATOM   2632  C   ILE A 169      -0.238   8.954  10.962  1.00 95.64           C  
ATOM   2633  CB  ILE A 169       0.513   8.601   8.538  1.00 95.64           C  
ATOM   2634  HB  ILE A 169       0.945   9.593   8.402  1.00 95.64           H  
ATOM   2635  O   ILE A 169      -0.180   7.988  11.719  1.00 95.64           O  
ATOM   2636  CG1 ILE A 169       0.078   8.079   7.148  1.00 95.64           C  
ATOM   2637 HG12 ILE A 169       0.967   7.939   6.533  1.00 95.64           H  
ATOM   2638 HG13 ILE A 169      -0.532   8.833   6.651  1.00 95.64           H  
ATOM   2639  CG2 ILE A 169       1.622   7.688   9.100  1.00 95.64           C  
ATOM   2640 HG21 ILE A 169       1.206   6.724   9.393  1.00 95.64           H  
ATOM   2641 HG22 ILE A 169       2.089   8.155   9.966  1.00 95.64           H  
ATOM   2642 HG23 ILE A 169       2.394   7.537   8.346  1.00 95.64           H  
ATOM   2643  CD1 ILE A 169      -0.729   6.771   7.143  1.00 95.64           C  
ATOM   2644 HD11 ILE A 169      -0.209   5.992   7.699  1.00 95.64           H  
ATOM   2645 HD12 ILE A 169      -1.712   6.931   7.587  1.00 95.64           H  
ATOM   2646 HD13 ILE A 169      -0.873   6.442   6.114  1.00 95.64           H  
ATOM   2647  N   HIS A 170      -0.006  10.196  11.396  1.00 95.84           N  
ATOM   2648  H   HIS A 170      -0.071  10.967  10.746  1.00 95.84           H  
ATOM   2649  CA  HIS A 170       0.321  10.480  12.798  1.00 95.84           C  
ATOM   2650  HA  HIS A 170       1.233   9.946  13.061  1.00 95.84           H  
ATOM   2651  C   HIS A 170      -0.756   9.984  13.774  1.00 95.84           C  
ATOM   2652  CB  HIS A 170       0.564  11.982  12.992  1.00 95.84           C  
ATOM   2653  HB2 HIS A 170      -0.294  12.539  12.616  1.00 95.84           H  
ATOM   2654  HB3 HIS A 170       0.645  12.182  14.060  1.00 95.84           H  
ATOM   2655  O   HIS A 170      -0.412   9.466  14.834  1.00 95.84           O  
ATOM   2656  CG  HIS A 170       1.817  12.514  12.342  1.00 95.84           C  
ATOM   2657  CD2 HIS A 170       2.930  11.811  11.959  1.00 95.84           C  
ATOM   2658  HD2 HIS A 170       3.071  10.743  12.044  1.00 95.84           H  
ATOM   2659  ND1 HIS A 170       2.072  13.839  12.076  1.00 95.84           N  
ATOM   2660  HD1 HIS A 170       1.432  14.607  12.223  1.00 95.84           H  
ATOM   2661  CE1 HIS A 170       3.302  13.930  11.546  1.00 95.84           C  
ATOM   2662  HE1 HIS A 170       3.773  14.848  11.226  1.00 95.84           H  
ATOM   2663  NE2 HIS A 170       3.867  12.717  11.456  1.00 95.84           N  
ATOM   2664  N   THR A 171      -2.037  10.046  13.399  1.00 95.50           N  
ATOM   2665  H   THR A 171      -2.261  10.497  12.524  1.00 95.50           H  
ATOM   2666  CA  THR A 171      -3.146   9.539  14.237  1.00 95.50           C  
ATOM   2667  HA  THR A 171      -3.028   9.939  15.244  1.00 95.50           H  
ATOM   2668  C   THR A 171      -3.153   8.013  14.368  1.00 95.50           C  
ATOM   2669  CB  THR A 171      -4.519  10.002  13.724  1.00 95.50           C  
ATOM   2670  HB  THR A 171      -5.256   9.747  14.486  1.00 95.50           H  
ATOM   2671  O   THR A 171      -3.707   7.473  15.321  1.00 95.50           O  
ATOM   2672  CG2 THR A 171      -4.593  11.514  13.480  1.00 95.50           C  
ATOM   2673 HG21 THR A 171      -3.620  12.000  13.558  1.00 95.50           H  
ATOM   2674 HG22 THR A 171      -5.233  11.954  14.245  1.00 95.50           H  
ATOM   2675 HG23 THR A 171      -5.012  11.724  12.497  1.00 95.50           H  
ATOM   2676  OG1 THR A 171      -4.898   9.308  12.553  1.00 95.50           O  
ATOM   2677  HG1 THR A 171      -4.232   9.468  11.880  1.00 95.50           H  
ATOM   2678  N   GLN A 172      -2.509   7.309  13.431  1.00 93.90           N  
ATOM   2679  H   GLN A 172      -2.078   7.825  12.677  1.00 93.90           H  
ATOM   2680  CA  GLN A 172      -2.375   5.849  13.422  1.00 93.90           C  
ATOM   2681  HA  GLN A 172      -3.243   5.411  13.915  1.00 93.90           H  
ATOM   2682  C   GLN A 172      -1.124   5.366  14.177  1.00 93.90           C  
ATOM   2683  CB  GLN A 172      -2.335   5.353  11.963  1.00 93.90           C  
ATOM   2684  HB2 GLN A 172      -2.356   4.264  11.965  1.00 93.90           H  
ATOM   2685  HB3 GLN A 172      -1.396   5.663  11.503  1.00 93.90           H  
ATOM   2686  O   GLN A 172      -0.973   4.168  14.457  1.00 93.90           O  
ATOM   2687  CG  GLN A 172      -3.491   5.865  11.087  1.00 93.90           C  
ATOM   2688  HG2 GLN A 172      -3.418   6.945  10.959  1.00 93.90           H  
ATOM   2689  HG3 GLN A 172      -3.420   5.413  10.097  1.00 93.90           H  
ATOM   2690  CD  GLN A 172      -4.843   5.516  11.677  1.00 93.90           C  
ATOM   2691  NE2 GLN A 172      -5.705   6.464  11.983  1.00 93.90           N  
ATOM   2692 HE21 GLN A 172      -5.459   7.442  11.926  1.00 93.90           H  
ATOM   2693 HE22 GLN A 172      -6.565   6.168  12.422  1.00 93.90           H  
ATOM   2694  OE1 GLN A 172      -5.111   4.354  11.906  1.00 93.90           O  
ATOM   2695  N   LYS A 173      -0.186   6.273  14.474  1.00 93.99           N  
ATOM   2696  H   LYS A 173      -0.403   7.241  14.285  1.00 93.99           H  
ATOM   2697  CA  LYS A 173       1.078   5.975  15.157  1.00 93.99           C  
ATOM   2698  HA  LYS A 173       1.319   4.922  15.014  1.00 93.99           H  
ATOM   2699  C   LYS A 173       0.944   6.119  16.673  1.00 93.99           C  
ATOM   2700  CB  LYS A 173       2.218   6.816  14.546  1.00 93.99           C  
ATOM   2701  HB2 LYS A 173       3.134   6.668  15.118  1.00 93.99           H  
ATOM   2702  HB3 LYS A 173       1.956   7.872  14.611  1.00 93.99           H  
ATOM   2703  O   LYS A 173      -0.138   6.333  17.212  1.00 93.99           O  
ATOM   2704  CG  LYS A 173       2.531   6.469  13.078  1.00 93.99           C  
ATOM   2705  HG2 LYS A 173       1.670   6.714  12.456  1.00 93.99           H  
ATOM   2706  HG3 LYS A 173       3.365   7.091  12.752  1.00 93.99           H  
ATOM   2707  CD  LYS A 173       2.881   4.994  12.826  1.00 93.99           C  
ATOM   2708  HD2 LYS A 173       3.742   4.716  13.434  1.00 93.99           H  
ATOM   2709  HD3 LYS A 173       2.032   4.361  13.083  1.00 93.99           H  
ATOM   2710  CE  LYS A 173       3.200   4.785  11.344  1.00 93.99           C  
ATOM   2711  HE2 LYS A 173       2.343   5.100  10.749  1.00 93.99           H  
ATOM   2712  HE3 LYS A 173       4.043   5.420  11.073  1.00 93.99           H  
ATOM   2713  NZ  LYS A 173       3.529   3.370  11.039  1.00 93.99           N  
ATOM   2714  HZ1 LYS A 173       4.294   3.038  11.609  1.00 93.99           H  
ATOM   2715  HZ2 LYS A 173       3.833   3.307  10.078  1.00 93.99           H  
ATOM   2716  HZ3 LYS A 173       2.736   2.759  11.169  1.00 93.99           H  
ATOM   2717  N   ARG A 174       2.046   5.854  17.371  1.00 94.55           N  
ATOM   2718  H   ARG A 174       2.913   5.741  16.867  1.00 94.55           H  
ATOM   2719  CA  ARG A 174       2.099   5.884  18.832  1.00 94.55           C  
ATOM   2720  HA  ARG A 174       1.242   5.340  19.230  1.00 94.55           H  
ATOM   2721  C   ARG A 174       1.981   7.321  19.333  1.00 94.55           C  
ATOM   2722  CB  ARG A 174       3.390   5.216  19.322  1.00 94.55           C  
ATOM   2723  HB2 ARG A 174       4.251   5.703  18.865  1.00 94.55           H  
ATOM   2724  HB3 ARG A 174       3.459   5.338  20.403  1.00 94.55           H  
ATOM   2725  O   ARG A 174       2.569   8.231  18.754  1.00 94.55           O  
ATOM   2726  CG  ARG A 174       3.401   3.719  18.993  1.00 94.55           C  
ATOM   2727  HG2 ARG A 174       3.278   3.572  17.920  1.00 94.55           H  
ATOM   2728  HG3 ARG A 174       2.576   3.233  19.514  1.00 94.55           H  
ATOM   2729  CD  ARG A 174       4.719   3.071  19.413  1.00 94.55           C  
ATOM   2730  HD2 ARG A 174       4.886   3.210  20.481  1.00 94.55           H  
ATOM   2731  HD3 ARG A 174       5.537   3.554  18.879  1.00 94.55           H  
ATOM   2732  NE  ARG A 174       4.720   1.644  19.087  1.00 94.55           N  
ATOM   2733  HE  ARG A 174       5.074   1.415  18.169  1.00 94.55           H  
ATOM   2734  NH1 ARG A 174       3.718   0.827  20.990  1.00 94.55           N  
ATOM   2735 HH11 ARG A 174       3.425   0.034  21.542  1.00 94.55           H  
ATOM   2736 HH12 ARG A 174       3.791   1.739  21.419  1.00 94.55           H  
ATOM   2737  NH2 ARG A 174       4.296  -0.547  19.307  1.00 94.55           N  
ATOM   2738 HH21 ARG A 174       3.998  -1.367  19.816  1.00 94.55           H  
ATOM   2739 HH22 ARG A 174       4.725  -0.632  18.396  1.00 94.55           H  
ATOM   2740  CZ  ARG A 174       4.244   0.652  19.805  1.00 94.55           C  
ATOM   2741  N   ASN A 175       1.250   7.502  20.426  1.00 96.66           N  
ATOM   2742  H   ASN A 175       0.782   6.703  20.830  1.00 96.66           H  
ATOM   2743  CA  ASN A 175       1.191   8.764  21.147  1.00 96.66           C  
ATOM   2744  HA  ASN A 175       0.790   9.518  20.470  1.00 96.66           H  
ATOM   2745  C   ASN A 175       2.615   9.158  21.593  1.00 96.66           C  
ATOM   2746  CB  ASN A 175       0.208   8.589  22.314  1.00 96.66           C  
ATOM   2747  HB2 ASN A 175      -0.783   8.408  21.899  1.00 96.66           H  
ATOM   2748  HB3 ASN A 175       0.495   7.714  22.899  1.00 96.66           H  
ATOM   2749  O   ASN A 175       3.325   8.320  22.154  1.00 96.66           O  
ATOM   2750  CG  ASN A 175       0.132   9.785  23.244  1.00 96.66           C  
ATOM   2751  ND2 ASN A 175      -1.025  10.375  23.417  1.00 96.66           N  
ATOM   2752 HD21 ASN A 175      -1.065  11.156  24.056  1.00 96.66           H  
ATOM   2753 HD22 ASN A 175      -1.881  10.002  23.032  1.00 96.66           H  
ATOM   2754  OD1 ASN A 175       1.120  10.205  23.831  1.00 96.66           O  
ATOM   2755  N   PRO A 176       3.051  10.410  21.371  1.00 95.83           N  
ATOM   2756  CA  PRO A 176       4.437  10.815  21.606  1.00 95.83           C  
ATOM   2757  HA  PRO A 176       5.109  10.137  21.079  1.00 95.83           H  
ATOM   2758  C   PRO A 176       4.848  10.821  23.086  1.00 95.83           C  
ATOM   2759  CB  PRO A 176       4.547  12.212  20.986  1.00 95.83           C  
ATOM   2760  HB2 PRO A 176       5.246  12.852  21.525  1.00 95.83           H  
ATOM   2761  HB3 PRO A 176       4.851  12.120  19.944  1.00 95.83           H  
ATOM   2762  O   PRO A 176       6.036  10.750  23.381  1.00 95.83           O  
ATOM   2763  CG  PRO A 176       3.119  12.754  21.051  1.00 95.83           C  
ATOM   2764  HG2 PRO A 176       2.939  13.518  20.295  1.00 95.83           H  
ATOM   2765  HG3 PRO A 176       2.916  13.142  22.049  1.00 95.83           H  
ATOM   2766  CD  PRO A 176       2.279  11.506  20.805  1.00 95.83           C  
ATOM   2767  HD2 PRO A 176       2.157  11.347  19.733  1.00 95.83           H  
ATOM   2768  HD3 PRO A 176       1.307  11.607  21.287  1.00 95.83           H  
ATOM   2769  N   GLN A 177       3.894  10.907  24.019  1.00 96.67           N  
ATOM   2770  H   GLN A 177       2.928  10.912  23.726  1.00 96.67           H  
ATOM   2771  CA  GLN A 177       4.172  10.885  25.455  1.00 96.67           C  
ATOM   2772  HA  GLN A 177       5.158  11.313  25.636  1.00 96.67           H  
ATOM   2773  C   GLN A 177       4.183   9.460  26.010  1.00 96.67           C  
ATOM   2774  CB  GLN A 177       3.132  11.752  26.181  1.00 96.67           C  
ATOM   2775  HB2 GLN A 177       3.158  12.759  25.765  1.00 96.67           H  
ATOM   2776  HB3 GLN A 177       2.136  11.338  26.021  1.00 96.67           H  
ATOM   2777  O   GLN A 177       5.071   9.105  26.781  1.00 96.67           O  
ATOM   2778  CG  GLN A 177       3.403  11.831  27.692  1.00 96.67           C  
ATOM   2779  HG2 GLN A 177       4.394  12.254  27.855  1.00 96.67           H  
ATOM   2780  HG3 GLN A 177       3.381  10.831  28.127  1.00 96.67           H  
ATOM   2781  CD  GLN A 177       2.382  12.676  28.444  1.00 96.67           C  
ATOM   2782  NE2 GLN A 177       2.556  12.852  29.735  1.00 96.67           N  
ATOM   2783 HE21 GLN A 177       3.342  12.432  30.211  1.00 96.67           H  
ATOM   2784 HE22 GLN A 177       1.853  13.409  30.198  1.00 96.67           H  
ATOM   2785  OE1 GLN A 177       1.412  13.188  27.911  1.00 96.67           O  
ATOM   2786  N   THR A 178       3.180   8.652  25.661  1.00 96.83           N  
ATOM   2787  H   THR A 178       2.468   9.001  25.035  1.00 96.83           H  
ATOM   2788  CA  THR A 178       3.007   7.314  26.252  1.00 96.83           C  
ATOM   2789  HA  THR A 178       3.475   7.295  27.237  1.00 96.83           H  
ATOM   2790  C   THR A 178       3.678   6.215  25.440  1.00 96.83           C  
ATOM   2791  CB  THR A 178       1.526   6.974  26.451  1.00 96.83           C  
ATOM   2792  HB  THR A 178       1.447   6.011  26.956  1.00 96.83           H  
ATOM   2793  O   THR A 178       3.911   5.126  25.955  1.00 96.83           O  
ATOM   2794  CG2 THR A 178       0.793   8.023  27.287  1.00 96.83           C  
ATOM   2795 HG21 THR A 178      -0.218   7.679  27.501  1.00 96.83           H  
ATOM   2796 HG22 THR A 178       0.740   8.972  26.753  1.00 96.83           H  
ATOM   2797 HG23 THR A 178       1.319   8.171  28.231  1.00 96.83           H  
ATOM   2798  OG1 THR A 178       0.871   6.894  25.209  1.00 96.83           O  
ATOM   2799  HG1 THR A 178      -0.073   6.910  25.381  1.00 96.83           H  
ATOM   2800  N   ASN A 179       3.984   6.484  24.170  1.00 96.07           N  
ATOM   2801  H   ASN A 179       3.779   7.408  23.817  1.00 96.07           H  
ATOM   2802  CA  ASN A 179       4.430   5.501  23.189  1.00 96.07           C  
ATOM   2803  HA  ASN A 179       4.455   6.033  22.238  1.00 96.07           H  
ATOM   2804  C   ASN A 179       3.433   4.330  22.997  1.00 96.07           C  
ATOM   2805  CB  ASN A 179       5.876   5.096  23.516  1.00 96.07           C  
ATOM   2806  HB2 ASN A 179       6.441   5.973  23.831  1.00 96.07           H  
ATOM   2807  HB3 ASN A 179       5.872   4.377  24.335  1.00 96.07           H  
ATOM   2808  O   ASN A 179       3.806   3.230  22.577  1.00 96.07           O  
ATOM   2809  CG  ASN A 179       6.598   4.509  22.322  1.00 96.07           C  
ATOM   2810  ND2 ASN A 179       7.437   3.523  22.533  1.00 96.07           N  
ATOM   2811 HD21 ASN A 179       7.584   3.175  23.469  1.00 96.07           H  
ATOM   2812 HD22 ASN A 179       7.927   3.175  21.722  1.00 96.07           H  
ATOM   2813  OD1 ASN A 179       6.434   4.929  21.190  1.00 96.07           O  
ATOM   2814  N   LEU A 180       2.148   4.557  23.294  1.00 95.67           N  
ATOM   2815  H   LEU A 180       1.905   5.474  23.640  1.00 95.67           H  
ATOM   2816  CA  LEU A 180       1.053   3.592  23.135  1.00 95.67           C  
ATOM   2817  HA  LEU A 180       1.464   2.614  22.884  1.00 95.67           H  
ATOM   2818  C   LEU A 180       0.125   3.988  21.980  1.00 95.67           C  
ATOM   2819  CB  LEU A 180       0.269   3.455  24.455  1.00 95.67           C  
ATOM   2820  HB2 LEU A 180      -0.204   4.411  24.677  1.00 95.67           H  
ATOM   2821  HB3 LEU A 180      -0.528   2.725  24.314  1.00 95.67           H  
ATOM   2822  O   LEU A 180       0.183   5.108  21.475  1.00 95.67           O  
ATOM   2823  CG  LEU A 180       1.102   3.025  25.677  1.00 95.67           C  
ATOM   2824  HG  LEU A 180       1.842   3.795  25.896  1.00 95.67           H  
ATOM   2825  CD1 LEU A 180       0.194   2.899  26.900  1.00 95.67           C  
ATOM   2826 HD11 LEU A 180      -0.558   2.128  26.734  1.00 95.67           H  
ATOM   2827 HD12 LEU A 180      -0.304   3.850  27.088  1.00 95.67           H  
ATOM   2828 HD13 LEU A 180       0.790   2.639  27.775  1.00 95.67           H  
ATOM   2829  CD2 LEU A 180       1.822   1.691  25.463  1.00 95.67           C  
ATOM   2830 HD21 LEU A 180       1.105   0.914  25.198  1.00 95.67           H  
ATOM   2831 HD22 LEU A 180       2.572   1.795  24.679  1.00 95.67           H  
ATOM   2832 HD23 LEU A 180       2.336   1.408  26.381  1.00 95.67           H  
ATOM   2833  N   LYS A 181      -0.744   3.064  21.558  1.00 94.91           N  
ATOM   2834  H   LYS A 181      -0.792   2.197  22.075  1.00 94.91           H  
ATOM   2835  CA  LYS A 181      -1.879   3.394  20.685  1.00 94.91           C  
ATOM   2836  HA  LYS A 181      -1.527   4.000  19.850  1.00 94.91           H  
ATOM   2837  C   LYS A 181      -2.877   4.263  21.454  1.00 94.91           C  
ATOM   2838  CB  LYS A 181      -2.548   2.110  20.165  1.00 94.91           C  
ATOM   2839  HB2 LYS A 181      -2.815   1.484  21.016  1.00 94.91           H  
ATOM   2840  HB3 LYS A 181      -3.472   2.368  19.647  1.00 94.91           H  
ATOM   2841  O   LYS A 181      -3.049   4.080  22.656  1.00 94.91           O  
ATOM   2842  CG  LYS A 181      -1.656   1.295  19.212  1.00 94.91           C  
ATOM   2843  HG2 LYS A 181      -0.684   1.116  19.671  1.00 94.91           H  
ATOM   2844  HG3 LYS A 181      -2.133   0.330  19.041  1.00 94.91           H  
ATOM   2845  CD  LYS A 181      -1.470   1.993  17.857  1.00 94.91           C  
ATOM   2846  HD2 LYS A 181      -1.009   2.972  17.993  1.00 94.91           H  
ATOM   2847  HD3 LYS A 181      -2.451   2.130  17.402  1.00 94.91           H  
ATOM   2848  CE  LYS A 181      -0.586   1.155  16.930  1.00 94.91           C  
ATOM   2849  HE2 LYS A 181       0.437   1.184  17.304  1.00 94.91           H  
ATOM   2850  HE3 LYS A 181      -0.929   0.121  16.957  1.00 94.91           H  
ATOM   2851  NZ  LYS A 181      -0.646   1.668  15.538  1.00 94.91           N  
ATOM   2852  HZ1 LYS A 181      -1.565   1.521  15.146  1.00 94.91           H  
ATOM   2853  HZ2 LYS A 181      -0.514   2.668  15.488  1.00 94.91           H  
ATOM   2854  HZ3 LYS A 181       0.031   1.223  14.935  1.00 94.91           H  
ATOM   2855  N   ASP A 182      -3.515   5.195  20.756  1.00 97.51           N  
ATOM   2856  H   ASP A 182      -3.329   5.293  19.768  1.00 97.51           H  
ATOM   2857  CA  ASP A 182      -4.402   6.190  21.358  1.00 97.51           C  
ATOM   2858  HA  ASP A 182      -4.662   5.890  22.373  1.00 97.51           H  
ATOM   2859  C   ASP A 182      -5.700   6.294  20.550  1.00 97.51           C  
ATOM   2860  CB  ASP A 182      -3.643   7.519  21.459  1.00 97.51           C  
ATOM   2861  HB2 ASP A 182      -2.702   7.318  21.972  1.00 97.51           H  
ATOM   2862  HB3 ASP A 182      -3.409   7.887  20.459  1.00 97.51           H  
ATOM   2863  O   ASP A 182      -5.728   6.820  19.435  1.00 97.51           O  
ATOM   2864  CG  ASP A 182      -4.388   8.603  22.241  1.00 97.51           C  
ATOM   2865  OD1 ASP A 182      -5.642   8.616  22.207  1.00 97.51           O  
ATOM   2866  OD2 ASP A 182      -3.683   9.432  22.860  1.00 97.51           O  
ATOM   2867  N   ALA A 183      -6.783   5.772  21.126  1.00 98.03           N  
ATOM   2868  H   ALA A 183      -6.698   5.352  22.041  1.00 98.03           H  
ATOM   2869  CA  ALA A 183      -8.100   5.794  20.503  1.00 98.03           C  
ATOM   2870  HA  ALA A 183      -8.028   5.353  19.509  1.00 98.03           H  
ATOM   2871  C   ALA A 183      -8.644   7.222  20.340  1.00 98.03           C  
ATOM   2872  CB  ALA A 183      -9.041   4.932  21.347  1.00 98.03           C  
ATOM   2873  HB1 ALA A 183      -9.065   5.303  22.371  1.00 98.03           H  
ATOM   2874  HB2 ALA A 183     -10.048   4.969  20.930  1.00 98.03           H  
ATOM   2875  HB3 ALA A 183      -8.702   3.896  21.345  1.00 98.03           H  
ATOM   2876  O   ALA A 183      -9.392   7.477  19.400  1.00 98.03           O  
ATOM   2877  N   THR A 184      -8.250   8.168  21.202  1.00 98.31           N  
ATOM   2878  H   THR A 184      -7.485   7.962  21.827  1.00 98.31           H  
ATOM   2879  CA  THR A 184      -8.662   9.571  21.063  1.00 98.31           C  
ATOM   2880  HA  THR A 184      -9.743   9.615  20.934  1.00 98.31           H  
ATOM   2881  C   THR A 184      -8.032  10.181  19.819  1.00 98.31           C  
ATOM   2882  CB  THR A 184      -8.292  10.416  22.290  1.00 98.31           C  
ATOM   2883  HB  THR A 184      -7.209  10.482  22.390  1.00 98.31           H  
ATOM   2884  O   THR A 184      -8.755  10.733  19.000  1.00 98.31           O  
ATOM   2885  CG2 THR A 184      -8.853  11.833  22.204  1.00 98.31           C  
ATOM   2886 HG21 THR A 184      -8.558  12.390  23.093  1.00 98.31           H  
ATOM   2887 HG22 THR A 184      -9.940  11.801  22.132  1.00 98.31           H  
ATOM   2888 HG23 THR A 184      -8.457  12.349  21.329  1.00 98.31           H  
ATOM   2889  OG1 THR A 184      -8.829   9.845  23.462  1.00 98.31           O  
ATOM   2890  HG1 THR A 184      -8.292   9.074  23.653  1.00 98.31           H  
ATOM   2891  N   MET A 185      -6.715  10.032  19.629  1.00 97.72           N  
ATOM   2892  H   MET A 185      -6.185   9.528  20.326  1.00 97.72           H  
ATOM   2893  CA  MET A 185      -6.035  10.536  18.425  1.00 97.72           C  
ATOM   2894  HA  MET A 185      -6.165  11.616  18.364  1.00 97.72           H  
ATOM   2895  C   MET A 185      -6.629   9.937  17.145  1.00 97.72           C  
ATOM   2896  CB  MET A 185      -4.535  10.210  18.471  1.00 97.72           C  
ATOM   2897  HB2 MET A 185      -4.397   9.149  18.677  1.00 97.72           H  
ATOM   2898  HB3 MET A 185      -4.113  10.421  17.488  1.00 97.72           H  
ATOM   2899  O   MET A 185      -6.862  10.655  16.174  1.00 97.72           O  
ATOM   2900  CG  MET A 185      -3.769  11.037  19.509  1.00 97.72           C  
ATOM   2901  HG2 MET A 185      -4.234  10.892  20.485  1.00 97.72           H  
ATOM   2902  HG3 MET A 185      -3.859  12.091  19.248  1.00 97.72           H  
ATOM   2903  SD  MET A 185      -2.001  10.629  19.666  1.00 97.72           S  
ATOM   2904  CE  MET A 185      -1.417  10.876  17.965  1.00 97.72           C  
ATOM   2905  HE1 MET A 185      -1.839  10.111  17.314  1.00 97.72           H  
ATOM   2906  HE2 MET A 185      -0.330  10.788  17.940  1.00 97.72           H  
ATOM   2907  HE3 MET A 185      -1.710  11.864  17.611  1.00 97.72           H  
ATOM   2908  N   PHE A 186      -6.896   8.628  17.158  1.00 97.90           N  
ATOM   2909  H   PHE A 186      -6.637   8.097  17.977  1.00 97.90           H  
ATOM   2910  CA  PHE A 186      -7.473   7.911  16.025  1.00 97.90           C  
ATOM   2911  HA  PHE A 186      -6.839   8.061  15.151  1.00 97.90           H  
ATOM   2912  C   PHE A 186      -8.878   8.423  15.669  1.00 97.90           C  
ATOM   2913  CB  PHE A 186      -7.481   6.417  16.371  1.00 97.90           C  
ATOM   2914  HB2 PHE A 186      -6.462   6.110  16.606  1.00 97.90           H  
ATOM   2915  HB3 PHE A 186      -8.079   6.263  17.270  1.00 97.90           H  
ATOM   2916  O   PHE A 186      -9.144   8.760  14.515  1.00 97.90           O  
ATOM   2917  CG  PHE A 186      -8.020   5.516  15.279  1.00 97.90           C  
ATOM   2918  CD1 PHE A 186      -9.408   5.316  15.148  1.00 97.90           C  
ATOM   2919  HD1 PHE A 186     -10.095   5.829  15.805  1.00 97.90           H  
ATOM   2920  CD2 PHE A 186      -7.137   4.823  14.433  1.00 97.90           C  
ATOM   2921  HD2 PHE A 186      -6.069   4.943  14.545  1.00 97.90           H  
ATOM   2922  CE1 PHE A 186      -9.910   4.444  14.169  1.00 97.90           C  
ATOM   2923  HE1 PHE A 186     -10.977   4.303  14.078  1.00 97.90           H  
ATOM   2924  CE2 PHE A 186      -7.645   3.941  13.463  1.00 97.90           C  
ATOM   2925  HE2 PHE A 186      -6.981   3.354  12.846  1.00 97.90           H  
ATOM   2926  CZ  PHE A 186      -9.026   3.769  13.313  1.00 97.90           C  
ATOM   2927  HZ  PHE A 186      -9.399   3.089  12.561  1.00 97.90           H  
ATOM   2928  N   TRP A 187      -9.788   8.492  16.646  1.00 98.47           N  
ATOM   2929  H   TRP A 187      -9.525   8.228  17.585  1.00 98.47           H  
ATOM   2930  CA  TRP A 187     -11.185   8.858  16.395  1.00 98.47           C  
ATOM   2931  HA  TRP A 187     -11.494   8.413  15.450  1.00 98.47           H  
ATOM   2932  C   TRP A 187     -11.407  10.363  16.235  1.00 98.47           C  
ATOM   2933  CB  TRP A 187     -12.082   8.277  17.489  1.00 98.47           C  
ATOM   2934  HB2 TRP A 187     -11.678   8.535  18.468  1.00 98.47           H  
ATOM   2935  HB3 TRP A 187     -13.065   8.740  17.409  1.00 98.47           H  
ATOM   2936  O   TRP A 187     -12.334  10.760  15.528  1.00 98.47           O  
ATOM   2937  CG  TRP A 187     -12.290   6.799  17.398  1.00 98.47           C  
ATOM   2938  CD1 TRP A 187     -11.888   5.882  18.303  1.00 98.47           C  
ATOM   2939  HD1 TRP A 187     -11.362   6.110  19.217  1.00 98.47           H  
ATOM   2940  CD2 TRP A 187     -13.028   6.058  16.380  1.00 98.47           C  
ATOM   2941  CE2 TRP A 187     -13.032   4.679  16.742  1.00 98.47           C  
ATOM   2942  CE3 TRP A 187     -13.730   6.421  15.211  1.00 98.47           C  
ATOM   2943  HE3 TRP A 187     -13.780   7.462  14.931  1.00 98.47           H  
ATOM   2944  NE1 TRP A 187     -12.351   4.636  17.937  1.00 98.47           N  
ATOM   2945  HE1 TRP A 187     -12.330   3.850  18.571  1.00 98.47           H  
ATOM   2946  CH2 TRP A 187     -14.335   4.089  14.794  1.00 98.47           C  
ATOM   2947  HH2 TRP A 187     -14.829   3.347  14.185  1.00 98.47           H  
ATOM   2948  CZ2 TRP A 187     -13.673   3.701  15.971  1.00 98.47           C  
ATOM   2949  HZ2 TRP A 187     -13.675   2.667  16.285  1.00 98.47           H  
ATOM   2950  CZ3 TRP A 187     -14.374   5.446  14.424  1.00 98.47           C  
ATOM   2951  HZ3 TRP A 187     -14.906   5.746  13.533  1.00 98.47           H  
ATOM   2952  N   ASP A 188     -10.562  11.213  16.819  1.00 98.25           N  
ATOM   2953  H   ASP A 188      -9.838  10.864  17.430  1.00 98.25           H  
ATOM   2954  CA  ASP A 188     -10.666  12.662  16.634  1.00 98.25           C  
ATOM   2955  HA  ASP A 188     -11.663  12.983  16.936  1.00 98.25           H  
ATOM   2956  C   ASP A 188     -10.488  13.044  15.159  1.00 98.25           C  
ATOM   2957  CB  ASP A 188      -9.659  13.388  17.528  1.00 98.25           C  
ATOM   2958  HB2 ASP A 188      -9.832  13.107  18.567  1.00 98.25           H  
ATOM   2959  HB3 ASP A 188      -8.644  13.103  17.251  1.00 98.25           H  
ATOM   2960  O   ASP A 188     -11.342  13.727  14.588  1.00 98.25           O  
ATOM   2961  CG  ASP A 188      -9.842  14.898  17.400  1.00 98.25           C  
ATOM   2962  OD1 ASP A 188     -10.976  15.356  17.688  1.00 98.25           O  
ATOM   2963  OD2 ASP A 188      -8.869  15.569  16.998  1.00 98.25           O  
ATOM   2964  N   TYR A 189      -9.467  12.489  14.499  1.00 97.86           N  
ATOM   2965  H   TYR A 189      -8.808  11.924  15.015  1.00 97.86           H  
ATOM   2966  CA  TYR A 189      -9.263  12.690  13.065  1.00 97.86           C  
ATOM   2967  HA  TYR A 189      -9.166  13.759  12.877  1.00 97.86           H  
ATOM   2968  C   TYR A 189     -10.455  12.191  12.242  1.00 97.86           C  
ATOM   2969  CB  TYR A 189      -7.962  12.013  12.628  1.00 97.86           C  
ATOM   2970  HB2 TYR A 189      -7.149  12.485  13.180  1.00 97.86           H  
ATOM   2971  HB3 TYR A 189      -7.985  10.956  12.895  1.00 97.86           H  
ATOM   2972  O   TYR A 189     -11.018  12.949  11.457  1.00 97.86           O  
ATOM   2973  CG  TYR A 189      -7.693  12.153  11.143  1.00 97.86           C  
ATOM   2974  CD1 TYR A 189      -8.169  11.176  10.248  1.00 97.86           C  
ATOM   2975  HD1 TYR A 189      -8.672  10.300  10.630  1.00 97.86           H  
ATOM   2976  CD2 TYR A 189      -7.048  13.303  10.652  1.00 97.86           C  
ATOM   2977  HD2 TYR A 189      -6.716  14.068  11.338  1.00 97.86           H  
ATOM   2978  CE1 TYR A 189      -8.029  11.361   8.861  1.00 97.86           C  
ATOM   2979  HE1 TYR A 189      -8.429  10.643   8.160  1.00 97.86           H  
ATOM   2980  CE2 TYR A 189      -6.900  13.491   9.265  1.00 97.86           C  
ATOM   2981  HE2 TYR A 189      -6.457  14.399   8.883  1.00 97.86           H  
ATOM   2982  OH  TYR A 189      -7.308  12.716   7.032  1.00 97.86           O  
ATOM   2983  HH  TYR A 189      -7.142  13.644   6.850  1.00 97.86           H  
ATOM   2984  CZ  TYR A 189      -7.406  12.524   8.370  1.00 97.86           C  
ATOM   2985  N   LEU A 190     -10.889  10.943  12.445  1.00 97.67           N  
ATOM   2986  H   LEU A 190     -10.410  10.372  13.127  1.00 97.67           H  
ATOM   2987  CA  LEU A 190     -11.972  10.356  11.644  1.00 97.67           C  
ATOM   2988  HA  LEU A 190     -11.723  10.449  10.587  1.00 97.67           H  
ATOM   2989  C   LEU A 190     -13.309  11.085  11.831  1.00 97.67           C  
ATOM   2990  CB  LEU A 190     -12.124   8.871  12.002  1.00 97.67           C  
ATOM   2991  HB2 LEU A 190     -12.993   8.481  11.473  1.00 97.67           H  
ATOM   2992  HB3 LEU A 190     -12.319   8.791  13.072  1.00 97.67           H  
ATOM   2993  O   LEU A 190     -14.060  11.258  10.876  1.00 97.67           O  
ATOM   2994  CG  LEU A 190     -10.907   8.000  11.650  1.00 97.67           C  
ATOM   2995  HG  LEU A 190     -10.018   8.376  12.157  1.00 97.67           H  
ATOM   2996  CD1 LEU A 190     -11.184   6.584  12.144  1.00 97.67           C  
ATOM   2997 HD11 LEU A 190     -11.286   6.610  13.229  1.00 97.67           H  
ATOM   2998 HD12 LEU A 190     -10.349   5.936  11.878  1.00 97.67           H  
ATOM   2999 HD13 LEU A 190     -12.109   6.200  11.713  1.00 97.67           H  
ATOM   3000  CD2 LEU A 190     -10.610   7.958  10.149  1.00 97.67           C  
ATOM   3001 HD21 LEU A 190      -9.805   7.250   9.948  1.00 97.67           H  
ATOM   3002 HD22 LEU A 190     -10.301   8.943   9.799  1.00 97.67           H  
ATOM   3003 HD23 LEU A 190     -11.504   7.672   9.596  1.00 97.67           H  
ATOM   3004  N   SER A 191     -13.600  11.548  13.048  1.00 97.30           N  
ATOM   3005  H   SER A 191     -12.947  11.364  13.796  1.00 97.30           H  
ATOM   3006  CA  SER A 191     -14.845  12.258  13.360  1.00 97.30           C  
ATOM   3007  HA  SER A 191     -15.662  11.729  12.868  1.00 97.30           H  
ATOM   3008  C   SER A 191     -14.879  13.704  12.836  1.00 97.30           C  
ATOM   3009  CB  SER A 191     -15.101  12.188  14.868  1.00 97.30           C  
ATOM   3010  HB2 SER A 191     -16.135  12.471  15.067  1.00 97.30           H  
ATOM   3011  HB3 SER A 191     -14.973  11.160  15.205  1.00 97.30           H  
ATOM   3012  O   SER A 191     -15.964  14.279  12.692  1.00 97.30           O  
ATOM   3013  OG  SER A 191     -14.222  13.031  15.594  1.00 97.30           O  
ATOM   3014  HG  SER A 191     -13.354  12.624  15.551  1.00 97.30           H  
ATOM   3015  N   THR A 192     -13.712  14.282  12.527  1.00 96.17           N  
ATOM   3016  H   THR A 192     -12.868  13.755  12.697  1.00 96.17           H  
ATOM   3017  CA  THR A 192     -13.552  15.621  11.928  1.00 96.17           C  
ATOM   3018  HA  THR A 192     -14.470  16.190  12.081  1.00 96.17           H  
ATOM   3019  C   THR A 192     -13.337  15.584  10.410  1.00 96.17           C  
ATOM   3020  CB  THR A 192     -12.419  16.406  12.609  1.00 96.17           C  
ATOM   3021  HB  THR A 192     -12.265  17.340  12.068  1.00 96.17           H  
ATOM   3022  O   THR A 192     -13.651  16.562   9.741  1.00 96.17           O  
ATOM   3023  CG2 THR A 192     -12.753  16.739  14.065  1.00 96.17           C  
ATOM   3024 HG21 THR A 192     -13.640  17.372  14.100  1.00 96.17           H  
ATOM   3025 HG22 THR A 192     -11.916  17.275  14.513  1.00 96.17           H  
ATOM   3026 HG23 THR A 192     -12.934  15.830  14.637  1.00 96.17           H  
ATOM   3027  OG1 THR A 192     -11.214  15.678  12.607  1.00 96.17           O  
ATOM   3028  HG1 THR A 192     -11.232  15.093  13.368  1.00 96.17           H  
ATOM   3029  N   HIS A 193     -12.898  14.446   9.862  1.00 96.99           N  
ATOM   3030  H   HIS A 193     -12.594  13.716  10.489  1.00 96.99           H  
ATOM   3031  CA  HIS A 193     -12.698  14.185   8.429  1.00 96.99           C  
ATOM   3032  HA  HIS A 193     -12.872  15.094   7.854  1.00 96.99           H  
ATOM   3033  C   HIS A 193     -13.709  13.140   7.950  1.00 96.99           C  
ATOM   3034  CB  HIS A 193     -11.251  13.753   8.177  1.00 96.99           C  
ATOM   3035  HB2 HIS A 193     -11.136  13.500   7.123  1.00 96.99           H  
ATOM   3036  HB3 HIS A 193     -11.025  12.860   8.760  1.00 96.99           H  
ATOM   3037  O   HIS A 193     -13.393  11.974   7.685  1.00 96.99           O  
ATOM   3038  CG  HIS A 193     -10.257  14.825   8.522  1.00 96.99           C  
ATOM   3039  CD2 HIS A 193      -9.565  15.605   7.639  1.00 96.99           C  
ATOM   3040  HD2 HIS A 193      -9.648  15.556   6.563  1.00 96.99           H  
ATOM   3041  ND1 HIS A 193      -9.901  15.221   9.789  1.00 96.99           N  
ATOM   3042  HD1 HIS A 193     -10.295  14.868  10.649  1.00 96.99           H  
ATOM   3043  CE1 HIS A 193      -9.010  16.216   9.674  1.00 96.99           C  
ATOM   3044  HE1 HIS A 193      -8.569  16.746  10.505  1.00 96.99           H  
ATOM   3045  NE2 HIS A 193      -8.748  16.469   8.381  1.00 96.99           N  
ATOM   3046  N   GLN A 194     -14.979  13.543   7.931  1.00 97.33           N  
ATOM   3047  H   GLN A 194     -15.163  14.520   8.110  1.00 97.33           H  
ATOM   3048  CA  GLN A 194     -16.092  12.613   7.750  1.00 97.33           C  
ATOM   3049  HA  GLN A 194     -15.899  11.743   8.377  1.00 97.33           H  
ATOM   3050  C   GLN A 194     -16.219  12.080   6.316  1.00 97.33           C  
ATOM   3051  CB  GLN A 194     -17.407  13.236   8.230  1.00 97.33           C  
ATOM   3052  HB2 GLN A 194     -17.617  14.124   7.634  1.00 97.33           H  
ATOM   3053  HB3 GLN A 194     -18.199  12.501   8.084  1.00 97.33           H  
ATOM   3054  O   GLN A 194     -16.937  11.107   6.115  1.00 97.33           O  
ATOM   3055  CG  GLN A 194     -17.376  13.631   9.710  1.00 97.33           C  
ATOM   3056  HG2 GLN A 194     -16.635  14.417   9.855  1.00 97.33           H  
ATOM   3057  HG3 GLN A 194     -17.066  12.774  10.307  1.00 97.33           H  
ATOM   3058  CD  GLN A 194     -18.712  14.140  10.249  1.00 97.33           C  
ATOM   3059  NE2 GLN A 194     -18.698  14.626  11.468  1.00 97.33           N  
ATOM   3060 HE21 GLN A 194     -19.562  14.985  11.848  1.00 97.33           H  
ATOM   3061 HE22 GLN A 194     -17.825  14.626  11.976  1.00 97.33           H  
ATOM   3062  OE1 GLN A 194     -19.769  14.125   9.624  1.00 97.33           O  
ATOM   3063  N   GLU A 195     -15.485  12.614   5.334  1.00 96.61           N  
ATOM   3064  H   GLU A 195     -14.863  13.382   5.542  1.00 96.61           H  
ATOM   3065  CA  GLU A 195     -15.341  11.986   4.012  1.00 96.61           C  
ATOM   3066  HA  GLU A 195     -16.334  11.898   3.570  1.00 96.61           H  
ATOM   3067  C   GLU A 195     -14.768  10.559   4.106  1.00 96.61           C  
ATOM   3068  CB  GLU A 195     -14.495  12.871   3.073  1.00 96.61           C  
ATOM   3069  HB2 GLU A 195     -14.637  12.481   2.066  1.00 96.61           H  
ATOM   3070  HB3 GLU A 195     -14.894  13.886   3.072  1.00 96.61           H  
ATOM   3071  O   GLU A 195     -15.022   9.712   3.250  1.00 96.61           O  
ATOM   3072  CG  GLU A 195     -12.970  12.919   3.322  1.00 96.61           C  
ATOM   3073  HG2 GLU A 195     -12.512  13.266   2.396  1.00 96.61           H  
ATOM   3074  HG3 GLU A 195     -12.586  11.913   3.493  1.00 96.61           H  
ATOM   3075  CD  GLU A 195     -12.494  13.849   4.450  1.00 96.61           C  
ATOM   3076  OE1 GLU A 195     -11.264  14.085   4.495  1.00 96.61           O  
ATOM   3077  OE2 GLU A 195     -13.339  14.325   5.244  1.00 96.61           O  
ATOM   3078  N   SER A 196     -14.048  10.259   5.192  1.00 97.48           N  
ATOM   3079  H   SER A 196     -13.864  11.005   5.848  1.00 97.48           H  
ATOM   3080  CA  SER A 196     -13.455   8.951   5.463  1.00 97.48           C  
ATOM   3081  HA  SER A 196     -12.938   8.622   4.562  1.00 97.48           H  
ATOM   3082  C   SER A 196     -14.467   7.864   5.844  1.00 97.48           C  
ATOM   3083  CB  SER A 196     -12.416   9.095   6.579  1.00 97.48           C  
ATOM   3084  HB2 SER A 196     -11.760   9.940   6.371  1.00 97.48           H  
ATOM   3085  HB3 SER A 196     -11.818   8.184   6.620  1.00 97.48           H  
ATOM   3086  O   SER A 196     -14.112   6.680   5.852  1.00 97.48           O  
ATOM   3087  OG  SER A 196     -13.025   9.303   7.837  1.00 97.48           O  
ATOM   3088  HG  SER A 196     -13.175  10.247   7.929  1.00 97.48           H  
ATOM   3089  N   VAL A 197     -15.723   8.220   6.160  1.00 98.31           N  
ATOM   3090  H   VAL A 197     -15.962   9.199   6.093  1.00 98.31           H  
ATOM   3091  CA  VAL A 197     -16.680   7.315   6.821  1.00 98.31           C  
ATOM   3092  HA  VAL A 197     -16.236   7.036   7.777  1.00 98.31           H  
ATOM   3093  C   VAL A 197     -16.910   6.013   6.043  1.00 98.31           C  
ATOM   3094  CB  VAL A 197     -18.003   8.045   7.148  1.00 98.31           C  
ATOM   3095  HB  VAL A 197     -17.770   8.940   7.724  1.00 98.31           H  
ATOM   3096  O   VAL A 197     -17.055   4.953   6.648  1.00 98.31           O  
ATOM   3097  CG1 VAL A 197     -18.782   8.462   5.899  1.00 98.31           C  
ATOM   3098 HG11 VAL A 197     -18.261   9.250   5.355  1.00 98.31           H  
ATOM   3099 HG12 VAL A 197     -19.771   8.832   6.171  1.00 98.31           H  
ATOM   3100 HG13 VAL A 197     -18.877   7.606   5.232  1.00 98.31           H  
ATOM   3101  CG2 VAL A 197     -18.921   7.171   8.014  1.00 98.31           C  
ATOM   3102 HG21 VAL A 197     -18.372   6.807   8.882  1.00 98.31           H  
ATOM   3103 HG22 VAL A 197     -19.299   6.323   7.442  1.00 98.31           H  
ATOM   3104 HG23 VAL A 197     -19.764   7.768   8.362  1.00 98.31           H  
ATOM   3105  N   HIS A 198     -16.858   6.040   4.707  1.00 98.21           N  
ATOM   3106  H   HIS A 198     -16.696   6.931   4.259  1.00 98.21           H  
ATOM   3107  CA  HIS A 198     -17.009   4.837   3.882  1.00 98.21           C  
ATOM   3108  HA  HIS A 198     -17.944   4.350   4.158  1.00 98.21           H  
ATOM   3109  C   HIS A 198     -15.868   3.836   4.116  1.00 98.21           C  
ATOM   3110  CB  HIS A 198     -17.076   5.254   2.405  1.00 98.21           C  
ATOM   3111  HB2 HIS A 198     -16.101   5.632   2.096  1.00 98.21           H  
ATOM   3112  HB3 HIS A 198     -17.784   6.075   2.290  1.00 98.21           H  
ATOM   3113  O   HIS A 198     -16.090   2.628   4.274  1.00 98.21           O  
ATOM   3114  CG  HIS A 198     -17.488   4.158   1.454  1.00 98.21           C  
ATOM   3115  CD2 HIS A 198     -17.979   2.911   1.751  1.00 98.21           C  
ATOM   3116  HD2 HIS A 198     -18.146   2.508   2.739  1.00 98.21           H  
ATOM   3117  ND1 HIS A 198     -17.462   4.262   0.085  1.00 98.21           N  
ATOM   3118  HD1 HIS A 198     -17.156   5.067  -0.444  1.00 98.21           H  
ATOM   3119  CE1 HIS A 198     -17.918   3.109  -0.428  1.00 98.21           C  
ATOM   3120  HE1 HIS A 198     -18.027   2.910  -1.483  1.00 98.21           H  
ATOM   3121  NE2 HIS A 198     -18.246   2.248   0.549  1.00 98.21           N  
ATOM   3122  N   GLN A 199     -14.638   4.342   4.196  1.00 98.27           N  
ATOM   3123  H   GLN A 199     -14.521   5.344   4.155  1.00 98.27           H  
ATOM   3124  CA  GLN A 199     -13.470   3.527   4.488  1.00 98.27           C  
ATOM   3125  HA  GLN A 199     -13.537   2.623   3.882  1.00 98.27           H  
ATOM   3126  C   GLN A 199     -13.444   3.084   5.956  1.00 98.27           C  
ATOM   3127  CB  GLN A 199     -12.206   4.293   4.077  1.00 98.27           C  
ATOM   3128  HB2 GLN A 199     -12.244   4.513   3.010  1.00 98.27           H  
ATOM   3129  HB3 GLN A 199     -12.166   5.240   4.615  1.00 98.27           H  
ATOM   3130  O   GLN A 199     -13.102   1.934   6.227  1.00 98.27           O  
ATOM   3131  CG  GLN A 199     -10.922   3.514   4.382  1.00 98.27           C  
ATOM   3132  HG2 GLN A 199     -10.068   4.111   4.063  1.00 98.27           H  
ATOM   3133  HG3 GLN A 199     -10.853   3.385   5.463  1.00 98.27           H  
ATOM   3134  CD  GLN A 199     -10.806   2.133   3.743  1.00 98.27           C  
ATOM   3135  NE2 GLN A 199      -9.839   1.353   4.166  1.00 98.27           N  
ATOM   3136 HE21 GLN A 199      -9.673   0.524   3.614  1.00 98.27           H  
ATOM   3137 HE22 GLN A 199      -9.217   1.675   4.894  1.00 98.27           H  
ATOM   3138  OE1 GLN A 199     -11.543   1.720   2.865  1.00 98.27           O  
ATOM   3139  N   VAL A 200     -13.867   3.936   6.898  1.00 98.31           N  
ATOM   3140  H   VAL A 200     -14.097   4.879   6.618  1.00 98.31           H  
ATOM   3141  CA  VAL A 200     -14.030   3.556   8.315  1.00 98.31           C  
ATOM   3142  HA  VAL A 200     -13.071   3.215   8.705  1.00 98.31           H  
ATOM   3143  C   VAL A 200     -15.015   2.399   8.448  1.00 98.31           C  
ATOM   3144  CB  VAL A 200     -14.507   4.747   9.168  1.00 98.31           C  
ATOM   3145  HB  VAL A 200     -15.426   5.151   8.744  1.00 98.31           H  
ATOM   3146  O   VAL A 200     -14.717   1.410   9.116  1.00 98.31           O  
ATOM   3147  CG1 VAL A 200     -14.786   4.356  10.626  1.00 98.31           C  
ATOM   3148 HG11 VAL A 200     -15.082   5.242  11.186  1.00 98.31           H  
ATOM   3149 HG12 VAL A 200     -15.601   3.634  10.685  1.00 98.31           H  
ATOM   3150 HG13 VAL A 200     -13.891   3.931  11.081  1.00 98.31           H  
ATOM   3151  CG2 VAL A 200     -13.445   5.845   9.183  1.00 98.31           C  
ATOM   3152 HG21 VAL A 200     -12.512   5.457   9.591  1.00 98.31           H  
ATOM   3153 HG22 VAL A 200     -13.789   6.685   9.786  1.00 98.31           H  
ATOM   3154 HG23 VAL A 200     -13.257   6.219   8.176  1.00 98.31           H  
ATOM   3155  N   MET A 201     -16.155   2.478   7.759  1.00 98.54           N  
ATOM   3156  H   MET A 201     -16.361   3.329   7.255  1.00 98.54           H  
ATOM   3157  CA  MET A 201     -17.145   1.407   7.759  1.00 98.54           C  
ATOM   3158  HA  MET A 201     -17.440   1.234   8.794  1.00 98.54           H  
ATOM   3159  C   MET A 201     -16.588   0.097   7.195  1.00 98.54           C  
ATOM   3160  CB  MET A 201     -18.398   1.823   6.997  1.00 98.54           C  
ATOM   3161  HB2 MET A 201     -18.974   0.922   6.786  1.00 98.54           H  
ATOM   3162  HB3 MET A 201     -18.132   2.291   6.049  1.00 98.54           H  
ATOM   3163  O   MET A 201     -16.832  -0.977   7.744  1.00 98.54           O  
ATOM   3164  CG  MET A 201     -19.268   2.775   7.819  1.00 98.54           C  
ATOM   3165  HG2 MET A 201     -19.388   2.383   8.829  1.00 98.54           H  
ATOM   3166  HG3 MET A 201     -18.783   3.749   7.887  1.00 98.54           H  
ATOM   3167  SD  MET A 201     -20.906   2.985   7.100  1.00 98.54           S  
ATOM   3168  CE  MET A 201     -21.662   1.425   7.619  1.00 98.54           C  
ATOM   3169  HE1 MET A 201     -20.997   0.585   7.418  1.00 98.54           H  
ATOM   3170  HE2 MET A 201     -21.885   1.462   8.685  1.00 98.54           H  
ATOM   3171  HE3 MET A 201     -22.580   1.276   7.051  1.00 98.54           H  
ATOM   3172  N   THR A 202     -15.790   0.178   6.129  1.00 97.95           N  
ATOM   3173  H   THR A 202     -15.635   1.087   5.717  1.00 97.95           H  
ATOM   3174  CA  THR A 202     -15.110  -0.993   5.566  1.00 97.95           C  
ATOM   3175  HA  THR A 202     -15.857  -1.761   5.364  1.00 97.95           H  
ATOM   3176  C   THR A 202     -14.111  -1.586   6.562  1.00 97.95           C  
ATOM   3177  CB  THR A 202     -14.429  -0.642   4.235  1.00 97.95           C  
ATOM   3178  HB  THR A 202     -13.697   0.153   4.382  1.00 97.95           H  
ATOM   3179  O   THR A 202     -14.142  -2.793   6.801  1.00 97.95           O  
ATOM   3180  CG2 THR A 202     -13.740  -1.851   3.601  1.00 97.95           C  
ATOM   3181 HG21 THR A 202     -14.451  -2.671   3.492  1.00 97.95           H  
ATOM   3182 HG22 THR A 202     -12.904  -2.174   4.221  1.00 97.95           H  
ATOM   3183 HG23 THR A 202     -13.356  -1.568   2.621  1.00 97.95           H  
ATOM   3184  OG1 THR A 202     -15.410  -0.215   3.315  1.00 97.95           O  
ATOM   3185  HG1 THR A 202     -15.622   0.701   3.511  1.00 97.95           H  
ATOM   3186  N   LEU A 203     -13.273  -0.752   7.184  1.00 98.00           N  
ATOM   3187  H   LEU A 203     -13.323   0.231   6.958  1.00 98.00           H  
ATOM   3188  CA  LEU A 203     -12.237  -1.174   8.128  1.00 98.00           C  
ATOM   3189  HA  LEU A 203     -11.629  -1.938   7.643  1.00 98.00           H  
ATOM   3190  C   LEU A 203     -12.814  -1.798   9.411  1.00 98.00           C  
ATOM   3191  CB  LEU A 203     -11.347   0.045   8.453  1.00 98.00           C  
ATOM   3192  HB2 LEU A 203     -11.973   0.826   8.885  1.00 98.00           H  
ATOM   3193  HB3 LEU A 203     -10.914   0.433   7.531  1.00 98.00           H  
ATOM   3194  O   LEU A 203     -12.271  -2.781   9.908  1.00 98.00           O  
ATOM   3195  CG  LEU A 203     -10.214  -0.276   9.448  1.00 98.00           C  
ATOM   3196  HG  LEU A 203     -10.645  -0.704  10.353  1.00 98.00           H  
ATOM   3197  CD1 LEU A 203      -9.215  -1.266   8.853  1.00 98.00           C  
ATOM   3198 HD11 LEU A 203      -8.384  -1.370   9.551  1.00 98.00           H  
ATOM   3199 HD12 LEU A 203      -8.841  -0.905   7.894  1.00 98.00           H  
ATOM   3200 HD13 LEU A 203      -9.676  -2.245   8.726  1.00 98.00           H  
ATOM   3201  CD2 LEU A 203      -9.438   0.965   9.882  1.00 98.00           C  
ATOM   3202 HD21 LEU A 203     -10.110   1.811  10.024  1.00 98.00           H  
ATOM   3203 HD22 LEU A 203      -8.658   1.204   9.160  1.00 98.00           H  
ATOM   3204 HD23 LEU A 203      -8.944   0.754  10.831  1.00 98.00           H  
ATOM   3205  N   PHE A 204     -13.896  -1.246   9.962  1.00 98.41           N  
ATOM   3206  H   PHE A 204     -14.269  -0.401   9.554  1.00 98.41           H  
ATOM   3207  CA  PHE A 204     -14.506  -1.754  11.199  1.00 98.41           C  
ATOM   3208  HA  PHE A 204     -13.731  -2.223  11.804  1.00 98.41           H  
ATOM   3209  C   PHE A 204     -15.521  -2.880  10.981  1.00 98.41           C  
ATOM   3210  CB  PHE A 204     -15.046  -0.594  12.040  1.00 98.41           C  
ATOM   3211  HB2 PHE A 204     -15.819  -0.970  12.710  1.00 98.41           H  
ATOM   3212  HB3 PHE A 204     -15.502   0.161  11.399  1.00 98.41           H  
ATOM   3213  O   PHE A 204     -15.931  -3.525  11.943  1.00 98.41           O  
ATOM   3214  CG  PHE A 204     -13.971   0.061  12.879  1.00 98.41           C  
ATOM   3215  CD1 PHE A 204     -13.749  -0.381  14.194  1.00 98.41           C  
ATOM   3216  HD1 PHE A 204     -14.359  -1.169  14.609  1.00 98.41           H  
ATOM   3217  CD2 PHE A 204     -13.171   1.084  12.341  1.00 98.41           C  
ATOM   3218  HD2 PHE A 204     -13.336   1.427  11.330  1.00 98.41           H  
ATOM   3219  CE1 PHE A 204     -12.732   0.194  14.972  1.00 98.41           C  
ATOM   3220  HE1 PHE A 204     -12.566  -0.162  15.978  1.00 98.41           H  
ATOM   3221  CE2 PHE A 204     -12.158   1.664  13.121  1.00 98.41           C  
ATOM   3222  HE2 PHE A 204     -11.555   2.459  12.706  1.00 98.41           H  
ATOM   3223  CZ  PHE A 204     -11.932   1.218  14.436  1.00 98.41           C  
ATOM   3224  HZ  PHE A 204     -11.145   1.658  15.030  1.00 98.41           H  
ATOM   3225  N   SER A 205     -15.877  -3.186   9.732  1.00 97.76           N  
ATOM   3226  H   SER A 205     -15.539  -2.601   8.982  1.00 97.76           H  
ATOM   3227  CA  SER A 205     -16.508  -4.469   9.398  1.00 97.76           C  
ATOM   3228  HA  SER A 205     -17.258  -4.702  10.154  1.00 97.76           H  
ATOM   3229  C   SER A 205     -15.475  -5.600   9.408  1.00 97.76           C  
ATOM   3230  CB  SER A 205     -17.227  -4.378   8.047  1.00 97.76           C  
ATOM   3231  HB2 SER A 205     -17.802  -3.454   8.004  1.00 97.76           H  
ATOM   3232  HB3 SER A 205     -17.923  -5.213   7.966  1.00 97.76           H  
ATOM   3233  O   SER A 205     -14.268  -5.346   9.399  1.00 97.76           O  
ATOM   3234  OG  SER A 205     -16.328  -4.438   6.950  1.00 97.76           O  
ATOM   3235  HG  SER A 205     -15.613  -3.815   7.095  1.00 97.76           H  
ATOM   3236  N   ASP A 206     -15.909  -6.856   9.328  1.00 96.39           N  
ATOM   3237  H   ASP A 206     -16.891  -7.063   9.443  1.00 96.39           H  
ATOM   3238  CA  ASP A 206     -14.981  -7.999   9.268  1.00 96.39           C  
ATOM   3239  HA  ASP A 206     -14.335  -7.975  10.145  1.00 96.39           H  
ATOM   3240  C   ASP A 206     -14.055  -7.937   8.034  1.00 96.39           C  
ATOM   3241  CB  ASP A 206     -15.779  -9.310   9.328  1.00 96.39           C  
ATOM   3242  HB2 ASP A 206     -15.086 -10.146   9.229  1.00 96.39           H  
ATOM   3243  HB3 ASP A 206     -16.472  -9.344   8.487  1.00 96.39           H  
ATOM   3244  O   ASP A 206     -12.964  -8.500   8.018  1.00 96.39           O  
ATOM   3245  CG  ASP A 206     -16.551  -9.487  10.643  1.00 96.39           C  
ATOM   3246  OD1 ASP A 206     -16.295  -8.740  11.615  1.00 96.39           O  
ATOM   3247  OD2 ASP A 206     -17.463 -10.342  10.658  1.00 96.39           O  
ATOM   3248  N   ARG A 207     -14.399  -7.135   7.015  1.00 95.52           N  
ATOM   3249  H   ARG A 207     -15.262  -6.621   7.116  1.00 95.52           H  
ATOM   3250  CA  ARG A 207     -13.530  -6.865   5.854  1.00 95.52           C  
ATOM   3251  HA  ARG A 207     -13.257  -7.816   5.395  1.00 95.52           H  
ATOM   3252  C   ARG A 207     -12.192  -6.206   6.213  1.00 95.52           C  
ATOM   3253  CB  ARG A 207     -14.276  -6.013   4.822  1.00 95.52           C  
ATOM   3254  HB2 ARG A 207     -14.500  -5.039   5.256  1.00 95.52           H  
ATOM   3255  HB3 ARG A 207     -13.621  -5.852   3.966  1.00 95.52           H  
ATOM   3256  O   ARG A 207     -11.262  -6.292   5.413  1.00 95.52           O  
ATOM   3257  CG  ARG A 207     -15.568  -6.679   4.332  1.00 95.52           C  
ATOM   3258  HG2 ARG A 207     -16.232  -6.888   5.171  1.00 95.52           H  
ATOM   3259  HG3 ARG A 207     -15.322  -7.614   3.828  1.00 95.52           H  
ATOM   3260  CD  ARG A 207     -16.286  -5.739   3.365  1.00 95.52           C  
ATOM   3261  HD2 ARG A 207     -16.583  -4.844   3.913  1.00 95.52           H  
ATOM   3262  HD3 ARG A 207     -15.595  -5.456   2.571  1.00 95.52           H  
ATOM   3263  NE  ARG A 207     -17.473  -6.386   2.783  1.00 95.52           N  
ATOM   3264  HE  ARG A 207     -17.689  -7.310   3.127  1.00 95.52           H  
ATOM   3265  NH1 ARG A 207     -18.130  -4.622   1.475  1.00 95.52           N  
ATOM   3266 HH11 ARG A 207     -17.398  -4.066   1.893  1.00 95.52           H  
ATOM   3267 HH12 ARG A 207     -18.787  -4.187   0.842  1.00 95.52           H  
ATOM   3268  NH2 ARG A 207     -19.282  -6.542   1.417  1.00 95.52           N  
ATOM   3269 HH21 ARG A 207     -19.897  -6.133   0.727  1.00 95.52           H  
ATOM   3270 HH22 ARG A 207     -19.392  -7.504   1.702  1.00 95.52           H  
ATOM   3271  CZ  ARG A 207     -18.289  -5.847   1.898  1.00 95.52           C  
ATOM   3272  N   GLY A 208     -12.076  -5.564   7.378  1.00 96.43           N  
ATOM   3273  H   GLY A 208     -12.884  -5.523   7.981  1.00 96.43           H  
ATOM   3274  CA  GLY A 208     -10.813  -5.006   7.877  1.00 96.43           C  
ATOM   3275  HA2 GLY A 208     -10.284  -4.512   7.062  1.00 96.43           H  
ATOM   3276  HA3 GLY A 208     -11.031  -4.260   8.641  1.00 96.43           H  
ATOM   3277  C   GLY A 208      -9.860  -6.023   8.511  1.00 96.43           C  
ATOM   3278  O   GLY A 208      -8.732  -5.667   8.848  1.00 96.43           O  
ATOM   3279  N   THR A 209     -10.293  -7.276   8.658  1.00 97.72           N  
ATOM   3280  H   THR A 209     -11.259  -7.481   8.446  1.00 97.72           H  
ATOM   3281  CA  THR A 209      -9.540  -8.387   9.255  1.00 97.72           C  
ATOM   3282  HA  THR A 209      -8.500  -8.093   9.398  1.00 97.72           H  
ATOM   3283  C   THR A 209      -9.530  -9.585   8.293  1.00 97.72           C  
ATOM   3284  CB  THR A 209     -10.107  -8.733  10.651  1.00 97.72           C  
ATOM   3285  HB  THR A 209      -9.792  -9.731  10.957  1.00 97.72           H  
ATOM   3286  O   THR A 209     -10.133 -10.621   8.576  1.00 97.72           O  
ATOM   3287  CG2 THR A 209      -9.611  -7.722  11.684  1.00 97.72           C  
ATOM   3288 HG21 THR A 209      -9.953  -6.719  11.430  1.00 97.72           H  
ATOM   3289 HG22 THR A 209      -9.991  -7.996  12.668  1.00 97.72           H  
ATOM   3290 HG23 THR A 209      -8.521  -7.733  11.719  1.00 97.72           H  
ATOM   3291  OG1 THR A 209     -11.516  -8.623  10.690  1.00 97.72           O  
ATOM   3292  HG1 THR A 209     -11.910  -9.490  10.807  1.00 97.72           H  
ATOM   3293  N   PRO A 210      -8.892  -9.471   7.107  1.00 97.55           N  
ATOM   3294  CA  PRO A 210      -8.844 -10.566   6.139  1.00 97.55           C  
ATOM   3295  HA  PRO A 210      -9.858 -10.837   5.845  1.00 97.55           H  
ATOM   3296  C   PRO A 210      -8.150 -11.800   6.728  1.00 97.55           C  
ATOM   3297  CB  PRO A 210      -8.095 -10.019   4.920  1.00 97.55           C  
ATOM   3298  HB2 PRO A 210      -7.498 -10.783   4.421  1.00 97.55           H  
ATOM   3299  HB3 PRO A 210      -8.812  -9.586   4.223  1.00 97.55           H  
ATOM   3300  O   PRO A 210      -7.117 -11.688   7.385  1.00 97.55           O  
ATOM   3301  CG  PRO A 210      -7.225  -8.908   5.506  1.00 97.55           C  
ATOM   3302  HG2 PRO A 210      -7.015  -8.141   4.760  1.00 97.55           H  
ATOM   3303  HG3 PRO A 210      -6.303  -9.328   5.906  1.00 97.55           H  
ATOM   3304  CD  PRO A 210      -8.076  -8.354   6.648  1.00 97.55           C  
ATOM   3305  HD2 PRO A 210      -7.435  -7.969   7.441  1.00 97.55           H  
ATOM   3306  HD3 PRO A 210      -8.727  -7.564   6.273  1.00 97.55           H  
ATOM   3307  N   ALA A 211      -8.690 -12.986   6.443  1.00 97.67           N  
ATOM   3308  H   ALA A 211      -9.539 -13.012   5.896  1.00 97.67           H  
ATOM   3309  CA  ALA A 211      -8.187 -14.243   7.004  1.00 97.67           C  
ATOM   3310  HA  ALA A 211      -7.912 -14.055   8.042  1.00 97.67           H  
ATOM   3311  C   ALA A 211      -6.925 -14.780   6.302  1.00 97.67           C  
ATOM   3312  CB  ALA A 211      -9.330 -15.265   6.989  1.00 97.67           C  
ATOM   3313  HB1 ALA A 211      -9.653 -15.453   5.965  1.00 97.67           H  
ATOM   3314  HB2 ALA A 211      -8.991 -16.198   7.439  1.00 97.67           H  
ATOM   3315  HB3 ALA A 211     -10.168 -14.888   7.575  1.00 97.67           H  
ATOM   3316  O   ALA A 211      -6.246 -15.671   6.811  1.00 97.67           O  
ATOM   3317  N   SER A 212      -6.638 -14.272   5.101  1.00 98.07           N  
ATOM   3318  H   SER A 212      -7.241 -13.540   4.754  1.00 98.07           H  
ATOM   3319  CA  SER A 212      -5.494 -14.641   4.265  1.00 98.07           C  
ATOM   3320  HA  SER A 212      -4.597 -14.741   4.876  1.00 98.07           H  
ATOM   3321  C   SER A 212      -5.271 -13.571   3.195  1.00 98.07           C  
ATOM   3322  CB  SER A 212      -5.769 -15.992   3.596  1.00 98.07           C  
ATOM   3323  HB2 SER A 212      -6.767 -15.977   3.158  1.00 98.07           H  
ATOM   3324  HB3 SER A 212      -5.719 -16.788   4.339  1.00 98.07           H  
ATOM   3325  O   SER A 212      -6.241 -13.061   2.627  1.00 98.07           O  
ATOM   3326  OG  SER A 212      -4.833 -16.241   2.569  1.00 98.07           O  
ATOM   3327  HG  SER A 212      -4.202 -16.887   2.893  1.00 98.07           H  
ATOM   3328  N   PHE A 213      -4.011 -13.290   2.836  1.00 98.39           N  
ATOM   3329  H   PHE A 213      -3.249 -13.735   3.327  1.00 98.39           H  
ATOM   3330  CA  PHE A 213      -3.699 -12.458   1.664  1.00 98.39           C  
ATOM   3331  HA  PHE A 213      -4.169 -11.482   1.789  1.00 98.39           H  
ATOM   3332  C   PHE A 213      -4.258 -13.047   0.362  1.00 98.39           C  
ATOM   3333  CB  PHE A 213      -2.178 -12.284   1.519  1.00 98.39           C  
ATOM   3334  HB2 PHE A 213      -1.982 -11.774   0.576  1.00 98.39           H  
ATOM   3335  HB3 PHE A 213      -1.718 -13.270   1.451  1.00 98.39           H  
ATOM   3336  O   PHE A 213      -4.567 -12.309  -0.568  1.00 98.39           O  
ATOM   3337  CG  PHE A 213      -1.491 -11.483   2.609  1.00 98.39           C  
ATOM   3338  CD1 PHE A 213      -2.025 -10.249   3.033  1.00 98.39           C  
ATOM   3339  HD1 PHE A 213      -2.942  -9.873   2.604  1.00 98.39           H  
ATOM   3340  CD2 PHE A 213      -0.293 -11.951   3.185  1.00 98.39           C  
ATOM   3341  HD2 PHE A 213       0.129 -12.898   2.881  1.00 98.39           H  
ATOM   3342  CE1 PHE A 213      -1.379  -9.500   4.031  1.00 98.39           C  
ATOM   3343  HE1 PHE A 213      -1.798  -8.561   4.362  1.00 98.39           H  
ATOM   3344  CE2 PHE A 213       0.348 -11.203   4.189  1.00 98.39           C  
ATOM   3345  HE2 PHE A 213       1.244 -11.581   4.659  1.00 98.39           H  
ATOM   3346  CZ  PHE A 213      -0.196  -9.980   4.614  1.00 98.39           C  
ATOM   3347  HZ  PHE A 213       0.291  -9.427   5.404  1.00 98.39           H  
ATOM   3348  N   ARG A 214      -4.429 -14.373   0.297  1.00 98.26           N  
ATOM   3349  H   ARG A 214      -4.213 -14.911   1.124  1.00 98.26           H  
ATOM   3350  CA  ARG A 214      -4.931 -15.099  -0.877  1.00 98.26           C  
ATOM   3351  HA  ARG A 214      -4.474 -14.694  -1.779  1.00 98.26           H  
ATOM   3352  C   ARG A 214      -6.440 -14.960  -1.058  1.00 98.26           C  
ATOM   3353  CB  ARG A 214      -4.556 -16.585  -0.753  1.00 98.26           C  
ATOM   3354  HB2 ARG A 214      -5.114 -17.027   0.073  1.00 98.26           H  
ATOM   3355  HB3 ARG A 214      -4.864 -17.098  -1.664  1.00 98.26           H  
ATOM   3356  O   ARG A 214      -6.923 -15.138  -2.167  1.00 98.26           O  
ATOM   3357  CG  ARG A 214      -3.050 -16.810  -0.526  1.00 98.26           C  
ATOM   3358  HG2 ARG A 214      -2.746 -16.375   0.426  1.00 98.26           H  
ATOM   3359  HG3 ARG A 214      -2.494 -16.313  -1.320  1.00 98.26           H  
ATOM   3360  CD  ARG A 214      -2.677 -18.297  -0.504  1.00 98.26           C  
ATOM   3361  HD2 ARG A 214      -1.595 -18.377  -0.394  1.00 98.26           H  
ATOM   3362  HD3 ARG A 214      -2.947 -18.755  -1.456  1.00 98.26           H  
ATOM   3363  NE  ARG A 214      -3.313 -19.011   0.618  1.00 98.26           N  
ATOM   3364  HE  ARG A 214      -3.184 -18.626   1.543  1.00 98.26           H  
ATOM   3365  NH1 ARG A 214      -4.057 -20.887  -0.513  1.00 98.26           N  
ATOM   3366 HH11 ARG A 214      -3.594 -20.580  -1.357  1.00 98.26           H  
ATOM   3367 HH12 ARG A 214      -4.335 -21.858  -0.514  1.00 98.26           H  
ATOM   3368  NH2 ARG A 214      -4.307 -20.727   1.703  1.00 98.26           N  
ATOM   3369 HH21 ARG A 214      -4.585 -21.697   1.708  1.00 98.26           H  
ATOM   3370 HH22 ARG A 214      -3.988 -20.322   2.572  1.00 98.26           H  
ATOM   3371  CZ  ARG A 214      -3.895 -20.197   0.590  1.00 98.26           C  
ATOM   3372  N   LYS A 215      -7.174 -14.654   0.019  1.00 98.25           N  
ATOM   3373  H   LYS A 215      -6.665 -14.464   0.871  1.00 98.25           H  
ATOM   3374  CA  LYS A 215      -8.646 -14.591   0.075  1.00 98.25           C  
ATOM   3375  HA  LYS A 215      -9.048 -14.916  -0.885  1.00 98.25           H  
ATOM   3376  C   LYS A 215      -9.158 -13.164   0.260  1.00 98.25           C  
ATOM   3377  CB  LYS A 215      -9.195 -15.541   1.147  1.00 98.25           C  
ATOM   3378  HB2 LYS A 215     -10.282 -15.462   1.148  1.00 98.25           H  
ATOM   3379  HB3 LYS A 215      -8.827 -15.235   2.126  1.00 98.25           H  
ATOM   3380  O   LYS A 215     -10.108 -12.910   1.000  1.00 98.25           O  
ATOM   3381  CG  LYS A 215      -8.830 -17.007   0.892  1.00 98.25           C  
ATOM   3382  HG2 LYS A 215      -9.128 -17.282  -0.120  1.00 98.25           H  
ATOM   3383  HG3 LYS A 215      -7.755 -17.150   1.004  1.00 98.25           H  
ATOM   3384  CD  LYS A 215      -9.573 -17.895   1.894  1.00 98.25           C  
ATOM   3385  HD2 LYS A 215     -10.644 -17.734   1.775  1.00 98.25           H  
ATOM   3386  HD3 LYS A 215      -9.272 -17.623   2.906  1.00 98.25           H  
ATOM   3387  CE  LYS A 215      -9.257 -19.369   1.643  1.00 98.25           C  
ATOM   3388  HE2 LYS A 215      -8.187 -19.525   1.778  1.00 98.25           H  
ATOM   3389  HE3 LYS A 215      -9.504 -19.602   0.607  1.00 98.25           H  
ATOM   3390  NZ  LYS A 215     -10.030 -20.240   2.562  1.00 98.25           N  
ATOM   3391  HZ1 LYS A 215     -11.020 -20.106   2.415  1.00 98.25           H  
ATOM   3392  HZ2 LYS A 215      -9.810 -21.211   2.394  1.00 98.25           H  
ATOM   3393  HZ3 LYS A 215      -9.812 -20.022   3.523  1.00 98.25           H  
ATOM   3394  N   MET A 216      -8.500 -12.211  -0.390  1.00 98.03           N  
ATOM   3395  H   MET A 216      -7.719 -12.489  -0.968  1.00 98.03           H  
ATOM   3396  CA  MET A 216      -8.926 -10.817  -0.438  1.00 98.03           C  
ATOM   3397  HA  MET A 216      -9.979 -10.770  -0.159  1.00 98.03           H  
ATOM   3398  C   MET A 216      -8.819 -10.281  -1.863  1.00 98.03           C  
ATOM   3399  CB  MET A 216      -8.158  -9.965   0.586  1.00 98.03           C  
ATOM   3400  HB2 MET A 216      -8.235 -10.433   1.567  1.00 98.03           H  
ATOM   3401  HB3 MET A 216      -8.622  -8.979   0.644  1.00 98.03           H  
ATOM   3402  O   MET A 216      -8.043 -10.769  -2.685  1.00 98.03           O  
ATOM   3403  CG  MET A 216      -6.682  -9.785   0.235  1.00 98.03           C  
ATOM   3404  HG2 MET A 216      -6.230 -10.773   0.139  1.00 98.03           H  
ATOM   3405  HG3 MET A 216      -6.602  -9.272  -0.723  1.00 98.03           H  
ATOM   3406  SD  MET A 216      -5.737  -8.850   1.462  1.00 98.03           S  
ATOM   3407  CE  MET A 216      -4.203  -8.672   0.519  1.00 98.03           C  
ATOM   3408  HE1 MET A 216      -3.465  -8.134   1.114  1.00 98.03           H  
ATOM   3409  HE2 MET A 216      -3.814  -9.656   0.257  1.00 98.03           H  
ATOM   3410  HE3 MET A 216      -4.399  -8.112  -0.396  1.00 98.03           H  
ATOM   3411  N   HIS A 217      -9.642  -9.288  -2.174  1.00 98.23           N  
ATOM   3412  H   HIS A 217     -10.208  -8.885  -1.441  1.00 98.23           H  
ATOM   3413  CA  HIS A 217      -9.561  -8.567  -3.440  1.00 98.23           C  
ATOM   3414  HA  HIS A 217      -9.287  -9.261  -4.235  1.00 98.23           H  
ATOM   3415  C   HIS A 217      -8.443  -7.514  -3.382  1.00 98.23           C  
ATOM   3416  CB  HIS A 217     -10.953  -7.999  -3.765  1.00 98.23           C  
ATOM   3417  HB2 HIS A 217     -10.883  -7.370  -4.653  1.00 98.23           H  
ATOM   3418  HB3 HIS A 217     -11.279  -7.380  -2.929  1.00 98.23           H  
ATOM   3419  O   HIS A 217      -7.954  -7.191  -2.304  1.00 98.23           O  
ATOM   3420  CG  HIS A 217     -12.006  -9.062  -4.016  1.00 98.23           C  
ATOM   3421  CD2 HIS A 217     -13.344  -8.871  -4.240  1.00 98.23           C  
ATOM   3422  HD2 HIS A 217     -13.856  -7.921  -4.277  1.00 98.23           H  
ATOM   3423  ND1 HIS A 217     -11.789 -10.417  -4.111  1.00 98.23           N  
ATOM   3424  HD1 HIS A 217     -10.949 -10.891  -3.812  1.00 98.23           H  
ATOM   3425  CE1 HIS A 217     -12.949 -11.020  -4.417  1.00 98.23           C  
ATOM   3426  HE1 HIS A 217     -13.078 -12.087  -4.520  1.00 98.23           H  
ATOM   3427  NE2 HIS A 217     -13.934 -10.113  -4.516  1.00 98.23           N  
ATOM   3428  N   GLY A 218      -8.039  -6.997  -4.539  1.00 98.28           N  
ATOM   3429  H   GLY A 218      -8.477  -7.340  -5.382  1.00 98.28           H  
ATOM   3430  CA  GLY A 218      -7.174  -5.830  -4.685  1.00 98.28           C  
ATOM   3431  HA2 GLY A 218      -6.243  -6.113  -5.176  1.00 98.28           H  
ATOM   3432  HA3 GLY A 218      -6.933  -5.409  -3.709  1.00 98.28           H  
ATOM   3433  C   GLY A 218      -7.875  -4.772  -5.531  1.00 98.28           C  
ATOM   3434  O   GLY A 218      -8.568  -5.104  -6.490  1.00 98.28           O  
ATOM   3435  N   TYR A 219      -7.714  -3.505  -5.181  1.00 98.51           N  
ATOM   3436  H   TYR A 219      -7.192  -3.296  -4.342  1.00 98.51           H  
ATOM   3437  CA  TYR A 219      -8.391  -2.383  -5.819  1.00 98.51           C  
ATOM   3438  HA  TYR A 219      -8.808  -2.682  -6.781  1.00 98.51           H  
ATOM   3439  C   TYR A 219      -7.413  -1.248  -6.041  1.00 98.51           C  
ATOM   3440  CB  TYR A 219      -9.522  -1.880  -4.921  1.00 98.51           C  
ATOM   3441  HB2 TYR A 219      -9.089  -1.511  -3.991  1.00 98.51           H  
ATOM   3442  HB3 TYR A 219     -10.002  -1.033  -5.412  1.00 98.51           H  
ATOM   3443  O   TYR A 219      -6.689  -0.866  -5.116  1.00 98.51           O  
ATOM   3444  CG  TYR A 219     -10.572  -2.914  -4.591  1.00 98.51           C  
ATOM   3445  CD1 TYR A 219     -11.678  -3.074  -5.439  1.00 98.51           C  
ATOM   3446  HD1 TYR A 219     -11.755  -2.420  -6.294  1.00 98.51           H  
ATOM   3447  CD2 TYR A 219     -10.451  -3.691  -3.429  1.00 98.51           C  
ATOM   3448  HD2 TYR A 219      -9.594  -3.554  -2.787  1.00 98.51           H  
ATOM   3449  CE1 TYR A 219     -12.672  -4.025  -5.134  1.00 98.51           C  
ATOM   3450  HE1 TYR A 219     -13.545  -4.143  -5.760  1.00 98.51           H  
ATOM   3451  CE2 TYR A 219     -11.451  -4.621  -3.101  1.00 98.51           C  
ATOM   3452  HE2 TYR A 219     -11.369  -5.194  -2.190  1.00 98.51           H  
ATOM   3453  OH  TYR A 219     -13.542  -5.652  -3.602  1.00 98.51           O  
ATOM   3454  HH  TYR A 219     -13.364  -6.013  -2.730  1.00 98.51           H  
ATOM   3455  CZ  TYR A 219     -12.560  -4.787  -3.953  1.00 98.51           C  
ATOM   3456  N   SER A 220      -7.439  -0.663  -7.237  1.00 97.61           N  
ATOM   3457  H   SER A 220      -8.015  -1.035  -7.978  1.00 97.61           H  
ATOM   3458  CA  SER A 220      -6.661   0.542  -7.496  1.00 97.61           C  
ATOM   3459  HA  SER A 220      -5.611   0.321  -7.302  1.00 97.61           H  
ATOM   3460  C   SER A 220      -7.006   1.669  -6.539  1.00 97.61           C  
ATOM   3461  CB  SER A 220      -6.789   1.001  -8.949  1.00 97.61           C  
ATOM   3462  HB2 SER A 220      -6.179   1.898  -9.055  1.00 97.61           H  
ATOM   3463  HB3 SER A 220      -6.408   0.222  -9.609  1.00 97.61           H  
ATOM   3464  O   SER A 220      -6.104   2.370  -6.077  1.00 97.61           O  
ATOM   3465  OG  SER A 220      -8.110   1.339  -9.326  1.00 97.61           O  
ATOM   3466  HG  SER A 220      -8.154   2.292  -9.434  1.00 97.61           H  
ATOM   3467  N   GLY A 221      -8.300   1.835  -6.248  1.00 93.95           N  
ATOM   3468  H   GLY A 221      -8.952   1.216  -6.707  1.00 93.95           H  
ATOM   3469  CA  GLY A 221      -8.864   3.000  -5.568  1.00 93.95           C  
ATOM   3470  HA2 GLY A 221      -9.914   2.821  -5.336  1.00 93.95           H  
ATOM   3471  HA3 GLY A 221      -8.324   3.182  -4.639  1.00 93.95           H  
ATOM   3472  C   GLY A 221      -8.766   4.244  -6.452  1.00 93.95           C  
ATOM   3473  O   GLY A 221      -9.766   4.878  -6.761  1.00 93.95           O  
ATOM   3474  N   HIS A 222      -7.559   4.549  -6.921  1.00 96.82           N  
ATOM   3475  H   HIS A 222      -6.781   3.991  -6.597  1.00 96.82           H  
ATOM   3476  CA  HIS A 222      -7.285   5.592  -7.888  1.00 96.82           C  
ATOM   3477  HA  HIS A 222      -7.705   6.527  -7.521  1.00 96.82           H  
ATOM   3478  C   HIS A 222      -7.898   5.291  -9.252  1.00 96.82           C  
ATOM   3479  CB  HIS A 222      -5.772   5.759  -8.038  1.00 96.82           C  
ATOM   3480  HB2 HIS A 222      -5.578   6.495  -8.818  1.00 96.82           H  
ATOM   3481  HB3 HIS A 222      -5.327   4.813  -8.345  1.00 96.82           H  
ATOM   3482  O   HIS A 222      -7.919   4.144  -9.723  1.00 96.82           O  
ATOM   3483  CG  HIS A 222      -5.114   6.239  -6.778  1.00 96.82           C  
ATOM   3484  CD2 HIS A 222      -4.120   5.619  -6.076  1.00 96.82           C  
ATOM   3485  HD2 HIS A 222      -3.678   4.665  -6.322  1.00 96.82           H  
ATOM   3486  ND1 HIS A 222      -5.386   7.422  -6.144  1.00 96.82           N  
ATOM   3487  HD1 HIS A 222      -6.055   8.119  -6.439  1.00 96.82           H  
ATOM   3488  CE1 HIS A 222      -4.554   7.537  -5.107  1.00 96.82           C  
ATOM   3489  HE1 HIS A 222      -4.519   8.400  -4.459  1.00 96.82           H  
ATOM   3490  NE2 HIS A 222      -3.756   6.458  -5.012  1.00 96.82           N  
ATOM   3491  N   THR A 223      -8.294   6.374  -9.907  1.00 96.75           N  
ATOM   3492  H   THR A 223      -8.279   7.253  -9.410  1.00 96.75           H  
ATOM   3493  CA  THR A 223      -8.649   6.409 -11.321  1.00 96.75           C  
ATOM   3494  HA  THR A 223      -9.095   5.456 -11.606  1.00 96.75           H  
ATOM   3495  C   THR A 223      -7.390   6.637 -12.155  1.00 96.75           C  
ATOM   3496  CB  THR A 223      -9.696   7.505 -11.547  1.00 96.75           C  
ATOM   3497  HB  THR A 223      -9.312   8.462 -11.191  1.00 96.75           H  
ATOM   3498  O   THR A 223      -6.603   7.540 -11.871  1.00 96.75           O  
ATOM   3499  CG2 THR A 223     -10.109   7.633 -13.008  1.00 96.75           C  
ATOM   3500 HG21 THR A 223     -10.918   8.358 -13.094  1.00 96.75           H  
ATOM   3501 HG22 THR A 223      -9.264   7.982 -13.601  1.00 96.75           H  
ATOM   3502 HG23 THR A 223     -10.440   6.663 -13.377  1.00 96.75           H  
ATOM   3503  OG1 THR A 223     -10.838   7.151 -10.808  1.00 96.75           O  
ATOM   3504  HG1 THR A 223     -11.225   7.954 -10.452  1.00 96.75           H  
ATOM   3505  N   TYR A 224      -7.203   5.851 -13.211  1.00 97.18           N  
ATOM   3506  H   TYR A 224      -7.888   5.131 -13.387  1.00 97.18           H  
ATOM   3507  CA  TYR A 224      -6.130   6.020 -14.197  1.00 97.18           C  
ATOM   3508  HA  TYR A 224      -5.456   6.818 -13.886  1.00 97.18           H  
ATOM   3509  C   TYR A 224      -6.707   6.414 -15.554  1.00 97.18           C  
ATOM   3510  CB  TYR A 224      -5.308   4.730 -14.300  1.00 97.18           C  
ATOM   3511  HB2 TYR A 224      -4.605   4.821 -15.128  1.00 97.18           H  
ATOM   3512  HB3 TYR A 224      -5.972   3.896 -14.527  1.00 97.18           H  
ATOM   3513  O   TYR A 224      -7.895   6.222 -15.801  1.00 97.18           O  
ATOM   3514  CG  TYR A 224      -4.519   4.416 -13.047  1.00 97.18           C  
ATOM   3515  CD1 TYR A 224      -3.235   4.970 -12.874  1.00 97.18           C  
ATOM   3516  HD1 TYR A 224      -2.819   5.606 -13.641  1.00 97.18           H  
ATOM   3517  CD2 TYR A 224      -5.072   3.588 -12.051  1.00 97.18           C  
ATOM   3518  HD2 TYR A 224      -6.065   3.182 -12.171  1.00 97.18           H  
ATOM   3519  CE1 TYR A 224      -2.496   4.697 -11.707  1.00 97.18           C  
ATOM   3520  HE1 TYR A 224      -1.512   5.121 -11.579  1.00 97.18           H  
ATOM   3521  CE2 TYR A 224      -4.327   3.309 -10.892  1.00 97.18           C  
ATOM   3522  HE2 TYR A 224      -4.721   2.670 -10.116  1.00 97.18           H  
ATOM   3523  OH  TYR A 224      -2.348   3.579  -9.582  1.00 97.18           O  
ATOM   3524  HH  TYR A 224      -1.495   4.020  -9.586  1.00 97.18           H  
ATOM   3525  CZ  TYR A 224      -3.048   3.863 -10.711  1.00 97.18           C  
ATOM   3526  N   LYS A 225      -5.867   6.941 -16.448  1.00 95.87           N  
ATOM   3527  H   LYS A 225      -4.899   7.068 -16.187  1.00 95.87           H  
ATOM   3528  CA  LYS A 225      -6.207   7.111 -17.864  1.00 95.87           C  
ATOM   3529  HA  LYS A 225      -7.288   7.060 -18.000  1.00 95.87           H  
ATOM   3530  C   LYS A 225      -5.574   5.976 -18.661  1.00 95.87           C  
ATOM   3531  CB  LYS A 225      -5.726   8.475 -18.379  1.00 95.87           C  
ATOM   3532  HB2 LYS A 225      -5.875   8.507 -19.459  1.00 95.87           H  
ATOM   3533  HB3 LYS A 225      -4.657   8.549 -18.176  1.00 95.87           H  
ATOM   3534  O   LYS A 225      -4.358   5.806 -18.612  1.00 95.87           O  
ATOM   3535  CG  LYS A 225      -6.443   9.684 -17.752  1.00 95.87           C  
ATOM   3536  HG2 LYS A 225      -6.246   9.712 -16.680  1.00 95.87           H  
ATOM   3537  HG3 LYS A 225      -7.515   9.568 -17.904  1.00 95.87           H  
ATOM   3538  CD  LYS A 225      -6.001  11.023 -18.386  1.00 95.87           C  
ATOM   3539  HD2 LYS A 225      -6.608  11.831 -17.978  1.00 95.87           H  
ATOM   3540  HD3 LYS A 225      -6.181  10.975 -19.460  1.00 95.87           H  
ATOM   3541  CE  LYS A 225      -4.514  11.331 -18.129  1.00 95.87           C  
ATOM   3542  HE2 LYS A 225      -4.357  11.556 -17.074  1.00 95.87           H  
ATOM   3543  HE3 LYS A 225      -3.938  10.434 -18.357  1.00 95.87           H  
ATOM   3544  NZ  LYS A 225      -3.956  12.426 -18.964  1.00 95.87           N  
ATOM   3545  HZ1 LYS A 225      -3.945  13.350 -18.556  1.00 95.87           H  
ATOM   3546  HZ2 LYS A 225      -4.354  12.485 -19.890  1.00 95.87           H  
ATOM   3547  HZ3 LYS A 225      -2.998  12.209 -19.198  1.00 95.87           H  
ATOM   3548  N   PHE A 226      -6.371   5.222 -19.408  1.00 95.88           N  
ATOM   3549  H   PHE A 226      -7.358   5.436 -19.411  1.00 95.88           H  
ATOM   3550  CA  PHE A 226      -5.859   4.362 -20.477  1.00 95.88           C  
ATOM   3551  HA  PHE A 226      -4.813   4.114 -20.299  1.00 95.88           H  
ATOM   3552  C   PHE A 226      -5.906   5.141 -21.783  1.00 95.88           C  
ATOM   3553  CB  PHE A 226      -6.647   3.052 -20.544  1.00 95.88           C  
ATOM   3554  HB2 PHE A 226      -7.703   3.253 -20.364  1.00 95.88           H  
ATOM   3555  HB3 PHE A 226      -6.562   2.669 -21.561  1.00 95.88           H  
ATOM   3556  O   PHE A 226      -6.940   5.716 -22.117  1.00 95.88           O  
ATOM   3557  CG  PHE A 226      -6.188   1.944 -19.611  1.00 95.88           C  
ATOM   3558  CD1 PHE A 226      -5.308   2.182 -18.532  1.00 95.88           C  
ATOM   3559  HD1 PHE A 226      -4.936   3.173 -18.319  1.00 95.88           H  
ATOM   3560  CD2 PHE A 226      -6.649   0.636 -19.848  1.00 95.88           C  
ATOM   3561  HD2 PHE A 226      -7.319   0.442 -20.673  1.00 95.88           H  
ATOM   3562  CE1 PHE A 226      -4.904   1.125 -17.699  1.00 95.88           C  
ATOM   3563  HE1 PHE A 226      -4.233   1.315 -16.875  1.00 95.88           H  
ATOM   3564  CE2 PHE A 226      -6.242  -0.421 -19.016  1.00 95.88           C  
ATOM   3565  HE2 PHE A 226      -6.595  -1.423 -19.208  1.00 95.88           H  
ATOM   3566  CZ  PHE A 226      -5.377  -0.176 -17.938  1.00 95.88           C  
ATOM   3567  HZ  PHE A 226      -5.077  -0.990 -17.295  1.00 95.88           H  
ATOM   3568  N   THR A 227      -4.770   5.214 -22.473  1.00 92.80           N  
ATOM   3569  H   THR A 227      -3.974   4.676 -22.160  1.00 92.80           H  
ATOM   3570  CA  THR A 227      -4.540   6.162 -23.566  1.00 92.80           C  
ATOM   3571  HA  THR A 227      -5.468   6.694 -23.775  1.00 92.80           H  
ATOM   3572  C   THR A 227      -4.145   5.454 -24.855  1.00 92.80           C  
ATOM   3573  CB  THR A 227      -3.494   7.229 -23.186  1.00 92.80           C  
ATOM   3574  HB  THR A 227      -3.457   7.981 -23.974  1.00 92.80           H  
ATOM   3575  O   THR A 227      -3.618   4.335 -24.848  1.00 92.80           O  
ATOM   3576  CG2 THR A 227      -3.823   7.922 -21.866  1.00 92.80           C  
ATOM   3577 HG21 THR A 227      -3.112   8.730 -21.692  1.00 92.80           H  
ATOM   3578 HG22 THR A 227      -3.754   7.220 -21.035  1.00 92.80           H  
ATOM   3579 HG23 THR A 227      -4.831   8.337 -21.904  1.00 92.80           H  
ATOM   3580  OG1 THR A 227      -2.205   6.685 -23.017  1.00 92.80           O  
ATOM   3581  HG1 THR A 227      -1.658   7.398 -22.678  1.00 92.80           H  
ATOM   3582  N   LYS A 228      -4.398   6.127 -25.982  1.00 90.56           N  
ATOM   3583  H   LYS A 228      -4.922   6.988 -25.913  1.00 90.56           H  
ATOM   3584  CA  LYS A 228      -4.031   5.667 -27.322  1.00 90.56           C  
ATOM   3585  HA  LYS A 228      -3.451   4.751 -27.210  1.00 90.56           H  
ATOM   3586  C   LYS A 228      -3.172   6.686 -28.080  1.00 90.56           C  
ATOM   3587  CB  LYS A 228      -5.302   5.345 -28.111  1.00 90.56           C  
ATOM   3588  HB2 LYS A 228      -5.048   5.204 -29.162  1.00 90.56           H  
ATOM   3589  HB3 LYS A 228      -5.989   6.188 -28.038  1.00 90.56           H  
ATOM   3590  O   LYS A 228      -3.213   7.881 -27.784  1.00 90.56           O  
ATOM   3591  CG  LYS A 228      -5.990   4.079 -27.595  1.00 90.56           C  
ATOM   3592  HG2 LYS A 228      -5.272   3.261 -27.545  1.00 90.56           H  
ATOM   3593  HG3 LYS A 228      -6.405   4.258 -26.603  1.00 90.56           H  
ATOM   3594  CD  LYS A 228      -7.107   3.711 -28.567  1.00 90.56           C  
ATOM   3595  HD2 LYS A 228      -6.682   3.515 -29.552  1.00 90.56           H  
ATOM   3596  HD3 LYS A 228      -7.810   4.541 -28.638  1.00 90.56           H  
ATOM   3597  CE  LYS A 228      -7.834   2.474 -28.063  1.00 90.56           C  
ATOM   3598  HE2 LYS A 228      -7.125   1.665 -27.884  1.00 90.56           H  
ATOM   3599  HE3 LYS A 228      -8.308   2.721 -27.113  1.00 90.56           H  
ATOM   3600  NZ  LYS A 228      -8.858   2.054 -29.039  1.00 90.56           N  
ATOM   3601  HZ1 LYS A 228      -9.642   1.694 -28.512  1.00 90.56           H  
ATOM   3602  HZ2 LYS A 228      -9.184   2.846 -29.575  1.00 90.56           H  
ATOM   3603  HZ3 LYS A 228      -8.494   1.322 -29.632  1.00 90.56           H  
ATOM   3604  N   PRO A 229      -2.421   6.249 -29.114  1.00 87.53           N  
ATOM   3605  CA  PRO A 229      -1.558   7.124 -29.909  1.00 87.53           C  
ATOM   3606  HA  PRO A 229      -0.800   7.544 -29.247  1.00 87.53           H  
ATOM   3607  C   PRO A 229      -2.273   8.276 -30.625  1.00 87.53           C  
ATOM   3608  CB  PRO A 229      -0.885   6.206 -30.935  1.00 87.53           C  
ATOM   3609  HB2 PRO A 229       0.118   6.552 -31.185  1.00 87.53           H  
ATOM   3610  HB3 PRO A 229      -1.498   6.133 -31.833  1.00 87.53           H  
ATOM   3611  O   PRO A 229      -1.635   9.291 -30.915  1.00 87.53           O  
ATOM   3612  CG  PRO A 229      -0.856   4.850 -30.240  1.00 87.53           C  
ATOM   3613  HG2 PRO A 229      -0.824   4.026 -30.953  1.00 87.53           H  
ATOM   3614  HG3 PRO A 229      -0.008   4.804 -29.558  1.00 87.53           H  
ATOM   3615  CD  PRO A 229      -2.153   4.857 -29.441  1.00 87.53           C  
ATOM   3616  HD2 PRO A 229      -2.969   4.445 -30.036  1.00 87.53           H  
ATOM   3617  HD3 PRO A 229      -1.996   4.276 -28.532  1.00 87.53           H  
ATOM   3618  N   ASP A 230      -3.570   8.126 -30.913  1.00 87.73           N  
ATOM   3619  H   ASP A 230      -4.057   7.311 -30.567  1.00 87.73           H  
ATOM   3620  CA  ASP A 230      -4.409   9.159 -31.531  1.00 87.73           C  
ATOM   3621  HA  ASP A 230      -3.827   9.634 -32.321  1.00 87.73           H  
ATOM   3622  C   ASP A 230      -4.809  10.287 -30.560  1.00 87.73           C  
ATOM   3623  CB  ASP A 230      -5.633   8.508 -32.203  1.00 87.73           C  
ATOM   3624  HB2 ASP A 230      -6.172   9.277 -32.757  1.00 87.73           H  
ATOM   3625  HB3 ASP A 230      -5.278   7.773 -32.925  1.00 87.73           H  
ATOM   3626  O   ASP A 230      -5.300  11.326 -31.004  1.00 87.73           O  
ATOM   3627  CG  ASP A 230      -6.616   7.821 -31.244  1.00 87.73           C  
ATOM   3628  OD1 ASP A 230      -6.397   7.867 -30.012  1.00 87.73           O  
ATOM   3629  OD2 ASP A 230      -7.569   7.198 -31.746  1.00 87.73           O  
ATOM   3630  N   GLY A 231      -4.532  10.117 -29.263  1.00 87.18           N  
ATOM   3631  H   GLY A 231      -4.156   9.223 -28.979  1.00 87.18           H  
ATOM   3632  CA  GLY A 231      -4.851  11.054 -28.189  1.00 87.18           C  
ATOM   3633  HA2 GLY A 231      -4.068  10.985 -27.434  1.00 87.18           H  
ATOM   3634  HA3 GLY A 231      -4.872  12.072 -28.576  1.00 87.18           H  
ATOM   3635  C   GLY A 231      -6.183  10.779 -27.487  1.00 87.18           C  
ATOM   3636  O   GLY A 231      -6.506  11.483 -26.530  1.00 87.18           O  
ATOM   3637  N   SER A 232      -6.944   9.768 -27.922  1.00 90.94           N  
ATOM   3638  H   SER A 232      -6.607   9.195 -28.682  1.00 90.94           H  
ATOM   3639  CA  SER A 232      -8.134   9.307 -27.203  1.00 90.94           C  
ATOM   3640  HA  SER A 232      -8.721  10.184 -26.932  1.00 90.94           H  
ATOM   3641  C   SER A 232      -7.753   8.593 -25.903  1.00 90.94           C  
ATOM   3642  CB  SER A 232      -9.026   8.426 -28.088  1.00 90.94           C  
ATOM   3643  HB2 SER A 232      -9.951   8.211 -27.552  1.00 90.94           H  
ATOM   3644  HB3 SER A 232      -9.276   8.965 -29.001  1.00 90.94           H  
ATOM   3645  O   SER A 232      -6.672   8.004 -25.780  1.00 90.94           O  
ATOM   3646  OG  SER A 232      -8.404   7.204 -28.426  1.00 90.94           O  
ATOM   3647  HG  SER A 232      -7.711   7.392 -29.063  1.00 90.94           H  
ATOM   3648  N   PHE A 233      -8.640   8.667 -24.910  1.00 94.26           N  
ATOM   3649  H   PHE A 233      -9.517   9.148 -25.047  1.00 94.26           H  
ATOM   3650  CA  PHE A 233      -8.454   8.003 -23.628  1.00 94.26           C  
ATOM   3651  HA  PHE A 233      -7.956   7.052 -23.816  1.00 94.26           H  
ATOM   3652  C   PHE A 233      -9.789   7.693 -22.949  1.00 94.26           C  
ATOM   3653  CB  PHE A 233      -7.559   8.856 -22.712  1.00 94.26           C  
ATOM   3654  HB2 PHE A 233      -6.682   9.177 -23.274  1.00 94.26           H  
ATOM   3655  HB3 PHE A 233      -7.201   8.228 -21.895  1.00 94.26           H  
ATOM   3656  O   PHE A 233     -10.828   8.265 -23.283  1.00 94.26           O  
ATOM   3657  CG  PHE A 233      -8.237  10.064 -22.103  1.00 94.26           C  
ATOM   3658  CD1 PHE A 233      -8.421  11.235 -22.861  1.00 94.26           C  
ATOM   3659  HD1 PHE A 233      -8.054  11.289 -23.875  1.00 94.26           H  
ATOM   3660  CD2 PHE A 233      -8.737   9.989 -20.790  1.00 94.26           C  
ATOM   3661  HD2 PHE A 233      -8.623   9.083 -20.213  1.00 94.26           H  
ATOM   3662  CE1 PHE A 233      -9.134  12.314 -22.314  1.00 94.26           C  
ATOM   3663  HE1 PHE A 233      -9.346  13.183 -22.920  1.00 94.26           H  
ATOM   3664  CE2 PHE A 233      -9.421  11.080 -20.237  1.00 94.26           C  
ATOM   3665  HE2 PHE A 233      -9.838  11.010 -19.243  1.00 94.26           H  
ATOM   3666  CZ  PHE A 233      -9.624  12.240 -20.999  1.00 94.26           C  
ATOM   3667  HZ  PHE A 233     -10.208  13.046 -20.580  1.00 94.26           H  
ATOM   3668  N   VAL A 234      -9.729   6.804 -21.964  1.00 96.41           N  
ATOM   3669  H   VAL A 234      -8.835   6.369 -21.785  1.00 96.41           H  
ATOM   3670  CA  VAL A 234     -10.819   6.505 -21.031  1.00 96.41           C  
ATOM   3671  HA  VAL A 234     -11.574   7.289 -21.095  1.00 96.41           H  
ATOM   3672  C   VAL A 234     -10.289   6.505 -19.602  1.00 96.41           C  
ATOM   3673  CB  VAL A 234     -11.501   5.162 -21.352  1.00 96.41           C  
ATOM   3674  HB  VAL A 234     -12.230   4.958 -20.568  1.00 96.41           H  
ATOM   3675  O   VAL A 234      -9.110   6.226 -19.368  1.00 96.41           O  
ATOM   3676  CG1 VAL A 234     -12.261   5.222 -22.681  1.00 96.41           C  
ATOM   3677 HG11 VAL A 234     -12.968   6.051 -22.662  1.00 96.41           H  
ATOM   3678 HG12 VAL A 234     -11.567   5.368 -23.510  1.00 96.41           H  
ATOM   3679 HG13 VAL A 234     -12.810   4.292 -22.834  1.00 96.41           H  
ATOM   3680  CG2 VAL A 234     -10.508   3.992 -21.398  1.00 96.41           C  
ATOM   3681 HG21 VAL A 234     -11.052   3.057 -21.525  1.00 96.41           H  
ATOM   3682 HG22 VAL A 234      -9.955   3.935 -20.460  1.00 96.41           H  
ATOM   3683 HG23 VAL A 234      -9.804   4.113 -22.222  1.00 96.41           H  
ATOM   3684  N   TYR A 235     -11.160   6.789 -18.641  1.00 97.76           N  
ATOM   3685  H   TYR A 235     -12.124   6.967 -18.888  1.00 97.76           H  
ATOM   3686  CA  TYR A 235     -10.867   6.592 -17.230  1.00 97.76           C  
ATOM   3687  HA  TYR A 235      -9.814   6.817 -17.061  1.00 97.76           H  
ATOM   3688  C   TYR A 235     -11.119   5.145 -16.831  1.00 97.76           C  
ATOM   3689  CB  TYR A 235     -11.694   7.545 -16.371  1.00 97.76           C  
ATOM   3690  HB2 TYR A 235     -11.545   7.295 -15.321  1.00 97.76           H  
ATOM   3691  HB3 TYR A 235     -12.751   7.408 -16.598  1.00 97.76           H  
ATOM   3692  O   TYR A 235     -12.117   4.546 -17.237  1.00 97.76           O  
ATOM   3693  CG  TYR A 235     -11.316   8.993 -16.540  1.00 97.76           C  
ATOM   3694  CD1 TYR A 235     -10.029   9.427 -16.163  1.00 97.76           C  
ATOM   3695  HD1 TYR A 235      -9.314   8.717 -15.774  1.00 97.76           H  
ATOM   3696  CD2 TYR A 235     -12.248   9.899 -17.074  1.00 97.76           C  
ATOM   3697  HD2 TYR A 235     -13.231   9.563 -17.372  1.00 97.76           H  
ATOM   3698  CE1 TYR A 235      -9.672  10.778 -16.316  1.00 97.76           C  
ATOM   3699  HE1 TYR A 235      -8.685  11.120 -16.043  1.00 97.76           H  
ATOM   3700  CE2 TYR A 235     -11.898  11.252 -17.214  1.00 97.76           C  
ATOM   3701  HE2 TYR A 235     -12.600  11.970 -17.612  1.00 97.76           H  
ATOM   3702  OH  TYR A 235     -10.280  12.983 -17.034  1.00 97.76           O  
ATOM   3703  HH  TYR A 235      -9.359  13.189 -16.859  1.00 97.76           H  
ATOM   3704  CZ  TYR A 235     -10.615  11.688 -16.838  1.00 97.76           C  
ATOM   3705  N   VAL A 236     -10.227   4.590 -16.013  1.00 98.10           N  
ATOM   3706  H   VAL A 236      -9.418   5.129 -15.740  1.00 98.10           H  
ATOM   3707  CA  VAL A 236     -10.339   3.212 -15.538  1.00 98.10           C  
ATOM   3708  HA  VAL A 236     -11.380   2.914 -15.666  1.00 98.10           H  
ATOM   3709  C   VAL A 236     -10.043   3.072 -14.050  1.00 98.10           C  
ATOM   3710  CB  VAL A 236      -9.482   2.232 -16.364  1.00 98.10           C  
ATOM   3711  HB  VAL A 236      -9.691   1.228 -15.994  1.00 98.10           H  
ATOM   3712  O   VAL A 236      -9.151   3.735 -13.517  1.00 98.10           O  
ATOM   3713  CG1 VAL A 236      -9.836   2.257 -17.856  1.00 98.10           C  
ATOM   3714 HG11 VAL A 236     -10.912   2.132 -17.976  1.00 98.10           H  
ATOM   3715 HG12 VAL A 236      -9.534   3.207 -18.296  1.00 98.10           H  
ATOM   3716 HG13 VAL A 236      -9.322   1.445 -18.372  1.00 98.10           H  
ATOM   3717  CG2 VAL A 236      -7.975   2.475 -16.235  1.00 98.10           C  
ATOM   3718 HG21 VAL A 236      -7.718   3.470 -16.600  1.00 98.10           H  
ATOM   3719 HG22 VAL A 236      -7.663   2.371 -15.196  1.00 98.10           H  
ATOM   3720 HG23 VAL A 236      -7.446   1.725 -16.823  1.00 98.10           H  
ATOM   3721  N   GLN A 237     -10.749   2.143 -13.408  1.00 98.10           N  
ATOM   3722  H   GLN A 237     -11.479   1.674 -13.925  1.00 98.10           H  
ATOM   3723  CA  GLN A 237     -10.372   1.559 -12.120  1.00 98.10           C  
ATOM   3724  HA  GLN A 237      -9.464   2.041 -11.757  1.00 98.10           H  
ATOM   3725  C   GLN A 237     -10.053   0.075 -12.322  1.00 98.10           C  
ATOM   3726  CB  GLN A 237     -11.463   1.772 -11.059  1.00 98.10           C  
ATOM   3727  HB2 GLN A 237     -11.198   1.191 -10.176  1.00 98.10           H  
ATOM   3728  HB3 GLN A 237     -12.422   1.411 -11.432  1.00 98.10           H  
ATOM   3729  O   GLN A 237     -10.755  -0.625 -13.056  1.00 98.10           O  
ATOM   3730  CG  GLN A 237     -11.588   3.247 -10.645  1.00 98.10           C  
ATOM   3731  HG2 GLN A 237     -11.998   3.829 -11.470  1.00 98.10           H  
ATOM   3732  HG3 GLN A 237     -10.595   3.635 -10.419  1.00 98.10           H  
ATOM   3733  CD  GLN A 237     -12.472   3.455  -9.414  1.00 98.10           C  
ATOM   3734  NE2 GLN A 237     -12.257   4.524  -8.680  1.00 98.10           N  
ATOM   3735 HE21 GLN A 237     -11.532   5.184  -8.923  1.00 98.10           H  
ATOM   3736 HE22 GLN A 237     -12.774   4.616  -7.817  1.00 98.10           H  
ATOM   3737  OE1 GLN A 237     -13.336   2.664  -9.067  1.00 98.10           O  
ATOM   3738  N   ILE A 238      -8.967  -0.396 -11.704  1.00 98.43           N  
ATOM   3739  H   ILE A 238      -8.522   0.198 -11.019  1.00 98.43           H  
ATOM   3740  CA  ILE A 238      -8.473  -1.771 -11.849  1.00 98.43           C  
ATOM   3741  HA  ILE A 238      -8.970  -2.235 -12.701  1.00 98.43           H  
ATOM   3742  C   ILE A 238      -8.856  -2.562 -10.596  1.00 98.43           C  
ATOM   3743  CB  ILE A 238      -6.951  -1.815 -12.132  1.00 98.43           C  
ATOM   3744  HB  ILE A 238      -6.435  -1.370 -11.281  1.00 98.43           H  
ATOM   3745  O   ILE A 238      -8.596  -2.132  -9.470  1.00 98.43           O  
ATOM   3746  CG1 ILE A 238      -6.573  -1.024 -13.407  1.00 98.43           C  
ATOM   3747 HG12 ILE A 238      -6.947  -1.560 -14.279  1.00 98.43           H  
ATOM   3748 HG13 ILE A 238      -7.047  -0.042 -13.388  1.00 98.43           H  
ATOM   3749  CG2 ILE A 238      -6.488  -3.280 -12.282  1.00 98.43           C  
ATOM   3750 HG21 ILE A 238      -5.413  -3.329 -12.459  1.00 98.43           H  
ATOM   3751 HG22 ILE A 238      -7.009  -3.752 -13.115  1.00 98.43           H  
ATOM   3752 HG23 ILE A 238      -6.690  -3.839 -11.368  1.00 98.43           H  
ATOM   3753  CD1 ILE A 238      -5.069  -0.788 -13.607  1.00 98.43           C  
ATOM   3754 HD11 ILE A 238      -4.531  -1.731 -13.707  1.00 98.43           H  
ATOM   3755 HD12 ILE A 238      -4.919  -0.209 -14.519  1.00 98.43           H  
ATOM   3756 HD13 ILE A 238      -4.669  -0.219 -12.768  1.00 98.43           H  
ATOM   3757  N   HIS A 239      -9.438  -3.744 -10.794  1.00 98.66           N  
ATOM   3758  H   HIS A 239      -9.620  -4.026 -11.746  1.00 98.66           H  
ATOM   3759  CA  HIS A 239      -9.893  -4.628  -9.722  1.00 98.66           C  
ATOM   3760  HA  HIS A 239      -9.569  -4.230  -8.760  1.00 98.66           H  
ATOM   3761  C   HIS A 239      -9.293  -6.020  -9.893  1.00 98.66           C  
ATOM   3762  CB  HIS A 239     -11.427  -4.713  -9.703  1.00 98.66           C  
ATOM   3763  HB2 HIS A 239     -11.764  -5.233 -10.600  1.00 98.66           H  
ATOM   3764  HB3 HIS A 239     -11.734  -5.303  -8.839  1.00 98.66           H  
ATOM   3765  O   HIS A 239      -9.373  -6.612 -10.965  1.00 98.66           O  
ATOM   3766  CG  HIS A 239     -12.122  -3.381  -9.655  1.00 98.66           C  
ATOM   3767  CD2 HIS A 239     -12.234  -2.491 -10.687  1.00 98.66           C  
ATOM   3768  HD2 HIS A 239     -11.853  -2.618 -11.690  1.00 98.66           H  
ATOM   3769  ND1 HIS A 239     -12.734  -2.814  -8.561  1.00 98.66           N  
ATOM   3770  HD1 HIS A 239     -12.774  -3.206  -7.631  1.00 98.66           H  
ATOM   3771  CE1 HIS A 239     -13.168  -1.590  -8.915  1.00 98.66           C  
ATOM   3772  HE1 HIS A 239     -13.663  -0.873  -8.276  1.00 98.66           H  
ATOM   3773  NE2 HIS A 239     -12.881  -1.363 -10.200  1.00 98.66           N  
ATOM   3774  N   LEU A 240      -8.737  -6.574  -8.824  1.00 98.71           N  
ATOM   3775  H   LEU A 240      -8.700  -6.022  -7.979  1.00 98.71           H  
ATOM   3776  CA  LEU A 240      -8.246  -7.943  -8.743  1.00 98.71           C  
ATOM   3777  HA  LEU A 240      -8.257  -8.414  -9.726  1.00 98.71           H  
ATOM   3778  C   LEU A 240      -9.186  -8.719  -7.830  1.00 98.71           C  
ATOM   3779  CB  LEU A 240      -6.804  -7.969  -8.207  1.00 98.71           C  
ATOM   3780  HB2 LEU A 240      -6.732  -7.373  -7.297  1.00 98.71           H  
ATOM   3781  HB3 LEU A 240      -6.577  -8.999  -7.934  1.00 98.71           H  
ATOM   3782  O   LEU A 240      -9.219  -8.489  -6.621  1.00 98.71           O  
ATOM   3783  CG  LEU A 240      -5.741  -7.505  -9.216  1.00 98.71           C  
ATOM   3784  HG  LEU A 240      -5.940  -7.962 -10.185  1.00 98.71           H  
ATOM   3785  CD1 LEU A 240      -5.696  -5.993  -9.390  1.00 98.71           C  
ATOM   3786 HD11 LEU A 240      -4.803  -5.722  -9.953  1.00 98.71           H  
ATOM   3787 HD12 LEU A 240      -6.565  -5.657  -9.956  1.00 98.71           H  
ATOM   3788 HD13 LEU A 240      -5.687  -5.513  -8.412  1.00 98.71           H  
ATOM   3789  CD2 LEU A 240      -4.367  -7.967  -8.746  1.00 98.71           C  
ATOM   3790 HD21 LEU A 240      -4.139  -7.551  -7.765  1.00 98.71           H  
ATOM   3791 HD22 LEU A 240      -3.600  -7.659  -9.458  1.00 98.71           H  
ATOM   3792 HD23 LEU A 240      -4.365  -9.055  -8.693  1.00 98.71           H  
ATOM   3793  N   ARG A 241      -9.965  -9.644  -8.386  1.00 98.67           N  
ATOM   3794  H   ARG A 241      -9.856  -9.844  -9.371  1.00 98.67           H  
ATOM   3795  CA  ARG A 241     -10.858 -10.492  -7.593  1.00 98.67           C  
ATOM   3796  HA  ARG A 241     -11.018 -10.034  -6.617  1.00 98.67           H  
ATOM   3797  C   ARG A 241     -10.205 -11.841  -7.371  1.00 98.67           C  
ATOM   3798  CB  ARG A 241     -12.231 -10.631  -8.249  1.00 98.67           C  
ATOM   3799  HB2 ARG A 241     -12.834 -11.292  -7.625  1.00 98.67           H  
ATOM   3800  HB3 ARG A 241     -12.124 -11.096  -9.229  1.00 98.67           H  
ATOM   3801  O   ARG A 241      -9.909 -12.537  -8.330  1.00 98.67           O  
ATOM   3802  CG  ARG A 241     -12.927  -9.267  -8.383  1.00 98.67           C  
ATOM   3803  HG2 ARG A 241     -12.866  -8.725  -7.440  1.00 98.67           H  
ATOM   3804  HG3 ARG A 241     -12.423  -8.681  -9.152  1.00 98.67           H  
ATOM   3805  CD  ARG A 241     -14.396  -9.430  -8.773  1.00 98.67           C  
ATOM   3806  HD2 ARG A 241     -14.458 -10.062  -9.659  1.00 98.67           H  
ATOM   3807  HD3 ARG A 241     -14.796  -8.446  -9.020  1.00 98.67           H  
ATOM   3808  NE  ARG A 241     -15.183 -10.009  -7.667  1.00 98.67           N  
ATOM   3809  HE  ARG A 241     -14.725 -10.086  -6.771  1.00 98.67           H  
ATOM   3810  NH1 ARG A 241     -17.120 -10.371  -8.846  1.00 98.67           N  
ATOM   3811 HH11 ARG A 241     -18.069 -10.714  -8.893  1.00 98.67           H  
ATOM   3812 HH12 ARG A 241     -16.679  -9.985  -9.669  1.00 98.67           H  
ATOM   3813  NH2 ARG A 241     -16.992 -10.958  -6.689  1.00 98.67           N  
ATOM   3814 HH21 ARG A 241     -16.457 -11.030  -5.835  1.00 98.67           H  
ATOM   3815 HH22 ARG A 241     -17.929 -11.332  -6.742  1.00 98.67           H  
ATOM   3816  CZ  ARG A 241     -16.427 -10.443  -7.743  1.00 98.67           C  
ATOM   3817  N   SER A 242      -9.988 -12.172  -6.104  1.00 98.59           N  
ATOM   3818  H   SER A 242     -10.239 -11.498  -5.395  1.00 98.59           H  
ATOM   3819  CA  SER A 242      -9.480 -13.478  -5.678  1.00 98.59           C  
ATOM   3820  HA  SER A 242      -8.491 -13.641  -6.107  1.00 98.59           H  
ATOM   3821  C   SER A 242     -10.406 -14.585  -6.179  1.00 98.59           C  
ATOM   3822  CB  SER A 242      -9.348 -13.502  -4.151  1.00 98.59           C  
ATOM   3823  HB2 SER A 242      -8.432 -12.990  -3.858  1.00 98.59           H  
ATOM   3824  HB3 SER A 242     -10.198 -12.982  -3.710  1.00 98.59           H  
ATOM   3825  O   SER A 242     -11.621 -14.523  -5.961  1.00 98.59           O  
ATOM   3826  OG  SER A 242      -9.333 -14.802  -3.627  1.00 98.59           O  
ATOM   3827  HG  SER A 242      -8.527 -15.252  -3.892  1.00 98.59           H  
ATOM   3828  N   ASP A 243      -9.819 -15.588  -6.827  1.00 98.68           N  
ATOM   3829  H   ASP A 243      -8.815 -15.571  -6.944  1.00 98.68           H  
ATOM   3830  CA  ASP A 243     -10.539 -16.745  -7.366  1.00 98.68           C  
ATOM   3831  HA  ASP A 243     -11.485 -16.404  -7.787  1.00 98.68           H  
ATOM   3832  C   ASP A 243     -10.877 -17.779  -6.267  1.00 98.68           C  
ATOM   3833  CB  ASP A 243      -9.720 -17.362  -8.512  1.00 98.68           C  
ATOM   3834  HB2 ASP A 243     -10.265 -18.218  -8.910  1.00 98.68           H  
ATOM   3835  HB3 ASP A 243      -8.777 -17.726  -8.105  1.00 98.68           H  
ATOM   3836  O   ASP A 243     -11.677 -18.687  -6.468  1.00 98.68           O  
ATOM   3837  CG  ASP A 243      -9.436 -16.392  -9.674  1.00 98.68           C  
ATOM   3838  OD1 ASP A 243     -10.331 -15.603 -10.064  1.00 98.68           O  
ATOM   3839  OD2 ASP A 243      -8.300 -16.437 -10.201  1.00 98.68           O  
ATOM   3840  N   GLN A 244     -10.314 -17.612  -5.069  1.00 97.44           N  
ATOM   3841  H   GLN A 244      -9.633 -16.869  -5.000  1.00 97.44           H  
ATOM   3842  CA  GLN A 244     -10.533 -18.433  -3.873  1.00 97.44           C  
ATOM   3843  HA  GLN A 244     -10.767 -19.448  -4.193  1.00 97.44           H  
ATOM   3844  C   GLN A 244     -11.710 -17.941  -3.017  1.00 97.44           C  
ATOM   3845  CB  GLN A 244      -9.258 -18.476  -3.011  1.00 97.44           C  
ATOM   3846  HB2 GLN A 244      -9.407 -19.227  -2.235  1.00 97.44           H  
ATOM   3847  HB3 GLN A 244      -9.118 -17.515  -2.517  1.00 97.44           H  
ATOM   3848  O   GLN A 244     -12.024 -18.547  -1.989  1.00 97.44           O  
ATOM   3849  CG  GLN A 244      -7.981 -18.841  -3.780  1.00 97.44           C  
ATOM   3850  HG2 GLN A 244      -8.206 -19.517  -4.604  1.00 97.44           H  
ATOM   3851  HG3 GLN A 244      -7.313 -19.364  -3.095  1.00 97.44           H  
ATOM   3852  CD  GLN A 244      -7.253 -17.611  -4.311  1.00 97.44           C  
ATOM   3853  NE2 GLN A 244      -5.964 -17.549  -4.185  1.00 97.44           N  
ATOM   3854 HE21 GLN A 244      -5.562 -16.671  -4.481  1.00 97.44           H  
ATOM   3855 HE22 GLN A 244      -5.444 -18.336  -3.824  1.00 97.44           H  
ATOM   3856  OE1 GLN A 244      -7.801 -16.640  -4.796  1.00 97.44           O  
ATOM   3857  N   GLY A 245     -12.340 -16.831  -3.410  1.00 96.79           N  
ATOM   3858  H   GLY A 245     -11.992 -16.377  -4.242  1.00 96.79           H  
ATOM   3859  CA  GLY A 245     -13.351 -16.140  -2.617  1.00 96.79           C  
ATOM   3860  HA2 GLY A 245     -13.959 -15.526  -3.282  1.00 96.79           H  
ATOM   3861  HA3 GLY A 245     -14.002 -16.872  -2.140  1.00 96.79           H  
ATOM   3862  C   GLY A 245     -12.758 -15.237  -1.531  1.00 96.79           C  
ATOM   3863  O   GLY A 245     -11.546 -15.142  -1.348  1.00 96.79           O  
ATOM   3864  N   VAL A 246     -13.636 -14.535  -0.811  1.00 96.63           N  
ATOM   3865  H   VAL A 246     -14.621 -14.725  -0.930  1.00 96.63           H  
ATOM   3866  CA  VAL A 246     -13.246 -13.632   0.281  1.00 96.63           C  
ATOM   3867  HA  VAL A 246     -12.179 -13.427   0.189  1.00 96.63           H  
ATOM   3868  C   VAL A 246     -13.468 -14.318   1.623  1.00 96.63           C  
ATOM   3869  CB  VAL A 246     -13.962 -12.272   0.195  1.00 96.63           C  
ATOM   3870  HB  VAL A 246     -15.041 -12.428   0.210  1.00 96.63           H  
ATOM   3871  O   VAL A 246     -14.535 -14.886   1.845  1.00 96.63           O  
ATOM   3872  CG1 VAL A 246     -13.584 -11.340   1.355  1.00 96.63           C  
ATOM   3873 HG11 VAL A 246     -12.502 -11.224   1.408  1.00 96.63           H  
ATOM   3874 HG12 VAL A 246     -13.945 -11.750   2.298  1.00 96.63           H  
ATOM   3875 HG13 VAL A 246     -14.047 -10.363   1.217  1.00 96.63           H  
ATOM   3876  CG2 VAL A 246     -13.586 -11.558  -1.111  1.00 96.63           C  
ATOM   3877 HG21 VAL A 246     -14.073 -10.583  -1.158  1.00 96.63           H  
ATOM   3878 HG22 VAL A 246     -12.506 -11.426  -1.165  1.00 96.63           H  
ATOM   3879 HG23 VAL A 246     -13.920 -12.148  -1.964  1.00 96.63           H  
ATOM   3880  N   ALA A 247     -12.479 -14.247   2.513  1.00 97.37           N  
ATOM   3881  H   ALA A 247     -11.638 -13.746   2.264  1.00 97.37           H  
ATOM   3882  CA  ALA A 247     -12.588 -14.745   3.881  1.00 97.37           C  
ATOM   3883  HA  ALA A 247     -13.641 -14.888   4.126  1.00 97.37           H  
ATOM   3884  C   ALA A 247     -12.020 -13.732   4.880  1.00 97.37           C  
ATOM   3885  CB  ALA A 247     -11.891 -16.103   3.994  1.00 97.37           C  
ATOM   3886  HB1 ALA A 247     -12.009 -16.488   5.007  1.00 97.37           H  
ATOM   3887  HB2 ALA A 247     -10.830 -15.986   3.777  1.00 97.37           H  
ATOM   3888  HB3 ALA A 247     -12.344 -16.804   3.293  1.00 97.37           H  
ATOM   3889  O   ALA A 247     -10.980 -13.114   4.639  1.00 97.37           O  
ATOM   3890  N   THR A 248     -12.701 -13.593   6.011  1.00 97.47           N  
ATOM   3891  H   THR A 248     -13.519 -14.163   6.171  1.00 97.47           H  
ATOM   3892  CA  THR A 248     -12.425 -12.609   7.060  1.00 97.47           C  
ATOM   3893  HA  THR A 248     -11.409 -12.224   6.973  1.00 97.47           H  
ATOM   3894  C   THR A 248     -12.563 -13.253   8.431  1.00 97.47           C  
ATOM   3895  CB  THR A 248     -13.404 -11.430   6.972  1.00 97.47           C  
ATOM   3896  HB  THR A 248     -13.259 -10.800   7.850  1.00 97.47           H  
ATOM   3897  O   THR A 248     -13.260 -14.256   8.559  1.00 97.47           O  
ATOM   3898  CG2 THR A 248     -13.202 -10.609   5.697  1.00 97.47           C  
ATOM   3899 HG21 THR A 248     -13.288 -11.240   4.812  1.00 97.47           H  
ATOM   3900 HG22 THR A 248     -13.978  -9.845   5.655  1.00 97.47           H  
ATOM   3901 HG23 THR A 248     -12.222 -10.134   5.724  1.00 97.47           H  
ATOM   3902  OG1 THR A 248     -14.745 -11.865   6.949  1.00 97.47           O  
ATOM   3903  HG1 THR A 248     -14.979 -12.144   7.838  1.00 97.47           H  
ATOM   3904  N   PHE A 249     -11.922 -12.662   9.430  1.00 97.72           N  
ATOM   3905  H   PHE A 249     -11.366 -11.842   9.232  1.00 97.72           H  
ATOM   3906  CA  PHE A 249     -12.100 -12.994  10.839  1.00 97.72           C  
ATOM   3907  HA  PHE A 249     -12.545 -13.984  10.941  1.00 97.72           H  
ATOM   3908  C   PHE A 249     -13.045 -12.000  11.513  1.00 97.72           C  
ATOM   3909  CB  PHE A 249     -10.727 -12.978  11.526  1.00 97.72           C  
ATOM   3910  HB2 PHE A 249     -10.269 -12.003  11.361  1.00 97.72           H  
ATOM   3911  HB3 PHE A 249     -10.869 -13.088  12.601  1.00 97.72           H  
ATOM   3912  O   PHE A 249     -13.045 -10.818  11.146  1.00 97.72           O  
ATOM   3913  CG  PHE A 249      -9.769 -14.065  11.081  1.00 97.72           C  
ATOM   3914  CD1 PHE A 249     -10.194 -15.407  11.052  1.00 97.72           C  
ATOM   3915  HD1 PHE A 249     -11.200 -15.663  11.350  1.00 97.72           H  
ATOM   3916  CD2 PHE A 249      -8.441 -13.746  10.739  1.00 97.72           C  
ATOM   3917  HD2 PHE A 249      -8.104 -12.721  10.782  1.00 97.72           H  
ATOM   3918  CE1 PHE A 249      -9.308 -16.420  10.650  1.00 97.72           C  
ATOM   3919  HE1 PHE A 249      -9.652 -17.444  10.629  1.00 97.72           H  
ATOM   3920  CE2 PHE A 249      -7.546 -14.766  10.366  1.00 97.72           C  
ATOM   3921  HE2 PHE A 249      -6.522 -14.523  10.120  1.00 97.72           H  
ATOM   3922  CZ  PHE A 249      -7.985 -16.100  10.303  1.00 97.72           C  
ATOM   3923  HZ  PHE A 249      -7.297 -16.878  10.008  1.00 97.72           H  
ATOM   3924  N   THR A 250     -13.775 -12.446  12.538  1.00 97.38           N  
ATOM   3925  H   THR A 250     -13.752 -13.431  12.758  1.00 97.38           H  
ATOM   3926  CA  THR A 250     -14.319 -11.522  13.545  1.00 97.38           C  
ATOM   3927  HA  THR A 250     -14.841 -10.721  13.022  1.00 97.38           H  
ATOM   3928  C   THR A 250     -13.178 -10.883  14.343  1.00 97.38           C  
ATOM   3929  CB  THR A 250     -15.344 -12.164  14.501  1.00 97.38           C  
ATOM   3930  HB  THR A 250     -15.891 -11.352  14.979  1.00 97.38           H  
ATOM   3931  O   THR A 250     -12.001 -11.221  14.186  1.00 97.38           O  
ATOM   3932  CG2 THR A 250     -16.367 -13.043  13.782  1.00 97.38           C  
ATOM   3933 HG21 THR A 250     -15.884 -13.942  13.398  1.00 97.38           H  
ATOM   3934 HG22 THR A 250     -16.813 -12.488  12.957  1.00 97.38           H  
ATOM   3935 HG23 THR A 250     -17.145 -13.336  14.487  1.00 97.38           H  
ATOM   3936  OG1 THR A 250     -14.719 -12.901  15.528  1.00 97.38           O  
ATOM   3937  HG1 THR A 250     -15.086 -12.584  16.356  1.00 97.38           H  
ATOM   3938  N   ASN A 251     -13.498  -9.918  15.202  1.00 95.88           N  
ATOM   3939  H   ASN A 251     -14.471  -9.735  15.402  1.00 95.88           H  
ATOM   3940  CA  ASN A 251     -12.487  -9.239  16.006  1.00 95.88           C  
ATOM   3941  HA  ASN A 251     -11.693  -8.885  15.347  1.00 95.88           H  
ATOM   3942  C   ASN A 251     -11.829 -10.170  17.037  1.00 95.88           C  
ATOM   3943  CB  ASN A 251     -13.181  -8.041  16.640  1.00 95.88           C  
ATOM   3944  HB2 ASN A 251     -13.736  -7.545  15.843  1.00 95.88           H  
ATOM   3945  HB3 ASN A 251     -13.882  -8.364  17.410  1.00 95.88           H  
ATOM   3946  O   ASN A 251     -10.618 -10.103  17.238  1.00 95.88           O  
ATOM   3947  CG  ASN A 251     -12.216  -7.022  17.188  1.00 95.88           C  
ATOM   3948  ND2 ASN A 251     -12.210  -6.823  18.484  1.00 95.88           N  
ATOM   3949 HD21 ASN A 251     -12.856  -7.343  19.060  1.00 95.88           H  
ATOM   3950 HD22 ASN A 251     -11.551  -6.161  18.869  1.00 95.88           H  
ATOM   3951  OD1 ASN A 251     -11.500  -6.377  16.426  1.00 95.88           O  
ATOM   3952  N   GLU A 252     -12.609 -11.071  17.628  1.00 96.65           N  
ATOM   3953  H   GLU A 252     -13.600 -11.043  17.435  1.00 96.65           H  
ATOM   3954  CA  GLU A 252     -12.156 -12.085  18.582  1.00 96.65           C  
ATOM   3955  HA  GLU A 252     -11.578 -11.608  19.373  1.00 96.65           H  
ATOM   3956  C   GLU A 252     -11.248 -13.097  17.888  1.00 96.65           C  
ATOM   3957  CB  GLU A 252     -13.346 -12.829  19.220  1.00 96.65           C  
ATOM   3958  HB2 GLU A 252     -12.944 -13.572  19.910  1.00 96.65           H  
ATOM   3959  HB3 GLU A 252     -13.896 -13.370  18.450  1.00 96.65           H  
ATOM   3960  O   GLU A 252     -10.126 -13.315  18.335  1.00 96.65           O  
ATOM   3961  CG  GLU A 252     -14.323 -11.946  20.010  1.00 96.65           C  
ATOM   3962  HG2 GLU A 252     -15.049 -12.591  20.504  1.00 96.65           H  
ATOM   3963  HG3 GLU A 252     -13.765 -11.419  20.783  1.00 96.65           H  
ATOM   3964  CD  GLU A 252     -15.075 -10.944  19.122  1.00 96.65           C  
ATOM   3965  OE1 GLU A 252     -15.257  -9.808  19.593  1.00 96.65           O  
ATOM   3966  OE2 GLU A 252     -15.359 -11.270  17.938  1.00 96.65           O  
ATOM   3967  N   GLU A 253     -11.683 -13.640  16.747  1.00 97.63           N  
ATOM   3968  H   GLU A 253     -12.615 -13.417  16.427  1.00 97.63           H  
ATOM   3969  CA  GLU A 253     -10.882 -14.573  15.951  1.00 97.63           C  
ATOM   3970  HA  GLU A 253     -10.657 -15.461  16.541  1.00 97.63           H  
ATOM   3971  C   GLU A 253      -9.553 -13.935  15.520  1.00 97.63           C  
ATOM   3972  CB  GLU A 253     -11.663 -14.977  14.695  1.00 97.63           C  
ATOM   3973  HB2 GLU A 253     -10.990 -15.503  14.018  1.00 97.63           H  
ATOM   3974  HB3 GLU A 253     -11.998 -14.060  14.208  1.00 97.63           H  
ATOM   3975  O   GLU A 253      -8.497 -14.558  15.620  1.00 97.63           O  
ATOM   3976  CG  GLU A 253     -12.884 -15.872  14.946  1.00 97.63           C  
ATOM   3977  HG2 GLU A 253     -13.559 -15.384  15.650  1.00 97.63           H  
ATOM   3978  HG3 GLU A 253     -12.542 -16.805  15.393  1.00 97.63           H  
ATOM   3979  CD  GLU A 253     -13.639 -16.166  13.637  1.00 97.63           C  
ATOM   3980  OE1 GLU A 253     -14.203 -17.277  13.517  1.00 97.63           O  
ATOM   3981  OE2 GLU A 253     -13.611 -15.302  12.724  1.00 97.63           O  
ATOM   3982  N   ALA A 254      -9.576 -12.673  15.075  1.00 97.32           N  
ATOM   3983  H   ALA A 254     -10.466 -12.201  15.010  1.00 97.32           H  
ATOM   3984  CA  ALA A 254      -8.364 -11.951  14.695  1.00 97.32           C  
ATOM   3985  HA  ALA A 254      -7.844 -12.532  13.934  1.00 97.32           H  
ATOM   3986  C   ALA A 254      -7.397 -11.775  15.881  1.00 97.32           C  
ATOM   3987  CB  ALA A 254      -8.761 -10.600  14.090  1.00 97.32           C  
ATOM   3988  HB1 ALA A 254      -9.300 -10.006  14.828  1.00 97.32           H  
ATOM   3989  HB2 ALA A 254      -7.866 -10.058  13.783  1.00 97.32           H  
ATOM   3990  HB3 ALA A 254      -9.403 -10.756  13.223  1.00 97.32           H  
ATOM   3991  O   ALA A 254      -6.185 -11.923  15.694  1.00 97.32           O  
ATOM   3992  N   GLY A 255      -7.926 -11.495  17.079  1.00 96.50           N  
ATOM   3993  H   GLY A 255      -8.929 -11.399  17.144  1.00 96.50           H  
ATOM   3994  CA  GLY A 255      -7.153 -11.372  18.317  1.00 96.50           C  
ATOM   3995  HA2 GLY A 255      -6.334 -10.669  18.168  1.00 96.50           H  
ATOM   3996  HA3 GLY A 255      -7.809 -10.987  19.098  1.00 96.50           H  
ATOM   3997  C   GLY A 255      -6.570 -12.701  18.803  1.00 96.50           C  
ATOM   3998  O   GLY A 255      -5.405 -12.755  19.194  1.00 96.50           O  
ATOM   3999  N   GLU A 256      -7.330 -13.795  18.711  1.00 97.16           N  
ATOM   4000  H   GLU A 256      -8.296 -13.690  18.436  1.00 97.16           H  
ATOM   4001  CA  GLU A 256      -6.836 -15.146  19.002  1.00 97.16           C  
ATOM   4002  HA  GLU A 256      -6.450 -15.188  20.021  1.00 97.16           H  
ATOM   4003  C   GLU A 256      -5.695 -15.541  18.058  1.00 97.16           C  
ATOM   4004  CB  GLU A 256      -7.967 -16.173  18.850  1.00 97.16           C  
ATOM   4005  HB2 GLU A 256      -7.521 -17.167  18.845  1.00 97.16           H  
ATOM   4006  HB3 GLU A 256      -8.464 -16.017  17.892  1.00 97.16           H  
ATOM   4007  O   GLU A 256      -4.683 -16.101  18.490  1.00 97.16           O  
ATOM   4008  CG  GLU A 256      -9.003 -16.126  19.980  1.00 97.16           C  
ATOM   4009  HG2 GLU A 256      -8.491 -16.323  20.922  1.00 97.16           H  
ATOM   4010  HG3 GLU A 256      -9.436 -15.127  20.041  1.00 97.16           H  
ATOM   4011  CD  GLU A 256     -10.126 -17.162  19.791  1.00 97.16           C  
ATOM   4012  OE1 GLU A 256     -11.025 -17.192  20.661  1.00 97.16           O  
ATOM   4013  OE2 GLU A 256     -10.055 -17.957  18.821  1.00 97.16           O  
ATOM   4014  N   LYS A 257      -5.836 -15.229  16.763  1.00 95.73           N  
ATOM   4015  H   LYS A 257      -6.702 -14.798  16.474  1.00 95.73           H  
ATOM   4016  CA  LYS A 257      -4.796 -15.503  15.768  1.00 95.73           C  
ATOM   4017  HA  LYS A 257      -4.461 -16.533  15.894  1.00 95.73           H  
ATOM   4018  C   LYS A 257      -3.539 -14.683  15.999  1.00 95.73           C  
ATOM   4019  CB  LYS A 257      -5.323 -15.288  14.344  1.00 95.73           C  
ATOM   4020  HB2 LYS A 257      -4.481 -15.331  13.653  1.00 95.73           H  
ATOM   4021  HB3 LYS A 257      -5.767 -14.294  14.280  1.00 95.73           H  
ATOM   4022  O   LYS A 257      -2.469 -15.271  15.932  1.00 95.73           O  
ATOM   4023  CG  LYS A 257      -6.364 -16.316  13.887  1.00 95.73           C  
ATOM   4024  HG2 LYS A 257      -6.657 -16.075  12.865  1.00 95.73           H  
ATOM   4025  HG3 LYS A 257      -7.250 -16.262  14.520  1.00 95.73           H  
ATOM   4026  CD  LYS A 257      -5.846 -17.750  13.937  1.00 95.73           C  
ATOM   4027  HD2 LYS A 257      -5.612 -18.019  14.967  1.00 95.73           H  
ATOM   4028  HD3 LYS A 257      -4.952 -17.837  13.319  1.00 95.73           H  
ATOM   4029  CE  LYS A 257      -6.941 -18.679  13.431  1.00 95.73           C  
ATOM   4030  HE2 LYS A 257      -7.848 -18.485  14.003  1.00 95.73           H  
ATOM   4031  HE3 LYS A 257      -7.142 -18.447  12.385  1.00 95.73           H  
ATOM   4032  NZ  LYS A 257      -6.518 -20.085  13.594  1.00 95.73           N  
ATOM   4033  HZ1 LYS A 257      -5.670 -20.238  13.067  1.00 95.73           H  
ATOM   4034  HZ2 LYS A 257      -6.337 -20.262  14.571  1.00 95.73           H  
ATOM   4035  HZ3 LYS A 257      -7.248 -20.708  13.279  1.00 95.73           H  
ATOM   4036  N   ASP A 258      -3.662 -13.392  16.302  1.00 93.75           N  
ATOM   4037  H   ASP A 258      -4.590 -12.998  16.369  1.00 93.75           H  
ATOM   4038  CA  ASP A 258      -2.518 -12.538  16.654  1.00 93.75           C  
ATOM   4039  HA  ASP A 258      -1.838 -12.469  15.804  1.00 93.75           H  
ATOM   4040  C   ASP A 258      -1.734 -13.147  17.828  1.00 93.75           C  
ATOM   4041  CB  ASP A 258      -3.037 -11.124  16.986  1.00 93.75           C  
ATOM   4042  HB2 ASP A 258      -3.598 -10.745  16.132  1.00 93.75           H  
ATOM   4043  HB3 ASP A 258      -3.728 -11.186  17.826  1.00 93.75           H  
ATOM   4044  O   ASP A 258      -0.543 -13.432  17.706  1.00 93.75           O  
ATOM   4045  CG  ASP A 258      -1.953 -10.095  17.338  1.00 93.75           C  
ATOM   4046  OD1 ASP A 258      -0.788 -10.480  17.567  1.00 93.75           O  
ATOM   4047  OD2 ASP A 258      -2.289  -8.888  17.330  1.00 93.75           O  
ATOM   4048  N   GLY A 259      -2.431 -13.470  18.925  1.00 94.69           N  
ATOM   4049  H   GLY A 259      -3.414 -13.239  18.954  1.00 94.69           H  
ATOM   4050  CA  GLY A 259      -1.802 -14.022  20.126  1.00 94.69           C  
ATOM   4051  HA2 GLY A 259      -1.055 -13.315  20.486  1.00 94.69           H  
ATOM   4052  HA3 GLY A 259      -2.568 -14.146  20.892  1.00 94.69           H  
ATOM   4053  C   GLY A 259      -1.114 -15.377  19.917  1.00 94.69           C  
ATOM   4054  O   GLY A 259      -0.127 -15.669  20.592  1.00 94.69           O  
ATOM   4055  N   ALA A 260      -1.612 -16.204  18.993  1.00 96.69           N  
ATOM   4056  H   ALA A 260      -2.448 -15.917  18.505  1.00 96.69           H  
ATOM   4057  CA  ALA A 260      -1.028 -17.510  18.684  1.00 96.69           C  
ATOM   4058  HA  ALA A 260      -0.564 -17.914  19.584  1.00 96.69           H  
ATOM   4059  C   ALA A 260       0.063 -17.455  17.600  1.00 96.69           C  
ATOM   4060  CB  ALA A 260      -2.168 -18.450  18.275  1.00 96.69           C  
ATOM   4061  HB1 ALA A 260      -2.655 -18.071  17.376  1.00 96.69           H  
ATOM   4062  HB2 ALA A 260      -2.902 -18.508  19.079  1.00 96.69           H  
ATOM   4063  HB3 ALA A 260      -1.769 -19.445  18.079  1.00 96.69           H  
ATOM   4064  O   ALA A 260       1.041 -18.199  17.669  1.00 96.69           O  
ATOM   4065  N   ASN A 261      -0.129 -16.625  16.575  1.00 97.02           N  
ATOM   4066  H   ASN A 261      -0.934 -16.016  16.606  1.00 97.02           H  
ATOM   4067  CA  ASN A 261       0.755 -16.478  15.427  1.00 97.02           C  
ATOM   4068  HA  ASN A 261       1.787 -16.606  15.754  1.00 97.02           H  
ATOM   4069  C   ASN A 261       0.585 -15.081  14.789  1.00 97.02           C  
ATOM   4070  CB  ASN A 261       0.453 -17.591  14.409  1.00 97.02           C  
ATOM   4071  HB2 ASN A 261      -0.579 -17.501  14.071  1.00 97.02           H  
ATOM   4072  HB3 ASN A 261       0.587 -18.562  14.886  1.00 97.02           H  
ATOM   4073  O   ASN A 261      -0.256 -14.907  13.896  1.00 97.02           O  
ATOM   4074  CG  ASN A 261       1.376 -17.525  13.202  1.00 97.02           C  
ATOM   4075  ND2 ASN A 261       1.172 -18.401  12.250  1.00 97.02           N  
ATOM   4076 HD21 ASN A 261       0.477 -19.126  12.357  1.00 97.02           H  
ATOM   4077 HD22 ASN A 261       1.922 -18.517  11.583  1.00 97.02           H  
ATOM   4078  OD1 ASN A 261       2.286 -16.717  13.111  1.00 97.02           O  
ATOM   4079  N   PRO A 262       1.419 -14.093  15.157  1.00 96.61           N  
ATOM   4080  CA  PRO A 262       1.331 -12.747  14.595  1.00 96.61           C  
ATOM   4081  HA  PRO A 262       0.312 -12.376  14.708  1.00 96.61           H  
ATOM   4082  C   PRO A 262       1.699 -12.693  13.101  1.00 96.61           C  
ATOM   4083  CB  PRO A 262       2.267 -11.897  15.459  1.00 96.61           C  
ATOM   4084  HB2 PRO A 262       1.714 -11.517  16.318  1.00 96.61           H  
ATOM   4085  HB3 PRO A 262       2.715 -11.072  14.904  1.00 96.61           H  
ATOM   4086  O   PRO A 262       1.443 -11.682  12.447  1.00 96.61           O  
ATOM   4087  CG  PRO A 262       3.317 -12.899  15.935  1.00 96.61           C  
ATOM   4088  HG2 PRO A 262       4.059 -13.054  15.152  1.00 96.61           H  
ATOM   4089  HG3 PRO A 262       3.794 -12.577  16.861  1.00 96.61           H  
ATOM   4090  CD  PRO A 262       2.501 -14.173  16.131  1.00 96.61           C  
ATOM   4091  HD2 PRO A 262       2.080 -14.194  17.136  1.00 96.61           H  
ATOM   4092  HD3 PRO A 262       3.140 -15.040  15.964  1.00 96.61           H  
ATOM   4093  N   ASP A 263       2.273 -13.758  12.535  1.00 97.43           N  
ATOM   4094  H   ASP A 263       2.442 -14.571  13.111  1.00 97.43           H  
ATOM   4095  CA  ASP A 263       2.708 -13.870  11.136  1.00 97.43           C  
ATOM   4096  HA  ASP A 263       2.679 -12.882  10.676  1.00 97.43           H  
ATOM   4097  C   ASP A 263       1.765 -14.755  10.291  1.00 97.43           C  
ATOM   4098  CB  ASP A 263       4.174 -14.336  11.099  1.00 97.43           C  
ATOM   4099  HB2 ASP A 263       4.239 -15.344  11.508  1.00 97.43           H  
ATOM   4100  HB3 ASP A 263       4.514 -14.366  10.064  1.00 97.43           H  
ATOM   4101  O   ASP A 263       2.146 -15.269   9.237  1.00 97.43           O  
ATOM   4102  CG  ASP A 263       5.103 -13.400  11.882  1.00 97.43           C  
ATOM   4103  OD1 ASP A 263       5.034 -12.170  11.641  1.00 97.43           O  
ATOM   4104  OD2 ASP A 263       5.881 -13.892  12.724  1.00 97.43           O  
ATOM   4105  N   TRP A 264       0.517 -14.940  10.749  1.00 97.73           N  
ATOM   4106  H   TRP A 264       0.314 -14.562  11.663  1.00 97.73           H  
ATOM   4107  CA  TRP A 264      -0.464 -15.867  10.168  1.00 97.73           C  
ATOM   4108  HA  TRP A 264      -0.131 -16.886  10.365  1.00 97.73           H  
ATOM   4109  C   TRP A 264      -0.633 -15.746   8.646  1.00 97.73           C  
ATOM   4110  CB  TRP A 264      -1.823 -15.656  10.859  1.00 97.73           C  
ATOM   4111  HB2 TRP A 264      -1.704 -15.859  11.923  1.00 97.73           H  
ATOM   4112  HB3 TRP A 264      -2.114 -14.610  10.763  1.00 97.73           H  
ATOM   4113  O   TRP A 264      -0.620 -16.755   7.939  1.00 97.73           O  
ATOM   4114  CG  TRP A 264      -2.946 -16.516  10.349  1.00 97.73           C  
ATOM   4115  CD1 TRP A 264      -3.783 -16.225   9.326  1.00 97.73           C  
ATOM   4116  HD1 TRP A 264      -3.759 -15.327   8.726  1.00 97.73           H  
ATOM   4117  CD2 TRP A 264      -3.327 -17.853  10.788  1.00 97.73           C  
ATOM   4118  CE2 TRP A 264      -4.406 -18.312   9.971  1.00 97.73           C  
ATOM   4119  CE3 TRP A 264      -2.848 -18.739  11.777  1.00 97.73           C  
ATOM   4120  HE3 TRP A 264      -2.023 -18.420  12.397  1.00 97.73           H  
ATOM   4121  NE1 TRP A 264      -4.650 -17.270   9.104  1.00 97.73           N  
ATOM   4122  HE1 TRP A 264      -5.316 -17.259   8.344  1.00 97.73           H  
ATOM   4123  CH2 TRP A 264      -4.445 -20.457  11.093  1.00 97.73           C  
ATOM   4124  HH2 TRP A 264      -4.811 -21.471  11.164  1.00 97.73           H  
ATOM   4125  CZ2 TRP A 264      -4.969 -19.587  10.121  1.00 97.73           C  
ATOM   4126  HZ2 TRP A 264      -5.753 -19.911   9.452  1.00 97.73           H  
ATOM   4127  CZ3 TRP A 264      -3.397 -20.027  11.928  1.00 97.73           C  
ATOM   4128  HZ3 TRP A 264      -2.967 -20.704  12.652  1.00 97.73           H  
ATOM   4129  N   LEU A 265      -0.807 -14.529   8.115  1.00 98.06           N  
ATOM   4130  H   LEU A 265      -0.649 -13.726   8.706  1.00 98.06           H  
ATOM   4131  CA  LEU A 265      -1.100 -14.335   6.689  1.00 98.06           C  
ATOM   4132  HA  LEU A 265      -1.815 -15.093   6.369  1.00 98.06           H  
ATOM   4133  C   LEU A 265       0.164 -14.534   5.843  1.00 98.06           C  
ATOM   4134  CB  LEU A 265      -1.699 -12.943   6.411  1.00 98.06           C  
ATOM   4135  HB2 LEU A 265      -1.039 -12.175   6.812  1.00 98.06           H  
ATOM   4136  HB3 LEU A 265      -1.683 -12.822   5.328  1.00 98.06           H  
ATOM   4137  O   LEU A 265       0.083 -15.042   4.723  1.00 98.06           O  
ATOM   4138  CG  LEU A 265      -3.161 -12.696   6.829  1.00 98.06           C  
ATOM   4139  HG  LEU A 265      -3.774 -13.461   6.354  1.00 98.06           H  
ATOM   4140  CD1 LEU A 265      -3.490 -12.710   8.320  1.00 98.06           C  
ATOM   4141 HD11 LEU A 265      -4.557 -12.893   8.445  1.00 98.06           H  
ATOM   4142 HD12 LEU A 265      -3.257 -11.746   8.773  1.00 98.06           H  
ATOM   4143 HD13 LEU A 265      -2.922 -13.466   8.862  1.00 98.06           H  
ATOM   4144  CD2 LEU A 265      -3.605 -11.327   6.305  1.00 98.06           C  
ATOM   4145 HD21 LEU A 265      -4.640 -11.145   6.596  1.00 98.06           H  
ATOM   4146 HD22 LEU A 265      -2.966 -10.550   6.723  1.00 98.06           H  
ATOM   4147 HD23 LEU A 265      -3.534 -11.310   5.217  1.00 98.06           H  
ATOM   4148  N   THR A 266       1.319 -14.137   6.379  1.00 97.92           N  
ATOM   4149  H   THR A 266       1.296 -13.691   7.285  1.00 97.92           H  
ATOM   4150  CA  THR A 266       2.634 -14.356   5.772  1.00 97.92           C  
ATOM   4151  HA  THR A 266       2.642 -13.932   4.768  1.00 97.92           H  
ATOM   4152  C   THR A 266       2.931 -15.848   5.650  1.00 97.92           C  
ATOM   4153  CB  THR A 266       3.720 -13.657   6.606  1.00 97.92           C  
ATOM   4154  HB  THR A 266       3.714 -14.044   7.625  1.00 97.92           H  
ATOM   4155  O   THR A 266       3.287 -16.316   4.565  1.00 97.92           O  
ATOM   4156  CG2 THR A 266       5.122 -13.848   6.023  1.00 97.92           C  
ATOM   4157 HG21 THR A 266       5.818 -13.188   6.541  1.00 97.92           H  
ATOM   4158 HG22 THR A 266       5.130 -13.622   4.957  1.00 97.92           H  
ATOM   4159 HG23 THR A 266       5.448 -14.878   6.175  1.00 97.92           H  
ATOM   4160  OG1 THR A 266       3.447 -12.274   6.651  1.00 97.92           O  
ATOM   4161  HG1 THR A 266       2.789 -12.146   7.338  1.00 97.92           H  
ATOM   4162  N   GLN A 267       2.725 -16.600   6.733  1.00 98.14           N  
ATOM   4163  H   GLN A 267       2.434 -16.149   7.589  1.00 98.14           H  
ATOM   4164  CA  GLN A 267       2.910 -18.047   6.758  1.00 98.14           C  
ATOM   4165  HA  GLN A 267       3.920 -18.268   6.413  1.00 98.14           H  
ATOM   4166  C   GLN A 267       1.939 -18.757   5.803  1.00 98.14           C  
ATOM   4167  CB  GLN A 267       2.784 -18.538   8.205  1.00 98.14           C  
ATOM   4168  HB2 GLN A 267       1.785 -18.321   8.583  1.00 98.14           H  
ATOM   4169  HB3 GLN A 267       3.510 -18.003   8.818  1.00 98.14           H  
ATOM   4170  O   GLN A 267       2.390 -19.555   4.984  1.00 98.14           O  
ATOM   4171  CG  GLN A 267       3.053 -20.046   8.313  1.00 98.14           C  
ATOM   4172  HG2 GLN A 267       2.268 -20.589   7.785  1.00 98.14           H  
ATOM   4173  HG3 GLN A 267       4.008 -20.283   7.844  1.00 98.14           H  
ATOM   4174  CD  GLN A 267       3.089 -20.553   9.749  1.00 98.14           C  
ATOM   4175  NE2 GLN A 267       3.204 -21.844   9.944  1.00 98.14           N  
ATOM   4176 HE21 GLN A 267       3.250 -22.181  10.895  1.00 98.14           H  
ATOM   4177 HE22 GLN A 267       3.275 -22.454   9.143  1.00 98.14           H  
ATOM   4178  OE1 GLN A 267       3.014 -19.813  10.716  1.00 98.14           O  
ATOM   4179  N   ASP A 268       0.642 -18.416   5.826  1.00 98.46           N  
ATOM   4180  H   ASP A 268       0.322 -17.782   6.545  1.00 98.46           H  
ATOM   4181  CA  ASP A 268      -0.359 -19.002   4.918  1.00 98.46           C  
ATOM   4182  HA  ASP A 268      -0.406 -20.076   5.098  1.00 98.46           H  
ATOM   4183  C   ASP A 268       0.008 -18.806   3.438  1.00 98.46           C  
ATOM   4184  CB  ASP A 268      -1.751 -18.406   5.201  1.00 98.46           C  
ATOM   4185  HB2 ASP A 268      -2.083 -18.724   6.189  1.00 98.46           H  
ATOM   4186  HB3 ASP A 268      -1.679 -17.318   5.205  1.00 98.46           H  
ATOM   4187  O   ASP A 268      -0.104 -19.744   2.647  1.00 98.46           O  
ATOM   4188  CG  ASP A 268      -2.798 -18.825   4.155  1.00 98.46           C  
ATOM   4189  OD1 ASP A 268      -3.299 -19.969   4.161  1.00 98.46           O  
ATOM   4190  OD2 ASP A 268      -3.154 -17.999   3.278  1.00 98.46           O  
ATOM   4191  N   LEU A 269       0.470 -17.610   3.049  1.00 98.70           N  
ATOM   4192  H   LEU A 269       0.548 -16.878   3.741  1.00 98.70           H  
ATOM   4193  CA  LEU A 269       0.894 -17.345   1.672  1.00 98.70           C  
ATOM   4194  HA  LEU A 269       0.066 -17.600   1.011  1.00 98.70           H  
ATOM   4195  C   LEU A 269       2.083 -18.226   1.273  1.00 98.70           C  
ATOM   4196  CB  LEU A 269       1.225 -15.850   1.514  1.00 98.70           C  
ATOM   4197  HB2 LEU A 269       1.985 -15.585   2.250  1.00 98.70           H  
ATOM   4198  HB3 LEU A 269       0.331 -15.268   1.736  1.00 98.70           H  
ATOM   4199  O   LEU A 269       2.048 -18.860   0.216  1.00 98.70           O  
ATOM   4200  CG  LEU A 269       1.750 -15.465   0.114  1.00 98.70           C  
ATOM   4201  HG  LEU A 269       2.642 -16.044  -0.125  1.00 98.70           H  
ATOM   4202  CD1 LEU A 269       0.701 -15.694  -0.979  1.00 98.70           C  
ATOM   4203 HD11 LEU A 269       0.496 -16.761  -1.068  1.00 98.70           H  
ATOM   4204 HD12 LEU A 269      -0.215 -15.156  -0.738  1.00 98.70           H  
ATOM   4205 HD13 LEU A 269       1.091 -15.344  -1.935  1.00 98.70           H  
ATOM   4206  CD2 LEU A 269       2.137 -13.987   0.100  1.00 98.70           C  
ATOM   4207 HD21 LEU A 269       2.920 -13.814   0.838  1.00 98.70           H  
ATOM   4208 HD22 LEU A 269       1.268 -13.377   0.345  1.00 98.70           H  
ATOM   4209 HD23 LEU A 269       2.519 -13.715  -0.884  1.00 98.70           H  
ATOM   4210  N   PHE A 270       3.119 -18.261   2.115  1.00 98.69           N  
ATOM   4211  H   PHE A 270       3.053 -17.758   2.988  1.00 98.69           H  
ATOM   4212  CA  PHE A 270       4.339 -19.013   1.838  1.00 98.69           C  
ATOM   4213  HA  PHE A 270       4.738 -18.688   0.877  1.00 98.69           H  
ATOM   4214  C   PHE A 270       4.058 -20.515   1.738  1.00 98.69           C  
ATOM   4215  CB  PHE A 270       5.380 -18.713   2.925  1.00 98.69           C  
ATOM   4216  HB2 PHE A 270       5.559 -17.639   2.953  1.00 98.69           H  
ATOM   4217  HB3 PHE A 270       4.981 -19.001   3.898  1.00 98.69           H  
ATOM   4218  O   PHE A 270       4.443 -21.159   0.760  1.00 98.69           O  
ATOM   4219  CG  PHE A 270       6.700 -19.427   2.705  1.00 98.69           C  
ATOM   4220  CD1 PHE A 270       6.897 -20.728   3.207  1.00 98.69           C  
ATOM   4221  HD1 PHE A 270       6.117 -21.211   3.777  1.00 98.69           H  
ATOM   4222  CD2 PHE A 270       7.728 -18.798   1.977  1.00 98.69           C  
ATOM   4223  HD2 PHE A 270       7.582 -17.800   1.592  1.00 98.69           H  
ATOM   4224  CE1 PHE A 270       8.109 -21.400   2.972  1.00 98.69           C  
ATOM   4225  HE1 PHE A 270       8.256 -22.395   3.366  1.00 98.69           H  
ATOM   4226  CE2 PHE A 270       8.947 -19.465   1.754  1.00 98.69           C  
ATOM   4227  HE2 PHE A 270       9.743 -18.974   1.214  1.00 98.69           H  
ATOM   4228  CZ  PHE A 270       9.134 -20.768   2.247  1.00 98.69           C  
ATOM   4229  HZ  PHE A 270      10.073 -21.277   2.084  1.00 98.69           H  
ATOM   4230  N   GLU A 271       3.358 -21.076   2.724  1.00 98.69           N  
ATOM   4231  H   GLU A 271       3.045 -20.497   3.491  1.00 98.69           H  
ATOM   4232  CA  GLU A 271       3.062 -22.505   2.784  1.00 98.69           C  
ATOM   4233  HA  GLU A 271       3.989 -23.071   2.695  1.00 98.69           H  
ATOM   4234  C   GLU A 271       2.151 -22.945   1.643  1.00 98.69           C  
ATOM   4235  CB  GLU A 271       2.407 -22.857   4.122  1.00 98.69           C  
ATOM   4236  HB2 GLU A 271       1.574 -22.178   4.302  1.00 98.69           H  
ATOM   4237  HB3 GLU A 271       2.020 -23.874   4.063  1.00 98.69           H  
ATOM   4238  O   GLU A 271       2.384 -24.006   1.068  1.00 98.69           O  
ATOM   4239  CG  GLU A 271       3.408 -22.789   5.283  1.00 98.69           C  
ATOM   4240  HG2 GLU A 271       3.841 -21.790   5.338  1.00 98.69           H  
ATOM   4241  HG3 GLU A 271       4.218 -23.490   5.080  1.00 98.69           H  
ATOM   4242  CD  GLU A 271       2.767 -23.134   6.634  1.00 98.69           C  
ATOM   4243  OE1 GLU A 271       3.536 -23.276   7.612  1.00 98.69           O  
ATOM   4244  OE2 GLU A 271       1.524 -23.255   6.707  1.00 98.69           O  
ATOM   4245  N   ALA A 272       1.154 -22.133   1.268  1.00 98.65           N  
ATOM   4246  H   ALA A 272       1.003 -21.279   1.786  1.00 98.65           H  
ATOM   4247  CA  ALA A 272       0.269 -22.430   0.146  1.00 98.65           C  
ATOM   4248  HA  ALA A 272      -0.220 -23.386   0.332  1.00 98.65           H  
ATOM   4249  C   ALA A 272       1.026 -22.555  -1.180  1.00 98.65           C  
ATOM   4250  CB  ALA A 272      -0.805 -21.351   0.061  1.00 98.65           C  
ATOM   4251  HB1 ALA A 272      -1.387 -21.350   0.982  1.00 98.65           H  
ATOM   4252  HB2 ALA A 272      -1.454 -21.561  -0.789  1.00 98.65           H  
ATOM   4253  HB3 ALA A 272      -0.339 -20.374  -0.073  1.00 98.65           H  
ATOM   4254  O   ALA A 272       0.828 -23.528  -1.907  1.00 98.65           O  
ATOM   4255  N   ILE A 273       1.937 -21.626  -1.468  1.00 98.68           N  
ATOM   4256  H   ILE A 273       2.072 -20.861  -0.823  1.00 98.68           H  
ATOM   4257  CA  ILE A 273       2.757 -21.684  -2.683  1.00 98.68           C  
ATOM   4258  HA  ILE A 273       2.110 -21.870  -3.539  1.00 98.68           H  
ATOM   4259  C   ILE A 273       3.741 -22.859  -2.615  1.00 98.68           C  
ATOM   4260  CB  ILE A 273       3.457 -20.328  -2.901  1.00 98.68           C  
ATOM   4261  HB  ILE A 273       3.965 -20.050  -1.977  1.00 98.68           H  
ATOM   4262  O   ILE A 273       3.889 -23.591  -3.591  1.00 98.68           O  
ATOM   4263  CG1 ILE A 273       2.394 -19.254  -3.230  1.00 98.68           C  
ATOM   4264 HG12 ILE A 273       1.944 -19.482  -4.196  1.00 98.68           H  
ATOM   4265 HG13 ILE A 273       1.604 -19.274  -2.480  1.00 98.68           H  
ATOM   4266  CG2 ILE A 273       4.501 -20.418  -4.029  1.00 98.68           C  
ATOM   4267 HG21 ILE A 273       4.960 -19.442  -4.193  1.00 98.68           H  
ATOM   4268 HG22 ILE A 273       5.296 -21.113  -3.761  1.00 98.68           H  
ATOM   4269 HG23 ILE A 273       4.023 -20.758  -4.948  1.00 98.68           H  
ATOM   4270  CD1 ILE A 273       2.940 -17.824  -3.264  1.00 98.68           C  
ATOM   4271 HD11 ILE A 273       2.109 -17.127  -3.377  1.00 98.68           H  
ATOM   4272 HD12 ILE A 273       3.467 -17.604  -2.335  1.00 98.68           H  
ATOM   4273 HD13 ILE A 273       3.609 -17.698  -4.115  1.00 98.68           H  
ATOM   4274  N   ALA A 274       4.365 -23.104  -1.457  1.00 98.47           N  
ATOM   4275  H   ALA A 274       4.192 -22.491  -0.673  1.00 98.47           H  
ATOM   4276  CA  ALA A 274       5.319 -24.203  -1.282  1.00 98.47           C  
ATOM   4277  HA  ALA A 274       6.139 -24.066  -1.987  1.00 98.47           H  
ATOM   4278  C   ALA A 274       4.700 -25.584  -1.566  1.00 98.47           C  
ATOM   4279  CB  ALA A 274       5.884 -24.139   0.142  1.00 98.47           C  
ATOM   4280  HB1 ALA A 274       6.631 -24.921   0.273  1.00 98.47           H  
ATOM   4281  HB2 ALA A 274       5.086 -24.287   0.870  1.00 98.47           H  
ATOM   4282  HB3 ALA A 274       6.353 -23.171   0.319  1.00 98.47           H  
ATOM   4283  O   ALA A 274       5.376 -26.474  -2.080  1.00 98.47           O  
ATOM   4284  N   ARG A 275       3.406 -25.757  -1.273  1.00 98.27           N  
ATOM   4285  H   ARG A 275       2.940 -24.994  -0.803  1.00 98.27           H  
ATOM   4286  CA  ARG A 275       2.645 -26.989  -1.548  1.00 98.27           C  
ATOM   4287  HA  ARG A 275       3.363 -27.803  -1.652  1.00 98.27           H  
ATOM   4288  C   ARG A 275       1.885 -26.984  -2.883  1.00 98.27           C  
ATOM   4289  CB  ARG A 275       1.773 -27.329  -0.330  1.00 98.27           C  
ATOM   4290  HB2 ARG A 275       2.410 -27.330   0.554  1.00 98.27           H  
ATOM   4291  HB3 ARG A 275       1.354 -28.329  -0.447  1.00 98.27           H  
ATOM   4292  O   ARG A 275       1.092 -27.890  -3.122  1.00 98.27           O  
ATOM   4293  CG  ARG A 275       0.633 -26.325  -0.135  1.00 98.27           C  
ATOM   4294  HG2 ARG A 275       1.012 -25.312  -0.267  1.00 98.27           H  
ATOM   4295  HG3 ARG A 275      -0.114 -26.472  -0.916  1.00 98.27           H  
ATOM   4296  CD  ARG A 275      -0.007 -26.428   1.257  1.00 98.27           C  
ATOM   4297  HD2 ARG A 275       0.640 -26.994   1.927  1.00 98.27           H  
ATOM   4298  HD3 ARG A 275      -0.109 -25.429   1.681  1.00 98.27           H  
ATOM   4299  NE  ARG A 275      -1.323 -27.083   1.155  1.00 98.27           N  
ATOM   4300  HE  ARG A 275      -1.340 -28.085   1.280  1.00 98.27           H  
ATOM   4301  NH1 ARG A 275      -2.510 -25.205   0.593  1.00 98.27           N  
ATOM   4302 HH11 ARG A 275      -1.720 -24.644   0.876  1.00 98.27           H  
ATOM   4303 HH12 ARG A 275      -3.260 -24.763   0.081  1.00 98.27           H  
ATOM   4304  NH2 ARG A 275      -3.452 -27.203   0.351  1.00 98.27           N  
ATOM   4305 HH21 ARG A 275      -4.237 -26.712  -0.052  1.00 98.27           H  
ATOM   4306 HH22 ARG A 275      -3.413 -28.212   0.359  1.00 98.27           H  
ATOM   4307  CZ  ARG A 275      -2.421 -26.498   0.711  1.00 98.27           C  
ATOM   4308  N   GLY A 276       2.104 -25.983  -3.740  1.00 98.01           N  
ATOM   4309  H   GLY A 276       2.770 -25.270  -3.477  1.00 98.01           H  
ATOM   4310  CA  GLY A 276       1.505 -25.881  -5.077  1.00 98.01           C  
ATOM   4311  HA2 GLY A 276       2.115 -25.197  -5.668  1.00 98.01           H  
ATOM   4312  HA3 GLY A 276       1.526 -26.860  -5.555  1.00 98.01           H  
ATOM   4313  C   GLY A 276       0.060 -25.362  -5.129  1.00 98.01           C  
ATOM   4314  O   GLY A 276      -0.537 -25.346  -6.204  1.00 98.01           O  
ATOM   4315  N   ASP A 277      -0.504 -24.907  -4.007  1.00 98.08           N  
ATOM   4316  H   ASP A 277       0.097 -24.812  -3.201  1.00 98.08           H  
ATOM   4317  CA  ASP A 277      -1.823 -24.257  -3.911  1.00 98.08           C  
ATOM   4318  HA  ASP A 277      -2.496 -24.705  -4.641  1.00 98.08           H  
ATOM   4319  C   ASP A 277      -1.707 -22.762  -4.259  1.00 98.08           C  
ATOM   4320  CB  ASP A 277      -2.412 -24.520  -2.518  1.00 98.08           C  
ATOM   4321  HB2 ASP A 277      -2.464 -25.597  -2.363  1.00 98.08           H  
ATOM   4322  HB3 ASP A 277      -1.734 -24.107  -1.771  1.00 98.08           H  
ATOM   4323  O   ASP A 277      -1.882 -21.862  -3.428  1.00 98.08           O  
ATOM   4324  CG  ASP A 277      -3.810 -23.932  -2.290  1.00 98.08           C  
ATOM   4325  OD1 ASP A 277      -4.564 -23.752  -3.264  1.00 98.08           O  
ATOM   4326  OD2 ASP A 277      -4.143 -23.720  -1.091  1.00 98.08           O  
ATOM   4327  N   ASN A 278      -1.313 -22.521  -5.509  1.00 98.52           N  
ATOM   4328  H   ASN A 278      -1.169 -23.329  -6.098  1.00 98.52           H  
ATOM   4329  CA  ASN A 278      -0.948 -21.213  -6.034  1.00 98.52           C  
ATOM   4330  HA  ASN A 278      -0.188 -20.784  -5.381  1.00 98.52           H  
ATOM   4331  C   ASN A 278      -2.161 -20.273  -6.091  1.00 98.52           C  
ATOM   4332  CB  ASN A 278      -0.332 -21.412  -7.424  1.00 98.52           C  
ATOM   4333  HB2 ASN A 278      -0.245 -20.450  -7.929  1.00 98.52           H  
ATOM   4334  HB3 ASN A 278      -0.987 -22.044  -8.023  1.00 98.52           H  
ATOM   4335  O   ASN A 278      -3.127 -20.570  -6.800  1.00 98.52           O  
ATOM   4336  CG  ASN A 278       1.050 -22.030  -7.352  1.00 98.52           C  
ATOM   4337  ND2 ASN A 278       1.500 -22.647  -8.418  1.00 98.52           N  
ATOM   4338 HD21 ASN A 278       2.404 -23.083  -8.308  1.00 98.52           H  
ATOM   4339 HD22 ASN A 278       0.898 -22.789  -9.216  1.00 98.52           H  
ATOM   4340  OD1 ASN A 278       1.757 -21.967  -6.362  1.00 98.52           O  
ATOM   4341  N   PRO A 279      -2.134 -19.127  -5.387  1.00 98.65           N  
ATOM   4342  CA  PRO A 279      -3.253 -18.207  -5.407  1.00 98.65           C  
ATOM   4343  HA  PRO A 279      -4.166 -18.790  -5.286  1.00 98.65           H  
ATOM   4344  C   PRO A 279      -3.353 -17.425  -6.721  1.00 98.65           C  
ATOM   4345  CB  PRO A 279      -3.030 -17.297  -4.197  1.00 98.65           C  
ATOM   4346  HB2 PRO A 279      -3.442 -17.784  -3.313  1.00 98.65           H  
ATOM   4347  HB3 PRO A 279      -3.466 -16.307  -4.332  1.00 98.65           H  
ATOM   4348  O   PRO A 279      -2.334 -17.008  -7.281  1.00 98.65           O  
ATOM   4349  CG  PRO A 279      -1.517 -17.244  -4.068  1.00 98.65           C  
ATOM   4350  HG2 PRO A 279      -1.187 -16.994  -3.060  1.00 98.65           H  
ATOM   4351  HG3 PRO A 279      -1.136 -16.521  -4.791  1.00 98.65           H  
ATOM   4352  CD  PRO A 279      -1.107 -18.660  -4.462  1.00 98.65           C  
ATOM   4353  HD2 PRO A 279      -0.121 -18.642  -4.928  1.00 98.65           H  
ATOM   4354  HD3 PRO A 279      -1.091 -19.301  -3.581  1.00 98.65           H  
ATOM   4355  N   SER A 280      -4.584 -17.159  -7.168  1.00 98.82           N  
ATOM   4356  H   SER A 280      -5.387 -17.547  -6.695  1.00 98.82           H  
ATOM   4357  CA  SER A 280      -4.853 -16.364  -8.367  1.00 98.82           C  
ATOM   4358  HA  SER A 280      -3.943 -15.804  -8.584  1.00 98.82           H  
ATOM   4359  C   SER A 280      -5.959 -15.323  -8.186  1.00 98.82           C  
ATOM   4360  CB  SER A 280      -5.125 -17.261  -9.581  1.00 98.82           C  
ATOM   4361  HB2 SER A 280      -5.170 -16.651 -10.483  1.00 98.82           H  
ATOM   4362  HB3 SER A 280      -4.303 -17.969  -9.688  1.00 98.82           H  
ATOM   4363  O   SER A 280      -6.824 -15.427  -7.315  1.00 98.82           O  
ATOM   4364  OG  SER A 280      -6.336 -17.976  -9.447  1.00 98.82           O  
ATOM   4365  HG  SER A 280      -7.060 -17.405  -9.712  1.00 98.82           H  
ATOM   4366  N   TRP A 281      -5.900 -14.288  -9.022  1.00 98.88           N  
ATOM   4367  H   TRP A 281      -5.156 -14.286  -9.705  1.00 98.88           H  
ATOM   4368  CA  TRP A 281      -6.884 -13.222  -9.099  1.00 98.88           C  
ATOM   4369  HA  TRP A 281      -7.782 -13.539  -8.569  1.00 98.88           H  
ATOM   4370  C   TRP A 281      -7.251 -12.961 -10.553  1.00 98.88           C  
ATOM   4371  CB  TRP A 281      -6.353 -11.926  -8.466  1.00 98.88           C  
ATOM   4372  HB2 TRP A 281      -5.443 -11.626  -8.985  1.00 98.88           H  
ATOM   4373  HB3 TRP A 281      -7.098 -11.148  -8.639  1.00 98.88           H  
ATOM   4374  O   TRP A 281      -6.380 -12.639 -11.369  1.00 98.88           O  
ATOM   4375  CG  TRP A 281      -6.060 -11.973  -6.999  1.00 98.88           C  
ATOM   4376  CD1 TRP A 281      -6.799 -11.391  -6.028  1.00 98.88           C  
ATOM   4377  HD1 TRP A 281      -7.690 -10.805  -6.200  1.00 98.88           H  
ATOM   4378  CD2 TRP A 281      -4.939 -12.613  -6.315  1.00 98.88           C  
ATOM   4379  CE2 TRP A 281      -5.096 -12.408  -4.912  1.00 98.88           C  
ATOM   4380  CE3 TRP A 281      -3.798 -13.334  -6.732  1.00 98.88           C  
ATOM   4381  HE3 TRP A 281      -3.637 -13.511  -7.785  1.00 98.88           H  
ATOM   4382  NE1 TRP A 281      -6.257 -11.676  -4.793  1.00 98.88           N  
ATOM   4383  HE1 TRP A 281      -6.670 -11.382  -3.919  1.00 98.88           H  
ATOM   4384  CH2 TRP A 281      -3.051 -13.604  -4.423  1.00 98.88           C  
ATOM   4385  HH2 TRP A 281      -2.331 -13.980  -3.712  1.00 98.88           H  
ATOM   4386  CZ2 TRP A 281      -4.168 -12.879  -3.978  1.00 98.88           C  
ATOM   4387  HZ2 TRP A 281      -4.310 -12.671  -2.928  1.00 98.88           H  
ATOM   4388  CZ3 TRP A 281      -2.879 -13.842  -5.797  1.00 98.88           C  
ATOM   4389  HZ3 TRP A 281      -2.044 -14.435  -6.139  1.00 98.88           H  
ATOM   4390  N   THR A 282      -8.542 -12.993 -10.863  1.00 98.90           N  
ATOM   4391  H   THR A 282      -9.196 -13.329 -10.172  1.00 98.90           H  
ATOM   4392  CA  THR A 282      -9.049 -12.471 -12.132  1.00 98.90           C  
ATOM   4393  HA  THR A 282      -8.387 -12.802 -12.932  1.00 98.90           H  
ATOM   4394  C   THR A 282      -9.040 -10.941 -12.097  1.00 98.90           C  
ATOM   4395  CB  THR A 282     -10.442 -13.022 -12.445  1.00 98.90           C  
ATOM   4396  HB  THR A 282     -11.153 -12.694 -11.688  1.00 98.90           H  
ATOM   4397  O   THR A 282      -9.531 -10.324 -11.144  1.00 98.90           O  
ATOM   4398  CG2 THR A 282     -10.904 -12.573 -13.836  1.00 98.90           C  
ATOM   4399 HG21 THR A 282     -11.016 -11.489 -13.881  1.00 98.90           H  
ATOM   4400 HG22 THR A 282     -10.173 -12.883 -14.583  1.00 98.90           H  
ATOM   4401 HG23 THR A 282     -11.860 -13.039 -14.071  1.00 98.90           H  
ATOM   4402  OG1 THR A 282     -10.433 -14.429 -12.485  1.00 98.90           O  
ATOM   4403  HG1 THR A 282     -10.325 -14.789 -11.602  1.00 98.90           H  
ATOM   4404  N   THR A 283      -8.477 -10.314 -13.129  1.00 98.74           N  
ATOM   4405  H   THR A 283      -8.134 -10.861 -13.906  1.00 98.74           H  
ATOM   4406  CA  THR A 283      -8.349  -8.857 -13.229  1.00 98.74           C  
ATOM   4407  HA  THR A 283      -8.449  -8.447 -12.224  1.00 98.74           H  
ATOM   4408  C   THR A 283      -9.468  -8.263 -14.078  1.00 98.74           C  
ATOM   4409  CB  THR A 283      -6.964  -8.406 -13.718  1.00 98.74           C  
ATOM   4410  HB  THR A 283      -6.870  -7.335 -13.535  1.00 98.74           H  
ATOM   4411  O   THR A 283      -9.807  -8.777 -15.148  1.00 98.74           O  
ATOM   4412  CG2 THR A 283      -5.821  -9.122 -12.998  1.00 98.74           C  
ATOM   4413 HG21 THR A 283      -5.686 -10.121 -13.412  1.00 98.74           H  
ATOM   4414 HG22 THR A 283      -6.048  -9.221 -11.937  1.00 98.74           H  
ATOM   4415 HG23 THR A 283      -4.899  -8.554 -13.120  1.00 98.74           H  
ATOM   4416  OG1 THR A 283      -6.789  -8.654 -15.089  1.00 98.74           O  
ATOM   4417  HG1 THR A 283      -6.903  -7.825 -15.559  1.00 98.74           H  
ATOM   4418  N   TYR A 284     -10.032  -7.156 -13.603  1.00 98.77           N  
ATOM   4419  H   TYR A 284      -9.697  -6.795 -12.721  1.00 98.77           H  
ATOM   4420  CA  TYR A 284     -11.159  -6.457 -14.205  1.00 98.77           C  
ATOM   4421  HA  TYR A 284     -11.315  -6.845 -15.212  1.00 98.77           H  
ATOM   4422  C   TYR A 284     -10.906  -4.954 -14.301  1.00 98.77           C  
ATOM   4423  CB  TYR A 284     -12.437  -6.689 -13.391  1.00 98.77           C  
ATOM   4424  HB2 TYR A 284     -13.238  -6.113 -13.853  1.00 98.77           H  
ATOM   4425  HB3 TYR A 284     -12.287  -6.290 -12.388  1.00 98.77           H  
ATOM   4426  O   TYR A 284     -10.169  -4.386 -13.494  1.00 98.77           O  
ATOM   4427  CG  TYR A 284     -12.892  -8.126 -13.262  1.00 98.77           C  
ATOM   4428  CD1 TYR A 284     -13.872  -8.636 -14.134  1.00 98.77           C  
ATOM   4429  HD1 TYR A 284     -14.291  -8.011 -14.908  1.00 98.77           H  
ATOM   4430  CD2 TYR A 284     -12.353  -8.946 -12.252  1.00 98.77           C  
ATOM   4431  HD2 TYR A 284     -11.582  -8.562 -11.600  1.00 98.77           H  
ATOM   4432  CE1 TYR A 284     -14.314  -9.964 -13.999  1.00 98.77           C  
ATOM   4433  HE1 TYR A 284     -15.062 -10.365 -14.667  1.00 98.77           H  
ATOM   4434  CE2 TYR A 284     -12.782 -10.279 -12.127  1.00 98.77           C  
ATOM   4435  HE2 TYR A 284     -12.336 -10.918 -11.380  1.00 98.77           H  
ATOM   4436  OH  TYR A 284     -14.172 -12.082 -12.898  1.00 98.77           O  
ATOM   4437  HH  TYR A 284     -13.616 -12.608 -12.318  1.00 98.77           H  
ATOM   4438  CZ  TYR A 284     -13.759 -10.793 -13.005  1.00 98.77           C  
ATOM   4439  N   LEU A 285     -11.580  -4.319 -15.255  1.00 98.12           N  
ATOM   4440  H   LEU A 285     -12.123  -4.875 -15.900  1.00 98.12           H  
ATOM   4441  CA  LEU A 285     -11.664  -2.872 -15.407  1.00 98.12           C  
ATOM   4442  HA  LEU A 285     -11.041  -2.384 -14.658  1.00 98.12           H  
ATOM   4443  C   LEU A 285     -13.105  -2.413 -15.195  1.00 98.12           C  
ATOM   4444  CB  LEU A 285     -11.172  -2.464 -16.810  1.00 98.12           C  
ATOM   4445  HB2 LEU A 285     -11.333  -1.395 -16.946  1.00 98.12           H  
ATOM   4446  HB3 LEU A 285     -11.777  -2.989 -17.549  1.00 98.12           H  
ATOM   4447  O   LEU A 285     -14.027  -3.014 -15.748  1.00 98.12           O  
ATOM   4448  CG  LEU A 285      -9.690  -2.776 -17.069  1.00 98.12           C  
ATOM   4449  HG  LEU A 285      -9.486  -3.806 -16.779  1.00 98.12           H  
ATOM   4450  CD1 LEU A 285      -9.360  -2.637 -18.553  1.00 98.12           C  
ATOM   4451 HD11 LEU A 285      -8.318  -2.914 -18.715  1.00 98.12           H  
ATOM   4452 HD12 LEU A 285      -9.991  -3.308 -19.135  1.00 98.12           H  
ATOM   4453 HD13 LEU A 285      -9.520  -1.610 -18.880  1.00 98.12           H  
ATOM   4454  CD2 LEU A 285      -8.763  -1.854 -16.283  1.00 98.12           C  
ATOM   4455 HD21 LEU A 285      -8.983  -1.927 -15.218  1.00 98.12           H  
ATOM   4456 HD22 LEU A 285      -7.729  -2.151 -16.455  1.00 98.12           H  
ATOM   4457 HD23 LEU A 285      -8.896  -0.823 -16.610  1.00 98.12           H  
ATOM   4458  N   GLN A 286     -13.293  -1.323 -14.461  1.00 98.34           N  
ATOM   4459  H   GLN A 286     -12.490  -0.923 -13.997  1.00 98.34           H  
ATOM   4460  CA  GLN A 286     -14.410  -0.417 -14.732  1.00 98.34           C  
ATOM   4461  HA  GLN A 286     -15.220  -0.961 -15.217  1.00 98.34           H  
ATOM   4462  C   GLN A 286     -13.910   0.653 -15.701  1.00 98.34           C  
ATOM   4463  CB  GLN A 286     -14.972   0.204 -13.447  1.00 98.34           C  
ATOM   4464  HB2 GLN A 286     -14.195   0.776 -12.940  1.00 98.34           H  
ATOM   4465  HB3 GLN A 286     -15.785   0.876 -13.725  1.00 98.34           H  
ATOM   4466  O   GLN A 286     -12.758   1.075 -15.602  1.00 98.34           O  
ATOM   4467  CG  GLN A 286     -15.535  -0.854 -12.493  1.00 98.34           C  
ATOM   4468  HG2 GLN A 286     -16.255  -1.476 -13.026  1.00 98.34           H  
ATOM   4469  HG3 GLN A 286     -14.718  -1.487 -12.150  1.00 98.34           H  
ATOM   4470  CD  GLN A 286     -16.205  -0.245 -11.265  1.00 98.34           C  
ATOM   4471  NE2 GLN A 286     -17.506  -0.098 -11.239  1.00 98.34           N  
ATOM   4472 HE21 GLN A 286     -17.872   0.359 -10.416  1.00 98.34           H  
ATOM   4473 HE22 GLN A 286     -18.057  -0.326 -12.055  1.00 98.34           H  
ATOM   4474  OE1 GLN A 286     -15.592   0.083 -10.271  1.00 98.34           O  
ATOM   4475  N   VAL A 287     -14.755   1.069 -16.643  1.00 98.23           N  
ATOM   4476  H   VAL A 287     -15.705   0.726 -16.640  1.00 98.23           H  
ATOM   4477  CA  VAL A 287     -14.386   2.011 -17.707  1.00 98.23           C  
ATOM   4478  HA  VAL A 287     -13.413   2.448 -17.483  1.00 98.23           H  
ATOM   4479  C   VAL A 287     -15.408   3.137 -17.756  1.00 98.23           C  
ATOM   4480  CB  VAL A 287     -14.285   1.314 -19.079  1.00 98.23           C  
ATOM   4481  HB  VAL A 287     -15.274   0.971 -19.382  1.00 98.23           H  
ATOM   4482  O   VAL A 287     -16.608   2.872 -17.758  1.00 98.23           O  
ATOM   4483  CG1 VAL A 287     -13.751   2.275 -20.149  1.00 98.23           C  
ATOM   4484 HG11 VAL A 287     -12.781   2.665 -19.841  1.00 98.23           H  
ATOM   4485 HG12 VAL A 287     -14.442   3.106 -20.294  1.00 98.23           H  
ATOM   4486 HG13 VAL A 287     -13.647   1.754 -21.100  1.00 98.23           H  
ATOM   4487  CG2 VAL A 287     -13.351   0.095 -19.043  1.00 98.23           C  
ATOM   4488 HG21 VAL A 287     -13.742  -0.662 -18.362  1.00 98.23           H  
ATOM   4489 HG22 VAL A 287     -13.292  -0.346 -20.038  1.00 98.23           H  
ATOM   4490 HG23 VAL A 287     -12.355   0.393 -18.716  1.00 98.23           H  
ATOM   4491  N   MET A 288     -14.926   4.374 -17.820  1.00 97.64           N  
ATOM   4492  H   MET A 288     -13.925   4.504 -17.778  1.00 97.64           H  
ATOM   4493  CA  MET A 288     -15.744   5.576 -17.937  1.00 97.64           C  
ATOM   4494  HA  MET A 288     -16.753   5.293 -18.237  1.00 97.64           H  
ATOM   4495  C   MET A 288     -15.164   6.495 -19.017  1.00 97.64           C  
ATOM   4496  CB  MET A 288     -15.823   6.247 -16.558  1.00 97.64           C  
ATOM   4497  HB2 MET A 288     -14.860   6.681 -16.289  1.00 97.64           H  
ATOM   4498  HB3 MET A 288     -16.077   5.483 -15.822  1.00 97.64           H  
ATOM   4499  O   MET A 288     -13.959   6.756 -19.032  1.00 97.64           O  
ATOM   4500  CG  MET A 288     -16.902   7.328 -16.525  1.00 97.64           C  
ATOM   4501  HG2 MET A 288     -16.641   8.099 -17.251  1.00 97.64           H  
ATOM   4502  HG3 MET A 288     -17.844   6.877 -16.837  1.00 97.64           H  
ATOM   4503  SD  MET A 288     -17.181   8.155 -14.937  1.00 97.64           S  
ATOM   4504  CE  MET A 288     -17.259   6.781 -13.765  1.00 97.64           C  
ATOM   4505  HE1 MET A 288     -16.249   6.406 -13.596  1.00 97.64           H  
ATOM   4506  HE2 MET A 288     -17.678   7.125 -12.819  1.00 97.64           H  
ATOM   4507  HE3 MET A 288     -17.869   5.971 -14.167  1.00 97.64           H  
ATOM   4508  N   THR A 289     -15.996   6.982 -19.940  1.00 96.19           N  
ATOM   4509  H   THR A 289     -16.978   6.751 -19.893  1.00 96.19           H  
ATOM   4510  CA  THR A 289     -15.552   7.985 -20.923  1.00 96.19           C  
ATOM   4511  HA  THR A 289     -14.570   7.672 -21.278  1.00 96.19           H  
ATOM   4512  C   THR A 289     -15.392   9.357 -20.258  1.00 96.19           C  
ATOM   4513  CB  THR A 289     -16.449   8.089 -22.172  1.00 96.19           C  
ATOM   4514  HB  THR A 289     -15.862   8.572 -22.953  1.00 96.19           H  
ATOM   4515  O   THR A 289     -15.995   9.598 -19.206  1.00 96.19           O  
ATOM   4516  CG2 THR A 289     -16.884   6.731 -22.724  1.00 96.19           C  
ATOM   4517 HG21 THR A 289     -17.396   6.880 -23.674  1.00 96.19           H  
ATOM   4518 HG22 THR A 289     -16.008   6.103 -22.887  1.00 96.19           H  
ATOM   4519 HG23 THR A 289     -17.563   6.237 -22.029  1.00 96.19           H  
ATOM   4520  OG1 THR A 289     -17.589   8.889 -21.965  1.00 96.19           O  
ATOM   4521  HG1 THR A 289     -17.482   9.617 -22.581  1.00 96.19           H  
ATOM   4522  N   PRO A 290     -14.620  10.286 -20.847  1.00 93.86           N  
ATOM   4523  CA  PRO A 290     -14.506  11.647 -20.321  1.00 93.86           C  
ATOM   4524  HA  PRO A 290     -14.012  11.607 -19.350  1.00 93.86           H  
ATOM   4525  C   PRO A 290     -15.870  12.336 -20.148  1.00 93.86           C  
ATOM   4526  CB  PRO A 290     -13.602  12.385 -21.315  1.00 93.86           C  
ATOM   4527  HB2 PRO A 290     -12.984  13.132 -20.818  1.00 93.86           H  
ATOM   4528  HB3 PRO A 290     -14.198  12.847 -22.102  1.00 93.86           H  
ATOM   4529  O   PRO A 290     -16.150  12.910 -19.101  1.00 93.86           O  
ATOM   4530  CG  PRO A 290     -12.760  11.259 -21.916  1.00 93.86           C  
ATOM   4531  HG2 PRO A 290     -11.969  10.980 -21.221  1.00 93.86           H  
ATOM   4532  HG3 PRO A 290     -12.353  11.524 -22.892  1.00 93.86           H  
ATOM   4533  CD  PRO A 290     -13.753  10.110 -22.004  1.00 93.86           C  
ATOM   4534  HD2 PRO A 290     -14.336  10.204 -22.919  1.00 93.86           H  
ATOM   4535  HD3 PRO A 290     -13.218   9.160 -21.982  1.00 93.86           H  
ATOM   4536  N   GLU A 291     -16.775  12.175 -21.114  1.00 94.81           N  
ATOM   4537  H   GLU A 291     -16.503  11.673 -21.947  1.00 94.81           H  
ATOM   4538  CA  GLU A 291     -18.114  12.778 -21.085  1.00 94.81           C  
ATOM   4539  HA  GLU A 291     -18.015  13.843 -20.877  1.00 94.81           H  
ATOM   4540  C   GLU A 291     -19.013  12.166 -20.003  1.00 94.81           C  
ATOM   4541  CB  GLU A 291     -18.834  12.593 -22.435  1.00 94.81           C  
ATOM   4542  HB2 GLU A 291     -19.765  13.158 -22.385  1.00 94.81           H  
ATOM   4543  HB3 GLU A 291     -19.112  11.547 -22.563  1.00 94.81           H  
ATOM   4544  O   GLU A 291     -19.911  12.833 -19.485  1.00 94.81           O  
ATOM   4545  CG  GLU A 291     -18.073  13.075 -23.680  1.00 94.81           C  
ATOM   4546  HG2 GLU A 291     -18.784  13.127 -24.504  1.00 94.81           H  
ATOM   4547  HG3 GLU A 291     -17.706  14.085 -23.497  1.00 94.81           H  
ATOM   4548  CD  GLU A 291     -16.912  12.157 -24.102  1.00 94.81           C  
ATOM   4549  OE1 GLU A 291     -16.059  12.630 -24.881  1.00 94.81           O  
ATOM   4550  OE2 GLU A 291     -16.877  10.985 -23.640  1.00 94.81           O  
ATOM   4551  N   GLN A 292     -18.815  10.882 -19.685  1.00 96.92           N  
ATOM   4552  H   GLN A 292     -18.060  10.389 -20.140  1.00 96.92           H  
ATOM   4553  CA  GLN A 292     -19.494  10.237 -18.563  1.00 96.92           C  
ATOM   4554  HA  GLN A 292     -20.557  10.474 -18.597  1.00 96.92           H  
ATOM   4555  C   GLN A 292     -18.956  10.771 -17.235  1.00 96.92           C  
ATOM   4556  CB  GLN A 292     -19.322   8.716 -18.633  1.00 96.92           C  
ATOM   4557  HB2 GLN A 292     -19.632   8.283 -17.683  1.00 96.92           H  
ATOM   4558  HB3 GLN A 292     -18.268   8.489 -18.789  1.00 96.92           H  
ATOM   4559  O   GLN A 292     -19.757  11.074 -16.355  1.00 96.92           O  
ATOM   4560  CG  GLN A 292     -20.148   8.060 -19.745  1.00 96.92           C  
ATOM   4561  HG2 GLN A 292     -21.207   8.211 -19.533  1.00 96.92           H  
ATOM   4562  HG3 GLN A 292     -19.921   8.521 -20.707  1.00 96.92           H  
ATOM   4563  CD  GLN A 292     -19.855   6.566 -19.846  1.00 96.92           C  
ATOM   4564  NE2 GLN A 292     -20.841   5.742 -20.120  1.00 96.92           N  
ATOM   4565 HE21 GLN A 292     -21.785   6.082 -20.241  1.00 96.92           H  
ATOM   4566 HE22 GLN A 292     -20.599   4.761 -20.124  1.00 96.92           H  
ATOM   4567  OE1 GLN A 292     -18.743   6.097 -19.663  1.00 96.92           O  
ATOM   4568  N   ALA A 293     -17.635  10.933 -17.112  1.00 95.37           N  
ATOM   4569  H   ALA A 293     -17.042  10.687 -17.892  1.00 95.37           H  
ATOM   4570  CA  ALA A 293     -16.989  11.447 -15.907  1.00 95.37           C  
ATOM   4571  HA  ALA A 293     -17.287  10.833 -15.057  1.00 95.37           H  
ATOM   4572  C   ALA A 293     -17.425  12.878 -15.569  1.00 95.37           C  
ATOM   4573  CB  ALA A 293     -15.471  11.331 -16.078  1.00 95.37           C  
ATOM   4574  HB1 ALA A 293     -14.978  11.733 -15.193  1.00 95.37           H  
ATOM   4575  HB2 ALA A 293     -15.143  11.899 -16.949  1.00 95.37           H  
ATOM   4576  HB3 ALA A 293     -15.195  10.284 -16.201  1.00 95.37           H  
ATOM   4577  O   ALA A 293     -17.731  13.153 -14.413  1.00 95.37           O  
ATOM   4578  N   GLU A 294     -17.545  13.760 -16.566  1.00 93.12           N  
ATOM   4579  H   GLU A 294     -17.205  13.496 -17.479  1.00 93.12           H  
ATOM   4580  CA  GLU A 294     -18.032  15.138 -16.382  1.00 93.12           C  
ATOM   4581  HA  GLU A 294     -17.388  15.672 -15.683  1.00 93.12           H  
ATOM   4582  C   GLU A 294     -19.465  15.213 -15.837  1.00 93.12           C  
ATOM   4583  CB  GLU A 294     -18.020  15.859 -17.736  1.00 93.12           C  
ATOM   4584  HB2 GLU A 294     -18.503  15.219 -18.474  1.00 93.12           H  
ATOM   4585  HB3 GLU A 294     -18.601  16.777 -17.648  1.00 93.12           H  
ATOM   4586  O   GLU A 294     -19.826  16.153 -15.131  1.00 93.12           O  
ATOM   4587  CG  GLU A 294     -16.613  16.237 -18.216  1.00 93.12           C  
ATOM   4588  HG2 GLU A 294     -15.985  15.347 -18.241  1.00 93.12           H  
ATOM   4589  HG3 GLU A 294     -16.179  16.932 -17.497  1.00 93.12           H  
ATOM   4590  CD  GLU A 294     -16.629  16.889 -19.610  1.00 93.12           C  
ATOM   4591  OE1 GLU A 294     -15.532  17.257 -20.083  1.00 93.12           O  
ATOM   4592  OE2 GLU A 294     -17.729  17.020 -20.205  1.00 93.12           O  
ATOM   4593  N   LYS A 295     -20.301  14.229 -16.180  1.00 95.91           N  
ATOM   4594  H   LYS A 295     -19.921  13.483 -16.746  1.00 95.91           H  
ATOM   4595  CA  LYS A 295     -21.716  14.171 -15.785  1.00 95.91           C  
ATOM   4596  HA  LYS A 295     -22.052  15.168 -15.500  1.00 95.91           H  
ATOM   4597  C   LYS A 295     -21.948  13.291 -14.563  1.00 95.91           C  
ATOM   4598  CB  LYS A 295     -22.547  13.679 -16.973  1.00 95.91           C  
ATOM   4599  HB2 LYS A 295     -23.583  13.540 -16.663  1.00 95.91           H  
ATOM   4600  HB3 LYS A 295     -22.151  12.719 -17.304  1.00 95.91           H  
ATOM   4601  O   LYS A 295     -23.084  13.192 -14.092  1.00 95.91           O  
ATOM   4602  CG  LYS A 295     -22.512  14.683 -18.129  1.00 95.91           C  
ATOM   4603  HG2 LYS A 295     -23.025  15.599 -17.834  1.00 95.91           H  
ATOM   4604  HG3 LYS A 295     -21.479  14.924 -18.382  1.00 95.91           H  
ATOM   4605  CD  LYS A 295     -23.185  14.085 -19.362  1.00 95.91           C  
ATOM   4606  HD2 LYS A 295     -22.706  13.133 -19.591  1.00 95.91           H  
ATOM   4607  HD3 LYS A 295     -24.247  13.929 -19.170  1.00 95.91           H  
ATOM   4608  CE  LYS A 295     -22.979  15.053 -20.524  1.00 95.91           C  
ATOM   4609  HE2 LYS A 295     -21.927  15.337 -20.539  1.00 95.91           H  
ATOM   4610  HE3 LYS A 295     -23.563  15.956 -20.344  1.00 95.91           H  
ATOM   4611  NZ  LYS A 295     -23.341  14.424 -21.812  1.00 95.91           N  
ATOM   4612  HZ1 LYS A 295     -23.170  15.072 -22.567  1.00 95.91           H  
ATOM   4613  HZ2 LYS A 295     -24.308  14.132 -21.810  1.00 95.91           H  
ATOM   4614  HZ3 LYS A 295     -22.744  13.621 -21.954  1.00 95.91           H  
ATOM   4615  N   PHE A 296     -20.916  12.602 -14.087  1.00 96.10           N  
ATOM   4616  H   PHE A 296     -19.997  12.759 -14.476  1.00 96.10           H  
ATOM   4617  CA  PHE A 296     -21.059  11.661 -12.996  1.00 96.10           C  
ATOM   4618  HA  PHE A 296     -21.972  11.099 -13.191  1.00 96.10           H  
ATOM   4619  C   PHE A 296     -21.245  12.406 -11.674  1.00 96.10           C  
ATOM   4620  CB  PHE A 296     -19.890  10.669 -12.975  1.00 96.10           C  
ATOM   4621  HB2 PHE A 296     -19.749  10.256 -13.974  1.00 96.10           H  
ATOM   4622  HB3 PHE A 296     -18.979  11.203 -12.704  1.00 96.10           H  
ATOM   4623  O   PHE A 296     -20.597  13.411 -11.400  1.00 96.10           O  
ATOM   4624  CG  PHE A 296     -20.105   9.501 -12.035  1.00 96.10           C  
ATOM   4625  CD1 PHE A 296     -19.101   9.144 -11.119  1.00 96.10           C  
ATOM   4626  HD1 PHE A 296     -18.171   9.693 -11.099  1.00 96.10           H  
ATOM   4627  CD2 PHE A 296     -21.299   8.753 -12.088  1.00 96.10           C  
ATOM   4628  HD2 PHE A 296     -22.053   8.973 -12.829  1.00 96.10           H  
ATOM   4629  CE1 PHE A 296     -19.294   8.060 -10.249  1.00 96.10           C  
ATOM   4630  HE1 PHE A 296     -18.508   7.778  -9.565  1.00 96.10           H  
ATOM   4631  CE2 PHE A 296     -21.511   7.694 -11.192  1.00 96.10           C  
ATOM   4632  HE2 PHE A 296     -22.425   7.121 -11.241  1.00 96.10           H  
ATOM   4633  CZ  PHE A 296     -20.506   7.348 -10.274  1.00 96.10           C  
ATOM   4634  HZ  PHE A 296     -20.660   6.525  -9.593  1.00 96.10           H  
ATOM   4635  N   ARG A 297     -22.156  11.904 -10.835  1.00 94.36           N  
ATOM   4636  H   ARG A 297     -22.662  11.082 -11.131  1.00 94.36           H  
ATOM   4637  CA  ARG A 297     -22.534  12.568  -9.575  1.00 94.36           C  
ATOM   4638  HA  ARG A 297     -22.780  13.606  -9.800  1.00 94.36           H  
ATOM   4639  C   ARG A 297     -21.400  12.643  -8.552  1.00 94.36           C  
ATOM   4640  CB  ARG A 297     -23.776  11.892  -8.976  1.00 94.36           C  
ATOM   4641  HB2 ARG A 297     -24.575  11.914  -9.716  1.00 94.36           H  
ATOM   4642  HB3 ARG A 297     -24.104  12.474  -8.114  1.00 94.36           H  
ATOM   4643  O   ARG A 297     -21.431  13.501  -7.677  1.00 94.36           O  
ATOM   4644  CG  ARG A 297     -23.536  10.439  -8.527  1.00 94.36           C  
ATOM   4645  HG2 ARG A 297     -23.192   9.842  -9.371  1.00 94.36           H  
ATOM   4646  HG3 ARG A 297     -22.783  10.411  -7.739  1.00 94.36           H  
ATOM   4647  CD  ARG A 297     -24.840   9.846  -7.980  1.00 94.36           C  
ATOM   4648  HD2 ARG A 297     -25.119  10.396  -7.081  1.00 94.36           H  
ATOM   4649  HD3 ARG A 297     -25.637   9.981  -8.711  1.00 94.36           H  
ATOM   4650  NE  ARG A 297     -24.722   8.417  -7.639  1.00 94.36           N  
ATOM   4651  HE  ARG A 297     -24.682   8.204  -6.652  1.00 94.36           H  
ATOM   4652  NH1 ARG A 297     -24.943   7.514  -9.761  1.00 94.36           N  
ATOM   4653 HH11 ARG A 297     -24.958   8.425 -10.196  1.00 94.36           H  
ATOM   4654 HH12 ARG A 297     -24.947   6.689 -10.344  1.00 94.36           H  
ATOM   4655  NH2 ARG A 297     -24.811   6.178  -8.025  1.00 94.36           N  
ATOM   4656 HH21 ARG A 297     -24.912   6.009  -7.034  1.00 94.36           H  
ATOM   4657 HH22 ARG A 297     -24.937   5.460  -8.725  1.00 94.36           H  
ATOM   4658  CZ  ARG A 297     -24.819   7.392  -8.471  1.00 94.36           C  
ATOM   4659  N   TYR A 298     -20.431  11.734  -8.643  1.00 94.36           N  
ATOM   4660  H   TYR A 298     -20.425  11.133  -9.454  1.00 94.36           H  
ATOM   4661  CA  TYR A 298     -19.226  11.766  -7.826  1.00 94.36           C  
ATOM   4662  HA  TYR A 298     -19.358  12.472  -7.006  1.00 94.36           H  
ATOM   4663  C   TYR A 298     -18.057  12.241  -8.672  1.00 94.36           C  
ATOM   4664  CB  TYR A 298     -18.920  10.391  -7.221  1.00 94.36           C  
ATOM   4665  HB2 TYR A 298     -18.063  10.491  -6.555  1.00 94.36           H  
ATOM   4666  HB3 TYR A 298     -18.622   9.718  -8.025  1.00 94.36           H  
ATOM   4667  O   TYR A 298     -17.922  11.851  -9.831  1.00 94.36           O  
ATOM   4668  CG  TYR A 298     -20.063   9.769  -6.444  1.00 94.36           C  
ATOM   4669  CD1 TYR A 298     -20.620  10.427  -5.328  1.00 94.36           C  
ATOM   4670  HD1 TYR A 298     -20.230  11.383  -5.013  1.00 94.36           H  
ATOM   4671  CD2 TYR A 298     -20.589   8.536  -6.867  1.00 94.36           C  
ATOM   4672  HD2 TYR A 298     -20.152   8.028  -7.714  1.00 94.36           H  
ATOM   4673  CE1 TYR A 298     -21.721   9.861  -4.651  1.00 94.36           C  
ATOM   4674  HE1 TYR A 298     -22.174  10.367  -3.812  1.00 94.36           H  
ATOM   4675  CE2 TYR A 298     -21.682   7.967  -6.196  1.00 94.36           C  
ATOM   4676  HE2 TYR A 298     -22.106   7.034  -6.539  1.00 94.36           H  
ATOM   4677  OH  TYR A 298     -23.320   8.050  -4.505  1.00 94.36           O  
ATOM   4678  HH  TYR A 298     -23.904   8.659  -4.046  1.00 94.36           H  
ATOM   4679  CZ  TYR A 298     -22.252   8.632  -5.095  1.00 94.36           C  
ATOM   4680  N   ASN A 299     -17.163  13.011  -8.060  1.00 94.53           N  
ATOM   4681  H   ASN A 299     -17.308  13.285  -7.099  1.00 94.53           H  
ATOM   4682  CA  ASN A 299     -15.889  13.309  -8.684  1.00 94.53           C  
ATOM   4683  HA  ASN A 299     -16.076  13.727  -9.673  1.00 94.53           H  
ATOM   4684  C   ASN A 299     -15.101  11.997  -8.855  1.00 94.53           C  
ATOM   4685  CB  ASN A 299     -15.168  14.370  -7.839  1.00 94.53           C  
ATOM   4686  HB2 ASN A 299     -15.828  15.227  -7.706  1.00 94.53           H  
ATOM   4687  HB3 ASN A 299     -14.921  13.966  -6.857  1.00 94.53           H  
ATOM   4688  O   ASN A 299     -14.791  11.319  -7.878  1.00 94.53           O  
ATOM   4689  CG  ASN A 299     -13.894  14.857  -8.498  1.00 94.53           C  
ATOM   4690  ND2 ASN A 299     -13.389  15.997  -8.095  1.00 94.53           N  
ATOM   4691 HD21 ASN A 299     -12.534  16.304  -8.538  1.00 94.53           H  
ATOM   4692 HD22 ASN A 299     -13.798  16.509  -7.327  1.00 94.53           H  
ATOM   4693  OD1 ASN A 299     -13.339  14.223  -9.378  1.00 94.53           O  
ATOM   4694  N   VAL A 300     -14.773  11.636 -10.098  1.00 95.43           N  
ATOM   4695  H   VAL A 300     -15.080  12.225 -10.859  1.00 95.43           H  
ATOM   4696  CA  VAL A 300     -14.035  10.403 -10.427  1.00 95.43           C  
ATOM   4697  HA  VAL A 300     -14.558   9.566  -9.965  1.00 95.43           H  
ATOM   4698  C   VAL A 300     -12.609  10.383  -9.866  1.00 95.43           C  
ATOM   4699  CB  VAL A 300     -14.005  10.163 -11.946  1.00 95.43           C  
ATOM   4700  HB  VAL A 300     -13.442   9.250 -12.137  1.00 95.43           H  
ATOM   4701  O   VAL A 300     -11.960   9.339  -9.872  1.00 95.43           O  
ATOM   4702  CG1 VAL A 300     -15.417   9.960 -12.496  1.00 95.43           C  
ATOM   4703 HG11 VAL A 300     -15.896   9.122 -11.991  1.00 95.43           H  
ATOM   4704 HG12 VAL A 300     -16.023  10.857 -12.369  1.00 95.43           H  
ATOM   4705 HG13 VAL A 300     -15.348   9.733 -13.560  1.00 95.43           H  
ATOM   4706  CG2 VAL A 300     -13.330  11.299 -12.722  1.00 95.43           C  
ATOM   4707 HG21 VAL A 300     -13.912  12.219 -12.652  1.00 95.43           H  
ATOM   4708 HG22 VAL A 300     -12.331  11.482 -12.325  1.00 95.43           H  
ATOM   4709 HG23 VAL A 300     -13.233  11.019 -13.770  1.00 95.43           H  
ATOM   4710  N   PHE A 301     -12.125  11.525  -9.385  1.00 95.67           N  
ATOM   4711  H   PHE A 301     -12.697  12.351  -9.484  1.00 95.67           H  
ATOM   4712  CA  PHE A 301     -10.834  11.715  -8.732  1.00 95.67           C  
ATOM   4713  HA  PHE A 301     -10.145  10.926  -9.031  1.00 95.67           H  
ATOM   4714  C   PHE A 301     -10.914  11.660  -7.197  1.00 95.67           C  
ATOM   4715  CB  PHE A 301     -10.297  13.067  -9.214  1.00 95.67           C  
ATOM   4716  HB2 PHE A 301      -9.331  13.266  -8.748  1.00 95.67           H  
ATOM   4717  HB3 PHE A 301     -10.950  13.847  -8.824  1.00 95.67           H  
ATOM   4718  O   PHE A 301      -9.896  11.822  -6.529  1.00 95.67           O  
ATOM   4719  CG  PHE A 301     -10.175  13.234 -10.720  1.00 95.67           C  
ATOM   4720  CD1 PHE A 301      -9.787  12.163 -11.554  1.00 95.67           C  
ATOM   4721  HD1 PHE A 301      -9.508  11.211 -11.127  1.00 95.67           H  
ATOM   4722  CD2 PHE A 301     -10.540  14.463 -11.296  1.00 95.67           C  
ATOM   4723  HD2 PHE A 301     -10.845  15.285 -10.666  1.00 95.67           H  
ATOM   4724  CE1 PHE A 301      -9.838  12.309 -12.952  1.00 95.67           C  
ATOM   4725  HE1 PHE A 301      -9.646  11.459 -13.590  1.00 95.67           H  
ATOM   4726  CE2 PHE A 301     -10.559  14.616 -12.691  1.00 95.67           C  
ATOM   4727  HE2 PHE A 301     -10.872  15.553 -13.126  1.00 95.67           H  
ATOM   4728  CZ  PHE A 301     -10.221  13.535 -13.519  1.00 95.67           C  
ATOM   4729  HZ  PHE A 301     -10.298  13.648 -14.590  1.00 95.67           H  
ATOM   4730  N   ASP A 302     -12.107  11.458  -6.629  1.00 96.37           N  
ATOM   4731  H   ASP A 302     -12.913  11.306  -7.218  1.00 96.37           H  
ATOM   4732  CA  ASP A 302     -12.306  11.327  -5.187  1.00 96.37           C  
ATOM   4733  HA  ASP A 302     -11.592  11.972  -4.675  1.00 96.37           H  
ATOM   4734  C   ASP A 302     -12.049   9.880  -4.736  1.00 96.37           C  
ATOM   4735  CB  ASP A 302     -13.713  11.818  -4.799  1.00 96.37           C  
ATOM   4736  HB2 ASP A 302     -14.462  11.142  -5.211  1.00 96.37           H  
ATOM   4737  HB3 ASP A 302     -13.876  12.802  -5.239  1.00 96.37           H  
ATOM   4738  O   ASP A 302     -12.878   8.985  -4.920  1.00 96.37           O  
ATOM   4739  CG  ASP A 302     -13.914  11.926  -3.283  1.00 96.37           C  
ATOM   4740  OD1 ASP A 302     -13.158  11.271  -2.532  1.00 96.37           O  
ATOM   4741  OD2 ASP A 302     -14.846  12.639  -2.840  1.00 96.37           O  
ATOM   4742  N   LEU A 303     -10.901   9.660  -4.092  1.00 95.74           N  
ATOM   4743  H   LEU A 303     -10.256  10.434  -4.025  1.00 95.74           H  
ATOM   4744  CA  LEU A 303     -10.470   8.351  -3.590  1.00 95.74           C  
ATOM   4745  HA  LEU A 303     -10.559   7.650  -4.420  1.00 95.74           H  
ATOM   4746  C   LEU A 303     -11.348   7.800  -2.440  1.00 95.74           C  
ATOM   4747  CB  LEU A 303      -8.987   8.490  -3.198  1.00 95.74           C  
ATOM   4748  HB2 LEU A 303      -8.462   8.999  -4.006  1.00 95.74           H  
ATOM   4749  HB3 LEU A 303      -8.927   9.123  -2.313  1.00 95.74           H  
ATOM   4750  O   LEU A 303     -11.183   6.652  -2.020  1.00 95.74           O  
ATOM   4751  CG  LEU A 303      -8.258   7.168  -2.916  1.00 95.74           C  
ATOM   4752  HG  LEU A 303      -8.755   6.628  -2.111  1.00 95.74           H  
ATOM   4753  CD1 LEU A 303      -8.219   6.256  -4.132  1.00 95.74           C  
ATOM   4754 HD11 LEU A 303      -7.869   6.813  -5.001  1.00 95.74           H  
ATOM   4755 HD12 LEU A 303      -7.564   5.405  -3.946  1.00 95.74           H  
ATOM   4756 HD13 LEU A 303      -9.228   5.890  -4.324  1.00 95.74           H  
ATOM   4757  CD2 LEU A 303      -6.826   7.459  -2.468  1.00 95.74           C  
ATOM   4758 HD21 LEU A 303      -6.280   6.527  -2.317  1.00 95.74           H  
ATOM   4759 HD22 LEU A 303      -6.855   8.029  -1.539  1.00 95.74           H  
ATOM   4760 HD23 LEU A 303      -6.340   8.065  -3.232  1.00 95.74           H  
ATOM   4761  N   THR A 304     -12.296   8.586  -1.925  1.00 97.15           N  
ATOM   4762  H   THR A 304     -12.398   9.521  -2.294  1.00 97.15           H  
ATOM   4763  CA  THR A 304     -13.284   8.141  -0.925  1.00 97.15           C  
ATOM   4764  HA  THR A 304     -12.827   7.367  -0.309  1.00 97.15           H  
ATOM   4765  C   THR A 304     -14.535   7.514  -1.560  1.00 97.15           C  
ATOM   4766  CB  THR A 304     -13.680   9.274   0.037  1.00 97.15           C  
ATOM   4767  HB  THR A 304     -14.258   8.833   0.849  1.00 97.15           H  
ATOM   4768  O   THR A 304     -15.416   7.016  -0.849  1.00 97.15           O  
ATOM   4769  CG2 THR A 304     -12.471   9.983   0.652  1.00 97.15           C  
ATOM   4770 HG21 THR A 304     -12.823  10.758   1.332  1.00 97.15           H  
ATOM   4771 HG22 THR A 304     -11.875   9.266   1.218  1.00 97.15           H  
ATOM   4772 HG23 THR A 304     -11.852  10.439  -0.121  1.00 97.15           H  
ATOM   4773  OG1 THR A 304     -14.500  10.224  -0.603  1.00 97.15           O  
ATOM   4774  HG1 THR A 304     -13.974  10.679  -1.264  1.00 97.15           H  
ATOM   4775  N   LYS A 305     -14.627   7.500  -2.900  1.00 96.57           N  
ATOM   4776  H   LYS A 305     -13.872   7.912  -3.430  1.00 96.57           H  
ATOM   4777  CA  LYS A 305     -15.797   7.037  -3.661  1.00 96.57           C  
ATOM   4778  HA  LYS A 305     -16.598   6.796  -2.963  1.00 96.57           H  
ATOM   4779  C   LYS A 305     -15.517   5.772  -4.460  1.00 96.57           C  
ATOM   4780  CB  LYS A 305     -16.288   8.147  -4.608  1.00 96.57           C  
ATOM   4781  HB2 LYS A 305     -15.532   8.316  -5.375  1.00 96.57           H  
ATOM   4782  HB3 LYS A 305     -17.201   7.818  -5.105  1.00 96.57           H  
ATOM   4783  O   LYS A 305     -14.434   5.579  -5.001  1.00 96.57           O  
ATOM   4784  CG  LYS A 305     -16.560   9.482  -3.911  1.00 96.57           C  
ATOM   4785  HG2 LYS A 305     -16.860  10.216  -4.660  1.00 96.57           H  
ATOM   4786  HG3 LYS A 305     -15.637   9.837  -3.452  1.00 96.57           H  
ATOM   4787  CD  LYS A 305     -17.645   9.386  -2.841  1.00 96.57           C  
ATOM   4788  HD2 LYS A 305     -18.599   9.108  -3.288  1.00 96.57           H  
ATOM   4789  HD3 LYS A 305     -17.357   8.659  -2.081  1.00 96.57           H  
ATOM   4790  CE  LYS A 305     -17.728  10.762  -2.203  1.00 96.57           C  
ATOM   4791  HE2 LYS A 305     -18.096  11.490  -2.926  1.00 96.57           H  
ATOM   4792  HE3 LYS A 305     -16.723  11.070  -1.912  1.00 96.57           H  
ATOM   4793  NZ  LYS A 305     -18.580  10.727  -1.014  1.00 96.57           N  
ATOM   4794  HZ1 LYS A 305     -18.234  10.044  -0.355  1.00 96.57           H  
ATOM   4795  HZ2 LYS A 305     -19.559  10.584  -1.219  1.00 96.57           H  
ATOM   4796  HZ3 LYS A 305     -18.476  11.612  -0.538  1.00 96.57           H  
ATOM   4797  N   VAL A 306     -16.545   4.936  -4.602  1.00 96.36           N  
ATOM   4798  H   VAL A 306     -17.383   5.137  -4.075  1.00 96.36           H  
ATOM   4799  CA  VAL A 306     -16.562   3.834  -5.580  1.00 96.36           C  
ATOM   4800  HA  VAL A 306     -15.544   3.666  -5.934  1.00 96.36           H  
ATOM   4801  C   VAL A 306     -17.396   4.181  -6.805  1.00 96.36           C  
ATOM   4802  CB  VAL A 306     -17.042   2.499  -4.982  1.00 96.36           C  
ATOM   4803  HB  VAL A 306     -16.948   1.734  -5.752  1.00 96.36           H  
ATOM   4804  O   VAL A 306     -18.358   4.949  -6.711  1.00 96.36           O  
ATOM   4805  CG1 VAL A 306     -16.161   2.078  -3.811  1.00 96.36           C  
ATOM   4806 HG11 VAL A 306     -15.115   2.135  -4.113  1.00 96.36           H  
ATOM   4807 HG12 VAL A 306     -16.396   1.056  -3.514  1.00 96.36           H  
ATOM   4808 HG13 VAL A 306     -16.332   2.747  -2.968  1.00 96.36           H  
ATOM   4809  CG2 VAL A 306     -18.502   2.505  -4.508  1.00 96.36           C  
ATOM   4810 HG21 VAL A 306     -18.635   3.229  -3.705  1.00 96.36           H  
ATOM   4811 HG22 VAL A 306     -19.169   2.758  -5.333  1.00 96.36           H  
ATOM   4812 HG23 VAL A 306     -18.770   1.515  -4.138  1.00 96.36           H  
ATOM   4813  N   TRP A 307     -17.090   3.549  -7.937  1.00 96.95           N  
ATOM   4814  H   TRP A 307     -16.246   2.997  -7.991  1.00 96.95           H  
ATOM   4815  CA  TRP A 307     -17.974   3.538  -9.099  1.00 96.95           C  
ATOM   4816  HA  TRP A 307     -18.506   4.488  -9.156  1.00 96.95           H  
ATOM   4817  C   TRP A 307     -18.970   2.377  -8.969  1.00 96.95           C  
ATOM   4818  CB  TRP A 307     -17.150   3.436 -10.380  1.00 96.95           C  
ATOM   4819  HB2 TRP A 307     -16.579   2.509 -10.354  1.00 96.95           H  
ATOM   4820  HB3 TRP A 307     -17.833   3.382 -11.228  1.00 96.95           H  
ATOM   4821  O   TRP A 307     -18.554   1.216  -8.880  1.00 96.95           O  
ATOM   4822  CG  TRP A 307     -16.182   4.547 -10.643  1.00 96.95           C  
ATOM   4823  CD1 TRP A 307     -15.943   5.643  -9.880  1.00 96.95           C  
ATOM   4824  HD1 TRP A 307     -16.436   5.885  -8.950  1.00 96.95           H  
ATOM   4825  CD2 TRP A 307     -15.261   4.642 -11.765  1.00 96.95           C  
ATOM   4826  CE2 TRP A 307     -14.471   5.815 -11.606  1.00 96.95           C  
ATOM   4827  CE3 TRP A 307     -15.028   3.849 -12.908  1.00 96.95           C  
ATOM   4828  HE3 TRP A 307     -15.635   2.969 -13.057  1.00 96.95           H  
ATOM   4829  NE1 TRP A 307     -14.920   6.383 -10.436  1.00 96.95           N  
ATOM   4830  HE1 TRP A 307     -14.500   7.185  -9.989  1.00 96.95           H  
ATOM   4831  CH2 TRP A 307     -13.262   5.353 -13.647  1.00 96.95           C  
ATOM   4832  HH2 TRP A 307     -12.492   5.601 -14.362  1.00 96.95           H  
ATOM   4833  CZ2 TRP A 307     -13.484   6.175 -12.531  1.00 96.95           C  
ATOM   4834  HZ2 TRP A 307     -12.894   7.066 -12.376  1.00 96.95           H  
ATOM   4835  CZ3 TRP A 307     -14.034   4.196 -13.841  1.00 96.95           C  
ATOM   4836  HZ3 TRP A 307     -13.863   3.579 -14.710  1.00 96.95           H  
ATOM   4837  N   PRO A 308     -20.290   2.631  -8.943  1.00 95.31           N  
ATOM   4838  CA  PRO A 308     -21.278   1.567  -8.826  1.00 95.31           C  
ATOM   4839  HA  PRO A 308     -21.130   1.064  -7.870  1.00 95.31           H  
ATOM   4840  C   PRO A 308     -21.149   0.561  -9.972  1.00 95.31           C  
ATOM   4841  CB  PRO A 308     -22.645   2.262  -8.819  1.00 95.31           C  
ATOM   4842  HB2 PRO A 308     -23.357   1.751  -8.171  1.00 95.31           H  
ATOM   4843  HB3 PRO A 308     -23.044   2.342  -9.830  1.00 95.31           H  
ATOM   4844  O   PRO A 308     -21.276   0.918 -11.140  1.00 95.31           O  
ATOM   4845  CG  PRO A 308     -22.319   3.660  -8.305  1.00 95.31           C  
ATOM   4846  HG2 PRO A 308     -23.042   4.396  -8.656  1.00 95.31           H  
ATOM   4847  HG3 PRO A 308     -22.260   3.655  -7.216  1.00 95.31           H  
ATOM   4848  CD  PRO A 308     -20.942   3.928  -8.896  1.00 95.31           C  
ATOM   4849  HD2 PRO A 308     -20.408   4.635  -8.261  1.00 95.31           H  
ATOM   4850  HD3 PRO A 308     -21.044   4.314  -9.910  1.00 95.31           H  
ATOM   4851  N   GLN A 309     -20.953  -0.718  -9.644  1.00 95.04           N  
ATOM   4852  H   GLN A 309     -20.768  -0.940  -8.676  1.00 95.04           H  
ATOM   4853  CA  GLN A 309     -20.791  -1.777 -10.652  1.00 95.04           C  
ATOM   4854  HA  GLN A 309     -19.981  -1.496 -11.325  1.00 95.04           H  
ATOM   4855  C   GLN A 309     -22.039  -1.982 -11.526  1.00 95.04           C  
ATOM   4856  CB  GLN A 309     -20.417  -3.102  -9.971  1.00 95.04           C  
ATOM   4857  HB2 GLN A 309     -20.417  -3.891 -10.723  1.00 95.04           H  
ATOM   4858  HB3 GLN A 309     -21.163  -3.347  -9.216  1.00 95.04           H  
ATOM   4859  O   GLN A 309     -21.938  -2.536 -12.612  1.00 95.04           O  
ATOM   4860  CG  GLN A 309     -19.026  -3.057  -9.325  1.00 95.04           C  
ATOM   4861  HG2 GLN A 309     -18.999  -2.272  -8.570  1.00 95.04           H  
ATOM   4862  HG3 GLN A 309     -18.283  -2.819 -10.086  1.00 95.04           H  
ATOM   4863  CD  GLN A 309     -18.632  -4.377  -8.667  1.00 95.04           C  
ATOM   4864  NE2 GLN A 309     -17.593  -4.371  -7.862  1.00 95.04           N  
ATOM   4865 HE21 GLN A 309     -17.058  -3.522  -7.747  1.00 95.04           H  
ATOM   4866 HE22 GLN A 309     -17.344  -5.254  -7.440  1.00 95.04           H  
ATOM   4867  OE1 GLN A 309     -19.231  -5.427  -8.840  1.00 95.04           O  
ATOM   4868  N   ALA A 310     -23.213  -1.538 -11.066  1.00 95.33           N  
ATOM   4869  H   ALA A 310     -23.236  -1.076 -10.168  1.00 95.33           H  
ATOM   4870  CA  ALA A 310     -24.437  -1.557 -11.866  1.00 95.33           C  
ATOM   4871  HA  ALA A 310     -24.544  -2.538 -12.330  1.00 95.33           H  
ATOM   4872  C   ALA A 310     -24.420  -0.517 -13.003  1.00 95.33           C  
ATOM   4873  CB  ALA A 310     -25.625  -1.330 -10.924  1.00 95.33           C  
ATOM   4874  HB1 ALA A 310     -25.641  -2.098 -10.150  1.00 95.33           H  
ATOM   4875  HB2 ALA A 310     -26.551  -1.386 -11.496  1.00 95.33           H  
ATOM   4876  HB3 ALA A 310     -25.556  -0.344 -10.464  1.00 95.33           H  
ATOM   4877  O   ALA A 310     -25.037  -0.747 -14.037  1.00 95.33           O  
ATOM   4878  N   GLU A 311     -23.722   0.607 -12.813  1.00 96.34           N  
ATOM   4879  H   GLU A 311     -23.179   0.705 -11.967  1.00 96.34           H  
ATOM   4880  CA  GLU A 311     -23.592   1.681 -13.810  1.00 96.34           C  
ATOM   4881  HA  GLU A 311     -24.447   1.671 -14.486  1.00 96.34           H  
ATOM   4882  C   GLU A 311     -22.340   1.477 -14.676  1.00 96.34           C  
ATOM   4883  CB  GLU A 311     -23.556   3.050 -13.096  1.00 96.34           C  
ATOM   4884  HB2 GLU A 311     -22.756   3.047 -12.356  1.00 96.34           H  
ATOM   4885  HB3 GLU A 311     -23.337   3.823 -13.832  1.00 96.34           H  
ATOM   4886  O   GLU A 311     -22.382   1.662 -15.889  1.00 96.34           O  
ATOM   4887  CG  GLU A 311     -24.885   3.399 -12.399  1.00 96.34           C  
ATOM   4888  HG2 GLU A 311     -25.156   2.589 -11.722  1.00 96.34           H  
ATOM   4889  HG3 GLU A 311     -25.669   3.477 -13.152  1.00 96.34           H  
ATOM   4890  CD  GLU A 311     -24.814   4.713 -11.599  1.00 96.34           C  
ATOM   4891  OE1 GLU A 311     -25.022   4.688 -10.360  1.00 96.34           O  
ATOM   4892  OE2 GLU A 311     -24.558   5.791 -12.171  1.00 96.34           O  
ATOM   4893  N   PHE A 312     -21.245   1.025 -14.058  1.00 97.65           N  
ATOM   4894  H   PHE A 312     -21.284   0.923 -13.053  1.00 97.65           H  
ATOM   4895  CA  PHE A 312     -19.963   0.759 -14.709  1.00 97.65           C  
ATOM   4896  HA  PHE A 312     -20.061   0.904 -15.785  1.00 97.65           H  
ATOM   4897  C   PHE A 312     -19.551  -0.697 -14.444  1.00 97.65           C  
ATOM   4898  CB  PHE A 312     -18.929   1.785 -14.221  1.00 97.65           C  
ATOM   4899  HB2 PHE A 312     -18.755   1.648 -13.153  1.00 97.65           H  
ATOM   4900  HB3 PHE A 312     -17.987   1.612 -14.740  1.00 97.65           H  
ATOM   4901  O   PHE A 312     -18.837  -0.966 -13.476  1.00 97.65           O  
ATOM   4902  CG  PHE A 312     -19.365   3.216 -14.464  1.00 97.65           C  
ATOM   4903  CD1 PHE A 312     -19.262   3.776 -15.751  1.00 97.65           C  
ATOM   4904  HD1 PHE A 312     -18.831   3.205 -16.560  1.00 97.65           H  
ATOM   4905  CD2 PHE A 312     -19.950   3.960 -13.423  1.00 97.65           C  
ATOM   4906  HD2 PHE A 312     -20.058   3.527 -12.440  1.00 97.65           H  
ATOM   4907  CE1 PHE A 312     -19.740   5.074 -15.997  1.00 97.65           C  
ATOM   4908  HE1 PHE A 312     -19.663   5.495 -16.988  1.00 97.65           H  
ATOM   4909  CE2 PHE A 312     -20.429   5.256 -13.671  1.00 97.65           C  
ATOM   4910  HE2 PHE A 312     -20.894   5.822 -12.877  1.00 97.65           H  
ATOM   4911  CZ  PHE A 312     -20.324   5.817 -14.956  1.00 97.65           C  
ATOM   4912  HZ  PHE A 312     -20.689   6.816 -15.140  1.00 97.65           H  
ATOM   4913  N   PRO A 313     -20.034  -1.670 -15.235  1.00 97.90           N  
ATOM   4914  CA  PRO A 313     -19.794  -3.086 -14.977  1.00 97.90           C  
ATOM   4915  HA  PRO A 313     -20.085  -3.321 -13.953  1.00 97.90           H  
ATOM   4916  C   PRO A 313     -18.324  -3.477 -15.141  1.00 97.90           C  
ATOM   4917  CB  PRO A 313     -20.717  -3.843 -15.935  1.00 97.90           C  
ATOM   4918  HB2 PRO A 313     -20.288  -4.787 -16.269  1.00 97.90           H  
ATOM   4919  HB3 PRO A 313     -21.679  -4.012 -15.450  1.00 97.90           H  
ATOM   4920  O   PRO A 313     -17.572  -2.882 -15.911  1.00 97.90           O  
ATOM   4921  CG  PRO A 313     -20.899  -2.862 -17.092  1.00 97.90           C  
ATOM   4922  HG2 PRO A 313     -21.832  -3.034 -17.628  1.00 97.90           H  
ATOM   4923  HG3 PRO A 313     -20.047  -2.931 -17.768  1.00 97.90           H  
ATOM   4924  CD  PRO A 313     -20.890  -1.502 -16.398  1.00 97.90           C  
ATOM   4925  HD2 PRO A 313     -21.898  -1.244 -16.072  1.00 97.90           H  
ATOM   4926  HD3 PRO A 313     -20.507  -0.742 -17.079  1.00 97.90           H  
ATOM   4927  N   LEU A 314     -17.929  -4.525 -14.418  1.00 98.14           N  
ATOM   4928  H   LEU A 314     -18.615  -4.988 -13.839  1.00 98.14           H  
ATOM   4929  CA  LEU A 314     -16.584  -5.085 -14.486  1.00 98.14           C  
ATOM   4930  HA  LEU A 314     -15.862  -4.270 -14.432  1.00 98.14           H  
ATOM   4931  C   LEU A 314     -16.361  -5.810 -15.820  1.00 98.14           C  
ATOM   4932  CB  LEU A 314     -16.368  -6.046 -13.302  1.00 98.14           C  
ATOM   4933  HB2 LEU A 314     -17.157  -6.797 -13.321  1.00 98.14           H  
ATOM   4934  HB3 LEU A 314     -15.422  -6.567 -13.452  1.00 98.14           H  
ATOM   4935  O   LEU A 314     -17.053  -6.779 -16.130  1.00 98.14           O  
ATOM   4936  CG  LEU A 314     -16.331  -5.399 -11.907  1.00 98.14           C  
ATOM   4937  HG  LEU A 314     -17.261  -4.859 -11.728  1.00 98.14           H  
ATOM   4938  CD1 LEU A 314     -16.189  -6.498 -10.852  1.00 98.14           C
[truncated: 246,330 more chars]
