# Supplementary material for: Catalases in the pathogenesis of Sporothrix schenckii research
Source: PeerJ. 2022 Dec 7;10:e14478. doi: 10.7717/peerj.14478 (PMC9745942; doi:10.7717/peerj.14478)
Supplement: Supplemental Information 3 — Sequences and PDB files used in this study. [file peerj-10-14478-s003.zip › Raw data/Cat2 Ss/test_10250_relaxed_rank_5_model_1.pdb]

ATOM      1  N   MET A   1      62.679  -4.099 -29.104  1.00 32.45           N  
ATOM      2  H   MET A   1      62.317  -3.570 -28.323  1.00 32.45           H  
ATOM      3  H2  MET A   1      63.652  -3.869 -29.245  1.00 32.45           H  
ATOM      4  H3  MET A   1      62.598  -5.084 -28.894  1.00 32.45           H  
ATOM      5  CA  MET A   1      61.900  -3.804 -30.326  1.00 32.45           C  
ATOM      6  HA  MET A   1      61.933  -2.738 -30.553  1.00 32.45           H  
ATOM      7  C   MET A   1      60.452  -4.193 -30.033  1.00 32.45           C  
ATOM      8  CB  MET A   1      62.477  -4.589 -31.524  1.00 32.45           C  
ATOM      9  HB2 MET A   1      61.839  -4.407 -32.388  1.00 32.45           H  
ATOM     10  HB3 MET A   1      62.477  -5.658 -31.315  1.00 32.45           H  
ATOM     11  O   MET A   1      60.157  -5.372 -30.035  1.00 32.45           O  
ATOM     12  CG  MET A   1      63.906  -4.146 -31.874  1.00 32.45           C  
ATOM     13  HG2 MET A   1      64.604  -4.494 -31.113  1.00 32.45           H  
ATOM     14  HG3 MET A   1      63.926  -3.056 -31.882  1.00 32.45           H  
ATOM     15  SD  MET A   1      64.486  -4.693 -33.502  1.00 32.45           S  
ATOM     16  CE  MET A   1      65.118  -6.357 -33.156  1.00 32.45           C  
ATOM     17  HE1 MET A   1      65.479  -6.804 -34.083  1.00 32.45           H  
ATOM     18  HE2 MET A   1      65.944  -6.299 -32.447  1.00 32.45           H  
ATOM     19  HE3 MET A   1      64.323  -6.980 -32.747  1.00 32.45           H  
ATOM     20  N   ALA A   2      59.655  -3.355 -29.365  1.00 29.89           N  
ATOM     21  H   ALA A   2      59.043  -3.890 -28.766  1.00 29.89           H  
ATOM     22  CA  ALA A   2      58.942  -2.175 -29.876  1.00 29.89           C  
ATOM     23  HA  ALA A   2      58.406  -1.753 -29.026  1.00 29.89           H  
ATOM     24  C   ALA A   2      57.857  -2.529 -30.914  1.00 29.89           C  
ATOM     25  CB  ALA A   2      59.896  -1.064 -30.345  1.00 29.89           C  
ATOM     26  HB1 ALA A   2      60.609  -0.817 -29.558  1.00 29.89           H  
ATOM     27  HB2 ALA A   2      60.425  -1.373 -31.247  1.00 29.89           H  
ATOM     28  HB3 ALA A   2      59.318  -0.172 -30.586  1.00 29.89           H  
ATOM     29  O   ALA A   2      58.161  -2.622 -32.092  1.00 29.89           O  
ATOM     30  N   HIS A   3      56.614  -2.726 -30.457  1.00 30.84           N  
ATOM     31  H   HIS A   3      56.522  -3.134 -29.538  1.00 30.84           H  
ATOM     32  CA  HIS A   3      55.464  -1.868 -30.786  1.00 30.84           C  
ATOM     33  HA  HIS A   3      55.807  -0.838 -30.679  1.00 30.84           H  
ATOM     34  C   HIS A   3      54.338  -2.076 -29.744  1.00 30.84           C  
ATOM     35  CB  HIS A   3      54.970  -2.051 -32.231  1.00 30.84           C  
ATOM     36  HB2 HIS A   3      53.892  -1.895 -32.273  1.00 30.84           H  
ATOM     37  HB3 HIS A   3      55.171  -3.067 -32.569  1.00 30.84           H  
ATOM     38  O   HIS A   3      54.251  -3.157 -29.163  1.00 30.84           O  
ATOM     39  CG  HIS A   3      55.614  -1.055 -33.170  1.00 30.84           C  
ATOM     40  CD2 HIS A   3      56.542  -1.324 -34.140  1.00 30.84           C  
ATOM     41  HD2 HIS A   3      56.938  -2.298 -34.387  1.00 30.84           H  
ATOM     42  ND1 HIS A   3      55.423   0.313 -33.171  1.00 30.84           N  
ATOM     43  HD1 HIS A   3      54.724   0.824 -32.652  1.00 30.84           H  
ATOM     44  CE1 HIS A   3      56.226   0.848 -34.104  1.00 30.84           C  
ATOM     45  HE1 HIS A   3      56.275   1.896 -34.361  1.00 30.84           H  
ATOM     46  NE2 HIS A   3      56.931  -0.110 -34.716  1.00 30.84           N  
ATOM     47  N   PRO A   4      53.561  -1.028 -29.407  1.00 29.64           N  
ATOM     48  CA  PRO A   4      53.091  -0.785 -28.047  1.00 29.64           C  
ATOM     49  HA  PRO A   4      53.589  -1.464 -27.355  1.00 29.64           H  
ATOM     50  C   PRO A   4      51.575  -0.942 -27.853  1.00 29.64           C  
ATOM     51  CB  PRO A   4      53.545   0.652 -27.742  1.00 29.64           C  
ATOM     52  HB2 PRO A   4      54.507   0.628 -27.229  1.00 29.64           H  
ATOM     53  HB3 PRO A   4      52.818   1.190 -27.134  1.00 29.64           H  
ATOM     54  O   PRO A   4      50.794  -0.977 -28.798  1.00 29.64           O  
ATOM     55  CG  PRO A   4      53.718   1.324 -29.110  1.00 29.64           C  
ATOM     56  HG2 PRO A   4      54.745   1.672 -29.224  1.00 29.64           H  
ATOM     57  HG3 PRO A   4      53.023   2.155 -29.230  1.00 29.64           H  
ATOM     58  CD  PRO A   4      53.421   0.226 -30.126  1.00 29.64           C  
ATOM     59  HD2 PRO A   4      52.392   0.320 -30.471  1.00 29.64           H  
ATOM     60  HD3 PRO A   4      54.089   0.319 -30.983  1.00 29.64           H  
ATOM     61  N   ALA A   5      51.214  -0.993 -26.568  1.00 28.56           N  
ATOM     62  H   ALA A   5      51.978  -1.008 -25.909  1.00 28.56           H  
ATOM     63  CA  ALA A   5      49.895  -0.871 -25.956  1.00 28.56           C  
ATOM     64  HA  ALA A   5      49.556  -1.864 -25.663  1.00 28.56           H  
ATOM     65  C   ALA A   5      48.797  -0.221 -26.819  1.00 28.56           C  
ATOM     66  CB  ALA A   5      50.106  -0.037 -24.681  1.00 28.56           C  
ATOM     67  HB1 ALA A   5      49.155   0.084 -24.162  1.00 28.56           H  
ATOM     68  HB2 ALA A   5      50.807  -0.539 -24.015  1.00 28.56           H  
ATOM     69  HB3 ALA A   5      50.494   0.949 -24.938  1.00 28.56           H  
ATOM     70  O   ALA A   5      48.807   0.988 -27.057  1.00 28.56           O  
ATOM     71  N   VAL A   6      47.759  -1.000 -27.133  1.00 30.74           N  
ATOM     72  H   VAL A   6      47.820  -1.992 -26.950  1.00 30.74           H  
ATOM     73  CA  VAL A   6      46.428  -0.432 -27.353  1.00 30.74           C  
ATOM     74  HA  VAL A   6      46.525   0.503 -27.905  1.00 30.74           H  
ATOM     75  C   VAL A   6      45.861  -0.113 -25.973  1.00 30.74           C  
ATOM     76  CB  VAL A   6      45.510  -1.349 -28.184  1.00 30.74           C  
ATOM     77  HB  VAL A   6      45.359  -2.293 -27.661  1.00 30.74           H  
ATOM     78  O   VAL A   6      45.273  -0.962 -25.306  1.00 30.74           O  
ATOM     79  CG1 VAL A   6      44.149  -0.684 -28.434  1.00 30.74           C  
ATOM     80 HG11 VAL A   6      43.510  -1.356 -29.007  1.00 30.74           H  
ATOM     81 HG12 VAL A   6      43.657  -0.468 -27.485  1.00 30.74           H  
ATOM     82 HG13 VAL A   6      44.278   0.248 -28.983  1.00 30.74           H  
ATOM     83  CG2 VAL A   6      46.134  -1.641 -29.555  1.00 30.74           C  
ATOM     84 HG21 VAL A   6      46.322  -0.710 -30.089  1.00 30.74           H  
ATOM     85 HG22 VAL A   6      45.460  -2.263 -30.143  1.00 30.74           H  
ATOM     86 HG23 VAL A   6      47.076  -2.177 -29.436  1.00 30.74           H  
ATOM     87  N   LYS A   7      46.075   1.130 -25.537  1.00 24.30           N  
ATOM     88  H   LYS A   7      46.658   1.719 -26.114  1.00 24.30           H  
ATOM     89  CA  LYS A   7      45.162   1.790 -24.608  1.00 24.30           C  
ATOM     90  HA  LYS A   7      45.079   1.235 -23.674  1.00 24.30           H  
ATOM     91  C   LYS A   7      43.796   1.816 -25.289  1.00 24.30           C  
ATOM     92  CB  LYS A   7      45.619   3.234 -24.332  1.00 24.30           C  
ATOM     93  HB2 LYS A   7      44.777   3.772 -23.896  1.00 24.30           H  
ATOM     94  HB3 LYS A   7      45.863   3.722 -25.276  1.00 24.30           H  
ATOM     95  O   LYS A   7      43.568   2.623 -26.185  1.00 24.30           O  
ATOM     96  CG  LYS A   7      46.806   3.360 -23.370  1.00 24.30           C  
ATOM     97  HG2 LYS A   7      47.679   2.853 -23.781  1.00 24.30           H  
ATOM     98  HG3 LYS A   7      46.542   2.915 -22.411  1.00 24.30           H  
ATOM     99  CD  LYS A   7      47.109   4.852 -23.182  1.00 24.30           C  
ATOM    100  HD2 LYS A   7      47.439   5.270 -24.133  1.00 24.30           H  
ATOM    101  HD3 LYS A   7      46.189   5.359 -22.890  1.00 24.30           H  
ATOM    102  CE  LYS A   7      48.172   5.099 -22.111  1.00 24.30           C  
ATOM    103  HE2 LYS A   7      49.108   4.636 -22.421  1.00 24.30           H  
ATOM    104  HE3 LYS A   7      47.841   4.625 -21.186  1.00 24.30           H  
ATOM    105  NZ  LYS A   7      48.342   6.557 -21.901  1.00 24.30           N  
ATOM    106  HZ1 LYS A   7      48.994   6.753 -21.155  1.00 24.30           H  
ATOM    107  HZ2 LYS A   7      48.649   7.006 -22.752  1.00 24.30           H  
ATOM    108  HZ3 LYS A   7      47.449   6.963 -21.662  1.00 24.30           H  
ATOM    109  N   THR A   8      42.893   0.921 -24.909  1.00 29.98           N  
ATOM    110  H   THR A   8      43.159   0.178 -24.278  1.00 29.98           H  
ATOM    111  CA  THR A   8      41.469   1.202 -25.083  1.00 29.98           C  
ATOM    112  HA  THR A   8      41.300   1.721 -26.026  1.00 29.98           H  
ATOM    113  C   THR A   8      41.086   2.164 -23.971  1.00 29.98           C  
ATOM    114  CB  THR A   8      40.598  -0.059 -25.102  1.00 29.98           C  
ATOM    115  HB  THR A   8      39.551   0.234 -25.027  1.00 29.98           H  
ATOM    116  O   THR A   8      40.609   1.749 -22.915  1.00 29.98           O  
ATOM    117  CG2 THR A   8      40.788  -0.852 -26.395  1.00 29.98           C  
ATOM    118 HG21 THR A   8      41.796  -1.266 -26.427  1.00 29.98           H  
ATOM    119 HG22 THR A   8      40.071  -1.672 -26.417  1.00 29.98           H  
ATOM    120 HG23 THR A   8      40.625  -0.204 -27.257  1.00 29.98           H  
ATOM    121  OG1 THR A   8      40.926  -0.901 -24.024  1.00 29.98           O  
ATOM    122  HG1 THR A   8      40.748  -0.383 -23.236  1.00 29.98           H  
ATOM    123  N   ASP A   9      41.385   3.443 -24.211  1.00 26.71           N  
ATOM    124  H   ASP A   9      41.867   3.668 -25.070  1.00 26.71           H  
ATOM    125  CA  ASP A   9      40.684   4.544 -23.567  1.00 26.71           C  
ATOM    126  HA  ASP A   9      40.918   4.537 -22.503  1.00 26.71           H  
ATOM    127  C   ASP A   9      39.172   4.314 -23.717  1.00 26.71           C  
ATOM    128  CB  ASP A   9      41.132   5.896 -24.164  1.00 26.71           C  
ATOM    129  HB2 ASP A   9      40.398   6.655 -23.892  1.00 26.71           H  
ATOM    130  HB3 ASP A   9      41.149   5.824 -25.252  1.00 26.71           H  
ATOM    131  O   ASP A   9      38.707   3.665 -24.664  1.00 26.71           O  
ATOM    132  CG  ASP A   9      42.500   6.368 -23.643  1.00 26.71           C  
ATOM    133  OD1 ASP A   9      42.813   6.091 -22.462  1.00 26.71           O  
ATOM    134  OD2 ASP A   9      43.261   6.983 -24.423  1.00 26.71           O  
ATOM    135  N   GLY A  10      38.432   4.772 -22.706  1.00 27.36           N  
ATOM    136  H   GLY A  10      38.903   5.330 -22.009  1.00 27.36           H  
ATOM    137  CA  GLY A  10      36.985   4.634 -22.600  1.00 27.36           C  
ATOM    138  HA2 GLY A  10      36.622   5.229 -21.762  1.00 27.36           H  
ATOM    139  HA3 GLY A  10      36.751   3.586 -22.413  1.00 27.36           H  
ATOM    140  C   GLY A  10      36.247   5.079 -23.863  1.00 27.36           C  
ATOM    141  O   GLY A  10      36.798   5.786 -24.692  1.00 27.36           O  
ATOM    142  N   GLU A  11      34.983   4.657 -23.975  1.00 29.36           N  
ATOM    143  H   GLU A  11      34.607   4.178 -23.169  1.00 29.36           H  
ATOM    144  CA  GLU A  11      34.064   4.878 -25.116  1.00 29.36           C  
ATOM    145  HA  GLU A  11      33.078   4.950 -24.656  1.00 29.36           H  
ATOM    146  C   GLU A  11      33.897   3.710 -26.112  1.00 29.36           C  
ATOM    147  CB  GLU A  11      34.215   6.240 -25.827  1.00 29.36           C  
ATOM    148  HB2 GLU A  11      35.138   6.255 -26.405  1.00 29.36           H  
ATOM    149  HB3 GLU A  11      33.393   6.336 -26.536  1.00 29.36           H  
ATOM    150  O   GLU A  11      33.540   3.905 -27.271  1.00 29.36           O  
ATOM    151  CG  GLU A  11      34.132   7.455 -24.891  1.00 29.36           C  
ATOM    152  HG2 GLU A  11      34.887   7.398 -24.107  1.00 29.36           H  
ATOM    153  HG3 GLU A  11      33.158   7.437 -24.402  1.00 29.36           H  
ATOM    154  CD  GLU A  11      34.296   8.785 -25.641  1.00 29.36           C  
ATOM    155  OE1 GLU A  11      34.076   9.822 -24.977  1.00 29.36           O  
ATOM    156  OE2 GLU A  11      34.583   8.764 -26.860  1.00 29.36           O  
ATOM    157  N   ARG A  12      34.017   2.448 -25.673  1.00 26.64           N  
ATOM    158  H   ARG A  12      34.404   2.303 -24.751  1.00 26.64           H  
ATOM    159  CA  ARG A  12      33.428   1.302 -26.406  1.00 26.64           C  
ATOM    160  HA  ARG A  12      32.895   1.683 -27.277  1.00 26.64           H  
ATOM    161  C   ARG A  12      32.339   0.618 -25.598  1.00 26.64           C  
ATOM    162  CB  ARG A  12      34.489   0.355 -26.969  1.00 26.64           C  
ATOM    163  HB2 ARG A  12      35.227   0.117 -26.203  1.00 26.64           H  
ATOM    164  HB3 ARG A  12      34.004  -0.567 -27.289  1.00 26.64           H  
ATOM    165  O   ARG A  12      32.506  -0.452 -25.027  1.00 26.64           O  
ATOM    166  CG  ARG A  12      35.165   1.001 -28.186  1.00 26.64           C  
ATOM    167  HG2 ARG A  12      34.411   1.369 -28.881  1.00 26.64           H  
ATOM    168  HG3 ARG A  12      35.780   1.838 -27.856  1.00 26.64           H  
ATOM    169  CD  ARG A  12      36.038  -0.024 -28.907  1.00 26.64           C  
ATOM    170  HD2 ARG A  12      35.401  -0.830 -29.274  1.00 26.64           H  
ATOM    171  HD3 ARG A  12      36.758  -0.432 -28.198  1.00 26.64           H  
ATOM    172  NE  ARG A  12      36.756   0.598 -30.030  1.00 26.64           N  
ATOM    173  HE  ARG A  12      36.708   1.606 -30.088  1.00 26.64           H  
ATOM    174  NH1 ARG A  12      37.629  -1.325 -30.927  1.00 26.64           N  
ATOM    175 HH11 ARG A  12      38.199  -1.785 -31.623  1.00 26.64           H  
ATOM    176 HH12 ARG A  12      37.161  -1.856 -30.207  1.00 26.64           H  
ATOM    177  NH2 ARG A  12      38.116   0.650 -31.851  1.00 26.64           N  
ATOM    178 HH21 ARG A  12      38.684   0.181 -32.542  1.00 26.64           H  
ATOM    179 HH22 ARG A  12      38.040   1.657 -31.868  1.00 26.64           H  
ATOM    180  CZ  ARG A  12      37.493  -0.026 -30.929  1.00 26.64           C  
ATOM    181  N   GLY A  13      31.206   1.300 -25.571  1.00 28.09           N  
ATOM    182  H   GLY A  13      31.226   2.219 -25.991  1.00 28.09           H  
ATOM    183  CA  GLY A  13      29.970   0.847 -24.958  1.00 28.09           C  
ATOM    184  HA2 GLY A  13      30.122   0.706 -23.888  1.00 28.09           H  
ATOM    185  HA3 GLY A  13      29.671  -0.103 -25.402  1.00 28.09           H  
ATOM    186  C   GLY A  13      28.847   1.852 -25.164  1.00 28.09           C  
ATOM    187  O   GLY A  13      28.057   2.050 -24.250  1.00 28.09           O  
ATOM    188  N   ALA A  14      28.774   2.487 -26.341  1.00 30.28           N  
ATOM    189  H   ALA A  14      29.485   2.307 -27.036  1.00 30.28           H  
ATOM    190  CA  ALA A  14      27.558   3.138 -26.821  1.00 30.28           C  
ATOM    191  HA  ALA A  14      27.170   3.793 -26.041  1.00 30.28           H  
ATOM    192  C   ALA A  14      26.497   2.052 -27.094  1.00 30.28           C  
ATOM    193  CB  ALA A  14      27.897   3.997 -28.049  1.00 30.28           C  
ATOM    194  HB1 ALA A  14      28.634   4.755 -27.783  1.00 30.28           H  
ATOM    195  HB2 ALA A  14      28.294   3.373 -28.851  1.00 30.28           H  
ATOM    196  HB3 ALA A  14      26.995   4.494 -28.406  1.00 30.28           H  
ATOM    197  O   ALA A  14      26.125   1.776 -28.230  1.00 30.28           O  
ATOM    198  N   ALA A  15      26.080   1.343 -26.044  1.00 31.32           N  
ATOM    199  H   ALA A  15      26.438   1.611 -25.139  1.00 31.32           H  
ATOM    200  CA  ALA A  15      24.853   0.575 -26.055  1.00 31.32           C  
ATOM    201  HA  ALA A  15      24.849  -0.123 -26.892  1.00 31.32           H  
ATOM    202  C   ALA A  15      23.755   1.616 -26.237  1.00 31.32           C  
ATOM    203  CB  ALA A  15      24.734  -0.195 -24.732  1.00 31.32           C  
ATOM    204  HB1 ALA A  15      24.762   0.498 -23.891  1.00 31.32           H  
ATOM    205  HB2 ALA A  15      23.787  -0.734 -24.709  1.00 31.32           H  
ATOM    206  HB3 ALA A  15      25.556  -0.905 -24.641  1.00 31.32           H  
ATOM    207  O   ALA A  15      23.633   2.474 -25.366  1.00 31.32           O  
ATOM    208  N   TYR A  16      23.110   1.601 -27.412  1.00 34.44           N  
ATOM    209  H   TYR A  16      23.437   0.943 -28.104  1.00 34.44           H  
ATOM    210  CA  TYR A  16      21.949   2.406 -27.799  1.00 34.44           C  
ATOM    211  HA  TYR A  16      22.222   3.083 -28.609  1.00 34.44           H  
ATOM    212  C   TYR A  16      21.432   3.241 -26.628  1.00 34.44           C  
ATOM    213  CB  TYR A  16      20.847   1.455 -28.304  1.00 34.44           C  
ATOM    214  HB2 TYR A  16      20.846   0.538 -27.715  1.00 34.44           H  
ATOM    215  HB3 TYR A  16      19.880   1.930 -28.136  1.00 34.44           H  
ATOM    216  O   TYR A  16      20.803   2.685 -25.723  1.00 34.44           O  
ATOM    217  CG  TYR A  16      20.932   1.109 -29.779  1.00 34.44           C  
ATOM    218  CD1 TYR A  16      20.064   1.753 -30.682  1.00 34.44           C  
ATOM    219  HD1 TYR A  16      19.354   2.484 -30.322  1.00 34.44           H  
ATOM    220  CD2 TYR A  16      21.851   0.150 -30.253  1.00 34.44           C  
ATOM    221  HD2 TYR A  16      22.505  -0.362 -29.563  1.00 34.44           H  
ATOM    222  CE1 TYR A  16      20.108   1.447 -32.054  1.00 34.44           C  
ATOM    223  HE1 TYR A  16      19.436   1.943 -32.738  1.00 34.44           H  
ATOM    224  CE2 TYR A  16      21.905  -0.152 -31.629  1.00 34.44           C  
ATOM    225  HE2 TYR A  16      22.603  -0.883 -32.010  1.00 34.44           H  
ATOM    226  OH  TYR A  16      21.082   0.194 -33.853  1.00 34.44           O  
ATOM    227  HH  TYR A  16      20.434   0.693 -34.355  1.00 34.44           H  
ATOM    228  CZ  TYR A  16      21.032   0.494 -32.530  1.00 34.44           C  
ATOM    229  N   LYS A  17      21.733   4.556 -26.625  1.00 42.02           N  
ATOM    230  H   LYS A  17      22.275   4.919 -27.397  1.00 42.02           H  
ATOM    231  CA  LYS A  17      20.985   5.510 -25.794  1.00 42.02           C  
ATOM    232  HA  LYS A  17      21.279   5.422 -24.748  1.00 42.02           H  
ATOM    233  C   LYS A  17      19.529   5.085 -25.937  1.00 42.02           C  
ATOM    234  CB  LYS A  17      21.150   6.960 -26.296  1.00 42.02           C  
ATOM    235  HB2 LYS A  17      21.078   6.977 -27.384  1.00 42.02           H  
ATOM    236  HB3 LYS A  17      20.317   7.545 -25.906  1.00 42.02           H  
ATOM    237  O   LYS A  17      19.105   4.894 -27.082  1.00 42.02           O  
ATOM    238  CG  LYS A  17      22.453   7.642 -25.848  1.00 42.02           C  
ATOM    239  HG2 LYS A  17      22.498   7.643 -24.759  1.00 42.02           H  
ATOM    240  HG3 LYS A  17      23.310   7.094 -26.241  1.00 42.02           H  
ATOM    241  CD  LYS A  17      22.487   9.092 -26.360  1.00 42.02           C  
ATOM    242  HD2 LYS A  17      22.511   9.084 -27.449  1.00 42.02           H  
ATOM    243  HD3 LYS A  17      21.573   9.593 -26.040  1.00 42.02           H  
ATOM    244  CE  LYS A  17      23.694   9.869 -25.819  1.00 42.02           C  
ATOM    245  HE2 LYS A  17      23.673   9.816 -24.731  1.00 42.02           H  
ATOM    246  HE3 LYS A  17      24.610   9.392 -26.168  1.00 42.02           H  
ATOM    247  NZ  LYS A  17      23.644  11.289 -26.255  1.00 42.02           N  
ATOM    248  HZ1 LYS A  17      22.784  11.714 -25.940  1.00 42.02           H  
ATOM    249  HZ2 LYS A  17      24.414  11.820 -25.875  1.00 42.02           H  
ATOM    250  HZ3 LYS A  17      23.658  11.359 -27.263  1.00 42.02           H  
ATOM    251  N   HIS A  18      18.847   4.824 -24.813  1.00 46.81           N  
ATOM    252  H   HIS A  18      19.322   4.936 -23.929  1.00 46.81           H  
ATOM    253  CA  HIS A  18      17.402   4.588 -24.788  1.00 46.81           C  
ATOM    254  HA  HIS A  18      17.179   3.536 -24.969  1.00 46.81           H  
ATOM    255  C   HIS A  18      16.801   5.439 -25.895  1.00 46.81           C  
ATOM    256  CB  HIS A  18      16.827   5.043 -23.435  1.00 46.81           C  
ATOM    257  HB2 HIS A  18      17.342   5.940 -23.091  1.00 46.81           H  
ATOM    258  HB3 HIS A  18      15.781   5.314 -23.577  1.00 46.81           H  
ATOM    259  O   HIS A  18      17.167   6.612 -25.961  1.00 46.81           O  
ATOM    260  CG  HIS A  18      16.868   3.984 -22.368  1.00 46.81           C  
ATOM    261  CD2 HIS A  18      17.747   3.883 -21.323  1.00 46.81           C  
ATOM    262  HD2 HIS A  18      18.567   4.555 -21.116  1.00 46.81           H  
ATOM    263  ND1 HIS A  18      15.962   2.957 -22.238  1.00 46.81           N  
ATOM    264  HD1 HIS A  18      15.161   2.789 -22.829  1.00 46.81           H  
ATOM    265  CE1 HIS A  18      16.288   2.252 -21.144  1.00 46.81           C  
ATOM    266  HE1 HIS A  18      15.745   1.393 -20.777  1.00 46.81           H  
ATOM    267  NE2 HIS A  18      17.377   2.771 -20.557  1.00 46.81           N  
ATOM    268  N   ILE A  19      16.027   4.852 -26.815  1.00 49.62           N  
ATOM    269  H   ILE A  19      15.791   3.874 -26.732  1.00 49.62           H  
ATOM    270  CA  ILE A  19      15.382   5.646 -27.860  1.00 49.62           C  
ATOM    271  HA  ILE A  19      16.130   6.264 -28.355  1.00 49.62           H  
ATOM    272  C   ILE A  19      14.430   6.570 -27.100  1.00 49.62           C  
ATOM    273  CB  ILE A  19      14.694   4.774 -28.938  1.00 49.62           C  
ATOM    274  HB  ILE A  19      13.937   4.155 -28.455  1.00 49.62           H  
ATOM    275  O   ILE A  19      13.316   6.191 -26.748  1.00 49.62           O  
ATOM    276  CG1 ILE A  19      15.721   3.847 -29.635  1.00 49.62           C  
ATOM    277 HG12 ILE A  19      16.438   4.454 -30.188  1.00 49.62           H  
ATOM    278 HG13 ILE A  19      16.272   3.287 -28.880  1.00 49.62           H  
ATOM    279  CG2 ILE A  19      14.003   5.675 -29.981  1.00 49.62           C  
ATOM    280 HG21 ILE A  19      14.735   6.302 -30.489  1.00 49.62           H  
ATOM    281 HG22 ILE A  19      13.274   6.324 -29.495  1.00 49.62           H  
ATOM    282 HG23 ILE A  19      13.461   5.077 -30.713  1.00 49.62           H  
ATOM    283  CD1 ILE A  19      15.096   2.818 -30.588  1.00 49.62           C  
ATOM    284 HD11 ILE A  19      14.336   2.239 -30.063  1.00 49.62           H  
ATOM    285 HD12 ILE A  19      15.873   2.142 -30.945  1.00 49.62           H  
ATOM    286 HD13 ILE A  19      14.648   3.314 -31.450  1.00 49.62           H  
ATOM    287  N   GLU A  20      14.955   7.732 -26.718  1.00 61.49           N  
ATOM    288  H   GLU A  20      15.943   7.870 -26.879  1.00 61.49           H  
ATOM    289  CA  GLU A  20      14.212   8.856 -26.207  1.00 61.49           C  
ATOM    290  HA  GLU A  20      13.707   8.572 -25.283  1.00 61.49           H  
ATOM    291  C   GLU A  20      13.158   9.155 -27.267  1.00 61.49           C  
ATOM    292  CB  GLU A  20      15.154  10.050 -25.929  1.00 61.49           C  
ATOM    293  HB2 GLU A  20      15.800  10.203 -26.794  1.00 61.49           H  
ATOM    294  HB3 GLU A  20      14.550  10.946 -25.784  1.00 61.49           H  
ATOM    295  O   GLU A  20      13.360   8.883 -28.457  1.00 61.49           O  
ATOM    296  CG  GLU A  20      16.013   9.833 -24.664  1.00 61.49           C  
ATOM    297  HG2 GLU A  20      16.550   8.890 -24.761  1.00 61.49           H  
ATOM    298  HG3 GLU A  20      15.340   9.737 -23.811  1.00 61.49           H  
ATOM    299  CD  GLU A  20      17.044  10.944 -24.370  1.00 61.49           C  
ATOM    300  OE1 GLU A  20      17.661  10.874 -23.280  1.00 61.49           O  
ATOM    301  OE2 GLU A  20      17.274  11.815 -25.238  1.00 61.49           O  
ATOM    302  N   SER A  21      12.004   9.642 -26.818  1.00 68.66           N  
ATOM    303  H   SER A  21      11.921   9.845 -25.832  1.00 68.66           H  
ATOM    304  CA  SER A  21      10.959  10.128 -27.716  1.00 68.66           C  
ATOM    305  HA  SER A  21      10.375   9.289 -28.094  1.00 68.66           H  
ATOM    306  C   SER A  21      11.594  10.877 -28.890  1.00 68.66           C  
ATOM    307  CB  SER A  21      10.051  11.069 -26.922  1.00 68.66           C  
ATOM    308  HB2 SER A  21       9.439  10.484 -26.235  1.00 68.66           H  
ATOM    309  HB3 SER A  21      10.666  11.759 -26.344  1.00 68.66           H  
ATOM    310  O   SER A  21      12.397  11.781 -28.674  1.00 68.66           O  
ATOM    311  OG  SER A  21       9.219  11.826 -27.768  1.00 68.66           O  
ATOM    312  HG  SER A  21       9.567  12.721 -27.766  1.00 68.66           H  
ATOM    313  N   THR A  22      11.229  10.522 -30.126  1.00 75.31           N  
ATOM    314  H   THR A  22      10.583   9.756 -30.258  1.00 75.31           H  
ATOM    315  CA  THR A  22      11.690  11.245 -31.325  1.00 75.31           C  
ATOM    316  HA  THR A  22      12.775  11.334 -31.287  1.00 75.31           H  
ATOM    317  C   THR A  22      11.136  12.670 -31.389  1.00 75.31           C  
ATOM    318  CB  THR A  22      11.300  10.503 -32.612  1.00 75.31           C  
ATOM    319  HB  THR A  22      11.588  11.101 -33.477  1.00 75.31           H  
ATOM    320  O   THR A  22      11.507  13.427 -32.276  1.00 75.31           O  
ATOM    321  CG2 THR A  22      11.979   9.139 -32.727  1.00 75.31           C  
ATOM    322 HG21 THR A  22      13.061   9.267 -32.692  1.00 75.31           H  
ATOM    323 HG22 THR A  22      11.668   8.489 -31.909  1.00 75.31           H  
ATOM    324 HG23 THR A  22      11.703   8.678 -33.676  1.00 75.31           H  
ATOM    325  OG1 THR A  22       9.907  10.280 -32.646  1.00 75.31           O  
ATOM    326  HG1 THR A  22       9.492  11.098 -32.930  1.00 75.31           H  
ATOM    327  N   TYR A  23      10.212  13.009 -30.486  1.00 79.66           N  
ATOM    328  H   TYR A  23       9.970  12.311 -29.797  1.00 79.66           H  
ATOM    329  CA  TYR A  23       9.718  14.355 -30.243  1.00 79.66           C  
ATOM    330  HA  TYR A  23       9.917  14.983 -31.112  1.00 79.66           H  
ATOM    331  C   TYR A  23      10.420  14.975 -29.033  1.00 79.66           C  
ATOM    332  CB  TYR A  23       8.201  14.290 -30.021  1.00 79.66           C  
ATOM    333  HB2 TYR A  23       7.722  14.010 -30.959  1.00 79.66           H  
ATOM    334  HB3 TYR A  23       7.967  13.513 -29.292  1.00 79.66           H  
ATOM    335  O   TYR A  23      10.364  14.407 -27.933  1.00 79.66           O  
ATOM    336  CG  TYR A  23       7.606  15.596 -29.541  1.00 79.66           C  
ATOM    337  CD1 TYR A  23       7.207  15.759 -28.198  1.00 79.66           C  
ATOM    338  HD1 TYR A  23       7.316  14.940 -27.502  1.00 79.66           H  
ATOM    339  CD2 TYR A  23       7.514  16.671 -30.439  1.00 79.66           C  
ATOM    340  HD2 TYR A  23       7.887  16.572 -31.447  1.00 79.66           H  
ATOM    341  CE1 TYR A  23       6.681  16.993 -27.763  1.00 79.66           C  
ATOM    342  HE1 TYR A  23       6.365  17.121 -26.738  1.00 79.66           H  
ATOM    343  CE2 TYR A  23       6.993  17.901 -30.005  1.00 79.66           C  
ATOM    344  HE2 TYR A  23       6.977  18.754 -30.667  1.00 79.66           H  
ATOM    345  OH  TYR A  23       6.035  19.257 -28.292  1.00 79.66           O  
ATOM    346  HH  TYR A  23       6.081  19.406 -27.345  1.00 79.66           H  
ATOM    347  CZ  TYR A  23       6.563  18.065 -28.676  1.00 79.66           C  
ATOM    348  N   HIS A  24      10.987  16.165 -29.227  1.00 81.50           N  
ATOM    349  H   HIS A  24      11.028  16.543 -30.163  1.00 81.50           H  
ATOM    350  CA  HIS A  24      11.491  17.025 -28.162  1.00 81.50           C  
ATOM    351  HA  HIS A  24      11.651  16.422 -27.268  1.00 81.50           H  
ATOM    352  C   HIS A  24      10.455  18.109 -27.823  1.00 81.50           C  
ATOM    353  CB  HIS A  24      12.852  17.596 -28.574  1.00 81.50           C  
ATOM    354  HB2 HIS A  24      13.239  18.210 -27.761  1.00 81.50           H  
ATOM    355  HB3 HIS A  24      12.727  18.236 -29.448  1.00 81.50           H  
ATOM    356  O   HIS A  24       9.840  18.696 -28.708  1.00 81.50           O  
ATOM    357  CG  HIS A  24      13.873  16.529 -28.884  1.00 81.50           C  
ATOM    358  CD2 HIS A  24      14.288  16.102 -30.119  1.00 81.50           C  
ATOM    359  HD2 HIS A  24      13.948  16.482 -31.071  1.00 81.50           H  
ATOM    360  ND1 HIS A  24      14.532  15.765 -27.950  1.00 81.50           N  
ATOM    361  HD1 HIS A  24      14.429  15.834 -26.948  1.00 81.50           H  
ATOM    362  CE1 HIS A  24      15.318  14.895 -28.601  1.00 81.50           C  
ATOM    363  HE1 HIS A  24      15.939  14.149 -28.127  1.00 81.50           H  
ATOM    364  NE2 HIS A  24      15.216  15.065 -29.926  1.00 81.50           N  
ATOM    365  N   TYR A  25      10.216  18.353 -26.528  1.00 77.94           N  
ATOM    366  H   TYR A  25      10.801  17.898 -25.842  1.00 77.94           H  
ATOM    367  CA  TYR A  25       9.105  19.201 -26.062  1.00 77.94           C  
ATOM    368  HA  TYR A  25       8.176  18.784 -26.451  1.00 77.94           H  
ATOM    369  C   TYR A  25       9.174  20.657 -26.563  1.00 77.94           C  
ATOM    370  CB  TYR A  25       9.054  19.151 -24.527  1.00 77.94           C  
ATOM    371  HB2 TYR A  25       9.050  18.107 -24.211  1.00 77.94           H  
ATOM    372  HB3 TYR A  25       9.958  19.610 -24.128  1.00 77.94           H  
ATOM    373  O   TYR A  25       8.151  21.331 -26.650  1.00 77.94           O  
ATOM    374  CG  TYR A  25       7.840  19.834 -23.919  1.00 77.94           C  
ATOM    375  CD1 TYR A  25       7.917  21.181 -23.510  1.00 77.94           C  
ATOM    376  HD1 TYR A  25       8.839  21.727 -23.641  1.00 77.94           H  
ATOM    377  CD2 TYR A  25       6.627  19.130 -23.787  1.00 77.94           C  
ATOM    378  HD2 TYR A  25       6.568  18.098 -24.099  1.00 77.94           H  
ATOM    379  CE1 TYR A  25       6.785  21.827 -22.977  1.00 77.94           C  
ATOM    380  HE1 TYR A  25       6.847  22.864 -22.684  1.00 77.94           H  
ATOM    381  CE2 TYR A  25       5.493  19.771 -23.253  1.00 77.94           C  
ATOM    382  HE2 TYR A  25       4.557  19.241 -23.149  1.00 77.94           H  
ATOM    383  OH  TYR A  25       4.471  21.740 -22.343  1.00 77.94           O  
ATOM    384  HH  TYR A  25       4.661  22.654 -22.121  1.00 77.94           H  
ATOM    385  CZ  TYR A  25       5.569  21.120 -22.850  1.00 77.94           C  
ATOM    386  N   ASP A  26      10.372  21.137 -26.879  1.00 86.02           N  
ATOM    387  H   ASP A  26      11.164  20.511 -26.852  1.00 86.02           H  
ATOM    388  CA  ASP A  26      10.689  22.461 -27.411  1.00 86.02           C  
ATOM    389  HA  ASP A  26       9.966  23.170 -27.007  1.00 86.02           H  
ATOM    390  C   ASP A  26      10.568  22.572 -28.944  1.00 86.02           C  
ATOM    391  CB  ASP A  26      12.082  22.877 -26.894  1.00 86.02           C  
ATOM    392  HB2 ASP A  26      12.328  23.857 -27.303  1.00 86.02           H  
ATOM    393  HB3 ASP A  26      12.018  22.991 -25.812  1.00 86.02           H  
ATOM    394  O   ASP A  26      10.694  23.668 -29.497  1.00 86.02           O  
ATOM    395  CG  ASP A  26      13.235  21.899 -27.193  1.00 86.02           C  
ATOM    396  OD1 ASP A  26      12.988  20.670 -27.232  1.00 86.02           O  
ATOM    397  OD2 ASP A  26      14.383  22.389 -27.261  1.00 86.02           O  
ATOM    398  N   GLU A  27      10.266  21.477 -29.643  1.00 88.80           N  
ATOM    399  H   GLU A  27      10.147  20.605 -29.147  1.00 88.80           H  
ATOM    400  CA  GLU A  27      10.059  21.456 -31.091  1.00 88.80           C  
ATOM    401  HA  GLU A  27      10.615  22.283 -31.531  1.00 88.80           H  
ATOM    402  C   GLU A  27       8.582  21.631 -31.465  1.00 88.80           C  
ATOM    403  CB  GLU A  27      10.612  20.160 -31.694  1.00 88.80           C  
ATOM    404  HB2 GLU A  27      10.361  20.131 -32.754  1.00 88.80           H  
ATOM    405  HB3 GLU A  27      10.133  19.310 -31.207  1.00 88.80           H  
ATOM    406  O   GLU A  27       7.670  21.228 -30.745  1.00 88.80           O  
ATOM    407  CG  GLU A  27      12.139  20.067 -31.556  1.00 88.80           C  
ATOM    408  HG2 GLU A  27      12.580  20.886 -32.124  1.00 88.80           H  
ATOM    409  HG3 GLU A  27      12.423  20.196 -30.512  1.00 88.80           H  
ATOM    410  CD  GLU A  27      12.702  18.733 -32.069  1.00 88.80           C  
ATOM    411  OE1 GLU A  27      13.935  18.675 -32.272  1.00 88.80           O  
ATOM    412  OE2 GLU A  27      11.911  17.781 -32.267  1.00 88.80           O  
ATOM    413  N   LYS A  28       8.312  22.194 -32.651  1.00 90.81           N  
ATOM    414  H   LYS A  28       9.095  22.449 -33.235  1.00 90.81           H  
ATOM    415  CA  LYS A  28       6.958  22.178 -33.221  1.00 90.81           C  
ATOM    416  HA  LYS A  28       6.260  22.387 -32.411  1.00 90.81           H  
ATOM    417  C   LYS A  28       6.674  20.773 -33.783  1.00 90.81           C  
ATOM    418  CB  LYS A  28       6.813  23.282 -34.277  1.00 90.81           C  
ATOM    419  HB2 LYS A  28       7.076  24.238 -33.825  1.00 90.81           H  
ATOM    420  HB3 LYS A  28       7.495  23.087 -35.104  1.00 90.81           H  
ATOM    421  O   LYS A  28       7.287  20.420 -34.794  1.00 90.81           O  
ATOM    422  CG  LYS A  28       5.371  23.352 -34.800  1.00 90.81           C  
ATOM    423  HG2 LYS A  28       4.696  23.549 -33.967  1.00 90.81           H  
ATOM    424  HG3 LYS A  28       5.099  22.399 -35.255  1.00 90.81           H  
ATOM    425  CD  LYS A  28       5.224  24.459 -35.846  1.00 90.81           C  
ATOM    426  HD2 LYS A  28       5.479  25.417 -35.394  1.00 90.81           H  
ATOM    427  HD3 LYS A  28       5.905  24.256 -36.673  1.00 90.81           H  
ATOM    428  CE  LYS A  28       3.780  24.481 -36.353  1.00 90.81           C  
ATOM    429  HE2 LYS A  28       3.536  23.490 -36.737  1.00 90.81           H  
ATOM    430  HE3 LYS A  28       3.119  24.681 -35.510  1.00 90.81           H  
ATOM    431  NZ  LYS A  28       3.597  25.502 -37.413  1.00 90.81           N  
ATOM    432  HZ1 LYS A  28       2.641  25.496 -37.741  1.00 90.81           H  
ATOM    433  HZ2 LYS A  28       3.822  26.420 -37.057  1.00 90.81           H  
ATOM    434  HZ3 LYS A  28       4.204  25.295 -38.193  1.00 90.81           H  
ATOM    435  N   PRO A  29       5.741  19.986 -33.210  1.00 91.10           N  
ATOM    436  CA  PRO A  29       5.507  18.618 -33.659  1.00 91.10           C  
ATOM    437  HA  PRO A  29       6.456  18.083 -33.700  1.00 91.10           H  
ATOM    438  C   PRO A  29       4.846  18.570 -35.040  1.00 91.10           C  
ATOM    439  CB  PRO A  29       4.616  17.966 -32.599  1.00 91.10           C  
ATOM    440  HB2 PRO A  29       5.231  17.468 -31.849  1.00 91.10           H  
ATOM    441  HB3 PRO A  29       3.921  17.246 -33.030  1.00 91.10           H  
ATOM    442  O   PRO A  29       4.000  19.403 -35.376  1.00 91.10           O  
ATOM    443  CG  PRO A  29       3.878  19.148 -31.971  1.00 91.10           C  
ATOM    444  HG2 PRO A  29       2.988  19.374 -32.557  1.00 91.10           H  
ATOM    445  HG3 PRO A  29       3.612  18.952 -30.932  1.00 91.10           H  
ATOM    446  CD  PRO A  29       4.869  20.305 -32.084  1.00 91.10           C  
ATOM    447  HD2 PRO A  29       5.449  20.363 -31.163  1.00 91.10           H  
ATOM    448  HD3 PRO A  29       4.336  21.241 -32.249  1.00 91.10           H  
ATOM    449  N   THR A  30       5.181  17.535 -35.811  1.00 91.53           N  
ATOM    450  H   THR A  30       5.852  16.875 -35.444  1.00 91.53           H  
ATOM    451  CA  THR A  30       4.411  17.123 -36.993  1.00 91.53           C  
ATOM    452  HA  THR A  30       3.838  17.971 -37.370  1.00 91.53           H  
ATOM    453  C   THR A  30       3.439  16.024 -36.581  1.00 91.53           C  
ATOM    454  CB  THR A  30       5.330  16.650 -38.127  1.00 91.53           C  
ATOM    455  HB  THR A  30       5.947  15.820 -37.783  1.00 91.53           H  
ATOM    456  O   THR A  30       3.850  15.026 -35.993  1.00 91.53           O  
ATOM    457  CG2 THR A  30       4.562  16.226 -39.379  1.00 91.53           C  
ATOM    458 HG21 THR A  30       3.882  17.019 -39.692  1.00 91.53           H  
ATOM    459 HG22 THR A  30       3.994  15.316 -39.182  1.00 91.53           H  
ATOM    460 HG23 THR A  30       5.268  16.022 -40.184  1.00 91.53           H  
ATOM    461  OG1 THR A  30       6.163  17.722 -38.508  1.00 91.53           O  
ATOM    462  HG1 THR A  30       6.703  17.955 -37.749  1.00 91.53           H  
ATOM    463  N   TYR A  31       2.149  16.196 -36.876  1.00 92.92           N  
ATOM    464  H   TYR A  31       1.863  17.014 -37.396  1.00 92.92           H  
ATOM    465  CA  TYR A  31       1.152  15.161 -36.613  1.00 92.92           C  
ATOM    466  HA  TYR A  31       1.326  14.760 -35.614  1.00 92.92           H  
ATOM    467  C   TYR A  31       1.318  14.011 -37.617  1.00 92.92           C  
ATOM    468  CB  TYR A  31      -0.253  15.774 -36.622  1.00 92.92           C  
ATOM    469  HB2 TYR A  31      -0.296  16.572 -35.881  1.00 92.92           H  
ATOM    470  HB3 TYR A  31      -0.442  16.219 -37.599  1.00 92.92           H  
ATOM    471  O   TYR A  31       1.432  14.241 -38.824  1.00 92.92           O  
ATOM    472  CG  TYR A  31      -1.346  14.768 -36.322  1.00 92.92           C  
ATOM    473  CD1 TYR A  31      -1.827  13.977 -37.369  1.00 92.92           C  
ATOM    474  HD1 TYR A  31      -1.392  14.132 -38.345  1.00 92.92           H  
ATOM    475  CD2 TYR A  31      -1.849  14.586 -35.021  1.00 92.92           C  
ATOM    476  HD2 TYR A  31      -1.467  15.179 -34.204  1.00 92.92           H  
ATOM    477  CE1 TYR A  31      -2.812  12.999 -37.147  1.00 92.92           C  
ATOM    478  HE1 TYR A  31      -3.166  12.387 -37.963  1.00 92.92           H  
ATOM    479  CE2 TYR A  31      -2.842  13.612 -34.783  1.00 92.92           C  
ATOM    480  HE2 TYR A  31      -3.225  13.464 -33.784  1.00 92.92           H  
ATOM    481  OH  TYR A  31      -4.299  11.888 -35.637  1.00 92.92           O  
ATOM    482  HH  TYR A  31      -4.507  11.789 -34.705  1.00 92.92           H  
ATOM    483  CZ  TYR A  31      -3.327  12.815 -35.847  1.00 92.92           C  
ATOM    484  N   THR A  32       1.348  12.776 -37.119  1.00 92.78           N  
ATOM    485  H   THR A  32       1.148  12.623 -36.140  1.00 92.78           H  
ATOM    486  CA  THR A  32       1.662  11.584 -37.912  1.00 92.78           C  
ATOM    487  HA  THR A  32       1.463  11.810 -38.960  1.00 92.78           H  
ATOM    488  C   THR A  32       0.773  10.398 -37.534  1.00 92.78           C  
ATOM    489  CB  THR A  32       3.144  11.183 -37.773  1.00 92.78           C  
ATOM    490  HB  THR A  32       3.297  10.248 -38.312  1.00 92.78           H  
ATOM    491  O   THR A  32       0.174  10.382 -36.460  1.00 92.78           O  
ATOM    492  CG2 THR A  32       4.131  12.216 -38.315  1.00 92.78           C  
ATOM    493 HG21 THR A  32       4.023  13.168 -37.796  1.00 92.78           H  
ATOM    494 HG22 THR A  32       5.148  11.848 -38.179  1.00 92.78           H  
ATOM    495 HG23 THR A  32       3.961  12.360 -39.382  1.00 92.78           H  
ATOM    496  OG1 THR A  32       3.505  10.991 -36.429  1.00 92.78           O  
ATOM    497  HG1 THR A  32       3.599  11.857 -36.026  1.00 92.78           H  
ATOM    498  N   THR A  33       0.685   9.400 -38.416  1.00 90.85           N  
ATOM    499  H   THR A  33       1.149   9.509 -39.307  1.00 90.85           H  
ATOM    500  CA  THR A  33       0.221   8.045 -38.058  1.00 90.85           C  
ATOM    501  HA  THR A  33      -0.728   8.109 -37.525  1.00 90.85           H  
ATOM    502  C   THR A  33       1.232   7.348 -37.139  1.00 90.85           C  
ATOM    503  CB  THR A  33       0.022   7.171 -39.307  1.00 90.85           C  
ATOM    504  HB  THR A  33      -0.402   6.214 -39.005  1.00 90.85           H  
ATOM    505  O   THR A  33       2.366   7.809 -36.997  1.00 90.85           O  
ATOM    506  CG2 THR A  33      -0.906   7.812 -40.338  1.00 90.85           C  
ATOM    507 HG21 THR A  33      -0.460   8.727 -40.728  1.00 90.85           H  
ATOM    508 HG22 THR A  33      -1.073   7.116 -41.161  1.00 90.85           H  
ATOM    509 HG23 THR A  33      -1.865   8.040 -39.872  1.00 90.85           H  
ATOM    510  OG1 THR A  33       1.271   6.939 -39.930  1.00 90.85           O  
ATOM    511  HG1 THR A  33       1.238   6.075 -40.347  1.00 90.85           H  
ATOM    512  N   THR A  34       0.891   6.186 -36.573  1.00 88.64           N  
ATOM    513  H   THR A  34      -0.036   5.811 -36.715  1.00 88.64           H  
ATOM    514  CA  THR A  34       1.826   5.403 -35.735  1.00 88.64           C  
ATOM    515  HA  THR A  34       2.128   6.013 -34.884  1.00 88.64           H  
ATOM    516  C   THR A  34       3.107   4.976 -36.446  1.00 88.64           C  
ATOM    517  CB  THR A  34       1.180   4.122 -35.209  1.00 88.64           C  
ATOM    518  HB  THR A  34       1.950   3.528 -34.718  1.00 88.64           H  
ATOM    519  O   THR A  34       4.137   4.783 -35.804  1.00 88.64           O  
ATOM    520  CG2 THR A  34       0.122   4.435 -34.169  1.00 88.64           C  
ATOM    521 HG21 THR A  34      -0.722   4.956 -34.621  1.00 88.64           H  
ATOM    522 HG22 THR A  34      -0.192   3.492 -33.722  1.00 88.64           H  
ATOM    523 HG23 THR A  34       0.547   5.059 -33.383  1.00 88.64           H  
ATOM    524  OG1 THR A  34       0.646   3.357 -36.268  1.00 88.64           O  
ATOM    525  HG1 THR A  34      -0.313   3.376 -36.212  1.00 88.64           H  
ATOM    526  N   SER A  35       3.075   4.863 -37.775  1.00 89.48           N  
ATOM    527  H   SER A  35       2.184   4.996 -38.230  1.00 89.48           H  
ATOM    528  CA  SER A  35       4.252   4.579 -38.600  1.00 89.48           C  
ATOM    529  HA  SER A  35       4.905   3.910 -38.040  1.00 89.48           H  
ATOM    530  C   SER A  35       5.086   5.826 -38.937  1.00 89.48           C  
ATOM    531  CB  SER A  35       3.819   3.839 -39.869  1.00 89.48           C  
ATOM    532  HB2 SER A  35       4.701   3.493 -40.407  1.00 89.48           H  
ATOM    533  HB3 SER A  35       3.220   2.972 -39.590  1.00 89.48           H  
ATOM    534  O   SER A  35       6.036   5.720 -39.710  1.00 89.48           O  
ATOM    535  OG  SER A  35       3.055   4.685 -40.711  1.00 89.48           O  
ATOM    536  HG  SER A  35       3.667   5.294 -41.131  1.00 89.48           H  
ATOM    537  N   GLY A  36       4.719   7.007 -38.426  1.00 89.66           N  
ATOM    538  H   GLY A  36       3.933   7.034 -37.793  1.00 89.66           H  
ATOM    539  CA  GLY A  36       5.407   8.275 -38.681  1.00 89.66           C  
ATOM    540  HA2 GLY A  36       5.179   8.956 -37.862  1.00 89.66           H  
ATOM    541  HA3 GLY A  36       6.484   8.106 -38.688  1.00 89.66           H  
ATOM    542  C   GLY A  36       5.028   8.972 -39.996  1.00 89.66           C  
ATOM    543  O   GLY A  36       5.752   9.867 -40.426  1.00 89.66           O  
ATOM    544  N   TYR A  37       3.924   8.592 -40.657  1.00 90.73           N  
ATOM    545  H   TYR A  37       3.305   7.924 -40.221  1.00 90.73           H  
ATOM    546  CA  TYR A  37       3.482   9.239 -41.904  1.00 90.73           C  
ATOM    547  HA  TYR A  37       4.358   9.412 -42.528  1.00 90.73           H  
ATOM    548  C   TYR A  37       2.780  10.578 -41.606  1.00 90.73           C  
ATOM    549  CB  TYR A  37       2.555   8.306 -42.697  1.00 90.73           C  
ATOM    550  HB2 TYR A  37       1.687   8.058 -42.087  1.00 90.73           H  
ATOM    551  HB3 TYR A  37       3.085   7.378 -42.912  1.00 90.73           H  
ATOM    552  O   TYR A  37       1.792  10.559 -40.869  1.00 90.73           O  
ATOM    553  CG  TYR A  37       2.041   8.895 -43.996  1.00 90.73           C  
ATOM    554  CD1 TYR A  37       0.796   9.551 -44.022  1.00 90.73           C  
ATOM    555  HD1 TYR A  37       0.224   9.656 -43.112  1.00 90.73           H  
ATOM    556  CD2 TYR A  37       2.804   8.793 -45.174  1.00 90.73           C  
ATOM    557  HD2 TYR A  37       3.760   8.290 -45.151  1.00 90.73           H  
ATOM    558  CE1 TYR A  37       0.309  10.102 -45.222  1.00 90.73           C  
ATOM    559  HE1 TYR A  37      -0.632  10.631 -45.242  1.00 90.73           H  
ATOM    560  CE2 TYR A  37       2.323   9.346 -46.377  1.00 90.73           C  
ATOM    561  HE2 TYR A  37       2.911   9.268 -47.279  1.00 90.73           H  
ATOM    562  OH  TYR A  37       0.606  10.537 -47.561  1.00 90.73           O  
ATOM    563  HH  TYR A  37       1.235  10.431 -48.278  1.00 90.73           H  
ATOM    564  CZ  TYR A  37       1.073  10.004 -46.401  1.00 90.73           C  
ATOM    565  N   PRO A  38       3.232  11.727 -42.153  1.00 93.94           N  
ATOM    566  CA  PRO A  38       2.589  13.023 -41.917  1.00 93.94           C  
ATOM    567  HA  PRO A  38       2.580  13.219 -40.845  1.00 93.94           H  
ATOM    568  C   PRO A  38       1.152  13.084 -42.447  1.00 93.94           C  
ATOM    569  CB  PRO A  38       3.481  14.067 -42.602  1.00 93.94           C  
ATOM    570  HB2 PRO A  38       3.525  14.994 -42.030  1.00 93.94           H  
ATOM    571  HB3 PRO A  38       3.125  14.265 -43.613  1.00 93.94           H  
ATOM    572  O   PRO A  38       0.908  12.738 -43.601  1.00 93.94           O  
ATOM    573  CG  PRO A  38       4.843  13.382 -42.680  1.00 93.94           C  
ATOM    574  HG2 PRO A  38       5.362  13.489 -41.727  1.00 93.94           H  
ATOM    575  HG3 PRO A  38       5.449  13.772 -43.497  1.00 93.94           H  
ATOM    576  CD  PRO A  38       4.469  11.919 -42.897  1.00 93.94           C  
ATOM    577  HD2 PRO A  38       5.276  11.285 -42.529  1.00 93.94           H  
ATOM    578  HD3 PRO A  38       4.286  11.732 -43.955  1.00 93.94           H  
ATOM    579  N   ILE A  39       0.217  13.581 -41.633  1.00 93.17           N  
ATOM    580  H   ILE A  39       0.500  13.890 -40.714  1.00 93.17           H  
ATOM    581  CA  ILE A  39      -1.184  13.804 -42.032  1.00 93.17           C  
ATOM    582  HA  ILE A  39      -1.343  13.395 -43.030  1.00 93.17           H  
ATOM    583  C   ILE A  39      -1.450  15.309 -42.121  1.00 93.17           C  
ATOM    584  CB  ILE A  39      -2.160  13.078 -41.080  1.00 93.17           C  
ATOM    585  HB  ILE A  39      -1.982  13.479 -40.082  1.00 93.17           H  
ATOM    586  O   ILE A  39      -1.096  16.068 -41.219  1.00 93.17           O  
ATOM    587  CG1 ILE A  39      -1.913  11.558 -40.987  1.00 93.17           C  
ATOM    588 HG12 ILE A  39      -0.873  11.367 -40.724  1.00 93.17           H  
ATOM    589 HG13 ILE A  39      -2.523  11.157 -40.178  1.00 93.17           H  
ATOM    590  CG2 ILE A  39      -3.634  13.381 -41.389  1.00 93.17           C  
ATOM    591 HG21 ILE A  39      -3.857  13.192 -42.438  1.00 93.17           H  
ATOM    592 HG22 ILE A  39      -4.285  12.760 -40.773  1.00 93.17           H  
ATOM    593 HG23 ILE A  39      -3.851  14.425 -41.162  1.00 93.17           H  
ATOM    594  CD1 ILE A  39      -2.249  10.795 -42.272  1.00 93.17           C  
ATOM    595 HD11 ILE A  39      -3.310  10.888 -42.504  1.00 93.17           H  
ATOM    596 HD12 ILE A  39      -2.022   9.737 -42.140  1.00 93.17           H  
ATOM    597 HD13 ILE A  39      -1.661  11.180 -43.105  1.00 93.17           H  
ATOM    598  N   ASP A  40      -2.065  15.741 -43.222  1.00 91.74           N  
ATOM    599  H   ASP A  40      -2.433  15.064 -43.875  1.00 91.74           H  
ATOM    600  CA  ASP A  40      -2.350  17.148 -43.520  1.00 91.74           C  
ATOM    601  HA  ASP A  40      -1.462  17.735 -43.285  1.00 91.74           H  
ATOM    602  C   ASP A  40      -3.503  17.717 -42.677  1.00 91.74           C  
ATOM    603  CB  ASP A  40      -2.641  17.298 -45.028  1.00 91.74           C  
ATOM    604  HB2 ASP A  40      -2.676  18.362 -45.265  1.00 91.74           H  
ATOM    605  HB3 ASP A  40      -1.821  16.861 -45.597  1.00 91.74           H  
ATOM    606  O   ASP A  40      -3.502  18.904 -42.351  1.00 91.74           O  
ATOM    607  CG  ASP A  40      -3.963  16.646 -45.469  1.00 91.74           C  
ATOM    608  OD1 ASP A  40      -4.229  15.506 -45.037  1.00 91.74           O  
ATOM    609  OD2 ASP A  40      -4.746  17.300 -46.206  1.00 91.74           O  
ATOM    610  N   ASP A  41      -4.480  16.882 -42.312  1.00 93.20           N  
ATOM    611  H   ASP A  41      -4.466  15.953 -42.710  1.00 93.20           H  
ATOM    612  CA  ASP A  41      -5.595  17.239 -41.435  1.00 93.20           C  
ATOM    613  HA  ASP A  41      -5.260  18.023 -40.755  1.00 93.20           H  
ATOM    614  C   ASP A  41      -6.094  16.011 -40.641  1.00 93.20           C  
ATOM    615  CB  ASP A  41      -6.721  17.829 -42.291  1.00 93.20           C  
ATOM    616  HB2 ASP A  41      -7.048  17.063 -42.994  1.00 93.20           H  
ATOM    617  HB3 ASP A  41      -6.322  18.661 -42.871  1.00 93.20           H  
ATOM    618  O   ASP A  41      -6.665  15.092 -41.234  1.00 93.20           O  
ATOM    619  CG  ASP A  41      -7.936  18.335 -41.503  1.00 93.20           C  
ATOM    620  OD1 ASP A  41      -8.068  18.041 -40.290  1.00 93.20           O  
ATOM    621  OD2 ASP A  41      -8.761  19.019 -42.151  1.00 93.20           O  
ATOM    622  N   PRO A  42      -5.951  15.987 -39.301  1.00 91.88           N  
ATOM    623  CA  PRO A  42      -6.329  14.843 -38.467  1.00 91.88           C  
ATOM    624  HA  PRO A  42      -5.850  13.940 -38.844  1.00 91.88           H  
ATOM    625  C   PRO A  42      -7.843  14.584 -38.405  1.00 91.88           C  
ATOM    626  CB  PRO A  42      -5.768  15.181 -37.081  1.00 91.88           C  
ATOM    627  HB2 PRO A  42      -4.725  14.869 -37.031  1.00 91.88           H  
ATOM    628  HB3 PRO A  42      -6.338  14.727 -36.270  1.00 91.88           H  
ATOM    629  O   PRO A  42      -8.268  13.615 -37.779  1.00 91.88           O  
ATOM    630  CG  PRO A  42      -5.821  16.705 -37.040  1.00 91.88           C  
ATOM    631  HG2 PRO A  42      -5.113  17.115 -36.320  1.00 91.88           H  
ATOM    632  HG3 PRO A  42      -6.836  17.035 -36.821  1.00 91.88           H  
ATOM    633  CD  PRO A  42      -5.451  17.075 -38.472  1.00 91.88           C  
ATOM    634  HD2 PRO A  42      -5.914  18.027 -38.733  1.00 91.88           H  
ATOM    635  HD3 PRO A  42      -4.368  17.137 -38.573  1.00 91.88           H  
ATOM    636  N   LYS A  43      -8.673  15.459 -38.990  1.00 93.01           N  
ATOM    637  H   LYS A  43      -8.265  16.251 -39.467  1.00 93.01           H  
ATOM    638  CA  LYS A  43     -10.138  15.329 -39.010  1.00 93.01           C  
ATOM    639  HA  LYS A  43     -10.447  14.627 -38.236  1.00 93.01           H  
ATOM    640  C   LYS A  43     -10.676  14.757 -40.322  1.00 93.01           C  
ATOM    641  CB  LYS A  43     -10.777  16.694 -38.728  1.00 93.01           C  
ATOM    642  HB2 LYS A  43     -10.514  17.383 -39.530  1.00 93.01           H  
ATOM    643  HB3 LYS A  43     -11.861  16.578 -38.721  1.00 93.01           H  
ATOM    644  O   LYS A  43     -11.883  14.525 -40.420  1.00 93.01           O  
ATOM    645  CG  LYS A  43     -10.339  17.285 -37.383  1.00 93.01           C  
ATOM    646  HG2 LYS A  43     -10.605  16.599 -36.578  1.00 93.01           H  
ATOM    647  HG3 LYS A  43      -9.260  17.439 -37.379  1.00 93.01           H  
ATOM    648  CD  LYS A  43     -11.025  18.632 -37.162  1.00 93.01           C  
ATOM    649  HD2 LYS A  43     -12.105  18.487 -37.131  1.00 93.01           H  
ATOM    650  HD3 LYS A  43     -10.771  19.295 -37.990  1.00 93.01           H  
ATOM    651  CE  LYS A  43     -10.534  19.233 -35.846  1.00 93.01           C  
ATOM    652  HE2 LYS A  43      -9.447  19.306 -35.892  1.00 93.01           H  
ATOM    653  HE3 LYS A  43     -10.788  18.552 -35.034  1.00 93.01           H  
ATOM    654  NZ  LYS A  43     -11.129  20.570 -35.617  1.00 93.01           N  
ATOM    655  HZ1 LYS A  43     -10.884  21.183 -36.381  1.00 93.01           H  
ATOM    656  HZ2 LYS A  43     -12.135  20.498 -35.564  1.00 93.01           H  
ATOM    657  HZ3 LYS A  43     -10.779  20.966 -34.756  1.00 93.01           H  
ATOM    658  N   LYS A  44      -9.830  14.576 -41.340  1.00 91.43           N  
ATOM    659  H   LYS A  44      -8.843  14.710 -41.171  1.00 91.43           H  
ATOM    660  CA  LYS A  44     -10.246  14.027 -42.635  1.00 91.43           C  
ATOM    661  HA  LYS A  44     -11.264  14.355 -42.843  1.00 91.43           H  
ATOM    662  C   LYS A  44     -10.263  12.507 -42.593  1.00 91.43           C  
ATOM    663  CB  LYS A  44      -9.335  14.524 -43.760  1.00 91.43           C  
ATOM    664  HB2 LYS A  44      -9.547  13.956 -44.666  1.00 91.43           H  
ATOM    665  HB3 LYS A  44      -8.297  14.345 -43.480  1.00 91.43           H  
ATOM    666  O   LYS A  44      -9.447  11.883 -41.933  1.00 91.43           O  
ATOM    667  CG  LYS A  44      -9.550  16.013 -44.055  1.00 91.43           C  
ATOM    668  HG2 LYS A  44      -9.341  16.590 -43.154  1.00 91.43           H  
ATOM    669  HG3 LYS A  44     -10.582  16.192 -44.358  1.00 91.43           H  
ATOM    670  CD  LYS A  44      -8.602  16.433 -45.182  1.00 91.43           C  
ATOM    671  HD2 LYS A  44      -7.611  16.033 -44.968  1.00 91.43           H  
ATOM    672  HD3 LYS A  44      -8.941  16.008 -46.127  1.00 91.43           H  
ATOM    673  CE  LYS A  44      -8.496  17.953 -45.296  1.00 91.43           C  
ATOM    674  HE2 LYS A  44      -8.381  18.361 -44.292  1.00 91.43           H  
ATOM    675  HE3 LYS A  44      -9.415  18.360 -45.719  1.00 91.43           H  
ATOM    676  NZ  LYS A  44      -7.309  18.312 -46.112  1.00 91.43           N  
ATOM    677  HZ1 LYS A  44      -7.391  18.016 -47.075  1.00 91.43           H  
ATOM    678  HZ2 LYS A  44      -7.088  19.296 -46.051  1.00 91.43           H  
ATOM    679  HZ3 LYS A  44      -6.480  17.832 -45.791  1.00 91.43           H  
ATOM    680  N   TYR A  45     -11.196  11.940 -43.347  1.00 92.38           N  
ATOM    681  H   TYR A  45     -11.833  12.531 -43.862  1.00 92.38           H  
ATOM    682  CA  TYR A  45     -11.303  10.509 -43.574  1.00 92.38           C  
ATOM    683  HA  TYR A  45     -10.312  10.069 -43.460  1.00 92.38           H  
ATOM    684  C   TYR A  45     -11.785  10.237 -45.000  1.00 92.38           C  
ATOM    685  CB  TYR A  45     -12.238   9.884 -42.533  1.00 92.38           C  
ATOM    686  HB2 TYR A  45     -12.342   8.820 -42.745  1.00 92.38           H  
ATOM    687  HB3 TYR A  45     -11.767   9.967 -41.553  1.00 92.38           H  
ATOM    688  O   TYR A  45     -12.425  11.084 -45.637  1.00 92.38           O  
ATOM    689  CG  TYR A  45     -13.618  10.512 -42.480  1.00 92.38           C  
ATOM    690  CD1 TYR A  45     -13.933  11.456 -41.485  1.00 92.38           C  
ATOM    691  HD1 TYR A  45     -13.177  11.754 -40.774  1.00 92.38           H  
ATOM    692  CD2 TYR A  45     -14.588  10.147 -43.427  1.00 92.38           C  
ATOM    693  HD2 TYR A  45     -14.335   9.426 -44.191  1.00 92.38           H  
ATOM    694  CE1 TYR A  45     -15.222  12.020 -41.425  1.00 92.38           C  
ATOM    695  HE1 TYR A  45     -15.446  12.753 -40.664  1.00 92.38           H  
ATOM    696  CE2 TYR A  45     -15.894  10.657 -43.331  1.00 92.38           C  
ATOM    697  HE2 TYR A  45     -16.675  10.272 -43.970  1.00 92.38           H  
ATOM    698  OH  TYR A  45     -17.466  12.131 -42.292  1.00 92.38           O  
ATOM    699  HH  TYR A  45     -17.541  12.725 -41.542  1.00 92.38           H  
ATOM    700  CZ  TYR A  45     -16.210  11.611 -42.347  1.00 92.38           C  
ATOM    701  N   GLN A  46     -11.505   9.046 -45.515  1.00 93.49           N  
ATOM    702  H   GLN A  46     -10.982   8.409 -44.932  1.00 93.49           H  
ATOM    703  CA  GLN A  46     -11.859   8.653 -46.867  1.00 93.49           C  
ATOM    704  HA  GLN A  46     -11.878   9.563 -47.467  1.00 93.49           H  
ATOM    705  C   GLN A  46     -13.248   8.011 -46.930  1.00 93.49           C  
ATOM    706  CB  GLN A  46     -10.775   7.745 -47.449  1.00 93.49           C  
ATOM    707  HB2 GLN A  46     -10.959   6.714 -47.147  1.00 93.49           H  
ATOM    708  HB3 GLN A  46      -9.797   8.056 -47.081  1.00 93.49           H  
ATOM    709  O   GLN A  46     -13.567   7.075 -46.197  1.00 93.49           O  
ATOM    710  CG  GLN A  46     -10.777   7.848 -48.976  1.00 93.49           C  
ATOM    711  HG2 GLN A  46     -11.752   7.566 -49.372  1.00 93.49           H  
ATOM    712  HG3 GLN A  46     -10.586   8.884 -49.257  1.00 93.49           H  
ATOM    713  CD  GLN A  46      -9.705   6.981 -49.610  1.00 93.49           C  
ATOM    714  NE2 GLN A  46      -9.360   7.217 -50.856  1.00 93.49           N  
ATOM    715 HE21 GLN A  46      -8.532   6.742 -51.188  1.00 93.49           H  
ATOM    716 HE22 GLN A  46      -9.739   8.019 -51.339  1.00 93.49           H  
ATOM    717  OE1 GLN A  46      -9.184   6.045 -49.041  1.00 93.49           O  
ATOM    718  N   ARG A  47     -14.077   8.489 -47.863  1.00 94.36           N  
ATOM    719  H   ARG A  47     -13.751   9.258 -48.430  1.00 94.36           H  
ATOM    720  CA  ARG A  47     -15.421   7.964 -48.144  1.00 94.36           C  
ATOM    721  HA  ARG A  47     -15.429   6.897 -47.920  1.00 94.36           H  
ATOM    722  C   ARG A  47     -15.789   8.121 -49.622  1.00 94.36           C  
ATOM    723  CB  ARG A  47     -16.446   8.650 -47.218  1.00 94.36           C  
ATOM    724  HB2 ARG A  47     -16.117   8.559 -46.183  1.00 94.36           H  
ATOM    725  HB3 ARG A  47     -17.401   8.133 -47.316  1.00 94.36           H  
ATOM    726  O   ARG A  47     -15.226   8.970 -50.313  1.00 94.36           O  
ATOM    727  CG  ARG A  47     -16.659  10.134 -47.555  1.00 94.36           C  
ATOM    728  HG2 ARG A  47     -17.000  10.215 -48.588  1.00 94.36           H  
ATOM    729  HG3 ARG A  47     -15.710  10.663 -47.475  1.00 94.36           H  
ATOM    730  CD  ARG A  47     -17.680  10.853 -46.666  1.00 94.36           C  
ATOM    731  HD2 ARG A  47     -17.229  11.050 -45.694  1.00 94.36           H  
ATOM    732  HD3 ARG A  47     -17.883  11.822 -47.123  1.00 94.36           H  
ATOM    733  NE  ARG A  47     -18.954  10.124 -46.509  1.00 94.36           N  
ATOM    734  HE  ARG A  47     -19.040   9.209 -46.929  1.00 94.36           H  
ATOM    735  NH1 ARG A  47     -20.061  11.721 -45.285  1.00 94.36           N  
ATOM    736 HH11 ARG A  47     -20.925  12.077 -44.902  1.00 94.36           H  
ATOM    737 HH12 ARG A  47     -19.194  12.227 -45.174  1.00 94.36           H  
ATOM    738  NH2 ARG A  47     -21.143   9.911 -45.971  1.00 94.36           N  
ATOM    739 HH21 ARG A  47     -21.136   9.018 -46.442  1.00 94.36           H  
ATOM    740 HH22 ARG A  47     -22.018  10.296 -45.645  1.00 94.36           H  
ATOM    741  CZ  ARG A  47     -20.040  10.588 -45.924  1.00 94.36           C  
ATOM    742  N   VAL A  48     -16.774   7.362 -50.105  1.00 94.59           N  
ATOM    743  H   VAL A  48     -17.189   6.686 -49.479  1.00 94.59           H  
ATOM    744  CA  VAL A  48     -17.295   7.495 -51.485  1.00 94.59           C  
ATOM    745  HA  VAL A  48     -16.465   7.754 -52.143  1.00 94.59           H  
ATOM    746  C   VAL A  48     -18.324   8.628 -51.569  1.00 94.59           C  
ATOM    747  CB  VAL A  48     -17.895   6.171 -52.013  1.00 94.59           C  
ATOM    748  HB  VAL A  48     -18.784   5.914 -51.437  1.00 94.59           H  
ATOM    749  O   VAL A  48     -19.517   8.385 -51.421  1.00 94.59           O  
ATOM    750  CG1 VAL A  48     -18.279   6.281 -53.496  1.00 94.59           C  
ATOM    751 HG11 VAL A  48     -19.052   7.037 -53.640  1.00 94.59           H  
ATOM    752 HG12 VAL A  48     -18.675   5.328 -53.846  1.00 94.59           H  
ATOM    753 HG13 VAL A  48     -17.405   6.541 -54.093  1.00 94.59           H  
ATOM    754  CG2 VAL A  48     -16.905   5.014 -51.878  1.00 94.59           C  
ATOM    755 HG21 VAL A  48     -16.740   4.809 -50.820  1.00 94.59           H  
ATOM    756 HG22 VAL A  48     -15.959   5.265 -52.358  1.00 94.59           H  
ATOM    757 HG23 VAL A  48     -17.314   4.113 -52.334  1.00 94.59           H  
ATOM    758  N   GLY A  49     -17.908   9.879 -51.790  1.00 89.70           N  
ATOM    759  H   GLY A  49     -16.913  10.054 -51.809  1.00 89.70           H  
ATOM    760  CA  GLY A  49     -18.837  11.021 -51.855  1.00 89.70           C  
ATOM    761  HA2 GLY A  49     -18.274  11.937 -52.039  1.00 89.70           H  
ATOM    762  HA3 GLY A  49     -19.531  10.873 -52.682  1.00 89.70           H  
ATOM    763  C   GLY A  49     -19.626  11.196 -50.548  1.00 89.70           C  
ATOM    764  O   GLY A  49     -19.032  11.402 -49.497  1.00 89.70           O  
ATOM    765  N   GLN A  50     -20.958  11.079 -50.593  1.00 91.88           N  
ATOM    766  H   GLN A  50     -21.387  10.885 -51.487  1.00 91.88           H  
ATOM    767  CA  GLN A  50     -21.824  11.021 -49.394  1.00 91.88           C  
ATOM    768  HA  GLN A  50     -21.299  11.496 -48.565  1.00 91.88           H  
ATOM    769  C   GLN A  50     -22.112   9.579 -48.916  1.00 91.88           C  
ATOM    770  CB  GLN A  50     -23.121  11.818 -49.632  1.00 91.88           C  
ATOM    771  HB2 GLN A  50     -23.645  11.396 -50.490  1.00 91.88           H  
ATOM    772  HB3 GLN A  50     -23.771  11.719 -48.763  1.00 91.88           H  
ATOM    773  O   GLN A  50     -22.964   9.357 -48.060  1.00 91.88           O  
ATOM    774  CG  GLN A  50     -22.886  13.318 -49.881  1.00 91.88           C  
ATOM    775  HG2 GLN A  50     -23.846  13.801 -50.063  1.00 91.88           H  
ATOM    776  HG3 GLN A  50     -22.278  13.446 -50.777  1.00 91.88           H  
ATOM    777  CD  GLN A  50     -22.214  14.032 -48.708  1.00 91.88           C  
ATOM    778  NE2 GLN A  50     -21.393  15.026 -48.965  1.00 91.88           N  
ATOM    779 HE21 GLN A  50     -21.225  15.335 -49.912  1.00 91.88           H  
ATOM    780 HE22 GLN A  50     -20.984  15.479 -48.161  1.00 91.88           H  
ATOM    781  OE1 GLN A  50     -22.400  13.712 -47.545  1.00 91.88           O  
ATOM    782  N   GLY A  51     -21.406   8.586 -49.457  1.00 91.13           N  
ATOM    783  H   GLY A  51     -20.725   8.831 -50.161  1.00 91.13           H  
ATOM    784  CA  GLY A  51     -21.501   7.161 -49.131  1.00 91.13           C  
ATOM    785  HA2 GLY A  51     -22.532   6.904 -48.891  1.00 91.13           H  
ATOM    786  HA3 GLY A  51     -21.216   6.602 -50.023  1.00 91.13           H  
ATOM    787  C   GLY A  51     -20.607   6.724 -47.957  1.00 91.13           C  
ATOM    788  O   GLY A  51     -20.199   7.571 -47.156  1.00 91.13           O  
ATOM    789  N   PRO A  52     -20.317   5.415 -47.816  1.00 93.83           N  
ATOM    790  CA  PRO A  52     -19.633   4.850 -46.650  1.00 93.83           C  
ATOM    791  HA  PRO A  52     -20.130   5.178 -45.737  1.00 93.83           H  
ATOM    792  C   PRO A  52     -18.154   5.244 -46.568  1.00 93.83           C  
ATOM    793  CB  PRO A  52     -19.788   3.331 -46.790  1.00 93.83           C  
ATOM    794  HB2 PRO A  52     -18.967   2.779 -46.332  1.00 93.83           H  
ATOM    795  HB3 PRO A  52     -20.739   3.019 -46.359  1.00 93.83           H  
ATOM    796  O   PRO A  52     -17.546   5.645 -47.565  1.00 93.83           O  
ATOM    797  CG  PRO A  52     -19.824   3.135 -48.304  1.00 93.83           C  
ATOM    798  HG2 PRO A  52     -18.810   3.165 -48.704  1.00 93.83           H  
ATOM    799  HG3 PRO A  52     -20.320   2.205 -48.582  1.00 93.83           H  
ATOM    800  CD  PRO A  52     -20.604   4.360 -48.780  1.00 93.83           C  
ATOM    801  HD2 PRO A  52     -21.672   4.142 -48.774  1.00 93.83           H  
ATOM    802  HD3 PRO A  52     -20.279   4.634 -49.784  1.00 93.83           H  
ATOM    803  N   LEU A  53     -17.590   5.074 -45.369  1.00 94.17           N  
ATOM    804  H   LEU A  53     -18.167   4.708 -44.625  1.00 94.17           H  
ATOM    805  CA  LEU A  53     -16.150   5.107 -45.117  1.00 94.17           C  
ATOM    806  HA  LEU A  53     -15.741   6.056 -45.466  1.00 94.17           H  
ATOM    807  C   LEU A  53     -15.443   3.981 -45.874  1.00 94.17           C  
ATOM    808  CB  LEU A  53     -15.887   4.950 -43.608  1.00 94.17           C  
ATOM    809  HB2 LEU A  53     -16.333   4.012 -43.277  1.00 94.17           H  
ATOM    810  HB3 LEU A  53     -14.812   4.875 -43.443  1.00 94.17           H  
ATOM    811  O   LEU A  53     -16.008   2.901 -46.060  1.00 94.17           O  
ATOM    812  CG  LEU A  53     -16.436   6.093 -42.743  1.00 94.17           C  
ATOM    813  HG  LEU A  53     -17.490   6.258 -42.964  1.00 94.17           H  
ATOM    814  CD1 LEU A  53     -16.314   5.746 -41.264  1.00 94.17           C  
ATOM    815 HD11 LEU A  53     -16.597   6.598 -40.646  1.00 94.17           H  
ATOM    816 HD12 LEU A  53     -15.287   5.458 -41.040  1.00 94.17           H  
ATOM    817 HD13 LEU A  53     -16.967   4.906 -41.029  1.00 94.17           H  
ATOM    818  CD2 LEU A  53     -15.673   7.376 -43.004  1.00 94.17           C  
ATOM    819 HD21 LEU A  53     -14.605   7.215 -42.858  1.00 94.17           H  
ATOM    820 HD22 LEU A  53     -15.857   7.712 -44.025  1.00 94.17           H  
ATOM    821 HD23 LEU A  53     -16.013   8.140 -42.304  1.00 94.17           H  
ATOM    822  N   LEU A  54     -14.202   4.224 -46.288  1.00 92.87           N  
ATOM    823  H   LEU A  54     -13.780   5.113 -46.061  1.00 92.87           H  
ATOM    824  CA  LEU A  54     -13.375   3.209 -46.928  1.00 92.87           C  
ATOM    825  HA  LEU A  54     -14.012   2.410 -47.307  1.00 92.87           H  
ATOM    826  C   LEU A  54     -12.422   2.575 -45.916  1.00 92.87           C  
ATOM    827  CB  LEU A  54     -12.617   3.811 -48.120  1.00 92.87           C  
ATOM    828  HB2 LEU A  54     -11.994   3.022 -48.544  1.00 92.87           H  
ATOM    829  HB3 LEU A  54     -11.964   4.606 -47.761  1.00 92.87           H  
ATOM    830  O   LEU A  54     -11.663   3.273 -45.257  1.00 92.87           O  
ATOM    831  CG  LEU A  54     -13.510   4.360 -49.244  1.00 92.87           C  
ATOM    832  HG  LEU A  54     -14.083   5.215 -48.885  1.00 92.87           H  
ATOM    833  CD1 LEU A  54     -12.647   4.814 -50.419  1.00 92.87           C  
ATOM    834 HD11 LEU A  54     -12.194   3.948 -50.903  1.00 92.87           H  
ATOM    835 HD12 LEU A  54     -13.256   5.357 -51.141  1.00 92.87           H  
ATOM    836 HD13 LEU A  54     -11.846   5.459 -50.057  1.00 92.87           H  
ATOM    837  CD2 LEU A  54     -14.464   3.289 -49.775  1.00 92.87           C  
ATOM    838 HD21 LEU A  54     -15.279   3.136 -49.067  1.00 92.87           H  
ATOM    839 HD22 LEU A  54     -14.877   3.594 -50.736  1.00 92.87           H  
ATOM    840 HD23 LEU A  54     -13.927   2.352 -49.921  1.00 92.87           H  
ATOM    841  N   LEU A  55     -12.390   1.241 -45.871  1.00 93.00           N  
ATOM    842  H   LEU A  55     -13.073   0.724 -46.406  1.00 93.00           H  
ATOM    843  CA  LEU A  55     -11.449   0.484 -45.033  1.00 93.00           C  
ATOM    844  HA  LEU A  55     -11.588   0.797 -43.998  1.00 93.00           H  
ATOM    845  C   LEU A  55      -9.974   0.757 -45.393  1.00 93.00           C  
ATOM    846  CB  LEU A  55     -11.793  -1.014 -45.171  1.00 93.00           C  
ATOM    847  HB2 LEU A  55     -11.599  -1.316 -46.200  1.00 93.00           H  
ATOM    848  HB3 LEU A  55     -12.857  -1.146 -44.977  1.00 93.00           H  
ATOM    849  O   LEU A  55      -9.085   0.518 -44.586  1.00 93.00           O  
ATOM    850  CG  LEU A  55     -11.013  -1.957 -44.232  1.00 93.00           C  
ATOM    851  HG  LEU A  55      -9.941  -1.857 -44.401  1.00 93.00           H  
ATOM    852  CD1 LEU A  55     -11.324  -1.684 -42.762  1.00 93.00           C  
ATOM    853 HD11 LEU A  55     -12.400  -1.702 -42.586  1.00 93.00           H  
ATOM    854 HD12 LEU A  55     -10.839  -2.431 -42.134  1.00 93.00           H  
ATOM    855 HD13 LEU A  55     -10.921  -0.709 -42.488  1.00 93.00           H  
ATOM    856  CD2 LEU A  55     -11.388  -3.408 -44.533  1.00 93.00           C  
ATOM    857 HD21 LEU A  55     -11.181  -3.632 -45.579  1.00 93.00           H  
ATOM    858 HD22 LEU A  55     -10.789  -4.073 -43.910  1.00 93.00           H  
ATOM    859 HD23 LEU A  55     -12.445  -3.575 -44.324  1.00 93.00           H  
ATOM    860  N   GLN A  56      -9.714   1.263 -46.602  1.00 92.71           N  
ATOM    861  H   GLN A  56     -10.495   1.460 -47.211  1.00 92.71           H  
ATOM    862  CA  GLN A  56      -8.372   1.628 -47.060  1.00 92.71           C  
ATOM    863  HA  GLN A  56      -7.690   0.832 -46.762  1.00 92.71           H  
ATOM    864  C   GLN A  56      -7.837   2.922 -46.417  1.00 92.71           C  
ATOM    865  CB  GLN A  56      -8.372   1.694 -48.597  1.00 92.71           C  
ATOM    866  HB2 GLN A  56      -7.350   1.569 -48.955  1.00 92.71           H  
ATOM    867  HB3 GLN A  56      -8.971   0.872 -48.989  1.00 92.71           H  
ATOM    868  O   GLN A  56      -6.665   3.245 -46.604  1.00 92.71           O  
ATOM    869  CG  GLN A  56      -8.905   3.033 -49.120  1.00 92.71           C  
ATOM    870  HG2 GLN A  56      -9.811   3.316 -48.584  1.00 92.71           H  
ATOM    871  HG3 GLN A  56      -8.144   3.787 -48.917  1.00 92.71           H  
ATOM    872  CD  GLN A  56      -9.192   3.062 -50.614  1.00 92.71           C  
ATOM    873  NE2 GLN A  56      -9.308   4.233 -51.184  1.00 92.71           N  
ATOM    874 HE21 GLN A  56      -9.517   4.247 -52.173  1.00 92.71           H  
ATOM    875 HE22 GLN A  56      -9.237   5.040 -50.582  1.00 92.71           H  
ATOM    876  OE1 GLN A  56      -9.355   2.067 -51.296  1.00 92.71           O  
ATOM    877  N   ASP A  57      -8.679   3.670 -45.694  1.00 91.74           N  
ATOM    878  H   ASP A  57      -9.624   3.351 -45.540  1.00 91.74           H  
ATOM    879  CA  ASP A  57      -8.252   4.826 -44.911  1.00 91.74           C  
ATOM    880  HA  ASP A  57      -7.645   5.479 -45.538  1.00 91.74           H  
ATOM    881  C   ASP A  57      -7.400   4.375 -43.722  1.00 91.74           C  
ATOM    882  CB  ASP A  57      -9.466   5.627 -44.446  1.00 91.74           C  
ATOM    883  HB2 ASP A  57     -10.084   5.858 -45.314  1.00 91.74           H  
ATOM    884  HB3 ASP A  57     -10.068   5.030 -43.761  1.00 91.74           H  
ATOM    885  O   ASP A  57      -7.887   4.124 -42.618  1.00 91.74           O  
ATOM    886  CG  ASP A  57      -9.066   6.933 -43.759  1.00 91.74           C  
ATOM    887  OD1 ASP A  57      -7.882   7.114 -43.390  1.00 91.74           O  
ATOM    888  OD2 ASP A  57      -9.982   7.771 -43.648  1.00 91.74           O  
ATOM    889  N   PHE A  58      -6.101   4.248 -43.968  1.00 91.18           N  
ATOM    890  H   PHE A  58      -5.792   4.353 -44.924  1.00 91.18           H  
ATOM    891  CA  PHE A  58      -5.159   3.781 -42.966  1.00 91.18           C  
ATOM    892  HA  PHE A  58      -5.482   2.800 -42.617  1.00 91.18           H  
ATOM    893  C   PHE A  58      -5.107   4.696 -41.736  1.00 91.18           C  
ATOM    894  CB  PHE A  58      -3.782   3.639 -43.619  1.00 91.18           C  
ATOM    895  HB2 PHE A  58      -3.849   2.921 -44.436  1.00 91.18           H  
ATOM    896  HB3 PHE A  58      -3.485   4.599 -44.042  1.00 91.18           H  
ATOM    897  O   PHE A  58      -4.973   4.183 -40.631  1.00 91.18           O  
ATOM    898  CG  PHE A  58      -2.717   3.173 -42.648  1.00 91.18           C  
ATOM    899  CD1 PHE A  58      -1.807   4.097 -42.101  1.00 91.18           C  
ATOM    900  HD1 PHE A  58      -1.849   5.136 -42.392  1.00 91.18           H  
ATOM    901  CD2 PHE A  58      -2.682   1.827 -42.239  1.00 91.18           C  
ATOM    902  HD2 PHE A  58      -3.397   1.122 -42.635  1.00 91.18           H  
ATOM    903  CE1 PHE A  58      -0.866   3.674 -41.147  1.00 91.18           C  
ATOM    904  HE1 PHE A  58      -0.182   4.383 -40.704  1.00 91.18           H  
ATOM    905  CE2 PHE A  58      -1.739   1.407 -41.285  1.00 91.18           C  
ATOM    906  HE2 PHE A  58      -1.728   0.381 -40.947  1.00 91.18           H  
ATOM    907  CZ  PHE A  58      -0.833   2.331 -40.736  1.00 91.18           C  
ATOM    908  HZ  PHE A  58      -0.131   2.019 -39.978  1.00 91.18           H  
ATOM    909  N   HIS A  59      -5.248   6.018 -41.894  1.00 93.70           N  
ATOM    910  H   HIS A  59      -5.570   6.367 -42.785  1.00 93.70           H  
ATOM    911  CA  HIS A  59      -5.200   6.952 -40.762  1.00 93.70           C  
ATOM    912  HA  HIS A  59      -4.303   6.759 -40.173  1.00 93.70           H  
ATOM    913  C   HIS A  59      -6.380   6.739 -39.813  1.00 93.70           C  
ATOM    914  CB  HIS A  59      -5.153   8.399 -41.271  1.00 93.70           C  
ATOM    915  HB2 HIS A  59      -5.934   8.541 -42.017  1.00 93.70           H  
ATOM    916  HB3 HIS A  59      -4.190   8.579 -41.749  1.00 93.70           H  
ATOM    917  O   HIS A  59      -6.167   6.598 -38.607  1.00 93.70           O  
ATOM    918  CG  HIS A  59      -5.365   9.423 -40.180  1.00 93.70           C  
ATOM    919  CD2 HIS A  59      -4.535   9.679 -39.126  1.00 93.70           C  
ATOM    920  HD2 HIS A  59      -3.593   9.193 -38.920  1.00 93.70           H  
ATOM    921  ND1 HIS A  59      -6.521  10.180 -40.027  1.00 93.70           N  
ATOM    922  CE1 HIS A  59      -6.370  10.878 -38.896  1.00 93.70           C  
ATOM    923  HE1 HIS A  59      -7.120  11.538 -38.485  1.00 93.70           H  
ATOM    924  NE2 HIS A  59      -5.181  10.604 -38.333  1.00 93.70           N  
ATOM    925  HE2 HIS A  59      -4.869  10.952 -37.438  1.00 93.70           H  
ATOM    926  N   LEU A  60      -7.600   6.635 -40.347  1.00 93.61           N  
ATOM    927  H   LEU A  60      -7.708   6.791 -41.339  1.00 93.61           H  
ATOM    928  CA  LEU A  60      -8.785   6.360 -39.536  1.00 93.61           C  
ATOM    929  HA  LEU A  60      -8.857   7.133 -38.771  1.00 93.61           H  
ATOM    930  C   LEU A  60      -8.682   5.004 -38.823  1.00 93.61           C  
ATOM    931  CB  LEU A  60     -10.029   6.421 -40.437  1.00 93.61           C  
ATOM    932  HB2 LEU A  60     -10.102   7.419 -40.869  1.00 93.61           H  
ATOM    933  HB3 LEU A  60      -9.901   5.709 -41.252  1.00 93.61           H  
ATOM    934  O   LEU A  60      -8.979   4.907 -37.632  1.00 93.61           O  
ATOM    935  CG  LEU A  60     -11.337   6.087 -39.701  1.00 93.61           C  
ATOM    936  HG  LEU A  60     -11.275   5.089 -39.267  1.00 93.61           H  
ATOM    937  CD1 LEU A  60     -11.661   7.090 -38.591  1.00 93.61           C  
ATOM    938 HD11 LEU A  60     -12.635   6.867 -38.156  1.00 93.61           H  
ATOM    939 HD12 LEU A  60     -11.661   8.102 -38.995  1.00 93.61           H  
ATOM    940 HD13 LEU A  60     -10.912   7.020 -37.802  1.00 93.61           H  
ATOM    941  CD2 LEU A  60     -12.500   6.079 -40.684  1.00 93.61           C  
ATOM    942 HD21 LEU A  60     -12.623   7.071 -41.119  1.00 93.61           H  
ATOM    943 HD22 LEU A  60     -13.399   5.793 -40.139  1.00 93.61           H  
ATOM    944 HD23 LEU A  60     -12.304   5.358 -41.478  1.00 93.61           H  
ATOM    945  N   ILE A  61      -8.266   3.958 -39.543  1.00 93.45           N  
ATOM    946  H   ILE A  61      -8.031   4.110 -40.513  1.00 93.45           H  
ATOM    947  CA  ILE A  61      -8.154   2.606 -38.982  1.00 93.45           C  
ATOM    948  HA  ILE A  61      -9.085   2.368 -38.468  1.00 93.45           H  
ATOM    949  C   ILE A  61      -7.071   2.534 -37.904  1.00 93.45           C  
ATOM    950  CB  ILE A  61      -7.932   1.575 -40.112  1.00 93.45           C  
ATOM    951  HB  ILE A  61      -7.069   1.892 -40.697  1.00 93.45           H  
ATOM    952  O   ILE A  61      -7.312   1.948 -36.850  1.00 93.45           O  
ATOM    953  CG1 ILE A  61      -9.145   1.498 -41.072  1.00 93.45           C  
ATOM    954 HG12 ILE A  61      -8.924   0.772 -41.855  1.00 93.45           H  
ATOM    955 HG13 ILE A  61      -9.285   2.462 -41.560  1.00 93.45           H  
ATOM    956  CG2 ILE A  61      -7.620   0.173 -39.556  1.00 93.45           C  
ATOM    957 HG21 ILE A  61      -7.580  -0.549 -40.372  1.00 93.45           H  
ATOM    958 HG22 ILE A  61      -8.382  -0.128 -38.838  1.00 93.45           H  
ATOM    959 HG23 ILE A  61      -6.650   0.176 -39.059  1.00 93.45           H  
ATOM    960  CD1 ILE A  61     -10.491   1.131 -40.431  1.00 93.45           C  
ATOM    961 HD11 ILE A  61     -11.265   1.137 -41.199  1.00 93.45           H  
ATOM    962 HD12 ILE A  61     -10.773   1.866 -39.677  1.00 93.45           H  
ATOM    963 HD13 ILE A  61     -10.444   0.140 -39.980  1.00 93.45           H  
ATOM    964  N   ASP A  62      -5.913   3.152 -38.132  1.00 92.41           N  
ATOM    965  H   ASP A  62      -5.773   3.618 -39.017  1.00 92.41           H  
ATOM    966  CA  ASP A  62      -4.825   3.238 -37.157  1.00 92.41           C  
ATOM    967  HA  ASP A  62      -4.528   2.232 -36.859  1.00 92.41           H  
ATOM    968  C   ASP A  62      -5.277   3.983 -35.890  1.00 92.41           C  
ATOM    969  CB  ASP A  62      -3.622   3.912 -37.838  1.00 92.41           C  
ATOM    970  HB2 ASP A  62      -3.351   3.333 -38.720  1.00 92.41           H  
ATOM    971  HB3 ASP A  62      -3.910   4.912 -38.163  1.00 92.41           H  
ATOM    972  O   ASP A  62      -5.122   3.474 -34.781  1.00 92.41           O  
ATOM    973  CG  ASP A  62      -2.377   4.015 -36.957  1.00 92.41           C  
ATOM    974  OD1 ASP A  62      -2.035   3.031 -36.263  1.00 92.41           O  
ATOM    975  OD2 ASP A  62      -1.706   5.071 -37.002  1.00 92.41           O  
ATOM    976  N   LEU A  63      -5.929   5.141 -36.029  1.00 91.99           N  
ATOM    977  H   LEU A  63      -6.051   5.513 -36.960  1.00 91.99           H  
ATOM    978  CA  LEU A  63      -6.440   5.917 -34.895  1.00 91.99           C  
ATOM    979  HA  LEU A  63      -5.594   6.189 -34.263  1.00 91.99           H  
ATOM    980  C   LEU A  63      -7.407   5.101 -34.026  1.00 91.99           C  
ATOM    981  CB  LEU A  63      -7.070   7.210 -35.444  1.00 91.99           C  
ATOM    982  HB2 LEU A  63      -6.303   7.702 -36.043  1.00 91.99           H  
ATOM    983  HB3 LEU A  63      -7.894   6.968 -36.114  1.00 91.99           H  
ATOM    984  O   LEU A  63      -7.231   5.033 -32.807  1.00 91.99           O  
ATOM    985  CG  LEU A  63      -7.555   8.202 -34.367  1.00 91.99           C  
ATOM    986  HG  LEU A  63      -6.872   8.183 -33.517  1.00 91.99           H  
ATOM    987  CD1 LEU A  63      -7.548   9.619 -34.946  1.00 91.99           C  
ATOM    988 HD11 LEU A  63      -6.539   9.878 -35.267  1.00 91.99           H  
ATOM    989 HD12 LEU A  63      -7.872  10.334 -34.190  1.00 91.99           H  
ATOM    990 HD13 LEU A  63      -8.215   9.670 -35.807  1.00 91.99           H  
ATOM    991  CD2 LEU A  63      -8.983   7.924 -33.878  1.00 91.99           C  
ATOM    992 HD21 LEU A  63      -9.663   7.858 -34.727  1.00 91.99           H  
ATOM    993 HD22 LEU A  63      -9.309   8.725 -33.214  1.00 91.99           H  
ATOM    994 HD23 LEU A  63      -9.021   6.994 -33.311  1.00 91.99           H  
ATOM    995  N   LEU A  64      -8.401   4.456 -34.644  1.00 94.42           N  
ATOM    996  H   LEU A  64      -8.469   4.535 -35.649  1.00 94.42           H  
ATOM    997  CA  LEU A  64      -9.382   3.633 -33.929  1.00 94.42           C  
ATOM    998  HA  LEU A  64      -9.810   4.216 -33.113  1.00 94.42           H  
ATOM    999  C   LEU A  64      -8.723   2.408 -33.281  1.00 94.42           C  
ATOM   1000  CB  LEU A  64     -10.502   3.213 -34.897  1.00 94.42           C  
ATOM   1001  HB2 LEU A  64     -10.048   2.712 -35.751  1.00 94.42           H  
ATOM   1002  HB3 LEU A  64     -11.142   2.491 -34.389  1.00 94.42           H  
ATOM   1003  O   LEU A  64      -8.987   2.105 -32.119  1.00 94.42           O  
ATOM   1004  CG  LEU A  64     -11.383   4.370 -35.409  1.00 94.42           C  
ATOM   1005  HG  LEU A  64     -10.764   5.136 -35.876  1.00 94.42           H  
ATOM   1006  CD1 LEU A  64     -12.363   3.835 -36.456  1.00 94.42           C  
ATOM   1007 HD11 LEU A  64     -12.973   4.652 -36.840  1.00 94.42           H  
ATOM   1008 HD12 LEU A  64     -13.004   3.073 -36.012  1.00 94.42           H  
ATOM   1009 HD13 LEU A  64     -11.800   3.402 -37.283  1.00 94.42           H  
ATOM   1010  CD2 LEU A  64     -12.190   5.036 -34.293  1.00 94.42           C  
ATOM   1011 HD21 LEU A  64     -12.780   4.289 -33.763  1.00 94.42           H  
ATOM   1012 HD22 LEU A  64     -12.849   5.794 -34.717  1.00 94.42           H  
ATOM   1013 HD23 LEU A  64     -11.515   5.525 -33.590  1.00 94.42           H  
ATOM   1014  N   ALA A  65      -7.806   1.741 -33.988  1.00 93.41           N  
ATOM   1015  H   ALA A  65      -7.598   2.044 -34.929  1.00 93.41           H  
ATOM   1016  CA  ALA A  65      -7.120   0.562 -33.471  1.00 93.41           C  
ATOM   1017  HA  ALA A  65      -7.880  -0.158 -33.168  1.00 93.41           H  
ATOM   1018  C   ALA A  65      -6.255   0.863 -32.236  1.00 93.41           C  
ATOM   1019  CB  ALA A  65      -6.278  -0.055 -34.593  1.00 93.41           C  
ATOM   1020  HB1 ALA A  65      -5.774  -0.949 -34.227  1.00 93.41           H  
ATOM   1021  HB2 ALA A  65      -6.921  -0.323 -35.431  1.00 93.41           H  
ATOM   1022  HB3 ALA A  65      -5.530   0.662 -34.933  1.00 93.41           H  
ATOM   1023  O   ALA A  65      -6.192   0.019 -31.332  1.00 93.41           O  
ATOM   1024  N   ASN A  66      -5.609   2.035 -32.193  1.00 90.75           N  
ATOM   1025  H   ASN A  66      -5.669   2.640 -33.000  1.00 90.75           H  
ATOM   1026  CA  ASN A  66      -4.858   2.501 -31.025  1.00 90.75           C  
ATOM   1027  HA  ASN A  66      -4.222   1.692 -30.664  1.00 90.75           H  
ATOM   1028  C   ASN A  66      -5.783   2.879 -29.869  1.00 90.75           C  
ATOM   1029  CB  ASN A  66      -3.961   3.687 -31.400  1.00 90.75           C  
ATOM   1030  HB2 ASN A  66      -3.578   4.151 -30.491  1.00 90.75           H  
ATOM   1031  HB3 ASN A  66      -4.536   4.435 -31.946  1.00 90.75           H  
ATOM   1032  O   ASN A  66      -5.538   2.445 -28.745  1.00 90.75           O  
ATOM   1033  CG  ASN A  66      -2.765   3.244 -32.209  1.00 90.75           C  
ATOM   1034  ND2 ASN A  66      -2.734   3.613 -33.460  1.00 90.75           N  
ATOM   1035 HD21 ASN A  66      -3.581   3.960 -33.888  1.00 90.75           H  
ATOM   1036 HD22 ASN A  66      -2.036   3.232 -34.083  1.00 90.75           H  
ATOM   1037  OD1 ASN A  66      -1.888   2.546 -31.726  1.00 90.75           O  
ATOM   1038  N   PHE A  67      -6.860   3.624 -30.140  1.00 92.83           N  
ATOM   1039  H   PHE A  67      -7.008   3.947 -31.085  1.00 92.83           H  
ATOM   1040  CA  PHE A  67      -7.852   3.994 -29.124  1.00 92.83           C  
ATOM   1041  HA  PHE A  67      -7.376   4.613 -28.364  1.00 92.83           H  
ATOM   1042  C   PHE A  67      -8.426   2.760 -28.414  1.00 92.83           C  
ATOM   1043  CB  PHE A  67      -8.967   4.803 -29.795  1.00 92.83           C  
ATOM   1044  HB2 PHE A  67      -8.547   5.732 -30.180  1.00 92.83           H  
ATOM   1045  HB3 PHE A  67      -9.362   4.244 -30.643  1.00 92.83           H  
ATOM   1046  O   PHE A  67      -8.479   2.707 -27.186  1.00 92.83           O  
ATOM   1047  CG  PHE A  67     -10.108   5.133 -28.856  1.00 92.83           C  
ATOM   1048  CD1 PHE A  67     -11.313   4.407 -28.919  1.00 92.83           C  
ATOM   1049  HD1 PHE A  67     -11.430   3.610 -29.638  1.00 92.83           H  
ATOM   1050  CD2 PHE A  67      -9.940   6.128 -27.877  1.00 92.83           C  
ATOM   1051  HD2 PHE A  67      -8.997   6.647 -27.791  1.00 92.83           H  
ATOM   1052  CE1 PHE A  67     -12.356   4.698 -28.022  1.00 92.83           C  
ATOM   1053  HE1 PHE A  67     -13.273   4.129 -28.073  1.00 92.83           H  
ATOM   1054  CE2 PHE A  67     -10.983   6.420 -26.981  1.00 92.83           C  
ATOM   1055  HE2 PHE A  67     -10.834   7.174 -26.223  1.00 92.83           H  
ATOM   1056  CZ  PHE A  67     -12.195   5.709 -27.058  1.00 92.83           C  
ATOM   1057  HZ  PHE A  67     -12.994   5.927 -26.366  1.00 92.83           H  
ATOM   1058  N   ASP A  68      -8.754   1.715 -29.173  1.00 93.65           N  
ATOM   1059  H   ASP A  68      -8.775   1.843 -30.175  1.00 93.65           H  
ATOM   1060  CA  ASP A  68      -9.273   0.459 -28.627  1.00 93.65           C  
ATOM   1061  HA  ASP A  68     -10.166   0.673 -28.040  1.00 93.65           H  
ATOM   1062  C   ASP A  68      -8.271  -0.276 -27.704  1.00 93.65           C  
ATOM   1063  CB  ASP A  68      -9.663  -0.465 -29.792  1.00 93.65           C  
ATOM   1064  HB2 ASP A  68      -9.903  -1.449 -29.389  1.00 93.65           H  
ATOM   1065  HB3 ASP A  68      -8.799  -0.582 -30.446  1.00 93.65           H  
ATOM   1066  O   ASP A  68      -8.666  -1.176 -26.961  1.00 93.65           O  
ATOM   1067  CG  ASP A  68     -10.865  -0.010 -30.630  1.00 93.65           C  
ATOM   1068  OD1 ASP A  68     -11.667   0.822 -30.147  1.00 93.65           O  
ATOM   1069  OD2 ASP A  68     -10.993  -0.590 -31.735  1.00 93.65           O  
ATOM   1070  N   ARG A  69      -6.969   0.058 -27.757  1.00 90.69           N  
ATOM   1071  H   ARG A  69      -6.729   0.848 -28.338  1.00 90.69           H  
ATOM   1072  CA  ARG A  69      -5.862  -0.681 -27.106  1.00 90.69           C  
ATOM   1073  HA  ARG A  69      -6.285  -1.441 -26.449  1.00 90.69           H  
ATOM   1074  C   ARG A  69      -4.976   0.170 -26.192  1.00 90.69           C  
ATOM   1075  CB  ARG A  69      -5.018  -1.385 -28.183  1.00 90.69           C  
ATOM   1076  HB2 ARG A  69      -4.717  -0.649 -28.929  1.00 90.69           H  
ATOM   1077  HB3 ARG A  69      -4.119  -1.809 -27.738  1.00 90.69           H  
ATOM   1078  O   ARG A  69      -3.970  -0.325 -25.691  1.00 90.69           O  
ATOM   1079  CG  ARG A  69      -5.795  -2.520 -28.853  1.00 90.69           C  
ATOM   1080  HG2 ARG A  69      -5.949  -3.326 -28.136  1.00 90.69           H  
ATOM   1081  HG3 ARG A  69      -6.769  -2.151 -29.174  1.00 90.69           H  
ATOM   1082  CD  ARG A  69      -5.028  -3.047 -30.072  1.00 90.69           C  
ATOM   1083  HD2 ARG A  69      -4.811  -2.217 -30.745  1.00 90.69           H  
ATOM   1084  HD3 ARG A  69      -4.079  -3.468 -29.739  1.00 90.69           H  
ATOM   1085  NE  ARG A  69      -5.805  -4.076 -30.787  1.00 90.69           N  
ATOM   1086  HE  ARG A  69      -5.495  -5.033 -30.691  1.00 90.69           H  
ATOM   1087  NH1 ARG A  69      -7.394  -2.660 -31.685  1.00 90.69           N  
ATOM   1088 HH11 ARG A  69      -8.308  -2.497 -32.083  1.00 90.69           H  
ATOM   1089 HH12 ARG A  69      -6.899  -1.851 -31.339  1.00 90.69           H  
ATOM   1090  NH2 ARG A  69      -7.576  -4.862 -31.978  1.00 90.69           N  
ATOM   1091 HH21 ARG A  69      -7.267  -5.812 -31.828  1.00 90.69           H  
ATOM   1092 HH22 ARG A  69      -8.429  -4.661 -32.481  1.00 90.69           H  
ATOM   1093  CZ  ARG A  69      -6.913  -3.857 -31.479  1.00 90.69           C  
ATOM   1094  N   GLU A  70      -5.337   1.424 -25.936  1.00 89.21           N  
ATOM   1095  H   GLU A  70      -6.120   1.801 -26.450  1.00 89.21           H  
ATOM   1096  CA  GLU A  70      -4.509   2.361 -25.159  1.00 89.21           C  
ATOM   1097  HA  GLU A  70      -3.485   2.294 -25.528  1.00 89.21           H  
ATOM   1098  C   GLU A  70      -4.458   2.045 -23.648  1.00 89.21           C  
ATOM   1099  CB  GLU A  70      -4.997   3.799 -25.421  1.00 89.21           C  
ATOM   1100  HB2 GLU A  70      -4.264   4.497 -25.017  1.00 89.21           H  
ATOM   1101  HB3 GLU A  70      -5.064   3.960 -26.497  1.00 89.21           H  
ATOM   1102  O   GLU A  70      -3.595   2.545 -22.924  1.00 89.21           O  
ATOM   1103  CG  GLU A  70      -6.362   4.081 -24.768  1.00 89.21           C  
ATOM   1104  HG2 GLU A  70      -6.238   3.992 -23.688  1.00 89.21           H  
ATOM   1105  HG3 GLU A  70      -7.078   3.320 -25.076  1.00 89.21           H  
ATOM   1106  CD  GLU A  70      -6.951   5.470 -25.045  1.00 89.21           C  
ATOM   1107  OE1 GLU A  70      -7.901   5.814 -24.290  1.00 89.21           O  
ATOM   1108  OE2 GLU A  70      -6.442   6.188 -25.934  1.00 89.21           O  
ATOM   1109  N   ARG A  71      -5.393   1.227 -23.142  1.00 89.18           N  
ATOM   1110  H   ARG A  71      -6.018   0.789 -23.804  1.00 89.18           H  
ATOM   1111  CA  ARG A  71      -5.555   0.942 -21.708  1.00 89.18           C  
ATOM   1112  HA  ARG A  71      -5.009   1.704 -21.152  1.00 89.18           H  
ATOM   1113  C   ARG A  71      -4.959  -0.409 -21.329  1.00 89.18           C  
ATOM   1114  CB  ARG A  71      -7.033   1.018 -21.294  1.00 89.18           C  
ATOM   1115  HB2 ARG A  71      -7.106   0.841 -20.221  1.00 89.18           H  
ATOM   1116  HB3 ARG A  71      -7.590   0.236 -21.810  1.00 89.18           H  
ATOM   1117  O   ARG A  71      -5.200  -1.415 -21.988  1.00 89.18           O  
ATOM   1118  CG  ARG A  71      -7.658   2.379 -21.623  1.00 89.18           C  
ATOM   1119  HG2 ARG A  71      -7.069   3.175 -21.168  1.00 89.18           H  
ATOM   1120  HG3 ARG A  71      -7.667   2.514 -22.705  1.00 89.18           H  
ATOM   1121  CD  ARG A  71      -9.101   2.459 -21.131  1.00 89.18           C  
ATOM   1122  HD2 ARG A  71      -9.116   2.358 -20.046  1.00 89.18           H  
ATOM   1123  HD3 ARG A  71      -9.665   1.640 -21.578  1.00 89.18           H  
ATOM   1124  NE  ARG A  71      -9.703   3.740 -21.533  1.00 89.18           N  
ATOM   1125  HE  ARG A  71      -9.173   4.301 -22.184  1.00 89.18           H  
ATOM   1126  NH1 ARG A  71     -11.757   3.444 -20.545  1.00 89.18           N  
ATOM   1127 HH11 ARG A  71     -11.485   2.505 -20.289  1.00 89.18           H  
ATOM   1128 HH12 ARG A  71     -12.702   3.767 -20.397  1.00 89.18           H  
ATOM   1129  NH2 ARG A  71     -11.316   5.312 -21.705  1.00 89.18           N  
ATOM   1130 HH21 ARG A  71     -10.705   5.807 -22.338  1.00 89.18           H  
ATOM   1131 HH22 ARG A  71     -12.263   5.636 -21.570  1.00 89.18           H  
ATOM   1132  CZ  ARG A  71     -10.922   4.157 -21.256  1.00 89.18           C  
ATOM   1133  N   ILE A  72      -4.267  -0.440 -20.194  1.00 93.07           N  
ATOM   1134  H   ILE A  72      -4.133   0.430 -19.700  1.00 93.07           H  
ATOM   1135  CA  ILE A  72      -3.866  -1.681 -19.519  1.00 93.07           C  
ATOM   1136  HA  ILE A  72      -3.765  -2.457 -20.277  1.00 93.07           H  
ATOM   1137  C   ILE A  72      -4.954  -2.134 -18.532  1.00 93.07           C  
ATOM   1138  CB  ILE A  72      -2.492  -1.526 -18.837  1.00 93.07           C  
ATOM   1139  HB  ILE A  72      -2.248  -2.476 -18.362  1.00 93.07           H  
ATOM   1140  O   ILE A  72      -5.735  -1.291 -18.075  1.00 93.07           O  
ATOM   1141  CG1 ILE A  72      -2.495  -0.443 -17.735  1.00 93.07           C  
ATOM   1142 HG12 ILE A  72      -3.264  -0.678 -16.999  1.00 93.07           H  
ATOM   1143 HG13 ILE A  72      -2.718   0.533 -18.166  1.00 93.07           H  
ATOM   1144  CG2 ILE A  72      -1.422  -1.265 -19.913  1.00 93.07           C  
ATOM   1145 HG21 ILE A  72      -1.510  -2.009 -20.705  1.00 93.07           H  
ATOM   1146 HG22 ILE A  72      -1.546  -0.273 -20.347  1.00 93.07           H  
ATOM   1147 HG23 ILE A  72      -0.423  -1.356 -19.487  1.00 93.07           H  
ATOM   1148  CD1 ILE A  72      -1.157  -0.359 -16.997  1.00 93.07           C  
ATOM   1149 HD11 ILE A  72      -1.245   0.331 -16.158  1.00 93.07           H  
ATOM   1150 HD12 ILE A  72      -0.887  -1.344 -16.617  1.00 93.07           H  
ATOM   1151 HD13 ILE A  72      -0.377   0.014 -17.661  1.00 93.07           H  
ATOM   1152  N   PRO A  73      -5.007  -3.428 -18.160  1.00 95.01           N  
ATOM   1153  CA  PRO A  73      -5.941  -3.898 -17.144  1.00 95.01           C  
ATOM   1154  HA  PRO A  73      -6.951  -3.764 -17.531  1.00 95.01           H  
ATOM   1155  C   PRO A  73      -5.797  -3.118 -15.829  1.00 95.01           C  
ATOM   1156  CB  PRO A  73      -5.674  -5.398 -16.976  1.00 95.01           C  
ATOM   1157  HB2 PRO A  73      -4.983  -5.576 -16.152  1.00 95.01           H  
ATOM   1158  HB3 PRO A  73      -6.597  -5.953 -16.809  1.00 95.01           H  
ATOM   1159  O   PRO A  73      -4.687  -2.804 -15.380  1.00 95.01           O  
ATOM   1160  CG  PRO A  73      -5.010  -5.802 -18.292  1.00 95.01           C  
ATOM   1161  HG2 PRO A  73      -4.343  -6.655 -18.164  1.00 95.01           H  
ATOM   1162  HG3 PRO A  73      -5.778  -6.026 -19.033  1.00 95.01           H  
ATOM   1163  CD  PRO A  73      -4.250  -4.545 -18.712  1.00 95.01           C  
ATOM   1164  HD2 PRO A  73      -3.249  -4.556 -18.280  1.00 95.01           H  
ATOM   1165  HD3 PRO A  73      -4.189  -4.499 -19.800  1.00 95.01           H  
ATOM   1166  N   GLU A  74      -6.931  -2.805 -15.202  1.00 93.05           N  
ATOM   1167  H   GLU A  74      -7.806  -3.113 -15.600  1.00 93.05           H  
ATOM   1168  CA  GLU A  74      -6.968  -2.155 -13.892  1.00 93.05           C  
ATOM   1169  HA  GLU A  74      -6.401  -1.226 -13.960  1.00 93.05           H  
ATOM   1170  C   GLU A  74      -6.309  -3.047 -12.826  1.00 93.05           C  
ATOM   1171  CB  GLU A  74      -8.422  -1.807 -13.524  1.00 93.05           C  
ATOM   1172  HB2 GLU A  74      -8.886  -1.288 -14.363  1.00 93.05           H  
ATOM   1173  HB3 GLU A  74      -8.972  -2.731 -13.342  1.00 93.05           H  
ATOM   1174  O   GLU A  74      -6.310  -4.277 -12.918  1.00 93.05           O  
ATOM   1175  CG  GLU A  74      -8.512  -0.903 -12.287  1.00 93.05           C  
ATOM   1176  HG2 GLU A  74      -7.984  -1.358 -11.449  1.00 93.05           H  
ATOM   1177  HG3 GLU A  74      -8.016   0.042 -12.509  1.00 93.05           H  
ATOM   1178  CD  GLU A  74      -9.957  -0.659 -11.851  1.00 93.05           C  
ATOM   1179  OE1 GLU A  74     -10.544  -1.552 -11.210  1.00 93.05           O  
ATOM   1180  OE2 GLU A  74     -10.445   0.460 -12.106  1.00 93.05           O  
ATOM   1181  N   ARG A  75      -5.732  -2.437 -11.785  1.00 93.97           N  
ATOM   1182  H   ARG A  75      -5.868  -1.441 -11.695  1.00 93.97           H  
ATOM   1183  CA  ARG A  75      -5.295  -3.195 -10.609  1.00 93.97           C  
ATOM   1184  HA  ARG A  75      -4.772  -4.091 -10.942  1.00 93.97           H  
ATOM   1185  C   ARG A  75      -6.519  -3.641  -9.803  1.00 93.97           C  
ATOM   1186  CB  ARG A  75      -4.358  -2.369  -9.720  1.00 93.97           C  
ATOM   1187  HB2 ARG A  75      -4.009  -3.033  -8.930  1.00 93.97           H  
ATOM   1188  HB3 ARG A  75      -4.916  -1.545  -9.276  1.00 93.97           H  
ATOM   1189  O   ARG A  75      -7.315  -2.803  -9.402  1.00 93.97           O  
ATOM   1190  CG  ARG A  75      -3.111  -1.818 -10.411  1.00 93.97           C  
ATOM   1191  HG2 ARG A  75      -2.492  -2.654 -10.737  1.00 93.97           H  
ATOM   1192  HG3 ARG A  75      -3.403  -1.218 -11.273  1.00 93.97           H  
ATOM   1193  CD  ARG A  75      -2.315  -0.946  -9.429  1.00 93.97           C  
ATOM   1194  HD2 ARG A  75      -2.111  -1.525  -8.528  1.00 93.97           H  
ATOM   1195  HD3 ARG A  75      -2.925  -0.090  -9.142  1.00 93.97           H  
ATOM   1196  NE  ARG A  75      -1.036  -0.475 -10.004  1.00 93.97           N  
ATOM   1197  HE  ARG A  75      -0.193  -0.933  -9.688  1.00 93.97           H  
ATOM   1198  NH1 ARG A  75      -1.912   1.125 -11.382  1.00 93.97           N  
ATOM   1199 HH11 ARG A  75      -2.845   0.901 -11.067  1.00 93.97           H  
ATOM   1200 HH12 ARG A  75      -1.872   1.837 -12.097  1.00 93.97           H  
ATOM   1201  NH2 ARG A  75       0.308   0.757 -11.359  1.00 93.97           N  
ATOM   1202 HH21 ARG A  75       0.400   1.418 -12.116  1.00 93.97           H  
ATOM   1203 HH22 ARG A  75       1.163   0.377 -10.978  1.00 93.97           H  
ATOM   1204  CZ  ARG A  75      -0.884   0.474 -10.911  1.00 93.97           C  
ATOM   1205  N   VAL A  76      -6.609  -4.934  -9.484  1.00 90.65           N  
ATOM   1206  H   VAL A  76      -5.960  -5.572  -9.922  1.00 90.65           H  
ATOM   1207  CA  VAL A  76      -7.694  -5.508  -8.654  1.00 90.65           C  
ATOM   1208  HA  VAL A  76      -8.641  -5.376  -9.176  1.00 90.65           H  
ATOM   1209  C   VAL A  76      -7.821  -4.800  -7.296  1.00 90.65           C  
ATOM   1210  CB  VAL A  76      -7.446  -7.019  -8.453  1.00 90.65           C  
ATOM   1211  HB  VAL A  76      -6.459  -7.157  -8.012  1.00 90.65           H  
ATOM   1212  O   VAL A  76      -8.925  -4.588  -6.793  1.00 90.65           O  
ATOM   1213  CG1 VAL A  76      -8.476  -7.674  -7.525  1.00 90.65           C  
ATOM   1214 HG11 VAL A  76      -8.389  -7.274  -6.515  1.00 90.65           H  
ATOM   1215 HG12 VAL A  76      -9.484  -7.496  -7.899  1.00 90.65           H  
ATOM   1216 HG13 VAL A  76      -8.301  -8.748  -7.475  1.00 90.65           H  
ATOM   1217  CG2 VAL A  76      -7.485  -7.763  -9.795  1.00 90.65           C  
ATOM   1218 HG21 VAL A  76      -8.457  -7.627 -10.270  1.00 90.65           H  
ATOM   1219 HG22 VAL A  76      -6.709  -7.398 -10.467  1.00 90.65           H  
ATOM   1220 HG23 VAL A  76      -7.317  -8.827  -9.634  1.00 90.65           H  
ATOM   1221  N   VAL A  77      -6.688  -4.392  -6.728  1.00 93.32           N  
ATOM   1222  H   VAL A  77      -5.831  -4.571  -7.232  1.00 93.32           H  
ATOM   1223  CA  VAL A  77      -6.563  -3.527  -5.548  1.00 93.32           C  
ATOM   1224  HA  VAL A  77      -7.524  -3.063  -5.325  1.00 93.32           H  
ATOM   1225  C   VAL A  77      -5.575  -2.411  -5.860  1.00 93.32           C  
ATOM   1226  CB  VAL A  77      -6.104  -4.313  -4.305  1.00 93.32           C  
ATOM   1227  HB  VAL A  77      -5.857  -3.600  -3.518  1.00 93.32           H  
ATOM   1228  O   VAL A  77      -4.678  -2.593  -6.682  1.00 93.32           O  
ATOM   1229  CG1 VAL A  77      -7.229  -5.210  -3.791  1.00 93.32           C  
ATOM   1230 HG11 VAL A  77      -7.508  -5.952  -4.538  1.00 93.32           H  
ATOM   1231 HG12 VAL A  77      -8.098  -4.599  -3.546  1.00 93.32           H  
ATOM   1232 HG13 VAL A  77      -6.890  -5.719  -2.889  1.00 93.32           H  
ATOM   1233  CG2 VAL A  77      -4.871  -5.194  -4.559  1.00 93.32           C  
ATOM   1234 HG21 VAL A  77      -5.136  -6.049  -5.181  1.00 93.32           H  
ATOM   1235 HG22 VAL A  77      -4.486  -5.558  -3.606  1.00 93.32           H  
ATOM   1236 HG23 VAL A  77      -4.086  -4.628  -5.060  1.00 93.32           H  
ATOM   1237  N   HIS A  78      -5.697  -1.262  -5.203  1.00 95.35           N  
ATOM   1238  H   HIS A  78      -6.423  -1.185  -4.505  1.00 95.35           H  
ATOM   1239  CA  HIS A  78      -4.857  -0.089  -5.470  1.00 95.35           C  
ATOM   1240  HA  HIS A  78      -5.201   0.682  -4.780  1.00 95.35           H  
ATOM   1241  C   HIS A  78      -5.056   0.568  -6.843  1.00 95.35           C  
ATOM   1242  CB  HIS A  78      -3.380  -0.353  -5.123  1.00 95.35           C  
ATOM   1243  HB2 HIS A  78      -2.938  -1.036  -5.849  1.00 95.35           H  
ATOM   1244  HB3 HIS A  78      -2.835   0.588  -5.203  1.00 95.35           H  
ATOM   1245  O   HIS A  78      -4.106   1.141  -7.390  1.00 95.35           O  
ATOM   1246  CG  HIS A  78      -3.137  -0.887  -3.739  1.00 95.35           C  
ATOM   1247  CD2 HIS A  78      -2.952  -2.191  -3.377  1.00 95.35           C  
ATOM   1248  HD2 HIS A  78      -2.993  -3.043  -4.039  1.00 95.35           H  
ATOM   1249  ND1 HIS A  78      -2.929  -0.124  -2.620  1.00 95.35           N  
ATOM   1250  HD1 HIS A  78      -3.020   0.881  -2.584  1.00 95.35           H  
ATOM   1251  CE1 HIS A  78      -2.599  -0.945  -1.608  1.00 95.35           C  
ATOM   1252  HE1 HIS A  78      -2.378  -0.637  -0.597  1.00 95.35           H  
ATOM   1253  NE2 HIS A  78      -2.606  -2.220  -2.023  1.00 95.35           N  
ATOM   1254  N   ALA A  79      -6.266   0.494  -7.409  1.00 94.27           N  
ATOM   1255  H   ALA A  79      -7.006   0.028  -6.904  1.00 94.27           H  
ATOM   1256  CA  ALA A  79      -6.589   1.011  -8.740  1.00 94.27           C  
ATOM   1257  HA  ALA A  79      -5.967   0.502  -9.475  1.00 94.27           H  
ATOM   1258  C   ALA A  79      -6.312   2.517  -8.865  1.00 94.27           C  
ATOM   1259  CB  ALA A  79      -8.052   0.682  -9.054  1.00 94.27           C  
ATOM   1260  HB1 ALA A  79      -8.714   1.161  -8.333  1.00 94.27           H  
ATOM   1261  HB2 ALA A  79      -8.217  -0.394  -9.018  1.00 94.27           H  
ATOM   1262  HB3 ALA A  79      -8.305   1.040 -10.052  1.00 94.27           H  
ATOM   1263  O   ALA A  79      -5.501   2.923  -9.702  1.00 94.27           O  
ATOM   1264  N   LYS A  80      -6.911   3.339  -7.995  1.00 94.41           N  
ATOM   1265  H   LYS A  80      -7.532   2.940  -7.306  1.00 94.41           H  
ATOM   1266  CA  LYS A  80      -6.666   4.784  -7.956  1.00 94.41           C  
ATOM   1267  HA  LYS A  80      -6.486   5.126  -8.975  1.00 94.41           H  
ATOM   1268  C   LYS A  80      -5.430   5.115  -7.127  1.00 94.41           C  
ATOM   1269  CB  LYS A  80      -7.904   5.511  -7.423  1.00 94.41           C  
ATOM   1270  HB2 LYS A  80      -8.786   5.166  -7.963  1.00 94.41           H  
ATOM   1271  HB3 LYS A  80      -8.035   5.293  -6.363  1.00 94.41           H  
ATOM   1272  O   LYS A  80      -5.218   4.544  -6.060  1.00 94.41           O  
ATOM   1273  CG  LYS A  80      -7.745   7.023  -7.626  1.00 94.41           C  
ATOM   1274  HG2 LYS A  80      -6.887   7.398  -7.068  1.00 94.41           H  
ATOM   1275  HG3 LYS A  80      -7.603   7.229  -8.687  1.00 94.41           H  
ATOM   1276  CD  LYS A  80      -8.981   7.751  -7.135  1.00 94.41           C  
ATOM   1277  HD2 LYS A  80      -9.043   7.643  -6.052  1.00 94.41           H  
ATOM   1278  HD3 LYS A  80      -9.859   7.317  -7.613  1.00 94.41           H  
ATOM   1279  CE  LYS A  80      -8.892   9.230  -7.503  1.00 94.41           C  
ATOM   1280  HE2 LYS A  80      -9.026   9.358  -8.577  1.00 94.41           H  
ATOM   1281  HE3 LYS A  80      -7.908   9.613  -7.234  1.00 94.41           H  
ATOM   1282  NZ  LYS A  80      -9.898  10.029  -6.791  1.00 94.41           N  
ATOM   1283  HZ1 LYS A  80      -9.540  10.231  -5.869  1.00 94.41           H  
ATOM   1284  HZ2 LYS A  80     -10.786   9.552  -6.714  1.00 94.41           H  
ATOM   1285  HZ3 LYS A  80     -10.008  10.911  -7.271  1.00 94.41           H  
ATOM   1286  N   GLY A  81      -4.617   6.054  -7.599  1.00 93.67           N  
ATOM   1287  H   GLY A  81      -4.855   6.540  -8.452  1.00 93.67           H  
ATOM   1288  CA  GLY A  81      -3.463   6.514  -6.841  1.00 93.67           C  
ATOM   1289  HA2 GLY A  81      -2.719   5.718  -6.818  1.00 93.67           H  
ATOM   1290  HA3 GLY A  81      -3.778   6.733  -5.821  1.00 93.67           H  
ATOM   1291  C   GLY A  81      -2.806   7.767  -7.390  1.00 93.67           C  
ATOM   1292  O   GLY A  81      -3.084   8.181  -8.511  1.00 93.67           O  
ATOM   1293  N   ALA A  82      -1.891   8.318  -6.604  1.00 96.81           N  
ATOM   1294  H   ALA A  82      -1.678   7.836  -5.742  1.00 96.81           H  
ATOM   1295  CA  ALA A  82      -1.057   9.471  -6.925  1.00 96.81           C  
ATOM   1296  HA  ALA A  82      -1.180   9.748  -7.972  1.00 96.81           H  
ATOM   1297  C   ALA A  82       0.405   9.113  -6.671  1.00 96.81           C  
ATOM   1298  CB  ALA A  82      -1.487  10.646  -6.046  1.00 96.81           C  
ATOM   1299  HB1 ALA A  82      -2.559  10.808  -6.160  1.00 96.81           H  
ATOM   1300  HB2 ALA A  82      -1.273  10.430  -4.999  1.00 96.81           H  
ATOM   1301  HB3 ALA A  82      -0.956  11.551  -6.342  1.00 96.81           H  
ATOM   1302  O   ALA A  82       0.688   8.184  -5.917  1.00 96.81           O  
ATOM   1303  N   GLY A  83       1.353   9.844  -7.241  1.00 97.63           N  
ATOM   1304  H   GLY A  83       1.127  10.636  -7.826  1.00 97.63           H  
ATOM   1305  CA  GLY A  83       2.746   9.616  -6.891  1.00 97.63           C  
ATOM   1306  HA2 GLY A  83       2.818   9.504  -5.809  1.00 97.63           H  
ATOM   1307  HA3 GLY A  83       3.104   8.690  -7.340  1.00 97.63           H  
ATOM   1308  C   GLY A  83       3.671  10.748  -7.278  1.00 97.63           C  
ATOM   1309  O   GLY A  83       3.306  11.647  -8.032  1.00 97.63           O  
ATOM   1310  N   ALA A  84       4.865  10.689  -6.708  1.00 98.53           N  
ATOM   1311  H   ALA A  84       5.087   9.878  -6.148  1.00 98.53           H  
ATOM   1312  CA  ALA A  84       5.897  11.693  -6.871  1.00 98.53           C  
ATOM   1313  HA  ALA A  84       5.851  12.098  -7.882  1.00 98.53           H  
ATOM   1314  C   ALA A  84       7.281  11.074  -6.669  1.00 98.53           C  
ATOM   1315  CB  ALA A  84       5.645  12.832  -5.878  1.00 98.53           C  
ATOM   1316  HB1 ALA A  84       5.618  12.445  -4.859  1.00 98.53           H  
ATOM   1317  HB2 ALA A  84       4.697  13.321  -6.104  1.00 98.53           H  
ATOM   1318  HB3 ALA A  84       6.447  13.565  -5.960  1.00 98.53           H  
ATOM   1319  O   ALA A  84       7.448  10.074  -5.963  1.00 98.53           O  
ATOM   1320  N   TYR A  85       8.275  11.701  -7.285  1.00 98.75           N  
ATOM   1321  H   TYR A  85       8.063  12.569  -7.756  1.00 98.75           H  
ATOM   1322  CA  TYR A  85       9.681  11.378  -7.104  1.00 98.75           C  
ATOM   1323  HA  TYR A  85       9.780  10.305  -6.942  1.00 98.75           H  
ATOM   1324  C   TYR A  85      10.257  12.091  -5.885  1.00 98.75           C  
ATOM   1325  CB  TYR A  85      10.467  11.744  -8.364  1.00 98.75           C  
ATOM   1326  HB2 TYR A  85      11.534  11.683  -8.152  1.00 98.75           H  
ATOM   1327  HB3 TYR A  85      10.235  12.775  -8.634  1.00 98.75           H  
ATOM   1328  O   TYR A  85       9.773  13.140  -5.448  1.00 98.75           O  
ATOM   1329  CG  TYR A  85      10.167  10.856  -9.546  1.00 98.75           C  
ATOM   1330  CD1 TYR A  85      10.812   9.609  -9.657  1.00 98.75           C  
ATOM   1331  HD1 TYR A  85      11.506   9.287  -8.894  1.00 98.75           H  
ATOM   1332  CD2 TYR A  85       9.247  11.270 -10.526  1.00 98.75           C  
ATOM   1333  HD2 TYR A  85       8.744  12.223 -10.449  1.00 98.75           H  
ATOM   1334  CE1 TYR A  85      10.518   8.757 -10.736  1.00 98.75           C  
ATOM   1335  HE1 TYR A  85      10.984   7.785 -10.806  1.00 98.75           H  
ATOM   1336  CE2 TYR A  85       8.961  10.420 -11.610  1.00 98.75           C  
ATOM   1337  HE2 TYR A  85       8.267  10.719 -12.382  1.00 98.75           H  
ATOM   1338  OH  TYR A  85       9.255   8.315 -12.720  1.00 98.75           O  
ATOM   1339  HH  TYR A  85       9.750   7.492 -12.698  1.00 98.75           H  
ATOM   1340  CZ  TYR A  85       9.576   9.156 -11.708  1.00 98.75           C  
ATOM   1341  N   GLY A  86      11.337  11.524  -5.367  1.00 98.45           N  
ATOM   1342  H   GLY A  86      11.685  10.666  -5.770  1.00 98.45           H  
ATOM   1343  CA  GLY A  86      12.024  12.056  -4.209  1.00 98.45           C  
ATOM   1344  HA2 GLY A  86      11.413  11.820  -3.338  1.00 98.45           H  
ATOM   1345  HA3 GLY A  86      12.129  13.138  -4.286  1.00 98.45           H  
ATOM   1346  C   GLY A  86      13.397  11.450  -3.993  1.00 98.45           C  
ATOM   1347  O   GLY A  86      13.969  10.794  -4.868  1.00 98.45           O  
ATOM   1348  N   GLU A  87      13.894  11.643  -2.780  1.00 98.49           N  
ATOM   1349  H   GLU A  87      13.343  12.178  -2.123  1.00 98.49           H  
ATOM   1350  CA  GLU A  87      15.150  11.085  -2.301  1.00 98.49           C  
ATOM   1351  HA  GLU A  87      15.413  10.237  -2.933  1.00 98.49           H  
ATOM   1352  C   GLU A  87      15.006  10.553  -0.872  1.00 98.49           C  
ATOM   1353  CB  GLU A  87      16.285  12.117  -2.436  1.00 98.49           C  
ATOM   1354  HB2 GLU A  87      17.211  11.665  -2.082  1.00 98.49           H  
ATOM   1355  HB3 GLU A  87      16.405  12.345  -3.495  1.00 98.49           H  
ATOM   1356  O   GLU A  87      14.304  11.126  -0.036  1.00 98.49           O  
ATOM   1357  CG  GLU A  87      16.041  13.432  -1.667  1.00 98.49           C  
ATOM   1358  HG2 GLU A  87      15.090  13.864  -1.978  1.00 98.49           H  
ATOM   1359  HG3 GLU A  87      15.980  13.210  -0.602  1.00 98.49           H  
ATOM   1360  CD  GLU A  87      17.140  14.483  -1.890  1.00 98.49           C  
ATOM   1361  OE1 GLU A  87      17.179  15.496  -1.158  1.00 98.49           O  
ATOM   1362  OE2 GLU A  87      18.021  14.324  -2.762  1.00 98.49           O  
ATOM   1363  N   PHE A  88      15.678   9.437  -0.603  1.00 98.72           N  
ATOM   1364  H   PHE A  88      16.179   8.993  -1.358  1.00 98.72           H  
ATOM   1365  CA  PHE A  88      15.943   8.947   0.742  1.00 98.72           C  
ATOM   1366  HA  PHE A  88      15.235   9.389   1.444  1.00 98.72           H  
ATOM   1367  C   PHE A  88      17.350   9.373   1.148  1.00 98.72           C  
ATOM   1368  CB  PHE A  88      15.774   7.424   0.796  1.00 98.72           C  
ATOM   1369  HB2 PHE A  88      14.724   7.184   0.627  1.00 98.72           H  
ATOM   1370  HB3 PHE A  88      16.355   6.968  -0.006  1.00 98.72           H  
ATOM   1371  O   PHE A  88      18.299   9.145   0.401  1.00 98.72           O  
ATOM   1372  CG  PHE A  88      16.200   6.811   2.114  1.00 98.72           C  
ATOM   1373  CD1 PHE A  88      17.554   6.492   2.339  1.00 98.72           C  
ATOM   1374  HD1 PHE A  88      18.292   6.677   1.573  1.00 98.72           H  
ATOM   1375  CD2 PHE A  88      15.251   6.583   3.129  1.00 98.72           C  
ATOM   1376  HD2 PHE A  88      14.212   6.828   2.968  1.00 98.72           H  
ATOM   1377  CE1 PHE A  88      17.960   5.947   3.567  1.00 98.72           C  
ATOM   1378  HE1 PHE A  88      19.001   5.715   3.737  1.00 98.72           H  
ATOM   1379  CE2 PHE A  88      15.661   6.034   4.357  1.00 98.72           C  
ATOM   1380  HE2 PHE A  88      14.948   5.851   5.147  1.00 98.72           H  
ATOM   1381  CZ  PHE A  88      17.012   5.717   4.574  1.00 98.72           C  
ATOM   1382  HZ  PHE A  88      17.329   5.309   5.523  1.00 98.72           H  
ATOM   1383  N   GLU A  89      17.484   9.950   2.333  1.00 98.60           N  
ATOM   1384  H   GLU A  89      16.645  10.121   2.868  1.00 98.60           H  
ATOM   1385  CA  GLU A  89      18.739  10.363   2.949  1.00 98.60           C  
ATOM   1386  HA  GLU A  89      19.562  10.247   2.243  1.00 98.60           H  
ATOM   1387  C   GLU A  89      19.020   9.494   4.181  1.00 98.60           C  
ATOM   1388  CB  GLU A  89      18.614  11.852   3.305  1.00 98.60           C  
ATOM   1389  HB2 GLU A  89      17.796  11.973   4.015  1.00 98.60           H  
ATOM   1390  HB3 GLU A  89      18.369  12.406   2.399  1.00 98.60           H  
ATOM   1391  O   GLU A  89      18.191   9.425   5.091  1.00 98.60           O  
ATOM   1392  CG  GLU A  89      19.893  12.446   3.906  1.00 98.60           C  
ATOM   1393  HG2 GLU A  89      20.691  12.362   3.169  1.00 98.60           H  
ATOM   1394  HG3 GLU A  89      20.178  11.868   4.785  1.00 98.60           H  
ATOM   1395  CD  GLU A  89      19.727  13.920   4.320  1.00 98.60           C  
ATOM   1396  OE1 GLU A  89      20.734  14.500   4.773  1.00 98.60           O  
ATOM   1397  OE2 GLU A  89      18.608  14.484   4.199  1.00 98.60           O  
ATOM   1398  N   LEU A  90      20.187   8.847   4.233  1.00 98.49           N  
ATOM   1399  H   LEU A  90      20.809   8.911   3.440  1.00 98.49           H  
ATOM   1400  CA  LEU A  90      20.660   8.134   5.425  1.00 98.49           C  
ATOM   1401  HA  LEU A  90      19.859   7.492   5.792  1.00 98.49           H  
ATOM   1402  C   LEU A  90      21.023   9.150   6.515  1.00 98.49           C  
ATOM   1403  CB  LEU A  90      21.870   7.263   5.032  1.00 98.49           C  
ATOM   1404  HB2 LEU A  90      22.653   7.914   4.644  1.00 98.49           H  
ATOM   1405  HB3 LEU A  90      21.571   6.590   4.229  1.00 98.49           H  
ATOM   1406  O   LEU A  90      21.931   9.954   6.315  1.00 98.49           O  
ATOM   1407  CG  LEU A  90      22.463   6.426   6.184  1.00 98.49           C  
ATOM   1408  HG  LEU A  90      22.765   7.082   7.002  1.00 98.49           H  
ATOM   1409  CD1 LEU A  90      21.457   5.405   6.706  1.00 98.49           C  
ATOM   1410 HD11 LEU A  90      20.982   4.880   5.878  1.00 98.49           H  
ATOM   1411 HD12 LEU A  90      20.695   5.915   7.296  1.00 98.49           H  
ATOM   1412 HD13 LEU A  90      21.956   4.687   7.358  1.00 98.49           H  
ATOM   1413  CD2 LEU A  90      23.698   5.675   5.689  1.00 98.49           C  
ATOM   1414 HD21 LEU A  90      24.453   6.386   5.352  1.00 98.49           H  
ATOM   1415 HD22 LEU A  90      23.430   5.013   4.865  1.00 98.49           H  
ATOM   1416 HD23 LEU A  90      24.119   5.084   6.502  1.00 98.49           H  
ATOM   1417  N   THR A  91      20.347   9.122   7.663  1.00 98.39           N  
ATOM   1418  H   THR A  91      19.645   8.407   7.796  1.00 98.39           H  
ATOM   1419  CA  THR A  91      20.549  10.112   8.740  1.00 98.39           C  
ATOM   1420  HA  THR A  91      21.202  10.907   8.381  1.00 98.39           H  
ATOM   1421  C   THR A  91      21.236   9.537   9.971  1.00 98.39           C  
ATOM   1422  CB  THR A  91      19.240  10.798   9.155  1.00 98.39           C  
ATOM   1423  HB  THR A  91      19.452  11.498   9.963  1.00 98.39           H  
ATOM   1424  O   THR A  91      21.850  10.293  10.719  1.00 98.39           O  
ATOM   1425  CG2 THR A  91      18.596  11.578   8.010  1.00 98.39           C  
ATOM   1426 HG21 THR A  91      17.720  12.116   8.373  1.00 98.39           H  
ATOM   1427 HG22 THR A  91      19.311  12.301   7.618  1.00 98.39           H  
ATOM   1428 HG23 THR A  91      18.304  10.907   7.203  1.00 98.39           H  
ATOM   1429  OG1 THR A  91      18.280   9.867   9.607  1.00 98.39           O  
ATOM   1430  HG1 THR A  91      17.429  10.305   9.545  1.00 98.39           H  
ATOM   1431  N   HIS A  92      21.165   8.220  10.185  1.00 98.14           N  
ATOM   1432  H   HIS A  92      20.686   7.636   9.514  1.00 98.14           H  
ATOM   1433  CA  HIS A  92      21.818   7.551  11.311  1.00 98.14           C  
ATOM   1434  HA  HIS A  92      22.573   8.216  11.731  1.00 98.14           H  
ATOM   1435  C   HIS A  92      22.530   6.283  10.852  1.00 98.14           C  
ATOM   1436  CB  HIS A  92      20.821   7.210  12.429  1.00 98.14           C  
ATOM   1437  HB2 HIS A  92      21.381   6.803  13.271  1.00 98.14           H  
ATOM   1438  HB3 HIS A  92      20.156   6.415  12.091  1.00 98.14           H  
ATOM   1439  O   HIS A  92      22.094   5.620   9.913  1.00 98.14           O  
ATOM   1440  CG  HIS A  92      19.996   8.368  12.930  1.00 98.14           C  
ATOM   1441  CD2 HIS A  92      20.084   8.951  14.164  1.00 98.14           C  
ATOM   1442  HD2 HIS A  92      20.751   8.651  14.959  1.00 98.14           H  
ATOM   1443  ND1 HIS A  92      19.039   9.063  12.229  1.00 98.14           N  
ATOM   1444  HD1 HIS A  92      18.825   8.954  11.248  1.00 98.14           H  
ATOM   1445  CE1 HIS A  92      18.595  10.062  13.004  1.00 98.14           C  
ATOM   1446  HE1 HIS A  92      17.878  10.810  12.700  1.00 98.14           H  
ATOM   1447  NE2 HIS A  92      19.181  10.019  14.208  1.00 98.14           N  
ATOM   1448  N   ASP A  93      23.610   5.934  11.549  1.00 96.32           N  
ATOM   1449  H   ASP A  93      23.907   6.501  12.330  1.00 96.32           H  
ATOM   1450  CA  ASP A  93      24.317   4.682  11.316  1.00 96.32           C  
ATOM   1451  HA  ASP A  93      24.418   4.538  10.240  1.00 96.32           H  
ATOM   1452  C   ASP A  93      23.504   3.509  11.886  1.00 96.32           C  
ATOM   1453  CB  ASP A  93      25.734   4.764  11.900  1.00 96.32           C  
ATOM   1454  HB2 ASP A  93      25.670   4.850  12.985  1.00 96.32           H  
ATOM   1455  HB3 ASP A  93      26.217   5.664  11.518  1.00 96.32           H  
ATOM   1456  O   ASP A  93      23.102   3.509  13.058  1.00 96.32           O  
ATOM   1457  CG  ASP A  93      26.613   3.559  11.540  1.00 96.32           C  
ATOM   1458  OD1 ASP A  93      26.142   2.649  10.818  1.00 96.32           O  
ATOM   1459  OD2 ASP A  93      27.776   3.546  11.984  1.00 96.32           O  
ATOM   1460  N   ILE A  94      23.243   2.527  11.027  1.00 95.74           N  
ATOM   1461  H   ILE A  94      23.633   2.623  10.100  1.00 95.74           H  
ATOM   1462  CA  ILE A  94      22.575   1.261  11.348  1.00 95.74           C  
ATOM   1463  HA  ILE A  94      22.599   1.133  12.431  1.00 95.74           H  
ATOM   1464  C   ILE A  94      23.349   0.051  10.804  1.00 95.74           C  
ATOM   1465  CB  ILE A  94      21.091   1.277  10.920  1.00 95.74           C  
ATOM   1466  HB  ILE A  94      20.664   0.308  11.178  1.00 95.74           H  
ATOM   1467  O   ILE A  94      22.781  -1.025  10.605  1.00 95.74           O  
ATOM   1468  CG1 ILE A  94      20.928   1.500   9.402  1.00 95.74           C  
ATOM   1469 HG12 ILE A  94      21.124   2.546   9.166  1.00 95.74           H  
ATOM   1470 HG13 ILE A  94      21.647   0.894   8.852  1.00 95.74           H  
ATOM   1471  CG2 ILE A  94      20.312   2.348  11.708  1.00 95.74           C  
ATOM   1472 HG21 ILE A  94      19.238   2.195  11.605  1.00 95.74           H  
ATOM   1473 HG22 ILE A  94      20.563   2.279  12.767  1.00 95.74           H  
ATOM   1474 HG23 ILE A  94      20.574   3.345  11.354  1.00 95.74           H  
ATOM   1475  CD1 ILE A  94      19.527   1.130   8.909  1.00 95.74           C  
ATOM   1476 HD11 ILE A  94      18.755   1.523   9.570  1.00 95.74           H  
ATOM   1477 HD12 ILE A  94      19.429   0.047   8.846  1.00 95.74           H  
ATOM   1478 HD13 ILE A  94      19.370   1.578   7.927  1.00 95.74           H  
ATOM   1479  N   SER A  95      24.652   0.219  10.556  1.00 94.18           N  
ATOM   1480  H   SER A  95      25.067   1.118  10.753  1.00 94.18           H  
ATOM   1481  CA  SER A  95      25.553  -0.836  10.070  1.00 94.18           C  
ATOM   1482  HA  SER A  95      25.152  -1.230   9.136  1.00 94.18           H  
ATOM   1483  C   SER A  95      25.686  -2.025  11.032  1.00 94.18           C  
ATOM   1484  CB  SER A  95      26.936  -0.242   9.780  1.00 94.18           C  
ATOM   1485  HB2 SER A  95      26.846   0.516   9.002  1.00 94.18           H  
ATOM   1486  HB3 SER A  95      27.591  -1.034   9.418  1.00 94.18           H  
ATOM   1487  O   SER A  95      26.094  -3.113  10.627  1.00 94.18           O  
ATOM   1488  OG  SER A  95      27.507   0.343  10.933  1.00 94.18           O  
ATOM   1489  HG  SER A  95      27.179   1.243  11.002  1.00 94.18           H  
ATOM   1490  N   ASP A  96      25.275  -1.868  12.293  1.00 94.73           N  
ATOM   1491  H   ASP A  96      24.934  -0.960  12.576  1.00 94.73           H  
ATOM   1492  CA  ASP A  96      25.149  -2.960  13.259  1.00 94.73           C  
ATOM   1493  HA  ASP A  96      26.089  -3.511  13.265  1.00 94.73           H  
ATOM   1494  C   ASP A  96      24.040  -3.967  12.892  1.00 94.73           C  
ATOM   1495  CB  ASP A  96      24.941  -2.377  14.669  1.00 94.73           C  
ATOM   1496  HB2 ASP A  96      25.799  -1.755  14.920  1.00 94.73           H  
ATOM   1497  HB3 ASP A  96      24.913  -3.200  15.383  1.00 94.73           H  
ATOM   1498  O   ASP A  96      24.135  -5.142  13.273  1.00 94.73           O  
ATOM   1499  CG  ASP A  96      23.668  -1.535  14.817  1.00 94.73           C  
ATOM   1500  OD1 ASP A  96      23.507  -0.536  14.083  1.00 94.73           O  
ATOM   1501  OD2 ASP A  96      22.826  -1.833  15.689  1.00 94.73           O  
ATOM   1502  N   LEU A  97      23.031  -3.533  12.123  1.00 94.80           N  
ATOM   1503  H   LEU A  97      23.062  -2.570  11.820  1.00 94.80           H  
ATOM   1504  CA  LEU A  97      21.837  -4.314  11.784  1.00 94.80           C  
ATOM   1505  HA  LEU A  97      21.744  -5.147  12.480  1.00 94.80           H  
ATOM   1506  C   LEU A  97      21.864  -4.921  10.374  1.00 94.80           C  
ATOM   1507  CB  LEU A  97      20.584  -3.426  11.922  1.00 94.80           C  
ATOM   1508  HB2 LEU A  97      20.615  -2.664  11.144  1.00 94.80           H  
ATOM   1509  HB3 LEU A  97      19.711  -4.052  11.735  1.00 94.80           H  
ATOM   1510  O   LEU A  97      21.231  -5.951  10.157  1.00 94.80           O  
ATOM   1511  CG  LEU A  97      20.393  -2.717  13.274  1.00 94.80           C  
ATOM   1512  HG  LEU A  97      21.198  -1.997  13.421  1.00 94.80           H  
ATOM   1513  CD1 LEU A  97      19.071  -1.946  13.241  1.00 94.80           C  
ATOM   1514 HD11 LEU A  97      19.099  -1.218  12.431  1.00 94.80           H  
ATOM   1515 HD12 LEU A  97      18.926  -1.419  14.184  1.00 94.80           H  
ATOM   1516 HD13 LEU A  97      18.243  -2.636  13.077  1.00 94.80           H  
ATOM   1517  CD2 LEU A  97      20.363  -3.688  14.456  1.00 94.80           C  
ATOM   1518 HD21 LEU A  97      20.179  -3.138  15.379  1.00 94.80           H  
ATOM   1519 HD22 LEU A  97      19.589  -4.442  14.315  1.00 94.80           H  
ATOM   1520 HD23 LEU A  97      21.334  -4.173  14.554  1.00 94.80           H  
ATOM   1521  N   THR A  98      22.530  -4.288   9.403  1.00 93.72           N  
ATOM   1522  H   THR A  98      23.065  -3.464   9.634  1.00 93.72           H  
ATOM   1523  CA  THR A  98      22.410  -4.658   7.980  1.00 93.72           C  
ATOM   1524  HA  THR A  98      22.323  -5.742   7.907  1.00 93.72           H  
ATOM   1525  C   THR A  98      23.619  -4.240   7.140  1.00 93.72           C  
ATOM   1526  CB  THR A  98      21.126  -4.045   7.390  1.00 93.72           C  
ATOM   1527  HB  THR A  98      20.280  -4.328   8.015  1.00 93.72           H  
ATOM   1528  O   THR A  98      24.405  -3.384   7.541  1.00 93.72           O  
ATOM   1529  CG2 THR A  98      21.150  -2.516   7.292  1.00 93.72           C  
ATOM   1530 HG21 THR A  98      21.371  -2.081   8.267  1.00 93.72           H  
ATOM   1531 HG22 THR A  98      21.900  -2.186   6.574  1.00 93.72           H  
ATOM   1532 HG23 THR A  98      20.168  -2.167   6.972  1.00 93.72           H  
ATOM   1533  OG1 THR A  98      20.907  -4.543   6.093  1.00 93.72           O  
ATOM   1534  HG1 THR A  98      20.341  -5.317   6.140  1.00 93.72           H  
ATOM   1535  N   THR A  99      23.738  -4.813   5.939  1.00 91.99           N  
ATOM   1536  H   THR A  99      23.076  -5.540   5.707  1.00 91.99           H  
ATOM   1537  CA  THR A  99      24.715  -4.426   4.907  1.00 91.99           C  
ATOM   1538  HA  THR A  99      25.341  -3.630   5.310  1.00 91.99           H  
ATOM   1539  C   THR A  99      24.087  -3.838   3.642  1.00 91.99           C  
ATOM   1540  CB  THR A  99      25.656  -5.581   4.554  1.00 91.99           C  
ATOM   1541  HB  THR A  99      26.368  -5.250   3.798  1.00 91.99           H  
ATOM   1542  O   THR A  99      24.743  -3.795   2.605  1.00 91.99           O  
ATOM   1543  CG2 THR A  99      26.453  -6.010   5.783  1.00 91.99           C  
ATOM   1544 HG21 THR A  99      26.865  -5.132   6.280  1.00 91.99           H  
ATOM   1545 HG22 THR A  99      27.281  -6.643   5.465  1.00 91.99           H  
ATOM   1546 HG23 THR A  99      25.809  -6.543   6.483  1.00 91.99           H  
ATOM   1547  OG1 THR A  99      24.933  -6.687   4.058  1.00 91.99           O  
ATOM   1548  HG1 THR A  99      24.579  -6.429   3.204  1.00 91.99           H  
ATOM   1549  N   ILE A 100      22.824  -3.406   3.697  1.00 94.65           N  
ATOM   1550  H   ILE A 100      22.312  -3.519   4.560  1.00 94.65           H  
ATOM   1551  CA  ILE A 100      22.145  -2.774   2.557  1.00 94.65           C  
ATOM   1552  HA  ILE A 100      22.128  -3.477   1.724  1.00 94.65           H  
ATOM   1553  C   ILE A 100      22.934  -1.533   2.118  1.00 94.65           C  
ATOM   1554  CB  ILE A 100      20.688  -2.425   2.937  1.00 94.65           C  
ATOM   1555  HB  ILE A 100      20.717  -1.837   3.854  1.00 94.65           H  
ATOM   1556  O   ILE A 100      23.141  -0.620   2.919  1.00 94.65           O  
ATOM   1557  CG1 ILE A 100      19.849  -3.693   3.192  1.00 94.65           C  
ATOM   1558 HG12 ILE A 100      20.466  -4.453   3.671  1.00 94.65           H  
ATOM   1559 HG13 ILE A 100      19.513  -4.122   2.248  1.00 94.65           H  
ATOM   1560  CG2 ILE A 100      20.005  -1.584   1.847  1.00 94.65           C  
ATOM   1561 HG21 ILE A 100      20.475  -0.602   1.798  1.00 94.65           H  
ATOM   1562 HG22 ILE A 100      20.099  -2.085   0.883  1.00 94.65           H  
ATOM   1563 HG23 ILE A 100      18.949  -1.447   2.079  1.00 94.65           H  
ATOM   1564  CD1 ILE A 100      18.634  -3.431   4.089  1.00 94.65           C  
ATOM   1565 HD11 ILE A 100      18.909  -2.781   4.920  1.00 94.65           H  
ATOM   1566 HD12 ILE A 100      18.306  -4.375   4.524  1.00 94.65           H  
ATOM   1567 HD13 ILE A 100      17.823  -2.984   3.515  1.00 94.65           H  
ATOM   1568  N   ASP A 101      23.347  -1.464   0.846  1.00 92.64           N  
ATOM   1569  H   ASP A 101      23.249  -2.291   0.274  1.00 92.64           H  
ATOM   1570  CA  ASP A 101      24.205  -0.380   0.336  1.00 92.64           C  
ATOM   1571  HA  ASP A 101      25.176  -0.443   0.826  1.00 92.64           H  
ATOM   1572  C   ASP A 101      23.627   1.009   0.642  1.00 92.64           C  
ATOM   1573  CB  ASP A 101      24.432  -0.542  -1.180  1.00 92.64           C  
ATOM   1574  HB2 ASP A 101      23.468  -0.638  -1.679  1.00 92.64           H  
ATOM   1575  HB3 ASP A 101      25.004  -1.451  -1.365  1.00 92.64           H  
ATOM   1576  O   ASP A 101      24.335   1.881   1.133  1.00 92.64           O  
ATOM   1577  CG  ASP A 101      25.183   0.663  -1.766  1.00 92.64           C  
ATOM   1578  OD1 ASP A 101      26.379   0.857  -1.467  1.00 92.64           O  
ATOM   1579  OD2 ASP A 101      24.544   1.530  -2.406  1.00 92.64           O  
ATOM   1580  N   MET A 102      22.330   1.236   0.425  1.00 94.76           N  
ATOM   1581  H   MET A 102      21.772   0.490   0.034  1.00 94.76           H  
ATOM   1582  CA  MET A 102      21.721   2.546   0.699  1.00 94.76           C  
ATOM   1583  HA  MET A 102      22.362   3.308   0.255  1.00 94.76           H  
ATOM   1584  C   MET A 102      21.614   2.904   2.193  1.00 94.76           C  
ATOM   1585  CB  MET A 102      20.358   2.661   0.015  1.00 94.76           C  
ATOM   1586  HB2 MET A 102      19.975   3.662   0.214  1.00 94.76           H  
ATOM   1587  HB3 MET A 102      20.475   2.550  -1.063  1.00 94.76           H  
ATOM   1588  O   MET A 102      21.378   4.067   2.513  1.00 94.76           O  
ATOM   1589  CG  MET A 102      19.334   1.644   0.517  1.00 94.76           C  
ATOM   1590  HG2 MET A 102      19.367   1.594   1.605  1.00 94.76           H  
ATOM   1591  HG3 MET A 102      19.590   0.664   0.112  1.00 94.76           H  
ATOM   1592  SD  MET A 102      17.643   2.031   0.030  1.00 94.76           S  
ATOM   1593  CE  MET A 102      17.329   3.461   1.095  1.00 94.76           C  
ATOM   1594  HE1 MET A 102      17.794   4.347   0.662  1.00 94.76           H  
ATOM   1595  HE2 MET A 102      17.746   3.284   2.086  1.00 94.76           H  
ATOM   1596  HE3 MET A 102      16.256   3.624   1.200  1.00 94.76           H  
ATOM   1597  N   LEU A 103      21.774   1.927   3.092  1.00 96.61           N  
ATOM   1598  H   LEU A 103      22.054   1.016   2.759  1.00 96.61           H  
ATOM   1599  CA  LEU A 103      21.710   2.097   4.550  1.00 96.61           C  
ATOM   1600  HA  LEU A 103      21.342   3.099   4.772  1.00 96.61           H  
ATOM   1601  C   LEU A 103      23.085   2.004   5.223  1.00 96.61           C  
ATOM   1602  CB  LEU A 103      20.733   1.080   5.163  1.00 96.61           C  
ATOM   1603  HB2 LEU A 103      21.145   0.079   5.034  1.00 96.61           H  
ATOM   1604  HB3 LEU A 103      20.690   1.273   6.235  1.00 96.61           H  
ATOM   1605  O   LEU A 103      23.184   2.059   6.447  1.00 96.61           O  
ATOM   1606  CG  LEU A 103      19.301   1.105   4.603  1.00 96.61           C  
ATOM   1607  HG  LEU A 103      19.314   0.712   3.586  1.00 96.61           H  
ATOM   1608  CD1 LEU A 103      18.382   0.211   5.434  1.00 96.61           C  
ATOM   1609 HD11 LEU A 103      18.109   0.700   6.370  1.00 96.61           H  
ATOM   1610 HD12 LEU A 103      17.471  -0.004   4.876  1.00 96.61           H  
ATOM   1611 HD13 LEU A 103      18.887  -0.728   5.662  1.00 96.61           H  
ATOM   1612  CD2 LEU A 103      18.691   2.506   4.584  1.00 96.61           C  
ATOM   1613 HD21 LEU A 103      18.769   2.952   5.576  1.00 96.61           H  
ATOM   1614 HD22 LEU A 103      17.646   2.450   4.280  1.00 96.61           H  
ATOM   1615 HD23 LEU A 103      19.224   3.137   3.873  1.00 96.61           H  
ATOM   1616  N   THR A 104      24.142   1.859   4.426  1.00 91.33           N  
ATOM   1617  H   THR A 104      23.996   1.846   3.427  1.00 91.33           H  
ATOM   1618  CA  THR A 104      25.525   1.780   4.884  1.00 91.33           C  
ATOM   1619  HA  THR A 104      25.560   2.041   5.942  1.00 91.33           H  
ATOM   1620  C   THR A 104      26.387   2.809   4.148  1.00 91.33           C  
ATOM   1621  CB  THR A 104      26.084   0.352   4.751  1.00 91.33           C  
ATOM   1622  HB  THR A 104      27.130   0.367   5.057  1.00 91.33           H  
ATOM   1623  O   THR A 104      26.108   3.209   3.014  1.00 91.33           O  
ATOM   1624  CG2 THR A 104      25.340  -0.660   5.622  1.00 91.33           C  
ATOM   1625 HG21 THR A 104      25.920  -1.583   5.657  1.00 91.33           H  
ATOM   1626 HG22 THR A 104      25.234  -0.277   6.636  1.00 91.33           H  
ATOM   1627 HG23 THR A 104      24.348  -0.868   5.222  1.00 91.33           H  
ATOM   1628  OG1 THR A 104      26.003  -0.120   3.429  1.00 91.33           O  
ATOM   1629  HG1 THR A 104      25.082  -0.333   3.264  1.00 91.33           H  
ATOM   1630  N   GLY A 105      27.440   3.289   4.809  1.00 89.72           N  
ATOM   1631  H   GLY A 105      27.568   3.014   5.773  1.00 89.72           H  
ATOM   1632  CA  GLY A 105      28.313   4.342   4.287  1.00 89.72           C  
ATOM   1633  HA2 GLY A 105      29.352   4.050   4.441  1.00 89.72           H  
ATOM   1634  HA3 GLY A 105      28.157   4.450   3.213  1.00 89.72           H  
ATOM   1635  C   GLY A 105      28.099   5.695   4.974  1.00 89.72           C  
ATOM   1636  O   GLY A 105      27.664   5.732   6.124  1.00 89.72           O  
ATOM   1637  N   PRO A 106      28.468   6.815   4.323  1.00 95.22           N  
ATOM   1638  CA  PRO A 106      28.443   8.118   4.972  1.00 95.22           C  
ATOM   1639  HA  PRO A 106      28.983   8.067   5.918  1.00 95.22           H  
ATOM   1640  C   PRO A 106      27.007   8.573   5.246  1.00 95.22           C  
ATOM   1641  CB  PRO A 106      29.183   9.066   4.024  1.00 95.22           C  
ATOM   1642  HB2 PRO A 106      28.801  10.085   4.078  1.00 95.22           H  
ATOM   1643  HB3 PRO A 106      30.249   9.048   4.251  1.00 95.22           H  
ATOM   1644  O   PRO A 106      26.131   8.479   4.384  1.00 95.22           O  
ATOM   1645  CG  PRO A 106      28.945   8.441   2.649  1.00 95.22           C  
ATOM   1646  HG2 PRO A 106      27.973   8.755   2.269  1.00 95.22           H  
ATOM   1647  HG3 PRO A 106      29.733   8.702   1.944  1.00 95.22           H  
ATOM   1648  CD  PRO A 106      28.921   6.940   2.944  1.00 95.22           C  
ATOM   1649  HD2 PRO A 106      28.241   6.438   2.256  1.00 95.22           H  
ATOM   1650  HD3 PRO A 106      29.927   6.529   2.854  1.00 95.22           H  
ATOM   1651  N   ILE A 107      26.789   9.140   6.432  1.00 97.71           N  
ATOM   1652  H   ILE A 107      27.539   9.154   7.108  1.00 97.71           H  
ATOM   1653  CA  ILE A 107      25.570   9.894   6.735  1.00 97.71           C  
ATOM   1654  HA  ILE A 107      24.715   9.225   6.641  1.00 97.71           H  
ATOM   1655  C   ILE A 107      25.404  11.009   5.696  1.00 97.71           C  
ATOM   1656  CB  ILE A 107      25.617  10.441   8.177  1.00 97.71           C  
ATOM   1657  HB  ILE A 107      26.460  11.129   8.255  1.00 97.71           H  
ATOM   1658  O   ILE A 107      26.375  11.653   5.298  1.00 97.71           O  
ATOM   1659  CG1 ILE A 107      25.835   9.325   9.225  1.00 97.71           C  
ATOM   1660 HG12 ILE A 107      25.775   9.761  10.222  1.00 97.71           H  
ATOM   1661 HG13 ILE A 107      26.844   8.926   9.115  1.00 97.71           H  
ATOM   1662  CG2 ILE A 107      24.346  11.235   8.515  1.00 97.71           C  
ATOM   1663 HG21 ILE A 107      24.281  12.136   7.905  1.00 97.71           H  
ATOM   1664 HG22 ILE A 107      23.464  10.620   8.338  1.00 97.71           H  
ATOM   1665 HG23 ILE A 107      24.356  11.536   9.563  1.00 97.71           H  
ATOM   1666  CD1 ILE A 107      24.850   8.152   9.149  1.00 97.71           C  
ATOM   1667 HD11 ILE A 107      24.951   7.622   8.202  1.00 97.71           H  
ATOM   1668 HD12 ILE A 107      23.825   8.505   9.265  1.00 97.71           H  
ATOM   1669 HD13 ILE A 107      25.087   7.454   9.952  1.00 97.71           H  
ATOM   1670  N   GLY A 108      24.177  11.196   5.219  1.00 97.70           N  
ATOM   1671  H   GLY A 108      23.417  10.685   5.646  1.00 97.70           H  
ATOM   1672  CA  GLY A 108      23.848  12.060   4.089  1.00 97.70           C  
ATOM   1673  HA2 GLY A 108      22.848  12.466   4.242  1.00 97.70           H  
ATOM   1674  HA3 GLY A 108      24.545  12.896   4.050  1.00 97.70           H  
ATOM   1675  C   GLY A 108      23.874  11.351   2.730  1.00 97.70           C  
ATOM   1676  O   GLY A 108      23.595  11.991   1.717  1.00 97.70           O  
ATOM   1677  N   LYS A 109      24.182  10.042   2.662  1.00 97.79           N  
ATOM   1678  H   LYS A 109      24.487   9.573   3.503  1.00 97.79           H  
ATOM   1679  CA  LYS A 109      24.044   9.259   1.421  1.00 97.79           C  
ATOM   1680  HA  LYS A 109      24.686   9.721   0.671  1.00 97.79           H  
ATOM   1681  C   LYS A 109      22.598   9.332   0.920  1.00 97.79           C  
ATOM   1682  CB  LYS A 109      24.512   7.806   1.632  1.00 97.79           C  
ATOM   1683  HB2 LYS A 109      25.542   7.824   1.987  1.00 97.79           H  
ATOM   1684  HB3 LYS A 109      23.894   7.330   2.394  1.00 97.79           H  
ATOM   1685  O   LYS A 109      21.664   9.018   1.657  1.00 97.79           O  
ATOM   1686  CG  LYS A 109      24.465   6.967   0.340  1.00 97.79           C  
ATOM   1687  HG2 LYS A 109      23.431   6.852   0.016  1.00 97.79           H  
ATOM   1688  HG3 LYS A 109      25.023   7.484  -0.441  1.00 97.79           H  
ATOM   1689  CD  LYS A 109      25.080   5.572   0.551  1.00 97.79           C  
ATOM   1690  HD2 LYS A 109      24.517   5.044   1.320  1.00 97.79           H  
ATOM   1691  HD3 LYS A 109      26.108   5.682   0.894  1.00 97.79           H  
ATOM   1692  CE  LYS A 109      25.058   4.751  -0.748  1.00 97.79           C  
ATOM   1693  HE2 LYS A 109      24.019   4.588  -1.033  1.00 97.79           H  
ATOM   1694  HE3 LYS A 109      25.546   5.313  -1.545  1.00 97.79           H  
ATOM   1695  NZ  LYS A 109      25.723   3.437  -0.574  1.00 97.79           N  
ATOM   1696  HZ1 LYS A 109      25.540   2.794  -1.332  1.00 97.79           H  
ATOM   1697  HZ2 LYS A 109      26.724   3.480  -0.448  1.00 97.79           H  
ATOM   1698  HZ3 LYS A 109      25.362   2.957   0.238  1.00 97.79           H  
ATOM   1699  N   LYS A 110      22.432   9.732  -0.345  1.00 97.93           N  
ATOM   1700  H   LYS A 110      23.261   9.972  -0.868  1.00 97.93           H  
ATOM   1701  CA  LYS A 110      21.132   9.916  -1.003  1.00 97.93           C  
ATOM   1702  HA  LYS A 110      20.361   9.909  -0.233  1.00 97.93           H  
ATOM   1703  C   LYS A 110      20.821   8.789  -1.980  1.00 97.93           C  
ATOM   1704  CB  LYS A 110      21.065  11.282  -1.697  1.00 97.93           C  
ATOM   1705  HB2 LYS A 110      20.174  11.314  -2.323  1.00 97.93           H  
ATOM   1706  HB3 LYS A 110      21.940  11.411  -2.335  1.00 97.93           H  
ATOM   1707  O   LYS A 110      21.686   8.380  -2.751  1.00 97.93           O  
ATOM   1708  CG  LYS A 110      20.980  12.428  -0.682  1.00 97.93           C  
ATOM   1709  HG2 LYS A 110      21.832  12.400  -0.003  1.00 97.93           H  
ATOM   1710  HG3 LYS A 110      20.062  12.318  -0.105  1.00 97.93           H  
ATOM   1711  CD  LYS A 110      20.973  13.773  -1.408  1.00 97.93           C  
ATOM   1712  HD2 LYS A 110      21.964  13.982  -1.812  1.00 97.93           H  
ATOM   1713  HD3 LYS A 110      20.274  13.707  -2.242  1.00 97.93           H  
ATOM   1714  CE  LYS A 110      20.554  14.891  -0.451  1.00 97.93           C  
ATOM   1715  HE2 LYS A 110      19.867  14.475   0.285  1.00 97.93           H  
ATOM   1716  HE3 LYS A 110      21.428  15.267   0.082  1.00 97.93           H  
ATOM   1717  NZ  LYS A 110      19.854  15.968  -1.186  1.00 97.93           N  
ATOM   1718  HZ1 LYS A 110      19.029  15.574  -1.615  1.00 97.93           H  
ATOM   1719  HZ2 LYS A 110      20.413  16.381  -1.918  1.00 97.93           H  
ATOM   1720  HZ3 LYS A 110      19.471  16.658  -0.556  1.00 97.93           H  
ATOM   1721  N   THR A 111      19.571   8.338  -1.981  1.00 98.24           N  
ATOM   1722  H   THR A 111      18.945   8.718  -1.286  1.00 98.24           H  
ATOM   1723  CA  THR A 111      19.045   7.316  -2.895  1.00 98.24           C  
ATOM   1724  HA  THR A 111      19.806   7.059  -3.632  1.00 98.24           H  
ATOM   1725  C   THR A 111      17.795   7.853  -3.595  1.00 98.24           C  
ATOM   1726  CB  THR A 111      18.725   6.021  -2.139  1.00 98.24           C  
ATOM   1727  HB  THR A 111      17.956   6.206  -1.389  1.00 98.24           H  
ATOM   1728  O   THR A 111      16.837   8.201  -2.901  1.00 98.24           O  
ATOM   1729  CG2 THR A 111      18.270   4.890  -3.058  1.00 98.24           C  
ATOM   1730 HG21 THR A 111      18.130   3.984  -2.468  1.00 98.24           H  
ATOM   1731 HG22 THR A 111      19.023   4.707  -3.825  1.00 98.24           H  
ATOM   1732 HG23 THR A 111      17.321   5.143  -3.530  1.00 98.24           H  
ATOM   1733  OG1 THR A 111      19.896   5.576  -1.496  1.00 98.24           O  
ATOM   1734  HG1 THR A 111      20.073   6.179  -0.771  1.00 98.24           H  
ATOM   1735  N   PRO A 112      17.768   7.941  -4.939  1.00 98.43           N  
ATOM   1736  CA  PRO A 112      16.572   8.347  -5.672  1.00 98.43           C  
ATOM   1737  HA  PRO A 112      16.282   9.348  -5.351  1.00 98.43           H  
ATOM   1738  C   PRO A 112      15.413   7.377  -5.439  1.00 98.43           C  
ATOM   1739  CB  PRO A 112      16.968   8.379  -7.153  1.00 98.43           C  
ATOM   1740  HB2 PRO A 112      16.505   9.217  -7.674  1.00 98.43           H  
ATOM   1741  HB3 PRO A 112      16.702   7.439  -7.637  1.00 98.43           H  
ATOM   1742  O   PRO A 112      15.626   6.168  -5.307  1.00 98.43           O  
ATOM   1743  CG  PRO A 112      18.489   8.506  -7.121  1.00 98.43           C  
ATOM   1744  HG2 PRO A 112      18.952   8.080  -8.012  1.00 98.43           H  
ATOM   1745  HG3 PRO A 112      18.766   9.554  -7.004  1.00 98.43           H  
ATOM   1746  CD  PRO A 112      18.873   7.734  -5.863  1.00 98.43           C  
ATOM   1747  HD2 PRO A 112      19.812   8.123  -5.469  1.00 98.43           H  
ATOM   1748  HD3 PRO A 112      18.962   6.671  -6.088  1.00 98.43           H  
ATOM   1749  N   LEU A 113      14.183   7.890  -5.445  1.00 98.62           N  
ATOM   1750  H   LEU A 113      14.065   8.891  -5.515  1.00 98.62           H  
ATOM   1751  CA  LEU A 113      12.986   7.069  -5.269  1.00 98.62           C  
ATOM   1752  HA  LEU A 113      13.202   6.091  -5.697  1.00 98.62           H  
ATOM   1753  C   LEU A 113      11.761   7.588  -6.014  1.00 98.62           C  
ATOM   1754  CB  LEU A 113      12.711   6.869  -3.767  1.00 98.62           C  
ATOM   1755  HB2 LEU A 113      11.866   6.194  -3.628  1.00 98.62           H  
ATOM   1756  HB3 LEU A 113      13.591   6.363  -3.370  1.00 98.62           H  
ATOM   1757  O   LEU A 113      11.686   8.756  -6.400  1.00 98.62           O  
ATOM   1758  CG  LEU A 113      12.469   8.150  -2.953  1.00 98.62           C  
ATOM   1759  HG  LEU A 113      13.156   8.926  -3.289  1.00 98.62           H  
ATOM   1760  CD1 LEU A 113      11.035   8.680  -3.021  1.00 98.62           C  
ATOM   1761 HD11 LEU A 113      10.329   7.896  -2.744  1.00 98.62           H  
ATOM   1762 HD12 LEU A 113      10.931   9.511  -2.323  1.00 98.62           H  
ATOM   1763 HD13 LEU A 113      10.797   9.043  -4.021  1.00 98.62           H  
ATOM   1764  CD2 LEU A 113      12.793   7.891  -1.491  1.00 98.62           C  
ATOM   1765 HD21 LEU A 113      13.782   7.438  -1.416  1.00 98.62           H  
ATOM   1766 HD22 LEU A 113      12.825   8.849  -0.973  1.00 98.62           H  
ATOM   1767 HD23 LEU A 113      12.052   7.230  -1.041  1.00 98.62           H  
ATOM   1768  N   LEU A 114      10.785   6.696  -6.160  1.00 98.73           N  
ATOM   1769  H   LEU A 114      10.976   5.760  -5.831  1.00 98.73           H  
ATOM   1770  CA  LEU A 114       9.419   6.984  -6.586  1.00 98.73           C  
ATOM   1771  HA  LEU A 114       9.274   8.061  -6.677  1.00 98.73           H  
ATOM   1772  C   LEU A 114       8.449   6.443  -5.536  1.00 98.73           C  
ATOM   1773  CB  LEU A 114       9.179   6.324  -7.955  1.00 98.73           C  
ATOM   1774  HB2 LEU A 114       9.469   5.276  -7.884  1.00 98.73           H  
ATOM   1775  HB3 LEU A 114       9.821   6.797  -8.698  1.00 98.73           H  
ATOM   1776  O   LEU A 114       8.508   5.257  -5.214  1.00 98.73           O  
ATOM   1777  CG  LEU A 114       7.715   6.387  -8.431  1.00 98.73           C  
ATOM   1778  HG  LEU A 114       7.052   5.970  -7.673  1.00 98.73           H  
ATOM   1779  CD1 LEU A 114       7.271   7.814  -8.748  1.00 98.73           C  
ATOM   1780 HD11 LEU A 114       7.922   8.256  -9.502  1.00 98.73           H  
ATOM   1781 HD12 LEU A 114       7.294   8.423  -7.845  1.00 98.73           H  
ATOM   1782 HD13 LEU A 114       6.250   7.802  -9.129  1.00 98.73           H  
ATOM   1783  CD2 LEU A 114       7.558   5.545  -9.684  1.00 98.73           C  
ATOM   1784 HD21 LEU A 114       8.159   5.988 -10.478  1.00 98.73           H  
ATOM   1785 HD22 LEU A 114       6.513   5.535  -9.992  1.00 98.73           H  
ATOM   1786 HD23 LEU A 114       7.886   4.522  -9.499  1.00 98.73           H  
ATOM   1787  N   THR A 115       7.521   7.274  -5.064  1.00 98.73           N  
ATOM   1788  H   THR A 115       7.521   8.235  -5.376  1.00 98.73           H  
ATOM   1789  CA  THR A 115       6.427   6.835  -4.188  1.00 98.73           C  
ATOM   1790  HA  THR A 115       6.603   5.795  -3.914  1.00 98.73           H  
ATOM   1791  C   THR A 115       5.093   6.904  -4.919  1.00 98.73           C  
ATOM   1792  CB  THR A 115       6.395   7.619  -2.869  1.00 98.73           C  
ATOM   1793  HB  THR A 115       6.310   8.685  -3.079  1.00 98.73           H  
ATOM   1794  O   THR A 115       4.784   7.911  -5.555  1.00 98.73           O  
ATOM   1795  CG2 THR A 115       5.264   7.194  -1.930  1.00 98.73           C  
ATOM   1796 HG21 THR A 115       4.294   7.428  -2.369  1.00 98.73           H  
ATOM   1797 HG22 THR A 115       5.324   6.125  -1.728  1.00 98.73           H  
ATOM   1798 HG23 THR A 115       5.347   7.735  -0.988  1.00 98.73           H  
ATOM   1799  OG1 THR A 115       7.586   7.365  -2.156  1.00 98.73           O  
ATOM   1800  HG1 THR A 115       7.686   8.058  -1.500  1.00 98.73           H  
ATOM   1801  N   ARG A 116       4.281   5.850  -4.789  1.00 98.44           N  
ATOM   1802  H   ARG A 116       4.637   5.070  -4.256  1.00 98.44           H  
ATOM   1803  CA  ARG A 116       2.879   5.786  -5.203  1.00 98.44           C  
ATOM   1804  HA  ARG A 116       2.611   6.739  -5.660  1.00 98.44           H  
ATOM   1805  C   ARG A 116       1.978   5.574  -3.987  1.00 98.44           C  
ATOM   1806  CB  ARG A 116       2.694   4.688  -6.262  1.00 98.44           C  
ATOM   1807  HB2 ARG A 116       3.361   4.893  -7.099  1.00 98.44           H  
ATOM   1808  HB3 ARG A 116       2.961   3.725  -5.829  1.00 98.44           H  
ATOM   1809  O   ARG A 116       2.062   4.551  -3.307  1.00 98.44           O  
ATOM   1810  CG  ARG A 116       1.247   4.630  -6.781  1.00 98.44           C  
ATOM   1811  HG2 ARG A 116       0.568   4.411  -5.957  1.00 98.44           H  
ATOM   1812  HG3 ARG A 116       0.979   5.599  -7.203  1.00 98.44           H  
ATOM   1813  CD  ARG A 116       1.087   3.544  -7.852  1.00 98.44           C  
ATOM   1814  HD2 ARG A 116       1.807   3.733  -8.649  1.00 98.44           H  
ATOM   1815  HD3 ARG A 116       1.313   2.570  -7.419  1.00 98.44           H  
ATOM   1816  NE  ARG A 116      -0.268   3.547  -8.439  1.00 98.44           N  
ATOM   1817  HE  ARG A 116      -0.370   4.050  -9.309  1.00 98.44           H  
ATOM   1818  NH1 ARG A 116      -1.369   2.251  -6.880  1.00 98.44           N  
ATOM   1819 HH11 ARG A 116      -2.246   1.836  -6.600  1.00 98.44           H  
ATOM   1820 HH12 ARG A 116      -0.568   2.251  -6.264  1.00 98.44           H  
ATOM   1821  NH2 ARG A 116      -2.479   3.030  -8.626  1.00 98.44           N  
ATOM   1822 HH21 ARG A 116      -2.578   3.571  -9.473  1.00 98.44           H  
ATOM   1823 HH22 ARG A 116      -3.291   2.545  -8.272  1.00 98.44           H  
ATOM   1824  CZ  ARG A 116      -1.354   2.951  -7.977  1.00 98.44           C  
ATOM   1825  N   PHE A 117       1.069   6.515  -3.775  1.00 98.31           N  
ATOM   1826  H   PHE A 117       1.051   7.291  -4.421  1.00 98.31           H  
ATOM   1827  CA  PHE A 117      -0.057   6.407  -2.857  1.00 98.31           C  
ATOM   1828  HA  PHE A 117       0.221   5.713  -2.064  1.00 98.31           H  
ATOM   1829  C   PHE A 117      -1.295   5.879  -3.572  1.00 98.31           C  
ATOM   1830  CB  PHE A 117      -0.353   7.760  -2.218  1.00 98.31           C  
ATOM   1831  HB2 PHE A 117      -0.713   8.451  -2.980  1.00 98.31           H  
ATOM   1832  HB3 PHE A 117      -1.147   7.626  -1.483  1.00 98.31           H  
ATOM   1833  O   PHE A 117      -1.429   6.043  -4.783  1.00 98.31           O  
ATOM   1834  CG  PHE A 117       0.844   8.353  -1.521  1.00 98.31           C  
ATOM   1835  CD1 PHE A 117       1.297   7.787  -0.320  1.00 98.31           C  
ATOM   1836  HD1 PHE A 117       0.796   6.930   0.105  1.00 98.31           H  
ATOM   1837  CD2 PHE A 117       1.529   9.441  -2.090  1.00 98.31           C  
ATOM   1838  HD2 PHE A 117       1.193   9.853  -3.030  1.00 98.31           H  
ATOM   1839  CE1 PHE A 117       2.409   8.343   0.326  1.00 98.31           C  
ATOM   1840  HE1 PHE A 117       2.753   7.919   1.258  1.00 98.31           H  
ATOM   1841  CE2 PHE A 117       2.645   9.992  -1.438  1.00 98.31           C  
ATOM   1842  HE2 PHE A 117       3.162  10.837  -1.868  1.00 98.31           H  
ATOM   1843  CZ  PHE A 117       3.081   9.447  -0.220  1.00 98.31           C  
ATOM   1844  HZ  PHE A 117       3.931   9.868   0.296  1.00 98.31           H  
ATOM   1845  N   SER A 118      -2.209   5.239  -2.846  1.00 97.18           N  
ATOM   1846  H   SER A 118      -2.077   5.150  -1.849  1.00 97.18           H  
ATOM   1847  CA  SER A 118      -3.450   4.713  -3.437  1.00 97.18           C  
ATOM   1848  HA  SER A 118      -3.855   5.444  -4.136  1.00 97.18           H  
ATOM   1849  C   SER A 118      -4.522   4.455  -2.394  1.00 97.18           C  
ATOM   1850  CB  SER A 118      -3.150   3.418  -4.199  1.00 97.18           C  
ATOM   1851  HB2 SER A 118      -4.072   2.914  -4.489  1.00 97.18           H  
ATOM   1852  HB3 SER A 118      -2.608   3.681  -5.108  1.00 97.18           H  
ATOM   1853  O   SER A 118      -4.181   4.185  -1.250  1.00 97.18           O  
ATOM   1854  OG  SER A 118      -2.343   2.557  -3.417  1.00 97.18           O  
ATOM   1855  HG  SER A 118      -1.799   3.133  -2.874  1.00 97.18           H  
ATOM   1856  N   THR A 119      -5.793   4.480  -2.784  1.00 95.59           N  
ATOM   1857  H   THR A 119      -5.999   4.679  -3.752  1.00 95.59           H  
ATOM   1858  CA  THR A 119      -6.846   3.732  -2.068  1.00 95.59           C  
ATOM   1859  HA  THR A 119      -6.810   3.957  -1.002  1.00 95.59           H  
ATOM   1860  C   THR A 119      -6.581   2.226  -2.230  1.00 95.59           C  
ATOM   1861  CB  THR A 119      -8.226   4.146  -2.606  1.00 95.59           C  
ATOM   1862  HB  THR A 119      -9.003   3.512  -2.178  1.00 95.59           H  
ATOM   1863  O   THR A 119      -5.766   1.860  -3.070  1.00 95.59           O  
ATOM   1864  CG2 THR A 119      -8.545   5.600  -2.251  1.00 95.59           C  
ATOM   1865 HG21 THR A 119      -8.497   5.734  -1.171  1.00 95.59           H  
ATOM   1866 HG22 THR A 119      -9.555   5.844  -2.581  1.00 95.59           H  
ATOM   1867 HG23 THR A 119      -7.842   6.279  -2.735  1.00 95.59           H  
ATOM   1868  OG1 THR A 119      -8.283   4.034  -4.011  1.00 95.59           O  
ATOM   1869  HG1 THR A 119      -9.204   4.128  -4.263  1.00 95.59           H  
ATOM   1870  N   VAL A 120      -7.165   1.327  -1.434  1.00 93.13           N  
ATOM   1871  H   VAL A 120      -7.906   1.630  -0.819  1.00 93.13           H  
ATOM   1872  CA  VAL A 120      -6.888  -0.125  -1.535  1.00 93.13           C  
ATOM   1873  HA  VAL A 120      -6.034  -0.284  -2.194  1.00 93.13           H  
ATOM   1874  C   VAL A 120      -8.041  -0.876  -2.189  1.00 93.13           C  
ATOM   1875  CB  VAL A 120      -6.486  -0.751  -0.182  1.00 93.13           C  
ATOM   1876  HB  VAL A 120      -7.279  -0.606   0.551  1.00 93.13           H  
ATOM   1877  O   VAL A 120      -7.820  -1.558  -3.193  1.00 93.13           O  
ATOM   1878  CG1 VAL A 120      -6.216  -2.257  -0.315  1.00 93.13           C  
ATOM   1879 HG11 VAL A 120      -5.438  -2.433  -1.057  1.00 93.13           H  
ATOM   1880 HG12 VAL A 120      -7.124  -2.782  -0.609  1.00 93.13           H  
ATOM   1881 HG13 VAL A 120      -5.895  -2.662   0.645  1.00 93.13           H  
ATOM   1882  CG2 VAL A 120      -5.198  -0.103   0.339  1.00 93.13           C  
ATOM   1883 HG21 VAL A 120      -4.551   0.163  -0.497  1.00 93.13           H  
ATOM   1884 HG22 VAL A 120      -5.449   0.827   0.849  1.00 93.13           H  
ATOM   1885 HG23 VAL A 120      -4.673  -0.753   1.038  1.00 93.13           H  
ATOM   1886  N   GLY A 121      -9.254  -0.761  -1.646  1.00 90.69           N  
ATOM   1887  H   GLY A 121      -9.374  -0.137  -0.860  1.00 90.69           H  
ATOM   1888  CA  GLY A 121     -10.441  -1.462  -2.139  1.00 90.69           C  
ATOM   1889  HA2 GLY A 121     -11.159  -1.532  -1.322  1.00 90.69           H  
ATOM   1890  HA3 GLY A 121     -10.170  -2.473  -2.444  1.00 90.69           H  
ATOM   1891  C   GLY A 121     -11.137  -0.764  -3.312  1.00 90.69           C  
ATOM   1892  O   GLY A 121     -11.743  -1.443  -4.151  1.00 90.69           O  
ATOM   1893  N   GLY A 122     -11.024   0.568  -3.386  1.00 88.21           N  
ATOM   1894  H   GLY A 122     -10.515   1.028  -2.645  1.00 88.21           H  
ATOM   1895  CA  GLY A 122     -11.687   1.408  -4.389  1.00 88.21           C  
ATOM   1896  HA2 GLY A 122     -12.764   1.283  -4.282  1.00 88.21           H  
ATOM   1897  HA3 GLY A 122     -11.450   2.453  -4.189  1.00 88.21           H  
ATOM   1898  C   GLY A 122     -11.303   1.114  -5.847  1.00 88.21           C  
ATOM   1899  O   GLY A 122     -10.166   0.760  -6.158  1.00 88.21           O  
ATOM   1900  N   GLU A 123     -12.276   1.276  -6.745  1.00 91.96           N  
ATOM   1901  H   GLU A 123     -13.184   1.568  -6.411  1.00 91.96           H  
ATOM   1902  CA  GLU A 123     -12.113   1.203  -8.206  1.00 91.96           C  
ATOM   1903  HA  GLU A 123     -11.495   0.346  -8.474  1.00 91.96           H  
ATOM   1904  C   GLU A 123     -11.435   2.470  -8.753  1.00 91.96           C  
ATOM   1905  CB  GLU A 123     -13.498   1.038  -8.860  1.00 91.96           C  
ATOM   1906  HB2 GLU A 123     -13.391   1.038  -9.945  1.00 91.96           H  
ATOM   1907  HB3 GLU A 123     -14.106   1.897  -8.575  1.00 91.96           H  
ATOM   1908  O   GLU A 123     -11.375   3.505  -8.077  1.00 91.96           O  
ATOM   1909  CG  GLU A 123     -14.213  -0.259  -8.441  1.00 91.96           C  
ATOM   1910  HG2 GLU A 123     -13.668  -1.106  -8.855  1.00 91.96           H  
ATOM   1911  HG3 GLU A 123     -14.190  -0.354  -7.355  1.00 91.96           H  
ATOM   1912  CD  GLU A 123     -15.687  -0.322  -8.875  1.00 91.96           C  
ATOM   1913  OE1 GLU A 123     -16.257  -1.433  -8.847  1.00 91.96           O  
ATOM   1914  OE2 GLU A 123     -16.335   0.728  -9.101  1.00 91.96           O  
ATOM   1915  N   LYS A 124     -10.955   2.441 -10.003  1.00 89.64           N  
ATOM   1916  H   LYS A 124     -11.032   1.601 -10.559  1.00 89.64           H  
ATOM   1917  CA  LYS A 124     -10.490   3.663 -10.667  1.00 89.64           C  
ATOM   1918  HA  LYS A 124      -9.691   4.093 -10.064  1.00 89.64           H  
ATOM   1919  C   LYS A 124     -11.644   4.666 -10.747  1.00 89.64           C  
ATOM   1920  CB  LYS A 124      -9.926   3.299 -12.042  1.00 89.64           C  
ATOM   1921  HB2 LYS A 124     -10.728   2.893 -12.659  1.00 89.64           H  
ATOM   1922  HB3 LYS A 124      -9.163   2.535 -11.893  1.00 89.64           H  
ATOM   1923  O   LYS A 124     -12.678   4.398 -11.348  1.00 89.64           O  
ATOM   1924  CG  LYS A 124      -9.268   4.457 -12.790  1.00 89.64           C  
ATOM   1925  HG2 LYS A 124      -8.485   4.892 -12.170  1.00 89.64           H  
ATOM   1926  HG3 LYS A 124     -10.011   5.218 -13.027  1.00 89.64           H  
ATOM   1927  CD  LYS A 124      -8.657   3.905 -14.084  1.00 89.64           C  
ATOM   1928  HD2 LYS A 124      -7.951   3.113 -13.831  1.00 89.64           H  
ATOM   1929  HD3 LYS A 124      -9.449   3.486 -14.704  1.00 89.64           H  
ATOM   1930  CE  LYS A 124      -7.928   5.013 -14.845  1.00 89.64           C  
ATOM   1931  HE2 LYS A 124      -7.209   5.479 -14.171  1.00 89.64           H  
ATOM   1932  HE3 LYS A 124      -8.654   5.771 -15.137  1.00 89.64           H  
ATOM   1933  NZ  LYS A 124      -7.230   4.469 -16.035  1.00 89.64           N  
ATOM   1934  HZ1 LYS A 124      -6.756   5.206 -16.537  1.00 89.64           H  
ATOM   1935  HZ2 LYS A 124      -6.544   3.785 -15.748  1.00 89.64           H  
ATOM   1936  HZ3 LYS A 124      -7.888   4.016 -16.653  1.00 89.64           H  
ATOM   1937  N   GLY A 125     -11.448   5.829 -10.129  1.00 88.51           N  
ATOM   1938  H   GLY A 125     -10.591   5.942  -9.607  1.00 88.51           H  
ATOM   1939  CA  GLY A 125     -12.466   6.878 -10.010  1.00 88.51           C  
ATOM   1940  HA2 GLY A 125     -13.249   6.726 -10.753  1.00 88.51           H  
ATOM   1941  HA3 GLY A 125     -12.003   7.844 -10.210  1.00 88.51           H  
ATOM   1942  C   GLY A 125     -13.144   6.968  -8.639  1.00 88.51           C  
ATOM   1943  O   GLY A 125     -13.925   7.888  -8.431  1.00 88.51           O  
ATOM   1944  N   SER A 126     -12.836   6.083  -7.679  1.00 93.21           N  
ATOM   1945  H   SER A 126     -12.226   5.306  -7.888  1.00 93.21           H  
ATOM   1946  CA  SER A 126     -13.263   6.272  -6.282  1.00 93.21           C  
ATOM   1947  HA  SER A 126     -14.352   6.320  -6.255  1.00 93.21           H  
ATOM   1948  C   SER A 126     -12.710   7.577  -5.703  1.00 93.21           C  
ATOM   1949  CB  SER A 126     -12.798   5.099  -5.408  1.00 93.21           C  
ATOM   1950  HB2 SER A 126     -13.154   4.163  -5.839  1.00 93.21           H  
ATOM   1951  HB3 SER A 126     -13.230   5.210  -4.413  1.00 93.21           H  
ATOM   1952  O   SER A 126     -11.597   7.960  -6.047  1.00 93.21           O  
ATOM   1953  OG  SER A 126     -11.385   5.051  -5.286  1.00 93.21           O  
ATOM   1954  HG  SER A 126     -11.067   5.953  -5.201  1.00 93.21           H  
ATOM   1955  N   ALA A 127     -13.394   8.233  -4.772  1.00 95.42           N  
ATOM   1956  H   ALA A 127     -14.338   7.968  -4.531  1.00 95.42           H  
ATOM   1957  CA  ALA A 127     -12.831   9.410  -4.113  1.00 95.42           C  
ATOM   1958  HA  ALA A 127     -12.566  10.135  -4.882  1.00 95.42           H  
ATOM   1959  C   ALA A 127     -11.581   9.082  -3.284  1.00 95.42           C  
ATOM   1960  CB  ALA A 127     -13.907  10.034  -3.245  1.00 95.42           C  
ATOM   1961  HB1 ALA A 127     -13.594  11.016  -2.891  1.00 95.42           H  
ATOM   1962  HB2 ALA A 127     -14.794  10.138  -3.870  1.00 95.42           H  
ATOM   1963  HB3 ALA A 127     -14.142   9.396  -2.394  1.00 95.42           H  
ATOM   1964  O   ALA A 127     -11.518   8.045  -2.622  1.00 95.42           O  
ATOM   1965  N   ASP A 128     -10.605   9.989  -3.267  1.00 94.88           N  
ATOM   1966  H   ASP A 128     -10.717  10.822  -3.826  1.00 94.88           H  
ATOM   1967  CA  ASP A 128      -9.397   9.850  -2.445  1.00 94.88           C  
ATOM   1968  HA  ASP A 128      -8.912   8.900  -2.669  1.00 94.88           H  
ATOM   1969  C   ASP A 128      -9.728   9.869  -0.941  1.00 94.88           C  
ATOM   1970  CB  ASP A 128      -8.422  10.996  -2.757  1.00 94.88           C  
ATOM   1971  HB2 ASP A 128      -7.630  10.927  -2.011  1.00 94.88           H  
ATOM   1972  HB3 ASP A 128      -8.929  11.953  -2.639  1.00 94.88           H  
ATOM   1973  O   ASP A 128      -9.007   9.297  -0.114  1.00 94.88           O  
ATOM   1974  CG  ASP A 128      -7.744  10.939  -4.126  1.00 94.88           C  
ATOM   1975  OD1 ASP A 128      -7.893   9.914  -4.824  1.00 94.88           O  
ATOM   1976  OD2 ASP A 128      -7.034  11.913  -4.466  1.00 94.88           O  
ATOM   1977  N   THR A 129     -10.831  10.533  -0.582  1.00 95.19           N  
ATOM   1978  H   THR A 129     -11.373  10.984  -1.306  1.00 95.19           H  
ATOM   1979  CA  THR A 129     -11.338  10.684   0.786  1.00 95.19           C  
ATOM   1980  HA  THR A 129     -10.492  10.735   1.472  1.00 95.19           H  
ATOM   1981  C   THR A 129     -12.200   9.515   1.247  1.00 95.19           C  
ATOM   1982  CB  THR A 129     -12.130  11.990   0.939  1.00 95.19           C  
ATOM   1983  HB  THR A 129     -12.570  12.040   1.935  1.00 95.19           H  
ATOM   1984  O   THR A 129     -12.519   9.453   2.431  1.00 95.19           O  
ATOM   1985  CG2 THR A 129     -11.213  13.194   0.740  1.00 95.19           C  
ATOM   1986 HG21 THR A 129     -11.760  14.105   0.979  1.00 95.19           H  
ATOM   1987 HG22 THR A 129     -10.865  13.246  -0.292  1.00 95.19           H  
ATOM   1988 HG23 THR A 129     -10.362  13.118   1.417  1.00 95.19           H  
ATOM   1989  OG1 THR A 129     -13.145  12.044  -0.032  1.00 95.19           O  
ATOM   1990  HG1 THR A 129     -13.909  12.483   0.349  1.00 95.19           H  
ATOM   1991  N   ALA A 130     -12.514   8.546   0.376  1.00 95.21           N  
ATOM   1992  H   ALA A 130     -12.198   8.627  -0.580  1.00 95.21           H  
ATOM   1993  CA  ALA A 130     -13.278   7.360   0.754  1.00 95.21           C  
ATOM   1994  HA  ALA A 130     -14.277   7.686   1.042  1.00 95.21           H  
ATOM   1995  C   ALA A 130     -12.642   6.634   1.956  1.00 95.21           C  
ATOM   1996  CB  ALA A 130     -13.403   6.431  -0.459  1.00 95.21           C  
ATOM   1997  HB1 ALA A 130     -13.887   6.961  -1.279  1.00 95.21           H  
ATOM   1998  HB2 ALA A 130     -12.412   6.107  -0.779  1.00 95.21           H  
ATOM   1999  HB3 ALA A 130     -13.997   5.556  -0.196  1.00 95.21           H  
ATOM   2000  O   ALA A 130     -11.417   6.573   2.091  1.00 95.21           O  
ATOM   2001  N   ARG A 131     -13.470   6.073   2.843  1.00 96.16           N  
ATOM   2002  H   ARG A 131     -14.464   6.188   2.712  1.00 96.16           H  
ATOM   2003  CA  ARG A 131     -13.000   5.294   3.995  1.00 96.16           C  
ATOM   2004  HA  ARG A 131     -12.215   5.862   4.494  1.00 96.16           H  
ATOM   2005  C   ARG A 131     -12.392   3.968   3.529  1.00 96.16           C  
ATOM   2006  CB  ARG A 131     -14.153   5.123   4.991  1.00 96.16           C  
ATOM   2007  HB2 ARG A 131     -14.968   4.569   4.525  1.00 96.16           H  
ATOM   2008  HB3 ARG A 131     -14.519   6.115   5.257  1.00 96.16           H  
ATOM   2009  O   ARG A 131     -13.109   3.009   3.271  1.00 96.16           O  
ATOM   2010  CG  ARG A 131     -13.701   4.386   6.260  1.00 96.16           C  
ATOM   2011  HG2 ARG A 131     -12.802   4.860   6.653  1.00 96.16           H  
ATOM   2012  HG3 ARG A 131     -13.463   3.353   6.005  1.00 96.16           H  
ATOM   2013  CD  ARG A 131     -14.801   4.369   7.331  1.00 96.16           C  
ATOM   2014  HD2 ARG A 131     -14.465   3.767   8.176  1.00 96.16           H  
ATOM   2015  HD3 ARG A 131     -15.680   3.875   6.918  1.00 96.16           H  
ATOM   2016  NE  ARG A 131     -15.183   5.725   7.786  1.00 96.16           N  
ATOM   2017  HE  ARG A 131     -16.094   6.062   7.507  1.00 96.16           H  
ATOM   2018  NH1 ARG A 131     -13.244   6.322   8.870  1.00 96.16           N  
ATOM   2019 HH11 ARG A 131     -12.733   6.977   9.445  1.00 96.16           H  
ATOM   2020 HH12 ARG A 131     -12.884   5.383   8.783  1.00 96.16           H  
ATOM   2021  NH2 ARG A 131     -14.883   7.806   8.639  1.00 96.16           N  
ATOM   2022 HH21 ARG A 131     -14.295   8.493   9.089  1.00 96.16           H  
ATOM   2023 HH22 ARG A 131     -15.802   8.074   8.319  1.00 96.16           H  
ATOM   2024  CZ  ARG A 131     -14.435   6.604   8.433  1.00 96.16           C  
ATOM   2025  N   ASP A 132     -11.071   3.941   3.397  1.00 95.29           N  
ATOM   2026  H   ASP A 132     -10.576   4.803   3.572  1.00 95.29           H  
ATOM   2027  CA  ASP A 132     -10.287   2.844   2.810  1.00 95.29           C  
ATOM   2028  HA  ASP A 132     -10.737   1.884   3.064  1.00 95.29           H  
ATOM   2029  C   ASP A 132      -8.847   2.917   3.360  1.00 95.29           C  
ATOM   2030  CB  ASP A 132     -10.312   3.033   1.277  1.00 95.29           C  
ATOM   2031  HB2 ASP A 132     -11.318   3.320   0.972  1.00 95.29           H  
ATOM   2032  HB3 ASP A 132      -9.647   3.855   1.008  1.00 95.29           H  
ATOM   2033  O   ASP A 132      -8.377   4.024   3.639  1.00 95.29           O  
ATOM   2034  CG  ASP A 132      -9.941   1.796   0.454  1.00 95.29           C  
ATOM   2035  OD1 ASP A 132      -9.746   0.699   1.002  1.00 95.29           O  
ATOM   2036  OD2 ASP A 132      -9.841   1.915  -0.785  1.00 95.29           O  
ATOM   2037  N   PRO A 133      -8.071   1.836   3.549  1.00 95.85           N  
ATOM   2038  CA  PRO A 133      -6.642   2.009   3.793  1.00 95.85           C  
ATOM   2039  HA  PRO A 133      -6.515   2.582   4.712  1.00 95.85           H  
ATOM   2040  C   PRO A 133      -5.980   2.769   2.635  1.00 95.85           C  
ATOM   2041  CB  PRO A 133      -6.072   0.607   4.010  1.00 95.85           C  
ATOM   2042  HB2 PRO A 133      -5.297   0.602   4.776  1.00 95.85           H  
ATOM   2043  HB3 PRO A 133      -5.683   0.202   3.076  1.00 95.85           H  
ATOM   2044  O   PRO A 133      -6.486   2.809   1.511  1.00 95.85           O  
ATOM   2045  CG  PRO A 133      -7.297  -0.200   4.436  1.00 95.85           C  
ATOM   2046  HG2 PRO A 133      -7.170  -1.254   4.190  1.00 95.85           H  
ATOM   2047  HG3 PRO A 133      -7.492  -0.056   5.499  1.00 95.85           H  
ATOM   2048  CD  PRO A 133      -8.421   0.428   3.624  1.00 95.85           C  
ATOM   2049  HD2 PRO A 133      -8.381  -0.029   2.635  1.00 95.85           H  
ATOM   2050  HD3 PRO A 133      -9.391   0.259   4.092  1.00 95.85           H  
ATOM   2051  N   ARG A 134      -4.844   3.410   2.907  1.00 97.27           N  
ATOM   2052  H   ARG A 134      -4.478   3.353   3.846  1.00 97.27           H  
ATOM   2053  CA  ARG A 134      -4.023   4.067   1.889  1.00 97.27           C  
ATOM   2054  HA  ARG A 134      -4.580   4.061   0.952  1.00 97.27           H  
ATOM   2055  C   ARG A 134      -2.762   3.246   1.672  1.00 97.27           C  
ATOM   2056  CB  ARG A 134      -3.727   5.542   2.226  1.00 97.27           C  
ATOM   2057  HB2 ARG A 134      -2.843   5.852   1.668  1.00 97.27           H  
ATOM   2058  HB3 ARG A 134      -3.501   5.645   3.287  1.00 97.27           H  
ATOM   2059  O   ARG A 134      -1.955   3.106   2.587  1.00 97.27           O  
ATOM   2060  CG  ARG A 134      -4.861   6.513   1.858  1.00 97.27           C  
ATOM   2061  HG2 ARG A 134      -4.987   6.504   0.776  1.00 97.27           H  
ATOM   2062  HG3 ARG A 134      -4.568   7.517   2.165  1.00 97.27           H  
ATOM   2063  CD  ARG A 134      -6.206   6.166   2.497  1.00 97.27           C  
ATOM   2064  HD2 ARG A 134      -6.074   6.079   3.576  1.00 97.27           H  
ATOM   2065  HD3 ARG A 134      -6.555   5.214   2.098  1.00 97.27           H  
ATOM   2066  NE  ARG A 134      -7.242   7.163   2.183  1.00 97.27           N  
ATOM   2067  HE  ARG A 134      -7.137   7.731   1.355  1.00 97.27           H  
ATOM   2068  NH1 ARG A 134      -8.635   6.611   3.888  1.00 97.27           N  
ATOM   2069 HH11 ARG A 134      -8.188   5.708   3.954  1.00 97.27           H  
ATOM   2070 HH12 ARG A 134      -9.511   6.723   4.377  1.00 97.27           H  
ATOM   2071  NH2 ARG A 134      -9.242   8.199   2.489  1.00 97.27           N  
ATOM   2072 HH21 ARG A 134      -9.093   8.687   1.617  1.00 97.27           H  
ATOM   2073 HH22 ARG A 134     -10.204   8.006   2.727  1.00 97.27           H  
ATOM   2074  CZ  ARG A 134      -8.370   7.313   2.843  1.00 97.27           C  
ATOM   2075  N   GLY A 135      -2.583   2.721   0.463  1.00 97.51           N  
ATOM   2076  H   GLY A 135      -3.291   2.919  -0.230  1.00 97.51           H  
ATOM   2077  CA  GLY A 135      -1.322   2.120   0.044  1.00 97.51           C  
ATOM   2078  HA2 GLY A 135      -1.048   1.330   0.743  1.00 97.51           H  
ATOM   2079  HA3 GLY A 135      -1.423   1.683  -0.950  1.00 97.51           H  
ATOM   2080  C   GLY A 135      -0.215   3.170   0.010  1.00 97.51           C  
ATOM   2081  O   GLY A 135      -0.449   4.300  -0.418  1.00 97.51           O  
ATOM   2082  N   PHE A 136       0.977   2.788   0.452  1.00 98.31           N  
ATOM   2083  H   PHE A 136       1.062   1.845   0.805  1.00 98.31           H  
ATOM   2084  CA  PHE A 136       2.171   3.623   0.544  1.00 98.31           C  
ATOM   2085  HA  PHE A 136       2.035   4.533  -0.040  1.00 98.31           H  
ATOM   2086  C   PHE A 136       3.337   2.826  -0.055  1.00 98.31           C  
ATOM   2087  CB  PHE A 136       2.375   4.009   2.025  1.00 98.31           C  
ATOM   2088  HB2 PHE A 136       1.398   4.266   2.434  1.00 98.31           H  
ATOM   2089  HB3 PHE A 136       2.728   3.146   2.590  1.00 98.31           H  
ATOM   2090  O   PHE A 136       4.058   2.131   0.654  1.00 98.31           O  
ATOM   2091  CG  PHE A 136       3.304   5.183   2.291  1.00 98.31           C  
ATOM   2092  CD1 PHE A 136       4.567   5.284   1.673  1.00 98.31           C  
ATOM   2093  HD1 PHE A 136       4.938   4.513   1.014  1.00 98.31           H  
ATOM   2094  CD2 PHE A 136       2.894   6.190   3.188  1.00 98.31           C  
ATOM   2095  HD2 PHE A 136       1.946   6.112   3.698  1.00 98.31           H  
ATOM   2096  CE1 PHE A 136       5.376   6.409   1.894  1.00 98.31           C  
ATOM   2097  HE1 PHE A 136       6.325   6.476   1.383  1.00 98.31           H  
ATOM   2098  CE2 PHE A 136       3.716   7.304   3.432  1.00 98.31           C  
ATOM   2099  HE2 PHE A 136       3.390   8.077   4.112  1.00 98.31           H  
ATOM   2100  CZ  PHE A 136       4.945   7.427   2.766  1.00 98.31           C  
ATOM   2101  HZ  PHE A 136       5.545   8.308   2.938  1.00 98.31           H  
ATOM   2102  N   ALA A 137       3.497   2.857  -1.378  1.00 98.44           N  
ATOM   2103  H   ALA A 137       2.907   3.455  -1.939  1.00 98.44           H  
ATOM   2104  CA  ALA A 137       4.526   2.077  -2.061  1.00 98.44           C  
ATOM   2105  HA  ALA A 137       4.911   1.318  -1.379  1.00 98.44           H  
ATOM   2106  C   ALA A 137       5.695   2.966  -2.495  1.00 98.44           C  
ATOM   2107  CB  ALA A 137       3.886   1.320  -3.227  1.00 98.44           C  
ATOM   2108  HB1 ALA A 137       3.093   0.671  -2.854  1.00 98.44           H  
ATOM   2109  HB2 ALA A 137       3.471   2.026  -3.946  1.00 98.44           H  
ATOM   2110  HB3 ALA A 137       4.644   0.709  -3.718  1.00 98.44           H  
ATOM   2111  O   ALA A 137       5.484   3.893  -3.267  1.00 98.44           O  
ATOM   2112  N   THR A 138       6.918   2.678  -2.054  1.00 98.76           N  
ATOM   2113  H   THR A 138       7.020   1.906  -1.411  1.00 98.76           H  
ATOM   2114  CA  THR A 138       8.138   3.414  -2.425  1.00 98.76           C  
ATOM   2115  HA  THR A 138       7.882   4.207  -3.127  1.00 98.76           H  
ATOM   2116  C   THR A 138       9.128   2.478  -3.106  1.00 98.76           C  
ATOM   2117  CB  THR A 138       8.780   4.093  -1.205  1.00 98.76           C  
ATOM   2118  HB  THR A 138       9.063   3.339  -0.471  1.00 98.76           H  
ATOM   2119  O   THR A 138       9.474   1.441  -2.556  1.00 98.76           O  
ATOM   2120  CG2 THR A 138      10.015   4.916  -1.568  1.00 98.76           C  
ATOM   2121 HG21 THR A 138      10.804   4.268  -1.950  1.00 98.76           H  
ATOM   2122 HG22 THR A 138      10.389   5.418  -0.676  1.00 98.76           H  
ATOM   2123 HG23 THR A 138       9.760   5.656  -2.326  1.00 98.76           H  
ATOM   2124  OG1 THR A 138       7.858   4.984  -0.619  1.00 98.76           O  
ATOM   2125  HG1 THR A 138       7.799   5.750  -1.194  1.00 98.76           H  
ATOM   2126  N   LYS A 139       9.607   2.847  -4.293  1.00 98.62           N  
ATOM   2127  H   LYS A 139       9.281   3.725  -4.669  1.00 98.62           H  
ATOM   2128  CA  LYS A 139      10.683   2.167  -5.021  1.00 98.62           C  
ATOM   2129  HA  LYS A 139      10.835   1.164  -4.621  1.00 98.62           H  
ATOM   2130  C   LYS A 139      11.966   2.955  -4.825  1.00 98.62           C  
ATOM   2131  CB  LYS A 139      10.300   2.037  -6.503  1.00 98.62           C  
ATOM   2132  HB2 LYS A 139       9.429   1.384  -6.556  1.00 98.62           H  
ATOM   2133  HB3 LYS A 139      10.024   3.017  -6.894  1.00 98.62           H  
ATOM   2134  O   LYS A 139      12.027   4.113  -5.227  1.00 98.62           O  
ATOM   2135  CG  LYS A 139      11.426   1.455  -7.379  1.00 98.62           C  
ATOM   2136  HG2 LYS A 139      11.781   0.514  -6.957  1.00 98.62           H  
ATOM   2137  HG3 LYS A 139      12.268   2.147  -7.387  1.00 98.62           H  
ATOM   2138  CD  LYS A 139      10.986   1.232  -8.835  1.00 98.62           C  
ATOM   2139  HD2 LYS A 139      11.813   0.787  -9.388  1.00 98.62           H  
ATOM   2140  HD3 LYS A 139      10.784   2.208  -9.279  1.00 98.62           H  
ATOM   2141  CE  LYS A 139       9.724   0.377  -9.022  1.00 98.62           C  
ATOM   2142  HE2 LYS A 139       8.883   0.889  -8.554  1.00 98.62           H  
ATOM   2143  HE3 LYS A 139       9.505   0.306 -10.088  1.00 98.62           H  
ATOM   2144  NZ  LYS A 139       9.853  -0.982  -8.445  1.00 98.62           N  
ATOM   2145  HZ1 LYS A 139      10.012  -0.953  -7.448  1.00 98.62           H  
ATOM   2146  HZ2 LYS A 139       9.002  -1.509  -8.576  1.00 98.62           H  
ATOM   2147  HZ3 LYS A 139      10.623  -1.499  -8.846  1.00 98.62           H  
ATOM   2148  N   LEU A 140      12.968   2.331  -4.221  1.00 98.60           N  
ATOM   2149  H   LEU A 140      12.808   1.388  -3.894  1.00 98.60           H  
ATOM   2150  CA  LEU A 140      14.299   2.891  -4.005  1.00 98.60           C  
ATOM   2151  HA  LEU A 140      14.264   3.979  -4.062  1.00 98.60           H  
ATOM   2152  C   LEU A 140      15.235   2.375  -5.096  1.00 98.60           C  
ATOM   2153  CB  LEU A 140      14.784   2.482  -2.604  1.00 98.60           C  
ATOM   2154  HB2 LEU A 140      15.840   2.730  -2.496  1.00 98.60           H  
ATOM   2155  HB3 LEU A 140      14.699   1.399  -2.517  1.00 98.60           H  
ATOM   2156  O   LEU A 140      15.453   1.169  -5.215  1.00 98.60           O  
ATOM   2157  CG  LEU A 140      13.977   3.151  -1.476  1.00 98.60           C  
ATOM   2158  HG  LEU A 140      12.956   3.341  -1.808  1.00 98.60           H  
ATOM   2159  CD1 LEU A 140      13.887   2.249  -0.251  1.00 98.60           C  
ATOM   2160 HD11 LEU A 140      13.324   2.761   0.530  1.00 98.60           H  
ATOM   2161 HD12 LEU A 140      14.879   1.998   0.124  1.00 98.60           H  
ATOM   2162 HD13 LEU A 140      13.363   1.329  -0.511  1.00 98.60           H  
ATOM   2163  CD2 LEU A 140      14.608   4.487  -1.088  1.00 98.60           C  
ATOM   2164 HD21 LEU A 140      14.022   4.953  -0.296  1.00 98.60           H  
ATOM   2165 HD22 LEU A 140      15.634   4.337  -0.753  1.00 98.60           H  
ATOM   2166 HD23 LEU A 140      14.636   5.146  -1.956  1.00 98.60           H  
ATOM   2167  N   TYR A 141      15.797   3.285  -5.885  1.00 97.81           N  
ATOM   2168  H   TYR A 141      15.601   4.262  -5.718  1.00 97.81           H  
ATOM   2169  CA  TYR A 141      16.727   2.950  -6.961  1.00 97.81           C  
ATOM   2170  HA  TYR A 141      16.468   1.975  -7.374  1.00 97.81           H  
ATOM   2171  C   TYR A 141      18.150   2.868  -6.395  1.00 97.81           C  
ATOM   2172  CB  TYR A 141      16.592   3.976  -8.094  1.00 97.81           C  
ATOM   2173  HB2 TYR A 141      17.292   3.711  -8.886  1.00 97.81           H  
ATOM   2174  HB3 TYR A 141      16.884   4.957  -7.719  1.00 97.81           H  
ATOM   2175  O   TYR A 141      18.889   3.854  -6.381  1.00 97.81           O  
ATOM   2176  CG  TYR A 141      15.206   4.076  -8.706  1.00 97.81           C  
ATOM   2177  CD1 TYR A 141      14.776   3.144  -9.672  1.00 97.81           C  
ATOM   2178  HD1 TYR A 141      15.430   2.343  -9.981  1.00 97.81           H  
ATOM   2179  CD2 TYR A 141      14.353   5.129  -8.329  1.00 97.81           C  
ATOM   2180  HD2 TYR A 141      14.681   5.850  -7.595  1.00 97.81           H  
ATOM   2181  CE1 TYR A 141      13.502   3.272 -10.264  1.00 97.81           C  
ATOM   2182  HE1 TYR A 141      13.189   2.579 -11.031  1.00 97.81           H  
ATOM   2183  CE2 TYR A 141      13.076   5.254  -8.905  1.00 97.81           C  
ATOM   2184  HE2 TYR A 141      12.417   6.059  -8.614  1.00 97.81           H  
ATOM   2185  OH  TYR A 141      11.423   4.488 -10.443  1.00 97.81           O  
ATOM   2186  HH  TYR A 141      11.231   3.822 -11.107  1.00 97.81           H  
ATOM   2187  CZ  TYR A 141      12.650   4.332  -9.880  1.00 97.81           C  
ATOM   2188  N   THR A 142      18.532   1.698  -5.879  1.00 96.20           N  
ATOM   2189  H   THR A 142      17.893   0.917  -5.928  1.00 96.20           H  
ATOM   2190  CA  THR A 142      19.854   1.478  -5.269  1.00 96.20           C  
ATOM   2191  HA  THR A 142      20.193   2.424  -4.848  1.00 96.20           H  
ATOM   2192  C   THR A 142      20.894   1.051  -6.313  1.00 96.20           C  
ATOM   2193  CB  THR A 142      19.810   0.480  -4.096  1.00 96.20           C  
ATOM   2194  HB  THR A 142      20.676   0.675  -3.465  1.00 96.20           H  
ATOM   2195  O   THR A 142      20.561   0.691  -7.446  1.00 96.20           O  
ATOM   2196  CG2 THR A 142      18.561   0.578  -3.219  1.00 96.20           C  
ATOM   2197 HG21 THR A 142      18.683  -0.065  -2.347  1.00 96.20           H  
ATOM   2198 HG22 THR A 142      18.427   1.607  -2.883  1.00 96.20           H  
ATOM   2199 HG23 THR A 142      17.676   0.257  -3.767  1.00 96.20           H  
ATOM   2200  OG1 THR A 142      19.923  -0.838  -4.564  1.00 96.20           O  
ATOM   2201  HG1 THR A 142      19.153  -1.019  -5.108  1.00 96.20           H  
ATOM   2202  N   GLN A 143      22.177   1.038  -5.933  1.00 93.16           N  
ATOM   2203  H   GLN A 143      22.414   1.297  -4.987  1.00 93.16           H  
ATOM   2204  CA  GLN A 143      23.247   0.512  -6.795  1.00 93.16           C  
ATOM   2205  HA  GLN A 143      23.151   0.960  -7.785  1.00 93.16           H  
ATOM   2206  C   GLN A 143      23.170  -1.010  -7.001  1.00 93.16           C  
ATOM   2207  CB  GLN A 143      24.618   0.886  -6.208  1.00 93.16           C  
ATOM   2208  HB2 GLN A 143      25.401   0.417  -6.802  1.00 93.16           H  
ATOM   2209  HB3 GLN A 143      24.692   0.497  -5.192  1.00 93.16           H  
ATOM   2210  O   GLN A 143      23.770  -1.530  -7.942  1.00 93.16           O  
ATOM   2211  CG  GLN A 143      24.870   2.400  -6.181  1.00 93.16           C  
ATOM   2212  HG2 GLN A 143      24.130   2.875  -5.537  1.00 93.16           H  
ATOM   2213  HG3 GLN A 143      25.850   2.586  -5.742  1.00 93.16           H  
ATOM   2214  CD  GLN A 143      24.834   3.051  -7.564  1.00 93.16           C  
ATOM   2215  NE2 GLN A 143      24.386   4.284  -7.654  1.00 93.16           N  
ATOM   2216 HE21 GLN A 143      24.334   4.685  -8.579  1.00 93.16           H  
ATOM   2217 HE22 GLN A 143      24.038   4.756  -6.832  1.00 93.16           H  
ATOM   2218  OE1 GLN A 143      25.205   2.488  -8.586  1.00 93.16           O  
ATOM   2219  N   GLU A 144      22.434  -1.721  -6.144  1.00 91.85           N  
ATOM   2220  H   GLU A 144      21.933  -1.237  -5.413  1.00 91.85           H  
ATOM   2221  CA  GLU A 144      22.342  -3.187  -6.136  1.00 91.85           C  
ATOM   2222  HA  GLU A 144      23.028  -3.584  -6.884  1.00 91.85           H  
ATOM   2223  C   GLU A 144      20.961  -3.702  -6.563  1.00 91.85           C  
ATOM   2224  CB  GLU A 144      22.810  -3.740  -4.781  1.00 91.85           C  
ATOM   2225  HB2 GLU A 144      22.816  -4.829  -4.833  1.00 91.85           H  
ATOM   2226  HB3 GLU A 144      22.126  -3.426  -3.992  1.00 91.85           H  
ATOM   2227  O   GLU A 144      20.649  -4.876  -6.387  1.00 91.85           O  
ATOM   2228  CG  GLU A 144      24.232  -3.251  -4.465  1.00 91.85           C  
ATOM   2229  HG2 GLU A 144      24.190  -2.232  -4.081  1.00 91.85           H  
ATOM   2230  HG3 GLU A 144      24.813  -3.233  -5.388  1.00 91.85           H  
ATOM   2231  CD  GLU A 144      24.947  -4.151  -3.459  1.00 91.85           C  
ATOM   2232  OE1 GLU A 144      26.046  -4.646  -3.847  1.00 91.85           O  
ATOM   2233  OE2 GLU A 144      24.391  -4.340  -2.358  1.00 91.85           O  
ATOM   2234  N   GLY A 145      20.150  -2.830  -7.167  1.00 93.71           N  
ATOM   2235  H   GLY A 145      20.455  -1.868  -7.217  1.00 93.71           H  
ATOM   2236  CA  GLY A 145      18.812  -3.143  -7.657  1.00 93.71           C  
ATOM   2237  HA2 GLY A 145      18.806  -3.073  -8.745  1.00 93.71           H  
ATOM   2238  HA3 GLY A 145      18.537  -4.161  -7.380  1.00 93.71           H  
ATOM   2239  C   GLY A 145      17.751  -2.202  -7.099  1.00 93.71           C  
ATOM   2240  O   GLY A 145      18.043  -1.251  -6.371  1.00 93.71           O  
ATOM   2241  N   ASN A 146      16.498  -2.471  -7.449  1.00 97.29           N  
ATOM   2242  H   ASN A 146      16.308  -3.326  -7.952  1.00 97.29           H  
ATOM   2243  CA  ASN A 146      15.372  -1.771  -6.846  1.00 97.29           C  
ATOM   2244  HA  ASN A 146      15.657  -0.740  -6.637  1.00 97.29           H  
ATOM   2245  C   ASN A 146      15.015  -2.444  -5.522  1.00 97.29           C  
ATOM   2246  CB  ASN A 146      14.187  -1.751  -7.820  1.00 97.29           C  
ATOM   2247  HB2 ASN A 146      13.952  -2.770  -8.127  1.00 97.29           H  
ATOM   2248  HB3 ASN A 146      13.317  -1.341  -7.306  1.00 97.29           H  
ATOM   2249  O   ASN A 146      14.851  -3.662  -5.490  1.00 97.29           O  
ATOM   2250  CG  ASN A 146      14.452  -0.893  -9.042  1.00 97.29           C  
ATOM   2251  ND2 ASN A 146      13.726  -1.117 -10.111  1.00 97.29           N  
ATOM   2252 HD21 ASN A 146      13.088  -1.898 -10.171  1.00 97.29           H  
ATOM   2253 HD22 ASN A 146      13.910  -0.549 -10.925  1.00 97.29           H  
ATOM   2254  OD1 ASN A 146      15.310  -0.029  -9.072  1.00 97.29           O  
ATOM   2255  N   TRP A 147      14.842  -1.651  -4.467  1.00 97.98           N  
ATOM   2256  H   TRP A 147      14.998  -0.659  -4.574  1.00 97.98           H  
ATOM   2257  CA  TRP A 147      14.219  -2.112  -3.231  1.00 97.98           C  
ATOM   2258  HA  TRP A 147      14.089  -3.193  -3.277  1.00 97.98           H  
ATOM   2259  C   TRP A 147      12.844  -1.470  -3.092  1.00 97.98           C  
ATOM   2260  CB  TRP A 147      15.115  -1.824  -2.027  1.00 97.98           C  
ATOM   2261  HB2 TRP A 147      15.260  -0.746  -1.944  1.00 97.98           H  
ATOM   2262  HB3 TRP A 147      16.095  -2.267  -2.207  1.00 97.98           H  
ATOM   2263  O   TRP A 147      12.734  -0.245  -3.022  1.00 97.98           O  
ATOM   2264  CG  TRP A 147      14.618  -2.335  -0.708  1.00 97.98           C  
ATOM   2265  CD1 TRP A 147      13.756  -3.359  -0.495  1.00 97.98           C  
ATOM   2266  HD1 TRP A 147      13.290  -3.956  -1.264  1.00 97.98           H  
ATOM   2267  CD2 TRP A 147      14.964  -1.847   0.617  1.00 97.98           C  
ATOM   2268  CE2 TRP A 147      14.299  -2.641   1.596  1.00 97.98           C  
ATOM   2269  CE3 TRP A 147      15.782  -0.803   1.084  1.00 97.98           C  
ATOM   2270  HE3 TRP A 147      16.302  -0.200   0.355  1.00 97.98           H  
ATOM   2271  NE1 TRP A 147      13.558  -3.537   0.859  1.00 97.98           N  
ATOM   2272  HE1 TRP A 147      12.959  -4.257   1.236  1.00 97.98           H  
ATOM   2273  CH2 TRP A 147      15.266  -1.354   3.403  1.00 97.98           C  
ATOM   2274  HH2 TRP A 147      15.391  -1.161   4.458  1.00 97.98           H  
ATOM   2275  CZ2 TRP A 147      14.445  -2.412   2.972  1.00 97.98           C  
ATOM   2276  HZ2 TRP A 147      13.930  -3.036   3.686  1.00 97.98           H  
ATOM   2277  CZ3 TRP A 147      15.929  -0.549   2.458  1.00 97.98           C  
ATOM   2278  HZ3 TRP A 147      16.564   0.262   2.782  1.00 97.98           H  
ATOM   2279  N   ASP A 148      11.794  -2.288  -3.075  1.00 98.44           N  
ATOM   2280  H   ASP A 148      11.946  -3.286  -3.110  1.00 98.44           H  
ATOM   2281  CA  ASP A 148      10.426  -1.791  -2.961  1.00 98.44           C  
ATOM   2282  HA  ASP A 148      10.407  -0.732  -3.219  1.00 98.44           H  
ATOM   2283  C   ASP A 148       9.901  -1.935  -1.530  1.00 98.44           C  
ATOM   2284  CB  ASP A 148       9.498  -2.492  -3.953  1.00 98.44           C  
ATOM   2285  HB2 ASP A 148       9.591  -3.566  -3.791  1.00 98.44           H  
ATOM   2286  HB3 ASP A 148       8.470  -2.203  -3.730  1.00 98.44           H  
ATOM   2287  O   ASP A 148       9.736  -3.032  -0.998  1.00 98.44           O  
ATOM   2288  CG  ASP A 148       9.755  -2.173  -5.426  1.00 98.44           C  
ATOM   2289  OD1 ASP A 148      10.438  -1.192  -5.778  1.00 98.44           O  
ATOM   2290  OD2 ASP A 148       9.179  -2.870  -6.292  1.00 98.44           O  
ATOM   2291  N   TRP A 149       9.555  -0.806  -0.926  1.00 98.35           N  
ATOM   2292  H   TRP A 149       9.734   0.060  -1.415  1.00 98.35           H  
ATOM   2293  CA  TRP A 149       8.774  -0.729   0.300  1.00 98.35           C  
ATOM   2294  HA  TRP A 149       8.958  -1.601   0.927  1.00 98.35           H  
ATOM   2295  C   TRP A 149       7.298  -0.687  -0.058  1.00 98.35           C  
ATOM   2296  CB  TRP A 149       9.183   0.522   1.070  1.00 98.35           C  
ATOM   2297  HB2 TRP A 149       8.476   0.678   1.885  1.00 98.35           H  
ATOM   2298  HB3 TRP A 149       9.098   1.384   0.408  1.00 98.35           H  
ATOM   2299  O   TRP A 149       6.804   0.327  -0.540  1.00 98.35           O  
ATOM   2300  CG  TRP A 149      10.563   0.517   1.641  1.00 98.35           C  
ATOM   2301  CD1 TRP A 149      11.449  -0.506   1.603  1.00 98.35           C  
ATOM   2302  HD1 TRP A 149      11.285  -1.467   1.137  1.00 98.35           H  
ATOM   2303  CD2 TRP A 149      11.249   1.613   2.315  1.00 98.35           C  
ATOM   2304  CE2 TRP A 149      12.552   1.169   2.681  1.00 98.35           C  
ATOM   2305  CE3 TRP A 149      10.911   2.945   2.636  1.00 98.35           C  
ATOM   2306  HE3 TRP A 149       9.938   3.322   2.356  1.00 98.35           H  
ATOM   2307  NE1 TRP A 149      12.618  -0.117   2.214  1.00 98.35           N  
ATOM   2308  HE1 TRP A 149      13.449  -0.692   2.246  1.00 98.35           H  
ATOM   2309  CH2 TRP A 149      13.110   3.310   3.644  1.00 98.35           C  
ATOM   2310  HH2 TRP A 149      13.814   3.961   4.140  1.00 98.35           H  
ATOM   2311  CZ2 TRP A 149      13.476   1.990   3.338  1.00 98.35           C  
ATOM   2312  HZ2 TRP A 149      14.459   1.617   3.584  1.00 98.35           H  
ATOM   2313  CZ3 TRP A 149      11.834   3.785   3.292  1.00 98.35           C  
ATOM   2314  HZ3 TRP A 149      11.565   4.807   3.517  1.00 98.35           H  
ATOM   2315  N   VAL A 150       6.581  -1.790   0.144  1.00 97.53           N  
ATOM   2316  H   VAL A 150       7.061  -2.607   0.495  1.00 97.53           H  
ATOM   2317  CA  VAL A 150       5.172  -1.905  -0.258  1.00 97.53           C  
ATOM   2318  HA  VAL A 150       4.902  -1.025  -0.843  1.00 97.53           H  
ATOM   2319  C   VAL A 150       4.265  -1.901   0.969  1.00 97.53           C  
ATOM   2320  CB  VAL A 150       4.958  -3.112  -1.179  1.00 97.53           C  
ATOM   2321  HB  VAL A 150       4.987  -4.039  -0.605  1.00 97.53           H  
ATOM   2322  O   VAL A 150       3.863  -2.957   1.468  1.00 97.53           O  
ATOM   2323  CG1 VAL A 150       3.604  -2.963  -1.871  1.00 97.53           C  
ATOM   2324 HG11 VAL A 150       3.604  -2.075  -2.504  1.00 97.53           H  
ATOM   2325 HG12 VAL A 150       2.792  -2.874  -1.150  1.00 97.53           H  
ATOM   2326 HG13 VAL A 150       3.465  -3.842  -2.500  1.00 97.53           H  
ATOM   2327  CG2 VAL A 150       6.011  -3.214  -2.290  1.00 97.53           C  
ATOM   2328 HG21 VAL A 150       5.726  -3.969  -3.022  1.00 97.53           H  
ATOM   2329 HG22 VAL A 150       6.121  -2.248  -2.784  1.00 97.53           H  
ATOM   2330 HG23 VAL A 150       6.974  -3.500  -1.868  1.00 97.53           H  
ATOM   2331  N   PHE A 151       4.011  -0.700   1.483  1.00 97.84           N  
ATOM   2332  H   PHE A 151       4.346   0.113   0.987  1.00 97.84           H  
ATOM   2333  CA  PHE A 151       3.467  -0.434   2.817  1.00 97.84           C  
ATOM   2334  HA  PHE A 151       3.446  -1.346   3.413  1.00 97.84           H  
ATOM   2335  C   PHE A 151       2.026   0.093   2.761  1.00 97.84           C  
ATOM   2336  CB  PHE A 151       4.423   0.567   3.497  1.00 97.84           C  
ATOM   2337  HB2 PHE A 151       4.506   1.460   2.877  1.00 97.84           H  
ATOM   2338  HB3 PHE A 151       3.989   0.933   4.427  1.00 97.84           H  
ATOM   2339  O   PHE A 151       1.467   0.293   1.681  1.00 97.84           O  
ATOM   2340  CG  PHE A 151       5.841   0.096   3.780  1.00 97.84           C  
ATOM   2341  CD1 PHE A 151       6.290  -1.214   3.505  1.00 97.84           C  
ATOM   2342  HD1 PHE A 151       5.613  -1.975   3.145  1.00 97.84           H  
ATOM   2343  CD2 PHE A 151       6.742   1.023   4.327  1.00 97.84           C  
ATOM   2344  HD2 PHE A 151       6.405   2.028   4.534  1.00 97.84           H  
ATOM   2345  CE1 PHE A 151       7.620  -1.584   3.758  1.00 97.84           C  
ATOM   2346  HE1 PHE A 151       7.961  -2.585   3.541  1.00 97.84           H  
ATOM   2347  CE2 PHE A 151       8.072   0.654   4.584  1.00 97.84           C  
ATOM   2348  HE2 PHE A 151       8.773   1.374   4.981  1.00 97.84           H  
ATOM   2349  CZ  PHE A 151       8.513  -0.644   4.289  1.00 97.84           C  
ATOM   2350  HZ  PHE A 151       9.548  -0.909   4.450  1.00 97.84           H  
ATOM   2351  N   ASN A 152       1.435   0.341   3.932  1.00 97.55           N  
ATOM   2352  H   ASN A 152       1.957   0.145   4.775  1.00 97.55           H  
ATOM   2353  CA  ASN A 152       0.135   0.999   4.096  1.00 97.55           C  
ATOM   2354  HA  ASN A 152      -0.182   1.429   3.145  1.00 97.55           H  
ATOM   2355  C   ASN A 152       0.221   2.151   5.104  1.00 97.55           C  
ATOM   2356  CB  ASN A 152      -0.910  -0.040   4.540  1.00 97.55           C  
ATOM   2357  HB2 ASN A 152      -0.524  -0.599   5.392  1.00 97.55           H  
ATOM   2358  HB3 ASN A 152      -1.823   0.463   4.859  1.00 97.55           H  
ATOM   2359  O   ASN A 152       1.171   2.248   5.876  1.00 97.55           O  
ATOM   2360  CG  ASN A 152      -1.309  -0.992   3.429  1.00 97.55           C  
ATOM   2361  ND2 ASN A 152      -1.510  -2.249   3.745  1.00 97.55           N  
ATOM   2362 HD21 ASN A 152      -1.804  -2.865   3.001  1.00 97.55           H  
ATOM   2363 HD22 ASN A 152      -1.382  -2.561   4.698  1.00 97.55           H  
ATOM   2364  OD1 ASN A 152      -1.485  -0.622   2.279  1.00 97.55           O  
ATOM   2365  N   ASN A 153      -0.796   3.012   5.145  1.00 97.09           N  
ATOM   2366  H   ASN A 153      -1.515   2.942   4.440  1.00 97.09           H  
ATOM   2367  CA  ASN A 153      -0.918   4.060   6.160  1.00 97.09           C  
ATOM   2368  HA  ASN A 153       0.084   4.458   6.324  1.00 97.09           H  
ATOM   2369  C   ASN A 153      -1.405   3.553   7.531  1.00 97.09           C  
ATOM   2370  CB  ASN A 153      -1.809   5.194   5.637  1.00 97.09           C  
ATOM   2371  HB2 ASN A 153      -1.600   6.089   6.223  1.00 97.09           H  
ATOM   2372  HB3 ASN A 153      -1.573   5.410   4.595  1.00 97.09           H  
ATOM   2373  O   ASN A 153      -1.495   4.339   8.474  1.00 97.09           O  
ATOM   2374  CG  ASN A 153      -3.282   4.847   5.769  1.00 97.09           C  
ATOM   2375  ND2 ASN A 153      -4.090   5.721   6.318  1.00 97.09           N  
ATOM   2376 HD21 ASN A 153      -5.041   5.431   6.494  1.00 97.09           H  
ATOM   2377 HD22 ASN A 153      -3.727   6.588   6.688  1.00 97.09           H  
ATOM   2378  OD1 ASN A 153      -3.723   3.772   5.401  1.00 97.09           O  
ATOM   2379  N   THR A 154      -1.722   2.261   7.647  1.00 96.22           N  
ATOM   2380  H   THR A 154      -1.645   1.671   6.831  1.00 96.22           H  
ATOM   2381  CA  THR A 154      -2.114   1.597   8.894  1.00 96.22           C  
ATOM   2382  HA  THR A 154      -2.216   2.361   9.665  1.00 96.22           H  
ATOM   2383  C   THR A 154      -1.035   0.607   9.339  1.00 96.22           C  
ATOM   2384  CB  THR A 154      -3.482   0.901   8.773  1.00 96.22           C  
ATOM   2385  HB  THR A 154      -3.737   0.462   9.738  1.00 96.22           H  
ATOM   2386  O   THR A 154      -0.425  -0.040   8.489  1.00 96.22           O  
ATOM   2387  CG2 THR A 154      -4.565   1.915   8.390  1.00 96.22           C  
ATOM   2388 HG21 THR A 154      -4.447   2.828   8.973  1.00 96.22           H  
ATOM   2389 HG22 THR A 154      -5.550   1.499   8.600  1.00 96.22           H  
ATOM   2390 HG23 THR A 154      -4.495   2.157   7.330  1.00 96.22           H  
ATOM   2391  OG1 THR A 154      -3.487  -0.107   7.785  1.00 96.22           O  
ATOM   2392  HG1 THR A 154      -3.381  -0.958   8.216  1.00 96.22           H  
ATOM   2393  N   PRO A 155      -0.779   0.465  10.654  1.00 94.99           N  
ATOM   2394  CA  PRO A 155       0.282  -0.407  11.168  1.00 94.99           C  
ATOM   2395  HA  PRO A 155       1.185  -0.293  10.568  1.00 94.99           H  
ATOM   2396  C   PRO A 155      -0.077  -1.900  11.163  1.00 94.99           C  
ATOM   2397  CB  PRO A 155       0.550   0.110  12.583  1.00 94.99           C  
ATOM   2398  HB2 PRO A 155       0.954  -0.661  13.238  1.00 94.99           H  
ATOM   2399  HB3 PRO A 155       1.233   0.958  12.538  1.00 94.99           H  
ATOM   2400  O   PRO A 155       0.795  -2.720  11.420  1.00 94.99           O  
ATOM   2401  CG  PRO A 155      -0.827   0.593  13.033  1.00 94.99           C  
ATOM   2402  HG2 PRO A 155      -1.431  -0.258  13.349  1.00 94.99           H  
ATOM   2403  HG3 PRO A 155      -0.757   1.333  13.830  1.00 94.99           H  
ATOM   2404  CD  PRO A 155      -1.406   1.191  11.752  1.00 94.99           C  
ATOM   2405  HD2 PRO A 155      -2.489   1.074  11.739  1.00 94.99           H  
ATOM   2406  HD3 PRO A 155      -1.135   2.245  11.688  1.00 94.99           H  
ATOM   2407  N   VAL A 156      -1.340  -2.240  10.893  1.00 96.05           N  
ATOM   2408  H   VAL A 156      -1.981  -1.506  10.626  1.00 96.05           H  
ATOM   2409  CA  VAL A 156      -1.883  -3.606  10.838  1.00 96.05           C  
ATOM   2410  HA  VAL A 156      -1.061  -4.316  10.748  1.00 96.05           H  
ATOM   2411  C   VAL A 156      -2.761  -3.779   9.599  1.00 96.05           C  
ATOM   2412  CB  VAL A 156      -2.674  -3.964  12.116  1.00 96.05           C  
ATOM   2413  HB  VAL A 156      -3.100  -4.961  12.003  1.00 96.05           H  
ATOM   2414  O   VAL A 156      -3.095  -2.801   8.917  1.00 96.05           O  
ATOM   2415  CG1 VAL A 156      -1.739  -3.996  13.319  1.00 96.05           C  
ATOM   2416 HG11 VAL A 156      -0.903  -4.661  13.106  1.00 96.05           H  
ATOM   2417 HG12 VAL A 156      -2.272  -4.364  14.196  1.00 96.05           H  
ATOM   2418 HG13 VAL A 156      -1.364  -2.989  13.502  1.00 96.05           H  
ATOM   2419  CG2 VAL A 156      -3.820  -2.991  12.428  1.00 96.05           C  
ATOM   2420 HG21 VAL A 156      -3.439  -1.987  12.616  1.00 96.05           H  
ATOM   2421 HG22 VAL A 156      -4.361  -3.337  13.308  1.00 96.05           H  
ATOM   2422 HG23 VAL A 156      -4.515  -2.962  11.588  1.00 96.05           H  
ATOM   2423  N   PHE A 157      -3.139  -5.023   9.309  1.00 96.18           N  
ATOM   2424  H   PHE A 157      -2.797  -5.769   9.898  1.00 96.18           H  
ATOM   2425  CA  PHE A 157      -4.062  -5.382   8.233  1.00 96.18           C  
ATOM   2426  HA  PHE A 157      -4.509  -4.466   7.845  1.00 96.18           H  
ATOM   2427  C   PHE A 157      -5.224  -6.258   8.732  1.00 96.18           C  
ATOM   2428  CB  PHE A 157      -3.265  -6.043   7.101  1.00 96.18           C  
ATOM   2429  HB2 PHE A 157      -3.072  -7.077   7.385  1.00 96.18           H  
ATOM   2430  HB3 PHE A 157      -2.309  -5.531   6.991  1.00 96.18           H  
ATOM   2431  O   PHE A 157      -5.276  -6.633   9.899  1.00 96.18           O  
ATOM   2432  CG  PHE A 157      -3.950  -6.010   5.753  1.00 96.18           C  
ATOM   2433  CD1 PHE A 157      -4.291  -7.210   5.104  1.00 96.18           C  
ATOM   2434  HD1 PHE A 157      -4.040  -8.160   5.551  1.00 96.18           H  
ATOM   2435  CD2 PHE A 157      -4.257  -4.774   5.153  1.00 96.18           C  
ATOM   2436  HD2 PHE A 157      -3.984  -3.852   5.644  1.00 96.18           H  
ATOM   2437  CE1 PHE A 157      -4.961  -7.173   3.868  1.00 96.18           C  
ATOM   2438  HE1 PHE A 157      -5.234  -8.096   3.379  1.00 96.18           H  
ATOM   2439  CE2 PHE A 157      -4.921  -4.738   3.915  1.00 96.18           C  
ATOM   2440  HE2 PHE A 157      -5.161  -3.790   3.455  1.00 96.18           H  
ATOM   2441  CZ  PHE A 157      -5.278  -5.938   3.275  1.00 96.18           C  
ATOM   2442  HZ  PHE A 157      -5.795  -5.913   2.327  1.00 96.18           H  
ATOM   2443  N   PHE A 158      -6.186  -6.552   7.852  1.00 96.38           N  
ATOM   2444  H   PHE A 158      -6.076  -6.240   6.898  1.00 96.38           H  
ATOM   2445  CA  PHE A 158      -7.432  -7.252   8.200  1.00 96.38           C  
ATOM   2446  HA  PHE A 158      -7.823  -6.842   9.131  1.00 96.38           H  
ATOM   2447  C   PHE A 158      -7.281  -8.760   8.420  1.00 96.38           C  
ATOM   2448  CB  PHE A 158      -8.467  -7.023   7.090  1.00 96.38           C  
ATOM   2449  HB2 PHE A 158      -9.339  -7.648   7.283  1.00 96.38           H  
ATOM   2450  HB3 PHE A 158      -8.052  -7.345   6.135  1.00 96.38           H  
ATOM   2451  O   PHE A 158      -8.199  -9.380   8.939  1.00 96.38           O  
ATOM   2452  CG  PHE A 158      -8.945  -5.595   6.980  1.00 96.38           C  
ATOM   2453  CD1 PHE A 158     -10.002  -5.143   7.791  1.00 96.38           C  
ATOM   2454  HD1 PHE A 158     -10.483  -5.815   8.487  1.00 96.38           H  
ATOM   2455  CD2 PHE A 158      -8.348  -4.723   6.052  1.00 96.38           C  
ATOM   2456  HD2 PHE A 158      -7.560  -5.076   5.404  1.00 96.38           H  
ATOM   2457  CE1 PHE A 158     -10.457  -3.821   7.688  1.00 96.38           C  
ATOM   2458  HE1 PHE A 158     -11.271  -3.478   8.309  1.00 96.38           H  
ATOM   2459  CE2 PHE A 158      -8.810  -3.402   5.942  1.00 96.38           C  
ATOM   2460  HE2 PHE A 158      -8.381  -2.743   5.202  1.00 96.38           H  
ATOM   2461  CZ  PHE A 158      -9.854  -2.951   6.766  1.00 96.38           C  
ATOM   2462  HZ  PHE A 158     -10.189  -1.927   6.696  1.00 96.38           H  
ATOM   2463  N   LEU A 159      -6.177  -9.363   7.984  1.00 94.99           N  
ATOM   2464  H   LEU A 159      -5.404  -8.798   7.663  1.00 94.99           H  
ATOM   2465  CA  LEU A 159      -5.992 -10.811   7.993  1.00 94.99           C  
ATOM   2466  HA  LEU A 159      -6.603 -11.233   8.791  1.00 94.99           H  
ATOM   2467  C   LEU A 159      -4.547 -11.175   8.306  1.00 94.99           C  
ATOM   2468  CB  LEU A 159      -6.489 -11.424   6.663  1.00 94.99           C  
ATOM   2469  HB2 LEU A 159      -7.563 -11.243   6.622  1.00 94.99           H  
ATOM   2470  HB3 LEU A 159      -6.356 -12.505   6.689  1.00 94.99           H  
ATOM   2471  O   LEU A 159      -3.623 -10.416   8.006  1.00 94.99           O  
ATOM   2472  CG  LEU A 159      -5.847 -10.870   5.373  1.00 94.99           C  
ATOM   2473  HG  LEU A 159      -5.679  -9.798   5.476  1.00 94.99           H  
ATOM   2474  CD1 LEU A 159      -4.526 -11.533   4.970  1.00 94.99           C  
ATOM   2475 HD11 LEU A 159      -4.705 -12.564   4.667  1.00 94.99           H  
ATOM   2476 HD12 LEU A 159      -4.085 -10.995   4.130  1.00 94.99           H  
ATOM   2477 HD13 LEU A 159      -3.813 -11.529   5.794  1.00 94.99           H  
ATOM   2478  CD2 LEU A 159      -6.810 -11.066   4.207  1.00 94.99           C  
ATOM   2479 HD21 LEU A 159      -6.364 -10.676   3.292  1.00 94.99           H  
ATOM   2480 HD22 LEU A 159      -7.029 -12.127   4.087  1.00 94.99           H  
ATOM   2481 HD23 LEU A 159      -7.741 -10.533   4.400  1.00 94.99           H  
ATOM   2482  N   ARG A 160      -4.389 -12.372   8.866  1.00 93.53           N  
ATOM   2483  H   ARG A 160      -5.234 -12.859   9.131  1.00 93.53           H  
ATOM   2484  CA  ARG A 160      -3.106 -13.049   9.099  1.00 93.53           C  
ATOM   2485  HA  ARG A 160      -2.293 -12.374   8.834  1.00 93.53           H  
ATOM   2486  C   ARG A 160      -2.902 -14.272   8.214  1.00 93.53           C  
ATOM   2487  CB  ARG A 160      -2.962 -13.366  10.591  1.00 93.53           C  
ATOM   2488  HB2 ARG A 160      -2.935 -12.400  11.095  1.00 93.53           H  
ATOM   2489  HB3 ARG A 160      -2.004 -13.856  10.769  1.00 93.53           H  
ATOM   2490  O   ARG A 160      -1.764 -14.604   7.909  1.00 93.53           O  
ATOM   2491  CG  ARG A 160      -4.093 -14.211  11.209  1.00 93.53           C  
ATOM   2492  HG2 ARG A 160      -5.062 -13.819  10.898  1.00 93.53           H  
ATOM   2493  HG3 ARG A 160      -4.014 -15.250  10.891  1.00 93.53           H  
ATOM   2494  CD  ARG A 160      -4.000 -14.114  12.734  1.00 93.53           C  
ATOM   2495  HD2 ARG A 160      -3.162 -14.709  13.094  1.00 93.53           H  
ATOM   2496  HD3 ARG A 160      -3.812 -13.071  12.991  1.00 93.53           H  
ATOM   2497  NE  ARG A 160      -5.239 -14.504  13.425  1.00 93.53           N  
ATOM   2498  HE  ARG A 160      -5.982 -14.926  12.887  1.00 93.53           H  
ATOM   2499  NH1 ARG A 160      -4.569 -13.771  15.497  1.00 93.53           N  
ATOM   2500 HH11 ARG A 160      -4.914 -13.404  16.372  1.00 93.53           H  
ATOM   2501 HH12 ARG A 160      -3.684 -13.449  15.131  1.00 93.53           H  
ATOM   2502  NH2 ARG A 160      -6.622 -14.527  15.241  1.00 93.53           N  
ATOM   2503 HH21 ARG A 160      -7.325 -15.037  14.726  1.00 93.53           H  
ATOM   2504 HH22 ARG A 160      -6.765 -14.348  16.225  1.00 93.53           H  
ATOM   2505  CZ  ARG A 160      -5.467 -14.270  14.705  1.00 93.53           C  
ATOM   2506  N   ASP A 161      -3.983 -14.888   7.734  1.00 92.89           N  
ATOM   2507  H   ASP A 161      -4.899 -14.558   8.002  1.00 92.89           H  
ATOM   2508  CA  ASP A 161      -3.919 -15.978   6.759  1.00 92.89           C  
ATOM   2509  HA  ASP A 161      -2.947 -16.460   6.858  1.00 92.89           H  
ATOM   2510  C   ASP A 161      -4.105 -15.443   5.325  1.00 92.89           C  
ATOM   2511  CB  ASP A 161      -4.955 -17.060   7.088  1.00 92.89           C  
ATOM   2512  HB2 ASP A 161      -4.876 -17.303   8.147  1.00 92.89           H  
ATOM   2513  HB3 ASP A 161      -5.960 -16.678   6.903  1.00 92.89           H  
ATOM   2514  O   ASP A 161      -5.176 -14.908   5.008  1.00 92.89           O  
ATOM   2515  CG  ASP A 161      -4.736 -18.343   6.268  1.00 92.89           C  
ATOM   2516  OD1 ASP A 161      -4.320 -18.255   5.086  1.00 92.89           O  
ATOM   2517  OD2 ASP A 161      -4.951 -19.428   6.836  1.00 92.89           O  
ATOM   2518  N   PRO A 162      -3.108 -15.588   4.431  1.00 93.29           N  
ATOM   2519  CA  PRO A 162      -3.205 -15.118   3.048  1.00 93.29           C  
ATOM   2520  HA  PRO A 162      -3.379 -14.042   3.037  1.00 93.29           H  
ATOM   2521  C   PRO A 162      -4.319 -15.790   2.234  1.00 93.29           C  
ATOM   2522  CB  PRO A 162      -1.838 -15.420   2.434  1.00 93.29           C  
ATOM   2523  HB2 PRO A 162      -1.184 -14.562   2.590  1.00 93.29           H  
ATOM   2524  HB3 PRO A 162      -1.903 -15.657   1.372  1.00 93.29           H  
ATOM   2525  O   PRO A 162      -4.796 -15.195   1.267  1.00 93.29           O  
ATOM   2526  CG  PRO A 162      -1.327 -16.606   3.249  1.00 93.29           C  
ATOM   2527  HG2 PRO A 162      -1.792 -17.526   2.895  1.00 93.29           H  
ATOM   2528  HG3 PRO A 162      -0.241 -16.692   3.222  1.00 93.29           H  
ATOM   2529  CD  PRO A 162      -1.840 -16.277   4.643  1.00 93.29           C  
ATOM   2530  HD2 PRO A 162      -1.148 -15.604   5.149  1.00 93.29           H  
ATOM   2531  HD3 PRO A 162      -1.959 -17.202   5.207  1.00 93.29           H  
ATOM   2532  N   THR A 163      -4.766 -16.989   2.611  1.00 91.80           N  
ATOM   2533  H   THR A 163      -4.382 -17.412   3.443  1.00 91.80           H  
ATOM   2534  CA  THR A 163      -5.851 -17.720   1.931  1.00 91.80           C  
ATOM   2535  HA  THR A 163      -5.579 -17.866   0.885  1.00 91.80           H  
ATOM   2536  C   THR A 163      -7.166 -16.945   1.974  1.00 91.80           C  
ATOM   2537  CB  THR A 163      -6.063 -19.099   2.576  1.00 91.80           C  
ATOM   2538  HB  THR A 163      -6.518 -18.974   3.559  1.00 91.80           H  
ATOM   2539  O   THR A 163      -7.974 -17.035   1.049  1.00 91.80           O  
ATOM   2540  CG2 THR A 163      -6.952 -20.013   1.732  1.00 91.80           C  
ATOM   2541 HG21 THR A 163      -7.964 -19.612   1.682  1.00 91.80           H  
ATOM   2542 HG22 THR A 163      -6.994 -20.997   2.198  1.00 91.80           H  
ATOM   2543 HG23 THR A 163      -6.542 -20.108   0.726  1.00 91.80           H  
ATOM   2544  OG1 THR A 163      -4.821 -19.743   2.740  1.00 91.80           O  
ATOM   2545  HG1 THR A 163      -4.526 -19.485   3.616  1.00 91.80           H  
ATOM   2546  N   ASN A 164      -7.356 -16.113   3.001  1.00 93.56           N  
ATOM   2547  H   ASN A 164      -6.654 -16.079   3.727  1.00 93.56           H  
ATOM   2548  CA  ASN A 164      -8.547 -15.286   3.154  1.00 93.56           C  
ATOM   2549  HA  ASN A 164      -9.416 -15.866   2.843  1.00 93.56           H  
ATOM   2550  C   ASN A 164      -8.527 -14.030   2.270  1.00 93.56           C  
ATOM   2551  CB  ASN A 164      -8.715 -14.940   4.643  1.00 93.56           C  
ATOM   2552  HB2 ASN A 164      -7.812 -14.465   5.027  1.00 93.56           H  
ATOM   2553  HB3 ASN A 164      -9.548 -14.244   4.740  1.00 93.56           H  
ATOM   2554  O   ASN A 164      -9.564 -13.391   2.105  1.00 93.56           O  
ATOM   2555  CG  ASN A 164      -9.063 -16.145   5.498  1.00 93.56           C  
ATOM   2556  ND2 ASN A 164      -8.844 -16.077   6.790  1.00 93.56           N  
ATOM   2557 HD21 ASN A 164      -9.140 -16.881   7.324  1.00 93.56           H  
ATOM   2558 HD22 ASN A 164      -8.566 -15.217   7.242  1.00 93.56           H  
ATOM   2559  OD1 ASN A 164      -9.541 -17.156   5.015  1.00 93.56           O  
ATOM   2560  N   PHE A 165      -7.387 -13.657   1.673  1.00 94.80           N  
ATOM   2561  H   PHE A 165      -6.571 -14.244   1.776  1.00 94.80           H  
ATOM   2562  CA  PHE A 165      -7.265 -12.403   0.924  1.00 94.80           C  
ATOM   2563  HA  PHE A 165      -7.584 -11.602   1.592  1.00 94.80           H  
ATOM   2564  C   PHE A 165      -8.209 -12.309  -0.288  1.00 94.80           C  
ATOM   2565  CB  PHE A 165      -5.798 -12.122   0.564  1.00 94.80           C  
ATOM   2566  HB2 PHE A 165      -5.219 -12.071   1.486  1.00 94.80           H  
ATOM   2567  HB3 PHE A 165      -5.384 -12.946  -0.018  1.00 94.80           H  
ATOM   2568  O   PHE A 165      -8.899 -11.294  -0.391  1.00 94.80           O  
ATOM   2569  CG  PHE A 165      -5.594 -10.833  -0.211  1.00 94.80           C  
ATOM   2570  CD1 PHE A 165      -5.509 -10.852  -1.617  1.00 94.80           C  
ATOM   2571  HD1 PHE A 165      -5.585 -11.788  -2.149  1.00 94.80           H  
ATOM   2572  CD2 PHE A 165      -5.500  -9.608   0.474  1.00 94.80           C  
ATOM   2573  HD2 PHE A 165      -5.563  -9.587   1.552  1.00 94.80           H  
ATOM   2574  CE1 PHE A 165      -5.326  -9.652  -2.329  1.00 94.80           C  
ATOM   2575  HE1 PHE A 165      -5.264  -9.671  -3.407  1.00 94.80           H  
ATOM   2576  CE2 PHE A 165      -5.317  -8.409  -0.236  1.00 94.80           C  
ATOM   2577  HE2 PHE A 165      -5.243  -7.472   0.295  1.00 94.80           H  
ATOM   2578  CZ  PHE A 165      -5.229  -8.431  -1.638  1.00 94.80           C  
ATOM   2579  HZ  PHE A 165      -5.092  -7.511  -2.185  1.00 94.80           H  
ATOM   2580  N   PRO A 166      -8.329 -13.318  -1.180  1.00 94.86           N  
ATOM   2581  CA  PRO A 166      -9.298 -13.258  -2.275  1.00 94.86           C  
ATOM   2582  HA  PRO A 166      -9.045 -12.415  -2.919  1.00 94.86           H  
ATOM   2583  C   PRO A 166     -10.736 -13.078  -1.771  1.00 94.86           C  
ATOM   2584  CB  PRO A 166      -9.122 -14.563  -3.062  1.00 94.86           C  
ATOM   2585  HB2 PRO A 166      -9.799 -15.330  -2.688  1.00 94.86           H  
ATOM   2586  HB3 PRO A 166      -9.276 -14.411  -4.131  1.00 94.86           H  
ATOM   2587  O   PRO A 166     -11.452 -12.204  -2.260  1.00 94.86           O  
ATOM   2588  CG  PRO A 166      -7.683 -14.971  -2.751  1.00 94.86           C  
ATOM   2589  HG2 PRO A 166      -7.531 -16.044  -2.864  1.00 94.86           H  
ATOM   2590  HG3 PRO A 166      -6.994 -14.412  -3.384  1.00 94.86           H  
ATOM   2591  CD  PRO A 166      -7.525 -14.528  -1.300  1.00 94.86           C  
ATOM   2592  HD2 PRO A 166      -6.471 -14.365  -1.075  1.00 94.86           H  
ATOM   2593  HD3 PRO A 166      -7.935 -15.293  -0.641  1.00 94.86           H  
ATOM   2594  N   THR A 167     -11.133 -13.842  -0.748  1.00 95.26           N  
ATOM   2595  H   THR A 167     -10.505 -14.549  -0.394  1.00 95.26           H  
ATOM   2596  CA  THR A 167     -12.458 -13.747  -0.114  1.00 95.26           C  
ATOM   2597  HA  THR A 167     -13.224 -13.927  -0.869  1.00 95.26           H  
ATOM   2598  C   THR A 167     -12.700 -12.360   0.478  1.00 95.26           C  
ATOM   2599  CB  THR A 167     -12.607 -14.813   0.983  1.00 95.26           C  
ATOM   2600  HB  THR A 167     -11.899 -14.612   1.787  1.00 95.26           H  
ATOM   2601  O   THR A 167     -13.742 -11.760   0.221  1.00 95.26           O  
ATOM   2602  CG2 THR A 167     -14.020 -14.872   1.559  1.00 95.26           C  
ATOM   2603 HG21 THR A 167     -14.074 -15.656   2.314  1.00 95.26           H  
ATOM   2604 HG22 THR A 167     -14.275 -13.922   2.030  1.00 95.26           H  
ATOM   2605 HG23 THR A 167     -14.737 -15.083   0.766  1.00 95.26           H  
ATOM   2606  OG1 THR A 167     -12.328 -16.080   0.435  1.00 95.26           O  
ATOM   2607  HG1 THR A 167     -12.260 -16.702   1.163  1.00 95.26           H  
ATOM   2608  N   PHE A 168     -11.721 -11.812   1.204  1.00 95.94           N  
ATOM   2609  H   PHE A 168     -10.898 -12.363   1.403  1.00 95.94           H  
ATOM   2610  CA  PHE A 168     -11.780 -10.458   1.745  1.00 95.94           C  
ATOM   2611  HA  PHE A 168     -12.642 -10.384   2.408  1.00 95.94           H  
ATOM   2612  C   PHE A 168     -11.963  -9.420   0.637  1.00 95.94           C  
ATOM   2613  CB  PHE A 168     -10.510 -10.156   2.554  1.00 95.94           C  
ATOM   2614  HB2 PHE A 168      -9.636 -10.371   1.940  1.00 95.94           H  
ATOM   2615  HB3 PHE A 168     -10.471 -10.819   3.418  1.00 95.94           H  
ATOM   2616  O   PHE A 168     -12.849  -8.582   0.732  1.00 95.94           O  
ATOM   2617  CG  PHE A 168     -10.432  -8.718   3.034  1.00 95.94           C  
ATOM   2618  CD1 PHE A 168      -9.429  -7.858   2.548  1.00 95.94           C  
ATOM   2619  HD1 PHE A 168      -8.688  -8.232   1.856  1.00 95.94           H  
ATOM   2620  CD2 PHE A 168     -11.408  -8.218   3.915  1.00 95.94           C  
ATOM   2621  HD2 PHE A 168     -12.203  -8.862   4.260  1.00 95.94           H  
ATOM   2622  CE1 PHE A 168      -9.408  -6.507   2.939  1.00 95.94           C  
ATOM   2623  HE1 PHE A 168      -8.649  -5.842   2.552  1.00 95.94           H  
ATOM   2624  CE2 PHE A 168     -11.383  -6.872   4.313  1.00 95.94           C  
ATOM   2625  HE2 PHE A 168     -12.147  -6.489   4.975  1.00 95.94           H  
ATOM   2626  CZ  PHE A 168     -10.389  -6.014   3.817  1.00 95.94           C  
ATOM   2627  HZ  PHE A 168     -10.394  -4.972   4.102  1.00 95.94           H  
ATOM   2628  N   ILE A 169     -11.189  -9.481  -0.452  1.00 94.93           N  
ATOM   2629  H   ILE A 169     -10.481 -10.199  -0.507  1.00 94.93           H  
ATOM   2630  CA  ILE A 169     -11.343  -8.520  -1.551  1.00 94.93           C  
ATOM   2631  HA  ILE A 169     -11.311  -7.517  -1.125  1.00 94.93           H  
ATOM   2632  C   ILE A 169     -12.726  -8.622  -2.196  1.00 94.93           C  
ATOM   2633  CB  ILE A 169     -10.192  -8.650  -2.573  1.00 94.93           C  
ATOM   2634  HB  ILE A 169     -10.137  -9.686  -2.904  1.00 94.93           H  
ATOM   2635  O   ILE A 169     -13.326  -7.586  -2.476  1.00 94.93           O  
ATOM   2636  CG1 ILE A 169      -8.822  -8.274  -1.957  1.00 94.93           C  
ATOM   2637 HG12 ILE A 169      -8.518  -9.047  -1.251  1.00 94.93           H  
ATOM   2638 HG13 ILE A 169      -8.073  -8.262  -2.749  1.00 94.93           H  
ATOM   2639  CG2 ILE A 169     -10.441  -7.779  -3.821  1.00 94.93           C  
ATOM   2640 HG21 ILE A 169     -10.637  -6.747  -3.529  1.00 94.93           H  
ATOM   2641 HG22 ILE A 169     -11.294  -8.163  -4.381  1.00 94.93           H  
ATOM   2642 HG23 ILE A 169      -9.569  -7.813  -4.475  1.00 94.93           H  
ATOM   2643  CD1 ILE A 169      -8.769  -6.933  -1.210  1.00 94.93           C  
ATOM   2644 HD11 ILE A 169      -7.739  -6.722  -0.922  1.00 94.93           H  
ATOM   2645 HD12 ILE A 169      -9.366  -6.982  -0.299  1.00 94.93           H  
ATOM   2646 HD13 ILE A 169      -9.140  -6.124  -1.839  1.00 94.93           H  
ATOM   2647  N   HIS A 170     -13.282  -9.823  -2.370  1.00 94.79           N  
ATOM   2648  H   HIS A 170     -12.757 -10.649  -2.118  1.00 94.79           H  
ATOM   2649  CA  HIS A 170     -14.643  -9.983  -2.890  1.00 94.79           C  
ATOM   2650  HA  HIS A 170     -14.692  -9.500  -3.867  1.00 94.79           H  
ATOM   2651  C   HIS A 170     -15.711  -9.292  -2.029  1.00 94.79           C  
ATOM   2652  CB  HIS A 170     -14.969 -11.471  -3.075  1.00 94.79           C  
ATOM   2653  HB2 HIS A 170     -14.578 -12.050  -2.239  1.00 94.79           H  
ATOM   2654  HB3 HIS A 170     -16.052 -11.599  -3.088  1.00 94.79           H  
ATOM   2655  O   HIS A 170     -16.695  -8.809  -2.585  1.00 94.79           O  
ATOM   2656  CG  HIS A 170     -14.438 -12.017  -4.373  1.00 94.79           C  
ATOM   2657  CD2 HIS A 170     -13.442 -12.941  -4.541  1.00 94.79           C  
ATOM   2658  HD2 HIS A 170     -12.894 -13.438  -3.755  1.00 94.79           H  
ATOM   2659  ND1 HIS A 170     -14.900 -11.686  -5.626  1.00 94.79           N  
ATOM   2660  HD1 HIS A 170     -15.665 -11.059  -5.828  1.00 94.79           H  
ATOM   2661  CE1 HIS A 170     -14.190 -12.384  -6.527  1.00 94.79           C  
ATOM   2662  HE1 HIS A 170     -14.331 -12.341  -7.597  1.00 94.79           H  
ATOM   2663  NE2 HIS A 170     -13.285 -13.159  -5.915  1.00 94.79           N  
ATOM   2664  N   THR A 171     -15.511  -9.171  -0.713  1.00 94.70           N  
ATOM   2665  H   THR A 171     -14.682  -9.570  -0.297  1.00 94.70           H  
ATOM   2666  CA  THR A 171     -16.461  -8.469   0.172  1.00 94.70           C  
ATOM   2667  HA  THR A 171     -17.472  -8.742  -0.129  1.00 94.70           H  
ATOM   2668  C   THR A 171     -16.375  -6.947   0.051  1.00 94.70           C  
ATOM   2669  CB  THR A 171     -16.312  -8.883   1.644  1.00 94.70           C  
ATOM   2670  HB  THR A 171     -17.177  -8.496   2.182  1.00 94.70           H  
ATOM   2671  O   THR A 171     -17.310  -6.246   0.430  1.00 94.70           O  
ATOM   2672  CG2 THR A 171     -16.275 -10.405   1.840  1.00 94.70           C  
ATOM   2673 HG21 THR A 171     -15.374 -10.716   2.368  1.00 94.70           H  
ATOM   2674 HG22 THR A 171     -16.322 -10.942   0.892  1.00 94.70           H  
ATOM   2675 HG23 THR A 171     -17.157 -10.699   2.409  1.00 94.70           H  
ATOM   2676  OG1 THR A 171     -15.171  -8.321   2.249  1.00 94.70           O  
ATOM   2677  HG1 THR A 171     -14.991  -8.857   3.025  1.00 94.70           H  
ATOM   2678  N   GLN A 172     -15.275  -6.430  -0.509  1.00 93.52           N  
ATOM   2679  H   GLN A 172     -14.537  -7.074  -0.757  1.00 93.52           H  
ATOM   2680  CA  GLN A 172     -15.065  -5.004  -0.786  1.00 93.52           C  
ATOM   2681  HA  GLN A 172     -15.615  -4.416  -0.051  1.00 93.52           H  
ATOM   2682  C   GLN A 172     -15.569  -4.585  -2.176  1.00 93.52           C  
ATOM   2683  CB  GLN A 172     -13.567  -4.666  -0.666  1.00 93.52           C  
ATOM   2684  HB2 GLN A 172     -13.449  -3.586  -0.745  1.00 93.52           H  
ATOM   2685  HB3 GLN A 172     -13.029  -5.118  -1.500  1.00 93.52           H  
ATOM   2686  O   GLN A 172     -15.721  -3.392  -2.447  1.00 93.52           O  
ATOM   2687  CG  GLN A 172     -12.906  -5.131   0.639  1.00 93.52           C  
ATOM   2688  HG2 GLN A 172     -12.853  -6.220   0.658  1.00 93.52           H  
ATOM   2689  HG3 GLN A 172     -11.885  -4.753   0.680  1.00 93.52           H  
ATOM   2690  CD  GLN A 172     -13.652  -4.635   1.861  1.00 93.52           C  
ATOM   2691  NE2 GLN A 172     -14.214  -5.500   2.678  1.00 93.52           N  
ATOM   2692 HE21 GLN A 172     -14.236  -6.482   2.443  1.00 93.52           H  
ATOM   2693 HE22 GLN A 172     -14.749  -5.122   3.447  1.00 93.52           H  
ATOM   2694  OE1 GLN A 172     -13.756  -3.442   2.068  1.00 93.52           O  
ATOM   2695  N   LYS A 173     -15.780  -5.547  -3.083  1.00 93.33           N  
ATOM   2696  H   LYS A 173     -15.694  -6.504  -2.772  1.00 93.33           H  
ATOM   2697  CA  LYS A 173     -16.239  -5.300  -4.457  1.00 93.33           C  
ATOM   2698  HA  LYS A 173     -15.929  -4.296  -4.747  1.00 93.33           H  
ATOM   2699  C   LYS A 173     -17.765  -5.262  -4.545  1.00 93.33           C  
ATOM   2700  CB  LYS A 173     -15.605  -6.313  -5.431  1.00 93.33           C  
ATOM   2701  HB2 LYS A 173     -16.014  -6.154  -6.429  1.00 93.33           H  
ATOM   2702  HB3 LYS A 173     -15.878  -7.321  -5.120  1.00 93.33           H  
ATOM   2703  O   LYS A 173     -18.483  -5.564  -3.596  1.00 93.33           O  
ATOM   2704  CG  LYS A 173     -14.070  -6.226  -5.536  1.00 93.33           C  
ATOM   2705  HG2 LYS A 173     -13.628  -6.533  -4.588  1.00 93.33           H  
ATOM   2706  HG3 LYS A 173     -13.738  -6.930  -6.299  1.00 93.33           H  
ATOM   2707  CD  LYS A 173     -13.531  -4.828  -5.879  1.00 93.33           C  
ATOM   2708  HD2 LYS A 173     -13.816  -4.123  -5.099  1.00 93.33           H  
ATOM   2709  HD3 LYS A 173     -13.947  -4.501  -6.832  1.00 93.33           H  
ATOM   2710  CE  LYS A 173     -12.002  -4.856  -5.958  1.00 93.33           C  
ATOM   2711  HE2 LYS A 173     -11.610  -5.238  -5.016  1.00 93.33           H  
ATOM   2712  HE3 LYS A 173     -11.701  -5.543  -6.748  1.00 93.33           H  
ATOM   2713  NZ  LYS A 173     -11.437  -3.508  -6.222  1.00 93.33           N  
ATOM   2714  HZ1 LYS A 173     -10.437  -3.584  -6.340  1.00 93.33           H  
ATOM   2715  HZ2 LYS A 173     -11.810  -3.110  -7.073  1.00 93.33           H  
ATOM   2716  HZ3 LYS A 173     -11.620  -2.864  -5.466  1.00 93.33           H  
ATOM   2717  N   ARG A 174     -18.260  -4.828  -5.706  1.00 94.29           N  
ATOM   2718  H   ARG A 174     -17.608  -4.626  -6.450  1.00 94.29           H  
ATOM   2719  CA  ARG A 174     -19.694  -4.680  -5.975  1.00 94.29           C  
ATOM   2720  HA  ARG A 174     -20.126  -4.030  -5.214  1.00 94.29           H  
ATOM   2721  C   ARG A 174     -20.412  -6.024  -5.874  1.00 94.29           C  
ATOM   2722  CB  ARG A 174     -19.908  -4.051  -7.358  1.00 94.29           C  
ATOM   2723  HB2 ARG A 174     -19.413  -4.659  -8.115  1.00 94.29           H  
ATOM   2724  HB3 ARG A 174     -20.976  -4.032  -7.576  1.00 94.29           H  
ATOM   2725  O   ARG A 174     -19.922  -7.033  -6.379  1.00 94.29           O  
ATOM   2726  CG  ARG A 174     -19.370  -2.618  -7.404  1.00 94.29           C  
ATOM   2727  HG2 ARG A 174     -18.313  -2.608  -7.140  1.00 94.29           H  
ATOM   2728  HG3 ARG A 174     -19.920  -2.009  -6.686  1.00 94.29           H  
ATOM   2729  CD  ARG A 174     -19.521  -2.021  -8.801  1.00 94.29           C  
ATOM   2730  HD2 ARG A 174     -18.972  -2.640  -9.511  1.00 94.29           H  
ATOM   2731  HD3 ARG A 174     -20.569  -2.014  -9.099  1.00 94.29           H  
ATOM   2732  NE  ARG A 174     -18.969  -0.667  -8.835  1.00 94.29           N  
ATOM   2733  HE  ARG A 174     -17.977  -0.611  -9.018  1.00 94.29           H  
ATOM   2734  NH1 ARG A 174     -20.843   0.499  -8.201  1.00 94.29           N  
ATOM   2735 HH11 ARG A 174     -21.384  -0.351  -8.281  1.00 94.29           H  
ATOM   2736 HH12 ARG A 174     -21.306   1.383  -8.045  1.00 94.29           H  
ATOM   2737  NH2 ARG A 174     -18.891   1.559  -8.573  1.00 94.29           N  
ATOM   2738 HH21 ARG A 174     -17.921   1.452  -8.831  1.00 94.29           H  
ATOM   2739 HH22 ARG A 174     -19.296   2.472  -8.423  1.00 94.29           H  
ATOM   2740  CZ  ARG A 174     -19.578   0.457  -8.535  1.00 94.29           C  
ATOM   2741  N   ASN A 175     -21.595  -6.014  -5.267  1.00 96.10           N  
ATOM   2742  H   ASN A 175     -21.926  -5.143  -4.875  1.00 96.10           H  
ATOM   2743  CA  ASN A 175     -22.485  -7.165  -5.227  1.00 96.10           C  
ATOM   2744  HA  ASN A 175     -21.961  -7.967  -4.707  1.00 96.10           H  
ATOM   2745  C   ASN A 175     -22.817  -7.604  -6.669  1.00 96.10           C  
ATOM   2746  CB  ASN A 175     -23.722  -6.783  -4.398  1.00 96.10           C  
ATOM   2747  HB2 ASN A 175     -24.136  -5.848  -4.774  1.00 96.10           H  
ATOM   2748  HB3 ASN A 175     -23.396  -6.618  -3.371  1.00 96.10           H  
ATOM   2749  O   ASN A 175     -23.205  -6.761  -7.482  1.00 96.10           O  
ATOM   2750  CG  ASN A 175     -24.822  -7.832  -4.392  1.00 96.10           C  
ATOM   2751  ND2 ASN A 175     -25.262  -8.287  -3.246  1.00 96.10           N  
ATOM   2752 HD21 ASN A 175     -24.969  -7.894  -2.363  1.00 96.10           H  
ATOM   2753 HD22 ASN A 175     -26.007  -8.969  -3.267  1.00 96.10           H  
ATOM   2754  OD1 ASN A 175     -25.314  -8.256  -5.427  1.00 96.10           O  
ATOM   2755  N   PRO A 176     -22.693  -8.898  -7.010  1.00 95.21           N  
ATOM   2756  CA  PRO A 176     -22.812  -9.368  -8.391  1.00 95.21           C  
ATOM   2757  HA  PRO A 176     -22.145  -8.791  -9.031  1.00 95.21           H  
ATOM   2758  C   PRO A 176     -24.230  -9.253  -8.973  1.00 95.21           C  
ATOM   2759  CB  PRO A 176     -22.336 -10.824  -8.350  1.00 95.21           C  
ATOM   2760  HB2 PRO A 176     -21.260 -10.855  -8.520  1.00 95.21           H  
ATOM   2761  HB3 PRO A 176     -22.849 -11.450  -9.079  1.00 95.21           H  
ATOM   2762  O   PRO A 176     -24.385  -9.265 -10.190  1.00 95.21           O  
ATOM   2763  CG  PRO A 176     -22.633 -11.264  -6.916  1.00 95.21           C  
ATOM   2764  HG2 PRO A 176     -23.685 -11.534  -6.822  1.00 95.21           H  
ATOM   2765  HG3 PRO A 176     -21.993 -12.088  -6.602  1.00 95.21           H  
ATOM   2766  CD  PRO A 176     -22.354  -9.996  -6.116  1.00 95.21           C  
ATOM   2767  HD2 PRO A 176     -22.961  -9.982  -5.211  1.00 95.21           H  
ATOM   2768  HD3 PRO A 176     -21.295  -9.944  -5.864  1.00 95.21           H  
ATOM   2769  N   GLN A 177     -25.264  -9.146  -8.132  1.00 96.02           N  
ATOM   2770  H   GLN A 177     -25.074  -9.095  -7.141  1.00 96.02           H  
ATOM   2771  CA  GLN A 177     -26.651  -8.982  -8.566  1.00 96.02           C  
ATOM   2772  HA  GLN A 177     -26.781  -9.459  -9.537  1.00 96.02           H  
ATOM   2773  C   GLN A 177     -27.029  -7.507  -8.728  1.00 96.02           C  
ATOM   2774  CB  GLN A 177     -27.577  -9.682  -7.559  1.00 96.02           C  
ATOM   2775  HB2 GLN A 177     -27.282 -10.728  -7.476  1.00 96.02           H  
ATOM   2776  HB3 GLN A 177     -27.472  -9.214  -6.580  1.00 96.02           H  
ATOM   2777  O   GLN A 177     -27.676  -7.144  -9.708  1.00 96.02           O  
ATOM   2778  CG  GLN A 177     -29.052  -9.615  -7.984  1.00 96.02           C  
ATOM   2779  HG2 GLN A 177     -29.165 -10.089  -8.958  1.00 96.02           H  
ATOM   2780  HG3 GLN A 177     -29.367  -8.575  -8.071  1.00 96.02           H  
ATOM   2781  CD  GLN A 177     -29.996 -10.296  -6.999  1.00 96.02           C  
ATOM   2782  NE2 GLN A 177     -31.276 -10.332  -7.295  1.00 96.02           N  
ATOM   2783 HE21 GLN A 177     -31.869 -10.786  -6.615  1.00 96.02           H  
ATOM   2784 HE22 GLN A 177     -31.619  -9.915  -8.148  1.00 96.02           H  
ATOM   2785  OE1 GLN A 177     -29.626 -10.799  -5.952  1.00 96.02           O  
ATOM   2786  N   THR A 178     -26.670  -6.659  -7.761  1.00 96.36           N  
ATOM   2787  H   THR A 178     -26.151  -7.014  -6.971  1.00 96.36           H  
ATOM   2788  CA  THR A 178     -27.095  -5.247  -7.749  1.00 96.36           C  
ATOM   2789  HA  THR A 178     -28.011  -5.145  -8.331  1.00 96.36           H  
ATOM   2790  C   THR A 178     -26.079  -4.311  -8.395  1.00 96.36           C  
ATOM   2791  CB  THR A 178     -27.413  -4.764  -6.327  1.00 96.36           C  
ATOM   2792  HB  THR A 178     -27.788  -3.742  -6.375  1.00 96.36           H  
ATOM   2793  O   THR A 178     -26.424  -3.193  -8.764  1.00 96.36           O  
ATOM   2794  CG2 THR A 178     -28.460  -5.634  -5.632  1.00 96.36           C  
ATOM   2795 HG21 THR A 178     -28.732  -5.186  -4.677  1.00 96.36           H  
ATOM   2796 HG22 THR A 178     -28.070  -6.637  -5.456  1.00 96.36           H  
ATOM   2797 HG23 THR A 178     -29.352  -5.700  -6.255  1.00 96.36           H  
ATOM   2798  OG1 THR A 178     -26.252  -4.789  -5.534  1.00 96.36           O  
ATOM   2799  HG1 THR A 178     -26.527  -4.720  -4.617  1.00 96.36           H  
ATOM   2800  N   ASN A 179     -24.826  -4.751  -8.534  1.00 95.72           N  
ATOM   2801  H   ASN A 179     -24.619  -5.689  -8.223  1.00 95.72           H  
ATOM   2802  CA  ASN A 179     -23.678  -3.932  -8.915  1.00 95.72           C  
ATOM   2803  HA  ASN A 179     -22.808  -4.576  -8.787  1.00 95.72           H  
ATOM   2804  C   ASN A 179     -23.443  -2.720  -7.976  1.00 95.72           C  
ATOM   2805  CB  ASN A 179     -23.773  -3.598 -10.413  1.00 95.72           C  
ATOM   2806  HB2 ASN A 179     -24.113  -4.475 -10.964  1.00 95.72           H  
ATOM   2807  HB3 ASN A 179     -24.499  -2.798 -10.557  1.00 95.72           H  
ATOM   2808  O   ASN A 179     -22.834  -1.713  -8.356  1.00 95.72           O  
ATOM   2809  CG  ASN A 179     -22.439  -3.191 -10.999  1.00 95.72           C  
ATOM   2810  ND2 ASN A 179     -22.427  -2.255 -11.918  1.00 95.72           N  
ATOM   2811 HD21 ASN A 179     -21.524  -2.032 -12.311  1.00 95.72           H  
ATOM   2812 HD22 ASN A 179     -23.291  -1.823 -12.214  1.00 95.72           H  
ATOM   2813  OD1 ASN A 179     -21.391  -3.712 -10.660  1.00 95.72           O  
ATOM   2814  N   LEU A 180     -23.923  -2.811  -6.729  1.00 95.34           N  
ATOM   2815  H   LEU A 180     -24.406  -3.662  -6.478  1.00 95.34           H  
ATOM   2816  CA  LEU A 180     -23.780  -1.792  -5.684  1.00 95.34           C  
ATOM   2817  HA  LEU A 180     -23.354  -0.887  -6.116  1.00 95.34           H  
ATOM   2818  C   LEU A 180     -22.817  -2.255  -4.584  1.00 95.34           C  
ATOM   2819  CB  LEU A 180     -25.161  -1.438  -5.094  1.00 95.34           C  
ATOM   2820  HB2 LEU A 180     -25.028  -0.669  -4.333  1.00 95.34           H  
ATOM   2821  HB3 LEU A 180     -25.559  -2.321  -4.594  1.00 95.34           H  
ATOM   2822  O   LEU A 180     -22.508  -3.441  -4.471  1.00 95.34           O  
ATOM   2823  CG  LEU A 180     -26.206  -0.936  -6.107  1.00 95.34           C  
ATOM   2824  HG  LEU A 180     -26.413  -1.725  -6.830  1.00 95.34           H  
ATOM   2825  CD1 LEU A 180     -27.517  -0.622  -5.388  1.00 95.34           C  
ATOM   2826 HD11 LEU A 180     -28.270  -0.318  -6.115  1.00 95.34           H  
ATOM   2827 HD12 LEU A 180     -27.873  -1.512  -4.869  1.00 95.34           H  
ATOM   2828 HD13 LEU A 180     -27.369   0.179  -4.665  1.00 95.34           H  
ATOM   2829  CD2 LEU A 180     -25.746   0.316  -6.857  1.00 95.34           C  
ATOM   2830 HD21 LEU A 180     -25.494   1.107  -6.151  1.00 95.34           H  
ATOM   2831 HD22 LEU A 180     -24.885   0.079  -7.482  1.00 95.34           H  
ATOM   2832 HD23 LEU A 180     -26.549   0.659  -7.511  1.00 95.34           H  
ATOM   2833  N   LYS A 181     -22.357  -1.315  -3.749  1.00 94.66           N  
ATOM   2834  H   LYS A 181     -22.717  -0.378  -3.859  1.00 94.66           H  
ATOM   2835  CA  LYS A 181     -21.728  -1.660  -2.466  1.00 94.66           C  
ATOM   2836  HA  LYS A 181     -20.919  -2.370  -2.638  1.00 94.66           H  
ATOM   2837  C   LYS A 181     -22.760  -2.349  -1.571  1.00 94.66           C  
ATOM   2838  CB  LYS A 181     -21.173  -0.412  -1.763  1.00 94.66           C  
ATOM   2839  HB2 LYS A 181     -20.844  -0.701  -0.765  1.00 94.66           H  
ATOM   2840  HB3 LYS A 181     -21.969   0.324  -1.654  1.00 94.66           H  
ATOM   2841  O   LYS A 181     -23.927  -1.963  -1.579  1.00 94.66           O  
ATOM   2842  CG  LYS A 181     -19.983   0.220  -2.501  1.00 94.66           C  
ATOM   2843  HG2 LYS A 181     -20.301   0.575  -3.481  1.00 94.66           H  
ATOM   2844  HG3 LYS A 181     -19.201  -0.528  -2.629  1.00 94.66           H  
ATOM   2845  CD  LYS A 181     -19.429   1.397  -1.685  1.00 94.66           C  
ATOM   2846  HD2 LYS A 181     -19.148   1.039  -0.695  1.00 94.66           H  
ATOM   2847  HD3 LYS A 181     -20.208   2.152  -1.577  1.00 94.66           H  
ATOM   2848  CE  LYS A 181     -18.203   2.014  -2.367  1.00 94.66           C  
ATOM   2849  HE2 LYS A 181     -18.487   2.355  -3.362  1.00 94.66           H  
ATOM   2850  HE3 LYS A 181     -17.446   1.238  -2.480  1.00 94.66           H  
ATOM   2851  NZ  LYS A 181     -17.658   3.145  -1.571  1.00 94.66           N  
ATOM   2852  HZ1 LYS A 181     -16.843   3.543  -2.016  1.00 94.66           H  
ATOM   2853  HZ2 LYS A 181     -17.391   2.829  -0.650  1.00 94.66           H  
ATOM   2854  HZ3 LYS A 181     -18.347   3.875  -1.463  1.00 94.66           H  
ATOM   2855  N   ASP A 182     -22.324  -3.336  -0.797  1.00 97.01           N  
ATOM   2856  H   ASP A 182     -21.353  -3.608  -0.839  1.00 97.01           H  
ATOM   2857  CA  ASP A 182     -23.203  -4.146   0.046  1.00 97.01           C  
ATOM   2858  HA  ASP A 182     -24.186  -3.681   0.113  1.00 97.01           H  
ATOM   2859  C   ASP A 182     -22.635  -4.242   1.465  1.00 97.01           C  
ATOM   2860  CB  ASP A 182     -23.400  -5.509  -0.626  1.00 97.01           C  
ATOM   2861  HB2 ASP A 182     -23.745  -5.320  -1.643  1.00 97.01           H  
ATOM   2862  HB3 ASP A 182     -22.447  -6.034  -0.682  1.00 97.01           H  
ATOM   2863  O   ASP A 182     -21.640  -4.923   1.725  1.00 97.01           O  
ATOM   2864  CG  ASP A 182     -24.435  -6.399   0.066  1.00 97.01           C  
ATOM   2865  OD1 ASP A 182     -24.602  -6.284   1.302  1.00 97.01           O  
ATOM   2866  OD2 ASP A 182     -25.055  -7.213  -0.654  1.00 97.01           O  
ATOM   2867  N   ALA A 183     -23.286  -3.541   2.394  1.00 97.66           N  
ATOM   2868  H   ALA A 183     -24.097  -3.004   2.122  1.00 97.66           H  
ATOM   2869  CA  ALA A 183     -22.900  -3.537   3.798  1.00 97.66           C  
ATOM   2870  HA  ALA A 183     -21.853  -3.243   3.876  1.00 97.66           H  
ATOM   2871  C   ALA A 183     -23.043  -4.923   4.448  1.00 97.66           C  
ATOM   2872  CB  ALA A 183     -23.753  -2.494   4.523  1.00 97.66           C  
ATOM   2873  HB1 ALA A 183     -24.811  -2.715   4.380  1.00 97.66           H  
ATOM   2874  HB2 ALA A 183     -23.527  -2.512   5.589  1.00 97.66           H  
ATOM   2875  HB3 ALA A 183     -23.535  -1.499   4.136  1.00 97.66           H  
ATOM   2876  O   ALA A 183     -22.284  -5.241   5.360  1.00 97.66           O  
ATOM   2877  N   THR A 184     -23.963  -5.769   3.971  1.00 98.02           N  
ATOM   2878  H   THR A 184     -24.416  -5.543   3.097  1.00 98.02           H  
ATOM   2879  CA  THR A 184     -24.100  -7.143   4.469  1.00 98.02           C  
ATOM   2880  HA  THR A 184     -24.154  -7.121   5.558  1.00 98.02           H  
ATOM   2881  C   THR A 184     -22.875  -7.962   4.090  1.00 98.02           C  
ATOM   2882  CB  THR A 184     -25.361  -7.841   3.943  1.00 98.02           C  
ATOM   2883  HB  THR A 184     -25.284  -7.998   2.867  1.00 98.02           H  
ATOM   2884  O   THR A 184     -22.274  -8.556   4.974  1.00 98.02           O  
ATOM   2885  CG2 THR A 184     -25.585  -9.198   4.605  1.00 98.02           C  
ATOM   2886 HG21 THR A 184     -24.730  -9.853   4.437  1.00 98.02           H  
ATOM   2887 HG22 THR A 184     -26.467  -9.666   4.168  1.00 98.02           H  
ATOM   2888 HG23 THR A 184     -25.728  -9.070   5.678  1.00 98.02           H  
ATOM   2889  OG1 THR A 184     -26.508  -7.070   4.217  1.00 98.02           O  
ATOM   2890  HG1 THR A 184     -26.486  -6.335   3.601  1.00 98.02           H  
ATOM   2891  N   MET A 185     -22.459  -7.958   2.817  1.00 97.27           N  
ATOM   2892  H   MET A 185     -22.978  -7.407   2.147  1.00 97.27           H  
ATOM   2893  CA  MET A 185     -21.253  -8.684   2.380  1.00 97.27           C  
ATOM   2894  HA  MET A 185     -21.378  -9.747   2.581  1.00 97.27           H  
ATOM   2895  C   MET A 185     -20.005  -8.224   3.143  1.00 97.27           C  
ATOM   2896  CB  MET A 185     -21.009  -8.481   0.877  1.00 97.27           C  
ATOM   2897  HB2 MET A 185     -20.010  -8.850   0.644  1.00 97.27           H  
ATOM   2898  HB3 MET A 185     -21.039  -7.417   0.641  1.00 97.27           H  
ATOM   2899  O   MET A 185     -19.203  -9.047   3.582  1.00 97.27           O  
ATOM   2900  CG  MET A 185     -22.012  -9.230  -0.006  1.00 97.27           C  
ATOM   2901  HG2 MET A 185     -21.904 -10.299   0.178  1.00 97.27           H  
ATOM   2902  HG3 MET A 185     -23.022  -8.940   0.285  1.00 97.27           H  
ATOM   2903  SD  MET A 185     -21.840  -8.931  -1.794  1.00 97.27           S  
ATOM   2904  CE  MET A 185     -20.102  -9.374  -2.080  1.00 97.27           C  
ATOM   2905  HE1 MET A 185     -19.448  -8.664  -1.574  1.00 97.27           H  
ATOM   2906  HE2 MET A 185     -19.908 -10.381  -1.710  1.00 97.27           H  
ATOM   2907  HE3 MET A 185     -19.887  -9.333  -3.148  1.00 97.27           H  
ATOM   2908  N   PHE A 186     -19.864  -6.909   3.326  1.00 97.52           N  
ATOM   2909  H   PHE A 186     -20.536  -6.292   2.892  1.00 97.52           H  
ATOM   2910  CA  PHE A 186     -18.744  -6.311   4.043  1.00 97.52           C  
ATOM   2911  HA  PHE A 186     -17.813  -6.635   3.578  1.00 97.52           H  
ATOM   2912  C   PHE A 186     -18.701  -6.746   5.518  1.00 97.52           C  
ATOM   2913  CB  PHE A 186     -18.852  -4.789   3.895  1.00 97.52           C  
ATOM   2914  HB2 PHE A 186     -19.803  -4.457   4.311  1.00 97.52           H  
ATOM   2915  HB3 PHE A 186     -18.861  -4.545   2.833  1.00 97.52           H  
ATOM   2916  O   PHE A 186     -17.682  -7.252   5.990  1.00 97.52           O  
ATOM   2917  CG  PHE A 186     -17.736  -4.012   4.561  1.00 97.52           C  
ATOM   2918  CD1 PHE A 186     -17.827  -3.680   5.927  1.00 97.52           C  
ATOM   2919  HD1 PHE A 186     -18.678  -4.002   6.508  1.00 97.52           H  
ATOM   2920  CD2 PHE A 186     -16.632  -3.573   3.810  1.00 97.52           C  
ATOM   2921  HD2 PHE A 186     -16.568  -3.793   2.754  1.00 97.52           H  
ATOM   2922  CE1 PHE A 186     -16.818  -2.921   6.540  1.00 97.52           C  
ATOM   2923  HE1 PHE A 186     -16.901  -2.674   7.588  1.00 97.52           H  
ATOM   2924  CE2 PHE A 186     -15.624  -2.812   4.431  1.00 97.52           C  
ATOM   2925  HE2 PHE A 186     -14.794  -2.421   3.861  1.00 97.52           H  
ATOM   2926  CZ  PHE A 186     -15.706  -2.500   5.793  1.00 97.52           C  
ATOM   2927  HZ  PHE A 186     -14.924  -1.913   6.252  1.00 97.52           H  
ATOM   2928  N   TRP A 187     -19.802  -6.569   6.258  1.00 98.35           N  
ATOM   2929  H   TRP A 187     -20.627  -6.176   5.827  1.00 98.35           H  
ATOM   2930  CA  TRP A 187     -19.839  -6.855   7.695  1.00 98.35           C  
ATOM   2931  HA  TRP A 187     -18.899  -6.523   8.137  1.00 98.35           H  
ATOM   2932  C   TRP A 187     -19.954  -8.342   8.024  1.00 98.35           C  
ATOM   2933  CB  TRP A 187     -20.968  -6.067   8.359  1.00 98.35           C  
ATOM   2934  HB2 TRP A 187     -21.896  -6.230   7.812  1.00 98.35           H  
ATOM   2935  HB3 TRP A 187     -21.111  -6.452   9.369  1.00 98.35           H  
ATOM   2936  O   TRP A 187     -19.484  -8.755   9.083  1.00 98.35           O  
ATOM   2937  CG  TRP A 187     -20.714  -4.601   8.489  1.00 98.35           C  
ATOM   2938  CD1 TRP A 187     -21.430  -3.621   7.901  1.00 98.35           C  
ATOM   2939  HD1 TRP A 187     -22.283  -3.782   7.259  1.00 98.35           H  
ATOM   2940  CD2 TRP A 187     -19.731  -3.929   9.331  1.00 98.35           C  
ATOM   2941  CE2 TRP A 187     -19.917  -2.521   9.200  1.00 98.35           C  
ATOM   2942  CE3 TRP A 187     -18.727  -4.366  10.222  1.00 98.35           C  
ATOM   2943  HE3 TRP A 187     -18.578  -5.426  10.364  1.00 98.35           H  
ATOM   2944  NE1 TRP A 187     -20.988  -2.396   8.347  1.00 98.35           N  
ATOM   2945  HE1 TRP A 187     -21.515  -1.548   8.191  1.00 98.35           H  
ATOM   2946  CH2 TRP A 187     -18.118  -2.058  10.744  1.00 98.35           C  
ATOM   2947  HH2 TRP A 187     -17.496  -1.354  11.277  1.00 98.35           H  
ATOM   2948  CZ2 TRP A 187     -19.130  -1.590   9.889  1.00 98.35           C  
ATOM   2949  HZ2 TRP A 187     -19.309  -0.531   9.781  1.00 98.35           H  
ATOM   2950  CZ3 TRP A 187     -17.929  -3.441  10.921  1.00 98.35           C  
ATOM   2951  HZ3 TRP A 187     -17.164  -3.796  11.595  1.00 98.35           H  
ATOM   2952  N   ASP A 188     -20.521  -9.158   7.134  1.00 97.91           N  
ATOM   2953  H   ASP A 188     -20.927  -8.771   6.294  1.00 97.91           H  
ATOM   2954  CA  ASP A 188     -20.591 -10.608   7.314  1.00 97.91           C  
ATOM   2955  HA  ASP A 188     -21.126 -10.826   8.238  1.00 97.91           H  
ATOM   2956  C   ASP A 188     -19.189 -11.209   7.444  1.00 97.91           C  
ATOM   2957  CB  ASP A 188     -21.368 -11.240   6.156  1.00 97.91           C  
ATOM   2958  HB2 ASP A 188     -20.869 -11.025   5.211  1.00 97.91           H  
ATOM   2959  HB3 ASP A 188     -22.374 -10.822   6.130  1.00 97.91           H  
ATOM   2960  O   ASP A 188     -18.891 -11.869   8.444  1.00 97.91           O  
ATOM   2961  CG  ASP A 188     -21.490 -12.744   6.358  1.00 97.91           C  
ATOM   2962  OD1 ASP A 188     -22.083 -13.110   7.400  1.00 97.91           O  
ATOM   2963  OD2 ASP A 188     -21.003 -13.497   5.493  1.00 97.91           O  
ATOM   2964  N   TYR A 189     -18.289 -10.861   6.518  1.00 97.44           N  
ATOM   2965  H   TYR A 189     -18.599 -10.309   5.731  1.00 97.44           H  
ATOM   2966  CA  TYR A 189     -16.890 -11.277   6.581  1.00 97.44           C  
ATOM   2967  HA  TYR A 189     -16.850 -12.366   6.588  1.00 97.44           H  
ATOM   2968  C   TYR A 189     -16.209 -10.789   7.864  1.00 97.44           C  
ATOM   2969  CB  TYR A 189     -16.152 -10.782   5.333  1.00 97.44           C  
ATOM   2970  HB2 TYR A 189     -16.260  -9.701   5.245  1.00 97.44           H  
ATOM   2971  HB3 TYR A 189     -16.632 -11.244   4.471  1.00 97.44           H  
ATOM   2972  O   TYR A 189     -15.638 -11.591   8.597  1.00 97.44           O  
ATOM   2973  CG  TYR A 189     -14.678 -11.141   5.323  1.00 97.44           C  
ATOM   2974  CD1 TYR A 189     -13.754 -10.320   5.996  1.00 97.44           C  
ATOM   2975  HD1 TYR A 189     -14.090  -9.410   6.470  1.00 97.44           H  
ATOM   2976  CD2 TYR A 189     -14.243 -12.333   4.711  1.00 97.44           C  
ATOM   2977  HD2 TYR A 189     -14.954 -12.981   4.220  1.00 97.44           H  
ATOM   2978  CE1 TYR A 189     -12.409 -10.713   6.112  1.00 97.44           C  
ATOM   2979  HE1 TYR A 189     -11.712 -10.110   6.675  1.00 97.44           H  
ATOM   2980  CE2 TYR A 189     -12.887 -12.709   4.787  1.00 97.44           C  
ATOM   2981  HE2 TYR A 189     -12.545 -13.642   4.364  1.00 97.44           H  
ATOM   2982  OH  TYR A 189     -10.680 -12.285   5.639  1.00 97.44           O  
ATOM   2983  HH  TYR A 189     -10.243 -11.799   6.342  1.00 97.44           H  
ATOM   2984  CZ  TYR A 189     -11.976 -11.911   5.509  1.00 97.44           C  
ATOM   2985  N   LEU A 190     -16.301  -9.493   8.182  1.00 97.11           N  
ATOM   2986  H   LEU A 190     -16.807  -8.878   7.561  1.00 97.11           H  
ATOM   2987  CA  LEU A 190     -15.612  -8.934   9.351  1.00 97.11           C  
ATOM   2988  HA  LEU A 190     -14.554  -9.193   9.297  1.00 97.11           H  
ATOM   2989  C   LEU A 190     -16.122  -9.524  10.675  1.00 97.11           C  
ATOM   2990  CB  LEU A 190     -15.757  -7.406   9.353  1.00 97.11           C  
ATOM   2991  HB2 LEU A 190     -16.819  -7.161   9.358  1.00 97.11           H  
ATOM   2992  HB3 LEU A 190     -15.321  -7.025  10.277  1.00 97.11           H  
ATOM   2993  O   LEU A 190     -15.337  -9.755  11.588  1.00 97.11           O  
ATOM   2994  CG  LEU A 190     -15.084  -6.693   8.168  1.00 97.11           C  
ATOM   2995  HG  LEU A 190     -15.487  -7.069   7.228  1.00 97.11           H  
ATOM   2996  CD1 LEU A 190     -15.403  -5.206   8.273  1.00 97.11           C  
ATOM   2997 HD11 LEU A 190     -16.480  -5.074   8.170  1.00 97.11           H  
ATOM   2998 HD12 LEU A 190     -15.090  -4.811   9.240  1.00 97.11           H  
ATOM   2999 HD13 LEU A 190     -14.899  -4.670   7.469  1.00 97.11           H  
ATOM   3000  CD2 LEU A 190     -13.565  -6.875   8.131  1.00 97.11           C  
ATOM   3001 HD21 LEU A 190     -13.129  -6.579   9.085  1.00 97.11           H  
ATOM   3002 HD22 LEU A 190     -13.137  -6.276   7.327  1.00 97.11           H  
ATOM   3003 HD23 LEU A 190     -13.313  -7.921   7.959  1.00 97.11           H  
ATOM   3004  N   SER A 191     -17.424  -9.811  10.776  1.00 96.59           N  
ATOM   3005  H   SER A 191     -18.022  -9.589   9.993  1.00 96.59           H  
ATOM   3006  CA  SER A 191     -18.029 -10.399  11.980  1.00 96.59           C  
ATOM   3007  HA  SER A 191     -17.660  -9.847  12.844  1.00 96.59           H  
ATOM   3008  C   SER A 191     -17.654 -11.870  12.206  1.00 96.59           C  
ATOM   3009  CB  SER A 191     -19.553 -10.234  11.939  1.00 96.59           C  
ATOM   3010  HB2 SER A 191     -19.949 -10.444  12.933  1.00 96.59           H  
ATOM   3011  HB3 SER A 191     -19.798  -9.202  11.690  1.00 96.59           H  
ATOM   3012  O   SER A 191     -17.721 -12.349  13.342  1.00 96.59           O  
ATOM   3013  OG  SER A 191     -20.174 -11.104  11.006  1.00 96.59           O  
ATOM   3014  HG  SER A 191     -19.765 -10.983  10.146  1.00 96.59           H  
ATOM   3015  N   THR A 192     -17.252 -12.574  11.142  1.00 94.70           N  
ATOM   3016  H   THR A 192     -17.225 -12.104  10.248  1.00 94.70           H  
ATOM   3017  CA  THR A 192     -16.839 -13.988  11.154  1.00 94.70           C  
ATOM   3018  HA  THR A 192     -17.192 -14.454  12.074  1.00 94.70           H  
ATOM   3019  C   THR A 192     -15.317 -14.171  11.151  1.00 94.70           C  
ATOM   3020  CB  THR A 192     -17.480 -14.754   9.984  1.00 94.70           C  
ATOM   3021  HB  THR A 192     -17.068 -15.763   9.955  1.00 94.70           H  
ATOM   3022  O   THR A 192     -14.843 -15.226  11.555  1.00 94.70           O  
ATOM   3023  CG2 THR A 192     -19.000 -14.852  10.133  1.00 94.70           C  
ATOM   3024 HG21 THR A 192     -19.242 -15.398  11.045  1.00 94.70           H  
ATOM   3025 HG22 THR A 192     -19.451 -13.861  10.174  1.00 94.70           H  
ATOM   3026 HG23 THR A 192     -19.410 -15.393   9.279  1.00 94.70           H  
ATOM   3027  OG1 THR A 192     -17.222 -14.119   8.753  1.00 94.70           O  
ATOM   3028  HG1 THR A 192     -17.909 -13.462   8.616  1.00 94.70           H  
ATOM   3029  N   HIS A 193     -14.558 -13.130  10.791  1.00 95.31           N  
ATOM   3030  H   HIS A 193     -15.031 -12.332  10.392  1.00 95.31           H  
ATOM   3031  CA  HIS A 193     -13.090 -13.071  10.791  1.00 95.31           C  
ATOM   3032  HA  HIS A 193     -12.677 -14.022  11.127  1.00 95.31           H  
ATOM   3033  C   HIS A 193     -12.625 -11.991  11.774  1.00 95.31           C  
ATOM   3034  CB  HIS A 193     -12.583 -12.830   9.364  1.00 95.31           C  
ATOM   3035  HB2 HIS A 193     -12.987 -11.892   8.984  1.00 95.31           H  
ATOM   3036  HB3 HIS A 193     -11.497 -12.740   9.386  1.00 95.31           H  
ATOM   3037  O   HIS A 193     -12.197 -10.890  11.406  1.00 95.31           O  
ATOM   3038  CG  HIS A 193     -12.951 -13.940   8.417  1.00 95.31           C  
ATOM   3039  CD2 HIS A 193     -12.124 -14.928   7.956  1.00 95.31           C  
ATOM   3040  HD2 HIS A 193     -11.080 -15.043   8.207  1.00 95.31           H  
ATOM   3041  ND1 HIS A 193     -14.200 -14.173   7.892  1.00 95.31           N  
ATOM   3042  HD1 HIS A 193     -15.038 -13.653   8.109  1.00 95.31           H  
ATOM   3043  CE1 HIS A 193     -14.130 -15.277   7.135  1.00 95.31           C  
ATOM   3044  HE1 HIS A 193     -14.966 -15.726   6.620  1.00 95.31           H  
ATOM   3045  NE2 HIS A 193     -12.879 -15.765   7.124  1.00 95.31           N  
ATOM   3046  N   GLN A 194     -12.809 -12.274  13.064  1.00 96.38           N  
ATOM   3047  H   GLN A 194     -13.120 -13.207  13.292  1.00 96.38           H  
ATOM   3048  CA  GLN A 194     -12.679 -11.280  14.132  1.00 96.38           C  
ATOM   3049  HA  GLN A 194     -13.168 -10.365  13.797  1.00 96.38           H  
ATOM   3050  C   GLN A 194     -11.225 -10.893  14.445  1.00 96.38           C  
ATOM   3051  CB  GLN A 194     -13.412 -11.760  15.390  1.00 96.38           C  
ATOM   3052  HB2 GLN A 194     -12.985 -12.713  15.703  1.00 96.38           H  
ATOM   3053  HB3 GLN A 194     -13.269 -11.017  16.174  1.00 96.38           H  
ATOM   3054  O   GLN A 194     -11.007  -9.893  15.124  1.00 96.38           O  
ATOM   3055  CG  GLN A 194     -14.914 -11.958  15.168  1.00 96.38           C  
ATOM   3056  HG2 GLN A 194     -15.340 -11.042  14.759  1.00 96.38           H  
ATOM   3057  HG3 GLN A 194     -15.071 -12.749  14.435  1.00 96.38           H  
ATOM   3058  CD  GLN A 194     -15.687 -12.331  16.432  1.00 96.38           C  
ATOM   3059  NE2 GLN A 194     -16.989 -12.444  16.305  1.00 96.38           N  
ATOM   3060 HE21 GLN A 194     -17.388 -12.375  15.380  1.00 96.38           H  
ATOM   3061 HE22 GLN A 194     -17.518 -12.751  17.109  1.00 96.38           H  
ATOM   3062  OE1 GLN A 194     -15.173 -12.532  17.531  1.00 96.38           O  
ATOM   3063  N   GLU A 195     -10.222 -11.590  13.902  1.00 95.67           N  
ATOM   3064  H   GLU A 195     -10.438 -12.380  13.310  1.00 95.67           H  
ATOM   3065  CA  GLU A 195      -8.826 -11.131  13.912  1.00 95.67           C  
ATOM   3066  HA  GLU A 195      -8.512 -11.014  14.949  1.00 95.67           H  
ATOM   3067  C   GLU A 195      -8.657  -9.763  13.234  1.00 95.67           C  
ATOM   3068  CB  GLU A 195      -7.910 -12.182  13.258  1.00 95.67           C  
ATOM   3069  HB2 GLU A 195      -6.889 -11.922  13.535  1.00 95.67           H  
ATOM   3070  HB3 GLU A 195      -8.130 -13.155  13.697  1.00 95.67           H  
ATOM   3071  O   GLU A 195      -7.752  -8.995  13.560  1.00 95.67           O  
ATOM   3072  CG  GLU A 195      -7.942 -12.320  11.721  1.00 95.67           C  
ATOM   3073  HG2 GLU A 195      -7.013 -12.811  11.430  1.00 95.67           H  
ATOM   3074  HG3 GLU A 195      -7.927 -11.337  11.250  1.00 95.67           H  
ATOM   3075  CD  GLU A 195      -9.101 -13.154  11.153  1.00 95.67           C  
ATOM   3076  OE1 GLU A 195      -9.009 -13.483   9.949  1.00 95.67           O  
ATOM   3077  OE2 GLU A 195     -10.047 -13.467  11.912  1.00 95.67           O  
ATOM   3078  N   SER A 196      -9.577  -9.424  12.327  1.00 96.92           N  
ATOM   3079  H   SER A 196     -10.282 -10.111  12.097  1.00 96.92           H  
ATOM   3080  CA  SER A 196      -9.599  -8.158  11.602  1.00 96.92           C  
ATOM   3081  HA  SER A 196      -8.609  -7.995  11.177  1.00 96.92           H  
ATOM   3082  C   SER A 196      -9.937  -6.947  12.477  1.00 96.92           C  
ATOM   3083  CB  SER A 196     -10.609  -8.265  10.455  1.00 96.92           C  
ATOM   3084  HB2 SER A 196     -10.468  -7.414   9.789  1.00 96.92           H  
ATOM   3085  HB3 SER A 196     -10.439  -9.182   9.891  1.00 96.92           H  
ATOM   3086  O   SER A 196      -9.689  -5.809  12.066  1.00 96.92           O  
ATOM   3087  OG  SER A 196     -11.940  -8.264  10.929  1.00 96.92           O  
ATOM   3088  HG  SER A 196     -12.175  -9.175  11.116  1.00 96.92           H  
ATOM   3089  N   VAL A 197     -10.495  -7.157  13.678  1.00 97.94           N  
ATOM   3090  H   VAL A 197     -10.622  -8.116  13.969  1.00 97.94           H  
ATOM   3091  CA  VAL A 197     -11.141  -6.106  14.481  1.00 97.94           C  
ATOM   3092  HA  VAL A 197     -11.967  -5.720  13.882  1.00 97.94           H  
ATOM   3093  C   VAL A 197     -10.213  -4.924  14.785  1.00 97.94           C  
ATOM   3094  CB  VAL A 197     -11.765  -6.711  15.756  1.00 97.94           C  
ATOM   3095  HB  VAL A 197     -12.377  -7.564  15.465  1.00 97.94           H  
ATOM   3096  O   VAL A 197     -10.660  -3.779  14.785  1.00 97.94           O  
ATOM   3097  CG1 VAL A 197     -10.710  -7.183  16.753  1.00 97.94           C  
ATOM   3098 HG11 VAL A 197     -10.201  -6.303  17.148  1.00 97.94           H  
ATOM   3099 HG12 VAL A 197      -9.986  -7.844  16.276  1.00 97.94           H  
ATOM   3100 HG13 VAL A 197     -11.187  -7.726  17.568  1.00 97.94           H  
ATOM   3101  CG2 VAL A 197     -12.680  -5.709  16.472  1.00 97.94           C  
ATOM   3102 HG21 VAL A 197     -12.110  -4.861  16.852  1.00 97.94           H  
ATOM   3103 HG22 VAL A 197     -13.176  -6.207  17.306  1.00 97.94           H  
ATOM   3104 HG23 VAL A 197     -13.443  -5.351  15.780  1.00 97.94           H  
ATOM   3105  N   HIS A 198      -8.905  -5.152  14.949  1.00 97.92           N  
ATOM   3106  H   HIS A 198      -8.581  -6.107  14.899  1.00 97.92           H  
ATOM   3107  CA  HIS A 198      -7.933  -4.073  15.162  1.00 97.92           C  
ATOM   3108  HA  HIS A 198      -8.252  -3.492  16.027  1.00 97.92           H  
ATOM   3109  C   HIS A 198      -7.850  -3.123  13.957  1.00 97.92           C  
ATOM   3110  CB  HIS A 198      -6.559  -4.696  15.453  1.00 97.92           C  
ATOM   3111  HB2 HIS A 198      -6.176  -5.161  14.545  1.00 97.92           H  
ATOM   3112  HB3 HIS A 198      -6.669  -5.490  16.191  1.00 97.92           H  
ATOM   3113  O   HIS A 198      -7.865  -1.893  14.099  1.00 97.92           O  
ATOM   3114  CG  HIS A 198      -5.519  -3.734  15.972  1.00 97.92           C  
ATOM   3115  CD2 HIS A 198      -5.676  -2.424  16.352  1.00 97.92           C  
ATOM   3116  HD2 HIS A 198      -6.595  -1.857  16.329  1.00 97.92           H  
ATOM   3117  ND1 HIS A 198      -4.205  -4.061  16.189  1.00 97.92           N  
ATOM   3118  HD1 HIS A 198      -3.778  -4.953  15.981  1.00 97.92           H  
ATOM   3119  CE1 HIS A 198      -3.587  -2.982  16.692  1.00 97.92           C  
ATOM   3120  HE1 HIS A 198      -2.547  -2.955  16.983  1.00 97.92           H  
ATOM   3121  NE2 HIS A 198      -4.440  -1.950  16.806  1.00 97.92           N  
ATOM   3122  N   GLN A 199      -7.815  -3.688  12.752  1.00 98.15           N  
ATOM   3123  H   GLN A 199      -7.897  -4.693  12.682  1.00 98.15           H  
ATOM   3124  CA  GLN A 199      -7.804  -2.913  11.522  1.00 98.15           C  
ATOM   3125  HA  GLN A 199      -7.115  -2.080  11.662  1.00 98.15           H  
ATOM   3126  C   GLN A 199      -9.182  -2.313  11.217  1.00 98.15           C  
ATOM   3127  CB  GLN A 199      -7.264  -3.785  10.382  1.00 98.15           C  
ATOM   3128  HB2 GLN A 199      -6.259  -4.127  10.632  1.00 98.15           H  
ATOM   3129  HB3 GLN A 199      -7.901  -4.662  10.265  1.00 98.15           H  
ATOM   3130  O   GLN A 199      -9.242  -1.177  10.752  1.00 98.15           O  
ATOM   3131  CG  GLN A 199      -7.220  -3.037   9.046  1.00 98.15           C  
ATOM   3132  HG2 GLN A 199      -8.242  -2.780   8.768  1.00 98.15           H  
ATOM   3133  HG3 GLN A 199      -6.824  -3.705   8.281  1.00 98.15           H  
ATOM   3134  CD  GLN A 199      -6.401  -1.750   9.024  1.00 98.15           C  
ATOM   3135  NE2 GLN A 199      -6.607  -0.922   8.028  1.00 98.15           N  
ATOM   3136 HE21 GLN A 199      -5.926  -0.182   7.929  1.00 98.15           H  
ATOM   3137 HE22 GLN A 199      -7.294  -1.150   7.323  1.00 98.15           H  
ATOM   3138  OE1 GLN A 199      -5.567  -1.454   9.862  1.00 98.15           O  
ATOM   3139  N   VAL A 200     -10.284  -3.000  11.540  1.00 98.13           N  
ATOM   3140  H   VAL A 200     -10.173  -3.947  11.873  1.00 98.13           H  
ATOM   3141  CA  VAL A 200     -11.645  -2.431  11.458  1.00 98.13           C  
ATOM   3142  HA  VAL A 200     -11.841  -2.125  10.430  1.00 98.13           H  
ATOM   3143  C   VAL A 200     -11.758  -1.188  12.334  1.00 98.13           C  
ATOM   3144  CB  VAL A 200     -12.717  -3.457  11.873  1.00 98.13           C  
ATOM   3145  HB  VAL A 200     -12.490  -3.830  12.872  1.00 98.13           H  
ATOM   3146  O   VAL A 200     -12.235  -0.152  11.874  1.00 98.13           O  
ATOM   3147  CG1 VAL A 200     -14.132  -2.863  11.900  1.00 98.13           C  
ATOM   3148 HG11 VAL A 200     -14.395  -2.467  10.919  1.00 98.13           H  
ATOM   3149 HG12 VAL A 200     -14.206  -2.069  12.643  1.00 98.13           H  
ATOM   3150 HG13 VAL A 200     -14.844  -3.642  12.170  1.00 98.13           H  
ATOM   3151  CG2 VAL A 200     -12.736  -4.631  10.896  1.00 98.13           C  
ATOM   3152 HG21 VAL A 200     -13.482  -5.361  11.208  1.00 98.13           H  
ATOM   3153 HG22 VAL A 200     -11.771  -5.136  10.872  1.00 98.13           H  
ATOM   3154 HG23 VAL A 200     -12.968  -4.276   9.891  1.00 98.13           H  
ATOM   3155  N   MET A 201     -11.256  -1.254  13.569  1.00 98.36           N  
ATOM   3156  H   MET A 201     -10.909  -2.140  13.908  1.00 98.36           H  
ATOM   3157  CA  MET A 201     -11.242  -0.105  14.469  1.00 98.36           C  
ATOM   3158  HA  MET A 201     -12.272   0.228  14.591  1.00 98.36           H  
ATOM   3159  C   MET A 201     -10.423   1.060  13.906  1.00 98.36           C  
ATOM   3160  CB  MET A 201     -10.732  -0.500  15.851  1.00 98.36           C  
ATOM   3161  HB2 MET A 201     -10.496   0.413  16.398  1.00 98.36           H  
ATOM   3162  HB3 MET A 201      -9.825  -1.097  15.764  1.00 98.36           H  
ATOM   3163  O   MET A 201     -10.843   2.213  13.979  1.00 98.36           O  
ATOM   3164  CG  MET A 201     -11.787  -1.276  16.639  1.00 98.36           C  
ATOM   3165  HG2 MET A 201     -11.951  -2.249  16.174  1.00 98.36           H  
ATOM   3166  HG3 MET A 201     -12.731  -0.731  16.630  1.00 98.36           H  
ATOM   3167  SD  MET A 201     -11.287  -1.526  18.352  1.00 98.36           S  
ATOM   3168  CE  MET A 201     -11.626   0.119  19.024  1.00 98.36           C  
ATOM   3169  HE1 MET A 201     -12.551   0.087  19.601  1.00 98.36           H  
ATOM   3170  HE2 MET A 201     -11.737   0.850  18.223  1.00 98.36           H  
ATOM   3171  HE3 MET A 201     -10.799   0.415  19.669  1.00 98.36           H  
ATOM   3172  N   THR A 202      -9.279   0.766  13.285  1.00 97.69           N  
ATOM   3173  H   THR A 202      -8.981  -0.199  13.265  1.00 97.69           H  
ATOM   3174  CA  THR A 202      -8.463   1.786  12.613  1.00 97.69           C  
ATOM   3175  HA  THR A 202      -8.274   2.592  13.321  1.00 97.69           H  
ATOM   3176  C   THR A 202      -9.206   2.400  11.422  1.00 97.69           C  
ATOM   3177  CB  THR A 202      -7.104   1.210  12.189  1.00 97.69           C  
ATOM   3178  HB  THR A 202      -7.241   0.388  11.485  1.00 97.69           H  
ATOM   3179  O   THR A 202      -9.267   3.625  11.318  1.00 97.69           O  
ATOM   3180  CG2 THR A 202      -6.203   2.272  11.558  1.00 97.69           C  
ATOM   3181 HG21 THR A 202      -6.629   2.611  10.613  1.00 97.69           H  
ATOM   3182 HG22 THR A 202      -5.223   1.836  11.363  1.00 97.69           H  
ATOM   3183 HG23 THR A 202      -6.096   3.120  12.234  1.00 97.69           H  
ATOM   3184  OG1 THR A 202      -6.422   0.743  13.333  1.00 97.69           O  
ATOM   3185  HG1 THR A 202      -6.775  -0.120  13.560  1.00 97.69           H  
ATOM   3186  N   LEU A 203      -9.818   1.576  10.566  1.00 97.75           N  
ATOM   3187  H   LEU A 203      -9.746   0.582  10.731  1.00 97.75           H  
ATOM   3188  CA  LEU A 203     -10.546   2.006   9.371  1.00 97.75           C  
ATOM   3189  HA  LEU A 203      -9.880   2.633   8.779  1.00 97.75           H  
ATOM   3190  C   LEU A 203     -11.789   2.846   9.702  1.00 97.75           C  
ATOM   3191  CB  LEU A 203     -10.930   0.761   8.540  1.00 97.75           C  
ATOM   3192  HB2 LEU A 203     -10.026   0.215   8.269  1.00 97.75           H  
ATOM   3193  HB3 LEU A 203     -11.544   0.108   9.161  1.00 97.75           H  
ATOM   3194  O   LEU A 203     -12.064   3.814   9.001  1.00 97.75           O  
ATOM   3195  CG  LEU A 203     -11.721   1.102   7.260  1.00 97.75           C  
ATOM   3196  HG  LEU A 203     -12.604   1.683   7.530  1.00 97.75           H  
ATOM   3197  CD1 LEU A 203     -10.869   1.911   6.281  1.00 97.75           C  
ATOM   3198 HD11 LEU A 203     -11.411   2.001   5.340  1.00 97.75           H  
ATOM   3199 HD12 LEU A 203     -10.688   2.913   6.670  1.00 97.75           H  
ATOM   3200 HD13 LEU A 203      -9.919   1.408   6.101  1.00 97.75           H  
ATOM   3201  CD2 LEU A 203     -12.236  -0.136   6.529  1.00 97.75           C  
ATOM   3202 HD21 LEU A 203     -11.479  -0.537   5.855  1.00 97.75           H  
ATOM   3203 HD22 LEU A 203     -12.564  -0.896   7.238  1.00 97.75           H  
ATOM   3204 HD23 LEU A 203     -13.088   0.151   5.913  1.00 97.75           H  
ATOM   3205  N   PHE A 204     -12.553   2.498  10.738  1.00 98.28           N  
ATOM   3206  H   PHE A 204     -12.328   1.651  11.239  1.00 98.28           H  
ATOM   3207  CA  PHE A 204     -13.775   3.227  11.107  1.00 98.28           C  
ATOM   3208  HA  PHE A 204     -14.180   3.709  10.217  1.00 98.28           H  
ATOM   3209  C   PHE A 204     -13.542   4.393  12.072  1.00 98.28           C  
ATOM   3210  CB  PHE A 204     -14.856   2.249  11.578  1.00 98.28           C  
ATOM   3211  HB2 PHE A 204     -14.418   1.469  12.201  1.00 98.28           H  
ATOM   3212  HB3 PHE A 204     -15.583   2.789  12.183  1.00 98.28           H  
ATOM   3213  O   PHE A 204     -14.438   5.212  12.263  1.00 98.28           O  
ATOM   3214  CG  PHE A 204     -15.588   1.596  10.428  1.00 98.28           C  
ATOM   3215  CD1 PHE A 204     -16.771   2.172   9.937  1.00 98.28           C  
ATOM   3216  HD1 PHE A 204     -17.169   3.065  10.396  1.00 98.28           H  
ATOM   3217  CD2 PHE A 204     -15.077   0.431   9.829  1.00 98.28           C  
ATOM   3218  HD2 PHE A 204     -14.168  -0.016  10.202  1.00 98.28           H  
ATOM   3219  CE1 PHE A 204     -17.443   1.591   8.851  1.00 98.28           C  
ATOM   3220  HE1 PHE A 204     -18.346   2.050   8.477  1.00 98.28           H  
ATOM   3221  CE2 PHE A 204     -15.753  -0.156   8.747  1.00 98.28           C  
ATOM   3222  HE2 PHE A 204     -15.360  -1.057   8.299  1.00 98.28           H  
ATOM   3223  CZ  PHE A 204     -16.934   0.425   8.252  1.00 98.28           C  
ATOM   3224  HZ  PHE A 204     -17.447  -0.021   7.413  1.00 98.28           H  
ATOM   3225  N   SER A 205     -12.336   4.532  12.626  1.00 97.67           N  
ATOM   3226  H   SER A 205     -11.652   3.804  12.477  1.00 97.67           H  
ATOM   3227  CA  SER A 205     -11.903   5.793  13.242  1.00 97.67           C  
ATOM   3228  HA  SER A 205     -12.717   6.189  13.849  1.00 97.67           H  
ATOM   3229  C   SER A 205     -11.575   6.837  12.170  1.00 97.67           C  
ATOM   3230  CB  SER A 205     -10.706   5.556  14.169  1.00 97.67           C  
ATOM   3231  HB2 SER A 205     -10.900   4.687  14.798  1.00 97.67           H  
ATOM   3232  HB3 SER A 205     -10.591   6.423  14.820  1.00 97.67           H  
ATOM   3233  O   SER A 205     -11.421   6.502  10.993  1.00 97.67           O  
ATOM   3234  OG  SER A 205      -9.496   5.372  13.451  1.00 97.67           O  
ATOM   3235  HG  SER A 205      -9.644   4.738  12.745  1.00 97.67           H  
ATOM   3236  N   ASP A 206     -11.364   8.094  12.557  1.00 96.29           N  
ATOM   3237  H   ASP A 206     -11.596   8.383  13.497  1.00 96.29           H  
ATOM   3238  CA  ASP A 206     -10.979   9.145  11.603  1.00 96.29           C  
ATOM   3239  HA  ASP A 206     -11.727   9.194  10.811  1.00 96.29           H  
ATOM   3240  C   ASP A 206      -9.628   8.843  10.918  1.00 96.29           C  
ATOM   3241  CB  ASP A 206     -10.980  10.508  12.311  1.00 96.29           C  
ATOM   3242  HB2 ASP A 206     -10.648  11.267  11.603  1.00 96.29           H  
ATOM   3243  HB3 ASP A 206     -10.273  10.482  13.139  1.00 96.29           H  
ATOM   3244  O   ASP A 206      -9.354   9.297   9.810  1.00 96.29           O  
ATOM   3245  CG  ASP A 206     -12.366  10.924  12.825  1.00 96.29           C  
ATOM   3246  OD1 ASP A 206     -13.379  10.291  12.450  1.00 96.29           O  
ATOM   3247  OD2 ASP A 206     -12.410  11.857  13.654  1.00 96.29           O  
ATOM   3248  N   ARG A 207      -8.802   7.953  11.489  1.00 95.16           N  
ATOM   3249  H   ARG A 207      -9.111   7.540  12.358  1.00 95.16           H  
ATOM   3250  CA  ARG A 207      -7.565   7.453  10.849  1.00 95.16           C  
ATOM   3251  HA  ARG A 207      -6.923   8.302  10.615  1.00 95.16           H  
ATOM   3252  C   ARG A 207      -7.811   6.748   9.513  1.00 95.16           C  
ATOM   3253  CB  ARG A 207      -6.821   6.503  11.791  1.00 95.16           C  
ATOM   3254  HB2 ARG A 207      -7.426   5.611  11.953  1.00 95.16           H  
ATOM   3255  HB3 ARG A 207      -5.894   6.191  11.310  1.00 95.16           H  
ATOM   3256  O   ARG A 207      -6.897   6.673   8.692  1.00 95.16           O  
ATOM   3257  CG  ARG A 207      -6.483   7.151  13.138  1.00 95.16           C  
ATOM   3258  HG2 ARG A 207      -7.393   7.483  13.637  1.00 95.16           H  
ATOM   3259  HG3 ARG A 207      -5.828   8.007  12.976  1.00 95.16           H  
ATOM   3260  CD  ARG A 207      -5.787   6.123  14.026  1.00 95.16           C  
ATOM   3261  HD2 ARG A 207      -6.459   5.276  14.165  1.00 95.16           H  
ATOM   3262  HD3 ARG A 207      -4.881   5.782  13.526  1.00 95.16           H  
ATOM   3263  NE  ARG A 207      -5.454   6.705  15.334  1.00 95.16           N  
ATOM   3264  HE  ARG A 207      -5.837   7.620  15.524  1.00 95.16           H  
ATOM   3265  NH1 ARG A 207      -4.338   4.884  16.165  1.00 95.16           N  
ATOM   3266 HH11 ARG A 207      -3.917   4.389  16.939  1.00 95.16           H  
ATOM   3267 HH12 ARG A 207      -4.556   4.390  15.312  1.00 95.16           H  
ATOM   3268  NH2 ARG A 207      -4.611   6.704  17.440  1.00 95.16           N  
ATOM   3269 HH21 ARG A 207      -5.080   7.584  17.600  1.00 95.16           H  
ATOM   3270 HH22 ARG A 207      -4.161   6.218  18.203  1.00 95.16           H  
ATOM   3271  CZ  ARG A 207      -4.797   6.098  16.302  1.00 95.16           C  
ATOM   3272  N   GLY A 208      -9.023   6.244   9.284  1.00 95.64           N  
ATOM   3273  H   GLY A 208      -9.721   6.341  10.008  1.00 95.64           H  
ATOM   3274  CA  GLY A 208      -9.446   5.666   8.012  1.00 95.64           C  
ATOM   3275  HA2 GLY A 208      -8.635   5.068   7.598  1.00 95.64           H  
ATOM   3276  HA3 GLY A 208     -10.297   5.008   8.187  1.00 95.64           H  
ATOM   3277  C   GLY A 208      -9.866   6.687   6.958  1.00 95.64           C  
ATOM   3278  O   GLY A 208     -10.320   6.277   5.895  1.00 95.64           O  
ATOM   3279  N   THR A 209      -9.711   7.987   7.214  1.00 97.20           N  
ATOM   3280  H   THR A 209      -9.490   8.263   8.160  1.00 97.20           H  
ATOM   3281  CA  THR A 209      -9.985   9.097   6.286  1.00 97.20           C  
ATOM   3282  HA  THR A 209      -9.933   8.739   5.258  1.00 97.20           H  
ATOM   3283  C   THR A 209      -8.905  10.191   6.413  1.00 97.20           C  
ATOM   3284  CB  THR A 209     -11.416   9.651   6.511  1.00 97.20           C  
ATOM   3285  HB  THR A 209     -11.510  10.647   6.079  1.00 97.20           H  
ATOM   3286  O   THR A 209      -9.193  11.291   6.877  1.00 97.20           O  
ATOM   3287  CG2 THR A 209     -12.460   8.742   5.860  1.00 97.20           C  
ATOM   3288 HG21 THR A 209     -13.438   9.219   5.924  1.00 97.20           H  
ATOM   3289 HG22 THR A 209     -12.501   7.780   6.371  1.00 97.20           H  
ATOM   3290 HG23 THR A 209     -12.216   8.583   4.810  1.00 97.20           H  
ATOM   3291  OG1 THR A 209     -11.764   9.664   7.879  1.00 97.20           O  
ATOM   3292  HG1 THR A 209     -11.809  10.568   8.201  1.00 97.20           H  
ATOM   3293  N   PRO A 210      -7.629   9.938   6.035  1.00 97.23           N  
ATOM   3294  CA  PRO A 210      -6.572  10.949   6.062  1.00 97.23           C  
ATOM   3295  HA  PRO A 210      -6.402  11.241   7.098  1.00 97.23           H  
ATOM   3296  C   PRO A 210      -6.922  12.185   5.229  1.00 97.23           C  
ATOM   3297  CB  PRO A 210      -5.305  10.276   5.517  1.00 97.23           C  
ATOM   3298  HB2 PRO A 210      -5.196  10.471   4.451  1.00 97.23           H  
ATOM   3299  HB3 PRO A 210      -4.417  10.610   6.055  1.00 97.23           H  
ATOM   3300  O   PRO A 210      -7.441  12.073   4.120  1.00 97.23           O  
ATOM   3301  CG  PRO A 210      -5.572   8.791   5.730  1.00 97.23           C  
ATOM   3302  HG2 PRO A 210      -5.339   8.513   6.758  1.00 97.23           H  
ATOM   3303  HG3 PRO A 210      -5.021   8.174   5.020  1.00 97.23           H  
ATOM   3304  CD  PRO A 210      -7.073   8.713   5.501  1.00 97.23           C  
ATOM   3305  HD2 PRO A 210      -7.241   8.734   4.424  1.00 97.23           H  
ATOM   3306  HD3 PRO A 210      -7.480   7.816   5.968  1.00 97.23           H  
ATOM   3307  N   ALA A 211      -6.560  13.364   5.735  1.00 97.25           N  
ATOM   3308  H   ALA A 211      -6.130  13.382   6.649  1.00 97.25           H  
ATOM   3309  CA  ALA A 211      -6.857  14.639   5.085  1.00 97.25           C  
ATOM   3310  HA  ALA A 211      -7.867  14.574   4.680  1.00 97.25           H  
ATOM   3311  C   ALA A 211      -5.920  14.971   3.907  1.00 97.25           C  
ATOM   3312  CB  ALA A 211      -6.843  15.736   6.156  1.00 97.25           C  
ATOM   3313  HB1 ALA A 211      -5.848  15.820   6.593  1.00 97.25           H  
ATOM   3314  HB2 ALA A 211      -7.569  15.500   6.934  1.00 97.25           H  
ATOM   3315  HB3 ALA A 211      -7.123  16.687   5.705  1.00 97.25           H  
ATOM   3316  O   ALA A 211      -6.200  15.865   3.107  1.00 97.25           O  
ATOM   3317  N   SER A 212      -4.778  14.281   3.825  1.00 97.89           N  
ATOM   3318  H   SER A 212      -4.623  13.562   4.518  1.00 97.89           H  
ATOM   3319  CA  SER A 212      -3.751  14.436   2.792  1.00 97.89           C  
ATOM   3320  HA  SER A 212      -4.217  14.527   1.811  1.00 97.89           H  
ATOM   3321  C   SER A 212      -2.809  13.228   2.802  1.00 97.89           C  
ATOM   3322  CB  SER A 212      -2.949  15.714   3.063  1.00 97.89           C  
ATOM   3323  HB2 SER A 212      -3.559  16.588   2.832  1.00 97.89           H  
ATOM   3324  HB3 SER A 212      -2.671  15.744   4.116  1.00 97.89           H  
ATOM   3325  O   SER A 212      -2.467  12.723   3.875  1.00 97.89           O  
ATOM   3326  OG  SER A 212      -1.771  15.734   2.289  1.00 97.89           O  
ATOM   3327  HG  SER A 212      -1.865  16.396   1.600  1.00 97.89           H  
ATOM   3328  N   PHE A 213      -2.299  12.821   1.631  1.00 98.12           N  
ATOM   3329  H   PHE A 213      -2.598  13.279   0.782  1.00 98.12           H  
ATOM   3330  CA  PHE A 213      -1.199  11.847   1.552  1.00 98.12           C  
ATOM   3331  HA  PHE A 213      -1.509  10.929   2.051  1.00 98.12           H  
ATOM   3332  C   PHE A 213       0.068  12.329   2.277  1.00 98.12           C  
ATOM   3333  CB  PHE A 213      -0.854  11.541   0.083  1.00 98.12           C  
ATOM   3334  HB2 PHE A 213       0.040  10.917   0.068  1.00 98.12           H  
ATOM   3335  HB3 PHE A 213      -0.601  12.476  -0.417  1.00 98.12           H  
ATOM   3336  O   PHE A 213       0.853  11.512   2.743  1.00 98.12           O  
ATOM   3337  CG  PHE A 213      -1.916  10.812  -0.723  1.00 98.12           C  
ATOM   3338  CD1 PHE A 213      -2.562   9.676  -0.196  1.00 98.12           C  
ATOM   3339  HD1 PHE A 213      -2.336   9.332   0.803  1.00 98.12           H  
ATOM   3340  CD2 PHE A 213      -2.240  11.248  -2.022  1.00 98.12           C  
ATOM   3341  HD2 PHE A 213      -1.765  12.123  -2.441  1.00 98.12           H  
ATOM   3342  CE1 PHE A 213      -3.524   8.987  -0.954  1.00 98.12           C  
ATOM   3343  HE1 PHE A 213      -4.027   8.124  -0.544  1.00 98.12           H  
ATOM   3344  CE2 PHE A 213      -3.215  10.567  -2.775  1.00 98.12           C  
ATOM   3345  HE2 PHE A 213      -3.494  10.927  -3.754  1.00 98.12           H  
ATOM   3346  CZ  PHE A 213      -3.855   9.436  -2.243  1.00 98.12           C  
ATOM   3347  HZ  PHE A 213      -4.618   8.933  -2.818  1.00 98.12           H  
ATOM   3348  N   ARG A 214       0.255  13.648   2.412  1.00 98.10           N  
ATOM   3349  H   ARG A 214      -0.468  14.255   2.055  1.00 98.10           H  
ATOM   3350  CA  ARG A 214       1.400  14.293   3.074  1.00 98.10           C  
ATOM   3351  HA  ARG A 214       2.310  13.729   2.868  1.00 98.10           H  
ATOM   3352  C   ARG A 214       1.273  14.373   4.592  1.00 98.10           C  
ATOM   3353  CB  ARG A 214       1.561  15.727   2.548  1.00 98.10           C  
ATOM   3354  HB2 ARG A 214       0.736  16.332   2.925  1.00 98.10           H  
ATOM   3355  HB3 ARG A 214       2.481  16.146   2.955  1.00 98.10           H  
ATOM   3356  O   ARG A 214       2.195  14.855   5.229  1.00 98.10           O  
ATOM   3357  CG  ARG A 214       1.600  15.836   1.018  1.00 98.10           C  
ATOM   3358  HG2 ARG A 214       0.644  15.529   0.594  1.00 98.10           H  
ATOM   3359  HG3 ARG A 214       2.376  15.174   0.634  1.00 98.10           H  
ATOM   3360  CD  ARG A 214       1.884  17.274   0.575  1.00 98.10           C  
ATOM   3361  HD2 ARG A 214       2.853  17.587   0.966  1.00 98.10           H  
ATOM   3362  HD3 ARG A 214       1.945  17.291  -0.513  1.00 98.10           H  
ATOM   3363  NE  ARG A 214       0.817  18.199   1.001  1.00 98.10           N  
ATOM   3364  HE  ARG A 214      -0.129  17.954   0.748  1.00 98.10           H  
ATOM   3365  NH1 ARG A 214       2.129  19.869   1.888  1.00 98.10           N  
ATOM   3366 HH11 ARG A 214       2.969  19.384   1.606  1.00 98.10           H  
ATOM   3367 HH12 ARG A 214       2.272  20.849   2.085  1.00 98.10           H  
ATOM   3368  NH2 ARG A 214      -0.085  20.134   1.745  1.00 98.10           N  
ATOM   3369 HH21 ARG A 214       0.063  21.089   2.039  1.00 98.10           H  
ATOM   3370 HH22 ARG A 214      -0.954  19.862   1.309  1.00 98.10           H  
ATOM   3371  CZ  ARG A 214       0.962  19.389   1.552  1.00 98.10           C  
ATOM   3372  N   LYS A 215       0.119  14.009   5.161  1.00 98.11           N  
ATOM   3373  H   LYS A 215      -0.598  13.643   4.550  1.00 98.11           H  
ATOM   3374  CA  LYS A 215      -0.175  14.082   6.605  1.00 98.11           C  
ATOM   3375  HA  LYS A 215       0.746  14.320   7.138  1.00 98.11           H  
ATOM   3376  C   LYS A 215      -0.609  12.724   7.148  1.00 98.11           C  
ATOM   3377  CB  LYS A 215      -1.195  15.187   6.914  1.00 98.11           C  
ATOM   3378  HB2 LYS A 215      -2.126  14.981   6.386  1.00 98.11           H  
ATOM   3379  HB3 LYS A 215      -1.395  15.170   7.986  1.00 98.11           H  
ATOM   3380  O   LYS A 215      -1.540  12.617   7.945  1.00 98.11           O  
ATOM   3381  CG  LYS A 215      -0.695  16.591   6.556  1.00 98.11           C  
ATOM   3382  HG2 LYS A 215       0.272  16.760   7.031  1.00 98.11           H  
ATOM   3383  HG3 LYS A 215      -0.587  16.686   5.476  1.00 98.11           H  
ATOM   3384  CD  LYS A 215      -1.695  17.633   7.068  1.00 98.11           C  
ATOM   3385  HD2 LYS A 215      -2.656  17.475   6.579  1.00 98.11           H  
ATOM   3386  HD3 LYS A 215      -1.807  17.508   8.145  1.00 98.11           H  
ATOM   3387  CE  LYS A 215      -1.197  19.049   6.780  1.00 98.11           C  
ATOM   3388  HE2 LYS A 215      -0.210  19.162   7.228  1.00 98.11           H  
ATOM   3389  HE3 LYS A 215      -1.090  19.171   5.702  1.00 98.11           H  
ATOM   3390  NZ  LYS A 215      -2.128  20.065   7.331  1.00 98.11           N  
ATOM   3391  HZ1 LYS A 215      -2.209  19.955   8.332  1.00 98.11           H  
ATOM   3392  HZ2 LYS A 215      -3.044  19.968   6.917  1.00 98.11           H  
ATOM   3393  HZ3 LYS A 215      -1.783  20.995   7.140  1.00 98.11           H  
ATOM   3394  N   MET A 216       0.042  11.669   6.672  1.00 97.80           N  
ATOM   3395  H   MET A 216       0.817  11.839   6.047  1.00 97.80           H  
ATOM   3396  CA  MET A 216      -0.179  10.300   7.125  1.00 97.80           C  
ATOM   3397  HA  MET A 216      -0.623  10.337   8.120  1.00 97.80           H  
ATOM   3398  C   MET A 216       1.152   9.567   7.252  1.00 97.80           C  
ATOM   3399  CB  MET A 216      -1.174   9.562   6.214  1.00 97.80           C  
ATOM   3400  HB2 MET A 216      -2.076  10.164   6.112  1.00 97.80           H  
ATOM   3401  HB3 MET A 216      -1.447   8.617   6.684  1.00 97.80           H  
ATOM   3402  O   MET A 216       2.130   9.868   6.568  1.00 97.80           O  
ATOM   3403  CG  MET A 216      -0.618   9.265   4.820  1.00 97.80           C  
ATOM   3404  HG2 MET A 216      -0.337  10.209   4.355  1.00 97.80           H  
ATOM   3405  HG3 MET A 216       0.275   8.647   4.917  1.00 97.80           H  
ATOM   3406  SD  MET A 216      -1.775   8.410   3.721  1.00 97.80           S  
ATOM   3407  CE  MET A 216      -0.616   8.044   2.377  1.00 97.80           C  
ATOM   3408  HE1 MET A 216      -1.136   7.525   1.571  1.00 97.80           H  
ATOM   3409  HE2 MET A 216       0.184   7.405   2.750  1.00 97.80           H  
ATOM   3410  HE3 MET A 216      -0.182   8.968   1.997  1.00 97.80           H  
ATOM   3411  N   HIS A 217       1.199   8.607   8.163  1.00 97.98           N  
ATOM   3412  H   HIS A 217       0.352   8.363   8.656  1.00 97.98           H  
ATOM   3413  CA  HIS A 217       2.354   7.733   8.332  1.00 97.98           C  
ATOM   3414  HA  HIS A 217       3.267   8.302   8.155  1.00 97.98           H  
ATOM   3415  C   HIS A 217       2.337   6.602   7.293  1.00 97.98           C  
ATOM   3416  CB  HIS A 217       2.367   7.247   9.788  1.00 97.98           C  
ATOM   3417  HB2 HIS A 217       1.415   6.759  10.001  1.00 97.98           H  
ATOM   3418  HB3 HIS A 217       3.166   6.518   9.920  1.00 97.98           H  
ATOM   3419  O   HIS A 217       1.313   6.357   6.660  1.00 97.98           O  
ATOM   3420  CG  HIS A 217       2.562   8.361  10.792  1.00 97.98           C  
ATOM   3421  CD2 HIS A 217       2.412   8.287  12.149  1.00 97.98           C  
ATOM   3422  HD2 HIS A 217       2.116   7.416  12.716  1.00 97.98           H  
ATOM   3423  ND1 HIS A 217       2.919   9.659  10.510  1.00 97.98           N  
ATOM   3424  HD1 HIS A 217       2.864  10.079   9.593  1.00 97.98           H  
ATOM   3425  CE1 HIS A 217       3.046  10.329  11.667  1.00 97.98           C  
ATOM   3426  HE1 HIS A 217       3.280  11.379  11.756  1.00 97.98           H  
ATOM   3427  NE2 HIS A 217       2.743   9.527  12.698  1.00 97.98           N  
ATOM   3428  N   GLY A 218       3.469   5.926   7.119  1.00 98.17           N  
ATOM   3429  H   GLY A 218       4.268   6.208   7.669  1.00 98.17           H  
ATOM   3430  CA  GLY A 218       3.603   4.693   6.346  1.00 98.17           C  
ATOM   3431  HA2 GLY A 218       2.636   4.386   5.949  1.00 98.17           H  
ATOM   3432  HA3 GLY A 218       4.281   4.852   5.507  1.00 98.17           H  
ATOM   3433  C   GLY A 218       4.162   3.579   7.227  1.00 98.17           C  
ATOM   3434  O   GLY A 218       5.033   3.820   8.061  1.00 98.17           O  
ATOM   3435  N   TYR A 219       3.666   2.361   7.061  1.00 98.28           N  
ATOM   3436  H   TYR A 219       2.899   2.237   6.415  1.00 98.28           H  
ATOM   3437  CA  TYR A 219       4.002   1.220   7.901  1.00 98.28           C  
ATOM   3438  HA  TYR A 219       4.914   1.419   8.464  1.00 98.28           H  
ATOM   3439  C   TYR A 219       4.211  -0.021   7.052  1.00 98.28           C  
ATOM   3440  CB  TYR A 219       2.871   0.944   8.889  1.00 98.28           C  
ATOM   3441  HB2 TYR A 219       1.978   0.677   8.323  1.00 98.28           H  
ATOM   3442  HB3 TYR A 219       3.144   0.078   9.492  1.00 98.28           H  
ATOM   3443  O   TYR A 219       3.344  -0.401   6.262  1.00 98.28           O  
ATOM   3444  CG  TYR A 219       2.535   2.095   9.806  1.00 98.28           C  
ATOM   3445  CD1 TYR A 219       3.204   2.222  11.032  1.00 98.28           C  
ATOM   3446  HD1 TYR A 219       3.930   1.464  11.288  1.00 98.28           H  
ATOM   3447  CD2 TYR A 219       1.536   3.012   9.444  1.00 98.28           C  
ATOM   3448  HD2 TYR A 219       1.031   2.901   8.496  1.00 98.28           H  
ATOM   3449  CE1 TYR A 219       2.877   3.272  11.911  1.00 98.28           C  
ATOM   3450  HE1 TYR A 219       3.364   3.356  12.871  1.00 98.28           H  
ATOM   3451  CE2 TYR A 219       1.186   4.050  10.322  1.00 98.28           C  
ATOM   3452  HE2 TYR A 219       0.390   4.734  10.066  1.00 98.28           H  
ATOM   3453  OH  TYR A 219       1.484   5.149  12.424  1.00 98.28           O  
ATOM   3454  HH  TYR A 219       1.949   5.065  13.260  1.00 98.28           H  
ATOM   3455  CZ  TYR A 219       1.855   4.180  11.553  1.00 98.28           C  
ATOM   3456  N   SER A 220       5.340  -0.685   7.274  1.00 97.19           N  
ATOM   3457  H   SER A 220       6.034  -0.274   7.883  1.00 97.19           H  
ATOM   3458  CA  SER A 220       5.586  -2.013   6.716  1.00 97.19           C  
ATOM   3459  HA  SER A 220       5.605  -1.943   5.628  1.00 97.19           H  
ATOM   3460  C   SER A 220       4.468  -2.996   7.034  1.00 97.19           C  
ATOM   3461  CB  SER A 220       6.935  -2.560   7.185  1.00 97.19           C  
ATOM   3462  HB2 SER A 220       7.010  -3.613   6.915  1.00 97.19           H  
ATOM   3463  HB3 SER A 220       7.740  -2.008   6.700  1.00 97.19           H  
ATOM   3464  O   SER A 220       4.033  -3.711   6.129  1.00 97.19           O  
ATOM   3465  OG  SER A 220       7.062  -2.438   8.585  1.00 97.19           O  
ATOM   3466  HG  SER A 220       7.118  -1.509   8.818  1.00 97.19           H  
ATOM   3467  N   GLY A 221       4.012  -3.014   8.291  1.00 93.11           N  
ATOM   3468  H   GLY A 221       4.495  -2.430   8.959  1.00 93.11           H  
ATOM   3469  CA  GLY A 221       3.083  -4.001   8.848  1.00 93.11           C  
ATOM   3470  HA2 GLY A 221       2.769  -3.693   9.845  1.00 93.11           H  
ATOM   3471  HA3 GLY A 221       2.201  -4.070   8.211  1.00 93.11           H  
ATOM   3472  C   GLY A 221       3.723  -5.388   8.951  1.00 93.11           C  
ATOM   3473  O   GLY A 221       3.683  -6.024   9.996  1.00 93.11           O  
ATOM   3474  N   HIS A 222       4.371  -5.824   7.875  1.00 95.89           N  
ATOM   3475  H   HIS A 222       4.308  -5.262   7.038  1.00 95.89           H  
ATOM   3476  CA  HIS A 222       5.178  -7.026   7.815  1.00 95.89           C  
ATOM   3477  HA  HIS A 222       4.603  -7.854   8.229  1.00 95.89           H  
ATOM   3478  C   HIS A 222       6.474  -6.900   8.592  1.00 95.89           C  
ATOM   3479  CB  HIS A 222       5.530  -7.341   6.365  1.00 95.89           C  
ATOM   3480  HB2 HIS A 222       6.210  -8.193   6.342  1.00 95.89           H  
ATOM   3481  HB3 HIS A 222       6.031  -6.486   5.911  1.00 95.89           H  
ATOM   3482  O   HIS A 222       7.168  -5.881   8.554  1.00 95.89           O  
ATOM   3483  CG  HIS A 222       4.319  -7.698   5.576  1.00 95.89           C  
ATOM   3484  CD2 HIS A 222       3.830  -7.047   4.488  1.00 95.89           C  
ATOM   3485  HD2 HIS A 222       4.259  -6.164   4.037  1.00 95.89           H  
ATOM   3486  ND1 HIS A 222       3.482  -8.746   5.840  1.00 95.89           N  
ATOM   3487  HD1 HIS A 222       3.576  -9.411   6.594  1.00 95.89           H  
ATOM   3488  CE1 HIS A 222       2.528  -8.761   4.914  1.00 95.89           C  
ATOM   3489  HE1 HIS A 222       1.742  -9.500   4.856  1.00 95.89           H  
ATOM   3490  NE2 HIS A 222       2.687  -7.738   4.069  1.00 95.89           N  
ATOM   3491  N   THR A 223       6.851  -8.027   9.169  1.00 96.47           N  
ATOM   3492  H   THR A 223       6.203  -8.802   9.166  1.00 96.47           H  
ATOM   3493  CA  THR A 223       8.179  -8.248   9.716  1.00 96.47           C  
ATOM   3494  HA  THR A 223       8.538  -7.327  10.173  1.00 96.47           H  
ATOM   3495  C   THR A 223       9.134  -8.645   8.590  1.00 96.47           C  
ATOM   3496  CB  THR A 223       8.069  -9.306  10.814  1.00 96.47           C  
ATOM   3497  HB  THR A 223       7.619 -10.216  10.416  1.00 96.47           H  
ATOM   3498  O   THR A 223       8.867  -9.585   7.842  1.00 96.47           O  
ATOM   3499  CG2 THR A 223       9.419  -9.624  11.434  1.00 96.47           C  
ATOM   3500 HG21 THR A 223       9.282 -10.287  12.289  1.00 96.47           H  
ATOM   3501 HG22 THR A 223       9.895  -8.697  11.753  1.00 96.47           H  
ATOM   3502 HG23 THR A 223      10.045 -10.124  10.695  1.00 96.47           H  
ATOM   3503  OG1 THR A 223       7.247  -8.765  11.818  1.00 96.47           O  
ATOM   3504  HG1 THR A 223       6.697  -9.460  12.186  1.00 96.47           H  
ATOM   3505  N   TYR A 224      10.265  -7.957   8.468  1.00 96.89           N  
ATOM   3506  H   TYR A 224      10.416  -7.187   9.104  1.00 96.89           H  
ATOM   3507  CA  TYR A 224      11.369  -8.318   7.569  1.00 96.89           C  
ATOM   3508  HA  TYR A 224      11.061  -9.125   6.903  1.00 96.89           H  
ATOM   3509  C   TYR A 224      12.564  -8.825   8.375  1.00 96.89           C  
ATOM   3510  CB  TYR A 224      11.755  -7.118   6.696  1.00 96.89           C  
ATOM   3511  HB2 TYR A 224      11.968  -6.262   7.336  1.00 96.89           H  
ATOM   3512  HB3 TYR A 224      12.670  -7.353   6.153  1.00 96.89           H  
ATOM   3513  O   TYR A 224      12.637  -8.598   9.581  1.00 96.89           O  
ATOM   3514  CG  TYR A 224      10.692  -6.735   5.687  1.00 96.89           C  
ATOM   3515  CD1 TYR A 224      10.698  -7.317   4.404  1.00 96.89           C  
ATOM   3516  HD1 TYR A 224      11.469  -8.024   4.136  1.00 96.89           H  
ATOM   3517  CD2 TYR A 224       9.684  -5.817   6.041  1.00 96.89           C  
ATOM   3518  HD2 TYR A 224       9.657  -5.403   7.038  1.00 96.89           H  
ATOM   3519  CE1 TYR A 224       9.698  -6.979   3.471  1.00 96.89           C  
ATOM   3520  HE1 TYR A 224       9.694  -7.418   2.484  1.00 96.89           H  
ATOM   3521  CE2 TYR A 224       8.683  -5.482   5.112  1.00 96.89           C  
ATOM   3522  HE2 TYR A 224       7.893  -4.802   5.397  1.00 96.89           H  
ATOM   3523  OH  TYR A 224       7.701  -5.745   2.946  1.00 96.89           O  
ATOM   3524  HH  TYR A 224       7.041  -5.185   3.360  1.00 96.89           H  
ATOM   3525  CZ  TYR A 224       8.685  -6.064   3.828  1.00 96.89           C  
ATOM   3526  N   LYS A 225      13.517  -9.489   7.719  1.00 95.32           N  
ATOM   3527  H   LYS A 225      13.407  -9.645   6.727  1.00 95.32           H  
ATOM   3528  CA  LYS A 225      14.823  -9.804   8.307  1.00 95.32           C  
ATOM   3529  HA  LYS A 225      14.794  -9.666   9.388  1.00 95.32           H  
ATOM   3530  C   LYS A 225      15.864  -8.853   7.732  1.00 95.32           C  
ATOM   3531  CB  LYS A 225      15.208 -11.260   8.025  1.00 95.32           C  
ATOM   3532  HB2 LYS A 225      15.190 -11.394   6.943  1.00 95.32           H  
ATOM   3533  HB3 LYS A 225      16.225 -11.427   8.380  1.00 95.32           H  
ATOM   3534  O   LYS A 225      16.028  -8.795   6.516  1.00 95.32           O  
ATOM   3535  CG  LYS A 225      14.280 -12.301   8.677  1.00 95.32           C  
ATOM   3536  HG2 LYS A 225      14.237 -12.110   9.750  1.00 95.32           H  
ATOM   3537  HG3 LYS A 225      13.275 -12.199   8.267  1.00 95.32           H  
ATOM   3538  CD  LYS A 225      14.770 -13.747   8.453  1.00 95.32           C  
ATOM   3539  HD2 LYS A 225      15.736 -13.873   8.943  1.00 95.32           H  
ATOM   3540  HD3 LYS A 225      14.062 -14.440   8.907  1.00 95.32           H  
ATOM   3541  CE  LYS A 225      14.920 -14.059   6.956  1.00 95.32           C  
ATOM   3542  HE2 LYS A 225      13.957 -13.951   6.458  1.00 95.32           H  
ATOM   3543  HE3 LYS A 225      15.595 -13.318   6.527  1.00 95.32           H  
ATOM   3544  NZ  LYS A 225      15.504 -15.387   6.657  1.00 95.32           N  
ATOM   3545  HZ1 LYS A 225      16.280 -15.618   7.261  1.00 95.32           H  
ATOM   3546  HZ2 LYS A 225      14.830 -16.138   6.625  1.00 95.32           H  
ATOM   3547  HZ3 LYS A 225      15.968 -15.325   5.762  1.00 95.32           H  
ATOM   3548  N   PHE A 226      16.583  -8.135   8.585  1.00 95.53           N  
ATOM   3549  H   PHE A 226      16.405  -8.252   9.572  1.00 95.53           H  
ATOM   3550  CA  PHE A 226      17.838  -7.493   8.190  1.00 95.53           C  
ATOM   3551  HA  PHE A 226      17.860  -7.330   7.113  1.00 95.53           H  
ATOM   3552  C   PHE A 226      18.984  -8.440   8.504  1.00 95.53           C  
ATOM   3553  CB  PHE A 226      17.997  -6.134   8.870  1.00 95.53           C  
ATOM   3554  HB2 PHE A 226      19.059  -5.890   8.861  1.00 95.53           H  
ATOM   3555  HB3 PHE A 226      17.693  -6.214   9.914  1.00 95.53           H  
ATOM   3556  O   PHE A 226      19.058  -8.972   9.611  1.00 95.53           O  
ATOM   3557  CG  PHE A 226      17.268  -4.967   8.229  1.00 95.53           C  
ATOM   3558  CD1 PHE A 226      16.352  -5.135   7.165  1.00 95.53           C  
ATOM   3559  HD1 PHE A 226      16.122  -6.113   6.770  1.00 95.53           H  
ATOM   3560  CD2 PHE A 226      17.539  -3.671   8.704  1.00 95.53           C  
ATOM   3561  HD2 PHE A 226      18.246  -3.531   9.508  1.00 95.53           H  
ATOM   3562  CE1 PHE A 226      15.710  -4.022   6.599  1.00 95.53           C  
ATOM   3563  HE1 PHE A 226      15.011  -4.160   5.787  1.00 95.53           H  
ATOM   3564  CE2 PHE A 226      16.897  -2.558   8.136  1.00 95.53           C  
ATOM   3565  HE2 PHE A 226      17.117  -1.566   8.500  1.00 95.53           H  
ATOM   3566  CZ  PHE A 226      15.977  -2.734   7.090  1.00 95.53           C  
ATOM   3567  HZ  PHE A 226      15.480  -1.875   6.663  1.00 95.53           H  
ATOM   3568  N   THR A 227      19.827  -8.693   7.507  1.00 91.91           N  
ATOM   3569  H   THR A 227      19.729  -8.183   6.641  1.00 91.91           H  
ATOM   3570  CA  THR A 227      20.820  -9.768   7.532  1.00 91.91           C  
ATOM   3571  HA  THR A 227      20.805 -10.243   8.513  1.00 91.91           H  
ATOM   3572  C   THR A 227      22.228  -9.231   7.333  1.00 91.91           C  
ATOM   3573  CB  THR A 227      20.497 -10.868   6.505  1.00 91.91           C  
ATOM   3574  HB  THR A 227      21.200 -11.690   6.639  1.00 91.91           H  
ATOM   3575  O   THR A 227      22.439  -8.169   6.735  1.00 91.91           O  
ATOM   3576  CG2 THR A 227      19.077 -11.401   6.681  1.00 91.91           C  
ATOM   3577 HG21 THR A 227      18.902 -11.658   7.726  1.00 91.91           H  
ATOM   3578 HG22 THR A 227      18.345 -10.660   6.362  1.00 91.91           H  
ATOM   3579 HG23 THR A 227      18.958 -12.302   6.080  1.00 91.91           H  
ATOM   3580  OG1 THR A 227      20.576 -10.407   5.176  1.00 91.91           O  
ATOM   3581  HG1 THR A 227      20.325 -11.149   4.620  1.00 91.91           H  
ATOM   3582  N   LYS A 228      23.207  -9.978   7.852  1.00 89.99           N  
ATOM   3583  H   LYS A 228      22.953 -10.795   8.388  1.00 89.99           H  
ATOM   3584  CA  LYS A 228      24.633  -9.679   7.713  1.00 89.99           C  
ATOM   3585  HA  LYS A 228      24.727  -8.833   7.032  1.00 89.99           H  
ATOM   3586  C   LYS A 228      25.403 -10.860   7.109  1.00 89.99           C  
ATOM   3587  CB  LYS A 228      25.209  -9.268   9.075  1.00 89.99           C  
ATOM   3588  HB2 LYS A 228      26.295  -9.202   9.006  1.00 89.99           H  
ATOM   3589  HB3 LYS A 228      24.954 -10.030   9.812  1.00 89.99           H  
ATOM   3590  O   LYS A 228      24.971 -12.005   7.234  1.00 89.99           O  
ATOM   3591  CG  LYS A 228      24.661  -7.904   9.525  1.00 89.99           C  
ATOM   3592  HG2 LYS A 228      23.597  -7.993   9.745  1.00 89.99           H  
ATOM   3593  HG3 LYS A 228      24.782  -7.184   8.717  1.00 89.99           H  
ATOM   3594  CD  LYS A 228      25.378  -7.356  10.762  1.00 89.99           C  
ATOM   3595  HD2 LYS A 228      26.431  -7.189  10.534  1.00 89.99           H  
ATOM   3596  HD3 LYS A 228      24.922  -6.398  11.010  1.00 89.99           H  
ATOM   3597  CE  LYS A 228      25.247  -8.313  11.948  1.00 89.99           C  
ATOM   3598  HE2 LYS A 228      24.215  -8.660  12.002  1.00 89.99           H  
ATOM   3599  HE3 LYS A 228      25.874  -9.189  11.779  1.00 89.99           H  
ATOM   3600  NZ  LYS A 228      25.614  -7.651  13.216  1.00 89.99           N  
ATOM   3601  HZ1 LYS A 228      25.451  -8.284  13.986  1.00 89.99           H  
ATOM   3602  HZ2 LYS A 228      25.046  -6.825  13.339  1.00 89.99           H  
ATOM   3603  HZ3 LYS A 228      26.586  -7.377  13.200  1.00 89.99           H  
ATOM   3604  N   PRO A 229      26.580 -10.615   6.497  1.00 85.35           N  
ATOM   3605  CA  PRO A 229      27.394 -11.656   5.862  1.00 85.35           C  
ATOM   3606  HA  PRO A 229      26.815 -12.091   5.047  1.00 85.35           H  
ATOM   3607  C   PRO A 229      27.859 -12.790   6.786  1.00 85.35           C  
ATOM   3608  CB  PRO A 229      28.610 -10.920   5.290  1.00 85.35           C  
ATOM   3609  HB2 PRO A 229      28.974 -11.394   4.378  1.00 85.35           H  
ATOM   3610  HB3 PRO A 229      29.404 -10.872   6.035  1.00 85.35           H  
ATOM   3611  O   PRO A 229      28.235 -13.853   6.291  1.00 85.35           O  
ATOM   3612  CG  PRO A 229      28.092  -9.513   5.023  1.00 85.35           C  
ATOM   3613  HG2 PRO A 229      27.563  -9.490   4.071  1.00 85.35           H  
ATOM   3614  HG3 PRO A 229      28.893  -8.773   5.038  1.00 85.35           H  
ATOM   3615  CD  PRO A 229      27.103  -9.299   6.161  1.00 85.35           C  
ATOM   3616  HD2 PRO A 229      26.307  -8.649   5.799  1.00 85.35           H  
ATOM   3617  HD3 PRO A 229      27.605  -8.863   7.024  1.00 85.35           H  
ATOM   3618  N   ASP A 230      27.863 -12.569   8.104  1.00 85.98           N  
ATOM   3619  H   ASP A 230      27.462 -11.710   8.453  1.00 85.98           H  
ATOM   3620  CA  ASP A 230      28.189 -13.581   9.116  1.00 85.98           C  
ATOM   3621  HA  ASP A 230      29.022 -14.176   8.742  1.00 85.98           H  
ATOM   3622  C   ASP A 230      27.039 -14.576   9.379  1.00 85.98           C  
ATOM   3623  CB  ASP A 230      28.671 -12.886  10.406  1.00 85.98           C  
ATOM   3624  HB2 ASP A 230      29.010 -13.649  11.106  1.00 85.98           H  
ATOM   3625  HB3 ASP A 230      29.531 -12.263  10.159  1.00 85.98           H  
ATOM   3626  O   ASP A 230      27.229 -15.554  10.102  1.00 85.98           O  
ATOM   3627  CG  ASP A 230      27.618 -12.014  11.106  1.00 85.98           C  
ATOM   3628  OD1 ASP A 230      26.446 -11.999  10.667  1.00 85.98           O  
ATOM   3629  OD2 ASP A 230      27.979 -11.302  12.064  1.00 85.98           O  
ATOM   3630  N   GLY A 231      25.870 -14.363   8.765  1.00 85.28           N  
ATOM   3631  H   GLY A 231      25.774 -13.525   8.210  1.00 85.28           H  
ATOM   3632  CA  GLY A 231      24.668 -15.182   8.920  1.00 85.28           C  
ATOM   3633  HA2 GLY A 231      24.953 -16.222   9.078  1.00 85.28           H  
ATOM   3634  HA3 GLY A 231      24.086 -15.117   8.001  1.00 85.28           H  
ATOM   3635  C   GLY A 231      23.764 -14.756  10.081  1.00 85.28           C  
ATOM   3636  O   GLY A 231      22.715 -15.371  10.275  1.00 85.28           O  
ATOM   3637  N   SER A 232      24.136 -13.720  10.843  1.00 90.19           N  
ATOM   3638  H   SER A 232      24.987 -13.230  10.608  1.00 90.19           H  
ATOM   3639  CA  SER A 232      23.269 -13.130  11.865  1.00 90.19           C  
ATOM   3640  HA  SER A 232      22.775 -13.945  12.394  1.00 90.19           H  
ATOM   3641  C   SER A 232      22.174 -12.265  11.237  1.00 90.19           C  
ATOM   3642  CB  SER A 232      24.074 -12.346  12.908  1.00 90.19           C  
ATOM   3643  HB2 SER A 232      24.861 -12.983  13.312  1.00 90.19           H  
ATOM   3644  HB3 SER A 232      23.410 -12.060  13.724  1.00 90.19           H  
ATOM   3645  O   SER A 232      22.336 -11.702  10.148  1.00 90.19           O  
ATOM   3646  OG  SER A 232      24.652 -11.179  12.366  1.00 90.19           O  
ATOM   3647  HG  SER A 232      25.342 -11.459  11.760  1.00 90.19           H  
ATOM   3648  N   PHE A 233      21.039 -12.162  11.931  1.00 93.53           N  
ATOM   3649  H   PHE A 233      20.947 -12.625  12.824  1.00 93.53           H  
ATOM   3650  CA  PHE A 233      19.921 -11.332  11.505  1.00 93.53           C  
ATOM   3651  HA  PHE A 233      20.328 -10.464  10.987  1.00 93.53           H  
ATOM   3652  C   PHE A 233      19.103 -10.817  12.686  1.00 93.53           C  
ATOM   3653  CB  PHE A 233      19.028 -12.109  10.528  1.00 93.53           C  
ATOM   3654  HB2 PHE A 233      19.666 -12.592   9.788  1.00 93.53           H  
ATOM   3655  HB3 PHE A 233      18.402 -11.396   9.991  1.00 93.53           H  
ATOM   3656  O   PHE A 233      19.158 -11.357  13.791  1.00 93.53           O  
ATOM   3657  CG  PHE A 233      18.112 -13.134  11.168  1.00 93.53           C  
ATOM   3658  CD1 PHE A 233      18.597 -14.401  11.544  1.00 93.53           C  
ATOM   3659  HD1 PHE A 233      19.628 -14.664  11.358  1.00 93.53           H  
ATOM   3660  CD2 PHE A 233      16.773 -12.789  11.430  1.00 93.53           C  
ATOM   3661  HD2 PHE A 233      16.400 -11.811  11.165  1.00 93.53           H  
ATOM   3662  CE1 PHE A 233      17.747 -15.310  12.198  1.00 93.53           C  
ATOM   3663  HE1 PHE A 233      18.129 -16.262  12.536  1.00 93.53           H  
ATOM   3664  CE2 PHE A 233      15.924 -13.705  12.065  1.00 93.53           C  
ATOM   3665  HE2 PHE A 233      14.906 -13.423  12.290  1.00 93.53           H  
ATOM   3666  CZ  PHE A 233      16.409 -14.963  12.451  1.00 93.53           C  
ATOM   3667  HZ  PHE A 233      15.756 -15.639  12.984  1.00 93.53           H  
ATOM   3668  N   VAL A 234      18.308  -9.789  12.411  1.00 95.91           N  
ATOM   3669  H   VAL A 234      18.352  -9.402  11.479  1.00 95.91           H  
ATOM   3670  CA  VAL A 234      17.274  -9.270  13.308  1.00 95.91           C  
ATOM   3671  HA  VAL A 234      17.107  -9.981  14.117  1.00 95.91           H  
ATOM   3672  C   VAL A 234      15.959  -9.134  12.555  1.00 95.91           C  
ATOM   3673  CB  VAL A 234      17.677  -7.925  13.938  1.00 95.91           C  
ATOM   3674  HB  VAL A 234      16.824  -7.550  14.503  1.00 95.91           H  
ATOM   3675  O   VAL A 234      15.946  -8.882  11.346  1.00 95.91           O  
ATOM   3676  CG1 VAL A 234      18.840  -8.098  14.921  1.00 95.91           C  
ATOM   3677 HG11 VAL A 234      18.575  -8.840  15.674  1.00 95.91           H  
ATOM   3678 HG12 VAL A 234      19.045  -7.149  15.417  1.00 95.91           H  
ATOM   3679 HG13 VAL A 234      19.735  -8.429  14.396  1.00 95.91           H  
ATOM   3680  CG2 VAL A 234      18.064  -6.868  12.893  1.00 95.91           C  
ATOM   3681 HG21 VAL A 234      18.239  -5.912  13.386  1.00 95.91           H  
ATOM   3682 HG22 VAL A 234      18.966  -7.164  12.357  1.00 95.91           H  
ATOM   3683 HG23 VAL A 234      17.252  -6.735  12.178  1.00 95.91           H  
ATOM   3684  N   TYR A 235      14.850  -9.275  13.270  1.00 97.59           N  
ATOM   3685  H   TYR A 235      14.922  -9.429  14.266  1.00 97.59           H  
ATOM   3686  CA  TYR A 235      13.537  -8.926  12.755  1.00 97.59           C  
ATOM   3687  HA  TYR A 235      13.492  -9.215  11.705  1.00 97.59           H  
ATOM   3688  C   TYR A 235      13.322  -7.420  12.846  1.00 97.59           C  
ATOM   3689  CB  TYR A 235      12.455  -9.696  13.509  1.00 97.59           C  
ATOM   3690  HB2 TYR A 235      12.568  -9.529  14.580  1.00 97.59           H  
ATOM   3691  HB3 TYR A 235      11.478  -9.312  13.216  1.00 97.59           H  
ATOM   3692  O   TYR A 235      13.654  -6.798  13.858  1.00 97.59           O  
ATOM   3693  CG  TYR A 235      12.442 -11.175  13.217  1.00 97.59           C  
ATOM   3694  CD1 TYR A 235      12.206 -11.617  11.902  1.00 97.59           C  
ATOM   3695  HD1 TYR A 235      12.074 -10.900  11.105  1.00 97.59           H  
ATOM   3696  CD2 TYR A 235      12.658 -12.104  14.253  1.00 97.59           C  
ATOM   3697  HD2 TYR A 235      12.851 -11.759  15.258  1.00 97.59           H  
ATOM   3698  CE1 TYR A 235      12.170 -12.992  11.623  1.00 97.59           C  
ATOM   3699  HE1 TYR A 235      12.008 -13.352  10.618  1.00 97.59           H  
ATOM   3700  CE2 TYR A 235      12.630 -13.484  13.974  1.00 97.59           C  
ATOM   3701  HE2 TYR A 235      12.798 -14.204  14.762  1.00 97.59           H  
ATOM   3702  OH  TYR A 235      12.419 -15.237  12.329  1.00 97.59           O  
ATOM   3703  HH  TYR A 235      12.701 -15.820  13.038  1.00 97.59           H  
ATOM   3704  CZ  TYR A 235      12.386 -13.924  12.656  1.00 97.59           C  
ATOM   3705  N   VAL A 236      12.755  -6.833  11.795  1.00 97.98           N  
ATOM   3706  H   VAL A 236      12.533  -7.396  10.987  1.00 97.98           H  
ATOM   3707  CA  VAL A 236      12.490  -5.396  11.734  1.00 97.98           C  
ATOM   3708  HA  VAL A 236      12.514  -5.026  12.758  1.00 97.98           H  
ATOM   3709  C   VAL A 236      11.099  -5.080  11.200  1.00 97.98           C  
ATOM   3710  CB  VAL A 236      13.572  -4.623  10.951  1.00 97.98           C  
ATOM   3711  HB  VAL A 236      13.337  -3.561  11.027  1.00 97.98           H  
ATOM   3712  O   VAL A 236      10.621  -5.719  10.262  1.00 97.98           O  
ATOM   3713  CG1 VAL A 236      14.972  -4.827  11.541  1.00 97.98           C  
ATOM   3714 HG11 VAL A 236      15.677  -4.145  11.066  1.00 97.98           H  
ATOM   3715 HG12 VAL A 236      15.300  -5.853  11.371  1.00 97.98           H  
ATOM   3716 HG13 VAL A 236      14.950  -4.630  12.613  1.00 97.98           H  
ATOM   3717  CG2 VAL A 236      13.631  -4.985   9.464  1.00 97.98           C  
ATOM   3718 HG21 VAL A 236      14.407  -4.387   8.987  1.00 97.98           H  
ATOM   3719 HG22 VAL A 236      13.861  -6.043   9.338  1.00 97.98           H  
ATOM   3720 HG23 VAL A 236      12.681  -4.753   8.982  1.00 97.98           H  
ATOM   3721  N   GLN A 237      10.494  -4.031  11.756  1.00 98.01           N  
ATOM   3722  H   GLN A 237      10.947  -3.597  12.547  1.00 98.01           H  
ATOM   3723  CA  GLN A 237       9.378  -3.308  11.145  1.00 98.01           C  
ATOM   3724  HA  GLN A 237       9.095  -3.800  10.214  1.00 98.01           H  
ATOM   3725  C   GLN A 237       9.836  -1.889  10.800  1.00 98.01           C  
ATOM   3726  CB  GLN A 237       8.136  -3.299  12.050  1.00 98.01           C  
ATOM   3727  HB2 GLN A 237       7.401  -2.625  11.609  1.00 98.01           H  
ATOM   3728  HB3 GLN A 237       8.395  -2.922  13.039  1.00 98.01           H  
ATOM   3729  O   GLN A 237      10.448  -1.199  11.616  1.00 98.01           O  
ATOM   3730  CG  GLN A 237       7.497  -4.691  12.176  1.00 98.01           C  
ATOM   3731  HG2 GLN A 237       8.147  -5.344  12.758  1.00 98.01           H  
ATOM   3732  HG3 GLN A 237       7.391  -5.122  11.180  1.00 98.01           H  
ATOM   3733  CD  GLN A 237       6.114  -4.668  12.829  1.00 98.01           C  
ATOM   3734  NE2 GLN A 237       5.337  -5.712  12.647  1.00 98.01           N  
ATOM   3735 HE21 GLN A 237       5.651  -6.496  12.094  1.00 98.01           H  
ATOM   3736 HE22 GLN A 237       4.382  -5.654  12.969  1.00 98.01           H  
ATOM   3737  OE1 GLN A 237       5.693  -3.719  13.476  1.00 98.01           O  
ATOM   3738  N   ILE A 238       9.557  -1.460   9.569  1.00 98.30           N  
ATOM   3739  H   ILE A 238       9.031  -2.089   8.980  1.00 98.30           H  
ATOM   3740  CA  ILE A 238       9.886  -0.126   9.054  1.00 98.30           C  
ATOM   3741  HA  ILE A 238      10.700   0.284   9.651  1.00 98.30           H  
ATOM   3742  C   ILE A 238       8.668   0.790   9.219  1.00 98.30           C  
ATOM   3743  CB  ILE A 238      10.380  -0.192   7.587  1.00 98.30           C  
ATOM   3744  HB  ILE A 238       9.567  -0.576   6.971  1.00 98.30           H  
ATOM   3745  O   ILE A 238       7.549   0.419   8.844  1.00 98.30           O  
ATOM   3746  CG1 ILE A 238      11.599  -1.137   7.436  1.00 98.30           C  
ATOM   3747 HG12 ILE A 238      11.405  -2.082   7.943  1.00 98.30           H  
ATOM   3748 HG13 ILE A 238      12.465  -0.677   7.911  1.00 98.30           H  
ATOM   3749  CG2 ILE A 238      10.751   1.223   7.092  1.00 98.30           C  
ATOM   3750 HG21 ILE A 238      11.092   1.191   6.057  1.00 98.30           H  
ATOM   3751 HG22 ILE A 238       9.886   1.885   7.125  1.00 98.30           H  
ATOM   3752 HG23 ILE A 238      11.544   1.638   7.712  1.00 98.30           H  
ATOM   3753  CD1 ILE A 238      11.980  -1.488   5.992  1.00 98.30           C  
ATOM   3754 HD11 ILE A 238      11.158  -2.017   5.510  1.00 98.30           H  
ATOM   3755 HD12 ILE A 238      12.850  -2.144   6.005  1.00 98.30           H  
ATOM   3756 HD13 ILE A 238      12.234  -0.594   5.422  1.00 98.30           H  
ATOM   3757  N   HIS A 239       8.896   1.994   9.747  1.00 98.52           N  
ATOM   3758  H   HIS A 239       9.840   2.200  10.040  1.00 98.52           H  
ATOM   3759  CA  HIS A 239       7.889   3.035   9.960  1.00 98.52           C  
ATOM   3760  HA  HIS A 239       6.950   2.733   9.497  1.00 98.52           H  
ATOM   3761  C   HIS A 239       8.345   4.349   9.328  1.00 98.52           C  
ATOM   3762  CB  HIS A 239       7.639   3.262  11.459  1.00 98.52           C  
ATOM   3763  HB2 HIS A 239       6.858   4.014  11.573  1.00 98.52           H  
ATOM   3764  HB3 HIS A 239       8.549   3.652  11.913  1.00 98.52           H  
ATOM   3765  O   HIS A 239       9.479   4.775   9.518  1.00 98.52           O  
ATOM   3766  CG  HIS A 239       7.238   2.031  12.218  1.00 98.52           C  
ATOM   3767  CD2 HIS A 239       8.053   0.978  12.526  1.00 98.52           C  
ATOM   3768  HD2 HIS A 239       9.103   0.886  12.290  1.00 98.52           H  
ATOM   3769  ND1 HIS A 239       5.984   1.735  12.701  1.00 98.52           N  
ATOM   3770  HD1 HIS A 239       5.142   2.263  12.525  1.00 98.52           H  
ATOM   3771  CE1 HIS A 239       6.033   0.508  13.252  1.00 98.52           C  
ATOM   3772  HE1 HIS A 239       5.205  -0.046  13.671  1.00 98.52           H  
ATOM   3773  NE2 HIS A 239       7.273   0.022  13.158  1.00 98.52           N  
ATOM   3774  N   LEU A 240       7.443   5.032   8.638  1.00 98.60           N  
ATOM   3775  H   LEU A 240       6.533   4.612   8.510  1.00 98.60           H  
ATOM   3776  CA  LEU A 240       7.635   6.363   8.081  1.00 98.60           C  
ATOM   3777  HA  LEU A 240       8.658   6.702   8.242  1.00 98.60           H  
ATOM   3778  C   LEU A 240       6.694   7.314   8.810  1.00 98.60           C  
ATOM   3779  CB  LEU A 240       7.362   6.352   6.566  1.00 98.60           C  
ATOM   3780  HB2 LEU A 240       7.393   7.387   6.225  1.00 98.60           H  
ATOM   3781  HB3 LEU A 240       6.358   5.980   6.364  1.00 98.60           H  
ATOM   3782  O   LEU A 240       5.476   7.224   8.654  1.00 98.60           O  
ATOM   3783  CG  LEU A 240       8.389   5.540   5.760  1.00 98.60           C  
ATOM   3784  HG  LEU A 240       9.350   5.566   6.273  1.00 98.60           H  
ATOM   3785  CD1 LEU A 240       7.983   4.083   5.582  1.00 98.60           C  
ATOM   3786 HD11 LEU A 240       7.006   4.043   5.101  1.00 98.60           H  
ATOM   3787 HD12 LEU A 240       7.944   3.566   6.540  1.00 98.60           H  
ATOM   3788 HD13 LEU A 240       8.720   3.589   4.948  1.00 98.60           H  
ATOM   3789  CD2 LEU A 240       8.545   6.138   4.364  1.00 98.60           C  
ATOM   3790 HD21 LEU A 240       7.590   6.109   3.840  1.00 98.60           H  
ATOM   3791 HD22 LEU A 240       9.280   5.572   3.791  1.00 98.60           H  
ATOM   3792 HD23 LEU A 240       8.889   7.170   4.438  1.00 98.60           H  
ATOM   3793  N   ARG A 241       7.233   8.223   9.621  1.00 98.45           N  
ATOM   3794  H   ARG A 241       8.239   8.298   9.662  1.00 98.45           H  
ATOM   3795  CA  ARG A 241       6.433   9.244  10.304  1.00 98.45           C  
ATOM   3796  HA  ARG A 241       5.391   8.923  10.326  1.00 98.45           H  
ATOM   3797  C   ARG A 241       6.500  10.549   9.533  1.00 98.45           C  
ATOM   3798  CB  ARG A 241       6.873   9.439  11.753  1.00 98.45           C  
ATOM   3799  HB2 ARG A 241       6.306  10.273  12.169  1.00 98.45           H  
ATOM   3800  HB3 ARG A 241       7.930   9.703  11.780  1.00 98.45           H  
ATOM   3801  O   ARG A 241       7.579  11.060   9.285  1.00 98.45           O  
ATOM   3802  CG  ARG A 241       6.604   8.190  12.598  1.00 98.45           C  
ATOM   3803  HG2 ARG A 241       5.560   7.900  12.476  1.00 98.45           H  
ATOM   3804  HG3 ARG A 241       7.244   7.370  12.275  1.00 98.45           H  
ATOM   3805  CD  ARG A 241       6.866   8.499  14.072  1.00 98.45           C  
ATOM   3806  HD2 ARG A 241       6.351   9.425  14.329  1.00 98.45           H  
ATOM   3807  HD3 ARG A 241       7.937   8.640  14.223  1.00 98.45           H  
ATOM   3808  NE  ARG A 241       6.370   7.413  14.935  1.00 98.45           N  
ATOM   3809  HE  ARG A 241       6.107   6.556  14.471  1.00 98.45           H  
ATOM   3810  NH1 ARG A 241       6.587   8.503  16.944  1.00 98.45           N  
ATOM   3811 HH11 ARG A 241       6.465   8.515  17.947  1.00 98.45           H  
ATOM   3812 HH12 ARG A 241       7.019   9.280  16.465  1.00 98.45           H  
ATOM   3813  NH2 ARG A 241       5.697   6.458  16.880  1.00 98.45           N  
ATOM   3814 HH21 ARG A 241       5.699   6.410  17.889  1.00 98.45           H  
ATOM   3815 HH22 ARG A 241       5.571   5.580  16.397  1.00 98.45           H  
ATOM   3816  CZ  ARG A 241       6.219   7.468  16.245  1.00 98.45           C  
ATOM   3817  N   SER A 242       5.330  11.052   9.168  1.00 98.42           N  
ATOM   3818  H   SER A 242       4.509  10.535   9.451  1.00 98.42           H  
ATOM   3819  CA  SER A 242       5.138  12.325   8.472  1.00 98.42           C  
ATOM   3820  HA  SER A 242       5.664  12.310   7.517  1.00 98.42           H  
ATOM   3821  C   SER A 242       5.665  13.471   9.330  1.00 98.42           C  
ATOM   3822  CB  SER A 242       3.639  12.532   8.233  1.00 98.42           C  
ATOM   3823  HB2 SER A 242       3.208  13.173   9.002  1.00 98.42           H  
ATOM   3824  HB3 SER A 242       3.131  11.569   8.286  1.00 98.42           H  
ATOM   3825  O   SER A 242       5.218  13.621  10.470  1.00 98.42           O  
ATOM   3826  OG  SER A 242       3.370  13.054   6.966  1.00 98.42           O  
ATOM   3827  HG  SER A 242       3.851  13.869   6.805  1.00 98.42           H  
ATOM   3828  N   ASP A 243       6.557  14.293   8.785  1.00 98.52           N  
ATOM   3829  H   ASP A 243       6.864  14.133   7.836  1.00 98.52           H  
ATOM   3830  CA  ASP A 243       7.125  15.440   9.508  1.00 98.52           C  
ATOM   3831  HA  ASP A 243       7.331  15.135  10.534  1.00 98.52           H  
ATOM   3832  C   ASP A 243       6.140  16.634   9.584  1.00 98.52           C  
ATOM   3833  CB  ASP A 243       8.469  15.831   8.873  1.00 98.52           C  
ATOM   3834  HB2 ASP A 243       8.881  16.679   9.422  1.00 98.52           H  
ATOM   3835  HB3 ASP A 243       8.282  16.155   7.849  1.00 98.52           H  
ATOM   3836  O   ASP A 243       6.329  17.576  10.345  1.00 98.52           O  
ATOM   3837  CG  ASP A 243       9.520  14.705   8.872  1.00 98.52           C  
ATOM   3838  OD1 ASP A 243       9.625  13.942   9.862  1.00 98.52           O  
ATOM   3839  OD2 ASP A 243      10.243  14.598   7.853  1.00 98.52           O  
ATOM   3840  N   GLN A 244       5.036  16.569   8.839  1.00 97.56           N  
ATOM   3841  H   GLN A 244       4.983  15.780   8.211  1.00 97.56           H  
ATOM   3842  CA  GLN A 244       3.926  17.530   8.788  1.00 97.56           C  
ATOM   3843  HA  GLN A 244       4.325  18.530   8.960  1.00 97.56           H  
ATOM   3844  C   GLN A 244       2.855  17.260   9.856  1.00 97.56           C  
ATOM   3845  CB  GLN A 244       3.238  17.494   7.409  1.00 97.56           C  
ATOM   3846  HB2 GLN A 244       2.546  18.334   7.359  1.00 97.56           H  
ATOM   3847  HB3 GLN A 244       2.648  16.581   7.325  1.00 97.56           H  
ATOM   3848  O   GLN A 244       1.856  17.980   9.929  1.00 97.56           O  
ATOM   3849  CG  GLN A 244       4.176  17.591   6.203  1.00 97.56           C  
ATOM   3850  HG2 GLN A 244       3.591  17.920   5.344  1.00 97.56           H  
ATOM   3851  HG3 GLN A 244       4.947  18.338   6.390  1.00 97.56           H  
ATOM   3852  CD  GLN A 244       4.826  16.261   5.839  1.00 97.56           C  
ATOM   3853  NE2 GLN A 244       5.452  16.179   4.713  1.00 97.56           N  
ATOM   3854 HE21 GLN A 244       5.521  16.989   4.113  1.00 97.56           H  
ATOM   3855 HE22 GLN A 244       5.860  15.272   4.540  1.00 97.56           H  
ATOM   3856  OE1 GLN A 244       4.796  15.253   6.525  1.00 97.56           O  
ATOM   3857  N   GLY A 245       3.022  16.192  10.641  1.00 96.67           N  
ATOM   3858  H   GLY A 245       3.869  15.655  10.520  1.00 96.67           H  
ATOM   3859  CA  GLY A 245       2.000  15.669  11.541  1.00 96.67           C  
ATOM   3860  HA2 GLY A 245       1.483  16.499  12.022  1.00 96.67           H  
ATOM   3861  HA3 GLY A 245       2.482  15.076  12.317  1.00 96.67           H  
ATOM   3862  C   GLY A 245       0.961  14.790  10.838  1.00 96.67           C  
ATOM   3863  O   GLY A 245       1.072  14.466   9.655  1.00 96.67           O  
ATOM   3864  N   VAL A 246      -0.053  14.373  11.599  1.00 95.92           N  
ATOM   3865  H   VAL A 246      -0.127  14.732  12.540  1.00 95.92           H  
ATOM   3866  CA  VAL A 246      -1.169  13.551  11.109  1.00 95.92           C  
ATOM   3867  HA  VAL A 246      -0.960  13.260  10.080  1.00 95.92           H  
ATOM   3868  C   VAL A 246      -2.443  14.381  11.112  1.00 95.92           C  
ATOM   3869  CB  VAL A 246      -1.336  12.252  11.921  1.00 95.92           C  
ATOM   3870  HB  VAL A 246      -1.500  12.499  12.970  1.00 95.92           H  
ATOM   3871  O   VAL A 246      -2.743  15.034  12.109  1.00 95.92           O  
ATOM   3872  CG1 VAL A 246      -2.516  11.404  11.427  1.00 95.92           C  
ATOM   3873 HG11 VAL A 246      -2.415  11.201  10.361  1.00 95.92           H  
ATOM   3874 HG12 VAL A 246      -2.552  10.460  11.972  1.00 95.92           H  
ATOM   3875 HG13 VAL A 246      -3.456  11.927  11.603  1.00 95.92           H  
ATOM   3876  CG2 VAL A 246      -0.072  11.392  11.811  1.00 95.92           C  
ATOM   3877 HG21 VAL A 246       0.773  11.920  12.253  1.00 95.92           H  
ATOM   3878 HG22 VAL A 246      -0.208  10.456  12.352  1.00 95.92           H  
ATOM   3879 HG23 VAL A 246       0.142  11.177  10.764  1.00 95.92           H  
ATOM   3880  N   ALA A 247      -3.191  14.344  10.011  1.00 97.02           N  
ATOM   3881  H   ALA A 247      -2.896  13.757   9.245  1.00 97.02           H  
ATOM   3882  CA  ALA A 247      -4.490  14.999   9.899  1.00 97.02           C  
ATOM   3883  HA  ALA A 247      -4.873  15.211  10.898  1.00 97.02           H  
ATOM   3884  C   ALA A 247      -5.499  14.081   9.207  1.00 97.02           C  
ATOM   3885  CB  ALA A 247      -4.337  16.330   9.158  1.00 97.02           C  
ATOM   3886  HB1 ALA A 247      -5.305  16.828   9.103  1.00 97.02           H  
ATOM   3887  HB2 ALA A 247      -3.639  16.969   9.699  1.00 97.02           H  
ATOM   3888  HB3 ALA A 247      -3.971  16.143   8.148  1.00 97.02           H  
ATOM   3889  O   ALA A 247      -5.168  13.389   8.241  1.00 97.02           O  
ATOM   3890  N   THR A 248      -6.732  14.102   9.695  1.00 97.18           N  
ATOM   3891  H   THR A 248      -6.954  14.727  10.457  1.00 97.18           H  
ATOM   3892  CA  THR A 248      -7.832  13.228   9.281  1.00 97.18           C  
ATOM   3893  HA  THR A 248      -7.619  12.771   8.315  1.00 97.18           H  
ATOM   3894  C   THR A 248      -9.112  14.035   9.143  1.00 97.18           C  
ATOM   3895  CB  THR A 248      -8.061  12.114  10.309  1.00 97.18           C  
ATOM   3896  HB  THR A 248      -8.973  11.582  10.038  1.00 97.18           H  
ATOM   3897  O   THR A 248      -9.247  15.066   9.794  1.00 97.18           O  
ATOM   3898  CG2 THR A 248      -6.882  11.140  10.372  1.00 97.18           C  
ATOM   3899 HG21 THR A 248      -5.955  11.672  10.584  1.00 97.18           H  
ATOM   3900 HG22 THR A 248      -6.800  10.608   9.425  1.00 97.18           H  
ATOM   3901 HG23 THR A 248      -7.067  10.428  11.176  1.00 97.18           H  
ATOM   3902  OG1 THR A 248      -8.207  12.628  11.614  1.00 97.18           O  
ATOM   3903  HG1 THR A 248      -9.071  13.042  11.676  1.00 97.18           H  
ATOM   3904  N   PHE A 249     -10.032  13.551   8.319  1.00 97.10           N  
ATOM   3905  H   PHE A 249      -9.840  12.688   7.831  1.00 97.10           H  
ATOM   3906  CA  PHE A 249     -11.395  14.054   8.220  1.00 97.10           C  
ATOM   3907  HA  PHE A 249     -11.439  15.083   8.578  1.00 97.10           H  
ATOM   3908  C   PHE A 249     -12.338  13.224   9.088  1.00 97.10           C  
ATOM   3909  CB  PHE A 249     -11.838  14.003   6.750  1.00 97.10           C  
ATOM   3910  HB2 PHE A 249     -11.724  12.981   6.389  1.00 97.10           H  
ATOM   3911  HB3 PHE A 249     -12.899  14.247   6.695  1.00 97.10           H  
ATOM   3912  O   PHE A 249     -12.153  12.004   9.190  1.00 97.10           O  
ATOM   3913  CG  PHE A 249     -11.108  14.950   5.818  1.00 97.10           C  
ATOM   3914  CD1 PHE A 249     -10.975  16.309   6.161  1.00 97.10           C  
ATOM   3915  HD1 PHE A 249     -11.394  16.678   7.086  1.00 97.10           H  
ATOM   3916  CD2 PHE A 249     -10.601  14.489   4.588  1.00 97.10           C  
ATOM   3917  HD2 PHE A 249     -10.718  13.451   4.312  1.00 97.10           H  
ATOM   3918  CE1 PHE A 249     -10.309  17.194   5.298  1.00 97.10           C  
ATOM   3919  HE1 PHE A 249     -10.211  18.232   5.581  1.00 97.10           H  
ATOM   3920  CE2 PHE A 249      -9.960  15.383   3.710  1.00 97.10           C  
ATOM   3921  HE2 PHE A 249      -9.582  15.030   2.762  1.00 97.10           H  
ATOM   3922  CZ  PHE A 249      -9.797  16.730   4.074  1.00 97.10           C  
ATOM   3923  HZ  PHE A 249      -9.294  17.412   3.404  1.00 97.10           H  
ATOM   3924  N   THR A 250     -13.381  13.852   9.631  1.00 96.79           N  
ATOM   3925  H   THR A 250     -13.442  14.856   9.540  1.00 96.79           H  
ATOM   3926  CA  THR A 250     -14.584  13.119  10.054  1.00 96.79           C  
ATOM   3927  HA  THR A 250     -14.268  12.286  10.682  1.00 96.79           H  
ATOM   3928  C   THR A 250     -15.298  12.532   8.832  1.00 96.79           C  
ATOM   3929  CB  THR A 250     -15.566  13.957  10.895  1.00 96.79           C  
ATOM   3930  HB  THR A 250     -16.234  13.259  11.400  1.00 96.79           H  
ATOM   3931  O   THR A 250     -14.923  12.770   7.679  1.00 96.79           O  
ATOM   3932  CG2 THR A 250     -14.875  14.790  11.974  1.00 96.79           C  
ATOM   3933 HG21 THR A 250     -15.630  15.226  12.628  1.00 96.79           H  
ATOM   3934 HG22 THR A 250     -14.300  15.594  11.514  1.00 96.79           H  
ATOM   3935 HG23 THR A 250     -14.209  14.155  12.558  1.00 96.79           H  
ATOM   3936  OG1 THR A 250     -16.370  14.790  10.090  1.00 96.79           O  
ATOM   3937  HG1 THR A 250     -17.281  14.603  10.326  1.00 96.79           H  
ATOM   3938  N   ASN A 251     -16.333  11.727   9.055  1.00 95.50           N  
ATOM   3939  H   ASN A 251     -16.699  11.642   9.992  1.00 95.50           H  
ATOM   3940  CA  ASN A 251     -17.082  11.116   7.961  1.00 95.50           C  
ATOM   3941  HA  ASN A 251     -16.382  10.619   7.289  1.00 95.50           H  
ATOM   3942  C   ASN A 251     -17.848  12.147   7.118  1.00 95.50           C  
ATOM   3943  CB  ASN A 251     -17.985  10.072   8.601  1.00 95.50           C  
ATOM   3944  HB2 ASN A 251     -17.340   9.458   9.230  1.00 95.50           H  
ATOM   3945  HB3 ASN A 251     -18.744  10.548   9.221  1.00 95.50           H  
ATOM   3946  O   ASN A 251     -17.891  12.027   5.896  1.00 95.50           O  
ATOM   3947  CG  ASN A 251     -18.623   9.139   7.604  1.00 95.50           C  
ATOM   3948  ND2 ASN A 251     -19.929   9.172   7.484  1.00 95.50           N  
ATOM   3949 HD21 ASN A 251     -20.461   9.796   8.074  1.00 95.50           H  
ATOM   3950 HD22 ASN A 251     -20.367   8.559   6.812  1.00 95.50           H  
ATOM   3951  OD1 ASN A 251     -17.936   8.344   6.969  1.00 95.50           O  
ATOM   3952  N   GLU A 252     -18.385  13.182   7.759  1.00 96.14           N  
ATOM   3953  H   GLU A 252     -18.331  13.201   8.767  1.00 96.14           H  
ATOM   3954  CA  GLU A 252     -19.075  14.304   7.120  1.00 96.14           C  
ATOM   3955  HA  GLU A 252     -19.846  13.922   6.450  1.00 96.14           H  
ATOM   3956  C   GLU A 252     -18.098  15.124   6.277  1.00 96.14           C  
ATOM   3957  CB  GLU A 252     -19.741  15.218   8.166  1.00 96.14           C  
ATOM   3958  HB2 GLU A 252     -20.239  16.025   7.629  1.00 96.14           H  
ATOM   3959  HB3 GLU A 252     -18.979  15.673   8.798  1.00 96.14           H  
ATOM   3960  O   GLU A 252     -18.334  15.320   5.088  1.00 96.14           O  
ATOM   3961  CG  GLU A 252     -20.794  14.535   9.052  1.00 96.14           C  
ATOM   3962  HG2 GLU A 252     -21.317  15.307   9.616  1.00 96.14           H  
ATOM   3963  HG3 GLU A 252     -21.523  14.045   8.407  1.00 96.14           H  
ATOM   3964  CD  GLU A 252     -20.206  13.520  10.047  1.00 96.14           C  
ATOM   3965  OE1 GLU A 252     -20.951  12.587  10.395  1.00 96.14           O  
ATOM   3966  OE2 GLU A 252     -19.001  13.630  10.400  1.00 96.14           O  
ATOM   3967  N   GLU A 253     -16.956  15.518   6.851  1.00 96.88           N  
ATOM   3968  H   GLU A 253     -16.817  15.325   7.833  1.00 96.88           H  
ATOM   3969  CA  GLU A 253     -15.913  16.263   6.137  1.00 96.88           C  
ATOM   3970  HA  GLU A 253     -16.316  17.209   5.776  1.00 96.88           H  
ATOM   3971  C   GLU A 253     -15.383  15.474   4.929  1.00 96.88           C  
ATOM   3972  CB  GLU A 253     -14.741  16.535   7.089  1.00 96.88           C  
ATOM   3973  HB2 GLU A 253     -14.446  15.581   7.526  1.00 96.88           H  
ATOM   3974  HB3 GLU A 253     -13.903  16.924   6.509  1.00 96.88           H  
ATOM   3975  O   GLU A 253     -15.187  16.030   3.846  1.00 96.88           O  
ATOM   3976  CG  GLU A 253     -15.035  17.525   8.225  1.00 96.88           C  
ATOM   3977  HG2 GLU A 253     -15.283  18.491   7.785  1.00 96.88           H  
ATOM   3978  HG3 GLU A 253     -15.895  17.181   8.799  1.00 96.88           H  
ATOM   3979  CD  GLU A 253     -13.824  17.672   9.162  1.00 96.88           C  
ATOM   3980  OE1 GLU A 253     -13.601  18.792   9.674  1.00 96.88           O  
ATOM   3981  OE2 GLU A 253     -13.077  16.675   9.329  1.00 96.88           O  
ATOM   3982  N   ALA A 254     -15.175  14.161   5.084  1.00 96.72           N  
ATOM   3983  H   ALA A 254     -15.340  13.754   5.994  1.00 96.72           H  
ATOM   3984  CA  ALA A 254     -14.740  13.296   3.993  1.00 96.72           C  
ATOM   3985  HA  ALA A 254     -13.828  13.714   3.568  1.00 96.72           H  
ATOM   3986  C   ALA A 254     -15.783  13.223   2.863  1.00 96.72           C  
ATOM   3987  CB  ALA A 254     -14.424  11.905   4.555  1.00 96.72           C  
ATOM   3988  HB1 ALA A 254     -13.647  11.980   5.315  1.00 96.72           H  
ATOM   3989  HB2 ALA A 254     -15.318  11.474   5.004  1.00 96.72           H  
ATOM   3990  HB3 ALA A 254     -14.080  11.253   3.751  1.00 96.72           H  
ATOM   3991  O   ALA A 254     -15.397  13.233   1.690  1.00 96.72           O  
ATOM   3992  N   GLY A 255     -17.077  13.181   3.209  1.00 95.64           N  
ATOM   3993  H   GLY A 255     -17.304  13.183   4.193  1.00 95.64           H  
ATOM   3994  CA  GLY A 255     -18.194  13.185   2.262  1.00 95.64           C  
ATOM   3995  HA2 GLY A 255     -18.045  12.404   1.516  1.00 95.64           H  
ATOM   3996  HA3 GLY A 255     -19.113  12.977   2.810  1.00 95.64           H  
ATOM   3997  C   GLY A 255     -18.372  14.523   1.537  1.00 95.64           C  
ATOM   3998  O   GLY A 255     -18.579  14.541   0.324  1.00 95.64           O  
ATOM   3999  N   GLU A 256     -18.212  15.648   2.237  1.00 96.18           N  
ATOM   4000  H   GLU A 256     -18.104  15.583   3.239  1.00 96.18           H  
ATOM   4001  CA  GLU A 256     -18.199  16.983   1.624  1.00 96.18           C  
ATOM   4002  HA  GLU A 256     -19.134  17.154   1.089  1.00 96.18           H  
ATOM   4003  C   GLU A 256     -17.054  17.124   0.613  1.00 96.18           C  
ATOM   4004  CB  GLU A 256     -18.033  18.062   2.703  1.00 96.18           C  
ATOM   4005  HB2 GLU A 256     -17.803  19.005   2.206  1.00 96.18           H  
ATOM   4006  HB3 GLU A 256     -17.190  17.799   3.343  1.00 96.18           H  
ATOM   4007  O   GLU A 256     -17.238  17.648  -0.489  1.00 96.18           O  
ATOM   4008  CG  GLU A 256     -19.286  18.273   3.564  1.00 96.18           C  
ATOM   4009  HG2 GLU A 256     -20.103  18.575   2.908  1.00 96.18           H  
ATOM   4010  HG3 GLU A 256     -19.570  17.333   4.036  1.00 96.18           H  
ATOM   4011  CD  GLU A 256     -19.082  19.349   4.646  1.00 96.18           C  
ATOM   4012  OE1 GLU A 256     -20.053  19.589   5.398  1.00 96.18           O  
ATOM   4013  OE2 GLU A 256     -17.989  19.965   4.684  1.00 96.18           O  
ATOM   4014  N   LYS A 257     -15.863  16.624   0.969  1.00 94.21           N  
ATOM   4015  H   LYS A 257     -15.777  16.241   1.900  1.00 94.21           H  
ATOM   4016  CA  LYS A 257     -14.694  16.642   0.085  1.00 94.21           C  
ATOM   4017  HA  LYS A 257     -14.600  17.642  -0.339  1.00 94.21           H  
ATOM   4018  C   LYS A 257     -14.858  15.733  -1.123  1.00 94.21           C  
ATOM   4019  CB  LYS A 257     -13.429  16.275   0.869  1.00 94.21           C  
ATOM   4020  HB2 LYS A 257     -12.616  16.097   0.165  1.00 94.21           H  
ATOM   4021  HB3 LYS A 257     -13.617  15.354   1.420  1.00 94.21           H  
ATOM   4022  O   LYS A 257     -14.511  16.177  -2.209  1.00 94.21           O  
ATOM   4023  CG  LYS A 257     -12.984  17.354   1.860  1.00 94.21           C  
ATOM   4024  HG2 LYS A 257     -12.174  16.950   2.468  1.00 94.21           H  
ATOM   4025  HG3 LYS A 257     -13.810  17.621   2.520  1.00 94.21           H  
ATOM   4026  CD  LYS A 257     -12.496  18.619   1.154  1.00 94.21           C  
ATOM   4027  HD2 LYS A 257     -11.658  18.370   0.504  1.00 94.21           H  
ATOM   4028  HD3 LYS A 257     -13.304  19.047   0.560  1.00 94.21           H  
ATOM   4029  CE  LYS A 257     -12.066  19.632   2.208  1.00 94.21           C  
ATOM   4030  HE2 LYS A 257     -11.246  19.208   2.788  1.00 94.21           H  
ATOM   4031  HE3 LYS A 257     -12.904  19.800   2.885  1.00 94.21           H  
ATOM   4032  NZ  LYS A 257     -11.661  20.896   1.559  1.00 94.21           N  
ATOM   4033  HZ1 LYS A 257     -10.887  20.723   0.934  1.00 94.21           H  
ATOM   4034  HZ2 LYS A 257     -11.396  21.577   2.256  1.00 94.21           H  
ATOM   4035  HZ3 LYS A 257     -12.437  21.259   1.023  1.00 94.21           H  
ATOM   4036  N   ASP A 258     -15.399  14.528  -0.951  1.00 92.03           N  
ATOM   4037  H   ASP A 258     -15.673  14.256  -0.017  1.00 92.03           H  
ATOM   4038  CA  ASP A 258     -15.729  13.616  -2.057  1.00 92.03           C  
ATOM   4039  HA  ASP A 258     -14.815  13.318  -2.569  1.00 92.03           H  
ATOM   4040  C   ASP A 258     -16.627  14.324  -3.087  1.00 92.03           C  
ATOM   4041  CB  ASP A 258     -16.399  12.353  -1.471  1.00 92.03           C  
ATOM   4042  HB2 ASP A 258     -15.726  11.915  -0.734  1.00 92.03           H  
ATOM   4043  HB3 ASP A 258     -17.311  12.642  -0.948  1.00 92.03           H  
ATOM   4044  O   ASP A 258     -16.270  14.435  -4.260  1.00 92.03           O  
ATOM   4045  CG  ASP A 258     -16.761  11.259  -2.488  1.00 92.03           C  
ATOM   4046  OD1 ASP A 258     -16.681  11.507  -3.708  1.00 92.03           O  
ATOM   4047  OD2 ASP A 258     -17.071  10.132  -2.036  1.00 92.03           O  
ATOM   4048  N   GLY A 259     -17.732  14.924  -2.624  1.00 93.23           N  
ATOM   4049  H   GLY A 259     -17.955  14.823  -1.644  1.00 93.23           H  
ATOM   4050  CA  GLY A 259     -18.687  15.611  -3.496  1.00 93.23           C  
ATOM   4051  HA2 GLY A 259     -19.544  15.917  -2.895  1.00 93.23           H  
ATOM   4052  HA3 GLY A 259     -19.029  14.913  -4.261  1.00 93.23           H  
ATOM   4053  C   GLY A 259     -18.134  16.856  -4.200  1.00 93.23           C  
ATOM   4054  O   GLY A 259     -18.548  17.158  -5.318  1.00 93.23           O  
ATOM   4055  N   ALA A 260     -17.205  17.583  -3.570  1.00 95.46           N  
ATOM   4056  H   ALA A 260     -16.946  17.309  -2.633  1.00 95.46           H  
ATOM   4057  CA  ALA A 260     -16.610  18.792  -4.144  1.00 95.46           C  
ATOM   4058  HA  ALA A 260     -17.351  19.287  -4.772  1.00 95.46           H  
ATOM   4059  C   ALA A 260     -15.384  18.513  -5.030  1.00 95.46           C  
ATOM   4060  CB  ALA A 260     -16.256  19.741  -2.992  1.00 95.46           C  
ATOM   4061  HB1 ALA A 260     -17.152  19.963  -2.412  1.00 95.46           H  
ATOM   4062  HB2 ALA A 260     -15.519  19.273  -2.340  1.00 95.46           H  
ATOM   4063  HB3 ALA A 260     -15.850  20.669  -3.394  1.00 95.46           H  
ATOM   4064  O   ALA A 260     -15.182  19.186  -6.041  1.00 95.46           O  
ATOM   4065  N   ASN A 261     -14.535  17.567  -4.627  1.00 96.03           N  
ATOM   4066  H   ASN A 261     -14.783  17.026  -3.811  1.00 96.03           H  
ATOM   4067  CA  ASN A 261     -13.306  17.191  -5.313  1.00 96.03           C  
ATOM   4068  HA  ASN A 261     -13.461  17.276  -6.389  1.00 96.03           H  
ATOM   4069  C   ASN A 261     -12.912  15.740  -4.960  1.00 96.03           C  
ATOM   4070  CB  ASN A 261     -12.188  18.177  -4.935  1.00 96.03           C  
ATOM   4071  HB2 ASN A 261     -12.011  18.133  -3.860  1.00 96.03           H  
ATOM   4072  HB3 ASN A 261     -12.498  19.188  -5.201  1.00 96.03           H  
ATOM   4073  O   ASN A 261     -12.174  15.518  -3.991  1.00 96.03           O  
ATOM   4074  CG  ASN A 261     -10.890  17.871  -5.662  1.00 96.03           C  
ATOM   4075  ND2 ASN A 261      -9.873  18.653  -5.402  1.00 96.03           N  
ATOM   4076 HD21 ASN A 261      -9.101  18.603  -6.052  1.00 96.03           H  
ATOM   4077 HD22 ASN A 261      -9.997  19.482  -4.838  1.00 96.03           H  
ATOM   4078  OD1 ASN A 261     -10.777  16.962  -6.468  1.00 96.03           O  
ATOM   4079  N   PRO A 262     -13.314  14.746  -5.771  1.00 95.46           N  
ATOM   4080  CA  PRO A 262     -12.974  13.347  -5.518  1.00 95.46           C  
ATOM   4081  HA  PRO A 262     -13.298  13.077  -4.513  1.00 95.46           H  
ATOM   4082  C   PRO A 262     -11.465  13.062  -5.628  1.00 95.46           C  
ATOM   4083  CB  PRO A 262     -13.801  12.550  -6.533  1.00 95.46           C  
ATOM   4084  HB2 PRO A 262     -13.298  11.638  -6.855  1.00 95.46           H  
ATOM   4085  HB3 PRO A 262     -14.770  12.312  -6.095  1.00 95.46           H  
ATOM   4086  O   PRO A 262     -11.012  12.012  -5.173  1.00 95.46           O  
ATOM   4087  CG  PRO A 262     -13.994  13.529  -7.689  1.00 95.46           C  
ATOM   4088  HG2 PRO A 262     -13.106  13.532  -8.321  1.00 95.46           H  
ATOM   4089  HG3 PRO A 262     -14.884  13.296  -8.274  1.00 95.46           H  
ATOM   4090  CD  PRO A 262     -14.122  14.871  -6.977  1.00 95.46           C  
ATOM   4091  HD2 PRO A 262     -15.161  15.049  -6.700  1.00 95.46           H  
ATOM   4092  HD3 PRO A 262     -13.760  15.661  -7.635  1.00 95.46           H  
ATOM   4093  N   ASP A 263     -10.667  13.977  -6.185  1.00 96.47           N  
ATOM   4094  H   ASP A 263     -11.086  14.834  -6.516  1.00 96.47           H  
ATOM   4095  CA  ASP A 263      -9.213  13.865  -6.375  1.00 96.47           C  
ATOM   4096  HA  ASP A 263      -8.909  12.836  -6.185  1.00 96.47           H  
ATOM   4097  C   ASP A 263      -8.412  14.728  -5.376  1.00 96.47           C  
ATOM   4098  CB  ASP A 263      -8.872  14.169  -7.843  1.00 96.47           C  
ATOM   4099  HB2 ASP A 263      -7.802  14.033  -7.999  1.00 96.47           H  
ATOM   4100  HB3 ASP A 263      -9.119  15.208  -8.060  1.00 96.47           H  
ATOM   4101  O   ASP A 263      -7.246  15.059  -5.609  1.00 96.47           O  
ATOM   4102  CG  ASP A 263      -9.619  13.246  -8.812  1.00 96.47           C  
ATOM   4103  OD1 ASP A 263      -9.587  12.011  -8.584  1.00 96.47           O  
ATOM   4104  OD2 ASP A 263     -10.222  13.757  -9.778  1.00 96.47           O  
ATOM   4105  N   TRP A 264      -9.034  15.100  -4.248  1.00 96.94           N  
ATOM   4106  H   TRP A 264     -10.016  14.871  -4.180  1.00 96.94           H  
ATOM   4107  CA  TRP A 264      -8.485  16.028  -3.252  1.00 96.94           C  
ATOM   4108  HA  TRP A 264      -8.474  17.028  -3.686  1.00 96.94           H  
ATOM   4109  C   TRP A 264      -7.043  15.721  -2.819  1.00 96.94           C  
ATOM   4110  CB  TRP A 264      -9.406  16.041  -2.019  1.00 96.94           C  
ATOM   4111  HB2 TRP A 264      -9.557  15.018  -1.673  1.00 96.94           H  
ATOM   4112  HB3 TRP A 264     -10.380  16.427  -2.318  1.00 96.94           H  
ATOM   4113  O   TRP A 264      -6.202  16.620  -2.789  1.00 96.94           O  
ATOM   4114  CG  TRP A 264      -8.910  16.869  -0.868  1.00 96.94           C  
ATOM   4115  CD1 TRP A 264      -8.206  16.424   0.199  1.00 96.94           C  
ATOM   4116  HD1 TRP A 264      -7.915  15.400   0.377  1.00 96.94           H  
ATOM   4117  CD2 TRP A 264      -9.011  18.312  -0.686  1.00 96.94           C  
ATOM   4118  CE2 TRP A 264      -8.324  18.670   0.513  1.00 96.94           C  
ATOM   4119  CE3 TRP A 264      -9.602  19.356  -1.429  1.00 96.94           C  
ATOM   4120  HE3 TRP A 264     -10.110  19.110  -2.350  1.00 96.94           H  
ATOM   4121  NE1 TRP A 264      -7.853  17.475   1.014  1.00 96.94           N  
ATOM   4122  HE1 TRP A 264      -7.265  17.348   1.825  1.00 96.94           H  
ATOM   4123  CH2 TRP A 264      -8.786  21.021   0.162  1.00 96.94           C  
ATOM   4124  HH2 TRP A 264      -8.648  22.056   0.440  1.00 96.94           H  
ATOM   4125  CZ2 TRP A 264      -8.217  20.000   0.944  1.00 96.94           C  
ATOM   4126  HZ2 TRP A 264      -7.650  20.234   1.833  1.00 96.94           H  
ATOM   4127  CZ3 TRP A 264      -9.489  20.697  -1.013  1.00 96.94           C  
ATOM   4128  HZ3 TRP A 264      -9.894  21.482  -1.635  1.00 96.94           H  
ATOM   4129  N   LEU A 265      -6.733  14.467  -2.471  1.00 97.71           N  
ATOM   4130  H   LEU A 265      -7.402  13.738  -2.673  1.00 97.71           H  
ATOM   4131  CA  LEU A 265      -5.421  14.107  -1.918  1.00 97.71           C  
ATOM   4132  HA  LEU A 265      -5.121  14.866  -1.195  1.00 97.71           H  
ATOM   4133  C   LEU A 265      -4.356  14.092  -3.022  1.00 97.71           C  
ATOM   4134  CB  LEU A 265      -5.457  12.737  -1.213  1.00 97.71           C  
ATOM   4135  HB2 LEU A 265      -5.826  11.984  -1.910  1.00 97.71           H  
ATOM   4136  HB3 LEU A 265      -4.418  12.481  -1.007  1.00 97.71           H  
ATOM   4137  O   LEU A 265      -3.208  14.471  -2.783  1.00 97.71           O  
ATOM   4138  CG  LEU A 265      -6.183  12.642   0.143  1.00 97.71           C  
ATOM   4139  HG  LEU A 265      -5.755  13.401   0.798  1.00 97.71           H  
ATOM   4140  CD1 LEU A 265      -7.701  12.826   0.160  1.00 97.71           C  
ATOM   4141 HD11 LEU A 265      -8.205  11.885  -0.064  1.00 97.71           H  
ATOM   4142 HD12 LEU A 265      -8.005  13.132   1.161  1.00 97.71           H  
ATOM   4143 HD13 LEU A 265      -8.039  13.562  -0.569  1.00 97.71           H  
ATOM   4144  CD2 LEU A 265      -5.919  11.266   0.762  1.00 97.71           C  
ATOM   4145 HD21 LEU A 265      -6.408  11.202   1.734  1.00 97.71           H  
ATOM   4146 HD22 LEU A 265      -4.847  11.123   0.899  1.00 97.71           H  
ATOM   4147 HD23 LEU A 265      -6.305  10.482   0.110  1.00 97.71           H  
ATOM   4148  N   THR A 266      -4.743  13.665  -4.225  1.00 97.50           N  
ATOM   4149  H   THR A 266      -5.693  13.336  -4.326  1.00 97.50           H  
ATOM   4150  CA  THR A 266      -3.908  13.701  -5.428  1.00 97.50           C  
ATOM   4151  HA  THR A 266      -2.983  13.158  -5.237  1.00 97.50           H  
ATOM   4152  C   THR A 266      -3.538  15.139  -5.786  1.00 97.50           C  
ATOM   4153  CB  THR A 266      -4.643  13.023  -6.596  1.00 97.50           C  
ATOM   4154  HB  THR A 266      -5.577  13.546  -6.801  1.00 97.50           H  
ATOM   4155  O   THR A 266      -2.357  15.436  -5.985  1.00 97.50           O  
ATOM   4156  CG2 THR A 266      -3.807  13.004  -7.878  1.00 97.50           C  
ATOM   4157 HG21 THR A 266      -3.726  14.014  -8.281  1.00 97.50           H  
ATOM   4158 HG22 THR A 266      -2.808  12.614  -7.681  1.00 97.50           H  
ATOM   4159 HG23 THR A 266      -4.302  12.378  -8.620  1.00 97.50           H  
ATOM   4160  OG1 THR A 266      -4.944  11.689  -6.247  1.00 97.50           O  
ATOM   4161  HG1 THR A 266      -5.732  11.715  -5.698  1.00 97.50           H  
ATOM   4162  N   GLN A 267      -4.525  16.040  -5.806  1.00 97.73           N  
ATOM   4163  H   GLN A 267      -5.471  15.726  -5.639  1.00 97.73           H  
ATOM   4164  CA  GLN A 267      -4.315  17.460  -6.071  1.00 97.73           C  
ATOM   4165  HA  GLN A 267      -3.778  17.555  -7.015  1.00 97.73           H  
ATOM   4166  C   GLN A 267      -3.446  18.118  -4.988  1.00 97.73           C  
ATOM   4167  CB  GLN A 267      -5.679  18.149  -6.227  1.00 97.73           C  
ATOM   4168  HB2 GLN A 267      -6.235  17.642  -7.015  1.00 97.73           H  
ATOM   4169  HB3 GLN A 267      -6.241  18.066  -5.297  1.00 97.73           H  
ATOM   4170  O   GLN A 267      -2.479  18.797  -5.329  1.00 97.73           O  
ATOM   4171  CG  GLN A 267      -5.527  19.633  -6.596  1.00 97.73           C  
ATOM   4172  HG2 GLN A 267      -4.904  19.727  -7.486  1.00 97.73           H  
ATOM   4173  HG3 GLN A 267      -5.035  20.160  -5.779  1.00 97.73           H  
ATOM   4174  CD  GLN A 267      -6.854  20.326  -6.873  1.00 97.73           C  
ATOM   4175  NE2 GLN A 267      -6.864  21.633  -6.958  1.00 97.73           N  
ATOM   4176 HE21 GLN A 267      -5.987  22.132  -6.913  1.00 97.73           H  
ATOM   4177 HE22 GLN A 267      -7.733  22.082  -7.210  1.00 97.73           H  
ATOM   4178  OE1 GLN A 267      -7.901  19.719  -7.018  1.00 97.73           O  
ATOM   4179  N   ASP A 268      -3.719  17.876  -3.698  1.00 98.17           N  
ATOM   4180  H   ASP A 268      -4.546  17.344  -3.467  1.00 98.17           H  
ATOM   4181  CA  ASP A 268      -2.909  18.423  -2.597  1.00 98.17           C  
ATOM   4182  HA  ASP A 268      -2.943  19.511  -2.649  1.00 98.17           H  
ATOM   4183  C   ASP A 268      -1.431  18.015  -2.706  1.00 98.17           C  
ATOM   4184  CB  ASP A 268      -3.485  17.998  -1.235  1.00 98.17           C  
ATOM   4185  HB2 ASP A 268      -4.454  18.476  -1.090  1.00 98.17           H  
ATOM   4186  HB3 ASP A 268      -3.636  16.918  -1.232  1.00 98.17           H  
ATOM   4187  O   ASP A 268      -0.552  18.866  -2.560  1.00 98.17           O  
ATOM   4188  CG  ASP A 268      -2.552  18.370  -0.070  1.00 98.17           C  
ATOM   4189  OD1 ASP A 268      -2.449  19.551   0.329  1.00 98.17           O  
ATOM   4190  OD2 ASP A 268      -1.871  17.466   0.467  1.00 98.17           O  
ATOM   4191  N   LEU A 269      -1.140  16.742  -3.003  1.00 98.52           N  
ATOM   4192  H   LEU A 269      -1.904  16.090  -3.117  1.00 98.52           H  
ATOM   4193  CA  LEU A 269       0.235  16.270  -3.185  1.00 98.52           C  
ATOM   4194  HA  LEU A 269       0.796  16.518  -2.284  1.00 98.52           H  
ATOM   4195  C   LEU A 269       0.925  16.976  -4.359  1.00 98.52           C  
ATOM   4196  CB  LEU A 269       0.233  14.742  -3.373  1.00 98.52           C  
ATOM   4197  HB2 LEU A 269      -0.411  14.500  -4.219  1.00 98.52           H  
ATOM   4198  HB3 LEU A 269      -0.200  14.281  -2.485  1.00 98.52           H  
ATOM   4199  O   LEU A 269       2.039  17.480  -4.199  1.00 98.52           O  
ATOM   4200  CG  LEU A 269       1.629  14.137  -3.634  1.00 98.52           C  
ATOM   4201  HG  LEU A 269       2.082  14.600  -4.511  1.00 98.52           H  
ATOM   4202  CD1 LEU A 269       2.569  14.312  -2.438  1.00 98.52           C  
ATOM   4203 HD11 LEU A 269       3.518  13.816  -2.645  1.00 98.52           H  
ATOM   4204 HD12 LEU A 269       2.120  13.884  -1.542  1.00 98.52           H  
ATOM   4205 HD13 LEU A 269       2.770  15.373  -2.285  1.00 98.52           H  
ATOM   4206  CD2 LEU A 269       1.491  12.643  -3.918  1.00 98.52           C  
ATOM   4207 HD21 LEU A 269       2.473  12.210  -4.109  1.00 98.52           H  
ATOM   4208 HD22 LEU A 269       1.024  12.152  -3.065  1.00 98.52           H  
ATOM   4209 HD23 LEU A 269       0.870  12.501  -4.802  1.00 98.52           H  
ATOM   4210  N   PHE A 270       0.267  17.008  -5.522  1.00 98.52           N  
ATOM   4211  H   PHE A 270      -0.660  16.610  -5.565  1.00 98.52           H  
ATOM   4212  CA  PHE A 270       0.828  17.591  -6.739  1.00 98.52           C  
ATOM   4213  HA  PHE A 270       1.773  17.096  -6.964  1.00 98.52           H  
ATOM   4214  C   PHE A 270       1.119  19.083  -6.559  1.00 98.52           C  
ATOM   4215  CB  PHE A 270      -0.141  17.358  -7.908  1.00 98.52           C  
ATOM   4216  HB2 PHE A 270      -0.301  16.286  -8.022  1.00 98.52           H  
ATOM   4217  HB3 PHE A 270      -1.106  17.805  -7.670  1.00 98.52           H  
ATOM   4218  O   PHE A 270       2.223  19.552  -6.847  1.00 98.52           O  
ATOM   4219  CG  PHE A 270       0.351  17.925  -9.227  1.00 98.52           C  
ATOM   4220  CD1 PHE A 270       0.055  19.255  -9.584  1.00 98.52           C  
ATOM   4221  HD1 PHE A 270      -0.545  19.870  -8.930  1.00 98.52           H  
ATOM   4222  CD2 PHE A 270       1.120  17.126 -10.094  1.00 98.52           C  
ATOM   4223  HD2 PHE A 270       1.349  16.106  -9.825  1.00 98.52           H  
ATOM   4224  CE1 PHE A 270       0.535  19.785 -10.795  1.00 98.52           C  
ATOM   4225  HE1 PHE A 270       0.299  20.803 -11.068  1.00 98.52           H  
ATOM   4226  CE2 PHE A 270       1.590  17.652 -11.312  1.00 98.52           C  
ATOM   4227  HE2 PHE A 270       2.165  17.033 -11.984  1.00 98.52           H  
ATOM   4228  CZ  PHE A 270       1.301  18.983 -11.660  1.00 98.52           C  
ATOM   4229  HZ  PHE A 270       1.653  19.384 -12.599  1.00 98.52           H  
ATOM   4230  N   GLU A 271       0.150  19.845  -6.057  1.00 98.52           N  
ATOM   4231  H   GLU A 271      -0.735  19.425  -5.811  1.00 98.52           H  
ATOM   4232  CA  GLU A 271       0.312  21.285  -5.916  1.00 98.52           C  
ATOM   4233  HA  GLU A 271       0.693  21.698  -6.850  1.00 98.52           H  
ATOM   4234  C   GLU A 271       1.287  21.669  -4.798  1.00 98.52           C  
ATOM   4235  CB  GLU A 271      -1.016  21.949  -5.610  1.00 98.52           C  
ATOM   4236  HB2 GLU A 271      -1.377  21.577  -4.651  1.00 98.52           H  
ATOM   4237  HB3 GLU A 271      -0.778  23.010  -5.534  1.00 98.52           H  
ATOM   4238  O   GLU A 271       1.987  22.673  -4.923  1.00 98.52           O  
ATOM   4239  CG  GLU A 271      -2.128  21.862  -6.657  1.00 98.52           C  
ATOM   4240  HG2 GLU A 271      -2.386  20.821  -6.852  1.00 98.52           H  
ATOM   4241  HG3 GLU A 271      -1.767  22.303  -7.586  1.00 98.52           H  
ATOM   4242  CD  GLU A 271      -3.365  22.630  -6.163  1.00 98.52           C  
ATOM   4243  OE1 GLU A 271      -4.333  22.731  -6.948  1.00 98.52           O  
ATOM   4244  OE2 GLU A 271      -3.326  23.151  -5.016  1.00 98.52           O  
ATOM   4245  N   ALA A 272       1.361  20.895  -3.710  1.00 98.47           N  
ATOM   4246  H   ALA A 272       0.753  20.092  -3.629  1.00 98.47           H  
ATOM   4247  CA  ALA A 272       2.330  21.147  -2.647  1.00 98.47           C  
ATOM   4248  HA  ALA A 272       2.184  22.157  -2.263  1.00 98.47           H  
ATOM   4249  C   ALA A 272       3.766  21.073  -3.178  1.00 98.47           C  
ATOM   4250  CB  ALA A 272       2.096  20.158  -1.511  1.00 98.47           C  
ATOM   4251  HB1 ALA A 272       2.197  19.137  -1.880  1.00 98.47           H  
ATOM   4252  HB2 ALA A 272       1.094  20.301  -1.107  1.00 98.47           H  
ATOM   4253  HB3 ALA A 272       2.833  20.334  -0.727  1.00 98.47           H  
ATOM   4254  O   ALA A 272       4.531  22.022  -3.006  1.00 98.47           O  
ATOM   4255  N   ILE A 273       4.091  20.010  -3.917  1.00 98.51           N  
ATOM   4256  H   ILE A 273       3.400  19.285  -4.048  1.00 98.51           H  
ATOM   4257  CA  ILE A 273       5.406  19.849  -4.548  1.00 98.51           C  
ATOM   4258  HA  ILE A 273       6.178  19.967  -3.787  1.00 98.51           H  
ATOM   4259  C   ILE A 273       5.648  20.945  -5.594  1.00 98.51           C  
ATOM   4260  CB  ILE A 273       5.527  18.431  -5.143  1.00 98.51           C  
ATOM   4261  HB  ILE A 273       4.655  18.244  -5.769  1.00 98.51           H  
ATOM   4262  O   ILE A 273       6.730  21.524  -5.634  1.00 98.51           O  
ATOM   4263  CG1 ILE A 273       5.549  17.393  -3.996  1.00 98.51           C  
ATOM   4264 HG12 ILE A 273       4.695  17.556  -3.339  1.00 98.51           H  
ATOM   4265 HG13 ILE A 273       6.455  17.532  -3.406  1.00 98.51           H  
ATOM   4266  CG2 ILE A 273       6.790  18.300  -6.014  1.00 98.51           C  
ATOM   4267 HG21 ILE A 273       6.733  18.966  -6.875  1.00 98.51           H  
ATOM   4268 HG22 ILE A 273       7.672  18.552  -5.424  1.00 98.51           H  
ATOM   4269 HG23 ILE A 273       6.878  17.283  -6.394  1.00 98.51           H  
ATOM   4270  CD1 ILE A 273       5.483  15.937  -4.466  1.00 98.51           C  
ATOM   4271 HD11 ILE A 273       5.364  15.288  -3.598  1.00 98.51           H  
ATOM   4272 HD12 ILE A 273       6.409  15.663  -4.973  1.00 98.51           H  
ATOM   4273 HD13 ILE A 273       4.634  15.799  -5.135  1.00 98.51           H  
ATOM   4274  N   ALA A 274       4.641  21.295  -6.404  1.00 98.23           N  
ATOM   4275  H   ALA A 274       3.767  20.794  -6.337  1.00 98.23           H  
ATOM   4276  CA  ALA A 274       4.766  22.366  -7.399  1.00 98.23           C  
ATOM   4277  HA  ALA A 274       5.590  22.120  -8.068  1.00 98.23           H  
ATOM   4278  C   ALA A 274       5.086  23.736  -6.769  1.00 98.23           C  
ATOM   4279  CB  ALA A 274       3.473  22.428  -8.220  1.00 98.23           C  
ATOM   4280  HB1 ALA A 274       2.639  22.718  -7.581  1.00 98.23           H  
ATOM   4281  HB2 ALA A 274       3.264  21.456  -8.668  1.00 98.23           H  
ATOM   4282  HB3 ALA A 274       3.583  23.167  -9.014  1.00 98.23           H  
ATOM   4283  O   ALA A 274       5.782  24.548  -7.377  1.00 98.23           O  
ATOM   4284  N   ARG A 275       4.610  23.988  -5.542  1.00 98.10           N  
ATOM   4285  H   ARG A 275       4.014  23.288  -5.125  1.00 98.10           H  
ATOM   4286  CA  ARG A 275       4.908  25.200  -4.759  1.00 98.10           C  
ATOM   4287  HA  ARG A 275       5.062  26.034  -5.443  1.00 98.10           H  
ATOM   4288  C   ARG A 275       6.209  25.110  -3.946  1.00 98.10           C  
ATOM   4289  CB  ARG A 275       3.713  25.525  -3.848  1.00 98.10           C  
ATOM   4290  HB2 ARG A 275       3.502  24.653  -3.229  1.00 98.10           H  
ATOM   4291  HB3 ARG A 275       3.981  26.351  -3.191  1.00 98.10           H  
ATOM   4292  O   ARG A 275       6.551  26.072  -3.266  1.00 98.10           O  
ATOM   4293  CG  ARG A 275       2.452  25.935  -4.630  1.00 98.10           C  
ATOM   4294  HG2 ARG A 275       2.691  26.797  -5.253  1.00 98.10           H  
ATOM   4295  HG3 ARG A 275       2.125  25.129  -5.287  1.00 98.10           H  
ATOM   4296  CD  ARG A 275       1.303  26.321  -3.687  1.00 98.10           C  
ATOM   4297  HD2 ARG A 275       1.620  27.174  -3.087  1.00 98.10           H  
ATOM   4298  HD3 ARG A 275       0.452  26.642  -4.288  1.00 98.10           H  
ATOM   4299  NE  ARG A 275       0.921  25.215  -2.781  1.00 98.10           N  
ATOM   4300  HE  ARG A 275       1.594  24.973  -2.069  1.00 98.10           H  
ATOM   4301  NH1 ARG A 275      -1.081  24.608  -3.751  1.00 98.10           N  
ATOM   4302 HH11 ARG A 275      -0.969  25.323  -4.456  1.00 98.10           H  
ATOM   4303 HH12 ARG A 275      -1.863  23.981  -3.873  1.00 98.10           H  
ATOM   4304  NH2 ARG A 275      -0.312  23.462  -2.007  1.00 98.10           N  
ATOM   4305 HH21 ARG A 275       0.394  23.248  -1.317  1.00 98.10           H  
ATOM   4306 HH22 ARG A 275      -1.111  22.857  -2.126  1.00 98.10           H  
ATOM   4307  CZ  ARG A 275      -0.149  24.436  -2.856  1.00 98.10           C  
ATOM   4308  N   GLY A 276       6.920  23.982  -3.988  1.00 97.81           N  
ATOM   4309  H   GLY A 276       6.599  23.234  -4.587  1.00 97.81           H  
ATOM   4310  CA  GLY A 276       8.125  23.735  -3.189  1.00 97.81           C  
ATOM   4311  HA2 GLY A 276       8.687  22.928  -3.660  1.00 97.81           H  
ATOM   4312  HA3 GLY A 276       8.746  24.631  -3.184  1.00 97.81           H  
ATOM   4313  C   GLY A 276       7.865  23.328  -1.731  1.00 97.81           C  
ATOM   4314  O   GLY A 276       8.818  23.193  -0.965  1.00 97.81           O  
ATOM   4315  N   ASP A 277       6.606  23.093  -1.344  1.00 98.03           N  
ATOM   4316  H   ASP A 277       5.894  23.105  -2.060  1.00 98.03           H  
ATOM   4317  CA  ASP A 277       6.204  22.530  -0.045  1.00 98.03           C  
ATOM   4318  HA  ASP A 277       6.875  22.909   0.726  1.00 98.03           H  
ATOM   4319  C   ASP A 277       6.364  20.998  -0.070  1.00 98.03           C  
ATOM   4320  CB  ASP A 277       4.784  23.003   0.318  1.00 98.03           C  
ATOM   4321  HB2 ASP A 277       4.085  22.673  -0.451  1.00 98.03           H  
ATOM   4322  HB3 ASP A 277       4.772  24.093   0.334  1.00 98.03           H  
ATOM   4323  O   ASP A 277       5.403  20.222  -0.110  1.00 98.03           O  
ATOM   4324  CG  ASP A 277       4.298  22.493   1.683  1.00 98.03           C  
ATOM   4325  OD1 ASP A 277       5.141  22.167   2.544  1.00 98.03           O  
ATOM   4326  OD2 ASP A 277       3.055  22.416   1.864  1.00 98.03           O  
ATOM   4327  N   ASN A 278       7.626  20.579  -0.147  1.00 98.33           N  
ATOM   4328  H   ASN A 278       8.336  21.298  -0.151  1.00 98.33           H  
ATOM   4329  CA  ASN A 278       8.041  19.198  -0.356  1.00 98.33           C  
ATOM   4330  HA  ASN A 278       7.486  18.789  -1.200  1.00 98.33           H  
ATOM   4331  C   ASN A 278       7.776  18.347   0.889  1.00 98.33           C  
ATOM   4332  CB  ASN A 278       9.532  19.196  -0.710  1.00 98.33           C  
ATOM   4333  HB2 ASN A 278      10.080  19.779   0.030  1.00 98.33           H  
ATOM   4334  HB3 ASN A 278       9.915  18.175  -0.683  1.00 98.33           H  
ATOM   4335  O   ASN A 278       8.396  18.584   1.931  1.00 98.33           O  
ATOM   4336  CG  ASN A 278       9.790  19.754  -2.092  1.00 98.33           C  
ATOM   4337  ND2 ASN A 278      10.977  20.254  -2.335  1.00 98.33           N  
ATOM   4338 HD21 ASN A 278      11.643  20.365  -1.584  1.00 98.33           H  
ATOM   4339 HD22 ASN A 278      11.088  20.667  -3.250  1.00 98.33           H  
ATOM   4340  OD1 ASN A 278       8.958  19.739  -2.982  1.00 98.33           O  
ATOM   4341  N   PRO A 279       6.897  17.332   0.818  1.00 98.51           N  
ATOM   4342  CA  PRO A 279       6.611  16.535   1.987  1.00 98.51           C  
ATOM   4343  HA  PRO A 279       6.479  17.236   2.811  1.00 98.51           H  
ATOM   4344  C   PRO A 279       7.753  15.574   2.333  1.00 98.51           C  
ATOM   4345  CB  PRO A 279       5.293  15.823   1.679  1.00 98.51           C  
ATOM   4346  HB2 PRO A 279       5.203  14.867   2.195  1.00 98.51           H  
ATOM   4347  HB3 PRO A 279       4.470  16.485   1.950  1.00 98.51           H  
ATOM   4348  O   PRO A 279       8.322  14.929   1.450  1.00 98.51           O  
ATOM   4349  CG  PRO A 279       5.343  15.659   0.165  1.00 98.51           C  
ATOM   4350  HG2 PRO A 279       5.954  14.787  -0.068  1.00 98.51           H  
ATOM   4351  HG3 PRO A 279       4.354  15.563  -0.284  1.00 98.51           H  
ATOM   4352  CD  PRO A 279       6.041  16.937  -0.294  1.00 98.51           C  
ATOM   4353  HD2 PRO A 279       5.300  17.714  -0.482  1.00 98.51           H  
ATOM   4354  HD3 PRO A 279       6.618  16.742  -1.198  1.00 98.51           H  
ATOM   4355  N   SER A 280       8.042  15.431   3.629  1.00 98.74           N  
ATOM   4356  H   SER A 280       7.611  16.045   4.305  1.00 98.74           H  
ATOM   4357  CA  SER A 280       9.028  14.490   4.153  1.00 98.74           C  
ATOM   4358  HA  SER A 280       9.307  13.833   3.328  1.00 98.74           H  
ATOM   4359  C   SER A 280       8.497  13.582   5.264  1.00 98.74           C  
ATOM   4360  CB  SER A 280      10.300  15.224   4.591  1.00 98.74           C  
ATOM   4361  HB2 SER A 280      10.662  15.830   3.760  1.00 98.74           H  
ATOM   4362  HB3 SER A 280      11.072  14.498   4.847  1.00 98.74           H  
ATOM   4363  O   SER A 280       7.505  13.877   5.935  1.00 98.74           O  
ATOM   4364  OG  SER A 280      10.063  16.060   5.703  1.00 98.74           O  
ATOM   4365  HG  SER A 280      10.114  15.526   6.499  1.00 98.74           H  
ATOM   4366  N   TRP A 281       9.177  12.450   5.425  1.00 98.81           N  
ATOM   4367  H   TRP A 281       9.973  12.299   4.822  1.00 98.81           H  
ATOM   4368  CA  TRP A 281       8.947  11.470   6.472  1.00 98.81           C  
ATOM   4369  HA  TRP A 281       8.313  11.923   7.235  1.00 98.81           H  
ATOM   4370  C   TRP A 281      10.271  11.075   7.113  1.00 98.81           C  
ATOM   4371  CB  TRP A 281       8.260  10.212   5.917  1.00 98.81           C  
ATOM   4372  HB2 TRP A 281       8.218   9.479   6.723  1.00 98.81           H  
ATOM   4373  HB3 TRP A 281       8.880   9.791   5.126  1.00 98.81           H  
ATOM   4374  O   TRP A 281      11.191  10.621   6.423  1.00 98.81           O  
ATOM   4375  CG  TRP A 281       6.875  10.390   5.379  1.00 98.81           C  
ATOM   4376  CD1 TRP A 281       5.738   9.988   5.990  1.00 98.81           C  
ATOM   4377  HD1 TRP A 281       5.694   9.481   6.943  1.00 98.81           H  
ATOM   4378  CD2 TRP A 281       6.454  11.017   4.128  1.00 98.81           C  
ATOM   4379  CE2 TRP A 281       5.030  10.980   4.069  1.00 98.81           C  
ATOM   4380  CE3 TRP A 281       7.123  11.617   3.037  1.00 98.81           C  
ATOM   4381  HE3 TRP A 281       8.201  11.678   3.044  1.00 98.81           H  
ATOM   4382  NE1 TRP A 281       4.645  10.367   5.239  1.00 98.81           N  
ATOM   4383  HE1 TRP A 281       3.690  10.267   5.552  1.00 98.81           H  
ATOM   4384  CH2 TRP A 281       5.004  12.091   1.919  1.00 98.81           C  
ATOM   4385  HH2 TRP A 281       4.459  12.509   1.086  1.00 98.81           H  
ATOM   4386  CZ2 TRP A 281       4.312  11.493   2.983  1.00 98.81           C  
ATOM   4387  HZ2 TRP A 281       3.234  11.430   2.976  1.00 98.81           H  
ATOM   4388  CZ3 TRP A 281       6.407  12.164   1.958  1.00 98.81           C  
ATOM   4389  HZ3 TRP A 281       6.939  12.672   1.167  1.00 98.81           H  
ATOM   4390  N   THR A 282      10.335  11.131   8.438  1.00 98.82           N  
ATOM   4391  H   THR A 282       9.580  11.574   8.940  1.00 98.82           H  
ATOM   4392  CA  THR A 282      11.404  10.480   9.192  1.00 98.82           C  
ATOM   4393  HA  THR A 282      12.344  10.654   8.668  1.00 98.82           H  
ATOM   4394  C   THR A 282      11.152   8.972   9.246  1.00 98.82           C  
ATOM   4395  CB  THR A 282      11.561  11.089  10.587  1.00 98.82           C  
ATOM   4396  HB  THR A 282      10.656  10.931  11.174  1.00 98.82           H  
ATOM   4397  O   THR A 282      10.057   8.510   9.577  1.00 98.82           O  
ATOM   4398  CG2 THR A 282      12.775  10.489  11.304  1.00 98.82           C  
ATOM   4399 HG21 THR A 282      13.672  10.644  10.704  1.00 98.82           H  
ATOM   4400 HG22 THR A 282      12.905  10.988  12.264  1.00 98.82           H  
ATOM   4401 HG23 THR A 282      12.640   9.421  11.475  1.00 98.82           H  
ATOM   4402  OG1 THR A 282      11.821  12.469  10.487  1.00 98.82           O  
ATOM   4403  HG1 THR A 282      11.024  12.936  10.225  1.00 98.82           H  
ATOM   4404  N   THR A 283      12.169   8.188   8.901  1.00 98.68           N  
ATOM   4405  H   THR A 283      13.057   8.632   8.710  1.00 98.68           H  
ATOM   4406  CA  THR A 283      12.100   6.724   8.822  1.00 98.68           C  
ATOM   4407  HA  THR A 283      11.051   6.435   8.768  1.00 98.68           H  
ATOM   4408  C   THR A 283      12.696   6.094  10.080  1.00 98.68           C  
ATOM   4409  CB  THR A 283      12.756   6.173   7.547  1.00 98.68           C  
ATOM   4410  HB  THR A 283      12.594   5.096   7.498  1.00 98.68           H  
ATOM   4411  O   THR A 283      13.754   6.510  10.563  1.00 98.68           O  
ATOM   4412  CG2 THR A 283      12.235   6.800   6.251  1.00 98.68           C  
ATOM   4413 HG21 THR A 283      12.233   7.888   6.309  1.00 98.68           H  
ATOM   4414 HG22 THR A 283      12.857   6.493   5.410  1.00 98.68           H  
ATOM   4415 HG23 THR A 283      11.220   6.453   6.057  1.00 98.68           H  
ATOM   4416  OG1 THR A 283      14.127   6.424   7.567  1.00 98.68           O  
ATOM   4417  HG1 THR A 283      14.237   7.346   7.812  1.00 98.68           H  
ATOM   4418  N   TYR A 284      12.000   5.096  10.619  1.00 98.70           N  
ATOM   4419  H   TYR A 284      11.152   4.809  10.153  1.00 98.70           H  
ATOM   4420  CA  TYR A 284      12.320   4.416  11.868  1.00 98.70           C  
ATOM   4421  HA  TYR A 284      13.332   4.690  12.167  1.00 98.70           H  
ATOM   4422  C   TYR A 284      12.251   2.895  11.720  1.00 98.70           C  
ATOM   4423  CB  TYR A 284      11.348   4.837  12.974  1.00 98.70           C  
ATOM   4424  HB2 TYR A 284      10.340   4.553  12.674  1.00 98.70           H  
ATOM   4425  HB3 TYR A 284      11.597   4.261  13.866  1.00 98.70           H  
ATOM   4426  O   TYR A 284      11.467   2.378  10.922  1.00 98.70           O  
ATOM   4427  CG  TYR A 284      11.331   6.305  13.336  1.00 98.70           C  
ATOM   4428  CD1 TYR A 284      12.109   6.775  14.412  1.00 98.70           C  
ATOM   4429  HD1 TYR A 284      12.735   6.092  14.966  1.00 98.70           H  
ATOM   4430  CD2 TYR A 284      10.513   7.195  12.617  1.00 98.70           C  
ATOM   4431  HD2 TYR A 284       9.941   6.845  11.770  1.00 98.70           H  
ATOM   4432  CE1 TYR A 284      12.075   8.134  14.772  1.00 98.70           C  
ATOM   4433  HE1 TYR A 284      12.674   8.490  15.597  1.00 98.70           H  
ATOM   4434  CE2 TYR A 284      10.480   8.553  12.974  1.00 98.70           C  
ATOM   4435  HE2 TYR A 284       9.899   9.260  12.401  1.00 98.70           H  
ATOM   4436  OH  TYR A 284      11.211  10.341  14.378  1.00 98.70           O  
ATOM   4437  HH  TYR A 284      11.869  10.584  15.033  1.00 98.70           H  
ATOM   4438  CZ  TYR A 284      11.259   9.027  14.048  1.00 98.70           C  
ATOM   4439  N   LEU A 285      13.016   2.195  12.553  1.00 98.23           N  
ATOM   4440  H   LEU A 285      13.655   2.704  13.146  1.00 98.23           H  
ATOM   4441  CA  LEU A 285      12.971   0.747  12.731  1.00 98.23           C  
ATOM   4442  HA  LEU A 285      12.280   0.307  12.012  1.00 98.23           H  
ATOM   4443  C   LEU A 285      12.471   0.410  14.136  1.00 98.23           C  
ATOM   4444  CB  LEU A 285      14.372   0.144  12.506  1.00 98.23           C  
ATOM   4445  HB2 LEU A 285      15.054   0.583  13.234  1.00 98.23           H  
ATOM   4446  HB3 LEU A 285      14.326  -0.928  12.697  1.00 98.23           H  
ATOM   4447  O   LEU A 285      12.952   0.987  15.110  1.00 98.23           O  
ATOM   4448  CG  LEU A 285      14.946   0.367  11.098  1.00 98.23           C  
ATOM   4449  HG  LEU A 285      14.927   1.435  10.877  1.00 98.23           H  
ATOM   4450  CD1 LEU A 285      16.400  -0.090  11.032  1.00 98.23           C  
ATOM   4451 HD11 LEU A 285      16.806   0.146  10.049  1.00 98.23           H  
ATOM   4452 HD12 LEU A 285      16.465  -1.163  11.208  1.00 98.23           H  
ATOM   4453 HD13 LEU A 285      16.988   0.438  11.783  1.00 98.23           H  
ATOM   4454  CD2 LEU A 285      14.152  -0.374  10.026  1.00 98.23           C  
ATOM   4455 HD21 LEU A 285      14.601  -0.189   9.051  1.00 98.23           H  
ATOM   4456 HD22 LEU A 285      13.125  -0.009  10.011  1.00 98.23           H  
ATOM   4457 HD23 LEU A 285      14.156  -1.446  10.227  1.00 98.23           H  
ATOM   4458  N   GLN A 286      11.567  -0.557  14.251  1.00 98.28           N  
ATOM   4459  H   GLN A 286      11.178  -0.942  13.402  1.00 98.28           H  
ATOM   4460  CA  GLN A 286      11.516  -1.411  15.440  1.00 98.28           C  
ATOM   4461  HA  GLN A 286      11.929  -0.880  16.297  1.00 98.28           H  
ATOM   4462  C   GLN A 286      12.393  -2.630  15.163  1.00 98.28           C  
ATOM   4463  CB  GLN A 286      10.080  -1.827  15.794  1.00 98.28           C  
ATOM   4464  HB2 GLN A 286      10.122  -2.457  16.682  1.00 98.28           H  
ATOM   4465  HB3 GLN A 286       9.650  -2.401  14.973  1.00 98.28           H  
ATOM   4466  O   GLN A 286      12.376  -3.147  14.047  1.00 98.28           O  
ATOM   4467  CG  GLN A 286       9.183  -0.624  16.101  1.00 98.28           C  
ATOM   4468  HG2 GLN A 286       9.665   0.002  16.852  1.00 98.28           H  
ATOM   4469  HG3 GLN A 286       9.060  -0.043  15.187  1.00 98.28           H  
ATOM   4470  CD  GLN A 286       7.792  -1.017  16.592  1.00 98.28           C  
ATOM   4471  NE2 GLN A 286       7.543  -1.064  17.877  1.00 98.28           N  
ATOM   4472 HE21 GLN A 286       6.623  -1.398  18.125  1.00 98.28           H  
ATOM   4473 HE22 GLN A 286       8.290  -0.920  18.541  1.00 98.28           H  
ATOM   4474  OE1 GLN A 286       6.863  -1.241  15.846  1.00 98.28           O  
ATOM   4475  N   VAL A 287      13.168  -3.070  16.153  1.00 98.08           N  
ATOM   4476  H   VAL A 287      13.096  -2.638  17.063  1.00 98.08           H  
ATOM   4477  CA  VAL A 287      14.136  -4.165  16.007  1.00 98.08           C  
ATOM   4478  HA  VAL A 287      13.998  -4.647  15.039  1.00 98.08           H  
ATOM   4479  C   VAL A 287      13.880  -5.198  17.093  1.00 98.08           C  
ATOM   4480  CB  VAL A 287      15.590  -3.657  16.076  1.00 98.08           C  
ATOM   4481  HB  VAL A 287      15.789  -3.271  17.076  1.00 98.08           H  
ATOM   4482  O   VAL A 287      13.760  -4.837  18.261  1.00 98.08           O  
ATOM   4483  CG1 VAL A 287      16.585  -4.786  15.781  1.00 98.08           C  
ATOM   4484 HG11 VAL A 287      16.374  -5.212  14.800  1.00 98.08           H  
ATOM   4485 HG12 VAL A 287      17.604  -4.399  15.796  1.00 98.08           H  
ATOM   4486 HG13 VAL A 287      16.511  -5.568  16.536  1.00 98.08           H  
ATOM   4487  CG2 VAL A 287      15.855  -2.528  15.071  1.00 98.08           C  
ATOM   4488 HG21 VAL A 287      15.646  -2.870  14.057  1.00 98.08           H  
ATOM   4489 HG22 VAL A 287      16.897  -2.216  15.142  1.00 98.08           H  
ATOM   4490 HG23 VAL A 287      15.229  -1.664  15.295  1.00 98.08           H  
ATOM   4491  N   MET A 288      13.818  -6.467  16.704  1.00 97.22           N  
ATOM   4492  H   MET A 288      13.900  -6.672  15.718  1.00 97.22           H  
ATOM   4493  CA  MET A 288      13.603  -7.598  17.598  1.00 97.22           C  
ATOM   4494  HA  MET A 288      13.770  -7.286  18.629  1.00 97.22           H  
ATOM   4495  C   MET A 288      14.598  -8.710  17.256  1.00 97.22           C  
ATOM   4496  CB  MET A 288      12.141  -8.039  17.459  1.00 97.22           C  
ATOM   4497  HB2 MET A 288      11.501  -7.170  17.613  1.00 97.22           H  
ATOM   4498  HB3 MET A 288      11.967  -8.412  16.450  1.00 97.22           H  
ATOM   4499  O   MET A 288      14.749  -9.081  16.090  1.00 97.22           O  
ATOM   4500  CG  MET A 288      11.745  -9.116  18.465  1.00 97.22           C  
ATOM   4501  HG2 MET A 288      12.434  -9.955  18.367  1.00 97.22           H  
ATOM   4502  HG3 MET A 288      11.823  -8.720  19.478  1.00 97.22           H  
ATOM   4503  SD  MET A 288      10.079  -9.754  18.198  1.00 97.22           S  
ATOM   4504  CE  MET A 288       8.992  -8.384  18.655  1.00 97.22           C  
ATOM   4505  HE1 MET A 288       8.083  -8.432  18.055  1.00 97.22           H  
ATOM   4506  HE2 MET A 288       9.479  -7.423  18.486  1.00 97.22           H  
ATOM   4507  HE3 MET A 288       8.712  -8.489  19.703  1.00 97.22           H  
ATOM   4508  N   THR A 289      15.307  -9.240  18.253  1.00 95.76           N  
ATOM   4509  H   THR A 289      15.156  -8.914  19.197  1.00 95.76           H  
ATOM   4510  CA  THR A 289      16.201 -10.388  18.035  1.00 95.76           C  
ATOM   4511  HA  THR A 289      16.739 -10.201  17.105  1.00 95.76           H  
ATOM   4512  C   THR A 289      15.393 -11.678  17.857  1.00 95.76           C  
ATOM   4513  CB  THR A 289      17.274 -10.564  19.125  1.00 95.76           C  
ATOM   4514  HB  THR A 289      18.061 -11.193  18.707  1.00 95.76           H  
ATOM   4515  O   THR A 289      14.244 -11.745  18.308  1.00 95.76           O  
ATOM   4516  CG2 THR A 289      17.936  -9.252  19.544  1.00 95.76           C  
ATOM   4517 HG21 THR A 289      17.222  -8.614  20.066  1.00 95.76           H  
ATOM   4518 HG22 THR A 289      18.314  -8.733  18.663  1.00 95.76           H  
ATOM   4519 HG23 THR A 289      18.768  -9.472  20.213  1.00 95.76           H  
ATOM   4520  OG1 THR A 289      16.787 -11.222  20.270  1.00 95.76           O  
ATOM   4521  HG1 THR A 289      17.313 -12.024  20.316  1.00 95.76           H  
ATOM   4522  N   PRO A 290      15.961 -12.726  17.236  1.00 93.13           N  
ATOM   4523  CA  PRO A 290      15.290 -14.022  17.131  1.00 93.13           C  
ATOM   4524  HA  PRO A 290      14.417 -13.912  16.488  1.00 93.13           H  
ATOM   4525  C   PRO A 290      14.831 -14.567  18.494  1.00 93.13           C  
ATOM   4526  CB  PRO A 290      16.308 -14.942  16.448  1.00 93.13           C  
ATOM   4527  HB2 PRO A 290      15.819 -15.679  15.810  1.00 93.13           H  
ATOM   4528  HB3 PRO A 290      16.932 -15.438  17.192  1.00 93.13           H  
ATOM   4529  O   PRO A 290      13.694 -15.005  18.636  1.00 93.13           O  
ATOM   4530  CG  PRO A 290      17.166 -13.970  15.639  1.00 93.13           C  
ATOM   4531  HG2 PRO A 290      16.641 -13.681  14.729  1.00 93.13           H  
ATOM   4532  HG3 PRO A 290      18.151 -14.378  15.413  1.00 93.13           H  
ATOM   4533  CD  PRO A 290      17.247 -12.756  16.552  1.00 93.13           C  
ATOM   4534  HD2 PRO A 290      17.423 -11.860  15.957  1.00 93.13           H  
ATOM   4535  HD3 PRO A 290      18.047 -12.902  17.277  1.00 93.13           H  
ATOM   4536  N   GLU A 291      15.657 -14.428  19.533  1.00 94.36           N  
ATOM   4537  H   GLU A 291      16.575 -14.042  19.367  1.00 94.36           H  
ATOM   4538  CA  GLU A 291      15.348 -14.897  20.890  1.00 94.36           C  
ATOM   4539  HA  GLU A 291      15.023 -15.936  20.835  1.00 94.36           H  
ATOM   4540  C   GLU A 291      14.228 -14.086  21.555  1.00 94.36           C  
ATOM   4541  CB  GLU A 291      16.586 -14.807  21.804  1.00 94.36           C  
ATOM   4542  HB2 GLU A 291      16.805 -13.763  22.026  1.00 94.36           H  
ATOM   4543  HB3 GLU A 291      16.323 -15.278  22.751  1.00 94.36           H  
ATOM   4544  O   GLU A 291      13.492 -14.611  22.393  1.00 94.36           O  
ATOM   4545  CG  GLU A 291      17.859 -15.498  21.288  1.00 94.36           C  
ATOM   4546  HG2 GLU A 291      18.551 -15.586  22.126  1.00 94.36           H  
ATOM   4547  HG3 GLU A 291      17.603 -16.506  20.963  1.00 94.36           H  
ATOM   4548  CD  GLU A 291      18.572 -14.741  20.153  1.00 94.36           C  
ATOM   4549  OE1 GLU A 291      19.415 -15.369  19.482  1.00 94.36           O  
ATOM   4550  OE2 GLU A 291      18.264 -13.534  19.955  1.00 94.36           O  
ATOM   4551  N   GLN A 292      14.108 -12.795  21.225  1.00 96.48           N  
ATOM   4552  H   GLN A 292      14.736 -12.420  20.529  1.00 96.48           H  
ATOM   4553  CA  GLN A 292      12.983 -11.969  21.667  1.00 96.48           C  
ATOM   4554  HA  GLN A 292      12.820 -12.118  22.734  1.00 96.48           H  
ATOM   4555  C   GLN A 292      11.697 -12.384  20.952  1.00 96.48           C  
ATOM   4556  CB  GLN A 292      13.269 -10.485  21.411  1.00 96.48           C  
ATOM   4557  HB2 GLN A 292      13.598 -10.362  20.379  1.00 96.48           H  
ATOM   4558  HB3 GLN A 292      12.346  -9.920  21.543  1.00 96.48           H  
ATOM   4559  O   GLN A 292      10.665 -12.488  21.609  1.00 96.48           O  
ATOM   4560  CG  GLN A 292      14.324  -9.896  22.355  1.00 96.48           C  
ATOM   4561  HG2 GLN A 292      15.239 -10.487  22.315  1.00 96.48           H  
ATOM   4562  HG3 GLN A 292      13.940  -9.927  23.375  1.00 96.48           H  
ATOM   4563  CD  GLN A 292      14.665  -8.457  21.982  1.00 96.48           C  
ATOM   4564  NE2 GLN A 292      14.867  -7.579  22.939  1.00 96.48           N  
ATOM   4565 HE21 GLN A 292      15.039  -6.633  22.631  1.00 96.48           H  
ATOM   4566 HE22 GLN A 292      14.774  -7.839  23.910  1.00 96.48           H  
ATOM   4567  OE1 GLN A 292      14.739  -8.077  20.825  1.00 96.48           O  
ATOM   4568  N   ALA A 293      11.768 -12.661  19.646  1.00 94.72           N  
ATOM   4569  H   ALA A 293      12.659 -12.568  19.181  1.00 94.72           H  
ATOM   4570  CA  ALA A 293      10.627 -13.096  18.846  1.00 94.72           C  
ATOM   4571  HA  ALA A 293       9.829 -12.360  18.943  1.00 94.72           H  
ATOM   4572  C   ALA A 293      10.046 -14.430  19.333  1.00 94.72           C  
ATOM   4573  CB  ALA A 293      11.057 -13.165  17.376  1.00 94.72           C  
ATOM   4574  HB1 ALA A 293      10.215 -13.497  16.768  1.00 94.72           H  
ATOM   4575  HB2 ALA A 293      11.379 -12.179  17.040  1.00 94.72           H  
ATOM   4576  HB3 ALA A 293      11.875 -13.875  17.252  1.00 94.72           H  
ATOM   4577  O   ALA A 293       8.833 -14.540  19.478  1.00 94.72           O  
ATOM   4578  N   GLU A 294      10.895 -15.405  19.669  1.00 92.50           N  
ATOM   4579  H   GLU A 294      11.875 -15.277  19.460  1.00 92.50           H  
ATOM   4580  CA  GLU A 294      10.474 -16.703  20.223  1.00 92.50           C  
ATOM   4581  HA  GLU A 294       9.799 -17.204  19.528  1.00 92.50           H  
ATOM   4582  C   GLU A 294       9.741 -16.586  21.567  1.00 92.50           C  
ATOM   4583  CB  GLU A 294      11.714 -17.578  20.442  1.00 92.50           C  
ATOM   4584  HB2 GLU A 294      12.464 -16.993  20.974  1.00 92.50           H  
ATOM   4585  HB3 GLU A 294      11.438 -18.427  21.068  1.00 92.50           H  
ATOM   4586  O   GLU A 294       8.898 -17.417  21.900  1.00 92.50           O  
ATOM   4587  CG  GLU A 294      12.309 -18.127  19.138  1.00 92.50           C  
ATOM   4588  HG2 GLU A 294      11.570 -18.778  18.671  1.00 92.50           H  
ATOM   4589  HG3 GLU A 294      12.505 -17.303  18.452  1.00 92.50           H  
ATOM   4590  CD  GLU A 294      13.609 -18.916  19.372  1.00 92.50           C  
ATOM   4591  OE1 GLU A 294      14.181 -19.381  18.361  1.00 92.50           O  
ATOM   4592  OE2 GLU A 294      14.031 -19.053  20.547  1.00 92.50           O  
ATOM   4593  N   LYS A 295      10.070 -15.560  22.358  1.00 94.49           N  
ATOM   4594  H   LYS A 295      10.761 -14.915  22.004  1.00 94.49           H  
ATOM   4595  CA  LYS A 295       9.494 -15.320  23.690  1.00 94.49           C  
ATOM   4596  HA  LYS A 295       9.045 -16.244  24.057  1.00 94.49           H  
ATOM   4597  C   LYS A 295       8.363 -14.296  23.671  1.00 94.49           C  
ATOM   4598  CB  LYS A 295      10.610 -14.893  24.650  1.00 94.49           C  
ATOM   4599  HB2 LYS A 295      11.108 -14.015  24.238  1.00 94.49           H  
ATOM   4600  HB3 LYS A 295      10.179 -14.627  25.615  1.00 94.49           H  
ATOM   4601  O   LYS A 295       7.786 -14.010  24.722  1.00 94.49           O  
ATOM   4602  CG  LYS A 295      11.630 -16.017  24.863  1.00 94.49           C  
ATOM   4603  HG2 LYS A 295      12.004 -16.367  23.901  1.00 94.49           H  
ATOM   4604  HG3 LYS A 295      11.151 -16.851  25.377  1.00 94.49           H  
ATOM   4605  CD  LYS A 295      12.811 -15.508  25.689  1.00 94.49           C  
ATOM   4606  HD2 LYS A 295      12.478 -15.251  26.694  1.00 94.49           H  
ATOM   4607  HD3 LYS A 295      13.224 -14.627  25.199  1.00 94.49           H  
ATOM   4608  CE  LYS A 295      13.866 -16.611  25.733  1.00 94.49           C  
ATOM   4609  HE2 LYS A 295      13.473 -17.458  26.296  1.00 94.49           H  
ATOM   4610  HE3 LYS A 295      14.040 -16.947  24.711  1.00 94.49           H  
ATOM   4611  NZ  LYS A 295      15.132 -16.118  26.318  1.00 94.49           N  
ATOM   4612  HZ1 LYS A 295      15.476 -15.357  25.749  1.00 94.49           H  
ATOM   4613  HZ2 LYS A 295      15.823 -16.854  26.300  1.00 94.49           H  
ATOM   4614  HZ3 LYS A 295      14.988 -15.797  27.265  1.00 94.49           H  
ATOM   4615  N   PHE A 296       8.076 -13.696  22.517  1.00 94.47           N  
ATOM   4616  H   PHE A 296       8.543 -14.004  21.677  1.00 94.47           H  
ATOM   4617  CA  PHE A 296       7.084 -12.641  22.414  1.00 94.47           C  
ATOM   4618  HA  PHE A 296       7.222 -11.996  23.281  1.00 94.47           H  
ATOM   4619  C   PHE A 296       5.669 -13.223  22.488  1.00 94.47           C  
ATOM   4620  CB  PHE A 296       7.325 -11.798  21.154  1.00 94.47           C  
ATOM   4621  HB2 PHE A 296       8.379 -11.530  21.097  1.00 94.47           H  
ATOM   4622  HB3 PHE A 296       7.089 -12.401  20.277  1.00 94.47           H  
ATOM   4623  O   PHE A 296       5.371 -14.269  21.921  1.00 94.47           O  
ATOM   4624  CG  PHE A 296       6.533 -10.507  21.123  1.00 94.47           C  
ATOM   4625  CD1 PHE A 296       5.754 -10.187  19.998  1.00 94.47           C  
ATOM   4626  HD1 PHE A 296       5.736 -10.852  19.148  1.00 94.47           H  
ATOM   4627  CD2 PHE A 296       6.594  -9.608  22.206  1.00 94.47           C  
ATOM   4628  HD2 PHE A 296       7.234  -9.811  23.052  1.00 94.47           H  
ATOM   4629  CE1 PHE A 296       5.026  -8.987  19.961  1.00 94.47           C  
ATOM   4630  HE1 PHE A 296       4.455  -8.737  19.080  1.00 94.47           H  
ATOM   4631  CE2 PHE A 296       5.835  -8.427  22.187  1.00 94.47           C  
ATOM   4632  HE2 PHE A 296       5.888  -7.741  23.020  1.00 94.47           H  
ATOM   4633  CZ  PHE A 296       5.051  -8.119  21.064  1.00 94.47           C  
ATOM   4634  HZ  PHE A 296       4.475  -7.206  21.043  1.00 94.47           H  
ATOM   4635  N   ARG A 297       4.773 -12.535  23.203  1.00 92.17           N  
ATOM   4636  H   ARG A 297       5.088 -11.689  23.655  1.00 92.17           H  
ATOM   4637  CA  ARG A 297       3.402 -13.019  23.456  1.00 92.17           C  
ATOM   4638  HA  ARG A 297       3.467 -14.051  23.800  1.00 92.17           H  
ATOM   4639  C   ARG A 297       2.514 -13.069  22.209  1.00 92.17           C  
ATOM   4640  CB  ARG A 297       2.744 -12.180  24.561  1.00 92.17           C  
ATOM   4641  HB2 ARG A 297       1.809 -12.658  24.853  1.00 92.17           H  
ATOM   4642  HB3 ARG A 297       3.401 -12.161  25.430  1.00 92.17           H  
ATOM   4643  O   ARG A 297       1.492 -13.746  22.222  1.00 92.17           O  
ATOM   4644  CG  ARG A 297       2.444 -10.742  24.107  1.00 92.17           C  
ATOM   4645  HG2 ARG A 297       3.361 -10.272  23.752  1.00 92.17           H  
ATOM   4646  HG3 ARG A 297       1.717 -10.752  23.296  1.00 92.17           H  
ATOM   4647  CD  ARG A 297       1.863  -9.932  25.267  1.00 92.17           C  
ATOM   4648  HD2 ARG A 297       2.529  -9.996  26.128  1.00 92.17           H  
ATOM   4649  HD3 ARG A 297       0.904 -10.365  25.550  1.00 92.17           H  
ATOM   4650  NE  ARG A 297       1.659  -8.519  24.908  1.00 92.17           N  
ATOM   4651  HE  ARG A 297       0.700  -8.220  24.799  1.00 92.17           H  
ATOM   4652  NH1 ARG A 297       3.866  -7.834  24.933  1.00 92.17           N  
ATOM   4653 HH11 ARG A 297       4.525  -7.073  25.013  1.00 92.17           H  
ATOM   4654 HH12 ARG A 297       4.201  -8.776  25.076  1.00 92.17           H  
ATOM   4655  NH2 ARG A 297       2.267  -6.341  24.717  1.00 92.17           N  
ATOM   4656 HH21 ARG A 297       1.295  -6.082  24.808  1.00 92.17           H  
ATOM   4657 HH22 ARG A 297       3.028  -5.696  24.873  1.00 92.17           H  
ATOM   4658  CZ  ARG A 297       2.592  -7.587  24.838  1.00 92.17           C  
ATOM   4659  N   TYR A 298       2.875 -12.324  21.166  1.00 92.02           N  
ATOM   4660  H   TYR A 298       3.781 -11.879  21.200  1.00 92.02           H  
ATOM   4661  CA  TYR A 298       2.207 -12.369  19.870  1.00 92.02           C  
ATOM   4662  HA  TYR A 298       1.299 -12.967  19.947  1.00 92.02           H  
ATOM   4663  C   TYR A 298       3.123 -13.033  18.856  1.00 92.02           C  
ATOM   4664  CB  TYR A 298       1.815 -10.967  19.386  1.00 92.02           C  
ATOM   4665  HB2 TYR A 298       2.724 -10.432  19.112  1.00 92.02           H  
ATOM   4666  HB3 TYR A 298       1.222 -11.072  18.478  1.00 92.02           H  
ATOM   4667  O   TYR A 298       4.339 -12.856  18.897  1.00 92.02           O  
ATOM   4668  CG  TYR A 298       1.027 -10.135  20.379  1.00 92.02           C  
ATOM   4669  CD1 TYR A 298      -0.197 -10.603  20.901  1.00 92.02           C  
ATOM   4670  HD1 TYR A 298      -0.586 -11.563  20.595  1.00 92.02           H  
ATOM   4671  CD2 TYR A 298       1.541  -8.895  20.798  1.00 92.02           C  
ATOM   4672  HD2 TYR A 298       2.467  -8.526  20.382  1.00 92.02           H  
ATOM   4673  CE1 TYR A 298      -0.888  -9.844  21.868  1.00 92.02           C  
ATOM   4674  HE1 TYR A 298      -1.808 -10.207  22.303  1.00 92.02           H  
ATOM   4675  CE2 TYR A 298       0.856  -8.135  21.757  1.00 92.02           C  
ATOM   4676  HE2 TYR A 298       1.265  -7.198  22.104  1.00 92.02           H  
ATOM   4677  OH  TYR A 298      -0.944  -7.865  23.253  1.00 92.02           O  
ATOM   4678  HH  TYR A 298      -1.604  -8.329  23.773  1.00 92.02           H  
ATOM   4679  CZ  TYR A 298      -0.351  -8.614  22.298  1.00 92.02           C  
ATOM   4680  N   ASN A 299       2.531 -13.724  17.887  1.00 92.59           N  
ATOM   4681  H   ASN A 299       1.525 -13.815  17.875  1.00 92.59           H  
ATOM   4682  CA  ASN A 299       3.283 -14.156  16.724  1.00 92.59           C  
ATOM   4683  HA  ASN A 299       4.153 -14.720  17.060  1.00 92.59           H  
ATOM   4684  C   ASN A 299       3.778 -12.913  15.961  1.00 92.59           C  
ATOM   4685  CB  ASN A 299       2.395 -15.094  15.891  1.00 92.59           C  
ATOM   4686  HB2 ASN A 299       2.053 -15.913  16.524  1.00 92.59           H  
ATOM   4687  HB3 ASN A 299       1.524 -14.553  15.521  1.00 92.59           H  
ATOM   4688  O   ASN A 299       2.981 -12.097  15.503  1.00 92.59           O  
ATOM   4689  CG  ASN A 299       3.136 -15.690  14.712  1.00 92.59           C  
ATOM   4690  ND2 ASN A 299       2.601 -16.719  14.102  1.00 92.59           N  
ATOM   4691 HD21 ASN A 299       3.115 -17.107  13.324  1.00 92.59           H  
ATOM   4692 HD22 ASN A 299       1.721 -17.111  14.404  1.00 92.59           H  
ATOM   4693  OD1 ASN A 299       4.206 -15.247  14.331  1.00 92.59           O  
ATOM   4694  N   VAL A 300       5.095 -12.765  15.820  1.00 94.45           N  
ATOM   4695  H   VAL A 300       5.696 -13.464  16.235  1.00 94.45           H  
ATOM   4696  CA  VAL A 300       5.732 -11.616  15.149  1.00 94.45           C  
ATOM   4697  HA  VAL A 300       5.335 -10.704  15.595  1.00 94.45           H  
ATOM   4698  C   VAL A 300       5.422 -11.544  13.651  1.00 94.45           C  
ATOM   4699  CB  VAL A 300       7.253 -11.630  15.373  1.00 94.45           C  
ATOM   4700  HB  VAL A 300       7.681 -10.744  14.905  1.00 94.45           H  
ATOM   4701  O   VAL A 300       5.699 -10.532  13.012  1.00 94.45           O  
ATOM   4702  CG1 VAL A 300       7.573 -11.573  16.866  1.00 94.45           C  
ATOM   4703 HG11 VAL A 300       7.126 -12.407  17.409  1.00 94.45           H  
ATOM   4704 HG12 VAL A 300       8.654 -11.641  16.988  1.00 94.45           H  
ATOM   4705 HG13 VAL A 300       7.220 -10.631  17.285  1.00 94.45           H  
ATOM   4706  CG2 VAL A 300       7.942 -12.862  14.776  1.00 94.45           C  
ATOM   4707 HG21 VAL A 300       9.023 -12.760  14.875  1.00 94.45           H  
ATOM   4708 HG22 VAL A 300       7.711 -12.945  13.714  1.00 94.45           H  
ATOM   4709 HG23 VAL A 300       7.622 -13.772  15.283  1.00 94.45           H  
ATOM   4710  N   PHE A 301       4.856 -12.613  13.099  1.00 94.38           N  
ATOM   4711  H   PHE A 301       4.726 -13.422  13.690  1.00 94.38           H  
ATOM   4712  CA  PHE A 301       4.409 -12.760  11.718  1.00 94.38           C  
ATOM   4713  HA  PHE A 301       4.914 -12.037  11.076  1.00 94.38           H  
ATOM   4714  C   PHE A 301       2.904 -12.524  11.535  1.00 94.38           C  
ATOM   4715  CB  PHE A 301       4.787 -14.182  11.299  1.00 94.38           C  
ATOM   4716  HB2 PHE A 301       4.239 -14.878  11.934  1.00 94.38           H  
ATOM   4717  HB3 PHE A 301       4.393 -14.390  10.304  1.00 94.38           H  
ATOM   4718  O   PHE A 301       2.393 -12.647  10.425  1.00 94.38           O  
ATOM   4719  CG  PHE A 301       6.267 -14.518  11.367  1.00 94.38           C  
ATOM   4720  CD1 PHE A 301       7.256 -13.561  11.060  1.00 94.38           C  
ATOM   4721  HD1 PHE A 301       6.980 -12.580  10.704  1.00 94.38           H  
ATOM   4722  CD2 PHE A 301       6.649 -15.785  11.842  1.00 94.38           C  
ATOM   4723  HD2 PHE A 301       5.896 -16.517  12.094  1.00 94.38           H  
ATOM   4724  CE1 PHE A 301       8.610 -13.856  11.289  1.00 94.38           C  
ATOM   4725  HE1 PHE A 301       9.357 -13.087  11.158  1.00 94.38           H  
ATOM   4726  CE2 PHE A 301       8.005 -16.091  12.032  1.00 94.38           C  
ATOM   4727  HE2 PHE A 301       8.290 -17.059  12.417  1.00 94.38           H  
ATOM   4728  CZ  PHE A 301       8.983 -15.125  11.758  1.00 94.38           C  
ATOM   4729  HZ  PHE A 301      10.021 -15.357  11.947  1.00 94.38           H  
ATOM   4730  N   ASP A 302       2.180 -12.223  12.614  1.00 94.94           N  
ATOM   4731  H   ASP A 302       2.647 -12.107  13.503  1.00 94.94           H  
ATOM   4732  CA  ASP A 302       0.760 -11.899  12.566  1.00 94.94           C  
ATOM   4733  HA  ASP A 302       0.285 -12.500  11.790  1.00 94.94           H  
ATOM   4734  C   ASP A 302       0.564 -10.417  12.202  1.00 94.94           C  
ATOM   4735  CB  ASP A 302       0.107 -12.287  13.902  1.00 94.94           C  
ATOM   4736  HB2 ASP A 302       0.315 -13.340  14.094  1.00 94.94           H  
ATOM   4737  HB3 ASP A 302       0.540 -11.695  14.708  1.00 94.94           H  
ATOM   4738  O   ASP A 302       0.709  -9.522  13.036  1.00 94.94           O  
ATOM   4739  CG  ASP A 302      -1.409 -12.100  13.918  1.00 94.94           C  
ATOM   4740  OD1 ASP A 302      -1.940 -11.395  13.033  1.00 94.94           O  
ATOM   4741  OD2 ASP A 302      -2.071 -12.647  14.830  1.00 94.94           O  
ATOM   4742  N   LEU A 303       0.185 -10.167  10.946  1.00 94.82           N  
ATOM   4743  H   LEU A 303       0.148 -10.951  10.312  1.00 94.82           H  
ATOM   4744  CA  LEU A 303      -0.053  -8.828  10.396  1.00 94.82           C  
ATOM   4745  HA  LEU A 303       0.836  -8.234  10.604  1.00 94.82           H  
ATOM   4746  C   LEU A 303      -1.252  -8.090  11.038  1.00 94.82           C  
ATOM   4747  CB  LEU A 303      -0.209  -8.993   8.872  1.00 94.82           C  
ATOM   4748  HB2 LEU A 303       0.617  -9.603   8.506  1.00 94.82           H  
ATOM   4749  HB3 LEU A 303      -1.133  -9.538   8.682  1.00 94.82           H  
ATOM   4750  O   LEU A 303      -1.454  -6.898  10.793  1.00 94.82           O  
ATOM   4751  CG  LEU A 303      -0.232  -7.686   8.062  1.00 94.82           C  
ATOM   4752  HG  LEU A 303      -1.059  -7.055   8.386  1.00 94.82           H  
ATOM   4753  CD1 LEU A 303       1.059  -6.890   8.202  1.00 94.82           C  
ATOM   4754 HD11 LEU A 303       1.053  -6.042   7.516  1.00 94.82           H  
ATOM   4755 HD12 LEU A 303       1.136  -6.516   9.223  1.00 94.82           H  
ATOM   4756 HD13 LEU A 303       1.913  -7.533   7.989  1.00 94.82           H  
ATOM   4757  CD2 LEU A 303      -0.451  -8.012   6.587  1.00 94.82           C  
ATOM   4758 HD21 LEU A 303      -1.423  -8.490   6.464  1.00 94.82           H  
ATOM   4759 HD22 LEU A 303      -0.412  -7.104   5.984  1.00 94.82           H  
ATOM   4760 HD23 LEU A 303       0.317  -8.715   6.264  1.00 94.82           H  
ATOM   4761  N   THR A 304      -2.053  -8.758  11.875  1.00 96.28           N  
ATOM   4762  H   THR A 304      -1.850  -9.729  12.065  1.00 96.28           H  
ATOM   4763  CA  THR A 304      -3.129  -8.123  12.662  1.00 96.28           C  
ATOM   4764  HA  THR A 304      -3.556  -7.315  12.068  1.00 96.28           H  
ATOM   4765  C   THR A 304      -2.614  -7.491  13.965  1.00 96.28           C  
ATOM   4766  CB  THR A 304      -4.283  -9.096  12.959  1.00 96.28           C  
ATOM   4767  HB  THR A 304      -5.114  -8.514  13.359  1.00 96.28           H  
ATOM   4768  O   THR A 304      -3.363  -6.803  14.672  1.00 96.28           O  
ATOM   4769  CG2 THR A 304      -4.776  -9.828  11.709  1.00 96.28           C  
ATOM   4770 HG21 THR A 304      -3.987 -10.451  11.288  1.00 96.28           H  
ATOM   4771 HG22 THR A 304      -5.624 -10.458  11.979  1.00 96.28           H  
ATOM   4772 HG23 THR A 304      -5.099  -9.102  10.964  1.00 96.28           H  
ATOM   4773  OG1 THR A 304      -3.925 -10.046  13.936  1.00 96.28           O  
ATOM   4774  HG1 THR A 304      -3.237 -10.603  13.565  1.00 96.28           H  
ATOM   4775  N   LYS A 305      -1.327  -7.690  14.294  1.00 95.78           N  
ATOM   4776  H   LYS A 305      -0.761  -8.247  13.669  1.00 95.78           H  
ATOM   4777  CA  LYS A 305      -0.690  -7.237  15.537  1.00 95.78           C  
ATOM   4778  HA  LYS A 305      -1.458  -6.831  16.195  1.00 95.78           H  
ATOM   4779  C   LYS A 305       0.326  -6.130  15.294  1.00 95.78           C  
ATOM   4780  CB  LYS A 305      -0.004  -8.416  16.251  1.00 95.78           C  
ATOM   4781  HB2 LYS A 305       0.379  -8.080  17.215  1.00 95.78           H  
ATOM   4782  HB3 LYS A 305       0.846  -8.743  15.652  1.00 95.78           H  
ATOM   4783  O   LYS A 305       1.064  -6.138  14.317  1.00 95.78           O  
ATOM   4784  CG  LYS A 305      -0.913  -9.626  16.475  1.00 95.78           C  
ATOM   4785  HG2 LYS A 305      -0.330 -10.421  16.939  1.00 95.78           H  
ATOM   4786  HG3 LYS A 305      -1.259  -9.988  15.508  1.00 95.78           H  
ATOM   4787  CD  LYS A 305      -2.123  -9.313  17.353  1.00 95.78           C  
ATOM   4788  HD2 LYS A 305      -2.718  -8.518  16.901  1.00 95.78           H  
ATOM   4789  HD3 LYS A 305      -1.800  -9.024  18.353  1.00 95.78           H  
ATOM   4790  CE  LYS A 305      -2.950 -10.587  17.400  1.00 95.78           C  
ATOM   4791  HE2 LYS A 305      -2.384 -11.384  17.882  1.00 95.78           H  
ATOM   4792  HE3 LYS A 305      -3.150 -10.903  16.376  1.00 95.78           H  
ATOM   4793  NZ  LYS A 305      -4.221 -10.358  18.091  1.00 95.78           N  
ATOM   4794  HZ1 LYS A 305      -4.126 -10.210  19.086  1.00 95.78           H  
ATOM   4795  HZ2 LYS A 305      -4.729  -9.601  17.656  1.00 95.78           H  
ATOM   4796  HZ3 LYS A 305      -4.801 -11.173  17.954  1.00 95.78           H  
ATOM   4797  N   VAL A 306       0.423  -5.209  16.251  1.00 95.66           N  
ATOM   4798  H   VAL A 306      -0.251  -5.248  17.002  1.00 95.66           H  
ATOM   4799  CA  VAL A 306       1.545  -4.261  16.345  1.00 95.66           C  
ATOM   4800  HA  VAL A 306       2.048  -4.220  15.379  1.00 95.66           H  
ATOM   4801  C   VAL A 306       2.581  -4.723  17.359  1.00 95.66           C  
ATOM   4802  CB  VAL A 306       1.099  -2.825  16.673  1.00 95.66           C  
ATOM   4803  HB  VAL A 306       1.985  -2.191  16.665  1.00 95.66           H  
ATOM   4804  O   VAL A 306       2.242  -5.375  18.351  1.00 95.66           O  
ATOM   4805  CG1 VAL A 306       0.151  -2.292  15.603  1.00 95.66           C  
ATOM   4806 HG11 VAL A 306      -0.021  -1.226  15.751  1.00 95.66           H  
ATOM   4807 HG12 VAL A 306      -0.799  -2.822  15.660  1.00 95.66           H  
ATOM   4808 HG13 VAL A 306       0.595  -2.456  14.621  1.00 95.66           H  
ATOM   4809  CG2 VAL A 306       0.425  -2.659  18.042  1.00 95.66           C  
ATOM   4810 HG21 VAL A 306       1.090  -2.995  18.837  1.00 95.66           H  
ATOM   4811 HG22 VAL A 306      -0.500  -3.234  18.080  1.00 95.66           H  
ATOM   4812 HG23 VAL A 306       0.189  -1.607  18.207  1.00 95.66           H  
ATOM   4813  N   TRP A 307       3.831  -4.303  17.169  1.00 96.33           N  
ATOM   4814  H   TRP A 307       4.079  -3.846  16.303  1.00 96.33           H  
ATOM   4815  CA  TRP A 307       4.853  -4.369  18.209  1.00 96.33           C  
ATOM   4816  HA  TRP A 307       4.716  -5.282  18.790  1.00 96.33           H  
ATOM   4817  C   TRP A 307       4.737  -3.135  19.115  1.00 96.33           C  
ATOM   4818  CB  TRP A 307       6.236  -4.471  17.575  1.00 96.33           C  
ATOM   4819  HB2 TRP A 307       6.391  -3.606  16.931  1.00 96.33           H  
ATOM   4820  HB3 TRP A 307       6.983  -4.432  18.368  1.00 96.33           H  
ATOM   4821  O   TRP A 307       4.875  -2.002  18.637  1.00 96.33           O  
ATOM   4822  CG  TRP A 307       6.508  -5.695  16.757  1.00 96.33           C  
ATOM   4823  CD1 TRP A 307       5.657  -6.710  16.462  1.00 96.33           C  
ATOM   4824  HD1 TRP A 307       4.629  -6.788  16.786  1.00 96.33           H  
ATOM   4825  CD2 TRP A 307       7.748  -6.011  16.069  1.00 96.33           C  
ATOM   4826  CE2 TRP A 307       7.577  -7.233  15.358  1.00 96.33           C  
ATOM   4827  CE3 TRP A 307       9.001  -5.372  15.975  1.00 96.33           C  
ATOM   4828  HE3 TRP A 307       9.155  -4.453  16.521  1.00 96.33           H  
ATOM   4829  NE1 TRP A 307       6.281  -7.611  15.624  1.00 96.33           N  
ATOM   4830  HE1 TRP A 307       5.810  -8.386  15.178  1.00 96.33           H  
ATOM   4831  CH2 TRP A 307       9.826  -7.109  14.487  1.00 96.33           C  
ATOM   4832  HH2 TRP A 307      10.621  -7.501  13.869  1.00 96.33           H  
ATOM   4833  CZ2 TRP A 307       8.601  -7.788  14.584  1.00 96.33           C  
ATOM   4834  HZ2 TRP A 307       8.441  -8.716  14.055  1.00 96.33           H  
ATOM   4835  CZ3 TRP A 307      10.032  -5.910  15.185  1.00 96.33           C  
ATOM   4836  HZ3 TRP A 307      10.984  -5.406  15.112  1.00 96.33           H  
ATOM   4837  N   PRO A 308       4.476  -3.295  20.425  1.00 94.76           N  
ATOM   4838  CA  PRO A 308       4.354  -2.165  21.334  1.00 94.76           C  
ATOM   4839  HA  PRO A 308       3.510  -1.554  21.013  1.00 94.76           H  
ATOM   4840  C   PRO A 308       5.633  -1.328  21.343  1.00 94.76           C  
ATOM   4841  CB  PRO A 308       4.045  -2.760  22.713  1.00 94.76           C  
ATOM   4842  HB2 PRO A 308       4.963  -2.942  23.272  1.00 94.76           H  
ATOM   4843  HB3 PRO A 308       3.369  -2.127  23.287  1.00 94.76           H  
ATOM   4844  O   PRO A 308       6.709  -1.820  21.670  1.00 94.76           O  
ATOM   4845  CG  PRO A 308       3.405  -4.099  22.366  1.00 94.76           C  
ATOM   4846  HG2 PRO A 308       2.348  -3.964  22.136  1.00 94.76           H  
ATOM   4847  HG3 PRO A 308       3.546  -4.828  23.165  1.00 94.76           H  
ATOM   4848  CD  PRO A 308       4.159  -4.530  21.119  1.00 94.76           C  
ATOM   4849  HD2 PRO A 308       3.525  -5.187  20.524  1.00 94.76           H  
ATOM   4850  HD3 PRO A 308       5.085  -5.032  21.399  1.00 94.76           H  
ATOM   4851  N   GLN A 309       5.513  -0.035  21.037  1.00 94.67           N  
ATOM   4852  H   GLN A 309       4.620   0.292  20.696  1.00 94.67           H  
ATOM   4853  CA  GLN A 309       6.666   0.877  20.990  1.00 94.67           C  
ATOM   4854  HA  GLN A 309       7.409   0.465  20.306  1.00 94.67           H  
ATOM   4855  C   GLN A 309       7.364   1.040  22.351  1.00 94.67           C  
ATOM   4856  CB  GLN A 309       6.227   2.251  20.462  1.00 94.67           C  
ATOM   4857  HB2 GLN A 309       5.378   2.606  21.046  1.00 94.67           H  
ATOM   4858  HB3 GLN A 309       7.048   2.958  20.587  1.00 94.67           H  
ATOM   4859  O   GLN A 309       8.514   1.459  22.394  1.00 94.67           O  
ATOM   4860  CG  GLN A 309       5.854   2.216  18.973  1.00 94.67           C  
ATOM   4861  HG2 GLN A 309       5.111   1.437  18.805  1.00 94.67           H  
ATOM   4862  HG3 GLN A 309       6.736   1.968  18.383  1.00 94.67           H  
ATOM   4863  CD  GLN A 309       5.288   3.544  18.476  1.00 94.67           C  
ATOM   4864  NE2 GLN A 309       4.505   3.521  17.418  1.00 94.67           N  
ATOM   4865 HE21 GLN A 309       3.909   4.325  17.282  1.00 94.67           H  
ATOM   4866 HE22 GLN A 309       4.313   2.626  16.991  1.00 94.67           H  
ATOM   4867  OE1 GLN A 309       5.503   4.625  19.007  1.00 94.67           O  
ATOM   4868  N   ALA A 310       6.686   0.716  23.456  1.00 95.36           N  
ATOM   4869  H   ALA A 310       5.746   0.358  23.357  1.00 95.36           H  
ATOM   4870  CA  ALA A 310       7.287   0.702  24.789  1.00 95.36           C  
ATOM   4871  HA  ALA A 310       7.858   1.619  24.933  1.00 95.36           H  
ATOM   4872  C   ALA A 310       8.262  -0.474  24.992  1.00 95.36           C  
ATOM   4873  CB  ALA A 310       6.154   0.664  25.822  1.00 95.36           C  
ATOM   4874  HB1 ALA A 310       6.582   0.687  26.824  1.00 95.36           H  
ATOM   4875  HB2 ALA A 310       5.503   1.529  25.695  1.00 95.36           H  
ATOM   4876  HB3 ALA A 310       5.575  -0.253  25.710  1.00 95.36           H  
ATOM   4877  O   ALA A 310       9.219  -0.340  25.746  1.00 95.36           O  
ATOM   4878  N   GLU A 311       8.022  -1.607  24.324  1.00 96.04           N  
ATOM   4879  H   GLU A 311       7.256  -1.631  23.666  1.00 96.04           H  
ATOM   4880  CA  GLU A 311       8.869  -2.807  24.395  1.00 96.04           C  
ATOM   4881  HA  GLU A 311       9.407  -2.830  25.342  1.00 96.04           H  
ATOM   4882  C   GLU A 311       9.929  -2.799  23.282  1.00 96.04           C  
ATOM   4883  CB  GLU A 311       7.982  -4.067  24.312  1.00 96.04           C  
ATOM   4884  HB2 GLU A 311       8.627  -4.945  24.256  1.00 96.04           H  
ATOM   4885  HB3 GLU A 311       7.387  -4.025  23.400  1.00 96.04           H  
ATOM   4886  O   GLU A 311      11.078  -3.166  23.513  1.00 96.04           O  
ATOM   4887  CG  GLU A 311       7.040  -4.229  25.520  1.00 96.04           C  
ATOM   4888  HG2 GLU A 311       7.638  -4.362  26.422  1.00 96.04           H  
ATOM   4889  HG3 GLU A 311       6.452  -3.319  25.641  1.00 96.04           H  
ATOM   4890  CD  GLU A 311       6.081  -5.422  25.358  1.00 96.04           C  
ATOM   4891  OE1 GLU A 311       4.843  -5.214  25.289  1.00 96.04           O  
ATOM   4892  OE2 GLU A 311       6.532  -6.582  25.267  1.00 96.04           O  
ATOM   4893  N   PHE A 312       9.560  -2.312  22.092  1.00 97.21           N  
ATOM   4894  H   PHE A 312       8.588  -2.063  21.975  1.00 97.21           H  
ATOM   4895  CA  PHE A 312      10.427  -2.206  20.917  1.00 97.21           C  
ATOM   4896  HA  PHE A 312      11.445  -2.484  21.189  1.00 97.21           H  
ATOM   4897  C   PHE A 312      10.433  -0.755  20.411  1.00 97.21           C  
ATOM   4898  CB  PHE A 312       9.967  -3.217  19.855  1.00 97.21           C  
ATOM   4899  HB2 PHE A 312       8.963  -2.961  19.515  1.00 97.21           H  
ATOM   4900  HB3 PHE A 312      10.639  -3.162  18.998  1.00 97.21           H  
ATOM   4901  O   PHE A 312       9.639  -0.408  19.532  1.00 97.21           O  
ATOM   4902  CG  PHE A 312       9.959  -4.639  20.374  1.00 97.21           C  
ATOM   4903  CD1 PHE A 312      11.165  -5.354  20.486  1.00 97.21           C  
ATOM   4904  HD1 PHE A 312      12.092  -4.913  20.151  1.00 97.21           H  
ATOM   4905  CD2 PHE A 312       8.761  -5.209  20.839  1.00 97.21           C  
ATOM   4906  HD2 PHE A 312       7.835  -4.655  20.781  1.00 97.21           H  
ATOM   4907  CE1 PHE A 312      11.176  -6.633  21.066  1.00 97.21           C  
ATOM   4908  HE1 PHE A 312      12.108  -7.171  21.159  1.00 97.21           H  
ATOM   4909  CE2 PHE A 312       8.776  -6.482  21.429  1.00 97.21           C  
ATOM   4910  HE2 PHE A 312       7.862  -6.908  21.815  1.00 97.21           H  
ATOM   4911  CZ  PHE A 312       9.981  -7.196  21.544  1.00 97.21           C  
ATOM   4912  HZ  PHE A 312       9.987  -8.175  21.999  1.00 97.21           H  
ATOM   4913  N   PRO A 313      11.262   0.135  20.983  1.00 97.65           N  
ATOM   4914  CA  PRO A 313      11.253   1.554  20.644  1.00 97.65           C  
ATOM   4915  HA  PRO A 313      10.241   1.945  20.746  1.00 97.65           H  
ATOM   4916  C   PRO A 313      11.713   1.812  19.208  1.00 97.65           C  
ATOM   4917  CB  PRO A 313      12.152   2.233  21.680  1.00 97.65           C  
ATOM   4918  HB2 PRO A 313      12.675   3.100  21.276  1.00 97.65           H  
ATOM   4919  HB3 PRO A 313      11.554   2.517  22.546  1.00 97.65           H  
ATOM   4920  O   PRO A 313      12.485   1.056  18.622  1.00 97.65           O  
ATOM   4921  CG  PRO A 313      13.121   1.121  22.077  1.00 97.65           C  
ATOM   4922  HG2 PRO A 313      13.532   1.277  23.075  1.00 97.65           H  
ATOM   4923  HG3 PRO A 313      13.920   1.049  21.339  1.00 97.65           H  
ATOM   4924  CD  PRO A 313      12.253  -0.133  22.014  1.00 97.65           C  
ATOM   4925  HD2 PRO A 313      11.751  -0.288  22.969  1.00 97.65           H  
ATOM   4926  HD3 PRO A 313      12.871  -0.997  21.768  1.00 97.65           H  
ATOM   4927  N   LEU A 314      11.242   2.926  18.649  1.00 97.96           N  
ATOM   4928  H   LEU A 314      10.661   3.532  19.210  1.00 97.96           H  
ATOM   4929  CA  LEU A 314      11.597   3.349  17.300  1.00 97.96           C  
ATOM   4930  HA  LEU A 314      11.577   2.478  16.646  1.00 97.96           H  
ATOM   4931  C   LEU A 314      13.016   3.919  17.254  1.00 97.96           C  
ATOM   4932  CB  LEU A 314      10.578   4.385  16.808  1.00 97.96           C  
ATOM   4933  HB2 LEU A 314      10.953   4.836  15.890  1.00 97.96           H  
ATOM   4934  HB3 LEU A 314      10.505   5.178  17.553  1.00 97.96           H  
ATOM   4935  O   LEU A 314      13.306   4.932  17.890  1.00 97.96           O  
ATOM   4936  CG  LEU A 314       9.183   3.815  16.531  1.00 97.96           C  
ATOM   4937  HG  LEU A 314       8.795   3.329  17.426  1.00 97.96           H  
ATOM   4938  CD1 LEU A 314       8.269   4.972  16.164  1.00 97.96           C
[truncated: 246,330 more chars]
