# Supplementary material for: Catalases in the pathogenesis of Sporothrix schenckii research
Source: PeerJ. 2022 Dec 7;10:e14478. doi: 10.7717/peerj.14478 (PMC9745942; doi:10.7717/peerj.14478)
Supplement: Supplemental Information 3 — Sequences and PDB files used in this study. [file peerj-10-14478-s003.zip › Raw data/Cat2 Ss/test_10250_unrelaxed_rank_1_model_5.pdb]

MODEL     1                                                                     
ATOM      1  N   MET A   1     -37.486   6.234  40.809  1.00 37.92           N  
ATOM      2  CA  MET A   1     -37.427   7.489  40.065  1.00 37.92           C  
ATOM      3  C   MET A   1     -36.942   7.253  38.638  1.00 37.92           C  
ATOM      4  CB  MET A   1     -36.511   8.491  40.770  1.00 37.92           C  
ATOM      5  O   MET A   1     -35.824   6.779  38.428  1.00 37.92           O  
ATOM      6  CG  MET A   1     -37.164   9.195  41.948  1.00 37.92           C  
ATOM      7  SD  MET A   1     -36.259  10.709  42.451  1.00 37.92           S  
ATOM      8  CE  MET A   1     -35.324  10.067  43.868  1.00 37.92           C  
ATOM      9  N   ALA A   2     -37.668   6.452  37.827  1.00 37.81           N  
ATOM     10  CA  ALA A   2     -37.526   6.026  36.436  1.00 37.81           C  
ATOM     11  C   ALA A   2     -37.098   7.190  35.547  1.00 37.81           C  
ATOM     12  CB  ALA A   2     -38.834   5.426  35.928  1.00 37.81           C  
ATOM     13  O   ALA A   2     -37.675   8.277  35.616  1.00 37.81           O  
ATOM     14  N   HIS A   3     -35.804   7.453  35.421  1.00 33.94           N  
ATOM     15  CA  HIS A   3     -35.027   8.297  34.520  1.00 33.94           C  
ATOM     16  C   HIS A   3     -35.591   8.256  33.104  1.00 33.94           C  
ATOM     17  CB  HIS A   3     -33.560   7.865  34.514  1.00 33.94           C  
ATOM     18  O   HIS A   3     -35.827   7.176  32.556  1.00 33.94           O  
ATOM     19  CG  HIS A   3     -32.745   8.494  35.599  1.00 33.94           C  
ATOM     20  CD2 HIS A   3     -32.152   7.957  36.691  1.00 33.94           C  
ATOM     21  ND1 HIS A   3     -32.465   9.843  35.632  1.00 33.94           N  
ATOM     22  CE1 HIS A   3     -31.732  10.108  36.701  1.00 33.94           C  
ATOM     23  NE2 HIS A   3     -31.529   8.981  37.360  1.00 33.94           N  
ATOM     24  N   PRO A   4     -36.197   9.329  32.642  1.00 34.61           N  
ATOM     25  CA  PRO A   4     -36.790   9.533  31.318  1.00 34.61           C  
ATOM     26  C   PRO A   4     -35.796   9.295  30.184  1.00 34.61           C  
ATOM     27  CB  PRO A   4     -37.238  10.996  31.354  1.00 34.61           C  
ATOM     28  O   PRO A   4     -34.604   9.576  30.333  1.00 34.61           O  
ATOM     29  CG  PRO A   4     -36.543  11.580  32.541  1.00 34.61           C  
ATOM     30  CD  PRO A   4     -35.717  10.504  33.187  1.00 34.61           C  
ATOM     31  N   ALA A   5     -36.003   8.170  29.416  1.00 37.64           N  
ATOM     32  CA  ALA A   5     -35.588   7.726  28.087  1.00 37.64           C  
ATOM     33  C   ALA A   5     -35.384   8.915  27.152  1.00 37.64           C  
ATOM     34  CB  ALA A   5     -36.618   6.763  27.502  1.00 37.64           C  
ATOM     35  O   ALA A   5     -36.239   9.799  27.065  1.00 37.64           O  
ATOM     36  N   VAL A   6     -34.211   9.538  27.190  1.00 33.85           N  
ATOM     37  CA  VAL A   6     -33.653  10.451  26.198  1.00 33.85           C  
ATOM     38  C   VAL A   6     -33.991   9.956  24.793  1.00 33.85           C  
ATOM     39  CB  VAL A   6     -32.123  10.598  26.357  1.00 33.85           C  
ATOM     40  O   VAL A   6     -33.768   8.787  24.470  1.00 33.85           O  
ATOM     41  CG1 VAL A   6     -31.559  11.548  25.302  1.00 33.85           C  
ATOM     42  CG2 VAL A   6     -31.779  11.089  27.762  1.00 33.85           C  
ATOM     43  N   LYS A   7     -35.126  10.334  24.232  1.00 30.04           N  
ATOM     44  CA  LYS A   7     -35.601  10.494  22.860  1.00 30.04           C  
ATOM     45  C   LYS A   7     -34.447  10.810  21.912  1.00 30.04           C  
ATOM     46  CB  LYS A   7     -36.658  11.596  22.784  1.00 30.04           C  
ATOM     47  O   LYS A   7     -33.687  11.752  22.144  1.00 30.04           O  
ATOM     48  CG  LYS A   7     -38.084  11.101  22.980  1.00 30.04           C  
ATOM     49  CD  LYS A   7     -39.099  12.212  22.744  1.00 30.04           C  
ATOM     50  CE  LYS A   7     -40.522  11.733  22.998  1.00 30.04           C  
ATOM     51  NZ  LYS A   7     -41.523  12.814  22.750  1.00 30.04           N  
ATOM     52  N   THR A   8     -33.805   9.773  21.289  1.00 35.31           N  
ATOM     53  CA  THR A   8     -32.831   9.856  20.206  1.00 35.31           C  
ATOM     54  C   THR A   8     -33.479  10.405  18.938  1.00 35.31           C  
ATOM     55  CB  THR A   8     -32.205   8.481  19.911  1.00 35.31           C  
ATOM     56  O   THR A   8     -34.556   9.957  18.541  1.00 35.31           O  
ATOM     57  CG2 THR A   8     -31.334   8.012  21.073  1.00 35.31           C  
ATOM     58  OG1 THR A   8     -33.248   7.523  19.694  1.00 35.31           O  
ATOM     59  N   ASP A   9     -33.689  11.722  18.893  1.00 33.69           N  
ATOM     60  CA  ASP A   9     -33.713  12.589  17.720  1.00 33.69           C  
ATOM     61  C   ASP A   9     -33.060  11.907  16.519  1.00 33.69           C  
ATOM     62  CB  ASP A   9     -33.009  13.915  18.018  1.00 33.69           C  
ATOM     63  O   ASP A   9     -31.986  11.314  16.644  1.00 33.69           O  
ATOM     64  CG  ASP A   9     -33.881  14.888  18.792  1.00 33.69           C  
ATOM     65  OD1 ASP A   9     -35.106  14.660  18.895  1.00 33.69           O  
ATOM     66  OD2 ASP A   9     -33.339  15.893  19.300  1.00 33.69           O  
ATOM     67  N   GLY A  10     -33.831  11.262  15.588  1.00 30.94           N  
ATOM     68  CA  GLY A  10     -34.087  11.556  14.187  1.00 30.94           C  
ATOM     69  C   GLY A  10     -32.884  11.311  13.297  1.00 30.94           C  
ATOM     70  O   GLY A  10     -31.748  11.588  13.688  1.00 30.94           O  
ATOM     71  N   GLU A  11     -32.742  10.072  12.741  1.00 33.94           N  
ATOM     72  CA  GLU A  11     -32.312   9.488  11.474  1.00 33.94           C  
ATOM     73  C   GLU A  11     -31.464  10.471  10.673  1.00 33.94           C  
ATOM     74  CB  GLU A  11     -33.522   9.042  10.649  1.00 33.94           C  
ATOM     75  O   GLU A  11     -31.988  11.433  10.106  1.00 33.94           O  
ATOM     76  CG  GLU A  11     -34.060   7.672  11.037  1.00 33.94           C  
ATOM     77  CD  GLU A  11     -35.173   7.184  10.124  1.00 33.94           C  
ATOM     78  OE1 GLU A  11     -35.660   6.047  10.315  1.00 33.94           O  
ATOM     79  OE2 GLU A  11     -35.561   7.945   9.209  1.00 33.94           O  
ATOM     80  N   ARG A  12     -30.428  11.140  11.278  1.00 37.84           N  
ATOM     81  CA  ARG A  12     -29.399  11.880  10.554  1.00 37.84           C  
ATOM     82  C   ARG A  12     -28.619  10.960   9.620  1.00 37.84           C  
ATOM     83  CB  ARG A  12     -28.442  12.567  11.531  1.00 37.84           C  
ATOM     84  O   ARG A  12     -28.158   9.894  10.032  1.00 37.84           O  
ATOM     85  CG  ARG A  12     -28.930  13.921  12.021  1.00 37.84           C  
ATOM     86  CD  ARG A  12     -27.859  14.652  12.818  1.00 37.84           C  
ATOM     87  NE  ARG A  12     -28.388  15.855  13.455  1.00 37.84           N  
ATOM     88  NH1 ARG A  12     -26.327  16.658  14.122  1.00 37.84           N  
ATOM     89  NH2 ARG A  12     -28.233  17.836  14.607  1.00 37.84           N  
ATOM     90  CZ  ARG A  12     -27.648  16.780  14.060  1.00 37.84           C  
ATOM     91  N   GLY A  13     -29.155  10.499   8.533  1.00 36.96           N  
ATOM     92  CA  GLY A  13     -28.431  10.139   7.324  1.00 36.96           C  
ATOM     93  C   GLY A  13     -26.928  10.293   7.461  1.00 36.96           C  
ATOM     94  O   GLY A  13     -26.446  11.305   7.974  1.00 36.96           O  
ATOM     95  N   ALA A  14     -26.247   9.606   8.388  1.00 40.94           N  
ATOM     96  CA  ALA A  14     -24.828   9.582   8.731  1.00 40.94           C  
ATOM     97  C   ALA A  14     -23.968   9.992   7.539  1.00 40.94           C  
ATOM     98  CB  ALA A  14     -24.423   8.194   9.223  1.00 40.94           C  
ATOM     99  O   ALA A  14     -23.882   9.263   6.548  1.00 40.94           O  
ATOM    100  N   ALA A  15     -24.236  11.101   6.899  1.00 43.37           N  
ATOM    101  CA  ALA A  15     -23.223  11.583   5.965  1.00 43.37           C  
ATOM    102  C   ALA A  15     -21.852  11.655   6.631  1.00 43.37           C  
ATOM    103  CB  ALA A  15     -23.615  12.951   5.413  1.00 43.37           C  
ATOM    104  O   ALA A  15     -21.748  11.968   7.819  1.00 43.37           O  
ATOM    105  N   TYR A  16     -20.990  10.581   6.575  1.00 46.33           N  
ATOM    106  CA  TYR A  16     -19.565  10.620   6.882  1.00 46.33           C  
ATOM    107  C   TYR A  16     -19.094  12.051   7.108  1.00 46.33           C  
ATOM    108  CB  TYR A  16     -18.754   9.976   5.752  1.00 46.33           C  
ATOM    109  O   TYR A  16     -19.203  12.896   6.216  1.00 46.33           O  
ATOM    110  CG  TYR A  16     -17.316   9.700   6.118  1.00 46.33           C  
ATOM    111  CD1 TYR A  16     -16.291  10.530   5.668  1.00 46.33           C  
ATOM    112  CD2 TYR A  16     -16.979   8.610   6.913  1.00 46.33           C  
ATOM    113  CE1 TYR A  16     -14.964  10.279   6.001  1.00 46.33           C  
ATOM    114  CE2 TYR A  16     -15.655   8.349   7.252  1.00 46.33           C  
ATOM    115  OH  TYR A  16     -13.345   8.935   7.125  1.00 46.33           O  
ATOM    116  CZ  TYR A  16     -14.657   9.188   6.792  1.00 46.33           C  
ATOM    117  N   LYS A  17     -19.047  12.673   8.347  1.00 48.94           N  
ATOM    118  CA  LYS A  17     -18.569  14.020   8.644  1.00 48.94           C  
ATOM    119  C   LYS A  17     -17.060  14.030   8.873  1.00 48.94           C  
ATOM    120  CB  LYS A  17     -19.288  14.588   9.869  1.00 48.94           C  
ATOM    121  O   LYS A  17     -16.550  13.289   9.716  1.00 48.94           O  
ATOM    122  CG  LYS A  17     -20.576  15.330   9.541  1.00 48.94           C  
ATOM    123  CD  LYS A  17     -21.195  15.951  10.787  1.00 48.94           C  
ATOM    124  CE  LYS A  17     -22.512  16.647  10.470  1.00 48.94           C  
ATOM    125  NZ  LYS A  17     -23.111  17.278  11.684  1.00 48.94           N  
ATOM    126  N   HIS A  18     -16.184  14.075   7.882  1.00 54.17           N  
ATOM    127  CA  HIS A  18     -14.773  14.434   7.976  1.00 54.17           C  
ATOM    128  C   HIS A  18     -14.544  15.485   9.057  1.00 54.17           C  
ATOM    129  CB  HIS A  18     -14.260  14.946   6.629  1.00 54.17           C  
ATOM    130  O   HIS A  18     -15.335  16.421   9.197  1.00 54.17           O  
ATOM    131  CG  HIS A  18     -13.745  13.864   5.733  1.00 54.17           C  
ATOM    132  CD2 HIS A  18     -14.158  13.449   4.513  1.00 54.17           C  
ATOM    133  ND1 HIS A  18     -12.675  13.064   6.071  1.00 54.17           N  
ATOM    134  CE1 HIS A  18     -12.451  12.203   5.093  1.00 54.17           C  
ATOM    135  NE2 HIS A  18     -13.337  12.415   4.136  1.00 54.17           N  
ATOM    136  N   ILE A  19     -14.181  15.146  10.359  1.00 59.49           N  
ATOM    137  CA  ILE A  19     -13.743  16.222  11.242  1.00 59.49           C  
ATOM    138  C   ILE A  19     -12.993  17.279  10.433  1.00 59.49           C  
ATOM    139  CB  ILE A  19     -12.850  15.688  12.384  1.00 59.49           C  
ATOM    140  O   ILE A  19     -11.996  16.974   9.774  1.00 59.49           O  
ATOM    141  CG1 ILE A  19     -13.608  14.643  13.210  1.00 59.49           C  
ATOM    142  CG2 ILE A  19     -12.361  16.837  13.270  1.00 59.49           C  
ATOM    143  CD1 ILE A  19     -12.751  13.936  14.251  1.00 59.49           C  
ATOM    144  N   GLU A  20     -13.653  18.315  10.001  1.00 64.46           N  
ATOM    145  CA  GLU A  20     -13.156  19.522   9.348  1.00 64.46           C  
ATOM    146  C   GLU A  20     -12.200  20.288  10.258  1.00 64.46           C  
ATOM    147  CB  GLU A  20     -14.319  20.424   8.929  1.00 64.46           C  
ATOM    148  O   GLU A  20     -12.189  20.079  11.473  1.00 64.46           O  
ATOM    149  CG  GLU A  20     -15.149  19.865   7.782  1.00 64.46           C  
ATOM    150  CD  GLU A  20     -16.248  20.809   7.320  1.00 64.46           C  
ATOM    151  OE1 GLU A  20     -16.935  20.498   6.321  1.00 64.46           O  
ATOM    152  OE2 GLU A  20     -16.422  21.868   7.962  1.00 64.46           O  
ATOM    153  N   SER A  21     -11.169  20.668   9.555  1.00 78.85           N  
ATOM    154  CA  SER A  21     -10.310  21.635  10.231  1.00 78.85           C  
ATOM    155  C   SER A  21     -11.120  22.552  11.141  1.00 78.85           C  
ATOM    156  CB  SER A  21      -9.536  22.471   9.210  1.00 78.85           C  
ATOM    157  O   SER A  21     -12.264  22.891  10.831  1.00 78.85           O  
ATOM    158  OG  SER A  21      -8.846  23.532   9.848  1.00 78.85           O  
ATOM    159  N   THR A  22     -10.586  22.788  12.364  1.00 79.95           N  
ATOM    160  CA  THR A  22     -11.226  23.693  13.313  1.00 79.95           C  
ATOM    161  C   THR A  22     -11.281  25.112  12.755  1.00 79.95           C  
ATOM    162  CB  THR A  22     -10.488  23.698  14.664  1.00 79.95           C  
ATOM    163  O   THR A  22     -12.059  25.942  13.230  1.00 79.95           O  
ATOM    164  CG2 THR A  22     -10.624  22.353  15.370  1.00 79.95           C  
ATOM    165  OG1 THR A  22      -9.099  23.971  14.442  1.00 79.95           O  
ATOM    166  N   TYR A  23     -10.496  25.374  11.689  1.00 83.61           N  
ATOM    167  CA  TYR A  23     -10.508  26.689  11.058  1.00 83.61           C  
ATOM    168  C   TYR A  23     -10.556  26.564   9.540  1.00 83.61           C  
ATOM    169  CB  TYR A  23      -9.277  27.497  11.477  1.00 83.61           C  
ATOM    170  O   TYR A  23      -9.827  25.761   8.953  1.00 83.61           O  
ATOM    171  CG  TYR A  23      -9.306  27.943  12.919  1.00 83.61           C  
ATOM    172  CD1 TYR A  23      -9.939  29.127  13.290  1.00 83.61           C  
ATOM    173  CD2 TYR A  23      -8.699  27.182  13.913  1.00 83.61           C  
ATOM    174  CE1 TYR A  23      -9.966  29.543  14.617  1.00 83.61           C  
ATOM    175  CE2 TYR A  23      -8.720  27.588  15.243  1.00 83.61           C  
ATOM    176  OH  TYR A  23      -9.380  29.175  16.900  1.00 83.61           O  
ATOM    177  CZ  TYR A  23      -9.356  28.768  15.585  1.00 83.61           C  
ATOM    178  N   HIS A  24     -11.437  27.457   9.020  1.00 84.11           N  
ATOM    179  CA  HIS A  24     -11.550  27.505   7.566  1.00 84.11           C  
ATOM    180  C   HIS A  24     -10.600  28.541   6.974  1.00 84.11           C  
ATOM    181  CB  HIS A  24     -12.989  27.813   7.150  1.00 84.11           C  
ATOM    182  O   HIS A  24     -10.173  29.466   7.669  1.00 84.11           O  
ATOM    183  CG  HIS A  24     -13.986  26.822   7.660  1.00 84.11           C  
ATOM    184  CD2 HIS A  24     -14.970  26.945   8.582  1.00 84.11           C  
ATOM    185  ND1 HIS A  24     -14.036  25.519   7.214  1.00 84.11           N  
ATOM    186  CE1 HIS A  24     -15.011  24.882   7.841  1.00 84.11           C  
ATOM    187  NE2 HIS A  24     -15.593  25.725   8.676  1.00 84.11           N  
ATOM    188  N   TYR A  25     -10.177  28.271   5.713  1.00 86.26           N  
ATOM    189  CA  TYR A  25      -9.160  29.051   5.017  1.00 86.26           C  
ATOM    190  C   TYR A  25      -9.503  30.536   5.036  1.00 86.26           C  
ATOM    191  CB  TYR A  25      -9.008  28.569   3.571  1.00 86.26           C  
ATOM    192  O   TYR A  25      -8.621  31.381   5.205  1.00 86.26           O  
ATOM    193  CG  TYR A  25      -7.809  29.149   2.861  1.00 86.26           C  
ATOM    194  CD1 TYR A  25      -7.937  30.260   2.030  1.00 86.26           C  
ATOM    195  CD2 TYR A  25      -6.546  28.587   3.018  1.00 86.26           C  
ATOM    196  CE1 TYR A  25      -6.835  30.797   1.372  1.00 86.26           C  
ATOM    197  CE2 TYR A  25      -5.438  29.115   2.364  1.00 86.26           C  
ATOM    198  OH  TYR A  25      -4.498  30.746   0.896  1.00 86.26           O  
ATOM    199  CZ  TYR A  25      -5.592  30.219   1.545  1.00 86.26           C  
ATOM    200  N   ASP A  26     -10.727  31.032   5.080  1.00 89.47           N  
ATOM    201  CA  ASP A  26     -11.106  32.430   4.900  1.00 89.47           C  
ATOM    202  C   ASP A  26     -11.391  33.098   6.243  1.00 89.47           C  
ATOM    203  CB  ASP A  26     -12.330  32.541   3.988  1.00 89.47           C  
ATOM    204  O   ASP A  26     -11.777  34.268   6.291  1.00 89.47           O  
ATOM    205  CG  ASP A  26     -13.499  31.694   4.458  1.00 89.47           C  
ATOM    206  OD1 ASP A  26     -13.290  30.752   5.253  1.00 89.47           O  
ATOM    207  OD2 ASP A  26     -14.640  31.969   4.029  1.00 89.47           O  
ATOM    208  N   GLU A  27     -11.074  32.382   7.276  1.00 91.94           N  
ATOM    209  CA  GLU A  27     -11.214  32.944   8.615  1.00 91.94           C  
ATOM    210  C   GLU A  27      -9.960  33.709   9.027  1.00 91.94           C  
ATOM    211  CB  GLU A  27     -11.515  31.840   9.633  1.00 91.94           C  
ATOM    212  O   GLU A  27      -8.887  33.507   8.455  1.00 91.94           O  
ATOM    213  CG  GLU A  27     -12.841  31.132   9.398  1.00 91.94           C  
ATOM    214  CD  GLU A  27     -13.138  30.057  10.431  1.00 91.94           C  
ATOM    215  OE1 GLU A  27     -13.690  28.996  10.062  1.00 91.94           O  
ATOM    216  OE2 GLU A  27     -12.817  30.278  11.620  1.00 91.94           O  
ATOM    217  N   LYS A  28     -10.093  34.661   9.998  1.00 92.82           N  
ATOM    218  CA  LYS A  28      -8.972  35.390  10.584  1.00 92.82           C  
ATOM    219  C   LYS A  28      -8.876  35.135  12.085  1.00 92.82           C  
ATOM    220  CB  LYS A  28      -9.108  36.890  10.315  1.00 92.82           C  
ATOM    221  O   LYS A  28      -9.277  35.978  12.891  1.00 92.82           O  
ATOM    222  CG  LYS A  28      -9.046  37.263   8.841  1.00 92.82           C  
ATOM    223  CD  LYS A  28      -9.153  38.769   8.640  1.00 92.82           C  
ATOM    224  CE  LYS A  28      -9.151  39.138   7.163  1.00 92.82           C  
ATOM    225  NZ  LYS A  28      -9.227  40.616   6.962  1.00 92.82           N  
ATOM    226  N   PRO A  29      -8.340  34.061  12.398  1.00 93.51           N  
ATOM    227  CA  PRO A  29      -8.306  33.683  13.813  1.00 93.51           C  
ATOM    228  C   PRO A  29      -7.232  34.433  14.598  1.00 93.51           C  
ATOM    229  CB  PRO A  29      -8.004  32.183  13.770  1.00 93.51           C  
ATOM    230  O   PRO A  29      -6.311  34.999  14.004  1.00 93.51           O  
ATOM    231  CG  PRO A  29      -7.172  31.996  12.542  1.00 93.51           C  
ATOM    232  CD  PRO A  29      -7.658  32.949  11.487  1.00 93.51           C  
ATOM    233  N   THR A  30      -7.411  34.513  15.958  1.00 94.98           N  
ATOM    234  CA  THR A  30      -6.384  35.022  16.861  1.00 94.98           C  
ATOM    235  C   THR A  30      -5.271  33.995  17.047  1.00 94.98           C  
ATOM    236  CB  THR A  30      -6.980  35.393  18.231  1.00 94.98           C  
ATOM    237  O   THR A  30      -5.539  32.824  17.324  1.00 94.98           O  
ATOM    238  CG2 THR A  30      -5.902  35.913  19.177  1.00 94.98           C  
ATOM    239  OG1 THR A  30      -7.975  36.409  18.055  1.00 94.98           O  
ATOM    240  N   TYR A  31      -4.018  34.430  16.792  1.00 94.92           N  
ATOM    241  CA  TYR A  31      -2.875  33.554  17.021  1.00 94.92           C  
ATOM    242  C   TYR A  31      -2.708  33.251  18.505  1.00 94.92           C  
ATOM    243  CB  TYR A  31      -1.594  34.186  16.469  1.00 94.92           C  
ATOM    244  O   TYR A  31      -2.711  34.163  19.335  1.00 94.92           O  
ATOM    245  CG  TYR A  31      -0.362  33.336  16.670  1.00 94.92           C  
ATOM    246  CD1 TYR A  31       0.405  33.450  17.827  1.00 94.92           C  
ATOM    247  CD2 TYR A  31       0.037  32.419  15.704  1.00 94.92           C  
ATOM    248  CE1 TYR A  31       1.541  32.670  18.016  1.00 94.92           C  
ATOM    249  CE2 TYR A  31       1.171  31.635  15.882  1.00 94.92           C  
ATOM    250  OH  TYR A  31       3.040  30.992  17.221  1.00 94.92           O  
ATOM    251  CZ  TYR A  31       1.916  31.767  17.040  1.00 94.92           C  
ATOM    252  N   THR A  32      -2.510  31.948  18.846  1.00 94.47           N  
ATOM    253  CA  THR A  32      -2.415  31.548  20.245  1.00 94.47           C  
ATOM    254  C   THR A  32      -1.344  30.477  20.430  1.00 94.47           C  
ATOM    255  CB  THR A  32      -3.764  31.025  20.771  1.00 94.47           C  
ATOM    256  O   THR A  32      -0.882  29.879  19.456  1.00 94.47           O  
ATOM    257  CG2 THR A  32      -4.890  32.010  20.471  1.00 94.47           C  
ATOM    258  OG1 THR A  32      -4.061  29.772  20.143  1.00 94.47           O  
ATOM    259  N   THR A  33      -0.819  30.337  21.634  1.00 92.57           N  
ATOM    260  CA  THR A  33      -0.134  29.096  21.978  1.00 92.57           C  
ATOM    261  C   THR A  33      -1.059  27.897  21.789  1.00 92.57           C  
ATOM    262  CB  THR A  33       0.382  29.126  23.429  1.00 92.57           C  
ATOM    263  O   THR A  33      -2.243  28.061  21.489  1.00 92.57           O  
ATOM    264  CG2 THR A  33       1.226  30.370  23.686  1.00 92.57           C  
ATOM    265  OG1 THR A  33      -0.735  29.126  24.327  1.00 92.57           O  
ATOM    266  N   THR A  34      -0.509  26.620  21.969  1.00 91.69           N  
ATOM    267  CA  THR A  34      -1.285  25.401  21.772  1.00 91.69           C  
ATOM    268  C   THR A  34      -2.414  25.307  22.795  1.00 91.69           C  
ATOM    269  CB  THR A  34      -0.394  24.148  21.872  1.00 91.69           C  
ATOM    270  O   THR A  34      -3.466  24.728  22.515  1.00 91.69           O  
ATOM    271  CG2 THR A  34      -1.204  22.877  21.637  1.00 91.69           C  
ATOM    272  OG1 THR A  34       0.644  24.229  20.887  1.00 91.69           O  
ATOM    273  N   SER A  35      -2.155  25.929  23.967  1.00 92.30           N  
ATOM    274  CA  SER A  35      -3.166  25.878  25.019  1.00 92.30           C  
ATOM    275  C   SER A  35      -4.164  27.023  24.882  1.00 92.30           C  
ATOM    276  CB  SER A  35      -2.508  25.926  26.398  1.00 92.30           C  
ATOM    277  O   SER A  35      -5.038  27.198  25.734  1.00 92.30           O  
ATOM    278  OG  SER A  35      -1.709  27.088  26.534  1.00 92.30           O  
ATOM    279  N   GLY A  36      -3.981  27.919  23.876  1.00 92.40           N  
ATOM    280  CA  GLY A  36      -5.014  28.892  23.558  1.00 92.40           C  
ATOM    281  C   GLY A  36      -4.696  30.286  24.065  1.00 92.40           C  
ATOM    282  O   GLY A  36      -5.557  31.169  24.052  1.00 92.40           O  
ATOM    283  N   TYR A  37      -3.412  30.589  24.537  1.00 94.21           N  
ATOM    284  CA  TYR A  37      -2.982  31.897  25.018  1.00 94.21           C  
ATOM    285  C   TYR A  37      -2.662  32.828  23.855  1.00 94.21           C  
ATOM    286  CB  TYR A  37      -1.757  31.759  25.928  1.00 94.21           C  
ATOM    287  O   TYR A  37      -1.777  32.539  23.046  1.00 94.21           O  
ATOM    288  CG  TYR A  37      -1.288  33.067  26.517  1.00 94.21           C  
ATOM    289  CD1 TYR A  37      -0.318  33.834  25.876  1.00 94.21           C  
ATOM    290  CD2 TYR A  37      -1.813  33.538  27.716  1.00 94.21           C  
ATOM    291  CE1 TYR A  37       0.119  35.039  26.415  1.00 94.21           C  
ATOM    292  CE2 TYR A  37      -1.383  34.742  28.265  1.00 94.21           C  
ATOM    293  OH  TYR A  37       0.010  36.677  28.147  1.00 94.21           O  
ATOM    294  CZ  TYR A  37      -0.419  35.485  27.608  1.00 94.21           C  
ATOM    295  N   PRO A  38      -3.432  33.999  23.690  1.00 96.44           N  
ATOM    296  CA  PRO A  38      -3.140  34.904  22.576  1.00 96.44           C  
ATOM    297  C   PRO A  38      -1.737  35.502  22.654  1.00 96.44           C  
ATOM    298  CB  PRO A  38      -4.206  35.994  22.718  1.00 96.44           C  
ATOM    299  O   PRO A  38      -1.293  35.907  23.731  1.00 96.44           O  
ATOM    300  CG  PRO A  38      -5.271  35.378  23.567  1.00 96.44           C  
ATOM    301  CD  PRO A  38      -4.631  34.374  24.482  1.00 96.44           C  
ATOM    302  N   ILE A  39      -1.043  35.521  21.518  1.00 95.25           N  
ATOM    303  CA  ILE A  39       0.306  36.055  21.367  1.00 95.25           C  
ATOM    304  C   ILE A  39       0.289  37.236  20.399  1.00 95.25           C  
ATOM    305  CB  ILE A  39       1.292  34.972  20.874  1.00 95.25           C  
ATOM    306  O   ILE A  39      -0.285  37.145  19.310  1.00 95.25           O  
ATOM    307  CG1 ILE A  39       1.327  33.796  21.857  1.00 95.25           C  
ATOM    308  CG2 ILE A  39       2.690  35.564  20.677  1.00 95.25           C  
ATOM    309  CD1 ILE A  39       1.940  34.136  23.208  1.00 95.25           C  
ATOM    310  N   ASP A  40       0.805  38.309  20.823  1.00 94.07           N  
ATOM    311  CA  ASP A  40       0.717  39.524  20.018  1.00 94.07           C  
ATOM    312  C   ASP A  40       1.715  39.491  18.862  1.00 94.07           C  
ATOM    313  CB  ASP A  40       0.958  40.761  20.885  1.00 94.07           C  
ATOM    314  O   ASP A  40       1.502  40.135  17.833  1.00 94.07           O  
ATOM    315  CG  ASP A  40       2.319  40.758  21.558  1.00 94.07           C  
ATOM    316  OD1 ASP A  40       2.956  39.686  21.641  1.00 94.07           O  
ATOM    317  OD2 ASP A  40       2.757  41.837  22.013  1.00 94.07           O  
ATOM    318  N   ASP A  41       2.830  38.718  19.022  1.00 95.11           N  
ATOM    319  CA  ASP A  41       3.829  38.570  17.968  1.00 95.11           C  
ATOM    320  C   ASP A  41       4.544  37.225  18.073  1.00 95.11           C  
ATOM    321  CB  ASP A  41       4.845  39.712  18.028  1.00 95.11           C  
ATOM    322  O   ASP A  41       5.380  37.028  18.957  1.00 95.11           O  
ATOM    323  CG  ASP A  41       5.783  39.735  16.834  1.00 95.11           C  
ATOM    324  OD1 ASP A  41       5.818  38.749  16.067  1.00 95.11           O  
ATOM    325  OD2 ASP A  41       6.494  40.748  16.659  1.00 95.11           O  
ATOM    326  N   PRO A  42       4.370  36.323  17.165  1.00 94.69           N  
ATOM    327  CA  PRO A  42       4.903  34.961  17.243  1.00 94.69           C  
ATOM    328  C   PRO A  42       6.419  34.910  17.065  1.00 94.69           C  
ATOM    329  CB  PRO A  42       4.195  34.239  16.093  1.00 94.69           C  
ATOM    330  O   PRO A  42       7.044  33.887  17.356  1.00 94.69           O  
ATOM    331  CG  PRO A  42       3.755  35.329  15.171  1.00 94.69           C  
ATOM    332  CD  PRO A  42       3.514  36.571  15.980  1.00 94.69           C  
ATOM    333  N   LYS A  43       6.999  36.023  16.759  1.00 94.68           N  
ATOM    334  CA  LYS A  43       8.434  36.068  16.491  1.00 94.68           C  
ATOM    335  C   LYS A  43       9.207  36.551  17.715  1.00 94.68           C  
ATOM    336  CB  LYS A  43       8.729  36.973  15.294  1.00 94.68           C  
ATOM    337  O   LYS A  43      10.438  36.500  17.738  1.00 94.68           O  
ATOM    338  CG  LYS A  43       8.137  36.477  13.983  1.00 94.68           C  
ATOM    339  CD  LYS A  43       8.417  37.446  12.841  1.00 94.68           C  
ATOM    340  CE  LYS A  43       7.706  37.026  11.562  1.00 94.68           C  
ATOM    341  NZ  LYS A  43       7.980  37.972  10.439  1.00 94.68           N  
ATOM    342  N   LYS A  44       8.502  36.972  18.787  1.00 93.57           N  
ATOM    343  CA  LYS A  44       9.159  37.481  19.988  1.00 93.57           C  
ATOM    344  C   LYS A  44       9.528  36.344  20.936  1.00 93.57           C  
ATOM    345  CB  LYS A  44       8.260  38.490  20.704  1.00 93.57           C  
ATOM    346  O   LYS A  44       8.865  35.305  20.957  1.00 93.57           O  
ATOM    347  CG  LYS A  44       8.104  39.812  19.967  1.00 93.57           C  
ATOM    348  CD  LYS A  44       7.249  40.795  20.757  1.00 93.57           C  
ATOM    349  CE  LYS A  44       7.156  42.144  20.058  1.00 93.57           C  
ATOM    350  NZ  LYS A  44       6.256  43.086  20.788  1.00 93.57           N  
ATOM    351  N   TYR A  45      10.677  36.598  21.601  1.00 94.44           N  
ATOM    352  CA  TYR A  45      11.110  35.746  22.703  1.00 94.44           C  
ATOM    353  C   TYR A  45      11.593  36.583  23.882  1.00 94.44           C  
ATOM    354  CB  TYR A  45      12.224  34.800  22.244  1.00 94.44           C  
ATOM    355  O   TYR A  45      11.912  37.763  23.724  1.00 94.44           O  
ATOM    356  CG  TYR A  45      13.321  35.485  21.467  1.00 94.44           C  
ATOM    357  CD1 TYR A  45      13.346  35.444  20.075  1.00 94.44           C  
ATOM    358  CD2 TYR A  45      14.336  36.173  22.123  1.00 94.44           C  
ATOM    359  CE1 TYR A  45      14.356  36.072  19.355  1.00 94.44           C  
ATOM    360  CE2 TYR A  45      15.352  36.805  21.413  1.00 94.44           C  
ATOM    361  OH  TYR A  45      16.356  37.374  19.323  1.00 94.44           O  
ATOM    362  CZ  TYR A  45      15.353  36.750  20.031  1.00 94.44           C  
ATOM    363  N   GLN A  46      11.496  35.946  24.975  1.00 95.13           N  
ATOM    364  CA  GLN A  46      11.969  36.589  26.196  1.00 95.13           C  
ATOM    365  C   GLN A  46      13.460  36.340  26.406  1.00 95.13           C  
ATOM    366  CB  GLN A  46      11.178  36.093  27.407  1.00 95.13           C  
ATOM    367  O   GLN A  46      13.919  35.198  26.342  1.00 95.13           O  
ATOM    368  CG  GLN A  46       9.730  36.566  27.431  1.00 95.13           C  
ATOM    369  CD  GLN A  46       9.026  36.234  28.733  1.00 95.13           C  
ATOM    370  NE2 GLN A  46       7.700  36.321  28.730  1.00 95.13           N  
ATOM    371  OE1 GLN A  46       9.669  35.901  29.734  1.00 95.13           O  
ATOM    372  N   ARG A  47      14.096  37.456  26.532  1.00 95.88           N  
ATOM    373  CA  ARG A  47      15.526  37.380  26.814  1.00 95.88           C  
ATOM    374  C   ARG A  47      15.959  38.498  27.757  1.00 95.88           C  
ATOM    375  CB  ARG A  47      16.335  37.446  25.517  1.00 95.88           C  
ATOM    376  O   ARG A  47      15.251  39.495  27.912  1.00 95.88           O  
ATOM    377  CG  ARG A  47      16.278  38.798  24.824  1.00 95.88           C  
ATOM    378  CD  ARG A  47      17.072  38.801  23.525  1.00 95.88           C  
ATOM    379  NE  ARG A  47      18.505  38.654  23.769  1.00 95.88           N  
ATOM    380  NH1 ARG A  47      19.095  38.661  21.536  1.00 95.88           N  
ATOM    381  NH2 ARG A  47      20.708  38.457  23.152  1.00 95.88           N  
ATOM    382  CZ  ARG A  47      19.433  38.591  22.818  1.00 95.88           C  
ATOM    383  N   VAL A  48      17.207  38.360  28.464  1.00 96.65           N  
ATOM    384  CA  VAL A  48      17.813  39.428  29.253  1.00 96.65           C  
ATOM    385  C   VAL A  48      18.655  40.325  28.348  1.00 96.65           C  
ATOM    386  CB  VAL A  48      18.680  38.864  30.401  1.00 96.65           C  
ATOM    387  O   VAL A  48      19.766  39.957  27.960  1.00 96.65           O  
ATOM    388  CG1 VAL A  48      19.277  39.997  31.233  1.00 96.65           C  
ATOM    389  CG2 VAL A  48      17.854  37.928  31.282  1.00 96.65           C  
ATOM    390  N   GLY A  49      18.205  41.683  28.131  1.00 93.18           N  
ATOM    391  CA  GLY A  49      18.975  42.530  27.234  1.00 93.18           C  
ATOM    392  C   GLY A  49      19.477  41.796  26.005  1.00 93.18           C  
ATOM    393  O   GLY A  49      18.687  41.219  25.255  1.00 93.18           O  
ATOM    394  N   GLN A  50      20.746  41.787  25.782  1.00 92.74           N  
ATOM    395  CA  GLN A  50      21.368  41.017  24.709  1.00 92.74           C  
ATOM    396  C   GLN A  50      21.848  39.659  25.214  1.00 92.74           C  
ATOM    397  CB  GLN A  50      22.536  41.793  24.098  1.00 92.74           C  
ATOM    398  O   GLN A  50      22.684  39.015  24.577  1.00 92.74           O  
ATOM    399  CG  GLN A  50      22.129  43.112  23.455  1.00 92.74           C  
ATOM    400  CD  GLN A  50      21.312  42.921  22.191  1.00 92.74           C  
ATOM    401  NE2 GLN A  50      20.744  44.009  21.682  1.00 92.74           N  
ATOM    402  OE1 GLN A  50      21.194  41.805  21.674  1.00 92.74           O  
ATOM    403  N   GLY A  51      21.337  39.208  26.325  1.00 94.74           N  
ATOM    404  CA  GLY A  51      21.753  37.952  26.930  1.00 94.74           C  
ATOM    405  C   GLY A  51      20.874  36.780  26.535  1.00 94.74           C  
ATOM    406  O   GLY A  51      20.335  36.747  25.427  1.00 94.74           O  
ATOM    407  N   PRO A  52      20.904  35.685  27.381  1.00 96.97           N  
ATOM    408  CA  PRO A  52      20.243  34.414  27.076  1.00 96.97           C  
ATOM    409  C   PRO A  52      18.727  34.552  26.956  1.00 96.97           C  
ATOM    410  CB  PRO A  52      20.618  33.527  28.265  1.00 96.97           C  
ATOM    411  O   PRO A  52      18.149  35.519  27.459  1.00 96.97           O  
ATOM    412  CG  PRO A  52      20.761  34.470  29.416  1.00 96.97           C  
ATOM    413  CD  PRO A  52      21.349  35.756  28.908  1.00 96.97           C  
ATOM    414  N   LEU A  53      18.243  33.553  26.288  1.00 97.45           N  
ATOM    415  CA  LEU A  53      16.791  33.417  26.318  1.00 97.45           C  
ATOM    416  C   LEU A  53      16.326  32.856  27.658  1.00 97.45           C  
ATOM    417  CB  LEU A  53      16.313  32.513  25.179  1.00 97.45           C  
ATOM    418  O   LEU A  53      17.091  32.186  28.354  1.00 97.45           O  
ATOM    419  CG  LEU A  53      16.670  32.963  23.761  1.00 97.45           C  
ATOM    420  CD1 LEU A  53      16.099  31.989  22.736  1.00 97.45           C  
ATOM    421  CD2 LEU A  53      16.161  34.377  23.504  1.00 97.45           C  
ATOM    422  N   LEU A  54      15.117  33.189  27.913  1.00 96.31           N  
ATOM    423  CA  LEU A  54      14.589  32.723  29.191  1.00 96.31           C  
ATOM    424  C   LEU A  54      13.734  31.475  29.004  1.00 96.31           C  
ATOM    425  CB  LEU A  54      13.765  33.825  29.863  1.00 96.31           C  
ATOM    426  O   LEU A  54      12.904  31.417  28.093  1.00 96.31           O  
ATOM    427  CG  LEU A  54      14.500  35.132  30.166  1.00 96.31           C  
ATOM    428  CD1 LEU A  54      13.549  36.138  30.805  1.00 96.31           C  
ATOM    429  CD2 LEU A  54      15.700  34.874  31.071  1.00 96.31           C  
ATOM    430  N   LEU A  55      13.944  30.557  29.878  1.00 95.67           N  
ATOM    431  CA  LEU A  55      13.173  29.319  29.850  1.00 95.67           C  
ATOM    432  C   LEU A  55      11.697  29.592  30.121  1.00 95.67           C  
ATOM    433  CB  LEU A  55      13.718  28.325  30.878  1.00 95.67           C  
ATOM    434  O   LEU A  55      10.837  28.785  29.762  1.00 95.67           O  
ATOM    435  CG  LEU A  55      13.111  26.921  30.853  1.00 95.67           C  
ATOM    436  CD1 LEU A  55      13.394  26.246  29.515  1.00 95.67           C  
ATOM    437  CD2 LEU A  55      13.652  26.083  32.006  1.00 95.67           C  
ATOM    438  N   GLN A  56      11.377  30.735  30.660  1.00 95.99           N  
ATOM    439  CA  GLN A  56      10.008  31.086  31.021  1.00 95.99           C  
ATOM    440  C   GLN A  56       9.185  31.433  29.784  1.00 95.99           C  
ATOM    441  CB  GLN A  56       9.994  32.257  32.006  1.00 95.99           C  
ATOM    442  O   GLN A  56       7.967  31.606  29.870  1.00 95.99           O  
ATOM    443  CG  GLN A  56      10.582  33.543  31.440  1.00 95.99           C  
ATOM    444  CD  GLN A  56      10.622  34.667  32.458  1.00 95.99           C  
ATOM    445  NE2 GLN A  56      11.139  35.820  32.048  1.00 95.99           N  
ATOM    446  OE1 GLN A  56      10.191  34.500  33.604  1.00 95.99           O  
ATOM    447  N   ASP A  57       9.906  31.562  28.673  1.00 95.60           N  
ATOM    448  CA  ASP A  57       9.168  31.802  27.437  1.00 95.60           C  
ATOM    449  C   ASP A  57       8.495  30.523  26.942  1.00 95.60           C  
ATOM    450  CB  ASP A  57      10.097  32.359  26.357  1.00 95.60           C  
ATOM    451  O   ASP A  57       9.057  29.799  26.118  1.00 95.60           O  
ATOM    452  CG  ASP A  57       9.355  32.810  25.111  1.00 95.60           C  
ATOM    453  OD1 ASP A  57       8.178  32.431  24.931  1.00 95.60           O  
ATOM    454  OD2 ASP A  57       9.954  33.549  24.300  1.00 95.60           O  
ATOM    455  N   PHE A  58       7.365  30.158  27.441  1.00 93.99           N  
ATOM    456  CA  PHE A  58       6.688  28.890  27.198  1.00 93.99           C  
ATOM    457  C   PHE A  58       6.188  28.810  25.760  1.00 93.99           C  
ATOM    458  CB  PHE A  58       5.519  28.707  28.171  1.00 93.99           C  
ATOM    459  O   PHE A  58       5.997  27.716  25.224  1.00 93.99           O  
ATOM    460  CG  PHE A  58       4.516  29.829  28.132  1.00 93.99           C  
ATOM    461  CD1 PHE A  58       4.604  30.890  29.025  1.00 93.99           C  
ATOM    462  CD2 PHE A  58       3.485  29.821  27.201  1.00 93.99           C  
ATOM    463  CE1 PHE A  58       3.677  31.929  28.991  1.00 93.99           C  
ATOM    464  CE2 PHE A  58       2.555  30.856  27.161  1.00 93.99           C  
ATOM    465  CZ  PHE A  58       2.652  31.908  28.057  1.00 93.99           C  
ATOM    466  N   HIS A  59       5.954  30.032  25.115  1.00 95.55           N  
ATOM    467  CA  HIS A  59       5.594  29.978  23.703  1.00 95.55           C  
ATOM    468  C   HIS A  59       6.717  29.369  22.870  1.00 95.55           C  
ATOM    469  CB  HIS A  59       5.254  31.376  23.183  1.00 95.55           C  
ATOM    470  O   HIS A  59       6.479  28.468  22.063  1.00 95.55           O  
ATOM    471  CG  HIS A  59       5.094  31.441  21.697  1.00 95.55           C  
ATOM    472  CD2 HIS A  59       4.069  31.068  20.896  1.00 95.55           C  
ATOM    473  ND1 HIS A  59       6.074  31.939  20.865  1.00 95.55           N  
ATOM    474  CE1 HIS A  59       5.656  31.870  19.612  1.00 95.55           C  
ATOM    475  NE2 HIS A  59       4.443  31.345  19.603  1.00 95.55           N  
ATOM    476  N   LEU A  60       7.958  29.886  22.988  1.00 96.00           N  
ATOM    477  CA  LEU A  60       9.114  29.368  22.266  1.00 96.00           C  
ATOM    478  C   LEU A  60       9.295  27.876  22.526  1.00 96.00           C  
ATOM    479  CB  LEU A  60      10.382  30.126  22.669  1.00 96.00           C  
ATOM    480  O   LEU A  60       9.487  27.097  21.590  1.00 96.00           O  
ATOM    481  CG  LEU A  60      11.694  29.620  22.068  1.00 96.00           C  
ATOM    482  CD1 LEU A  60      11.665  29.747  20.549  1.00 96.00           C  
ATOM    483  CD2 LEU A  60      12.879  30.383  22.652  1.00 96.00           C  
ATOM    484  N   ILE A  61       9.171  27.468  23.817  1.00 94.89           N  
ATOM    485  CA  ILE A  61       9.380  26.077  24.202  1.00 94.89           C  
ATOM    486  C   ILE A  61       8.322  25.195  23.543  1.00 94.89           C  
ATOM    487  CB  ILE A  61       9.343  25.902  25.736  1.00 94.89           C  
ATOM    488  O   ILE A  61       8.641  24.142  22.985  1.00 94.89           O  
ATOM    489  CG1 ILE A  61      10.503  26.663  26.388  1.00 94.89           C  
ATOM    490  CG2 ILE A  61       9.381  24.418  26.112  1.00 94.89           C  
ATOM    491  CD1 ILE A  61      11.880  26.207  25.926  1.00 94.89           C  
ATOM    492  N   ASP A  62       7.099  25.614  23.641  1.00 94.14           N  
ATOM    493  CA  ASP A  62       5.988  24.890  23.030  1.00 94.14           C  
ATOM    494  C   ASP A  62       6.192  24.740  21.524  1.00 94.14           C  
ATOM    495  CB  ASP A  62       4.663  25.600  23.314  1.00 94.14           C  
ATOM    496  O   ASP A  62       5.987  23.659  20.969  1.00 94.14           O  
ATOM    497  CG  ASP A  62       3.453  24.799  22.867  1.00 94.14           C  
ATOM    498  OD1 ASP A  62       3.506  23.550  22.890  1.00 94.14           O  
ATOM    499  OD2 ASP A  62       2.439  25.421  22.485  1.00 94.14           O  
ATOM    500  N   LEU A  63       6.504  25.785  20.793  1.00 94.36           N  
ATOM    501  CA  LEU A  63       6.746  25.786  19.355  1.00 94.36           C  
ATOM    502  C   LEU A  63       7.826  24.774  18.985  1.00 94.36           C  
ATOM    503  CB  LEU A  63       7.156  27.183  18.881  1.00 94.36           C  
ATOM    504  O   LEU A  63       7.623  23.939  18.100  1.00 94.36           O  
ATOM    505  CG  LEU A  63       7.576  27.306  17.415  1.00 94.36           C  
ATOM    506  CD1 LEU A  63       6.379  27.067  16.500  1.00 94.36           C  
ATOM    507  CD2 LEU A  63       8.194  28.674  17.149  1.00 94.36           C  
ATOM    508  N   LEU A  64       8.996  24.819  19.651  1.00 95.91           N  
ATOM    509  CA  LEU A  64      10.115  23.938  19.335  1.00 95.91           C  
ATOM    510  C   LEU A  64       9.784  22.491  19.684  1.00 95.91           C  
ATOM    511  CB  LEU A  64      11.374  24.381  20.085  1.00 95.91           C  
ATOM    512  O   LEU A  64      10.129  21.573  18.937  1.00 95.91           O  
ATOM    513  CG  LEU A  64      11.968  25.730  19.676  1.00 95.91           C  
ATOM    514  CD1 LEU A  64      13.160  26.075  20.562  1.00 95.91           C  
ATOM    515  CD2 LEU A  64      12.375  25.712  18.207  1.00 95.91           C  
ATOM    516  N   ALA A  65       9.052  22.333  20.837  1.00 95.88           N  
ATOM    517  CA  ALA A  65       8.680  20.983  21.249  1.00 95.88           C  
ATOM    518  C   ALA A  65       7.728  20.344  20.243  1.00 95.88           C  
ATOM    519  CB  ALA A  65       8.045  21.006  22.638  1.00 95.88           C  
ATOM    520  O   ALA A  65       7.890  19.177  19.878  1.00 95.88           O  
ATOM    521  N   ASN A  66       6.736  21.089  19.724  1.00 94.81           N  
ATOM    522  CA  ASN A  66       5.825  20.583  18.702  1.00 94.81           C  
ATOM    523  C   ASN A  66       6.559  20.277  17.400  1.00 94.81           C  
ATOM    524  CB  ASN A  66       4.692  21.581  18.452  1.00 94.81           C  
ATOM    525  O   ASN A  66       6.320  19.241  16.777  1.00 94.81           O  
ATOM    526  CG  ASN A  66       3.598  21.496  19.497  1.00 94.81           C  
ATOM    527  ND2 ASN A  66       2.991  22.634  19.814  1.00 94.81           N  
ATOM    528  OD1 ASN A  66       3.300  20.417  20.016  1.00 94.81           O  
ATOM    529  N   PHE A  67       7.490  21.198  16.998  1.00 96.48           N  
ATOM    530  CA  PHE A  67       8.269  21.032  15.777  1.00 96.48           C  
ATOM    531  C   PHE A  67       9.045  19.720  15.803  1.00 96.48           C  
ATOM    532  CB  PHE A  67       9.232  22.208  15.588  1.00 96.48           C  
ATOM    533  O   PHE A  67       9.074  18.990  14.810  1.00 96.48           O  
ATOM    534  CG  PHE A  67      10.179  22.037  14.431  1.00 96.48           C  
ATOM    535  CD1 PHE A  67      11.508  21.694  14.648  1.00 96.48           C  
ATOM    536  CD2 PHE A  67       9.740  22.219  13.126  1.00 96.48           C  
ATOM    537  CE1 PHE A  67      12.387  21.535  13.579  1.00 96.48           C  
ATOM    538  CE2 PHE A  67      10.613  22.062  12.053  1.00 96.48           C  
ATOM    539  CZ  PHE A  67      11.936  21.721  12.281  1.00 96.48           C  
ATOM    540  N   ASP A  68       9.585  19.370  16.893  1.00 97.23           N  
ATOM    541  CA  ASP A  68      10.438  18.193  17.028  1.00 97.23           C  
ATOM    542  C   ASP A  68       9.620  16.907  16.928  1.00 97.23           C  
ATOM    543  CB  ASP A  68      11.198  18.231  18.356  1.00 97.23           C  
ATOM    544  O   ASP A  68      10.163  15.842  16.629  1.00 97.23           O  
ATOM    545  CG  ASP A  68      12.244  19.331  18.409  1.00 97.23           C  
ATOM    546  OD1 ASP A  68      12.636  19.852  17.343  1.00 97.23           O  
ATOM    547  OD2 ASP A  68      12.683  19.677  19.527  1.00 97.23           O  
ATOM    548  N   ARG A  69       8.196  16.951  17.007  1.00 94.75           N  
ATOM    549  CA  ARG A  69       7.359  15.756  17.047  1.00 94.75           C  
ATOM    550  C   ARG A  69       6.395  15.722  15.866  1.00 94.75           C  
ATOM    551  CB  ARG A  69       6.580  15.689  18.362  1.00 94.75           C  
ATOM    552  O   ARG A  69       5.413  14.976  15.881  1.00 94.75           O  
ATOM    553  CG  ARG A  69       7.444  15.380  19.575  1.00 94.75           C  
ATOM    554  CD  ARG A  69       6.712  15.672  20.878  1.00 94.75           C  
ATOM    555  NE  ARG A  69       7.499  15.270  22.040  1.00 94.75           N  
ATOM    556  NH1 ARG A  69       8.957  17.059  21.930  1.00 94.75           N  
ATOM    557  NH2 ARG A  69       9.192  15.482  23.577  1.00 94.75           N  
ATOM    558  CZ  ARG A  69       8.547  15.938  22.513  1.00 94.75           C  
ATOM    559  N   GLU A  70       6.676  16.556  14.862  1.00 94.76           N  
ATOM    560  CA  GLU A  70       5.767  16.659  13.724  1.00 94.76           C  
ATOM    561  C   GLU A  70       5.864  15.430  12.826  1.00 94.76           C  
ATOM    562  CB  GLU A  70       6.060  17.926  12.915  1.00 94.76           C  
ATOM    563  O   GLU A  70       4.904  15.081  12.136  1.00 94.76           O  
ATOM    564  CG  GLU A  70       5.576  19.206  13.581  1.00 94.76           C  
ATOM    565  CD  GLU A  70       5.946  20.461  12.807  1.00 94.76           C  
ATOM    566  OE1 GLU A  70       5.454  21.558  13.158  1.00 94.76           O  
ATOM    567  OE2 GLU A  70       6.734  20.347  11.841  1.00 94.76           O  
ATOM    568  N   ARG A  71       7.050  14.624  12.875  1.00 94.12           N  
ATOM    569  CA  ARG A  71       7.215  13.477  11.987  1.00 94.12           C  
ATOM    570  C   ARG A  71       6.870  12.176  12.705  1.00 94.12           C  
ATOM    571  CB  ARG A  71       8.645  13.415  11.448  1.00 94.12           C  
ATOM    572  O   ARG A  71       7.279  11.964  13.848  1.00 94.12           O  
ATOM    573  CG  ARG A  71       9.062  14.649  10.663  1.00 94.12           C  
ATOM    574  CD  ARG A  71       8.261  14.795   9.376  1.00 94.12           C  
ATOM    575  NE  ARG A  71       8.578  16.040   8.683  1.00 94.12           N  
ATOM    576  NH1 ARG A  71       6.672  17.150   9.372  1.00 94.12           N  
ATOM    577  NH2 ARG A  71       8.199  18.210   8.031  1.00 94.12           N  
ATOM    578  CZ  ARG A  71       7.816  17.130   8.697  1.00 94.12           C  
ATOM    579  N   ILE A  72       6.062  11.338  12.060  1.00 95.33           N  
ATOM    580  CA  ILE A  72       5.781   9.980  12.512  1.00 95.33           C  
ATOM    581  C   ILE A  72       6.673   8.992  11.764  1.00 95.33           C  
ATOM    582  CB  ILE A  72       4.293   9.615  12.313  1.00 95.33           C  
ATOM    583  O   ILE A  72       7.210   9.313  10.701  1.00 95.33           O  
ATOM    584  CG1 ILE A  72       3.923   9.669  10.826  1.00 95.33           C  
ATOM    585  CG2 ILE A  72       3.394  10.543  13.135  1.00 95.33           C  
ATOM    586  CD1 ILE A  72       2.489   9.254  10.529  1.00 95.33           C  
ATOM    587  N   PRO A  73       6.842   7.860  12.349  1.00 97.20           N  
ATOM    588  CA  PRO A  73       7.674   6.898  11.622  1.00 97.20           C  
ATOM    589  C   PRO A  73       7.223   6.701  10.176  1.00 97.20           C  
ATOM    590  CB  PRO A  73       7.506   5.607  12.427  1.00 97.20           C  
ATOM    591  O   PRO A  73       6.023   6.611   9.907  1.00 97.20           O  
ATOM    592  CG  PRO A  73       7.225   6.061  13.823  1.00 97.20           C  
ATOM    593  CD  PRO A  73       6.356   7.284  13.761  1.00 97.20           C  
ATOM    594  N   GLU A  74       8.167   6.757   9.280  1.00 96.55           N  
ATOM    595  CA  GLU A  74       7.906   6.528   7.862  1.00 96.55           C  
ATOM    596  C   GLU A  74       7.433   5.100   7.611  1.00 96.55           C  
ATOM    597  CB  GLU A  74       9.158   6.822   7.031  1.00 96.55           C  
ATOM    598  O   GLU A  74       7.887   4.164   8.273  1.00 96.55           O  
ATOM    599  CG  GLU A  74       8.974   6.591   5.538  1.00 96.55           C  
ATOM    600  CD  GLU A  74      10.229   6.873   4.728  1.00 96.55           C  
ATOM    601  OE1 GLU A  74      10.859   5.912   4.232  1.00 96.55           O  
ATOM    602  OE2 GLU A  74      10.585   8.064   4.589  1.00 96.55           O  
ATOM    603  N   ARG A  75       6.637   4.914   6.614  1.00 96.80           N  
ATOM    604  CA  ARG A  75       6.255   3.580   6.160  1.00 96.80           C  
ATOM    605  C   ARG A  75       7.457   2.828   5.599  1.00 96.80           C  
ATOM    606  CB  ARG A  75       5.151   3.667   5.104  1.00 96.80           C  
ATOM    607  O   ARG A  75       8.217   3.374   4.796  1.00 96.80           O  
ATOM    608  CG  ARG A  75       3.856   4.278   5.615  1.00 96.80           C  
ATOM    609  CD  ARG A  75       2.804   4.369   4.519  1.00 96.80           C  
ATOM    610  NE  ARG A  75       1.510   4.792   5.047  1.00 96.80           N  
ATOM    611  NH1 ARG A  75       2.001   7.049   5.008  1.00 96.80           N  
ATOM    612  NH2 ARG A  75      -0.045   6.329   5.751  1.00 96.80           N  
ATOM    613  CZ  ARG A  75       1.158   6.056   5.267  1.00 96.80           C  
ATOM    614  N   VAL A  76       7.565   1.582   6.020  1.00 95.83           N  
ATOM    615  CA  VAL A  76       8.657   0.759   5.510  1.00 95.83           C  
ATOM    616  C   VAL A  76       8.466   0.515   4.015  1.00 95.83           C  
ATOM    617  CB  VAL A  76       8.752  -0.587   6.262  1.00 95.83           C  
ATOM    618  O   VAL A  76       9.433   0.523   3.250  1.00 95.83           O  
ATOM    619  CG1 VAL A  76       9.772  -1.507   5.595  1.00 95.83           C  
ATOM    620  CG2 VAL A  76       9.115  -0.354   7.728  1.00 95.83           C  
ATOM    621  N   VAL A  77       7.268   0.291   3.560  1.00 97.06           N  
ATOM    622  CA  VAL A  77       6.855   0.186   2.165  1.00 97.06           C  
ATOM    623  C   VAL A  77       5.644   1.080   1.915  1.00 97.06           C  
ATOM    624  CB  VAL A  77       6.529  -1.274   1.778  1.00 97.06           C  
ATOM    625  O   VAL A  77       4.922   1.435   2.850  1.00 97.06           O  
ATOM    626  CG1 VAL A  77       7.776  -2.151   1.877  1.00 97.06           C  
ATOM    627  CG2 VAL A  77       5.413  -1.824   2.665  1.00 97.06           C  
ATOM    628  N   HIS A  78       5.546   1.615   0.733  1.00 97.70           N  
ATOM    629  CA  HIS A  78       4.448   2.460   0.276  1.00 97.70           C  
ATOM    630  C   HIS A  78       4.539   3.857   0.881  1.00 97.70           C  
ATOM    631  CB  HIS A  78       3.102   1.823   0.625  1.00 97.70           C  
ATOM    632  O   HIS A  78       3.521   4.442   1.258  1.00 97.70           O  
ATOM    633  CG  HIS A  78       2.826   0.556  -0.120  1.00 97.70           C  
ATOM    634  CD2 HIS A  78       2.923  -0.739   0.262  1.00 97.70           C  
ATOM    635  ND1 HIS A  78       2.395   0.541  -1.429  1.00 97.70           N  
ATOM    636  CE1 HIS A  78       2.238  -0.712  -1.820  1.00 97.70           C  
ATOM    637  NE2 HIS A  78       2.552  -1.509  -0.812  1.00 97.70           N  
ATOM    638  N   ALA A  79       5.779   4.378   1.107  1.00 97.23           N  
ATOM    639  CA  ALA A  79       6.016   5.639   1.804  1.00 97.23           C  
ATOM    640  C   ALA A  79       5.586   6.828   0.949  1.00 97.23           C  
ATOM    641  CB  ALA A  79       7.488   5.768   2.186  1.00 97.23           C  
ATOM    642  O   ALA A  79       4.997   7.785   1.457  1.00 97.23           O  
ATOM    643  N   LYS A  80       5.879   6.730  -0.355  1.00 97.32           N  
ATOM    644  CA  LYS A  80       5.520   7.806  -1.274  1.00 97.32           C  
ATOM    645  C   LYS A  80       4.148   7.563  -1.896  1.00 97.32           C  
ATOM    646  CB  LYS A  80       6.575   7.948  -2.372  1.00 97.32           C  
ATOM    647  O   LYS A  80       3.944   6.567  -2.592  1.00 97.32           O  
ATOM    648  CG  LYS A  80       6.265   9.034  -3.392  1.00 97.32           C  
ATOM    649  CD  LYS A  80       6.605  10.418  -2.856  1.00 97.32           C  
ATOM    650  CE  LYS A  80       6.415  11.493  -3.918  1.00 97.32           C  
ATOM    651  NZ  LYS A  80       6.787  12.847  -3.410  1.00 97.32           N  
ATOM    652  N   GLY A  81       3.247   8.539  -1.656  1.00 96.45           N  
ATOM    653  CA  GLY A  81       1.929   8.285  -2.216  1.00 96.45           C  
ATOM    654  C   GLY A  81       1.056   9.524  -2.271  1.00 96.45           C  
ATOM    655  O   GLY A  81       1.480  10.608  -1.863  1.00 96.45           O  
ATOM    656  N   ALA A  82      -0.101   9.353  -2.878  1.00 98.13           N  
ATOM    657  CA  ALA A  82      -1.147  10.363  -3.014  1.00 98.13           C  
ATOM    658  C   ALA A  82      -2.533   9.734  -2.904  1.00 98.13           C  
ATOM    659  CB  ALA A  82      -1.005  11.101  -4.343  1.00 98.13           C  
ATOM    660  O   ALA A  82      -2.691   8.526  -3.094  1.00 98.13           O  
ATOM    661  N   GLY A  83      -3.469  10.588  -2.519  1.00 98.26           N  
ATOM    662  CA  GLY A  83      -4.798  10.018  -2.364  1.00 98.26           C  
ATOM    663  C   GLY A  83      -5.910  11.012  -2.644  1.00 98.26           C  
ATOM    664  O   GLY A  83      -5.655  12.206  -2.810  1.00 98.26           O  
ATOM    665  N   ALA A  84      -7.058  10.462  -2.761  1.00 98.71           N  
ATOM    666  CA  ALA A  84      -8.257  11.260  -3.002  1.00 98.71           C  
ATOM    667  C   ALA A  84      -9.508  10.529  -2.524  1.00 98.71           C  
ATOM    668  CB  ALA A  84      -8.379  11.603  -4.485  1.00 98.71           C  
ATOM    669  O   ALA A  84      -9.508   9.302  -2.399  1.00 98.71           O  
ATOM    670  N   TYR A  85     -10.536  11.356  -2.253  1.00 98.70           N  
ATOM    671  CA  TYR A  85     -11.843  10.827  -1.877  1.00 98.70           C  
ATOM    672  C   TYR A  85     -12.682  10.520  -3.111  1.00 98.70           C  
ATOM    673  CB  TYR A  85     -12.585  11.817  -0.974  1.00 98.70           C  
ATOM    674  O   TYR A  85     -12.413  11.038  -4.197  1.00 98.70           O  
ATOM    675  CG  TYR A  85     -11.978  11.957   0.401  1.00 98.70           C  
ATOM    676  CD1 TYR A  85     -12.330  11.087   1.431  1.00 98.70           C  
ATOM    677  CD2 TYR A  85     -11.053  12.960   0.674  1.00 98.70           C  
ATOM    678  CE1 TYR A  85     -11.775  11.214   2.700  1.00 98.70           C  
ATOM    679  CE2 TYR A  85     -10.492  13.095   1.939  1.00 98.70           C  
ATOM    680  OH  TYR A  85     -10.306  12.348   4.199  1.00 98.70           O  
ATOM    681  CZ  TYR A  85     -10.858  12.219   2.944  1.00 98.70           C  
ATOM    682  N   GLY A  86     -13.658   9.638  -2.887  1.00 98.46           N  
ATOM    683  CA  GLY A  86     -14.592   9.303  -3.950  1.00 98.46           C  
ATOM    684  C   GLY A  86     -15.778   8.490  -3.468  1.00 98.46           C  
ATOM    685  O   GLY A  86     -16.150   8.560  -2.295  1.00 98.46           O  
ATOM    686  N   GLU A  87     -16.365   7.861  -4.511  1.00 98.63           N  
ATOM    687  CA  GLU A  87     -17.532   7.036  -4.213  1.00 98.63           C  
ATOM    688  C   GLU A  87     -17.532   5.758  -5.046  1.00 98.63           C  
ATOM    689  CB  GLU A  87     -18.822   7.822  -4.456  1.00 98.63           C  
ATOM    690  O   GLU A  87     -17.066   5.754  -6.187  1.00 98.63           O  
ATOM    691  CG  GLU A  87     -18.959   8.358  -5.873  1.00 98.63           C  
ATOM    692  CD  GLU A  87     -20.133   9.308  -6.045  1.00 98.63           C  
ATOM    693  OE1 GLU A  87     -20.495   9.623  -7.202  1.00 98.63           O  
ATOM    694  OE2 GLU A  87     -20.695   9.743  -5.015  1.00 98.63           O  
ATOM    695  N   PHE A  88     -17.995   4.737  -4.414  1.00 98.78           N  
ATOM    696  CA  PHE A  88     -18.299   3.491  -5.107  1.00 98.78           C  
ATOM    697  C   PHE A  88     -19.791   3.386  -5.402  1.00 98.78           C  
ATOM    698  CB  PHE A  88     -17.842   2.287  -4.277  1.00 98.78           C  
ATOM    699  O   PHE A  88     -20.620   3.559  -4.506  1.00 98.78           O  
ATOM    700  CG  PHE A  88     -18.184   0.959  -4.896  1.00 98.78           C  
ATOM    701  CD1 PHE A  88     -19.404   0.347  -4.632  1.00 98.78           C  
ATOM    702  CD2 PHE A  88     -17.286   0.322  -5.742  1.00 98.78           C  
ATOM    703  CE1 PHE A  88     -19.723  -0.883  -5.203  1.00 98.78           C  
ATOM    704  CE2 PHE A  88     -17.598  -0.907  -6.316  1.00 98.78           C  
ATOM    705  CZ  PHE A  88     -18.817  -1.508  -6.045  1.00 98.78           C  
ATOM    706  N   GLU A  89     -20.055   3.119  -6.687  1.00 98.66           N  
ATOM    707  CA  GLU A  89     -21.442   2.935  -7.105  1.00 98.66           C  
ATOM    708  C   GLU A  89     -21.695   1.501  -7.562  1.00 98.66           C  
ATOM    709  CB  GLU A  89     -21.801   3.915  -8.224  1.00 98.66           C  
ATOM    710  O   GLU A  89     -20.997   0.992  -8.441  1.00 98.66           O  
ATOM    711  CG  GLU A  89     -23.247   3.815  -8.689  1.00 98.66           C  
ATOM    712  CD  GLU A  89     -23.572   4.752  -9.841  1.00 98.66           C  
ATOM    713  OE1 GLU A  89     -24.710   4.701 -10.362  1.00 98.66           O  
ATOM    714  OE2 GLU A  89     -22.683   5.544 -10.227  1.00 98.66           O  
ATOM    715  N   LEU A  90     -22.737   0.840  -6.907  1.00 98.66           N  
ATOM    716  CA  LEU A  90     -23.148  -0.490  -7.343  1.00 98.66           C  
ATOM    717  C   LEU A  90     -23.839  -0.427  -8.701  1.00 98.66           C  
ATOM    718  CB  LEU A  90     -24.083  -1.126  -6.311  1.00 98.66           C  
ATOM    719  O   LEU A  90     -24.854   0.256  -8.855  1.00 98.66           O  
ATOM    720  CG  LEU A  90     -24.577  -2.540  -6.624  1.00 98.66           C  
ATOM    721  CD1 LEU A  90     -23.404  -3.513  -6.670  1.00 98.66           C  
ATOM    722  CD2 LEU A  90     -25.609  -2.986  -5.594  1.00 98.66           C  
ATOM    723  N   THR A  91     -23.316  -1.156  -9.703  1.00 98.59           N  
ATOM    724  CA  THR A  91     -23.897  -1.114 -11.040  1.00 98.59           C  
ATOM    725  C   THR A  91     -24.634  -2.414 -11.351  1.00 98.59           C  
ATOM    726  CB  THR A  91     -22.819  -0.863 -12.110  1.00 98.59           C  
ATOM    727  O   THR A  91     -25.528  -2.439 -12.200  1.00 98.59           O  
ATOM    728  CG2 THR A  91     -22.145   0.490 -11.906  1.00 98.59           C  
ATOM    729  OG1 THR A  91     -21.827  -1.895 -12.032  1.00 98.59           O  
ATOM    730  N   HIS A  92     -24.086  -3.477 -10.710  1.00 97.96           N  
ATOM    731  CA  HIS A  92     -24.683  -4.797 -10.881  1.00 97.96           C  
ATOM    732  C   HIS A  92     -24.893  -5.484  -9.535  1.00 97.96           C  
ATOM    733  CB  HIS A  92     -23.808  -5.668 -11.784  1.00 97.96           C  
ATOM    734  O   HIS A  92     -23.984  -5.520  -8.703  1.00 97.96           O  
ATOM    735  CG  HIS A  92     -23.559  -5.072 -13.133  1.00 97.96           C  
ATOM    736  CD2 HIS A  92     -24.054  -5.393 -14.352  1.00 97.96           C  
ATOM    737  ND1 HIS A  92     -22.702  -4.012 -13.331  1.00 97.96           N  
ATOM    738  CE1 HIS A  92     -22.681  -3.705 -14.618  1.00 97.96           C  
ATOM    739  NE2 HIS A  92     -23.493  -4.528 -15.258  1.00 97.96           N  
ATOM    740  N   ASP A  93     -26.084  -6.071  -9.404  1.00 93.21           N  
ATOM    741  CA  ASP A  93     -26.361  -6.808  -8.175  1.00 93.21           C  
ATOM    742  C   ASP A  93     -25.655  -8.162  -8.175  1.00 93.21           C  
ATOM    743  CB  ASP A  93     -27.868  -7.001  -7.992  1.00 93.21           C  
ATOM    744  O   ASP A  93     -25.761  -8.923  -9.139  1.00 93.21           O  
ATOM    745  CG  ASP A  93     -28.223  -7.695  -6.689  1.00 93.21           C  
ATOM    746  OD1 ASP A  93     -27.421  -7.643  -5.731  1.00 93.21           O  
ATOM    747  OD2 ASP A  93     -29.314  -8.302  -6.620  1.00 93.21           O  
ATOM    748  N   ILE A  94     -24.887  -8.449  -7.055  1.00 96.12           N  
ATOM    749  CA  ILE A  94     -24.194  -9.731  -7.007  1.00 96.12           C  
ATOM    750  C   ILE A  94     -24.601 -10.491  -5.747  1.00 96.12           C  
ATOM    751  CB  ILE A  94     -22.660  -9.547  -7.050  1.00 96.12           C  
ATOM    752  O   ILE A  94     -23.768 -11.142  -5.111  1.00 96.12           O  
ATOM    753  CG1 ILE A  94     -22.214  -8.536  -5.988  1.00 96.12           C  
ATOM    754  CG2 ILE A  94     -22.208  -9.110  -8.447  1.00 96.12           C  
ATOM    755  CD1 ILE A  94     -20.704  -8.449  -5.813  1.00 96.12           C  
ATOM    756  N   SER A  95     -25.889 -10.360  -5.456  1.00 95.64           N  
ATOM    757  CA  SER A  95     -26.452 -10.996  -4.269  1.00 95.64           C  
ATOM    758  C   SER A  95     -26.381 -12.516  -4.370  1.00 95.64           C  
ATOM    759  CB  SER A  95     -27.903 -10.558  -4.063  1.00 95.64           C  
ATOM    760  O   SER A  95     -26.501 -13.216  -3.362  1.00 95.64           O  
ATOM    761  OG  SER A  95     -28.681 -10.838  -5.214  1.00 95.64           O  
ATOM    762  N   ASP A  96     -26.114 -13.002  -5.549  1.00 95.92           N  
ATOM    763  CA  ASP A  96     -25.962 -14.443  -5.723  1.00 95.92           C  
ATOM    764  C   ASP A  96     -24.633 -14.928  -5.146  1.00 95.92           C  
ATOM    765  CB  ASP A  96     -26.061 -14.819  -7.202  1.00 95.92           C  
ATOM    766  O   ASP A  96     -24.476 -16.114  -4.849  1.00 95.92           O  
ATOM    767  CG  ASP A  96     -25.027 -14.115  -8.064  1.00 95.92           C  
ATOM    768  OD1 ASP A  96     -24.940 -12.869  -8.016  1.00 95.92           O  
ATOM    769  OD2 ASP A  96     -24.295 -14.812  -8.799  1.00 95.92           O  
ATOM    770  N   LEU A  97     -23.720 -14.048  -4.775  1.00 96.46           N  
ATOM    771  CA  LEU A  97     -22.365 -14.464  -4.430  1.00 96.46           C  
ATOM    772  C   LEU A  97     -22.032 -14.091  -2.990  1.00 96.46           C  
ATOM    773  CB  LEU A  97     -21.350 -13.826  -5.382  1.00 96.46           C  
ATOM    774  O   LEU A  97     -21.170 -14.714  -2.366  1.00 96.46           O  
ATOM    775  CG  LEU A  97     -21.517 -14.151  -6.868  1.00 96.46           C  
ATOM    776  CD1 LEU A  97     -20.507 -13.366  -7.698  1.00 96.46           C  
ATOM    777  CD2 LEU A  97     -21.367 -15.649  -7.109  1.00 96.46           C  
ATOM    778  N   THR A  98     -22.673 -12.958  -2.450  1.00 96.12           N  
ATOM    779  CA  THR A  98     -22.242 -12.409  -1.169  1.00 96.12           C  
ATOM    780  C   THR A  98     -23.399 -11.708  -0.464  1.00 96.12           C  
ATOM    781  CB  THR A  98     -21.073 -11.422  -1.349  1.00 96.12           C  
ATOM    782  O   THR A  98     -24.463 -11.508  -1.054  1.00 96.12           O  
ATOM    783  CG2 THR A  98     -21.508 -10.195  -2.143  1.00 96.12           C  
ATOM    784  OG1 THR A  98     -20.607 -11.003  -0.061  1.00 96.12           O  
ATOM    785  N   THR A  99     -23.134 -11.386   0.791  1.00 94.43           N  
ATOM    786  CA  THR A  99     -24.114 -10.620   1.553  1.00 94.43           C  
ATOM    787  C   THR A  99     -23.548  -9.260   1.949  1.00 94.43           C  
ATOM    788  CB  THR A  99     -24.560 -11.381   2.815  1.00 94.43           C  
ATOM    789  O   THR A  99     -24.012  -8.645   2.911  1.00 94.43           O  
ATOM    790  CG2 THR A  99     -25.344 -12.638   2.452  1.00 94.43           C  
ATOM    791  OG1 THR A  99     -23.403 -11.756   3.573  1.00 94.43           O  
ATOM    792  N   ILE A 100     -22.456  -8.917   1.327  1.00 96.08           N  
ATOM    793  CA  ILE A 100     -21.863  -7.612   1.598  1.00 96.08           C  
ATOM    794  C   ILE A 100     -22.874  -6.510   1.289  1.00 96.08           C  
ATOM    795  CB  ILE A 100     -20.570  -7.398   0.780  1.00 96.08           C  
ATOM    796  O   ILE A 100     -23.372  -6.414   0.165  1.00 96.08           O  
ATOM    797  CG1 ILE A 100     -19.524  -8.458   1.146  1.00 96.08           C  
ATOM    798  CG2 ILE A 100     -20.019  -5.986   1.000  1.00 96.08           C  
ATOM    799  CD1 ILE A 100     -18.353  -8.533   0.176  1.00 96.08           C  
ATOM    800  N   ASP A 101     -23.150  -5.690   2.242  1.00 93.65           N  
ATOM    801  CA  ASP A 101     -24.259  -4.743   2.183  1.00 93.65           C  
ATOM    802  C   ASP A 101     -24.101  -3.784   1.005  1.00 93.65           C  
ATOM    803  CB  ASP A 101     -24.364  -3.956   3.491  1.00 93.65           C  
ATOM    804  O   ASP A 101     -25.074  -3.477   0.313  1.00 93.65           O  
ATOM    805  CG  ASP A 101     -25.394  -2.842   3.432  1.00 93.65           C  
ATOM    806  OD1 ASP A 101     -26.599  -3.133   3.273  1.00 93.65           O  
ATOM    807  OD2 ASP A 101     -24.997  -1.662   3.543  1.00 93.65           O  
ATOM    808  N   MET A 102     -22.882  -3.298   0.690  1.00 95.84           N  
ATOM    809  CA  MET A 102     -22.657  -2.284  -0.337  1.00 95.84           C  
ATOM    810  C   MET A 102     -22.730  -2.896  -1.732  1.00 95.84           C  
ATOM    811  CB  MET A 102     -21.302  -1.604  -0.135  1.00 95.84           C  
ATOM    812  O   MET A 102     -22.790  -2.175  -2.729  1.00 95.84           O  
ATOM    813  CG  MET A 102     -20.115  -2.532  -0.332  1.00 95.84           C  
ATOM    814  SD  MET A 102     -18.510  -1.645  -0.258  1.00 95.84           S  
ATOM    815  CE  MET A 102     -18.597  -0.695  -1.801  1.00 95.84           C  
ATOM    816  N   LEU A 103     -22.746  -4.263  -1.739  1.00 96.81           N  
ATOM    817  CA  LEU A 103     -22.707  -4.919  -3.041  1.00 96.81           C  
ATOM    818  C   LEU A 103     -24.036  -5.602  -3.345  1.00 96.81           C  
ATOM    819  CB  LEU A 103     -21.571  -5.944  -3.090  1.00 96.81           C  
ATOM    820  O   LEU A 103     -24.127  -6.407  -4.275  1.00 96.81           O  
ATOM    821  CG  LEU A 103     -20.159  -5.401  -2.863  1.00 96.81           C  
ATOM    822  CD1 LEU A 103     -19.133  -6.522  -2.996  1.00 96.81           C  
ATOM    823  CD2 LEU A 103     -19.855  -4.273  -3.843  1.00 96.81           C  
ATOM    824  N   THR A 104     -24.928  -5.472  -2.420  1.00 92.63           N  
ATOM    825  CA  THR A 104     -26.272  -6.015  -2.582  1.00 92.63           C  
ATOM    826  C   THR A 104     -27.321  -4.918  -2.421  1.00 92.63           C  
ATOM    827  CB  THR A 104     -26.545  -7.142  -1.569  1.00 92.63           C  
ATOM    828  O   THR A 104     -27.010  -3.817  -1.962  1.00 92.63           O  
ATOM    829  CG2 THR A 104     -25.495  -8.244  -1.676  1.00 92.63           C  
ATOM    830  OG1 THR A 104     -26.520  -6.601  -0.242  1.00 92.63           O  
ATOM    831  N   GLY A 105     -28.520  -5.147  -3.062  1.00 89.80           N  
ATOM    832  CA  GLY A 105     -29.570  -4.144  -2.984  1.00 89.80           C  
ATOM    833  C   GLY A 105     -29.781  -3.399  -4.289  1.00 89.80           C  
ATOM    834  O   GLY A 105     -29.460  -3.913  -5.362  1.00 89.80           O  
ATOM    835  N   PRO A 106     -30.327  -2.075  -4.092  1.00 94.83           N  
ATOM    836  CA  PRO A 106     -30.699  -1.388  -5.332  1.00 94.83           C  
ATOM    837  C   PRO A 106     -29.486  -0.902  -6.123  1.00 94.83           C  
ATOM    838  CB  PRO A 106     -31.540  -0.207  -4.842  1.00 94.83           C  
ATOM    839  O   PRO A 106     -28.526  -0.394  -5.538  1.00 94.83           O  
ATOM    840  CG  PRO A 106     -31.086   0.030  -3.438  1.00 94.83           C  
ATOM    841  CD  PRO A 106     -30.643  -1.281  -2.852  1.00 94.83           C  
ATOM    842  N   ILE A 107     -29.472  -1.149  -7.355  1.00 97.90           N  
ATOM    843  CA  ILE A 107     -28.474  -0.608  -8.271  1.00 97.90           C  
ATOM    844  C   ILE A 107     -28.430   0.913  -8.148  1.00 97.90           C  
ATOM    845  CB  ILE A 107     -28.767  -1.019  -9.732  1.00 97.90           C  
ATOM    846  O   ILE A 107     -29.473   1.569  -8.106  1.00 97.90           O  
ATOM    847  CG1 ILE A 107     -28.745  -2.546  -9.872  1.00 97.90           C  
ATOM    848  CG2 ILE A 107     -27.764  -0.367 -10.688  1.00 97.90           C  
ATOM    849  CD1 ILE A 107     -27.416  -3.183  -9.491  1.00 97.90           C  
ATOM    850  N   GLY A 108     -27.216   1.468  -7.994  1.00 97.98           N  
ATOM    851  CA  GLY A 108     -27.048   2.903  -7.827  1.00 97.98           C  
ATOM    852  C   GLY A 108     -26.642   3.297  -6.420  1.00 97.98           C  
ATOM    853  O   GLY A 108     -26.303   4.455  -6.167  1.00 97.98           O  
ATOM    854  N   LYS A 109     -26.739   2.303  -5.560  1.00 97.35           N  
ATOM    855  CA  LYS A 109     -26.296   2.532  -4.188  1.00 97.35           C  
ATOM    856  C   LYS A 109     -24.851   3.023  -4.151  1.00 97.35           C  
ATOM    857  CB  LYS A 109     -26.437   1.255  -3.358  1.00 97.35           C  
ATOM    858  O   LYS A 109     -23.984   2.468  -4.829  1.00 97.35           O  
ATOM    859  CG  LYS A 109     -26.180   1.452  -1.871  1.00 97.35           C  
ATOM    860  CD  LYS A 109     -26.402   0.163  -1.090  1.00 97.35           C  
ATOM    861  CE  LYS A 109     -26.172   0.365   0.402  1.00 97.35           C  
ATOM    862  NZ  LYS A 109     -26.490  -0.867   1.183  1.00 97.35           N  
ATOM    863  N   LYS A 110     -24.535   4.113  -3.311  1.00 97.79           N  
ATOM    864  CA  LYS A 110     -23.213   4.730  -3.254  1.00 97.79           C  
ATOM    865  C   LYS A 110     -22.571   4.529  -1.884  1.00 97.79           C  
ATOM    866  CB  LYS A 110     -23.303   6.223  -3.576  1.00 97.79           C  
ATOM    867  O   LYS A 110     -23.249   4.609  -0.857  1.00 97.79           O  
ATOM    868  CG  LYS A 110     -23.696   6.522  -5.015  1.00 97.79           C  
ATOM    869  CD  LYS A 110     -23.648   8.017  -5.308  1.00 97.79           C  
ATOM    870  CE  LYS A 110     -23.951   8.311  -6.771  1.00 97.79           C  
ATOM    871  NZ  LYS A 110     -23.908   9.775  -7.062  1.00 97.79           N  
ATOM    872  N   THR A 111     -21.378   4.266  -1.962  1.00 98.28           N  
ATOM    873  CA  THR A 111     -20.555   4.107  -0.768  1.00 98.28           C  
ATOM    874  C   THR A 111     -19.344   5.033  -0.819  1.00 98.28           C  
ATOM    875  CB  THR A 111     -20.084   2.650  -0.604  1.00 98.28           C  
ATOM    876  O   THR A 111     -18.556   4.982  -1.766  1.00 98.28           O  
ATOM    877  CG2 THR A 111     -19.289   2.470   0.685  1.00 98.28           C  
ATOM    878  OG1 THR A 111     -21.226   1.785  -0.573  1.00 98.28           O  
ATOM    879  N   PRO A 112     -19.242   5.893   0.223  1.00 98.46           N  
ATOM    880  CA  PRO A 112     -18.065   6.765   0.256  1.00 98.46           C  
ATOM    881  C   PRO A 112     -16.763   5.992   0.454  1.00 98.46           C  
ATOM    882  CB  PRO A 112     -18.341   7.684   1.449  1.00 98.46           C  
ATOM    883  O   PRO A 112     -16.751   4.959   1.128  1.00 98.46           O  
ATOM    884  CG  PRO A 112     -19.259   6.901   2.331  1.00 98.46           C  
ATOM    885  CD  PRO A 112     -20.074   5.978   1.471  1.00 98.46           C  
ATOM    886  N   LEU A 113     -15.640   6.628  -0.156  1.00 98.56           N  
ATOM    887  CA  LEU A 113     -14.366   5.927  -0.037  1.00 98.56           C  
ATOM    888  C   LEU A 113     -13.201   6.911  -0.041  1.00 98.56           C  
ATOM    889  CB  LEU A 113     -14.201   4.919  -1.178  1.00 98.56           C  
ATOM    890  O   LEU A 113     -13.379   8.089  -0.361  1.00 98.56           O  
ATOM    891  CG  LEU A 113     -14.254   5.487  -2.597  1.00 98.56           C  
ATOM    892  CD1 LEU A 113     -12.891   6.045  -2.996  1.00 98.56           C  
ATOM    893  CD2 LEU A 113     -14.709   4.417  -3.585  1.00 98.56           C  
ATOM    894  N   LEU A 114     -12.083   6.431   0.431  1.00 98.73           N  
ATOM    895  CA  LEU A 114     -10.766   7.046   0.308  1.00 98.73           C  
ATOM    896  C   LEU A 114      -9.778   6.088  -0.348  1.00 98.73           C  
ATOM    897  CB  LEU A 114     -10.244   7.475   1.681  1.00 98.73           C  
ATOM    898  O   LEU A 114      -9.659   4.932   0.066  1.00 98.73           O  
ATOM    899  CG  LEU A 114      -8.803   7.987   1.730  1.00 98.73           C  
ATOM    900  CD1 LEU A 114      -8.704   9.354   1.062  1.00 98.73           C  
ATOM    901  CD2 LEU A 114      -8.307   8.053   3.170  1.00 98.73           C  
ATOM    902  N   THR A 115      -9.089   6.657  -1.378  1.00 98.87           N  
ATOM    903  CA  THR A 115      -8.079   5.840  -2.041  1.00 98.87           C  
ATOM    904  C   THR A 115      -6.696   6.469  -1.900  1.00 98.87           C  
ATOM    905  CB  THR A 115      -8.409   5.647  -3.533  1.00 98.87           C  
ATOM    906  O   THR A 115      -6.548   7.688  -2.015  1.00 98.87           O  
ATOM    907  CG2 THR A 115      -7.295   4.889  -4.248  1.00 98.87           C  
ATOM    908  OG1 THR A 115      -9.630   4.907  -3.655  1.00 98.87           O  
ATOM    909  N   ARG A 116      -5.762   5.549  -1.618  1.00 98.80           N  
ATOM    910  CA  ARG A 116      -4.361   5.954  -1.596  1.00 98.80           C  
ATOM    911  C   ARG A 116      -3.538   5.137  -2.586  1.00 98.80           C  
ATOM    912  CB  ARG A 116      -3.781   5.809  -0.187  1.00 98.80           C  
ATOM    913  O   ARG A 116      -3.591   3.905  -2.577  1.00 98.80           O  
ATOM    914  CG  ARG A 116      -2.336   6.265  -0.066  1.00 98.80           C  
ATOM    915  CD  ARG A 116      -1.810   6.103   1.354  1.00 98.80           C  
ATOM    916  NE  ARG A 116      -0.437   6.583   1.479  1.00 98.80           N  
ATOM    917  NH1 ARG A 116       0.539   4.564   0.926  1.00 98.80           N  
ATOM    918  NH2 ARG A 116       1.849   6.380   1.414  1.00 98.80           N  
ATOM    919  CZ  ARG A 116       0.647   5.841   1.273  1.00 98.80           C  
ATOM    920  N   PHE A 117      -2.813   5.916  -3.475  1.00 98.84           N  
ATOM    921  CA  PHE A 117      -1.825   5.331  -4.374  1.00 98.84           C  
ATOM    922  C   PHE A 117      -0.415   5.526  -3.829  1.00 98.84           C  
ATOM    923  CB  PHE A 117      -1.937   5.947  -5.772  1.00 98.84           C  
ATOM    924  O   PHE A 117      -0.149   6.493  -3.113  1.00 98.84           O  
ATOM    925  CG  PHE A 117      -3.306   5.819  -6.384  1.00 98.84           C  
ATOM    926  CD1 PHE A 117      -3.734   4.609  -6.915  1.00 98.84           C  
ATOM    927  CD2 PHE A 117      -4.164   6.909  -6.427  1.00 98.84           C  
ATOM    928  CE1 PHE A 117      -5.001   4.487  -7.482  1.00 98.84           C  
ATOM    929  CE2 PHE A 117      -5.432   6.796  -6.992  1.00 98.84           C  
ATOM    930  CZ  PHE A 117      -5.848   5.584  -7.520  1.00 98.84           C  
ATOM    931  N   SER A 118       0.474   4.522  -4.210  1.00 98.58           N  
ATOM    932  CA  SER A 118       1.837   4.655  -3.707  1.00 98.58           C  
ATOM    933  C   SER A 118       2.826   3.888  -4.579  1.00 98.58           C  
ATOM    934  CB  SER A 118       1.927   4.161  -2.263  1.00 98.58           C  
ATOM    935  O   SER A 118       2.433   2.993  -5.331  1.00 98.58           O  
ATOM    936  OG  SER A 118       1.656   2.771  -2.190  1.00 98.58           O  
ATOM    937  N   THR A 119       4.047   4.396  -4.564  1.00 97.78           N  
ATOM    938  CA  THR A 119       5.085   3.415  -4.861  1.00 97.78           C  
ATOM    939  C   THR A 119       5.239   2.425  -3.710  1.00 97.78           C  
ATOM    940  CB  THR A 119       6.436   4.099  -5.138  1.00 97.78           C  
ATOM    941  O   THR A 119       4.777   2.683  -2.597  1.00 97.78           O  
ATOM    942  CG2 THR A 119       6.341   5.042  -6.332  1.00 97.78           C  
ATOM    943  OG1 THR A 119       6.832   4.847  -3.982  1.00 97.78           O  
ATOM    944  N   VAL A 120       5.872   1.196  -4.022  1.00 96.35           N  
ATOM    945  CA  VAL A 120       5.871   0.151  -3.004  1.00 96.35           C  
ATOM    946  C   VAL A 120       7.208   0.148  -2.266  1.00 96.35           C  
ATOM    947  CB  VAL A 120       5.599  -1.240  -3.619  1.00 96.35           C  
ATOM    948  O   VAL A 120       7.244   0.218  -1.035  1.00 96.35           O  
ATOM    949  CG1 VAL A 120       5.813  -2.341  -2.581  1.00 96.35           C  
ATOM    950  CG2 VAL A 120       4.181  -1.304  -4.186  1.00 96.35           C  
ATOM    951  N   GLY A 121       8.328   0.153  -2.998  1.00 93.85           N  
ATOM    952  CA  GLY A 121       9.636  -0.043  -2.394  1.00 93.85           C  
ATOM    953  C   GLY A 121      10.343   1.259  -2.067  1.00 93.85           C  
ATOM    954  O   GLY A 121      11.283   1.277  -1.270  1.00 93.85           O  
ATOM    955  N   GLY A 122       9.916   2.360  -2.652  1.00 91.48           N  
ATOM    956  CA  GLY A 122      10.610   3.632  -2.530  1.00 91.48           C  
ATOM    957  C   GLY A 122      10.345   4.332  -1.210  1.00 91.48           C  
ATOM    958  O   GLY A 122       9.335   4.068  -0.554  1.00 91.48           O  
ATOM    959  N   GLU A 123      11.279   5.160  -0.797  1.00 94.28           N  
ATOM    960  CA  GLU A 123      11.140   5.988   0.398  1.00 94.28           C  
ATOM    961  C   GLU A 123      10.280   7.217   0.120  1.00 94.28           C  
ATOM    962  CB  GLU A 123      12.514   6.413   0.920  1.00 94.28           C  
ATOM    963  O   GLU A 123       9.922   7.485  -1.029  1.00 94.28           O  
ATOM    964  CG  GLU A 123      13.371   7.130  -0.114  1.00 94.28           C  
ATOM    965  CD  GLU A 123      14.858   6.863   0.050  1.00 94.28           C  
ATOM    966  OE1 GLU A 123      15.635   7.160  -0.886  1.00 94.28           O  
ATOM    967  OE2 GLU A 123      15.250   6.352   1.123  1.00 94.28           O  
ATOM    968  N   LYS A 124       9.916   7.912   1.148  1.00 94.07           N  
ATOM    969  CA  LYS A 124       9.026   9.066   1.046  1.00 94.07           C  
ATOM    970  C   LYS A 124       9.536  10.063   0.009  1.00 94.07           C  
ATOM    971  CB  LYS A 124       8.878   9.752   2.405  1.00 94.07           C  
ATOM    972  O   LYS A 124       8.744  10.692  -0.696  1.00 94.07           O  
ATOM    973  CG  LYS A 124       7.892  10.911   2.409  1.00 94.07           C  
ATOM    974  CD  LYS A 124       7.682  11.461   3.814  1.00 94.07           C  
ATOM    975  CE  LYS A 124       6.692  12.618   3.820  1.00 94.07           C  
ATOM    976  NZ  LYS A 124       6.444  13.127   5.201  1.00 94.07           N  
ATOM    977  N   GLY A 125      10.849  10.124  -0.158  1.00 92.64           N  
ATOM    978  CA  GLY A 125      11.451  11.107  -1.045  1.00 92.64           C  
ATOM    979  C   GLY A 125      11.691  10.578  -2.446  1.00 92.64           C  
ATOM    980  O   GLY A 125      12.214  11.293  -3.304  1.00 92.64           O  
ATOM    981  N   SER A 126      11.219   9.352  -2.777  1.00 95.32           N  
ATOM    982  CA  SER A 126      11.432   8.766  -4.096  1.00 95.32           C  
ATOM    983  C   SER A 126      10.502   9.386  -5.134  1.00 95.32           C  
ATOM    984  CB  SER A 126      11.222   7.252  -4.051  1.00 95.32           C  
ATOM    985  O   SER A 126       9.559  10.099  -4.783  1.00 95.32           O  
ATOM    986  OG  SER A 126       9.878   6.940  -3.727  1.00 95.32           O  
ATOM    987  N   ALA A 127      10.833   9.103  -6.464  1.00 97.29           N  
ATOM    988  CA  ALA A 127      10.046   9.664  -7.558  1.00 97.29           C  
ATOM    989  C   ALA A 127       8.824   8.800  -7.854  1.00 97.29           C  
ATOM    990  CB  ALA A 127      10.906   9.811  -8.811  1.00 97.29           C  
ATOM    991  O   ALA A 127       8.909   7.570  -7.846  1.00 97.29           O  
ATOM    992  N   ASP A 128       7.673   9.463  -8.224  1.00 97.49           N  
ATOM    993  CA  ASP A 128       6.445   8.769  -8.602  1.00 97.49           C  
ATOM    994  C   ASP A 128       6.667   7.893  -9.832  1.00 97.49           C  
ATOM    995  CB  ASP A 128       5.321   9.773  -8.866  1.00 97.49           C  
ATOM    996  O   ASP A 128       5.978   6.887 -10.017  1.00 97.49           O  
ATOM    997  CG  ASP A 128       4.844  10.474  -7.606  1.00 97.49           C  
ATOM    998  OD1 ASP A 128       5.062   9.946  -6.495  1.00 97.49           O  
ATOM    999  OD2 ASP A 128       4.242  11.564  -7.727  1.00 97.49           O  
ATOM   1000  N   THR A 129       7.692   8.258 -10.633  1.00 97.12           N  
ATOM   1001  CA  THR A 129       7.860   7.627 -11.937  1.00 97.12           C  
ATOM   1002  C   THR A 129       8.883   6.497 -11.863  1.00 97.12           C  
ATOM   1003  CB  THR A 129       8.299   8.651 -13.000  1.00 97.12           C  
ATOM   1004  O   THR A 129       9.212   5.883 -12.880  1.00 97.12           O  
ATOM   1005  CG2 THR A 129       7.201   9.678 -13.260  1.00 97.12           C  
ATOM   1006  OG1 THR A 129       9.475   9.330 -12.545  1.00 97.12           O  
ATOM   1007  N   ALA A 130       9.450   6.294 -10.607  1.00 96.66           N  
ATOM   1008  CA  ALA A 130      10.386   5.182 -10.457  1.00 96.66           C  
ATOM   1009  C   ALA A 130       9.739   3.862 -10.864  1.00 96.66           C  
ATOM   1010  CB  ALA A 130      10.892   5.102  -9.018  1.00 96.66           C  
ATOM   1011  O   ALA A 130       8.535   3.670 -10.678  1.00 96.66           O  
ATOM   1012  N   ARG A 131      10.554   2.986 -11.536  1.00 97.66           N  
ATOM   1013  CA  ARG A 131      10.032   1.662 -11.862  1.00 97.66           C  
ATOM   1014  C   ARG A 131       9.730   0.866 -10.596  1.00 97.66           C  
ATOM   1015  CB  ARG A 131      11.023   0.894 -12.740  1.00 97.66           C  
ATOM   1016  O   ARG A 131      10.644   0.356  -9.945  1.00 97.66           O  
ATOM   1017  CG  ARG A 131      10.520  -0.468 -13.189  1.00 97.66           C  
ATOM   1018  CD  ARG A 131      11.483  -1.132 -14.164  1.00 97.66           C  
ATOM   1019  NE  ARG A 131      11.606  -0.369 -15.403  1.00 97.66           N  
ATOM   1020  NH1 ARG A 131       9.465  -0.827 -16.140  1.00 97.66           N  
ATOM   1021  NH2 ARG A 131      10.864   0.476 -17.405  1.00 97.66           N  
ATOM   1022  CZ  ARG A 131      10.645  -0.242 -16.313  1.00 97.66           C  
ATOM   1023  N   ASP A 132       8.486   0.704 -10.333  1.00 97.87           N  
ATOM   1024  CA  ASP A 132       7.956   0.130  -9.101  1.00 97.87           C  
ATOM   1025  C   ASP A 132       6.477  -0.220  -9.249  1.00 97.87           C  
ATOM   1026  CB  ASP A 132       8.153   1.096  -7.930  1.00 97.87           C  
ATOM   1027  O   ASP A 132       5.762   0.406 -10.034  1.00 97.87           O  
ATOM   1028  CG  ASP A 132       8.102   0.407  -6.578  1.00 97.87           C  
ATOM   1029  OD1 ASP A 132       8.123  -0.842  -6.528  1.00 97.87           O  
ATOM   1030  OD2 ASP A 132       8.038   1.120  -5.553  1.00 97.87           O  
ATOM   1031  N   PRO A 133       6.047  -1.270  -8.510  1.00 97.94           N  
ATOM   1032  CA  PRO A 133       4.590  -1.411  -8.463  1.00 97.94           C  
ATOM   1033  C   PRO A 133       3.903  -0.213  -7.811  1.00 97.94           C  
ATOM   1034  CB  PRO A 133       4.385  -2.678  -7.629  1.00 97.94           C  
ATOM   1035  O   PRO A 133       4.545   0.553  -7.087  1.00 97.94           O  
ATOM   1036  CG  PRO A 133       5.716  -3.358  -7.634  1.00 97.94           C  
ATOM   1037  CD  PRO A 133       6.787  -2.310  -7.741  1.00 97.94           C  
ATOM   1038  N   ARG A 134       2.626  -0.058  -8.163  1.00 98.35           N  
ATOM   1039  CA  ARG A 134       1.856   0.980  -7.486  1.00 98.35           C  
ATOM   1040  C   ARG A 134       0.849   0.370  -6.517  1.00 98.35           C  
ATOM   1041  CB  ARG A 134       1.135   1.866  -8.504  1.00 98.35           C  
ATOM   1042  O   ARG A 134       0.106  -0.544  -6.881  1.00 98.35           O  
ATOM   1043  CG  ARG A 134       2.067   2.577  -9.471  1.00 98.35           C  
ATOM   1044  CD  ARG A 134       3.016   3.522  -8.748  1.00 98.35           C  
ATOM   1045  NE  ARG A 134       3.935   4.177  -9.675  1.00 98.35           N  
ATOM   1046  NH1 ARG A 134       5.622   2.618  -9.429  1.00 98.35           N  
ATOM   1047  NH2 ARG A 134       5.905   4.407 -10.834  1.00 98.35           N  
ATOM   1048  CZ  ARG A 134       5.152   3.733  -9.977  1.00 98.35           C  
ATOM   1049  N   GLY A 135       1.041   0.803  -5.189  1.00 98.52           N  
ATOM   1050  CA  GLY A 135      -0.047   0.465  -4.285  1.00 98.52           C  
ATOM   1051  C   GLY A 135      -1.364   1.114  -4.666  1.00 98.52           C  
ATOM   1052  O   GLY A 135      -1.388   2.258  -5.127  1.00 98.52           O  
ATOM   1053  N   PHE A 136      -2.434   0.411  -4.608  1.00 98.79           N  
ATOM   1054  CA  PHE A 136      -3.801   0.815  -4.917  1.00 98.79           C  
ATOM   1055  C   PHE A 136      -4.748   0.432  -3.786  1.00 98.79           C  
ATOM   1056  CB  PHE A 136      -4.267   0.179  -6.231  1.00 98.79           C  
ATOM   1057  O   PHE A 136      -5.429  -0.592  -3.861  1.00 98.79           O  
ATOM   1058  CG  PHE A 136      -5.429   0.889  -6.870  1.00 98.79           C  
ATOM   1059  CD1 PHE A 136      -6.474   1.379  -6.096  1.00 98.79           C  
ATOM   1060  CD2 PHE A 136      -5.477   1.066  -8.247  1.00 98.79           C  
ATOM   1061  CE1 PHE A 136      -7.551   2.036  -6.685  1.00 98.79           C  
ATOM   1062  CE2 PHE A 136      -6.550   1.723  -8.843  1.00 98.79           C  
ATOM   1063  CZ  PHE A 136      -7.587   2.206  -8.061  1.00 98.79           C  
ATOM   1064  N   ALA A 137      -4.758   1.264  -2.730  1.00 98.79           N  
ATOM   1065  CA  ALA A 137      -5.519   0.937  -1.527  1.00 98.79           C  
ATOM   1066  C   ALA A 137      -6.755   1.824  -1.402  1.00 98.79           C  
ATOM   1067  CB  ALA A 137      -4.640   1.076  -0.287  1.00 98.79           C  
ATOM   1068  O   ALA A 137      -6.665   3.047  -1.536  1.00 98.79           O  
ATOM   1069  N   THR A 138      -7.882   1.162  -1.144  1.00 98.88           N  
ATOM   1070  CA  THR A 138      -9.149   1.876  -1.038  1.00 98.88           C  
ATOM   1071  C   THR A 138      -9.876   1.499   0.250  1.00 98.88           C  
ATOM   1072  CB  THR A 138     -10.057   1.584  -2.247  1.00 98.88           C  
ATOM   1073  O   THR A 138     -10.051   0.316   0.547  1.00 98.88           O  
ATOM   1074  CG2 THR A 138     -11.378   2.339  -2.137  1.00 98.88           C  
ATOM   1075  OG1 THR A 138      -9.388   1.987  -3.448  1.00 98.88           O  
ATOM   1076  N   LYS A 139     -10.218   2.472   0.991  1.00 98.77           N  
ATOM   1077  CA  LYS A 139     -11.066   2.293   2.166  1.00 98.77           C  
ATOM   1078  C   LYS A 139     -12.519   2.640   1.854  1.00 98.77           C  
ATOM   1079  CB  LYS A 139     -10.561   3.150   3.328  1.00 98.77           C  
ATOM   1080  O   LYS A 139     -12.826   3.777   1.487  1.00 98.77           O  
ATOM   1081  CG  LYS A 139     -11.330   2.948   4.626  1.00 98.77           C  
ATOM   1082  CD  LYS A 139     -10.728   3.762   5.765  1.00 98.77           C  
ATOM   1083  CE  LYS A 139      -9.297   3.335   6.062  1.00 98.77           C  
ATOM   1084  NZ  LYS A 139      -9.230   1.928   6.558  1.00 98.77           N  
ATOM   1085  N   LEU A 140     -13.374   1.674   1.987  1.00 98.73           N  
ATOM   1086  CA  LEU A 140     -14.809   1.857   1.798  1.00 98.73           C  
ATOM   1087  C   LEU A 140     -15.521   2.000   3.139  1.00 98.73           C  
ATOM   1088  CB  LEU A 140     -15.401   0.681   1.016  1.00 98.73           C  
ATOM   1089  O   LEU A 140     -15.389   1.138   4.011  1.00 98.73           O  
ATOM   1090  CG  LEU A 140     -14.885   0.488  -0.411  1.00 98.73           C  
ATOM   1091  CD1 LEU A 140     -14.552  -0.979  -0.660  1.00 98.73           C  
ATOM   1092  CD2 LEU A 140     -15.911   0.987  -1.423  1.00 98.73           C  
ATOM   1093  N   TYR A 141     -16.187   3.071   3.292  1.00 97.78           N  
ATOM   1094  CA  TYR A 141     -16.943   3.312   4.516  1.00 97.78           C  
ATOM   1095  C   TYR A 141     -18.360   2.763   4.398  1.00 97.78           C  
ATOM   1096  CB  TYR A 141     -16.988   4.809   4.835  1.00 97.78           C  
ATOM   1097  O   TYR A 141     -19.270   3.467   3.953  1.00 97.78           O  
ATOM   1098  CG  TYR A 141     -15.625   5.448   4.942  1.00 97.78           C  
ATOM   1099  CD1 TYR A 141     -14.874   5.341   6.111  1.00 97.78           C  
ATOM   1100  CD2 TYR A 141     -15.085   6.160   3.876  1.00 97.78           C  
ATOM   1101  CE1 TYR A 141     -13.618   5.930   6.215  1.00 97.78           C  
ATOM   1102  CE2 TYR A 141     -13.830   6.753   3.969  1.00 97.78           C  
ATOM   1103  OH  TYR A 141     -11.863   7.217   5.238  1.00 97.78           O  
ATOM   1104  CZ  TYR A 141     -13.105   6.632   5.141  1.00 97.78           C  
ATOM   1105  N   THR A 142     -18.533   1.513   4.785  1.00 96.74           N  
ATOM   1106  CA  THR A 142     -19.825   0.843   4.679  1.00 96.74           C  
ATOM   1107  C   THR A 142     -20.638   1.031   5.957  1.00 96.74           C  
ATOM   1108  CB  THR A 142     -19.653  -0.660   4.393  1.00 96.74           C  
ATOM   1109  O   THR A 142     -20.121   1.524   6.961  1.00 96.74           O  
ATOM   1110  CG2 THR A 142     -18.562  -0.901   3.355  1.00 96.74           C  
ATOM   1111  OG1 THR A 142     -19.299  -1.334   5.607  1.00 96.74           O  
ATOM   1112  N   GLN A 143     -21.918   0.598   5.874  1.00 94.20           N  
ATOM   1113  CA  GLN A 143     -22.785   0.668   7.046  1.00 94.20           C  
ATOM   1114  C   GLN A 143     -22.404  -0.391   8.076  1.00 94.20           C  
ATOM   1115  CB  GLN A 143     -24.251   0.503   6.641  1.00 94.20           C  
ATOM   1116  O   GLN A 143     -22.737  -0.265   9.257  1.00 94.20           O  
ATOM   1117  CG  GLN A 143     -24.778   1.632   5.765  1.00 94.20           C  
ATOM   1118  CD  GLN A 143     -24.732   2.981   6.456  1.00 94.20           C  
ATOM   1119  NE2 GLN A 143     -24.477   4.034   5.686  1.00 94.20           N  
ATOM   1120  OE1 GLN A 143     -24.924   3.077   7.673  1.00 94.20           O  
ATOM   1121  N   GLU A 144     -21.566  -1.342   7.625  1.00 93.72           N  
ATOM   1122  CA  GLU A 144     -21.262  -2.463   8.509  1.00 93.72           C  
ATOM   1123  C   GLU A 144     -19.769  -2.535   8.817  1.00 93.72           C  
ATOM   1124  CB  GLU A 144     -21.735  -3.780   7.888  1.00 93.72           C  
ATOM   1125  O   GLU A 144     -19.219  -3.623   8.999  1.00 93.72           O  
ATOM   1126  CG  GLU A 144     -23.247  -3.894   7.765  1.00 93.72           C  
ATOM   1127  CD  GLU A 144     -23.708  -5.258   7.276  1.00 93.72           C  
ATOM   1128  OE1 GLU A 144     -24.810  -5.704   7.671  1.00 93.72           O  
ATOM   1129  OE2 GLU A 144     -22.962  -5.886   6.492  1.00 93.72           O  
ATOM   1130  N   GLY A 145     -19.111  -1.337   8.763  1.00 95.30           N  
ATOM   1131  CA  GLY A 145     -17.690  -1.231   9.053  1.00 95.30           C  
ATOM   1132  C   GLY A 145     -16.870  -0.778   7.860  1.00 95.30           C  
ATOM   1133  O   GLY A 145     -17.410  -0.572   6.771  1.00 95.30           O  
ATOM   1134  N   ASN A 146     -15.613  -0.590   8.104  1.00 97.97           N  
ATOM   1135  CA  ASN A 146     -14.691  -0.298   7.012  1.00 97.97           C  
ATOM   1136  C   ASN A 146     -14.288  -1.565   6.265  1.00 97.97           C  
ATOM   1137  CB  ASN A 146     -13.449   0.427   7.537  1.00 97.97           C  
ATOM   1138  O   ASN A 146     -13.998  -2.591   6.884  1.00 97.97           O  
ATOM   1139  CG  ASN A 146     -13.746   1.845   7.982  1.00 97.97           C  
ATOM   1140  ND2 ASN A 146     -12.812   2.446   8.710  1.00 97.97           N  
ATOM   1141  OD1 ASN A 146     -14.806   2.397   7.676  1.00 97.97           O  
ATOM   1142  N   TRP A 147     -14.370  -1.488   4.961  1.00 98.57           N  
ATOM   1143  CA  TRP A 147     -13.798  -2.512   4.093  1.00 98.57           C  
ATOM   1144  C   TRP A 147     -12.643  -1.948   3.273  1.00 98.57           C  
ATOM   1145  CB  TRP A 147     -14.869  -3.088   3.162  1.00 98.57           C  
ATOM   1146  O   TRP A 147     -12.843  -1.072   2.428  1.00 98.57           O  
ATOM   1147  CG  TRP A 147     -14.391  -4.230   2.318  1.00 98.57           C  
ATOM   1148  CD1 TRP A 147     -13.396  -5.118   2.619  1.00 98.57           C  
ATOM   1149  CD2 TRP A 147     -14.886  -4.605   1.028  1.00 98.57           C  
ATOM   1150  CE2 TRP A 147     -14.145  -5.731   0.607  1.00 98.57           C  
ATOM   1151  CE3 TRP A 147     -15.887  -4.098   0.188  1.00 98.57           C  
ATOM   1152  NE1 TRP A 147     -13.243  -6.023   1.594  1.00 98.57           N  
ATOM   1153  CH2 TRP A 147     -15.358  -5.842  -1.423  1.00 98.57           C  
ATOM   1154  CZ2 TRP A 147     -14.373  -6.359  -0.620  1.00 98.57           C  
ATOM   1155  CZ3 TRP A 147     -16.113  -4.724  -1.032  1.00 98.57           C  
ATOM   1156  N   ASP A 148     -11.486  -2.505   3.554  1.00 98.84           N  
ATOM   1157  CA  ASP A 148     -10.306  -1.993   2.865  1.00 98.84           C  
ATOM   1158  C   ASP A 148      -9.877  -2.932   1.740  1.00 98.84           C  
ATOM   1159  CB  ASP A 148      -9.153  -1.793   3.851  1.00 98.84           C  
ATOM   1160  O   ASP A 148      -9.686  -4.129   1.962  1.00 98.84           O  
ATOM   1161  CG  ASP A 148      -9.393  -0.647   4.819  1.00 98.84           C  
ATOM   1162  OD1 ASP A 148     -10.344   0.137   4.612  1.00 98.84           O  
ATOM   1163  OD2 ASP A 148      -8.622  -0.526   5.795  1.00 98.84           O  
ATOM   1164  N   TRP A 149      -9.825  -2.308   0.548  1.00 98.75           N  
ATOM   1165  CA  TRP A 149      -9.161  -2.939  -0.587  1.00 98.75           C  
ATOM   1166  C   TRP A 149      -7.688  -2.547  -0.642  1.00 98.75           C  
ATOM   1167  CB  TRP A 149      -9.853  -2.554  -1.898  1.00 98.75           C  
ATOM   1168  O   TRP A 149      -7.353  -1.415  -0.998  1.00 98.75           O  
ATOM   1169  CG  TRP A 149     -11.279  -3.008  -1.989  1.00 98.75           C  
ATOM   1170  CD1 TRP A 149     -11.920  -3.883  -1.157  1.00 98.75           C  
ATOM   1171  CD2 TRP A 149     -12.240  -2.613  -2.973  1.00 98.75           C  
ATOM   1172  CE2 TRP A 149     -13.444  -3.287  -2.675  1.00 98.75           C  
ATOM   1173  CE3 TRP A 149     -12.199  -1.752  -4.078  1.00 98.75           C  
ATOM   1174  NE1 TRP A 149     -13.223  -4.055  -1.564  1.00 98.75           N  
ATOM   1175  CH2 TRP A 149     -14.533  -2.280  -4.520  1.00 98.75           C  
ATOM   1176  CZ2 TRP A 149     -14.600  -3.127  -3.445  1.00 98.75           C  
ATOM   1177  CZ3 TRP A 149     -13.350  -1.594  -4.842  1.00 98.75           C  
ATOM   1178  N   VAL A 150      -6.879  -3.527  -0.250  1.00 98.51           N  
ATOM   1179  CA  VAL A 150      -5.443  -3.267  -0.256  1.00 98.51           C  
ATOM   1180  C   VAL A 150      -4.797  -3.961  -1.453  1.00 98.51           C  
ATOM   1181  CB  VAL A 150      -4.776  -3.736   1.057  1.00 98.51           C  
ATOM   1182  O   VAL A 150      -4.306  -5.087  -1.335  1.00 98.51           O  
ATOM   1183  CG1 VAL A 150      -3.329  -3.251   1.130  1.00 98.51           C  
ATOM   1184  CG2 VAL A 150      -5.570  -3.242   2.264  1.00 98.51           C  
ATOM   1185  N   PHE A 151      -4.812  -3.273  -2.580  1.00 98.70           N  
ATOM   1186  CA  PHE A 151      -4.501  -3.853  -3.881  1.00 98.70           C  
ATOM   1187  C   PHE A 151      -3.204  -3.275  -4.434  1.00 98.70           C  
ATOM   1188  CB  PHE A 151      -5.647  -3.610  -4.867  1.00 98.70           C  
ATOM   1189  O   PHE A 151      -2.534  -2.485  -3.765  1.00 98.70           O  
ATOM   1190  CG  PHE A 151      -6.944  -4.259  -4.463  1.00 98.70           C  
ATOM   1191  CD1 PHE A 151      -6.994  -5.127  -3.380  1.00 98.70           C  
ATOM   1192  CD2 PHE A 151      -8.112  -4.000  -5.167  1.00 98.70           C  
ATOM   1193  CE1 PHE A 151      -8.193  -5.729  -3.003  1.00 98.70           C  
ATOM   1194  CE2 PHE A 151      -9.314  -4.598  -4.797  1.00 98.70           C  
ATOM   1195  CZ  PHE A 151      -9.352  -5.463  -3.716  1.00 98.70           C  
ATOM   1196  N   ASN A 152      -2.887  -3.773  -5.670  1.00 98.56           N  
ATOM   1197  CA  ASN A 152      -1.797  -3.244  -6.482  1.00 98.56           C  
ATOM   1198  C   ASN A 152      -2.220  -3.058  -7.936  1.00 98.56           C  
ATOM   1199  CB  ASN A 152      -0.572  -4.157  -6.398  1.00 98.56           C  
ATOM   1200  O   ASN A 152      -3.245  -3.592  -8.362  1.00 98.56           O  
ATOM   1201  CG  ASN A 152       0.136  -4.063  -5.060  1.00 98.56           C  
ATOM   1202  ND2 ASN A 152       0.701  -5.177  -4.609  1.00 98.56           N  
ATOM   1203  OD1 ASN A 152       0.174  -2.999  -4.438  1.00 98.56           O  
ATOM   1204  N   ASN A 153      -1.367  -2.297  -8.628  1.00 98.38           N  
ATOM   1205  CA  ASN A 153      -1.655  -2.091 -10.043  1.00 98.38           C  
ATOM   1206  C   ASN A 153      -1.211  -3.285 -10.884  1.00 98.38           C  
ATOM   1207  CB  ASN A 153      -0.987  -0.810 -10.546  1.00 98.38           C  
ATOM   1208  O   ASN A 153      -1.334  -3.265 -12.110  1.00 98.38           O  
ATOM   1209  CG  ASN A 153       0.521  -0.934 -10.638  1.00 98.38           C  
ATOM   1210  ND2 ASN A 153       1.088  -0.465 -11.743  1.00 98.38           N  
ATOM   1211  OD1 ASN A 153       1.171  -1.447  -9.724  1.00 98.38           O  
ATOM   1212  N   THR A 154      -0.658  -4.281 -10.264  1.00 97.83           N  
ATOM   1213  CA  THR A 154      -0.289  -5.515 -10.949  1.00 97.83           C  
ATOM   1214  C   THR A 154      -1.136  -6.683 -10.452  1.00 97.83           C  
ATOM   1215  CB  THR A 154       1.203  -5.839 -10.751  1.00 97.83           C  
ATOM   1216  O   THR A 154      -1.520  -6.725  -9.281  1.00 97.83           O  
ATOM   1217  CG2 THR A 154       2.085  -4.712 -11.279  1.00 97.83           C  
ATOM   1218  OG1 THR A 154       1.465  -6.021  -9.354  1.00 97.83           O  
ATOM   1219  N   PRO A 155      -1.361  -7.718 -11.313  1.00 97.10           N  
ATOM   1220  CA  PRO A 155      -2.299  -8.784 -10.953  1.00 97.10           C  
ATOM   1221  C   PRO A 155      -1.656  -9.870 -10.094  1.00 97.10           C  
ATOM   1222  CB  PRO A 155      -2.732  -9.345 -12.310  1.00 97.10           C  
ATOM   1223  O   PRO A 155      -2.360 -10.695  -9.506  1.00 97.10           O  
ATOM   1224  CG  PRO A 155      -1.583  -9.063 -13.224  1.00 97.10           C  
ATOM   1225  CD  PRO A 155      -0.961  -7.757 -12.820  1.00 97.10           C  
ATOM   1226  N   VAL A 156      -0.323  -9.891 -10.029  1.00 98.12           N  
ATOM   1227  CA  VAL A 156       0.392 -10.888  -9.239  1.00 98.12           C  
ATOM   1228  C   VAL A 156       1.499 -10.211  -8.433  1.00 98.12           C  
ATOM   1229  CB  VAL A 156       0.987 -12.000 -10.132  1.00 98.12           C  
ATOM   1230  O   VAL A 156       1.797  -9.033  -8.643  1.00 98.12           O  
ATOM   1231  CG1 VAL A 156      -0.124 -12.800 -10.810  1.00 98.12           C  
ATOM   1232  CG2 VAL A 156       1.930 -11.399 -11.174  1.00 98.12           C  
ATOM   1233  N   PHE A 157       2.058 -10.997  -7.478  1.00 97.84           N  
ATOM   1234  CA  PHE A 157       3.146 -10.466  -6.665  1.00 97.84           C  
ATOM   1235  C   PHE A 157       4.409 -11.301  -6.839  1.00 97.84           C  
ATOM   1236  CB  PHE A 157       2.744 -10.424  -5.187  1.00 97.84           C  
ATOM   1237  O   PHE A 157       4.425 -12.257  -7.618  1.00 97.84           O  
ATOM   1238  CG  PHE A 157       3.571  -9.478  -4.360  1.00 97.84           C  
ATOM   1239  CD1 PHE A 157       4.225  -9.922  -3.217  1.00 97.84           C  
ATOM   1240  CD2 PHE A 157       3.695  -8.144  -4.725  1.00 97.84           C  
ATOM   1241  CE1 PHE A 157       4.992  -9.048  -2.449  1.00 97.84           C  
ATOM   1242  CE2 PHE A 157       4.459  -7.265  -3.963  1.00 97.84           C  
ATOM   1243  CZ  PHE A 157       5.106  -7.719  -2.825  1.00 97.84           C  
ATOM   1244  N   PHE A 158       5.508 -10.909  -6.198  1.00 98.14           N  
ATOM   1245  CA  PHE A 158       6.842 -11.468  -6.383  1.00 98.14           C  
ATOM   1246  C   PHE A 158       6.983 -12.791  -5.639  1.00 98.14           C  
ATOM   1247  CB  PHE A 158       7.911 -10.481  -5.905  1.00 98.14           C  
ATOM   1248  O   PHE A 158       7.822 -13.622  -5.992  1.00 98.14           O  
ATOM   1249  CG  PHE A 158       8.027  -9.249  -6.762  1.00 98.14           C  
ATOM   1250  CD1 PHE A 158       8.818  -9.252  -7.904  1.00 98.14           C  
ATOM   1251  CD2 PHE A 158       7.343  -8.088  -6.425  1.00 98.14           C  
ATOM   1252  CE1 PHE A 158       8.927  -8.113  -8.699  1.00 98.14           C  
ATOM   1253  CE2 PHE A 158       7.447  -6.947  -7.215  1.00 98.14           C  
ATOM   1254  CZ  PHE A 158       8.240  -6.961  -8.351  1.00 98.14           C  
ATOM   1255  N   LEU A 159       6.171 -12.934  -4.570  1.00 96.72           N  
ATOM   1256  CA  LEU A 159       6.451 -14.101  -3.740  1.00 96.72           C  
ATOM   1257  C   LEU A 159       5.158 -14.787  -3.314  1.00 96.72           C  
ATOM   1258  CB  LEU A 159       7.261 -13.699  -2.505  1.00 96.72           C  
ATOM   1259  O   LEU A 159       4.089 -14.173  -3.332  1.00 96.72           O  
ATOM   1260  CG  LEU A 159       6.643 -12.623  -1.610  1.00 96.72           C  
ATOM   1261  CD1 LEU A 159       5.643 -13.248  -0.643  1.00 96.72           C  
ATOM   1262  CD2 LEU A 159       7.730 -11.871  -0.850  1.00 96.72           C  
ATOM   1263  N   ARG A 160       5.252 -16.097  -2.978  1.00 95.39           N  
ATOM   1264  CA  ARG A 160       4.108 -16.871  -2.507  1.00 95.39           C  
ATOM   1265  C   ARG A 160       4.314 -17.333  -1.068  1.00 95.39           C  
ATOM   1266  CB  ARG A 160       3.865 -18.079  -3.415  1.00 95.39           C  
ATOM   1267  O   ARG A 160       3.415 -17.923  -0.465  1.00 95.39           O  
ATOM   1268  CG  ARG A 160       5.056 -19.017  -3.524  1.00 95.39           C  
ATOM   1269  CD  ARG A 160       4.833 -20.090  -4.580  1.00 95.39           C  
ATOM   1270  NE  ARG A 160       6.095 -20.567  -5.139  1.00 95.39           N  
ATOM   1271  NH1 ARG A 160       5.132 -22.197  -6.463  1.00 95.39           N  
ATOM   1272  NH2 ARG A 160       7.407 -21.909  -6.463  1.00 95.39           N  
ATOM   1273  CZ  ARG A 160       6.209 -21.556  -6.020  1.00 95.39           C  
ATOM   1274  N   ASP A 161       5.570 -17.059  -0.495  1.00 94.96           N  
ATOM   1275  CA  ASP A 161       5.887 -17.340   0.902  1.00 94.96           C  
ATOM   1276  C   ASP A 161       6.105 -16.048   1.686  1.00 94.96           C  
ATOM   1277  CB  ASP A 161       7.126 -18.231   1.002  1.00 94.96           C  
ATOM   1278  O   ASP A 161       7.068 -15.319   1.437  1.00 94.96           O  
ATOM   1279  CG  ASP A 161       7.274 -18.890   2.362  1.00 94.96           C  
ATOM   1280  OD1 ASP A 161       7.086 -18.209   3.394  1.00 94.96           O  
ATOM   1281  OD2 ASP A 161       7.585 -20.100   2.403  1.00 94.96           O  
ATOM   1282  N   PRO A 162       5.260 -15.825   2.677  1.00 95.61           N  
ATOM   1283  CA  PRO A 162       5.324 -14.537   3.372  1.00 95.61           C  
ATOM   1284  C   PRO A 162       6.606 -14.368   4.184  1.00 95.61           C  
ATOM   1285  CB  PRO A 162       4.098 -14.570   4.288  1.00 95.61           C  
ATOM   1286  O   PRO A 162       7.020 -13.239   4.463  1.00 95.61           O  
ATOM   1287  CG  PRO A 162       3.807 -16.023   4.485  1.00 95.61           C  
ATOM   1288  CD  PRO A 162       4.117 -16.749   3.207  1.00 95.61           C  
ATOM   1289  N   THR A 163       7.234 -15.417   4.616  1.00 94.88           N  
ATOM   1290  CA  THR A 163       8.443 -15.321   5.427  1.00 94.88           C  
ATOM   1291  C   THR A 163       9.565 -14.642   4.647  1.00 94.88           C  
ATOM   1292  CB  THR A 163       8.910 -16.709   5.902  1.00 94.88           C  
ATOM   1293  O   THR A 163      10.496 -14.093   5.239  1.00 94.88           O  
ATOM   1294  CG2 THR A 163      10.121 -16.597   6.822  1.00 94.88           C  
ATOM   1295  OG1 THR A 163       7.842 -17.350   6.611  1.00 94.88           O  
ATOM   1296  N   ASN A 164       9.460 -14.651   3.258  1.00 96.14           N  
ATOM   1297  CA  ASN A 164      10.496 -14.073   2.407  1.00 96.14           C  
ATOM   1298  C   ASN A 164      10.285 -12.575   2.207  1.00 96.14           C  
ATOM   1299  CB  ASN A 164      10.541 -14.788   1.055  1.00 96.14           C  
ATOM   1300  O   ASN A 164      11.127 -11.900   1.612  1.00 96.14           O  
ATOM   1301  CG  ASN A 164      11.119 -16.186   1.153  1.00 96.14           C  
ATOM   1302  ND2 ASN A 164      10.640 -17.087   0.303  1.00 96.14           N  
ATOM   1303  OD1 ASN A 164      11.988 -16.455   1.986  1.00 96.14           O  
ATOM   1304  N   PHE A 165       9.203 -12.030   2.689  1.00 96.89           N  
ATOM   1305  CA  PHE A 165       8.839 -10.652   2.379  1.00 96.89           C  
ATOM   1306  C   PHE A 165       9.899  -9.684   2.891  1.00 96.89           C  
ATOM   1307  CB  PHE A 165       7.475 -10.306   2.984  1.00 96.89           C  
ATOM   1308  O   PHE A 165      10.376  -8.827   2.145  1.00 96.89           O  
ATOM   1309  CG  PHE A 165       6.991  -8.924   2.640  1.00 96.89           C  
ATOM   1310  CD1 PHE A 165       6.960  -7.923   3.603  1.00 96.89           C  
ATOM   1311  CD2 PHE A 165       6.568  -8.625   1.351  1.00 96.89           C  
ATOM   1312  CE1 PHE A 165       6.513  -6.642   3.287  1.00 96.89           C  
ATOM   1313  CE2 PHE A 165       6.119  -7.347   1.028  1.00 96.89           C  
ATOM   1314  CZ  PHE A 165       6.092  -6.358   1.997  1.00 96.89           C  
ATOM   1315  N   PRO A 166      10.311  -9.802   4.204  1.00 97.31           N  
ATOM   1316  CA  PRO A 166      11.334  -8.856   4.655  1.00 97.31           C  
ATOM   1317  C   PRO A 166      12.625  -8.952   3.844  1.00 97.31           C  
ATOM   1318  CB  PRO A 166      11.573  -9.263   6.111  1.00 97.31           C  
ATOM   1319  O   PRO A 166      13.242  -7.930   3.536  1.00 97.31           O  
ATOM   1320  CG  PRO A 166      10.279  -9.865   6.557  1.00 97.31           C  
ATOM   1321  CD  PRO A 166       9.696 -10.642   5.412  1.00 97.31           C  
ATOM   1322  N   THR A 167      12.998 -10.194   3.533  1.00 97.10           N  
ATOM   1323  CA  THR A 167      14.201 -10.375   2.728  1.00 97.10           C  
ATOM   1324  C   THR A 167      14.041  -9.717   1.360  1.00 97.10           C  
ATOM   1325  CB  THR A 167      14.531 -11.868   2.546  1.00 97.10           C  
ATOM   1326  O   THR A 167      14.948  -9.029   0.887  1.00 97.10           O  
ATOM   1327  CG2 THR A 167      15.806 -12.055   1.731  1.00 97.10           C  
ATOM   1328  OG1 THR A 167      14.708 -12.473   3.834  1.00 97.10           O  
ATOM   1329  N   PHE A 168      12.900  -9.904   0.776  1.00 97.63           N  
ATOM   1330  CA  PHE A 168      12.624  -9.302  -0.523  1.00 97.63           C  
ATOM   1331  C   PHE A 168      12.719  -7.783  -0.448  1.00 97.63           C  
ATOM   1332  CB  PHE A 168      11.238  -9.717  -1.026  1.00 97.63           C  
ATOM   1333  O   PHE A 168      13.400  -7.157  -1.263  1.00 97.63           O  
ATOM   1334  CG  PHE A 168      10.764  -8.930  -2.218  1.00 97.63           C  
ATOM   1335  CD1 PHE A 168       9.614  -8.154  -2.143  1.00 97.63           C  
ATOM   1336  CD2 PHE A 168      11.469  -8.966  -3.414  1.00 97.63           C  
ATOM   1337  CE1 PHE A 168       9.173  -7.424  -3.245  1.00 97.63           C  
ATOM   1338  CE2 PHE A 168      11.035  -8.239  -4.519  1.00 97.63           C  
ATOM   1339  CZ  PHE A 168       9.886  -7.470  -4.432  1.00 97.63           C  
ATOM   1340  N   ILE A 169      12.060  -7.219   0.535  1.00 97.37           N  
ATOM   1341  CA  ILE A 169      12.034  -5.766   0.660  1.00 97.37           C  
ATOM   1342  C   ILE A 169      13.447  -5.245   0.912  1.00 97.37           C  
ATOM   1343  CB  ILE A 169      11.086  -5.312   1.792  1.00 97.37           C  
ATOM   1344  O   ILE A 169      13.831  -4.196   0.389  1.00 97.37           O  
ATOM   1345  CG1 ILE A 169       9.631  -5.632   1.430  1.00 97.37           C  
ATOM   1346  CG2 ILE A 169      11.262  -3.818   2.078  1.00 97.37           C  
ATOM   1347  CD1 ILE A 169       9.174  -5.028   0.109  1.00 97.37           C  
ATOM   1348  N   HIS A 170      14.314  -5.926   1.631  1.00 97.28           N  
ATOM   1349  CA  HIS A 170      15.695  -5.517   1.857  1.00 97.28           C  
ATOM   1350  C   HIS A 170      16.452  -5.384   0.539  1.00 97.28           C  
ATOM   1351  CB  HIS A 170      16.407  -6.514   2.773  1.00 97.28           C  
ATOM   1352  O   HIS A 170      17.272  -4.477   0.378  1.00 97.28           O  
ATOM   1353  CG  HIS A 170      16.012  -6.395   4.211  1.00 97.28           C  
ATOM   1354  CD2 HIS A 170      15.310  -5.439   4.864  1.00 97.28           C  
ATOM   1355  ND1 HIS A 170      16.348  -7.341   5.155  1.00 97.28           N  
ATOM   1356  CE1 HIS A 170      15.868  -6.970   6.330  1.00 97.28           C  
ATOM   1357  NE2 HIS A 170      15.234  -5.819   6.181  1.00 97.28           N  
ATOM   1358  N   THR A 171      16.054  -6.260  -0.387  1.00 96.78           N  
ATOM   1359  CA  THR A 171      16.754  -6.230  -1.666  1.00 96.78           C  
ATOM   1360  C   THR A 171      16.313  -5.028  -2.496  1.00 96.78           C  
ATOM   1361  CB  THR A 171      16.513  -7.524  -2.465  1.00 96.78           C  
ATOM   1362  O   THR A 171      16.979  -4.658  -3.465  1.00 96.78           O  
ATOM   1363  CG2 THR A 171      16.770  -8.757  -1.605  1.00 96.78           C  
ATOM   1364  OG1 THR A 171      15.155  -7.550  -2.924  1.00 96.78           O  
ATOM   1365  N   GLN A 172      15.154  -4.480  -2.170  1.00 95.54           N  
ATOM   1366  CA  GLN A 172      14.616  -3.335  -2.897  1.00 95.54           C  
ATOM   1367  C   GLN A 172      15.061  -2.021  -2.260  1.00 95.54           C  
ATOM   1368  CB  GLN A 172      13.089  -3.402  -2.951  1.00 95.54           C  
ATOM   1369  O   GLN A 172      14.872  -0.949  -2.839  1.00 95.54           O  
ATOM   1370  CG  GLN A 172      12.550  -4.730  -3.464  1.00 95.54           C  
ATOM   1371  CD  GLN A 172      13.092  -5.095  -4.833  1.00 95.54           C  
ATOM   1372  NE2 GLN A 172      13.690  -6.277  -4.939  1.00 95.54           N  
ATOM   1373  OE1 GLN A 172      12.974  -4.321  -5.788  1.00 95.54           O  
ATOM   1374  N   LYS A 173      15.689  -2.175  -1.032  1.00 95.77           N  
ATOM   1375  CA  LYS A 173      16.135  -0.996  -0.295  1.00 95.77           C  
ATOM   1376  C   LYS A 173      17.623  -0.742  -0.514  1.00 95.77           C  
ATOM   1377  CB  LYS A 173      15.844  -1.155   1.198  1.00 95.77           C  
ATOM   1378  O   LYS A 173      18.256  -1.402  -1.341  1.00 95.77           O  
ATOM   1379  CG  LYS A 173      14.363  -1.247   1.534  1.00 95.77           C  
ATOM   1380  CD  LYS A 173      13.651   0.077   1.288  1.00 95.77           C  
ATOM   1381  CE  LYS A 173      12.212   0.039   1.784  1.00 95.77           C  
ATOM   1382  NZ  LYS A 173      11.492   1.315   1.495  1.00 95.77           N  
ATOM   1383  N   ARG A 174      18.126   0.249   0.282  1.00 96.28           N  
ATOM   1384  CA  ARG A 174      19.499   0.699   0.079  1.00 96.28           C  
ATOM   1385  C   ARG A 174      20.494  -0.303   0.654  1.00 96.28           C  
ATOM   1386  CB  ARG A 174      19.714   2.075   0.714  1.00 96.28           C  
ATOM   1387  O   ARG A 174      20.212  -0.960   1.659  1.00 96.28           O  
ATOM   1388  CG  ARG A 174      18.879   3.180   0.088  1.00 96.28           C  
ATOM   1389  CD  ARG A 174      19.127   4.524   0.759  1.00 96.28           C  
ATOM   1390  NE  ARG A 174      18.331   5.585   0.150  1.00 96.28           N  
ATOM   1391  NH1 ARG A 174      19.808   5.981  -1.582  1.00 96.28           N  
ATOM   1392  NH2 ARG A 174      17.874   7.201  -1.417  1.00 96.28           N  
ATOM   1393  CZ  ARG A 174      18.673   6.254  -0.949  1.00 96.28           C  
ATOM   1394  N   ASN A 175      21.562  -0.479  -0.061  1.00 97.56           N  
ATOM   1395  CA  ASN A 175      22.697  -1.252   0.432  1.00 97.56           C  
ATOM   1396  C   ASN A 175      23.142  -0.777   1.812  1.00 97.56           C  
ATOM   1397  CB  ASN A 175      23.864  -1.182  -0.555  1.00 97.56           C  
ATOM   1398  O   ASN A 175      23.330   0.421   2.030  1.00 97.56           O  
ATOM   1399  CG  ASN A 175      25.036  -2.048  -0.137  1.00 97.56           C  
ATOM   1400  ND2 ASN A 175      25.196  -3.189  -0.796  1.00 97.56           N  
ATOM   1401  OD1 ASN A 175      25.792  -1.694   0.772  1.00 97.56           O  
ATOM   1402  N   PRO A 176      23.308  -1.720   2.696  1.00 97.32           N  
ATOM   1403  CA  PRO A 176      23.616  -1.316   4.070  1.00 97.32           C  
ATOM   1404  C   PRO A 176      24.988  -0.657   4.198  1.00 97.32           C  
ATOM   1405  CB  PRO A 176      23.571  -2.636   4.844  1.00 97.32           C  
ATOM   1406  O   PRO A 176      25.235   0.082   5.155  1.00 97.32           O  
ATOM   1407  CG  PRO A 176      23.769  -3.694   3.806  1.00 97.32           C  
ATOM   1408  CD  PRO A 176      23.140  -3.229   2.525  1.00 97.32           C  
ATOM   1409  N   GLN A 177      25.940  -0.930   3.243  1.00 97.92           N  
ATOM   1410  CA  GLN A 177      27.276  -0.348   3.312  1.00 97.92           C  
ATOM   1411  C   GLN A 177      27.328   0.996   2.590  1.00 97.92           C  
ATOM   1412  CB  GLN A 177      28.310  -1.304   2.716  1.00 97.92           C  
ATOM   1413  O   GLN A 177      27.824   1.982   3.138  1.00 97.92           O  
ATOM   1414  CG  GLN A 177      29.739  -0.781   2.779  1.00 97.92           C  
ATOM   1415  CD  GLN A 177      30.746  -1.753   2.195  1.00 97.92           C  
ATOM   1416  NE2 GLN A 177      32.029  -1.467   2.389  1.00 97.92           N  
ATOM   1417  OE1 GLN A 177      30.374  -2.754   1.574  1.00 97.92           O  
ATOM   1418  N   THR A 178      26.716   1.028   1.442  1.00 97.84           N  
ATOM   1419  CA  THR A 178      26.901   2.218   0.619  1.00 97.84           C  
ATOM   1420  C   THR A 178      25.714   3.166   0.763  1.00 97.84           C  
ATOM   1421  CB  THR A 178      27.089   1.848  -0.864  1.00 97.84           C  
ATOM   1422  O   THR A 178      25.796   4.335   0.381  1.00 97.84           O  
ATOM   1423  CG2 THR A 178      28.281   0.916  -1.051  1.00 97.84           C  
ATOM   1424  OG1 THR A 178      25.906   1.193  -1.340  1.00 97.84           O  
ATOM   1425  N   ASN A 179      24.657   2.582   1.238  1.00 97.35           N  
ATOM   1426  CA  ASN A 179      23.399   3.314   1.345  1.00 97.35           C  
ATOM   1427  C   ASN A 179      22.895   3.764  -0.023  1.00 97.35           C  
ATOM   1428  CB  ASN A 179      23.555   4.518   2.276  1.00 97.35           C  
ATOM   1429  O   ASN A 179      22.248   4.806  -0.139  1.00 97.35           O  
ATOM   1430  CG  ASN A 179      22.227   5.026   2.801  1.00 97.35           C  
ATOM   1431  ND2 ASN A 179      22.111   6.340   2.948  1.00 97.35           N  
ATOM   1432  OD1 ASN A 179      21.312   4.244   3.072  1.00 97.35           O  
ATOM   1433  N   LEU A 180      23.324   3.062  -1.095  1.00 96.81           N  
ATOM   1434  CA  LEU A 180      22.859   3.276  -2.462  1.00 96.81           C  
ATOM   1435  C   LEU A 180      22.018   2.097  -2.941  1.00 96.81           C  
ATOM   1436  CB  LEU A 180      24.046   3.488  -3.405  1.00 96.81           C  
ATOM   1437  O   LEU A 180      22.074   1.012  -2.357  1.00 96.81           O  
ATOM   1438  CG  LEU A 180      25.006   4.621  -3.042  1.00 96.81           C  
ATOM   1439  CD1 LEU A 180      26.195   4.636  -3.998  1.00 96.81           C  
ATOM   1440  CD2 LEU A 180      24.282   5.963  -3.061  1.00 96.81           C  
ATOM   1441  N   LYS A 181      21.191   2.327  -4.098  1.00 95.80           N  
ATOM   1442  CA  LYS A 181      20.562   1.194  -4.770  1.00 95.80           C  
ATOM   1443  C   LYS A 181      21.611   0.237  -5.331  1.00 95.80           C  
ATOM   1444  CB  LYS A 181      19.641   1.678  -5.891  1.00 95.80           C  
ATOM   1445  O   LYS A 181      22.678   0.668  -5.773  1.00 95.80           O  
ATOM   1446  CG  LYS A 181      18.500   2.565  -5.415  1.00 95.80           C  
ATOM   1447  CD  LYS A 181      17.513   1.791  -4.551  1.00 95.80           C  
ATOM   1448  CE  LYS A 181      16.320   2.651  -4.157  1.00 95.80           C  
ATOM   1449  NZ  LYS A 181      15.372   1.911  -3.271  1.00 95.80           N  
ATOM   1450  N   ASP A 182      21.246  -1.019  -5.245  1.00 97.99           N  
ATOM   1451  CA  ASP A 182      22.207  -2.052  -5.621  1.00 97.99           C  
ATOM   1452  C   ASP A 182      21.569  -3.084  -6.548  1.00 97.99           C  
ATOM   1453  CB  ASP A 182      22.770  -2.740  -4.375  1.00 97.99           C  
ATOM   1454  O   ASP A 182      20.770  -3.912  -6.107  1.00 97.99           O  
ATOM   1455  CG  ASP A 182      23.897  -3.707  -4.691  1.00 97.99           C  
ATOM   1456  OD1 ASP A 182      23.943  -4.243  -5.819  1.00 97.99           O  
ATOM   1457  OD2 ASP A 182      24.746  -3.937  -3.802  1.00 97.99           O  
ATOM   1458  N   ALA A 183      22.022  -3.052  -7.782  1.00 98.26           N  
ATOM   1459  CA  ALA A 183      21.458  -3.933  -8.801  1.00 98.26           C  
ATOM   1460  C   ALA A 183      21.792  -5.393  -8.510  1.00 98.26           C  
ATOM   1461  CB  ALA A 183      21.968  -3.539 -10.185  1.00 98.26           C  
ATOM   1462  O   ALA A 183      21.021  -6.293  -8.852  1.00 98.26           O  
ATOM   1463  N   THR A 184      22.921  -5.638  -7.930  1.00 98.54           N  
ATOM   1464  CA  THR A 184      23.326  -7.004  -7.620  1.00 98.54           C  
ATOM   1465  C   THR A 184      22.393  -7.623  -6.583  1.00 98.54           C  
ATOM   1466  CB  THR A 184      24.776  -7.053  -7.104  1.00 98.54           C  
ATOM   1467  O   THR A 184      21.909  -8.742  -6.766  1.00 98.54           O  
ATOM   1468  CG2 THR A 184      25.178  -8.475  -6.726  1.00 98.54           C  
ATOM   1469  OG1 THR A 184      25.658  -6.575  -8.127  1.00 98.54           O  
ATOM   1470  N   MET A 185      22.108  -6.904  -5.479  1.00 98.20           N  
ATOM   1471  CA  MET A 185      21.182  -7.390  -4.460  1.00 98.20           C  
ATOM   1472  C   MET A 185      19.804  -7.652  -5.059  1.00 98.20           C  
ATOM   1473  CB  MET A 185      21.069  -6.386  -3.312  1.00 98.20           C  
ATOM   1474  O   MET A 185      19.183  -8.677  -4.773  1.00 98.20           O  
ATOM   1475  CG  MET A 185      22.302  -6.330  -2.424  1.00 98.20           C  
ATOM   1476  SD  MET A 185      22.225  -4.966  -1.199  1.00 98.20           S  
ATOM   1477  CE  MET A 185      20.717  -5.425  -0.302  1.00 98.20           C  
ATOM   1478  N   PHE A 186      19.423  -6.713  -5.895  1.00 98.40           N  
ATOM   1479  CA  PHE A 186      18.109  -6.767  -6.524  1.00 98.40           C  
ATOM   1480  C   PHE A 186      17.976  -8.011  -7.395  1.00 98.40           C  
ATOM   1481  CB  PHE A 186      17.862  -5.510  -7.364  1.00 98.40           C  
ATOM   1482  O   PHE A 186      17.057  -8.811  -7.207  1.00 98.40           O  
ATOM   1483  CG  PHE A 186      16.499  -5.463  -8.001  1.00 98.40           C  
ATOM   1484  CD1 PHE A 186      16.301  -5.954  -9.286  1.00 98.40           C  
ATOM   1485  CD2 PHE A 186      15.417  -4.928  -7.316  1.00 98.40           C  
ATOM   1486  CE1 PHE A 186      15.041  -5.913  -9.879  1.00 98.40           C  
ATOM   1487  CE2 PHE A 186      14.155  -4.883  -7.901  1.00 98.40           C  
ATOM   1488  CZ  PHE A 186      13.969  -5.375  -9.183  1.00 98.40           C  
ATOM   1489  N   TRP A 187      18.928  -8.246  -8.268  1.00 98.70           N  
ATOM   1490  CA  TRP A 187      18.802  -9.324  -9.243  1.00 98.70           C  
ATOM   1491  C   TRP A 187      19.249 -10.654  -8.644  1.00 98.70           C  
ATOM   1492  CB  TRP A 187      19.623  -9.014 -10.498  1.00 98.70           C  
ATOM   1493  O   TRP A 187      18.826 -11.720  -9.099  1.00 98.70           O  
ATOM   1494  CG  TRP A 187      19.034  -7.937 -11.359  1.00 98.70           C  
ATOM   1495  CD1 TRP A 187      19.518  -6.671 -11.541  1.00 98.70           C  
ATOM   1496  CD2 TRP A 187      17.848  -8.031 -12.153  1.00 98.70           C  
ATOM   1497  CE2 TRP A 187      17.671  -6.783 -12.791  1.00 98.70           C  
ATOM   1498  CE3 TRP A 187      16.915  -9.050 -12.387  1.00 98.70           C  
ATOM   1499  NE1 TRP A 187      18.703  -5.972 -12.401  1.00 98.70           N  
ATOM   1500  CH2 TRP A 187      15.702  -7.542 -13.861  1.00 98.70           C  
ATOM   1501  CZ2 TRP A 187      16.599  -6.528 -13.649  1.00 98.70           C  
ATOM   1502  CZ3 TRP A 187      15.849  -8.795 -13.242  1.00 98.70           C  
ATOM   1503  N   ASP A 188      20.103 -10.581  -7.646  1.00 98.52           N  
ATOM   1504  CA  ASP A 188      20.464 -11.834  -6.991  1.00 98.52           C  
ATOM   1505  C   ASP A 188      19.235 -12.518  -6.397  1.00 98.52           C  
ATOM   1506  CB  ASP A 188      21.508 -11.587  -5.899  1.00 98.52           C  
ATOM   1507  O   ASP A 188      19.032 -13.718  -6.590  1.00 98.52           O  
ATOM   1508  CG  ASP A 188      21.940 -12.861  -5.194  1.00 98.52           C  
ATOM   1509  OD1 ASP A 188      22.633 -13.696  -5.814  1.00 98.52           O  
ATOM   1510  OD2 ASP A 188      21.582 -13.032  -4.009  1.00 98.52           O  
ATOM   1511  N   TYR A 189      18.417 -11.742  -5.696  1.00 98.32           N  
ATOM   1512  CA  TYR A 189      17.201 -12.297  -5.112  1.00 98.32           C  
ATOM   1513  C   TYR A 189      16.265 -12.821  -6.195  1.00 98.32           C  
ATOM   1514  CB  TYR A 189      16.481 -11.243  -4.266  1.00 98.32           C  
ATOM   1515  O   TYR A 189      15.767 -13.946  -6.104  1.00 98.32           O  
ATOM   1516  CG  TYR A 189      15.231 -11.756  -3.592  1.00 98.32           C  
ATOM   1517  CD1 TYR A 189      13.995 -11.688  -4.231  1.00 98.32           C  
ATOM   1518  CD2 TYR A 189      15.284 -12.307  -2.317  1.00 98.32           C  
ATOM   1519  CE1 TYR A 189      12.840 -12.157  -3.613  1.00 98.32           C  
ATOM   1520  CE2 TYR A 189      14.135 -12.779  -1.690  1.00 98.32           C  
ATOM   1521  OH  TYR A 189      11.780 -13.166  -1.729  1.00 98.32           O  
ATOM   1522  CZ  TYR A 189      12.920 -12.700  -2.345  1.00 98.32           C  
ATOM   1523  N   LEU A 190      16.030 -12.047  -7.182  1.00 98.23           N  
ATOM   1524  CA  LEU A 190      15.044 -12.396  -8.199  1.00 98.23           C  
ATOM   1525  C   LEU A 190      15.475 -13.638  -8.971  1.00 98.23           C  
ATOM   1526  CB  LEU A 190      14.835 -11.227  -9.166  1.00 98.23           C  
ATOM   1527  O   LEU A 190      14.641 -14.476  -9.323  1.00 98.23           O  
ATOM   1528  CG  LEU A 190      14.208  -9.963  -8.577  1.00 98.23           C  
ATOM   1529  CD1 LEU A 190      14.069  -8.890  -9.651  1.00 98.23           C  
ATOM   1530  CD2 LEU A 190      12.853 -10.280  -7.951  1.00 98.23           C  
ATOM   1531  N   SER A 191      16.771 -13.761  -9.178  1.00 97.84           N  
ATOM   1532  CA  SER A 191      17.252 -14.896  -9.958  1.00 97.84           C  
ATOM   1533  C   SER A 191      17.304 -16.165  -9.114  1.00 97.84           C  
ATOM   1534  CB  SER A 191      18.638 -14.602 -10.535  1.00 97.84           C  
ATOM   1535  O   SER A 191      17.341 -17.274  -9.652  1.00 97.84           O  
ATOM   1536  OG  SER A 191      19.590 -14.438  -9.499  1.00 97.84           O  
ATOM   1537  N   THR A 192      17.294 -16.102  -7.769  1.00 96.79           N  
ATOM   1538  CA  THR A 192      17.301 -17.280  -6.909  1.00 96.79           C  
ATOM   1539  C   THR A 192      15.897 -17.578  -6.389  1.00 96.79           C  
ATOM   1540  CB  THR A 192      18.263 -17.099  -5.721  1.00 96.79           C  
ATOM   1541  O   THR A 192      15.662 -18.628  -5.788  1.00 96.79           O  
ATOM   1542  CG2 THR A 192      19.708 -16.985  -6.196  1.00 96.79           C  
ATOM   1543  OG1 THR A 192      17.912 -15.908  -5.006  1.00 96.79           O  
ATOM   1544  N   HIS A 193      14.978 -16.739  -6.586  1.00 97.29           N  
ATOM   1545  CA  HIS A 193      13.557 -16.890  -6.294  1.00 97.29           C  
ATOM   1546  C   HIS A 193      12.712 -16.683  -7.546  1.00 97.29           C  
ATOM   1547  CB  HIS A 193      13.127 -15.907  -5.202  1.00 97.29           C  
ATOM   1548  O   HIS A 193      12.082 -15.635  -7.709  1.00 97.29           O  
ATOM   1549  CG  HIS A 193      13.772 -16.163  -3.878  1.00 97.29           C  
ATOM   1550  CD2 HIS A 193      13.275 -16.689  -2.733  1.00 97.29           C  
ATOM   1551  ND1 HIS A 193      15.093 -15.862  -3.623  1.00 97.29           N  
ATOM   1552  CE1 HIS A 193      15.381 -16.194  -2.375  1.00 97.29           C  
ATOM   1553  NE2 HIS A 193      14.295 -16.698  -1.814  1.00 97.29           N  
ATOM   1554  N   GLN A 194      12.679 -17.676  -8.312  1.00 97.80           N  
ATOM   1555  CA  GLN A 194      12.223 -17.524  -9.690  1.00 97.80           C  
ATOM   1556  C   GLN A 194      10.706 -17.655  -9.784  1.00 97.80           C  
ATOM   1557  CB  GLN A 194      12.897 -18.555 -10.596  1.00 97.80           C  
ATOM   1558  O   GLN A 194      10.125 -17.450 -10.852  1.00 97.80           O  
ATOM   1559  CG  GLN A 194      14.402 -18.367 -10.731  1.00 97.80           C  
ATOM   1560  CD  GLN A 194      15.031 -19.343 -11.707  1.00 97.80           C  
ATOM   1561  NE2 GLN A 194      16.352 -19.285 -11.835  1.00 97.80           N  
ATOM   1562  OE1 GLN A 194      14.335 -20.143 -12.340  1.00 97.80           O  
ATOM   1563  N   GLU A 195      10.085 -17.909  -8.638  1.00 97.33           N  
ATOM   1564  CA  GLU A 195       8.630 -17.804  -8.650  1.00 97.33           C  
ATOM   1565  C   GLU A 195       8.182 -16.381  -8.972  1.00 97.33           C  
ATOM   1566  CB  GLU A 195       8.047 -18.247  -7.306  1.00 97.33           C  
ATOM   1567  O   GLU A 195       7.014 -16.150  -9.293  1.00 97.33           O  
ATOM   1568  CG  GLU A 195       8.357 -17.297  -6.158  1.00 97.33           C  
ATOM   1569  CD  GLU A 195       9.672 -17.608  -5.461  1.00 97.33           C  
ATOM   1570  OE1 GLU A 195       9.857 -17.184  -4.297  1.00 97.33           O  
ATOM   1571  OE2 GLU A 195      10.524 -18.280  -6.083  1.00 97.33           O  
ATOM   1572  N   SER A 196       9.057 -15.420  -8.891  1.00 98.07           N  
ATOM   1573  CA  SER A 196       8.788 -13.996  -9.062  1.00 98.07           C  
ATOM   1574  C   SER A 196       8.740 -13.616 -10.539  1.00 98.07           C  
ATOM   1575  CB  SER A 196       9.849 -13.160  -8.347  1.00 98.07           C  
ATOM   1576  O   SER A 196       8.378 -12.489 -10.883  1.00 98.07           O  
ATOM   1577  OG  SER A 196      11.128 -13.371  -8.920  1.00 98.07           O  
ATOM   1578  N   VAL A 197       9.079 -14.468 -11.415  1.00 98.56           N  
ATOM   1579  CA  VAL A 197       9.386 -14.160 -12.808  1.00 98.56           C  
ATOM   1580  C   VAL A 197       8.183 -13.488 -13.465  1.00 98.56           C  
ATOM   1581  CB  VAL A 197       9.784 -15.428 -13.596  1.00 98.56           C  
ATOM   1582  O   VAL A 197       8.342 -12.569 -14.272  1.00 98.56           O  
ATOM   1583  CG1 VAL A 197       8.616 -16.410 -13.665  1.00 98.56           C  
ATOM   1584  CG2 VAL A 197      10.258 -15.057 -14.999  1.00 98.56           C  
ATOM   1585  N   HIS A 198       7.006 -13.924 -13.131  1.00 98.54           N  
ATOM   1586  CA  HIS A 198       5.817 -13.315 -13.718  1.00 98.54           C  
ATOM   1587  C   HIS A 198       5.704 -11.844 -13.331  1.00 98.54           C  
ATOM   1588  CB  HIS A 198       4.559 -14.070 -13.284  1.00 98.54           C  
ATOM   1589  O   HIS A 198       5.514 -10.984 -14.194  1.00 98.54           O  
ATOM   1590  CG  HIS A 198       3.362 -13.777 -14.132  1.00 98.54           C  
ATOM   1591  CD2 HIS A 198       3.203 -12.948 -15.189  1.00 98.54           C  
ATOM   1592  ND1 HIS A 198       2.137 -14.374 -13.921  1.00 98.54           N  
ATOM   1593  CE1 HIS A 198       1.275 -13.923 -14.817  1.00 98.54           C  
ATOM   1594  NE2 HIS A 198       1.896 -13.056 -15.598  1.00 98.54           N  
ATOM   1595  N   GLN A 199       5.853 -11.622 -12.060  1.00 98.65           N  
ATOM   1596  CA  GLN A 199       5.791 -10.247 -11.576  1.00 98.65           C  
ATOM   1597  C   GLN A 199       6.984  -9.434 -12.073  1.00 98.65           C  
ATOM   1598  CB  GLN A 199       5.735 -10.217 -10.048  1.00 98.65           C  
ATOM   1599  O   GLN A 199       6.845  -8.253 -12.397  1.00 98.65           O  
ATOM   1600  CG  GLN A 199       5.730  -8.812  -9.460  1.00 98.65           C  
ATOM   1601  CD  GLN A 199       4.559  -7.978  -9.943  1.00 98.65           C  
ATOM   1602  NE2 GLN A 199       4.738  -6.662  -9.967  1.00 98.65           N  
ATOM   1603  OE1 GLN A 199       3.501  -8.512 -10.291  1.00 98.65           O  
ATOM   1604  N   VAL A 200       8.155 -10.000 -12.228  1.00 98.57           N  
ATOM   1605  CA  VAL A 200       9.333  -9.315 -12.750  1.00 98.57           C  
ATOM   1606  C   VAL A 200       9.074  -8.864 -14.186  1.00 98.57           C  
ATOM   1607  CB  VAL A 200      10.586 -10.218 -12.693  1.00 98.57           C  
ATOM   1608  O   VAL A 200       9.406  -7.735 -14.558  1.00 98.57           O  
ATOM   1609  CG1 VAL A 200      11.736  -9.595 -13.482  1.00 98.57           C  
ATOM   1610  CG2 VAL A 200      11.000 -10.464 -11.244  1.00 98.57           C  
ATOM   1611  N   MET A 201       8.428  -9.770 -14.903  1.00 98.72           N  
ATOM   1612  CA  MET A 201       8.143  -9.426 -16.293  1.00 98.72           C  
ATOM   1613  C   MET A 201       7.134  -8.285 -16.375  1.00 98.72           C  
ATOM   1614  CB  MET A 201       7.617 -10.645 -17.052  1.00 98.72           C  
ATOM   1615  O   MET A 201       7.265  -7.395 -17.217  1.00 98.72           O  
ATOM   1616  CG  MET A 201       8.679 -11.693 -17.340  1.00 98.72           C  
ATOM   1617  SD  MET A 201       8.049 -13.063 -18.386  1.00 98.72           S  
ATOM   1618  CE  MET A 201       7.874 -12.201 -19.972  1.00 98.72           C  
ATOM   1619  N   THR A 202       6.192  -8.268 -15.476  1.00 98.31           N  
ATOM   1620  CA  THR A 202       5.245  -7.159 -15.438  1.00 98.31           C  
ATOM   1621  C   THR A 202       5.950  -5.858 -15.066  1.00 98.31           C  
ATOM   1622  CB  THR A 202       4.105  -7.432 -14.440  1.00 98.31           C  
ATOM   1623  O   THR A 202       5.759  -4.832 -15.724  1.00 98.31           O  
ATOM   1624  CG2 THR A 202       3.126  -6.263 -14.391  1.00 98.31           C  
ATOM   1625  OG1 THR A 202       3.400  -8.614 -14.840  1.00 98.31           O  
ATOM   1626  N   LEU A 203       6.769  -5.897 -14.049  1.00 98.44           N  
ATOM   1627  CA  LEU A 203       7.455  -4.725 -13.515  1.00 98.44           C  
ATOM   1628  C   LEU A 203       8.386  -4.118 -14.558  1.00 98.44           C  
ATOM   1629  CB  LEU A 203       8.249  -5.095 -12.259  1.00 98.44           C  
ATOM   1630  O   LEU A 203       8.460  -2.895 -14.694  1.00 98.44           O  
ATOM   1631  CG  LEU A 203       9.047  -3.966 -11.605  1.00 98.44           C  
ATOM   1632  CD1 LEU A 203       8.110  -2.861 -11.129  1.00 98.44           C  
ATOM   1633  CD2 LEU A 203       9.882  -4.502 -10.447  1.00 98.44           C  
ATOM   1634  N   PHE A 204       9.048  -4.966 -15.383  1.00 98.56           N  
ATOM   1635  CA  PHE A 204      10.059  -4.441 -16.293  1.00 98.56           C  
ATOM   1636  C   PHE A 204       9.477  -4.231 -17.686  1.00 98.56           C  
ATOM   1637  CB  PHE A 204      11.263  -5.386 -16.365  1.00 98.56           C  
ATOM   1638  O   PHE A 204      10.196  -3.858 -18.615  1.00 98.56           O  
ATOM   1639  CG  PHE A 204      12.319  -5.103 -15.331  1.00 98.56           C  
ATOM   1640  CD1 PHE A 204      13.444  -4.354 -15.653  1.00 98.56           C  
ATOM   1641  CD2 PHE A 204      12.186  -5.586 -14.035  1.00 98.56           C  
ATOM   1642  CE1 PHE A 204      14.423  -4.091 -14.698  1.00 98.56           C  
ATOM   1643  CE2 PHE A 204      13.161  -5.327 -13.076  1.00 98.56           C  
ATOM   1644  CZ  PHE A 204      14.279  -4.580 -13.409  1.00 98.56           C  
ATOM   1645  N   SER A 205       8.192  -4.474 -17.746  1.00 98.07           N  
ATOM   1646  CA  SER A 205       7.479  -3.903 -18.883  1.00 98.07           C  
ATOM   1647  C   SER A 205       7.178  -2.424 -18.662  1.00 98.07           C  
ATOM   1648  CB  SER A 205       6.176  -4.664 -19.136  1.00 98.07           C  
ATOM   1649  O   SER A 205       7.514  -1.867 -17.614  1.00 98.07           O  
ATOM   1650  OG  SER A 205       5.192  -4.308 -18.181  1.00 98.07           O  
ATOM   1651  N   ASP A 206       6.551  -1.795 -19.648  1.00 96.84           N  
ATOM   1652  CA  ASP A 206       6.265  -0.374 -19.477  1.00 96.84           C  
ATOM   1653  C   ASP A 206       5.173  -0.155 -18.432  1.00 96.84           C  
ATOM   1654  CB  ASP A 206       5.852   0.255 -20.809  1.00 96.84           C  
ATOM   1655  O   ASP A 206       5.001   0.957 -17.929  1.00 96.84           O  
ATOM   1656  CG  ASP A 206       7.025   0.488 -21.745  1.00 96.84           C  
ATOM   1657  OD1 ASP A 206       8.189   0.397 -21.297  1.00 96.84           O  
ATOM   1658  OD2 ASP A 206       6.784   0.768 -22.939  1.00 96.84           O  
ATOM   1659  N   ARG A 207       4.574  -1.188 -18.003  1.00 96.44           N  
ATOM   1660  CA  ARG A 207       3.561  -1.096 -16.956  1.00 96.44           C  
ATOM   1661  C   ARG A 207       4.197  -0.796 -15.603  1.00 96.44           C  
ATOM   1662  CB  ARG A 207       2.749  -2.391 -16.878  1.00 96.44           C  
ATOM   1663  O   ARG A 207       3.507  -0.402 -14.661  1.00 96.44           O  
ATOM   1664  CG  ARG A 207       1.773  -2.577 -18.029  1.00 96.44           C  
ATOM   1665  CD  ARG A 207       0.862  -3.776 -17.808  1.00 96.44           C  
ATOM   1666  NE  ARG A 207      -0.179  -3.858 -18.828  1.00 96.44           N  
ATOM   1667  NH1 ARG A 207      -1.001  -5.898 -18.122  1.00 96.44           N  
ATOM   1668  NH2 ARG A 207      -1.947  -4.836 -19.920  1.00 96.44           N  
ATOM   1669  CZ  ARG A 207      -1.040  -4.864 -18.954  1.00 96.44           C  
ATOM   1670  N   GLY A 208       5.494  -1.002 -15.540  1.00 97.66           N  
ATOM   1671  CA  GLY A 208       6.215  -0.706 -14.312  1.00 97.66           C  
ATOM   1672  C   GLY A 208       6.462   0.776 -14.107  1.00 97.66           C  
ATOM   1673  O   GLY A 208       6.915   1.194 -13.040  1.00 97.66           O  
ATOM   1674  N   THR A 209       6.151   1.553 -15.129  1.00 98.33           N  
ATOM   1675  CA  THR A 209       6.298   3.003 -15.076  1.00 98.33           C  
ATOM   1676  C   THR A 209       5.027   3.693 -15.564  1.00 98.33           C  
ATOM   1677  CB  THR A 209       7.497   3.475 -15.918  1.00 98.33           C  
ATOM   1678  O   THR A 209       5.017   4.299 -16.638  1.00 98.33           O  
ATOM   1679  CG2 THR A 209       8.816   3.023 -15.298  1.00 98.33           C  
ATOM   1680  OG1 THR A 209       7.391   2.928 -17.238  1.00 98.33           O  
ATOM   1681  N   PRO A 210       3.951   3.580 -14.792  1.00 98.24           N  
ATOM   1682  CA  PRO A 210       2.715   4.248 -15.205  1.00 98.24           C  
ATOM   1683  C   PRO A 210       2.880   5.760 -15.345  1.00 98.24           C  
ATOM   1684  CB  PRO A 210       1.736   3.908 -14.079  1.00 98.24           C  
ATOM   1685  O   PRO A 210       3.637   6.374 -14.589  1.00 98.24           O  
ATOM   1686  CG  PRO A 210       2.602   3.607 -12.898  1.00 98.24           C  
ATOM   1687  CD  PRO A 210       3.914   3.069 -13.394  1.00 98.24           C  
ATOM   1688  N   ALA A 211       2.147   6.351 -16.253  1.00 97.99           N  
ATOM   1689  CA  ALA A 211       2.240   7.780 -16.541  1.00 97.99           C  
ATOM   1690  C   ALA A 211       1.333   8.586 -15.616  1.00 97.99           C  
ATOM   1691  CB  ALA A 211       1.884   8.053 -18.000  1.00 97.99           C  
ATOM   1692  O   ALA A 211       1.512   9.797 -15.460  1.00 97.99           O  
ATOM   1693  N   SER A 212       0.355   7.896 -15.045  1.00 98.53           N  
ATOM   1694  CA  SER A 212      -0.642   8.503 -14.170  1.00 98.53           C  
ATOM   1695  C   SER A 212      -1.311   7.457 -13.284  1.00 98.53           C  
ATOM   1696  CB  SER A 212      -1.701   9.239 -14.992  1.00 98.53           C  
ATOM   1697  O   SER A 212      -1.514   6.317 -13.707  1.00 98.53           O  
ATOM   1698  OG  SER A 212      -2.763   9.681 -14.164  1.00 98.53           O  
ATOM   1699  N   PHE A 213      -1.632   7.895 -11.981  1.00 98.68           N  
ATOM   1700  CA  PHE A 213      -2.416   6.992 -11.147  1.00 98.68           C  
ATOM   1701  C   PHE A 213      -3.773   6.709 -11.783  1.00 98.68           C  
ATOM   1702  CB  PHE A 213      -2.606   7.580  -9.746  1.00 98.68           C  
ATOM   1703  O   PHE A 213      -4.381   5.669 -11.522  1.00 98.68           O  
ATOM   1704  CG  PHE A 213      -1.354   7.574  -8.911  1.00 98.68           C  
ATOM   1705  CD1 PHE A 213      -0.574   6.429  -8.810  1.00 98.68           C  
ATOM   1706  CD2 PHE A 213      -0.956   8.715  -8.226  1.00 98.68           C  
ATOM   1707  CE1 PHE A 213       0.586   6.420  -8.038  1.00 98.68           C  
ATOM   1708  CE2 PHE A 213       0.201   8.714  -7.452  1.00 98.68           C  
ATOM   1709  CZ  PHE A 213       0.970   7.566  -7.359  1.00 98.68           C  
ATOM   1710  N   ARG A 214      -4.245   7.573 -12.635  1.00 98.59           N  
ATOM   1711  CA  ARG A 214      -5.578   7.522 -13.227  1.00 98.59           C  
ATOM   1712  C   ARG A 214      -5.631   6.516 -14.371  1.00 98.59           C  
ATOM   1713  CB  ARG A 214      -5.997   8.907 -13.727  1.00 98.59           C  
ATOM   1714  O   ARG A 214      -6.712   6.070 -14.763  1.00 98.59           O  
ATOM   1715  CG  ARG A 214      -6.083   9.957 -12.632  1.00 98.59           C  
ATOM   1716  CD  ARG A 214      -6.585  11.291 -13.168  1.00 98.59           C  
ATOM   1717  NE  ARG A 214      -5.635  11.888 -14.102  1.00 98.59           N  
ATOM   1718  NH1 ARG A 214      -7.115  11.971 -15.875  1.00 98.59           N  
ATOM   1719  NH2 ARG A 214      -4.970  12.738 -16.130  1.00 98.59           N  
ATOM   1720  CZ  ARG A 214      -5.909  12.198 -15.367  1.00 98.59           C  
ATOM   1721  N   LYS A 215      -4.499   6.226 -14.953  1.00 98.62           N  
ATOM   1722  CA  LYS A 215      -4.456   5.430 -16.176  1.00 98.62           C  
ATOM   1723  C   LYS A 215      -3.791   4.079 -15.930  1.00 98.62           C  
ATOM   1724  CB  LYS A 215      -3.716   6.185 -17.281  1.00 98.62           C  
ATOM   1725  O   LYS A 215      -2.949   3.643 -16.718  1.00 98.62           O  
ATOM   1726  CG  LYS A 215      -4.372   7.500 -17.679  1.00 98.62           C  
ATOM   1727  CD  LYS A 215      -3.638   8.162 -18.838  1.00 98.62           C  
ATOM   1728  CE  LYS A 215      -4.325   9.449 -19.273  1.00 98.62           C  
ATOM   1729  NZ  LYS A 215      -3.653  10.063 -20.458  1.00 98.62           N  
ATOM   1730  N   MET A 216      -4.106   3.508 -14.762  1.00 98.53           N  
ATOM   1731  CA  MET A 216      -3.655   2.164 -14.414  1.00 98.53           C  
ATOM   1732  C   MET A 216      -4.791   1.349 -13.805  1.00 98.53           C  
ATOM   1733  CB  MET A 216      -2.476   2.226 -13.441  1.00 98.53           C  
ATOM   1734  O   MET A 216      -5.717   1.911 -13.217  1.00 98.53           O  
ATOM   1735  CG  MET A 216      -2.831   2.814 -12.085  1.00 98.53           C  
ATOM   1736  SD  MET A 216      -1.387   2.900 -10.956  1.00 98.53           S  
ATOM   1737  CE  MET A 216      -2.186   3.552  -9.463  1.00 98.53           C  
ATOM   1738  N   HIS A 217      -4.683   0.054 -13.962  1.00 98.63           N  
ATOM   1739  CA  HIS A 217      -5.637  -0.856 -13.339  1.00 98.63           C  
ATOM   1740  C   HIS A 217      -5.247  -1.163 -11.897  1.00 98.63           C  
ATOM   1741  CB  HIS A 217      -5.741  -2.154 -14.142  1.00 98.63           C  
ATOM   1742  O   HIS A 217      -4.126  -0.865 -11.477  1.00 98.63           O  
ATOM   1743  CG  HIS A 217      -6.182  -1.951 -15.557  1.00 98.63           C  
ATOM   1744  CD2 HIS A 217      -5.828  -2.587 -16.698  1.00 98.63           C  
ATOM   1745  ND1 HIS A 217      -7.100  -0.989 -15.919  1.00 98.63           N  
ATOM   1746  CE1 HIS A 217      -7.291  -1.042 -17.227  1.00 98.63           C  
ATOM   1747  NE2 HIS A 217      -6.532  -2.004 -17.723  1.00 98.63           N  
ATOM   1748  N   GLY A 218      -6.199  -1.698 -11.099  1.00 98.62           N  
ATOM   1749  CA  GLY A 218      -5.999  -2.252  -9.770  1.00 98.62           C  
ATOM   1750  C   GLY A 218      -6.428  -3.702  -9.657  1.00 98.62           C  
ATOM   1751  O   GLY A 218      -7.438  -4.103 -10.239  1.00 98.62           O  
ATOM   1752  N   TYR A 219      -5.616  -4.418  -8.830  1.00 98.75           N  
ATOM   1753  CA  TYR A 219      -5.883  -5.846  -8.702  1.00 98.75           C  
ATOM   1754  C   TYR A 219      -5.778  -6.293  -7.248  1.00 98.75           C  
ATOM   1755  CB  TYR A 219      -4.913  -6.655  -9.568  1.00 98.75           C  
ATOM   1756  O   TYR A 219      -4.835  -5.920  -6.545  1.00 98.75           O  
ATOM   1757  CG  TYR A 219      -4.868  -6.206 -11.009  1.00 98.75           C  
ATOM   1758  CD1 TYR A 219      -5.676  -6.808 -11.971  1.00 98.75           C  
ATOM   1759  CD2 TYR A 219      -4.017  -5.182 -11.410  1.00 98.75           C  
ATOM   1760  CE1 TYR A 219      -5.636  -6.399 -13.300  1.00 98.75           C  
ATOM   1761  CE2 TYR A 219      -3.969  -4.766 -12.737  1.00 98.75           C  
ATOM   1762  OH  TYR A 219      -4.738  -4.971 -14.987  1.00 98.75           O  
ATOM   1763  CZ  TYR A 219      -4.781  -5.379 -13.673  1.00 98.75           C  
ATOM   1764  N   SER A 220      -6.734  -7.118  -6.865  1.00 98.45           N  
ATOM   1765  CA  SER A 220      -6.649  -7.670  -5.517  1.00 98.45           C  
ATOM   1766  C   SER A 220      -5.442  -8.592  -5.373  1.00 98.45           C  
ATOM   1767  CB  SER A 220      -7.928  -8.433  -5.168  1.00 98.45           C  
ATOM   1768  O   SER A 220      -4.856  -8.691  -4.293  1.00 98.45           O  
ATOM   1769  OG  SER A 220      -8.096  -9.550  -6.024  1.00 98.45           O  
ATOM   1770  N   GLY A 221      -5.093  -9.183  -6.403  1.00 96.79           N  
ATOM   1771  CA  GLY A 221      -4.023 -10.167  -6.375  1.00 96.79           C  
ATOM   1772  C   GLY A 221      -4.363 -11.395  -5.552  1.00 96.79           C  
ATOM   1773  O   GLY A 221      -4.499 -12.494  -6.094  1.00 96.79           O  
ATOM   1774  N   HIS A 222      -4.796 -11.157  -4.278  1.00 98.00           N  
ATOM   1775  CA  HIS A 222      -5.165 -12.252  -3.388  1.00 98.00           C  
ATOM   1776  C   HIS A 222      -6.526 -12.829  -3.760  1.00 98.00           C  
ATOM   1777  CB  HIS A 222      -5.175 -11.779  -1.933  1.00 98.00           C  
ATOM   1778  O   HIS A 222      -7.398 -12.109  -4.252  1.00 98.00           O  
ATOM   1779  CG  HIS A 222      -3.822 -11.418  -1.410  1.00 98.00           C  
ATOM   1780  CD2 HIS A 222      -3.303 -10.226  -1.031  1.00 98.00           C  
ATOM   1781  ND1 HIS A 222      -2.821 -12.349  -1.229  1.00 98.00           N  
ATOM   1782  CE1 HIS A 222      -1.744 -11.743  -0.760  1.00 98.00           C  
ATOM   1783  NE2 HIS A 222      -2.010 -10.454  -0.631  1.00 98.00           N  
ATOM   1784  N   THR A 223      -6.614 -14.100  -3.483  1.00 97.97           N  
ATOM   1785  CA  THR A 223      -7.913 -14.762  -3.513  1.00 97.97           C  
ATOM   1786  C   THR A 223      -8.675 -14.517  -2.214  1.00 97.97           C  
ATOM   1787  CB  THR A 223      -7.763 -16.277  -3.745  1.00 97.97           C  
ATOM   1788  O   THR A 223      -8.128 -14.699  -1.124  1.00 97.97           O  
ATOM   1789  CG2 THR A 223      -9.124 -16.960  -3.823  1.00 97.97           C  
ATOM   1790  OG1 THR A 223      -7.058 -16.499  -4.973  1.00 97.97           O  
ATOM   1791  N   TYR A 224      -9.921 -14.018  -2.322  1.00 98.16           N  
ATOM   1792  CA  TYR A 224     -10.822 -13.846  -1.187  1.00 98.16           C  
ATOM   1793  C   TYR A 224     -12.009 -14.797  -1.285  1.00 98.16           C  
ATOM   1794  CB  TYR A 224     -11.317 -12.399  -1.109  1.00 98.16           C  
ATOM   1795  O   TYR A 224     -12.218 -15.436  -2.319  1.00 98.16           O  
ATOM   1796  CG  TYR A 224     -10.231 -11.403  -0.783  1.00 98.16           C  
ATOM   1797  CD1 TYR A 224      -9.943 -11.064   0.538  1.00 98.16           C  
ATOM   1798  CD2 TYR A 224      -9.492 -10.797  -1.793  1.00 98.16           C  
ATOM   1799  CE1 TYR A 224      -8.944 -10.145   0.843  1.00 98.16           C  
ATOM   1800  CE2 TYR A 224      -8.491  -9.877  -1.499  1.00 98.16           C  
ATOM   1801  OH  TYR A 224      -7.235  -8.648   0.116  1.00 98.16           O  
ATOM   1802  CZ  TYR A 224      -8.225  -9.558  -0.180  1.00 98.16           C  
ATOM   1803  N   LYS A 225     -12.728 -14.851  -0.180  1.00 97.41           N  
ATOM   1804  CA  LYS A 225     -13.986 -15.592  -0.170  1.00 97.41           C  
ATOM   1805  C   LYS A 225     -15.175 -14.652   0.007  1.00 97.41           C  
ATOM   1806  CB  LYS A 225     -13.979 -16.644   0.940  1.00 97.41           C  
ATOM   1807  O   LYS A 225     -15.190 -13.826   0.922  1.00 97.41           O  
ATOM   1808  CG  LYS A 225     -12.903 -17.707   0.778  1.00 97.41           C  
ATOM   1809  CD  LYS A 225     -13.023 -18.791   1.842  1.00 97.41           C  
ATOM   1810  CE  LYS A 225     -12.610 -18.278   3.214  1.00 97.41           C  
ATOM   1811  NZ  LYS A 225     -12.662 -19.355   4.247  1.00 97.41           N  
ATOM   1812  N   PHE A 226     -16.040 -14.798  -0.948  1.00 97.32           N  
ATOM   1813  CA  PHE A 226     -17.366 -14.242  -0.705  1.00 97.32           C  
ATOM   1814  C   PHE A 226     -18.296 -15.297  -0.118  1.00 97.32           C  
ATOM   1815  CB  PHE A 226     -17.961 -13.681  -2.001  1.00 97.32           C  
ATOM   1816  O   PHE A 226     -18.413 -16.399  -0.658  1.00 97.32           O  
ATOM   1817  CG  PHE A 226     -17.454 -12.310  -2.357  1.00 97.32           C  
ATOM   1818  CD1 PHE A 226     -16.433 -11.718  -1.623  1.00 97.32           C  
ATOM   1819  CD2 PHE A 226     -17.998 -11.612  -3.428  1.00 97.32           C  
ATOM   1820  CE1 PHE A 226     -15.962 -10.449  -1.951  1.00 97.32           C  
ATOM   1821  CE2 PHE A 226     -17.532 -10.343  -3.761  1.00 97.32           C  
ATOM   1822  CZ  PHE A 226     -16.515  -9.763  -3.021  1.00 97.32           C  
ATOM   1823  N   THR A 227     -18.995 -14.880   1.040  1.00 95.01           N  
ATOM   1824  CA  THR A 227     -19.746 -15.876   1.797  1.00 95.01           C  
ATOM   1825  C   THR A 227     -21.204 -15.453   1.948  1.00 95.01           C  
ATOM   1826  CB  THR A 227     -19.127 -16.102   3.189  1.00 95.01           C  
ATOM   1827  O   THR A 227     -21.526 -14.267   1.852  1.00 95.01           O  
ATOM   1828  CG2 THR A 227     -17.692 -16.604   3.078  1.00 95.01           C  
ATOM   1829  OG1 THR A 227     -19.135 -14.867   3.915  1.00 95.01           O  
ATOM   1830  N   LYS A 228     -21.994 -16.506   2.263  1.00 93.48           N  
ATOM   1831  CA  LYS A 228     -23.405 -16.336   2.598  1.00 93.48           C  
ATOM   1832  C   LYS A 228     -23.730 -16.969   3.948  1.00 93.48           C  
ATOM   1833  CB  LYS A 228     -24.292 -16.941   1.509  1.00 93.48           C  
ATOM   1834  O   LYS A 228     -22.988 -17.827   4.432  1.00 93.48           O  
ATOM   1835  CG  LYS A 228     -24.203 -16.225   0.169  1.00 93.48           C  
ATOM   1836  CD  LYS A 228     -25.201 -16.790  -0.834  1.00 93.48           C  
ATOM   1837  CE  LYS A 228     -24.784 -16.489  -2.267  1.00 93.48           C  
ATOM   1838  NZ  LYS A 228     -25.788 -16.992  -3.253  1.00 93.48           N  
ATOM   1839  N   PRO A 229     -24.884 -16.572   4.438  1.00 90.80           N  
ATOM   1840  CA  PRO A 229     -25.235 -17.023   5.787  1.00 90.80           C  
ATOM   1841  C   PRO A 229     -25.446 -18.533   5.868  1.00 90.80           C  
ATOM   1842  CB  PRO A 229     -26.537 -16.273   6.082  1.00 90.80           C  
ATOM   1843  O   PRO A 229     -25.280 -19.127   6.937  1.00 90.80           O  
ATOM   1844  CG  PRO A 229     -26.427 -14.999   5.309  1.00 90.80           C  
ATOM   1845  CD  PRO A 229     -25.751 -15.291   4.000  1.00 90.80           C  
ATOM   1846  N   ASP A 230     -25.722 -19.148   4.765  1.00 91.66           N  
ATOM   1847  CA  ASP A 230     -25.984 -20.584   4.784  1.00 91.66           C  
ATOM   1848  C   ASP A 230     -24.682 -21.381   4.752  1.00 91.66           C  
ATOM   1849  CB  ASP A 230     -26.874 -20.982   3.605  1.00 91.66           C  
ATOM   1850  O   ASP A 230     -24.701 -22.613   4.781  1.00 91.66           O  
ATOM   1851  CG  ASP A 230     -26.199 -20.786   2.259  1.00 91.66           C  
ATOM   1852  OD1 ASP A 230     -25.043 -20.311   2.220  1.00 91.66           O  
ATOM   1853  OD2 ASP A 230     -26.829 -21.106   1.228  1.00 91.66           O  
ATOM   1854  N   GLY A 231     -23.566 -20.747   4.658  1.00 91.61           N  
ATOM   1855  CA  GLY A 231     -22.271 -21.406   4.708  1.00 91.61           C  
ATOM   1856  C   GLY A 231     -21.636 -21.580   3.341  1.00 91.61           C  
ATOM   1857  O   GLY A 231     -20.480 -21.994   3.236  1.00 91.61           O  
ATOM   1858  N   SER A 232     -22.471 -21.277   2.264  1.00 94.23           N  
ATOM   1859  CA  SER A 232     -21.894 -21.371   0.927  1.00 94.23           C  
ATOM   1860  C   SER A 232     -20.941 -20.212   0.654  1.00 94.23           C  
ATOM   1861  CB  SER A 232     -22.996 -21.395  -0.133  1.00 94.23           C  
ATOM   1862  O   SER A 232     -21.101 -19.125   1.213  1.00 94.23           O  
ATOM   1863  OG  SER A 232     -23.715 -20.174  -0.139  1.00 94.23           O  
ATOM   1864  N   PHE A 233     -19.892 -20.558  -0.183  1.00 96.41           N  
ATOM   1865  CA  PHE A 233     -18.922 -19.526  -0.525  1.00 96.41           C  
ATOM   1866  C   PHE A 233     -18.347 -19.762  -1.917  1.00 96.41           C  
ATOM   1867  CB  PHE A 233     -17.792 -19.484   0.509  1.00 96.41           C  
ATOM   1868  O   PHE A 233     -18.475 -20.857  -2.469  1.00 96.41           O  
ATOM   1869  CG  PHE A 233     -16.831 -20.637   0.405  1.00 96.41           C  
ATOM   1870  CD1 PHE A 233     -17.133 -21.866   0.979  1.00 96.41           C  
ATOM   1871  CD2 PHE A 233     -15.624 -20.492  -0.267  1.00 96.41           C  
ATOM   1872  CE1 PHE A 233     -16.245 -22.935   0.884  1.00 96.41           C  
ATOM   1873  CE2 PHE A 233     -14.732 -21.556  -0.366  1.00 96.41           C  
ATOM   1874  CZ  PHE A 233     -15.044 -22.776   0.211  1.00 96.41           C  
ATOM   1875  N   VAL A 234     -17.767 -18.653  -2.479  1.00 97.78           N  
ATOM   1876  CA  VAL A 234     -16.981 -18.716  -3.706  1.00 97.78           C  
ATOM   1877  C   VAL A 234     -15.651 -17.992  -3.506  1.00 97.78           C  
ATOM   1878  CB  VAL A 234     -17.746 -18.105  -4.902  1.00 97.78           C  
ATOM   1879  O   VAL A 234     -15.540 -17.109  -2.652  1.00 97.78           O  
ATOM   1880  CG1 VAL A 234     -18.973 -18.947  -5.245  1.00 97.78           C  
ATOM   1881  CG2 VAL A 234     -18.151 -16.664  -4.596  1.00 97.78           C  
ATOM   1882  N   TYR A 235     -14.636 -18.413  -4.303  1.00 98.43           N  
ATOM   1883  CA  TYR A 235     -13.392 -17.654  -4.374  1.00 98.43           C  
ATOM   1884  C   TYR A 235     -13.501 -16.524  -5.391  1.00 98.43           C  
ATOM   1885  CB  TYR A 235     -12.222 -18.572  -4.737  1.00 98.43           C  
ATOM   1886  O   TYR A 235     -14.089 -16.698  -6.462  1.00 98.43           O  
ATOM   1887  CG  TYR A 235     -11.902 -19.597  -3.676  1.00 98.43           C  
ATOM   1888  CD1 TYR A 235     -11.307 -19.221  -2.473  1.00 98.43           C  
ATOM   1889  CD2 TYR A 235     -12.194 -20.942  -3.873  1.00 98.43           C  
ATOM   1890  CE1 TYR A 235     -11.010 -20.161  -1.493  1.00 98.43           C  
ATOM   1891  CE2 TYR A 235     -11.900 -21.892  -2.900  1.00 98.43           C  
ATOM   1892  OH  TYR A 235     -11.017 -22.428  -0.748  1.00 98.43           O  
ATOM   1893  CZ  TYR A 235     -11.310 -21.492  -1.715  1.00 98.43           C  
ATOM   1894  N   VAL A 236     -12.867 -15.379  -4.925  1.00 98.60           N  
ATOM   1895  CA  VAL A 236     -13.001 -14.251  -5.841  1.00 98.60           C  
ATOM   1896  C   VAL A 236     -11.677 -13.495  -5.927  1.00 98.60           C  
ATOM   1897  CB  VAL A 236     -14.133 -13.296  -5.403  1.00 98.60           C  
ATOM   1898  O   VAL A 236     -10.890 -13.498  -4.977  1.00 98.60           O  
ATOM   1899  CG1 VAL A 236     -15.476 -14.023  -5.383  1.00 98.60           C  
ATOM   1900  CG2 VAL A 236     -13.825 -12.697  -4.032  1.00 98.60           C  
ATOM   1901  N   GLN A 237     -11.441 -12.895  -7.065  1.00 98.58           N  
ATOM   1902  CA  GLN A 237     -10.463 -11.836  -7.286  1.00 98.58           C  
ATOM   1903  C   GLN A 237     -11.127 -10.580  -7.842  1.00 98.58           C  
ATOM   1904  CB  GLN A 237      -9.361 -12.311  -8.234  1.00 98.58           C  
ATOM   1905  O   GLN A 237     -11.978 -10.663  -8.730  1.00 98.58           O  
ATOM   1906  CG  GLN A 237      -8.431 -13.351  -7.625  1.00 98.58           C  
ATOM   1907  CD  GLN A 237      -7.190 -13.592  -8.464  1.00 98.58           C  
ATOM   1908  NE2 GLN A 237      -6.155 -14.151  -7.845  1.00 98.58           N  
ATOM   1909  OE1 GLN A 237      -7.162 -13.279  -9.658  1.00 98.58           O  
ATOM   1910  N   ILE A 238     -10.743  -9.459  -7.306  1.00 98.71           N  
ATOM   1911  CA  ILE A 238     -11.356  -8.191  -7.685  1.00 98.71           C  
ATOM   1912  C   ILE A 238     -10.432  -7.433  -8.635  1.00 98.71           C  
ATOM   1913  CB  ILE A 238     -11.677  -7.325  -6.445  1.00 98.71           C  
ATOM   1914  O   ILE A 238      -9.230  -7.319  -8.382  1.00 98.71           O  
ATOM   1915  CG1 ILE A 238     -12.622  -8.076  -5.500  1.00 98.71           C  
ATOM   1916  CG2 ILE A 238     -12.278  -5.981  -6.866  1.00 98.71           C  
ATOM   1917  CD1 ILE A 238     -12.793  -7.413  -4.140  1.00 98.71           C  
ATOM   1918  N   HIS A 239     -11.022  -6.894  -9.700  1.00 98.81           N  
ATOM   1919  CA  HIS A 239     -10.298  -6.137 -10.715  1.00 98.81           C  
ATOM   1920  C   HIS A 239     -10.918  -4.759 -10.921  1.00 98.81           C  
ATOM   1921  CB  HIS A 239     -10.272  -6.905 -12.038  1.00 98.81           C  
ATOM   1922  O   HIS A 239     -12.137  -4.637 -11.061  1.00 98.81           O  
ATOM   1923  CG  HIS A 239      -9.585  -8.230 -11.950  1.00 98.81           C  
ATOM   1924  CD2 HIS A 239      -9.904  -9.353 -11.263  1.00 98.81           C  
ATOM   1925  ND1 HIS A 239      -8.415  -8.508 -12.623  1.00 98.81           N  
ATOM   1926  CE1 HIS A 239      -8.044  -9.748 -12.354  1.00 98.81           C  
ATOM   1927  NE2 HIS A 239      -8.930 -10.283 -11.532  1.00 98.81           N  
ATOM   1928  N   LEU A 240     -10.028  -3.756 -10.886  1.00 98.82           N  
ATOM   1929  CA  LEU A 240     -10.434  -2.399 -11.232  1.00 98.82           C  
ATOM   1930  C   LEU A 240      -9.795  -1.958 -12.545  1.00 98.82           C  
ATOM   1931  CB  LEU A 240     -10.055  -1.424 -10.114  1.00 98.82           C  
ATOM   1932  O   LEU A 240      -8.570  -1.858 -12.641  1.00 98.82           O  
ATOM   1933  CG  LEU A 240     -10.775  -1.612  -8.778  1.00 98.82           C  
ATOM   1934  CD1 LEU A 240     -10.095  -2.705  -7.960  1.00 98.82           C  
ATOM   1935  CD2 LEU A 240     -10.812  -0.300  -8.001  1.00 98.82           C  
ATOM   1936  N   ARG A 241     -10.667  -1.682 -13.539  1.00 98.78           N  
ATOM   1937  CA  ARG A 241     -10.147  -1.248 -14.832  1.00 98.78           C  
ATOM   1938  C   ARG A 241     -10.387   0.243 -15.046  1.00 98.78           C  
ATOM   1939  CB  ARG A 241     -10.789  -2.050 -15.966  1.00 98.78           C  
ATOM   1940  O   ARG A 241     -11.524   0.712 -14.966  1.00 98.78           O  
ATOM   1941  CG  ARG A 241     -10.344  -3.502 -16.022  1.00 98.78           C  
ATOM   1942  CD  ARG A 241     -10.719  -4.157 -17.345  1.00 98.78           C  
ATOM   1943  NE  ARG A 241     -10.091  -5.466 -17.495  1.00 98.78           N  
ATOM   1944  NH1 ARG A 241     -10.894  -5.836 -19.630  1.00 98.78           N  
ATOM   1945  NH2 ARG A 241      -9.577  -7.409 -18.607  1.00 98.78           N  
ATOM   1946  CZ  ARG A 241     -10.189  -6.234 -18.577  1.00 98.78           C  
ATOM   1947  N   SER A 242      -9.269   0.882 -15.293  1.00 98.73           N  
ATOM   1948  CA  SER A 242      -9.361   2.326 -15.483  1.00 98.73           C  
ATOM   1949  C   SER A 242     -10.206   2.670 -16.705  1.00 98.73           C  
ATOM   1950  CB  SER A 242      -7.968   2.938 -15.628  1.00 98.73           C  
ATOM   1951  O   SER A 242     -10.007   2.106 -17.783  1.00 98.73           O  
ATOM   1952  OG  SER A 242      -8.053   4.331 -15.874  1.00 98.73           O  
ATOM   1953  N   ASP A 243     -11.110   3.639 -16.529  1.00 98.74           N  
ATOM   1954  CA  ASP A 243     -11.947   4.071 -17.644  1.00 98.74           C  
ATOM   1955  C   ASP A 243     -11.217   5.090 -18.516  1.00 98.74           C  
ATOM   1956  CB  ASP A 243     -13.261   4.664 -17.131  1.00 98.74           C  
ATOM   1957  O   ASP A 243     -11.708   5.468 -19.582  1.00 98.74           O  
ATOM   1958  CG  ASP A 243     -14.171   3.627 -16.497  1.00 98.74           C  
ATOM   1959  OD1 ASP A 243     -14.223   2.478 -16.987  1.00 98.74           O  
ATOM   1960  OD2 ASP A 243     -14.846   3.963 -15.499  1.00 98.74           O  
ATOM   1961  N   GLN A 244     -10.113   5.451 -18.100  1.00 98.04           N  
ATOM   1962  CA  GLN A 244      -9.273   6.382 -18.845  1.00 98.04           C  
ATOM   1963  C   GLN A 244      -8.303   5.639 -19.759  1.00 98.04           C  
ATOM   1964  CB  GLN A 244      -8.501   7.292 -17.889  1.00 98.04           C  
ATOM   1965  O   GLN A 244      -7.557   6.260 -20.518  1.00 98.04           O  
ATOM   1966  CG  GLN A 244      -9.388   8.235 -17.086  1.00 98.04           C  
ATOM   1967  CD  GLN A 244     -10.134   7.529 -15.969  1.00 98.04           C  
ATOM   1968  NE2 GLN A 244     -11.460   7.621 -15.993  1.00 98.04           N  
ATOM   1969  OE1 GLN A 244      -9.525   6.907 -15.094  1.00 98.04           O  
ATOM   1970  N   GLY A 245      -8.234   4.359 -19.654  1.00 97.64           N  
ATOM   1971  CA  GLY A 245      -7.232   3.572 -20.354  1.00 97.64           C  
ATOM   1972  C   GLY A 245      -5.924   3.458 -19.593  1.00 97.64           C  
ATOM   1973  O   GLY A 245      -5.798   3.979 -18.483  1.00 97.64           O  
ATOM   1974  N   VAL A 246      -4.943   2.751 -20.219  1.00 97.52           N  
ATOM   1975  CA  VAL A 246      -3.632   2.542 -19.613  1.00 97.52           C  
ATOM   1976  C   VAL A 246      -2.585   3.376 -20.347  1.00 97.52           C  
ATOM   1977  CB  VAL A 246      -3.231   1.050 -19.627  1.00 97.52           C  
ATOM   1978  O   VAL A 246      -2.538   3.380 -21.579  1.00 97.52           O  
ATOM   1979  CG1 VAL A 246      -1.792   0.873 -19.147  1.00 97.52           C  
ATOM   1980  CG2 VAL A 246      -4.190   0.232 -18.763  1.00 97.52           C  
ATOM   1981  N   ALA A 247      -1.862   4.183 -19.606  1.00 98.10           N  
ATOM   1982  CA  ALA A 247      -0.751   4.954 -20.157  1.00 98.10           C  
ATOM   1983  C   ALA A 247       0.522   4.740 -19.342  1.00 98.10           C  
ATOM   1984  CB  ALA A 247      -1.105   6.438 -20.205  1.00 98.10           C  
ATOM   1985  O   ALA A 247       0.486   4.749 -18.110  1.00 98.10           O  
ATOM   1986  N   THR A 248       1.697   4.604 -20.064  1.00 97.95           N  
ATOM   1987  CA  THR A 248       2.970   4.323 -19.411  1.00 97.95           C  
ATOM   1988  C   THR A 248       4.085   5.178 -20.007  1.00 97.95           C  
ATOM   1989  CB  THR A 248       3.342   2.833 -19.530  1.00 97.95           C  
ATOM   1990  O   THR A 248       3.917   5.769 -21.075  1.00 97.95           O  
ATOM   1991  CG2 THR A 248       2.281   1.947 -18.886  1.00 97.95           C  
ATOM   1992  OG1 THR A 248       3.462   2.486 -20.915  1.00 97.95           O  
ATOM   1993  N   PHE A 249       5.214   5.288 -19.265  1.00 98.04           N  
ATOM   1994  CA  PHE A 249       6.456   5.872 -19.758  1.00 98.04           C  
ATOM   1995  C   PHE A 249       7.432   4.784 -20.191  1.00 98.04           C  
ATOM   1996  CB  PHE A 249       7.099   6.757 -18.686  1.00 98.04           C  
ATOM   1997  O   PHE A 249       7.431   3.685 -19.632  1.00 98.04           O  
ATOM   1998  CG  PHE A 249       6.300   7.989 -18.357  1.00 98.04           C  
ATOM   1999  CD1 PHE A 249       5.942   8.888 -19.354  1.00 98.04           C  
ATOM   2000  CD2 PHE A 249       5.908   8.249 -17.050  1.00 98.04           C  
ATOM   2001  CE1 PHE A 249       5.203  10.030 -19.053  1.00 98.04           C  
ATOM   2002  CE2 PHE A 249       5.169   9.387 -16.742  1.00 98.04           C  
ATOM   2003  CZ  PHE A 249       4.818  10.277 -17.744  1.00 98.04           C  
ATOM   2004  N   THR A 250       8.198   5.144 -21.235  1.00 97.44           N  
ATOM   2005  CA  THR A 250       9.403   4.346 -21.433  1.00 97.44           C  
ATOM   2006  C   THR A 250      10.390   4.564 -20.290  1.00 97.44           C  
ATOM   2007  CB  THR A 250      10.082   4.683 -22.773  1.00 97.44           C  
ATOM   2008  O   THR A 250      10.241   5.502 -19.505  1.00 97.44           O  
ATOM   2009  CG2 THR A 250       9.102   4.556 -23.935  1.00 97.44           C  
ATOM   2010  OG1 THR A 250      10.578   6.027 -22.726  1.00 97.44           O  
ATOM   2011  N   ASN A 251      11.425   3.687 -20.228  1.00 96.12           N  
ATOM   2012  CA  ASN A 251      12.438   3.836 -19.189  1.00 96.12           C  
ATOM   2013  C   ASN A 251      13.101   5.209 -19.244  1.00 96.12           C  
ATOM   2014  CB  ASN A 251      13.492   2.733 -19.305  1.00 96.12           C  
ATOM   2015  O   ASN A 251      13.304   5.848 -18.210  1.00 96.12           O  
ATOM   2016  CG  ASN A 251      14.333   2.594 -18.051  1.00 96.12           C  
ATOM   2017  ND2 ASN A 251      15.650   2.591 -18.218  1.00 96.12           N  
ATOM   2018  OD1 ASN A 251      13.803   2.489 -16.942  1.00 96.12           O  
ATOM   2019  N   GLU A 252      13.373   5.732 -20.377  1.00 96.78           N  
ATOM   2020  CA  GLU A 252      14.039   7.018 -20.563  1.00 96.78           C  
ATOM   2021  C   GLU A 252      13.123   8.175 -20.172  1.00 96.78           C  
ATOM   2022  CB  GLU A 252      14.500   7.180 -22.013  1.00 96.78           C  
ATOM   2023  O   GLU A 252      13.546   9.101 -19.477  1.00 96.78           O  
ATOM   2024  CG  GLU A 252      15.648   6.258 -22.400  1.00 96.78           C  
ATOM   2025  CD  GLU A 252      15.214   4.816 -22.609  1.00 96.78           C  
ATOM   2026  OE1 GLU A 252      16.078   3.911 -22.569  1.00 96.78           O  
ATOM   2027  OE2 GLU A 252      14.001   4.589 -22.814  1.00 96.78           O  
ATOM   2028  N   GLU A 253      11.857   8.108 -20.566  1.00 97.85           N  
ATOM   2029  CA  GLU A 253      10.890   9.142 -20.208  1.00 97.85           C  
ATOM   2030  C   GLU A 253      10.709   9.229 -18.695  1.00 97.85           C  
ATOM   2031  CB  GLU A 253       9.543   8.875 -20.885  1.00 97.85           C  
ATOM   2032  O   GLU A 253      10.652  10.324 -18.133  1.00 97.85           O  
ATOM   2033  CG  GLU A 253       9.544   9.142 -22.383  1.00 97.85           C  
ATOM   2034  CD  GLU A 253       8.289   8.644 -23.082  1.00 97.85           C  
ATOM   2035  OE1 GLU A 253       7.975   9.137 -24.189  1.00 97.85           O  
ATOM   2036  OE2 GLU A 253       7.613   7.755 -22.517  1.00 97.85           O  
ATOM   2037  N   ALA A 254      10.602   7.998 -18.121  1.00 97.55           N  
ATOM   2038  CA  ALA A 254      10.436   7.962 -16.670  1.00 97.55           C  
ATOM   2039  C   ALA A 254      11.636   8.587 -15.965  1.00 97.55           C  
ATOM   2040  CB  ALA A 254      10.232   6.526 -16.194  1.00 97.55           C  
ATOM   2041  O   ALA A 254      11.476   9.323 -14.988  1.00 97.55           O  
ATOM   2042  N   GLY A 255      12.838   8.298 -16.463  1.00 96.17           N  
ATOM   2043  CA  GLY A 255      14.054   8.872 -15.907  1.00 96.17           C  
ATOM   2044  C   GLY A 255      14.116  10.381 -16.040  1.00 96.17           C  
ATOM   2045  O   GLY A 255      14.546  11.074 -15.115  1.00 96.17           O  
ATOM   2046  N   GLU A 256      13.651  10.905 -17.131  1.00 96.70           N  
ATOM   2047  CA  GLU A 256      13.606  12.346 -17.356  1.00 96.70           C  
ATOM   2048  C   GLU A 256      12.647  13.028 -16.385  1.00 96.70           C  
ATOM   2049  CB  GLU A 256      13.198  12.652 -18.800  1.00 96.70           C  
ATOM   2050  O   GLU A 256      12.984  14.050 -15.785  1.00 96.70           O  
ATOM   2051  CG  GLU A 256      14.290  12.368 -19.821  1.00 96.70           C  
ATOM   2052  CD  GLU A 256      13.858  12.638 -21.253  1.00 96.70           C  
ATOM   2053  OE1 GLU A 256      14.650  12.376 -22.186  1.00 96.70           O  
ATOM   2054  OE2 GLU A 256      12.718  13.118 -21.444  1.00 96.70           O  
ATOM   2055  N   LYS A 257      11.505  12.432 -16.168  1.00 95.02           N  
ATOM   2056  CA  LYS A 257      10.506  13.015 -15.277  1.00 95.02           C  
ATOM   2057  C   LYS A 257      10.967  12.960 -13.823  1.00 95.02           C  
ATOM   2058  CB  LYS A 257       9.166  12.295 -15.430  1.00 95.02           C  
ATOM   2059  O   LYS A 257      10.632  13.839 -13.027  1.00 95.02           O  
ATOM   2060  CG  LYS A 257       8.508  12.493 -16.787  1.00 95.02           C  
ATOM   2061  CD  LYS A 257       8.177  13.958 -17.040  1.00 95.02           C  
ATOM   2062  CE  LYS A 257       7.477  14.151 -18.379  1.00 95.02           C  
ATOM   2063  NZ  LYS A 257       7.283  15.597 -18.699  1.00 95.02           N  
ATOM   2064  N   ASP A 258      11.670  11.884 -13.527  1.00 92.34           N  
ATOM   2065  CA  ASP A 258      12.214  11.755 -12.179  1.00 92.34           C  
ATOM   2066  C   ASP A 258      13.008  12.999 -11.786  1.00 92.34           C  
ATOM   2067  CB  ASP A 258      13.097  10.511 -12.073  1.00 92.34           C  
ATOM   2068  O   ASP A 258      12.917  13.467 -10.649  1.00 92.34           O  
ATOM   2069  CG  ASP A 258      12.300   9.219 -12.035  1.00 92.34           C  
ATOM   2070  OD1 ASP A 258      11.052   9.273 -11.988  1.00 92.34           O  
ATOM   2071  OD2 ASP A 258      12.926   8.137 -12.050  1.00 92.34           O  
ATOM   2072  N   GLY A 259      13.725  13.546 -12.757  1.00 93.33           N  
ATOM   2073  CA  GLY A 259      14.582  14.698 -12.522  1.00 93.33           C  
ATOM   2074  C   GLY A 259      13.837  16.018 -12.580  1.00 93.33           C  
ATOM   2075  O   GLY A 259      14.070  16.904 -11.755  1.00 93.33           O  
ATOM   2076  N   ALA A 260      12.874  16.057 -13.420  1.00 96.63           N  
ATOM   2077  CA  ALA A 260      12.195  17.327 -13.661  1.00 96.63           C  
ATOM   2078  C   ALA A 260      11.067  17.546 -12.658  1.00 96.63           C  
ATOM   2079  CB  ALA A 260      11.652  17.378 -15.087  1.00 96.63           C  
ATOM   2080  O   ALA A 260      10.868  18.662 -12.170  1.00 96.63           O  
ATOM   2081  N   ASN A 261      10.357  16.448 -12.315  1.00 97.10           N  
ATOM   2082  CA  ASN A 261       9.225  16.488 -11.395  1.00 97.10           C  
ATOM   2083  C   ASN A 261       9.022  15.146 -10.698  1.00 97.10           C  
ATOM   2084  CB  ASN A 261       7.949  16.902 -12.131  1.00 97.10           C  
ATOM   2085  O   ASN A 261       8.310  14.278 -11.207  1.00 97.10           O  
ATOM   2086  CG  ASN A 261       6.747  16.988 -11.211  1.00 97.10           C  
ATOM   2087  ND2 ASN A 261       5.571  17.203 -11.791  1.00 97.10           N  
ATOM   2088  OD1 ASN A 261       6.873  16.862  -9.991  1.00 97.10           O  
ATOM   2089  N   PRO A 262       9.654  14.931  -9.515  1.00 96.91           N  
ATOM   2090  CA  PRO A 262       9.548  13.643  -8.825  1.00 96.91           C  
ATOM   2091  C   PRO A 262       8.137  13.363  -8.312  1.00 96.91           C  
ATOM   2092  CB  PRO A 262      10.534  13.782  -7.663  1.00 96.91           C  
ATOM   2093  O   PRO A 262       7.835  12.237  -7.908  1.00 96.91           O  
ATOM   2094  CG  PRO A 262      10.652  15.255  -7.437  1.00 96.91           C  
ATOM   2095  CD  PRO A 262      10.529  15.952  -8.761  1.00 96.91           C  
ATOM   2096  N   ASP A 263       7.273  14.353  -8.383  1.00 97.93           N  
ATOM   2097  CA  ASP A 263       5.913  14.233  -7.865  1.00 97.93           C  
ATOM   2098  C   ASP A 263       4.891  14.237  -9.000  1.00 97.93           C  
ATOM   2099  CB  ASP A 263       5.612  15.365  -6.881  1.00 97.93           C  
ATOM   2100  O   ASP A 263       3.749  14.662  -8.812  1.00 97.93           O  
ATOM   2101  CG  ASP A 263       6.623  15.455  -5.752  1.00 97.93           C  
ATOM   2102  OD1 ASP A 263       6.820  14.454  -5.029  1.00 97.93           O  
ATOM   2103  OD2 ASP A 263       7.225  16.537  -5.581  1.00 97.93           O  
ATOM   2104  N   TRP A 264       5.278  13.792 -10.097  1.00 98.17           N  
ATOM   2105  CA  TRP A 264       4.536  13.866 -11.351  1.00 98.17           C  
ATOM   2106  C   TRP A 264       3.141  13.270 -11.194  1.00 98.17           C  
ATOM   2107  CB  TRP A 264       5.292  13.140 -12.467  1.00 98.17           C  
ATOM   2108  O   TRP A 264       2.145  13.905 -11.547  1.00 98.17           O  
ATOM   2109  CG  TRP A 264       4.574  13.131 -13.783  1.00 98.17           C  
ATOM   2110  CD1 TRP A 264       3.662  12.210 -14.218  1.00 98.17           C  
ATOM   2111  CD2 TRP A 264       4.713  14.088 -14.838  1.00 98.17           C  
ATOM   2112  CE2 TRP A 264       3.854  13.684 -15.884  1.00 98.17           C  
ATOM   2113  CE3 TRP A 264       5.481  15.249 -15.000  1.00 98.17           C  
ATOM   2114  NE1 TRP A 264       3.225  12.537 -15.481  1.00 98.17           N  
ATOM   2115  CH2 TRP A 264       4.503  15.534 -17.210  1.00 98.17           C  
ATOM   2116  CZ2 TRP A 264       3.741  14.402 -17.077  1.00 98.17           C  
ATOM   2117  CZ3 TRP A 264       5.367  15.962 -16.188  1.00 98.17           C  
ATOM   2118  N   LEU A 265       2.966  12.023 -10.712  1.00 98.43           N  
ATOM   2119  CA  LEU A 265       1.685  11.328 -10.646  1.00 98.43           C  
ATOM   2120  C   LEU A 265       0.777  11.958  -9.595  1.00 98.43           C  
ATOM   2121  CB  LEU A 265       1.896   9.844 -10.332  1.00 98.43           C  
ATOM   2122  O   LEU A 265      -0.434  12.068  -9.800  1.00 98.43           O  
ATOM   2123  CG  LEU A 265       2.226   8.940 -11.520  1.00 98.43           C  
ATOM   2124  CD1 LEU A 265       3.548   9.358 -12.154  1.00 98.43           C  
ATOM   2125  CD2 LEU A 265       2.275   7.479 -11.084  1.00 98.43           C  
ATOM   2126  N   THR A 266       1.417  12.363  -8.494  1.00 98.47           N  
ATOM   2127  CA  THR A 266       0.668  13.058  -7.452  1.00 98.47           C  
ATOM   2128  C   THR A 266       0.051  14.344  -7.996  1.00 98.47           C  
ATOM   2129  CB  THR A 266       1.565  13.387  -6.245  1.00 98.47           C  
ATOM   2130  O   THR A 266      -1.138  14.600  -7.798  1.00 98.47           O  
ATOM   2131  CG2 THR A 266       0.791  14.152  -5.177  1.00 98.47           C  
ATOM   2132  OG1 THR A 266       2.060  12.167  -5.678  1.00 98.47           O  
ATOM   2133  N   GLN A 267       0.843  15.079  -8.650  1.00 98.44           N  
ATOM   2134  CA  GLN A 267       0.377  16.332  -9.234  1.00 98.44           C  
ATOM   2135  C   GLN A 267      -0.723  16.083 -10.263  1.00 98.44           C  
ATOM   2136  CB  GLN A 267       1.538  17.088  -9.880  1.00 98.44           C  
ATOM   2137  O   GLN A 267      -1.739  16.781 -10.273  1.00 98.44           O  
ATOM   2138  CG  GLN A 267       1.142  18.433 -10.475  1.00 98.44           C  
ATOM   2139  CD  GLN A 267       2.334  19.231 -10.968  1.00 98.44           C  
ATOM   2140  NE2 GLN A 267       2.068  20.397 -11.549  1.00 98.44           N  
ATOM   2141  OE1 GLN A 267       3.484  18.805 -10.828  1.00 98.44           O  
ATOM   2142  N   ASP A 268      -0.517  15.069 -11.101  1.00 98.62           N  
ATOM   2143  CA  ASP A 268      -1.508  14.739 -12.121  1.00 98.62           C  
ATOM   2144  C   ASP A 268      -2.860  14.416 -11.490  1.00 98.62           C  
ATOM   2145  CB  ASP A 268      -1.030  13.560 -12.972  1.00 98.62           C  
ATOM   2146  O   ASP A 268      -3.895  14.916 -11.936  1.00 98.62           O  
ATOM   2147  CG  ASP A 268      -2.082  13.070 -13.951  1.00 98.62           C  
ATOM   2148  OD1 ASP A 268      -2.445  13.821 -14.882  1.00 98.62           O  
ATOM   2149  OD2 ASP A 268      -2.555  11.924 -13.788  1.00 98.62           O  
ATOM   2150  N   LEU A 269      -2.900  13.591 -10.458  1.00 98.81           N  
ATOM   2151  CA  LEU A 269      -4.136  13.210  -9.783  1.00 98.81           C  
ATOM   2152  C   LEU A 269      -4.817  14.427  -9.169  1.00 98.81           C  
ATOM   2153  CB  LEU A 269      -3.855  12.166  -8.699  1.00 98.81           C  
ATOM   2154  O   LEU A 269      -6.008  14.657  -9.393  1.00 98.81           O  
ATOM   2155  CG  LEU A 269      -5.057  11.710  -7.870  1.00 98.81           C  
ATOM   2156  CD1 LEU A 269      -6.087  11.025  -8.762  1.00 98.81           C  
ATOM   2157  CD2 LEU A 269      -4.610  10.779  -6.748  1.00 98.81           C  
ATOM   2158  N   PHE A 270      -4.057  15.195  -8.457  1.00 98.78           N  
ATOM   2159  CA  PHE A 270      -4.595  16.357  -7.759  1.00 98.78           C  
ATOM   2160  C   PHE A 270      -5.192  17.353  -8.746  1.00 98.78           C  
ATOM   2161  CB  PHE A 270      -3.506  17.035  -6.923  1.00 98.78           C  
ATOM   2162  O   PHE A 270      -6.328  17.800  -8.575  1.00 98.78           O  
ATOM   2163  CG  PHE A 270      -4.019  18.137  -6.036  1.00 98.78           C  
ATOM   2164  CD1 PHE A 270      -4.116  19.440  -6.509  1.00 98.78           C  
ATOM   2165  CD2 PHE A 270      -4.405  17.870  -4.729  1.00 98.78           C  
ATOM   2166  CE1 PHE A 270      -4.591  20.462  -5.690  1.00 98.78           C  
ATOM   2167  CE2 PHE A 270      -4.881  18.886  -3.905  1.00 98.78           C  
ATOM   2168  CZ  PHE A 270      -4.972  20.181  -4.387  1.00 98.78           C  
ATOM   2169  N   GLU A 271      -4.499  17.707  -9.777  1.00 98.78           N  
ATOM   2170  CA  GLU A 271      -4.922  18.726 -10.733  1.00 98.78           C  
ATOM   2171  C   GLU A 271      -6.105  18.243 -11.567  1.00 98.78           C  
ATOM   2172  CB  GLU A 271      -3.759  19.120 -11.648  1.00 98.78           C  
ATOM   2173  O   GLU A 271      -6.985  19.031 -11.919  1.00 98.78           O  
ATOM   2174  CG  GLU A 271      -2.673  19.924 -10.950  1.00 98.78           C  
ATOM   2175  CD  GLU A 271      -1.486  20.237 -11.848  1.00 98.78           C  
ATOM   2176  OE1 GLU A 271      -0.617  21.043 -11.446  1.00 98.78           O  
ATOM   2177  OE2 GLU A 271      -1.427  19.672 -12.963  1.00 98.78           O  
ATOM   2178  N   ALA A 272      -6.077  16.951 -11.890  1.00 98.79           N  
ATOM   2179  CA  ALA A 272      -7.198  16.404 -12.649  1.00 98.79           C  
ATOM   2180  C   ALA A 272      -8.504  16.537 -11.871  1.00 98.79           C  
ATOM   2181  CB  ALA A 272      -6.940  14.941 -13.001  1.00 98.79           C  
ATOM   2182  O   ALA A 272      -9.517  16.979 -12.418  1.00 98.79           O  
ATOM   2183  N   ILE A 273      -8.462  16.219 -10.645  1.00 98.74           N  
ATOM   2184  CA  ILE A 273      -9.655  16.308  -9.810  1.00 98.74           C  
ATOM   2185  C   ILE A 273     -10.037  17.773  -9.611  1.00 98.74           C  
ATOM   2186  CB  ILE A 273      -9.442  15.619  -8.444  1.00 98.74           C  
ATOM   2187  O   ILE A 273     -11.218  18.125  -9.663  1.00 98.74           O  
ATOM   2188  CG1 ILE A 273      -9.338  14.100  -8.622  1.00 98.74           C  
ATOM   2189  CG2 ILE A 273     -10.571  15.981  -7.475  1.00 98.74           C  
ATOM   2190  CD1 ILE A 273      -8.892  13.358  -7.369  1.00 98.74           C  
ATOM   2191  N   ALA A 274      -9.094  18.629  -9.398  1.00 98.57           N  
ATOM   2192  CA  ALA A 274      -9.323  20.059  -9.204  1.00 98.57           C  
ATOM   2193  C   ALA A 274     -10.028  20.671 -10.412  1.00 98.57           C  
ATOM   2194  CB  ALA A 274      -8.003  20.778  -8.941  1.00 98.57           C  
ATOM   2195  O   ALA A 274     -10.869  21.560 -10.263  1.00 98.57           O  
ATOM   2196  N   ARG A 275      -9.738  20.152 -11.557  1.00 98.43           N  
ATOM   2197  CA  ARG A 275     -10.344  20.759 -12.737  1.00 98.43           C  
ATOM   2198  C   ARG A 275     -11.598  20.002 -13.161  1.00 98.43           C  
ATOM   2199  CB  ARG A 275      -9.343  20.803 -13.894  1.00 98.43           C  
ATOM   2200  O   ARG A 275     -12.110  20.206 -14.263  1.00 98.43           O  
ATOM   2201  CG  ARG A 275      -8.825  19.436 -14.312  1.00 98.43           C  
ATOM   2202  CD  ARG A 275      -7.742  19.545 -15.376  1.00 98.43           C  
ATOM   2203  NE  ARG A 275      -7.189  18.238 -15.719  1.00 98.43           N  
ATOM   2204  NH1 ARG A 275      -5.619  18.227 -14.025  1.00 98.43           N  
ATOM   2205  NH2 ARG A 275      -5.769  16.451 -15.466  1.00 98.43           N  
ATOM   2206  CZ  ARG A 275      -6.194  17.642 -15.069  1.00 98.43           C  
ATOM   2207  N   GLY A 276     -12.044  19.015 -12.402  1.00 98.33           N  
ATOM   2208  CA  GLY A 276     -13.299  18.320 -12.639  1.00 98.33           C  
ATOM   2209  C   GLY A 276     -13.148  17.101 -13.529  1.00 98.33           C  
ATOM   2210  O   GLY A 276     -14.140  16.483 -13.920  1.00 98.33           O  
ATOM   2211  N   ASP A 277     -11.938  16.732 -13.931  1.00 98.30           N  
ATOM   2212  CA  ASP A 277     -11.653  15.532 -14.711  1.00 98.30           C  
ATOM   2213  C   ASP A 277     -11.474  14.317 -13.803  1.00 98.30           C  
ATOM   2214  CB  ASP A 277     -10.403  15.734 -15.571  1.00 98.30           C  
ATOM   2215  O   ASP A 277     -10.386  13.742 -13.733  1.00 98.30           O  
ATOM   2216  CG  ASP A 277     -10.204  14.630 -16.595  1.00 98.30           C  
ATOM   2217  OD1 ASP A 277     -11.148  13.851 -16.844  1.00 98.30           O  
ATOM   2218  OD2 ASP A 277      -9.090  14.538 -17.156  1.00 98.30           O  
ATOM   2219  N   ASN A 278     -12.503  13.879 -13.116  1.00 98.69           N  
ATOM   2220  CA  ASN A 278     -12.491  12.826 -12.106  1.00 98.69           C  
ATOM   2221  C   ASN A 278     -12.230  11.457 -12.726  1.00 98.69           C  
ATOM   2222  CB  ASN A 278     -13.809  12.814 -11.328  1.00 98.69           C  
ATOM   2223  O   ASN A 278     -12.945  11.037 -13.638  1.00 98.69           O  
ATOM   2224  CG  ASN A 278     -14.072  14.120 -10.605  1.00 98.69           C  
ATOM   2225  ND2 ASN A 278     -15.340  14.505 -10.517  1.00 98.69           N  
ATOM   2226  OD1 ASN A 278     -13.143  14.778 -10.129  1.00 98.69           O  
ATOM   2227  N   PRO A 279     -11.158  10.802 -12.232  1.00 98.77           N  
ATOM   2228  CA  PRO A 279     -10.902   9.446 -12.722  1.00 98.77           C  
ATOM   2229  C   PRO A 279     -11.899   8.424 -12.181  1.00 98.77           C  
ATOM   2230  CB  PRO A 279      -9.488   9.150 -12.216  1.00 98.77           C  
ATOM   2231  O   PRO A 279     -12.450   8.610 -11.093  1.00 98.77           O  
ATOM   2232  CG  PRO A 279      -9.366   9.930 -10.947  1.00 98.77           C  
ATOM   2233  CD  PRO A 279     -10.095  11.231 -11.114  1.00 98.77           C  
ATOM   2234  N   SER A 280     -12.137   7.382 -12.988  1.00 98.87           N  
ATOM   2235  CA  SER A 280     -13.031   6.315 -12.549  1.00 98.87           C  
ATOM   2236  C   SER A 280     -12.542   4.952 -13.026  1.00 98.87           C  
ATOM   2237  CB  SER A 280     -14.452   6.563 -13.057  1.00 98.87           C  
ATOM   2238  O   SER A 280     -11.742   4.866 -13.960  1.00 98.87           O  
ATOM   2239  OG  SER A 280     -14.498   6.495 -14.472  1.00 98.87           O  
ATOM   2240  N   TRP A 281     -12.924   3.929 -12.276  1.00 98.89           N  
ATOM   2241  CA  TRP A 281     -12.620   2.531 -12.561  1.00 98.89           C  
ATOM   2242  C   TRP A 281     -13.890   1.687 -12.566  1.00 98.89           C  
ATOM   2243  CB  TRP A 281     -11.628   1.976 -11.535  1.00 98.89           C  
ATOM   2244  O   TRP A 281     -14.729   1.811 -11.671  1.00 98.89           O  
ATOM   2245  CG  TRP A 281     -10.271   2.612 -11.595  1.00 98.89           C  
ATOM   2246  CD1 TRP A 281      -9.149   2.105 -12.189  1.00 98.89           C  
ATOM   2247  CD2 TRP A 281      -9.893   3.873 -11.034  1.00 98.89           C  
ATOM   2248  CE2 TRP A 281      -8.525   4.067 -11.327  1.00 98.89           C  
ATOM   2249  CE3 TRP A 281     -10.580   4.858 -10.312  1.00 98.89           C  
ATOM   2250  NE1 TRP A 281      -8.096   2.976 -12.031  1.00 98.89           N  
ATOM   2251  CH2 TRP A 281      -8.526   6.158 -10.217  1.00 98.89           C  
ATOM   2252  CZ2 TRP A 281      -7.830   5.210 -10.922  1.00 98.89           C  
ATOM   2253  CZ3 TRP A 281      -9.886   5.994  -9.909  1.00 98.89           C  
ATOM   2254  N   THR A 282     -14.014   0.856 -13.613  1.00 98.90           N  
ATOM   2255  CA  THR A 282     -15.027  -0.192 -13.549  1.00 98.90           C  
ATOM   2256  C   THR A 282     -14.513  -1.395 -12.764  1.00 98.90           C  
ATOM   2257  CB  THR A 282     -15.455  -0.641 -14.959  1.00 98.90           C  
ATOM   2258  O   THR A 282     -13.398  -1.866 -12.998  1.00 98.90           O  
ATOM   2259  CG2 THR A 282     -16.574  -1.675 -14.891  1.00 98.90           C  
ATOM   2260  OG1 THR A 282     -15.916   0.498 -15.697  1.00 98.90           O  
ATOM   2261  N   THR A 283     -15.371  -1.880 -11.833  1.00 98.78           N  
ATOM   2262  CA  THR A 283     -14.950  -2.979 -10.971  1.00 98.78           C  
ATOM   2263  C   THR A 283     -15.524  -4.303 -11.464  1.00 98.78           C  
ATOM   2264  CB  THR A 283     -15.381  -2.741  -9.512  1.00 98.78           C  
ATOM   2265  O   THR A 283     -16.699  -4.379 -11.830  1.00 98.78           O  
ATOM   2266  CG2 THR A 283     -14.772  -1.456  -8.961  1.00 98.78           C  
ATOM   2267  OG1 THR A 283     -16.809  -2.644  -9.451  1.00 98.78           O  
ATOM   2268  N   TYR A 284     -14.579  -5.279 -11.510  1.00 98.80           N  
ATOM   2269  CA  TYR A 284     -14.928  -6.614 -11.983  1.00 98.80           C  
ATOM   2270  C   TYR A 284     -14.577  -7.670 -10.943  1.00 98.80           C  
ATOM   2271  CB  TYR A 284     -14.212  -6.922 -13.302  1.00 98.80           C  
ATOM   2272  O   TYR A 284     -13.676  -7.470 -10.125  1.00 98.80           O  
ATOM   2273  CG  TYR A 284     -14.565  -5.972 -14.420  1.00 98.80           C  
ATOM   2274  CD1 TYR A 284     -15.589  -6.271 -15.317  1.00 98.80           C  
ATOM   2275  CD2 TYR A 284     -13.876  -4.775 -14.584  1.00 98.80           C  
ATOM   2276  CE1 TYR A 284     -15.917  -5.399 -16.351  1.00 98.80           C  
ATOM   2277  CE2 TYR A 284     -14.196  -3.896 -15.614  1.00 98.80           C  
ATOM   2278  OH  TYR A 284     -15.536  -3.350 -17.512  1.00 98.80           O  
ATOM   2279  CZ  TYR A 284     -15.216  -4.216 -16.490  1.00 98.80           C  
ATOM   2280  N   LEU A 285     -15.303  -8.832 -11.194  1.00 98.42           N  
ATOM   2281  CA  LEU A 285     -15.049  -9.994 -10.349  1.00 98.42           C  
ATOM   2282  C   LEU A 285     -14.727 -11.221 -11.195  1.00 98.42           C  
ATOM   2283  CB  LEU A 285     -16.256 -10.280  -9.453  1.00 98.42           C  
ATOM   2284  O   LEU A 285     -15.355 -11.448 -12.232  1.00 98.42           O  
ATOM   2285  CG  LEU A 285     -16.360  -9.453  -8.171  1.00 98.42           C  
ATOM   2286  CD1 LEU A 285     -17.820  -9.150  -7.852  1.00 98.42           C  
ATOM   2287  CD2 LEU A 285     -15.694 -10.182  -7.008  1.00 98.42           C  
ATOM   2288  N   GLN A 286     -13.728 -11.896 -10.815  1.00 98.63           N  
ATOM   2289  CA  GLN A 286     -13.599 -13.293 -11.218  1.00 98.63           C  
ATOM   2290  C   GLN A 286     -14.085 -14.231 -10.117  1.00 98.63           C  
ATOM   2291  CB  GLN A 286     -12.148 -13.615 -11.580  1.00 98.63           C  
ATOM   2292  O   GLN A 286     -13.730 -14.061  -8.949  1.00 98.63           O  
ATOM   2293  CG  GLN A 286     -11.661 -12.921 -12.845  1.00 98.63           C  
ATOM   2294  CD  GLN A 286     -10.270 -13.364 -13.259  1.00 98.63           C  
ATOM   2295  NE2 GLN A 286     -10.177 -14.032 -14.404  1.00 98.63           N  
ATOM   2296  OE1 GLN A 286      -9.287 -13.108 -12.557  1.00 98.63           O  
ATOM   2297  N   VAL A 287     -14.800 -15.253 -10.536  1.00 98.55           N  
ATOM   2298  CA  VAL A 287     -15.430 -16.125  -9.550  1.00 98.55           C  
ATOM   2299  C   VAL A 287     -15.049 -17.578  -9.826  1.00 98.55           C  
ATOM   2300  CB  VAL A 287     -16.968 -15.968  -9.555  1.00 98.55           C  
ATOM   2301  O   VAL A 287     -15.085 -18.029 -10.973  1.00 98.55           O  
ATOM   2302  CG1 VAL A 287     -17.602 -16.840  -8.473  1.00 98.55           C  
ATOM   2303  CG2 VAL A 287     -17.354 -14.503  -9.359  1.00 98.55           C  
ATOM   2304  N   MET A 288     -14.574 -18.212  -8.738  1.00 98.11           N  
ATOM   2305  CA  MET A 288     -14.263 -19.639  -8.771  1.00 98.11           C  
ATOM   2306  C   MET A 288     -15.010 -20.384  -7.671  1.00 98.11           C  
ATOM   2307  CB  MET A 288     -12.757 -19.865  -8.625  1.00 98.11           C  
ATOM   2308  O   MET A 288     -14.983 -19.975  -6.508  1.00 98.11           O  
ATOM   2309  CG  MET A 288     -12.318 -21.288  -8.930  1.00 98.11           C  
ATOM   2310  SD  MET A 288     -10.519 -21.540  -8.670  1.00 98.11           S  
ATOM   2311  CE  MET A 288      -9.857 -20.550 -10.039  1.00 98.11           C  
ATOM   2312  N   THR A 289     -15.705 -21.510  -8.065  1.00 97.22           N  
ATOM   2313  CA  THR A 289     -16.348 -22.335  -7.049  1.00 97.22           C  
ATOM   2314  C   THR A 289     -15.318 -23.181  -6.307  1.00 97.22           C  
ATOM   2315  CB  THR A 289     -17.418 -23.252  -7.669  1.00 97.22           C  
ATOM   2316  O   THR A 289     -14.223 -23.426  -6.818  1.00 97.22           O  
ATOM   2317  CG2 THR A 289     -18.411 -22.452  -8.506  1.00 97.22           C  
ATOM   2318  OG1 THR A 289     -16.779 -24.224  -8.506  1.00 97.22           O  
ATOM   2319  N   PRO A 290     -15.679 -23.641  -5.137  1.00 96.21           N  
ATOM   2320  CA  PRO A 290     -14.766 -24.525  -4.408  1.00 96.21           C  
ATOM   2321  C   PRO A 290     -14.370 -25.759  -5.214  1.00 96.21           C  
ATOM   2322  CB  PRO A 290     -15.572 -24.918  -3.167  1.00 96.21           C  
ATOM   2323  O   PRO A 290     -13.208 -26.174  -5.186  1.00 96.21           O  
ATOM   2324  CG  PRO A 290     -16.467 -23.750  -2.907  1.00 96.21           C  
ATOM   2325  CD  PRO A 290     -16.934 -23.203  -4.226  1.00 96.21           C  
ATOM   2326  N   GLU A 291     -15.284 -26.304  -5.925  1.00 96.25           N  
ATOM   2327  CA  GLU A 291     -15.014 -27.469  -6.763  1.00 96.25           C  
ATOM   2328  C   GLU A 291     -14.033 -27.130  -7.881  1.00 96.25           C  
ATOM   2329  CB  GLU A 291     -16.315 -28.021  -7.353  1.00 96.25           C  
ATOM   2330  O   GLU A 291     -13.109 -27.897  -8.158  1.00 96.25           O  
ATOM   2331  CG  GLU A 291     -17.275 -28.577  -6.311  1.00 96.25           C  
ATOM   2332  CD  GLU A 291     -18.017 -27.495  -5.542  1.00 96.25           C  
ATOM   2333  OE1 GLU A 291     -18.443 -27.752  -4.393  1.00 96.25           O  
ATOM   2334  OE2 GLU A 291     -18.174 -26.383  -6.093  1.00 96.25           O  
ATOM   2335  N   GLN A 292     -14.237 -25.974  -8.537  1.00 97.56           N  
ATOM   2336  CA  GLN A 292     -13.323 -25.523  -9.581  1.00 97.56           C  
ATOM   2337  C   GLN A 292     -11.918 -25.306  -9.026  1.00 97.56           C  
ATOM   2338  CB  GLN A 292     -13.838 -24.236 -10.226  1.00 97.56           C  
ATOM   2339  O   GLN A 292     -10.928 -25.628  -9.686  1.00 97.56           O  
ATOM   2340  CG  GLN A 292     -15.050 -24.440 -11.125  1.00 97.56           C  
ATOM   2341  CD  GLN A 292     -15.668 -23.133 -11.584  1.00 97.56           C  
ATOM   2342  NE2 GLN A 292     -16.159 -23.110 -12.819  1.00 97.56           N  
ATOM   2343  OE1 GLN A 292     -15.703 -22.151 -10.836  1.00 97.56           O  
ATOM   2344  N   ALA A 293     -11.903 -24.764  -7.786  1.00 96.73           N  
ATOM   2345  CA  ALA A 293     -10.620 -24.481  -7.148  1.00 96.73           C  
ATOM   2346  C   ALA A 293      -9.816 -25.761  -6.941  1.00 96.73           C  
ATOM   2347  CB  ALA A 293     -10.835 -23.770  -5.814  1.00 96.73           C  
ATOM   2348  O   ALA A 293      -8.594 -25.767  -7.103  1.00 96.73           O  
ATOM   2349  N   GLU A 294     -10.444 -26.886  -6.663  1.00 95.12           N  
ATOM   2350  CA  GLU A 294      -9.797 -28.172  -6.420  1.00 95.12           C  
ATOM   2351  C   GLU A 294      -9.202 -28.742  -7.704  1.00 95.12           C  
ATOM   2352  CB  GLU A 294     -10.790 -29.167  -5.814  1.00 95.12           C  
ATOM   2353  O   GLU A 294      -8.225 -29.492  -7.662  1.00 95.12           O  
ATOM   2354  CG  GLU A 294     -11.241 -28.805  -4.406  1.00 95.12           C  
ATOM   2355  CD  GLU A 294     -12.279 -29.763  -3.843  1.00 95.12           C  
ATOM   2356  OE1 GLU A 294     -12.680 -29.602  -2.669  1.00 95.12           O  
ATOM   2357  OE2 GLU A 294     -12.693 -30.683  -4.583  1.00 95.12           O  
ATOM   2358  N   LYS A 295      -9.754 -28.317  -8.857  1.00 96.71           N  
ATOM   2359  CA  LYS A 295      -9.336 -28.870 -10.142  1.00 96.71           C  
ATOM   2360  C   LYS A 295      -8.461 -27.882 -10.908  1.00 96.71           C  
ATOM   2361  CB  LYS A 295     -10.554 -29.252 -10.984  1.00 96.71           C  
ATOM   2362  O   LYS A 295      -8.011 -28.173 -12.017  1.00 96.71           O  
ATOM   2363  CG  LYS A 295     -11.401 -30.362 -10.379  1.00 96.71           C  
ATOM   2364  CD  LYS A 295     -12.642 -30.640 -11.218  1.00 96.71           C  
ATOM   2365  CE  LYS A 295     -13.546 -31.671 -10.557  1.00 96.71           C  
ATOM   2366  NZ  LYS A 295     -14.800 -31.891 -11.339  1.00 96.71           N  
ATOM   2367  N   PHE A 296      -8.292 -26.720 -10.323  1.00 97.05           N  
ATOM   2368  CA  PHE A 296      -7.578 -25.637 -10.989  1.00 97.05           C  
ATOM   2369  C   PHE A 296      -6.112 -25.998 -11.191  1.00 97.05           C  
ATOM   2370  CB  PHE A 296      -7.693 -24.339 -10.183  1.00 97.05           C  
ATOM   2371  O   PHE A 296      -5.473 -26.548 -10.291  1.00 97.05           O  
ATOM   2372  CG  PHE A 296      -7.159 -23.129 -10.900  1.00 97.05           C  
ATOM   2373  CD1 PHE A 296      -6.260 -22.274 -10.274  1.00 97.05           C  
ATOM   2374  CD2 PHE A 296      -7.555 -22.847 -12.201  1.00 97.05           C  
ATOM   2375  CE1 PHE A 296      -5.763 -21.153 -10.936  1.00 97.05           C  
ATOM   2376  CE2 PHE A 296      -7.063 -21.729 -12.868  1.00 97.05           C  
ATOM   2377  CZ  PHE A 296      -6.168 -20.883 -12.234  1.00 97.05           C  
ATOM   2378  N   ARG A 297      -5.595 -25.707 -12.324  1.00 95.52           N  
ATOM   2379  CA  ARG A 297      -4.230 -26.049 -12.710  1.00 95.52           C  
ATOM   2380  C   ARG A 297      -3.221 -25.461 -11.730  1.00 95.52           C  
ATOM   2381  CB  ARG A 297      -3.932 -25.557 -14.128  1.00 95.52           C  
ATOM   2382  O   ARG A 297      -2.219 -26.102 -11.404  1.00 95.52           O  
ATOM   2383  CG  ARG A 297      -2.504 -25.812 -14.581  1.00 95.52           C  
ATOM   2384  CD  ARG A 297      -2.292 -25.407 -16.033  1.00 95.52           C  
ATOM   2385  NE  ARG A 297      -0.895 -25.547 -16.434  1.00 95.52           N  
ATOM   2386  NH1 ARG A 297      -0.935 -27.856 -16.520  1.00 95.52           N  
ATOM   2387  NH2 ARG A 297       0.992 -26.719 -17.016  1.00 95.52           N  
ATOM   2388  CZ  ARG A 297      -0.282 -26.707 -16.656  1.00 95.52           C  
ATOM   2389  N   TYR A 298      -3.533 -24.300 -11.297  1.00 95.68           N  
ATOM   2390  CA  TYR A 298      -2.663 -23.623 -10.342  1.00 95.68           C  
ATOM   2391  C   TYR A 298      -3.291 -23.601  -8.954  1.00 95.68           C  
ATOM   2392  CB  TYR A 298      -2.367 -22.193 -10.804  1.00 95.68           C  
ATOM   2393  O   TYR A 298      -4.491 -23.843  -8.804  1.00 95.68           O  
ATOM   2394  CG  TYR A 298      -1.926 -22.100 -12.245  1.00 95.68           C  
ATOM   2395  CD1 TYR A 298      -0.611 -22.381 -12.610  1.00 95.68           C  
ATOM   2396  CD2 TYR A 298      -2.821 -21.729 -13.242  1.00 95.68           C  
ATOM   2397  CE1 TYR A 298      -0.200 -22.295 -13.936  1.00 95.68           C  
ATOM   2398  CE2 TYR A 298      -2.420 -21.639 -14.571  1.00 95.68           C  
ATOM   2399  OH  TYR A 298      -0.708 -21.836 -16.222  1.00 95.68           O  
ATOM   2400  CZ  TYR A 298      -1.110 -21.924 -14.908  1.00 95.68           C  
ATOM   2401  N   ASN A 299      -2.410 -23.375  -7.989  1.00 95.15           N  
ATOM   2402  CA  ASN A 299      -2.913 -23.165  -6.635  1.00 95.15           C  
ATOM   2403  C   ASN A 299      -3.639 -21.828  -6.508  1.00 95.15           C  
ATOM   2404  CB  ASN A 299      -1.772 -23.248  -5.619  1.00 95.15           C  
ATOM   2405  O   ASN A 299      -3.051 -20.772  -6.752  1.00 95.15           O  
ATOM   2406  CG  ASN A 299      -2.266 -23.255  -4.186  1.00 95.15           C  
ATOM   2407  ND2 ASN A 299      -1.534 -23.934  -3.310  1.00 95.15           N  
ATOM   2408  OD1 ASN A 299      -3.297 -22.656  -3.869  1.00 95.15           O  
ATOM   2409  N   VAL A 300      -4.869 -21.809  -6.067  1.00 96.43           N  
ATOM   2410  CA  VAL A 300      -5.697 -20.609  -6.021  1.00 96.43           C  
ATOM   2411  C   VAL A 300      -5.134 -19.632  -4.991  1.00 96.43           C  
ATOM   2412  CB  VAL A 300      -7.167 -20.946  -5.687  1.00 96.43           C  
ATOM   2413  O   VAL A 300      -5.447 -18.439  -5.022  1.00 96.43           O  
ATOM   2414  CG1 VAL A 300      -7.284 -21.518  -4.276  1.00 96.43           C  
ATOM   2415  CG2 VAL A 300      -8.046 -19.706  -5.839  1.00 96.43           C  
ATOM   2416  N   PHE A 301      -4.289 -20.183  -4.092  1.00 96.31           N  
ATOM   2417  CA  PHE A 301      -3.736 -19.353  -3.028  1.00 96.31           C  
ATOM   2418  C   PHE A 301      -2.351 -18.841  -3.404  1.00 96.31           C  
ATOM   2419  CB  PHE A 301      -3.667 -20.137  -1.714  1.00 96.31           C  
ATOM   2420  O   PHE A 301      -1.648 -18.268  -2.570  1.00 96.31           O  
ATOM   2421  CG  PHE A 301      -4.992 -20.699  -1.272  1.00 96.31           C  
ATOM   2422  CD1 PHE A 301      -6.138 -19.914  -1.296  1.00 96.31           C  
ATOM   2423  CD2 PHE A 301      -5.090 -22.013  -0.832  1.00 96.31           C  
ATOM   2424  CE1 PHE A 301      -7.365 -20.432  -0.887  1.00 96.31           C  
ATOM   2425  CE2 PHE A 301      -6.313 -22.537  -0.422  1.00 96.31           C  
ATOM   2426  CZ  PHE A 301      -7.449 -21.744  -0.450  1.00 96.31           C  
ATOM   2427  N   ASP A 302      -1.887 -19.161  -4.607  1.00 97.24           N  
ATOM   2428  CA  ASP A 302      -0.581 -18.741  -5.106  1.00 97.24           C  
ATOM   2429  C   ASP A 302      -0.650 -17.342  -5.714  1.00 97.24           C  
ATOM   2430  CB  ASP A 302      -0.055 -19.738  -6.140  1.00 97.24           C  
ATOM   2431  O   ASP A 302      -1.180 -17.162  -6.812  1.00 97.24           O  
ATOM   2432  CG  ASP A 302       1.389 -19.480  -6.532  1.00 97.24           C  
ATOM   2433  OD1 ASP A 302       1.904 -18.373  -6.267  1.00 97.24           O  
ATOM   2434  OD2 ASP A 302       2.016 -20.391  -7.114  1.00 97.24           O  
ATOM   2435  N   LEU A 303      -0.102 -16.321  -4.985  1.00 96.92           N  
ATOM   2436  CA  LEU A 303      -0.197 -14.911  -5.350  1.00 96.92           C  
ATOM   2437  C   LEU A 303       0.719 -14.591  -6.527  1.00 96.92           C  
ATOM   2438  CB  LEU A 303       0.158 -14.023  -4.155  1.00 96.92           C  
ATOM   2439  O   LEU A 303       0.821 -13.435  -6.942  1.00 96.92           O  
ATOM   2440  CG  LEU A 303       0.014 -12.515  -4.365  1.00 96.92           C  
ATOM   2441  CD1 LEU A 303      -1.412 -12.172  -4.783  1.00 96.92           C  
ATOM   2442  CD2 LEU A 303       0.402 -11.759  -3.098  1.00 96.92           C  
ATOM   2443  N   THR A 304       1.421 -15.628  -7.041  1.00 97.89           N  
ATOM   2444  CA  THR A 304       2.289 -15.421  -8.195  1.00 97.89           C  
ATOM   2445  C   THR A 304       1.599 -15.873  -9.479  1.00 97.89           C  
ATOM   2446  CB  THR A 304       3.622 -16.174  -8.034  1.00 97.89           C  
ATOM   2447  O   THR A 304       2.216 -15.899 -10.546  1.00 97.89           O  
ATOM   2448  CG2 THR A 304       4.263 -15.874  -6.683  1.00 97.89           C  
ATOM   2449  OG1 THR A 304       3.384 -17.584  -8.135  1.00 97.89           O  
ATOM   2450  N   LYS A 305       0.317 -16.229  -9.328  1.00 97.71           N  
ATOM   2451  CA  LYS A 305      -0.426 -16.744 -10.474  1.00 97.71           C  
ATOM   2452  C   LYS A 305      -1.680 -15.914 -10.735  1.00 97.71           C  
ATOM   2453  CB  LYS A 305      -0.804 -18.210 -10.254  1.00 97.71           C  
ATOM   2454  O   LYS A 305      -2.281 -15.378  -9.801  1.00 97.71           O  
ATOM   2455  CG  LYS A 305       0.385 -19.124  -9.997  1.00 97.71           C  
ATOM   2456  CD  LYS A 305       1.312 -19.187 -11.203  1.00 97.71           C  
ATOM   2457  CE  LYS A 305       2.456 -20.167 -10.980  1.00 97.71           C  
ATOM   2458  NZ  LYS A 305       3.756 -19.463 -10.765  1.00 97.71           N  
ATOM   2459  N   VAL A 306      -2.036 -15.827 -12.026  1.00 97.67           N  
ATOM   2460  CA  VAL A 306      -3.311 -15.214 -12.388  1.00 97.67           C  
ATOM   2461  C   VAL A 306      -4.337 -16.301 -12.698  1.00 97.67           C  
ATOM   2462  CB  VAL A 306      -3.160 -14.263 -13.596  1.00 97.67           C  
ATOM   2463  O   VAL A 306      -3.977 -17.462 -12.907  1.00 97.67           O  
ATOM   2464  CG1 VAL A 306      -2.210 -13.114 -13.264  1.00 97.67           C  
ATOM   2465  CG2 VAL A 306      -2.667 -15.030 -14.821  1.00 97.67           C  
ATOM   2466  N   TRP A 307      -5.655 -15.873 -12.629  1.00 97.84           N  
ATOM   2467  CA  TRP A 307      -6.737 -16.665 -13.205  1.00 97.84           C  
ATOM   2468  C   TRP A 307      -6.983 -16.273 -14.659  1.00 97.84           C  
ATOM   2469  CB  TRP A 307      -8.023 -16.492 -12.392  1.00 97.84           C  
ATOM   2470  O   TRP A 307      -7.423 -15.156 -14.941  1.00 97.84           O  
ATOM   2471  CG  TRP A 307      -7.879 -16.851 -10.943  1.00 97.84           C  
ATOM   2472  CD1 TRP A 307      -6.770 -17.357 -10.325  1.00 97.84           C  
ATOM   2473  CD2 TRP A 307      -8.884 -16.735  -9.931  1.00 97.84           C  
ATOM   2474  CE2 TRP A 307      -8.314 -17.188  -8.722  1.00 97.84           C  
ATOM   2475  CE3 TRP A 307     -10.213 -16.290  -9.930  1.00 97.84           C  
ATOM   2476  NE1 TRP A 307      -7.024 -17.562  -8.989  1.00 97.84           N  
ATOM   2477  CH2 TRP A 307     -10.326 -16.769  -7.548  1.00 97.84           C  
ATOM   2478  CZ2 TRP A 307      -9.028 -17.209  -7.521  1.00 97.84           C  
ATOM   2479  CZ3 TRP A 307     -10.922 -16.312  -8.734  1.00 97.84           C  
ATOM   2480  N   PRO A 308      -6.695 -17.265 -15.536  1.00 96.43           N  
ATOM   2481  CA  PRO A 308      -6.926 -16.894 -16.934  1.00 96.43           C  
ATOM   2482  C   PRO A 308      -8.358 -16.430 -17.192  1.00 96.43           C  
ATOM   2483  CB  PRO A 308      -6.624 -18.186 -17.696  1.00 96.43           C  
ATOM   2484  O   PRO A 308      -9.310 -17.084 -16.759  1.00 96.43           O  
ATOM   2485  CG  PRO A 308      -5.704 -18.952 -16.801  1.00 96.43           C  
ATOM   2486  CD  PRO A 308      -6.099 -18.692 -15.376  1.00 96.43           C  
ATOM   2487  N   GLN A 309      -8.501 -15.314 -17.834  1.00 96.26           N  
ATOM   2488  CA  GLN A 309      -9.808 -14.706 -18.062  1.00 96.26           C  
ATOM   2489  C   GLN A 309     -10.655 -15.558 -19.003  1.00 96.26           C  
ATOM   2490  CB  GLN A 309      -9.652 -13.295 -18.630  1.00 96.26           C  
ATOM   2491  O   GLN A 309     -11.885 -15.486 -18.976  1.00 96.26           O  
ATOM   2492  CG  GLN A 309      -9.084 -12.291 -17.635  1.00 96.26           C  
ATOM   2493  CD  GLN A 309      -8.952 -10.897 -18.219  1.00 96.26           C  
ATOM   2494  NE2 GLN A 309      -8.173 -10.048 -17.557  1.00 96.26           N  
ATOM   2495  OE1 GLN A 309      -9.545 -10.585 -19.257  1.00 96.26           O  
ATOM   2496  N   ALA A 310     -10.001 -16.399 -19.825  1.00 96.31           N  
ATOM   2497  CA  ALA A 310     -10.734 -17.312 -20.698  1.00 96.31           C  
ATOM   2498  C   ALA A 310     -11.502 -18.350 -19.884  1.00 96.31           C  
ATOM   2499  CB  ALA A 310      -9.779 -18.002 -21.669  1.00 96.31           C  
ATOM   2500  O   ALA A 310     -12.598 -18.764 -20.271  1.00 96.31           O  
ATOM   2501  N   GLU A 311     -10.960 -18.696 -18.736  1.00 96.99           N  
ATOM   2502  CA  GLU A 311     -11.588 -19.706 -17.890  1.00 96.99           C  
ATOM   2503  C   GLU A 311     -12.498 -19.064 -16.847  1.00 96.99           C  
ATOM   2504  CB  GLU A 311     -10.525 -20.567 -17.202  1.00 96.99           C  
ATOM   2505  O   GLU A 311     -13.544 -19.619 -16.503  1.00 96.99           O  
ATOM   2506  CG  GLU A 311      -9.716 -21.429 -18.161  1.00 96.99           C  
ATOM   2507  CD  GLU A 311      -8.708 -22.323 -17.458  1.00 96.99           C  
ATOM   2508  OE1 GLU A 311      -7.508 -22.281 -17.813  1.00 96.99           O  
ATOM   2509  OE2 GLU A 311      -9.121 -23.073 -16.546  1.00 96.99           O  
ATOM   2510  N   PHE A 312     -12.061 -17.972 -16.377  1.00 98.09           N  
ATOM   2511  CA  PHE A 312     -12.805 -17.233 -15.364  1.00 98.09           C  
ATOM   2512  C   PHE A 312     -12.989 -15.778 -15.781  1.00 98.09           C  
ATOM   2513  CB  PHE A 312     -12.090 -17.304 -14.011  1.00 98.09           C  
ATOM   2514  O   PHE A 312     -12.181 -14.918 -15.425  1.00 98.09           O  
ATOM   2515  CG  PHE A 312     -11.790 -18.707 -13.557  1.00 98.09           C  
ATOM   2516  CD1 PHE A 312     -12.769 -19.479 -12.944  1.00 98.09           C  
ATOM   2517  CD2 PHE A 312     -10.527 -19.254 -13.743  1.00 98.09           C  
ATOM   2518  CE1 PHE A 312     -12.493 -20.778 -12.522  1.00 98.09           C  
ATOM   2519  CE2 PHE A 312     -10.244 -20.551 -13.325  1.00 98.09           C  
ATOM   2520  CZ  PHE A 312     -11.228 -21.311 -12.714  1.00 98.09           C  
ATOM   2521  N   PRO A 313     -14.049 -15.498 -16.573  1.00 98.32           N  
ATOM   2522  CA  PRO A 313     -14.264 -14.173 -17.160  1.00 98.32           C  
ATOM   2523  C   PRO A 313     -14.635 -13.120 -16.119  1.00 98.32           C  
ATOM   2524  CB  PRO A 313     -15.417 -14.404 -18.139  1.00 98.32           C  
ATOM   2525  O   PRO A 313     -15.191 -13.453 -15.069  1.00 98.32           O  
ATOM   2526  CG  PRO A 313     -16.149 -15.588 -17.595  1.00 98.32           C  
ATOM   2527  CD  PRO A 313     -15.155 -16.501 -16.936  1.00 98.32           C  
ATOM   2528  N   LEU A 314     -14.355 -11.878 -16.468  1.00 98.49           N  
ATOM   2529  CA  LEU A 314     -14.656 -10.739 -15.607  1.00 98.49           C  
ATOM   2530  C   LEU A 314     -16.151 -10.441 -15.602  1.00 98.49           C  
ATOM   2531  CB  LEU A 314     -13.878  -9.502 -16.064  1.00 98.49           C  
ATOM   2532  O   LEU A 314     -16.786 -10.409 -16.659  1.00 98.49           O  
ATOM   2533  CG  LEU A 314     -12.354  -9.587 -15.972  1.00 98.49           C  
ATOM   2534  CD1 LEU A 314     -11.716  -8.337 -16.570  1.00 98.49           C  
ATOM   2535  CD2 LEU A 314     -11.915  -9.776 -14.524  1.00 98.49           C  
ATOM   2536  N   ARG A 315     -16.625 -10.292 -14.436  1.00 98.05           N  
ATOM   2537  CA  ARG A 315     -18.011  -9.899 -14.206  1.00 98.05           C  
ATOM   2538  C   ARG A 315     -18.090  -8.517 -13.567  1.00 98.05           C  
ATOM   2539  CB  ARG A 315     -18.722 -10.927 -13.323  1.00 98.05           C  
ATOM   2540  O   ARG A 315     -17.584  -8.309 -12.462  1.00 98.05           O  
ATOM   2541  CG  ARG A 315     -20.175 -10.586 -13.028  1.00 98.05           C  
ATOM   2542  CD  ARG A 315     -20.826 -11.625 -12.127  1.00 98.05           C  
ATOM   2543  NE  ARG A 315     -22.095 -11.148 -11.584  1.00 98.05           N  
ATOM   2544  NH1 ARG A 315     -22.292 -12.829 -10.012  1.00 98.05           N  
ATOM   2545  NH2 ARG A 315     -23.909 -11.213 -10.177  1.00 98.05           N  
ATOM   2546  CZ  ARG A 315     -22.762 -11.731 -10.592  1.00 98.05           C  
ATOM   2547  N   PRO A 316     -18.784  -7.564 -14.207  1.00 98.43           N  
ATOM   2548  CA  PRO A 316     -18.869  -6.228 -13.613  1.00 98.43           C  
ATOM   2549  C   PRO A 316     -19.799  -6.178 -12.402  1.00 98.43           C  
ATOM   2550  CB  PRO A 316     -19.414  -5.368 -14.756  1.00 98.43           C  
ATOM   2551  O   PRO A 316     -20.835  -6.847 -12.387  1.00 98.43           O  
ATOM   2552  CG  PRO A 316     -20.236  -6.305 -15.581  1.00 98.43           C  
ATOM   2553  CD  PRO A 316     -19.587  -7.659 -15.552  1.00 98.43           C  
ATOM   2554  N   PHE A 317     -19.370  -5.253 -11.414  1.00 98.34           N  
ATOM   2555  CA  PHE A 317     -20.312  -5.155 -10.305  1.00 98.34           C  
ATOM   2556  C   PHE A 317     -20.360  -3.733  -9.760  1.00 98.34           C  
ATOM   2557  CB  PHE A 317     -19.934  -6.133  -9.189  1.00 98.34           C  
ATOM   2558  O   PHE A 317     -21.211  -3.410  -8.928  1.00 98.34           O  
ATOM   2559  CG  PHE A 317     -18.648  -5.785  -8.487  1.00 98.34           C  
ATOM   2560  CD1 PHE A 317     -17.428  -6.227  -8.983  1.00 98.34           C  
ATOM   2561  CD2 PHE A 317     -18.661  -5.017  -7.330  1.00 98.34           C  
ATOM   2562  CE1 PHE A 317     -16.237  -5.907  -8.336  1.00 98.34           C  
ATOM   2563  CE2 PHE A 317     -17.475  -4.693  -6.678  1.00 98.34           C  
ATOM   2564  CZ  PHE A 317     -16.264  -5.139  -7.182  1.00 98.34           C  
ATOM   2565  N   GLY A 318     -19.444  -2.878 -10.221  1.00 98.55           N  
ATOM   2566  CA  GLY A 318     -19.504  -1.532  -9.676  1.00 98.55           C  
ATOM   2567  C   GLY A 318     -18.589  -0.556 -10.392  1.00 98.55           C  
ATOM   2568  O   GLY A 318     -17.902  -0.928 -11.345  1.00 98.55           O  
ATOM   2569  N   ARG A 319     -18.706   0.717  -9.947  1.00 98.83           N  
ATOM   2570  CA  ARG A 319     -17.880   1.800 -10.470  1.00 98.83           C  
ATOM   2571  C   ARG A 319     -17.336   2.669  -9.340  1.00 98.83           C  
ATOM   2572  CB  ARG A 319     -18.679   2.659 -11.453  1.00 98.83           C  
ATOM   2573  O   ARG A 319     -18.095   3.133  -8.487  1.00 98.83           O  
ATOM   2574  CG  ARG A 319     -17.883   3.804 -12.059  1.00 98.83           C  
ATOM   2575  CD  ARG A 319     -18.709   4.595 -13.063  1.00 98.83           C  
ATOM   2576  NE  ARG A 319     -18.887   3.861 -14.313  1.00 98.83           N  
ATOM   2577  NH1 ARG A 319     -20.687   5.116 -15.035  1.00 98.83           N  
ATOM   2578  NH2 ARG A 319     -19.895   3.393 -16.323  1.00 98.83           N  
ATOM   2579  CZ  ARG A 319     -19.822   4.125 -15.221  1.00 98.83           C  
ATOM   2580  N   MET A 320     -15.984   2.801  -9.369  1.00 98.80           N  
ATOM   2581  CA  MET A 320     -15.298   3.677  -8.423  1.00 98.80           C  
ATOM   2582  C   MET A 320     -14.887   4.984  -9.092  1.00 98.80           C  
ATOM   2583  CB  MET A 320     -14.068   2.979  -7.839  1.00 98.80           C  
ATOM   2584  O   MET A 320     -14.232   4.974 -10.135  1.00 98.80           O  
ATOM   2585  CG  MET A 320     -13.301   3.827  -6.837  1.00 98.80           C  
ATOM   2586  SD  MET A 320     -11.790   2.989  -6.218  1.00 98.80           S  
ATOM   2587  CE  MET A 320     -10.684   3.237  -7.635  1.00 98.80           C  
ATOM   2588  N   THR A 321     -15.296   6.116  -8.440  1.00 98.90           N  
ATOM   2589  CA  THR A 321     -14.957   7.439  -8.952  1.00 98.90           C  
ATOM   2590  C   THR A 321     -14.294   8.285  -7.869  1.00 98.90           C  
ATOM   2591  CB  THR A 321     -16.204   8.168  -9.485  1.00 98.90           C  
ATOM   2592  O   THR A 321     -14.811   8.393  -6.755  1.00 98.90           O  
ATOM   2593  CG2 THR A 321     -15.833   9.510 -10.107  1.00 98.90           C  
ATOM   2594  OG1 THR A 321     -16.839   7.354 -10.479  1.00 98.90           O  
ATOM   2595  N   LEU A 322     -13.130   8.826  -8.179  1.00 98.85           N  
ATOM   2596  CA  LEU A 322     -12.485   9.783  -7.287  1.00 98.85           C  
ATOM   2597  C   LEU A 322     -12.829  11.214  -7.686  1.00 98.85           C  
ATOM   2598  CB  LEU A 322     -10.967   9.588  -7.300  1.00 98.85           C  
ATOM   2599  O   LEU A 322     -12.456  11.668  -8.770  1.00 98.85           O  
ATOM   2600  CG  LEU A 322     -10.461   8.182  -6.977  1.00 98.85           C  
ATOM   2601  CD1 LEU A 322      -8.937   8.166  -6.922  1.00 98.85           C  
ATOM   2602  CD2 LEU A 322     -11.053   7.689  -5.660  1.00 98.85           C  
ATOM   2603  N   ASN A 323     -13.450  11.948  -6.679  1.00 98.42           N  
ATOM   2604  CA  ASN A 323     -14.028  13.210  -7.130  1.00 98.42           C  
ATOM   2605  C   ASN A 323     -13.714  14.348  -6.163  1.00 98.42           C  
ATOM   2606  CB  ASN A 323     -15.540  13.072  -7.315  1.00 98.42           C  
ATOM   2607  O   ASN A 323     -14.279  15.437  -6.275  1.00 98.42           O  
ATOM   2608  CG  ASN A 323     -16.237  12.560  -6.070  1.00 98.42           C  
ATOM   2609  ND2 ASN A 323     -17.450  12.047  -6.237  1.00 98.42           N  
ATOM   2610  OD1 ASN A 323     -15.689  12.626  -4.966  1.00 98.42           O  
ATOM   2611  N   ARG A 324     -12.850  14.072  -5.197  1.00 98.05           N  
ATOM   2612  CA  ARG A 324     -12.546  15.126  -4.235  1.00 98.05           C  
ATOM   2613  C   ARG A 324     -11.113  15.008  -3.728  1.00 98.05           C  
ATOM   2614  CB  ARG A 324     -13.524  15.078  -3.058  1.00 98.05           C  
ATOM   2615  O   ARG A 324     -10.711  13.957  -3.224  1.00 98.05           O  
ATOM   2616  CG  ARG A 324     -13.351  16.218  -2.067  1.00 98.05           C  
ATOM   2617  CD  ARG A 324     -14.392  16.164  -0.957  1.00 98.05           C  
ATOM   2618  NE  ARG A 324     -14.169  15.030  -0.065  1.00 98.05           N  
ATOM   2619  NH1 ARG A 324     -14.059  16.302   1.860  1.00 98.05           N  
ATOM   2620  NH2 ARG A 324     -13.820  14.025   1.970  1.00 98.05           N  
ATOM   2621  CZ  ARG A 324     -14.016  15.121   1.253  1.00 98.05           C  
ATOM   2622  N   ASN A 325     -10.392  16.174  -3.812  1.00 98.07           N  
ATOM   2623  CA  ASN A 325      -9.043  16.218  -3.257  1.00 98.07           C  
ATOM   2624  C   ASN A 325      -9.066  16.292  -1.733  1.00 98.07           C  
ATOM   2625  CB  ASN A 325      -8.263  17.401  -3.835  1.00 98.07           C  
ATOM   2626  O   ASN A 325     -10.042  16.760  -1.145  1.00 98.07           O  
ATOM   2627  CG  ASN A 325      -7.769  17.142  -5.245  1.00 98.07           C  
ATOM   2628  ND2 ASN A 325      -7.876  18.148  -6.105  1.00 98.07           N  
ATOM   2629  OD1 ASN A 325      -7.295  16.047  -5.558  1.00 98.07           O  
ATOM   2630  N   VAL A 326      -7.916  15.848  -1.160  1.00 95.58           N  
ATOM   2631  CA  VAL A 326      -7.766  15.970   0.286  1.00 95.58           C  
ATOM   2632  C   VAL A 326      -7.502  17.428   0.658  1.00 95.58           C  
ATOM   2633  CB  VAL A 326      -6.627  15.070   0.817  1.00 95.58           C  
ATOM   2634  O   VAL A 326      -6.943  18.186  -0.138  1.00 95.58           O  
ATOM   2635  CG1 VAL A 326      -6.951  13.596   0.585  1.00 95.58           C  
ATOM   2636  CG2 VAL A 326      -5.302  15.441   0.154  1.00 95.58           C  
ATOM   2637  N   GLN A 327      -7.897  17.784   1.856  1.00 93.41           N  
ATOM   2638  CA  GLN A 327      -7.672  19.141   2.344  1.00 93.41           C  
ATOM   2639  C   GLN A 327      -6.289  19.276   2.975  1.00 93.41           C  
ATOM   2640  CB  GLN A 327      -8.751  19.534   3.354  1.00 93.41           C  
ATOM   2641  O   GLN A 327      -5.668  20.338   2.899  1.00 93.41           O  
ATOM   2642  CG  GLN A 327     -10.140  19.674   2.746  1.00 93.41           C  
ATOM   2643  CD  GLN A 327     -11.150  20.255   3.718  1.00 93.41           C  
ATOM   2644  NE2 GLN A 327     -12.106  21.015   3.195  1.00 93.41           N  
ATOM   2645  OE1 GLN A 327     -11.072  20.022   4.928  1.00 93.41           O  
ATOM   2646  N   ASN A 328      -5.854  18.215   3.620  1.00 95.30           N  
ATOM   2647  CA  ASN A 328      -4.552  18.129   4.273  1.00 95.30           C  
ATOM   2648  C   ASN A 328      -3.910  16.760   4.064  1.00 95.30           C  
ATOM   2649  CB  ASN A 328      -4.680  18.433   5.767  1.00 95.30           C  
ATOM   2650  O   ASN A 328      -4.469  15.739   4.469  1.00 95.30           O  
ATOM   2651  CG  ASN A 328      -3.345  18.404   6.485  1.00 95.30           C  
ATOM   2652  ND2 ASN A 328      -2.693  19.557   6.572  1.00 95.30           N  
ATOM   2653  OD1 ASN A 328      -2.903  17.353   6.957  1.00 95.30           O  
ATOM   2654  N   TYR A 329      -2.811  16.787   3.524  1.00 96.62           N  
ATOM   2655  CA  TYR A 329      -2.116  15.556   3.162  1.00 96.62           C  
ATOM   2656  C   TYR A 329      -1.826  14.710   4.396  1.00 96.62           C  
ATOM   2657  CB  TYR A 329      -0.810  15.872   2.427  1.00 96.62           C  
ATOM   2658  O   TYR A 329      -2.126  13.514   4.421  1.00 96.62           O  
ATOM   2659  CG  TYR A 329       0.003  14.648   2.080  1.00 96.62           C  
ATOM   2660  CD1 TYR A 329       1.004  14.188   2.932  1.00 96.62           C  
ATOM   2661  CD2 TYR A 329      -0.228  13.951   0.899  1.00 96.62           C  
ATOM   2662  CE1 TYR A 329       1.756  13.062   2.615  1.00 96.62           C  
ATOM   2663  CE2 TYR A 329       0.518  12.824   0.572  1.00 96.62           C  
ATOM   2664  OH  TYR A 329       2.248  11.272   1.116  1.00 96.62           O  
ATOM   2665  CZ  TYR A 329       1.506  12.387   1.435  1.00 96.62           C  
ATOM   2666  N   PHE A 330      -1.223  15.307   5.421  1.00 96.48           N  
ATOM   2667  CA  PHE A 330      -0.826  14.560   6.609  1.00 96.48           C  
ATOM   2668  C   PHE A 330      -2.040  13.927   7.280  1.00 96.48           C  
ATOM   2669  CB  PHE A 330      -0.094  15.471   7.599  1.00 96.48           C  
ATOM   2670  O   PHE A 330      -2.032  12.734   7.591  1.00 96.48           O  
ATOM   2671  CG  PHE A 330       0.319  14.779   8.870  1.00 96.48           C  
ATOM   2672  CD1 PHE A 330      -0.430  14.923  10.032  1.00 96.48           C  
ATOM   2673  CD2 PHE A 330       1.456  13.982   8.903  1.00 96.48           C  
ATOM   2674  CE1 PHE A 330      -0.050  14.284  11.209  1.00 96.48           C  
ATOM   2675  CE2 PHE A 330       1.842  13.340  10.076  1.00 96.48           C  
ATOM   2676  CZ  PHE A 330       1.088  13.493  11.228  1.00 96.48           C  
ATOM   2677  N   ALA A 331      -3.098  14.681   7.433  1.00 95.32           N  
ATOM   2678  CA  ALA A 331      -4.266  14.252   8.197  1.00 95.32           C  
ATOM   2679  C   ALA A 331      -5.035  13.161   7.457  1.00 95.32           C  
ATOM   2680  CB  ALA A 331      -5.180  15.441   8.485  1.00 95.32           C  
ATOM   2681  O   ALA A 331      -5.577  12.244   8.079  1.00 95.32           O  
ATOM   2682  N   GLU A 332      -4.966  13.255   6.103  1.00 96.49           N  
ATOM   2683  CA  GLU A 332      -5.933  12.435   5.380  1.00 96.49           C  
ATOM   2684  C   GLU A 332      -5.234  11.366   4.544  1.00 96.49           C  
ATOM   2685  CB  GLU A 332      -6.817  13.307   4.486  1.00 96.49           C  
ATOM   2686  O   GLU A 332      -5.828  10.335   4.224  1.00 96.49           O  
ATOM   2687  CG  GLU A 332      -7.702  14.277   5.256  1.00 96.49           C  
ATOM   2688  CD  GLU A 332      -8.507  15.199   4.354  1.00 96.49           C  
ATOM   2689  OE1 GLU A 332      -9.736  15.000   4.224  1.00 96.49           O  
ATOM   2690  OE2 GLU A 332      -7.904  16.129   3.773  1.00 96.49           O  
ATOM   2691  N   ILE A 333      -3.935  11.624   4.239  1.00 97.69           N  
ATOM   2692  CA  ILE A 333      -3.242  10.626   3.431  1.00 97.69           C  
ATOM   2693  C   ILE A 333      -2.139   9.970   4.258  1.00 97.69           C  
ATOM   2694  CB  ILE A 333      -2.651  11.250   2.147  1.00 97.69           C  
ATOM   2695  O   ILE A 333      -2.078   8.742   4.360  1.00 97.69           O  
ATOM   2696  CG1 ILE A 333      -3.765  11.854   1.285  1.00 97.69           C  
ATOM   2697  CG2 ILE A 333      -1.852  10.208   1.359  1.00 97.69           C  
ATOM   2698  CD1 ILE A 333      -4.885  10.878   0.948  1.00 97.69           C  
ATOM   2699  N   GLU A 334      -1.295  10.786   4.898  1.00 97.52           N  
ATOM   2700  CA  GLU A 334      -0.193  10.237   5.681  1.00 97.52           C  
ATOM   2701  C   GLU A 334      -0.708   9.432   6.871  1.00 97.52           C  
ATOM   2702  CB  GLU A 334       0.734  11.356   6.165  1.00 97.52           C  
ATOM   2703  O   GLU A 334      -0.153   8.383   7.205  1.00 97.52           O  
ATOM   2704  CG  GLU A 334       1.884  10.869   7.034  1.00 97.52           C  
ATOM   2705  CD  GLU A 334       2.842   9.945   6.300  1.00 97.52           C  
ATOM   2706  OE1 GLU A 334       3.638   9.243   6.964  1.00 97.52           O  
ATOM   2707  OE2 GLU A 334       2.797   9.923   5.049  1.00 97.52           O  
ATOM   2708  N   GLN A 335      -1.886   9.729   7.456  1.00 97.06           N  
ATOM   2709  CA  GLN A 335      -2.401   9.070   8.651  1.00 97.06           C  
ATOM   2710  C   GLN A 335      -3.396   7.971   8.287  1.00 97.06           C  
ATOM   2711  CB  GLN A 335      -3.060  10.086   9.584  1.00 97.06           C  
ATOM   2712  O   GLN A 335      -3.841   7.217   9.154  1.00 97.06           O  
ATOM   2713  CG  GLN A 335      -2.070  10.986  10.311  1.00 97.06           C  
ATOM   2714  CD  GLN A 335      -2.733  11.873  11.347  1.00 97.06           C  
ATOM   2715  NE2 GLN A 335      -1.944  12.375  12.291  1.00 97.06           N  
ATOM   2716  OE1 GLN A 335      -3.945  12.107  11.299  1.00 97.06           O  
ATOM   2717  N   ALA A 336      -3.712   7.883   6.976  1.00 97.83           N  
ATOM   2718  CA  ALA A 336      -4.642   6.839   6.555  1.00 97.83           C  
ATOM   2719  C   ALA A 336      -4.028   5.453   6.735  1.00 97.83           C  
ATOM   2720  CB  ALA A 336      -5.055   7.049   5.100  1.00 97.83           C  
ATOM   2721  O   ALA A 336      -2.873   5.226   6.367  1.00 97.83           O  
ATOM   2722  N   ALA A 337      -4.796   4.573   7.360  1.00 98.07           N  
ATOM   2723  CA  ALA A 337      -4.361   3.207   7.641  1.00 98.07           C  
ATOM   2724  C   ALA A 337      -5.260   2.191   6.943  1.00 98.07           C  
ATOM   2725  CB  ALA A 337      -4.344   2.953   9.146  1.00 98.07           C  
ATOM   2726  O   ALA A 337      -6.468   2.150   7.187  1.00 98.07           O  
ATOM   2727  N   PHE A 338      -4.629   1.389   6.073  1.00 98.66           N  
ATOM   2728  CA  PHE A 338      -5.343   0.355   5.334  1.00 98.66           C  
ATOM   2729  C   PHE A 338      -4.901  -1.033   5.781  1.00 98.66           C  
ATOM   2730  CB  PHE A 338      -5.118   0.517   3.827  1.00 98.66           C  
ATOM   2731  O   PHE A 338      -3.708  -1.279   5.974  1.00 98.66           O  
ATOM   2732  CG  PHE A 338      -5.531   1.862   3.293  1.00 98.66           C  
ATOM   2733  CD1 PHE A 338      -6.811   2.061   2.790  1.00 98.66           C  
ATOM   2734  CD2 PHE A 338      -4.640   2.927   3.294  1.00 98.66           C  
ATOM   2735  CE1 PHE A 338      -7.197   3.305   2.295  1.00 98.66           C  
ATOM   2736  CE2 PHE A 338      -5.018   4.172   2.801  1.00 98.66           C  
ATOM   2737  CZ  PHE A 338      -6.297   4.359   2.301  1.00 98.66           C  
ATOM   2738  N   ALA A 339      -5.950  -1.919   5.960  1.00 98.51           N  
ATOM   2739  CA  ALA A 339      -5.599  -3.283   6.348  1.00 98.51           C  
ATOM   2740  C   ALA A 339      -6.570  -4.292   5.742  1.00 98.51           C  
ATOM   2741  CB  ALA A 339      -5.580  -3.415   7.869  1.00 98.51           C  
ATOM   2742  O   ALA A 339      -7.786  -4.091   5.776  1.00 98.51           O  
ATOM   2743  N   PRO A 340      -5.955  -5.418   5.190  1.00 98.27           N  
ATOM   2744  CA  PRO A 340      -6.843  -6.436   4.625  1.00 98.27           C  
ATOM   2745  C   PRO A 340      -7.726  -7.100   5.679  1.00 98.27           C  
ATOM   2746  CB  PRO A 340      -5.873  -7.448   4.009  1.00 98.27           C  
ATOM   2747  O   PRO A 340      -8.679  -7.805   5.337  1.00 98.27           O  
ATOM   2748  CG  PRO A 340      -4.588  -7.241   4.744  1.00 98.27           C  
ATOM   2749  CD  PRO A 340      -4.473  -5.788   5.104  1.00 98.27           C  
ATOM   2750  N   SER A 341      -7.384  -6.866   6.998  1.00 98.22           N  
ATOM   2751  CA  SER A 341      -8.196  -7.421   8.076  1.00 98.22           C  
ATOM   2752  C   SER A 341      -9.428  -6.562   8.339  1.00 98.22           C  
ATOM   2753  CB  SER A 341      -7.371  -7.550   9.357  1.00 98.22           C  
ATOM   2754  O   SER A 341     -10.281  -6.924   9.152  1.00 98.22           O  
ATOM   2755  OG  SER A 341      -6.819  -6.299   9.729  1.00 98.22           O  
ATOM   2756  N   ASN A 342      -9.395  -5.346   7.741  1.00 98.20           N  
ATOM   2757  CA  ASN A 342     -10.643  -4.590   7.765  1.00 98.20           C  
ATOM   2758  C   ASN A 342     -11.666  -5.167   6.790  1.00 98.20           C  
ATOM   2759  CB  ASN A 342     -10.384  -3.115   7.453  1.00 98.20           C  
ATOM   2760  O   ASN A 342     -11.669  -4.816   5.608  1.00 98.20           O  
ATOM   2761  CG  ASN A 342      -9.616  -2.411   8.554  1.00 98.20           C  
ATOM   2762  ND2 ASN A 342      -9.125  -1.213   8.262  1.00 98.20           N  
ATOM   2763  OD1 ASN A 342      -9.465  -2.940   9.659  1.00 98.20           O  
ATOM   2764  N   LEU A 343     -12.473  -6.101   7.270  1.00 96.81           N  
ATOM   2765  CA  LEU A 343     -13.471  -6.817   6.482  1.00 96.81           C  
ATOM   2766  C   LEU A 343     -14.880  -6.491   6.964  1.00 96.81           C  
ATOM   2767  CB  LEU A 343     -13.230  -8.327   6.557  1.00 96.81           C  
ATOM   2768  O   LEU A 343     -15.059  -5.967   8.066  1.00 96.81           O  
ATOM   2769  CG  LEU A 343     -11.867  -8.821   6.071  1.00 96.81           C  
ATOM   2770  CD1 LEU A 343     -11.640 -10.265   6.506  1.00 96.81           C  
ATOM   2771  CD2 LEU A 343     -11.760  -8.692   4.555  1.00 96.81           C  
ATOM   2772  N   VAL A 344     -15.829  -6.833   6.082  1.00 96.06           N  
ATOM   2773  CA  VAL A 344     -17.241  -6.697   6.424  1.00 96.06           C  
ATOM   2774  C   VAL A 344     -17.950  -8.036   6.238  1.00 96.06           C  
ATOM   2775  CB  VAL A 344     -17.929  -5.607   5.570  1.00 96.06           C  
ATOM   2776  O   VAL A 344     -17.415  -8.945   5.599  1.00 96.06           O  
ATOM   2777  CG1 VAL A 344     -17.351  -4.229   5.887  1.00 96.06           C  
ATOM   2778  CG2 VAL A 344     -17.780  -5.923   4.083  1.00 96.06           C  
ATOM   2779  N   PRO A 345     -19.159  -8.109   6.863  1.00 94.60           N  
ATOM   2780  CA  PRO A 345     -19.877  -9.368   6.653  1.00 94.60           C  
ATOM   2781  C   PRO A 345     -20.052  -9.709   5.175  1.00 94.60           C  
ATOM   2782  CB  PRO A 345     -21.232  -9.116   7.319  1.00 94.60           C  
ATOM   2783  O   PRO A 345     -20.378  -8.833   4.370  1.00 94.60           O  
ATOM   2784  CG  PRO A 345     -20.950  -8.114   8.392  1.00 94.60           C  
ATOM   2785  CD  PRO A 345     -19.935  -7.135   7.875  1.00 94.60           C  
ATOM   2786  N   GLY A 346     -19.782 -11.037   4.833  1.00 94.88           N  
ATOM   2787  CA  GLY A 346     -19.954 -11.505   3.467  1.00 94.88           C  
ATOM   2788  C   GLY A 346     -18.642 -11.678   2.726  1.00 94.88           C  
ATOM   2789  O   GLY A 346     -18.626 -12.116   1.574  1.00 94.88           O  
ATOM   2790  N   VAL A 347     -17.546 -11.324   3.333  1.00 95.71           N  
ATOM   2791  CA  VAL A 347     -16.214 -11.515   2.768  1.00 95.71           C  
ATOM   2792  C   VAL A 347     -15.269 -12.045   3.844  1.00 95.71           C  
ATOM   2793  CB  VAL A 347     -15.658 -10.205   2.168  1.00 95.71           C  
ATOM   2794  O   VAL A 347     -15.353 -11.642   5.007  1.00 95.71           O  
ATOM   2795  CG1 VAL A 347     -15.605  -9.105   3.227  1.00 95.71           C  
ATOM   2796  CG2 VAL A 347     -14.274 -10.440   1.567  1.00 95.71           C  
ATOM   2797  N   GLU A 348     -14.440 -12.989   3.405  1.00 95.51           N  
ATOM   2798  CA  GLU A 348     -13.433 -13.578   4.282  1.00 95.51           C  
ATOM   2799  C   GLU A 348     -12.097 -13.734   3.562  1.00 95.51           C  
ATOM   2800  CB  GLU A 348     -13.907 -14.935   4.810  1.00 95.51           C  
ATOM   2801  O   GLU A 348     -12.060 -13.914   2.343  1.00 95.51           O  
ATOM   2802  CG  GLU A 348     -15.160 -14.856   5.671  1.00 95.51           C  
ATOM   2803  CD  GLU A 348     -15.623 -16.211   6.182  1.00 95.51           C  
ATOM   2804  OE1 GLU A 348     -16.560 -16.259   7.010  1.00 95.51           O  
ATOM   2805  OE2 GLU A 348     -15.043 -17.233   5.751  1.00 95.51           O  
ATOM   2806  N   PRO A 349     -11.046 -13.664   4.386  1.00 96.68           N  
ATOM   2807  CA  PRO A 349      -9.769 -14.010   3.757  1.00 96.68           C  
ATOM   2808  C   PRO A 349      -9.682 -15.485   3.372  1.00 96.68           C  
ATOM   2809  CB  PRO A 349      -8.740 -13.666   4.837  1.00 96.68           C  
ATOM   2810  O   PRO A 349     -10.256 -16.339   4.051  1.00 96.68           O  
ATOM   2811  CG  PRO A 349      -9.474 -13.825   6.129  1.00 96.68           C  
ATOM   2812  CD  PRO A 349     -10.910 -13.444   5.912  1.00 96.68           C  
ATOM   2813  N   SER A 350      -8.986 -15.813   2.290  1.00 96.43           N  
ATOM   2814  CA  SER A 350      -8.680 -17.195   1.936  1.00 96.43           C  
ATOM   2815  C   SER A 350      -7.498 -17.724   2.743  1.00 96.43           C  
ATOM   2816  CB  SER A 350      -8.380 -17.312   0.441  1.00 96.43           C  
ATOM   2817  O   SER A 350      -6.940 -17.009   3.577  1.00 96.43           O  
ATOM   2818  OG  SER A 350      -7.185 -16.625   0.112  1.00 96.43           O  
ATOM   2819  N   ALA A 351      -7.148 -18.945   2.463  1.00 95.15           N  
ATOM   2820  CA  ALA A 351      -6.028 -19.563   3.168  1.00 95.15           C  
ATOM   2821  C   ALA A 351      -4.705 -19.258   2.470  1.00 95.15           C  
ATOM   2822  CB  ALA A 351      -6.234 -21.072   3.276  1.00 95.15           C  
ATOM   2823  O   ALA A 351      -3.716 -19.968   2.664  1.00 95.15           O  
ATOM   2824  N   ASP A 352      -4.717 -18.255   1.702  1.00 95.77           N  
ATOM   2825  CA  ASP A 352      -3.487 -17.725   1.120  1.00 95.77           C  
ATOM   2826  C   ASP A 352      -2.505 -17.296   2.208  1.00 95.77           C  
ATOM   2827  CB  ASP A 352      -3.795 -16.546   0.195  1.00 95.77           C  
ATOM   2828  O   ASP A 352      -2.774 -16.356   2.959  1.00 95.77           O  
ATOM   2829  CG  ASP A 352      -2.546 -15.877  -0.350  1.00 95.77           C  
ATOM   2830  OD1 ASP A 352      -1.424 -16.291   0.015  1.00 95.77           O  
ATOM   2831  OD2 ASP A 352      -2.684 -14.926  -1.148  1.00 95.77           O  
ATOM   2832  N   PRO A 353      -1.329 -17.906   2.297  1.00 95.70           N  
ATOM   2833  CA  PRO A 353      -0.409 -17.613   3.399  1.00 95.70           C  
ATOM   2834  C   PRO A 353       0.051 -16.157   3.413  1.00 95.70           C  
ATOM   2835  CB  PRO A 353       0.769 -18.555   3.135  1.00 95.70           C  
ATOM   2836  O   PRO A 353       0.254 -15.580   4.484  1.00 95.70           O  
ATOM   2837  CG  PRO A 353       0.186 -19.684   2.348  1.00 95.70           C  
ATOM   2838  CD  PRO A 353      -0.958 -19.156   1.532  1.00 95.70           C  
ATOM   2839  N   VAL A 354       0.258 -15.569   2.209  1.00 97.60           N  
ATOM   2840  CA  VAL A 354       0.657 -14.167   2.152  1.00 97.60           C  
ATOM   2841  C   VAL A 354      -0.477 -13.285   2.671  1.00 97.60           C  
ATOM   2842  CB  VAL A 354       1.047 -13.745   0.718  1.00 97.60           C  
ATOM   2843  O   VAL A 354      -0.249 -12.379   3.476  1.00 97.60           O  
ATOM   2844  CG1 VAL A 354       1.362 -12.251   0.662  1.00 97.60           C  
ATOM   2845  CG2 VAL A 354       2.239 -14.564   0.227  1.00 97.60           C  
ATOM   2846  N   LEU A 355      -1.708 -13.564   2.240  1.00 98.14           N  
ATOM   2847  CA  LEU A 355      -2.853 -12.807   2.735  1.00 98.14           C  
ATOM   2848  C   LEU A 355      -3.019 -12.994   4.240  1.00 98.14           C  
ATOM   2849  CB  LEU A 355      -4.132 -13.236   2.012  1.00 98.14           C  
ATOM   2850  O   LEU A 355      -3.251 -12.026   4.968  1.00 98.14           O  
ATOM   2851  CG  LEU A 355      -5.427 -12.562   2.467  1.00 98.14           C  
ATOM   2852  CD1 LEU A 355      -5.300 -11.045   2.364  1.00 98.14           C  
ATOM   2853  CD2 LEU A 355      -6.609 -13.062   1.644  1.00 98.14           C  
ATOM   2854  N   GLN A 356      -2.855 -14.238   4.775  1.00 97.20           N  
ATOM   2855  CA  GLN A 356      -2.996 -14.511   6.202  1.00 97.20           C  
ATOM   2856  C   GLN A 356      -1.973 -13.725   7.016  1.00 97.20           C  
ATOM   2857  CB  GLN A 356      -2.851 -16.008   6.480  1.00 97.20           C  
ATOM   2858  O   GLN A 356      -2.286 -13.223   8.098  1.00 97.20           O  
ATOM   2859  CG  GLN A 356      -3.979 -16.853   5.903  1.00 97.20           C  
ATOM   2860  CD  GLN A 356      -5.326 -16.536   6.524  1.00 97.20           C  
ATOM   2861  NE2 GLN A 356      -6.330 -16.318   5.682  1.00 97.20           N  
ATOM   2862  OE1 GLN A 356      -5.464 -16.488   7.750  1.00 97.20           O  
ATOM   2863  N   SER A 357      -0.817 -13.608   6.522  1.00 98.05           N  
ATOM   2864  CA  SER A 357       0.231 -12.865   7.215  1.00 98.05           C  
ATOM   2865  C   SER A 357      -0.066 -11.369   7.224  1.00 98.05           C  
ATOM   2866  CB  SER A 357       1.590 -13.120   6.563  1.00 98.05           C  
ATOM   2867  O   SER A 357       0.168 -10.691   8.227  1.00 98.05           O  
ATOM   2868  OG  SER A 357       1.917 -14.499   6.604  1.00 98.05           O  
ATOM   2869  N   ARG A 358      -0.710 -10.915   6.168  1.00 97.96           N  
ATOM   2870  CA  ARG A 358      -1.022  -9.500   5.998  1.00 97.96           C  
ATOM   2871  C   ARG A 358      -2.101  -9.055   6.979  1.00 97.96           C  
ATOM   2872  CB  ARG A 358      -1.470  -9.216   4.562  1.00 97.96           C  
ATOM   2873  O   ARG A 358      -2.153  -7.886   7.365  1.00 97.96           O  
ATOM   2874  CG  ARG A 358      -0.367  -9.377   3.529  1.00 97.96           C  
ATOM   2875  CD  ARG A 358      -0.885  -9.168   2.113  1.00 97.96           C  
ATOM   2876  NE  ARG A 358      -1.342  -7.797   1.903  1.00 97.96           N  
ATOM   2877  NH1 ARG A 358      -2.470  -8.255  -0.060  1.00 97.96           N  
ATOM   2878  NH2 ARG A 358      -2.444  -6.123   0.782  1.00 97.96           N  
ATOM   2879  CZ  ARG A 358      -2.084  -7.395   0.876  1.00 97.96           C  
ATOM   2880  N   LEU A 359      -2.921 -10.031   7.385  1.00 98.23           N  
ATOM   2881  CA  LEU A 359      -4.018  -9.709   8.291  1.00 98.23           C  
ATOM   2882  C   LEU A 359      -3.490  -9.140   9.604  1.00 98.23           C  
ATOM   2883  CB  LEU A 359      -4.869 -10.952   8.566  1.00 98.23           C  
ATOM   2884  O   LEU A 359      -4.140  -8.297  10.226  1.00 98.23           O  
ATOM   2885  CG  LEU A 359      -5.565 -11.578   7.356  1.00 98.23           C  
ATOM   2886  CD1 LEU A 359      -6.329 -12.830   7.773  1.00 98.23           C  
ATOM   2887  CD2 LEU A 359      -6.501 -10.570   6.697  1.00 98.23           C  
ATOM   2888  N   PHE A 360      -2.316  -9.543   9.973  1.00 98.12           N  
ATOM   2889  CA  PHE A 360      -1.694  -9.082  11.208  1.00 98.12           C  
ATOM   2890  C   PHE A 360      -0.719  -7.944  10.931  1.00 98.12           C  
ATOM   2891  CB  PHE A 360      -0.970 -10.235  11.910  1.00 98.12           C  
ATOM   2892  O   PHE A 360      -0.720  -6.933  11.636  1.00 98.12           O  
ATOM   2893  CG  PHE A 360       0.054  -9.786  12.917  1.00 98.12           C  
ATOM   2894  CD1 PHE A 360       1.412  -9.913  12.653  1.00 98.12           C  
ATOM   2895  CD2 PHE A 360      -0.343  -9.236  14.129  1.00 98.12           C  
ATOM   2896  CE1 PHE A 360       2.362  -9.498  13.583  1.00 98.12           C  
ATOM   2897  CE2 PHE A 360       0.601  -8.819  15.064  1.00 98.12           C  
ATOM   2898  CZ  PHE A 360       1.952  -8.952  14.790  1.00 98.12           C  
ATOM   2899  N   SER A 361       0.100  -8.145   9.995  1.00 98.17           N  
ATOM   2900  CA  SER A 361       1.265  -7.302   9.747  1.00 98.17           C  
ATOM   2901  C   SER A 361       0.859  -5.848   9.530  1.00 98.17           C  
ATOM   2902  CB  SER A 361       2.046  -7.808   8.533  1.00 98.17           C  
ATOM   2903  O   SER A 361       1.480  -4.936  10.079  1.00 98.17           O  
ATOM   2904  OG  SER A 361       3.193  -7.009   8.304  1.00 98.17           O  
ATOM   2905  N   TYR A 362      -0.189  -5.582   8.774  1.00 98.30           N  
ATOM   2906  CA  TYR A 362      -0.557  -4.216   8.420  1.00 98.30           C  
ATOM   2907  C   TYR A 362      -1.082  -3.461   9.636  1.00 98.30           C  
ATOM   2908  CB  TYR A 362      -1.611  -4.213   7.309  1.00 98.30           C  
ATOM   2909  O   TYR A 362      -0.654  -2.337   9.908  1.00 98.30           O  
ATOM   2910  CG  TYR A 362      -1.034  -4.375   5.924  1.00 98.30           C  
ATOM   2911  CD1 TYR A 362      -1.491  -3.598   4.862  1.00 98.30           C  
ATOM   2912  CD2 TYR A 362      -0.031  -5.306   5.674  1.00 98.30           C  
ATOM   2913  CE1 TYR A 362      -0.963  -3.745   3.584  1.00 98.30           C  
ATOM   2914  CE2 TYR A 362       0.505  -5.461   4.400  1.00 98.30           C  
ATOM   2915  OH  TYR A 362       0.559  -4.827   2.099  1.00 98.30           O  
ATOM   2916  CZ  TYR A 362       0.033  -4.677   3.363  1.00 98.30           C  
ATOM   2917  N   THR A 363      -1.965  -4.115  10.350  1.00 97.31           N  
ATOM   2918  CA  THR A 363      -2.519  -3.447  11.523  1.00 97.31           C  
ATOM   2919  C   THR A 363      -1.433  -3.194  12.564  1.00 97.31           C  
ATOM   2920  CB  THR A 363      -3.655  -4.274  12.152  1.00 97.31           C  
ATOM   2921  O   THR A 363      -1.448  -2.168  13.248  1.00 97.31           O  
ATOM   2922  CG2 THR A 363      -4.881  -4.304  11.246  1.00 97.31           C  
ATOM   2923  OG1 THR A 363      -3.200  -5.616  12.366  1.00 97.31           O  
ATOM   2924  N   ASP A 364      -0.551  -4.110  12.631  1.00 98.08           N  
ATOM   2925  CA  ASP A 364       0.543  -3.919  13.578  1.00 98.08           C  
ATOM   2926  C   ASP A 364       1.398  -2.714  13.193  1.00 98.08           C  
ATOM   2927  CB  ASP A 364       1.411  -5.176  13.657  1.00 98.08           C  
ATOM   2928  O   ASP A 364       1.848  -1.962  14.060  1.00 98.08           O  
ATOM   2929  CG  ASP A 364       2.472  -5.098  14.741  1.00 98.08           C  
ATOM   2930  OD1 ASP A 364       2.122  -4.884  15.922  1.00 98.08           O  
ATOM   2931  OD2 ASP A 364       3.668  -5.248  14.411  1.00 98.08           O  
ATOM   2932  N   THR A 365       1.659  -2.560  11.922  1.00 97.54           N  
ATOM   2933  CA  THR A 365       2.402  -1.396  11.454  1.00 97.54           C  
ATOM   2934  C   THR A 365       1.663  -0.107  11.802  1.00 97.54           C  
ATOM   2935  CB  THR A 365       2.641  -1.460   9.934  1.00 97.54           C  
ATOM   2936  O   THR A 365       2.283   0.884  12.194  1.00 97.54           O  
ATOM   2937  CG2 THR A 365       3.343  -0.202   9.434  1.00 97.54           C  
ATOM   2938  OG1 THR A 365       3.454  -2.600   9.631  1.00 97.54           O  
ATOM   2939  N   HIS A 366       0.401  -0.059  11.680  1.00 97.79           N  
ATOM   2940  CA  HIS A 366      -0.387   1.118  12.026  1.00 97.79           C  
ATOM   2941  C   HIS A 366      -0.285   1.432  13.514  1.00 97.79           C  
ATOM   2942  CB  HIS A 366      -1.851   0.917  11.631  1.00 97.79           C  
ATOM   2943  O   HIS A 366      -0.197   2.599  13.902  1.00 97.79           O  
ATOM   2944  CG  HIS A 366      -2.046   0.620  10.178  1.00 97.79           C  
ATOM   2945  CD2 HIS A 366      -2.938  -0.178   9.545  1.00 97.79           C  
ATOM   2946  ND1 HIS A 366      -1.258   1.175   9.193  1.00 97.79           N  
ATOM   2947  CE1 HIS A 366      -1.659   0.731   8.014  1.00 97.79           C  
ATOM   2948  NE2 HIS A 366      -2.677  -0.091   8.200  1.00 97.79           N  
ATOM   2949  N   ARG A 367      -0.301   0.408  14.349  1.00 96.37           N  
ATOM   2950  CA  ARG A 367      -0.114   0.617  15.781  1.00 96.37           C  
ATOM   2951  C   ARG A 367       1.248   1.239  16.071  1.00 96.37           C  
ATOM   2952  CB  ARG A 367      -0.260  -0.703  16.541  1.00 96.37           C  
ATOM   2953  O   ARG A 367       1.369   2.103  16.942  1.00 96.37           O  
ATOM   2954  CG  ARG A 367      -1.681  -1.242  16.572  1.00 96.37           C  
ATOM   2955  CD  ARG A 367      -1.757  -2.593  17.270  1.00 96.37           C  
ATOM   2956  NE  ARG A 367      -3.110  -3.142  17.236  1.00 96.37           N  
ATOM   2957  NH1 ARG A 367      -2.700  -4.590  15.482  1.00 96.37           N  
ATOM   2958  NH2 ARG A 367      -4.779  -4.506  16.443  1.00 96.37           N  
ATOM   2959  CZ  ARG A 367      -3.526  -4.078  16.387  1.00 96.37           C  
ATOM   2960  N   HIS A 368       2.232   0.807  15.330  1.00 97.16           N  
ATOM   2961  CA  HIS A 368       3.585   1.322  15.507  1.00 97.16           C  
ATOM   2962  C   HIS A 368       3.680   2.781  15.074  1.00 97.16           C  
ATOM   2963  CB  HIS A 368       4.588   0.475  14.720  1.00 97.16           C  
ATOM   2964  O   HIS A 368       4.252   3.609  15.788  1.00 97.16           O  
ATOM   2965  CG  HIS A 368       5.957   1.073  14.656  1.00 97.16           C  
ATOM   2966  CD2 HIS A 368       6.689   1.507  13.603  1.00 97.16           C  
ATOM   2967  ND1 HIS A 368       6.733   1.277  15.776  1.00 97.16           N  
ATOM   2968  CE1 HIS A 368       7.887   1.814  15.414  1.00 97.16           C  
ATOM   2969  NE2 HIS A 368       7.885   1.963  14.100  1.00 97.16           N  
ATOM   2970  N   ARG A 369       3.017   3.081  14.016  1.00 97.03           N  
ATOM   2971  CA  ARG A 369       3.201   4.399  13.417  1.00 97.03           C  
ATOM   2972  C   ARG A 369       2.242   5.416  14.027  1.00 97.03           C  
ATOM   2973  CB  ARG A 369       3.000   4.333  11.901  1.00 97.03           C  
ATOM   2974  O   ARG A 369       2.624   6.560  14.284  1.00 97.03           O  
ATOM   2975  CG  ARG A 369       4.142   3.660  11.157  1.00 97.03           C  
ATOM   2976  CD  ARG A 369       3.896   3.629   9.655  1.00 97.03           C  
ATOM   2977  NE  ARG A 369       3.810   4.974   9.094  1.00 97.03           N  
ATOM   2978  NH1 ARG A 369       2.412   4.383   7.353  1.00 97.03           N  
ATOM   2979  NH2 ARG A 369       3.099   6.557   7.590  1.00 97.03           N  
ATOM   2980  CZ  ARG A 369       3.107   5.302   8.014  1.00 97.03           C  
ATOM   2981  N   LEU A 370       1.060   4.984  14.229  1.00 96.81           N  
ATOM   2982  CA  LEU A 370       0.003   5.950  14.507  1.00 96.81           C  
ATOM   2983  C   LEU A 370      -0.475   5.832  15.950  1.00 96.81           C  
ATOM   2984  CB  LEU A 370      -1.174   5.748  13.549  1.00 96.81           C  
ATOM   2985  O   LEU A 370      -1.167   6.720  16.454  1.00 96.81           O  
ATOM   2986  CG  LEU A 370      -0.866   5.892  12.058  1.00 96.81           C  
ATOM   2987  CD1 LEU A 370      -2.115   5.606  11.229  1.00 96.81           C  
ATOM   2988  CD2 LEU A 370      -0.325   7.285  11.755  1.00 96.81           C  
ATOM   2989  N   GLY A 371      -0.138   4.728  16.612  1.00 95.89           N  
ATOM   2990  CA  GLY A 371      -0.573   4.521  17.984  1.00 95.89           C  
ATOM   2991  C   GLY A 371      -1.715   3.529  18.104  1.00 95.89           C  
ATOM   2992  O   GLY A 371      -2.350   3.181  17.106  1.00 95.89           O  
ATOM   2993  N   GLY A 372      -1.976   3.018  19.371  1.00 94.69           N  
ATOM   2994  CA  GLY A 372      -2.973   1.998  19.654  1.00 94.69           C  
ATOM   2995  C   GLY A 372      -4.391   2.453  19.364  1.00 94.69           C  
ATOM   2996  O   GLY A 372      -5.291   1.628  19.196  1.00 94.69           O  
ATOM   2997  N   ASN A 373      -4.598   3.799  19.255  1.00 95.74           N  
ATOM   2998  CA  ASN A 373      -5.941   4.329  19.049  1.00 95.74           C  
ATOM   2999  C   ASN A 373      -6.092   4.952  17.664  1.00 95.74           C  
ATOM   3000  CB  ASN A 373      -6.285   5.354  20.132  1.00 95.74           C  
ATOM   3001  O   ASN A 373      -6.842   5.914  17.490  1.00 95.74           O  
ATOM   3002  CG  ASN A 373      -6.606   4.709  21.466  1.00 95.74           C  
ATOM   3003  ND2 ASN A 373      -6.034   5.246  22.537  1.00 95.74           N  
ATOM   3004  OD1 ASN A 373      -7.360   3.735  21.533  1.00 95.74           O  
ATOM   3005  N   PHE A 374      -5.319   4.448  16.670  1.00 95.79           N  
ATOM   3006  CA  PHE A 374      -5.304   5.032  15.334  1.00 95.79           C  
ATOM   3007  C   PHE A 374      -6.692   4.982  14.706  1.00 95.79           C  
ATOM   3008  CB  PHE A 374      -4.296   4.305  14.439  1.00 95.79           C  
ATOM   3009  O   PHE A 374      -6.976   5.715  13.756  1.00 95.79           O  
ATOM   3010  CG  PHE A 374      -4.686   2.889  14.112  1.00 95.79           C  
ATOM   3011  CD1 PHE A 374      -4.278   1.836  14.921  1.00 95.79           C  
ATOM   3012  CD2 PHE A 374      -5.460   2.611  12.993  1.00 95.79           C  
ATOM   3013  CE1 PHE A 374      -4.637   0.524  14.620  1.00 95.79           C  
ATOM   3014  CE2 PHE A 374      -5.824   1.303  12.686  1.00 95.79           C  
ATOM   3015  CZ  PHE A 374      -5.410   0.261  13.500  1.00 95.79           C  
ATOM   3016  N   HIS A 375      -7.575   4.079  15.134  1.00 92.89           N  
ATOM   3017  CA  HIS A 375      -8.931   3.993  14.604  1.00 92.89           C  
ATOM   3018  C   HIS A 375      -9.735   5.244  14.943  1.00 92.89           C  
ATOM   3019  CB  HIS A 375      -9.640   2.751  15.146  1.00 92.89           C  
ATOM   3020  O   HIS A 375     -10.806   5.471  14.375  1.00 92.89           O  
ATOM   3021  CG  HIS A 375      -9.723   2.710  16.639  1.00 92.89           C  
ATOM   3022  CD2 HIS A 375     -10.773   2.878  17.476  1.00 92.89           C  
ATOM   3023  ND1 HIS A 375      -8.625   2.475  17.439  1.00 92.89           N  
ATOM   3024  CE1 HIS A 375      -8.999   2.500  18.707  1.00 92.89           C  
ATOM   3025  NE2 HIS A 375     -10.298   2.742  18.757  1.00 92.89           N  
ATOM   3026  N   GLN A 376      -9.278   6.067  15.866  1.00 93.26           N  
ATOM   3027  CA  GLN A 376      -9.935   7.315  16.241  1.00 93.26           C  
ATOM   3028  C   GLN A 376      -9.562   8.442  15.283  1.00 93.26           C  
ATOM   3029  CB  GLN A 376      -9.573   7.703  17.676  1.00 93.26           C  
ATOM   3030  O   GLN A 376     -10.214   9.489  15.264  1.00 93.26           O  
ATOM   3031  CG  GLN A 376     -10.045   6.702  18.722  1.00 93.26           C  
ATOM   3032  CD  GLN A 376      -9.619   7.077  20.128  1.00 93.26           C  
ATOM   3033  NE2 GLN A 376      -9.627   6.102  21.031  1.00 93.26           N  
ATOM   3034  OE1 GLN A 376      -9.283   8.234  20.402  1.00 93.26           O  
ATOM   3035  N   ILE A 377      -8.472   8.291  14.604  1.00 94.87           N  
ATOM   3036  CA  ILE A 377      -8.126   9.268  13.577  1.00 94.87           C  
ATOM   3037  C   ILE A 377      -9.240   9.337  12.535  1.00 94.87           C  
ATOM   3038  CB  ILE A 377      -6.780   8.925  12.902  1.00 94.87           C  
ATOM   3039  O   ILE A 377      -9.636   8.314  11.972  1.00 94.87           O  
ATOM   3040  CG1 ILE A 377      -5.652   8.902  13.939  1.00 94.87           C  
ATOM   3041  CG2 ILE A 377      -6.470   9.918  11.778  1.00 94.87           C  
ATOM   3042  CD1 ILE A 377      -4.329   8.369  13.405  1.00 94.87           C  
ATOM   3043  N   PRO A 378      -9.712  10.536  12.224  1.00 94.22           N  
ATOM   3044  CA  PRO A 378     -10.928  10.725  11.428  1.00 94.22           C  
ATOM   3045  C   PRO A 378     -10.908   9.931  10.124  1.00 94.22           C  
ATOM   3046  CB  PRO A 378     -10.938  12.230  11.152  1.00 94.22           C  
ATOM   3047  O   PRO A 378     -11.908   9.304   9.763  1.00 94.22           O  
ATOM   3048  CG  PRO A 378     -10.336  12.847  12.373  1.00 94.22           C  
ATOM   3049  CD  PRO A 378      -9.203  11.977  12.838  1.00 94.22           C  
ATOM   3050  N   VAL A 379      -9.808   9.914   9.473  1.00 95.81           N  
ATOM   3051  CA  VAL A 379      -9.776   9.250   8.174  1.00 95.81           C  
ATOM   3052  C   VAL A 379      -9.921   7.742   8.361  1.00 95.81           C  
ATOM   3053  CB  VAL A 379      -8.474   9.569   7.406  1.00 95.81           C  
ATOM   3054  O   VAL A 379     -10.288   7.026   7.426  1.00 95.81           O  
ATOM   3055  CG1 VAL A 379      -7.270   8.929   8.094  1.00 95.81           C  
ATOM   3056  CG2 VAL A 379      -8.580   9.096   5.957  1.00 95.81           C  
ATOM   3057  N   ASN A 380      -9.697   7.196   9.627  1.00 96.72           N  
ATOM   3058  CA  ASN A 380      -9.721   5.755   9.855  1.00 96.72           C  
ATOM   3059  C   ASN A 380     -10.980   5.326  10.603  1.00 96.72           C  
ATOM   3060  CB  ASN A 380      -8.472   5.311  10.620  1.00 96.72           C  
ATOM   3061  O   ASN A 380     -11.202   4.134  10.822  1.00 96.72           O  
ATOM   3062  CG  ASN A 380      -7.193   5.567   9.847  1.00 96.72           C  
ATOM   3063  ND2 ASN A 380      -6.166   6.042  10.541  1.00 96.72           N  
ATOM   3064  OD1 ASN A 380      -7.129   5.340   8.636  1.00 96.72           O  
ATOM   3065  N   THR A 381     -11.840   6.246  10.966  1.00 94.97           N  
ATOM   3066  CA  THR A 381     -13.007   5.985  11.801  1.00 94.97           C  
ATOM   3067  C   THR A 381     -14.147   5.402  10.971  1.00 94.97           C  
ATOM   3068  CB  THR A 381     -13.487   7.267  12.507  1.00 94.97           C  
ATOM   3069  O   THR A 381     -14.565   5.997   9.976  1.00 94.97           O  
ATOM   3070  CG2 THR A 381     -14.673   6.980  13.421  1.00 94.97           C  
ATOM   3071  OG1 THR A 381     -12.413   7.804  13.290  1.00 94.97           O  
ATOM   3072  N   PRO A 382     -14.598   4.228  11.445  1.00 94.33           N  
ATOM   3073  CA  PRO A 382     -15.796   3.718  10.774  1.00 94.33           C  
ATOM   3074  C   PRO A 382     -17.021   4.601  11.002  1.00 94.33           C  
ATOM   3075  CB  PRO A 382     -15.993   2.337  11.406  1.00 94.33           C  
ATOM   3076  O   PRO A 382     -17.044   5.400  11.942  1.00 94.33           O  
ATOM   3077  CG  PRO A 382     -14.709   2.056  12.118  1.00 94.33           C  
ATOM   3078  CD  PRO A 382     -14.054   3.365  12.454  1.00 94.33           C  
ATOM   3079  N   LEU A 383     -18.060   4.418  10.184  1.00 93.05           N  
ATOM   3080  CA  LEU A 383     -19.289   5.189  10.329  1.00 93.05           C  
ATOM   3081  C   LEU A 383     -19.987   4.857  11.644  1.00 93.05           C  
ATOM   3082  CB  LEU A 383     -20.233   4.921   9.154  1.00 93.05           C  
ATOM   3083  O   LEU A 383     -20.553   5.740  12.292  1.00 93.05           O  
ATOM   3084  CG  LEU A 383     -19.752   5.385   7.779  1.00 93.05           C  
ATOM   3085  CD1 LEU A 383     -20.772   5.012   6.707  1.00 93.05           C  
ATOM   3086  CD2 LEU A 383     -19.497   6.888   7.780  1.00 93.05           C  
ATOM   3087  N   ARG A 384     -19.900   3.595  11.982  1.00 89.51           N  
ATOM   3088  CA  ARG A 384     -20.486   3.099  13.224  1.00 89.51           C  
ATOM   3089  C   ARG A 384     -19.578   2.066  13.883  1.00 89.51           C  
ATOM   3090  CB  ARG A 384     -21.867   2.494  12.962  1.00 89.51           C  
ATOM   3091  O   ARG A 384     -19.147   1.109  13.237  1.00 89.51           O  
ATOM   3092  CG  ARG A 384     -22.827   3.434  12.252  1.00 89.51           C  
ATOM   3093  CD  ARG A 384     -24.171   2.770  11.983  1.00 89.51           C  
ATOM   3094  NE  ARG A 384     -25.032   3.611  11.157  1.00 89.51           N  
ATOM   3095  NH1 ARG A 384     -26.738   3.747  12.709  1.00 89.51           N  
ATOM   3096  NH2 ARG A 384     -26.931   4.815  10.690  1.00 89.51           N  
ATOM   3097  CZ  ARG A 384     -26.232   4.056  11.520  1.00 89.51           C  
ATOM   3098  N   SER A 385     -19.269   2.353  15.126  1.00 90.10           N  
ATOM   3099  CA  SER A 385     -18.448   1.389  15.853  1.00 90.10           C  
ATOM   3100  C   SER A 385     -18.698   1.471  17.355  1.00 90.10           C  
ATOM   3101  CB  SER A 385     -16.965   1.621  15.561  1.00 90.10           C  
ATOM   3102  O   SER A 385     -18.760   2.565  17.920  1.00 90.10           O  
ATOM   3103  OG  SER A 385     -16.160   0.717  16.299  1.00 90.10           O  
ATOM   3104  N   PHE A 386     -19.005   0.326  17.936  1.00 91.55           N  
ATOM   3105  CA  PHE A 386     -19.121   0.225  19.386  1.00 91.55           C  
ATOM   3106  C   PHE A 386     -18.443  -1.041  19.896  1.00 91.55           C  
ATOM   3107  CB  PHE A 386     -20.592   0.240  19.811  1.00 91.55           C  
ATOM   3108  O   PHE A 386     -18.854  -2.153  19.556  1.00 91.55           O  
ATOM   3109  CG  PHE A 386     -20.794   0.206  21.302  1.00 91.55           C  
ATOM   3110  CD1 PHE A 386     -21.182  -0.966  21.939  1.00 91.55           C  
ATOM   3111  CD2 PHE A 386     -20.595   1.348  22.068  1.00 91.55           C  
ATOM   3112  CE1 PHE A 386     -21.369  -1.000  23.319  1.00 91.55           C  
ATOM   3113  CE2 PHE A 386     -20.780   1.322  23.447  1.00 91.55           C  
ATOM   3114  CZ  PHE A 386     -21.168   0.147  24.070  1.00 91.55           C  
ATOM   3115  N   ASN A 387     -17.358  -0.770  20.658  1.00 92.24           N  
ATOM   3116  CA  ASN A 387     -16.623  -1.826  21.346  1.00 92.24           C  
ATOM   3117  C   ASN A 387     -16.200  -1.392  22.747  1.00 92.24           C  
ATOM   3118  CB  ASN A 387     -15.400  -2.248  20.529  1.00 92.24           C  
ATOM   3119  O   ASN A 387     -15.191  -0.705  22.910  1.00 92.24           O  
ATOM   3120  CG  ASN A 387     -14.695  -3.455  21.116  1.00 92.24           C  
ATOM   3121  ND2 ASN A 387     -13.872  -4.112  20.307  1.00 92.24           N  
ATOM   3122  OD1 ASN A 387     -14.888  -3.795  22.286  1.00 92.24           O  
ATOM   3123  N   PRO A 388     -17.012  -1.882  23.752  1.00 91.75           N  
ATOM   3124  CA  PRO A 388     -16.818  -1.334  25.097  1.00 91.75           C  
ATOM   3125  C   PRO A 388     -15.560  -1.871  25.776  1.00 91.75           C  
ATOM   3126  CB  PRO A 388     -18.076  -1.782  25.844  1.00 91.75           C  
ATOM   3127  O   PRO A 388     -15.113  -1.315  26.783  1.00 91.75           O  
ATOM   3128  CG  PRO A 388     -18.538  -3.004  25.118  1.00 91.75           C  
ATOM   3129  CD  PRO A 388     -18.233  -2.834  23.657  1.00 91.75           C  
ATOM   3130  N   ILE A 389     -14.938  -2.889  25.182  1.00 92.32           N  
ATOM   3131  CA  ILE A 389     -13.789  -3.487  25.853  1.00 92.32           C  
ATOM   3132  C   ILE A 389     -12.512  -2.763  25.434  1.00 92.32           C  
ATOM   3133  CB  ILE A 389     -13.675  -4.997  25.541  1.00 92.32           C  
ATOM   3134  O   ILE A 389     -11.479  -2.878  26.099  1.00 92.32           O  
ATOM   3135  CG1 ILE A 389     -14.972  -5.720  25.924  1.00 92.32           C  
ATOM   3136  CG2 ILE A 389     -12.473  -5.608  26.266  1.00 92.32           C  
ATOM   3137  CD1 ILE A 389     -15.057  -7.151  25.411  1.00 92.32           C  
ATOM   3138  N   VAL A 390     -12.549  -2.045  24.323  1.00 91.80           N  
ATOM   3139  CA  VAL A 390     -11.417  -1.248  23.860  1.00 91.80           C  
ATOM   3140  C   VAL A 390     -11.493   0.154  24.459  1.00 91.80           C  
ATOM   3141  CB  VAL A 390     -11.373  -1.168  22.317  1.00 91.80           C  
ATOM   3142  O   VAL A 390     -12.304   0.977  24.027  1.00 91.80           O  
ATOM   3143  CG1 VAL A 390     -10.193  -0.315  21.855  1.00 91.80           C  
ATOM   3144  CG2 VAL A 390     -11.294  -2.568  21.713  1.00 91.80           C  
ATOM   3145  N   ARG A 391     -10.645   0.417  25.565  1.00 92.71           N  
ATOM   3146  CA  ARG A 391     -10.676   1.660  26.329  1.00 92.71           C  
ATOM   3147  C   ARG A 391      -9.268   2.207  26.541  1.00 92.71           C  
ATOM   3148  CB  ARG A 391     -11.364   1.447  27.678  1.00 92.71           C  
ATOM   3149  O   ARG A 391      -8.292   1.455  26.503  1.00 92.71           O  
ATOM   3150  CG  ARG A 391     -12.849   1.139  27.571  1.00 92.71           C  
ATOM   3151  CD  ARG A 391     -13.698   2.393  27.727  1.00 92.71           C  
ATOM   3152  NE  ARG A 391     -15.114   2.070  27.877  1.00 92.71           N  
ATOM   3153  NH1 ARG A 391     -15.776   4.242  28.304  1.00 92.71           N  
ATOM   3154  NH2 ARG A 391     -17.326   2.553  28.262  1.00 92.71           N  
ATOM   3155  CZ  ARG A 391     -16.068   2.956  28.147  1.00 92.71           C  
ATOM   3156  N   ASP A 392      -9.195   3.580  26.739  1.00 93.90           N  
ATOM   3157  CA  ASP A 392      -7.971   4.274  27.128  1.00 93.90           C  
ATOM   3158  C   ASP A 392      -6.878   4.090  26.077  1.00 93.90           C  
ATOM   3159  CB  ASP A 392      -7.481   3.776  28.489  1.00 93.90           C  
ATOM   3160  O   ASP A 392      -7.167   3.993  24.883  1.00 93.90           O  
ATOM   3161  CG  ASP A 392      -8.496   3.989  29.599  1.00 93.90           C  
ATOM   3162  OD1 ASP A 392      -9.310   4.933  29.507  1.00 93.90           O  
ATOM   3163  OD2 ASP A 392      -8.479   3.208  30.575  1.00 93.90           O  
ATOM   3164  N   GLY A 393      -5.530   4.216  26.518  1.00 92.09           N  
ATOM   3165  CA  GLY A 393      -4.409   4.127  25.597  1.00 92.09           C  
ATOM   3166  C   GLY A 393      -3.907   5.482  25.136  1.00 92.09           C  
ATOM   3167  O   GLY A 393      -4.592   6.493  25.301  1.00 92.09           O  
ATOM   3168  N   GLN A 394      -2.752   5.498  24.658  1.00 91.91           N  
ATOM   3169  CA  GLN A 394      -2.128   6.728  24.182  1.00 91.91           C  
ATOM   3170  C   GLN A 394      -2.954   7.371  23.071  1.00 91.91           C  
ATOM   3171  CB  GLN A 394      -0.707   6.453  23.687  1.00 91.91           C  
ATOM   3172  O   GLN A 394      -3.427   6.682  22.164  1.00 91.91           O  
ATOM   3173  CG  GLN A 394       0.064   7.708  23.303  1.00 91.91           C  
ATOM   3174  CD  GLN A 394       1.515   7.424  22.960  1.00 91.91           C  
ATOM   3175  NE2 GLN A 394       2.248   8.463  22.575  1.00 91.91           N  
ATOM   3176  OE1 GLN A 394       1.973   6.280  23.040  1.00 91.91           O  
ATOM   3177  N   MET A 395      -3.195   8.638  23.309  1.00 89.72           N  
ATOM   3178  CA  MET A 395      -3.889   9.496  22.353  1.00 89.72           C  
ATOM   3179  C   MET A 395      -5.340   9.059  22.183  1.00 89.72           C  
ATOM   3180  CB  MET A 395      -3.176   9.481  21.000  1.00 89.72           C  
ATOM   3181  O   MET A 395      -5.877   9.093  21.074  1.00 89.72           O  
ATOM   3182  CG  MET A 395      -1.783  10.088  21.035  1.00 89.72           C  
ATOM   3183  SD  MET A 395      -1.806  11.877  21.443  1.00 89.72           S  
ATOM   3184  CE  MET A 395      -2.410  12.556  19.872  1.00 89.72           C  
ATOM   3185  N   ASN A 396      -5.961   8.620  23.221  1.00 92.49           N  
ATOM   3186  CA  ASN A 396      -7.412   8.482  23.273  1.00 92.49           C  
ATOM   3187  C   ASN A 396      -8.104   9.841  23.303  1.00 92.49           C  
ATOM   3188  CB  ASN A 396      -7.828   7.647  24.487  1.00 92.49           C  
ATOM   3189  O   ASN A 396      -8.010  10.570  24.292  1.00 92.49           O  
ATOM   3190  CG  ASN A 396      -9.291   7.252  24.449  1.00 92.49           C  
ATOM   3191  ND2 ASN A 396      -9.553   5.950  24.434  1.00 92.49           N  
ATOM   3192  OD1 ASN A 396     -10.179   8.109  24.433  1.00 92.49           O  
ATOM   3193  N   VAL A 397      -8.941  10.181  22.242  1.00 90.53           N  
ATOM   3194  CA  VAL A 397      -9.409  11.559  22.142  1.00 90.53           C  
ATOM   3195  C   VAL A 397     -10.873  11.577  21.705  1.00 90.53           C  
ATOM   3196  CB  VAL A 397      -8.549  12.381  21.155  1.00 90.53           C  
ATOM   3197  O   VAL A 397     -11.394  12.619  21.300  1.00 90.53           O  
ATOM   3198  CG1 VAL A 397      -7.137  12.576  21.704  1.00 90.53           C  
ATOM   3199  CG2 VAL A 397      -8.506  11.698  19.790  1.00 90.53           C  
ATOM   3200  N   ASN A 398     -11.550  10.404  21.815  1.00 88.74           N  
ATOM   3201  CA  ASN A 398     -12.906  10.378  21.279  1.00 88.74           C  
ATOM   3202  C   ASN A 398     -13.946  10.274  22.391  1.00 88.74           C  
ATOM   3203  CB  ASN A 398     -13.070   9.223  20.289  1.00 88.74           C  
ATOM   3204  O   ASN A 398     -15.082   9.863  22.148  1.00 88.74           O  
ATOM   3205  CG  ASN A 398     -12.920   7.865  20.947  1.00 88.74           C  
ATOM   3206  ND2 ASN A 398     -13.199   6.808  20.193  1.00 88.74           N  
ATOM   3207  OD1 ASN A 398     -12.558   7.767  22.122  1.00 88.74           O  
ATOM   3208  N   GLY A 399     -13.499  10.640  23.699  1.00 91.48           N  
ATOM   3209  CA  GLY A 399     -14.430  10.571  24.814  1.00 91.48           C  
ATOM   3210  C   GLY A 399     -14.394   9.239  25.539  1.00 91.48           C  
ATOM   3211  O   GLY A 399     -15.024   9.079  26.587  1.00 91.48           O  
ATOM   3212  N   ASN A 400     -13.794   8.205  24.921  1.00 93.93           N  
ATOM   3213  CA  ASN A 400     -13.514   6.923  25.560  1.00 93.93           C  
ATOM   3214  C   ASN A 400     -14.798   6.212  25.976  1.00 93.93           C  
ATOM   3215  CB  ASN A 400     -12.598   7.116  26.770  1.00 93.93           C  
ATOM   3216  O   ASN A 400     -14.876   5.651  27.070  1.00 93.93           O  
ATOM   3217  CG  ASN A 400     -11.859   5.847  27.151  1.00 93.93           C  
ATOM   3218  ND2 ASN A 400     -11.586   5.685  28.440  1.00 93.93           N  
ATOM   3219  OD1 ASN A 400     -11.537   5.021  26.293  1.00 93.93           O  
ATOM   3220  N   LEU A 401     -15.937   6.476  25.162  1.00 92.49           N  
ATOM   3221  CA  LEU A 401     -17.231   5.816  25.298  1.00 92.49           C  
ATOM   3222  C   LEU A 401     -17.919   6.229  26.595  1.00 92.49           C  
ATOM   3223  CB  LEU A 401     -17.063   4.295  25.257  1.00 92.49           C  
ATOM   3224  O   LEU A 401     -18.791   5.515  27.094  1.00 92.49           O  
ATOM   3225  CG  LEU A 401     -16.469   3.712  23.974  1.00 92.49           C  
ATOM   3226  CD1 LEU A 401     -16.349   2.196  24.086  1.00 92.49           C  
ATOM   3227  CD2 LEU A 401     -17.319   4.099  22.768  1.00 92.49           C  
ATOM   3228  N   GLY A 402     -17.476   7.273  27.307  1.00 93.62           N  
ATOM   3229  CA  GLY A 402     -18.138   7.847  28.469  1.00 93.62           C  
ATOM   3230  C   GLY A 402     -18.259   6.875  29.627  1.00 93.62           C  
ATOM   3231  O   GLY A 402     -17.309   6.155  29.942  1.00 93.62           O  
ATOM   3232  N   ALA A 403     -19.424   6.845  30.255  1.00 94.65           N  
ATOM   3233  CA  ALA A 403     -19.690   6.082  31.472  1.00 94.65           C  
ATOM   3234  C   ALA A 403     -20.103   4.650  31.142  1.00 94.65           C  
ATOM   3235  CB  ALA A 403     -20.771   6.767  32.303  1.00 94.65           C  
ATOM   3236  O   ALA A 403     -20.497   3.891  32.031  1.00 94.65           O  
ATOM   3237  N   ASN A 404     -20.031   4.276  29.868  1.00 94.42           N  
ATOM   3238  CA  ASN A 404     -20.364   2.901  29.510  1.00 94.42           C  
ATOM   3239  C   ASN A 404     -19.486   1.900  30.255  1.00 94.42           C  
ATOM   3240  CB  ASN A 404     -20.239   2.695  27.999  1.00 94.42           C  
ATOM   3241  O   ASN A 404     -18.313   2.170  30.516  1.00 94.42           O  
ATOM   3242  CG  ASN A 404     -21.321   3.417  27.220  1.00 94.42           C  
ATOM   3243  ND2 ASN A 404     -20.936   4.465  26.502  1.00 94.42           N  
ATOM   3244  OD1 ASN A 404     -22.494   3.037  27.265  1.00 94.42           O  
ATOM   3245  N   PRO A 405     -20.110   0.778  30.657  1.00 94.45           N  
ATOM   3246  CA  PRO A 405     -19.257  -0.258  31.242  1.00 94.45           C  
ATOM   3247  C   PRO A 405     -18.191  -0.763  30.272  1.00 94.45           C  
ATOM   3248  CB  PRO A 405     -20.246  -1.372  31.594  1.00 94.45           C  
ATOM   3249  O   PRO A 405     -18.430  -0.820  29.063  1.00 94.45           O  
ATOM   3250  CG  PRO A 405     -21.415  -1.145  30.691  1.00 94.45           C  
ATOM   3251  CD  PRO A 405     -21.499   0.322  30.380  1.00 94.45           C  
ATOM   3252  N   ASN A 406     -17.052  -0.953  30.825  1.00 94.53           N  
ATOM   3253  CA  ASN A 406     -15.911  -1.335  29.998  1.00 94.53           C  
ATOM   3254  C   ASN A 406     -15.916  -2.830  29.693  1.00 94.53           C  
ATOM   3255  CB  ASN A 406     -14.599  -0.935  30.676  1.00 94.53           C  
ATOM   3256  O   ASN A 406     -14.865  -3.418  29.430  1.00 94.53           O  
ATOM   3257  CG  ASN A 406     -14.442  -1.551  32.052  1.00 94.53           C  
ATOM   3258  ND2 ASN A 406     -13.341  -1.230  32.723  1.00 94.53           N  
ATOM   3259  OD1 ASN A 406     -15.301  -2.309  32.509  1.00 94.53           O  
ATOM   3260  N   TYR A 407     -17.019  -3.507  29.804  1.00 93.96           N  
ATOM   3261  CA  TYR A 407     -17.318  -4.893  29.461  1.00 93.96           C  
ATOM   3262  C   TYR A 407     -18.776  -5.050  29.044  1.00 93.96           C  
ATOM   3263  CB  TYR A 407     -17.012  -5.818  30.643  1.00 93.96           C  
ATOM   3264  O   TYR A 407     -19.542  -4.083  29.067  1.00 93.96           O  
ATOM   3265  CG  TYR A 407     -17.966  -5.660  31.801  1.00 93.96           C  
ATOM   3266  CD1 TYR A 407     -17.913  -4.538  32.625  1.00 93.96           C  
ATOM   3267  CD2 TYR A 407     -18.923  -6.631  32.075  1.00 93.96           C  
ATOM   3268  CE1 TYR A 407     -18.789  -4.388  33.695  1.00 93.96           C  
ATOM   3269  CE2 TYR A 407     -19.804  -6.493  33.142  1.00 93.96           C  
ATOM   3270  OH  TYR A 407     -20.600  -5.227  35.003  1.00 93.96           O  
ATOM   3271  CZ  TYR A 407     -19.730  -5.369  33.945  1.00 93.96           C  
ATOM   3272  N   GLN A 408     -19.189  -6.189  28.583  1.00 92.48           N  
ATOM   3273  CA  GLN A 408     -20.564  -6.475  28.187  1.00 92.48           C  
ATOM   3274  C   GLN A 408     -21.446  -6.725  29.407  1.00 92.48           C  
ATOM   3275  CB  GLN A 408     -20.612  -7.681  27.248  1.00 92.48           C  
ATOM   3276  O   GLN A 408     -21.609  -7.868  29.838  1.00 92.48           O  
ATOM   3277  CG  GLN A 408     -19.830  -7.487  25.956  1.00 92.48           C  
ATOM   3278  CD  GLN A 408     -18.494  -8.206  25.965  1.00 92.48           C  
ATOM   3279  NE2 GLN A 408     -17.832  -8.241  24.813  1.00 92.48           N  
ATOM   3280  OE1 GLN A 408     -18.060  -8.725  26.998  1.00 92.48           O  
ATOM   3281  N   SER A 409     -21.991  -5.660  29.957  1.00 93.16           N  
ATOM   3282  CA  SER A 409     -22.759  -5.743  31.195  1.00 93.16           C  
ATOM   3283  C   SER A 409     -24.207  -6.138  30.922  1.00 93.16           C  
ATOM   3284  CB  SER A 409     -22.718  -4.409  31.942  1.00 93.16           C  
ATOM   3285  O   SER A 409     -24.728  -5.891  29.832  1.00 93.16           O  
ATOM   3286  OG  SER A 409     -23.482  -3.428  31.262  1.00 93.16           O  
ATOM   3287  N   SER A 410     -24.818  -6.811  31.782  1.00 94.10           N  
ATOM   3288  CA  SER A 410     -26.222  -7.199  31.699  1.00 94.10           C  
ATOM   3289  C   SER A 410     -27.140  -5.995  31.882  1.00 94.10           C  
ATOM   3290  CB  SER A 410     -26.547  -8.262  32.750  1.00 94.10           C  
ATOM   3291  O   SER A 410     -28.296  -6.020  31.455  1.00 94.10           O  
ATOM   3292  OG  SER A 410     -26.263  -7.785  34.053  1.00 94.10           O  
ATOM   3293  N   TYR A 411     -26.743  -4.890  32.423  1.00 95.15           N  
ATOM   3294  CA  TYR A 411     -27.601  -3.746  32.712  1.00 95.15           C  
ATOM   3295  C   TYR A 411     -27.517  -2.707  31.601  1.00 95.15           C  
ATOM   3296  CB  TYR A 411     -27.215  -3.110  34.051  1.00 95.15           C  
ATOM   3297  O   TYR A 411     -28.250  -1.715  31.613  1.00 95.15           O  
ATOM   3298  CG  TYR A 411     -25.736  -2.844  34.193  1.00 95.15           C  
ATOM   3299  CD1 TYR A 411     -24.910  -3.738  34.871  1.00 95.15           C  
ATOM   3300  CD2 TYR A 411     -25.162  -1.699  33.652  1.00 95.15           C  
ATOM   3301  CE1 TYR A 411     -23.547  -3.496  35.006  1.00 95.15           C  
ATOM   3302  CE2 TYR A 411     -23.800  -1.447  33.781  1.00 95.15           C  
ATOM   3303  OH  TYR A 411     -21.653  -2.106  34.589  1.00 95.15           O  
ATOM   3304  CZ  TYR A 411     -23.002  -2.350  34.458  1.00 95.15           C  
ATOM   3305  N   ARG A 412     -26.671  -2.800  30.658  1.00 93.22           N  
ATOM   3306  CA  ARG A 412     -26.630  -2.093  29.382  1.00 93.22           C  
ATOM   3307  C   ARG A 412     -26.409  -3.062  28.226  1.00 93.22           C  
ATOM   3308  CB  ARG A 412     -25.530  -1.029  29.392  1.00 93.22           C  
ATOM   3309  O   ARG A 412     -25.273  -3.275  27.796  1.00 93.22           O  
ATOM   3310  CG  ARG A 412     -25.542  -0.119  28.174  1.00 93.22           C  
ATOM   3311  CD  ARG A 412     -24.487   0.974  28.276  1.00 93.22           C  
ATOM   3312  NE  ARG A 412     -24.410   1.765  27.051  1.00 93.22           N  
ATOM   3313  NH1 ARG A 412     -23.116   3.443  27.971  1.00 93.22           N  
ATOM   3314  NH2 ARG A 412     -23.755   3.557  25.772  1.00 93.22           N  
ATOM   3315  CZ  ARG A 412     -23.761   2.920  26.934  1.00 93.22           C  
ATOM   3316  N   PRO A 413     -27.423  -3.706  27.856  1.00 91.66           N  
ATOM   3317  CA  PRO A 413     -27.283  -4.786  26.877  1.00 91.66           C  
ATOM   3318  C   PRO A 413     -26.884  -4.279  25.493  1.00 91.66           C  
ATOM   3319  CB  PRO A 413     -28.677  -5.417  26.846  1.00 91.66           C  
ATOM   3320  O   PRO A 413     -27.253  -3.166  25.109  1.00 91.66           O  
ATOM   3321  CG  PRO A 413     -29.597  -4.336  27.313  1.00 91.66           C  
ATOM   3322  CD  PRO A 413     -28.841  -3.440  28.253  1.00 91.66           C  
ATOM   3323  N   VAL A 414     -25.982  -5.046  24.733  1.00 92.02           N  
ATOM   3324  CA  VAL A 414     -25.591  -4.816  23.346  1.00 92.02           C  
ATOM   3325  C   VAL A 414     -26.267  -5.843  22.441  1.00 92.02           C  
ATOM   3326  CB  VAL A 414     -24.057  -4.878  23.171  1.00 92.02           C  
ATOM   3327  O   VAL A 414     -26.627  -6.934  22.890  1.00 92.02           O  
ATOM   3328  CG1 VAL A 414     -23.378  -3.756  23.955  1.00 92.02           C  
ATOM   3329  CG2 VAL A 414     -23.525  -6.240  23.612  1.00 92.02           C  
ATOM   3330  N   THR A 415     -26.556  -5.454  21.232  1.00 91.54           N  
ATOM   3331  CA  THR A 415     -27.160  -6.346  20.248  1.00 91.54           C  
ATOM   3332  C   THR A 415     -26.088  -6.993  19.375  1.00 91.54           C  
ATOM   3333  CB  THR A 415     -28.166  -5.594  19.357  1.00 91.54           C  
ATOM   3334  O   THR A 415     -25.122  -6.337  18.980  1.00 91.54           O  
ATOM   3335  CG2 THR A 415     -28.832  -6.539  18.362  1.00 91.54           C  
ATOM   3336  OG1 THR A 415     -29.175  -4.999  20.183  1.00 91.54           O  
ATOM   3337  N   TYR A 416     -26.400  -8.281  19.157  1.00 90.11           N  
ATOM   3338  CA  TYR A 416     -25.481  -9.040  18.317  1.00 90.11           C  
ATOM   3339  C   TYR A 416     -26.153  -9.462  17.016  1.00 90.11           C  
ATOM   3340  CB  TYR A 416     -24.967 -10.275  19.063  1.00 90.11           C  
ATOM   3341  O   TYR A 416     -27.303  -9.907  17.019  1.00 90.11           O  
ATOM   3342  CG  TYR A 416     -24.237  -9.951  20.344  1.00 90.11           C  
ATOM   3343  CD1 TYR A 416     -22.891  -9.589  20.329  1.00 90.11           C  
ATOM   3344  CD2 TYR A 416     -24.889 -10.006  21.571  1.00 90.11           C  
ATOM   3345  CE1 TYR A 416     -22.214  -9.291  21.507  1.00 90.11           C  
ATOM   3346  CE2 TYR A 416     -24.222  -9.710  22.754  1.00 90.11           C  
ATOM   3347  OH  TYR A 416     -22.220  -9.060  23.881  1.00 90.11           O  
ATOM   3348  CZ  TYR A 416     -22.886  -9.354  22.712  1.00 90.11           C  
ATOM   3349  N   LYS A 417     -25.463  -9.195  15.968  1.00 86.39           N  
ATOM   3350  CA  LYS A 417     -25.915  -9.742  14.692  1.00 86.39           C  
ATOM   3351  C   LYS A 417     -25.438 -11.181  14.511  1.00 86.39           C  
ATOM   3352  CB  LYS A 417     -25.421  -8.877  13.532  1.00 86.39           C  
ATOM   3353  O   LYS A 417     -24.266 -11.486  14.746  1.00 86.39           O  
ATOM   3354  CG  LYS A 417     -26.109  -9.167  12.206  1.00 86.39           C  
ATOM   3355  CD  LYS A 417     -25.706  -8.163  11.135  1.00 86.39           C  
ATOM   3356  CE  LYS A 417     -26.361  -8.477   9.797  1.00 86.39           C  
ATOM   3357  NZ  LYS A 417     -25.987  -7.481   8.749  1.00 86.39           N  
ATOM   3358  N   ALA A 418     -26.377 -12.081  14.275  1.00 81.57           N  
ATOM   3359  CA  ALA A 418     -26.032 -13.491  14.111  1.00 81.57           C  
ATOM   3360  C   ALA A 418     -24.998 -13.677  13.004  1.00 81.57           C  
ATOM   3361  CB  ALA A 418     -27.283 -14.312  13.809  1.00 81.57           C  
ATOM   3362  O   ALA A 418     -25.095 -13.054  11.944  1.00 81.57           O  
ATOM   3363  N   SER A 419     -23.906 -14.391  13.447  1.00 73.81           N  
ATOM   3364  CA  SER A 419     -22.977 -14.839  12.414  1.00 73.81           C  
ATOM   3365  C   SER A 419     -23.540 -16.025  11.640  1.00 73.81           C  
ATOM   3366  CB  SER A 419     -21.630 -15.216  13.032  1.00 73.81           C  
ATOM   3367  O   SER A 419     -24.427 -16.728  12.129  1.00 73.81           O  
ATOM   3368  OG  SER A 419     -21.785 -16.264  13.975  1.00 73.81           O  
ATOM   3369  N   GLY A 420     -23.642 -15.982  10.352  1.00 73.09           N  
ATOM   3370  CA  GLY A 420     -23.966 -17.139   9.532  1.00 73.09           C  
ATOM   3371  C   GLY A 420     -23.246 -18.401   9.969  1.00 73.09           C  
ATOM   3372  O   GLY A 420     -22.560 -18.407  10.993  1.00 73.09           O  
ATOM   3373  N   LYS A 421     -23.587 -19.656   9.545  1.00 74.50           N  
ATOM   3374  CA  LYS A 421     -23.116 -21.001   9.858  1.00 74.50           C  
ATOM   3375  C   LYS A 421     -21.619 -21.136   9.591  1.00 74.50           C  
ATOM   3376  CB  LYS A 421     -23.888 -22.043   9.049  1.00 74.50           C  
ATOM   3377  O   LYS A 421     -20.993 -22.110  10.013  1.00 74.50           O  
ATOM   3378  CG  LYS A 421     -25.322 -22.251   9.514  1.00 74.50           C  
ATOM   3379  CD  LYS A 421     -25.979 -23.423   8.797  1.00 74.50           C  
ATOM   3380  CE  LYS A 421     -27.411 -23.636   9.267  1.00 74.50           C  
ATOM   3381  NZ  LYS A 421     -28.048 -24.806   8.592  1.00 74.50           N  
ATOM   3382  N   GLY A 422     -20.823 -19.998   9.376  1.00 69.85           N  
ATOM   3383  CA  GLY A 422     -19.465 -20.223   8.907  1.00 69.85           C  
ATOM   3384  C   GLY A 422     -19.399 -21.101   7.671  1.00 69.85           C  
ATOM   3385  O   GLY A 422     -20.351 -21.820   7.362  1.00 69.85           O  
ATOM   3386  N   THR A 423     -18.286 -20.904   6.804  1.00 75.73           N  
ATOM   3387  CA  THR A 423     -18.143 -21.672   5.573  1.00 75.73           C  
ATOM   3388  C   THR A 423     -18.161 -23.170   5.864  1.00 75.73           C  
ATOM   3389  CB  THR A 423     -16.843 -21.306   4.833  1.00 75.73           C  
ATOM   3390  O   THR A 423     -17.512 -23.632   6.805  1.00 75.73           O  
ATOM   3391  CG2 THR A 423     -16.917 -19.898   4.253  1.00 75.73           C  
ATOM   3392  OG1 THR A 423     -15.743 -21.376   5.750  1.00 75.73           O  
ATOM   3393  N   VAL A 424     -19.018 -23.985   5.181  1.00 76.50           N  
ATOM   3394  CA  VAL A 424     -19.316 -25.387   5.454  1.00 76.50           C  
ATOM   3395  C   VAL A 424     -18.242 -26.275   4.829  1.00 76.50           C  
ATOM   3396  CB  VAL A 424     -20.712 -25.784   4.923  1.00 76.50           C  
ATOM   3397  O   VAL A 424     -17.915 -27.335   5.366  1.00 76.50           O  
ATOM   3398  CG1 VAL A 424     -21.541 -26.443   6.024  1.00 76.50           C  
ATOM   3399  CG2 VAL A 424     -21.437 -24.561   4.363  1.00 76.50           C  
ATOM   3400  N   SER A 425     -17.504 -25.832   3.728  1.00 77.47           N  
ATOM   3401  CA  SER A 425     -16.495 -26.557   2.963  1.00 77.47           C  
ATOM   3402  C   SER A 425     -15.202 -25.755   2.854  1.00 77.47           C  
ATOM   3403  CB  SER A 425     -17.018 -26.889   1.565  1.00 77.47           C  
ATOM   3404  O   SER A 425     -15.212 -24.530   2.993  1.00 77.47           O  
ATOM   3405  OG  SER A 425     -17.131 -25.715   0.778  1.00 77.47           O  
ATOM   3406  N   HIS A 426     -13.916 -26.372   3.005  1.00 86.75           N  
ATOM   3407  CA  HIS A 426     -12.552 -25.861   2.920  1.00 86.75           C  
ATOM   3408  C   HIS A 426     -12.149 -25.149   4.206  1.00 86.75           C  
ATOM   3409  CB  HIS A 426     -12.409 -24.914   1.727  1.00 86.75           C  
ATOM   3410  O   HIS A 426     -11.128 -24.458   4.244  1.00 86.75           O  
ATOM   3411  CG  HIS A 426     -12.413 -25.610   0.404  1.00 86.75           C  
ATOM   3412  CD2 HIS A 426     -12.831 -26.849   0.052  1.00 86.75           C  
ATOM   3413  ND1 HIS A 426     -11.939 -25.021  -0.748  1.00 86.75           N  
ATOM   3414  CE1 HIS A 426     -12.068 -25.869  -1.755  1.00 86.75           C  
ATOM   3415  NE2 HIS A 426     -12.606 -26.986  -1.295  1.00 86.75           N  
ATOM   3416  N   GLU A 427     -13.052 -25.071   5.237  1.00 87.17           N  
ATOM   3417  CA  GLU A 427     -12.674 -24.548   6.546  1.00 87.17           C  
ATOM   3418  C   GLU A 427     -12.770 -25.628   7.621  1.00 87.17           C  
ATOM   3419  CB  GLU A 427     -13.552 -23.352   6.922  1.00 87.17           C  
ATOM   3420  O   GLU A 427     -12.991 -25.324   8.795  1.00 87.17           O  
ATOM   3421  CG  GLU A 427     -13.277 -22.103   6.097  1.00 87.17           C  
ATOM   3422  CD  GLU A 427     -11.916 -21.487   6.377  1.00 87.17           C  
ATOM   3423  OE1 GLU A 427     -11.404 -20.730   5.521  1.00 87.17           O  
ATOM   3424  OE2 GLU A 427     -11.356 -21.764   7.461  1.00 87.17           O  
ATOM   3425  N   LYS A 428     -12.682 -26.842   7.182  1.00 86.49           N  
ATOM   3426  CA  LYS A 428     -12.568 -27.989   8.079  1.00 86.49           C  
ATOM   3427  C   LYS A 428     -11.133 -28.506   8.129  1.00 86.49           C  
ATOM   3428  CB  LYS A 428     -13.514 -29.109   7.641  1.00 86.49           C  
ATOM   3429  O   LYS A 428     -10.592 -28.950   7.115  1.00 86.49           O  
ATOM   3430  CG  LYS A 428     -14.989 -28.761   7.775  1.00 86.49           C  
ATOM   3431  CD  LYS A 428     -15.878 -29.937   7.393  1.00 86.49           C  
ATOM   3432  CE  LYS A 428     -17.354 -29.571   7.466  1.00 86.49           C  
ATOM   3433  NZ  LYS A 428     -18.229 -30.719   7.082  1.00 86.49           N  
ATOM   3434  N   TRP A 429     -10.472 -28.339   9.268  1.00 87.88           N  
ATOM   3435  CA  TRP A 429      -9.053 -28.667   9.359  1.00 87.88           C  
ATOM   3436  C   TRP A 429      -8.832 -29.890  10.243  1.00 87.88           C  
ATOM   3437  CB  TRP A 429      -8.260 -27.476   9.906  1.00 87.88           C  
ATOM   3438  O   TRP A 429      -9.395 -29.983  11.336  1.00 87.88           O  
ATOM   3439  CG  TRP A 429      -8.459 -26.206   9.134  1.00 87.88           C  
ATOM   3440  CD1 TRP A 429      -9.301 -25.176   9.446  1.00 87.88           C  
ATOM   3441  CD2 TRP A 429      -7.803 -25.835   7.918  1.00 87.88           C  
ATOM   3442  CE2 TRP A 429      -8.297 -24.564   7.548  1.00 87.88           C  
ATOM   3443  CE3 TRP A 429      -6.845 -26.453   7.104  1.00 87.88           C  
ATOM   3444  NE1 TRP A 429      -9.209 -24.185   8.496  1.00 87.88           N  
ATOM   3445  CH2 TRP A 429      -6.926 -24.527   5.620  1.00 87.88           C  
ATOM   3446  CZ2 TRP A 429      -7.864 -23.900   6.398  1.00 87.88           C  
ATOM   3447  CZ3 TRP A 429      -6.415 -25.790   5.960  1.00 87.88           C  
ATOM   3448  N   THR A 430      -8.197 -30.984   9.739  1.00 88.68           N  
ATOM   3449  CA  THR A 430      -7.638 -32.121  10.460  1.00 88.68           C  
ATOM   3450  C   THR A 430      -6.224 -32.428   9.975  1.00 88.68           C  
ATOM   3451  CB  THR A 430      -8.520 -33.373  10.301  1.00 88.68           C  
ATOM   3452  O   THR A 430      -5.914 -32.247   8.795  1.00 88.68           O  
ATOM   3453  CG2 THR A 430      -9.934 -33.118  10.814  1.00 88.68           C  
ATOM   3454  OG1 THR A 430      -8.584 -33.732   8.915  1.00 88.68           O  
ATOM   3455  N   GLY A 431      -5.275 -32.281  10.815  1.00 90.09           N  
ATOM   3456  CA  GLY A 431      -3.937 -32.611  10.353  1.00 90.09           C  
ATOM   3457  C   GLY A 431      -2.859 -32.297  11.374  1.00 90.09           C  
ATOM   3458  O   GLY A 431      -3.159 -31.871  12.491  1.00 90.09           O  
ATOM   3459  N   GLU A 432      -1.483 -32.718  11.043  1.00 94.25           N  
ATOM   3460  CA  GLU A 432      -0.307 -32.453  11.867  1.00 94.25           C  
ATOM   3461  C   GLU A 432       0.229 -31.045  11.626  1.00 94.25           C  
ATOM   3462  CB  GLU A 432       0.787 -33.487  11.591  1.00 94.25           C  
ATOM   3463  O   GLU A 432       0.146 -30.526  10.510  1.00 94.25           O  
ATOM   3464  CG  GLU A 432       0.388 -34.913  11.942  1.00 94.25           C  
ATOM   3465  CD  GLU A 432       1.465 -35.936  11.617  1.00 94.25           C  
ATOM   3466  OE1 GLU A 432       1.301 -37.125  11.971  1.00 94.25           O  
ATOM   3467  OE2 GLU A 432       2.483 -35.544  11.003  1.00 94.25           O  
ATOM   3468  N   ALA A 433       0.616 -30.455  12.673  1.00 93.09           N  
ATOM   3469  CA  ALA A 433       1.382 -29.217  12.545  1.00 93.09           C  
ATOM   3470  C   ALA A 433       2.754 -29.482  11.932  1.00 93.09           C  
ATOM   3471  CB  ALA A 433       1.532 -28.542  13.906  1.00 93.09           C  
ATOM   3472  O   ALA A 433       3.512 -30.318  12.429  1.00 93.09           O  
ATOM   3473  N   THR A 434       3.114 -28.788  10.701  1.00 92.21           N  
ATOM   3474  CA  THR A 434       4.366 -29.028   9.993  1.00 92.21           C  
ATOM   3475  C   THR A 434       5.081 -27.713   9.696  1.00 92.21           C  
ATOM   3476  CB  THR A 434       4.125 -29.793   8.678  1.00 92.21           C  
ATOM   3477  O   THR A 434       4.478 -26.641   9.780  1.00 92.21           O  
ATOM   3478  CG2 THR A 434       3.418 -31.119   8.934  1.00 92.21           C  
ATOM   3479  OG1 THR A 434       3.315 -28.992   7.808  1.00 92.21           O  
ATOM   3480  N   TRP A 435       6.446 -27.876   9.461  1.00 88.45           N  
ATOM   3481  CA  TRP A 435       7.243 -26.803   8.876  1.00 88.45           C  
ATOM   3482  C   TRP A 435       7.293 -26.929   7.357  1.00 88.45           C  
ATOM   3483  CB  TRP A 435       8.663 -26.815   9.448  1.00 88.45           C  
ATOM   3484  O   TRP A 435       7.705 -27.963   6.826  1.00 88.45           O  
ATOM   3485  CG  TRP A 435       8.719 -26.709  10.943  1.00 88.45           C  
ATOM   3486  CD1 TRP A 435       8.686 -27.737  11.843  1.00 88.45           C  
ATOM   3487  CD2 TRP A 435       8.811 -25.505  11.711  1.00 88.45           C  
ATOM   3488  CE2 TRP A 435       8.831 -25.879  13.073  1.00 88.45           C  
ATOM   3489  CE3 TRP A 435       8.880 -24.145  11.379  1.00 88.45           C  
ATOM   3490  NE1 TRP A 435       8.753 -27.245  13.126  1.00 88.45           N  
ATOM   3491  CH2 TRP A 435       8.984 -23.617  13.752  1.00 88.45           C  
ATOM   3492  CZ2 TRP A 435       8.917 -24.940  14.104  1.00 88.45           C  
ATOM   3493  CZ3 TRP A 435       8.966 -23.213  12.407  1.00 88.45           C  
ATOM   3494  N   ALA A 436       6.707 -25.989   6.677  1.00 85.35           N  
ATOM   3495  CA  ALA A 436       6.619 -26.172   5.230  1.00 85.35           C  
ATOM   3496  C   ALA A 436       6.953 -24.878   4.493  1.00 85.35           C  
ATOM   3497  CB  ALA A 436       5.226 -26.658   4.839  1.00 85.35           C  
ATOM   3498  O   ALA A 436       6.839 -23.787   5.058  1.00 85.35           O  
ATOM   3499  N   VAL A 437       7.562 -25.039   3.279  1.00 85.07           N  
ATOM   3500  CA  VAL A 437       7.623 -23.979   2.278  1.00 85.07           C  
ATOM   3501  C   VAL A 437       6.464 -24.128   1.295  1.00 85.07           C  
ATOM   3502  CB  VAL A 437       8.970 -23.990   1.520  1.00 85.07           C  
ATOM   3503  O   VAL A 437       5.946 -25.230   1.099  1.00 85.07           O  
ATOM   3504  CG1 VAL A 437      10.119 -23.616   2.455  1.00 85.07           C  
ATOM   3505  CG2 VAL A 437       9.214 -25.360   0.889  1.00 85.07           C  
ATOM   3506  N   PHE A 438       5.907 -22.996   0.933  1.00 85.66           N  
ATOM   3507  CA  PHE A 438       4.732 -23.003   0.070  1.00 85.66           C  
ATOM   3508  C   PHE A 438       4.917 -23.976  -1.089  1.00 85.66           C  
ATOM   3509  CB  PHE A 438       4.449 -21.596  -0.467  1.00 85.66           C  
ATOM   3510  O   PHE A 438       4.025 -24.774  -1.385  1.00 85.66           O  
ATOM   3511  CG  PHE A 438       3.119 -21.467  -1.159  1.00 85.66           C  
ATOM   3512  CD1 PHE A 438       3.018 -21.623  -2.536  1.00 85.66           C  
ATOM   3513  CD2 PHE A 438       1.969 -21.188  -0.432  1.00 85.66           C  
ATOM   3514  CE1 PHE A 438       1.788 -21.504  -3.179  1.00 85.66           C  
ATOM   3515  CE2 PHE A 438       0.736 -21.067  -1.068  1.00 85.66           C  
ATOM   3516  CZ  PHE A 438       0.648 -21.225  -2.441  1.00 85.66           C  
ATOM   3517  N   GLY A 439       6.023 -23.941  -1.812  1.00 84.11           N  
ATOM   3518  CA  GLY A 439       6.321 -24.824  -2.929  1.00 84.11           C  
ATOM   3519  C   GLY A 439       7.624 -24.484  -3.627  1.00 84.11           C  
ATOM   3520  O   GLY A 439       8.116 -23.359  -3.521  1.00 84.11           O  
ATOM   3521  N   ASP A 440       8.200 -25.549  -4.281  1.00 90.58           N  
ATOM   3522  CA  ASP A 440       9.417 -25.354  -5.063  1.00 90.58           C  
ATOM   3523  C   ASP A 440       9.108 -24.691  -6.403  1.00 90.58           C  
ATOM   3524  CB  ASP A 440      10.130 -26.688  -5.288  1.00 90.58           C  
ATOM   3525  O   ASP A 440       7.970 -24.736  -6.876  1.00 90.58           O  
ATOM   3526  CG  ASP A 440      10.668 -27.297  -4.005  1.00 90.58           C  
ATOM   3527  OD1 ASP A 440      11.180 -26.551  -3.143  1.00 90.58           O  
ATOM   3528  OD2 ASP A 440      10.581 -28.536  -3.856  1.00 90.58           O  
ATOM   3529  N   VAL A 441      10.139 -23.975  -6.910  1.00 93.89           N  
ATOM   3530  CA  VAL A 441      10.046 -23.460  -8.272  1.00 93.89           C  
ATOM   3531  C   VAL A 441      10.006 -24.622  -9.262  1.00 93.89           C  
ATOM   3532  CB  VAL A 441      11.223 -22.516  -8.604  1.00 93.89           C  
ATOM   3533  O   VAL A 441      10.878 -25.494  -9.241  1.00 93.89           O  
ATOM   3534  CG1 VAL A 441      11.164 -22.072 -10.065  1.00 93.89           C  
ATOM   3535  CG2 VAL A 441      11.214 -21.305  -7.674  1.00 93.89           C  
ATOM   3536  N   THR A 442       8.971 -24.720 -10.054  1.00 95.69           N  
ATOM   3537  CA  THR A 442       8.811 -25.755 -11.070  1.00 95.69           C  
ATOM   3538  C   THR A 442       8.581 -25.134 -12.444  1.00 95.69           C  
ATOM   3539  CB  THR A 442       7.642 -26.697 -10.727  1.00 95.69           C  
ATOM   3540  O   THR A 442       8.568 -23.909 -12.583  1.00 95.69           O  
ATOM   3541  CG2 THR A 442       7.736 -27.189  -9.287  1.00 95.69           C  
ATOM   3542  OG1 THR A 442       6.405 -25.997 -10.902  1.00 95.69           O  
ATOM   3543  N   ASP A 443       8.342 -26.039 -13.446  1.00 95.99           N  
ATOM   3544  CA  ASP A 443       8.085 -25.592 -14.812  1.00 95.99           C  
ATOM   3545  C   ASP A 443       6.780 -24.802 -14.895  1.00 95.99           C  
ATOM   3546  CB  ASP A 443       8.038 -26.786 -15.767  1.00 95.99           C  
ATOM   3547  O   ASP A 443       6.610 -23.968 -15.786  1.00 95.99           O  
ATOM   3548  CG  ASP A 443       9.404 -27.400 -16.017  1.00 95.99           C  
ATOM   3549  OD1 ASP A 443      10.429 -26.735 -15.752  1.00 95.99           O  
ATOM   3550  OD2 ASP A 443       9.456 -28.557 -16.486  1.00 95.99           O  
ATOM   3551  N   LEU A 444       5.906 -25.056 -13.911  1.00 96.39           N  
ATOM   3552  CA  LEU A 444       4.610 -24.387 -13.891  1.00 96.39           C  
ATOM   3553  C   LEU A 444       4.775 -22.887 -13.669  1.00 96.39           C  
ATOM   3554  CB  LEU A 444       3.717 -24.981 -12.798  1.00 96.39           C  
ATOM   3555  O   LEU A 444       3.940 -22.094 -14.110  1.00 96.39           O  
ATOM   3556  CG  LEU A 444       3.077 -26.335 -13.107  1.00 96.39           C  
ATOM   3557  CD1 LEU A 444       2.310 -26.848 -11.893  1.00 96.39           C  
ATOM   3558  CD2 LEU A 444       2.159 -26.228 -14.320  1.00 96.39           C  
ATOM   3559  N   ASP A 445       5.905 -22.426 -13.060  1.00 97.86           N  
ATOM   3560  CA  ASP A 445       6.149 -21.022 -12.744  1.00 97.86           C  
ATOM   3561  C   ASP A 445       6.538 -20.237 -13.995  1.00 97.86           C  
ATOM   3562  CB  ASP A 445       7.243 -20.894 -11.681  1.00 97.86           C  
ATOM   3563  O   ASP A 445       6.531 -19.004 -13.987  1.00 97.86           O  
ATOM   3564  CG  ASP A 445       6.797 -21.373 -10.311  1.00 97.86           C  
ATOM   3565  OD1 ASP A 445       5.825 -20.816  -9.756  1.00 97.86           O  
ATOM   3566  OD2 ASP A 445       7.424 -22.315  -9.780  1.00 97.86           O  
ATOM   3567  N   PHE A 446       6.753 -20.929 -15.076  1.00 98.43           N  
ATOM   3568  CA  PHE A 446       7.241 -20.267 -16.281  1.00 98.43           C  
ATOM   3569  C   PHE A 446       6.185 -20.297 -17.380  1.00 98.43           C  
ATOM   3570  CB  PHE A 446       8.531 -20.929 -16.775  1.00 98.43           C  
ATOM   3571  O   PHE A 446       6.370 -19.700 -18.442  1.00 98.43           O  
ATOM   3572  CG  PHE A 446       9.690 -20.780 -15.826  1.00 98.43           C  
ATOM   3573  CD1 PHE A 446      10.544 -19.688 -15.916  1.00 98.43           C  
ATOM   3574  CD2 PHE A 446       9.926 -21.735 -14.845  1.00 98.43           C  
ATOM   3575  CE1 PHE A 446      11.618 -19.548 -15.039  1.00 98.43           C  
ATOM   3576  CE2 PHE A 446      10.997 -21.602 -13.966  1.00 98.43           C  
ATOM   3577  CZ  PHE A 446      11.842 -20.508 -14.065  1.00 98.43           C  
ATOM   3578  N   GLU A 447       5.073 -20.909 -17.184  1.00 97.94           N  
ATOM   3579  CA  GLU A 447       4.016 -21.007 -18.187  1.00 97.94           C  
ATOM   3580  C   GLU A 447       3.345 -19.656 -18.416  1.00 97.94           C  
ATOM   3581  CB  GLU A 447       2.973 -22.047 -17.769  1.00 97.94           C  
ATOM   3582  O   GLU A 447       3.217 -19.206 -19.556  1.00 97.94           O  
ATOM   3583  CG  GLU A 447       3.445 -23.486 -17.922  1.00 97.94           C  
ATOM   3584  CD  GLU A 447       2.359 -24.508 -17.627  1.00 97.94           C  
ATOM   3585  OE1 GLU A 447       2.635 -25.727 -17.705  1.00 97.94           O  
ATOM   3586  OE2 GLU A 447       1.223 -24.087 -17.316  1.00 97.94           O  
ATOM   3587  N   GLN A 448       2.974 -19.001 -17.308  1.00 98.02           N  
ATOM   3588  CA  GLN A 448       2.239 -17.747 -17.433  1.00 98.02           C  
ATOM   3589  C   GLN A 448       3.159 -16.611 -17.869  1.00 98.02           C  
ATOM   3590  CB  GLN A 448       1.557 -17.391 -16.111  1.00 98.02           C  
ATOM   3591  O   GLN A 448       2.767 -15.759 -18.670  1.00 98.02           O  
ATOM   3592  CG  GLN A 448       0.366 -18.278 -15.775  1.00 98.02           C  
ATOM   3593  CD  GLN A 448      -0.313 -17.884 -14.477  1.00 98.02           C  
ATOM   3594  NE2 GLN A 448      -1.558 -18.315 -14.304  1.00 98.02           N  
ATOM   3595  OE1 GLN A 448       0.277 -17.198 -13.636  1.00 98.02           O  
ATOM   3596  N   PRO A 449       4.338 -16.659 -17.393  1.00 98.52           N  
ATOM   3597  CA  PRO A 449       5.264 -15.668 -17.945  1.00 98.52           C  
ATOM   3598  C   PRO A 449       5.492 -15.844 -19.444  1.00 98.52           C  
ATOM   3599  CB  PRO A 449       6.556 -15.920 -17.163  1.00 98.52           C  
ATOM   3600  O   PRO A 449       5.623 -14.857 -20.173  1.00 98.52           O  
ATOM   3601  CG  PRO A 449       6.105 -16.426 -15.831  1.00 98.52           C  
ATOM   3602  CD  PRO A 449       4.931 -17.339 -16.041  1.00 98.52           C  
ATOM   3603  N   ALA A 450       5.620 -17.054 -19.865  1.00 98.41           N  
ATOM   3604  CA  ALA A 450       5.756 -17.315 -21.296  1.00 98.41           C  
ATOM   3605  C   ALA A 450       4.548 -16.791 -22.066  1.00 98.41           C  
ATOM   3606  CB  ALA A 450       5.938 -18.809 -21.549  1.00 98.41           C  
ATOM   3607  O   ALA A 450       4.694 -16.225 -23.152  1.00 98.41           O  
ATOM   3608  N   ALA A 451       3.375 -16.953 -21.473  1.00 97.55           N  
ATOM   3609  CA  ALA A 451       2.157 -16.428 -22.085  1.00 97.55           C  
ATOM   3610  C   ALA A 451       2.182 -14.904 -22.139  1.00 97.55           C  
ATOM   3611  CB  ALA A 451       0.927 -16.910 -21.320  1.00 97.55           C  
ATOM   3612  O   ALA A 451       1.769 -14.304 -23.134  1.00 97.55           O  
ATOM   3613  N   LEU A 452       2.673 -14.320 -21.082  1.00 97.65           N  
ATOM   3614  CA  LEU A 452       2.792 -12.866 -21.043  1.00 97.65           C  
ATOM   3615  C   LEU A 452       3.758 -12.372 -22.115  1.00 97.65           C  
ATOM   3616  CB  LEU A 452       3.264 -12.403 -19.662  1.00 97.65           C  
ATOM   3617  O   LEU A 452       3.515 -11.341 -22.747  1.00 97.65           O  
ATOM   3618  CG  LEU A 452       3.492 -10.900 -19.493  1.00 97.65           C  
ATOM   3619  CD1 LEU A 452       2.217 -10.130 -19.818  1.00 97.65           C  
ATOM   3620  CD2 LEU A 452       3.965 -10.588 -18.077  1.00 97.65           C  
ATOM   3621  N   TRP A 453       4.842 -13.075 -22.243  1.00 98.28           N  
ATOM   3622  CA  TRP A 453       5.820 -12.716 -23.264  1.00 98.28           C  
ATOM   3623  C   TRP A 453       5.180 -12.692 -24.648  1.00 98.28           C  
ATOM   3624  CB  TRP A 453       6.997 -13.695 -23.249  1.00 98.28           C  
ATOM   3625  O   TRP A 453       5.457 -11.799 -25.451  1.00 98.28           O  
ATOM   3626  CG  TRP A 453       8.063 -13.382 -24.256  1.00 98.28           C  
ATOM   3627  CD1 TRP A 453       8.524 -14.201 -25.250  1.00 98.28           C  
ATOM   3628  CD2 TRP A 453       8.804 -12.163 -24.364  1.00 98.28           C  
ATOM   3629  CE2 TRP A 453       9.699 -12.312 -25.447  1.00 98.28           C  
ATOM   3630  CE3 TRP A 453       8.799 -10.957 -23.650  1.00 98.28           C  
ATOM   3631  NE1 TRP A 453       9.508 -13.563 -25.970  1.00 98.28           N  
ATOM   3632  CH2 TRP A 453      10.554 -10.130 -25.118  1.00 98.28           C  
ATOM   3633  CZ2 TRP A 453      10.580 -11.299 -25.833  1.00 98.28           C  
ATOM   3634  CZ3 TRP A 453       9.676  -9.950 -24.036  1.00 98.28           C  
ATOM   3635  N   LYS A 454       4.313 -13.620 -24.952  1.00 97.10           N  
ATOM   3636  CA  LYS A 454       3.599 -13.658 -26.224  1.00 97.10           C  
ATOM   3637  C   LYS A 454       2.667 -12.458 -26.368  1.00 97.10           C  
ATOM   3638  CB  LYS A 454       2.803 -14.958 -26.355  1.00 97.10           C  
ATOM   3639  O   LYS A 454       2.569 -11.868 -27.446  1.00 97.10           O  
ATOM   3640  CG  LYS A 454       3.668 -16.200 -26.511  1.00 97.10           C  
ATOM   3641  CD  LYS A 454       2.820 -17.461 -26.617  1.00 97.10           C  
ATOM   3642  CE  LYS A 454       3.684 -18.714 -26.671  1.00 97.10           C  
ATOM   3643  NZ  LYS A 454       2.857 -19.958 -26.674  1.00 97.10           N  
ATOM   3644  N   VAL A 455       2.061 -12.085 -25.278  1.00 95.81           N  
ATOM   3645  CA  VAL A 455       1.160 -10.937 -25.274  1.00 95.81           C  
ATOM   3646  C   VAL A 455       1.945  -9.664 -25.583  1.00 95.81           C  
ATOM   3647  CB  VAL A 455       0.427 -10.795 -23.921  1.00 95.81           C  
ATOM   3648  O   VAL A 455       1.499  -8.829 -26.374  1.00 95.81           O  
ATOM   3649  CG1 VAL A 455      -0.313  -9.461 -23.845  1.00 95.81           C  
ATOM   3650  CG2 VAL A 455      -0.540 -11.960 -23.715  1.00 95.81           C  
ATOM   3651  N   LEU A 456       3.109  -9.540 -24.988  1.00 96.42           N  
ATOM   3652  CA  LEU A 456       3.960  -8.388 -25.266  1.00 96.42           C  
ATOM   3653  C   LEU A 456       4.346  -8.342 -26.741  1.00 96.42           C  
ATOM   3654  CB  LEU A 456       5.220  -8.429 -24.398  1.00 96.42           C  
ATOM   3655  O   LEU A 456       4.510  -7.260 -27.310  1.00 96.42           O  
ATOM   3656  CG  LEU A 456       5.020  -8.181 -22.901  1.00 96.42           C  
ATOM   3657  CD1 LEU A 456       6.356  -8.250 -22.170  1.00 96.42           C  
ATOM   3658  CD2 LEU A 456       4.345  -6.834 -22.667  1.00 96.42           C  
ATOM   3659  N   GLY A 457       4.456  -9.486 -27.332  1.00 96.40           N  
ATOM   3660  CA  GLY A 457       4.833  -9.598 -28.732  1.00 96.40           C  
ATOM   3661  C   GLY A 457       3.762  -9.094 -29.681  1.00 96.40           C  
ATOM   3662  O   GLY A 457       4.050  -8.766 -30.834  1.00 96.40           O  
ATOM   3663  N   LYS A 458       2.571  -9.032 -29.171  1.00 96.31           N  
ATOM   3664  CA  LYS A 458       1.456  -8.565 -29.991  1.00 96.31           C  
ATOM   3665  C   LYS A 458       1.418  -7.041 -30.051  1.00 96.31           C  
ATOM   3666  CB  LYS A 458       0.130  -9.101 -29.449  1.00 96.31           C  
ATOM   3667  O   LYS A 458       0.776  -6.465 -30.931  1.00 96.31           O  
ATOM   3668  CG  LYS A 458      -0.009 -10.614 -29.540  1.00 96.31           C  
ATOM   3669  CD  LYS A 458      -1.340 -11.087 -28.969  1.00 96.31           C  
ATOM   3670  CE  LYS A 458      -1.458 -12.605 -29.010  1.00 96.31           C  
ATOM   3671  NZ  LYS A 458      -2.726 -13.079 -28.379  1.00 96.31           N  
ATOM   3672  N   GLN A 459       2.139  -6.437 -29.192  1.00 93.91           N  
ATOM   3673  CA  GLN A 459       2.208  -4.980 -29.150  1.00 93.91           C  
ATOM   3674  C   GLN A 459       3.551  -4.478 -29.672  1.00 93.91           C  
ATOM   3675  CB  GLN A 459       1.974  -4.472 -27.727  1.00 93.91           C  
ATOM   3676  O   GLN A 459       4.601  -4.812 -29.119  1.00 93.91           O  
ATOM   3677  CG  GLN A 459       0.620  -4.862 -27.150  1.00 93.91           C  
ATOM   3678  CD  GLN A 459       0.442  -4.410 -25.712  1.00 93.91           C  
ATOM   3679  NE2 GLN A 459      -0.198  -5.246 -24.903  1.00 93.91           N  
ATOM   3680  OE1 GLN A 459       0.878  -3.318 -25.333  1.00 93.91           O  
ATOM   3681  N   PRO A 460       3.530  -3.676 -30.659  1.00 94.31           N  
ATOM   3682  CA  PRO A 460       4.781  -3.236 -31.281  1.00 94.31           C  
ATOM   3683  C   PRO A 460       5.738  -2.584 -30.286  1.00 94.31           C  
ATOM   3684  CB  PRO A 460       4.314  -2.225 -32.332  1.00 94.31           C  
ATOM   3685  O   PRO A 460       5.331  -1.714 -29.511  1.00 94.31           O  
ATOM   3686  CG  PRO A 460       2.893  -2.595 -32.613  1.00 94.31           C  
ATOM   3687  CD  PRO A 460       2.288  -3.153 -31.357  1.00 94.31           C  
ATOM   3688  N   GLY A 461       6.984  -3.062 -30.271  1.00 95.86           N  
ATOM   3689  CA  GLY A 461       8.072  -2.422 -29.549  1.00 95.86           C  
ATOM   3690  C   GLY A 461       8.161  -2.854 -28.098  1.00 95.86           C  
ATOM   3691  O   GLY A 461       9.143  -2.558 -27.415  1.00 95.86           O  
ATOM   3692  N   GLN A 462       7.138  -3.544 -27.572  1.00 97.08           N  
ATOM   3693  CA  GLN A 462       7.077  -3.814 -26.140  1.00 97.08           C  
ATOM   3694  C   GLN A 462       8.088  -4.885 -25.739  1.00 97.08           C  
ATOM   3695  CB  GLN A 462       5.667  -4.245 -25.734  1.00 97.08           C  
ATOM   3696  O   GLN A 462       8.674  -4.819 -24.656  1.00 97.08           O  
ATOM   3697  CG  GLN A 462       4.655  -3.107 -25.723  1.00 97.08           C  
ATOM   3698  CD  GLN A 462       5.007  -2.020 -24.725  1.00 97.08           C  
ATOM   3699  NE2 GLN A 462       4.960  -0.769 -25.170  1.00 97.08           N  
ATOM   3700  OE1 GLN A 462       5.316  -2.301 -23.563  1.00 97.08           O  
ATOM   3701  N   GLN A 463       8.350  -5.837 -26.599  1.00 98.09           N  
ATOM   3702  CA  GLN A 463       9.368  -6.825 -26.258  1.00 98.09           C  
ATOM   3703  C   GLN A 463      10.761  -6.202 -26.257  1.00 98.09           C  
ATOM   3704  CB  GLN A 463       9.321  -8.003 -27.232  1.00 98.09           C  
ATOM   3705  O   GLN A 463      11.585  -6.510 -25.394  1.00 98.09           O  
ATOM   3706  CG  GLN A 463       8.161  -8.959 -26.985  1.00 98.09           C  
ATOM   3707  CD  GLN A 463       8.222 -10.195 -27.862  1.00 98.09           C  
ATOM   3708  NE2 GLN A 463       7.720 -11.313 -27.347  1.00 98.09           N  
ATOM   3709  OE1 GLN A 463       8.714 -10.146 -28.994  1.00 98.09           O  
ATOM   3710  N   ASP A 464      10.951  -5.279 -27.182  1.00 98.25           N  
ATOM   3711  CA  ASP A 464      12.217  -4.553 -27.220  1.00 98.25           C  
ATOM   3712  C   ASP A 464      12.383  -3.673 -25.984  1.00 98.25           C  
ATOM   3713  CB  ASP A 464      12.310  -3.702 -28.488  1.00 98.25           C  
ATOM   3714  O   ASP A 464      13.469  -3.606 -25.405  1.00 98.25           O  
ATOM   3715  CG  ASP A 464      12.427  -4.534 -29.754  1.00 98.25           C  
ATOM   3716  OD1 ASP A 464      12.889  -5.693 -29.681  1.00 98.25           O  
ATOM   3717  OD2 ASP A 464      12.057  -4.024 -30.833  1.00 98.25           O  
ATOM   3718  N   ASN A 465      11.356  -3.005 -25.641  1.00 98.32           N  
ATOM   3719  CA  ASN A 465      11.395  -2.184 -24.435  1.00 98.32           C  
ATOM   3720  C   ASN A 465      11.724  -3.018 -23.200  1.00 98.32           C  
ATOM   3721  CB  ASN A 465      10.066  -1.451 -24.242  1.00 98.32           C  
ATOM   3722  O   ASN A 465      12.516  -2.597 -22.355  1.00 98.32           O  
ATOM   3723  CG  ASN A 465       9.911  -0.267 -25.177  1.00 98.32           C  
ATOM   3724  ND2 ASN A 465       8.749   0.374 -25.134  1.00 98.32           N  
ATOM   3725  OD1 ASN A 465      10.828   0.067 -25.931  1.00 98.32           O  
ATOM   3726  N   PHE A 466      11.057  -4.162 -23.172  1.00 98.69           N  
ATOM   3727  CA  PHE A 466      11.294  -5.028 -22.023  1.00 98.69           C  
ATOM   3728  C   PHE A 466      12.767  -5.409 -21.928  1.00 98.69           C  
ATOM   3729  CB  PHE A 466      10.430  -6.289 -22.111  1.00 98.69           C  
ATOM   3730  O   PHE A 466      13.382  -5.270 -20.869  1.00 98.69           O  
ATOM   3731  CG  PHE A 466      10.673  -7.271 -20.997  1.00 98.69           C  
ATOM   3732  CD1 PHE A 466      11.592  -8.302 -21.148  1.00 98.69           C  
ATOM   3733  CD2 PHE A 466       9.982  -7.163 -19.797  1.00 98.69           C  
ATOM   3734  CE1 PHE A 466      11.820  -9.212 -20.119  1.00 98.69           C  
ATOM   3735  CE2 PHE A 466      10.204  -8.069 -18.764  1.00 98.69           C  
ATOM   3736  CZ  PHE A 466      11.122  -9.093 -18.927  1.00 98.69           C  
ATOM   3737  N   VAL A 467      13.336  -5.895 -23.029  1.00 98.77           N  
ATOM   3738  CA  VAL A 467      14.736  -6.305 -23.077  1.00 98.77           C  
ATOM   3739  C   VAL A 467      15.633  -5.131 -22.691  1.00 98.77           C  
ATOM   3740  CB  VAL A 467      15.124  -6.835 -24.476  1.00 98.77           C  
ATOM   3741  O   VAL A 467      16.552  -5.284 -21.883  1.00 98.77           O  
ATOM   3742  CG1 VAL A 467      16.634  -7.042 -24.575  1.00 98.77           C  
ATOM   3743  CG2 VAL A 467      14.382  -8.136 -24.778  1.00 98.77           C  
ATOM   3744  N   HIS A 468      15.306  -3.965 -23.257  1.00 98.56           N  
ATOM   3745  CA  HIS A 468      16.069  -2.754 -22.978  1.00 98.56           C  
ATOM   3746  C   HIS A 468      16.016  -2.398 -21.496  1.00 98.56           C  
ATOM   3747  CB  HIS A 468      15.546  -1.586 -23.816  1.00 98.56           C  
ATOM   3748  O   HIS A 468      17.039  -2.061 -20.897  1.00 98.56           O  
ATOM   3749  CG  HIS A 468      16.158  -0.269 -23.459  1.00 98.56           C  
ATOM   3750  CD2 HIS A 468      15.656   0.790 -22.782  1.00 98.56           C  
ATOM   3751  ND1 HIS A 468      17.446   0.073 -23.812  1.00 98.56           N  
ATOM   3752  CE1 HIS A 468      17.710   1.290 -23.365  1.00 98.56           C  
ATOM   3753  NE2 HIS A 468      16.640   1.747 -22.737  1.00 98.56           N  
ATOM   3754  N   ASN A 469      14.874  -2.467 -20.902  1.00 98.60           N  
ATOM   3755  CA  ASN A 469      14.677  -2.110 -19.501  1.00 98.60           C  
ATOM   3756  C   ASN A 469      15.442  -3.048 -18.571  1.00 98.60           C  
ATOM   3757  CB  ASN A 469      13.188  -2.111 -19.150  1.00 98.60           C  
ATOM   3758  O   ASN A 469      16.111  -2.596 -17.640  1.00 98.60           O  
ATOM   3759  CG  ASN A 469      12.402  -1.079 -19.934  1.00 98.60           C  
ATOM   3760  ND2 ASN A 469      11.122  -1.351 -20.156  1.00 98.60           N  
ATOM   3761  OD1 ASN A 469      12.942  -0.045 -20.339  1.00 98.60           O  
ATOM   3762  N   VAL A 470      15.337  -4.354 -18.836  1.00 98.78           N  
ATOM   3763  CA  VAL A 470      16.037  -5.339 -18.018  1.00 98.78           C  
ATOM   3764  C   VAL A 470      17.546  -5.150 -18.159  1.00 98.78           C  
ATOM   3765  CB  VAL A 470      15.642  -6.782 -18.406  1.00 98.78           C  
ATOM   3766  O   VAL A 470      18.266  -5.085 -17.160  1.00 98.78           O  
ATOM   3767  CG1 VAL A 470      16.551  -7.796 -17.713  1.00 98.78           C  
ATOM   3768  CG2 VAL A 470      14.179  -7.046 -18.057  1.00 98.78           C  
ATOM   3769  N   ALA A 471      17.994  -4.999 -19.367  1.00 98.68           N  
ATOM   3770  CA  ALA A 471      19.424  -4.881 -19.640  1.00 98.68           C  
ATOM   3771  C   ALA A 471      20.007  -3.636 -18.978  1.00 98.68           C  
ATOM   3772  CB  ALA A 471      19.678  -4.848 -21.145  1.00 98.68           C  
ATOM   3773  O   ALA A 471      21.109  -3.678 -18.425  1.00 98.68           O  
ATOM   3774  N   GLY A 472      19.231  -2.562 -19.031  1.00 98.04           N  
ATOM   3775  CA  GLY A 472      19.683  -1.323 -18.417  1.00 98.04           C  
ATOM   3776  C   GLY A 472      19.946  -1.456 -16.929  1.00 98.04           C  
ATOM   3777  O   GLY A 472      20.979  -1.001 -16.433  1.00 98.04           O  
ATOM   3778  N   HIS A 473      19.049  -2.107 -16.240  1.00 98.29           N  
ATOM   3779  CA  HIS A 473      19.171  -2.256 -14.795  1.00 98.29           C  
ATOM   3780  C   HIS A 473      20.140  -3.378 -14.436  1.00 98.29           C  
ATOM   3781  CB  HIS A 473      17.802  -2.524 -14.166  1.00 98.29           C  
ATOM   3782  O   HIS A 473      21.007  -3.204 -13.576  1.00 98.29           O  
ATOM   3783  CG  HIS A 473      17.810  -2.483 -12.671  1.00 98.29           C  
ATOM   3784  CD2 HIS A 473      17.694  -1.445 -11.810  1.00 98.29           C  
ATOM   3785  ND1 HIS A 473      17.956  -3.613 -11.896  1.00 98.29           N  
ATOM   3786  CE1 HIS A 473      17.927  -3.271 -10.619  1.00 98.29           C  
ATOM   3787  NE2 HIS A 473      17.769  -1.961 -10.539  1.00 98.29           N  
ATOM   3788  N   LEU A 474      20.048  -4.524 -15.134  1.00 98.70           N  
ATOM   3789  CA  LEU A 474      20.808  -5.739 -14.859  1.00 98.70           C  
ATOM   3790  C   LEU A 474      22.294  -5.522 -15.121  1.00 98.70           C  
ATOM   3791  CB  LEU A 474      20.291  -6.900 -15.712  1.00 98.70           C  
ATOM   3792  O   LEU A 474      23.139  -6.201 -14.533  1.00 98.70           O  
ATOM   3793  CG  LEU A 474      20.970  -8.253 -15.499  1.00 98.70           C  
ATOM   3794  CD1 LEU A 474      20.868  -8.673 -14.036  1.00 98.70           C  
ATOM   3795  CD2 LEU A 474      20.353  -9.311 -16.408  1.00 98.70           C  
ATOM   3796  N   SER A 475      22.655  -4.541 -15.974  1.00 98.44           N  
ATOM   3797  CA  SER A 475      24.049  -4.293 -16.326  1.00 98.44           C  
ATOM   3798  C   SER A 475      24.850  -3.824 -15.116  1.00 98.44           C  
ATOM   3799  CB  SER A 475      24.143  -3.254 -17.444  1.00 98.44           C  
ATOM   3800  O   SER A 475      26.079  -3.912 -15.107  1.00 98.44           O  
ATOM   3801  OG  SER A 475      23.634  -2.003 -17.013  1.00 98.44           O  
ATOM   3802  N   GLY A 476      24.132  -3.366 -14.092  1.00 97.87           N  
ATOM   3803  CA  GLY A 476      24.798  -2.910 -12.883  1.00 97.87           C  
ATOM   3804  C   GLY A 476      25.103  -4.033 -11.909  1.00 97.87           C  
ATOM   3805  O   GLY A 476      25.734  -3.811 -10.874  1.00 97.87           O  
ATOM   3806  N   ALA A 477      24.716  -5.274 -12.228  1.00 98.54           N  
ATOM   3807  CA  ALA A 477      24.884  -6.416 -11.334  1.00 98.54           C  
ATOM   3808  C   ALA A 477      26.200  -7.139 -11.609  1.00 98.54           C  
ATOM   3809  CB  ALA A 477      23.711  -7.382 -11.477  1.00 98.54           C  
ATOM   3810  O   ALA A 477      26.772  -7.008 -12.694  1.00 98.54           O  
ATOM   3811  N   LYS A 478      26.621  -7.949 -10.654  1.00 98.25           N  
ATOM   3812  CA  LYS A 478      27.811  -8.779 -10.818  1.00 98.25           C  
ATOM   3813  C   LYS A 478      27.597  -9.841 -11.892  1.00 98.25           C  
ATOM   3814  CB  LYS A 478      28.190  -9.443  -9.493  1.00 98.25           C  
ATOM   3815  O   LYS A 478      26.465 -10.260 -12.142  1.00 98.25           O  
ATOM   3816  CG  LYS A 478      28.668  -8.469  -8.427  1.00 98.25           C  
ATOM   3817  CD  LYS A 478      29.088  -9.194  -7.155  1.00 98.25           C  
ATOM   3818  CE  LYS A 478      29.624  -8.226  -6.109  1.00 98.25           C  
ATOM   3819  NZ  LYS A 478      29.955  -8.921  -4.829  1.00 98.25           N  
ATOM   3820  N   GLN A 479      28.646 -10.318 -12.447  1.00 98.34           N  
ATOM   3821  CA  GLN A 479      28.610 -11.233 -13.583  1.00 98.34           C  
ATOM   3822  C   GLN A 479      27.844 -12.507 -13.239  1.00 98.34           C  
ATOM   3823  CB  GLN A 479      30.028 -11.580 -14.038  1.00 98.34           C  
ATOM   3824  O   GLN A 479      27.016 -12.971 -14.025  1.00 98.34           O  
ATOM   3825  CG  GLN A 479      30.077 -12.483 -15.263  1.00 98.34           C  
ATOM   3826  CD  GLN A 479      31.489 -12.710 -15.769  1.00 98.34           C  
ATOM   3827  NE2 GLN A 479      31.608 -13.314 -16.946  1.00 98.34           N  
ATOM   3828  OE1 GLN A 479      32.466 -12.344 -15.108  1.00 98.34           O  
ATOM   3829  N   ASP A 480      28.152 -13.156 -12.116  1.00 98.18           N  
ATOM   3830  CA  ASP A 480      27.496 -14.415 -11.775  1.00 98.18           C  
ATOM   3831  C   ASP A 480      25.987 -14.227 -11.634  1.00 98.18           C  
ATOM   3832  CB  ASP A 480      28.078 -14.991 -10.482  1.00 98.18           C  
ATOM   3833  O   ASP A 480      25.209 -15.100 -12.023  1.00 98.18           O  
ATOM   3834  CG  ASP A 480      27.978 -14.032  -9.309  1.00 98.18           C  
ATOM   3835  OD1 ASP A 480      27.730 -12.826  -9.525  1.00 98.18           O  
ATOM   3836  OD2 ASP A 480      28.152 -14.486  -8.157  1.00 98.18           O  
ATOM   3837  N   THR A 481      25.553 -13.075 -11.089  1.00 98.64           N  
ATOM   3838  CA  THR A 481      24.139 -12.738 -10.968  1.00 98.64           C  
ATOM   3839  C   THR A 481      23.510 -12.541 -12.344  1.00 98.64           C  
ATOM   3840  CB  THR A 481      23.939 -11.466 -10.123  1.00 98.64           C  
ATOM   3841  O   THR A 481      22.418 -13.048 -12.611  1.00 98.64           O  
ATOM   3842  CG2 THR A 481      22.459 -11.116  -9.996  1.00 98.64           C  
ATOM   3843  OG1 THR A 481      24.482 -11.678  -8.814  1.00 98.64           O  
ATOM   3844  N   ARG A 482      24.178 -11.908 -13.236  1.00 98.73           N  
ATOM   3845  CA  ARG A 482      23.680 -11.717 -14.594  1.00 98.73           C  
ATOM   3846  C   ARG A 482      23.484 -13.055 -15.299  1.00 98.73           C  
ATOM   3847  CB  ARG A 482      24.638 -10.837 -15.399  1.00 98.73           C  
ATOM   3848  O   ARG A 482      22.460 -13.277 -15.948  1.00 98.73           O  
ATOM   3849  CG  ARG A 482      24.704  -9.397 -14.916  1.00 98.73           C  
ATOM   3850  CD  ARG A 482      25.565  -8.534 -15.829  1.00 98.73           C  
ATOM   3851  NE  ARG A 482      26.984  -8.845 -15.684  1.00 98.73           N  
ATOM   3852  NH1 ARG A 482      27.693  -7.314 -17.261  1.00 98.73           N  
ATOM   3853  NH2 ARG A 482      29.220  -8.617 -16.155  1.00 98.73           N  
ATOM   3854  CZ  ARG A 482      27.963  -8.258 -16.367  1.00 98.73           C  
ATOM   3855  N   GLU A 483      24.456 -13.984 -15.151  1.00 98.59           N  
ATOM   3856  CA  GLU A 483      24.388 -15.285 -15.810  1.00 98.59           C  
ATOM   3857  C   GLU A 483      23.175 -16.081 -15.335  1.00 98.59           C  
ATOM   3858  CB  GLU A 483      25.671 -16.082 -15.561  1.00 98.59           C  
ATOM   3859  O   GLU A 483      22.468 -16.686 -16.143  1.00 98.59           O  
ATOM   3860  CG  GLU A 483      26.887 -15.534 -16.293  1.00 98.59           C  
ATOM   3861  CD  GLU A 483      26.764 -15.618 -17.806  1.00 98.59           C  
ATOM   3862  OE1 GLU A 483      27.486 -14.881 -18.516  1.00 98.59           O  
ATOM   3863  OE2 GLU A 483      25.939 -16.427 -18.286  1.00 98.59           O  
ATOM   3864  N   ARG A 484      22.936 -16.006 -14.054  1.00 98.52           N  
ATOM   3865  CA  ARG A 484      21.778 -16.703 -13.505  1.00 98.52           C  
ATOM   3866  C   ARG A 484      20.478 -16.104 -14.030  1.00 98.52           C  
ATOM   3867  CB  ARG A 484      21.796 -16.654 -11.975  1.00 98.52           C  
ATOM   3868  O   ARG A 484      19.529 -16.832 -14.332  1.00 98.52           O  
ATOM   3869  CG  ARG A 484      20.810 -17.605 -11.316  1.00 98.52           C  
ATOM   3870  CD  ARG A 484      20.989 -17.646  -9.805  1.00 98.52           C  
ATOM   3871  NE  ARG A 484      21.395 -16.347  -9.276  1.00 98.52           N  
ATOM   3872  NH1 ARG A 484      23.631 -16.892  -9.086  1.00 98.52           N  
ATOM   3873  NH2 ARG A 484      22.899 -14.808  -8.473  1.00 98.52           N  
ATOM   3874  CZ  ARG A 484      22.641 -16.019  -8.946  1.00 98.52           C  
ATOM   3875  N   THR A 485      20.500 -14.779 -14.126  1.00 98.71           N  
ATOM   3876  CA  THR A 485      19.302 -14.080 -14.579  1.00 98.71           C  
ATOM   3877  C   THR A 485      19.002 -14.411 -16.038  1.00 98.71           C  
ATOM   3878  CB  THR A 485      19.449 -12.556 -14.415  1.00 98.71           C  
ATOM   3879  O   THR A 485      17.842 -14.600 -16.410  1.00 98.71           O  
ATOM   3880  CG2 THR A 485      18.163 -11.835 -14.804  1.00 98.71           C  
ATOM   3881  OG1 THR A 485      19.758 -12.255 -13.049  1.00 98.71           O  
ATOM   3882  N   TYR A 486      20.046 -14.551 -16.874  1.00 98.74           N  
ATOM   3883  CA  TYR A 486      19.839 -14.980 -18.253  1.00 98.74           C  
ATOM   3884  C   TYR A 486      19.156 -16.342 -18.305  1.00 98.74           C  
ATOM   3885  CB  TYR A 486      21.172 -15.035 -19.005  1.00 98.74           C  
ATOM   3886  O   TYR A 486      18.231 -16.550 -19.093  1.00 98.74           O  
ATOM   3887  CG  TYR A 486      21.972 -13.758 -18.916  1.00 98.74           C  
ATOM   3888  CD1 TYR A 486      21.339 -12.519 -18.859  1.00 98.74           C  
ATOM   3889  CD2 TYR A 486      23.362 -13.789 -18.891  1.00 98.74           C  
ATOM   3890  CE1 TYR A 486      22.072 -11.340 -18.779  1.00 98.74           C  
ATOM   3891  CE2 TYR A 486      24.106 -12.616 -18.812  1.00 98.74           C  
ATOM   3892  OH  TYR A 486      24.184 -10.234 -18.677  1.00 98.74           O  
ATOM   3893  CZ  TYR A 486      23.453 -11.398 -18.756  1.00 98.74           C  
ATOM   3894  N   GLY A 487      19.681 -17.266 -17.429  1.00 98.46           N  
ATOM   3895  CA  GLY A 487      19.103 -18.598 -17.354  1.00 98.46           C  
ATOM   3896  C   GLY A 487      17.642 -18.592 -16.949  1.00 98.46           C  
ATOM   3897  O   GLY A 487      16.840 -19.360 -17.486  1.00 98.46           O  
ATOM   3898  N   MET A 488      17.296 -17.717 -16.032  1.00 98.61           N  
ATOM   3899  CA  MET A 488      15.911 -17.593 -15.586  1.00 98.61           C  
ATOM   3900  C   MET A 488      15.000 -17.199 -16.745  1.00 98.61           C  
ATOM   3901  CB  MET A 488      15.798 -16.565 -14.459  1.00 98.61           C  
ATOM   3902  O   MET A 488      13.974 -17.840 -16.979  1.00 98.61           O  
ATOM   3903  CG  MET A 488      14.381 -16.374 -13.944  1.00 98.61           C  
ATOM   3904  SD  MET A 488      14.267 -15.059 -12.669  1.00 98.61           S  
ATOM   3905  CE  MET A 488      14.422 -13.585 -13.716  1.00 98.61           C  
ATOM   3906  N   PHE A 489      15.411 -16.210 -17.563  1.00 98.77           N  
ATOM   3907  CA  PHE A 489      14.591 -15.719 -18.664  1.00 98.77           C  
ATOM   3908  C   PHE A 489      14.601 -16.704 -19.828  1.00 98.77           C  
ATOM   3909  CB  PHE A 489      15.083 -14.347 -19.134  1.00 98.77           C  
ATOM   3910  O   PHE A 489      13.670 -16.729 -20.635  1.00 98.77           O  
ATOM   3911  CG  PHE A 489      14.650 -13.210 -18.247  1.00 98.77           C  
ATOM   3912  CD1 PHE A 489      13.304 -12.896 -18.106  1.00 98.77           C  
ATOM   3913  CD2 PHE A 489      15.588 -12.457 -17.555  1.00 98.77           C  
ATOM   3914  CE1 PHE A 489      12.899 -11.845 -17.286  1.00 98.77           C  
ATOM   3915  CE2 PHE A 489      15.192 -11.405 -16.735  1.00 98.77           C  
ATOM   3916  CZ  PHE A 489      13.847 -11.100 -16.602  1.00 98.77           C  
ATOM   3917  N   ALA A 490      15.660 -17.548 -19.926  1.00 98.52           N  
ATOM   3918  CA  ALA A 490      15.714 -18.573 -20.965  1.00 98.52           C  
ATOM   3919  C   ALA A 490      14.687 -19.672 -20.705  1.00 98.52           C  
ATOM   3920  CB  ALA A 490      17.116 -19.169 -21.051  1.00 98.52           C  
ATOM   3921  O   ALA A 490      14.267 -20.368 -21.632  1.00 98.52           O  
ATOM   3922  N   ARG A 491      14.312 -19.809 -19.488  1.00 98.23           N  
ATOM   3923  CA  ARG A 491      13.276 -20.781 -19.156  1.00 98.23           C  
ATOM   3924  C   ARG A 491      11.904 -20.297 -19.613  1.00 98.23           C  
ATOM   3925  CB  ARG A 491      13.260 -21.056 -17.651  1.00 98.23           C  
ATOM   3926  O   ARG A 491      10.986 -21.100 -19.794  1.00 98.23           O  
ATOM   3927  CG  ARG A 491      14.507 -21.760 -17.139  1.00 98.23           C  
ATOM   3928  CD  ARG A 491      14.370 -22.159 -15.677  1.00 98.23           C  
ATOM   3929  NE  ARG A 491      13.319 -23.155 -15.487  1.00 98.23           N  
ATOM   3930  NH1 ARG A 491      13.490 -23.198 -13.183  1.00 98.23           N  
ATOM   3931  NH2 ARG A 491      11.959 -24.531 -14.249  1.00 98.23           N  
ATOM   3932  CZ  ARG A 491      12.925 -23.626 -14.307  1.00 98.23           C  
ATOM   3933  N   VAL A 492      11.770 -18.952 -19.688  1.00 98.44           N  
ATOM   3934  CA  VAL A 492      10.533 -18.387 -20.215  1.00 98.44           C  
ATOM   3935  C   VAL A 492      10.481 -18.578 -21.729  1.00 98.44           C  
ATOM   3936  CB  VAL A 492      10.398 -16.888 -19.863  1.00 98.44           C  
ATOM   3937  O   VAL A 492       9.470 -19.034 -22.269  1.00 98.44           O  
ATOM   3938  CG1 VAL A 492       9.174 -16.281 -20.546  1.00 98.44           C  
ATOM   3939  CG2 VAL A 492      10.315 -16.702 -18.349  1.00 98.44           C  
ATOM   3940  N   ASP A 493      11.501 -18.166 -22.390  1.00 98.37           N  
ATOM   3941  CA  ASP A 493      11.726 -18.229 -23.830  1.00 98.37           C  
ATOM   3942  C   ASP A 493      13.214 -18.128 -24.158  1.00 98.37           C  
ATOM   3943  CB  ASP A 493      10.953 -17.118 -24.544  1.00 98.37           C  
ATOM   3944  O   ASP A 493      13.886 -17.186 -23.732  1.00 98.37           O  
ATOM   3945  CG  ASP A 493      11.047 -17.208 -26.057  1.00 98.37           C  
ATOM   3946  OD1 ASP A 493      12.026 -16.693 -26.639  1.00 98.37           O  
ATOM   3947  OD2 ASP A 493      10.133 -17.798 -26.673  1.00 98.37           O  
ATOM   3948  N   ALA A 494      13.719 -19.143 -24.854  1.00 97.47           N  
ATOM   3949  CA  ALA A 494      15.148 -19.235 -25.142  1.00 97.47           C  
ATOM   3950  C   ALA A 494      15.657 -17.958 -25.805  1.00 97.47           C  
ATOM   3951  CB  ALA A 494      15.436 -20.443 -26.029  1.00 97.47           C  
ATOM   3952  O   ALA A 494      16.733 -17.460 -25.465  1.00 97.47           O  
ATOM   3953  N   ASP A 495      14.859 -17.399 -26.745  1.00 97.89           N  
ATOM   3954  CA  ASP A 495      15.246 -16.182 -27.451  1.00 97.89           C  
ATOM   3955  C   ASP A 495      15.277 -14.983 -26.505  1.00 97.89           C  
ATOM   3956  CB  ASP A 495      14.289 -15.909 -28.614  1.00 97.89           C  
ATOM   3957  O   ASP A 495      16.135 -14.107 -26.632  1.00 97.89           O  
ATOM   3958  CG  ASP A 495      14.686 -14.696 -29.437  1.00 97.89           C  
ATOM   3959  OD1 ASP A 495      15.753 -14.721 -30.086  1.00 97.89           O  
ATOM   3960  OD2 ASP A 495      13.925 -13.704 -29.432  1.00 97.89           O  
ATOM   3961  N   LEU A 496      14.382 -14.957 -25.560  1.00 98.62           N  
ATOM   3962  CA  LEU A 496      14.332 -13.878 -24.580  1.00 98.62           C  
ATOM   3963  C   LEU A 496      15.618 -13.826 -23.763  1.00 98.62           C  
ATOM   3964  CB  LEU A 496      13.129 -14.054 -23.649  1.00 98.62           C  
ATOM   3965  O   LEU A 496      16.219 -12.760 -23.609  1.00 98.62           O  
ATOM   3966  CG  LEU A 496      13.038 -13.087 -22.468  1.00 98.62           C  
ATOM   3967  CD1 LEU A 496      13.033 -11.644 -22.964  1.00 98.62           C  
ATOM   3968  CD2 LEU A 496      11.794 -13.375 -21.635  1.00 98.62           C  
ATOM   3969  N   GLY A 497      16.072 -14.979 -23.174  1.00 98.56           N  
ATOM   3970  CA  GLY A 497      17.324 -15.049 -22.438  1.00 98.56           C  
ATOM   3971  C   GLY A 497      18.520 -14.586 -23.249  1.00 98.56           C  
ATOM   3972  O   GLY A 497      19.376 -13.857 -22.743  1.00 98.56           O  
ATOM   3973  N   LYS A 498      18.564 -14.942 -24.493  1.00 98.58           N  
ATOM   3974  CA  LYS A 498      19.654 -14.570 -25.391  1.00 98.58           C  
ATOM   3975  C   LYS A 498      19.670 -13.065 -25.640  1.00 98.58           C  
ATOM   3976  CB  LYS A 498      19.535 -15.320 -26.718  1.00 98.58           C  
ATOM   3977  O   LYS A 498      20.726 -12.431 -25.577  1.00 98.58           O  
ATOM   3978  CG  LYS A 498      20.682 -15.055 -27.683  1.00 98.58           C  
ATOM   3979  CD  LYS A 498      20.489 -15.799 -28.998  1.00 98.58           C  
ATOM   3980  CE  LYS A 498      21.576 -15.448 -30.005  1.00 98.58           C  
ATOM   3981  NZ  LYS A 498      21.341 -16.104 -31.326  1.00 98.58           N  
ATOM   3982  N   ARG A 499      18.502 -12.503 -25.910  1.00 98.65           N  
ATOM   3983  CA  ARG A 499      18.385 -11.077 -26.198  1.00 98.65           C  
ATOM   3984  C   ARG A 499      18.801 -10.240 -24.993  1.00 98.65           C  
ATOM   3985  CB  ARG A 499      16.953 -10.728 -26.610  1.00 98.65           C  
ATOM   3986  O   ARG A 499      19.472  -9.217 -25.143  1.00 98.65           O  
ATOM   3987  CG  ARG A 499      16.561 -11.254 -27.982  1.00 98.65           C  
ATOM   3988  CD  ARG A 499      15.088 -11.010 -28.279  1.00 98.65           C  
ATOM   3989  NE  ARG A 499      14.782  -9.584 -28.352  1.00 98.65           N  
ATOM   3990  NH1 ARG A 499      12.497  -9.874 -28.535  1.00 98.65           N  
ATOM   3991  NH2 ARG A 499      13.393  -7.764 -28.529  1.00 98.65           N  
ATOM   3992  CZ  ARG A 499      13.558  -9.077 -28.472  1.00 98.65           C  
ATOM   3993  N   ILE A 500      18.447 -10.684 -23.825  1.00 98.78           N  
ATOM   3994  CA  ILE A 500      18.794  -9.959 -22.607  1.00 98.78           C  
ATOM   3995  C   ILE A 500      20.300 -10.044 -22.367  1.00 98.78           C  
ATOM   3996  CB  ILE A 500      18.025 -10.508 -21.384  1.00 98.78           C  
ATOM   3997  O   ILE A 500      20.933  -9.052 -22.000  1.00 98.78           O  
ATOM   3998  CG1 ILE A 500      16.548 -10.102 -21.457  1.00 98.78           C  
ATOM   3999  CG2 ILE A 500      18.664 -10.019 -20.081  1.00 98.78           C  
ATOM   4000  CD1 ILE A 500      15.687 -10.702 -20.354  1.00 98.78           C  
ATOM   4001  N   LYS A 501      20.858 -11.200 -22.581  1.00 98.76           N  
ATOM   4002  CA  LYS A 501      22.299 -11.375 -22.426  1.00 98.76           C  
ATOM   4003  C   LYS A 501      23.069 -10.441 -23.356  1.00 98.76           C  
ATOM   4004  CB  LYS A 501      22.697 -12.827 -22.695  1.00 98.76           C  
ATOM   4005  O   LYS A 501      23.973  -9.726 -22.917  1.00 98.76           O  
ATOM   4006  CG  LYS A 501      24.188 -13.096 -22.557  1.00 98.76           C  
ATOM   4007  CD  LYS A 501      24.511 -14.570 -22.765  1.00 98.76           C  
ATOM   4008  CE  LYS A 501      26.004 -14.839 -22.641  1.00 98.76           C  
ATOM   4009  NZ  LYS A 501      26.324 -16.286 -22.828  1.00 98.76           N  
ATOM   4010  N   GLU A 502      22.705 -10.481 -24.620  1.00 98.63           N  
ATOM   4011  CA  GLU A 502      23.392  -9.659 -25.612  1.00 98.63           C  
ATOM   4012  C   GLU A 502      23.288  -8.176 -25.268  1.00 98.63           C  
ATOM   4013  CB  GLU A 502      22.824  -9.916 -27.010  1.00 98.63           C  
ATOM   4014  O   GLU A 502      24.290  -7.458 -25.281  1.00 98.63           O  
ATOM   4015  CG  GLU A 502      23.199 -11.273 -27.587  1.00 98.63           C  
ATOM   4016  CD  GLU A 502      22.501 -11.580 -28.902  1.00 98.63           C  
ATOM   4017  OE1 GLU A 502      22.746 -12.663 -29.481  1.00 98.63           O  
ATOM   4018  OE2 GLU A 502      21.704 -10.730 -29.358  1.00 98.63           O  
ATOM   4019  N   ALA A 503      22.122  -7.732 -24.932  1.00 98.66           N  
ATOM   4020  CA  ALA A 503      21.875  -6.324 -24.632  1.00 98.66           C  
ATOM   4021  C   ALA A 503      22.593  -5.901 -23.354  1.00 98.66           C  
ATOM   4022  CB  ALA A 503      20.376  -6.062 -24.508  1.00 98.66           C  
ATOM   4023  O   ALA A 503      23.168  -4.812 -23.289  1.00 98.66           O  
ATOM   4024  N   THR A 504      22.526  -6.745 -22.304  1.00 98.73           N  
ATOM   4025  CA  THR A 504      23.142  -6.440 -21.018  1.00 98.73           C  
ATOM   4026  C   THR A 504      24.659  -6.345 -21.154  1.00 98.73           C  
ATOM   4027  CB  THR A 504      22.784  -7.502 -19.961  1.00 98.73           C  
ATOM   4028  O   THR A 504      25.277  -5.412 -20.637  1.00 98.73           O  
ATOM   4029  CG2 THR A 504      23.454  -7.197 -18.626  1.00 98.73           C  
ATOM   4030  OG1 THR A 504      21.363  -7.524 -19.776  1.00 98.73           O  
ATOM   4031  N   GLU A 505      25.230  -7.271 -21.888  1.00 98.32           N  
ATOM   4032  CA  GLU A 505      26.685  -7.314 -22.003  1.00 98.32           C  
ATOM   4033  C   GLU A 505      27.202  -6.184 -22.888  1.00 98.32           C  
ATOM   4034  CB  GLU A 505      27.140  -8.667 -22.557  1.00 98.32           C  
ATOM   4035  O   GLU A 505      28.331  -5.720 -22.714  1.00 98.32           O  
ATOM   4036  CG  GLU A 505      26.804  -9.845 -21.655  1.00 98.32           C  
ATOM   4037  CD  GLU A 505      27.390  -9.717 -20.257  1.00 98.32           C  
ATOM   4038  OE1 GLU A 505      26.759 -10.198 -19.289  1.00 98.32           O  
ATOM   4039  OE2 GLU A 505      28.487  -9.130 -20.130  1.00 98.32           O  
ATOM   4040  N   LYS A 506      26.378  -5.814 -23.803  1.00 97.86           N  
ATOM   4041  CA  LYS A 506      26.707  -4.612 -24.564  1.00 97.86           C  
ATOM   4042  C   LYS A 506      26.756  -3.384 -23.659  1.00 97.86           C  
ATOM   4043  CB  LYS A 506      25.694  -4.395 -25.689  1.00 97.86           C  
ATOM   4044  O   LYS A 506      27.653  -2.549 -23.785  1.00 97.86           O  
ATOM   4045  CG  LYS A 506      26.028  -3.228 -26.606  1.00 97.86           C  
ATOM   4046  CD  LYS A 506      25.003  -3.084 -27.723  1.00 97.86           C  
ATOM   4047  CE  LYS A 506      25.296  -1.873 -28.600  1.00 97.86           C  
ATOM   4048  NZ  LYS A 506      24.299  -1.733 -29.702  1.00 97.86           N  
ATOM   4049  N   GLU A 507      25.879  -3.208 -22.749  1.00 96.84           N  
ATOM   4050  CA  GLU A 507      25.825  -2.103 -21.797  1.00 96.84           C  
ATOM   4051  C   GLU A 507      27.010  -2.144 -20.836  1.00 96.84           C  
ATOM   4052  CB  GLU A 507      24.511  -2.132 -21.013  1.00 96.84           C  
ATOM   4053  O   GLU A 507      27.573  -1.103 -20.491  1.00 96.84           O  
ATOM   4054  CG  GLU A 507      24.291  -0.908 -20.135  1.00 96.84           C  
ATOM   4055  CD  GLU A 507      24.200   0.388 -20.925  1.00 96.84           C  
ATOM   4056  OE1 GLU A 507      24.490   1.466 -20.358  1.00 96.84           O  
ATOM   4057  OE2 GLU A 507      23.835   0.325 -22.120  1.00 96.84           O  
ATOM   4058  N   VAL A 508      27.402  -3.308 -20.346  1.00 96.85           N  
ATOM   4059  CA  VAL A 508      28.504  -3.503 -19.410  1.00 96.85           C  
ATOM   4060  C   VAL A 508      29.812  -3.043 -20.049  1.00 96.85           C  
ATOM   4061  CB  VAL A 508      28.617  -4.979 -18.966  1.00 96.85           C  
ATOM   4062  O   VAL A 508      30.659  -2.444 -19.382  1.00 96.85           O  
ATOM   4063  CG1 VAL A 508      29.920  -5.216 -18.205  1.00 96.85           C  
ATOM   4064  CG2 VAL A 508      27.415  -5.371 -18.109  1.00 96.85           C  
ATOM   4065  N   SER A 509      29.914  -3.328 -21.351  1.00 93.51           N  
ATOM   4066  CA  SER A 509      31.142  -3.001 -22.069  1.00 93.51           C  
ATOM   4067  C   SER A 509      31.274  -1.496 -22.278  1.00 93.51           C  
ATOM   4068  CB  SER A 509      31.181  -3.717 -23.419  1.00 93.51           C  
ATOM   4069  O   SER A 509      32.376  -0.990 -22.506  1.00 93.51           O  
ATOM   4070  OG  SER A 509      30.145  -3.252 -24.266  1.00 93.51           O  
ATOM   4071  N   LYS A 510      30.196  -0.740 -22.170  1.00 85.56           N  
ATOM   4072  CA  LYS A 510      30.235   0.715 -22.286  1.00 85.56           C  
ATOM   4073  C   LYS A 510      30.859   1.349 -21.047  1.00 85.56           C  
ATOM   4074  CB  LYS A 510      28.828   1.274 -22.508  1.00 85.56           C  
ATOM   4075  O   LYS A 510      31.623   2.311 -21.153  1.00 85.56           O  
ATOM   4076  CG  LYS A 510      28.263   0.996 -23.894  1.00 85.56           C  
ATOM   4077  CD  LYS A 510      26.881   1.613 -24.068  1.00 85.56           C  
ATOM   4078  CE  LYS A 510      26.284   1.274 -25.427  1.00 85.56           C  
ATOM   4079  NZ  LYS A 510      24.910   1.837 -25.584  1.00 85.56           N  
TER    4080      LYS A 510                                                      
ENDMDL                                                                          
END                                                                             
