# Supplementary material for: Catalases in the pathogenesis of Sporothrix schenckii research
Source: PeerJ. 2022 Dec 7;10:e14478. doi: 10.7717/peerj.14478 (PMC9745942; doi:10.7717/peerj.14478)
Supplement: Supplemental Information 3 — Sequences and PDB files used in this study. [file peerj-10-14478-s003.zip › Raw data/Cat2 Ss/test_10250_unrelaxed_rank_2_model_4.pdb]

MODEL     1                                                                     
ATOM      1  N   MET A   1      53.082   7.352 -50.576  1.00 35.77           N  
ATOM      2  CA  MET A   1      51.918   7.872 -51.288  1.00 35.77           C  
ATOM      3  C   MET A   1      50.745   8.079 -50.335  1.00 35.77           C  
ATOM      4  CB  MET A   1      51.513   6.927 -52.420  1.00 35.77           C  
ATOM      5  O   MET A   1      50.278   7.129 -49.705  1.00 35.77           O  
ATOM      6  CG  MET A   1      52.345   7.089 -53.682  1.00 35.77           C  
ATOM      7  SD  MET A   1      51.407   6.666 -55.201  1.00 35.77           S  
ATOM      8  CE  MET A   1      52.463   5.352 -55.874  1.00 35.77           C  
ATOM      9  N   ALA A   2      50.880   9.008 -49.373  1.00 35.20           N  
ATOM     10  CA  ALA A   2      50.016   9.842 -48.542  1.00 35.20           C  
ATOM     11  C   ALA A   2      48.545   9.614 -48.879  1.00 35.20           C  
ATOM     12  CB  ALA A   2      50.375  11.316 -48.712  1.00 35.20           C  
ATOM     13  O   ALA A   2      48.127   9.805 -50.024  1.00 35.20           O  
ATOM     14  N   HIS A   3      47.896   8.592 -48.420  1.00 30.60           N  
ATOM     15  CA  HIS A   3      46.457   8.357 -48.387  1.00 30.60           C  
ATOM     16  C   HIS A   3      45.736   9.460 -47.619  1.00 30.60           C  
ATOM     17  CB  HIS A   3      46.151   6.995 -47.762  1.00 30.60           C  
ATOM     18  O   HIS A   3      46.058   9.726 -46.459  1.00 30.60           O  
ATOM     19  CG  HIS A   3      46.074   5.881 -48.757  1.00 30.60           C  
ATOM     20  CD2 HIS A   3      46.871   4.804 -48.948  1.00 30.60           C  
ATOM     21  ND1 HIS A   3      45.081   5.801 -49.709  1.00 30.60           N  
ATOM     22  CE1 HIS A   3      45.271   4.719 -50.445  1.00 30.60           C  
ATOM     23  NE2 HIS A   3      46.350   4.096 -50.004  1.00 30.60           N  
ATOM     24  N   PRO A   4      45.270  10.535 -48.268  1.00 36.89           N  
ATOM     25  CA  PRO A   4      44.535  11.691 -47.750  1.00 36.89           C  
ATOM     26  C   PRO A   4      43.301  11.293 -46.943  1.00 36.89           C  
ATOM     27  CB  PRO A   4      44.136  12.452 -49.018  1.00 36.89           C  
ATOM     28  O   PRO A   4      42.650  10.294 -47.256  1.00 36.89           O  
ATOM     29  CG  PRO A   4      44.218  11.438 -50.113  1.00 36.89           C  
ATOM     30  CD  PRO A   4      44.691  10.139 -49.526  1.00 36.89           C  
ATOM     31  N   ALA A   5      43.315  11.527 -45.583  1.00 35.88           N  
ATOM     32  CA  ALA A   5      42.471  12.032 -44.504  1.00 35.88           C  
ATOM     33  C   ALA A   5      41.066  12.349 -45.008  1.00 35.88           C  
ATOM     34  CB  ALA A   5      43.099  13.272 -43.873  1.00 35.88           C  
ATOM     35  O   ALA A   5      40.901  13.104 -45.970  1.00 35.88           O  
ATOM     36  N   VAL A   6      40.239  11.361 -45.214  1.00 34.34           N  
ATOM     37  CA  VAL A   6      38.783  11.404 -45.301  1.00 34.34           C  
ATOM     38  C   VAL A   6      38.231  12.377 -44.262  1.00 34.34           C  
ATOM     39  CB  VAL A   6      38.161  10.003 -45.103  1.00 34.34           C  
ATOM     40  O   VAL A   6      38.499  12.236 -43.067  1.00 34.34           O  
ATOM     41  CG1 VAL A   6      36.636  10.078 -45.150  1.00 34.34           C  
ATOM     42  CG2 VAL A   6      38.685   9.033 -46.160  1.00 34.34           C  
ATOM     43  N   LYS A   7      38.309  13.647 -44.444  1.00 29.40           N  
ATOM     44  CA  LYS A   7      37.481  14.780 -44.040  1.00 29.40           C  
ATOM     45  C   LYS A   7      36.003  14.403 -44.027  1.00 29.40           C  
ATOM     46  CB  LYS A   7      37.710  15.971 -44.972  1.00 29.40           C  
ATOM     47  O   LYS A   7      35.448  14.006 -45.054  1.00 29.40           O  
ATOM     48  CG  LYS A   7      38.852  16.881 -44.544  1.00 29.40           C  
ATOM     49  CD  LYS A   7      38.936  18.123 -45.422  1.00 29.40           C  
ATOM     50  CE  LYS A   7      40.105  19.013 -45.023  1.00 29.40           C  
ATOM     51  NZ  LYS A   7      40.191  20.233 -45.880  1.00 29.40           N  
ATOM     52  N   THR A   8      35.459  13.806 -42.963  1.00 33.08           N  
ATOM     53  CA  THR A   8      34.028  13.603 -42.767  1.00 33.08           C  
ATOM     54  C   THR A   8      33.337  14.920 -42.425  1.00 33.08           C  
ATOM     55  CB  THR A   8      33.757  12.574 -41.655  1.00 33.08           C  
ATOM     56  O   THR A   8      33.671  15.561 -41.426  1.00 33.08           O  
ATOM     57  CG2 THR A   8      34.033  11.154 -42.140  1.00 33.08           C  
ATOM     58  OG1 THR A   8      34.602  12.857 -40.533  1.00 33.08           O  
ATOM     59  N   ASP A   9      33.258  15.825 -43.331  1.00 31.77           N  
ATOM     60  CA  ASP A   9      32.195  16.816 -43.468  1.00 31.77           C  
ATOM     61  C   ASP A   9      30.875  16.156 -43.861  1.00 31.77           C  
ATOM     62  CB  ASP A   9      32.580  17.876 -44.502  1.00 31.77           C  
ATOM     63  O   ASP A   9      30.838  15.322 -44.768  1.00 31.77           O  
ATOM     64  CG  ASP A   9      33.403  19.008 -43.913  1.00 31.77           C  
ATOM     65  OD1 ASP A   9      33.507  19.105 -42.671  1.00 31.77           O  
ATOM     66  OD2 ASP A   9      33.951  19.813 -44.697  1.00 31.77           O  
ATOM     67  N   GLY A  10      29.900  15.970 -42.822  1.00 30.42           N  
ATOM     68  CA  GLY A  10      28.564  16.430 -43.168  1.00 30.42           C  
ATOM     69  C   GLY A  10      27.590  15.295 -43.422  1.00 30.42           C  
ATOM     70  O   GLY A  10      27.867  14.400 -44.223  1.00 30.42           O  
ATOM     71  N   GLU A  11      26.913  14.853 -42.353  1.00 34.40           N  
ATOM     72  CA  GLU A  11      25.510  14.561 -42.634  1.00 34.40           C  
ATOM     73  C   GLU A  11      24.828  13.918 -41.430  1.00 34.40           C  
ATOM     74  CB  GLU A  11      25.386  13.650 -43.858  1.00 34.40           C  
ATOM     75  O   GLU A  11      25.283  12.888 -40.929  1.00 34.40           O  
ATOM     76  CG  GLU A  11      25.385  14.397 -45.184  1.00 34.40           C  
ATOM     77  CD  GLU A  11      25.114  13.498 -46.379  1.00 34.40           C  
ATOM     78  OE1 GLU A  11      24.986  14.016 -47.512  1.00 34.40           O  
ATOM     79  OE2 GLU A  11      25.028  12.265 -46.182  1.00 34.40           O  
ATOM     80  N   ARG A  12      24.439  14.713 -40.362  1.00 38.36           N  
ATOM     81  CA  ARG A  12      23.079  14.784 -39.837  1.00 38.36           C  
ATOM     82  C   ARG A  12      22.366  13.443 -39.982  1.00 38.36           C  
ATOM     83  CB  ARG A  12      22.284  15.880 -40.549  1.00 38.36           C  
ATOM     84  O   ARG A  12      21.941  13.076 -41.079  1.00 38.36           O  
ATOM     85  CG  ARG A  12      22.449  17.260 -39.932  1.00 38.36           C  
ATOM     86  CD  ARG A  12      21.525  18.282 -40.581  1.00 38.36           C  
ATOM     87  NE  ARG A  12      21.758  19.626 -40.060  1.00 38.36           N  
ATOM     88  NH1 ARG A  12      20.093  20.623 -41.313  1.00 38.36           N  
ATOM     89  NH2 ARG A  12      21.367  21.882 -39.883  1.00 38.36           N  
ATOM     90  CZ  ARG A  12      21.072  20.707 -40.420  1.00 38.36           C  
ATOM     91  N   GLY A  13      22.990  12.327 -39.455  1.00 34.76           N  
ATOM     92  CA  GLY A  13      22.173  11.138 -39.274  1.00 34.76           C  
ATOM     93  C   GLY A  13      20.953  11.379 -38.405  1.00 34.76           C  
ATOM     94  O   GLY A  13      21.046  12.028 -37.361  1.00 34.76           O  
ATOM     95  N   ALA A  14      20.057  12.232 -38.855  1.00 44.58           N  
ATOM     96  CA  ALA A  14      18.703  12.250 -38.307  1.00 44.58           C  
ATOM     97  C   ALA A  14      18.519  11.152 -37.263  1.00 44.58           C  
ATOM     98  CB  ALA A  14      17.674  12.094 -39.424  1.00 44.58           C  
ATOM     99  O   ALA A  14      18.517   9.964 -37.596  1.00 44.58           O  
ATOM    100  N   ALA A  15      19.421  10.966 -36.331  1.00 44.55           N  
ATOM    101  CA  ALA A  15      19.147  10.106 -35.182  1.00 44.55           C  
ATOM    102  C   ALA A  15      17.653  10.065 -34.872  1.00 44.55           C  
ATOM    103  CB  ALA A  15      19.927  10.585 -33.961  1.00 44.55           C  
ATOM    104  O   ALA A  15      16.967  11.086 -34.955  1.00 44.55           O  
ATOM    105  N   TYR A  16      16.838   9.308 -35.659  1.00 43.93           N  
ATOM    106  CA  TYR A  16      15.478   8.972 -35.252  1.00 43.93           C  
ATOM    107  C   TYR A  16      15.238   9.340 -33.793  1.00 43.93           C  
ATOM    108  CB  TYR A  16      15.207   7.479 -35.466  1.00 43.93           C  
ATOM    109  O   TYR A  16      15.945   8.864 -32.902  1.00 43.93           O  
ATOM    110  CG  TYR A  16      14.271   7.191 -36.614  1.00 43.93           C  
ATOM    111  CD1 TYR A  16      12.896   7.094 -36.410  1.00 43.93           C  
ATOM    112  CD2 TYR A  16      14.759   7.013 -37.904  1.00 43.93           C  
ATOM    113  CE1 TYR A  16      12.030   6.827 -37.465  1.00 43.93           C  
ATOM    114  CE2 TYR A  16      13.902   6.745 -38.967  1.00 43.93           C  
ATOM    115  OH  TYR A  16      11.688   6.389 -39.786  1.00 43.93           O  
ATOM    116  CZ  TYR A  16      12.541   6.654 -38.738  1.00 43.93           C  
ATOM    117  N   LYS A  17      15.139  10.626 -33.413  1.00 43.94           N  
ATOM    118  CA  LYS A  17      14.742  11.063 -32.078  1.00 43.94           C  
ATOM    119  C   LYS A  17      13.430  10.411 -31.653  1.00 43.94           C  
ATOM    120  CB  LYS A  17      14.610  12.586 -32.029  1.00 43.94           C  
ATOM    121  O   LYS A  17      12.496  10.305 -32.450  1.00 43.94           O  
ATOM    122  CG  LYS A  17      15.925  13.315 -31.794  1.00 43.94           C  
ATOM    123  CD  LYS A  17      15.713  14.814 -31.630  1.00 43.94           C  
ATOM    124  CE  LYS A  17      17.035  15.555 -31.489  1.00 43.94           C  
ATOM    125  NZ  LYS A  17      16.831  17.023 -31.307  1.00 43.94           N  
ATOM    126  N   HIS A  18      13.358   9.215 -31.048  1.00 47.19           N  
ATOM    127  CA  HIS A  18      12.159   8.678 -30.416  1.00 47.19           C  
ATOM    128  C   HIS A  18      11.212   9.795 -29.992  1.00 47.19           C  
ATOM    129  CB  HIS A  18      12.530   7.818 -29.207  1.00 47.19           C  
ATOM    130  O   HIS A  18      11.604  10.700 -29.253  1.00 47.19           O  
ATOM    131  CG  HIS A  18      12.162   6.376 -29.360  1.00 47.19           C  
ATOM    132  CD2 HIS A  18      12.933   5.269 -29.469  1.00 47.19           C  
ATOM    133  ND1 HIS A  18      10.855   5.944 -29.419  1.00 47.19           N  
ATOM    134  CE1 HIS A  18      10.838   4.629 -29.557  1.00 47.19           C  
ATOM    135  NE2 HIS A  18      12.087   4.195 -29.591  1.00 47.19           N  
ATOM    136  N   ILE A  19      10.432  10.406 -30.859  1.00 53.18           N  
ATOM    137  CA  ILE A  19       9.427  11.409 -30.525  1.00 53.18           C  
ATOM    138  C   ILE A  19       8.308  10.767 -29.709  1.00 53.18           C  
ATOM    139  CB  ILE A  19       8.850  12.076 -31.793  1.00 53.18           C  
ATOM    140  O   ILE A  19       7.808   9.696 -30.063  1.00 53.18           O  
ATOM    141  CG1 ILE A  19       9.976  12.698 -32.628  1.00 53.18           C  
ATOM    142  CG2 ILE A  19       7.800  13.127 -31.421  1.00 53.18           C  
ATOM    143  CD1 ILE A  19       9.529  13.198 -33.995  1.00 53.18           C  
ATOM    144  N   GLU A  20       8.390  10.756 -28.379  1.00 57.82           N  
ATOM    145  CA  GLU A  20       7.163  10.519 -27.623  1.00 57.82           C  
ATOM    146  C   GLU A  20       5.945  11.067 -28.362  1.00 57.82           C  
ATOM    147  CB  GLU A  20       7.261  11.147 -26.231  1.00 57.82           C  
ATOM    148  O   GLU A  20       6.015  12.131 -28.981  1.00 57.82           O  
ATOM    149  CG  GLU A  20       8.198  10.408 -25.287  1.00 57.82           C  
ATOM    150  CD  GLU A  20       8.245  11.013 -23.893  1.00 57.82           C  
ATOM    151  OE1 GLU A  20       8.915  10.439 -23.004  1.00 57.82           O  
ATOM    152  OE2 GLU A  20       7.605  12.068 -23.686  1.00 57.82           O  
ATOM    153  N   SER A  21       5.126  10.208 -28.980  1.00 64.46           N  
ATOM    154  CA  SER A  21       3.894  10.553 -29.684  1.00 64.46           C  
ATOM    155  C   SER A  21       3.042  11.517 -28.866  1.00 64.46           C  
ATOM    156  CB  SER A  21       3.089   9.293 -30.003  1.00 64.46           C  
ATOM    157  O   SER A  21       2.427  11.122 -27.873  1.00 64.46           O  
ATOM    158  OG  SER A  21       1.711   9.597 -30.139  1.00 64.46           O  
ATOM    159  N   THR A  22       3.546  12.662 -28.461  1.00 68.39           N  
ATOM    160  CA  THR A  22       2.589  13.591 -27.871  1.00 68.39           C  
ATOM    161  C   THR A  22       2.244  14.708 -28.852  1.00 68.39           C  
ATOM    162  CB  THR A  22       3.134  14.201 -26.566  1.00 68.39           C  
ATOM    163  O   THR A  22       3.117  15.207 -29.565  1.00 68.39           O  
ATOM    164  CG2 THR A  22       3.379  13.123 -25.516  1.00 68.39           C  
ATOM    165  OG1 THR A  22       4.368  14.876 -26.840  1.00 68.39           O  
ATOM    166  N   TYR A  23       1.031  14.569 -29.425  1.00 78.68           N  
ATOM    167  CA  TYR A  23       0.517  15.675 -30.225  1.00 78.68           C  
ATOM    168  C   TYR A  23      -0.163  16.716 -29.343  1.00 78.68           C  
ATOM    169  CB  TYR A  23      -0.467  15.164 -31.281  1.00 78.68           C  
ATOM    170  O   TYR A  23      -0.930  16.369 -28.442  1.00 78.68           O  
ATOM    171  CG  TYR A  23       0.178  14.320 -32.354  1.00 78.68           C  
ATOM    172  CD1 TYR A  23       0.735  14.906 -33.488  1.00 78.68           C  
ATOM    173  CD2 TYR A  23       0.232  12.935 -32.235  1.00 78.68           C  
ATOM    174  CE1 TYR A  23       1.329  14.133 -34.480  1.00 78.68           C  
ATOM    175  CE2 TYR A  23       0.823  12.152 -33.221  1.00 78.68           C  
ATOM    176  OH  TYR A  23       1.955  11.988 -35.316  1.00 78.68           O  
ATOM    177  CZ  TYR A  23       1.368  12.758 -34.337  1.00 78.68           C  
ATOM    178  N   HIS A  24       0.356  17.924 -29.556  1.00 80.14           N  
ATOM    179  CA  HIS A  24      -0.273  19.030 -28.842  1.00 80.14           C  
ATOM    180  C   HIS A  24      -1.611  19.403 -29.472  1.00 80.14           C  
ATOM    181  CB  HIS A  24       0.653  20.248 -28.818  1.00 80.14           C  
ATOM    182  O   HIS A  24      -1.831  19.162 -30.661  1.00 80.14           O  
ATOM    183  CG  HIS A  24       1.984  19.977 -28.192  1.00 80.14           C  
ATOM    184  CD2 HIS A  24       3.220  19.883 -28.736  1.00 80.14           C  
ATOM    185  ND1 HIS A  24       2.141  19.762 -26.839  1.00 80.14           N  
ATOM    186  CE1 HIS A  24       3.419  19.548 -26.579  1.00 80.14           C  
ATOM    187  NE2 HIS A  24       4.096  19.616 -27.713  1.00 80.14           N  
ATOM    188  N   TYR A  25      -2.543  19.925 -28.594  1.00 83.45           N  
ATOM    189  CA  TYR A  25      -3.903  20.246 -29.013  1.00 83.45           C  
ATOM    190  C   TYR A  25      -3.899  21.263 -30.147  1.00 83.45           C  
ATOM    191  CB  TYR A  25      -4.716  20.784 -27.831  1.00 83.45           C  
ATOM    192  O   TYR A  25      -4.793  21.260 -30.996  1.00 83.45           O  
ATOM    193  CG  TYR A  25      -5.380  19.705 -27.010  1.00 83.45           C  
ATOM    194  CD1 TYR A  25      -6.540  19.077 -27.456  1.00 83.45           C  
ATOM    195  CD2 TYR A  25      -4.849  19.314 -25.785  1.00 83.45           C  
ATOM    196  CE1 TYR A  25      -7.156  18.084 -26.701  1.00 83.45           C  
ATOM    197  CE2 TYR A  25      -5.456  18.322 -25.022  1.00 83.45           C  
ATOM    198  OH  TYR A  25      -7.213  16.731 -24.737  1.00 83.45           O  
ATOM    199  CZ  TYR A  25      -6.607  17.714 -25.488  1.00 83.45           C  
ATOM    200  N   ASP A  26      -2.843  22.068 -30.289  1.00 86.73           N  
ATOM    201  CA  ASP A  26      -2.814  23.141 -31.278  1.00 86.73           C  
ATOM    202  C   ASP A  26      -2.173  22.668 -32.581  1.00 86.73           C  
ATOM    203  CB  ASP A  26      -2.060  24.355 -30.732  1.00 86.73           C  
ATOM    204  O   ASP A  26      -2.071  23.433 -33.543  1.00 86.73           O  
ATOM    205  CG  ASP A  26      -0.652  24.021 -30.271  1.00 86.73           C  
ATOM    206  OD1 ASP A  26      -0.372  22.840 -29.971  1.00 86.73           O  
ATOM    207  OD2 ASP A  26       0.185  24.948 -30.205  1.00 86.73           O  
ATOM    208  N   GLU A  27      -1.811  21.389 -32.606  1.00 88.48           N  
ATOM    209  CA  GLU A  27      -1.267  20.779 -33.816  1.00 88.48           C  
ATOM    210  C   GLU A  27      -2.372  20.157 -34.665  1.00 88.48           C  
ATOM    211  CB  GLU A  27      -0.219  19.721 -33.460  1.00 88.48           C  
ATOM    212  O   GLU A  27      -3.449  19.839 -34.156  1.00 88.48           O  
ATOM    213  CG  GLU A  27       0.988  20.276 -32.717  1.00 88.48           C  
ATOM    214  CD  GLU A  27       2.011  19.212 -32.355  1.00 88.48           C  
ATOM    215  OE1 GLU A  27       2.998  19.532 -31.654  1.00 88.48           O  
ATOM    216  OE2 GLU A  27       1.825  18.048 -32.777  1.00 88.48           O  
ATOM    217  N   LYS A  28      -2.256  20.186 -36.009  1.00 90.06           N  
ATOM    218  CA  LYS A  28      -3.176  19.530 -36.934  1.00 90.06           C  
ATOM    219  C   LYS A  28      -2.508  18.344 -37.624  1.00 90.06           C  
ATOM    220  CB  LYS A  28      -3.689  20.523 -37.977  1.00 90.06           C  
ATOM    221  O   LYS A  28      -2.079  18.450 -38.775  1.00 90.06           O  
ATOM    222  CG  LYS A  28      -4.522  21.656 -37.396  1.00 90.06           C  
ATOM    223  CD  LYS A  28      -5.049  22.578 -38.488  1.00 90.06           C  
ATOM    224  CE  LYS A  28      -5.842  23.740 -37.905  1.00 90.06           C  
ATOM    225  NZ  LYS A  28      -6.374  24.639 -38.972  1.00 90.06           N  
ATOM    226  N   PRO A  29      -2.491  17.329 -36.904  1.00 90.66           N  
ATOM    227  CA  PRO A  29      -1.790  16.171 -37.465  1.00 90.66           C  
ATOM    228  C   PRO A  29      -2.591  15.469 -38.559  1.00 90.66           C  
ATOM    229  CB  PRO A  29      -1.599  15.254 -36.254  1.00 90.66           C  
ATOM    230  O   PRO A  29      -3.790  15.718 -38.706  1.00 90.66           O  
ATOM    231  CG  PRO A  29      -2.760  15.554 -35.361  1.00 90.66           C  
ATOM    232  CD  PRO A  29      -3.105  17.009 -35.501  1.00 90.66           C  
ATOM    233  N   THR A  30      -1.869  14.738 -39.447  1.00 93.14           N  
ATOM    234  CA  THR A  30      -2.489  13.907 -40.474  1.00 93.14           C  
ATOM    235  C   THR A  30      -2.981  12.590 -39.880  1.00 93.14           C  
ATOM    236  CB  THR A  30      -1.509  13.618 -41.626  1.00 93.14           C  
ATOM    237  O   THR A  30      -2.237  11.904 -39.175  1.00 93.14           O  
ATOM    238  CG2 THR A  30      -2.165  12.764 -42.706  1.00 93.14           C  
ATOM    239  OG1 THR A  30      -1.084  14.858 -42.205  1.00 93.14           O  
ATOM    240  N   TYR A  31      -4.233  12.282 -40.072  1.00 93.73           N  
ATOM    241  CA  TYR A  31      -4.790  10.999 -39.657  1.00 93.73           C  
ATOM    242  C   TYR A  31      -4.144   9.851 -40.423  1.00 93.73           C  
ATOM    243  CB  TYR A  31      -6.307  10.978 -39.867  1.00 93.73           C  
ATOM    244  O   TYR A  31      -4.077   9.878 -41.655  1.00 93.73           O  
ATOM    245  CG  TYR A  31      -6.961   9.685 -39.444  1.00 93.73           C  
ATOM    246  CD1 TYR A  31      -7.047   8.606 -40.321  1.00 93.73           C  
ATOM    247  CD2 TYR A  31      -7.493   9.539 -38.168  1.00 93.73           C  
ATOM    248  CE1 TYR A  31      -7.650   7.413 -39.937  1.00 93.73           C  
ATOM    249  CE2 TYR A  31      -8.098   8.351 -37.772  1.00 93.73           C  
ATOM    250  OH  TYR A  31      -8.770   6.116 -38.276  1.00 93.73           O  
ATOM    251  CZ  TYR A  31      -8.171   7.295 -38.662  1.00 93.73           C  
ATOM    252  N   THR A  32      -3.700   8.796 -39.680  1.00 94.50           N  
ATOM    253  CA  THR A  32      -2.986   7.705 -40.334  1.00 94.50           C  
ATOM    254  C   THR A  32      -3.367   6.363 -39.715  1.00 94.50           C  
ATOM    255  CB  THR A  32      -1.462   7.902 -40.243  1.00 94.50           C  
ATOM    256  O   THR A  32      -4.007   6.317 -38.663  1.00 94.50           O  
ATOM    257  CG2 THR A  32      -1.058   9.294 -40.714  1.00 94.50           C  
ATOM    258  OG1 THR A  32      -1.044   7.730 -38.883  1.00 94.50           O  
ATOM    259  N   THR A  33      -3.115   5.259 -40.441  1.00 93.30           N  
ATOM    260  CA  THR A  33      -3.084   3.938 -39.825  1.00 93.30           C  
ATOM    261  C   THR A  33      -1.961   3.846 -38.797  1.00 93.30           C  
ATOM    262  CB  THR A  33      -2.908   2.832 -40.882  1.00 93.30           C  
ATOM    263  O   THR A  33      -1.202   4.800 -38.611  1.00 93.30           O  
ATOM    264  CG2 THR A  33      -3.946   2.962 -41.993  1.00 93.30           C  
ATOM    265  OG1 THR A  33      -1.598   2.931 -41.454  1.00 93.30           O  
ATOM    266  N   THR A  34      -1.863   2.691 -38.086  1.00 91.37           N  
ATOM    267  CA  THR A  34      -0.846   2.477 -37.062  1.00 91.37           C  
ATOM    268  C   THR A  34       0.553   2.528 -37.671  1.00 91.37           C  
ATOM    269  CB  THR A  34      -1.048   1.129 -36.346  1.00 91.37           C  
ATOM    270  O   THR A  34       1.502   2.975 -37.023  1.00 91.37           O  
ATOM    271  CG2 THR A  34       0.022   0.905 -35.283  1.00 91.37           C  
ATOM    272  OG1 THR A  34      -2.337   1.116 -35.721  1.00 91.37           O  
ATOM    273  N   SER A  35       0.638   2.085 -38.936  1.00 91.69           N  
ATOM    274  CA  SER A  35       1.937   2.056 -39.600  1.00 91.69           C  
ATOM    275  C   SER A  35       2.254   3.397 -40.253  1.00 91.69           C  
ATOM    276  CB  SER A  35       1.978   0.946 -40.651  1.00 91.69           C  
ATOM    277  O   SER A  35       3.284   3.544 -40.914  1.00 91.69           O  
ATOM    278  OG  SER A  35       0.972   1.143 -41.630  1.00 91.69           O  
ATOM    279  N   GLY A  36       1.317   4.373 -40.169  1.00 92.12           N  
ATOM    280  CA  GLY A  36       1.632   5.725 -40.603  1.00 92.12           C  
ATOM    281  C   GLY A  36       1.096   6.048 -41.985  1.00 92.12           C  
ATOM    282  O   GLY A  36       1.476   7.056 -42.584  1.00 92.12           O  
ATOM    283  N   TYR A  37       0.150   5.224 -42.585  1.00 93.93           N  
ATOM    284  CA  TYR A  37      -0.478   5.453 -43.882  1.00 93.93           C  
ATOM    285  C   TYR A  37      -1.590   6.489 -43.774  1.00 93.93           C  
ATOM    286  CB  TYR A  37      -1.038   4.143 -44.446  1.00 93.93           C  
ATOM    287  O   TYR A  37      -2.561   6.293 -43.039  1.00 93.93           O  
ATOM    288  CG  TYR A  37      -1.700   4.297 -45.794  1.00 93.93           C  
ATOM    289  CD1 TYR A  37      -3.082   4.433 -45.901  1.00 93.93           C  
ATOM    290  CD2 TYR A  37      -0.946   4.306 -46.962  1.00 93.93           C  
ATOM    291  CE1 TYR A  37      -3.697   4.573 -47.141  1.00 93.93           C  
ATOM    292  CE2 TYR A  37      -1.550   4.445 -48.207  1.00 93.93           C  
ATOM    293  OH  TYR A  37      -3.527   4.717 -49.516  1.00 93.93           O  
ATOM    294  CZ  TYR A  37      -2.924   4.578 -48.286  1.00 93.93           C  
ATOM    295  N   PRO A  38      -1.419   7.669 -44.465  1.00 96.24           N  
ATOM    296  CA  PRO A  38      -2.493   8.663 -44.392  1.00 96.24           C  
ATOM    297  C   PRO A  38      -3.816   8.143 -44.950  1.00 96.24           C  
ATOM    298  CB  PRO A  38      -1.960   9.821 -45.240  1.00 96.24           C  
ATOM    299  O   PRO A  38      -3.831   7.457 -45.975  1.00 96.24           O  
ATOM    300  CG  PRO A  38      -0.477   9.634 -45.253  1.00 96.24           C  
ATOM    301  CD  PRO A  38      -0.181   8.162 -45.225  1.00 96.24           C  
ATOM    302  N   ILE A  39      -4.929   8.450 -44.205  1.00 94.88           N  
ATOM    303  CA  ILE A  39      -6.284   8.051 -44.571  1.00 94.88           C  
ATOM    304  C   ILE A  39      -7.130   9.291 -44.850  1.00 94.88           C  
ATOM    305  CB  ILE A  39      -6.939   7.193 -43.466  1.00 94.88           C  
ATOM    306  O   ILE A  39      -7.147  10.231 -44.051  1.00 94.88           O  
ATOM    307  CG1 ILE A  39      -6.111   5.928 -43.211  1.00 94.88           C  
ATOM    308  CG2 ILE A  39      -8.381   6.838 -43.841  1.00 94.88           C  
ATOM    309  CD1 ILE A  39      -6.067   4.969 -44.393  1.00 94.88           C  
ATOM    310  N   ASP A  40      -7.692   9.365 -45.943  1.00 93.65           N  
ATOM    311  CA  ASP A  40      -8.429  10.553 -46.363  1.00 93.65           C  
ATOM    312  C   ASP A  40      -9.753  10.672 -45.612  1.00 93.65           C  
ATOM    313  CB  ASP A  40      -8.680  10.524 -47.872  1.00 93.65           C  
ATOM    314  O   ASP A  40     -10.238  11.778 -45.368  1.00 93.65           O  
ATOM    315  CG  ASP A  40      -9.463   9.302 -48.319  1.00 93.65           C  
ATOM    316  OD1 ASP A  40      -9.483   8.289 -47.586  1.00 93.65           O  
ATOM    317  OD2 ASP A  40     -10.063   9.351 -49.414  1.00 93.65           O  
ATOM    318  N   ASP A  41     -10.336   9.513 -45.203  1.00 94.16           N  
ATOM    319  CA  ASP A  41     -11.597   9.501 -44.468  1.00 94.16           C  
ATOM    320  C   ASP A  41     -11.643   8.340 -43.477  1.00 94.16           C  
ATOM    321  CB  ASP A  41     -12.780   9.414 -45.434  1.00 94.16           C  
ATOM    322  O   ASP A  41     -11.817   7.185 -43.872  1.00 94.16           O  
ATOM    323  CG  ASP A  41     -14.119   9.637 -44.753  1.00 94.16           C  
ATOM    324  OD1 ASP A  41     -14.192   9.552 -43.509  1.00 94.16           O  
ATOM    325  OD2 ASP A  41     -15.111   9.897 -45.469  1.00 94.16           O  
ATOM    326  N   PRO A  42     -11.697   8.550 -42.202  1.00 93.24           N  
ATOM    327  CA  PRO A  42     -11.618   7.502 -41.181  1.00 93.24           C  
ATOM    328  C   PRO A  42     -12.893   6.666 -41.095  1.00 93.24           C  
ATOM    329  CB  PRO A  42     -11.391   8.287 -39.887  1.00 93.24           C  
ATOM    330  O   PRO A  42     -12.883   5.577 -40.515  1.00 93.24           O  
ATOM    331  CG  PRO A  42     -11.913   9.657 -40.174  1.00 93.24           C  
ATOM    332  CD  PRO A  42     -11.680   9.962 -41.626  1.00 93.24           C  
ATOM    333  N   LYS A  43     -13.886   7.091 -41.775  1.00 93.71           N  
ATOM    334  CA  LYS A  43     -15.184   6.428 -41.676  1.00 93.71           C  
ATOM    335  C   LYS A  43     -15.408   5.482 -42.852  1.00 93.71           C  
ATOM    336  CB  LYS A  43     -16.310   7.460 -41.612  1.00 93.71           C  
ATOM    337  O   LYS A  43     -16.350   4.687 -42.845  1.00 93.71           O  
ATOM    338  CG  LYS A  43     -16.244   8.374 -40.397  1.00 93.71           C  
ATOM    339  CD  LYS A  43     -17.324   9.447 -40.445  1.00 93.71           C  
ATOM    340  CE  LYS A  43     -17.141  10.476 -39.337  1.00 93.71           C  
ATOM    341  NZ  LYS A  43     -18.210  11.519 -39.368  1.00 93.71           N  
ATOM    342  N   LYS A  44     -14.532   5.540 -43.903  1.00 92.45           N  
ATOM    343  CA  LYS A  44     -14.727   4.740 -45.108  1.00 92.45           C  
ATOM    344  C   LYS A  44     -14.114   3.351 -44.952  1.00 92.45           C  
ATOM    345  CB  LYS A  44     -14.124   5.445 -46.324  1.00 92.45           C  
ATOM    346  O   LYS A  44     -13.118   3.183 -44.245  1.00 92.45           O  
ATOM    347  CG  LYS A  44     -14.904   6.669 -46.780  1.00 92.45           C  
ATOM    348  CD  LYS A  44     -14.295   7.286 -48.032  1.00 92.45           C  
ATOM    349  CE  LYS A  44     -15.131   8.451 -48.546  1.00 92.45           C  
ATOM    350  NZ  LYS A  44     -14.493   9.113 -49.723  1.00 92.45           N  
ATOM    351  N   TYR A  45     -14.856   2.406 -45.508  1.00 93.54           N  
ATOM    352  CA  TYR A  45     -14.371   1.037 -45.645  1.00 93.54           C  
ATOM    353  C   TYR A  45     -14.651   0.496 -47.042  1.00 93.54           C  
ATOM    354  CB  TYR A  45     -15.018   0.129 -44.595  1.00 93.54           C  
ATOM    355  O   TYR A  45     -15.479   1.045 -47.772  1.00 93.54           O  
ATOM    356  CG  TYR A  45     -16.522   0.243 -44.538  1.00 93.54           C  
ATOM    357  CD1 TYR A  45     -17.143   1.078 -43.611  1.00 93.54           C  
ATOM    358  CD2 TYR A  45     -17.326  -0.484 -45.410  1.00 93.54           C  
ATOM    359  CE1 TYR A  45     -18.529   1.185 -43.554  1.00 93.54           C  
ATOM    360  CE2 TYR A  45     -18.713  -0.385 -45.361  1.00 93.54           C  
ATOM    361  OH  TYR A  45     -20.676   0.553 -44.380  1.00 93.54           O  
ATOM    362  CZ  TYR A  45     -19.304   0.451 -44.432  1.00 93.54           C  
ATOM    363  N   GLN A  46     -13.858  -0.454 -47.387  1.00 94.81           N  
ATOM    364  CA  GLN A  46     -13.996  -1.038 -48.717  1.00 94.81           C  
ATOM    365  C   GLN A  46     -15.007  -2.181 -48.714  1.00 94.81           C  
ATOM    366  CB  GLN A  46     -12.643  -1.535 -49.229  1.00 94.81           C  
ATOM    367  O   GLN A  46     -14.984  -3.035 -47.825  1.00 94.81           O  
ATOM    368  CG  GLN A  46     -11.685  -0.418 -49.618  1.00 94.81           C  
ATOM    369  CD  GLN A  46     -10.455  -0.927 -50.347  1.00 94.81           C  
ATOM    370  NE2 GLN A  46      -9.592  -0.008 -50.767  1.00 94.81           N  
ATOM    371  OE1 GLN A  46     -10.281  -2.136 -50.529  1.00 94.81           O  
ATOM    372  N   ARG A  47     -15.900  -2.080 -49.685  1.00 95.52           N  
ATOM    373  CA  ARG A  47     -16.863  -3.152 -49.915  1.00 95.52           C  
ATOM    374  C   ARG A  47     -17.236  -3.244 -51.391  1.00 95.52           C  
ATOM    375  CB  ARG A  47     -18.120  -2.936 -49.069  1.00 95.52           C  
ATOM    376  O   ARG A  47     -16.898  -2.359 -52.179  1.00 95.52           O  
ATOM    377  CG  ARG A  47     -18.881  -1.665 -49.410  1.00 95.52           C  
ATOM    378  CD  ARG A  47     -20.066  -1.451 -48.478  1.00 95.52           C  
ATOM    379  NE  ARG A  47     -21.042  -2.531 -48.591  1.00 95.52           N  
ATOM    380  NH1 ARG A  47     -22.348  -1.813 -46.825  1.00 95.52           N  
ATOM    381  NH2 ARG A  47     -22.928  -3.698 -47.994  1.00 95.52           N  
ATOM    382  CZ  ARG A  47     -22.104  -2.678 -47.803  1.00 95.52           C  
ATOM    383  N   VAL A  48     -17.786  -4.447 -51.840  1.00 95.00           N  
ATOM    384  CA  VAL A  48     -18.335  -4.604 -53.182  1.00 95.00           C  
ATOM    385  C   VAL A  48     -19.689  -3.903 -53.272  1.00 95.00           C  
ATOM    386  CB  VAL A  48     -18.479  -6.093 -53.567  1.00 95.00           C  
ATOM    387  O   VAL A  48     -20.701  -4.433 -52.807  1.00 95.00           O  
ATOM    388  CG1 VAL A  48     -19.020  -6.234 -54.988  1.00 95.00           C  
ATOM    389  CG2 VAL A  48     -17.138  -6.811 -53.428  1.00 95.00           C  
ATOM    390  N   GLY A  49     -19.843  -2.731 -54.036  1.00 92.26           N  
ATOM    391  CA  GLY A  49     -21.125  -2.046 -54.081  1.00 92.26           C  
ATOM    392  C   GLY A  49     -21.823  -1.996 -52.735  1.00 92.26           C  
ATOM    393  O   GLY A  49     -21.278  -1.461 -51.767  1.00 92.26           O  
ATOM    394  N   GLN A  50     -22.956  -2.556 -52.712  1.00 92.36           N  
ATOM    395  CA  GLN A  50     -23.697  -2.758 -51.471  1.00 92.36           C  
ATOM    396  C   GLN A  50     -23.415  -4.137 -50.881  1.00 92.36           C  
ATOM    397  CB  GLN A  50     -25.198  -2.585 -51.707  1.00 92.36           C  
ATOM    398  O   GLN A  50     -24.183  -4.633 -50.055  1.00 92.36           O  
ATOM    399  CG  GLN A  50     -25.584  -1.207 -52.226  1.00 92.36           C  
ATOM    400  CD  GLN A  50     -25.399  -0.116 -51.187  1.00 92.36           C  
ATOM    401  NE2 GLN A  50     -25.962   1.058 -51.454  1.00 92.36           N  
ATOM    402  OE1 GLN A  50     -24.757  -0.327 -50.154  1.00 92.36           O  
ATOM    403  N   GLY A  51     -22.403  -4.757 -51.281  1.00 94.90           N  
ATOM    404  CA  GLY A  51     -22.048  -6.104 -50.863  1.00 94.90           C  
ATOM    405  C   GLY A  51     -21.070  -6.130 -49.703  1.00 94.90           C  
ATOM    406  O   GLY A  51     -21.021  -5.193 -48.904  1.00 94.90           O  
ATOM    407  N   PRO A  52     -20.425  -7.334 -49.362  1.00 96.08           N  
ATOM    408  CA  PRO A  52     -19.585  -7.555 -48.182  1.00 96.08           C  
ATOM    409  C   PRO A  52     -18.368  -6.634 -48.143  1.00 96.08           C  
ATOM    410  CB  PRO A  52     -19.158  -9.019 -48.323  1.00 96.08           C  
ATOM    411  O   PRO A  52     -18.029  -6.010 -49.152  1.00 96.08           O  
ATOM    412  CG  PRO A  52     -19.141  -9.272 -49.795  1.00 96.08           C  
ATOM    413  CD  PRO A  52     -20.252  -8.485 -50.428  1.00 96.08           C  
ATOM    414  N   LEU A  53     -17.818  -6.583 -46.916  1.00 96.55           N  
ATOM    415  CA  LEU A  53     -16.541  -5.901 -46.745  1.00 96.55           C  
ATOM    416  C   LEU A  53     -15.405  -6.711 -47.360  1.00 96.55           C  
ATOM    417  CB  LEU A  53     -16.260  -5.651 -45.261  1.00 96.55           C  
ATOM    418  O   LEU A  53     -15.505  -7.934 -47.483  1.00 96.55           O  
ATOM    419  CG  LEU A  53     -17.242  -4.734 -44.530  1.00 96.55           C  
ATOM    420  CD1 LEU A  53     -16.887  -4.651 -43.049  1.00 96.55           C  
ATOM    421  CD2 LEU A  53     -17.250  -3.347 -45.162  1.00 96.55           C  
ATOM    422  N   LEU A  54     -14.436  -5.943 -47.741  1.00 95.43           N  
ATOM    423  CA  LEU A  54     -13.271  -6.617 -48.304  1.00 95.43           C  
ATOM    424  C   LEU A  54     -12.183  -6.795 -47.250  1.00 95.43           C  
ATOM    425  CB  LEU A  54     -12.719  -5.828 -49.494  1.00 95.43           C  
ATOM    426  O   LEU A  54     -11.876  -5.862 -46.505  1.00 95.43           O  
ATOM    427  CG  LEU A  54     -13.684  -5.593 -50.658  1.00 95.43           C  
ATOM    428  CD1 LEU A  54     -12.997  -4.799 -51.764  1.00 95.43           C  
ATOM    429  CD2 LEU A  54     -14.209  -6.921 -51.193  1.00 95.43           C  
ATOM    430  N   LEU A  55     -11.579  -7.931 -47.244  1.00 94.67           N  
ATOM    431  CA  LEU A  55     -10.474  -8.213 -46.334  1.00 94.67           C  
ATOM    432  C   LEU A  55      -9.270  -7.333 -46.651  1.00 94.67           C  
ATOM    433  CB  LEU A  55     -10.077  -9.690 -46.414  1.00 94.67           C  
ATOM    434  O   LEU A  55      -8.436  -7.076 -45.780  1.00 94.67           O  
ATOM    435  CG  LEU A  55      -9.017 -10.162 -45.418  1.00 94.67           C  
ATOM    436  CD1 LEU A  55      -9.522  -9.997 -43.988  1.00 94.67           C  
ATOM    437  CD2 LEU A  55      -8.634 -11.612 -45.691  1.00 94.67           C  
ATOM    438  N   GLN A  56      -9.190  -6.750 -47.834  1.00 95.01           N  
ATOM    439  CA  GLN A  56      -8.059  -5.935 -48.266  1.00 95.01           C  
ATOM    440  C   GLN A  56      -8.090  -4.559 -47.608  1.00 95.01           C  
ATOM    441  CB  GLN A  56      -8.052  -5.789 -49.788  1.00 95.01           C  
ATOM    442  O   GLN A  56      -7.129  -3.793 -47.712  1.00 95.01           O  
ATOM    443  CG  GLN A  56      -9.267  -5.058 -50.342  1.00 95.01           C  
ATOM    444  CD  GLN A  56      -9.294  -5.029 -51.858  1.00 95.01           C  
ATOM    445  NE2 GLN A  56     -10.327  -4.410 -52.421  1.00 95.01           N  
ATOM    446  OE1 GLN A  56      -8.394  -5.557 -52.519  1.00 95.01           O  
ATOM    447  N   ASP A  57      -9.246  -4.275 -46.992  1.00 94.61           N  
ATOM    448  CA  ASP A  57      -9.314  -3.002 -46.280  1.00 94.61           C  
ATOM    449  C   ASP A  57      -8.473  -3.041 -45.006  1.00 94.61           C  
ATOM    450  CB  ASP A  57     -10.765  -2.652 -45.943  1.00 94.61           C  
ATOM    451  O   ASP A  57      -8.994  -3.306 -43.920  1.00 94.61           O  
ATOM    452  CG  ASP A  57     -10.917  -1.260 -45.355  1.00 94.61           C  
ATOM    453  OD1 ASP A  57      -9.908  -0.670 -44.914  1.00 94.61           O  
ATOM    454  OD2 ASP A  57     -12.058  -0.751 -45.329  1.00 94.61           O  
ATOM    455  N   PHE A  58      -7.280  -2.819 -45.024  1.00 94.14           N  
ATOM    456  CA  PHE A  58      -6.340  -2.967 -43.918  1.00 94.14           C  
ATOM    457  C   PHE A  58      -6.567  -1.887 -42.867  1.00 94.14           C  
ATOM    458  CB  PHE A  58      -4.896  -2.910 -44.427  1.00 94.14           C  
ATOM    459  O   PHE A  58      -6.226  -2.071 -41.697  1.00 94.14           O  
ATOM    460  CG  PHE A  58      -4.559  -1.636 -45.153  1.00 94.14           C  
ATOM    461  CD1 PHE A  58      -4.651  -1.563 -46.538  1.00 94.14           C  
ATOM    462  CD2 PHE A  58      -4.149  -0.510 -44.451  1.00 94.14           C  
ATOM    463  CE1 PHE A  58      -4.339  -0.386 -47.213  1.00 94.14           C  
ATOM    464  CE2 PHE A  58      -3.835   0.671 -45.119  1.00 94.14           C  
ATOM    465  CZ  PHE A  58      -3.930   0.730 -46.500  1.00 94.14           C  
ATOM    466  N   HIS A  59      -7.096  -0.720 -43.327  1.00 95.62           N  
ATOM    467  CA  HIS A  59      -7.412   0.311 -42.346  1.00 95.62           C  
ATOM    468  C   HIS A  59      -8.471  -0.172 -41.360  1.00 95.62           C  
ATOM    469  CB  HIS A  59      -7.888   1.587 -43.043  1.00 95.62           C  
ATOM    470  O   HIS A  59      -8.309  -0.025 -40.147  1.00 95.62           O  
ATOM    471  CG  HIS A  59      -8.396   2.632 -42.102  1.00 95.62           C  
ATOM    472  CD2 HIS A  59      -7.747   3.409 -41.202  1.00 95.62           C  
ATOM    473  ND1 HIS A  59      -9.728   2.973 -42.017  1.00 95.62           N  
ATOM    474  CE1 HIS A  59      -9.877   3.918 -41.104  1.00 95.62           C  
ATOM    475  NE2 HIS A  59      -8.690   4.200 -40.594  1.00 95.62           N  
ATOM    476  N   LEU A  60      -9.635  -0.659 -41.894  1.00 95.98           N  
ATOM    477  CA  LEU A  60     -10.685  -1.187 -41.030  1.00 95.98           C  
ATOM    478  C   LEU A  60     -10.137  -2.275 -40.112  1.00 95.98           C  
ATOM    479  CB  LEU A  60     -11.839  -1.744 -41.867  1.00 95.98           C  
ATOM    480  O   LEU A  60     -10.407  -2.272 -38.908  1.00 95.98           O  
ATOM    481  CG  LEU A  60     -12.977  -2.413 -41.094  1.00 95.98           C  
ATOM    482  CD1 LEU A  60     -13.617  -1.420 -40.129  1.00 95.98           C  
ATOM    483  CD2 LEU A  60     -14.017  -2.979 -42.055  1.00 95.98           C  
ATOM    484  N   ILE A  61      -9.335  -3.181 -40.617  1.00 95.20           N  
ATOM    485  CA  ILE A  61      -8.748  -4.274 -39.851  1.00 95.20           C  
ATOM    486  C   ILE A  61      -7.859  -3.711 -38.745  1.00 95.20           C  
ATOM    487  CB  ILE A  61      -7.936  -5.227 -40.757  1.00 95.20           C  
ATOM    488  O   ILE A  61      -7.939  -4.146 -37.594  1.00 95.20           O  
ATOM    489  CG1 ILE A  61      -8.870  -5.984 -41.709  1.00 95.20           C  
ATOM    490  CG2 ILE A  61      -7.109  -6.201 -39.913  1.00 95.20           C  
ATOM    491  CD1 ILE A  61      -8.147  -6.739 -42.815  1.00 95.20           C  
ATOM    492  N   ASP A  62      -7.028  -2.804 -39.083  1.00 94.44           N  
ATOM    493  CA  ASP A  62      -6.142  -2.140 -38.131  1.00 94.44           C  
ATOM    494  C   ASP A  62      -6.938  -1.494 -36.999  1.00 94.44           C  
ATOM    495  CB  ASP A  62      -5.284  -1.089 -38.837  1.00 94.44           C  
ATOM    496  O   ASP A  62      -6.601  -1.656 -35.824  1.00 94.44           O  
ATOM    497  CG  ASP A  62      -4.213  -0.496 -37.939  1.00 94.44           C  
ATOM    498  OD1 ASP A  62      -3.646  -1.229 -37.100  1.00 94.44           O  
ATOM    499  OD2 ASP A  62      -3.936   0.716 -38.069  1.00 94.44           O  
ATOM    500  N   LEU A  63      -7.915  -0.686 -37.285  1.00 93.84           N  
ATOM    501  CA  LEU A  63      -8.778  -0.027 -36.311  1.00 93.84           C  
ATOM    502  C   LEU A  63      -9.384  -1.041 -35.347  1.00 93.84           C  
ATOM    503  CB  LEU A  63      -9.891   0.750 -37.020  1.00 93.84           C  
ATOM    504  O   LEU A  63      -9.294  -0.876 -34.128  1.00 93.84           O  
ATOM    505  CG  LEU A  63     -10.794   1.605 -36.129  1.00 93.84           C  
ATOM    506  CD1 LEU A  63     -11.300   2.820 -36.898  1.00 93.84           C  
ATOM    507  CD2 LEU A  63     -11.960   0.777 -35.598  1.00 93.84           C  
ATOM    508  N   LEU A  64      -9.965  -2.134 -35.841  1.00 95.62           N  
ATOM    509  CA  LEU A  64     -10.633  -3.136 -35.018  1.00 95.62           C  
ATOM    510  C   LEU A  64      -9.620  -3.926 -34.195  1.00 95.62           C  
ATOM    511  CB  LEU A  64     -11.452  -4.090 -35.891  1.00 95.62           C  
ATOM    512  O   LEU A  64      -9.874  -4.249 -33.033  1.00 95.62           O  
ATOM    513  CG  LEU A  64     -12.660  -3.484 -36.607  1.00 95.62           C  
ATOM    514  CD1 LEU A  64     -13.296  -4.512 -37.537  1.00 95.62           C  
ATOM    515  CD2 LEU A  64     -13.678  -2.968 -35.596  1.00 95.62           C  
ATOM    516  N   ALA A  65      -8.457  -4.167 -34.812  1.00 95.52           N  
ATOM    517  CA  ALA A  65      -7.424  -4.916 -34.101  1.00 95.52           C  
ATOM    518  C   ALA A  65      -6.924  -4.143 -32.885  1.00 95.52           C  
ATOM    519  CB  ALA A  65      -6.261  -5.238 -35.037  1.00 95.52           C  
ATOM    520  O   ALA A  65      -6.767  -4.711 -31.801  1.00 95.52           O  
ATOM    521  N   ASN A  66      -6.700  -2.847 -33.032  1.00 94.08           N  
ATOM    522  CA  ASN A  66      -6.301  -2.032 -31.889  1.00 94.08           C  
ATOM    523  C   ASN A  66      -7.405  -1.965 -30.837  1.00 94.08           C  
ATOM    524  CB  ASN A  66      -5.913  -0.623 -32.343  1.00 94.08           C  
ATOM    525  O   ASN A  66      -7.136  -2.087 -29.641  1.00 94.08           O  
ATOM    526  CG  ASN A  66      -5.358   0.222 -31.213  1.00 94.08           C  
ATOM    527  ND2 ASN A  66      -6.074   1.282 -30.859  1.00 94.08           N  
ATOM    528  OD1 ASN A  66      -4.294  -0.076 -30.664  1.00 94.08           O  
ATOM    529  N   PHE A  67      -8.626  -1.785 -31.280  1.00 95.51           N  
ATOM    530  CA  PHE A  67      -9.765  -1.694 -30.374  1.00 95.51           C  
ATOM    531  C   PHE A  67      -9.868  -2.943 -29.507  1.00 95.51           C  
ATOM    532  CB  PHE A  67     -11.064  -1.492 -31.160  1.00 95.51           C  
ATOM    533  O   PHE A  67     -10.110  -2.850 -28.302  1.00 95.51           O  
ATOM    534  CG  PHE A  67     -12.302  -1.526 -30.306  1.00 95.51           C  
ATOM    535  CD1 PHE A  67     -13.110  -2.656 -30.272  1.00 95.51           C  
ATOM    536  CD2 PHE A  67     -12.659  -0.426 -29.536  1.00 95.51           C  
ATOM    537  CE1 PHE A  67     -14.256  -2.690 -29.481  1.00 95.51           C  
ATOM    538  CE2 PHE A  67     -13.803  -0.453 -28.744  1.00 95.51           C  
ATOM    539  CZ  PHE A  67     -14.601  -1.585 -28.719  1.00 95.51           C  
ATOM    540  N   ASP A  68      -9.633  -4.063 -29.992  1.00 96.61           N  
ATOM    541  CA  ASP A  68      -9.771  -5.342 -29.301  1.00 96.61           C  
ATOM    542  C   ASP A  68      -8.687  -5.513 -28.239  1.00 96.61           C  
ATOM    543  CB  ASP A  68      -9.716  -6.500 -30.300  1.00 96.61           C  
ATOM    544  O   ASP A  68      -8.847  -6.299 -27.303  1.00 96.61           O  
ATOM    545  CG  ASP A  68     -10.923  -6.547 -31.220  1.00 96.61           C  
ATOM    546  OD1 ASP A  68     -11.967  -5.945 -30.889  1.00 96.61           O  
ATOM    547  OD2 ASP A  68     -10.830  -7.196 -32.285  1.00 96.61           O  
ATOM    548  N   ARG A  69      -7.527  -4.619 -28.272  1.00 94.01           N  
ATOM    549  CA  ARG A  69      -6.369  -4.854 -27.415  1.00 94.01           C  
ATOM    550  C   ARG A  69      -6.065  -3.631 -26.557  1.00 94.01           C  
ATOM    551  CB  ARG A  69      -5.144  -5.222 -28.256  1.00 94.01           C  
ATOM    552  O   ARG A  69      -4.945  -3.474 -26.065  1.00 94.01           O  
ATOM    553  CG  ARG A  69      -5.258  -6.569 -28.953  1.00 94.01           C  
ATOM    554  CD  ARG A  69      -4.227  -6.717 -30.064  1.00 94.01           C  
ATOM    555  NE  ARG A  69      -4.292  -8.036 -30.687  1.00 94.01           N  
ATOM    556  NH1 ARG A  69      -6.181  -7.582 -31.937  1.00 94.01           N  
ATOM    557  NH2 ARG A  69      -5.183  -9.641 -32.066  1.00 94.01           N  
ATOM    558  CZ  ARG A  69      -5.218  -8.417 -31.562  1.00 94.01           C  
ATOM    559  N   GLU A  70      -6.998  -2.754 -26.308  1.00 93.32           N  
ATOM    560  CA  GLU A  70      -6.743  -1.474 -25.655  1.00 93.32           C  
ATOM    561  C   GLU A  70      -6.581  -1.646 -24.147  1.00 93.32           C  
ATOM    562  CB  GLU A  70      -7.873  -0.484 -25.952  1.00 93.32           C  
ATOM    563  O   GLU A  70      -5.948  -0.820 -23.487  1.00 93.32           O  
ATOM    564  CG  GLU A  70      -7.832   0.090 -27.361  1.00 93.32           C  
ATOM    565  CD  GLU A  70      -8.988   1.032 -27.658  1.00 93.32           C  
ATOM    566  OE1 GLU A  70      -8.851   1.897 -28.554  1.00 93.32           O  
ATOM    567  OE2 GLU A  70     -10.038   0.906 -26.990  1.00 93.32           O  
ATOM    568  N   ARG A  71      -7.029  -2.848 -23.591  1.00 92.71           N  
ATOM    569  CA  ARG A  71      -7.025  -2.977 -22.137  1.00 92.71           C  
ATOM    570  C   ARG A  71      -5.927  -3.928 -21.674  1.00 92.71           C  
ATOM    571  CB  ARG A  71      -8.386  -3.464 -21.637  1.00 92.71           C  
ATOM    572  O   ARG A  71      -5.619  -4.907 -22.357  1.00 92.71           O  
ATOM    573  CG  ARG A  71      -9.549  -2.579 -22.055  1.00 92.71           C  
ATOM    574  CD  ARG A  71      -9.458  -1.194 -21.428  1.00 92.71           C  
ATOM    575  NE  ARG A  71     -10.641  -0.390 -21.723  1.00 92.71           N  
ATOM    576  NH1 ARG A  71      -9.459   1.450 -22.468  1.00 92.71           N  
ATOM    577  NH2 ARG A  71     -11.750   1.488 -22.441  1.00 92.71           N  
ATOM    578  CZ  ARG A  71     -10.614   0.847 -22.210  1.00 92.71           C  
ATOM    579  N   ILE A  72      -5.331  -3.625 -20.529  1.00 94.83           N  
ATOM    580  CA  ILE A  72      -4.428  -4.516 -19.810  1.00 94.83           C  
ATOM    581  C   ILE A  72      -5.163  -5.158 -18.636  1.00 94.83           C  
ATOM    582  CB  ILE A  72      -3.172  -3.767 -19.312  1.00 94.83           C  
ATOM    583  O   ILE A  72      -6.232  -4.692 -18.235  1.00 94.83           O  
ATOM    584  CG1 ILE A  72      -3.569  -2.647 -18.343  1.00 94.83           C  
ATOM    585  CG2 ILE A  72      -2.370  -3.212 -20.492  1.00 94.83           C  
ATOM    586  CD1 ILE A  72      -2.385  -1.924 -17.714  1.00 94.83           C  
ATOM    587  N   PRO A  73      -4.595  -6.255 -18.222  1.00 96.92           N  
ATOM    588  CA  PRO A  73      -5.258  -6.848 -17.059  1.00 96.92           C  
ATOM    589  C   PRO A  73      -5.441  -5.854 -15.913  1.00 96.92           C  
ATOM    590  CB  PRO A  73      -4.312  -7.981 -16.653  1.00 96.92           C  
ATOM    591  O   PRO A  73      -4.532  -5.073 -15.619  1.00 96.92           O  
ATOM    592  CG  PRO A  73      -3.644  -8.394 -17.924  1.00 96.92           C  
ATOM    593  CD  PRO A  73      -3.375  -7.165 -18.744  1.00 96.92           C  
ATOM    594  N   GLU A  74      -6.572  -5.855 -15.283  1.00 95.98           N  
ATOM    595  CA  GLU A  74      -6.878  -5.011 -14.132  1.00 95.98           C  
ATOM    596  C   GLU A  74      -6.074  -5.436 -12.906  1.00 95.98           C  
ATOM    597  CB  GLU A  74      -8.376  -5.052 -13.818  1.00 95.98           C  
ATOM    598  O   GLU A  74      -5.814  -6.625 -12.710  1.00 95.98           O  
ATOM    599  CG  GLU A  74      -8.780  -4.186 -12.633  1.00 95.98           C  
ATOM    600  CD  GLU A  74     -10.276  -4.198 -12.364  1.00 95.98           C  
ATOM    601  OE1 GLU A  74     -10.723  -4.928 -11.450  1.00 95.98           O  
ATOM    602  OE2 GLU A  74     -11.008  -3.472 -13.073  1.00 95.98           O  
ATOM    603  N   ARG A  75      -5.796  -4.439 -12.061  1.00 96.59           N  
ATOM    604  CA  ARG A  75      -5.190  -4.746 -10.770  1.00 96.59           C  
ATOM    605  C   ARG A  75      -6.144  -5.553  -9.895  1.00 96.59           C  
ATOM    606  CB  ARG A  75      -4.779  -3.461 -10.049  1.00 96.59           C  
ATOM    607  O   ARG A  75      -7.337  -5.249  -9.825  1.00 96.59           O  
ATOM    608  CG  ARG A  75      -3.697  -2.671 -10.767  1.00 96.59           C  
ATOM    609  CD  ARG A  75      -3.351  -1.386 -10.026  1.00 96.59           C  
ATOM    610  NE  ARG A  75      -2.188  -0.724 -10.610  1.00 96.59           N  
ATOM    611  NH1 ARG A  75      -3.326   0.121 -12.434  1.00 96.59           N  
ATOM    612  NH2 ARG A  75      -1.086   0.538 -12.181  1.00 96.59           N  
ATOM    613  CZ  ARG A  75      -2.202  -0.023 -11.740  1.00 96.59           C  
ATOM    614  N   VAL A  76      -5.609  -6.604  -9.180  1.00 95.15           N  
ATOM    615  CA  VAL A  76      -6.412  -7.400  -8.259  1.00 95.15           C  
ATOM    616  C   VAL A  76      -6.844  -6.541  -7.073  1.00 95.15           C  
ATOM    617  CB  VAL A  76      -5.641  -8.644  -7.763  1.00 95.15           C  
ATOM    618  O   VAL A  76      -7.979  -6.647  -6.602  1.00 95.15           O  
ATOM    619  CG1 VAL A  76      -6.407  -9.342  -6.641  1.00 95.15           C  
ATOM    620  CG2 VAL A  76      -5.385  -9.609  -8.920  1.00 95.15           C  
ATOM    621  N   VAL A  77      -5.959  -5.693  -6.572  1.00 96.20           N  
ATOM    622  CA  VAL A  77      -6.208  -4.690  -5.542  1.00 96.20           C  
ATOM    623  C   VAL A  77      -5.706  -3.328  -6.015  1.00 96.20           C  
ATOM    624  CB  VAL A  77      -5.535  -5.071  -4.204  1.00 96.20           C  
ATOM    625  O   VAL A  77      -4.875  -3.247  -6.923  1.00 96.20           O  
ATOM    626  CG1 VAL A  77      -6.146  -6.351  -3.637  1.00 96.20           C  
ATOM    627  CG2 VAL A  77      -4.028  -5.233  -4.393  1.00 96.20           C  
ATOM    628  N   HIS A  78      -6.337  -2.284  -5.584  1.00 97.41           N  
ATOM    629  CA  HIS A  78      -5.973  -0.899  -5.862  1.00 97.41           C  
ATOM    630  C   HIS A  78      -6.309  -0.519  -7.300  1.00 97.41           C  
ATOM    631  CB  HIS A  78      -4.484  -0.673  -5.593  1.00 97.41           C  
ATOM    632  O   HIS A  78      -5.545   0.196  -7.953  1.00 97.41           O  
ATOM    633  CG  HIS A  78      -4.090  -0.901  -4.169  1.00 97.41           C  
ATOM    634  CD2 HIS A  78      -3.458  -1.942  -3.578  1.00 97.41           C  
ATOM    635  ND1 HIS A  78      -4.348   0.012  -3.170  1.00 97.41           N  
ATOM    636  CE1 HIS A  78      -3.890  -0.460  -2.022  1.00 97.41           C  
ATOM    637  NE2 HIS A  78      -3.345  -1.644  -2.242  1.00 97.41           N  
ATOM    638  N   ALA A  79      -7.390  -1.060  -7.883  1.00 97.02           N  
ATOM    639  CA  ALA A  79      -7.757  -0.854  -9.282  1.00 97.02           C  
ATOM    640  C   ALA A  79      -8.245   0.572  -9.517  1.00 97.02           C  
ATOM    641  CB  ALA A  79      -8.829  -1.856  -9.704  1.00 97.02           C  
ATOM    642  O   ALA A  79      -7.876   1.205 -10.510  1.00 97.02           O  
ATOM    643  N   LYS A  80      -9.050   1.083  -8.583  1.00 97.24           N  
ATOM    644  CA  LYS A  80      -9.569   2.444  -8.681  1.00 97.24           C  
ATOM    645  C   LYS A  80      -8.608   3.446  -8.046  1.00 97.24           C  
ATOM    646  CB  LYS A  80     -10.943   2.544  -8.017  1.00 97.24           C  
ATOM    647  O   LYS A  80      -8.363   3.399  -6.839  1.00 97.24           O  
ATOM    648  CG  LYS A  80     -11.529   3.948  -8.016  1.00 97.24           C  
ATOM    649  CD  LYS A  80     -12.100   4.317  -9.379  1.00 97.24           C  
ATOM    650  CE  LYS A  80     -12.883   5.622  -9.324  1.00 97.24           C  
ATOM    651  NZ  LYS A  80     -13.468   5.973 -10.652  1.00 97.24           N  
ATOM    652  N   GLY A  81      -8.101   4.334  -8.877  1.00 96.49           N  
ATOM    653  CA  GLY A  81      -7.153   5.264  -8.286  1.00 96.49           C  
ATOM    654  C   GLY A  81      -6.932   6.507  -9.128  1.00 96.49           C  
ATOM    655  O   GLY A  81      -7.490   6.629 -10.221  1.00 96.49           O  
ATOM    656  N   ALA A  82      -6.254   7.464  -8.553  1.00 97.96           N  
ATOM    657  CA  ALA A  82      -5.841   8.724  -9.165  1.00 97.96           C  
ATOM    658  C   ALA A  82      -4.439   9.120  -8.712  1.00 97.96           C  
ATOM    659  CB  ALA A  82      -6.837   9.831  -8.831  1.00 97.96           C  
ATOM    660  O   ALA A  82      -3.972   8.678  -7.659  1.00 97.96           O  
ATOM    661  N   GLY A  83      -3.780   9.895  -9.590  1.00 98.24           N  
ATOM    662  CA  GLY A  83      -2.426  10.270  -9.213  1.00 98.24           C  
ATOM    663  C   GLY A  83      -1.991  11.601  -9.798  1.00 98.24           C  
ATOM    664  O   GLY A  83      -2.700  12.185 -10.620  1.00 98.24           O  
ATOM    665  N   ALA A  84      -0.888  12.065  -9.309  1.00 98.78           N  
ATOM    666  CA  ALA A  84      -0.311  13.330  -9.754  1.00 98.78           C  
ATOM    667  C   ALA A  84       1.190  13.374  -9.485  1.00 98.78           C  
ATOM    668  CB  ALA A  84      -1.006  14.503  -9.067  1.00 98.78           C  
ATOM    669  O   ALA A  84       1.696  12.639  -8.634  1.00 98.78           O  
ATOM    670  N   TYR A  85       1.864  14.212 -10.261  1.00 98.86           N  
ATOM    671  CA  TYR A  85       3.293  14.447 -10.087  1.00 98.86           C  
ATOM    672  C   TYR A  85       3.546  15.507  -9.022  1.00 98.86           C  
ATOM    673  CB  TYR A  85       3.933  14.875 -11.411  1.00 98.86           C  
ATOM    674  O   TYR A  85       2.656  16.298  -8.701  1.00 98.86           O  
ATOM    675  CG  TYR A  85       4.016  13.766 -12.432  1.00 98.86           C  
ATOM    676  CD1 TYR A  85       5.068  12.852 -12.412  1.00 98.86           C  
ATOM    677  CD2 TYR A  85       3.045  13.630 -13.418  1.00 98.86           C  
ATOM    678  CE1 TYR A  85       5.150  11.830 -13.351  1.00 98.86           C  
ATOM    679  CE2 TYR A  85       3.117  12.611 -14.362  1.00 98.86           C  
ATOM    680  OH  TYR A  85       4.247  10.707 -15.253  1.00 98.86           O  
ATOM    681  CZ  TYR A  85       4.171  11.717 -14.321  1.00 98.86           C  
ATOM    682  N   GLY A  86       4.724  15.506  -8.429  1.00 98.68           N  
ATOM    683  CA  GLY A  86       5.165  16.497  -7.461  1.00 98.68           C  
ATOM    684  C   GLY A  86       6.647  16.410  -7.150  1.00 98.68           C  
ATOM    685  O   GLY A  86       7.443  16.014  -8.003  1.00 98.68           O  
ATOM    686  N   GLU A  87       6.909  16.940  -5.940  1.00 98.73           N  
ATOM    687  CA  GLU A  87       8.298  16.946  -5.490  1.00 98.73           C  
ATOM    688  C   GLU A  87       8.392  16.703  -3.986  1.00 98.73           C  
ATOM    689  CB  GLU A  87       8.976  18.269  -5.853  1.00 98.73           C  
ATOM    690  O   GLU A  87       7.489  17.077  -3.234  1.00 98.73           O  
ATOM    691  CG  GLU A  87       9.004  18.557  -7.347  1.00 98.73           C  
ATOM    692  CD  GLU A  87       9.604  19.912  -7.686  1.00 98.73           C  
ATOM    693  OE1 GLU A  87      10.172  20.065  -8.792  1.00 98.73           O  
ATOM    694  OE2 GLU A  87       9.506  20.828  -6.839  1.00 98.73           O  
ATOM    695  N   PHE A  88       9.419  16.032  -3.654  1.00 98.81           N  
ATOM    696  CA  PHE A  88       9.811  15.893  -2.256  1.00 98.81           C  
ATOM    697  C   PHE A  88      10.941  16.855  -1.912  1.00 98.81           C  
ATOM    698  CB  PHE A  88      10.238  14.452  -1.957  1.00 98.81           C  
ATOM    699  O   PHE A  88      11.944  16.923  -2.625  1.00 98.81           O  
ATOM    700  CG  PHE A  88      10.701  14.238  -0.542  1.00 98.81           C  
ATOM    701  CD1 PHE A  88      12.039  14.396  -0.202  1.00 98.81           C  
ATOM    702  CD2 PHE A  88       9.798  13.879   0.450  1.00 98.81           C  
ATOM    703  CE1 PHE A  88      12.471  14.198   1.108  1.00 98.81           C  
ATOM    704  CE2 PHE A  88      10.222  13.679   1.761  1.00 98.81           C  
ATOM    705  CZ  PHE A  88      11.559  13.838   2.087  1.00 98.81           C  
ATOM    706  N   GLU A  89      10.708  17.617  -0.843  1.00 98.73           N  
ATOM    707  CA  GLU A  89      11.722  18.552  -0.365  1.00 98.73           C  
ATOM    708  C   GLU A  89      12.232  18.153   1.017  1.00 98.73           C  
ATOM    709  CB  GLU A  89      11.166  19.978  -0.329  1.00 98.73           C  
ATOM    710  O   GLU A  89      11.445  17.980   1.949  1.00 98.73           O  
ATOM    711  CG  GLU A  89      12.172  21.019   0.138  1.00 98.73           C  
ATOM    712  CD  GLU A  89      11.579  22.413   0.262  1.00 98.73           C  
ATOM    713  OE1 GLU A  89      12.274  23.326   0.763  1.00 98.73           O  
ATOM    714  OE2 GLU A  89      10.409  22.594  -0.143  1.00 98.73           O  
ATOM    715  N   LEU A  90      13.605  17.994   1.129  1.00 98.68           N  
ATOM    716  CA  LEU A  90      14.228  17.755   2.427  1.00 98.68           C  
ATOM    717  C   LEU A  90      14.148  18.999   3.306  1.00 98.68           C  
ATOM    718  CB  LEU A  90      15.689  17.333   2.251  1.00 98.68           C  
ATOM    719  O   LEU A  90      14.639  20.065   2.926  1.00 98.68           O  
ATOM    720  CG  LEU A  90      16.465  17.025   3.533  1.00 98.68           C  
ATOM    721  CD1 LEU A  90      15.825  15.855   4.271  1.00 98.68           C  
ATOM    722  CD2 LEU A  90      17.926  16.729   3.215  1.00 98.68           C  
ATOM    723  N   THR A  91      13.564  18.902   4.501  1.00 98.58           N  
ATOM    724  CA  THR A  91      13.353  20.080   5.335  1.00 98.58           C  
ATOM    725  C   THR A  91      14.208  20.009   6.597  1.00 98.58           C  
ATOM    726  CB  THR A  91      11.871  20.230   5.724  1.00 98.58           C  
ATOM    727  O   THR A  91      14.477  21.033   7.229  1.00 98.58           O  
ATOM    728  CG2 THR A  91      10.995  20.422   4.490  1.00 98.58           C  
ATOM    729  OG1 THR A  91      11.444  19.053   6.421  1.00 98.58           O  
ATOM    730  N   HIS A  92      14.538  18.801   7.008  1.00 98.34           N  
ATOM    731  CA  HIS A  92      15.326  18.609   8.220  1.00 98.34           C  
ATOM    732  C   HIS A  92      16.487  17.651   7.977  1.00 98.34           C  
ATOM    733  CB  HIS A  92      14.444  18.087   9.356  1.00 98.34           C  
ATOM    734  O   HIS A  92      16.367  16.711   7.187  1.00 98.34           O  
ATOM    735  CG  HIS A  92      13.351  19.029   9.748  1.00 98.34           C  
ATOM    736  CD2 HIS A  92      13.219  19.840  10.824  1.00 98.34           C  
ATOM    737  ND1 HIS A  92      12.216  19.210   8.987  1.00 98.34           N  
ATOM    738  CE1 HIS A  92      11.432  20.095   9.579  1.00 98.34           C  
ATOM    739  NE2 HIS A  92      12.018  20.493  10.696  1.00 98.34           N  
ATOM    740  N   ASP A  93      17.532  17.947   8.660  1.00 97.21           N  
ATOM    741  CA  ASP A  93      18.713  17.095   8.562  1.00 97.21           C  
ATOM    742  C   ASP A  93      18.526  15.804   9.356  1.00 97.21           C  
ATOM    743  CB  ASP A  93      19.956  17.840   9.055  1.00 97.21           C  
ATOM    744  O   ASP A  93      18.323  15.840  10.571  1.00 97.21           O  
ATOM    745  CG  ASP A  93      21.235  17.040   8.882  1.00 97.21           C  
ATOM    746  OD1 ASP A  93      21.190  15.938   8.295  1.00 97.21           O  
ATOM    747  OD2 ASP A  93      22.297  17.516   9.339  1.00 97.21           O  
ATOM    748  N   ILE A  94      18.649  14.658   8.663  1.00 97.02           N  
ATOM    749  CA  ILE A  94      18.553  13.374   9.349  1.00 97.02           C  
ATOM    750  C   ILE A  94      19.718  12.479   8.933  1.00 97.02           C  
ATOM    751  CB  ILE A  94      17.207  12.675   9.053  1.00 97.02           C  
ATOM    752  O   ILE A  94      19.567  11.258   8.836  1.00 97.02           O  
ATOM    753  CG1 ILE A  94      16.997  12.539   7.541  1.00 97.02           C  
ATOM    754  CG2 ILE A  94      16.048  13.438   9.701  1.00 97.02           C  
ATOM    755  CD1 ILE A  94      15.903  11.553   7.154  1.00 97.02           C  
ATOM    756  N   SER A  95      20.829  13.163   8.593  1.00 95.73           N  
ATOM    757  CA  SER A  95      22.010  12.468   8.094  1.00 95.73           C  
ATOM    758  C   SER A  95      22.576  11.515   9.142  1.00 95.73           C  
ATOM    759  CB  SER A  95      23.085  13.471   7.672  1.00 95.73           C  
ATOM    760  O   SER A  95      23.338  10.604   8.813  1.00 95.73           O  
ATOM    761  OG  SER A  95      23.434  14.318   8.753  1.00 95.73           O  
ATOM    762  N   ASP A  96      22.097  11.662  10.366  1.00 95.89           N  
ATOM    763  CA  ASP A  96      22.529  10.753  11.423  1.00 95.89           C  
ATOM    764  C   ASP A  96      21.809   9.410  11.319  1.00 95.89           C  
ATOM    765  CB  ASP A  96      22.285  11.376  12.799  1.00 95.89           C  
ATOM    766  O   ASP A  96      22.260   8.413  11.887  1.00 95.89           O  
ATOM    767  CG  ASP A  96      20.827  11.723  13.043  1.00 95.89           C  
ATOM    768  OD1 ASP A  96      20.247  12.505  12.260  1.00 95.89           O  
ATOM    769  OD2 ASP A  96      20.254  11.211  14.029  1.00 95.89           O  
ATOM    770  N   LEU A  97      20.787   9.326  10.574  1.00 96.08           N  
ATOM    771  CA  LEU A  97      19.927   8.149  10.615  1.00 96.08           C  
ATOM    772  C   LEU A  97      20.046   7.344   9.325  1.00 96.08           C  
ATOM    773  CB  LEU A  97      18.469   8.558  10.842  1.00 96.08           C  
ATOM    774  O   LEU A  97      19.570   6.208   9.251  1.00 96.08           O  
ATOM    775  CG  LEU A  97      18.165   9.283  12.154  1.00 96.08           C  
ATOM    776  CD1 LEU A  97      16.697   9.692  12.206  1.00 96.08           C  
ATOM    777  CD2 LEU A  97      18.523   8.404  13.347  1.00 96.08           C  
ATOM    778  N   THR A  98      20.622   7.996   8.256  1.00 95.41           N  
ATOM    779  CA  THR A  98      20.580   7.281   6.986  1.00 95.41           C  
ATOM    780  C   THR A  98      21.665   7.790   6.042  1.00 95.41           C  
ATOM    781  CB  THR A  98      19.203   7.420   6.311  1.00 95.41           C  
ATOM    782  O   THR A  98      22.165   8.905   6.206  1.00 95.41           O  
ATOM    783  CG2 THR A  98      18.888   8.880   5.999  1.00 95.41           C  
ATOM    784  OG1 THR A  98      19.197   6.670   5.090  1.00 95.41           O  
ATOM    785  N   THR A  99      21.936   7.001   5.000  1.00 94.52           N  
ATOM    786  CA  THR A  99      22.864   7.372   3.937  1.00 94.52           C  
ATOM    787  C   THR A  99      22.126   7.555   2.614  1.00 94.52           C  
ATOM    788  CB  THR A  99      23.971   6.316   3.769  1.00 94.52           C  
ATOM    789  O   THR A  99      22.744   7.556   1.548  1.00 94.52           O  
ATOM    790  CG2 THR A  99      24.848   6.234   5.015  1.00 94.52           C  
ATOM    791  OG1 THR A  99      23.371   5.036   3.536  1.00 94.52           O  
ATOM    792  N   ILE A 100      20.794   7.578   2.683  1.00 95.97           N  
ATOM    793  CA  ILE A 100      19.983   7.775   1.486  1.00 95.97           C  
ATOM    794  C   ILE A 100      20.275   9.148   0.886  1.00 95.97           C  
ATOM    795  CB  ILE A 100      18.475   7.634   1.795  1.00 95.97           C  
ATOM    796  O   ILE A 100      20.099  10.173   1.549  1.00 95.97           O  
ATOM    797  CG1 ILE A 100      18.179   6.253   2.391  1.00 95.97           C  
ATOM    798  CG2 ILE A 100      17.641   7.877   0.534  1.00 95.97           C  
ATOM    799  CD1 ILE A 100      16.817   6.148   3.063  1.00 95.97           C  
ATOM    800  N   ASP A 101      20.682   9.187  -0.375  1.00 94.78           N  
ATOM    801  CA  ASP A 101      21.222  10.380  -1.020  1.00 94.78           C  
ATOM    802  C   ASP A 101      20.210  11.524  -0.993  1.00 94.78           C  
ATOM    803  CB  ASP A 101      21.630  10.073  -2.462  1.00 94.78           C  
ATOM    804  O   ASP A 101      20.566  12.667  -0.699  1.00 94.78           O  
ATOM    805  CG  ASP A 101      22.137  11.294  -3.208  1.00 94.78           C  
ATOM    806  OD1 ASP A 101      23.206  11.831  -2.846  1.00 94.78           O  
ATOM    807  OD2 ASP A 101      21.459  11.726  -4.166  1.00 94.78           O  
ATOM    808  N   MET A 102      18.921  11.213  -1.261  1.00 96.61           N  
ATOM    809  CA  MET A 102      17.908  12.261  -1.345  1.00 96.61           C  
ATOM    810  C   MET A 102      17.601  12.833   0.035  1.00 96.61           C  
ATOM    811  CB  MET A 102      16.627  11.721  -1.983  1.00 96.61           C  
ATOM    812  O   MET A 102      17.001  13.903   0.149  1.00 96.61           O  
ATOM    813  CG  MET A 102      15.886  10.717  -1.116  1.00 96.61           C  
ATOM    814  SD  MET A 102      14.237  10.283  -1.795  1.00 96.61           S  
ATOM    815  CE  MET A 102      13.310  11.782  -1.367  1.00 96.61           C  
ATOM    816  N   LEU A 103      18.061  12.136   1.128  1.00 97.61           N  
ATOM    817  CA  LEU A 103      17.732  12.562   2.483  1.00 97.61           C  
ATOM    818  C   LEU A 103      18.965  13.108   3.196  1.00 97.61           C  
ATOM    819  CB  LEU A 103      17.141  11.397   3.283  1.00 97.61           C  
ATOM    820  O   LEU A 103      18.949  13.299   4.414  1.00 97.61           O  
ATOM    821  CG  LEU A 103      15.842  10.796   2.744  1.00 97.61           C  
ATOM    822  CD1 LEU A 103      15.368   9.663   3.648  1.00 97.61           C  
ATOM    823  CD2 LEU A 103      14.767  11.870   2.617  1.00 97.61           C  
ATOM    824  N   THR A 104      20.095  13.164   2.502  1.00 94.18           N  
ATOM    825  CA  THR A 104      21.324  13.761   3.011  1.00 94.18           C  
ATOM    826  C   THR A 104      21.737  14.959   2.162  1.00 94.18           C  
ATOM    827  CB  THR A 104      22.471  12.733   3.045  1.00 94.18           C  
ATOM    828  O   THR A 104      21.171  15.193   1.092  1.00 94.18           O  
ATOM    829  CG2 THR A 104      22.112  11.537   3.921  1.00 94.18           C  
ATOM    830  OG1 THR A 104      22.733  12.274   1.713  1.00 94.18           O  
ATOM    831  N   GLY A 105      22.516  15.918   2.811  1.00 92.44           N  
ATOM    832  CA  GLY A 105      22.937  17.107   2.087  1.00 92.44           C  
ATOM    833  C   GLY A 105      22.186  18.357   2.504  1.00 92.44           C  
ATOM    834  O   GLY A 105      21.637  18.419   3.606  1.00 92.44           O  
ATOM    835  N   PRO A 106      22.170  19.323   1.538  1.00 95.88           N  
ATOM    836  CA  PRO A 106      21.591  20.612   1.923  1.00 95.88           C  
ATOM    837  C   PRO A 106      20.073  20.553   2.084  1.00 95.88           C  
ATOM    838  CB  PRO A 106      21.981  21.533   0.764  1.00 95.88           C  
ATOM    839  O   PRO A 106      19.389  19.905   1.288  1.00 95.88           O  
ATOM    840  CG  PRO A 106      22.193  20.617  -0.398  1.00 95.88           C  
ATOM    841  CD  PRO A 106      22.688  19.297   0.120  1.00 95.88           C  
ATOM    842  N   ILE A 107      19.626  21.125   3.118  1.00 98.05           N  
ATOM    843  CA  ILE A 107      18.194  21.337   3.293  1.00 98.05           C  
ATOM    844  C   ILE A 107      17.638  22.114   2.102  1.00 98.05           C  
ATOM    845  CB  ILE A 107      17.890  22.086   4.610  1.00 98.05           C  
ATOM    846  O   ILE A 107      18.241  23.092   1.654  1.00 98.05           O  
ATOM    847  CG1 ILE A 107      18.347  21.255   5.814  1.00 98.05           C  
ATOM    848  CG2 ILE A 107      16.399  22.420   4.710  1.00 98.05           C  
ATOM    849  CD1 ILE A 107      17.678  19.891   5.915  1.00 98.05           C  
ATOM    850  N   GLY A 108      16.518  21.598   1.519  1.00 98.01           N  
ATOM    851  CA  GLY A 108      15.924  22.207   0.339  1.00 98.01           C  
ATOM    852  C   GLY A 108      16.083  21.363  -0.911  1.00 98.01           C  
ATOM    853  O   GLY A 108      15.506  21.676  -1.955  1.00 98.01           O  
ATOM    854  N   LYS A 109      16.915  20.329  -0.688  1.00 98.04           N  
ATOM    855  CA  LYS A 109      17.104  19.398  -1.797  1.00 98.04           C  
ATOM    856  C   LYS A 109      15.770  18.823  -2.263  1.00 98.04           C  
ATOM    857  CB  LYS A 109      18.050  18.267  -1.393  1.00 98.04           C  
ATOM    858  O   LYS A 109      14.955  18.389  -1.446  1.00 98.04           O  
ATOM    859  CG  LYS A 109      18.426  17.337  -2.537  1.00 98.04           C  
ATOM    860  CD  LYS A 109      19.413  16.268  -2.087  1.00 98.04           C  
ATOM    861  CE  LYS A 109      19.797  15.341  -3.233  1.00 98.04           C  
ATOM    862  NZ  LYS A 109      20.827  14.343  -2.817  1.00 98.04           N  
ATOM    863  N   LYS A 110      15.519  18.766  -3.639  1.00 98.29           N  
ATOM    864  CA  LYS A 110      14.240  18.347  -4.205  1.00 98.29           C  
ATOM    865  C   LYS A 110      14.394  17.070  -5.026  1.00 98.29           C  
ATOM    866  CB  LYS A 110      13.646  19.458  -5.071  1.00 98.29           C  
ATOM    867  O   LYS A 110      15.395  16.891  -5.723  1.00 98.29           O  
ATOM    868  CG  LYS A 110      13.228  20.696  -4.290  1.00 98.29           C  
ATOM    869  CD  LYS A 110      12.539  21.716  -5.186  1.00 98.29           C  
ATOM    870  CE  LYS A 110      12.005  22.895  -4.384  1.00 98.29           C  
ATOM    871  NZ  LYS A 110      11.326  23.898  -5.259  1.00 98.29           N  
ATOM    872  N   THR A 111      13.430  16.284  -4.890  1.00 98.56           N  
ATOM    873  CA  THR A 111      13.339  15.035  -5.638  1.00 98.56           C  
ATOM    874  C   THR A 111      11.978  14.910  -6.316  1.00 98.56           C  
ATOM    875  CB  THR A 111      13.575  13.818  -4.725  1.00 98.56           C  
ATOM    876  O   THR A 111      10.940  14.961  -5.652  1.00 98.56           O  
ATOM    877  CG2 THR A 111      13.549  12.519  -5.523  1.00 98.56           C  
ATOM    878  OG1 THR A 111      14.852  13.948  -4.087  1.00 98.56           O  
ATOM    879  N   PRO A 112      12.030  14.750  -7.683  1.00 98.62           N  
ATOM    880  CA  PRO A 112      10.750  14.549  -8.366  1.00 98.62           C  
ATOM    881  C   PRO A 112      10.055  13.256  -7.948  1.00 98.62           C  
ATOM    882  CB  PRO A 112      11.143  14.504  -9.845  1.00 98.62           C  
ATOM    883  O   PRO A 112      10.721  12.265  -7.638  1.00 98.62           O  
ATOM    884  CG  PRO A 112      12.498  15.132  -9.900  1.00 98.62           C  
ATOM    885  CD  PRO A 112      13.202  14.862  -8.601  1.00 98.62           C  
ATOM    886  N   LEU A 113       8.694  13.317  -8.019  1.00 98.78           N  
ATOM    887  CA  LEU A 113       7.972  12.120  -7.603  1.00 98.78           C  
ATOM    888  C   LEU A 113       6.641  12.004  -8.339  1.00 98.78           C  
ATOM    889  CB  LEU A 113       7.731  12.137  -6.091  1.00 98.78           C  
ATOM    890  O   LEU A 113       6.202  12.955  -8.990  1.00 98.78           O  
ATOM    891  CG  LEU A 113       6.923  13.316  -5.546  1.00 98.78           C  
ATOM    892  CD1 LEU A 113       5.431  13.070  -5.741  1.00 98.78           C  
ATOM    893  CD2 LEU A 113       7.245  13.550  -4.074  1.00 98.78           C  
ATOM    894  N   LEU A 114       6.070  10.834  -8.378  1.00 98.83           N  
ATOM    895  CA  LEU A 114       4.703  10.496  -8.757  1.00 98.83           C  
ATOM    896  C   LEU A 114       3.993   9.758  -7.627  1.00 98.83           C  
ATOM    897  CB  LEU A 114       4.695   9.639 -10.026  1.00 98.83           C  
ATOM    898  O   LEU A 114       4.548   8.823  -7.045  1.00 98.83           O  
ATOM    899  CG  LEU A 114       3.339   9.073 -10.453  1.00 98.83           C  
ATOM    900  CD1 LEU A 114       2.476  10.170 -11.066  1.00 98.83           C  
ATOM    901  CD2 LEU A 114       3.526   7.921 -11.434  1.00 98.83           C  
ATOM    902  N   THR A 115       2.784  10.254  -7.336  1.00 98.83           N  
ATOM    903  CA  THR A 115       1.984   9.577  -6.322  1.00 98.83           C  
ATOM    904  C   THR A 115       0.675   9.067  -6.917  1.00 98.83           C  
ATOM    905  CB  THR A 115       1.683  10.509  -5.134  1.00 98.83           C  
ATOM    906  O   THR A 115       0.051   9.749  -7.733  1.00 98.83           O  
ATOM    907  CG2 THR A 115       0.748   9.839  -4.132  1.00 98.83           C  
ATOM    908  OG1 THR A 115       2.910  10.845  -4.475  1.00 98.83           O  
ATOM    909  N   ARG A 116       0.343   7.851  -6.486  1.00 98.71           N  
ATOM    910  CA  ARG A 116      -0.951   7.271  -6.832  1.00 98.71           C  
ATOM    911  C   ARG A 116      -1.731   6.886  -5.580  1.00 98.71           C  
ATOM    912  CB  ARG A 116      -0.768   6.047  -7.732  1.00 98.71           C  
ATOM    913  O   ARG A 116      -1.214   6.180  -4.711  1.00 98.71           O  
ATOM    914  CG  ARG A 116      -2.074   5.405  -8.171  1.00 98.71           C  
ATOM    915  CD  ARG A 116      -1.836   4.175  -9.036  1.00 98.71           C  
ATOM    916  NE  ARG A 116      -3.091   3.572  -9.474  1.00 98.71           N  
ATOM    917  NH1 ARG A 116      -3.472   2.433  -7.501  1.00 98.71           N  
ATOM    918  NH2 ARG A 116      -4.965   2.266  -9.233  1.00 98.71           N  
ATOM    919  CZ  ARG A 116      -3.840   2.759  -8.735  1.00 98.71           C  
ATOM    920  N   PHE A 117      -2.990   7.432  -5.520  1.00 98.69           N  
ATOM    921  CA  PHE A 117      -3.959   7.033  -4.506  1.00 98.69           C  
ATOM    922  C   PHE A 117      -4.961   6.037  -5.077  1.00 98.69           C  
ATOM    923  CB  PHE A 117      -4.693   8.257  -3.950  1.00 98.69           C  
ATOM    924  O   PHE A 117      -5.274   6.078  -6.268  1.00 98.69           O  
ATOM    925  CG  PHE A 117      -3.776   9.325  -3.418  1.00 98.69           C  
ATOM    926  CD1 PHE A 117      -3.144   9.171  -2.191  1.00 98.69           C  
ATOM    927  CD2 PHE A 117      -3.546  10.485  -4.147  1.00 98.69           C  
ATOM    928  CE1 PHE A 117      -2.295  10.158  -1.696  1.00 98.69           C  
ATOM    929  CE2 PHE A 117      -2.698  11.476  -3.659  1.00 98.69           C  
ATOM    930  CZ  PHE A 117      -2.075  11.311  -2.433  1.00 98.69           C  
ATOM    931  N   SER A 118      -5.446   5.150  -4.149  1.00 98.41           N  
ATOM    932  CA  SER A 118      -6.377   4.146  -4.651  1.00 98.41           C  
ATOM    933  C   SER A 118      -7.246   3.587  -3.529  1.00 98.41           C  
ATOM    934  CB  SER A 118      -5.620   3.007  -5.336  1.00 98.41           C  
ATOM    935  O   SER A 118      -6.907   3.716  -2.351  1.00 98.41           O  
ATOM    936  OG  SER A 118      -4.765   2.348  -4.418  1.00 98.41           O  
ATOM    937  N   THR A 119      -8.367   3.121  -3.985  1.00 97.33           N  
ATOM    938  CA  THR A 119      -9.014   2.161  -3.098  1.00 97.33           C  
ATOM    939  C   THR A 119      -8.293   0.817  -3.138  1.00 97.33           C  
ATOM    940  CB  THR A 119     -10.495   1.964  -3.471  1.00 97.33           C  
ATOM    941  O   THR A 119      -7.512   0.552  -4.055  1.00 97.33           O  
ATOM    942  CG2 THR A 119     -11.256   3.284  -3.417  1.00 97.33           C  
ATOM    943  OG1 THR A 119     -10.579   1.430  -4.798  1.00 97.33           O  
ATOM    944  N   VAL A 120      -8.532  -0.010  -2.003  1.00 95.42           N  
ATOM    945  CA  VAL A 120      -7.783  -1.261  -1.932  1.00 95.42           C  
ATOM    946  C   VAL A 120      -8.607  -2.392  -2.542  1.00 95.42           C  
ATOM    947  CB  VAL A 120      -7.395  -1.608  -0.477  1.00 95.42           C  
ATOM    948  O   VAL A 120      -8.147  -3.081  -3.455  1.00 95.42           O  
ATOM    949  CG1 VAL A 120      -6.808  -3.016  -0.397  1.00 95.42           C  
ATOM    950  CG2 VAL A 120      -6.407  -0.581   0.071  1.00 95.42           C  
ATOM    951  N   GLY A 121      -9.908  -2.546  -2.138  1.00 92.65           N  
ATOM    952  CA  GLY A 121     -10.701  -3.709  -2.504  1.00 92.65           C  
ATOM    953  C   GLY A 121     -11.616  -3.458  -3.688  1.00 92.65           C  
ATOM    954  O   GLY A 121     -12.151  -4.401  -4.275  1.00 92.65           O  
ATOM    955  N   GLY A 122     -11.835  -2.123  -4.057  1.00 90.16           N  
ATOM    956  CA  GLY A 122     -12.775  -1.782  -5.113  1.00 90.16           C  
ATOM    957  C   GLY A 122     -12.245  -2.075  -6.503  1.00 90.16           C  
ATOM    958  O   GLY A 122     -11.034  -2.035  -6.732  1.00 90.16           O  
ATOM    959  N   GLU A 123     -13.171  -2.397  -7.395  1.00 93.71           N  
ATOM    960  CA  GLU A 123     -12.848  -2.583  -8.807  1.00 93.71           C  
ATOM    961  C   GLU A 123     -12.673  -1.242  -9.515  1.00 93.71           C  
ATOM    962  CB  GLU A 123     -13.935  -3.407  -9.503  1.00 93.71           C  
ATOM    963  O   GLU A 123     -12.952  -0.189  -8.938  1.00 93.71           O  
ATOM    964  CG  GLU A 123     -14.203  -4.752  -8.844  1.00 93.71           C  
ATOM    965  CD  GLU A 123     -15.486  -4.777  -8.029  1.00 93.71           C  
ATOM    966  OE1 GLU A 123     -15.922  -5.875  -7.616  1.00 93.71           O  
ATOM    967  OE2 GLU A 123     -16.061  -3.688  -7.803  1.00 93.71           O  
ATOM    968  N   LYS A 124     -12.180  -1.324 -10.729  1.00 93.80           N  
ATOM    969  CA  LYS A 124     -11.893  -0.106 -11.483  1.00 93.80           C  
ATOM    970  C   LYS A 124     -13.119   0.800 -11.550  1.00 93.80           C  
ATOM    971  CB  LYS A 124     -11.417  -0.449 -12.895  1.00 93.80           C  
ATOM    972  O   LYS A 124     -12.998   2.024 -11.459  1.00 93.80           O  
ATOM    973  CG  LYS A 124     -10.975   0.758 -13.709  1.00 93.80           C  
ATOM    974  CD  LYS A 124     -10.410   0.344 -15.062  1.00 93.80           C  
ATOM    975  CE  LYS A 124      -9.979   1.552 -15.883  1.00 93.80           C  
ATOM    976  NZ  LYS A 124      -9.403   1.149 -17.201  1.00 93.80           N  
ATOM    977  N   GLY A 125     -14.326   0.212 -11.540  1.00 92.71           N  
ATOM    978  CA  GLY A 125     -15.558   0.968 -11.699  1.00 92.71           C  
ATOM    979  C   GLY A 125     -16.234   1.292 -10.380  1.00 92.71           C  
ATOM    980  O   GLY A 125     -17.298   1.914 -10.359  1.00 92.71           O  
ATOM    981  N   SER A 126     -15.601   0.945  -9.282  1.00 95.30           N  
ATOM    982  CA  SER A 126     -16.185   1.208  -7.971  1.00 95.30           C  
ATOM    983  C   SER A 126     -16.076   2.685  -7.603  1.00 95.30           C  
ATOM    984  CB  SER A 126     -15.504   0.356  -6.899  1.00 95.30           C  
ATOM    985  O   SER A 126     -15.315   3.430  -8.224  1.00 95.30           O  
ATOM    986  OG  SER A 126     -14.134   0.700  -6.778  1.00 95.30           O  
ATOM    987  N   ALA A 127     -16.924   3.102  -6.591  1.00 96.89           N  
ATOM    988  CA  ALA A 127     -16.871   4.484  -6.121  1.00 96.89           C  
ATOM    989  C   ALA A 127     -15.636   4.722  -5.256  1.00 96.89           C  
ATOM    990  CB  ALA A 127     -18.137   4.831  -5.342  1.00 96.89           C  
ATOM    991  O   ALA A 127     -15.300   3.896  -4.404  1.00 96.89           O  
ATOM    992  N   ASP A 128     -14.943   5.894  -5.464  1.00 96.81           N  
ATOM    993  CA  ASP A 128     -13.752   6.172  -4.667  1.00 96.81           C  
ATOM    994  C   ASP A 128     -14.127   6.734  -3.297  1.00 96.81           C  
ATOM    995  CB  ASP A 128     -12.830   7.148  -5.401  1.00 96.81           C  
ATOM    996  O   ASP A 128     -13.253   7.000  -2.469  1.00 96.81           O  
ATOM    997  CG  ASP A 128     -13.557   8.379  -5.913  1.00 96.81           C  
ATOM    998  OD1 ASP A 128     -14.734   8.588  -5.549  1.00 96.81           O  
ATOM    999  OD2 ASP A 128     -12.948   9.146  -6.690  1.00 96.81           O  
ATOM   1000  N   THR A 129     -15.458   6.789  -2.993  1.00 96.83           N  
ATOM   1001  CA  THR A 129     -15.933   7.218  -1.682  1.00 96.83           C  
ATOM   1002  C   THR A 129     -16.322   6.015  -0.827  1.00 96.83           C  
ATOM   1003  CB  THR A 129     -17.135   8.172  -1.807  1.00 96.83           C  
ATOM   1004  O   THR A 129     -16.702   6.169   0.335  1.00 96.83           O  
ATOM   1005  CG2 THR A 129     -16.727   9.489  -2.458  1.00 96.83           C  
ATOM   1006  OG1 THR A 129     -18.149   7.550  -2.607  1.00 96.83           O  
ATOM   1007  N   ALA A 130     -16.288   4.802  -1.432  1.00 96.05           N  
ATOM   1008  CA  ALA A 130     -16.633   3.595  -0.687  1.00 96.05           C  
ATOM   1009  C   ALA A 130     -15.736   3.430   0.537  1.00 96.05           C  
ATOM   1010  CB  ALA A 130     -16.531   2.366  -1.587  1.00 96.05           C  
ATOM   1011  O   ALA A 130     -14.571   3.833   0.518  1.00 96.05           O  
ATOM   1012  N   ARG A 131     -16.314   2.871   1.627  1.00 97.07           N  
ATOM   1013  CA  ARG A 131     -15.497   2.582   2.802  1.00 97.07           C  
ATOM   1014  C   ARG A 131     -14.407   1.568   2.474  1.00 97.07           C  
ATOM   1015  CB  ARG A 131     -16.368   2.064   3.948  1.00 97.07           C  
ATOM   1016  O   ARG A 131     -14.701   0.421   2.132  1.00 97.07           O  
ATOM   1017  CG  ARG A 131     -15.609   1.839   5.246  1.00 97.07           C  
ATOM   1018  CD  ARG A 131     -16.540   1.442   6.383  1.00 97.07           C  
ATOM   1019  NE  ARG A 131     -17.492   2.504   6.695  1.00 97.07           N  
ATOM   1020  NH1 ARG A 131     -15.893   4.017   7.394  1.00 97.07           N  
ATOM   1021  NH2 ARG A 131     -18.111   4.594   7.417  1.00 97.07           N  
ATOM   1022  CZ  ARG A 131     -17.163   3.703   7.168  1.00 97.07           C  
ATOM   1023  N   ASP A 132     -13.205   2.015   2.608  1.00 97.07           N  
ATOM   1024  CA  ASP A 132     -12.035   1.248   2.194  1.00 97.07           C  
ATOM   1025  C   ASP A 132     -10.744   1.944   2.618  1.00 97.07           C  
ATOM   1026  CB  ASP A 132     -12.043   1.033   0.679  1.00 97.07           C  
ATOM   1027  O   ASP A 132     -10.687   3.174   2.682  1.00 97.07           O  
ATOM   1028  CG  ASP A 132     -11.182  -0.139   0.242  1.00 97.07           C  
ATOM   1029  OD1 ASP A 132     -10.660  -0.870   1.111  1.00 97.07           O  
ATOM   1030  OD2 ASP A 132     -11.021  -0.332  -0.983  1.00 97.07           O  
ATOM   1031  N   PRO A 133      -9.710   1.084   2.940  1.00 97.19           N  
ATOM   1032  CA  PRO A 133      -8.426   1.779   3.045  1.00 97.19           C  
ATOM   1033  C   PRO A 133      -7.994   2.423   1.730  1.00 97.19           C  
ATOM   1034  CB  PRO A 133      -7.456   0.668   3.454  1.00 97.19           C  
ATOM   1035  O   PRO A 133      -8.428   1.995   0.657  1.00 97.19           O  
ATOM   1036  CG  PRO A 133      -8.322  -0.398   4.043  1.00 97.19           C  
ATOM   1037  CD  PRO A 133      -9.642  -0.390   3.326  1.00 97.19           C  
ATOM   1038  N   ARG A 134      -7.233   3.498   1.855  1.00 98.03           N  
ATOM   1039  CA  ARG A 134      -6.697   4.114   0.645  1.00 98.03           C  
ATOM   1040  C   ARG A 134      -5.216   3.790   0.476  1.00 98.03           C  
ATOM   1041  CB  ARG A 134      -6.902   5.630   0.676  1.00 98.03           C  
ATOM   1042  O   ARG A 134      -4.437   3.911   1.424  1.00 98.03           O  
ATOM   1043  CG  ARG A 134      -8.357   6.052   0.802  1.00 98.03           C  
ATOM   1044  CD  ARG A 134      -9.198   5.529  -0.354  1.00 98.03           C  
ATOM   1045  NE  ARG A 134     -10.582   5.985  -0.264  1.00 98.03           N  
ATOM   1046  NH1 ARG A 134     -11.356   4.085   0.798  1.00 98.03           N  
ATOM   1047  NH2 ARG A 134     -12.798   5.800   0.311  1.00 98.03           N  
ATOM   1048  CZ  ARG A 134     -11.575   5.289   0.282  1.00 98.03           C  
ATOM   1049  N   GLY A 135      -4.914   3.200  -0.756  1.00 98.15           N  
ATOM   1050  CA  GLY A 135      -3.500   3.122  -1.087  1.00 98.15           C  
ATOM   1051  C   GLY A 135      -2.857   4.483  -1.280  1.00 98.15           C  
ATOM   1052  O   GLY A 135      -3.487   5.404  -1.805  1.00 98.15           O  
ATOM   1053  N   PHE A 136      -1.675   4.705  -0.793  1.00 98.65           N  
ATOM   1054  CA  PHE A 136      -0.856   5.910  -0.847  1.00 98.65           C  
ATOM   1055  C   PHE A 136       0.549   5.588  -1.341  1.00 98.65           C  
ATOM   1056  CB  PHE A 136      -0.788   6.578   0.530  1.00 98.65           C  
ATOM   1057  O   PHE A 136       1.488   5.501  -0.546  1.00 98.65           O  
ATOM   1058  CG  PHE A 136      -0.449   8.043   0.478  1.00 98.65           C  
ATOM   1059  CD1 PHE A 136       0.496   8.521  -0.421  1.00 98.65           C  
ATOM   1060  CD2 PHE A 136      -1.077   8.943   1.330  1.00 98.65           C  
ATOM   1061  CE1 PHE A 136       0.812   9.877  -0.471  1.00 98.65           C  
ATOM   1062  CE2 PHE A 136      -0.766  10.300   1.285  1.00 98.65           C  
ATOM   1063  CZ  PHE A 136       0.179  10.764   0.385  1.00 98.65           C  
ATOM   1064  N   ALA A 137       0.716   5.420  -2.662  1.00 98.65           N  
ATOM   1065  CA  ALA A 137       1.983   4.973  -3.235  1.00 98.65           C  
ATOM   1066  C   ALA A 137       2.709   6.125  -3.925  1.00 98.65           C  
ATOM   1067  CB  ALA A 137       1.748   3.830  -4.220  1.00 98.65           C  
ATOM   1068  O   ALA A 137       2.124   6.830  -4.751  1.00 98.65           O  
ATOM   1069  N   THR A 138       3.950   6.273  -3.566  1.00 98.84           N  
ATOM   1070  CA  THR A 138       4.762   7.360  -4.100  1.00 98.84           C  
ATOM   1071  C   THR A 138       6.068   6.825  -4.681  1.00 98.84           C  
ATOM   1072  CB  THR A 138       5.072   8.410  -3.017  1.00 98.84           C  
ATOM   1073  O   THR A 138       6.788   6.076  -4.017  1.00 98.84           O  
ATOM   1074  CG2 THR A 138       5.917   9.548  -3.580  1.00 98.84           C  
ATOM   1075  OG1 THR A 138       3.842   8.947  -2.514  1.00 98.84           O  
ATOM   1076  N   LYS A 139       6.341   7.140  -5.888  1.00 98.79           N  
ATOM   1077  CA  LYS A 139       7.622   6.858  -6.530  1.00 98.79           C  
ATOM   1078  C   LYS A 139       8.525   8.089  -6.519  1.00 98.79           C  
ATOM   1079  CB  LYS A 139       7.408   6.378  -7.966  1.00 98.79           C  
ATOM   1080  O   LYS A 139       8.178   9.124  -7.091  1.00 98.79           O  
ATOM   1081  CG  LYS A 139       8.696   6.042  -8.704  1.00 98.79           C  
ATOM   1082  CD  LYS A 139       8.415   5.514 -10.105  1.00 98.79           C  
ATOM   1083  CE  LYS A 139       7.566   4.250 -10.068  1.00 98.79           C  
ATOM   1084  NZ  LYS A 139       8.234   3.157  -9.301  1.00 98.79           N  
ATOM   1085  N   LEU A 140       9.636   7.978  -5.876  1.00 98.81           N  
ATOM   1086  CA  LEU A 140      10.655   9.022  -5.853  1.00 98.81           C  
ATOM   1087  C   LEU A 140      11.754   8.731  -6.868  1.00 98.81           C  
ATOM   1088  CB  LEU A 140      11.259   9.150  -4.452  1.00 98.81           C  
ATOM   1089  O   LEU A 140      12.382   7.671  -6.823  1.00 98.81           O  
ATOM   1090  CG  LEU A 140      10.307   9.598  -3.341  1.00 98.81           C  
ATOM   1091  CD1 LEU A 140      10.649   8.892  -2.033  1.00 98.81           C  
ATOM   1092  CD2 LEU A 140      10.363  11.112  -3.168  1.00 98.81           C  
ATOM   1093  N   TYR A 141      11.933   9.616  -7.802  1.00 98.45           N  
ATOM   1094  CA  TYR A 141      12.968   9.470  -8.819  1.00 98.45           C  
ATOM   1095  C   TYR A 141      14.300  10.020  -8.324  1.00 98.45           C  
ATOM   1096  CB  TYR A 141      12.557  10.182 -10.111  1.00 98.45           C  
ATOM   1097  O   TYR A 141      14.631  11.181  -8.575  1.00 98.45           O  
ATOM   1098  CG  TYR A 141      11.236   9.711 -10.670  1.00 98.45           C  
ATOM   1099  CD1 TYR A 141      11.141   8.507 -11.364  1.00 98.45           C  
ATOM   1100  CD2 TYR A 141      10.082  10.469 -10.507  1.00 98.45           C  
ATOM   1101  CE1 TYR A 141       9.926   8.070 -11.882  1.00 98.45           C  
ATOM   1102  CE2 TYR A 141       8.862  10.042 -11.021  1.00 98.45           C  
ATOM   1103  OH  TYR A 141       7.589   8.415 -12.217  1.00 98.45           O  
ATOM   1104  CZ  TYR A 141       8.794   8.843 -11.706  1.00 98.45           C  
ATOM   1105  N   THR A 142      15.063   9.201  -7.625  1.00 97.79           N  
ATOM   1106  CA  THR A 142      16.328   9.611  -7.026  1.00 97.79           C  
ATOM   1107  C   THR A 142      17.480   9.415  -8.008  1.00 97.79           C  
ATOM   1108  CB  THR A 142      16.614   8.827  -5.732  1.00 97.79           C  
ATOM   1109  O   THR A 142      17.304   8.808  -9.066  1.00 97.79           O  
ATOM   1110  CG2 THR A 142      15.357   8.698  -4.879  1.00 97.79           C  
ATOM   1111  OG1 THR A 142      17.087   7.517  -6.069  1.00 97.79           O  
ATOM   1112  N   GLN A 143      18.647   9.971  -7.676  1.00 95.09           N  
ATOM   1113  CA  GLN A 143      19.844   9.823  -8.497  1.00 95.09           C  
ATOM   1114  C   GLN A 143      20.373   8.393  -8.446  1.00 95.09           C  
ATOM   1115  CB  GLN A 143      20.930  10.801  -8.045  1.00 95.09           C  
ATOM   1116  O   GLN A 143      21.106   7.964  -9.339  1.00 95.09           O  
ATOM   1117  CG  GLN A 143      20.566  12.265  -8.258  1.00 95.09           C  
ATOM   1118  CD  GLN A 143      20.305  12.599  -9.714  1.00 95.09           C  
ATOM   1119  NE2 GLN A 143      19.401  13.542  -9.953  1.00 95.09           N  
ATOM   1120  OE1 GLN A 143      20.913  12.015 -10.617  1.00 95.09           O  
ATOM   1121  N   GLU A 144      19.838   7.653  -7.454  1.00 94.04           N  
ATOM   1122  CA  GLU A 144      20.391   6.317  -7.256  1.00 94.04           C  
ATOM   1123  C   GLU A 144      19.330   5.242  -7.479  1.00 94.04           C  
ATOM   1124  CB  GLU A 144      20.988   6.183  -5.853  1.00 94.04           C  
ATOM   1125  O   GLU A 144      19.368   4.185  -6.847  1.00 94.04           O  
ATOM   1126  CG  GLU A 144      22.199   7.072  -5.613  1.00 94.04           C  
ATOM   1127  CD  GLU A 144      22.854   6.842  -4.261  1.00 94.04           C  
ATOM   1128  OE1 GLU A 144      24.097   6.957  -4.160  1.00 94.04           O  
ATOM   1129  OE2 GLU A 144      22.118   6.544  -3.293  1.00 94.04           O  
ATOM   1130  N   GLY A 145      18.346   5.583  -8.277  1.00 95.57           N  
ATOM   1131  CA  GLY A 145      17.271   4.664  -8.615  1.00 95.57           C  
ATOM   1132  C   GLY A 145      15.913   5.126  -8.119  1.00 95.57           C  
ATOM   1133  O   GLY A 145      15.797   6.195  -7.517  1.00 95.57           O  
ATOM   1134  N   ASN A 146      14.938   4.374  -8.472  1.00 97.94           N  
ATOM   1135  CA  ASN A 146      13.596   4.621  -7.955  1.00 97.94           C  
ATOM   1136  C   ASN A 146      13.442   4.105  -6.527  1.00 97.94           C  
ATOM   1137  CB  ASN A 146      12.544   3.984  -8.866  1.00 97.94           C  
ATOM   1138  O   ASN A 146      13.888   3.001  -6.209  1.00 97.94           O  
ATOM   1139  CG  ASN A 146      12.425   4.689 -10.203  1.00 97.94           C  
ATOM   1140  ND2 ASN A 146      11.824   4.016 -11.177  1.00 97.94           N  
ATOM   1141  OD1 ASN A 146      12.871   5.829 -10.359  1.00 97.94           O  
ATOM   1142  N   TRP A 147      12.936   4.934  -5.676  1.00 98.47           N  
ATOM   1143  CA  TRP A 147      12.497   4.531  -4.344  1.00 98.47           C  
ATOM   1144  C   TRP A 147      10.986   4.676  -4.202  1.00 98.47           C  
ATOM   1145  CB  TRP A 147      13.205   5.362  -3.270  1.00 98.47           C  
ATOM   1146  O   TRP A 147      10.455   5.789  -4.245  1.00 98.47           O  
ATOM   1147  CG  TRP A 147      12.877   4.951  -1.867  1.00 98.47           C  
ATOM   1148  CD1 TRP A 147      12.494   3.709  -1.440  1.00 98.47           C  
ATOM   1149  CD2 TRP A 147      12.897   5.785  -0.705  1.00 98.47           C  
ATOM   1150  CE2 TRP A 147      12.516   4.983   0.393  1.00 98.47           C  
ATOM   1151  CE3 TRP A 147      13.202   7.135  -0.485  1.00 98.47           C  
ATOM   1152  NE1 TRP A 147      12.276   3.722  -0.082  1.00 98.47           N  
ATOM   1153  CH2 TRP A 147      12.736   6.811   1.880  1.00 98.47           C  
ATOM   1154  CZ2 TRP A 147      12.433   5.487   1.693  1.00 98.47           C  
ATOM   1155  CZ3 TRP A 147      13.118   7.635   0.809  1.00 98.47           C  
ATOM   1156  N   ASP A 148      10.331   3.525  -3.982  1.00 98.74           N  
ATOM   1157  CA  ASP A 148       8.873   3.539  -3.900  1.00 98.74           C  
ATOM   1158  C   ASP A 148       8.403   3.445  -2.450  1.00 98.74           C  
ATOM   1159  CB  ASP A 148       8.279   2.393  -4.721  1.00 98.74           C  
ATOM   1160  O   ASP A 148       8.806   2.538  -1.719  1.00 98.74           O  
ATOM   1161  CG  ASP A 148       8.459   2.579  -6.217  1.00 98.74           C  
ATOM   1162  OD1 ASP A 148       8.811   3.696  -6.655  1.00 98.74           O  
ATOM   1163  OD2 ASP A 148       8.243   1.602  -6.966  1.00 98.74           O  
ATOM   1164  N   TRP A 149       7.608   4.439  -2.053  1.00 98.67           N  
ATOM   1165  CA  TRP A 149       6.801   4.358  -0.841  1.00 98.67           C  
ATOM   1166  C   TRP A 149       5.428   3.763  -1.139  1.00 98.67           C  
ATOM   1167  CB  TRP A 149       6.644   5.741  -0.204  1.00 98.67           C  
ATOM   1168  O   TRP A 149       4.559   4.439  -1.695  1.00 98.67           O  
ATOM   1169  CG  TRP A 149       7.935   6.351   0.254  1.00 98.67           C  
ATOM   1170  CD1 TRP A 149       9.143   5.723   0.382  1.00 98.67           C  
ATOM   1171  CD2 TRP A 149       8.145   7.710   0.650  1.00 98.67           C  
ATOM   1172  CE2 TRP A 149       9.506   7.836   1.005  1.00 98.67           C  
ATOM   1173  CE3 TRP A 149       7.313   8.834   0.738  1.00 98.67           C  
ATOM   1174  NE1 TRP A 149      10.092   6.611   0.833  1.00 98.67           N  
ATOM   1175  CH2 TRP A 149       9.219  10.128   1.520  1.00 98.67           C  
ATOM   1176  CZ2 TRP A 149      10.055   9.044   1.443  1.00 98.67           C  
ATOM   1177  CZ3 TRP A 149       7.861  10.035   1.173  1.00 98.67           C  
ATOM   1178  N   VAL A 150       5.310   2.488  -0.752  1.00 98.20           N  
ATOM   1179  CA  VAL A 150       4.034   1.816  -0.975  1.00 98.20           C  
ATOM   1180  C   VAL A 150       3.261   1.726   0.339  1.00 98.20           C  
ATOM   1181  CB  VAL A 150       4.232   0.406  -1.574  1.00 98.20           C  
ATOM   1182  O   VAL A 150       3.400   0.752   1.082  1.00 98.20           O  
ATOM   1183  CG1 VAL A 150       2.892  -0.197  -1.993  1.00 98.20           C  
ATOM   1184  CG2 VAL A 150       5.190   0.462  -2.763  1.00 98.20           C  
ATOM   1185  N   PHE A 151       2.472   2.746   0.618  1.00 98.48           N  
ATOM   1186  CA  PHE A 151       1.850   2.966   1.918  1.00 98.48           C  
ATOM   1187  C   PHE A 151       0.333   2.857   1.818  1.00 98.48           C  
ATOM   1188  CB  PHE A 151       2.241   4.337   2.478  1.00 98.48           C  
ATOM   1189  O   PHE A 151      -0.199   2.463   0.778  1.00 98.48           O  
ATOM   1190  CG  PHE A 151       3.716   4.488   2.737  1.00 98.48           C  
ATOM   1191  CD1 PHE A 151       4.561   3.387   2.687  1.00 98.48           C  
ATOM   1192  CD2 PHE A 151       4.257   5.733   3.030  1.00 98.48           C  
ATOM   1193  CE1 PHE A 151       5.927   3.524   2.927  1.00 98.48           C  
ATOM   1194  CE2 PHE A 151       5.621   5.878   3.271  1.00 98.48           C  
ATOM   1195  CZ  PHE A 151       6.453   4.772   3.219  1.00 98.48           C  
ATOM   1196  N   ASN A 152      -0.310   3.139   3.009  1.00 98.17           N  
ATOM   1197  CA  ASN A 152      -1.753   3.299   3.153  1.00 98.17           C  
ATOM   1198  C   ASN A 152      -2.100   4.505   4.021  1.00 98.17           C  
ATOM   1199  CB  ASN A 152      -2.378   2.029   3.733  1.00 98.17           C  
ATOM   1200  O   ASN A 152      -1.229   5.066   4.688  1.00 98.17           O  
ATOM   1201  CG  ASN A 152      -2.358   0.869   2.757  1.00 98.17           C  
ATOM   1202  ND2 ASN A 152      -1.992  -0.310   3.245  1.00 98.17           N  
ATOM   1203  OD1 ASN A 152      -2.668   1.032   1.574  1.00 98.17           O  
ATOM   1204  N   ASN A 153      -3.375   4.848   3.939  1.00 98.02           N  
ATOM   1205  CA  ASN A 153      -3.822   5.975   4.750  1.00 98.02           C  
ATOM   1206  C   ASN A 153      -4.071   5.561   6.198  1.00 98.02           C  
ATOM   1207  CB  ASN A 153      -5.084   6.600   4.152  1.00 98.02           C  
ATOM   1208  O   ASN A 153      -4.540   6.365   7.006  1.00 98.02           O  
ATOM   1209  CG  ASN A 153      -6.298   5.701   4.281  1.00 98.02           C  
ATOM   1210  ND2 ASN A 153      -7.378   6.239   4.836  1.00 98.02           N  
ATOM   1211  OD1 ASN A 153      -6.265   4.533   3.885  1.00 98.02           O  
ATOM   1212  N   THR A 154      -3.822   4.319   6.513  1.00 97.10           N  
ATOM   1213  CA  THR A 154      -3.945   3.835   7.883  1.00 97.10           C  
ATOM   1214  C   THR A 154      -2.605   3.311   8.394  1.00 97.10           C  
ATOM   1215  CB  THR A 154      -5.007   2.725   7.991  1.00 97.10           C  
ATOM   1216  O   THR A 154      -1.793   2.807   7.616  1.00 97.10           O  
ATOM   1217  CG2 THR A 154      -6.364   3.213   7.492  1.00 97.10           C  
ATOM   1218  OG1 THR A 154      -4.597   1.601   7.203  1.00 97.10           O  
ATOM   1219  N   PRO A 155      -2.344   3.388   9.709  1.00 96.96           N  
ATOM   1220  CA  PRO A 155      -1.023   3.056  10.249  1.00 96.96           C  
ATOM   1221  C   PRO A 155      -0.843   1.559  10.491  1.00 96.96           C  
ATOM   1222  CB  PRO A 155      -0.977   3.831  11.568  1.00 96.96           C  
ATOM   1223  O   PRO A 155       0.269   1.105  10.773  1.00 96.96           O  
ATOM   1224  CG  PRO A 155      -2.401   3.910  12.015  1.00 96.96           C  
ATOM   1225  CD  PRO A 155      -3.273   4.066  10.802  1.00 96.96           C  
ATOM   1226  N   VAL A 156      -1.898   0.792  10.414  1.00 97.56           N  
ATOM   1227  CA  VAL A 156      -1.855  -0.651  10.629  1.00 97.56           C  
ATOM   1228  C   VAL A 156      -2.654  -1.360   9.539  1.00 97.56           C  
ATOM   1229  CB  VAL A 156      -2.399  -1.033  12.024  1.00 97.56           C  
ATOM   1230  O   VAL A 156      -3.389  -0.720   8.783  1.00 97.56           O  
ATOM   1231  CG1 VAL A 156      -1.495  -0.484  13.126  1.00 97.56           C  
ATOM   1232  CG2 VAL A 156      -3.828  -0.522  12.196  1.00 97.56           C  
ATOM   1233  N   PHE A 157      -2.465  -2.705   9.457  1.00 97.55           N  
ATOM   1234  CA  PHE A 157      -3.193  -3.499   8.473  1.00 97.55           C  
ATOM   1235  C   PHE A 157      -3.914  -4.662   9.143  1.00 97.55           C  
ATOM   1236  CB  PHE A 157      -2.241  -4.024   7.394  1.00 97.55           C  
ATOM   1237  O   PHE A 157      -3.908  -4.779  10.371  1.00 97.55           O  
ATOM   1238  CG  PHE A 157      -2.921  -4.350   6.092  1.00 97.55           C  
ATOM   1239  CD1 PHE A 157      -2.819  -5.620   5.537  1.00 97.55           C  
ATOM   1240  CD2 PHE A 157      -3.664  -3.387   5.422  1.00 97.55           C  
ATOM   1241  CE1 PHE A 157      -3.447  -5.926   4.332  1.00 97.55           C  
ATOM   1242  CE2 PHE A 157      -4.295  -3.684   4.217  1.00 97.55           C  
ATOM   1243  CZ  PHE A 157      -4.185  -4.954   3.674  1.00 97.55           C  
ATOM   1244  N   PHE A 158      -4.613  -5.464   8.373  1.00 97.84           N  
ATOM   1245  CA  PHE A 158      -5.544  -6.473   8.862  1.00 97.84           C  
ATOM   1246  C   PHE A 158      -4.800  -7.728   9.303  1.00 97.84           C  
ATOM   1247  CB  PHE A 158      -6.574  -6.825   7.784  1.00 97.84           C  
ATOM   1248  O   PHE A 158      -5.305  -8.502  10.119  1.00 97.84           O  
ATOM   1249  CG  PHE A 158      -7.573  -5.732   7.519  1.00 97.84           C  
ATOM   1250  CD1 PHE A 158      -8.714  -5.608   8.303  1.00 97.84           C  
ATOM   1251  CD2 PHE A 158      -7.372  -4.826   6.485  1.00 97.84           C  
ATOM   1252  CE1 PHE A 158      -9.641  -4.597   8.060  1.00 97.84           C  
ATOM   1253  CE2 PHE A 158      -8.294  -3.813   6.237  1.00 97.84           C  
ATOM   1254  CZ  PHE A 158      -9.428  -3.701   7.025  1.00 97.84           C  
ATOM   1255  N   LEU A 159      -3.572  -7.931   8.782  1.00 97.10           N  
ATOM   1256  CA  LEU A 159      -2.966  -9.234   9.031  1.00 97.10           C  
ATOM   1257  C   LEU A 159      -1.469  -9.097   9.287  1.00 97.10           C  
ATOM   1258  CB  LEU A 159      -3.209 -10.173   7.846  1.00 97.10           C  
ATOM   1259  O   LEU A 159      -0.870  -8.071   8.959  1.00 97.10           O  
ATOM   1260  CG  LEU A 159      -2.726  -9.680   6.481  1.00 97.10           C  
ATOM   1261  CD1 LEU A 159      -1.243  -9.986   6.301  1.00 97.10           C  
ATOM   1262  CD2 LEU A 159      -3.547 -10.314   5.363  1.00 97.10           C  
ATOM   1263  N   ARG A 160      -0.824 -10.089   9.969  1.00 96.26           N  
ATOM   1264  CA  ARG A 160       0.610 -10.111  10.239  1.00 96.26           C  
ATOM   1265  C   ARG A 160       1.263 -11.347   9.629  1.00 96.26           C  
ATOM   1266  CB  ARG A 160       0.875 -10.068  11.746  1.00 96.26           C  
ATOM   1267  O   ARG A 160       2.487 -11.488   9.660  1.00 96.26           O  
ATOM   1268  CG  ARG A 160       0.206 -11.193  12.521  1.00 96.26           C  
ATOM   1269  CD  ARG A 160       0.339 -10.998  14.025  1.00 96.26           C  
ATOM   1270  NE  ARG A 160      -0.487 -11.947  14.766  1.00 96.26           N  
ATOM   1271  NH1 ARG A 160      -0.018 -11.049  16.842  1.00 96.26           N  
ATOM   1272  NH2 ARG A 160      -1.414 -12.858  16.659  1.00 96.26           N  
ATOM   1273  CZ  ARG A 160      -0.638 -11.949  16.088  1.00 96.26           C  
ATOM   1274  N   ASP A 161       0.352 -12.214   9.033  1.00 96.50           N  
ATOM   1275  CA  ASP A 161       0.813 -13.375   8.278  1.00 96.50           C  
ATOM   1276  C   ASP A 161       0.518 -13.215   6.788  1.00 96.50           C  
ATOM   1277  CB  ASP A 161       0.161 -14.654   8.808  1.00 96.50           C  
ATOM   1278  O   ASP A 161      -0.644 -13.136   6.385  1.00 96.50           O  
ATOM   1279  CG  ASP A 161       0.611 -15.010  10.214  1.00 96.50           C  
ATOM   1280  OD1 ASP A 161       1.771 -15.442  10.392  1.00 96.50           O  
ATOM   1281  OD2 ASP A 161      -0.201 -14.861  11.152  1.00 96.50           O  
ATOM   1282  N   PRO A 162       1.573 -13.292   5.964  1.00 96.48           N  
ATOM   1283  CA  PRO A 162       1.392 -12.996   4.541  1.00 96.48           C  
ATOM   1284  C   PRO A 162       0.570 -14.060   3.817  1.00 96.48           C  
ATOM   1285  CB  PRO A 162       2.825 -12.955   4.005  1.00 96.48           C  
ATOM   1286  O   PRO A 162      -0.080 -13.764   2.811  1.00 96.48           O  
ATOM   1287  CG  PRO A 162       3.625 -13.741   4.992  1.00 96.48           C  
ATOM   1288  CD  PRO A 162       3.047 -13.518   6.360  1.00 96.48           C  
ATOM   1289  N   THR A 163       0.555 -15.262   4.286  1.00 95.87           N  
ATOM   1290  CA  THR A 163      -0.187 -16.317   3.605  1.00 95.87           C  
ATOM   1291  C   THR A 163      -1.688 -16.052   3.673  1.00 95.87           C  
ATOM   1292  CB  THR A 163       0.122 -17.698   4.211  1.00 95.87           C  
ATOM   1293  O   THR A 163      -2.457 -16.596   2.877  1.00 95.87           O  
ATOM   1294  CG2 THR A 163       1.577 -18.089   3.976  1.00 95.87           C  
ATOM   1295  OG1 THR A 163      -0.130 -17.661   5.622  1.00 95.87           O  
ATOM   1296  N   ASN A 164      -2.130 -15.190   4.599  1.00 96.84           N  
ATOM   1297  CA  ASN A 164      -3.548 -14.896   4.778  1.00 96.84           C  
ATOM   1298  C   ASN A 164      -4.025 -13.824   3.802  1.00 96.84           C  
ATOM   1299  CB  ASN A 164      -3.829 -14.466   6.219  1.00 96.84           C  
ATOM   1300  O   ASN A 164      -5.228 -13.596   3.663  1.00 96.84           O  
ATOM   1301  CG  ASN A 164      -3.700 -15.610   7.205  1.00 96.84           C  
ATOM   1302  ND2 ASN A 164      -3.357 -15.287   8.447  1.00 96.84           N  
ATOM   1303  OD1 ASN A 164      -3.905 -16.775   6.855  1.00 96.84           O  
ATOM   1304  N   PHE A 165      -3.123 -13.147   3.112  1.00 96.87           N  
ATOM   1305  CA  PHE A 165      -3.482 -11.993   2.295  1.00 96.87           C  
ATOM   1306  C   PHE A 165      -4.447 -12.395   1.186  1.00 96.87           C  
ATOM   1307  CB  PHE A 165      -2.230 -11.348   1.694  1.00 96.87           C  
ATOM   1308  O   PHE A 165      -5.504 -11.782   1.023  1.00 96.87           O  
ATOM   1309  CG  PHE A 165      -2.514 -10.117   0.877  1.00 96.87           C  
ATOM   1310  CD1 PHE A 165      -2.476 -10.163  -0.511  1.00 96.87           C  
ATOM   1311  CD2 PHE A 165      -2.819  -8.912   1.498  1.00 96.87           C  
ATOM   1312  CE1 PHE A 165      -2.739  -9.024  -1.270  1.00 96.87           C  
ATOM   1313  CE2 PHE A 165      -3.082  -7.771   0.747  1.00 96.87           C  
ATOM   1314  CZ  PHE A 165      -3.041  -7.829  -0.637  1.00 96.87           C  
ATOM   1315  N   PRO A 166      -4.130 -13.447   0.358  1.00 96.90           N  
ATOM   1316  CA  PRO A 166      -5.088 -13.785  -0.697  1.00 96.90           C  
ATOM   1317  C   PRO A 166      -6.466 -14.147  -0.149  1.00 96.90           C  
ATOM   1318  CB  PRO A 166      -4.441 -14.990  -1.387  1.00 96.90           C  
ATOM   1319  O   PRO A 166      -7.485 -13.740  -0.713  1.00 96.90           O  
ATOM   1320  CG  PRO A 166      -2.974 -14.813  -1.169  1.00 96.90           C  
ATOM   1321  CD  PRO A 166      -2.760 -14.249   0.207  1.00 96.90           C  
ATOM   1322  N   THR A 167      -6.449 -14.911   0.939  1.00 96.81           N  
ATOM   1323  CA  THR A 167      -7.724 -15.276   1.546  1.00 96.81           C  
ATOM   1324  C   THR A 167      -8.484 -14.032   1.997  1.00 96.81           C  
ATOM   1325  CB  THR A 167      -7.522 -16.221   2.745  1.00 96.81           C  
ATOM   1326  O   THR A 167      -9.687 -13.911   1.754  1.00 96.81           O  
ATOM   1327  CG2 THR A 167      -8.857 -16.603   3.376  1.00 96.81           C  
ATOM   1328  OG1 THR A 167      -6.857 -17.410   2.301  1.00 96.81           O  
ATOM   1329  N   PHE A 168      -7.801 -13.118   2.625  1.00 97.38           N  
ATOM   1330  CA  PHE A 168      -8.418 -11.878   3.080  1.00 97.38           C  
ATOM   1331  C   PHE A 168      -9.022 -11.113   1.910  1.00 97.38           C  
ATOM   1332  CB  PHE A 168      -7.393 -11.002   3.808  1.00 97.38           C  
ATOM   1333  O   PHE A 168     -10.184 -10.703   1.962  1.00 97.38           O  
ATOM   1334  CG  PHE A 168      -7.871  -9.600   4.071  1.00 97.38           C  
ATOM   1335  CD1 PHE A 168      -7.262  -8.515   3.452  1.00 97.38           C  
ATOM   1336  CD2 PHE A 168      -8.931  -9.366   4.937  1.00 97.38           C  
ATOM   1337  CE1 PHE A 168      -7.703  -7.216   3.694  1.00 97.38           C  
ATOM   1338  CE2 PHE A 168      -9.377  -8.071   5.183  1.00 97.38           C  
ATOM   1339  CZ  PHE A 168      -8.761  -6.997   4.562  1.00 97.38           C  
ATOM   1340  N   ILE A 169      -8.228 -10.916   0.853  1.00 96.58           N  
ATOM   1341  CA  ILE A 169      -8.694 -10.142  -0.292  1.00 96.58           C  
ATOM   1342  C   ILE A 169      -9.907 -10.826  -0.918  1.00 96.58           C  
ATOM   1343  CB  ILE A 169      -7.577  -9.963  -1.345  1.00 96.58           C  
ATOM   1344  O   ILE A 169     -10.855 -10.159  -1.339  1.00 96.58           O  
ATOM   1345  CG1 ILE A 169      -6.457  -9.077  -0.790  1.00 96.58           C  
ATOM   1346  CG2 ILE A 169      -8.146  -9.379  -2.642  1.00 96.58           C  
ATOM   1347  CD1 ILE A 169      -6.927  -7.710  -0.313  1.00 96.58           C  
ATOM   1348  N   HIS A 170     -10.003 -12.111  -0.957  1.00 96.48           N  
ATOM   1349  CA  HIS A 170     -11.140 -12.835  -1.515  1.00 96.48           C  
ATOM   1350  C   HIS A 170     -12.426 -12.504  -0.766  1.00 96.48           C  
ATOM   1351  CB  HIS A 170     -10.885 -14.343  -1.479  1.00 96.48           C  
ATOM   1352  O   HIS A 170     -13.497 -12.419  -1.370  1.00 96.48           O  
ATOM   1353  CG  HIS A 170      -9.891 -14.808  -2.495  1.00 96.48           C  
ATOM   1354  CD2 HIS A 170      -9.417 -14.210  -3.614  1.00 96.48           C  
ATOM   1355  ND1 HIS A 170      -9.268 -16.035  -2.419  1.00 96.48           N  
ATOM   1356  CE1 HIS A 170      -8.450 -16.171  -3.450  1.00 96.48           C  
ATOM   1357  NE2 HIS A 170      -8.522 -15.077  -4.190  1.00 96.48           N  
ATOM   1358  N   THR A 171     -12.238 -12.247   0.504  1.00 96.24           N  
ATOM   1359  CA  THR A 171     -13.421 -11.938   1.299  1.00 96.24           C  
ATOM   1360  C   THR A 171     -13.929 -10.532   0.989  1.00 96.24           C  
ATOM   1361  CB  THR A 171     -13.130 -12.061   2.806  1.00 96.24           C  
ATOM   1362  O   THR A 171     -15.062 -10.186   1.331  1.00 96.24           O  
ATOM   1363  CG2 THR A 171     -12.450 -13.388   3.128  1.00 96.24           C  
ATOM   1364  OG1 THR A 171     -12.272 -10.987   3.210  1.00 96.24           O  
ATOM   1365  N   GLN A 172     -13.084  -9.709   0.432  1.00 94.87           N  
ATOM   1366  CA  GLN A 172     -13.443  -8.337   0.091  1.00 94.87           C  
ATOM   1367  C   GLN A 172     -14.037  -8.255  -1.312  1.00 94.87           C  
ATOM   1368  CB  GLN A 172     -12.225  -7.419   0.200  1.00 94.87           C  
ATOM   1369  O   GLN A 172     -14.581  -7.220  -1.703  1.00 94.87           O  
ATOM   1370  CG  GLN A 172     -11.507  -7.506   1.540  1.00 94.87           C  
ATOM   1371  CD  GLN A 172     -12.417  -7.199   2.714  1.00 94.87           C  
ATOM   1372  NE2 GLN A 172     -12.449  -8.100   3.691  1.00 94.87           N  
ATOM   1373  OE1 GLN A 172     -13.086  -6.161   2.745  1.00 94.87           O  
ATOM   1374  N   LYS A 173     -13.942  -9.398  -2.048  1.00 94.77           N  
ATOM   1375  CA  LYS A 173     -14.424  -9.458  -3.425  1.00 94.77           C  
ATOM   1376  C   LYS A 173     -15.818 -10.076  -3.493  1.00 94.77           C  
ATOM   1377  CB  LYS A 173     -13.455 -10.254  -4.299  1.00 94.77           C  
ATOM   1378  O   LYS A 173     -16.409 -10.403  -2.461  1.00 94.77           O  
ATOM   1379  CG  LYS A 173     -12.054  -9.664  -4.366  1.00 94.77           C  
ATOM   1380  CD  LYS A 173     -12.047  -8.320  -5.082  1.00 94.77           C  
ATOM   1381  CE  LYS A 173     -10.631  -7.785  -5.255  1.00 94.77           C  
ATOM   1382  NZ  LYS A 173     -10.620  -6.462  -5.947  1.00 94.77           N  
ATOM   1383  N   ARG A 174     -16.316 -10.150  -4.686  1.00 95.29           N  
ATOM   1384  CA  ARG A 174     -17.693 -10.596  -4.877  1.00 95.29           C  
ATOM   1385  C   ARG A 174     -17.823 -12.095  -4.624  1.00 95.29           C  
ATOM   1386  CB  ARG A 174     -18.177 -10.258  -6.288  1.00 95.29           C  
ATOM   1387  O   ARG A 174     -16.882 -12.854  -4.865  1.00 95.29           O  
ATOM   1388  CG  ARG A 174     -18.245  -8.767  -6.576  1.00 95.29           C  
ATOM   1389  CD  ARG A 174     -18.721  -8.487  -7.995  1.00 95.29           C  
ATOM   1390  NE  ARG A 174     -18.800  -7.054  -8.264  1.00 95.29           N  
ATOM   1391  NH1 ARG A 174     -20.930  -6.801  -7.407  1.00 95.29           N  
ATOM   1392  NH2 ARG A 174     -19.813  -4.993  -8.267  1.00 95.29           N  
ATOM   1393  CZ  ARG A 174     -19.848  -6.286  -7.979  1.00 95.29           C  
ATOM   1394  N   ASN A 175     -18.948 -12.467  -4.013  1.00 97.14           N  
ATOM   1395  CA  ASN A 175     -19.323 -13.873  -3.899  1.00 97.14           C  
ATOM   1396  C   ASN A 175     -19.283 -14.575  -5.253  1.00 97.14           C  
ATOM   1397  CB  ASN A 175     -20.712 -14.008  -3.272  1.00 97.14           C  
ATOM   1398  O   ASN A 175     -19.819 -14.065  -6.239  1.00 97.14           O  
ATOM   1399  CG  ASN A 175     -21.097 -15.451  -3.013  1.00 97.14           C  
ATOM   1400  ND2 ASN A 175     -20.993 -15.877  -1.760  1.00 97.14           N  
ATOM   1401  OD1 ASN A 175     -21.485 -16.178  -3.932  1.00 97.14           O  
ATOM   1402  N   PRO A 176     -18.683 -15.750  -5.261  1.00 96.66           N  
ATOM   1403  CA  PRO A 176     -18.487 -16.419  -6.550  1.00 96.66           C  
ATOM   1404  C   PRO A 176     -19.798 -16.888  -7.176  1.00 96.66           C  
ATOM   1405  CB  PRO A 176     -17.593 -17.610  -6.197  1.00 96.66           C  
ATOM   1406  O   PRO A 176     -19.881 -17.048  -8.397  1.00 96.66           O  
ATOM   1407  CG  PRO A 176     -17.774 -17.800  -4.725  1.00 96.66           C  
ATOM   1408  CD  PRO A 176     -18.007 -16.457  -4.096  1.00 96.66           C  
ATOM   1409  N   GLN A 177     -20.851 -17.105  -6.341  1.00 97.51           N  
ATOM   1410  CA  GLN A 177     -22.116 -17.575  -6.896  1.00 97.51           C  
ATOM   1411  C   GLN A 177     -23.019 -16.405  -7.276  1.00 97.51           C  
ATOM   1412  CB  GLN A 177     -22.833 -18.489  -5.901  1.00 97.51           C  
ATOM   1413  O   GLN A 177     -23.575 -16.374  -8.376  1.00 97.51           O  
ATOM   1414  CG  GLN A 177     -24.155 -19.042  -6.416  1.00 97.51           C  
ATOM   1415  CD  GLN A 177     -24.812 -19.998  -5.438  1.00 97.51           C  
ATOM   1416  NE2 GLN A 177     -25.644 -20.896  -5.955  1.00 97.51           N  
ATOM   1417  OE1 GLN A 177     -24.574 -19.930  -4.228  1.00 97.51           O  
ATOM   1418  N   THR A 178     -23.026 -15.424  -6.404  1.00 97.21           N  
ATOM   1419  CA  THR A 178     -24.000 -14.358  -6.614  1.00 97.21           C  
ATOM   1420  C   THR A 178     -23.359 -13.173  -7.331  1.00 97.21           C  
ATOM   1421  CB  THR A 178     -24.608 -13.887  -5.280  1.00 97.21           C  
ATOM   1422  O   THR A 178     -24.060 -12.321  -7.880  1.00 97.21           O  
ATOM   1423  CG2 THR A 178     -25.273 -15.043  -4.540  1.00 97.21           C  
ATOM   1424  OG1 THR A 178     -23.572 -13.340  -4.456  1.00 97.21           O  
ATOM   1425  N   ASN A 179     -22.068 -13.160  -7.334  1.00 96.56           N  
ATOM   1426  CA  ASN A 179     -21.301 -12.047  -7.884  1.00 96.56           C  
ATOM   1427  C   ASN A 179     -21.672 -10.726  -7.215  1.00 96.56           C  
ATOM   1428  CB  ASN A 179     -21.503 -11.951  -9.397  1.00 96.56           C  
ATOM   1429  O   ASN A 179     -21.688  -9.679  -7.865  1.00 96.56           O  
ATOM   1430  CG  ASN A 179     -20.398 -11.174 -10.086  1.00 96.56           C  
ATOM   1431  ND2 ASN A 179     -20.753 -10.439 -11.133  1.00 96.56           N  
ATOM   1432  OD1 ASN A 179     -19.234 -11.234  -9.680  1.00 96.56           O  
ATOM   1433  N   LEU A 180     -22.131 -10.808  -5.912  1.00 96.14           N  
ATOM   1434  CA  LEU A 180     -22.445  -9.651  -5.081  1.00 96.14           C  
ATOM   1435  C   LEU A 180     -21.492  -9.561  -3.893  1.00 96.14           C  
ATOM   1436  CB  LEU A 180     -23.892  -9.724  -4.585  1.00 96.14           C  
ATOM   1437  O   LEU A 180     -20.822 -10.538  -3.554  1.00 96.14           O  
ATOM   1438  CG  LEU A 180     -24.973  -9.819  -5.662  1.00 96.14           C  
ATOM   1439  CD1 LEU A 180     -26.341 -10.032  -5.022  1.00 96.14           C  
ATOM   1440  CD2 LEU A 180     -24.973  -8.567  -6.533  1.00 96.14           C  
ATOM   1441  N   LYS A 181     -21.420  -8.285  -3.277  1.00 95.21           N  
ATOM   1442  CA  LYS A 181     -20.768  -8.188  -1.973  1.00 95.21           C  
ATOM   1443  C   LYS A 181     -21.511  -9.012  -0.925  1.00 95.21           C  
ATOM   1444  CB  LYS A 181     -20.678  -6.729  -1.525  1.00 95.21           C  
ATOM   1445  O   LYS A 181     -22.739  -9.113  -0.963  1.00 95.21           O  
ATOM   1446  CG  LYS A 181     -19.884  -5.839  -2.470  1.00 95.21           C  
ATOM   1447  CD  LYS A 181     -18.401  -6.188  -2.454  1.00 95.21           C  
ATOM   1448  CE  LYS A 181     -17.586  -5.205  -3.283  1.00 95.21           C  
ATOM   1449  NZ  LYS A 181     -16.133  -5.554  -3.285  1.00 95.21           N  
ATOM   1450  N   ASP A 182     -20.722  -9.598  -0.071  1.00 97.56           N  
ATOM   1451  CA  ASP A 182     -21.283 -10.526   0.907  1.00 97.56           C  
ATOM   1452  C   ASP A 182     -20.776 -10.216   2.313  1.00 97.56           C  
ATOM   1453  CB  ASP A 182     -20.943 -11.970   0.532  1.00 97.56           C  
ATOM   1454  O   ASP A 182     -19.615 -10.479   2.632  1.00 97.56           O  
ATOM   1455  CG  ASP A 182     -21.657 -12.992   1.400  1.00 97.56           C  
ATOM   1456  OD1 ASP A 182     -21.909 -12.710   2.591  1.00 97.56           O  
ATOM   1457  OD2 ASP A 182     -21.967 -14.090   0.889  1.00 97.56           O  
ATOM   1458  N   ALA A 183     -21.725  -9.732   3.097  1.00 98.02           N  
ATOM   1459  CA  ALA A 183     -21.369  -9.323   4.454  1.00 98.02           C  
ATOM   1460  C   ALA A 183     -20.928 -10.521   5.289  1.00 98.02           C  
ATOM   1461  CB  ALA A 183     -22.546  -8.616   5.122  1.00 98.02           C  
ATOM   1462  O   ALA A 183     -20.069 -10.393   6.165  1.00 98.02           O  
ATOM   1463  N   THR A 184     -21.499 -11.683   5.056  1.00 98.20           N  
ATOM   1464  CA  THR A 184     -21.138 -12.879   5.808  1.00 98.20           C  
ATOM   1465  C   THR A 184     -19.688 -13.271   5.538  1.00 98.20           C  
ATOM   1466  CB  THR A 184     -22.064 -14.059   5.460  1.00 98.20           C  
ATOM   1467  O   THR A 184     -18.926 -13.532   6.471  1.00 98.20           O  
ATOM   1468  CG2 THR A 184     -21.643 -15.326   6.197  1.00 98.20           C  
ATOM   1469  OG1 THR A 184     -23.409 -13.729   5.831  1.00 98.20           O  
ATOM   1470  N   MET A 185     -19.249 -13.271   4.258  1.00 97.80           N  
ATOM   1471  CA  MET A 185     -17.864 -13.576   3.909  1.00 97.80           C  
ATOM   1472  C   MET A 185     -16.908 -12.581   4.558  1.00 97.80           C  
ATOM   1473  CB  MET A 185     -17.677 -13.566   2.391  1.00 97.80           C  
ATOM   1474  O   MET A 185     -15.881 -12.973   5.115  1.00 97.80           O  
ATOM   1475  CG  MET A 185     -18.294 -14.766   1.690  1.00 97.80           C  
ATOM   1476  SD  MET A 185     -18.216 -14.629  -0.138  1.00 97.80           S  
ATOM   1477  CE  MET A 185     -16.419 -14.536  -0.376  1.00 97.80           C  
ATOM   1478  N   PHE A 186     -17.314 -11.326   4.483  1.00 97.91           N  
ATOM   1479  CA  PHE A 186     -16.512 -10.226   5.007  1.00 97.91           C  
ATOM   1480  C   PHE A 186     -16.298 -10.379   6.508  1.00 97.91           C  
ATOM   1481  CB  PHE A 186     -17.182  -8.881   4.707  1.00 97.91           C  
ATOM   1482  O   PHE A 186     -15.159 -10.402   6.978  1.00 97.91           O  
ATOM   1483  CG  PHE A 186     -16.398  -7.691   5.192  1.00 97.91           C  
ATOM   1484  CD1 PHE A 186     -16.623  -7.162   6.457  1.00 97.91           C  
ATOM   1485  CD2 PHE A 186     -15.436  -7.102   4.382  1.00 97.91           C  
ATOM   1486  CE1 PHE A 186     -15.899  -6.061   6.908  1.00 97.91           C  
ATOM   1487  CE2 PHE A 186     -14.708  -6.002   4.826  1.00 97.91           C  
ATOM   1488  CZ  PHE A 186     -14.942  -5.482   6.089  1.00 97.91           C  
ATOM   1489  N   TRP A 187     -17.366 -10.618   7.279  1.00 98.53           N  
ATOM   1490  CA  TRP A 187     -17.273 -10.610   8.735  1.00 98.53           C  
ATOM   1491  C   TRP A 187     -16.849 -11.977   9.261  1.00 98.53           C  
ATOM   1492  CB  TRP A 187     -18.611 -10.202   9.358  1.00 98.53           C  
ATOM   1493  O   TRP A 187     -16.281 -12.080  10.351  1.00 98.53           O  
ATOM   1494  CG  TRP A 187     -18.932  -8.744   9.211  1.00 98.53           C  
ATOM   1495  CD1 TRP A 187     -19.886  -8.188   8.405  1.00 98.53           C  
ATOM   1496  CD2 TRP A 187     -18.293  -7.657   9.886  1.00 98.53           C  
ATOM   1497  CE2 TRP A 187     -18.912  -6.468   9.441  1.00 98.53           C  
ATOM   1498  CE3 TRP A 187     -17.257  -7.572  10.825  1.00 98.53           C  
ATOM   1499  NE1 TRP A 187     -19.880  -6.819   8.539  1.00 98.53           N  
ATOM   1500  CH2 TRP A 187     -17.511  -5.153  10.824  1.00 98.53           C  
ATOM   1501  CZ2 TRP A 187     -18.528  -5.207   9.906  1.00 98.53           C  
ATOM   1502  CZ3 TRP A 187     -16.876  -6.317  11.286  1.00 98.53           C  
ATOM   1503  N   ASP A 188     -17.143 -13.012   8.507  1.00 98.25           N  
ATOM   1504  CA  ASP A 188     -16.653 -14.318   8.938  1.00 98.25           C  
ATOM   1505  C   ASP A 188     -15.132 -14.317   9.073  1.00 98.25           C  
ATOM   1506  CB  ASP A 188     -17.093 -15.407   7.956  1.00 98.25           C  
ATOM   1507  O   ASP A 188     -14.594 -14.766  10.088  1.00 98.25           O  
ATOM   1508  CG  ASP A 188     -16.597 -16.789   8.342  1.00 98.25           C  
ATOM   1509  OD1 ASP A 188     -16.818 -17.217   9.495  1.00 98.25           O  
ATOM   1510  OD2 ASP A 188     -15.975 -17.455   7.486  1.00 98.25           O  
ATOM   1511  N   TYR A 189     -14.467 -13.821   8.075  1.00 98.08           N  
ATOM   1512  CA  TYR A 189     -13.012 -13.751   8.136  1.00 98.08           C  
ATOM   1513  C   TYR A 189     -12.555 -12.890   9.307  1.00 98.08           C  
ATOM   1514  CB  TYR A 189     -12.445 -13.195   6.826  1.00 98.08           C  
ATOM   1515  O   TYR A 189     -11.707 -13.308  10.099  1.00 98.08           O  
ATOM   1516  CG  TYR A 189     -10.940 -13.080   6.815  1.00 98.08           C  
ATOM   1517  CD1 TYR A 189     -10.307 -11.924   7.268  1.00 98.08           C  
ATOM   1518  CD2 TYR A 189     -10.149 -14.125   6.353  1.00 98.08           C  
ATOM   1519  CE1 TYR A 189      -8.921 -11.813   7.259  1.00 98.08           C  
ATOM   1520  CE2 TYR A 189      -8.761 -14.025   6.339  1.00 98.08           C  
ATOM   1521  OH  TYR A 189      -6.785 -12.762   6.782  1.00 98.08           O  
ATOM   1522  CZ  TYR A 189      -8.158 -12.867   6.793  1.00 98.08           C  
ATOM   1523  N   LEU A 190     -13.088 -11.704   9.399  1.00 97.99           N  
ATOM   1524  CA  LEU A 190     -12.620 -10.748  10.397  1.00 97.99           C  
ATOM   1525  C   LEU A 190     -12.841 -11.282  11.808  1.00 97.99           C  
ATOM   1526  CB  LEU A 190     -13.335  -9.405  10.230  1.00 97.99           C  
ATOM   1527  O   LEU A 190     -12.002 -11.084  12.690  1.00 97.99           O  
ATOM   1528  CG  LEU A 190     -13.060  -8.647   8.930  1.00 97.99           C  
ATOM   1529  CD1 LEU A 190     -13.824  -7.327   8.914  1.00 97.99           C  
ATOM   1530  CD2 LEU A 190     -11.564  -8.408   8.757  1.00 97.99           C  
ATOM   1531  N   SER A 191     -13.952 -12.007  12.013  1.00 97.69           N  
ATOM   1532  CA  SER A 191     -14.257 -12.508  13.349  1.00 97.69           C  
ATOM   1533  C   SER A 191     -13.405 -13.726  13.691  1.00 97.69           C  
ATOM   1534  CB  SER A 191     -15.740 -12.865  13.462  1.00 97.69           C  
ATOM   1535  O   SER A 191     -13.249 -14.072  14.864  1.00 97.69           O  
ATOM   1536  OG  SER A 191     -16.057 -13.967  12.629  1.00 97.69           O  
ATOM   1537  N   THR A 192     -12.788 -14.424  12.754  1.00 96.53           N  
ATOM   1538  CA  THR A 192     -11.947 -15.585  13.023  1.00 96.53           C  
ATOM   1539  C   THR A 192     -10.469 -15.215  12.930  1.00 96.53           C  
ATOM   1540  CB  THR A 192     -12.253 -16.735  12.046  1.00 96.53           C  
ATOM   1541  O   THR A 192      -9.598 -16.038  13.218  1.00 96.53           O  
ATOM   1542  CG2 THR A 192     -13.676 -17.250  12.232  1.00 96.53           C  
ATOM   1543  OG1 THR A 192     -12.097 -16.266  10.701  1.00 96.53           O  
ATOM   1544  N   HIS A 193     -10.145 -14.050  12.487  1.00 97.36           N  
ATOM   1545  CA  HIS A 193      -8.811 -13.462  12.462  1.00 97.36           C  
ATOM   1546  C   HIS A 193      -8.772 -12.150  13.238  1.00 97.36           C  
ATOM   1547  CB  HIS A 193      -8.354 -13.233  11.020  1.00 97.36           C  
ATOM   1548  O   HIS A 193      -8.700 -11.073  12.642  1.00 97.36           O  
ATOM   1549  CG  HIS A 193      -8.186 -14.495  10.236  1.00 97.36           C  
ATOM   1550  CD2 HIS A 193      -7.073 -15.143   9.821  1.00 97.36           C  
ATOM   1551  ND1 HIS A 193      -9.256 -15.238   9.784  1.00 97.36           N  
ATOM   1552  CE1 HIS A 193      -8.805 -16.292   9.125  1.00 97.36           C  
ATOM   1553  NE2 HIS A 193      -7.484 -16.258   9.133  1.00 97.36           N  
ATOM   1554  N   GLN A 194      -8.761 -12.272  14.504  1.00 97.77           N  
ATOM   1555  CA  GLN A 194      -9.081 -11.153  15.385  1.00 97.77           C  
ATOM   1556  C   GLN A 194      -7.872 -10.241  15.577  1.00 97.77           C  
ATOM   1557  CB  GLN A 194      -9.577 -11.659  16.740  1.00 97.77           C  
ATOM   1558  O   GLN A 194      -7.994  -9.148  16.133  1.00 97.77           O  
ATOM   1559  CG  GLN A 194     -10.911 -12.389  16.673  1.00 97.77           C  
ATOM   1560  CD  GLN A 194     -11.433 -12.787  18.041  1.00 97.77           C  
ATOM   1561  NE2 GLN A 194     -12.506 -13.570  18.062  1.00 97.77           N  
ATOM   1562  OE1 GLN A 194     -10.875 -12.394  19.070  1.00 97.77           O  
ATOM   1563  N   GLU A 195      -6.733 -10.668  15.068  1.00 97.31           N  
ATOM   1564  CA  GLU A 195      -5.599  -9.749  15.062  1.00 97.31           C  
ATOM   1565  C   GLU A 195      -5.890  -8.519  14.207  1.00 97.31           C  
ATOM   1566  CB  GLU A 195      -4.338 -10.454  14.555  1.00 97.31           C  
ATOM   1567  O   GLU A 195      -5.172  -7.520  14.283  1.00 97.31           O  
ATOM   1568  CG  GLU A 195      -4.356 -10.750  13.063  1.00 97.31           C  
ATOM   1569  CD  GLU A 195      -5.092 -12.033  12.714  1.00 97.31           C  
ATOM   1570  OE1 GLU A 195      -4.997 -12.491  11.552  1.00 97.31           O  
ATOM   1571  OE2 GLU A 195      -5.771 -12.585  13.609  1.00 97.31           O  
ATOM   1572  N   SER A 196      -6.901  -8.537  13.362  1.00 97.91           N  
ATOM   1573  CA  SER A 196      -7.267  -7.490  12.413  1.00 97.91           C  
ATOM   1574  C   SER A 196      -8.048  -6.373  13.096  1.00 97.91           C  
ATOM   1575  CB  SER A 196      -8.094  -8.073  11.266  1.00 97.91           C  
ATOM   1576  O   SER A 196      -8.299  -5.326  12.495  1.00 97.91           O  
ATOM   1577  OG  SER A 196      -9.358  -8.514  11.729  1.00 97.91           O  
ATOM   1578  N   VAL A 197      -8.453  -6.540  14.304  1.00 98.47           N  
ATOM   1579  CA  VAL A 197      -9.471  -5.725  14.960  1.00 98.47           C  
ATOM   1580  C   VAL A 197      -9.028  -4.264  14.983  1.00 98.47           C  
ATOM   1581  CB  VAL A 197      -9.754  -6.219  16.397  1.00 98.47           C  
ATOM   1582  O   VAL A 197      -9.853  -3.356  14.856  1.00 98.47           O  
ATOM   1583  CG1 VAL A 197      -8.516  -6.057  17.277  1.00 98.47           C  
ATOM   1584  CG2 VAL A 197     -10.941  -5.466  16.995  1.00 98.47           C  
ATOM   1585  N   HIS A 198      -7.749  -4.010  15.133  1.00 98.48           N  
ATOM   1586  CA  HIS A 198      -7.265  -2.634  15.135  1.00 98.48           C  
ATOM   1587  C   HIS A 198      -7.568  -1.942  13.810  1.00 98.48           C  
ATOM   1588  CB  HIS A 198      -5.762  -2.595  15.417  1.00 98.48           C  
ATOM   1589  O   HIS A 198      -8.134  -0.847  13.792  1.00 98.48           O  
ATOM   1590  CG  HIS A 198      -5.263  -1.246  15.825  1.00 98.48           C  
ATOM   1591  CD2 HIS A 198      -5.893  -0.050  15.899  1.00 98.48           C  
ATOM   1592  ND1 HIS A 198      -3.961  -1.021  16.217  1.00 98.48           N  
ATOM   1593  CE1 HIS A 198      -3.813   0.259  16.517  1.00 98.48           C  
ATOM   1594  NE2 HIS A 198      -4.970   0.870  16.332  1.00 98.48           N  
ATOM   1595  N   GLN A 199      -7.234  -2.600  12.778  1.00 98.56           N  
ATOM   1596  CA  GLN A 199      -7.498  -2.042  11.456  1.00 98.56           C  
ATOM   1597  C   GLN A 199      -8.994  -2.026  11.155  1.00 98.56           C  
ATOM   1598  CB  GLN A 199      -6.754  -2.834  10.380  1.00 98.56           C  
ATOM   1599  O   GLN A 199      -9.492  -1.105  10.504  1.00 98.56           O  
ATOM   1600  CG  GLN A 199      -7.048  -2.369   8.960  1.00 98.56           C  
ATOM   1601  CD  GLN A 199      -6.653  -0.924   8.722  1.00 98.56           C  
ATOM   1602  NE2 GLN A 199      -7.384  -0.246   7.844  1.00 98.56           N  
ATOM   1603  OE1 GLN A 199      -5.699  -0.420   9.324  1.00 98.56           O  
ATOM   1604  N   VAL A 200      -9.775  -2.969  11.644  1.00 98.40           N  
ATOM   1605  CA  VAL A 200     -11.224  -2.983  11.469  1.00 98.40           C  
ATOM   1606  C   VAL A 200     -11.834  -1.737  12.106  1.00 98.40           C  
ATOM   1607  CB  VAL A 200     -11.856  -4.256  12.075  1.00 98.40           C  
ATOM   1608  O   VAL A 200     -12.682  -1.075  11.503  1.00 98.40           O  
ATOM   1609  CG1 VAL A 200     -13.378  -4.132  12.125  1.00 98.40           C  
ATOM   1610  CG2 VAL A 200     -11.444  -5.490  11.274  1.00 98.40           C  
ATOM   1611  N   MET A 201     -11.325  -1.454  13.272  1.00 98.60           N  
ATOM   1612  CA  MET A 201     -11.846  -0.284  13.972  1.00 98.60           C  
ATOM   1613  C   MET A 201     -11.506   0.997  13.218  1.00 98.60           C  
ATOM   1614  CB  MET A 201     -11.290  -0.216  15.395  1.00 98.60           C  
ATOM   1615  O   MET A 201     -12.337   1.902  13.117  1.00 98.60           O  
ATOM   1616  CG  MET A 201     -11.822  -1.304  16.314  1.00 98.60           C  
ATOM   1617  SD  MET A 201     -11.176  -1.157  18.025  1.00 98.60           S  
ATOM   1618  CE  MET A 201     -12.068   0.324  18.577  1.00 98.60           C  
ATOM   1619  N   THR A 202     -10.332   1.076  12.636  1.00 97.92           N  
ATOM   1620  CA  THR A 202      -9.962   2.236  11.834  1.00 97.92           C  
ATOM   1621  C   THR A 202     -10.854   2.348  10.601  1.00 97.92           C  
ATOM   1622  CB  THR A 202      -8.486   2.167  11.399  1.00 97.92           C  
ATOM   1623  O   THR A 202     -11.374   3.425  10.300  1.00 97.92           O  
ATOM   1624  CG2 THR A 202      -8.104   3.380  10.557  1.00 97.92           C  
ATOM   1625  OG1 THR A 202      -7.652   2.125  12.563  1.00 97.92           O  
ATOM   1626  N   LEU A 203     -11.074   1.241   9.936  1.00 98.05           N  
ATOM   1627  CA  LEU A 203     -11.839   1.192   8.696  1.00 98.05           C  
ATOM   1628  C   LEU A 203     -13.288   1.603   8.935  1.00 98.05           C  
ATOM   1629  CB  LEU A 203     -11.789  -0.214   8.090  1.00 98.05           C  
ATOM   1630  O   LEU A 203     -13.872   2.332   8.129  1.00 98.05           O  
ATOM   1631  CG  LEU A 203     -12.624  -0.438   6.828  1.00 98.05           C  
ATOM   1632  CD1 LEU A 203     -12.153   0.486   5.710  1.00 98.05           C  
ATOM   1633  CD2 LEU A 203     -12.549  -1.897   6.390  1.00 98.05           C  
ATOM   1634  N   PHE A 204     -13.875   1.201  10.078  1.00 98.32           N  
ATOM   1635  CA  PHE A 204     -15.296   1.443  10.292  1.00 98.32           C  
ATOM   1636  C   PHE A 204     -15.512   2.709  11.114  1.00 98.32           C  
ATOM   1637  CB  PHE A 204     -15.948   0.246  10.991  1.00 98.32           C  
ATOM   1638  O   PHE A 204     -16.651   3.070  11.420  1.00 98.32           O  
ATOM   1639  CG  PHE A 204     -16.401  -0.835  10.048  1.00 98.32           C  
ATOM   1640  CD1 PHE A 204     -17.719  -0.889   9.611  1.00 98.32           C  
ATOM   1641  CD2 PHE A 204     -15.508  -1.799   9.597  1.00 98.32           C  
ATOM   1642  CE1 PHE A 204     -18.141  -1.888   8.738  1.00 98.32           C  
ATOM   1643  CE2 PHE A 204     -15.923  -2.801   8.724  1.00 98.32           C  
ATOM   1644  CZ  PHE A 204     -17.240  -2.844   8.296  1.00 98.32           C  
ATOM   1645  N   SER A 205     -14.406   3.335  11.402  1.00 97.33           N  
ATOM   1646  CA  SER A 205     -14.538   4.725  11.823  1.00 97.33           C  
ATOM   1647  C   SER A 205     -14.719   5.652  10.626  1.00 97.33           C  
ATOM   1648  CB  SER A 205     -13.314   5.159  12.633  1.00 97.33           C  
ATOM   1649  O   SER A 205     -14.715   5.200   9.479  1.00 97.33           O  
ATOM   1650  OG  SER A 205     -12.216   5.430  11.779  1.00 97.33           O  
ATOM   1651  N   ASP A 206     -14.872   6.932  10.885  1.00 95.00           N  
ATOM   1652  CA  ASP A 206     -15.059   7.853   9.769  1.00 95.00           C  
ATOM   1653  C   ASP A 206     -13.792   7.952   8.921  1.00 95.00           C  
ATOM   1654  CB  ASP A 206     -15.461   9.239  10.278  1.00 95.00           C  
ATOM   1655  O   ASP A 206     -13.840   8.403   7.775  1.00 95.00           O  
ATOM   1656  CG  ASP A 206     -16.904   9.302  10.746  1.00 95.00           C  
ATOM   1657  OD1 ASP A 206     -17.674   8.355  10.479  1.00 95.00           O  
ATOM   1658  OD2 ASP A 206     -17.275  10.311  11.385  1.00 95.00           O  
ATOM   1659  N   ARG A 207     -12.775   7.436   9.423  1.00 94.96           N  
ATOM   1660  CA  ARG A 207     -11.508   7.462   8.699  1.00 94.96           C  
ATOM   1661  C   ARG A 207     -11.534   6.502   7.514  1.00 94.96           C  
ATOM   1662  CB  ARG A 207     -10.348   7.111   9.633  1.00 94.96           C  
ATOM   1663  O   ARG A 207     -10.666   6.562   6.641  1.00 94.96           O  
ATOM   1664  CG  ARG A 207     -10.026   8.194  10.650  1.00 94.96           C  
ATOM   1665  CD  ARG A 207      -8.874   7.790  11.559  1.00 94.96           C  
ATOM   1666  NE  ARG A 207      -8.571   8.828  12.540  1.00 94.96           N  
ATOM   1667  NH1 ARG A 207      -7.087   7.539  13.754  1.00 94.96           N  
ATOM   1668  NH2 ARG A 207      -7.528   9.696  14.393  1.00 94.96           N  
ATOM   1669  CZ  ARG A 207      -7.730   8.685  13.560  1.00 94.96           C  
ATOM   1670  N   GLY A 208     -12.495   5.623   7.478  1.00 97.08           N  
ATOM   1671  CA  GLY A 208     -12.638   4.676   6.383  1.00 97.08           C  
ATOM   1672  C   GLY A 208     -13.287   5.280   5.152  1.00 97.08           C  
ATOM   1673  O   GLY A 208     -13.363   4.635   4.105  1.00 97.08           O  
ATOM   1674  N   THR A 209     -13.703   6.529   5.273  1.00 97.87           N  
ATOM   1675  CA  THR A 209     -14.343   7.235   4.169  1.00 97.87           C  
ATOM   1676  C   THR A 209     -13.766   8.640   4.019  1.00 97.87           C  
ATOM   1677  CB  THR A 209     -15.867   7.322   4.369  1.00 97.87           C  
ATOM   1678  O   THR A 209     -14.466   9.631   4.238  1.00 97.87           O  
ATOM   1679  CG2 THR A 209     -16.519   5.950   4.232  1.00 97.87           C  
ATOM   1680  OG1 THR A 209     -16.143   7.840   5.676  1.00 97.87           O  
ATOM   1681  N   PRO A 210     -12.508   8.734   3.661  1.00 97.65           N  
ATOM   1682  CA  PRO A 210     -11.942  10.070   3.464  1.00 97.65           C  
ATOM   1683  C   PRO A 210     -12.735  10.904   2.459  1.00 97.65           C  
ATOM   1684  CB  PRO A 210     -10.532   9.783   2.943  1.00 97.65           C  
ATOM   1685  O   PRO A 210     -13.250  10.366   1.476  1.00 97.65           O  
ATOM   1686  CG  PRO A 210     -10.264   8.364   3.329  1.00 97.65           C  
ATOM   1687  CD  PRO A 210     -11.570   7.624   3.362  1.00 97.65           C  
ATOM   1688  N   ALA A 211     -12.827  12.205   2.700  1.00 97.59           N  
ATOM   1689  CA  ALA A 211     -13.579  13.118   1.843  1.00 97.59           C  
ATOM   1690  C   ALA A 211     -12.761  13.522   0.620  1.00 97.59           C  
ATOM   1691  CB  ALA A 211     -14.003  14.357   2.628  1.00 97.59           C  
ATOM   1692  O   ALA A 211     -13.314  13.988  -0.379  1.00 97.59           O  
ATOM   1693  N   SER A 212     -11.480  13.374   0.743  1.00 98.04           N  
ATOM   1694  CA  SER A 212     -10.526  13.727  -0.304  1.00 98.04           C  
ATOM   1695  C   SER A 212      -9.205  12.988  -0.121  1.00 98.04           C  
ATOM   1696  CB  SER A 212     -10.278  15.236  -0.316  1.00 98.04           C  
ATOM   1697  O   SER A 212      -8.810  12.681   1.006  1.00 98.04           O  
ATOM   1698  OG  SER A 212      -9.241  15.568  -1.223  1.00 98.04           O  
ATOM   1699  N   PHE A 213      -8.522  12.679  -1.303  1.00 98.37           N  
ATOM   1700  CA  PHE A 213      -7.180  12.119  -1.192  1.00 98.37           C  
ATOM   1701  C   PHE A 213      -6.236  13.107  -0.518  1.00 98.37           C  
ATOM   1702  CB  PHE A 213      -6.640  11.735  -2.573  1.00 98.37           C  
ATOM   1703  O   PHE A 213      -5.241  12.707   0.090  1.00 98.37           O  
ATOM   1704  CG  PHE A 213      -7.303  10.522  -3.168  1.00 98.37           C  
ATOM   1705  CD1 PHE A 213      -7.460   9.361  -2.420  1.00 98.37           C  
ATOM   1706  CD2 PHE A 213      -7.769  10.543  -4.476  1.00 98.37           C  
ATOM   1707  CE1 PHE A 213      -8.073   8.237  -2.969  1.00 98.37           C  
ATOM   1708  CE2 PHE A 213      -8.382   9.423  -5.031  1.00 98.37           C  
ATOM   1709  CZ  PHE A 213      -8.532   8.271  -4.276  1.00 98.37           C  
ATOM   1710  N   ARG A 214      -6.525  14.356  -0.533  1.00 98.37           N  
ATOM   1711  CA  ARG A 214      -5.666  15.443  -0.075  1.00 98.37           C  
ATOM   1712  C   ARG A 214      -5.736  15.593   1.441  1.00 98.37           C  
ATOM   1713  CB  ARG A 214      -6.055  16.759  -0.751  1.00 98.37           C  
ATOM   1714  O   ARG A 214      -4.851  16.196   2.052  1.00 98.37           O  
ATOM   1715  CG  ARG A 214      -5.922  16.736  -2.265  1.00 98.37           C  
ATOM   1716  CD  ARG A 214      -6.248  18.090  -2.880  1.00 98.37           C  
ATOM   1717  NE  ARG A 214      -7.651  18.448  -2.684  1.00 98.37           N  
ATOM   1718  NH1 ARG A 214      -7.206  20.420  -1.566  1.00 98.37           N  
ATOM   1719  NH2 ARG A 214      -9.373  19.773  -1.942  1.00 98.37           N  
ATOM   1720  CZ  ARG A 214      -8.073  19.546  -2.064  1.00 98.37           C  
ATOM   1721  N   LYS A 215      -6.828  15.164   2.014  1.00 98.38           N  
ATOM   1722  CA  LYS A 215      -7.096  15.398   3.430  1.00 98.38           C  
ATOM   1723  C   LYS A 215      -6.993  14.102   4.230  1.00 98.38           C  
ATOM   1724  CB  LYS A 215      -8.480  16.021   3.618  1.00 98.38           C  
ATOM   1725  O   LYS A 215      -7.863  13.803   5.050  1.00 98.38           O  
ATOM   1726  CG  LYS A 215      -8.642  17.380   2.952  1.00 98.38           C  
ATOM   1727  CD  LYS A 215      -9.997  18.000   3.270  1.00 98.38           C  
ATOM   1728  CE  LYS A 215     -10.113  19.411   2.710  1.00 98.38           C  
ATOM   1729  NZ  LYS A 215     -11.391  20.066   3.117  1.00 98.38           N  
ATOM   1730  N   MET A 216      -6.022  13.315   3.856  1.00 98.08           N  
ATOM   1731  CA  MET A 216      -5.715  12.098   4.602  1.00 98.08           C  
ATOM   1732  C   MET A 216      -4.211  11.948   4.804  1.00 98.08           C  
ATOM   1733  CB  MET A 216      -6.271  10.869   3.881  1.00 98.08           C  
ATOM   1734  O   MET A 216      -3.420  12.470   4.017  1.00 98.08           O  
ATOM   1735  CG  MET A 216      -5.645  10.623   2.518  1.00 98.08           C  
ATOM   1736  SD  MET A 216      -6.353   9.157   1.673  1.00 98.08           S  
ATOM   1737  CE  MET A 216      -5.318   9.114   0.184  1.00 98.08           C  
ATOM   1738  N   HIS A 217      -3.840  11.217   5.845  1.00 98.25           N  
ATOM   1739  CA  HIS A 217      -2.441  10.904   6.117  1.00 98.25           C  
ATOM   1740  C   HIS A 217      -1.998   9.659   5.357  1.00 98.25           C  
ATOM   1741  CB  HIS A 217      -2.217  10.711   7.618  1.00 98.25           C  
ATOM   1742  O   HIS A 217      -2.826   8.950   4.780  1.00 98.25           O  
ATOM   1743  CG  HIS A 217      -2.597  11.901   8.439  1.00 98.25           C  
ATOM   1744  CD2 HIS A 217      -3.246  11.994   9.624  1.00 98.25           C  
ATOM   1745  ND1 HIS A 217      -2.308  13.193   8.056  1.00 98.25           N  
ATOM   1746  CE1 HIS A 217      -2.764  14.031   8.972  1.00 98.25           C  
ATOM   1747  NE2 HIS A 217      -3.338  13.328   9.934  1.00 98.25           N  
ATOM   1748  N   GLY A 218      -0.705   9.460   5.235  1.00 98.34           N  
ATOM   1749  CA  GLY A 218      -0.066   8.254   4.731  1.00 98.34           C  
ATOM   1750  C   GLY A 218       0.873   7.612   5.734  1.00 98.34           C  
ATOM   1751  O   GLY A 218       1.573   8.310   6.471  1.00 98.34           O  
ATOM   1752  N   TYR A 219       0.851   6.237   5.689  1.00 98.61           N  
ATOM   1753  CA  TYR A 219       1.658   5.508   6.661  1.00 98.61           C  
ATOM   1754  C   TYR A 219       2.376   4.335   6.004  1.00 98.61           C  
ATOM   1755  CB  TYR A 219       0.786   5.006   7.816  1.00 98.61           C  
ATOM   1756  O   TYR A 219       1.786   3.611   5.199  1.00 98.61           O  
ATOM   1757  CG  TYR A 219      -0.017   6.094   8.487  1.00 98.61           C  
ATOM   1758  CD1 TYR A 219       0.480   6.768   9.601  1.00 98.61           C  
ATOM   1759  CD2 TYR A 219      -1.275   6.449   8.011  1.00 98.61           C  
ATOM   1760  CE1 TYR A 219      -0.257   7.769  10.224  1.00 98.61           C  
ATOM   1761  CE2 TYR A 219      -2.021   7.448   8.626  1.00 98.61           C  
ATOM   1762  OH  TYR A 219      -2.239   9.093  10.343  1.00 98.61           O  
ATOM   1763  CZ  TYR A 219      -1.504   8.102   9.730  1.00 98.61           C  
ATOM   1764  N   SER A 220       3.600   4.179   6.371  1.00 98.15           N  
ATOM   1765  CA  SER A 220       4.344   3.034   5.856  1.00 98.15           C  
ATOM   1766  C   SER A 220       3.753   1.720   6.356  1.00 98.15           C  
ATOM   1767  CB  SER A 220       5.816   3.125   6.258  1.00 98.15           C  
ATOM   1768  O   SER A 220       3.757   0.718   5.638  1.00 98.15           O  
ATOM   1769  OG  SER A 220       5.961   3.024   7.664  1.00 98.15           O  
ATOM   1770  N   GLY A 221       3.200   1.758   7.520  1.00 96.09           N  
ATOM   1771  CA  GLY A 221       2.700   0.551   8.158  1.00 96.09           C  
ATOM   1772  C   GLY A 221       3.800  -0.418   8.550  1.00 96.09           C  
ATOM   1773  O   GLY A 221       3.947  -0.756   9.726  1.00 96.09           O  
ATOM   1774  N   HIS A 222       4.753  -0.665   7.645  1.00 97.69           N  
ATOM   1775  CA  HIS A 222       5.858  -1.590   7.871  1.00 97.69           C  
ATOM   1776  C   HIS A 222       7.031  -0.892   8.552  1.00 97.69           C  
ATOM   1777  CB  HIS A 222       6.314  -2.213   6.550  1.00 97.69           C  
ATOM   1778  O   HIS A 222       7.215   0.317   8.395  1.00 97.69           O  
ATOM   1779  CG  HIS A 222       5.252  -3.015   5.867  1.00 97.69           C  
ATOM   1780  CD2 HIS A 222       4.559  -2.784   4.727  1.00 97.69           C  
ATOM   1781  ND1 HIS A 222       4.791  -4.215   6.363  1.00 97.69           N  
ATOM   1782  CE1 HIS A 222       3.858  -4.690   5.554  1.00 97.69           C  
ATOM   1783  NE2 HIS A 222       3.699  -3.841   4.554  1.00 97.69           N  
ATOM   1784  N   THR A 223       7.754  -1.681   9.218  1.00 97.74           N  
ATOM   1785  CA  THR A 223       9.049  -1.260   9.742  1.00 97.74           C  
ATOM   1786  C   THR A 223      10.138  -1.420   8.685  1.00 97.74           C  
ATOM   1787  CB  THR A 223       9.430  -2.062  11.000  1.00 97.74           C  
ATOM   1788  O   THR A 223      10.199  -2.442   7.999  1.00 97.74           O  
ATOM   1789  CG2 THR A 223      10.773  -1.605  11.558  1.00 97.74           C  
ATOM   1790  OG1 THR A 223       8.421  -1.876  12.001  1.00 97.74           O  
ATOM   1791  N   TYR A 224      10.953  -0.359   8.486  1.00 97.96           N  
ATOM   1792  CA  TYR A 224      12.109  -0.390   7.597  1.00 97.96           C  
ATOM   1793  C   TYR A 224      13.403  -0.199   8.379  1.00 97.96           C  
ATOM   1794  CB  TYR A 224      11.987   0.691   6.519  1.00 97.96           C  
ATOM   1795  O   TYR A 224      13.377   0.171   9.555  1.00 97.96           O  
ATOM   1796  CG  TYR A 224      10.811   0.495   5.593  1.00 97.96           C  
ATOM   1797  CD1 TYR A 224      10.924  -0.294   4.451  1.00 97.96           C  
ATOM   1798  CD2 TYR A 224       9.586   1.098   5.858  1.00 97.96           C  
ATOM   1799  CE1 TYR A 224       9.844  -0.477   3.593  1.00 97.96           C  
ATOM   1800  CE2 TYR A 224       8.500   0.923   5.008  1.00 97.96           C  
ATOM   1801  OH  TYR A 224       7.565  -0.043   3.035  1.00 97.96           O  
ATOM   1802  CZ  TYR A 224       8.637   0.134   3.880  1.00 97.96           C  
ATOM   1803  N   LYS A 225      14.449  -0.476   7.702  1.00 96.45           N  
ATOM   1804  CA  LYS A 225      15.774  -0.176   8.237  1.00 96.45           C  
ATOM   1805  C   LYS A 225      16.437   0.959   7.462  1.00 96.45           C  
ATOM   1806  CB  LYS A 225      16.661  -1.422   8.202  1.00 96.45           C  
ATOM   1807  O   LYS A 225      16.514   0.916   6.233  1.00 96.45           O  
ATOM   1808  CG  LYS A 225      16.148  -2.572   9.057  1.00 96.45           C  
ATOM   1809  CD  LYS A 225      17.046  -3.796   8.944  1.00 96.45           C  
ATOM   1810  CE  LYS A 225      16.464  -4.989   9.691  1.00 96.45           C  
ATOM   1811  NZ  LYS A 225      17.308  -6.210   9.529  1.00 96.45           N  
ATOM   1812  N   PHE A 226      16.869   1.929   8.265  1.00 96.30           N  
ATOM   1813  CA  PHE A 226      17.756   2.943   7.706  1.00 96.30           C  
ATOM   1814  C   PHE A 226      19.200   2.687   8.120  1.00 96.30           C  
ATOM   1815  CB  PHE A 226      17.322   4.343   8.153  1.00 96.30           C  
ATOM   1816  O   PHE A 226      19.492   2.529   9.307  1.00 96.30           O  
ATOM   1817  CG  PHE A 226      16.207   4.925   7.326  1.00 96.30           C  
ATOM   1818  CD1 PHE A 226      15.505   4.134   6.425  1.00 96.30           C  
ATOM   1819  CD2 PHE A 226      15.861   6.264   7.451  1.00 96.30           C  
ATOM   1820  CE1 PHE A 226      14.473   4.670   5.659  1.00 96.30           C  
ATOM   1821  CE2 PHE A 226      14.830   6.807   6.689  1.00 96.30           C  
ATOM   1822  CZ  PHE A 226      14.138   6.008   5.793  1.00 96.30           C  
ATOM   1823  N   THR A 227      20.090   2.682   7.079  1.00 93.71           N  
ATOM   1824  CA  THR A 227      21.508   2.489   7.361  1.00 93.71           C  
ATOM   1825  C   THR A 227      22.185   3.821   7.671  1.00 93.71           C  
ATOM   1826  CB  THR A 227      22.225   1.808   6.180  1.00 93.71           C  
ATOM   1827  O   THR A 227      22.056   4.781   6.908  1.00 93.71           O  
ATOM   1828  CG2 THR A 227      23.684   1.519   6.515  1.00 93.71           C  
ATOM   1829  OG1 THR A 227      21.563   0.574   5.875  1.00 93.71           O  
ATOM   1830  N   LYS A 228      22.920   3.774   8.769  1.00 92.99           N  
ATOM   1831  CA  LYS A 228      23.653   4.963   9.194  1.00 92.99           C  
ATOM   1832  C   LYS A 228      25.012   5.047   8.504  1.00 92.99           C  
ATOM   1833  CB  LYS A 228      23.836   4.968  10.712  1.00 92.99           C  
ATOM   1834  O   LYS A 228      25.473   4.071   7.909  1.00 92.99           O  
ATOM   1835  CG  LYS A 228      22.530   4.931  11.493  1.00 92.99           C  
ATOM   1836  CD  LYS A 228      22.773   5.021  12.994  1.00 92.99           C  
ATOM   1837  CE  LYS A 228      23.506   3.793  13.517  1.00 92.99           C  
ATOM   1838  NZ  LYS A 228      23.714   3.860  14.994  1.00 92.99           N  
ATOM   1839  N   PRO A 229      25.680   6.245   8.614  1.00 90.42           N  
ATOM   1840  CA  PRO A 229      26.981   6.429   7.967  1.00 90.42           C  
ATOM   1841  C   PRO A 229      28.043   5.465   8.493  1.00 90.42           C  
ATOM   1842  CB  PRO A 229      27.342   7.877   8.307  1.00 90.42           C  
ATOM   1843  O   PRO A 229      28.932   5.053   7.744  1.00 90.42           O  
ATOM   1844  CG  PRO A 229      26.030   8.587   8.399  1.00 90.42           C  
ATOM   1845  CD  PRO A 229      25.036   7.668   9.050  1.00 90.42           C  
ATOM   1846  N   ASP A 230      27.922   5.057   9.706  1.00 90.40           N  
ATOM   1847  CA  ASP A 230      28.932   4.177  10.286  1.00 90.40           C  
ATOM   1848  C   ASP A 230      28.645   2.715   9.952  1.00 90.40           C  
ATOM   1849  CB  ASP A 230      29.001   4.366  11.803  1.00 90.40           C  
ATOM   1850  O   ASP A 230      29.364   1.818  10.397  1.00 90.40           O  
ATOM   1851  CG  ASP A 230      27.737   3.917  12.515  1.00 90.40           C  
ATOM   1852  OD1 ASP A 230      26.809   3.411  11.848  1.00 90.40           O  
ATOM   1853  OD2 ASP A 230      27.668   4.073  13.753  1.00 90.40           O  
ATOM   1854  N   GLY A 231      27.597   2.408   9.241  1.00 89.23           N  
ATOM   1855  CA  GLY A 231      27.275   1.058   8.808  1.00 89.23           C  
ATOM   1856  C   GLY A 231      26.219   0.390   9.668  1.00 89.23           C  
ATOM   1857  O   GLY A 231      25.667  -0.646   9.291  1.00 89.23           O  
ATOM   1858  N   SER A 232      25.971   0.972  10.878  1.00 92.02           N  
ATOM   1859  CA  SER A 232      24.891   0.457  11.713  1.00 92.02           C  
ATOM   1860  C   SER A 232      23.528   0.890  11.185  1.00 92.02           C  
ATOM   1861  CB  SER A 232      25.060   0.926  13.158  1.00 92.02           C  
ATOM   1862  O   SER A 232      23.444   1.633  10.204  1.00 92.02           O  
ATOM   1863  OG  SER A 232      24.911   2.333  13.251  1.00 92.02           O  
ATOM   1864  N   PHE A 233      22.375   0.355  11.793  1.00 94.25           N  
ATOM   1865  CA  PHE A 233      21.054   0.719  11.296  1.00 94.25           C  
ATOM   1866  C   PHE A 233      20.106   1.024  12.450  1.00 94.25           C  
ATOM   1867  CB  PHE A 233      20.477  -0.402  10.426  1.00 94.25           C  
ATOM   1868  O   PHE A 233      20.398   0.696  13.603  1.00 94.25           O  
ATOM   1869  CG  PHE A 233      20.083  -1.630  11.200  1.00 94.25           C  
ATOM   1870  CD1 PHE A 233      20.992  -2.661  11.405  1.00 94.25           C  
ATOM   1871  CD2 PHE A 233      18.803  -1.753  11.724  1.00 94.25           C  
ATOM   1872  CE1 PHE A 233      20.629  -3.799  12.122  1.00 94.25           C  
ATOM   1873  CE2 PHE A 233      18.434  -2.888  12.442  1.00 94.25           C  
ATOM   1874  CZ  PHE A 233      19.348  -3.910  12.638  1.00 94.25           C  
ATOM   1875  N   VAL A 234      19.021   1.747  12.134  1.00 96.03           N  
ATOM   1876  CA  VAL A 234      17.877   1.962  13.013  1.00 96.03           C  
ATOM   1877  C   VAL A 234      16.597   1.508  12.316  1.00 96.03           C  
ATOM   1878  CB  VAL A 234      17.757   3.444  13.436  1.00 96.03           C  
ATOM   1879  O   VAL A 234      16.528   1.485  11.085  1.00 96.03           O  
ATOM   1880  CG1 VAL A 234      18.925   3.845  14.335  1.00 96.03           C  
ATOM   1881  CG2 VAL A 234      17.691   4.346  12.205  1.00 96.03           C  
ATOM   1882  N   TYR A 235      15.596   1.089  13.135  1.00 97.92           N  
ATOM   1883  CA  TYR A 235      14.263   0.838  12.596  1.00 97.92           C  
ATOM   1884  C   TYR A 235      13.471   2.134  12.474  1.00 97.92           C  
ATOM   1885  CB  TYR A 235      13.505  -0.157  13.480  1.00 97.92           C  
ATOM   1886  O   TYR A 235      13.553   3.003  13.346  1.00 97.92           O  
ATOM   1887  CG  TYR A 235      14.091  -1.548  13.471  1.00 97.92           C  
ATOM   1888  CD1 TYR A 235      13.999  -2.356  12.340  1.00 97.92           C  
ATOM   1889  CD2 TYR A 235      14.737  -2.056  14.593  1.00 97.92           C  
ATOM   1890  CE1 TYR A 235      14.536  -3.639  12.328  1.00 97.92           C  
ATOM   1891  CE2 TYR A 235      15.278  -3.338  14.591  1.00 97.92           C  
ATOM   1892  OH  TYR A 235      15.707  -5.390  13.449  1.00 97.92           O  
ATOM   1893  CZ  TYR A 235      15.173  -4.120  13.456  1.00 97.92           C  
ATOM   1894  N   VAL A 236      12.741   2.162  11.323  1.00 98.42           N  
ATOM   1895  CA  VAL A 236      11.984   3.396  11.146  1.00 98.42           C  
ATOM   1896  C   VAL A 236      10.588   3.075  10.616  1.00 98.42           C  
ATOM   1897  CB  VAL A 236      12.705   4.372  10.189  1.00 98.42           C  
ATOM   1898  O   VAL A 236      10.386   2.047   9.964  1.00 98.42           O  
ATOM   1899  CG1 VAL A 236      14.080   4.749  10.737  1.00 98.42           C  
ATOM   1900  CG2 VAL A 236      12.832   3.757   8.796  1.00 98.42           C  
ATOM   1901  N   GLN A 237       9.616   3.879  10.970  1.00 98.38           N  
ATOM   1902  CA  GLN A 237       8.328   4.011  10.297  1.00 98.38           C  
ATOM   1903  C   GLN A 237       8.138   5.421   9.745  1.00 98.38           C  
ATOM   1904  CB  GLN A 237       7.185   3.662  11.251  1.00 98.38           C  
ATOM   1905  O   GLN A 237       8.491   6.403  10.401  1.00 98.38           O  
ATOM   1906  CG  GLN A 237       7.095   2.179  11.587  1.00 98.38           C  
ATOM   1907  CD  GLN A 237       5.823   1.822  12.331  1.00 98.38           C  
ATOM   1908  NE2 GLN A 237       5.440   0.551  12.276  1.00 98.38           N  
ATOM   1909  OE1 GLN A 237       5.189   2.681  12.952  1.00 98.38           O  
ATOM   1910  N   ILE A 238       7.640   5.493   8.542  1.00 98.61           N  
ATOM   1911  CA  ILE A 238       7.482   6.768   7.850  1.00 98.61           C  
ATOM   1912  C   ILE A 238       6.021   7.209   7.910  1.00 98.61           C  
ATOM   1913  CB  ILE A 238       7.954   6.676   6.381  1.00 98.61           C  
ATOM   1914  O   ILE A 238       5.115   6.417   7.642  1.00 98.61           O  
ATOM   1915  CG1 ILE A 238       9.419   6.229   6.319  1.00 98.61           C  
ATOM   1916  CG2 ILE A 238       7.759   8.017   5.667  1.00 98.61           C  
ATOM   1917  CD1 ILE A 238       9.890   5.844   4.923  1.00 98.61           C  
ATOM   1918  N   HIS A 239       5.766   8.467   8.248  1.00 98.75           N  
ATOM   1919  CA  HIS A 239       4.444   9.078   8.334  1.00 98.75           C  
ATOM   1920  C   HIS A 239       4.351  10.316   7.449  1.00 98.75           C  
ATOM   1921  CB  HIS A 239       4.115   9.442   9.783  1.00 98.75           C  
ATOM   1922  O   HIS A 239       5.248  11.162   7.461  1.00 98.75           O  
ATOM   1923  CG  HIS A 239       4.078   8.264  10.704  1.00 98.75           C  
ATOM   1924  CD2 HIS A 239       4.994   7.298  10.949  1.00 98.75           C  
ATOM   1925  ND1 HIS A 239       2.993   7.979  11.504  1.00 98.75           N  
ATOM   1926  CE1 HIS A 239       3.245   6.885  12.204  1.00 98.75           C  
ATOM   1927  NE2 HIS A 239       4.452   6.452  11.885  1.00 98.75           N  
ATOM   1928  N   LEU A 240       3.297  10.331   6.696  1.00 98.73           N  
ATOM   1929  CA  LEU A 240       2.958  11.528   5.934  1.00 98.73           C  
ATOM   1930  C   LEU A 240       1.688  12.175   6.476  1.00 98.73           C  
ATOM   1931  CB  LEU A 240       2.779  11.188   4.452  1.00 98.73           C  
ATOM   1932  O   LEU A 240       0.615  11.569   6.444  1.00 98.73           O  
ATOM   1933  CG  LEU A 240       4.018  10.666   3.722  1.00 98.73           C  
ATOM   1934  CD1 LEU A 240       4.138   9.155   3.896  1.00 98.73           C  
ATOM   1935  CD2 LEU A 240       3.964  11.037   2.244  1.00 98.73           C  
ATOM   1936  N   ARG A 241       1.832  13.403   6.968  1.00 98.63           N  
ATOM   1937  CA  ARG A 241       0.681  14.117   7.511  1.00 98.63           C  
ATOM   1938  C   ARG A 241       0.220  15.216   6.560  1.00 98.63           C  
ATOM   1939  CB  ARG A 241       1.016  14.714   8.880  1.00 98.63           C  
ATOM   1940  O   ARG A 241       1.006  16.089   6.185  1.00 98.63           O  
ATOM   1941  CG  ARG A 241       1.154  13.681   9.986  1.00 98.63           C  
ATOM   1942  CD  ARG A 241       1.201  14.330  11.362  1.00 98.63           C  
ATOM   1943  NE  ARG A 241       1.100  13.339  12.429  1.00 98.63           N  
ATOM   1944  NH1 ARG A 241       1.290  14.869  14.150  1.00 98.63           N  
ATOM   1945  NH2 ARG A 241       1.043  12.638  14.616  1.00 98.63           N  
ATOM   1946  CZ  ARG A 241       1.145  13.617  13.729  1.00 98.63           C  
ATOM   1947  N   SER A 242      -1.045  15.060   6.256  1.00 98.55           N  
ATOM   1948  CA  SER A 242      -1.599  16.040   5.328  1.00 98.55           C  
ATOM   1949  C   SER A 242      -1.583  17.441   5.928  1.00 98.55           C  
ATOM   1950  CB  SER A 242      -3.027  15.660   4.937  1.00 98.55           C  
ATOM   1951  O   SER A 242      -1.981  17.634   7.079  1.00 98.55           O  
ATOM   1952  OG  SER A 242      -3.580  16.621   4.053  1.00 98.55           O  
ATOM   1953  N   ASP A 243      -1.137  18.402   5.117  1.00 98.62           N  
ATOM   1954  CA  ASP A 243      -1.122  19.786   5.580  1.00 98.62           C  
ATOM   1955  C   ASP A 243      -2.484  20.447   5.376  1.00 98.62           C  
ATOM   1956  CB  ASP A 243      -0.036  20.583   4.855  1.00 98.62           C  
ATOM   1957  O   ASP A 243      -2.701  21.580   5.813  1.00 98.62           O  
ATOM   1958  CG  ASP A 243       1.369  20.162   5.246  1.00 98.62           C  
ATOM   1959  OD1 ASP A 243       1.606  19.854   6.434  1.00 98.62           O  
ATOM   1960  OD2 ASP A 243       2.249  20.141   4.358  1.00 98.62           O  
ATOM   1961  N   GLN A 244      -3.345  19.739   4.793  1.00 97.64           N  
ATOM   1962  CA  GLN A 244      -4.712  20.202   4.576  1.00 97.64           C  
ATOM   1963  C   GLN A 244      -5.619  19.802   5.735  1.00 97.64           C  
ATOM   1964  CB  GLN A 244      -5.264  19.648   3.261  1.00 97.64           C  
ATOM   1965  O   GLN A 244      -6.793  20.176   5.770  1.00 97.64           O  
ATOM   1966  CG  GLN A 244      -4.468  20.071   2.033  1.00 97.64           C  
ATOM   1967  CD  GLN A 244      -3.132  19.361   1.926  1.00 97.64           C  
ATOM   1968  NE2 GLN A 244      -2.057  20.134   1.812  1.00 97.64           N  
ATOM   1969  OE1 GLN A 244      -3.066  18.128   1.947  1.00 97.64           O  
ATOM   1970  N   GLY A 245      -5.129  19.043   6.625  1.00 96.83           N  
ATOM   1971  CA  GLY A 245      -5.949  18.439   7.663  1.00 96.83           C  
ATOM   1972  C   GLY A 245      -6.632  17.160   7.216  1.00 96.83           C  
ATOM   1973  O   GLY A 245      -6.373  16.663   6.118  1.00 96.83           O  
ATOM   1974  N   VAL A 246      -7.408  16.531   8.117  1.00 96.73           N  
ATOM   1975  CA  VAL A 246      -8.129  15.293   7.841  1.00 96.73           C  
ATOM   1976  C   VAL A 246      -9.627  15.576   7.756  1.00 96.73           C  
ATOM   1977  CB  VAL A 246      -7.849  14.221   8.918  1.00 96.73           C  
ATOM   1978  O   VAL A 246     -10.187  16.255   8.620  1.00 96.73           O  
ATOM   1979  CG1 VAL A 246      -8.718  12.986   8.689  1.00 96.73           C  
ATOM   1980  CG2 VAL A 246      -6.369  13.844   8.922  1.00 96.73           C  
ATOM   1981  N   ALA A 247     -10.215  15.196   6.678  1.00 97.44           N  
ATOM   1982  CA  ALA A 247     -11.661  15.302   6.495  1.00 97.44           C  
ATOM   1983  C   ALA A 247     -12.255  13.971   6.042  1.00 97.44           C  
ATOM   1984  CB  ALA A 247     -11.990  16.399   5.486  1.00 97.44           C  
ATOM   1985  O   ALA A 247     -11.692  13.294   5.178  1.00 97.44           O  
ATOM   1986  N   THR A 248     -13.451  13.618   6.624  1.00 97.37           N  
ATOM   1987  CA  THR A 248     -14.091  12.343   6.321  1.00 97.37           C  
ATOM   1988  C   THR A 248     -15.581  12.536   6.055  1.00 97.37           C  
ATOM   1989  CB  THR A 248     -13.899  11.334   7.469  1.00 97.37           C  
ATOM   1990  O   THR A 248     -16.146  13.580   6.388  1.00 97.37           O  
ATOM   1991  CG2 THR A 248     -12.418  11.094   7.747  1.00 97.37           C  
ATOM   1992  OG1 THR A 248     -14.520  11.845   8.655  1.00 97.37           O  
ATOM   1993  N   PHE A 249     -16.183  11.575   5.354  1.00 97.20           N  
ATOM   1994  CA  PHE A 249     -17.632  11.471   5.232  1.00 97.20           C  
ATOM   1995  C   PHE A 249     -18.199  10.535   6.292  1.00 97.20           C  
ATOM   1996  CB  PHE A 249     -18.020  10.978   3.834  1.00 97.20           C  
ATOM   1997  O   PHE A 249     -17.524   9.601   6.729  1.00 97.20           O  
ATOM   1998  CG  PHE A 249     -17.632  11.921   2.728  1.00 97.20           C  
ATOM   1999  CD1 PHE A 249     -18.061  13.242   2.739  1.00 97.20           C  
ATOM   2000  CD2 PHE A 249     -16.836  11.485   1.676  1.00 97.20           C  
ATOM   2001  CE1 PHE A 249     -17.703  14.117   1.716  1.00 97.20           C  
ATOM   2002  CE2 PHE A 249     -16.474  12.354   0.651  1.00 97.20           C  
ATOM   2003  CZ  PHE A 249     -16.909  13.669   0.672  1.00 97.20           C  
ATOM   2004  N   THR A 250     -19.426  10.898   6.702  1.00 96.28           N  
ATOM   2005  CA  THR A 250     -20.186   9.857   7.384  1.00 96.28           C  
ATOM   2006  C   THR A 250     -20.576   8.747   6.412  1.00 96.28           C  
ATOM   2007  CB  THR A 250     -21.452  10.431   8.046  1.00 96.28           C  
ATOM   2008  O   THR A 250     -20.482   8.920   5.195  1.00 96.28           O  
ATOM   2009  CG2 THR A 250     -21.110  11.595   8.970  1.00 96.28           C  
ATOM   2010  OG1 THR A 250     -22.350  10.891   7.028  1.00 96.28           O  
ATOM   2011  N   ASN A 251     -21.036   7.618   6.976  1.00 94.69           N  
ATOM   2012  CA  ASN A 251     -21.465   6.521   6.115  1.00 94.69           C  
ATOM   2013  C   ASN A 251     -22.553   6.965   5.142  1.00 94.69           C  
ATOM   2014  CB  ASN A 251     -21.953   5.339   6.954  1.00 94.69           C  
ATOM   2015  O   ASN A 251     -22.512   6.622   3.959  1.00 94.69           O  
ATOM   2016  CG  ASN A 251     -22.093   4.065   6.144  1.00 94.69           C  
ATOM   2017  ND2 ASN A 251     -23.277   3.466   6.181  1.00 94.69           N  
ATOM   2018  OD1 ASN A 251     -21.144   3.622   5.492  1.00 94.69           O  
ATOM   2019  N   GLU A 252     -23.487   7.732   5.528  1.00 95.42           N  
ATOM   2020  CA  GLU A 252     -24.599   8.206   4.709  1.00 95.42           C  
ATOM   2021  C   GLU A 252     -24.124   9.206   3.658  1.00 95.42           C  
ATOM   2022  CB  GLU A 252     -25.682   8.839   5.586  1.00 95.42           C  
ATOM   2023  O   GLU A 252     -24.511   9.118   2.491  1.00 95.42           O  
ATOM   2024  CG  GLU A 252     -26.461   7.835   6.423  1.00 95.42           C  
ATOM   2025  CD  GLU A 252     -25.676   7.311   7.615  1.00 95.42           C  
ATOM   2026  OE1 GLU A 252     -26.011   6.220   8.130  1.00 95.42           O  
ATOM   2027  OE2 GLU A 252     -24.719   7.997   8.039  1.00 95.42           O  
ATOM   2028  N   GLU A 253     -23.245  10.101   4.059  1.00 96.68           N  
ATOM   2029  CA  GLU A 253     -22.690  11.075   3.123  1.00 96.68           C  
ATOM   2030  C   GLU A 253     -21.904  10.386   2.011  1.00 96.68           C  
ATOM   2031  CB  GLU A 253     -21.794  12.076   3.857  1.00 96.68           C  
ATOM   2032  O   GLU A 253     -22.025  10.752   0.840  1.00 96.68           O  
ATOM   2033  CG  GLU A 253     -22.560  13.079   4.708  1.00 96.68           C  
ATOM   2034  CD  GLU A 253     -21.662  13.913   5.607  1.00 96.68           C  
ATOM   2035  OE1 GLU A 253     -22.079  15.016   6.026  1.00 96.68           O  
ATOM   2036  OE2 GLU A 253     -20.531  13.460   5.894  1.00 96.68           O  
ATOM   2037  N   ALA A 254     -21.078   9.429   2.505  1.00 96.21           N  
ATOM   2038  CA  ALA A 254     -20.306   8.683   1.515  1.00 96.21           C  
ATOM   2039  C   ALA A 254     -21.224   7.977   0.521  1.00 96.21           C  
ATOM   2040  CB  ALA A 254     -19.394   7.671   2.203  1.00 96.21           C  
ATOM   2041  O   ALA A 254     -20.957   7.968  -0.683  1.00 96.21           O  
ATOM   2042  N   GLY A 255     -22.323   7.396   1.018  1.00 94.79           N  
ATOM   2043  CA  GLY A 255     -23.298   6.738   0.163  1.00 94.79           C  
ATOM   2044  C   GLY A 255     -23.967   7.683  -0.817  1.00 94.79           C  
ATOM   2045  O   GLY A 255     -24.164   7.338  -1.984  1.00 94.79           O  
ATOM   2046  N   GLU A 256     -24.275   8.881  -0.397  1.00 95.28           N  
ATOM   2047  CA  GLU A 256     -24.878   9.892  -1.261  1.00 95.28           C  
ATOM   2048  C   GLU A 256     -23.925  10.298  -2.382  1.00 95.28           C  
ATOM   2049  CB  GLU A 256     -25.287  11.121  -0.446  1.00 95.28           C  
ATOM   2050  O   GLU A 256     -24.330  10.397  -3.542  1.00 95.28           O  
ATOM   2051  CG  GLU A 256     -26.491  10.890   0.455  1.00 95.28           C  
ATOM   2052  CD  GLU A 256     -26.799  12.071   1.361  1.00 95.28           C  
ATOM   2053  OE1 GLU A 256     -27.708  11.961   2.215  1.00 95.28           O  
ATOM   2054  OE2 GLU A 256     -26.126  13.116   1.215  1.00 95.28           O  
ATOM   2055  N   LYS A 257     -22.650  10.446  -2.047  1.00 94.22           N  
ATOM   2056  CA  LYS A 257     -21.660  10.844  -3.043  1.00 94.22           C  
ATOM   2057  C   LYS A 257     -21.444   9.741  -4.075  1.00 94.22           C  
ATOM   2058  CB  LYS A 257     -20.334  11.199  -2.370  1.00 94.22           C  
ATOM   2059  O   LYS A 257     -21.274  10.020  -5.264  1.00 94.22           O  
ATOM   2060  CG  LYS A 257     -20.374  12.489  -1.563  1.00 94.22           C  
ATOM   2061  CD  LYS A 257     -20.645  13.696  -2.453  1.00 94.22           C  
ATOM   2062  CE  LYS A 257     -20.641  14.992  -1.654  1.00 94.22           C  
ATOM   2063  NZ  LYS A 257     -21.024  16.164  -2.497  1.00 94.22           N  
ATOM   2064  N   ASP A 258     -21.430   8.537  -3.553  1.00 90.84           N  
ATOM   2065  CA  ASP A 258     -21.272   7.386  -4.437  1.00 90.84           C  
ATOM   2066  C   ASP A 258     -22.279   7.432  -5.584  1.00 90.84           C  
ATOM   2067  CB  ASP A 258     -21.427   6.082  -3.653  1.00 90.84           C  
ATOM   2068  O   ASP A 258     -21.930   7.164  -6.736  1.00 90.84           O  
ATOM   2069  CG  ASP A 258     -20.236   5.782  -2.759  1.00 90.84           C  
ATOM   2070  OD1 ASP A 258     -19.225   6.513  -2.825  1.00 90.84           O  
ATOM   2071  OD2 ASP A 258     -20.310   4.804  -1.984  1.00 90.84           O  
ATOM   2072  N   GLY A 259     -23.494   7.783  -5.251  1.00 92.39           N  
ATOM   2073  CA  GLY A 259     -24.573   7.805  -6.226  1.00 92.39           C  
ATOM   2074  C   GLY A 259     -24.505   8.994  -7.165  1.00 92.39           C  
ATOM   2075  O   GLY A 259     -24.776   8.864  -8.360  1.00 92.39           O  
ATOM   2076  N   ALA A 260     -24.002  10.074  -6.681  1.00 95.67           N  
ATOM   2077  CA  ALA A 260     -23.987  11.309  -7.461  1.00 95.67           C  
ATOM   2078  C   ALA A 260     -22.723  11.407  -8.309  1.00 95.67           C  
ATOM   2079  CB  ALA A 260     -24.102  12.521  -6.539  1.00 95.67           C  
ATOM   2080  O   ALA A 260     -22.777  11.820  -9.470  1.00 95.67           O  
ATOM   2081  N   ASN A 261     -21.590  11.021  -7.753  1.00 96.72           N  
ATOM   2082  CA  ASN A 261     -20.281  11.093  -8.393  1.00 96.72           C  
ATOM   2083  C   ASN A 261     -19.340  10.012  -7.868  1.00 96.72           C  
ATOM   2084  CB  ASN A 261     -19.661  12.478  -8.195  1.00 96.72           C  
ATOM   2085  O   ASN A 261     -18.661  10.210  -6.859  1.00 96.72           O  
ATOM   2086  CG  ASN A 261     -18.305  12.611  -8.859  1.00 96.72           C  
ATOM   2087  ND2 ASN A 261     -17.627  13.725  -8.606  1.00 96.72           N  
ATOM   2088  OD1 ASN A 261     -17.870  11.721  -9.595  1.00 96.72           O  
ATOM   2089  N   PRO A 262     -19.266   8.843  -8.541  1.00 96.73           N  
ATOM   2090  CA  PRO A 262     -18.435   7.737  -8.059  1.00 96.73           C  
ATOM   2091  C   PRO A 262     -16.941   8.036  -8.155  1.00 96.73           C  
ATOM   2092  CB  PRO A 262     -18.820   6.578  -8.982  1.00 96.73           C  
ATOM   2093  O   PRO A 262     -16.121   7.290  -7.612  1.00 96.73           O  
ATOM   2094  CG  PRO A 262     -19.330   7.233 -10.225  1.00 96.73           C  
ATOM   2095  CD  PRO A 262     -20.050   8.493  -9.839  1.00 96.73           C  
ATOM   2096  N   ASP A 263     -16.592   9.193  -8.765  1.00 97.57           N  
ATOM   2097  CA  ASP A 263     -15.196   9.570  -8.964  1.00 97.57           C  
ATOM   2098  C   ASP A 263     -14.859  10.850  -8.202  1.00 97.57           C  
ATOM   2099  CB  ASP A 263     -14.895   9.750 -10.453  1.00 97.57           C  
ATOM   2100  O   ASP A 263     -14.038  11.650  -8.654  1.00 97.57           O  
ATOM   2101  CG  ASP A 263     -15.240   8.524 -11.280  1.00 97.57           C  
ATOM   2102  OD1 ASP A 263     -14.710   7.428 -10.997  1.00 97.57           O  
ATOM   2103  OD2 ASP A 263     -16.047   8.656 -12.226  1.00 97.57           O  
ATOM   2104  N   TRP A 264     -15.485  11.006  -7.124  1.00 97.90           N  
ATOM   2105  CA  TRP A 264     -15.431  12.229  -6.331  1.00 97.90           C  
ATOM   2106  C   TRP A 264     -13.994  12.568  -5.949  1.00 97.90           C  
ATOM   2107  CB  TRP A 264     -16.288  12.091  -5.069  1.00 97.90           C  
ATOM   2108  O   TRP A 264     -13.537  13.694  -6.162  1.00 97.90           O  
ATOM   2109  CG  TRP A 264     -16.174  13.250  -4.125  1.00 97.90           C  
ATOM   2110  CD1 TRP A 264     -15.333  13.360  -3.053  1.00 97.90           C  
ATOM   2111  CD2 TRP A 264     -16.932  14.463  -4.167  1.00 97.90           C  
ATOM   2112  CE2 TRP A 264     -16.497  15.265  -3.089  1.00 97.90           C  
ATOM   2113  CE3 TRP A 264     -17.937  14.950  -5.013  1.00 97.90           C  
ATOM   2114  NE1 TRP A 264     -15.522  14.570  -2.426  1.00 97.90           N  
ATOM   2115  CH2 TRP A 264     -18.016  16.982  -3.677  1.00 97.90           C  
ATOM   2116  CZ2 TRP A 264     -17.034  16.530  -2.835  1.00 97.90           C  
ATOM   2117  CZ3 TRP A 264     -18.470  16.209  -4.758  1.00 97.90           C  
ATOM   2118  N   LEU A 265     -13.232  11.664  -5.377  1.00 98.14           N  
ATOM   2119  CA  LEU A 265     -11.886  11.927  -4.882  1.00 98.14           C  
ATOM   2120  C   LEU A 265     -10.922  12.180  -6.036  1.00 98.14           C  
ATOM   2121  CB  LEU A 265     -11.387  10.755  -4.032  1.00 98.14           C  
ATOM   2122  O   LEU A 265     -10.059  13.056  -5.950  1.00 98.14           O  
ATOM   2123  CG  LEU A 265     -11.849  10.730  -2.574  1.00 98.14           C  
ATOM   2124  CD1 LEU A 265     -13.373  10.737  -2.501  1.00 98.14           C  
ATOM   2125  CD2 LEU A 265     -11.280   9.513  -1.854  1.00 98.14           C  
ATOM   2126  N   THR A 266     -11.109  11.396  -7.112  1.00 98.10           N  
ATOM   2127  CA  THR A 266     -10.303  11.585  -8.312  1.00 98.10           C  
ATOM   2128  C   THR A 266     -10.486  12.994  -8.870  1.00 98.10           C  
ATOM   2129  CB  THR A 266     -10.662  10.551  -9.395  1.00 98.10           C  
ATOM   2130  O   THR A 266      -9.507  13.690  -9.146  1.00 98.10           O  
ATOM   2131  CG2 THR A 266      -9.856  10.786 -10.669  1.00 98.10           C  
ATOM   2132  OG1 THR A 266     -10.382   9.235  -8.902  1.00 98.10           O  
ATOM   2133  N   GLN A 267     -11.688  13.384  -9.012  1.00 98.17           N  
ATOM   2134  CA  GLN A 267     -12.013  14.711  -9.524  1.00 98.17           C  
ATOM   2135  C   GLN A 267     -11.457  15.803  -8.614  1.00 98.17           C  
ATOM   2136  CB  GLN A 267     -13.526  14.873  -9.675  1.00 98.17           C  
ATOM   2137  O   GLN A 267     -10.864  16.773  -9.091  1.00 98.17           O  
ATOM   2138  CG  GLN A 267     -13.946  16.218 -10.252  1.00 98.17           C  
ATOM   2139  CD  GLN A 267     -15.443  16.318 -10.480  1.00 98.17           C  
ATOM   2140  NE2 GLN A 267     -15.958  17.542 -10.511  1.00 98.17           N  
ATOM   2141  OE1 GLN A 267     -16.131  15.302 -10.627  1.00 98.17           O  
ATOM   2142  N   ASP A 268     -11.684  15.629  -7.317  1.00 98.49           N  
ATOM   2143  CA  ASP A 268     -11.208  16.612  -6.348  1.00 98.49           C  
ATOM   2144  C   ASP A 268      -9.702  16.828  -6.480  1.00 98.49           C  
ATOM   2145  CB  ASP A 268     -11.554  16.172  -4.924  1.00 98.49           C  
ATOM   2146  O   ASP A 268      -9.235  17.968  -6.516  1.00 98.49           O  
ATOM   2147  CG  ASP A 268     -10.967  17.086  -3.863  1.00 98.49           C  
ATOM   2148  OD1 ASP A 268     -11.389  18.258  -3.765  1.00 98.49           O  
ATOM   2149  OD2 ASP A 268     -10.072  16.630  -3.119  1.00 98.49           O  
ATOM   2150  N   LEU A 269      -8.889  15.771  -6.522  1.00 98.70           N  
ATOM   2151  CA  LEU A 269      -7.438  15.879  -6.640  1.00 98.70           C  
ATOM   2152  C   LEU A 269      -7.050  16.623  -7.912  1.00 98.70           C  
ATOM   2153  CB  LEU A 269      -6.796  14.489  -6.631  1.00 98.70           C  
ATOM   2154  O   LEU A 269      -6.262  17.571  -7.866  1.00 98.70           O  
ATOM   2155  CG  LEU A 269      -5.276  14.444  -6.795  1.00 98.70           C  
ATOM   2156  CD1 LEU A 269      -4.596  15.168  -5.637  1.00 98.70           C  
ATOM   2157  CD2 LEU A 269      -4.790  13.002  -6.889  1.00 98.70           C  
ATOM   2158  N   PHE A 270      -7.623  16.222  -9.019  1.00 98.68           N  
ATOM   2159  CA  PHE A 270      -7.292  16.795 -10.319  1.00 98.68           C  
ATOM   2160  C   PHE A 270      -7.614  18.284 -10.352  1.00 98.68           C  
ATOM   2161  CB  PHE A 270      -8.047  16.069 -11.436  1.00 98.68           C  
ATOM   2162  O   PHE A 270      -6.766  19.101 -10.718  1.00 98.68           O  
ATOM   2163  CG  PHE A 270      -7.695  16.549 -12.818  1.00 98.68           C  
ATOM   2164  CD1 PHE A 270      -8.386  17.605 -13.400  1.00 98.68           C  
ATOM   2165  CD2 PHE A 270      -6.671  15.944 -13.536  1.00 98.68           C  
ATOM   2166  CE1 PHE A 270      -8.062  18.051 -14.679  1.00 98.68           C  
ATOM   2167  CE2 PHE A 270      -6.342  16.384 -14.815  1.00 98.68           C  
ATOM   2168  CZ  PHE A 270      -7.039  17.437 -15.385  1.00 98.68           C  
ATOM   2169  N   GLU A 271      -8.764  18.681  -9.935  1.00 98.66           N  
ATOM   2170  CA  GLU A 271      -9.231  20.061 -10.024  1.00 98.66           C  
ATOM   2171  C   GLU A 271      -8.479  20.962  -9.048  1.00 98.66           C  
ATOM   2172  CB  GLU A 271     -10.736  20.139  -9.758  1.00 98.66           C  
ATOM   2173  O   GLU A 271      -8.227  22.132  -9.343  1.00 98.66           O  
ATOM   2174  CG  GLU A 271     -11.588  19.548 -10.872  1.00 98.66           C  
ATOM   2175  CD  GLU A 271     -13.080  19.603 -10.580  1.00 98.66           C  
ATOM   2176  OE1 GLU A 271     -13.888  19.317 -11.492  1.00 98.66           O  
ATOM   2177  OE2 GLU A 271     -13.443  19.936  -9.430  1.00 98.66           O  
ATOM   2178  N   ALA A 272      -8.186  20.399  -7.882  1.00 98.64           N  
ATOM   2179  CA  ALA A 272      -7.417  21.181  -6.918  1.00 98.64           C  
ATOM   2180  C   ALA A 272      -6.058  21.574  -7.490  1.00 98.64           C  
ATOM   2181  CB  ALA A 272      -7.237  20.398  -5.619  1.00 98.64           C  
ATOM   2182  O   ALA A 272      -5.658  22.739  -7.414  1.00 98.64           O  
ATOM   2183  N   ILE A 273      -5.404  20.656  -8.084  1.00 98.64           N  
ATOM   2184  CA  ILE A 273      -4.091  20.923  -8.660  1.00 98.64           C  
ATOM   2185  C   ILE A 273      -4.235  21.850  -9.865  1.00 98.64           C  
ATOM   2186  CB  ILE A 273      -3.378  19.616  -9.072  1.00 98.64           C  
ATOM   2187  O   ILE A 273      -3.440  22.776 -10.043  1.00 98.64           O  
ATOM   2188  CG1 ILE A 273      -2.978  18.811  -7.830  1.00 98.64           C  
ATOM   2189  CG2 ILE A 273      -2.157  19.919  -9.945  1.00 98.64           C  
ATOM   2190  CD1 ILE A 273      -2.484  17.404  -8.136  1.00 98.64           C  
ATOM   2191  N   ALA A 274      -5.218  21.667 -10.692  1.00 98.46           N  
ATOM   2192  CA  ALA A 274      -5.466  22.495 -11.869  1.00 98.46           C  
ATOM   2193  C   ALA A 274      -5.661  23.958 -11.479  1.00 98.46           C  
ATOM   2194  CB  ALA A 274      -6.685  21.984 -12.633  1.00 98.46           C  
ATOM   2195  O   ALA A 274      -5.245  24.862 -12.207  1.00 98.46           O  
ATOM   2196  N   ARG A 275      -6.245  24.192 -10.313  1.00 98.29           N  
ATOM   2197  CA  ARG A 275      -6.510  25.573  -9.924  1.00 98.29           C  
ATOM   2198  C   ARG A 275      -5.387  26.120  -9.049  1.00 98.29           C  
ATOM   2199  CB  ARG A 275      -7.847  25.677  -9.188  1.00 98.29           C  
ATOM   2200  O   ARG A 275      -5.529  27.184  -8.442  1.00 98.29           O  
ATOM   2201  CG  ARG A 275      -7.952  24.773  -7.970  1.00 98.29           C  
ATOM   2202  CD  ARG A 275      -9.353  24.788  -7.376  1.00 98.29           C  
ATOM   2203  NE  ARG A 275      -9.478  23.846  -6.267  1.00 98.29           N  
ATOM   2204  NH1 ARG A 275     -10.221  22.090  -7.571  1.00 98.29           N  
ATOM   2205  NH2 ARG A 275      -9.965  21.816  -5.309  1.00 98.29           N  
ATOM   2206  CZ  ARG A 275      -9.888  22.586  -6.385  1.00 98.29           C  
ATOM   2207  N   GLY A 276      -4.341  25.359  -8.853  1.00 98.21           N  
ATOM   2208  CA  GLY A 276      -3.167  25.836  -8.140  1.00 98.21           C  
ATOM   2209  C   GLY A 276      -3.223  25.563  -6.648  1.00 98.21           C  
ATOM   2210  O   GLY A 276      -2.352  26.009  -5.898  1.00 98.21           O  
ATOM   2211  N   ASP A 277      -4.244  24.891  -6.159  1.00 98.29           N  
ATOM   2212  CA  ASP A 277      -4.361  24.479  -4.763  1.00 98.29           C  
ATOM   2213  C   ASP A 277      -3.616  23.170  -4.513  1.00 98.29           C  
ATOM   2214  CB  ASP A 277      -5.832  24.332  -4.368  1.00 98.29           C  
ATOM   2215  O   ASP A 277      -4.237  22.133  -4.270  1.00 98.29           O  
ATOM   2216  CG  ASP A 277      -6.028  24.139  -2.875  1.00 98.29           C  
ATOM   2217  OD1 ASP A 277      -5.075  24.366  -2.100  1.00 98.29           O  
ATOM   2218  OD2 ASP A 277      -7.147  23.753  -2.470  1.00 98.29           O  
ATOM   2219  N   ASN A 278      -2.344  23.132  -4.561  1.00 98.61           N  
ATOM   2220  CA  ASN A 278      -1.482  21.957  -4.482  1.00 98.61           C  
ATOM   2221  C   ASN A 278      -1.441  21.386  -3.068  1.00 98.61           C  
ATOM   2222  CB  ASN A 278      -0.069  22.296  -4.960  1.00 98.61           C  
ATOM   2223  O   ASN A 278      -1.048  22.077  -2.126  1.00 98.61           O  
ATOM   2224  CG  ASN A 278      -0.032  22.741  -6.409  1.00 98.61           C  
ATOM   2225  ND2 ASN A 278       0.900  23.628  -6.734  1.00 98.61           N  
ATOM   2226  OD1 ASN A 278      -0.837  22.291  -7.229  1.00 98.61           O  
ATOM   2227  N   PRO A 279      -1.897  20.128  -2.955  1.00 98.69           N  
ATOM   2228  CA  PRO A 279      -1.821  19.489  -1.639  1.00 98.69           C  
ATOM   2229  C   PRO A 279      -0.394  19.108  -1.250  1.00 98.69           C  
ATOM   2230  CB  PRO A 279      -2.694  18.242  -1.802  1.00 98.69           C  
ATOM   2231  O   PRO A 279       0.430  18.817  -2.120  1.00 98.69           O  
ATOM   2232  CG  PRO A 279      -2.577  17.880  -3.247  1.00 98.69           C  
ATOM   2233  CD  PRO A 279      -2.547  19.146  -4.055  1.00 98.69           C  
ATOM   2234  N   SER A 280      -0.147  19.138   0.078  1.00 98.81           N  
ATOM   2235  CA  SER A 280       1.171  18.762   0.578  1.00 98.81           C  
ATOM   2236  C   SER A 280       1.065  17.966   1.874  1.00 98.81           C  
ATOM   2237  CB  SER A 280       2.033  20.005   0.802  1.00 98.81           C  
ATOM   2238  O   SER A 280       0.041  18.020   2.559  1.00 98.81           O  
ATOM   2239  OG  SER A 280       1.472  20.832   1.808  1.00 98.81           O  
ATOM   2240  N   TRP A 281       2.087  17.142   2.099  1.00 98.85           N  
ATOM   2241  CA  TRP A 281       2.234  16.315   3.293  1.00 98.85           C  
ATOM   2242  C   TRP A 281       3.591  16.543   3.950  1.00 98.85           C  
ATOM   2243  CB  TRP A 281       2.063  14.834   2.944  1.00 98.85           C  
ATOM   2244  O   TRP A 281       4.625  16.518   3.279  1.00 98.85           O  
ATOM   2245  CG  TRP A 281       0.690  14.476   2.460  1.00 98.85           C  
ATOM   2246  CD1 TRP A 281      -0.315  13.898   3.185  1.00 98.85           C  
ATOM   2247  CD2 TRP A 281       0.173  14.668   1.140  1.00 98.85           C  
ATOM   2248  CE2 TRP A 281      -1.154  14.184   1.136  1.00 98.85           C  
ATOM   2249  CE3 TRP A 281       0.704  15.204  -0.041  1.00 98.85           C  
ATOM   2250  NE1 TRP A 281      -1.426  13.720   2.395  1.00 98.85           N  
ATOM   2251  CH2 TRP A 281      -1.415  14.750  -1.147  1.00 98.85           C  
ATOM   2252  CZ2 TRP A 281      -1.958  14.221  -0.005  1.00 98.85           C  
ATOM   2253  CZ3 TRP A 281      -0.099  15.240  -1.176  1.00 98.85           C  
ATOM   2254  N   THR A 282       3.538  16.808   5.273  1.00 98.87           N  
ATOM   2255  CA  THR A 282       4.786  16.795   6.028  1.00 98.87           C  
ATOM   2256  C   THR A 282       5.182  15.368   6.396  1.00 98.87           C  
ATOM   2257  CB  THR A 282       4.674  17.645   7.307  1.00 98.87           C  
ATOM   2258  O   THR A 282       4.353  14.594   6.879  1.00 98.87           O  
ATOM   2259  CG2 THR A 282       5.995  17.670   8.069  1.00 98.87           C  
ATOM   2260  OG1 THR A 282       4.315  18.986   6.953  1.00 98.87           O  
ATOM   2261  N   THR A 283       6.448  15.035   6.152  1.00 98.78           N  
ATOM   2262  CA  THR A 283       6.918  13.674   6.380  1.00 98.78           C  
ATOM   2263  C   THR A 283       7.667  13.575   7.706  1.00 98.78           C  
ATOM   2264  CB  THR A 283       7.832  13.200   5.235  1.00 98.78           C  
ATOM   2265  O   THR A 283       8.444  14.466   8.054  1.00 98.78           O  
ATOM   2266  CG2 THR A 283       7.113  13.269   3.892  1.00 98.78           C  
ATOM   2267  OG1 THR A 283       8.996  14.034   5.184  1.00 98.78           O  
ATOM   2268  N   TYR A 284       7.309  12.482   8.424  1.00 98.80           N  
ATOM   2269  CA  TYR A 284       7.888  12.226   9.738  1.00 98.80           C  
ATOM   2270  C   TYR A 284       8.467  10.818   9.815  1.00 98.80           C  
ATOM   2271  CB  TYR A 284       6.836  12.418  10.835  1.00 98.80           C  
ATOM   2272  O   TYR A 284       8.002   9.911   9.120  1.00 98.80           O  
ATOM   2273  CG  TYR A 284       6.253  13.810  10.880  1.00 98.80           C  
ATOM   2274  CD1 TYR A 284       6.773  14.777  11.737  1.00 98.80           C  
ATOM   2275  CD2 TYR A 284       5.181  14.160  10.067  1.00 98.80           C  
ATOM   2276  CE1 TYR A 284       6.238  16.060  11.784  1.00 98.80           C  
ATOM   2277  CE2 TYR A 284       4.638  15.440  10.105  1.00 98.80           C  
ATOM   2278  OH  TYR A 284       4.638  17.650  11.006  1.00 98.80           O  
ATOM   2279  CZ  TYR A 284       5.172  16.381  10.964  1.00 98.80           C  
ATOM   2280  N   LEU A 285       9.434  10.725  10.810  1.00 98.36           N  
ATOM   2281  CA  LEU A 285       9.996   9.421  11.145  1.00 98.36           C  
ATOM   2282  C   LEU A 285       9.747   9.081  12.610  1.00 98.36           C  
ATOM   2283  CB  LEU A 285      11.498   9.393  10.850  1.00 98.36           C  
ATOM   2284  O   LEU A 285       9.844   9.951  13.479  1.00 98.36           O  
ATOM   2285  CG  LEU A 285      11.900   9.386   9.374  1.00 98.36           C  
ATOM   2286  CD1 LEU A 285      13.402   9.607   9.233  1.00 98.36           C  
ATOM   2287  CD2 LEU A 285      11.482   8.077   8.713  1.00 98.36           C  
ATOM   2288  N   GLN A 286       9.363   7.938  12.812  1.00 98.52           N  
ATOM   2289  CA  GLN A 286       9.620   7.311  14.103  1.00 98.52           C  
ATOM   2290  C   GLN A 286      10.871   6.439  14.052  1.00 98.52           C  
ATOM   2291  CB  GLN A 286       8.416   6.476  14.544  1.00 98.52           C  
ATOM   2292  O   GLN A 286      11.062   5.674  13.104  1.00 98.52           O  
ATOM   2293  CG  GLN A 286       7.188   7.306  14.895  1.00 98.52           C  
ATOM   2294  CD  GLN A 286       6.058   6.470  15.466  1.00 98.52           C  
ATOM   2295  NE2 GLN A 286       5.659   6.774  16.696  1.00 98.52           N  
ATOM   2296  OE1 GLN A 286       5.548   5.559  14.807  1.00 98.52           O  
ATOM   2297  N   VAL A 287      11.644   6.553  15.094  1.00 98.40           N  
ATOM   2298  CA  VAL A 287      12.941   5.886  15.072  1.00 98.40           C  
ATOM   2299  C   VAL A 287      13.086   4.996  16.305  1.00 98.40           C  
ATOM   2300  CB  VAL A 287      14.103   6.903  15.010  1.00 98.40           C  
ATOM   2301  O   VAL A 287      12.780   5.418  17.422  1.00 98.40           O  
ATOM   2302  CG1 VAL A 287      15.446   6.183  14.901  1.00 98.40           C  
ATOM   2303  CG2 VAL A 287      13.909   7.862  13.837  1.00 98.40           C  
ATOM   2304  N   MET A 288      13.466   3.741  16.042  1.00 97.71           N  
ATOM   2305  CA  MET A 288      13.717   2.763  17.097  1.00 97.71           C  
ATOM   2306  C   MET A 288      15.072   2.090  16.905  1.00 97.71           C  
ATOM   2307  CB  MET A 288      12.609   1.708  17.128  1.00 97.71           C  
ATOM   2308  O   MET A 288      15.380   1.605  15.814  1.00 97.71           O  
ATOM   2309  CG  MET A 288      12.680   0.779  18.329  1.00 97.71           C  
ATOM   2310  SD  MET A 288      11.363  -0.498  18.308  1.00 97.71           S  
ATOM   2311  CE  MET A 288       9.895   0.552  18.497  1.00 97.71           C  
ATOM   2312  N   THR A 289      15.906   2.053  18.031  1.00 96.45           N  
ATOM   2313  CA  THR A 289      17.172   1.332  17.954  1.00 96.45           C  
ATOM   2314  C   THR A 289      16.944  -0.174  18.048  1.00 96.45           C  
ATOM   2315  CB  THR A 289      18.138   1.778  19.068  1.00 96.45           C  
ATOM   2316  O   THR A 289      15.918  -0.620  18.565  1.00 96.45           O  
ATOM   2317  CG2 THR A 289      18.329   3.291  19.056  1.00 96.45           C  
ATOM   2318  OG1 THR A 289      17.606   1.385  20.339  1.00 96.45           O  
ATOM   2319  N   PRO A 290      17.903  -0.937  17.576  1.00 94.93           N  
ATOM   2320  CA  PRO A 290      17.790  -2.389  17.735  1.00 94.93           C  
ATOM   2321  C   PRO A 290      17.611  -2.811  19.191  1.00 94.93           C  
ATOM   2322  CB  PRO A 290      19.117  -2.909  17.175  1.00 94.93           C  
ATOM   2323  O   PRO A 290      16.831  -3.722  19.482  1.00 94.93           O  
ATOM   2324  CG  PRO A 290      19.507  -1.914  16.130  1.00 94.93           C  
ATOM   2325  CD  PRO A 290      19.148  -0.541  16.621  1.00 94.93           C  
ATOM   2326  N   GLU A 291      18.285  -2.184  20.096  1.00 95.25           N  
ATOM   2327  CA  GLU A 291      18.157  -2.470  21.522  1.00 95.25           C  
ATOM   2328  C   GLU A 291      16.743  -2.181  22.018  1.00 95.25           C  
ATOM   2329  CB  GLU A 291      19.173  -1.657  22.328  1.00 95.25           C  
ATOM   2330  O   GLU A 291      16.159  -2.983  22.749  1.00 95.25           O  
ATOM   2331  CG  GLU A 291      20.621  -2.028  22.043  1.00 95.25           C  
ATOM   2332  CD  GLU A 291      21.146  -1.440  20.742  1.00 95.25           C  
ATOM   2333  OE1 GLU A 291      22.154  -1.954  20.207  1.00 95.25           O  
ATOM   2334  OE2 GLU A 291      20.544  -0.456  20.256  1.00 95.25           O  
ATOM   2335  N   GLN A 292      16.201  -1.061  21.606  1.00 97.06           N  
ATOM   2336  CA  GLN A 292      14.833  -0.713  21.974  1.00 97.06           C  
ATOM   2337  C   GLN A 292      13.838  -1.723  21.408  1.00 97.06           C  
ATOM   2338  CB  GLN A 292      14.486   0.695  21.487  1.00 97.06           C  
ATOM   2339  O   GLN A 292      12.880  -2.103  22.083  1.00 97.06           O  
ATOM   2340  CG  GLN A 292      15.191   1.803  22.258  1.00 97.06           C  
ATOM   2341  CD  GLN A 292      15.014   3.167  21.618  1.00 97.06           C  
ATOM   2342  NE2 GLN A 292      14.923   4.203  22.445  1.00 97.06           N  
ATOM   2343  OE1 GLN A 292      14.960   3.289  20.390  1.00 97.06           O  
ATOM   2344  N   ALA A 293      14.120  -2.157  20.160  1.00 96.22           N  
ATOM   2345  CA  ALA A 293      13.239  -3.101  19.478  1.00 96.22           C  
ATOM   2346  C   ALA A 293      13.140  -4.414  20.250  1.00 96.22           C  
ATOM   2347  CB  ALA A 293      13.732  -3.359  18.057  1.00 96.22           C  
ATOM   2348  O   ALA A 293      12.070  -5.024  20.316  1.00 96.22           O  
ATOM   2349  N   GLU A 294      14.181  -4.848  20.927  1.00 94.69           N  
ATOM   2350  CA  GLU A 294      14.235  -6.099  21.677  1.00 94.69           C  
ATOM   2351  C   GLU A 294      13.396  -6.017  22.949  1.00 94.69           C  
ATOM   2352  CB  GLU A 294      15.682  -6.457  22.024  1.00 94.69           C  
ATOM   2353  O   GLU A 294      12.868  -7.028  23.418  1.00 94.69           O  
ATOM   2354  CG  GLU A 294      16.523  -6.856  20.820  1.00 94.69           C  
ATOM   2355  CD  GLU A 294      17.978  -7.129  21.168  1.00 94.69           C  
ATOM   2356  OE1 GLU A 294      18.759  -7.499  20.263  1.00 94.69           O  
ATOM   2357  OE2 GLU A 294      18.339  -6.973  22.356  1.00 94.69           O  
ATOM   2358  N   LYS A 295      13.246  -4.806  23.446  1.00 96.46           N  
ATOM   2359  CA  LYS A 295      12.561  -4.610  24.720  1.00 96.46           C  
ATOM   2360  C   LYS A 295      11.135  -4.109  24.506  1.00 96.46           C  
ATOM   2361  CB  LYS A 295      13.335  -3.627  25.600  1.00 96.46           C  
ATOM   2362  O   LYS A 295      10.381  -3.938  25.466  1.00 96.46           O  
ATOM   2363  CG  LYS A 295      14.714  -4.119  26.012  1.00 96.46           C  
ATOM   2364  CD  LYS A 295      15.479  -3.053  26.787  1.00 96.46           C  
ATOM   2365  CE  LYS A 295      16.899  -3.502  27.103  1.00 96.46           C  
ATOM   2366  NZ  LYS A 295      17.690  -2.419  27.760  1.00 96.46           N  
ATOM   2367  N   PHE A 296      10.876  -3.815  23.245  1.00 96.89           N  
ATOM   2368  CA  PHE A 296       9.583  -3.223  22.926  1.00 96.89           C  
ATOM   2369  C   PHE A 296       8.451  -4.198  23.230  1.00 96.89           C  
ATOM   2370  CB  PHE A 296       9.531  -2.801  21.454  1.00 96.89           C  
ATOM   2371  O   PHE A 296       8.567  -5.395  22.960  1.00 96.89           O  
ATOM   2372  CG  PHE A 296       8.307  -2.003  21.093  1.00 96.89           C  
ATOM   2373  CD1 PHE A 296       7.533  -2.350  19.993  1.00 96.89           C  
ATOM   2374  CD2 PHE A 296       7.931  -0.905  21.856  1.00 96.89           C  
ATOM   2375  CE1 PHE A 296       6.400  -1.613  19.657  1.00 96.89           C  
ATOM   2376  CE2 PHE A 296       6.800  -0.164  21.526  1.00 96.89           C  
ATOM   2377  CZ  PHE A 296       6.036  -0.519  20.426  1.00 96.89           C  
ATOM   2378  N   ARG A 297       7.399  -3.692  23.720  1.00 95.23           N  
ATOM   2379  CA  ARG A 297       6.263  -4.482  24.183  1.00 95.23           C  
ATOM   2380  C   ARG A 297       5.652  -5.285  23.040  1.00 95.23           C  
ATOM   2381  CB  ARG A 297       5.202  -3.580  24.815  1.00 95.23           C  
ATOM   2382  O   ARG A 297       5.271  -6.443  23.222  1.00 95.23           O  
ATOM   2383  CG  ARG A 297       3.954  -4.320  25.269  1.00 95.23           C  
ATOM   2384  CD  ARG A 297       2.989  -3.401  26.005  1.00 95.23           C  
ATOM   2385  NE  ARG A 297       1.749  -4.089  26.352  1.00 95.23           N  
ATOM   2386  NH1 ARG A 297       2.698  -5.415  27.988  1.00 95.23           N  
ATOM   2387  NH2 ARG A 297       0.461  -5.590  27.520  1.00 95.23           N  
ATOM   2388  CZ  ARG A 297       1.639  -5.030  27.286  1.00 95.23           C  
ATOM   2389  N   TYR A 298       5.554  -4.653  21.907  1.00 95.58           N  
ATOM   2390  CA  TYR A 298       5.005  -5.310  20.726  1.00 95.58           C  
ATOM   2391  C   TYR A 298       6.115  -5.718  19.764  1.00 95.58           C  
ATOM   2392  CB  TYR A 298       4.008  -4.391  20.014  1.00 95.58           C  
ATOM   2393  O   TYR A 298       7.214  -5.161  19.804  1.00 95.58           O  
ATOM   2394  CG  TYR A 298       2.970  -3.794  20.933  1.00 95.58           C  
ATOM   2395  CD1 TYR A 298       1.857  -4.531  21.331  1.00 95.58           C  
ATOM   2396  CD2 TYR A 298       3.099  -2.492  21.404  1.00 95.58           C  
ATOM   2397  CE1 TYR A 298       0.896  -3.984  22.176  1.00 95.58           C  
ATOM   2398  CE2 TYR A 298       2.146  -1.935  22.250  1.00 95.58           C  
ATOM   2399  OH  TYR A 298       0.102  -2.141  23.466  1.00 95.58           O  
ATOM   2400  CZ  TYR A 298       1.050  -2.688  22.630  1.00 95.58           C  
ATOM   2401  N   ASN A 299       5.796  -6.760  19.011  1.00 95.87           N  
ATOM   2402  CA  ASN A 299       6.737  -7.137  17.961  1.00 95.87           C  
ATOM   2403  C   ASN A 299       6.857  -6.049  16.898  1.00 95.87           C  
ATOM   2404  CB  ASN A 299       6.321  -8.462  17.319  1.00 95.87           C  
ATOM   2405  O   ASN A 299       5.867  -5.683  16.263  1.00 95.87           O  
ATOM   2406  CG  ASN A 299       7.378  -9.014  16.382  1.00 95.87           C  
ATOM   2407  ND2 ASN A 299       7.623 -10.316  16.466  1.00 95.87           N  
ATOM   2408  OD1 ASN A 299       7.969  -8.276  15.590  1.00 95.87           O  
ATOM   2409  N   VAL A 300       8.059  -5.551  16.577  1.00 96.56           N  
ATOM   2410  CA  VAL A 300       8.289  -4.400  15.709  1.00 96.56           C  
ATOM   2411  C   VAL A 300       7.957  -4.769  14.265  1.00 96.56           C  
ATOM   2412  CB  VAL A 300       9.745  -3.895  15.809  1.00 96.56           C  
ATOM   2413  O   VAL A 300       7.795  -3.889  13.415  1.00 96.56           O  
ATOM   2414  CG1 VAL A 300      10.047  -3.394  17.221  1.00 96.56           C  
ATOM   2415  CG2 VAL A 300      10.722  -5.000  15.411  1.00 96.56           C  
ATOM   2416  N   PHE A 301       7.795  -6.093  14.014  1.00 96.61           N  
ATOM   2417  CA  PHE A 301       7.524  -6.550  12.656  1.00 96.61           C  
ATOM   2418  C   PHE A 301       6.048  -6.887  12.483  1.00 96.61           C  
ATOM   2419  CB  PHE A 301       8.385  -7.770  12.316  1.00 96.61           C  
ATOM   2420  O   PHE A 301       5.649  -7.445  11.458  1.00 96.61           O  
ATOM   2421  CG  PHE A 301       9.859  -7.550  12.523  1.00 96.61           C  
ATOM   2422  CD1 PHE A 301      10.482  -6.411  12.026  1.00 96.61           C  
ATOM   2423  CD2 PHE A 301      10.622  -8.481  13.214  1.00 96.61           C  
ATOM   2424  CE1 PHE A 301      11.847  -6.205  12.216  1.00 96.61           C  
ATOM   2425  CE2 PHE A 301      11.986  -8.282  13.407  1.00 96.61           C  
ATOM   2426  CZ  PHE A 301      12.597  -7.143  12.907  1.00 96.61           C  
ATOM   2427  N   ASP A 302       5.272  -6.674  13.498  1.00 97.29           N  
ATOM   2428  CA  ASP A 302       3.835  -6.932  13.475  1.00 97.29           C  
ATOM   2429  C   ASP A 302       3.077  -5.761  12.855  1.00 97.29           C  
ATOM   2430  CB  ASP A 302       3.317  -7.205  14.889  1.00 97.29           C  
ATOM   2431  O   ASP A 302       2.925  -4.711  13.482  1.00 97.29           O  
ATOM   2432  CG  ASP A 302       1.879  -7.692  14.909  1.00 97.29           C  
ATOM   2433  OD1 ASP A 302       1.167  -7.535  13.894  1.00 97.29           O  
ATOM   2434  OD2 ASP A 302       1.453  -8.237  15.951  1.00 97.29           O  
ATOM   2435  N   LEU A 303       2.533  -5.934  11.644  1.00 97.08           N  
ATOM   2436  CA  LEU A 303       1.903  -4.884  10.852  1.00 97.08           C  
ATOM   2437  C   LEU A 303       0.542  -4.510  11.430  1.00 97.08           C  
ATOM   2438  CB  LEU A 303       1.746  -5.332   9.396  1.00 97.08           C  
ATOM   2439  O   LEU A 303      -0.108  -3.579  10.947  1.00 97.08           O  
ATOM   2440  CG  LEU A 303       1.176  -4.296   8.426  1.00 97.08           C  
ATOM   2441  CD1 LEU A 303       2.001  -3.013   8.476  1.00 97.08           C  
ATOM   2442  CD2 LEU A 303       1.135  -4.856   7.008  1.00 97.08           C  
ATOM   2443  N   THR A 304       0.118  -5.249  12.472  1.00 97.78           N  
ATOM   2444  CA  THR A 304      -1.174  -4.954  13.081  1.00 97.78           C  
ATOM   2445  C   THR A 304      -1.004  -4.053  14.301  1.00 97.78           C  
ATOM   2446  CB  THR A 304      -1.906  -6.245  13.491  1.00 97.78           C  
ATOM   2447  O   THR A 304      -1.969  -3.782  15.019  1.00 97.78           O  
ATOM   2448  CG2 THR A 304      -1.954  -7.240  12.336  1.00 97.78           C  
ATOM   2449  OG1 THR A 304      -1.221  -6.845  14.597  1.00 97.78           O  
ATOM   2450  N   LYS A 305       0.232  -3.566  14.524  1.00 97.48           N  
ATOM   2451  CA  LYS A 305       0.517  -2.770  15.713  1.00 97.48           C  
ATOM   2452  C   LYS A 305       1.099  -1.410  15.337  1.00 97.48           C  
ATOM   2453  CB  LYS A 305       1.481  -3.513  16.639  1.00 97.48           C  
ATOM   2454  O   LYS A 305       1.740  -1.270  14.294  1.00 97.48           O  
ATOM   2455  CG  LYS A 305       1.007  -4.903  17.038  1.00 97.48           C  
ATOM   2456  CD  LYS A 305      -0.288  -4.845  17.837  1.00 97.48           C  
ATOM   2457  CE  LYS A 305      -0.725  -6.229  18.298  1.00 97.48           C  
ATOM   2458  NZ  LYS A 305      -2.193  -6.284  18.571  1.00 97.48           N  
ATOM   2459  N   VAL A 306       0.837  -0.421  16.201  1.00 97.25           N  
ATOM   2460  CA  VAL A 306       1.464   0.886  16.030  1.00 97.25           C  
ATOM   2461  C   VAL A 306       2.586   1.058  17.052  1.00 97.25           C  
ATOM   2462  CB  VAL A 306       0.436   2.031  16.169  1.00 97.25           C  
ATOM   2463  O   VAL A 306       2.640   0.337  18.051  1.00 97.25           O  
ATOM   2464  CG1 VAL A 306      -0.644   1.920  15.095  1.00 97.25           C  
ATOM   2465  CG2 VAL A 306      -0.189   2.020  17.563  1.00 97.25           C  
ATOM   2466  N   TRP A 307       3.562   2.023  16.717  1.00 97.52           N  
ATOM   2467  CA  TRP A 307       4.488   2.575  17.701  1.00 97.52           C  
ATOM   2468  C   TRP A 307       3.897   3.809  18.374  1.00 97.52           C  
ATOM   2469  CB  TRP A 307       5.825   2.929  17.042  1.00 97.52           C  
ATOM   2470  O   TRP A 307       3.738   4.854  17.739  1.00 97.52           O  
ATOM   2471  CG  TRP A 307       6.510   1.765  16.392  1.00 97.52           C  
ATOM   2472  CD1 TRP A 307       6.073   0.471  16.348  1.00 97.52           C  
ATOM   2473  CD2 TRP A 307       7.760   1.791  15.695  1.00 97.52           C  
ATOM   2474  CE2 TRP A 307       8.020   0.474  15.254  1.00 97.52           C  
ATOM   2475  CE3 TRP A 307       8.686   2.800  15.400  1.00 97.52           C  
ATOM   2476  NE1 TRP A 307       6.976  -0.311  15.666  1.00 97.52           N  
ATOM   2477  CH2 TRP A 307      10.058   1.147  14.258  1.00 97.52           C  
ATOM   2478  CZ2 TRP A 307       9.169   0.141  14.533  1.00 97.52           C  
ATOM   2479  CZ3 TRP A 307       9.829   2.467  14.682  1.00 97.52           C  
ATOM   2480  N   PRO A 308       3.573   3.629  19.689  1.00 95.93           N  
ATOM   2481  CA  PRO A 308       2.993   4.806  20.340  1.00 95.93           C  
ATOM   2482  C   PRO A 308       3.876   6.046  20.213  1.00 95.93           C  
ATOM   2483  CB  PRO A 308       2.867   4.373  21.803  1.00 95.93           C  
ATOM   2484  O   PRO A 308       5.083   5.976  20.455  1.00 95.93           O  
ATOM   2485  CG  PRO A 308       2.774   2.882  21.753  1.00 95.93           C  
ATOM   2486  CD  PRO A 308       3.650   2.387  20.639  1.00 95.93           C  
ATOM   2487  N   GLN A 309       3.294   7.141  19.820  1.00 95.36           N  
ATOM   2488  CA  GLN A 309       4.030   8.376  19.574  1.00 95.36           C  
ATOM   2489  C   GLN A 309       4.618   8.933  20.867  1.00 95.36           C  
ATOM   2490  CB  GLN A 309       3.126   9.420  18.917  1.00 95.36           C  
ATOM   2491  O   GLN A 309       5.624   9.645  20.842  1.00 95.36           O  
ATOM   2492  CG  GLN A 309       2.728   9.076  17.487  1.00 95.36           C  
ATOM   2493  CD  GLN A 309       1.861  10.143  16.847  1.00 95.36           C  
ATOM   2494  NE2 GLN A 309       1.199   9.790  15.750  1.00 95.36           N  
ATOM   2495  OE1 GLN A 309       1.785  11.276  17.334  1.00 95.36           O  
ATOM   2496  N   ALA A 310       4.031   8.560  22.018  1.00 95.92           N  
ATOM   2497  CA  ALA A 310       4.576   8.984  23.305  1.00 95.92           C  
ATOM   2498  C   ALA A 310       5.946   8.359  23.554  1.00 95.92           C  
ATOM   2499  CB  ALA A 310       3.616   8.620  24.436  1.00 95.92           C  
ATOM   2500  O   ALA A 310       6.818   8.982  24.164  1.00 95.92           O  
ATOM   2501  N   GLU A 311       6.141   7.203  23.043  1.00 96.91           N  
ATOM   2502  CA  GLU A 311       7.403   6.497  23.244  1.00 96.91           C  
ATOM   2503  C   GLU A 311       8.375   6.768  22.099  1.00 96.91           C  
ATOM   2504  CB  GLU A 311       7.161   4.992  23.383  1.00 96.91           C  
ATOM   2505  O   GLU A 311       9.582   6.893  22.319  1.00 96.91           O  
ATOM   2506  CG  GLU A 311       6.394   4.606  24.639  1.00 96.91           C  
ATOM   2507  CD  GLU A 311       6.212   3.104  24.793  1.00 96.91           C  
ATOM   2508  OE1 GLU A 311       5.073   2.655  25.056  1.00 96.91           O  
ATOM   2509  OE2 GLU A 311       7.216   2.371  24.652  1.00 96.91           O  
ATOM   2510  N   PHE A 312       7.812   6.829  20.983  1.00 97.96           N  
ATOM   2511  CA  PHE A 312       8.607   7.085  19.788  1.00 97.96           C  
ATOM   2512  C   PHE A 312       8.036   8.256  18.998  1.00 97.96           C  
ATOM   2513  CB  PHE A 312       8.667   5.835  18.903  1.00 97.96           C  
ATOM   2514  O   PHE A 312       7.258   8.061  18.062  1.00 97.96           O  
ATOM   2515  CG  PHE A 312       9.159   4.607  19.620  1.00 97.96           C  
ATOM   2516  CD1 PHE A 312      10.520   4.384  19.793  1.00 97.96           C  
ATOM   2517  CD2 PHE A 312       8.260   3.675  20.122  1.00 97.96           C  
ATOM   2518  CE1 PHE A 312      10.978   3.248  20.457  1.00 97.96           C  
ATOM   2519  CE2 PHE A 312       8.710   2.537  20.786  1.00 97.96           C  
ATOM   2520  CZ  PHE A 312      10.069   2.326  20.952  1.00 97.96           C  
ATOM   2521  N   PRO A 313       8.428   9.513  19.358  1.00 98.11           N  
ATOM   2522  CA  PRO A 313       7.858  10.734  18.784  1.00 98.11           C  
ATOM   2523  C   PRO A 313       8.227  10.922  17.314  1.00 98.11           C  
ATOM   2524  CB  PRO A 313       8.464  11.844  19.646  1.00 98.11           C  
ATOM   2525  O   PRO A 313       9.253  10.408  16.861  1.00 98.11           O  
ATOM   2526  CG  PRO A 313       9.727  11.259  20.190  1.00 98.11           C  
ATOM   2527  CD  PRO A 313       9.530   9.782  20.369  1.00 98.11           C  
ATOM   2528  N   LEU A 314       7.408  11.672  16.628  1.00 98.39           N  
ATOM   2529  CA  LEU A 314       7.597  11.985  15.216  1.00 98.39           C  
ATOM   2530  C   LEU A 314       8.715  13.004  15.030  1.00 98.39           C  
ATOM   2531  CB  LEU A 314       6.298  12.517  14.605  1.00 98.39           C  
ATOM   2532  O   LEU A 314       8.756  14.021  15.726  1.00 98.39           O  
ATOM   2533  CG  LEU A 314       5.115  11.549  14.577  1.00 98.39           C  
ATOM   2534  CD1 LEU A 314       3.867  12.252  14.054  1.00 98.39           C  
ATOM   2535  CD2 LEU A 314       5.444  10.328  13.724  1.00 98.39           C  
ATOM   2536  N   ARG A 315       9.588  12.649  14.176  1.00 98.18           N  
ATOM   2537  CA  ARG A 315      10.666  13.543  13.766  1.00 98.18           C  
ATOM   2538  C   ARG A 315      10.491  13.986  12.318  1.00 98.18           C  
ATOM   2539  CB  ARG A 315      12.026  12.865  13.946  1.00 98.18           C  
ATOM   2540  O   ARG A 315      10.553  13.165  11.400  1.00 98.18           O  
ATOM   2541  CG  ARG A 315      13.209  13.751  13.588  1.00 98.18           C  
ATOM   2542  CD  ARG A 315      14.534  13.028  13.785  1.00 98.18           C  
ATOM   2543  NE  ARG A 315      15.656  13.810  13.272  1.00 98.18           N  
ATOM   2544  NH1 ARG A 315      17.205  12.109  13.478  1.00 98.18           N  
ATOM   2545  NH2 ARG A 315      17.842  14.153  12.660  1.00 98.18           N  
ATOM   2546  CZ  ARG A 315      16.898  13.356  13.138  1.00 98.18           C  
ATOM   2547  N   PRO A 316      10.290  15.304  12.051  1.00 98.50           N  
ATOM   2548  CA  PRO A 316      10.111  15.757  10.670  1.00 98.50           C  
ATOM   2549  C   PRO A 316      11.389  15.641   9.841  1.00 98.50           C  
ATOM   2550  CB  PRO A 316       9.695  17.221  10.830  1.00 98.50           C  
ATOM   2551  O   PRO A 316      12.485  15.881  10.353  1.00 98.50           O  
ATOM   2552  CG  PRO A 316      10.318  17.657  12.117  1.00 98.50           C  
ATOM   2553  CD  PRO A 316      10.334  16.487  13.059  1.00 98.50           C  
ATOM   2554  N   PHE A 317      11.150  15.267   8.476  1.00 98.42           N  
ATOM   2555  CA  PHE A 317      12.382  15.207   7.699  1.00 98.42           C  
ATOM   2556  C   PHE A 317      12.155  15.721   6.282  1.00 98.42           C  
ATOM   2557  CB  PHE A 317      12.924  13.775   7.657  1.00 98.42           C  
ATOM   2558  O   PHE A 317      13.111  15.958   5.541  1.00 98.42           O  
ATOM   2559  CG  PHE A 317      12.077  12.829   6.848  1.00 98.42           C  
ATOM   2560  CD1 PHE A 317      11.004  12.165   7.430  1.00 98.42           C  
ATOM   2561  CD2 PHE A 317      12.355  12.604   5.506  1.00 98.42           C  
ATOM   2562  CE1 PHE A 317      10.219  11.289   6.684  1.00 98.42           C  
ATOM   2563  CE2 PHE A 317      11.575  11.730   4.755  1.00 98.42           C  
ATOM   2564  CZ  PHE A 317      10.508  11.073   5.345  1.00 98.42           C  
ATOM   2565  N   GLY A 318      10.907  15.935   5.921  1.00 98.58           N  
ATOM   2566  CA  GLY A 318      10.679  16.414   4.566  1.00 98.58           C  
ATOM   2567  C   GLY A 318       9.242  16.825   4.313  1.00 98.58           C  
ATOM   2568  O   GLY A 318       8.414  16.806   5.227  1.00 98.58           O  
ATOM   2569  N   ARG A 319       9.043  17.299   3.063  1.00 98.81           N  
ATOM   2570  CA  ARG A 319       7.720  17.715   2.608  1.00 98.81           C  
ATOM   2571  C   ARG A 319       7.457  17.242   1.182  1.00 98.81           C  
ATOM   2572  CB  ARG A 319       7.576  19.236   2.691  1.00 98.81           C  
ATOM   2573  O   ARG A 319       8.289  17.440   0.294  1.00 98.81           O  
ATOM   2574  CG  ARG A 319       6.206  19.748   2.277  1.00 98.81           C  
ATOM   2575  CD  ARG A 319       6.071  21.247   2.507  1.00 98.81           C  
ATOM   2576  NE  ARG A 319       7.314  21.952   2.207  1.00 98.81           N  
ATOM   2577  NH1 ARG A 319       6.300  23.980   1.764  1.00 98.81           N  
ATOM   2578  NH2 ARG A 319       8.578  23.775   1.611  1.00 98.81           N  
ATOM   2579  CZ  ARG A 319       7.394  23.234   1.861  1.00 98.81           C  
ATOM   2580  N   MET A 320       6.297  16.546   1.076  1.00 98.80           N  
ATOM   2581  CA  MET A 320       5.822  16.124  -0.238  1.00 98.80           C  
ATOM   2582  C   MET A 320       4.710  17.042  -0.735  1.00 98.80           C  
ATOM   2583  CB  MET A 320       5.324  14.678  -0.191  1.00 98.80           C  
ATOM   2584  O   MET A 320       3.734  17.285  -0.023  1.00 98.80           O  
ATOM   2585  CG  MET A 320       4.797  14.168  -1.522  1.00 98.80           C  
ATOM   2586  SD  MET A 320       4.157  12.452  -1.414  1.00 98.80           S  
ATOM   2587  CE  MET A 320       2.530  12.763  -0.672  1.00 98.80           C  
ATOM   2588  N   THR A 321       4.890  17.549  -2.003  1.00 98.88           N  
ATOM   2589  CA  THR A 321       3.892  18.414  -2.622  1.00 98.88           C  
ATOM   2590  C   THR A 321       3.521  17.904  -4.012  1.00 98.88           C  
ATOM   2591  CB  THR A 321       4.397  19.866  -2.724  1.00 98.88           C  
ATOM   2592  O   THR A 321       4.398  17.634  -4.835  1.00 98.88           O  
ATOM   2593  CG2 THR A 321       3.324  20.782  -3.303  1.00 98.88           C  
ATOM   2594  OG1 THR A 321       4.754  20.333  -1.417  1.00 98.88           O  
ATOM   2595  N   LEU A 322       2.245  17.712  -4.219  1.00 98.86           N  
ATOM   2596  CA  LEU A 322       1.761  17.408  -5.561  1.00 98.86           C  
ATOM   2597  C   LEU A 322       1.366  18.682  -6.299  1.00 98.86           C  
ATOM   2598  CB  LEU A 322       0.568  16.450  -5.496  1.00 98.86           C  
ATOM   2599  O   LEU A 322       0.508  19.435  -5.831  1.00 98.86           O  
ATOM   2600  CG  LEU A 322       0.800  15.126  -4.767  1.00 98.86           C  
ATOM   2601  CD1 LEU A 322      -0.445  14.249  -4.851  1.00 98.86           C  
ATOM   2602  CD2 LEU A 322       2.011  14.402  -5.345  1.00 98.86           C  
ATOM   2603  N   ASN A 323       1.950  18.853  -7.533  1.00 98.52           N  
ATOM   2604  CA  ASN A 323       1.767  20.171  -8.130  1.00 98.52           C  
ATOM   2605  C   ASN A 323       1.523  20.077  -9.633  1.00 98.52           C  
ATOM   2606  CB  ASN A 323       2.977  21.063  -7.843  1.00 98.52           C  
ATOM   2607  O   ASN A 323       1.525  21.092 -10.331  1.00 98.52           O  
ATOM   2608  CG  ASN A 323       4.275  20.467  -8.349  1.00 98.52           C  
ATOM   2609  ND2 ASN A 323       5.396  21.000  -7.879  1.00 98.52           N  
ATOM   2610  OD1 ASN A 323       4.271  19.534  -9.157  1.00 98.52           O  
ATOM   2611  N   ARG A 324       1.415  18.892 -10.113  1.00 98.48           N  
ATOM   2612  CA  ARG A 324       1.211  18.763 -11.553  1.00 98.48           C  
ATOM   2613  C   ARG A 324       0.303  17.581 -11.874  1.00 98.48           C  
ATOM   2614  CB  ARG A 324       2.551  18.606 -12.274  1.00 98.48           C  
ATOM   2615  O   ARG A 324       0.587  16.448 -11.478  1.00 98.48           O  
ATOM   2616  CG  ARG A 324       2.436  18.583 -13.790  1.00 98.48           C  
ATOM   2617  CD  ARG A 324       3.802  18.649 -14.460  1.00 98.48           C  
ATOM   2618  NE  ARG A 324       4.601  17.461 -14.174  1.00 98.48           N  
ATOM   2619  NH1 ARG A 324       4.519  16.633 -16.329  1.00 98.48           N  
ATOM   2620  NH2 ARG A 324       5.656  15.490 -14.699  1.00 98.48           N  
ATOM   2621  CZ  ARG A 324       4.924  16.531 -15.068  1.00 98.48           C  
ATOM   2622  N   ASN A 325      -0.752  17.861 -12.700  1.00 98.40           N  
ATOM   2623  CA  ASN A 325      -1.635  16.793 -13.159  1.00 98.40           C  
ATOM   2624  C   ASN A 325      -0.989  15.971 -14.271  1.00 98.40           C  
ATOM   2625  CB  ASN A 325      -2.971  17.368 -13.632  1.00 98.40           C  
ATOM   2626  O   ASN A 325      -0.150  16.479 -15.017  1.00 98.40           O  
ATOM   2627  CG  ASN A 325      -3.882  17.750 -12.481  1.00 98.40           C  
ATOM   2628  ND2 ASN A 325      -4.564  18.881 -12.615  1.00 98.40           N  
ATOM   2629  OD1 ASN A 325      -3.972  17.034 -11.480  1.00 98.40           O  
ATOM   2630  N   VAL A 326      -1.444  14.702 -14.322  1.00 96.80           N  
ATOM   2631  CA  VAL A 326      -0.986  13.835 -15.403  1.00 96.80           C  
ATOM   2632  C   VAL A 326      -1.581  14.304 -16.729  1.00 96.80           C  
ATOM   2633  CB  VAL A 326      -1.360  12.359 -15.143  1.00 96.80           C  
ATOM   2634  O   VAL A 326      -2.668  14.886 -16.758  1.00 96.80           O  
ATOM   2635  CG1 VAL A 326      -0.644  11.831 -13.901  1.00 96.80           C  
ATOM   2636  CG2 VAL A 326      -2.873  12.210 -14.995  1.00 96.80           C  
ATOM   2637  N   GLN A 327      -0.862  14.109 -17.770  1.00 93.95           N  
ATOM   2638  CA  GLN A 327      -1.342  14.473 -19.099  1.00 93.95           C  
ATOM   2639  C   GLN A 327      -2.266  13.399 -19.663  1.00 93.95           C  
ATOM   2640  CB  GLN A 327      -0.166  14.707 -20.049  1.00 93.95           C  
ATOM   2641  O   GLN A 327      -3.225  13.708 -20.373  1.00 93.95           O  
ATOM   2642  CG  GLN A 327       0.656  15.945 -19.718  1.00 93.95           C  
ATOM   2643  CD  GLN A 327       1.691  16.264 -20.781  1.00 93.95           C  
ATOM   2644  NE2 GLN A 327       2.186  17.497 -20.775  1.00 93.95           N  
ATOM   2645  OE1 GLN A 327       2.043  15.409 -21.600  1.00 93.95           O  
ATOM   2646  N   ASN A 328      -1.906  12.149 -19.324  1.00 95.19           N  
ATOM   2647  CA  ASN A 328      -2.684  10.981 -19.722  1.00 95.19           C  
ATOM   2648  C   ASN A 328      -2.799   9.970 -18.585  1.00 95.19           C  
ATOM   2649  CB  ASN A 328      -2.070  10.322 -20.959  1.00 95.19           C  
ATOM   2650  O   ASN A 328      -1.789   9.448 -18.108  1.00 95.19           O  
ATOM   2651  CG  ASN A 328      -2.920   9.189 -21.500  1.00 95.19           C  
ATOM   2652  ND2 ASN A 328      -3.707   9.478 -22.529  1.00 95.19           N  
ATOM   2653  OD1 ASN A 328      -2.870   8.064 -20.996  1.00 95.19           O  
ATOM   2654  N   TYR A 329      -3.988   9.687 -18.280  1.00 96.79           N  
ATOM   2655  CA  TYR A 329      -4.252   8.818 -17.138  1.00 96.79           C  
ATOM   2656  C   TYR A 329      -3.677   7.426 -17.368  1.00 96.79           C  
ATOM   2657  CB  TYR A 329      -5.758   8.724 -16.871  1.00 96.79           C  
ATOM   2658  O   TYR A 329      -2.976   6.887 -16.509  1.00 96.79           O  
ATOM   2659  CG  TYR A 329      -6.119   7.759 -15.768  1.00 96.79           C  
ATOM   2660  CD1 TYR A 329      -6.438   6.433 -16.052  1.00 96.79           C  
ATOM   2661  CD2 TYR A 329      -6.143   8.172 -14.440  1.00 96.79           C  
ATOM   2662  CE1 TYR A 329      -6.773   5.541 -15.039  1.00 96.79           C  
ATOM   2663  CE2 TYR A 329      -6.477   7.289 -13.419  1.00 96.79           C  
ATOM   2664  OH  TYR A 329      -7.121   5.099 -12.720  1.00 96.79           O  
ATOM   2665  CZ  TYR A 329      -6.790   5.977 -13.727  1.00 96.79           C  
ATOM   2666  N   PHE A 330      -3.932   6.789 -18.490  1.00 96.52           N  
ATOM   2667  CA  PHE A 330      -3.489   5.429 -18.775  1.00 96.52           C  
ATOM   2668  C   PHE A 330      -1.968   5.342 -18.767  1.00 96.52           C  
ATOM   2669  CB  PHE A 330      -4.035   4.956 -20.126  1.00 96.52           C  
ATOM   2670  O   PHE A 330      -1.393   4.486 -18.092  1.00 96.52           O  
ATOM   2671  CG  PHE A 330      -3.626   3.554 -20.489  1.00 96.52           C  
ATOM   2672  CD1 PHE A 330      -2.509   3.324 -21.283  1.00 96.52           C  
ATOM   2673  CD2 PHE A 330      -4.359   2.465 -20.036  1.00 96.52           C  
ATOM   2674  CE1 PHE A 330      -2.128   2.028 -21.621  1.00 96.52           C  
ATOM   2675  CE2 PHE A 330      -3.985   1.167 -20.369  1.00 96.52           C  
ATOM   2676  CZ  PHE A 330      -2.870   0.950 -21.162  1.00 96.52           C  
ATOM   2677  N   ALA A 331      -1.313   6.257 -19.440  1.00 95.68           N  
ATOM   2678  CA  ALA A 331       0.134   6.210 -19.633  1.00 95.68           C  
ATOM   2679  C   ALA A 331       0.871   6.477 -18.323  1.00 95.68           C  
ATOM   2680  CB  ALA A 331       0.563   7.219 -20.696  1.00 95.68           C  
ATOM   2681  O   ALA A 331       1.919   5.882 -18.061  1.00 95.68           O  
ATOM   2682  N   GLU A 332       0.269   7.301 -17.481  1.00 97.38           N  
ATOM   2683  CA  GLU A 332       1.072   7.806 -16.371  1.00 97.38           C  
ATOM   2684  C   GLU A 332       0.561   7.276 -15.034  1.00 97.38           C  
ATOM   2685  CB  GLU A 332       1.076   9.337 -16.364  1.00 97.38           C  
ATOM   2686  O   GLU A 332       1.325   7.164 -14.073  1.00 97.38           O  
ATOM   2687  CG  GLU A 332       1.768   9.956 -17.569  1.00 97.38           C  
ATOM   2688  CD  GLU A 332       1.776  11.476 -17.541  1.00 97.38           C  
ATOM   2689  OE1 GLU A 332       2.869  12.079 -17.637  1.00 97.38           O  
ATOM   2690  OE2 GLU A 332       0.681  12.069 -17.422  1.00 97.38           O  
ATOM   2691  N   ILE A 333      -0.758   6.861 -14.986  1.00 97.93           N  
ATOM   2692  CA  ILE A 333      -1.284   6.368 -13.718  1.00 97.93           C  
ATOM   2693  C   ILE A 333      -1.598   4.879 -13.834  1.00 97.93           C  
ATOM   2694  CB  ILE A 333      -2.544   7.150 -13.286  1.00 97.93           C  
ATOM   2695  O   ILE A 333      -1.114   4.072 -13.037  1.00 97.93           O  
ATOM   2696  CG1 ILE A 333      -2.216   8.638 -13.112  1.00 97.93           C  
ATOM   2697  CG2 ILE A 333      -3.128   6.564 -11.997  1.00 97.93           C  
ATOM   2698  CD1 ILE A 333      -1.077   8.911 -12.140  1.00 97.93           C  
ATOM   2699  N   GLU A 334      -2.348   4.496 -14.878  1.00 97.37           N  
ATOM   2700  CA  GLU A 334      -2.720   3.093 -15.034  1.00 97.37           C  
ATOM   2701  C   GLU A 334      -1.492   2.220 -15.275  1.00 97.37           C  
ATOM   2702  CB  GLU A 334      -3.718   2.927 -16.183  1.00 97.37           C  
ATOM   2703  O   GLU A 334      -1.422   1.091 -14.786  1.00 97.37           O  
ATOM   2704  CG  GLU A 334      -4.149   1.486 -16.420  1.00 97.37           C  
ATOM   2705  CD  GLU A 334      -4.919   0.891 -15.252  1.00 97.37           C  
ATOM   2706  OE1 GLU A 334      -5.148  -0.340 -15.240  1.00 97.37           O  
ATOM   2707  OE2 GLU A 334      -5.298   1.662 -14.342  1.00 97.37           O  
ATOM   2708  N   GLN A 335      -0.411   2.778 -15.851  1.00 97.31           N  
ATOM   2709  CA  GLN A 335       0.769   1.991 -16.196  1.00 97.31           C  
ATOM   2710  C   GLN A 335       1.876   2.177 -15.162  1.00 97.31           C  
ATOM   2711  CB  GLN A 335       1.280   2.370 -17.586  1.00 97.31           C  
ATOM   2712  O   GLN A 335       2.943   1.569 -15.272  1.00 97.31           O  
ATOM   2713  CG  GLN A 335       0.398   1.871 -18.723  1.00 97.31           C  
ATOM   2714  CD  GLN A 335       1.024   2.085 -20.089  1.00 97.31           C  
ATOM   2715  NE2 GLN A 335       0.744   1.177 -21.017  1.00 97.31           N  
ATOM   2716  OE1 GLN A 335       1.751   3.058 -20.307  1.00 97.31           O  
ATOM   2717  N   ALA A 336       1.598   3.059 -14.155  1.00 98.15           N  
ATOM   2718  CA  ALA A 336       2.583   3.234 -13.091  1.00 98.15           C  
ATOM   2719  C   ALA A 336       2.716   1.966 -12.253  1.00 98.15           C  
ATOM   2720  CB  ALA A 336       2.204   4.418 -12.204  1.00 98.15           C  
ATOM   2721  O   ALA A 336       1.713   1.360 -11.870  1.00 98.15           O  
ATOM   2722  N   ALA A 337       3.931   1.543 -12.040  1.00 98.08           N  
ATOM   2723  CA  ALA A 337       4.228   0.337 -11.272  1.00 98.08           C  
ATOM   2724  C   ALA A 337       5.054   0.666 -10.032  1.00 98.08           C  
ATOM   2725  CB  ALA A 337       4.961  -0.681 -12.141  1.00 98.08           C  
ATOM   2726  O   ALA A 337       6.176   1.167 -10.141  1.00 98.08           O  
ATOM   2727  N   PHE A 338       4.428   0.375  -8.857  1.00 98.47           N  
ATOM   2728  CA  PHE A 338       5.090   0.597  -7.576  1.00 98.47           C  
ATOM   2729  C   PHE A 338       5.488  -0.728  -6.936  1.00 98.47           C  
ATOM   2730  CB  PHE A 338       4.179   1.384  -6.629  1.00 98.47           C  
ATOM   2731  O   PHE A 338       4.780  -1.728  -7.074  1.00 98.47           O  
ATOM   2732  CG  PHE A 338       3.697   2.692  -7.198  1.00 98.47           C  
ATOM   2733  CD1 PHE A 338       4.432   3.857  -7.018  1.00 98.47           C  
ATOM   2734  CD2 PHE A 338       2.508   2.755  -7.913  1.00 98.47           C  
ATOM   2735  CE1 PHE A 338       3.988   5.068  -7.543  1.00 98.47           C  
ATOM   2736  CE2 PHE A 338       2.058   3.962  -8.441  1.00 98.47           C  
ATOM   2737  CZ  PHE A 338       2.799   5.117  -8.254  1.00 98.47           C  
ATOM   2738  N   ALA A 339       6.689  -0.698  -6.287  1.00 98.09           N  
ATOM   2739  CA  ALA A 339       7.101  -1.905  -5.575  1.00 98.09           C  
ATOM   2740  C   ALA A 339       7.971  -1.560  -4.370  1.00 98.09           C  
ATOM   2741  CB  ALA A 339       7.847  -2.849  -6.514  1.00 98.09           C  
ATOM   2742  O   ALA A 339       8.892  -0.747  -4.474  1.00 98.09           O  
ATOM   2743  N   PRO A 340       7.652  -2.253  -3.230  1.00 97.79           N  
ATOM   2744  CA  PRO A 340       8.505  -2.018  -2.062  1.00 97.79           C  
ATOM   2745  C   PRO A 340       9.950  -2.455  -2.290  1.00 97.79           C  
ATOM   2746  CB  PRO A 340       7.845  -2.862  -0.969  1.00 97.79           C  
ATOM   2747  O   PRO A 340      10.842  -2.068  -1.531  1.00 97.79           O  
ATOM   2748  CG  PRO A 340       7.023  -3.869  -1.707  1.00 97.79           C  
ATOM   2749  CD  PRO A 340       6.561  -3.254  -2.997  1.00 97.79           C  
ATOM   2750  N   SER A 341      10.167  -3.276  -3.356  1.00 97.78           N  
ATOM   2751  CA  SER A 341      11.512  -3.756  -3.657  1.00 97.78           C  
ATOM   2752  C   SER A 341      12.307  -2.717  -4.441  1.00 97.78           C  
ATOM   2753  CB  SER A 341      11.450  -5.064  -4.446  1.00 97.78           C  
ATOM   2754  O   SER A 341      13.502  -2.898  -4.684  1.00 97.78           O  
ATOM   2755  OG  SER A 341      10.707  -4.896  -5.642  1.00 97.78           O  
ATOM   2756  N   ASN A 342      11.557  -1.674  -4.918  1.00 97.87           N  
ATOM   2757  CA  ASN A 342      12.306  -0.537  -5.442  1.00 97.87           C  
ATOM   2758  C   ASN A 342      12.951   0.275  -4.322  1.00 97.87           C  
ATOM   2759  CB  ASN A 342      11.401   0.357  -6.292  1.00 97.87           C  
ATOM   2760  O   ASN A 342      12.296   1.115  -3.703  1.00 97.87           O  
ATOM   2761  CG  ASN A 342      10.958  -0.315  -7.577  1.00 97.87           C  
ATOM   2762  ND2 ASN A 342       9.984   0.283  -8.253  1.00 97.87           N  
ATOM   2763  OD1 ASN A 342      11.486  -1.363  -7.959  1.00 97.87           O  
ATOM   2764  N   LEU A 343      14.197  -0.014  -4.014  1.00 96.34           N  
ATOM   2765  CA  LEU A 343      14.934   0.601  -2.915  1.00 96.34           C  
ATOM   2766  C   LEU A 343      16.182   1.312  -3.427  1.00 96.34           C  
ATOM   2767  CB  LEU A 343      15.323  -0.453  -1.875  1.00 96.34           C  
ATOM   2768  O   LEU A 343      16.631   1.057  -4.547  1.00 96.34           O  
ATOM   2769  CG  LEU A 343      14.173  -1.234  -1.238  1.00 96.34           C  
ATOM   2770  CD1 LEU A 343      14.709  -2.453  -0.494  1.00 96.34           C  
ATOM   2771  CD2 LEU A 343      13.372  -0.338  -0.300  1.00 96.34           C  
ATOM   2772  N   VAL A 344      16.670   2.184  -2.599  1.00 95.57           N  
ATOM   2773  CA  VAL A 344      17.935   2.863  -2.860  1.00 95.57           C  
ATOM   2774  C   VAL A 344      18.906   2.608  -1.710  1.00 95.57           C  
ATOM   2775  CB  VAL A 344      17.734   4.382  -3.060  1.00 95.57           C  
ATOM   2776  O   VAL A 344      18.497   2.178  -0.628  1.00 95.57           O  
ATOM   2777  CG1 VAL A 344      16.900   4.657  -4.310  1.00 95.57           C  
ATOM   2778  CG2 VAL A 344      17.073   4.999  -1.828  1.00 95.57           C  
ATOM   2779  N   PRO A 345      20.181   2.818  -1.992  1.00 93.72           N  
ATOM   2780  CA  PRO A 345      21.122   2.642  -0.884  1.00 93.72           C  
ATOM   2781  C   PRO A 345      20.713   3.419   0.366  1.00 93.72           C  
ATOM   2782  CB  PRO A 345      22.439   3.177  -1.452  1.00 93.72           C  
ATOM   2783  O   PRO A 345      20.306   4.580   0.271  1.00 93.72           O  
ATOM   2784  CG  PRO A 345      22.337   2.956  -2.926  1.00 93.72           C  
ATOM   2785  CD  PRO A 345      20.924   3.236  -3.354  1.00 93.72           C  
ATOM   2786  N   GLY A 346      20.820   2.706   1.575  1.00 93.51           N  
ATOM   2787  CA  GLY A 346      20.515   3.352   2.842  1.00 93.51           C  
ATOM   2788  C   GLY A 346      19.179   2.927   3.422  1.00 93.51           C  
ATOM   2789  O   GLY A 346      18.869   3.240   4.574  1.00 93.51           O  
ATOM   2790  N   VAL A 347      18.375   2.235   2.682  1.00 94.96           N  
ATOM   2791  CA  VAL A 347      17.097   1.720   3.161  1.00 94.96           C  
ATOM   2792  C   VAL A 347      16.983   0.233   2.833  1.00 94.96           C  
ATOM   2793  CB  VAL A 347      15.908   2.494   2.549  1.00 94.96           C  
ATOM   2794  O   VAL A 347      17.394  -0.204   1.756  1.00 94.96           O  
ATOM   2795  CG1 VAL A 347      15.950   2.430   1.023  1.00 94.96           C  
ATOM   2796  CG2 VAL A 347      14.584   1.939   3.073  1.00 94.96           C  
ATOM   2797  N   GLU A 348      16.414  -0.497   3.800  1.00 94.38           N  
ATOM   2798  CA  GLU A 348      16.221  -1.935   3.638  1.00 94.38           C  
ATOM   2799  C   GLU A 348      14.896  -2.386   4.246  1.00 94.38           C  
ATOM   2800  CB  GLU A 348      17.380  -2.708   4.271  1.00 94.38           C  
ATOM   2801  O   GLU A 348      14.417  -1.792   5.214  1.00 94.38           O  
ATOM   2802  CG  GLU A 348      18.734  -2.411   3.643  1.00 94.38           C  
ATOM   2803  CD  GLU A 348      19.870  -3.214   4.257  1.00 94.38           C  
ATOM   2804  OE1 GLU A 348      21.044  -2.797   4.133  1.00 94.38           O  
ATOM   2805  OE2 GLU A 348      19.583  -4.270   4.864  1.00 94.38           O  
ATOM   2806  N   PRO A 349      14.470  -3.465   3.620  1.00 96.16           N  
ATOM   2807  CA  PRO A 349      13.314  -4.055   4.298  1.00 96.16           C  
ATOM   2808  C   PRO A 349      13.673  -4.668   5.650  1.00 96.16           C  
ATOM   2809  CB  PRO A 349      12.842  -5.132   3.319  1.00 96.16           C  
ATOM   2810  O   PRO A 349      14.795  -5.145   5.838  1.00 96.16           O  
ATOM   2811  CG  PRO A 349      14.068  -5.518   2.555  1.00 96.16           C  
ATOM   2812  CD  PRO A 349      14.947  -4.308   2.422  1.00 96.16           C  
ATOM   2813  N   SER A 350      12.788  -4.608   6.609  1.00 96.14           N  
ATOM   2814  CA  SER A 350      12.938  -5.315   7.876  1.00 96.14           C  
ATOM   2815  C   SER A 350      12.583  -6.791   7.731  1.00 96.14           C  
ATOM   2816  CB  SER A 350      12.063  -4.675   8.955  1.00 96.14           C  
ATOM   2817  O   SER A 350      12.301  -7.261   6.627  1.00 96.14           O  
ATOM   2818  OG  SER A 350      10.688  -4.867   8.667  1.00 96.14           O  
ATOM   2819  N   ALA A 351      12.653  -7.517   8.823  1.00 95.12           N  
ATOM   2820  CA  ALA A 351      12.311  -8.937   8.810  1.00 95.12           C  
ATOM   2821  C   ALA A 351      10.808  -9.142   8.973  1.00 95.12           C  
ATOM   2822  CB  ALA A 351      13.068  -9.676   9.911  1.00 95.12           C  
ATOM   2823  O   ALA A 351      10.363 -10.210   9.397  1.00 95.12           O  
ATOM   2824  N   ASP A 352      10.077  -8.167   8.650  1.00 96.00           N  
ATOM   2825  CA  ASP A 352       8.620  -8.243   8.591  1.00 96.00           C  
ATOM   2826  C   ASP A 352       8.164  -9.189   7.482  1.00 96.00           C  
ATOM   2827  CB  ASP A 352       8.019  -6.852   8.376  1.00 96.00           C  
ATOM   2828  O   ASP A 352       8.344  -8.898   6.298  1.00 96.00           O  
ATOM   2829  CG  ASP A 352       6.512  -6.880   8.192  1.00 96.00           C  
ATOM   2830  OD1 ASP A 352       5.938  -7.977   8.023  1.00 96.00           O  
ATOM   2831  OD2 ASP A 352       5.893  -5.794   8.214  1.00 96.00           O  
ATOM   2832  N   PRO A 353       7.502 -10.279   7.824  1.00 96.18           N  
ATOM   2833  CA  PRO A 353       7.151 -11.274   6.807  1.00 96.18           C  
ATOM   2834  C   PRO A 353       6.195 -10.726   5.750  1.00 96.18           C  
ATOM   2835  CB  PRO A 353       6.486 -12.388   7.619  1.00 96.18           C  
ATOM   2836  O   PRO A 353       6.278 -11.107   4.580  1.00 96.18           O  
ATOM   2837  CG  PRO A 353       7.011 -12.214   9.008  1.00 96.18           C  
ATOM   2838  CD  PRO A 353       7.329 -10.761   9.219  1.00 96.18           C  
ATOM   2839  N   VAL A 354       5.268  -9.835   6.135  1.00 97.75           N  
ATOM   2840  CA  VAL A 354       4.355  -9.251   5.158  1.00 97.75           C  
ATOM   2841  C   VAL A 354       5.133  -8.358   4.194  1.00 97.75           C  
ATOM   2842  CB  VAL A 354       3.231  -8.443   5.844  1.00 97.75           C  
ATOM   2843  O   VAL A 354       4.957  -8.447   2.976  1.00 97.75           O  
ATOM   2844  CG1 VAL A 354       2.352  -7.750   4.803  1.00 97.75           C  
ATOM   2845  CG2 VAL A 354       2.390  -9.352   6.738  1.00 97.75           C  
ATOM   2846  N   LEU A 355       6.038  -7.499   4.741  1.00 98.00           N  
ATOM   2847  CA  LEU A 355       6.867  -6.661   3.881  1.00 98.00           C  
ATOM   2848  C   LEU A 355       7.721  -7.514   2.950  1.00 98.00           C  
ATOM   2849  CB  LEU A 355       7.763  -5.749   4.723  1.00 98.00           C  
ATOM   2850  O   LEU A 355       7.803  -7.241   1.750  1.00 98.00           O  
ATOM   2851  CG  LEU A 355       8.755  -4.875   3.953  1.00 98.00           C  
ATOM   2852  CD1 LEU A 355       8.020  -4.008   2.937  1.00 98.00           C  
ATOM   2853  CD2 LEU A 355       9.564  -4.012   4.915  1.00 98.00           C  
ATOM   2854  N   GLN A 356       8.322  -8.549   3.450  1.00 97.21           N  
ATOM   2855  CA  GLN A 356       9.185  -9.406   2.644  1.00 97.21           C  
ATOM   2856  C   GLN A 356       8.397 -10.087   1.529  1.00 97.21           C  
ATOM   2857  CB  GLN A 356       9.869 -10.457   3.521  1.00 97.21           C  
ATOM   2858  O   GLN A 356       8.897 -10.242   0.413  1.00 97.21           O  
ATOM   2859  CG  GLN A 356      10.975  -9.895   4.404  1.00 97.21           C  
ATOM   2860  CD  GLN A 356      11.800 -10.979   5.071  1.00 97.21           C  
ATOM   2861  NE2 GLN A 356      13.055 -10.666   5.376  1.00 97.21           N  
ATOM   2862  OE1 GLN A 356      11.314 -12.089   5.311  1.00 97.21           O  
ATOM   2863  N   SER A 357       7.187 -10.502   1.812  1.00 97.68           N  
ATOM   2864  CA  SER A 357       6.351 -11.111   0.784  1.00 97.68           C  
ATOM   2865  C   SER A 357       5.983 -10.103  -0.300  1.00 97.68           C  
ATOM   2866  CB  SER A 357       5.079 -11.693   1.402  1.00 97.68           C  
ATOM   2867  O   SER A 357       5.938 -10.444  -1.483  1.00 97.68           O  
ATOM   2868  OG  SER A 357       5.395 -12.695   2.354  1.00 97.68           O  
ATOM   2869  N   ARG A 358       5.843  -8.879   0.109  1.00 97.51           N  
ATOM   2870  CA  ARG A 358       5.480  -7.787  -0.789  1.00 97.51           C  
ATOM   2871  C   ARG A 358       6.611  -7.483  -1.766  1.00 97.51           C  
ATOM   2872  CB  ARG A 358       5.124  -6.531   0.008  1.00 97.51           C  
ATOM   2873  O   ARG A 358       6.366  -7.014  -2.879  1.00 97.51           O  
ATOM   2874  CG  ARG A 358       3.843  -6.656   0.816  1.00 97.51           C  
ATOM   2875  CD  ARG A 358       3.546  -5.388   1.604  1.00 97.51           C  
ATOM   2876  NE  ARG A 358       3.194  -4.277   0.725  1.00 97.51           N  
ATOM   2877  NH1 ARG A 358       3.636  -2.631   2.285  1.00 97.51           N  
ATOM   2878  NH2 ARG A 358       2.902  -2.062   0.189  1.00 97.51           N  
ATOM   2879  CZ  ARG A 358       3.245  -2.993   1.068  1.00 97.51           C  
ATOM   2880  N   LEU A 359       7.862  -7.789  -1.338  1.00 97.82           N  
ATOM   2881  CA  LEU A 359       9.017  -7.511  -2.184  1.00 97.82           C  
ATOM   2882  C   LEU A 359       8.919  -8.270  -3.503  1.00 97.82           C  
ATOM   2883  CB  LEU A 359      10.314  -7.886  -1.461  1.00 97.82           C  
ATOM   2884  O   LEU A 359       9.406  -7.799  -4.533  1.00 97.82           O  
ATOM   2885  CG  LEU A 359      10.611  -7.129  -0.166  1.00 97.82           C  
ATOM   2886  CD1 LEU A 359      11.888  -7.659   0.477  1.00 97.82           C  
ATOM   2887  CD2 LEU A 359      10.723  -5.632  -0.435  1.00 97.82           C  
ATOM   2888  N   PHE A 360       8.253  -9.405  -3.468  1.00 97.81           N  
ATOM   2889  CA  PHE A 360       8.090 -10.225  -4.662  1.00 97.81           C  
ATOM   2890  C   PHE A 360       6.749  -9.948  -5.331  1.00 97.81           C  
ATOM   2891  CB  PHE A 360       8.206 -11.712  -4.314  1.00 97.81           C  
ATOM   2892  O   PHE A 360       6.683  -9.767  -6.549  1.00 97.81           O  
ATOM   2893  CG  PHE A 360       7.771 -12.631  -5.424  1.00 97.81           C  
ATOM   2894  CD1 PHE A 360       6.547 -13.285  -5.363  1.00 97.81           C  
ATOM   2895  CD2 PHE A 360       8.586 -12.840  -6.528  1.00 97.81           C  
ATOM   2896  CE1 PHE A 360       6.141 -14.136  -6.389  1.00 97.81           C  
ATOM   2897  CE2 PHE A 360       8.188 -13.689  -7.557  1.00 97.81           C  
ATOM   2898  CZ  PHE A 360       6.965 -14.337  -7.485  1.00 97.81           C  
ATOM   2899  N   SER A 361       5.698  -9.951  -4.613  1.00 97.46           N  
ATOM   2900  CA  SER A 361       4.324  -9.968  -5.104  1.00 97.46           C  
ATOM   2901  C   SER A 361       4.054  -8.788  -6.031  1.00 97.46           C  
ATOM   2902  CB  SER A 361       3.336  -9.946  -3.937  1.00 97.46           C  
ATOM   2903  O   SER A 361       3.456  -8.952  -7.097  1.00 97.46           O  
ATOM   2904  OG  SER A 361       2.000 -10.003  -4.408  1.00 97.46           O  
ATOM   2905  N   TYR A 362       4.507  -7.561  -5.711  1.00 97.30           N  
ATOM   2906  CA  TYR A 362       4.192  -6.360  -6.475  1.00 97.30           C  
ATOM   2907  C   TYR A 362       4.835  -6.409  -7.857  1.00 97.30           C  
ATOM   2908  CB  TYR A 362       4.660  -5.108  -5.726  1.00 97.30           C  
ATOM   2909  O   TYR A 362       4.154  -6.238  -8.871  1.00 97.30           O  
ATOM   2910  CG  TYR A 362       3.681  -4.624  -4.683  1.00 97.30           C  
ATOM   2911  CD1 TYR A 362       3.056  -3.386  -4.808  1.00 97.30           C  
ATOM   2912  CD2 TYR A 362       3.381  -5.404  -3.571  1.00 97.30           C  
ATOM   2913  CE1 TYR A 362       2.156  -2.935  -3.849  1.00 97.30           C  
ATOM   2914  CE2 TYR A 362       2.482  -4.963  -2.606  1.00 97.30           C  
ATOM   2915  OH  TYR A 362       0.985  -3.288  -1.800  1.00 97.30           O  
ATOM   2916  CZ  TYR A 362       1.875  -3.729  -2.753  1.00 97.30           C  
ATOM   2917  N   THR A 363       6.143  -6.647  -7.843  1.00 96.68           N  
ATOM   2918  CA  THR A 363       6.840  -6.661  -9.124  1.00 96.68           C  
ATOM   2919  C   THR A 363       6.303  -7.774 -10.019  1.00 96.68           C  
ATOM   2920  CB  THR A 363       8.357  -6.840  -8.931  1.00 96.68           C  
ATOM   2921  O   THR A 363       6.196  -7.602 -11.235  1.00 96.68           O  
ATOM   2922  CG2 THR A 363       8.979  -5.609  -8.282  1.00 96.68           C  
ATOM   2923  OG1 THR A 363       8.596  -7.980  -8.096  1.00 96.68           O  
ATOM   2924  N   ASP A 364       5.959  -8.867  -9.416  1.00 97.71           N  
ATOM   2925  CA  ASP A 364       5.393  -9.961 -10.199  1.00 97.71           C  
ATOM   2926  C   ASP A 364       4.074  -9.547 -10.847  1.00 97.71           C  
ATOM   2927  CB  ASP A 364       5.183 -11.196  -9.321  1.00 97.71           C  
ATOM   2928  O   ASP A 364       3.810  -9.889 -12.002  1.00 97.71           O  
ATOM   2929  CG  ASP A 364       4.744 -12.417 -10.110  1.00 97.71           C  
ATOM   2930  OD1 ASP A 364       5.470 -12.839 -11.036  1.00 97.71           O  
ATOM   2931  OD2 ASP A 364       3.660 -12.960  -9.806  1.00 97.71           O  
ATOM   2932  N   THR A 365       3.209  -8.899 -10.135  1.00 97.24           N  
ATOM   2933  CA  THR A 365       1.953  -8.408 -10.690  1.00 97.24           C  
ATOM   2934  C   THR A 365       2.212  -7.461 -11.859  1.00 97.24           C  
ATOM   2935  CB  THR A 365       1.112  -7.689  -9.620  1.00 97.24           C  
ATOM   2936  O   THR A 365       1.512  -7.511 -12.872  1.00 97.24           O  
ATOM   2937  CG2 THR A 365      -0.157  -7.097 -10.223  1.00 97.24           C  
ATOM   2938  OG1 THR A 365       0.750  -8.624  -8.596  1.00 97.24           O  
ATOM   2939  N   HIS A 366       3.193  -6.618 -11.767  1.00 97.32           N  
ATOM   2940  CA  HIS A 366       3.503  -5.695 -12.853  1.00 97.32           C  
ATOM   2941  C   HIS A 366       3.991  -6.442 -14.090  1.00 97.32           C  
ATOM   2942  CB  HIS A 366       4.554  -4.676 -12.408  1.00 97.32           C  
ATOM   2943  O   HIS A 366       3.653  -6.073 -15.217  1.00 97.32           O  
ATOM   2944  CG  HIS A 366       4.130  -3.850 -11.235  1.00 97.32           C  
ATOM   2945  CD2 HIS A 366       4.792  -3.502 -10.107  1.00 97.32           C  
ATOM   2946  ND1 HIS A 366       2.878  -3.281 -11.139  1.00 97.32           N  
ATOM   2947  CE1 HIS A 366       2.790  -2.615 -10.000  1.00 97.32           C  
ATOM   2948  NE2 HIS A 366       3.938  -2.733  -9.355  1.00 97.32           N  
ATOM   2949  N   ARG A 367       4.788  -7.488 -13.898  1.00 96.34           N  
ATOM   2950  CA  ARG A 367       5.207  -8.319 -15.022  1.00 96.34           C  
ATOM   2951  C   ARG A 367       4.002  -8.933 -15.727  1.00 96.34           C  
ATOM   2952  CB  ARG A 367       6.157  -9.422 -14.552  1.00 96.34           C  
ATOM   2953  O   ARG A 367       3.979  -9.034 -16.955  1.00 96.34           O  
ATOM   2954  CG  ARG A 367       7.532  -8.917 -14.143  1.00 96.34           C  
ATOM   2955  CD  ARG A 367       8.427 -10.049 -13.657  1.00 96.34           C  
ATOM   2956  NE  ARG A 367       9.717  -9.552 -13.187  1.00 96.34           N  
ATOM   2957  NH1 ARG A 367       9.153  -9.600 -10.948  1.00 96.34           N  
ATOM   2958  NH2 ARG A 367      11.236  -8.895 -11.595  1.00 96.34           N  
ATOM   2959  CZ  ARG A 367      10.032  -9.350 -11.911  1.00 96.34           C  
ATOM   2960  N   HIS A 368       3.018  -9.284 -14.921  1.00 97.12           N  
ATOM   2961  CA  HIS A 368       1.810  -9.890 -15.468  1.00 97.12           C  
ATOM   2962  C   HIS A 368       0.977  -8.866 -16.233  1.00 97.12           C  
ATOM   2963  CB  HIS A 368       0.973 -10.519 -14.352  1.00 97.12           C  
ATOM   2964  O   HIS A 368       0.504  -9.145 -17.336  1.00 97.12           O  
ATOM   2965  CG  HIS A 368      -0.356 -11.026 -14.812  1.00 97.12           C  
ATOM   2966  CD2 HIS A 368      -1.614 -10.669 -14.462  1.00 97.12           C  
ATOM   2967  ND1 HIS A 368      -0.486 -12.030 -15.748  1.00 97.12           N  
ATOM   2968  CE1 HIS A 368      -1.771 -12.268 -15.954  1.00 97.12           C  
ATOM   2969  NE2 HIS A 368      -2.476 -11.456 -15.186  1.00 97.12           N  
ATOM   2970  N   ARG A 369       0.935  -7.684 -15.713  1.00 96.99           N  
ATOM   2971  CA  ARG A 369       0.030  -6.687 -16.276  1.00 96.99           C  
ATOM   2972  C   ARG A 369       0.693  -5.930 -17.422  1.00 96.99           C  
ATOM   2973  CB  ARG A 369      -0.427  -5.705 -15.195  1.00 96.99           C  
ATOM   2974  O   ARG A 369       0.061  -5.669 -18.448  1.00 96.99           O  
ATOM   2975  CG  ARG A 369      -1.403  -6.301 -14.194  1.00 96.99           C  
ATOM   2976  CD  ARG A 369      -1.815  -5.287 -13.135  1.00 96.99           C  
ATOM   2977  NE  ARG A 369      -2.476  -4.128 -13.728  1.00 96.99           N  
ATOM   2978  NH1 ARG A 369      -2.891  -3.076 -11.713  1.00 96.99           N  
ATOM   2979  NH2 ARG A 369      -3.554  -2.100 -13.679  1.00 96.99           N  
ATOM   2980  CZ  ARG A 369      -2.972  -3.104 -13.039  1.00 96.99           C  
ATOM   2981  N   LEU A 370       1.893  -5.589 -17.242  1.00 96.58           N  
ATOM   2982  CA  LEU A 370       2.539  -4.618 -18.118  1.00 96.58           C  
ATOM   2983  C   LEU A 370       3.594  -5.291 -18.990  1.00 96.58           C  
ATOM   2984  CB  LEU A 370       3.179  -3.497 -17.295  1.00 96.58           C  
ATOM   2985  O   LEU A 370       4.022  -4.727 -19.999  1.00 96.58           O  
ATOM   2986  CG  LEU A 370       2.238  -2.695 -16.395  1.00 96.58           C  
ATOM   2987  CD1 LEU A 370       3.028  -1.682 -15.571  1.00 96.58           C  
ATOM   2988  CD2 LEU A 370       1.167  -1.997 -17.226  1.00 96.58           C  
ATOM   2989  N   GLY A 371       3.998  -6.498 -18.639  1.00 95.61           N  
ATOM   2990  CA  GLY A 371       5.010  -7.220 -19.394  1.00 95.61           C  
ATOM   2991  C   GLY A 371       6.382  -7.175 -18.748  1.00 95.61           C  
ATOM   2992  O   GLY A 371       6.590  -6.454 -17.770  1.00 95.61           O  
ATOM   2993  N   GLY A 372       7.378  -7.998 -19.293  1.00 94.21           N  
ATOM   2994  CA  GLY A 372       8.704  -8.182 -18.727  1.00 94.21           C  
ATOM   2995  C   GLY A 372       9.565  -6.936 -18.805  1.00 94.21           C  
ATOM   2996  O   GLY A 372      10.538  -6.799 -18.061  1.00 94.21           O  
ATOM   2997  N   ASN A 373       9.174  -5.961 -19.622  1.00 95.15           N  
ATOM   2998  CA  ASN A 373       9.968  -4.749 -19.793  1.00 95.15           C  
ATOM   2999  C   ASN A 373       9.226  -3.516 -19.286  1.00 95.15           C  
ATOM   3000  CB  ASN A 373      10.360  -4.566 -21.261  1.00 95.15           C  
ATOM   3001  O   ASN A 373       9.384  -2.423 -19.832  1.00 95.15           O  
ATOM   3002  CG  ASN A 373      11.483  -5.492 -21.686  1.00 95.15           C  
ATOM   3003  ND2 ASN A 373      11.369  -6.053 -22.883  1.00 95.15           N  
ATOM   3004  OD1 ASN A 373      12.446  -5.701 -20.942  1.00 95.15           O  
ATOM   3005  N   PHE A 374       8.351  -3.643 -18.308  1.00 95.54           N  
ATOM   3006  CA  PHE A 374       7.519  -2.548 -17.822  1.00 95.54           C  
ATOM   3007  C   PHE A 374       8.380  -1.402 -17.304  1.00 95.54           C  
ATOM   3008  CB  PHE A 374       6.576  -3.036 -16.719  1.00 95.54           C  
ATOM   3009  O   PHE A 374       7.913  -0.267 -17.197  1.00 95.54           O  
ATOM   3010  CG  PHE A 374       7.281  -3.447 -15.454  1.00 95.54           C  
ATOM   3011  CD1 PHE A 374       7.641  -4.772 -15.241  1.00 95.54           C  
ATOM   3012  CD2 PHE A 374       7.585  -2.506 -14.479  1.00 95.54           C  
ATOM   3013  CE1 PHE A 374       8.295  -5.154 -14.072  1.00 95.54           C  
ATOM   3014  CE2 PHE A 374       8.238  -2.881 -13.308  1.00 95.54           C  
ATOM   3015  CZ  PHE A 374       8.591  -4.205 -13.106  1.00 95.54           C  
ATOM   3016  N   HIS A 375       9.628  -1.643 -16.904  1.00 93.51           N  
ATOM   3017  CA  HIS A 375      10.526  -0.605 -16.412  1.00 93.51           C  
ATOM   3018  C   HIS A 375      10.908   0.366 -17.525  1.00 93.51           C  
ATOM   3019  CB  HIS A 375      11.784  -1.227 -15.804  1.00 93.51           C  
ATOM   3020  O   HIS A 375      11.443   1.444 -17.258  1.00 93.51           O  
ATOM   3021  CG  HIS A 375      12.539  -2.103 -16.753  1.00 93.51           C  
ATOM   3022  CD2 HIS A 375      13.676  -1.883 -17.454  1.00 93.51           C  
ATOM   3023  ND1 HIS A 375      12.129  -3.379 -17.074  1.00 93.51           N  
ATOM   3024  CE1 HIS A 375      12.986  -3.908 -17.932  1.00 93.51           C  
ATOM   3025  NE2 HIS A 375      13.934  -3.020 -18.179  1.00 93.51           N  
ATOM   3026  N   GLN A 376      10.632   0.050 -18.778  1.00 93.56           N  
ATOM   3027  CA  GLN A 376      10.911   0.921 -19.915  1.00 93.56           C  
ATOM   3028  C   GLN A 376       9.791   1.936 -20.119  1.00 93.56           C  
ATOM   3029  CB  GLN A 376      11.109   0.095 -21.188  1.00 93.56           C  
ATOM   3030  O   GLN A 376       9.965   2.926 -20.833  1.00 93.56           O  
ATOM   3031  CG  GLN A 376      12.308  -0.842 -21.133  1.00 93.56           C  
ATOM   3032  CD  GLN A 376      12.453  -1.682 -22.388  1.00 93.56           C  
ATOM   3033  NE2 GLN A 376      13.235  -2.753 -22.296  1.00 93.56           N  
ATOM   3034  OE1 GLN A 376      11.868  -1.373 -23.430  1.00 93.56           O  
ATOM   3035  N   ILE A 377       8.619   1.582 -19.596  1.00 95.09           N  
ATOM   3036  CA  ILE A 377       7.534   2.555 -19.644  1.00 95.09           C  
ATOM   3037  C   ILE A 377       7.967   3.846 -18.954  1.00 95.09           C  
ATOM   3038  CB  ILE A 377       6.249   2.002 -18.987  1.00 95.09           C  
ATOM   3039  O   ILE A 377       8.437   3.821 -17.814  1.00 95.09           O  
ATOM   3040  CG1 ILE A 377       5.772   0.744 -19.722  1.00 95.09           C  
ATOM   3041  CG2 ILE A 377       5.152   3.070 -18.961  1.00 95.09           C  
ATOM   3042  CD1 ILE A 377       4.655  -0.005 -19.008  1.00 95.09           C  
ATOM   3043  N   PRO A 378       7.803   4.998 -19.625  1.00 94.65           N  
ATOM   3044  CA  PRO A 378       8.366   6.271 -19.170  1.00 94.65           C  
ATOM   3045  C   PRO A 378       8.063   6.559 -17.701  1.00 94.65           C  
ATOM   3046  CB  PRO A 378       7.690   7.301 -20.079  1.00 94.65           C  
ATOM   3047  O   PRO A 378       8.947   6.996 -16.959  1.00 94.65           O  
ATOM   3048  CG  PRO A 378       7.504   6.596 -21.383  1.00 94.65           C  
ATOM   3049  CD  PRO A 378       7.120   5.171 -21.104  1.00 94.65           C  
ATOM   3050  N   VAL A 379       6.904   6.294 -17.253  1.00 96.69           N  
ATOM   3051  CA  VAL A 379       6.541   6.630 -15.880  1.00 96.69           C  
ATOM   3052  C   VAL A 379       7.297   5.726 -14.909  1.00 96.69           C  
ATOM   3053  CB  VAL A 379       5.018   6.504 -15.649  1.00 96.69           C  
ATOM   3054  O   VAL A 379       7.439   6.054 -13.729  1.00 96.69           O  
ATOM   3055  CG1 VAL A 379       4.577   5.044 -15.736  1.00 96.69           C  
ATOM   3056  CG2 VAL A 379       4.633   7.101 -14.296  1.00 96.69           C  
ATOM   3057  N   ASN A 380       7.893   4.586 -15.330  1.00 97.57           N  
ATOM   3058  CA  ASN A 380       8.541   3.626 -14.442  1.00 97.57           C  
ATOM   3059  C   ASN A 380      10.059   3.650 -14.604  1.00 97.57           C  
ATOM   3060  CB  ASN A 380       8.003   2.216 -14.691  1.00 97.57           C  
ATOM   3061  O   ASN A 380      10.775   2.961 -13.875  1.00 97.57           O  
ATOM   3062  CG  ASN A 380       6.518   2.099 -14.405  1.00 97.57           C  
ATOM   3063  ND2 ASN A 380       5.798   1.410 -15.283  1.00 97.57           N  
ATOM   3064  OD1 ASN A 380       6.023   2.624 -13.405  1.00 97.57           O  
ATOM   3065  N   THR A 381      10.553   4.469 -15.517  1.00 95.65           N  
ATOM   3066  CA  THR A 381      11.971   4.490 -15.857  1.00 95.65           C  
ATOM   3067  C   THR A 381      12.770   5.246 -14.799  1.00 95.65           C  
ATOM   3068  CB  THR A 381      12.205   5.132 -17.237  1.00 95.65           C  
ATOM   3069  O   THR A 381      12.459   6.397 -14.484  1.00 95.65           O  
ATOM   3070  CG2 THR A 381      13.684   5.111 -17.610  1.00 95.65           C  
ATOM   3071  OG1 THR A 381      11.464   4.407 -18.226  1.00 95.65           O  
ATOM   3072  N   PRO A 382      13.770   4.499 -14.288  1.00 95.58           N  
ATOM   3073  CA  PRO A 382      14.666   5.263 -13.416  1.00 95.58           C  
ATOM   3074  C   PRO A 382      15.430   6.353 -14.165  1.00 95.58           C  
ATOM   3075  CB  PRO A 382      15.624   4.198 -12.875  1.00 95.58           C  
ATOM   3076  O   PRO A 382      15.541   6.302 -15.392  1.00 95.58           O  
ATOM   3077  CG  PRO A 382      15.600   3.108 -13.898  1.00 95.58           C  
ATOM   3078  CD  PRO A 382      14.249   3.097 -14.552  1.00 95.58           C  
ATOM   3079  N   LEU A 383      15.950   7.375 -13.415  1.00 94.88           N  
ATOM   3080  CA  LEU A 383      16.706   8.458 -14.034  1.00 94.88           C  
ATOM   3081  C   LEU A 383      17.989   7.931 -14.668  1.00 94.88           C  
ATOM   3082  CB  LEU A 383      17.039   9.539 -13.002  1.00 94.88           C  
ATOM   3083  O   LEU A 383      18.405   8.409 -15.726  1.00 94.88           O  
ATOM   3084  CG  LEU A 383      15.850  10.284 -12.394  1.00 94.88           C  
ATOM   3085  CD1 LEU A 383      16.332  11.299 -11.363  1.00 94.88           C  
ATOM   3086  CD2 LEU A 383      15.034  10.970 -13.485  1.00 94.88           C  
ATOM   3087  N   ARG A 384      18.578   6.964 -14.022  1.00 89.40           N  
ATOM   3088  CA  ARG A 384      19.812   6.336 -14.481  1.00 89.40           C  
ATOM   3089  C   ARG A 384      19.823   4.846 -14.157  1.00 89.40           C  
ATOM   3090  CB  ARG A 384      21.029   7.018 -13.852  1.00 89.40           C  
ATOM   3091  O   ARG A 384      19.518   4.449 -13.030  1.00 89.40           O  
ATOM   3092  CG  ARG A 384      21.096   8.515 -14.106  1.00 89.40           C  
ATOM   3093  CD  ARG A 384      22.292   9.152 -13.412  1.00 89.40           C  
ATOM   3094  NE  ARG A 384      22.304  10.602 -13.581  1.00 89.40           N  
ATOM   3095  NH1 ARG A 384      24.450  10.886 -12.775  1.00 89.40           N  
ATOM   3096  NH2 ARG A 384      23.232  12.700 -13.469  1.00 89.40           N  
ATOM   3097  CZ  ARG A 384      23.329  11.393 -13.274  1.00 89.40           C  
ATOM   3098  N   SER A 385      20.075   4.090 -15.143  1.00 90.37           N  
ATOM   3099  CA  SER A 385      20.204   2.651 -14.934  1.00 90.37           C  
ATOM   3100  C   SER A 385      21.064   2.010 -16.018  1.00 90.37           C  
ATOM   3101  CB  SER A 385      18.827   1.988 -14.905  1.00 90.37           C  
ATOM   3102  O   SER A 385      20.946   2.355 -17.196  1.00 90.37           O  
ATOM   3103  OG  SER A 385      18.948   0.583 -14.759  1.00 90.37           O  
ATOM   3104  N   PHE A 386      22.034   1.226 -15.554  1.00 91.39           N  
ATOM   3105  CA  PHE A 386      22.849   0.449 -16.481  1.00 91.39           C  
ATOM   3106  C   PHE A 386      23.057  -0.968 -15.961  1.00 91.39           C  
ATOM   3107  CB  PHE A 386      24.203   1.129 -16.708  1.00 91.39           C  
ATOM   3108  O   PHE A 386      23.703  -1.169 -14.930  1.00 91.39           O  
ATOM   3109  CG  PHE A 386      25.068   0.435 -17.725  1.00 91.39           C  
ATOM   3110  CD1 PHE A 386      26.146  -0.346 -17.325  1.00 91.39           C  
ATOM   3111  CD2 PHE A 386      24.803   0.563 -19.082  1.00 91.39           C  
ATOM   3112  CE1 PHE A 386      26.948  -0.990 -18.265  1.00 91.39           C  
ATOM   3113  CE2 PHE A 386      25.600  -0.078 -20.027  1.00 91.39           C  
ATOM   3114  CZ  PHE A 386      26.672  -0.852 -19.616  1.00 91.39           C  
ATOM   3115  N   ASN A 387      22.424  -1.877 -16.696  1.00 91.79           N  
ATOM   3116  CA  ASN A 387      22.552  -3.309 -16.448  1.00 91.79           C  
ATOM   3117  C   ASN A 387      22.660  -4.095 -17.752  1.00 91.79           C  
ATOM   3118  CB  ASN A 387      21.373  -3.818 -15.617  1.00 91.79           C  
ATOM   3119  O   ASN A 387      21.647  -4.398 -18.385  1.00 91.79           O  
ATOM   3120  CG  ASN A 387      21.549  -5.256 -15.173  1.00 91.79           C  
ATOM   3121  ND2 ASN A 387      20.760  -5.675 -14.191  1.00 91.79           N  
ATOM   3122  OD1 ASN A 387      22.389  -5.985 -15.707  1.00 91.79           O  
ATOM   3123  N   PRO A 388      23.994  -4.433 -18.128  1.00 91.13           N  
ATOM   3124  CA  PRO A 388      24.231  -4.984 -19.464  1.00 91.13           C  
ATOM   3125  C   PRO A 388      23.687  -6.403 -19.623  1.00 91.13           C  
ATOM   3126  CB  PRO A 388      25.757  -4.967 -19.588  1.00 91.13           C  
ATOM   3127  O   PRO A 388      23.536  -6.888 -20.747  1.00 91.13           O  
ATOM   3128  CG  PRO A 388      26.254  -4.982 -18.178  1.00 91.13           C  
ATOM   3129  CD  PRO A 388      25.279  -4.228 -17.320  1.00 91.13           C  
ATOM   3130  N   ILE A 389      23.218  -7.027 -18.533  1.00 90.67           N  
ATOM   3131  CA  ILE A 389      22.747  -8.402 -18.662  1.00 90.67           C  
ATOM   3132  C   ILE A 389      21.235  -8.413 -18.872  1.00 90.67           C  
ATOM   3133  CB  ILE A 389      23.123  -9.247 -17.423  1.00 90.67           C  
ATOM   3134  O   ILE A 389      20.655  -9.450 -19.201  1.00 90.67           O  
ATOM   3135  CG1 ILE A 389      22.569  -8.600 -16.149  1.00 90.67           C  
ATOM   3136  CG2 ILE A 389      24.641  -9.426 -17.332  1.00 90.67           C  
ATOM   3137  CD1 ILE A 389      22.765  -9.439 -14.893  1.00 90.67           C  
ATOM   3138  N   VAL A 390      20.572  -7.308 -18.625  1.00 91.19           N  
ATOM   3139  CA  VAL A 390      19.134  -7.185 -18.841  1.00 91.19           C  
ATOM   3140  C   VAL A 390      18.866  -6.663 -20.251  1.00 91.19           C  
ATOM   3141  CB  VAL A 390      18.480  -6.254 -17.796  1.00 91.19           C  
ATOM   3142  O   VAL A 390      19.004  -5.466 -20.514  1.00 91.19           O  
ATOM   3143  CG1 VAL A 390      16.981  -6.116 -18.058  1.00 91.19           C  
ATOM   3144  CG2 VAL A 390      18.732  -6.779 -16.383  1.00 91.19           C  
ATOM   3145  N   ARG A 391      18.657  -7.595 -21.280  1.00 91.39           N  
ATOM   3146  CA  ARG A 391      18.417  -7.295 -22.688  1.00 91.39           C  
ATOM   3147  C   ARG A 391      17.192  -8.041 -23.206  1.00 91.39           C  
ATOM   3148  CB  ARG A 391      19.643  -7.653 -23.531  1.00 91.39           C  
ATOM   3149  O   ARG A 391      16.766  -9.034 -22.612  1.00 91.39           O  
ATOM   3150  CG  ARG A 391      20.870  -6.810 -23.222  1.00 91.39           C  
ATOM   3151  CD  ARG A 391      21.945  -6.965 -24.289  1.00 91.39           C  
ATOM   3152  NE  ARG A 391      22.594  -5.693 -24.590  1.00 91.39           N  
ATOM   3153  NH1 ARG A 391      22.337  -5.866 -26.879  1.00 91.39           N  
ATOM   3154  NH2 ARG A 391      23.369  -4.031 -25.973  1.00 91.39           N  
ATOM   3155  CZ  ARG A 391      22.765  -5.200 -25.813  1.00 91.39           C  
ATOM   3156  N   ASP A 392      16.651  -7.467 -24.299  1.00 92.45           N  
ATOM   3157  CA  ASP A 392      15.578  -8.108 -25.052  1.00 92.45           C  
ATOM   3158  C   ASP A 392      14.318  -8.248 -24.201  1.00 92.45           C  
ATOM   3159  CB  ASP A 392      16.024  -9.481 -25.561  1.00 92.45           C  
ATOM   3160  O   ASP A 392      14.030  -7.391 -23.363  1.00 92.45           O  
ATOM   3161  CG  ASP A 392      17.243  -9.411 -26.463  1.00 92.45           C  
ATOM   3162  OD1 ASP A 392      17.423  -8.394 -27.168  1.00 92.45           O  
ATOM   3163  OD2 ASP A 392      18.030 -10.382 -26.471  1.00 92.45           O  
ATOM   3164  N   GLY A 393      13.388  -9.262 -24.630  1.00 91.45           N  
ATOM   3165  CA  GLY A 393      12.092  -9.440 -23.996  1.00 91.45           C  
ATOM   3166  C   GLY A 393      10.951  -8.834 -24.790  1.00 91.45           C  
ATOM   3167  O   GLY A 393      11.175  -8.008 -25.678  1.00 91.45           O  
ATOM   3168  N   GLN A 394       9.811  -9.292 -24.520  1.00 91.61           N  
ATOM   3169  CA  GLN A 394       8.621  -8.828 -25.226  1.00 91.61           C  
ATOM   3170  C   GLN A 394       8.490  -7.310 -25.142  1.00 91.61           C  
ATOM   3171  CB  GLN A 394       7.366  -9.495 -24.661  1.00 91.61           C  
ATOM   3172  O   GLN A 394       8.644  -6.726 -24.067  1.00 91.61           O  
ATOM   3173  CG  GLN A 394       6.106  -9.219 -25.470  1.00 91.61           C  
ATOM   3174  CD  GLN A 394       4.909 -10.011 -24.980  1.00 91.61           C  
ATOM   3175  NE2 GLN A 394       3.797  -9.912 -25.701  1.00 91.61           N  
ATOM   3176  OE1 GLN A 394       4.982 -10.707 -23.962  1.00 91.61           O  
ATOM   3177  N   MET A 395       8.335  -6.744 -26.381  1.00 90.06           N  
ATOM   3178  CA  MET A 395       8.085  -5.314 -26.536  1.00 90.06           C  
ATOM   3179  C   MET A 395       9.251  -4.496 -25.992  1.00 90.06           C  
ATOM   3180  CB  MET A 395       6.790  -4.914 -25.827  1.00 90.06           C  
ATOM   3181  O   MET A 395       9.045  -3.482 -25.322  1.00 90.06           O  
ATOM   3182  CG  MET A 395       5.553  -5.611 -26.370  1.00 90.06           C  
ATOM   3183  SD  MET A 395       5.206  -5.169 -28.116  1.00 90.06           S  
ATOM   3184  CE  MET A 395       4.493  -3.516 -27.892  1.00 90.06           C  
ATOM   3185  N   ASN A 396      10.464  -4.904 -26.140  1.00 91.00           N  
ATOM   3186  CA  ASN A 396      11.631  -4.066 -25.889  1.00 91.00           C  
ATOM   3187  C   ASN A 396      11.684  -2.877 -26.844  1.00 91.00           C  
ATOM   3188  CB  ASN A 396      12.916  -4.890 -25.995  1.00 91.00           C  
ATOM   3189  O   ASN A 396      11.777  -3.056 -28.060  1.00 91.00           O  
ATOM   3190  CG  ASN A 396      14.141  -4.123 -25.535  1.00 91.00           C  
ATOM   3191  ND2 ASN A 396      14.704  -4.529 -24.404  1.00 91.00           N  
ATOM   3192  OD1 ASN A 396      14.576  -3.173 -26.191  1.00 91.00           O  
ATOM   3193  N   VAL A 397      11.738  -1.545 -26.300  1.00 89.45           N  
ATOM   3194  CA  VAL A 397      11.513  -0.413 -27.193  1.00 89.45           C  
ATOM   3195  C   VAL A 397      12.581   0.653 -26.955  1.00 89.45           C  
ATOM   3196  CB  VAL A 397      10.104   0.192 -26.999  1.00 89.45           C  
ATOM   3197  O   VAL A 397      12.547   1.722 -27.569  1.00 89.45           O  
ATOM   3198  CG1 VAL A 397       9.027  -0.792 -27.453  1.00 89.45           C  
ATOM   3199  CG2 VAL A 397       9.890   0.587 -25.539  1.00 89.45           C  
ATOM   3200  N   ASN A 398      13.638   0.448 -26.034  1.00 85.04           N  
ATOM   3201  CA  ASN A 398      14.557   1.529 -25.693  1.00 85.04           C  
ATOM   3202  C   ASN A 398      15.958   1.267 -26.240  1.00 85.04           C  
ATOM   3203  CB  ASN A 398      14.608   1.733 -24.178  1.00 85.04           C  
ATOM   3204  O   ASN A 398      16.952   1.641 -25.615  1.00 85.04           O  
ATOM   3205  CG  ASN A 398      15.106   0.507 -23.439  1.00 85.04           C  
ATOM   3206  ND2 ASN A 398      15.195   0.605 -22.118  1.00 85.04           N  
ATOM   3207  OD1 ASN A 398      15.410  -0.520 -24.052  1.00 85.04           O  
ATOM   3208  N   GLY A 399      16.126   0.642 -27.456  1.00 88.29           N  
ATOM   3209  CA  GLY A 399      17.437   0.502 -28.069  1.00 88.29           C  
ATOM   3210  C   GLY A 399      18.197  -0.716 -27.580  1.00 88.29           C  
ATOM   3211  O   GLY A 399      19.215  -1.095 -28.164  1.00 88.29           O  
ATOM   3212  N   ASN A 400      17.853  -1.270 -26.304  1.00 91.56           N  
ATOM   3213  CA  ASN A 400      18.392  -2.528 -25.799  1.00 91.56           C  
ATOM   3214  C   ASN A 400      19.895  -2.433 -25.548  1.00 91.56           C  
ATOM   3215  CB  ASN A 400      18.087  -3.671 -26.769  1.00 91.56           C  
ATOM   3216  O   ASN A 400      20.648  -3.336 -25.917  1.00 91.56           O  
ATOM   3217  CG  ASN A 400      18.092  -5.028 -26.092  1.00 91.56           C  
ATOM   3218  ND2 ASN A 400      18.386  -6.071 -26.859  1.00 91.56           N  
ATOM   3219  OD1 ASN A 400      17.833  -5.137 -24.891  1.00 91.56           O  
ATOM   3220  N   LEU A 401      20.342  -1.078 -25.048  1.00 90.33           N  
ATOM   3221  CA  LEU A 401      21.705  -0.768 -24.631  1.00 90.33           C  
ATOM   3222  C   LEU A 401      22.662  -0.826 -25.817  1.00 90.33           C  
ATOM   3223  CB  LEU A 401      22.166  -1.738 -23.541  1.00 90.33           C  
ATOM   3224  O   LEU A 401      23.864  -1.036 -25.641  1.00 90.33           O  
ATOM   3225  CG  LEU A 401      21.371  -1.717 -22.234  1.00 90.33           C  
ATOM   3226  CD1 LEU A 401      21.911  -2.766 -21.268  1.00 90.33           C  
ATOM   3227  CD2 LEU A 401      21.415  -0.329 -21.604  1.00 90.33           C  
ATOM   3228  N   GLY A 402      22.205  -0.828 -27.018  1.00 92.55           N  
ATOM   3229  CA  GLY A 402      23.021  -0.735 -28.219  1.00 92.55           C  
ATOM   3230  C   GLY A 402      23.993  -1.890 -28.369  1.00 92.55           C  
ATOM   3231  O   GLY A 402      23.622  -3.050 -28.181  1.00 92.55           O  
ATOM   3232  N   ALA A 403      25.285  -1.569 -28.717  1.00 93.66           N  
ATOM   3233  CA  ALA A 403      26.319  -2.547 -29.045  1.00 93.66           C  
ATOM   3234  C   ALA A 403      27.082  -2.978 -27.795  1.00 93.66           C  
ATOM   3235  CB  ALA A 403      27.282  -1.976 -30.082  1.00 93.66           C  
ATOM   3236  O   ALA A 403      28.084  -3.691 -27.888  1.00 93.66           O  
ATOM   3237  N   ASN A 404      26.590  -2.502 -26.589  1.00 93.27           N  
ATOM   3238  CA  ASN A 404      27.276  -2.913 -25.369  1.00 93.27           C  
ATOM   3239  C   ASN A 404      27.294  -4.432 -25.221  1.00 93.27           C  
ATOM   3240  CB  ASN A 404      26.626  -2.268 -24.144  1.00 93.27           C  
ATOM   3241  O   ASN A 404      26.349  -5.111 -25.626  1.00 93.27           O  
ATOM   3242  CG  ASN A 404      26.890  -0.777 -24.059  1.00 93.27           C  
ATOM   3243  ND2 ASN A 404      25.856   0.023 -24.289  1.00 93.27           N  
ATOM   3244  OD1 ASN A 404      28.015  -0.348 -23.790  1.00 93.27           O  
ATOM   3245  N   PRO A 405      28.448  -4.921 -24.736  1.00 93.00           N  
ATOM   3246  CA  PRO A 405      28.436  -6.358 -24.453  1.00 93.00           C  
ATOM   3247  C   PRO A 405      27.317  -6.762 -23.496  1.00 93.00           C  
ATOM   3248  CB  PRO A 405      29.809  -6.604 -23.824  1.00 93.00           C  
ATOM   3249  O   PRO A 405      26.940  -5.983 -22.617  1.00 93.00           O  
ATOM   3250  CG  PRO A 405      30.651  -5.457 -24.281  1.00 93.00           C  
ATOM   3251  CD  PRO A 405      29.770  -4.250 -24.431  1.00 93.00           C  
ATOM   3252  N   ASN A 406      26.730  -7.887 -23.778  1.00 93.35           N  
ATOM   3253  CA  ASN A 406      25.582  -8.343 -23.002  1.00 93.35           C  
ATOM   3254  C   ASN A 406      26.016  -9.025 -21.707  1.00 93.35           C  
ATOM   3255  CB  ASN A 406      24.713  -9.288 -23.834  1.00 93.35           C  
ATOM   3256  O   ASN A 406      25.335  -9.929 -21.219  1.00 93.35           O  
ATOM   3257  CG  ASN A 406      25.467 -10.518 -24.299  1.00 93.35           C  
ATOM   3258  ND2 ASN A 406      24.784 -11.393 -25.028  1.00 93.35           N  
ATOM   3259  OD1 ASN A 406      26.654 -10.681 -24.005  1.00 93.35           O  
ATOM   3260  N   TYR A 407      27.193  -8.676 -21.214  1.00 93.71           N  
ATOM   3261  CA  TYR A 407      27.786  -9.087 -19.946  1.00 93.71           C  
ATOM   3262  C   TYR A 407      28.753  -8.029 -19.428  1.00 93.71           C  
ATOM   3263  CB  TYR A 407      28.511 -10.427 -20.100  1.00 93.71           C  
ATOM   3264  O   TYR A 407      28.922  -6.976 -20.048  1.00 93.71           O  
ATOM   3265  CG  TYR A 407      29.815 -10.328 -20.854  1.00 93.71           C  
ATOM   3266  CD1 TYR A 407      29.835 -10.017 -22.212  1.00 93.71           C  
ATOM   3267  CD2 TYR A 407      31.029 -10.547 -20.212  1.00 93.71           C  
ATOM   3268  CE1 TYR A 407      31.034  -9.927 -22.912  1.00 93.71           C  
ATOM   3269  CE2 TYR A 407      32.233 -10.460 -20.901  1.00 93.71           C  
ATOM   3270  OH  TYR A 407      33.416 -10.062 -22.936  1.00 93.71           O  
ATOM   3271  CZ  TYR A 407      32.226 -10.149 -22.249  1.00 93.71           C  
ATOM   3272  N   GLN A 408      29.307  -8.199 -18.186  1.00 92.66           N  
ATOM   3273  CA  GLN A 408      30.277  -7.277 -17.605  1.00 92.66           C  
ATOM   3274  C   GLN A 408      31.656  -7.462 -18.232  1.00 92.66           C  
ATOM   3275  CB  GLN A 408      30.360  -7.469 -16.090  1.00 92.66           C  
ATOM   3276  O   GLN A 408      32.510  -8.155 -17.675  1.00 92.66           O  
ATOM   3277  CG  GLN A 408      29.050  -7.195 -15.363  1.00 92.66           C  
ATOM   3278  CD  GLN A 408      28.219  -8.448 -15.158  1.00 92.66           C  
ATOM   3279  NE2 GLN A 408      27.186  -8.345 -14.329  1.00 92.66           N  
ATOM   3280  OE1 GLN A 408      28.503  -9.499 -15.741  1.00 92.66           O  
ATOM   3281  N   SER A 409      31.871  -6.839 -19.365  1.00 93.14           N  
ATOM   3282  CA  SER A 409      33.088  -6.958 -20.162  1.00 93.14           C  
ATOM   3283  C   SER A 409      34.186  -6.041 -19.635  1.00 93.14           C  
ATOM   3284  CB  SER A 409      32.801  -6.635 -21.629  1.00 93.14           C  
ATOM   3285  O   SER A 409      33.910  -4.922 -19.197  1.00 93.14           O  
ATOM   3286  OG  SER A 409      34.003  -6.593 -22.379  1.00 93.14           O  
ATOM   3287  N   SER A 410      35.396  -6.505 -19.589  1.00 92.36           N  
ATOM   3288  CA  SER A 410      36.542  -5.665 -19.257  1.00 92.36           C  
ATOM   3289  C   SER A 410      36.750  -4.575 -20.303  1.00 92.36           C  
ATOM   3290  CB  SER A 410      37.809  -6.511 -19.131  1.00 92.36           C  
ATOM   3291  O   SER A 410      37.468  -3.603 -20.059  1.00 92.36           O  
ATOM   3292  OG  SER A 410      38.069  -7.210 -20.337  1.00 92.36           O  
ATOM   3293  N   TYR A 411      36.158  -4.651 -21.476  1.00 92.75           N  
ATOM   3294  CA  TYR A 411      36.251  -3.650 -22.532  1.00 92.75           C  
ATOM   3295  C   TYR A 411      35.310  -2.482 -22.261  1.00 92.75           C  
ATOM   3296  CB  TYR A 411      35.929  -4.274 -23.894  1.00 92.75           C  
ATOM   3297  O   TYR A 411      35.419  -1.429 -22.894  1.00 92.75           O  
ATOM   3298  CG  TYR A 411      36.947  -5.292 -24.350  1.00 92.75           C  
ATOM   3299  CD1 TYR A 411      38.193  -4.893 -24.828  1.00 92.75           C  
ATOM   3300  CD2 TYR A 411      36.663  -6.653 -24.306  1.00 92.75           C  
ATOM   3301  CE1 TYR A 411      39.133  -5.827 -25.252  1.00 92.75           C  
ATOM   3302  CE2 TYR A 411      37.596  -7.595 -24.727  1.00 92.75           C  
ATOM   3303  OH  TYR A 411      39.752  -8.103 -25.615  1.00 92.75           O  
ATOM   3304  CZ  TYR A 411      38.826  -7.174 -25.197  1.00 92.75           C  
ATOM   3305  N   ARG A 412      34.369  -2.625 -21.409  1.00 91.93           N  
ATOM   3306  CA  ARG A 412      33.436  -1.613 -20.923  1.00 91.93           C  
ATOM   3307  C   ARG A 412      33.357  -1.627 -19.401  1.00 91.93           C  
ATOM   3308  CB  ARG A 412      32.046  -1.831 -21.523  1.00 91.93           C  
ATOM   3309  O   ARG A 412      32.506  -2.308 -18.824  1.00 91.93           O  
ATOM   3310  CG  ARG A 412      31.067  -0.703 -21.236  1.00 91.93           C  
ATOM   3311  CD  ARG A 412      29.889  -0.720 -22.200  1.00 91.93           C  
ATOM   3312  NE  ARG A 412      28.959   0.374 -21.933  1.00 91.93           N  
ATOM   3313  NH1 ARG A 412      28.116   0.457 -24.082  1.00 91.93           N  
ATOM   3314  NH2 ARG A 412      27.333   1.900 -22.483  1.00 91.93           N  
ATOM   3315  CZ  ARG A 412      28.138   0.907 -22.833  1.00 91.93           C  
ATOM   3316  N   PRO A 413      34.294  -1.019 -18.773  1.00 91.02           N  
ATOM   3317  CA  PRO A 413      34.332  -1.057 -17.309  1.00 91.02           C  
ATOM   3318  C   PRO A 413      33.110  -0.402 -16.670  1.00 91.02           C  
ATOM   3319  CB  PRO A 413      35.608  -0.283 -16.970  1.00 91.02           C  
ATOM   3320  O   PRO A 413      32.603   0.599 -17.183  1.00 91.02           O  
ATOM   3321  CG  PRO A 413      36.396  -0.269 -18.240  1.00 91.02           C  
ATOM   3322  CD  PRO A 413      35.442  -0.377 -19.394  1.00 91.02           C  
ATOM   3323  N   VAL A 414      32.521  -1.108 -15.625  1.00 90.77           N  
ATOM   3324  CA  VAL A 414      31.391  -0.606 -14.850  1.00 90.77           C  
ATOM   3325  C   VAL A 414      31.840  -0.293 -13.425  1.00 90.77           C  
ATOM   3326  CB  VAL A 414      30.223  -1.617 -14.832  1.00 90.77           C  
ATOM   3327  O   VAL A 414      32.758  -0.930 -12.903  1.00 90.77           O  
ATOM   3328  CG1 VAL A 414      29.080  -1.104 -13.957  1.00 90.77           C  
ATOM   3329  CG2 VAL A 414      29.732  -1.891 -16.252  1.00 90.77           C  
ATOM   3330  N   THR A 415      31.357   0.752 -12.850  1.00 89.93           N  
ATOM   3331  CA  THR A 415      31.627   1.122 -11.465  1.00 89.93           C  
ATOM   3332  C   THR A 415      30.600   0.494 -10.527  1.00 89.93           C  
ATOM   3333  CB  THR A 415      31.622   2.652 -11.285  1.00 89.93           C  
ATOM   3334  O   THR A 415      29.404   0.484 -10.825  1.00 89.93           O  
ATOM   3335  CG2 THR A 415      31.938   3.037  -9.843  1.00 89.93           C  
ATOM   3336  OG1 THR A 415      32.607   3.231 -12.149  1.00 89.93           O  
ATOM   3337  N   TYR A 416      31.214  -0.072  -9.426  1.00 87.63           N  
ATOM   3338  CA  TYR A 416      30.372  -0.674  -8.399  1.00 87.63           C  
ATOM   3339  C   TYR A 416      30.396   0.153  -7.119  1.00 87.63           C  
ATOM   3340  CB  TYR A 416      30.827  -2.107  -8.103  1.00 87.63           C  
ATOM   3341  O   TYR A 416      31.457   0.606  -6.685  1.00 87.63           O  
ATOM   3342  CG  TYR A 416      30.812  -3.011  -9.311  1.00 87.63           C  
ATOM   3343  CD1 TYR A 416      29.653  -3.686  -9.685  1.00 87.63           C  
ATOM   3344  CD2 TYR A 416      31.956  -3.192 -10.081  1.00 87.63           C  
ATOM   3345  CE1 TYR A 416      29.635  -4.522 -10.797  1.00 87.63           C  
ATOM   3346  CE2 TYR A 416      31.950  -4.025 -11.195  1.00 87.63           C  
ATOM   3347  OH  TYR A 416      30.773  -5.510 -12.646  1.00 87.63           O  
ATOM   3348  CZ  TYR A 416      30.786  -4.684 -11.545  1.00 87.63           C  
ATOM   3349  N   LYS A 417      29.284   0.465  -6.633  1.00 82.87           N  
ATOM   3350  CA  LYS A 417      29.177   1.151  -5.348  1.00 82.87           C  
ATOM   3351  C   LYS A 417      28.919   0.161  -4.217  1.00 82.87           C  
ATOM   3352  CB  LYS A 417      28.066   2.201  -5.390  1.00 82.87           C  
ATOM   3353  O   LYS A 417      27.989  -0.645  -4.290  1.00 82.87           O  
ATOM   3354  CG  LYS A 417      28.096   3.181  -4.227  1.00 82.87           C  
ATOM   3355  CD  LYS A 417      27.066   4.289  -4.403  1.00 82.87           C  
ATOM   3356  CE  LYS A 417      27.070   5.251  -3.222  1.00 82.87           C  
ATOM   3357  NZ  LYS A 417      26.079   6.353  -3.402  1.00 82.87           N  
ATOM   3358  N   ALA A 418      29.884   0.078  -3.254  1.00 74.48           N  
ATOM   3359  CA  ALA A 418      29.702  -0.780  -2.086  1.00 74.48           C  
ATOM   3360  C   ALA A 418      28.590  -0.251  -1.185  1.00 74.48           C  
ATOM   3361  CB  ALA A 418      31.007  -0.897  -1.304  1.00 74.48           C  
ATOM   3362  O   ALA A 418      28.384   0.961  -1.090  1.00 74.48           O  
ATOM   3363  N   SER A 419      27.718  -1.192  -0.733  1.00 67.18           N  
ATOM   3364  CA  SER A 419      26.722  -0.879   0.287  1.00 67.18           C  
ATOM   3365  C   SER A 419      27.355  -0.802   1.672  1.00 67.18           C  
ATOM   3366  CB  SER A 419      25.606  -1.925   0.285  1.00 67.18           C  
ATOM   3367  O   SER A 419      28.294  -1.543   1.973  1.00 67.18           O  
ATOM   3368  OG  SER A 419      26.104  -3.194   0.672  1.00 67.18           O  
ATOM   3369  N   GLY A 420      28.017   0.246   2.138  1.00 59.02           N  
ATOM   3370  CA  GLY A 420      28.626   0.525   3.429  1.00 59.02           C  
ATOM   3371  C   GLY A 420      28.052  -0.316   4.554  1.00 59.02           C  
ATOM   3372  O   GLY A 420      27.422   0.212   5.472  1.00 59.02           O  
ATOM   3373  N   LYS A 421      27.952  -1.663   4.484  1.00 64.01           N  
ATOM   3374  CA  LYS A 421      27.371  -2.406   5.599  1.00 64.01           C  
ATOM   3375  C   LYS A 421      28.435  -2.770   6.631  1.00 64.01           C  
ATOM   3376  CB  LYS A 421      26.674  -3.671   5.096  1.00 64.01           C  
ATOM   3377  O   LYS A 421      29.505  -3.269   6.277  1.00 64.01           O  
ATOM   3378  CG  LYS A 421      25.452  -3.403   4.231  1.00 64.01           C  
ATOM   3379  CD  LYS A 421      24.748  -4.696   3.841  1.00 64.01           C  
ATOM   3380  CE  LYS A 421      23.554  -4.432   2.933  1.00 64.01           C  
ATOM   3381  NZ  LYS A 421      22.852  -5.696   2.560  1.00 64.01           N  
ATOM   3382  N   GLY A 422      28.340  -2.220   7.860  1.00 61.42           N  
ATOM   3383  CA  GLY A 422      28.987  -2.839   9.006  1.00 61.42           C  
ATOM   3384  C   GLY A 422      28.204  -4.007   9.575  1.00 61.42           C  
ATOM   3385  O   GLY A 422      27.045  -4.219   9.214  1.00 61.42           O  
ATOM   3386  N   THR A 423      28.776  -5.272   9.561  1.00 60.17           N  
ATOM   3387  CA  THR A 423      28.145  -6.373  10.281  1.00 60.17           C  
ATOM   3388  C   THR A 423      27.535  -5.884  11.592  1.00 60.17           C  
ATOM   3389  CB  THR A 423      29.152  -7.502  10.569  1.00 60.17           C  
ATOM   3390  O   THR A 423      28.235  -5.317  12.434  1.00 60.17           O  
ATOM   3391  CG2 THR A 423      28.437  -8.825  10.823  1.00 60.17           C  
ATOM   3392  OG1 THR A 423      30.027  -7.653   9.444  1.00 60.17           O  
ATOM   3393  N   VAL A 424      26.172  -5.706  11.627  1.00 66.34           N  
ATOM   3394  CA  VAL A 424      25.527  -5.201  12.835  1.00 66.34           C  
ATOM   3395  C   VAL A 424      24.581  -6.259  13.397  1.00 66.34           C  
ATOM   3396  CB  VAL A 424      24.756  -3.889  12.561  1.00 66.34           C  
ATOM   3397  O   VAL A 424      24.263  -7.239  12.719  1.00 66.34           O  
ATOM   3398  CG1 VAL A 424      25.726  -2.737  12.303  1.00 66.34           C  
ATOM   3399  CG2 VAL A 424      23.806  -4.067  11.378  1.00 66.34           C  
ATOM   3400  N   SER A 425      24.268  -6.294  14.675  1.00 69.59           N  
ATOM   3401  CA  SER A 425      23.220  -6.976  15.427  1.00 69.59           C  
ATOM   3402  C   SER A 425      21.879  -6.894  14.705  1.00 69.59           C  
ATOM   3403  CB  SER A 425      23.090  -6.379  16.829  1.00 69.59           C  
ATOM   3404  O   SER A 425      21.604  -5.919  14.003  1.00 69.59           O  
ATOM   3405  OG  SER A 425      21.961  -6.911  17.500  1.00 69.59           O  
ATOM   3406  N   HIS A 426      21.142  -8.028  14.498  1.00 82.96           N  
ATOM   3407  CA  HIS A 426      19.899  -8.393  13.827  1.00 82.96           C  
ATOM   3408  C   HIS A 426      20.144  -8.728  12.359  1.00 82.96           C  
ATOM   3409  CB  HIS A 426      18.875  -7.262  13.943  1.00 82.96           C  
ATOM   3410  O   HIS A 426      19.235  -8.617  11.533  1.00 82.96           O  
ATOM   3411  CG  HIS A 426      18.350  -7.069  15.330  1.00 82.96           C  
ATOM   3412  CD2 HIS A 426      18.793  -7.534  16.521  1.00 82.96           C  
ATOM   3413  ND1 HIS A 426      17.228  -6.316  15.602  1.00 82.96           N  
ATOM   3414  CE1 HIS A 426      17.004  -6.326  16.906  1.00 82.96           C  
ATOM   3415  NE2 HIS A 426      17.939  -7.058  17.486  1.00 82.96           N  
ATOM   3416  N   GLU A 427      21.319  -8.902  11.864  1.00 81.99           N  
ATOM   3417  CA  GLU A 427      21.644  -9.334  10.508  1.00 81.99           C  
ATOM   3418  C   GLU A 427      22.419 -10.648  10.517  1.00 81.99           C  
ATOM   3419  CB  GLU A 427      22.448  -8.255   9.778  1.00 81.99           C  
ATOM   3420  O   GLU A 427      22.782 -11.169   9.461  1.00 81.99           O  
ATOM   3421  CG  GLU A 427      21.660  -6.983   9.500  1.00 81.99           C  
ATOM   3422  CD  GLU A 427      20.542  -7.178   8.489  1.00 81.99           C  
ATOM   3423  OE1 GLU A 427      19.564  -6.396   8.507  1.00 81.99           O  
ATOM   3424  OE2 GLU A 427      20.643  -8.121   7.673  1.00 81.99           O  
ATOM   3425  N   LYS A 428      22.767 -11.085  11.767  1.00 83.92           N  
ATOM   3426  CA  LYS A 428      23.392 -12.391  11.950  1.00 83.92           C  
ATOM   3427  C   LYS A 428      22.362 -13.443  12.351  1.00 83.92           C  
ATOM   3428  CB  LYS A 428      24.499 -12.313  13.003  1.00 83.92           C  
ATOM   3429  O   LYS A 428      21.731 -13.332  13.405  1.00 83.92           O  
ATOM   3430  CG  LYS A 428      25.681 -11.446  12.596  1.00 83.92           C  
ATOM   3431  CD  LYS A 428      26.784 -11.476  13.646  1.00 83.92           C  
ATOM   3432  CE  LYS A 428      27.954 -10.582  13.255  1.00 83.92           C  
ATOM   3433  NZ  LYS A 428      29.024 -10.584  14.297  1.00 83.92           N  
ATOM   3434  N   TRP A 429      22.126 -14.381  11.426  1.00 86.65           N  
ATOM   3435  CA  TRP A 429      21.087 -15.372  11.685  1.00 86.65           C  
ATOM   3436  C   TRP A 429      21.692 -16.761  11.864  1.00 86.65           C  
ATOM   3437  CB  TRP A 429      20.065 -15.390  10.545  1.00 86.65           C  
ATOM   3438  O   TRP A 429      22.615 -17.141  11.140  1.00 86.65           O  
ATOM   3439  CG  TRP A 429      19.423 -14.061  10.281  1.00 86.65           C  
ATOM   3440  CD1 TRP A 429      19.841 -13.105   9.397  1.00 86.65           C  
ATOM   3441  CD2 TRP A 429      18.249 -13.540  10.911  1.00 86.65           C  
ATOM   3442  CE2 TRP A 429      18.012 -12.261  10.360  1.00 86.65           C  
ATOM   3443  CE3 TRP A 429      17.374 -14.030  11.889  1.00 86.65           C  
ATOM   3444  NE1 TRP A 429      18.997 -12.020   9.440  1.00 86.65           N  
ATOM   3445  CH2 TRP A 429      16.093 -11.969  11.714  1.00 86.65           C  
ATOM   3446  CZ2 TRP A 429      16.934 -11.465  10.756  1.00 86.65           C  
ATOM   3447  CZ3 TRP A 429      16.301 -13.237  12.281  1.00 86.65           C  
ATOM   3448  N   THR A 430      21.397 -17.502  12.924  1.00 88.44           N  
ATOM   3449  CA  THR A 430      21.613 -18.934  13.095  1.00 88.44           C  
ATOM   3450  C   THR A 430      20.353 -19.613  13.623  1.00 88.44           C  
ATOM   3451  CB  THR A 430      22.788 -19.211  14.052  1.00 88.44           C  
ATOM   3452  O   THR A 430      19.644 -19.051  14.461  1.00 88.44           O  
ATOM   3453  CG2 THR A 430      24.084 -18.608  13.521  1.00 88.44           C  
ATOM   3454  OG1 THR A 430      22.497 -18.639  15.333  1.00 88.44           O  
ATOM   3455  N   GLY A 431      19.861 -20.500  12.854  1.00 91.12           N  
ATOM   3456  CA  GLY A 431      18.691 -21.196  13.363  1.00 91.12           C  
ATOM   3457  C   GLY A 431      18.165 -22.254  12.411  1.00 91.12           C  
ATOM   3458  O   GLY A 431      18.727 -22.462  11.334  1.00 91.12           O  
ATOM   3459  N   GLU A 432      17.084 -23.109  12.890  1.00 92.40           N  
ATOM   3460  CA  GLU A 432      16.442 -24.144  12.085  1.00 92.40           C  
ATOM   3461  C   GLU A 432      15.385 -23.547  11.160  1.00 92.40           C  
ATOM   3462  CB  GLU A 432      15.812 -25.211  12.984  1.00 92.40           C  
ATOM   3463  O   GLU A 432      14.750 -22.546  11.498  1.00 92.40           O  
ATOM   3464  CG  GLU A 432      16.819 -25.970  13.836  1.00 92.40           C  
ATOM   3465  CD  GLU A 432      16.175 -26.992  14.758  1.00 92.40           C  
ATOM   3466  OE1 GLU A 432      16.910 -27.725  15.459  1.00 92.40           O  
ATOM   3467  OE2 GLU A 432      14.926 -27.062  14.779  1.00 92.40           O  
ATOM   3468  N   ALA A 433      15.357 -24.044   9.956  1.00 91.49           N  
ATOM   3469  CA  ALA A 433      14.189 -23.797   9.116  1.00 91.49           C  
ATOM   3470  C   ALA A 433      12.946 -24.469   9.693  1.00 91.49           C  
ATOM   3471  CB  ALA A 433      14.443 -24.288   7.693  1.00 91.49           C  
ATOM   3472  O   ALA A 433      12.942 -25.679   9.933  1.00 91.49           O  
ATOM   3473  N   THR A 434      11.872 -23.652  10.061  1.00 93.52           N  
ATOM   3474  CA  THR A 434      10.670 -24.164  10.710  1.00 93.52           C  
ATOM   3475  C   THR A 434       9.417 -23.704   9.969  1.00 93.52           C  
ATOM   3476  CB  THR A 434      10.594 -23.715  12.180  1.00 93.52           C  
ATOM   3477  O   THR A 434       9.499 -22.884   9.051  1.00 93.52           O  
ATOM   3478  CG2 THR A 434      11.856 -24.107  12.941  1.00 93.52           C  
ATOM   3479  OG1 THR A 434      10.442 -22.291  12.231  1.00 93.52           O  
ATOM   3480  N   TRP A 435       8.240 -24.478  10.246  1.00 89.85           N  
ATOM   3481  CA  TRP A 435       6.912 -24.007   9.869  1.00 89.85           C  
ATOM   3482  C   TRP A 435       6.276 -23.206  10.999  1.00 89.85           C  
ATOM   3483  CB  TRP A 435       6.010 -25.187   9.493  1.00 89.85           C  
ATOM   3484  O   TRP A 435       6.166 -23.692  12.127  1.00 89.85           O  
ATOM   3485  CG  TRP A 435       6.562 -26.051   8.400  1.00 89.85           C  
ATOM   3486  CD1 TRP A 435       7.355 -27.156   8.544  1.00 89.85           C  
ATOM   3487  CD2 TRP A 435       6.366 -25.879   6.993  1.00 89.85           C  
ATOM   3488  CE2 TRP A 435       7.069 -26.917   6.342  1.00 89.85           C  
ATOM   3489  CE3 TRP A 435       5.662 -24.947   6.218  1.00 89.85           C  
ATOM   3490  NE1 TRP A 435       7.663 -27.681   7.310  1.00 89.85           N  
ATOM   3491  CH2 TRP A 435       6.392 -26.124   4.218  1.00 89.85           C  
ATOM   3492  CZ2 TRP A 435       7.088 -27.049   4.952  1.00 89.85           C  
ATOM   3493  CZ3 TRP A 435       5.683 -25.080   4.835  1.00 89.85           C  
ATOM   3494  N   ALA A 436       6.022 -21.968  10.720  1.00 88.95           N  
ATOM   3495  CA  ALA A 436       5.492 -21.156  11.812  1.00 88.95           C  
ATOM   3496  C   ALA A 436       4.513 -20.107  11.291  1.00 88.95           C  
ATOM   3497  CB  ALA A 436       6.629 -20.484  12.577  1.00 88.95           C  
ATOM   3498  O   ALA A 436       4.503 -19.798  10.097  1.00 88.95           O  
ATOM   3499  N   VAL A 437       3.442 -19.768  12.177  1.00 90.89           N  
ATOM   3500  CA  VAL A 437       2.664 -18.550  11.981  1.00 90.89           C  
ATOM   3501  C   VAL A 437       3.211 -17.437  12.871  1.00 90.89           C  
ATOM   3502  CB  VAL A 437       1.165 -18.780  12.276  1.00 90.89           C  
ATOM   3503  O   VAL A 437       4.016 -17.692  13.771  1.00 90.89           O  
ATOM   3504  CG1 VAL A 437       0.572 -19.797  11.302  1.00 90.89           C  
ATOM   3505  CG2 VAL A 437       0.971 -19.242  13.719  1.00 90.89           C  
ATOM   3506  N   PHE A 438       3.014 -16.224  12.483  1.00 89.18           N  
ATOM   3507  CA  PHE A 438       3.558 -15.091  13.224  1.00 89.18           C  
ATOM   3508  C   PHE A 438       3.294 -15.243  14.717  1.00 89.18           C  
ATOM   3509  CB  PHE A 438       2.957 -13.777  12.715  1.00 89.18           C  
ATOM   3510  O   PHE A 438       4.188 -15.023  15.536  1.00 89.18           O  
ATOM   3511  CG  PHE A 438       3.708 -12.552  13.163  1.00 89.18           C  
ATOM   3512  CD1 PHE A 438       3.399 -11.932  14.367  1.00 89.18           C  
ATOM   3513  CD2 PHE A 438       4.725 -12.022  12.380  1.00 89.18           C  
ATOM   3514  CE1 PHE A 438       4.093 -10.798  14.784  1.00 89.18           C  
ATOM   3515  CE2 PHE A 438       5.423 -10.890  12.790  1.00 89.18           C  
ATOM   3516  CZ  PHE A 438       5.105 -10.279  13.992  1.00 89.18           C  
ATOM   3517  N   GLY A 439       2.149 -15.713  15.125  1.00 88.84           N  
ATOM   3518  CA  GLY A 439       1.733 -15.902  16.506  1.00 88.84           C  
ATOM   3519  C   GLY A 439       0.230 -16.034  16.664  1.00 88.84           C  
ATOM   3520  O   GLY A 439      -0.528 -15.673  15.762  1.00 88.84           O  
ATOM   3521  N   ASP A 440      -0.189 -16.627  17.856  1.00 92.06           N  
ATOM   3522  CA  ASP A 440      -1.615 -16.728  18.152  1.00 92.06           C  
ATOM   3523  C   ASP A 440      -2.184 -15.377  18.581  1.00 92.06           C  
ATOM   3524  CB  ASP A 440      -1.865 -17.774  19.241  1.00 92.06           C  
ATOM   3525  O   ASP A 440      -1.440 -14.490  19.003  1.00 92.06           O  
ATOM   3526  CG  ASP A 440      -1.493 -19.181  18.807  1.00 92.06           C  
ATOM   3527  OD1 ASP A 440      -1.861 -19.590  17.685  1.00 92.06           O  
ATOM   3528  OD2 ASP A 440      -0.830 -19.888  19.596  1.00 92.06           O  
ATOM   3529  N   VAL A 441      -3.475 -15.232  18.293  1.00 95.40           N  
ATOM   3530  CA  VAL A 441      -4.180 -14.068  18.821  1.00 95.40           C  
ATOM   3531  C   VAL A 441      -4.223 -14.138  20.346  1.00 95.40           C  
ATOM   3532  CB  VAL A 441      -5.612 -13.965  18.251  1.00 95.40           C  
ATOM   3533  O   VAL A 441      -4.644 -15.147  20.916  1.00 95.40           O  
ATOM   3534  CG1 VAL A 441      -6.372 -12.813  18.906  1.00 95.40           C  
ATOM   3535  CG2 VAL A 441      -5.571 -13.790  16.734  1.00 95.40           C  
ATOM   3536  N   THR A 442      -3.708 -13.167  21.046  1.00 96.13           N  
ATOM   3537  CA  THR A 442      -3.708 -13.082  22.502  1.00 96.13           C  
ATOM   3538  C   THR A 442      -4.368 -11.787  22.968  1.00 96.13           C  
ATOM   3539  CB  THR A 442      -2.278 -13.166  23.067  1.00 96.13           C  
ATOM   3540  O   THR A 442      -4.832 -10.991  22.149  1.00 96.13           O  
ATOM   3541  CG2 THR A 442      -1.513 -14.335  22.457  1.00 96.13           C  
ATOM   3542  OG1 THR A 442      -1.583 -11.948  22.773  1.00 96.13           O  
ATOM   3543  N   ASP A 443      -4.357 -11.571  24.284  1.00 96.46           N  
ATOM   3544  CA  ASP A 443      -4.943 -10.366  24.863  1.00 96.46           C  
ATOM   3545  C   ASP A 443      -4.194  -9.117  24.404  1.00 96.46           C  
ATOM   3546  CB  ASP A 443      -4.941 -10.449  26.391  1.00 96.46           C  
ATOM   3547  O   ASP A 443      -4.761  -8.023  24.373  1.00 96.46           O  
ATOM   3548  CG  ASP A 443      -5.957 -11.439  26.932  1.00 96.46           C  
ATOM   3549  OD1 ASP A 443      -6.908 -11.796  26.204  1.00 96.46           O  
ATOM   3550  OD2 ASP A 443      -5.807 -11.863  28.099  1.00 96.46           O  
ATOM   3551  N   LEU A 444      -2.936  -9.351  24.044  1.00 96.16           N  
ATOM   3552  CA  LEU A 444      -2.096  -8.246  23.596  1.00 96.16           C  
ATOM   3553  C   LEU A 444      -2.666  -7.607  22.334  1.00 96.16           C  
ATOM   3554  CB  LEU A 444      -0.667  -8.729  23.337  1.00 96.16           C  
ATOM   3555  O   LEU A 444      -2.513  -6.403  22.119  1.00 96.16           O  
ATOM   3556  CG  LEU A 444       0.369  -7.648  23.026  1.00 96.16           C  
ATOM   3557  CD1 LEU A 444       0.544  -6.722  24.225  1.00 96.16           C  
ATOM   3558  CD2 LEU A 444       1.700  -8.279  22.632  1.00 96.16           C  
ATOM   3559  N   ASP A 445      -3.442  -8.322  21.501  1.00 97.66           N  
ATOM   3560  CA  ASP A 445      -3.991  -7.859  20.230  1.00 97.66           C  
ATOM   3561  C   ASP A 445      -5.165  -6.909  20.452  1.00 97.66           C  
ATOM   3562  CB  ASP A 445      -4.430  -9.047  19.371  1.00 97.66           C  
ATOM   3563  O   ASP A 445      -5.596  -6.220  19.525  1.00 97.66           O  
ATOM   3564  CG  ASP A 445      -3.263  -9.876  18.863  1.00 97.66           C  
ATOM   3565  OD1 ASP A 445      -2.431  -9.350  18.093  1.00 97.66           O  
ATOM   3566  OD2 ASP A 445      -3.177 -11.066  19.235  1.00 97.66           O  
ATOM   3567  N   PHE A 446      -5.626  -6.782  21.658  1.00 98.32           N  
ATOM   3568  CA  PHE A 446      -6.815  -5.983  21.935  1.00 98.32           C  
ATOM   3569  C   PHE A 446      -6.459  -4.749  22.754  1.00 98.32           C  
ATOM   3570  CB  PHE A 446      -7.865  -6.819  22.674  1.00 98.32           C  
ATOM   3571  O   PHE A 446      -7.318  -3.907  23.023  1.00 98.32           O  
ATOM   3572  CG  PHE A 446      -8.399  -7.972  21.869  1.00 98.32           C  
ATOM   3573  CD1 PHE A 446      -9.492  -7.804  21.027  1.00 98.32           C  
ATOM   3574  CD2 PHE A 446      -7.808  -9.226  21.954  1.00 98.32           C  
ATOM   3575  CE1 PHE A 446      -9.989  -8.869  20.281  1.00 98.32           C  
ATOM   3576  CE2 PHE A 446      -8.299 -10.296  21.211  1.00 98.32           C  
ATOM   3577  CZ  PHE A 446      -9.390 -10.116  20.376  1.00 98.32           C  
ATOM   3578  N   GLU A 447      -5.236  -4.581  23.134  1.00 97.58           N  
ATOM   3579  CA  GLU A 447      -4.811  -3.431  23.927  1.00 97.58           C  
ATOM   3580  C   GLU A 447      -4.875  -2.144  23.110  1.00 97.58           C  
ATOM   3581  CB  GLU A 447      -3.394  -3.643  24.466  1.00 97.58           C  
ATOM   3582  O   GLU A 447      -5.465  -1.153  23.548  1.00 97.58           O  
ATOM   3583  CG  GLU A 447      -3.315  -4.637  25.615  1.00 97.58           C  
ATOM   3584  CD  GLU A 447      -1.927  -4.736  26.228  1.00 97.58           C  
ATOM   3585  OE1 GLU A 447      -1.753  -5.482  27.219  1.00 97.58           O  
ATOM   3586  OE2 GLU A 447      -1.007  -4.061  25.715  1.00 97.58           O  
ATOM   3587  N   GLN A 448      -4.293  -2.172  21.876  1.00 97.72           N  
ATOM   3588  CA  GLN A 448      -4.239  -0.958  21.068  1.00 97.72           C  
ATOM   3589  C   GLN A 448      -5.610  -0.623  20.487  1.00 97.72           C  
ATOM   3590  CB  GLN A 448      -3.215  -1.108  19.942  1.00 97.72           C  
ATOM   3591  O   GLN A 448      -5.986   0.549  20.407  1.00 97.72           O  
ATOM   3592  CG  GLN A 448      -1.770  -1.110  20.422  1.00 97.72           C  
ATOM   3593  CD  GLN A 448      -0.772  -1.102  19.279  1.00 97.72           C  
ATOM   3594  NE2 GLN A 448       0.514  -1.094  19.615  1.00 97.72           N  
ATOM   3595  OE1 GLN A 448      -1.153  -1.105  18.104  1.00 97.72           O  
ATOM   3596  N   PRO A 449      -6.346  -1.622  20.132  1.00 98.32           N  
ATOM   3597  CA  PRO A 449      -7.724  -1.292  19.763  1.00 98.32           C  
ATOM   3598  C   PRO A 449      -8.510  -0.668  20.914  1.00 98.32           C  
ATOM   3599  CB  PRO A 449      -8.318  -2.647  19.368  1.00 98.32           C  
ATOM   3600  O   PRO A 449      -9.322   0.234  20.695  1.00 98.32           O  
ATOM   3601  CG  PRO A 449      -7.156  -3.441  18.865  1.00 98.32           C  
ATOM   3602  CD  PRO A 449      -5.961  -3.131  19.720  1.00 98.32           C  
ATOM   3603  N   ALA A 450      -8.362  -1.169  22.098  1.00 98.31           N  
ATOM   3604  CA  ALA A 450      -9.008  -0.575  23.266  1.00 98.31           C  
ATOM   3605  C   ALA A 450      -8.588   0.881  23.443  1.00 98.31           C  
ATOM   3606  CB  ALA A 450      -8.679  -1.377  24.522  1.00 98.31           C  
ATOM   3607  O   ALA A 450      -9.414   1.737  23.768  1.00 98.31           O  
ATOM   3608  N   ALA A 451      -7.322   1.157  23.220  1.00 97.46           N  
ATOM   3609  CA  ALA A 451      -6.824   2.529  23.287  1.00 97.46           C  
ATOM   3610  C   ALA A 451      -7.467   3.399  22.211  1.00 97.46           C  
ATOM   3611  CB  ALA A 451      -5.304   2.551  23.148  1.00 97.46           C  
ATOM   3612  O   ALA A 451      -7.826   4.551  22.467  1.00 97.46           O  
ATOM   3613  N   LEU A 452      -7.587   2.816  21.025  1.00 97.39           N  
ATOM   3614  CA  LEU A 452      -8.235   3.548  19.941  1.00 97.39           C  
ATOM   3615  C   LEU A 452      -9.687   3.860  20.288  1.00 97.39           C  
ATOM   3616  CB  LEU A 452      -8.169   2.746  18.639  1.00 97.39           C  
ATOM   3617  O   LEU A 452     -10.176   4.955  20.002  1.00 97.39           O  
ATOM   3618  CG  LEU A 452      -8.875   3.360  17.429  1.00 97.39           C  
ATOM   3619  CD1 LEU A 452      -8.307   4.743  17.129  1.00 97.39           C  
ATOM   3620  CD2 LEU A 452      -8.744   2.448  16.214  1.00 97.39           C  
ATOM   3621  N   TRP A 453     -10.376   2.902  20.855  1.00 98.08           N  
ATOM   3622  CA  TRP A 453     -11.759   3.111  21.268  1.00 98.08           C  
ATOM   3623  C   TRP A 453     -11.869   4.290  22.229  1.00 98.08           C  
ATOM   3624  CB  TRP A 453     -12.322   1.847  21.924  1.00 98.08           C  
ATOM   3625  O   TRP A 453     -12.792   5.101  22.124  1.00 98.08           O  
ATOM   3626  CG  TRP A 453     -13.734   1.988  22.407  1.00 98.08           C  
ATOM   3627  CD1 TRP A 453     -14.189   1.815  23.684  1.00 98.08           C  
ATOM   3628  CD2 TRP A 453     -14.877   2.329  21.616  1.00 98.08           C  
ATOM   3629  CE2 TRP A 453     -15.994   2.344  22.481  1.00 98.08           C  
ATOM   3630  CE3 TRP A 453     -15.065   2.623  20.259  1.00 98.08           C  
ATOM   3631  NE1 TRP A 453     -15.548   2.027  23.736  1.00 98.08           N  
ATOM   3632  CH2 TRP A 453     -17.439   2.927  20.699  1.00 98.08           C  
ATOM   3633  CZ2 TRP A 453     -17.282   2.643  22.031  1.00 98.08           C  
ATOM   3634  CZ3 TRP A 453     -16.348   2.920  19.814  1.00 98.08           C  
ATOM   3635  N   LYS A 454     -10.950   4.419  23.142  1.00 97.03           N  
ATOM   3636  CA  LYS A 454     -10.919   5.542  24.076  1.00 97.03           C  
ATOM   3637  C   LYS A 454     -10.681   6.859  23.343  1.00 97.03           C  
ATOM   3638  CB  LYS A 454      -9.837   5.329  25.136  1.00 97.03           C  
ATOM   3639  O   LYS A 454     -11.322   7.868  23.645  1.00 97.03           O  
ATOM   3640  CG  LYS A 454     -10.134   4.192  26.103  1.00 97.03           C  
ATOM   3641  CD  LYS A 454      -9.020   4.026  27.129  1.00 97.03           C  
ATOM   3642  CE  LYS A 454      -9.276   2.837  28.045  1.00 97.03           C  
ATOM   3643  NZ  LYS A 454      -8.134   2.602  28.979  1.00 97.03           N  
ATOM   3644  N   VAL A 455      -9.810   6.808  22.364  1.00 95.68           N  
ATOM   3645  CA  VAL A 455      -9.507   7.994  21.569  1.00 95.68           C  
ATOM   3646  C   VAL A 455     -10.755   8.440  20.810  1.00 95.68           C  
ATOM   3647  CB  VAL A 455      -8.347   7.734  20.582  1.00 95.68           C  
ATOM   3648  O   VAL A 455     -11.070   9.632  20.767  1.00 95.68           O  
ATOM   3649  CG1 VAL A 455      -8.236   8.872  19.569  1.00 95.68           C  
ATOM   3650  CG2 VAL A 455      -7.033   7.558  21.339  1.00 95.68           C  
ATOM   3651  N   LEU A 456     -11.464   7.482  20.235  1.00 96.11           N  
ATOM   3652  CA  LEU A 456     -12.701   7.810  19.533  1.00 96.11           C  
ATOM   3653  C   LEU A 456     -13.698   8.479  20.472  1.00 96.11           C  
ATOM   3654  CB  LEU A 456     -13.321   6.550  18.923  1.00 96.11           C  
ATOM   3655  O   LEU A 456     -14.501   9.310  20.042  1.00 96.11           O  
ATOM   3656  CG  LEU A 456     -12.580   5.936  17.735  1.00 96.11           C  
ATOM   3657  CD1 LEU A 456     -13.309   4.690  17.242  1.00 96.11           C  
ATOM   3658  CD2 LEU A 456     -12.432   6.955  16.611  1.00 96.11           C  
ATOM   3659  N   GLY A 457     -13.624   8.151  21.740  1.00 96.43           N  
ATOM   3660  CA  GLY A 457     -14.529   8.691  22.742  1.00 96.43           C  
ATOM   3661  C   GLY A 457     -14.255  10.146  23.072  1.00 96.43           C  
ATOM   3662  O   GLY A 457     -15.104  10.827  23.650  1.00 96.43           O  
ATOM   3663  N   LYS A 458     -13.113  10.598  22.679  1.00 95.96           N  
ATOM   3664  CA  LYS A 458     -12.734  11.978  22.966  1.00 95.96           C  
ATOM   3665  C   LYS A 458     -13.425  12.948  22.012  1.00 95.96           C  
ATOM   3666  CB  LYS A 458     -11.216  12.147  22.878  1.00 95.96           C  
ATOM   3667  O   LYS A 458     -13.569  14.133  22.320  1.00 95.96           O  
ATOM   3668  CG  LYS A 458     -10.446  11.401  23.957  1.00 95.96           C  
ATOM   3669  CD  LYS A 458      -8.947  11.645  23.843  1.00 95.96           C  
ATOM   3670  CE  LYS A 458      -8.174  10.889  24.916  1.00 95.96           C  
ATOM   3671  NZ  LYS A 458      -6.699  11.086  24.778  1.00 95.96           N  
ATOM   3672  N   GLN A 459     -13.845  12.472  20.921  1.00 92.93           N  
ATOM   3673  CA  GLN A 459     -14.565  13.286  19.948  1.00 92.93           C  
ATOM   3674  C   GLN A 459     -16.049  12.931  19.924  1.00 92.93           C  
ATOM   3675  CB  GLN A 459     -13.962  13.115  18.553  1.00 92.93           C  
ATOM   3676  O   GLN A 459     -16.413  11.782  19.665  1.00 92.93           O  
ATOM   3677  CG  GLN A 459     -12.556  13.684  18.417  1.00 92.93           C  
ATOM   3678  CD  GLN A 459     -11.984  13.508  17.023  1.00 92.93           C  
ATOM   3679  NE2 GLN A 459     -10.748  13.957  16.828  1.00 92.93           N  
ATOM   3680  OE1 GLN A 459     -12.646  12.973  16.128  1.00 92.93           O  
ATOM   3681  N   PRO A 460     -16.901  13.910  20.138  1.00 94.07           N  
ATOM   3682  CA  PRO A 460     -18.338  13.638  20.214  1.00 94.07           C  
ATOM   3683  C   PRO A 460     -18.881  12.975  18.950  1.00 94.07           C  
ATOM   3684  CB  PRO A 460     -18.950  15.028  20.407  1.00 94.07           C  
ATOM   3685  O   PRO A 460     -18.582  13.419  17.839  1.00 94.07           O  
ATOM   3686  CG  PRO A 460     -17.869  15.835  21.051  1.00 94.07           C  
ATOM   3687  CD  PRO A 460     -16.543  15.355  20.535  1.00 94.07           C  
ATOM   3688  N   GLY A 461     -19.574  11.857  19.120  1.00 95.36           N  
ATOM   3689  CA  GLY A 461     -20.309  11.218  18.040  1.00 95.36           C  
ATOM   3690  C   GLY A 461     -19.524  10.117  17.354  1.00 95.36           C  
ATOM   3691  O   GLY A 461     -20.096   9.295  16.634  1.00 95.36           O  
ATOM   3692  N   GLN A 462     -18.196  10.087  17.544  1.00 96.25           N  
ATOM   3693  CA  GLN A 462     -17.358   9.164  16.786  1.00 96.25           C  
ATOM   3694  C   GLN A 462     -17.608   7.720  17.210  1.00 96.25           C  
ATOM   3695  CB  GLN A 462     -15.880   9.515  16.959  1.00 96.25           C  
ATOM   3696  O   GLN A 462     -17.643   6.818  16.371  1.00 96.25           O  
ATOM   3697  CG  GLN A 462     -15.459  10.784  16.231  1.00 96.25           C  
ATOM   3698  CD  GLN A 462     -15.566  10.659  14.723  1.00 96.25           C  
ATOM   3699  NE2 GLN A 462     -16.117  11.683  14.080  1.00 96.25           N  
ATOM   3700  OE1 GLN A 462     -15.155   9.651  14.140  1.00 96.25           O  
ATOM   3701  N   GLN A 463     -17.831   7.494  18.477  1.00 97.67           N  
ATOM   3702  CA  GLN A 463     -18.119   6.132  18.915  1.00 97.67           C  
ATOM   3703  C   GLN A 463     -19.474   5.662  18.394  1.00 97.67           C  
ATOM   3704  CB  GLN A 463     -18.082   6.040  20.441  1.00 97.67           C  
ATOM   3705  O   GLN A 463     -19.618   4.513  17.973  1.00 97.67           O  
ATOM   3706  CG  GLN A 463     -16.675   6.033  21.023  1.00 97.67           C  
ATOM   3707  CD  GLN A 463     -16.663   5.845  22.528  1.00 97.67           C  
ATOM   3708  NE2 GLN A 463     -15.692   5.085  23.023  1.00 97.67           N  
ATOM   3709  OE1 GLN A 463     -17.518   6.380  23.241  1.00 97.67           O  
ATOM   3710  N   ASP A 464     -20.392   6.587  18.377  1.00 97.95           N  
ATOM   3711  CA  ASP A 464     -21.709   6.266  17.837  1.00 97.95           C  
ATOM   3712  C   ASP A 464     -21.632   5.973  16.340  1.00 97.95           C  
ATOM   3713  CB  ASP A 464     -22.691   7.409  18.100  1.00 97.95           C  
ATOM   3714  O   ASP A 464     -22.278   5.044  15.850  1.00 97.95           O  
ATOM   3715  CG  ASP A 464     -23.034   7.570  19.570  1.00 97.95           C  
ATOM   3716  OD1 ASP A 464     -22.864   6.604  20.345  1.00 97.95           O  
ATOM   3717  OD2 ASP A 464     -23.482   8.671  19.957  1.00 97.95           O  
ATOM   3718  N   ASN A 465     -20.907   6.766  15.626  1.00 97.90           N  
ATOM   3719  CA  ASN A 465     -20.719   6.521  14.200  1.00 97.90           C  
ATOM   3720  C   ASN A 465     -20.122   5.141  13.943  1.00 97.90           C  
ATOM   3721  CB  ASN A 465     -19.835   7.606  13.581  1.00 97.90           C  
ATOM   3722  O   ASN A 465     -20.560   4.429  13.037  1.00 97.90           O  
ATOM   3723  CG  ASN A 465     -20.560   8.927  13.417  1.00 97.90           C  
ATOM   3724  ND2 ASN A 465     -19.820   9.969  13.059  1.00 97.90           N  
ATOM   3725  OD1 ASN A 465     -21.776   9.010  13.612  1.00 97.90           O  
ATOM   3726  N   PHE A 466     -19.118   4.892  14.761  1.00 98.43           N  
ATOM   3727  CA  PHE A 466     -18.472   3.596  14.591  1.00 98.43           C  
ATOM   3728  C   PHE A 466     -19.478   2.463  14.760  1.00 98.43           C  
ATOM   3729  CB  PHE A 466     -17.323   3.431  15.591  1.00 98.43           C  
ATOM   3730  O   PHE A 466     -19.577   1.581  13.904  1.00 98.43           O  
ATOM   3731  CG  PHE A 466     -16.712   2.056  15.593  1.00 98.43           C  
ATOM   3732  CD1 PHE A 466     -17.113   1.103  16.520  1.00 98.43           C  
ATOM   3733  CD2 PHE A 466     -15.735   1.717  14.665  1.00 98.43           C  
ATOM   3734  CE1 PHE A 466     -16.549  -0.171  16.524  1.00 98.43           C  
ATOM   3735  CE2 PHE A 466     -15.167   0.446  14.663  1.00 98.43           C  
ATOM   3736  CZ  PHE A 466     -15.575  -0.496  15.593  1.00 98.43           C  
ATOM   3737  N   VAL A 467     -20.223   2.456  15.860  1.00 98.64           N  
ATOM   3738  CA  VAL A 467     -21.215   1.427  16.151  1.00 98.64           C  
ATOM   3739  C   VAL A 467     -22.228   1.348  15.011  1.00 98.64           C  
ATOM   3740  CB  VAL A 467     -21.938   1.697  17.490  1.00 98.64           C  
ATOM   3741  O   VAL A 467     -22.558   0.257  14.540  1.00 98.64           O  
ATOM   3742  CG1 VAL A 467     -23.125   0.751  17.663  1.00 98.64           C  
ATOM   3743  CG2 VAL A 467     -20.965   1.559  18.659  1.00 98.64           C  
ATOM   3744  N   HIS A 468     -22.680   2.513  14.570  1.00 98.33           N  
ATOM   3745  CA  HIS A 468     -23.644   2.602  13.480  1.00 98.33           C  
ATOM   3746  C   HIS A 468     -23.096   1.968  12.206  1.00 98.33           C  
ATOM   3747  CB  HIS A 468     -24.024   4.061  13.219  1.00 98.33           C  
ATOM   3748  O   HIS A 468     -23.798   1.209  11.533  1.00 98.33           O  
ATOM   3749  CG  HIS A 468     -24.811   4.261  11.963  1.00 98.33           C  
ATOM   3750  CD2 HIS A 468     -24.462   4.806  10.773  1.00 98.33           C  
ATOM   3751  ND1 HIS A 468     -26.129   3.879  11.841  1.00 98.33           N  
ATOM   3752  CE1 HIS A 468     -26.559   4.180  10.627  1.00 98.33           C  
ATOM   3753  NE2 HIS A 468     -25.567   4.744   9.959  1.00 98.33           N  
ATOM   3754  N   ASN A 469     -21.896   2.249  11.863  1.00 98.40           N  
ATOM   3755  CA  ASN A 469     -21.266   1.752  10.644  1.00 98.40           C  
ATOM   3756  C   ASN A 469     -21.091   0.236  10.682  1.00 98.40           C  
ATOM   3757  CB  ASN A 469     -19.917   2.437  10.419  1.00 98.40           C  
ATOM   3758  O   ASN A 469     -21.396  -0.453   9.707  1.00 98.40           O  
ATOM   3759  CG  ASN A 469     -20.051   3.927  10.179  1.00 98.40           C  
ATOM   3760  ND2 ASN A 469     -19.020   4.682  10.541  1.00 98.40           N  
ATOM   3761  OD1 ASN A 469     -21.074   4.397   9.674  1.00 98.40           O  
ATOM   3762  N   VAL A 470     -20.598  -0.261  11.812  1.00 98.69           N  
ATOM   3763  CA  VAL A 470     -20.420  -1.702  11.959  1.00 98.69           C  
ATOM   3764  C   VAL A 470     -21.777  -2.400  11.893  1.00 98.69           C  
ATOM   3765  CB  VAL A 470     -19.703  -2.054  13.282  1.00 98.69           C  
ATOM   3766  O   VAL A 470     -21.949  -3.367  11.148  1.00 98.69           O  
ATOM   3767  CG1 VAL A 470     -19.761  -3.557  13.545  1.00 98.69           C  
ATOM   3768  CG2 VAL A 470     -18.255  -1.570  13.248  1.00 98.69           C  
ATOM   3769  N   ALA A 471     -22.728  -1.900  12.602  1.00 98.56           N  
ATOM   3770  CA  ALA A 471     -24.051  -2.515  12.678  1.00 98.56           C  
ATOM   3771  C   ALA A 471     -24.720  -2.549  11.307  1.00 98.56           C  
ATOM   3772  CB  ALA A 471     -24.929  -1.765  13.677  1.00 98.56           C  
ATOM   3773  O   ALA A 471     -25.317  -3.558  10.926  1.00 98.56           O  
ATOM   3774  N   GLY A 472     -24.590  -1.432  10.579  1.00 97.90           N  
ATOM   3775  CA  GLY A 472     -25.180  -1.364   9.252  1.00 97.90           C  
ATOM   3776  C   GLY A 472     -24.671  -2.444   8.316  1.00 97.90           C  
ATOM   3777  O   GLY A 472     -25.460  -3.121   7.653  1.00 97.90           O  
ATOM   3778  N   HIS A 473     -23.416  -2.620   8.326  1.00 98.07           N  
ATOM   3779  CA  HIS A 473     -22.804  -3.592   7.428  1.00 98.07           C  
ATOM   3780  C   HIS A 473     -22.987  -5.014   7.947  1.00 98.07           C  
ATOM   3781  CB  HIS A 473     -21.316  -3.288   7.243  1.00 98.07           C  
ATOM   3782  O   HIS A 473     -23.385  -5.907   7.196  1.00 98.07           O  
ATOM   3783  CG  HIS A 473     -20.664  -4.109   6.177  1.00 98.07           C  
ATOM   3784  CD2 HIS A 473     -20.522  -3.890   4.848  1.00 98.07           C  
ATOM   3785  ND1 HIS A 473     -20.063  -5.322   6.434  1.00 98.07           N  
ATOM   3786  CE1 HIS A 473     -19.577  -5.814   5.307  1.00 98.07           C  
ATOM   3787  NE2 HIS A 473     -19.843  -4.965   4.329  1.00 98.07           N  
ATOM   3788  N   LEU A 474     -22.760  -5.248   9.238  1.00 98.64           N  
ATOM   3789  CA  LEU A 474     -22.791  -6.550   9.896  1.00 98.64           C  
ATOM   3790  C   LEU A 474     -24.196  -7.143   9.860  1.00 98.64           C  
ATOM   3791  CB  LEU A 474     -22.311  -6.431  11.344  1.00 98.64           C  
ATOM   3792  O   LEU A 474     -24.359  -8.365   9.887  1.00 98.64           O  
ATOM   3793  CG  LEU A 474     -22.259  -7.730  12.150  1.00 98.64           C  
ATOM   3794  CD1 LEU A 474     -21.371  -8.753  11.449  1.00 98.64           C  
ATOM   3795  CD2 LEU A 474     -21.759  -7.462  13.566  1.00 98.64           C  
ATOM   3796  N   SER A 475     -25.254  -6.272   9.776  1.00 98.35           N  
ATOM   3797  CA  SER A 475     -26.638  -6.734   9.811  1.00 98.35           C  
ATOM   3798  C   SER A 475     -26.956  -7.618   8.610  1.00 98.35           C  
ATOM   3799  CB  SER A 475     -27.599  -5.545   9.849  1.00 98.35           C  
ATOM   3800  O   SER A 475     -27.919  -8.388   8.637  1.00 98.35           O  
ATOM   3801  OG  SER A 475     -27.489  -4.771   8.667  1.00 98.35           O  
ATOM   3802  N   GLY A 476     -26.109  -7.550   7.586  1.00 97.83           N  
ATOM   3803  CA  GLY A 476     -26.308  -8.372   6.403  1.00 97.83           C  
ATOM   3804  C   GLY A 476     -25.694  -9.753   6.525  1.00 97.83           C  
ATOM   3805  O   GLY A 476     -25.869 -10.597   5.643  1.00 97.83           O  
ATOM   3806  N   ALA A 477     -24.993 -10.039   7.638  1.00 98.35           N  
ATOM   3807  CA  ALA A 477     -24.295 -11.308   7.827  1.00 98.35           C  
ATOM   3808  C   ALA A 477     -25.200 -12.338   8.495  1.00 98.35           C  
ATOM   3809  CB  ALA A 477     -23.028 -11.100   8.654  1.00 98.35           C  
ATOM   3810  O   ALA A 477     -26.214 -11.983   9.100  1.00 98.35           O  
ATOM   3811  N   LYS A 478     -24.822 -13.579   8.476  1.00 98.11           N  
ATOM   3812  CA  LYS A 478     -25.538 -14.666   9.137  1.00 98.11           C  
ATOM   3813  C   LYS A 478     -25.432 -14.553  10.655  1.00 98.11           C  
ATOM   3814  CB  LYS A 478     -25.001 -16.022   8.674  1.00 98.11           C  
ATOM   3815  O   LYS A 478     -24.466 -13.990  11.174  1.00 98.11           O  
ATOM   3816  CG  LYS A 478     -25.293 -16.337   7.214  1.00 98.11           C  
ATOM   3817  CD  LYS A 478     -24.782 -17.719   6.828  1.00 98.11           C  
ATOM   3818  CE  LYS A 478     -25.155 -18.074   5.395  1.00 98.11           C  
ATOM   3819  NZ  LYS A 478     -24.574 -19.385   4.979  1.00 98.11           N  
ATOM   3820  N   GLN A 479     -26.407 -15.113  11.321  1.00 98.13           N  
ATOM   3821  CA  GLN A 479     -26.534 -14.967  12.767  1.00 98.13           C  
ATOM   3822  C   GLN A 479     -25.274 -15.447  13.482  1.00 98.13           C  
ATOM   3823  CB  GLN A 479     -27.753 -15.736  13.280  1.00 98.13           C  
ATOM   3824  O   GLN A 479     -24.773 -14.776  14.386  1.00 98.13           O  
ATOM   3825  CG  GLN A 479     -27.997 -15.576  14.774  1.00 98.13           C  
ATOM   3826  CD  GLN A 479     -29.246 -16.298  15.245  1.00 98.13           C  
ATOM   3827  NE2 GLN A 479     -29.545 -16.186  16.535  1.00 98.13           N  
ATOM   3828  OE1 GLN A 479     -29.936 -16.951  14.456  1.00 98.13           O  
ATOM   3829  N   ASP A 480     -24.771 -16.604  13.149  1.00 97.94           N  
ATOM   3830  CA  ASP A 480     -23.606 -17.143  13.844  1.00 97.94           C  
ATOM   3831  C   ASP A 480     -22.394 -16.230  13.672  1.00 97.94           C  
ATOM   3832  CB  ASP A 480     -23.281 -18.550  13.338  1.00 97.94           C  
ATOM   3833  O   ASP A 480     -21.599 -16.064  14.599  1.00 97.94           O  
ATOM   3834  CG  ASP A 480     -23.089 -18.609  11.833  1.00 97.94           C  
ATOM   3835  OD1 ASP A 480     -23.368 -17.605  11.142  1.00 97.94           O  
ATOM   3836  OD2 ASP A 480     -22.656 -19.670  11.333  1.00 97.94           O  
ATOM   3837  N   THR A 481     -22.185 -15.640  12.461  1.00 98.46           N  
ATOM   3838  CA  THR A 481     -21.115 -14.684  12.196  1.00 98.46           C  
ATOM   3839  C   THR A 481     -21.305 -13.417  13.025  1.00 98.46           C  
ATOM   3840  CB  THR A 481     -21.049 -14.318  10.702  1.00 98.46           C  
ATOM   3841  O   THR A 481     -20.351 -12.904  13.612  1.00 98.46           O  
ATOM   3842  CG2 THR A 481     -19.945 -13.301  10.433  1.00 98.46           C  
ATOM   3843  OG1 THR A 481     -20.790 -15.502   9.937  1.00 98.46           O  
ATOM   3844  N   ARG A 482     -22.468 -12.939  13.132  1.00 98.64           N  
ATOM   3845  CA  ARG A 482     -22.749 -11.770  13.959  1.00 98.64           C  
ATOM   3846  C   ARG A 482     -22.378 -12.027  15.416  1.00 98.64           C  
ATOM   3847  CB  ARG A 482     -24.226 -11.381  13.856  1.00 98.64           C  
ATOM   3848  O   ARG A 482     -21.741 -11.189  16.057  1.00 98.64           O  
ATOM   3849  CG  ARG A 482     -24.633 -10.866  12.485  1.00 98.64           C  
ATOM   3850  CD  ARG A 482     -26.007 -10.212  12.513  1.00 98.64           C  
ATOM   3851  NE  ARG A 482     -27.064 -11.190  12.754  1.00 98.64           N  
ATOM   3852  NH1 ARG A 482     -28.793  -9.773  12.169  1.00 98.64           N  
ATOM   3853  NH2 ARG A 482     -29.240 -11.921  12.834  1.00 98.64           N  
ATOM   3854  CZ  ARG A 482     -28.363 -10.959  12.585  1.00 98.64           C  
ATOM   3855  N   GLU A 483     -22.733 -13.203  16.002  1.00 98.40           N  
ATOM   3856  CA  GLU A 483     -22.464 -13.543  17.396  1.00 98.40           C  
ATOM   3857  C   GLU A 483     -20.964 -13.563  17.679  1.00 98.40           C  
ATOM   3858  CB  GLU A 483     -23.084 -14.897  17.749  1.00 98.40           C  
ATOM   3859  O   GLU A 483     -20.512 -13.031  18.696  1.00 98.40           O  
ATOM   3860  CG  GLU A 483     -24.603 -14.872  17.844  1.00 98.40           C  
ATOM   3861  CD  GLU A 483     -25.211 -16.242  18.099  1.00 98.40           C  
ATOM   3862  OE1 GLU A 483     -26.453 -16.342  18.219  1.00 98.40           O  
ATOM   3863  OE2 GLU A 483     -24.438 -17.223  18.181  1.00 98.40           O  
ATOM   3864  N   ARG A 484     -20.219 -14.138  16.739  1.00 98.27           N  
ATOM   3865  CA  ARG A 484     -18.768 -14.175  16.893  1.00 98.27           C  
ATOM   3866  C   ARG A 484     -18.179 -12.768  16.874  1.00 98.27           C  
ATOM   3867  CB  ARG A 484     -18.131 -15.024  15.792  1.00 98.27           C  
ATOM   3868  O   ARG A 484     -17.252 -12.467  17.628  1.00 98.27           O  
ATOM   3869  CG  ARG A 484     -18.256 -16.522  16.019  1.00 98.27           C  
ATOM   3870  CD  ARG A 484     -17.365 -17.313  15.072  1.00 98.27           C  
ATOM   3871  NE  ARG A 484     -17.547 -16.895  13.685  1.00 98.27           N  
ATOM   3872  NH1 ARG A 484     -18.746 -18.768  13.060  1.00 98.27           N  
ATOM   3873  NH2 ARG A 484     -18.305 -17.120  11.529  1.00 98.27           N  
ATOM   3874  CZ  ARG A 484     -18.199 -17.595  12.761  1.00 98.27           C  
ATOM   3875  N   THR A 485     -18.741 -11.958  15.987  1.00 98.66           N  
ATOM   3876  CA  THR A 485     -18.242 -10.596  15.836  1.00 98.66           C  
ATOM   3877  C   THR A 485     -18.513  -9.779  17.096  1.00 98.66           C  
ATOM   3878  CB  THR A 485     -18.881  -9.898  14.621  1.00 98.66           C  
ATOM   3879  O   THR A 485     -17.662  -9.001  17.533  1.00 98.66           O  
ATOM   3880  CG2 THR A 485     -18.323  -8.490  14.440  1.00 98.66           C  
ATOM   3881  OG1 THR A 485     -18.610 -10.664  13.441  1.00 98.66           O  
ATOM   3882  N   TYR A 486     -19.682  -9.978  17.745  1.00 98.61           N  
ATOM   3883  CA  TYR A 486     -19.945  -9.319  19.020  1.00 98.61           C  
ATOM   3884  C   TYR A 486     -18.881  -9.677  20.049  1.00 98.61           C  
ATOM   3885  CB  TYR A 486     -21.331  -9.703  19.547  1.00 98.61           C  
ATOM   3886  O   TYR A 486     -18.381  -8.804  20.764  1.00 98.61           O  
ATOM   3887  CG  TYR A 486     -22.440  -9.498  18.544  1.00 98.61           C  
ATOM   3888  CD1 TYR A 486     -22.341  -8.521  17.556  1.00 98.61           C  
ATOM   3889  CD2 TYR A 486     -23.590 -10.280  18.582  1.00 98.61           C  
ATOM   3890  CE1 TYR A 486     -23.361  -8.327  16.631  1.00 98.61           C  
ATOM   3891  CE2 TYR A 486     -24.616 -10.096  17.662  1.00 98.61           C  
ATOM   3892  OH  TYR A 486     -25.506  -8.931  15.778  1.00 98.61           O  
ATOM   3893  CZ  TYR A 486     -24.493  -9.118  16.691  1.00 98.61           C  
ATOM   3894  N   GLY A 487     -18.589 -11.012  20.115  1.00 98.38           N  
ATOM   3895  CA  GLY A 487     -17.574 -11.492  21.039  1.00 98.38           C  
ATOM   3896  C   GLY A 487     -16.210 -10.874  20.800  1.00 98.38           C  
ATOM   3897  O   GLY A 487     -15.504 -10.529  21.750  1.00 98.38           O  
ATOM   3898  N   MET A 488     -15.853 -10.725  19.535  1.00 98.54           N  
ATOM   3899  CA  MET A 488     -14.579 -10.105  19.183  1.00 98.54           C  
ATOM   3900  C   MET A 488     -14.500  -8.681  19.723  1.00 98.54           C  
ATOM   3901  CB  MET A 488     -14.384 -10.101  17.666  1.00 98.54           C  
ATOM   3902  O   MET A 488     -13.523  -8.314  20.377  1.00 98.54           O  
ATOM   3903  CG  MET A 488     -13.073  -9.475  17.218  1.00 98.54           C  
ATOM   3904  SD  MET A 488     -12.914  -9.406  15.391  1.00 98.54           S  
ATOM   3905  CE  MET A 488     -14.063  -8.051  15.022  1.00 98.54           C  
ATOM   3906  N   PHE A 489     -15.552  -7.871  19.535  1.00 98.71           N  
ATOM   3907  CA  PHE A 489     -15.553  -6.479  19.968  1.00 98.71           C  
ATOM   3908  C   PHE A 489     -15.682  -6.383  21.484  1.00 98.71           C  
ATOM   3909  CB  PHE A 489     -16.692  -5.706  19.295  1.00 98.71           C  
ATOM   3910  O   PHE A 489     -15.259  -5.395  22.087  1.00 98.71           O  
ATOM   3911  CG  PHE A 489     -16.396  -5.302  17.876  1.00 98.71           C  
ATOM   3912  CD1 PHE A 489     -15.383  -4.393  17.595  1.00 98.71           C  
ATOM   3913  CD2 PHE A 489     -17.131  -5.831  16.823  1.00 98.71           C  
ATOM   3914  CE1 PHE A 489     -15.106  -4.017  16.282  1.00 98.71           C  
ATOM   3915  CE2 PHE A 489     -16.860  -5.460  15.509  1.00 98.71           C  
ATOM   3916  CZ  PHE A 489     -15.848  -4.552  15.241  1.00 98.71           C  
ATOM   3917  N   ALA A 490     -16.281  -7.396  22.151  1.00 98.49           N  
ATOM   3918  CA  ALA A 490     -16.372  -7.419  23.609  1.00 98.49           C  
ATOM   3919  C   ALA A 490     -14.995  -7.595  24.242  1.00 98.49           C  
ATOM   3920  CB  ALA A 490     -17.311  -8.533  24.065  1.00 98.49           C  
ATOM   3921  O   ALA A 490     -14.786  -7.226  25.400  1.00 98.49           O  
ATOM   3922  N   ARG A 491     -14.098  -8.142  23.515  1.00 98.18           N  
ATOM   3923  CA  ARG A 491     -12.732  -8.280  24.011  1.00 98.18           C  
ATOM   3924  C   ARG A 491     -12.011  -6.936  24.012  1.00 98.18           C  
ATOM   3925  CB  ARG A 491     -11.953  -9.292  23.166  1.00 98.18           C  
ATOM   3926  O   ARG A 491     -11.030  -6.753  24.735  1.00 98.18           O  
ATOM   3927  CG  ARG A 491     -12.458 -10.720  23.295  1.00 98.18           C  
ATOM   3928  CD  ARG A 491     -11.597 -11.696  22.506  1.00 98.18           C  
ATOM   3929  NE  ARG A 491     -10.234 -11.756  23.028  1.00 98.18           N  
ATOM   3930  NH1 ARG A 491      -9.418 -13.082  21.321  1.00 98.18           N  
ATOM   3931  NH2 ARG A 491      -8.030 -12.401  23.014  1.00 98.18           N  
ATOM   3932  CZ  ARG A 491      -9.231 -12.413  22.453  1.00 98.18           C  
ATOM   3933  N   VAL A 492     -12.459  -6.042  23.047  1.00 98.46           N  
ATOM   3934  CA  VAL A 492     -11.924  -4.685  23.047  1.00 98.46           C  
ATOM   3935  C   VAL A 492     -12.475  -3.912  24.244  1.00 98.46           C  
ATOM   3936  CB  VAL A 492     -12.258  -3.943  21.734  1.00 98.46           C  
ATOM   3937  O   VAL A 492     -11.719  -3.274  24.980  1.00 98.46           O  
ATOM   3938  CG1 VAL A 492     -11.819  -2.482  21.812  1.00 98.46           C  
ATOM   3939  CG2 VAL A 492     -11.598  -4.639  20.545  1.00 98.46           C  
ATOM   3940  N   ASP A 493     -13.736  -3.904  24.397  1.00 98.36           N  
ATOM   3941  CA  ASP A 493     -14.529  -3.261  25.439  1.00 98.36           C  
ATOM   3942  C   ASP A 493     -15.921  -3.880  25.532  1.00 98.36           C  
ATOM   3943  CB  ASP A 493     -14.639  -1.757  25.179  1.00 98.36           C  
ATOM   3944  O   ASP A 493     -16.628  -3.986  24.527  1.00 98.36           O  
ATOM   3945  CG  ASP A 493     -15.368  -1.015  26.285  1.00 98.36           C  
ATOM   3946  OD1 ASP A 493     -16.618  -0.990  26.281  1.00 98.36           O  
ATOM   3947  OD2 ASP A 493     -14.688  -0.448  27.167  1.00 98.36           O  
ATOM   3948  N   ALA A 494     -16.284  -4.323  26.767  1.00 97.93           N  
ATOM   3949  CA  ALA A 494     -17.541  -5.038  26.969  1.00 97.93           C  
ATOM   3950  C   ALA A 494     -18.728  -4.209  26.486  1.00 97.93           C  
ATOM   3951  CB  ALA A 494     -17.715  -5.403  28.441  1.00 97.93           C  
ATOM   3952  O   ALA A 494     -19.638  -4.733  25.840  1.00 97.93           O  
ATOM   3953  N   ASP A 495     -18.700  -2.900  26.769  1.00 97.91           N  
ATOM   3954  CA  ASP A 495     -19.779  -2.004  26.366  1.00 97.91           C  
ATOM   3955  C   ASP A 495     -19.848  -1.876  24.846  1.00 97.91           C  
ATOM   3956  CB  ASP A 495     -19.597  -0.624  27.002  1.00 97.91           C  
ATOM   3957  O   ASP A 495     -20.937  -1.808  24.272  1.00 97.91           O  
ATOM   3958  CG  ASP A 495     -20.715   0.342  26.653  1.00 97.91           C  
ATOM   3959  OD1 ASP A 495     -21.869   0.120  27.079  1.00 97.91           O  
ATOM   3960  OD2 ASP A 495     -20.440   1.333  25.942  1.00 97.91           O  
ATOM   3961  N   LEU A 496     -18.691  -1.829  24.221  1.00 98.54           N  
ATOM   3962  CA  LEU A 496     -18.642  -1.758  22.765  1.00 98.54           C  
ATOM   3963  C   LEU A 496     -19.343  -2.959  22.138  1.00 98.54           C  
ATOM   3964  CB  LEU A 496     -17.192  -1.688  22.279  1.00 98.54           C  
ATOM   3965  O   LEU A 496     -20.178  -2.800  21.245  1.00 98.54           O  
ATOM   3966  CG  LEU A 496     -16.979  -1.773  20.767  1.00 98.54           C  
ATOM   3967  CD1 LEU A 496     -17.753  -0.666  20.059  1.00 98.54           C  
ATOM   3968  CD2 LEU A 496     -15.493  -1.693  20.431  1.00 98.54           C  
ATOM   3969  N   GLY A 497     -19.009  -4.209  22.520  1.00 98.48           N  
ATOM   3970  CA  GLY A 497     -19.674  -5.411  22.043  1.00 98.48           C  
ATOM   3971  C   GLY A 497     -21.180  -5.370  22.220  1.00 98.48           C  
ATOM   3972  O   GLY A 497     -21.927  -5.743  21.313  1.00 98.48           O  
ATOM   3973  N   LYS A 498     -21.625  -4.911  23.362  1.00 98.57           N  
ATOM   3974  CA  LYS A 498     -23.048  -4.807  23.671  1.00 98.57           C  
ATOM   3975  C   LYS A 498     -23.742  -3.817  22.740  1.00 98.57           C  
ATOM   3976  CB  LYS A 498     -23.251  -4.387  25.128  1.00 98.57           C  
ATOM   3977  O   LYS A 498     -24.806  -4.113  22.193  1.00 98.57           O  
ATOM   3978  CG  LYS A 498     -24.710  -4.311  25.552  1.00 98.57           C  
ATOM   3979  CD  LYS A 498     -24.849  -3.831  26.992  1.00 98.57           C  
ATOM   3980  CE  LYS A 498     -26.309  -3.621  27.373  1.00 98.57           C  
ATOM   3981  NZ  LYS A 498     -26.445  -3.030  28.738  1.00 98.57           N  
ATOM   3982  N   ARG A 499     -23.154  -2.649  22.533  1.00 98.61           N  
ATOM   3983  CA  ARG A 499     -23.732  -1.611  21.687  1.00 98.61           C  
ATOM   3984  C   ARG A 499     -23.851  -2.085  20.242  1.00 98.61           C  
ATOM   3985  CB  ARG A 499     -22.892  -0.334  21.751  1.00 98.61           C  
ATOM   3986  O   ARG A 499     -24.855  -1.821  19.577  1.00 98.61           O  
ATOM   3987  CG  ARG A 499     -22.976   0.393  23.084  1.00 98.61           C  
ATOM   3988  CD  ARG A 499     -22.045   1.596  23.130  1.00 98.61           C  
ATOM   3989  NE  ARG A 499     -22.438   2.620  22.167  1.00 98.61           N  
ATOM   3990  NH1 ARG A 499     -20.600   3.969  22.536  1.00 98.61           N  
ATOM   3991  NH2 ARG A 499     -22.194   4.589  21.010  1.00 98.61           N  
ATOM   3992  CZ  ARG A 499     -21.743   3.723  21.906  1.00 98.61           C  
ATOM   3993  N   ILE A 500     -22.850  -2.777  19.774  1.00 98.70           N  
ATOM   3994  CA  ILE A 500     -22.871  -3.281  18.405  1.00 98.70           C  
ATOM   3995  C   ILE A 500     -23.961  -4.341  18.261  1.00 98.70           C  
ATOM   3996  CB  ILE A 500     -21.500  -3.863  17.996  1.00 98.70           C  
ATOM   3997  O   ILE A 500     -24.691  -4.359  17.268  1.00 98.70           O  
ATOM   3998  CG1 ILE A 500     -20.486  -2.735  17.770  1.00 98.70           C  
ATOM   3999  CG2 ILE A 500     -21.635  -4.736  16.745  1.00 98.70           C  
ATOM   4000  CD1 ILE A 500     -19.077  -3.222  17.461  1.00 98.70           C  
ATOM   4001  N   LYS A 501     -24.084  -5.209  19.232  1.00 98.71           N  
ATOM   4002  CA  LYS A 501     -25.126  -6.232  19.212  1.00 98.71           C  
ATOM   4003  C   LYS A 501     -26.514  -5.602  19.147  1.00 98.71           C  
ATOM   4004  CB  LYS A 501     -25.017  -7.134  20.442  1.00 98.71           C  
ATOM   4005  O   LYS A 501     -27.322  -5.952  18.284  1.00 98.71           O  
ATOM   4006  CG  LYS A 501     -26.104  -8.195  20.530  1.00 98.71           C  
ATOM   4007  CD  LYS A 501     -25.916  -9.088  21.750  1.00 98.71           C  
ATOM   4008  CE  LYS A 501     -27.031 -10.119  21.866  1.00 98.71           C  
ATOM   4009  NZ  LYS A 501     -26.850 -10.998  23.060  1.00 98.71           N  
ATOM   4010  N   GLU A 502     -26.769  -4.728  20.057  1.00 98.53           N  
ATOM   4011  CA  GLU A 502     -28.080  -4.089  20.117  1.00 98.53           C  
ATOM   4012  C   GLU A 502     -28.406  -3.374  18.809  1.00 98.53           C  
ATOM   4013  CB  GLU A 502     -28.145  -3.103  21.287  1.00 98.53           C  
ATOM   4014  O   GLU A 502     -29.495  -3.544  18.257  1.00 98.53           O  
ATOM   4015  CG  GLU A 502     -28.164  -3.771  22.654  1.00 98.53           C  
ATOM   4016  CD  GLU A 502     -28.090  -2.782  23.806  1.00 98.53           C  
ATOM   4017  OE1 GLU A 502     -28.138  -3.213  24.980  1.00 98.53           O  
ATOM   4018  OE2 GLU A 502     -27.983  -1.566  23.532  1.00 98.53           O  
ATOM   4019  N   ALA A 503     -27.454  -2.626  18.286  1.00 98.56           N  
ATOM   4020  CA  ALA A 503     -27.662  -1.843  17.070  1.00 98.56           C  
ATOM   4021  C   ALA A 503     -27.845  -2.752  15.857  1.00 98.56           C  
ATOM   4022  CB  ALA A 503     -26.491  -0.890  16.845  1.00 98.56           C  
ATOM   4023  O   ALA A 503     -28.712  -2.506  15.015  1.00 98.56           O  
ATOM   4024  N   THR A 504     -27.038  -3.775  15.758  1.00 98.66           N  
ATOM   4025  CA  THR A 504     -27.089  -4.694  14.626  1.00 98.66           C  
ATOM   4026  C   THR A 504     -28.418  -5.443  14.597  1.00 98.66           C  
ATOM   4027  CB  THR A 504     -25.928  -5.704  14.674  1.00 98.66           C  
ATOM   4028  O   THR A 504     -29.055  -5.548  13.546  1.00 98.66           O  
ATOM   4029  CG2 THR A 504     -25.997  -6.677  13.502  1.00 98.66           C  
ATOM   4030  OG1 THR A 504     -24.683  -4.996  14.620  1.00 98.66           O  
ATOM   4031  N   GLU A 505     -28.867  -5.940  15.736  1.00 98.34           N  
ATOM   4032  CA  GLU A 505     -30.083  -6.744  15.800  1.00 98.34           C  
ATOM   4033  C   GLU A 505     -31.325  -5.884  15.583  1.00 98.34           C  
ATOM   4034  CB  GLU A 505     -30.176  -7.473  17.143  1.00 98.34           C  
ATOM   4035  O   GLU A 505     -32.344  -6.370  15.087  1.00 98.34           O  
ATOM   4036  CG  GLU A 505     -29.067  -8.492  17.367  1.00 98.34           C  
ATOM   4037  CD  GLU A 505     -28.961  -9.519  16.250  1.00 98.34           C  
ATOM   4038  OE1 GLU A 505     -27.833  -9.962  15.939  1.00 98.34           O  
ATOM   4039  OE2 GLU A 505     -30.015  -9.882  15.682  1.00 98.34           O  
ATOM   4040  N   LYS A 506     -31.191  -4.675  15.952  1.00 97.79           N  
ATOM   4041  CA  LYS A 506     -32.254  -3.739  15.597  1.00 97.79           C  
ATOM   4042  C   LYS A 506     -32.376  -3.594  14.083  1.00 97.79           C  
ATOM   4043  CB  LYS A 506     -32.000  -2.372  16.235  1.00 97.79           C  
ATOM   4044  O   LYS A 506     -33.485  -3.569  13.544  1.00 97.79           O  
ATOM   4045  CG  LYS A 506     -33.119  -1.366  16.010  1.00 97.79           C  
ATOM   4046  CD  LYS A 506     -32.820  -0.035  16.688  1.00 97.79           C  
ATOM   4047  CE  LYS A 506     -33.897   0.999  16.392  1.00 97.79           C  
ATOM   4048  NZ  LYS A 506     -33.614   2.302  17.065  1.00 97.79           N  
ATOM   4049  N   GLU A 507     -31.313  -3.511  13.334  1.00 97.18           N  
ATOM   4050  CA  GLU A 507     -31.292  -3.401  11.879  1.00 97.18           C  
ATOM   4051  C   GLU A 507     -31.827  -4.671  11.222  1.00 97.18           C  
ATOM   4052  CB  GLU A 507     -29.874  -3.109  11.382  1.00 97.18           C  
ATOM   4053  O   GLU A 507     -32.540  -4.603  10.219  1.00 97.18           O  
ATOM   4054  CG  GLU A 507     -29.395  -1.696  11.685  1.00 97.18           C  
ATOM   4055  CD  GLU A 507     -30.266  -0.620  11.057  1.00 97.18           C  
ATOM   4056  OE1 GLU A 507     -30.513   0.419  11.711  1.00 97.18           O  
ATOM   4057  OE2 GLU A 507     -30.707  -0.817   9.903  1.00 97.18           O  
ATOM   4058  N   VAL A 508     -31.460  -5.820  11.762  1.00 97.10           N  
ATOM   4059  CA  VAL A 508     -31.869  -7.115  11.228  1.00 97.10           C  
ATOM   4060  C   VAL A 508     -33.386  -7.259  11.322  1.00 97.10           C  
ATOM   4061  CB  VAL A 508     -31.176  -8.280  11.970  1.00 97.10           C  
ATOM   4062  O   VAL A 508     -34.023  -7.797  10.414  1.00 97.10           O  
ATOM   4063  CG1 VAL A 508     -31.809  -9.617  11.587  1.00 97.10           C  
ATOM   4064  CG2 VAL A 508     -29.678  -8.288  11.669  1.00 97.10           C  
ATOM   4065  N   SER A 509     -33.970  -6.713  12.399  1.00 94.72           N  
ATOM   4066  CA  SER A 509     -35.403  -6.839  12.644  1.00 94.72           C  
ATOM   4067  C   SER A 509     -36.205  -5.935  11.713  1.00 94.72           C  
ATOM   4068  CB  SER A 509     -35.730  -6.502  14.100  1.00 94.72           C  
ATOM   4069  O   SER A 509     -37.414  -6.117  11.553  1.00 94.72           O  
ATOM   4070  OG  SER A 509     -35.377  -5.162  14.398  1.00 94.72           O  
ATOM   4071  N   LYS A 510     -35.578  -4.953  11.042  1.00 90.50           N  
ATOM   4072  CA  LYS A 510     -36.256  -4.083  10.085  1.00 90.50           C  
ATOM   4073  C   LYS A 510     -36.587  -4.833   8.798  1.00 90.50           C  
ATOM   4074  CB  LYS A 510     -35.396  -2.858   9.771  1.00 90.50           C  
ATOM   4075  O   LYS A 510     -37.657  -4.640   8.218  1.00 90.50           O  
ATOM   4076  CG  LYS A 510     -35.316  -1.849  10.907  1.00 90.50           C  
ATOM   4077  CD  LYS A 510     -34.468  -0.643  10.526  1.00 90.50           C  
ATOM   4078  CE  LYS A 510     -34.319   0.328  11.690  1.00 90.50           C  
ATOM   4079  NZ  LYS A 510     -33.435   1.479  11.342  1.00 90.50           N  
TER    4080      LYS A 510                                                      
ENDMDL                                                                          
END                                                                             
