# Supplementary material for: Catalases in the pathogenesis of Sporothrix schenckii research
Source: PeerJ. 2022 Dec 7;10:e14478. doi: 10.7717/peerj.14478 (PMC9745942; doi:10.7717/peerj.14478)
Supplement: Supplemental Information 3 — Sequences and PDB files used in this study. [file peerj-10-14478-s003.zip › Raw data/Cat2 Ss/test_10250_unrelaxed_rank_3_model_3.pdb]

MODEL     1                                                                     
ATOM      1  N   MET A   1     -20.068  18.580 -50.275  1.00 36.47           N  
ATOM      2  CA  MET A   1     -20.194  17.134 -50.120  1.00 36.47           C  
ATOM      3  C   MET A   1     -20.103  16.734 -48.651  1.00 36.47           C  
ATOM      4  CB  MET A   1     -19.116  16.409 -50.927  1.00 36.47           C  
ATOM      5  O   MET A   1     -19.110  17.029 -47.983  1.00 36.47           O  
ATOM      6  CG  MET A   1     -19.535  16.076 -52.349  1.00 36.47           C  
ATOM      7  SD  MET A   1     -18.449  14.816 -53.125  1.00 36.47           S  
ATOM      8  CE  MET A   1     -17.596  15.842 -54.354  1.00 36.47           C  
ATOM      9  N   ALA A   2     -21.109  17.105 -47.815  1.00 35.20           N  
ATOM     10  CA  ALA A   2     -21.511  16.769 -46.452  1.00 35.20           C  
ATOM     11  C   ALA A   2     -21.049  15.364 -46.075  1.00 35.20           C  
ATOM     12  CB  ALA A   2     -23.025  16.887 -46.299  1.00 35.20           C  
ATOM     13  O   ALA A   2     -21.269  14.410 -46.825  1.00 35.20           O  
ATOM     14  N   HIS A   3     -19.813  15.152 -45.713  1.00 30.44           N  
ATOM     15  CA  HIS A   3     -19.267  13.936 -45.123  1.00 30.44           C  
ATOM     16  C   HIS A   3     -20.204  13.368 -44.062  1.00 30.44           C  
ATOM     17  CB  HIS A   3     -17.889  14.207 -44.515  1.00 30.44           C  
ATOM     18  O   HIS A   3     -20.705  14.107 -43.211  1.00 30.44           O  
ATOM     19  CG  HIS A   3     -16.784  14.232 -45.522  1.00 30.44           C  
ATOM     20  CD2 HIS A   3     -15.978  15.240 -45.932  1.00 30.44           C  
ATOM     21  ND1 HIS A   3     -16.404  13.118 -46.238  1.00 30.44           N  
ATOM     22  CE1 HIS A   3     -15.409  13.440 -47.048  1.00 30.44           C  
ATOM     23  NE2 HIS A   3     -15.132  14.722 -46.882  1.00 30.44           N  
ATOM     24  N   PRO A   4     -20.928  12.316 -44.325  1.00 31.33           N  
ATOM     25  CA  PRO A   4     -21.811  11.573 -43.423  1.00 31.33           C  
ATOM     26  C   PRO A   4     -21.158  11.270 -42.076  1.00 31.33           C  
ATOM     27  CB  PRO A   4     -22.097  10.282 -44.193  1.00 31.33           C  
ATOM     28  O   PRO A   4     -19.945  11.057 -42.008  1.00 31.33           O  
ATOM     29  CG  PRO A   4     -20.975  10.165 -45.173  1.00 31.33           C  
ATOM     30  CD  PRO A   4     -20.078  11.360 -45.017  1.00 31.33           C  
ATOM     31  N   ALA A   5     -21.494  12.061 -40.984  1.00 35.81           N  
ATOM     32  CA  ALA A   5     -21.559  11.834 -39.543  1.00 35.81           C  
ATOM     33  C   ALA A   5     -21.360  10.358 -39.211  1.00 35.81           C  
ATOM     34  CB  ALA A   5     -22.893  12.326 -38.987  1.00 35.81           C  
ATOM     35  O   ALA A   5     -21.984   9.488 -39.823  1.00 35.81           O  
ATOM     36  N   VAL A   6     -20.216   9.795 -39.390  1.00 31.85           N  
ATOM     37  CA  VAL A   6     -19.824   8.518 -38.803  1.00 31.85           C  
ATOM     38  C   VAL A   6     -20.652   8.251 -37.548  1.00 31.85           C  
ATOM     39  CB  VAL A   6     -18.317   8.487 -38.464  1.00 31.85           C  
ATOM     40  O   VAL A   6     -20.710   9.089 -36.645  1.00 31.85           O  
ATOM     41  CG1 VAL A   6     -17.937   7.158 -37.814  1.00 31.85           C  
ATOM     42  CG2 VAL A   6     -17.483   8.729 -39.721  1.00 31.85           C  
ATOM     43  N   LYS A   7     -21.885   7.863 -37.683  1.00 26.94           N  
ATOM     44  CA  LYS A   7     -22.705   7.042 -36.797  1.00 26.94           C  
ATOM     45  C   LYS A   7     -21.853   6.023 -36.045  1.00 26.94           C  
ATOM     46  CB  LYS A   7     -23.800   6.326 -37.589  1.00 26.94           C  
ATOM     47  O   LYS A   7     -21.278   5.118 -36.653  1.00 26.94           O  
ATOM     48  CG  LYS A   7     -25.055   7.159 -37.803  1.00 26.94           C  
ATOM     49  CD  LYS A   7     -26.165   6.342 -38.451  1.00 26.94           C  
ATOM     50  CE  LYS A   7     -27.403   7.189 -38.715  1.00 26.94           C  
ATOM     51  NZ  LYS A   7     -28.494   6.393 -39.353  1.00 26.94           N  
ATOM     52  N   THR A   8     -20.940   6.395 -35.133  1.00 32.69           N  
ATOM     53  CA  THR A   8     -20.344   5.350 -34.309  1.00 32.69           C  
ATOM     54  C   THR A   8     -21.362   4.799 -33.315  1.00 32.69           C  
ATOM     55  CB  THR A   8     -19.111   5.872 -33.549  1.00 32.69           C  
ATOM     56  O   THR A   8     -22.126   5.558 -32.715  1.00 32.69           O  
ATOM     57  CG2 THR A   8     -17.990   6.249 -34.512  1.00 32.69           C  
ATOM     58  OG1 THR A   8     -19.480   7.029 -32.788  1.00 32.69           O  
ATOM     59  N   ASP A   9     -22.321   3.975 -33.783  1.00 29.33           N  
ATOM     60  CA  ASP A   9     -22.890   2.831 -33.077  1.00 29.33           C  
ATOM     61  C   ASP A   9     -22.752   2.994 -31.565  1.00 29.33           C  
ATOM     62  CB  ASP A   9     -22.218   1.533 -33.530  1.00 29.33           C  
ATOM     63  O   ASP A   9     -21.645   3.170 -31.053  1.00 29.33           O  
ATOM     64  CG  ASP A   9     -22.734   1.033 -34.867  1.00 29.33           C  
ATOM     65  OD1 ASP A   9     -23.793   1.510 -35.330  1.00 29.33           O  
ATOM     66  OD2 ASP A   9     -22.077   0.152 -35.464  1.00 29.33           O  
ATOM     67  N   GLY A  10     -23.471   3.859 -30.871  1.00 30.87           N  
ATOM     68  CA  GLY A  10     -24.528   3.603 -29.906  1.00 30.87           C  
ATOM     69  C   GLY A  10     -24.584   2.157 -29.451  1.00 30.87           C  
ATOM     70  O   GLY A  10     -24.745   1.249 -30.268  1.00 30.87           O  
ATOM     71  N   GLU A  11     -23.473   1.650 -28.823  1.00 29.62           N  
ATOM     72  CA  GLU A  11     -23.706   0.533 -27.912  1.00 29.62           C  
ATOM     73  C   GLU A  11     -22.403   0.063 -27.272  1.00 29.62           C  
ATOM     74  CB  GLU A  11     -24.381  -0.628 -28.646  1.00 29.62           C  
ATOM     75  O   GLU A  11     -21.937  -1.046 -27.543  1.00 29.62           O  
ATOM     76  CG  GLU A  11     -25.890  -0.482 -28.772  1.00 29.62           C  
ATOM     77  CD  GLU A  11     -26.564  -1.708 -29.366  1.00 29.62           C  
ATOM     78  OE1 GLU A  11     -27.814  -1.737 -29.442  1.00 29.62           O  
ATOM     79  OE2 GLU A  11     -25.838  -2.649 -29.757  1.00 29.62           O  
ATOM     80  N   ARG A  12     -21.554   0.956 -26.754  1.00 33.94           N  
ATOM     81  CA  ARG A  12     -20.658   0.306 -25.803  1.00 33.94           C  
ATOM     82  C   ARG A  12     -21.287   0.240 -24.415  1.00 33.94           C  
ATOM     83  CB  ARG A  12     -19.318   1.042 -25.737  1.00 33.94           C  
ATOM     84  O   ARG A  12     -21.364   1.251 -23.714  1.00 33.94           O  
ATOM     85  CG  ARG A  12     -18.342   0.642 -26.832  1.00 33.94           C  
ATOM     86  CD  ARG A  12     -16.987   1.314 -26.652  1.00 33.94           C  
ATOM     87  NE  ARG A  12     -16.060   0.952 -27.720  1.00 33.94           N  
ATOM     88  NH1 ARG A  12     -14.240   2.024 -26.785  1.00 33.94           N  
ATOM     89  NH2 ARG A  12     -14.022   0.915 -28.779  1.00 33.94           N  
ATOM     90  CZ  ARG A  12     -14.776   1.298 -27.759  1.00 33.94           C  
ATOM     91  N   GLY A  13     -22.642   0.036 -24.307  1.00 30.43           N  
ATOM     92  CA  GLY A  13     -23.472  -0.590 -23.291  1.00 30.43           C  
ATOM     93  C   GLY A  13     -22.865  -1.860 -22.724  1.00 30.43           C  
ATOM     94  O   GLY A  13     -22.350  -2.695 -23.470  1.00 30.43           O  
ATOM     95  N   ALA A  14     -21.780  -1.807 -21.858  1.00 36.49           N  
ATOM     96  CA  ALA A  14     -21.568  -2.683 -20.709  1.00 36.49           C  
ATOM     97  C   ALA A  14     -20.098  -3.073 -20.580  1.00 36.49           C  
ATOM     98  CB  ALA A  14     -22.438  -3.933 -20.825  1.00 36.49           C  
ATOM     99  O   ALA A  14     -19.595  -3.888 -21.357  1.00 36.49           O  
ATOM    100  N   ALA A  15     -19.074  -2.147 -20.597  1.00 42.00           N  
ATOM    101  CA  ALA A  15     -17.675  -2.444 -20.300  1.00 42.00           C  
ATOM    102  C   ALA A  15     -17.553  -3.327 -19.061  1.00 42.00           C  
ATOM    103  CB  ALA A  15     -16.886  -1.151 -20.107  1.00 42.00           C  
ATOM    104  O   ALA A  15     -16.482  -3.871 -18.783  1.00 42.00           O  
ATOM    105  N   TYR A  16     -18.673  -4.053 -18.684  1.00 39.37           N  
ATOM    106  CA  TYR A  16     -18.332  -5.065 -17.690  1.00 39.37           C  
ATOM    107  C   TYR A  16     -18.460  -6.467 -18.275  1.00 39.37           C  
ATOM    108  CB  TYR A  16     -19.229  -4.930 -16.456  1.00 39.37           C  
ATOM    109  O   TYR A  16     -18.080  -7.450 -17.634  1.00 39.37           O  
ATOM    110  CG  TYR A  16     -18.760  -5.742 -15.273  1.00 39.37           C  
ATOM    111  CD1 TYR A  16     -19.355  -6.962 -14.961  1.00 39.37           C  
ATOM    112  CD2 TYR A  16     -17.722  -5.291 -14.465  1.00 39.37           C  
ATOM    113  CE1 TYR A  16     -18.928  -7.713 -13.871  1.00 39.37           C  
ATOM    114  CE2 TYR A  16     -17.287  -6.033 -13.373  1.00 39.37           C  
ATOM    115  OH  TYR A  16     -17.467  -7.980 -12.004  1.00 39.37           O  
ATOM    116  CZ  TYR A  16     -17.894  -7.241 -13.084  1.00 39.37           C  
ATOM    117  N   LYS A  17     -18.507  -6.689 -19.633  1.00 39.92           N  
ATOM    118  CA  LYS A  17     -18.513  -8.076 -20.090  1.00 39.92           C  
ATOM    119  C   LYS A  17     -17.169  -8.460 -20.701  1.00 39.92           C  
ATOM    120  CB  LYS A  17     -19.634  -8.302 -21.106  1.00 39.92           C  
ATOM    121  O   LYS A  17     -16.578  -7.682 -21.453  1.00 39.92           O  
ATOM    122  CG  LYS A  17     -20.972  -8.667 -20.481  1.00 39.92           C  
ATOM    123  CD  LYS A  17     -22.004  -9.031 -21.541  1.00 39.92           C  
ATOM    124  CE  LYS A  17     -23.351  -9.372 -20.918  1.00 39.92           C  
ATOM    125  NZ  LYS A  17     -24.363  -9.740 -21.953  1.00 39.92           N  
ATOM    126  N   HIS A  18     -15.991  -8.434 -19.903  1.00 44.61           N  
ATOM    127  CA  HIS A  18     -14.818  -9.280 -20.088  1.00 44.61           C  
ATOM    128  C   HIS A  18     -13.584  -8.446 -20.419  1.00 44.61           C  
ATOM    129  CB  HIS A  18     -15.068 -10.309 -21.192  1.00 44.61           C  
ATOM    130  O   HIS A  18     -13.630  -7.585 -21.300  1.00 44.61           O  
ATOM    131  CG  HIS A  18     -15.810 -11.521 -20.726  1.00 44.61           C  
ATOM    132  CD2 HIS A  18     -16.971 -12.071 -21.152  1.00 44.61           C  
ATOM    133  ND1 HIS A  18     -15.364 -12.315 -19.692  1.00 44.61           N  
ATOM    134  CE1 HIS A  18     -16.221 -13.304 -19.503  1.00 44.61           C  
ATOM    135  NE2 HIS A  18     -17.205 -13.179 -20.377  1.00 44.61           N  
ATOM    136  N   ILE A  19     -13.145  -7.444 -19.687  1.00 45.85           N  
ATOM    137  CA  ILE A  19     -11.807  -7.066 -20.130  1.00 45.85           C  
ATOM    138  C   ILE A  19     -11.272  -8.111 -21.106  1.00 45.85           C  
ATOM    139  CB  ILE A  19     -10.841  -6.905 -18.935  1.00 45.85           C  
ATOM    140  O   ILE A  19     -10.988  -9.246 -20.717  1.00 45.85           O  
ATOM    141  CG1 ILE A  19     -11.399  -5.892 -17.929  1.00 45.85           C  
ATOM    142  CG2 ILE A  19      -9.449  -6.486 -19.418  1.00 45.85           C  
ATOM    143  CD1 ILE A  19     -10.595  -5.790 -16.641  1.00 45.85           C  
ATOM    144  N   GLU A  20     -12.038  -8.616 -22.112  1.00 47.02           N  
ATOM    145  CA  GLU A  20     -11.662  -9.586 -23.135  1.00 47.02           C  
ATOM    146  C   GLU A  20     -10.290  -9.265 -23.723  1.00 47.02           C  
ATOM    147  CB  GLU A  20     -12.713  -9.630 -24.247  1.00 47.02           C  
ATOM    148  O   GLU A  20      -9.955  -8.096 -23.927  1.00 47.02           O  
ATOM    149  CG  GLU A  20     -13.898 -10.533 -23.938  1.00 47.02           C  
ATOM    150  CD  GLU A  20     -14.863 -10.678 -25.104  1.00 47.02           C  
ATOM    151  OE1 GLU A  20     -15.833 -11.462 -24.996  1.00 47.02           O  
ATOM    152  OE2 GLU A  20     -14.647 -10.002 -26.134  1.00 47.02           O  
ATOM    153  N   SER A  21      -9.271  -9.936 -23.244  1.00 52.48           N  
ATOM    154  CA  SER A  21      -8.036 -10.022 -24.018  1.00 52.48           C  
ATOM    155  C   SER A  21      -8.269  -9.639 -25.476  1.00 52.48           C  
ATOM    156  CB  SER A  21      -7.452 -11.433 -23.940  1.00 52.48           C  
ATOM    157  O   SER A  21      -9.353  -9.868 -26.017  1.00 52.48           O  
ATOM    158  OG  SER A  21      -6.697 -11.730 -25.102  1.00 52.48           O  
ATOM    159  N   THR A  22      -7.745  -8.483 -25.933  1.00 57.19           N  
ATOM    160  CA  THR A  22      -7.772  -8.096 -27.339  1.00 57.19           C  
ATOM    161  C   THR A  22      -7.317  -9.251 -28.227  1.00 57.19           C  
ATOM    162  CB  THR A  22      -6.883  -6.865 -27.597  1.00 57.19           C  
ATOM    163  O   THR A  22      -7.325  -9.138 -29.454  1.00 57.19           O  
ATOM    164  CG2 THR A  22      -7.414  -5.639 -26.862  1.00 57.19           C  
ATOM    165  OG1 THR A  22      -5.552  -7.142 -27.144  1.00 57.19           O  
ATOM    166  N   TYR A  23      -7.065 -10.433 -27.590  1.00 58.50           N  
ATOM    167  CA  TYR A  23      -6.501 -11.468 -28.449  1.00 58.50           C  
ATOM    168  C   TYR A  23      -7.554 -12.506 -28.815  1.00 58.50           C  
ATOM    169  CB  TYR A  23      -5.314 -12.150 -27.761  1.00 58.50           C  
ATOM    170  O   TYR A  23      -8.247 -13.032 -27.941  1.00 58.50           O  
ATOM    171  CG  TYR A  23      -3.970 -11.642 -28.224  1.00 58.50           C  
ATOM    172  CD1 TYR A  23      -3.320 -12.225 -29.309  1.00 58.50           C  
ATOM    173  CD2 TYR A  23      -3.348 -10.579 -27.578  1.00 58.50           C  
ATOM    174  CE1 TYR A  23      -2.080 -11.761 -29.739  1.00 58.50           C  
ATOM    175  CE2 TYR A  23      -2.109 -10.107 -27.999  1.00 58.50           C  
ATOM    176  OH  TYR A  23      -0.258 -10.241 -29.499  1.00 58.50           O  
ATOM    177  CZ  TYR A  23      -1.484 -10.704 -29.078  1.00 58.50           C  
ATOM    178  N   HIS A  24      -7.970 -12.560 -30.087  1.00 66.24           N  
ATOM    179  CA  HIS A  24      -8.903 -13.490 -30.711  1.00 66.24           C  
ATOM    180  C   HIS A  24      -8.164 -14.557 -31.512  1.00 66.24           C  
ATOM    181  CB  HIS A  24      -9.883 -12.740 -31.615  1.00 66.24           C  
ATOM    182  O   HIS A  24      -7.280 -14.239 -32.311  1.00 66.24           O  
ATOM    183  CG  HIS A  24     -10.674 -11.690 -30.902  1.00 66.24           C  
ATOM    184  CD2 HIS A  24     -10.601 -10.339 -30.945  1.00 66.24           C  
ATOM    185  ND1 HIS A  24     -11.682 -11.994 -30.013  1.00 66.24           N  
ATOM    186  CE1 HIS A  24     -12.198 -10.872 -29.540  1.00 66.24           C  
ATOM    187  NE2 HIS A  24     -11.559  -9.853 -30.090  1.00 66.24           N  
ATOM    188  N   TYR A  25      -8.030 -15.804 -30.919  1.00 75.00           N  
ATOM    189  CA  TYR A  25      -7.478 -16.863 -31.756  1.00 75.00           C  
ATOM    190  C   TYR A  25      -8.517 -17.946 -32.022  1.00 75.00           C  
ATOM    191  CB  TYR A  25      -6.239 -17.478 -31.098  1.00 75.00           C  
ATOM    192  O   TYR A  25      -9.543 -18.011 -31.341  1.00 75.00           O  
ATOM    193  CG  TYR A  25      -6.476 -17.953 -29.685  1.00 75.00           C  
ATOM    194  CD1 TYR A  25      -6.286 -17.099 -28.601  1.00 75.00           C  
ATOM    195  CD2 TYR A  25      -6.888 -19.257 -29.430  1.00 75.00           C  
ATOM    196  CE1 TYR A  25      -6.501 -17.533 -27.297  1.00 75.00           C  
ATOM    197  CE2 TYR A  25      -7.106 -19.701 -28.130  1.00 75.00           C  
ATOM    198  OH  TYR A  25      -7.124 -19.268 -25.783  1.00 75.00           O  
ATOM    199  CZ  TYR A  25      -6.910 -18.833 -27.072  1.00 75.00           C  
ATOM    200  N   ASP A  26      -8.305 -18.562 -33.237  1.00 83.07           N  
ATOM    201  CA  ASP A  26      -9.120 -19.721 -33.590  1.00 83.07           C  
ATOM    202  C   ASP A  26      -8.933 -20.852 -32.581  1.00 83.07           C  
ATOM    203  CB  ASP A  26      -8.774 -20.211 -34.998  1.00 83.07           C  
ATOM    204  O   ASP A  26      -7.951 -20.869 -31.835  1.00 83.07           O  
ATOM    205  CG  ASP A  26      -9.071 -19.181 -36.074  1.00 83.07           C  
ATOM    206  OD1 ASP A  26     -10.029 -18.393 -35.916  1.00 83.07           O  
ATOM    207  OD2 ASP A  26      -8.343 -19.159 -37.089  1.00 83.07           O  
ATOM    208  N   GLU A  27      -9.941 -21.628 -32.366  1.00 88.26           N  
ATOM    209  CA  GLU A  27      -9.832 -22.799 -31.501  1.00 88.26           C  
ATOM    210  C   GLU A  27      -8.543 -23.568 -31.774  1.00 88.26           C  
ATOM    211  CB  GLU A  27     -11.042 -23.718 -31.685  1.00 88.26           C  
ATOM    212  O   GLU A  27      -7.893 -24.050 -30.844  1.00 88.26           O  
ATOM    213  CG  GLU A  27     -12.278 -23.269 -30.919  1.00 88.26           C  
ATOM    214  CD  GLU A  27     -13.416 -24.276 -30.973  1.00 88.26           C  
ATOM    215  OE1 GLU A  27     -14.463 -24.043 -30.328  1.00 88.26           O  
ATOM    216  OE2 GLU A  27     -13.258 -25.307 -31.664  1.00 88.26           O  
ATOM    217  N   LYS A  28      -8.102 -23.652 -33.057  1.00 89.56           N  
ATOM    218  CA  LYS A  28      -6.827 -24.225 -33.477  1.00 89.56           C  
ATOM    219  C   LYS A  28      -5.965 -23.186 -34.188  1.00 89.56           C  
ATOM    220  CB  LYS A  28      -7.055 -25.430 -34.391  1.00 89.56           C  
ATOM    221  O   LYS A  28      -5.940 -23.130 -35.419  1.00 89.56           O  
ATOM    222  CG  LYS A  28      -7.722 -26.612 -33.701  1.00 89.56           C  
ATOM    223  CD  LYS A  28      -7.871 -27.798 -34.645  1.00 89.56           C  
ATOM    224  CE  LYS A  28      -8.582 -28.964 -33.971  1.00 89.56           C  
ATOM    225  NZ  LYS A  28      -8.731 -30.130 -34.893  1.00 89.56           N  
ATOM    226  N   PRO A  29      -5.285 -22.444 -33.379  1.00 90.49           N  
ATOM    227  CA  PRO A  29      -4.536 -21.324 -33.953  1.00 90.49           C  
ATOM    228  C   PRO A  29      -3.287 -21.774 -34.708  1.00 90.49           C  
ATOM    229  CB  PRO A  29      -4.160 -20.487 -32.727  1.00 90.49           C  
ATOM    230  O   PRO A  29      -2.795 -22.884 -34.489  1.00 90.49           O  
ATOM    231  CG  PRO A  29      -4.071 -21.471 -31.605  1.00 90.49           C  
ATOM    232  CD  PRO A  29      -5.073 -22.563 -31.848  1.00 90.49           C  
ATOM    233  N   THR A  30      -2.903 -20.990 -35.825  1.00 93.07           N  
ATOM    234  CA  THR A  30      -1.644 -21.176 -36.538  1.00 93.07           C  
ATOM    235  C   THR A  30      -0.496 -20.498 -35.794  1.00 93.07           C  
ATOM    236  CB  THR A  30      -1.727 -20.622 -37.972  1.00 93.07           C  
ATOM    237  O   THR A  30      -0.599 -19.329 -35.417  1.00 93.07           O  
ATOM    238  CG2 THR A  30      -0.423 -20.855 -38.728  1.00 93.07           C  
ATOM    239  OG1 THR A  30      -2.794 -21.278 -38.670  1.00 93.07           O  
ATOM    240  N   TYR A  31       0.552 -21.257 -35.511  1.00 93.94           N  
ATOM    241  CA  TYR A  31       1.754 -20.715 -34.886  1.00 93.94           C  
ATOM    242  C   TYR A  31       2.458 -19.734 -35.816  1.00 93.94           C  
ATOM    243  CB  TYR A  31       2.713 -21.844 -34.497  1.00 93.94           C  
ATOM    244  O   TYR A  31       2.732 -20.055 -36.975  1.00 93.94           O  
ATOM    245  CG  TYR A  31       4.000 -21.360 -33.875  1.00 93.94           C  
ATOM    246  CD1 TYR A  31       5.148 -21.191 -34.645  1.00 93.94           C  
ATOM    247  CD2 TYR A  31       4.071 -21.072 -32.516  1.00 93.94           C  
ATOM    248  CE1 TYR A  31       6.337 -20.747 -34.076  1.00 93.94           C  
ATOM    249  CE2 TYR A  31       5.255 -20.627 -31.937  1.00 93.94           C  
ATOM    250  OH  TYR A  31       7.555 -20.027 -32.155  1.00 93.94           O  
ATOM    251  CZ  TYR A  31       6.381 -20.467 -32.724  1.00 93.94           C  
ATOM    252  N   THR A  32       2.837 -18.526 -35.314  1.00 93.90           N  
ATOM    253  CA  THR A  32       3.405 -17.491 -36.171  1.00 93.90           C  
ATOM    254  C   THR A  32       4.478 -16.702 -35.426  1.00 93.90           C  
ATOM    255  CB  THR A  32       2.318 -16.528 -36.681  1.00 93.90           C  
ATOM    256  O   THR A  32       4.604 -16.815 -34.205  1.00 93.90           O  
ATOM    257  CG2 THR A  32       1.193 -17.289 -37.377  1.00 93.90           C  
ATOM    258  OG1 THR A  32       1.774 -15.800 -35.574  1.00 93.90           O  
ATOM    259  N   THR A  33       5.376 -16.064 -36.185  1.00 93.49           N  
ATOM    260  CA  THR A  33       6.194 -14.998 -35.617  1.00 93.49           C  
ATOM    261  C   THR A  33       5.317 -13.859 -35.104  1.00 93.49           C  
ATOM    262  CB  THR A  33       7.197 -14.452 -36.650  1.00 93.49           C  
ATOM    263  O   THR A  33       4.096 -13.888 -35.266  1.00 93.49           O  
ATOM    264  CG2 THR A  33       8.015 -15.579 -37.271  1.00 93.49           C  
ATOM    265  OG1 THR A  33       6.482 -13.768 -37.687  1.00 93.49           O  
ATOM    266  N   THR A  34       5.948 -12.796 -34.485  1.00 91.82           N  
ATOM    267  CA  THR A  34       5.217 -11.685 -33.886  1.00 91.82           C  
ATOM    268  C   THR A  34       4.494 -10.872 -34.956  1.00 91.82           C  
ATOM    269  CB  THR A  34       6.158 -10.764 -33.087  1.00 91.82           C  
ATOM    270  O   THR A  34       3.463 -10.254 -34.683  1.00 91.82           O  
ATOM    271  CG2 THR A  34       6.677 -11.462 -31.834  1.00 91.82           C  
ATOM    272  OG1 THR A  34       7.270 -10.396 -33.911  1.00 91.82           O  
ATOM    273  N   SER A  35       5.085 -10.898 -36.192  1.00 91.53           N  
ATOM    274  CA  SER A  35       4.472 -10.150 -37.286  1.00 91.53           C  
ATOM    275  C   SER A  35       3.401 -10.977 -37.989  1.00 91.53           C  
ATOM    276  CB  SER A  35       5.534  -9.711 -38.296  1.00 91.53           C  
ATOM    277  O   SER A  35       2.797 -10.522 -38.962  1.00 91.53           O  
ATOM    278  OG  SER A  35       6.209 -10.833 -38.836  1.00 91.53           O  
ATOM    279  N   GLY A  36       3.211 -12.258 -37.551  1.00 91.26           N  
ATOM    280  CA  GLY A  36       2.122 -13.055 -38.095  1.00 91.26           C  
ATOM    281  C   GLY A  36       2.572 -14.022 -39.173  1.00 91.26           C  
ATOM    282  O   GLY A  36       1.744 -14.586 -39.893  1.00 91.26           O  
ATOM    283  N   TYR A  37       3.927 -14.266 -39.423  1.00 92.94           N  
ATOM    284  CA  TYR A  37       4.493 -15.212 -40.378  1.00 92.94           C  
ATOM    285  C   TYR A  37       4.369 -16.643 -39.869  1.00 92.94           C  
ATOM    286  CB  TYR A  37       5.963 -14.882 -40.655  1.00 92.94           C  
ATOM    287  O   TYR A  37       4.892 -16.976 -38.803  1.00 92.94           O  
ATOM    288  CG  TYR A  37       6.612 -15.801 -41.661  1.00 92.94           C  
ATOM    289  CD1 TYR A  37       7.257 -16.967 -41.255  1.00 92.94           C  
ATOM    290  CD2 TYR A  37       6.583 -15.505 -43.020  1.00 92.94           C  
ATOM    291  CE1 TYR A  37       7.859 -17.815 -42.179  1.00 92.94           C  
ATOM    292  CE2 TYR A  37       7.181 -16.346 -43.952  1.00 92.94           C  
ATOM    293  OH  TYR A  37       8.409 -18.334 -44.442  1.00 92.94           O  
ATOM    294  CZ  TYR A  37       7.815 -17.497 -43.523  1.00 92.94           C  
ATOM    295  N   PRO A  38       3.555 -17.513 -40.616  1.00 94.98           N  
ATOM    296  CA  PRO A  38       3.422 -18.896 -40.151  1.00 94.98           C  
ATOM    297  C   PRO A  38       4.754 -19.643 -40.133  1.00 94.98           C  
ATOM    298  CB  PRO A  38       2.462 -19.518 -41.168  1.00 94.98           C  
ATOM    299  O   PRO A  38       5.553 -19.511 -41.064  1.00 94.98           O  
ATOM    300  CG  PRO A  38       1.756 -18.356 -41.788  1.00 94.98           C  
ATOM    301  CD  PRO A  38       2.698 -17.186 -41.816  1.00 94.98           C  
ATOM    302  N   ILE A  39       5.009 -20.395 -39.035  1.00 94.88           N  
ATOM    303  CA  ILE A  39       6.200 -21.211 -38.825  1.00 94.88           C  
ATOM    304  C   ILE A  39       5.813 -22.687 -38.776  1.00 94.88           C  
ATOM    305  CB  ILE A  39       6.940 -20.807 -37.530  1.00 94.88           C  
ATOM    306  O   ILE A  39       4.889 -23.069 -38.054  1.00 94.88           O  
ATOM    307  CG1 ILE A  39       7.374 -19.338 -37.598  1.00 94.88           C  
ATOM    308  CG2 ILE A  39       8.144 -21.723 -37.288  1.00 94.88           C  
ATOM    309  CD1 ILE A  39       8.389 -19.043 -38.693  1.00 94.88           C  
ATOM    310  N   ASP A  40       6.373 -23.502 -39.610  1.00 93.78           N  
ATOM    311  CA  ASP A  40       5.985 -24.905 -39.721  1.00 93.78           C  
ATOM    312  C   ASP A  40       6.536 -25.721 -38.554  1.00 93.78           C  
ATOM    313  CB  ASP A  40       6.468 -25.493 -41.049  1.00 93.78           C  
ATOM    314  O   ASP A  40       5.978 -26.762 -38.199  1.00 93.78           O  
ATOM    315  CG  ASP A  40       7.972 -25.392 -41.229  1.00 93.78           C  
ATOM    316  OD1 ASP A  40       8.628 -24.639 -40.478  1.00 93.78           O  
ATOM    317  OD2 ASP A  40       8.506 -26.071 -42.133  1.00 93.78           O  
ATOM    318  N   ASP A  41       7.582 -25.302 -37.891  1.00 94.35           N  
ATOM    319  CA  ASP A  41       8.150 -25.963 -36.720  1.00 94.35           C  
ATOM    320  C   ASP A  41       8.827 -24.954 -35.795  1.00 94.35           C  
ATOM    321  CB  ASP A  41       9.149 -27.041 -37.144  1.00 94.35           C  
ATOM    322  O   ASP A  41       9.886 -24.416 -36.124  1.00 94.35           O  
ATOM    323  CG  ASP A  41       9.611 -27.909 -35.987  1.00 94.35           C  
ATOM    324  OD1 ASP A  41       9.479 -27.488 -34.818  1.00 94.35           O  
ATOM    325  OD2 ASP A  41      10.114 -29.024 -36.247  1.00 94.35           O  
ATOM    326  N   PRO A  42       8.342 -24.707 -34.631  1.00 93.44           N  
ATOM    327  CA  PRO A  42       8.856 -23.683 -33.718  1.00 93.44           C  
ATOM    328  C   PRO A  42      10.249 -24.012 -33.185  1.00 93.44           C  
ATOM    329  CB  PRO A  42       7.826 -23.671 -32.585  1.00 93.44           C  
ATOM    330  O   PRO A  42      10.929 -23.137 -32.644  1.00 93.44           O  
ATOM    331  CG  PRO A  42       7.153 -25.003 -32.668  1.00 93.44           C  
ATOM    332  CD  PRO A  42       7.163 -25.455 -34.101  1.00 93.44           C  
ATOM    333  N   LYS A  43      10.669 -25.196 -33.470  1.00 93.91           N  
ATOM    334  CA  LYS A  43      11.946 -25.634 -32.916  1.00 93.91           C  
ATOM    335  C   LYS A  43      13.059 -25.539 -33.956  1.00 93.91           C  
ATOM    336  CB  LYS A  43      11.841 -27.067 -32.391  1.00 93.91           C  
ATOM    337  O   LYS A  43      14.237 -25.698 -33.629  1.00 93.91           O  
ATOM    338  CG  LYS A  43      10.864 -27.233 -31.236  1.00 93.91           C  
ATOM    339  CD  LYS A  43      10.758 -28.688 -30.799  1.00 93.91           C  
ATOM    340  CE  LYS A  43       9.646 -28.886 -29.778  1.00 93.91           C  
ATOM    341  NZ  LYS A  43       9.536 -30.312 -29.347  1.00 93.91           N  
ATOM    342  N   LYS A  44      12.713 -25.153 -35.233  1.00 92.50           N  
ATOM    343  CA  LYS A  44      13.701 -25.097 -36.306  1.00 92.50           C  
ATOM    344  C   LYS A  44      14.356 -23.721 -36.379  1.00 92.50           C  
ATOM    345  CB  LYS A  44      13.055 -25.442 -37.649  1.00 92.50           C  
ATOM    346  O   LYS A  44      13.720 -22.708 -36.081  1.00 92.50           O  
ATOM    347  CG  LYS A  44      12.683 -26.909 -37.799  1.00 92.50           C  
ATOM    348  CD  LYS A  44      12.106 -27.202 -39.178  1.00 92.50           C  
ATOM    349  CE  LYS A  44      11.735 -28.671 -39.329  1.00 92.50           C  
ATOM    350  NZ  LYS A  44      11.077 -28.944 -40.642  1.00 92.50           N  
ATOM    351  N   TYR A  45      15.659 -23.777 -36.629  1.00 92.94           N  
ATOM    352  CA  TYR A  45      16.430 -22.581 -36.949  1.00 92.94           C  
ATOM    353  C   TYR A  45      17.360 -22.831 -38.130  1.00 92.94           C  
ATOM    354  CB  TYR A  45      17.242 -22.124 -35.733  1.00 92.94           C  
ATOM    355  O   TYR A  45      17.641 -23.982 -38.474  1.00 92.94           O  
ATOM    356  CG  TYR A  45      17.975 -23.245 -35.037  1.00 92.94           C  
ATOM    357  CD1 TYR A  45      17.386 -23.941 -33.984  1.00 92.94           C  
ATOM    358  CD2 TYR A  45      19.259 -23.609 -35.430  1.00 92.94           C  
ATOM    359  CE1 TYR A  45      18.059 -24.973 -33.338  1.00 92.94           C  
ATOM    360  CE2 TYR A  45      19.941 -24.639 -34.791  1.00 92.94           C  
ATOM    361  OH  TYR A  45      20.005 -26.335 -33.113  1.00 92.94           O  
ATOM    362  CZ  TYR A  45      19.334 -25.314 -33.749  1.00 92.94           C  
ATOM    363  N   GLN A  46      17.682 -21.739 -38.733  1.00 95.00           N  
ATOM    364  CA  GLN A  46      18.483 -21.827 -39.949  1.00 95.00           C  
ATOM    365  C   GLN A  46      19.972 -21.904 -39.623  1.00 95.00           C  
ATOM    366  CB  GLN A  46      18.207 -20.632 -40.863  1.00 95.00           C  
ATOM    367  O   GLN A  46      20.485 -21.097 -38.846  1.00 95.00           O  
ATOM    368  CG  GLN A  46      18.757 -20.796 -42.273  1.00 95.00           C  
ATOM    369  CD  GLN A  46      18.405 -19.632 -43.180  1.00 95.00           C  
ATOM    370  NE2 GLN A  46      18.399 -19.878 -44.485  1.00 95.00           N  
ATOM    371  OE1 GLN A  46      18.140 -18.521 -42.710  1.00 95.00           O  
ATOM    372  N   ARG A  47      20.566 -22.981 -40.252  1.00 95.08           N  
ATOM    373  CA  ARG A  47      22.014 -23.134 -40.144  1.00 95.08           C  
ATOM    374  C   ARG A  47      22.609 -23.653 -41.448  1.00 95.08           C  
ATOM    375  CB  ARG A  47      22.370 -24.078 -38.993  1.00 95.08           C  
ATOM    376  O   ARG A  47      21.885 -24.159 -42.309  1.00 95.08           O  
ATOM    377  CG  ARG A  47      21.745 -23.691 -37.663  1.00 95.08           C  
ATOM    378  CD  ARG A  47      22.224 -24.590 -36.532  1.00 95.08           C  
ATOM    379  NE  ARG A  47      22.041 -26.003 -36.852  1.00 95.08           N  
ATOM    380  NH1 ARG A  47      22.875 -26.780 -34.842  1.00 95.08           N  
ATOM    381  NH2 ARG A  47      22.145 -28.259 -36.434  1.00 95.08           N  
ATOM    382  CZ  ARG A  47      22.354 -27.011 -36.042  1.00 95.08           C  
ATOM    383  N   VAL A  48      23.999 -23.382 -41.663  1.00 95.76           N  
ATOM    384  CA  VAL A  48      24.757 -23.996 -42.749  1.00 95.76           C  
ATOM    385  C   VAL A  48      25.106 -25.437 -42.386  1.00 95.76           C  
ATOM    386  CB  VAL A  48      26.042 -23.199 -43.065  1.00 95.76           C  
ATOM    387  O   VAL A  48      26.057 -25.682 -41.639  1.00 95.76           O  
ATOM    388  CG1 VAL A  48      26.797 -23.832 -44.233  1.00 95.76           C  
ATOM    389  CG2 VAL A  48      25.704 -21.741 -43.370  1.00 95.76           C  
ATOM    390  N   GLY A  49      24.348 -26.556 -42.891  1.00 91.91           N  
ATOM    391  CA  GLY A  49      24.613 -27.917 -42.451  1.00 91.91           C  
ATOM    392  C   GLY A  49      24.618 -28.066 -40.942  1.00 91.91           C  
ATOM    393  O   GLY A  49      23.633 -27.736 -40.277  1.00 91.91           O  
ATOM    394  N   GLN A  50      25.698 -28.561 -40.372  1.00 91.70           N  
ATOM    395  CA  GLN A  50      25.921 -28.617 -38.931  1.00 91.70           C  
ATOM    396  C   GLN A  50      26.712 -27.405 -38.449  1.00 91.70           C  
ATOM    397  CB  GLN A  50      26.651 -29.906 -38.550  1.00 91.70           C  
ATOM    398  O   GLN A  50      27.305 -27.434 -37.369  1.00 91.70           O  
ATOM    399  CG  GLN A  50      25.854 -31.172 -38.837  1.00 91.70           C  
ATOM    400  CD  GLN A  50      26.402 -32.387 -38.112  1.00 91.70           C  
ATOM    401  NE2 GLN A  50      26.143 -33.570 -38.658  1.00 91.70           N  
ATOM    402  OE1 GLN A  50      27.055 -32.263 -37.071  1.00 91.70           O  
ATOM    403  N   GLY A  51      26.743 -26.355 -39.274  1.00 93.45           N  
ATOM    404  CA  GLY A  51      27.548 -25.184 -38.966  1.00 93.45           C  
ATOM    405  C   GLY A  51      26.749 -24.059 -38.335  1.00 93.45           C  
ATOM    406  O   GLY A  51      25.776 -24.308 -37.620  1.00 93.45           O  
ATOM    407  N   PRO A  52      27.283 -22.785 -38.400  1.00 95.78           N  
ATOM    408  CA  PRO A  52      26.767 -21.616 -37.684  1.00 95.78           C  
ATOM    409  C   PRO A  52      25.304 -21.325 -38.006  1.00 95.78           C  
ATOM    410  CB  PRO A  52      27.670 -20.479 -38.169  1.00 95.78           C  
ATOM    411  O   PRO A  52      24.791 -21.780 -39.032  1.00 95.78           O  
ATOM    412  CG  PRO A  52      28.068 -20.872 -39.555  1.00 95.78           C  
ATOM    413  CD  PRO A  52      28.246 -22.363 -39.595  1.00 95.78           C  
ATOM    414  N   LEU A  53      24.740 -20.569 -37.047  1.00 96.08           N  
ATOM    415  CA  LEU A  53      23.408 -20.024 -37.284  1.00 96.08           C  
ATOM    416  C   LEU A  53      23.462 -18.868 -38.278  1.00 96.08           C  
ATOM    417  CB  LEU A  53      22.779 -19.553 -35.970  1.00 96.08           C  
ATOM    418  O   LEU A  53      24.472 -18.165 -38.363  1.00 96.08           O  
ATOM    419  CG  LEU A  53      22.579 -20.621 -34.894  1.00 96.08           C  
ATOM    420  CD1 LEU A  53      22.022 -19.992 -33.621  1.00 96.08           C  
ATOM    421  CD2 LEU A  53      21.656 -21.724 -35.400  1.00 96.08           C  
ATOM    422  N   LEU A  54      22.401 -18.758 -38.992  1.00 95.78           N  
ATOM    423  CA  LEU A  54      22.324 -17.635 -39.921  1.00 95.78           C  
ATOM    424  C   LEU A  54      21.506 -16.494 -39.328  1.00 95.78           C  
ATOM    425  CB  LEU A  54      21.710 -18.082 -41.251  1.00 95.78           C  
ATOM    426  O   LEU A  54      20.402 -16.713 -38.823  1.00 95.78           O  
ATOM    427  CG  LEU A  54      22.463 -19.174 -42.013  1.00 95.78           C  
ATOM    428  CD1 LEU A  54      21.735 -19.514 -43.309  1.00 95.78           C  
ATOM    429  CD2 LEU A  54      23.896 -18.737 -42.297  1.00 95.78           C  
ATOM    430  N   LEU A  55      22.013 -15.263 -39.417  1.00 94.23           N  
ATOM    431  CA  LEU A  55      21.351 -14.073 -38.895  1.00 94.23           C  
ATOM    432  C   LEU A  55      20.015 -13.843 -39.594  1.00 94.23           C  
ATOM    433  CB  LEU A  55      22.246 -12.842 -39.063  1.00 94.23           C  
ATOM    434  O   LEU A  55      19.082 -13.301 -38.997  1.00 94.23           O  
ATOM    435  CG  LEU A  55      21.729 -11.539 -38.453  1.00 94.23           C  
ATOM    436  CD1 LEU A  55      21.587 -11.682 -36.941  1.00 94.23           C  
ATOM    437  CD2 LEU A  55      22.658 -10.380 -38.800  1.00 94.23           C  
ATOM    438  N   GLN A  56      19.796 -14.316 -40.739  1.00 95.31           N  
ATOM    439  CA  GLN A  56      18.585 -14.108 -41.525  1.00 95.31           C  
ATOM    440  C   GLN A  56      17.413 -14.897 -40.948  1.00 95.31           C  
ATOM    441  CB  GLN A  56      18.817 -14.504 -42.984  1.00 95.31           C  
ATOM    442  O   GLN A  56      16.273 -14.737 -41.390  1.00 95.31           O  
ATOM    443  CG  GLN A  56      19.122 -15.983 -43.179  1.00 95.31           C  
ATOM    444  CD  GLN A  56      19.460 -16.328 -44.617  1.00 95.31           C  
ATOM    445  NE2 GLN A  56      19.490 -17.620 -44.926  1.00 95.31           N  
ATOM    446  OE1 GLN A  56      19.692 -15.440 -45.444  1.00 95.31           O  
ATOM    447  N   ASP A  57      17.783 -15.833 -40.026  1.00 94.83           N  
ATOM    448  CA  ASP A  57      16.705 -16.558 -39.360  1.00 94.83           C  
ATOM    449  C   ASP A  57      15.908 -15.634 -38.442  1.00 94.83           C  
ATOM    450  CB  ASP A  57      17.264 -17.738 -38.562  1.00 94.83           C  
ATOM    451  O   ASP A  57      16.175 -15.563 -37.240  1.00 94.83           O  
ATOM    452  CG  ASP A  57      16.180 -18.621 -37.971  1.00 94.83           C  
ATOM    453  OD1 ASP A  57      14.996 -18.219 -37.975  1.00 94.83           O  
ATOM    454  OD2 ASP A  57      16.512 -19.727 -37.493  1.00 94.83           O  
ATOM    455  N   PHE A  58      14.966 -14.988 -38.977  1.00 94.10           N  
ATOM    456  CA  PHE A  58      14.249 -13.941 -38.258  1.00 94.10           C  
ATOM    457  C   PHE A  58      13.304 -14.543 -37.225  1.00 94.10           C  
ATOM    458  CB  PHE A  58      13.466 -13.057 -39.234  1.00 94.10           C  
ATOM    459  O   PHE A  58      12.916 -13.872 -36.266  1.00 94.10           O  
ATOM    460  CG  PHE A  58      12.435 -13.804 -40.036  1.00 94.10           C  
ATOM    461  CD1 PHE A  58      12.747 -14.317 -41.289  1.00 94.10           C  
ATOM    462  CD2 PHE A  58      11.153 -13.995 -39.536  1.00 94.10           C  
ATOM    463  CE1 PHE A  58      11.795 -15.008 -42.034  1.00 94.10           C  
ATOM    464  CE2 PHE A  58      10.196 -14.685 -40.275  1.00 94.10           C  
ATOM    465  CZ  PHE A  58      10.519 -15.190 -41.524  1.00 94.10           C  
ATOM    466  N   HIS A  59      12.894 -15.881 -37.386  1.00 95.65           N  
ATOM    467  CA  HIS A  59      12.101 -16.530 -36.348  1.00 95.65           C  
ATOM    468  C   HIS A  59      12.882 -16.633 -35.041  1.00 95.65           C  
ATOM    469  CB  HIS A  59      11.656 -17.921 -36.804  1.00 95.65           C  
ATOM    470  O   HIS A  59      12.367 -16.284 -33.977  1.00 95.65           O  
ATOM    471  CG  HIS A  59      11.005 -18.726 -35.725  1.00 95.65           C  
ATOM    472  CD2 HIS A  59       9.837 -18.548 -35.065  1.00 95.65           C  
ATOM    473  ND1 HIS A  59      11.569 -19.872 -35.208  1.00 95.65           N  
ATOM    474  CE1 HIS A  59      10.773 -20.365 -34.274  1.00 95.65           C  
ATOM    475  NE2 HIS A  59       9.715 -19.580 -34.167  1.00 95.65           N  
ATOM    476  N   LEU A  60      14.136 -17.201 -35.116  1.00 95.93           N  
ATOM    477  CA  LEU A  60      14.982 -17.320 -33.933  1.00 95.93           C  
ATOM    478  C   LEU A  60      15.210 -15.957 -33.288  1.00 95.93           C  
ATOM    479  CB  LEU A  60      16.327 -17.955 -34.298  1.00 95.93           C  
ATOM    480  O   LEU A  60      15.092 -15.816 -32.069  1.00 95.93           O  
ATOM    481  CG  LEU A  60      17.348 -18.079 -33.166  1.00 95.93           C  
ATOM    482  CD1 LEU A  60      16.787 -18.939 -32.039  1.00 95.93           C  
ATOM    483  CD2 LEU A  60      18.658 -18.659 -33.688  1.00 95.93           C  
ATOM    484  N   ILE A  61      15.507 -14.955 -34.125  1.00 95.46           N  
ATOM    485  CA  ILE A  61      15.772 -13.609 -33.629  1.00 95.46           C  
ATOM    486  C   ILE A  61      14.530 -13.064 -32.927  1.00 95.46           C  
ATOM    487  CB  ILE A  61      16.202 -12.660 -34.771  1.00 95.46           C  
ATOM    488  O   ILE A  61      14.626 -12.490 -31.840  1.00 95.46           O  
ATOM    489  CG1 ILE A  61      17.575 -13.069 -35.316  1.00 95.46           C  
ATOM    490  CG2 ILE A  61      16.214 -11.207 -34.289  1.00 95.46           C  
ATOM    491  CD1 ILE A  61      17.969 -12.354 -36.601  1.00 95.46           C  
ATOM    492  N   ASP A  62      13.422 -13.205 -33.530  1.00 94.79           N  
ATOM    493  CA  ASP A  62      12.152 -12.753 -32.969  1.00 94.79           C  
ATOM    494  C   ASP A  62      11.895 -13.391 -31.606  1.00 94.79           C  
ATOM    495  CB  ASP A  62      11.000 -13.071 -33.924  1.00 94.79           C  
ATOM    496  O   ASP A  62      11.496 -12.709 -30.660  1.00 94.79           O  
ATOM    497  CG  ASP A  62       9.708 -12.365 -33.552  1.00 94.79           C  
ATOM    498  OD1 ASP A  62       9.759 -11.202 -33.095  1.00 94.79           O  
ATOM    499  OD2 ASP A  62       8.630 -12.977 -33.715  1.00 94.79           O  
ATOM    500  N   LEU A  63      12.033 -14.703 -31.424  1.00 94.71           N  
ATOM    501  CA  LEU A  63      11.826 -15.431 -30.177  1.00 94.71           C  
ATOM    502  C   LEU A  63      12.722 -14.881 -29.072  1.00 94.71           C  
ATOM    503  CB  LEU A  63      12.100 -16.924 -30.376  1.00 94.71           C  
ATOM    504  O   LEU A  63      12.246 -14.581 -27.974  1.00 94.71           O  
ATOM    505  CG  LEU A  63      11.039 -17.712 -31.146  1.00 94.71           C  
ATOM    506  CD1 LEU A  63      11.554 -19.107 -31.482  1.00 94.71           C  
ATOM    507  CD2 LEU A  63       9.745 -17.792 -30.344  1.00 94.71           C  
ATOM    508  N   LEU A  64      14.023 -14.754 -29.415  1.00 95.61           N  
ATOM    509  CA  LEU A  64      14.992 -14.329 -28.411  1.00 95.61           C  
ATOM    510  C   LEU A  64      14.779 -12.866 -28.036  1.00 95.61           C  
ATOM    511  CB  LEU A  64      16.420 -14.534 -28.924  1.00 95.61           C  
ATOM    512  O   LEU A  64      14.899 -12.497 -26.866  1.00 95.61           O  
ATOM    513  CG  LEU A  64      16.860 -15.982 -29.143  1.00 95.61           C  
ATOM    514  CD1 LEU A  64      18.251 -16.025 -29.766  1.00 95.61           C  
ATOM    515  CD2 LEU A  64      16.833 -16.754 -27.829  1.00 95.61           C  
ATOM    516  N   ALA A  65      14.392 -12.040 -29.052  1.00 95.50           N  
ATOM    517  CA  ALA A  65      14.151 -10.624 -28.783  1.00 95.50           C  
ATOM    518  C   ALA A  65      12.953 -10.439 -27.856  1.00 95.50           C  
ATOM    519  CB  ALA A  65      13.933  -9.864 -30.088  1.00 95.50           C  
ATOM    520  O   ALA A  65      13.004  -9.638 -26.919  1.00 95.50           O  
ATOM    521  N   ASN A  66      11.877 -11.156 -28.087  1.00 94.10           N  
ATOM    522  CA  ASN A  66      10.719 -11.077 -27.203  1.00 94.10           C  
ATOM    523  C   ASN A  66      11.054 -11.560 -25.795  1.00 94.10           C  
ATOM    524  CB  ASN A  66       9.550 -11.881 -27.777  1.00 94.10           C  
ATOM    525  O   ASN A  66      10.662 -10.933 -24.809  1.00 94.10           O  
ATOM    526  CG  ASN A  66       8.264 -11.677 -27.000  1.00 94.10           C  
ATOM    527  ND2 ASN A  66       7.836 -12.708 -26.281  1.00 94.10           N  
ATOM    528  OD1 ASN A  66       7.661 -10.602 -27.046  1.00 94.10           O  
ATOM    529  N   PHE A  67      11.765 -12.707 -25.708  1.00 95.69           N  
ATOM    530  CA  PHE A  67      12.140 -13.267 -24.415  1.00 95.69           C  
ATOM    531  C   PHE A  67      12.920 -12.251 -23.590  1.00 95.69           C  
ATOM    532  CB  PHE A  67      12.970 -14.542 -24.600  1.00 95.69           C  
ATOM    533  O   PHE A  67      12.680 -12.101 -22.390  1.00 95.69           O  
ATOM    534  CG  PHE A  67      13.493 -15.118 -23.312  1.00 95.69           C  
ATOM    535  CD1 PHE A  67      14.837 -15.001 -22.977  1.00 95.69           C  
ATOM    536  CD2 PHE A  67      12.641 -15.776 -22.435  1.00 95.69           C  
ATOM    537  CE1 PHE A  67      15.324 -15.533 -21.785  1.00 95.69           C  
ATOM    538  CE2 PHE A  67      13.120 -16.310 -21.242  1.00 95.69           C  
ATOM    539  CZ  PHE A  67      14.462 -16.189 -20.920  1.00 95.69           C  
ATOM    540  N   ASP A  68      13.834 -11.474 -24.197  1.00 96.53           N  
ATOM    541  CA  ASP A  68      14.704 -10.521 -23.516  1.00 96.53           C  
ATOM    542  C   ASP A  68      13.905  -9.336 -22.977  1.00 96.53           C  
ATOM    543  CB  ASP A  68      15.803 -10.028 -24.459  1.00 96.53           C  
ATOM    544  O   ASP A  68      14.378  -8.609 -22.102  1.00 96.53           O  
ATOM    545  CG  ASP A  68      16.814 -11.107 -24.806  1.00 96.53           C  
ATOM    546  OD1 ASP A  68      16.880 -12.133 -24.094  1.00 96.53           O  
ATOM    547  OD2 ASP A  68      17.553 -10.929 -25.799  1.00 96.53           O  
ATOM    548  N   ARG A  69      12.516  -9.160 -23.432  1.00 94.42           N  
ATOM    549  CA  ARG A  69      11.735  -7.979 -23.078  1.00 94.42           C  
ATOM    550  C   ARG A  69      10.473  -8.366 -22.314  1.00 94.42           C  
ATOM    551  CB  ARG A  69      11.364  -7.184 -24.332  1.00 94.42           C  
ATOM    552  O   ARG A  69       9.529  -7.578 -22.224  1.00 94.42           O  
ATOM    553  CG  ARG A  69      12.550  -6.513 -25.008  1.00 94.42           C  
ATOM    554  CD  ARG A  69      12.190  -5.998 -26.395  1.00 94.42           C  
ATOM    555  NE  ARG A  69      13.320  -5.323 -27.029  1.00 94.42           N  
ATOM    556  NH1 ARG A  69      14.548  -7.250 -27.368  1.00 94.42           N  
ATOM    557  NH2 ARG A  69      15.381  -5.222 -28.036  1.00 94.42           N  
ATOM    558  CZ  ARG A  69      14.413  -5.933 -27.476  1.00 94.42           C  
ATOM    559  N   GLU A  70      10.444  -9.617 -21.797  1.00 93.60           N  
ATOM    560  CA  GLU A  70       9.240 -10.087 -21.119  1.00 93.60           C  
ATOM    561  C   GLU A  70       9.116  -9.476 -19.726  1.00 93.60           C  
ATOM    562  CB  GLU A  70       9.236 -11.615 -21.026  1.00 93.60           C  
ATOM    563  O   GLU A  70       8.022  -9.424 -19.161  1.00 93.60           O  
ATOM    564  CG  GLU A  70       8.912 -12.311 -22.340  1.00 93.60           C  
ATOM    565  CD  GLU A  70       8.924 -13.827 -22.235  1.00 93.60           C  
ATOM    566  OE1 GLU A  70       8.460 -14.505 -23.180  1.00 93.60           O  
ATOM    567  OE2 GLU A  70       9.400 -14.342 -21.198  1.00 93.60           O  
ATOM    568  N   ARG A  71      10.238  -8.870 -19.203  1.00 92.89           N  
ATOM    569  CA  ARG A  71      10.192  -8.354 -17.839  1.00 92.89           C  
ATOM    570  C   ARG A  71      10.045  -6.836 -17.833  1.00 92.89           C  
ATOM    571  CB  ARG A  71      11.447  -8.762 -17.066  1.00 92.89           C  
ATOM    572  O   ARG A  71      10.662  -6.144 -18.645  1.00 92.89           O  
ATOM    573  CG  ARG A  71      11.670 -10.265 -17.003  1.00 92.89           C  
ATOM    574  CD  ARG A  71      10.579 -10.964 -16.204  1.00 92.89           C  
ATOM    575  NE  ARG A  71      10.396 -12.346 -16.637  1.00 92.89           N  
ATOM    576  NH1 ARG A  71       8.325 -12.601 -15.645  1.00 92.89           N  
ATOM    577  NH2 ARG A  71       9.267 -14.339 -16.804  1.00 92.89           N  
ATOM    578  CZ  ARG A  71       9.330 -13.092 -16.361  1.00 92.89           C  
ATOM    579  N   ILE A  72       9.163  -6.347 -16.971  1.00 94.36           N  
ATOM    580  CA  ILE A  72       9.038  -4.920 -16.697  1.00 94.36           C  
ATOM    581  C   ILE A  72       9.713  -4.589 -15.368  1.00 94.36           C  
ATOM    582  CB  ILE A  72       7.558  -4.477 -16.670  1.00 94.36           C  
ATOM    583  O   ILE A  72       9.942  -5.476 -14.542  1.00 94.36           O  
ATOM    584  CG1 ILE A  72       6.803  -5.201 -15.549  1.00 94.36           C  
ATOM    585  CG2 ILE A  72       6.895  -4.728 -18.028  1.00 94.36           C  
ATOM    586  CD1 ILE A  72       5.358  -4.752 -15.386  1.00 94.36           C  
ATOM    587  N   PRO A  73      10.150  -3.334 -15.244  1.00 96.37           N  
ATOM    588  CA  PRO A  73      10.766  -2.991 -13.960  1.00 96.37           C  
ATOM    589  C   PRO A  73       9.921  -3.426 -12.766  1.00 96.37           C  
ATOM    590  CB  PRO A  73      10.882  -1.466 -14.021  1.00 96.37           C  
ATOM    591  O   PRO A  73       8.697  -3.273 -12.782  1.00 96.37           O  
ATOM    592  CG  PRO A  73      10.992  -1.149 -15.478  1.00 96.37           C  
ATOM    593  CD  PRO A  73      10.102  -2.090 -16.239  1.00 96.37           C  
ATOM    594  N   GLU A  74      10.572  -4.031 -11.763  1.00 95.40           N  
ATOM    595  CA  GLU A  74       9.932  -4.462 -10.524  1.00 95.40           C  
ATOM    596  C   GLU A  74       9.472  -3.265  -9.696  1.00 95.40           C  
ATOM    597  CB  GLU A  74      10.882  -5.336  -9.703  1.00 95.40           C  
ATOM    598  O   GLU A  74      10.148  -2.236  -9.655  1.00 95.40           O  
ATOM    599  CG  GLU A  74      10.292  -5.816  -8.384  1.00 95.40           C  
ATOM    600  CD  GLU A  74      11.255  -6.664  -7.569  1.00 95.40           C  
ATOM    601  OE1 GLU A  74      11.336  -6.474  -6.335  1.00 95.40           O  
ATOM    602  OE2 GLU A  74      11.935  -7.525  -8.171  1.00 95.40           O  
ATOM    603  N   ARG A  75       8.349  -3.430  -9.040  1.00 96.46           N  
ATOM    604  CA  ARG A  75       7.963  -2.433  -8.047  1.00 96.46           C  
ATOM    605  C   ARG A  75       9.016  -2.315  -6.951  1.00 96.46           C  
ATOM    606  CB  ARG A  75       6.605  -2.783  -7.434  1.00 96.46           C  
ATOM    607  O   ARG A  75       9.524  -3.325  -6.460  1.00 96.46           O  
ATOM    608  CG  ARG A  75       5.459  -2.779  -8.432  1.00 96.46           C  
ATOM    609  CD  ARG A  75       4.146  -3.200  -7.786  1.00 96.46           C  
ATOM    610  NE  ARG A  75       3.024  -3.069  -8.710  1.00 96.46           N  
ATOM    611  NH1 ARG A  75       3.521  -4.980  -9.910  1.00 96.46           N  
ATOM    612  NH2 ARG A  75       1.705  -3.703 -10.480  1.00 96.46           N  
ATOM    613  CZ  ARG A  75       2.753  -3.917  -9.698  1.00 96.46           C  
ATOM    614  N   VAL A  76       9.336  -1.070  -6.555  1.00 94.95           N  
ATOM    615  CA  VAL A  76      10.315  -0.849  -5.496  1.00 94.95           C  
ATOM    616  C   VAL A  76       9.784  -1.404  -4.177  1.00 94.95           C  
ATOM    617  CB  VAL A  76      10.658   0.650  -5.345  1.00 94.95           C  
ATOM    618  O   VAL A  76      10.537  -1.990  -3.395  1.00 94.95           O  
ATOM    619  CG1 VAL A  76      11.532   0.882  -4.114  1.00 94.95           C  
ATOM    620  CG2 VAL A  76      11.353   1.168  -6.603  1.00 94.95           C  
ATOM    621  N   VAL A  77       8.467  -1.227  -3.923  1.00 96.56           N  
ATOM    622  CA  VAL A  77       7.706  -1.810  -2.823  1.00 96.56           C  
ATOM    623  C   VAL A  77       6.433  -2.459  -3.360  1.00 96.56           C  
ATOM    624  CB  VAL A  77       7.354  -0.751  -1.753  1.00 96.56           C  
ATOM    625  O   VAL A  77       5.966  -2.116  -4.449  1.00 96.56           O  
ATOM    626  CG1 VAL A  77       8.621  -0.208  -1.094  1.00 96.56           C  
ATOM    627  CG2 VAL A  77       6.542   0.384  -2.374  1.00 96.56           C  
ATOM    628  N   HIS A  78       5.980  -3.501  -2.683  1.00 97.42           N  
ATOM    629  CA  HIS A  78       4.780  -4.251  -3.035  1.00 97.42           C  
ATOM    630  C   HIS A  78       5.014  -5.121  -4.265  1.00 97.42           C  
ATOM    631  CB  HIS A  78       3.606  -3.301  -3.279  1.00 97.42           C  
ATOM    632  O   HIS A  78       4.136  -5.240  -5.123  1.00 97.42           O  
ATOM    633  CG  HIS A  78       3.189  -2.537  -2.063  1.00 97.42           C  
ATOM    634  CD2 HIS A  78       3.466  -1.271  -1.670  1.00 97.42           C  
ATOM    635  ND1 HIS A  78       2.389  -3.079  -1.081  1.00 97.42           N  
ATOM    636  CE1 HIS A  78       2.190  -2.177  -0.135  1.00 97.42           C  
ATOM    637  NE2 HIS A  78       2.833  -1.071  -0.468  1.00 97.42           N  
ATOM    638  N   ALA A  79       6.244  -5.633  -4.436  1.00 96.81           N  
ATOM    639  CA  ALA A  79       6.651  -6.362  -5.634  1.00 96.81           C  
ATOM    640  C   ALA A  79       5.882  -7.673  -5.767  1.00 96.81           C  
ATOM    641  CB  ALA A  79       8.154  -6.632  -5.608  1.00 96.81           C  
ATOM    642  O   ALA A  79       5.390  -8.005  -6.848  1.00 96.81           O  
ATOM    643  N   LYS A  80       5.822  -8.431  -4.626  1.00 96.90           N  
ATOM    644  CA  LYS A  80       5.073  -9.684  -4.648  1.00 96.90           C  
ATOM    645  C   LYS A  80       3.604  -9.453  -4.305  1.00 96.90           C  
ATOM    646  CB  LYS A  80       5.686 -10.693  -3.675  1.00 96.90           C  
ATOM    647  O   LYS A  80       3.289  -8.845  -3.280  1.00 96.90           O  
ATOM    648  CG  LYS A  80       5.028 -12.064  -3.709  1.00 96.90           C  
ATOM    649  CD  LYS A  80       5.821 -13.085  -2.904  1.00 96.90           C  
ATOM    650  CE  LYS A  80       5.219 -14.479  -3.019  1.00 96.90           C  
ATOM    651  NZ  LYS A  80       6.085 -15.512  -2.376  1.00 96.90           N  
ATOM    652  N   GLY A  81       2.720  -9.988  -5.173  1.00 95.81           N  
ATOM    653  CA  GLY A  81       1.313  -9.772  -4.874  1.00 95.81           C  
ATOM    654  C   GLY A  81       0.400 -10.785  -5.539  1.00 95.81           C  
ATOM    655  O   GLY A  81       0.859 -11.634  -6.306  1.00 95.81           O  
ATOM    656  N   ALA A  82      -0.858 -10.795  -5.135  1.00 98.05           N  
ATOM    657  CA  ALA A  82      -1.966 -11.579  -5.676  1.00 98.05           C  
ATOM    658  C   ALA A  82      -3.251 -10.757  -5.716  1.00 98.05           C  
ATOM    659  CB  ALA A  82      -2.174 -12.847  -4.852  1.00 98.05           C  
ATOM    660  O   ALA A  82      -3.400  -9.790  -4.965  1.00 98.05           O  
ATOM    661  N   GLY A  83      -4.089 -11.107  -6.684  1.00 98.22           N  
ATOM    662  CA  GLY A  83      -5.308 -10.318  -6.765  1.00 98.22           C  
ATOM    663  C   GLY A  83      -6.481 -11.088  -7.341  1.00 98.22           C  
ATOM    664  O   GLY A  83      -6.317 -12.213  -7.819  1.00 98.22           O  
ATOM    665  N   ALA A  84      -7.608 -10.535  -7.197  1.00 98.77           N  
ATOM    666  CA  ALA A  84      -8.846 -11.123  -7.702  1.00 98.77           C  
ATOM    667  C   ALA A  84      -9.905 -10.051  -7.941  1.00 98.77           C  
ATOM    668  CB  ALA A  84      -9.370 -12.177  -6.730  1.00 98.77           C  
ATOM    669  O   ALA A  84      -9.847  -8.970  -7.350  1.00 98.77           O  
ATOM    670  N   TYR A  85     -10.826 -10.384  -8.878  1.00 98.82           N  
ATOM    671  CA  TYR A  85     -11.951  -9.510  -9.189  1.00 98.82           C  
ATOM    672  C   TYR A  85     -13.108  -9.745  -8.226  1.00 98.82           C  
ATOM    673  CB  TYR A  85     -12.420  -9.729 -10.631  1.00 98.82           C  
ATOM    674  O   TYR A  85     -13.196 -10.803  -7.598  1.00 98.82           O  
ATOM    675  CG  TYR A  85     -11.439  -9.241 -11.669  1.00 98.82           C  
ATOM    676  CD1 TYR A  85     -11.424  -7.907 -12.069  1.00 98.82           C  
ATOM    677  CD2 TYR A  85     -10.526 -10.113 -12.253  1.00 98.82           C  
ATOM    678  CE1 TYR A  85     -10.523  -7.453 -13.027  1.00 98.82           C  
ATOM    679  CE2 TYR A  85      -9.620  -9.670 -13.212  1.00 98.82           C  
ATOM    680  OH  TYR A  85      -8.732  -7.896 -14.540  1.00 98.82           O  
ATOM    681  CZ  TYR A  85      -9.626  -8.340 -13.591  1.00 98.82           C  
ATOM    682  N   GLY A  86     -13.961  -8.709  -8.059  1.00 98.57           N  
ATOM    683  CA  GLY A  86     -15.163  -8.798  -7.246  1.00 98.57           C  
ATOM    684  C   GLY A  86     -16.114  -7.635  -7.457  1.00 98.57           C  
ATOM    685  O   GLY A  86     -16.153  -7.047  -8.540  1.00 98.57           O  
ATOM    686  N   GLU A  87     -16.945  -7.479  -6.397  1.00 98.72           N  
ATOM    687  CA  GLU A  87     -17.936  -6.407  -6.451  1.00 98.72           C  
ATOM    688  C   GLU A  87     -18.088  -5.728  -5.093  1.00 98.72           C  
ATOM    689  CB  GLU A  87     -19.288  -6.948  -6.924  1.00 98.72           C  
ATOM    690  O   GLU A  87     -17.967  -6.376  -4.052  1.00 98.72           O  
ATOM    691  CG  GLU A  87     -19.256  -7.546  -8.323  1.00 98.72           C  
ATOM    692  CD  GLU A  87     -20.587  -8.141  -8.752  1.00 98.72           C  
ATOM    693  OE1 GLU A  87     -20.876  -8.169  -9.970  1.00 98.72           O  
ATOM    694  OE2 GLU A  87     -21.349  -8.583  -7.862  1.00 98.72           O  
ATOM    695  N   PHE A  88     -18.236  -4.464  -5.173  1.00 98.81           N  
ATOM    696  CA  PHE A  88     -18.661  -3.687  -4.015  1.00 98.81           C  
ATOM    697  C   PHE A  88     -20.172  -3.488  -4.023  1.00 98.81           C  
ATOM    698  CB  PHE A  88     -17.952  -2.330  -3.986  1.00 98.81           C  
ATOM    699  O   PHE A  88     -20.747  -3.102  -5.043  1.00 98.81           O  
ATOM    700  CG  PHE A  88     -18.399  -1.436  -2.861  1.00 98.81           C  
ATOM    701  CD1 PHE A  88     -19.444  -0.538  -3.041  1.00 98.81           C  
ATOM    702  CD2 PHE A  88     -17.773  -1.493  -1.623  1.00 98.81           C  
ATOM    703  CE1 PHE A  88     -19.860   0.291  -2.002  1.00 98.81           C  
ATOM    704  CE2 PHE A  88     -18.183  -0.667  -0.579  1.00 98.81           C  
ATOM    705  CZ  PHE A  88     -19.226   0.224  -0.771  1.00 98.81           C  
ATOM    706  N   GLU A  89     -20.789  -3.779  -2.903  1.00 98.72           N  
ATOM    707  CA  GLU A  89     -22.227  -3.591  -2.737  1.00 98.72           C  
ATOM    708  C   GLU A  89     -22.528  -2.570  -1.644  1.00 98.72           C  
ATOM    709  CB  GLU A  89     -22.910  -4.923  -2.415  1.00 98.72           C  
ATOM    710  O   GLU A  89     -22.055  -2.705  -0.514  1.00 98.72           O  
ATOM    711  CG  GLU A  89     -24.419  -4.818  -2.255  1.00 98.72           C  
ATOM    712  CD  GLU A  89     -25.071  -6.126  -1.835  1.00 98.72           C  
ATOM    713  OE1 GLU A  89     -26.276  -6.123  -1.496  1.00 98.72           O  
ATOM    714  OE2 GLU A  89     -24.370  -7.163  -1.844  1.00 98.72           O  
ATOM    715  N   LEU A  90     -23.307  -1.480  -1.991  1.00 98.72           N  
ATOM    716  CA  LEU A  90     -23.797  -0.520  -1.008  1.00 98.72           C  
ATOM    717  C   LEU A  90     -24.837  -1.159  -0.094  1.00 98.72           C  
ATOM    718  CB  LEU A  90     -24.397   0.703  -1.706  1.00 98.72           C  
ATOM    719  O   LEU A  90     -25.883  -1.615  -0.561  1.00 98.72           O  
ATOM    720  CG  LEU A  90     -24.937   1.807  -0.795  1.00 98.72           C  
ATOM    721  CD1 LEU A  90     -23.817   2.380   0.065  1.00 98.72           C  
ATOM    722  CD2 LEU A  90     -25.600   2.904  -1.620  1.00 98.72           C  
ATOM    723  N   THR A  91     -24.563  -1.220   1.241  1.00 98.65           N  
ATOM    724  CA  THR A  91     -25.449  -1.935   2.151  1.00 98.65           C  
ATOM    725  C   THR A  91     -26.209  -0.959   3.045  1.00 98.65           C  
ATOM    726  CB  THR A  91     -24.666  -2.933   3.025  1.00 98.65           C  
ATOM    727  O   THR A  91     -27.256  -1.302   3.598  1.00 98.65           O  
ATOM    728  CG2 THR A  91     -23.977  -3.991   2.169  1.00 98.65           C  
ATOM    729  OG1 THR A  91     -23.674  -2.223   3.777  1.00 98.65           O  
ATOM    730  N   HIS A  92     -25.626   0.235   3.276  1.00 98.34           N  
ATOM    731  CA  HIS A  92     -26.222   1.250   4.137  1.00 98.34           C  
ATOM    732  C   HIS A  92     -26.239   2.612   3.453  1.00 98.34           C  
ATOM    733  CB  HIS A  92     -25.466   1.337   5.464  1.00 98.34           C  
ATOM    734  O   HIS A  92     -25.306   2.957   2.723  1.00 98.34           O  
ATOM    735  CG  HIS A  92     -25.505   0.073   6.262  1.00 98.34           C  
ATOM    736  CD2 HIS A  92     -26.185  -0.247   7.388  1.00 98.34           C  
ATOM    737  ND1 HIS A  92     -24.776  -1.045   5.921  1.00 98.34           N  
ATOM    738  CE1 HIS A  92     -25.008  -2.001   6.804  1.00 98.34           C  
ATOM    739  NE2 HIS A  92     -25.859  -1.542   7.706  1.00 98.34           N  
ATOM    740  N   ASP A  93     -27.266   3.290   3.700  1.00 97.42           N  
ATOM    741  CA  ASP A  93     -27.395   4.641   3.161  1.00 97.42           C  
ATOM    742  C   ASP A  93     -26.501   5.621   3.916  1.00 97.42           C  
ATOM    743  CB  ASP A  93     -28.852   5.105   3.219  1.00 97.42           C  
ATOM    744  O   ASP A  93     -26.673   5.827   5.119  1.00 97.42           O  
ATOM    745  CG  ASP A  93     -29.064   6.470   2.588  1.00 97.42           C  
ATOM    746  OD1 ASP A  93     -28.074   7.117   2.184  1.00 97.42           O  
ATOM    747  OD2 ASP A  93     -30.233   6.904   2.496  1.00 97.42           O  
ATOM    748  N   ILE A  94     -25.558   6.226   3.184  1.00 97.50           N  
ATOM    749  CA  ILE A  94     -24.696   7.232   3.794  1.00 97.50           C  
ATOM    750  C   ILE A  94     -24.728   8.512   2.961  1.00 97.50           C  
ATOM    751  CB  ILE A  94     -23.245   6.722   3.937  1.00 97.50           C  
ATOM    752  O   ILE A  94     -23.718   9.210   2.845  1.00 97.50           O  
ATOM    753  CG1 ILE A  94     -22.716   6.232   2.584  1.00 97.50           C  
ATOM    754  CG2 ILE A  94     -23.163   5.615   4.991  1.00 97.50           C  
ATOM    755  CD1 ILE A  94     -21.205   6.042   2.542  1.00 97.50           C  
ATOM    756  N   SER A  95     -25.872   8.708   2.334  1.00 96.26           N  
ATOM    757  CA  SER A  95     -26.044   9.827   1.414  1.00 96.26           C  
ATOM    758  C   SER A  95     -25.945  11.162   2.143  1.00 96.26           C  
ATOM    759  CB  SER A  95     -27.391   9.728   0.696  1.00 96.26           C  
ATOM    760  O   SER A  95     -25.731  12.203   1.518  1.00 96.26           O  
ATOM    761  OG  SER A  95     -28.457   9.687   1.629  1.00 96.26           O  
ATOM    762  N   ASP A  96     -26.024  11.122   3.499  1.00 95.98           N  
ATOM    763  CA  ASP A  96     -25.854  12.340   4.285  1.00 95.98           C  
ATOM    764  C   ASP A  96     -24.384  12.745   4.359  1.00 95.98           C  
ATOM    765  CB  ASP A  96     -26.420  12.153   5.694  1.00 95.98           C  
ATOM    766  O   ASP A  96     -24.067  13.901   4.647  1.00 95.98           O  
ATOM    767  CG  ASP A  96     -25.782  10.993   6.440  1.00 95.98           C  
ATOM    768  OD1 ASP A  96     -25.768   9.862   5.910  1.00 95.98           O  
ATOM    769  OD2 ASP A  96     -25.293  11.213   7.569  1.00 95.98           O  
ATOM    770  N   LEU A  97     -23.475  11.872   4.003  1.00 96.44           N  
ATOM    771  CA  LEU A  97     -22.055  12.108   4.239  1.00 96.44           C  
ATOM    772  C   LEU A  97     -21.315  12.331   2.924  1.00 96.44           C  
ATOM    773  CB  LEU A  97     -21.434  10.930   4.994  1.00 96.44           C  
ATOM    774  O   LEU A  97     -20.170  12.789   2.921  1.00 96.44           O  
ATOM    775  CG  LEU A  97     -21.989  10.652   6.392  1.00 96.44           C  
ATOM    776  CD1 LEU A  97     -21.322   9.419   6.992  1.00 96.44           C  
ATOM    777  CD2 LEU A  97     -21.794  11.865   7.296  1.00 96.44           C  
ATOM    778  N   THR A  98     -21.993  11.921   1.768  1.00 95.76           N  
ATOM    779  CA  THR A  98     -21.185  11.950   0.554  1.00 95.76           C  
ATOM    780  C   THR A  98     -22.064  12.159  -0.676  1.00 95.76           C  
ATOM    781  CB  THR A  98     -20.373  10.652   0.393  1.00 95.76           C  
ATOM    782  O   THR A  98     -23.250  11.821  -0.663  1.00 95.76           O  
ATOM    783  CG2 THR A  98     -21.289   9.435   0.315  1.00 95.76           C  
ATOM    784  OG1 THR A  98     -19.595  10.728  -0.808  1.00 95.76           O  
ATOM    785  N   THR A  99     -21.476  12.622  -1.745  1.00 94.78           N  
ATOM    786  CA  THR A  99     -22.118  12.767  -3.046  1.00 94.78           C  
ATOM    787  C   THR A  99     -21.534  11.778  -4.051  1.00 94.78           C  
ATOM    788  CB  THR A  99     -21.968  14.201  -3.587  1.00 94.78           C  
ATOM    789  O   THR A  99     -21.732  11.922  -5.259  1.00 94.78           O  
ATOM    790  CG2 THR A  99     -22.696  15.203  -2.697  1.00 94.78           C  
ATOM    791  OG1 THR A  99     -20.577  14.544  -3.635  1.00 94.78           O  
ATOM    792  N   ILE A 100     -20.721  10.832  -3.576  1.00 95.91           N  
ATOM    793  CA  ILE A 100     -20.096   9.824  -4.425  1.00 95.91           C  
ATOM    794  C   ILE A 100     -21.170   8.925  -5.034  1.00 95.91           C  
ATOM    795  CB  ILE A 100     -19.072   8.977  -3.638  1.00 95.91           C  
ATOM    796  O   ILE A 100     -21.961   8.315  -4.311  1.00 95.91           O  
ATOM    797  CG1 ILE A 100     -17.982   9.875  -3.042  1.00 95.91           C  
ATOM    798  CG2 ILE A 100     -18.461   7.897  -4.535  1.00 95.91           C  
ATOM    799  CD1 ILE A 100     -17.141   9.199  -1.968  1.00 95.91           C  
ATOM    800  N   ASP A 101     -21.203   8.818  -6.341  1.00 95.21           N  
ATOM    801  CA  ASP A 101     -22.281   8.174  -7.084  1.00 95.21           C  
ATOM    802  C   ASP A 101     -22.463   6.724  -6.643  1.00 95.21           C  
ATOM    803  CB  ASP A 101     -22.008   8.235  -8.589  1.00 95.21           C  
ATOM    804  O   ASP A 101     -23.591   6.265  -6.450  1.00 95.21           O  
ATOM    805  CG  ASP A 101     -23.080   7.546  -9.415  1.00 95.21           C  
ATOM    806  OD1 ASP A 101     -24.227   8.041  -9.461  1.00 95.21           O  
ATOM    807  OD2 ASP A 101     -22.775   6.497 -10.023  1.00 95.21           O  
ATOM    808  N   MET A 102     -21.321   5.969  -6.462  1.00 96.65           N  
ATOM    809  CA  MET A 102     -21.408   4.549  -6.132  1.00 96.65           C  
ATOM    810  C   MET A 102     -21.881   4.352  -4.696  1.00 96.65           C  
ATOM    811  CB  MET A 102     -20.055   3.865  -6.336  1.00 96.65           C  
ATOM    812  O   MET A 102     -22.274   3.249  -4.313  1.00 96.65           O  
ATOM    813  CG  MET A 102     -18.982   4.329  -5.365  1.00 96.65           C  
ATOM    814  SD  MET A 102     -17.392   3.443  -5.599  1.00 96.65           S  
ATOM    815  CE  MET A 102     -17.846   1.801  -4.975  1.00 96.65           C  
ATOM    816  N   LEU A 103     -21.837   5.439  -3.906  1.00 97.79           N  
ATOM    817  CA  LEU A 103     -22.187   5.330  -2.495  1.00 97.79           C  
ATOM    818  C   LEU A 103     -23.519   6.017  -2.210  1.00 97.79           C  
ATOM    819  CB  LEU A 103     -21.088   5.941  -1.621  1.00 97.79           C  
ATOM    820  O   LEU A 103     -23.866   6.252  -1.051  1.00 97.79           O  
ATOM    821  CG  LEU A 103     -19.699   5.312  -1.740  1.00 97.79           C  
ATOM    822  CD1 LEU A 103     -18.727   5.987  -0.779  1.00 97.79           C  
ATOM    823  CD2 LEU A 103     -19.766   3.812  -1.474  1.00 97.79           C  
ATOM    824  N   THR A 104     -24.121   6.573  -3.269  1.00 94.08           N  
ATOM    825  CA  THR A 104     -25.446   7.178  -3.192  1.00 94.08           C  
ATOM    826  C   THR A 104     -26.427   6.452  -4.109  1.00 94.08           C  
ATOM    827  CB  THR A 104     -25.401   8.672  -3.565  1.00 94.08           C  
ATOM    828  O   THR A 104     -26.015   5.695  -4.991  1.00 94.08           O  
ATOM    829  CG2 THR A 104     -24.483   9.445  -2.624  1.00 94.08           C  
ATOM    830  OG1 THR A 104     -24.918   8.809  -4.907  1.00 94.08           O  
ATOM    831  N   GLY A 105     -27.699   6.319  -3.700  1.00 92.63           N  
ATOM    832  CA  GLY A 105     -28.698   5.605  -4.479  1.00 92.63           C  
ATOM    833  C   GLY A 105     -29.290   4.417  -3.744  1.00 92.63           C  
ATOM    834  O   GLY A 105     -29.232   4.349  -2.515  1.00 92.63           O  
ATOM    835  N   PRO A 106     -29.861   3.505  -4.589  1.00 96.66           N  
ATOM    836  CA  PRO A 106     -30.564   2.399  -3.936  1.00 96.66           C  
ATOM    837  C   PRO A 106     -29.616   1.432  -3.230  1.00 96.66           C  
ATOM    838  CB  PRO A 106     -31.287   1.707  -5.094  1.00 96.66           C  
ATOM    839  O   PRO A 106     -28.538   1.132  -3.748  1.00 96.66           O  
ATOM    840  CG  PRO A 106     -30.499   2.074  -6.310  1.00 96.66           C  
ATOM    841  CD  PRO A 106     -29.885   3.427  -6.090  1.00 96.66           C  
ATOM    842  N   ILE A 107     -29.926   1.060  -2.050  1.00 98.30           N  
ATOM    843  CA  ILE A 107     -29.224  -0.011  -1.352  1.00 98.30           C  
ATOM    844  C   ILE A 107     -29.181  -1.259  -2.231  1.00 98.30           C  
ATOM    845  CB  ILE A 107     -29.890  -0.333   0.004  1.00 98.30           C  
ATOM    846  O   ILE A 107     -30.198  -1.656  -2.805  1.00 98.30           O  
ATOM    847  CG1 ILE A 107     -29.863   0.898   0.918  1.00 98.30           C  
ATOM    848  CG2 ILE A 107     -29.203  -1.527   0.673  1.00 98.30           C  
ATOM    849  CD1 ILE A 107     -28.466   1.444   1.180  1.00 98.30           C  
ATOM    850  N   GLY A 108     -27.929  -1.824  -2.394  1.00 98.35           N  
ATOM    851  CA  GLY A 108     -27.751  -2.975  -3.265  1.00 98.35           C  
ATOM    852  C   GLY A 108     -26.997  -2.648  -4.540  1.00 98.35           C  
ATOM    853  O   GLY A 108     -26.639  -3.547  -5.304  1.00 98.35           O  
ATOM    854  N   LYS A 109     -26.846  -1.309  -4.727  1.00 98.29           N  
ATOM    855  CA  LYS A 109     -26.058  -0.877  -5.878  1.00 98.29           C  
ATOM    856  C   LYS A 109     -24.680  -1.532  -5.878  1.00 98.29           C  
ATOM    857  CB  LYS A 109     -25.914   0.646  -5.889  1.00 98.29           C  
ATOM    858  O   LYS A 109     -23.991  -1.542  -4.856  1.00 98.29           O  
ATOM    859  CG  LYS A 109     -25.241   1.195  -7.139  1.00 98.29           C  
ATOM    860  CD  LYS A 109     -25.181   2.717  -7.119  1.00 98.29           C  
ATOM    861  CE  LYS A 109     -24.516   3.268  -8.372  1.00 98.29           C  
ATOM    862  NZ  LYS A 109     -24.549   4.761  -8.407  1.00 98.29           N  
ATOM    863  N   LYS A 110     -24.230  -2.112  -7.066  1.00 98.43           N  
ATOM    864  CA  LYS A 110     -22.988  -2.870  -7.184  1.00 98.43           C  
ATOM    865  C   LYS A 110     -21.993  -2.157  -8.095  1.00 98.43           C  
ATOM    866  CB  LYS A 110     -23.267  -4.278  -7.713  1.00 98.43           C  
ATOM    867  O   LYS A 110     -22.382  -1.556  -9.098  1.00 98.43           O  
ATOM    868  CG  LYS A 110     -24.051  -5.157  -6.750  1.00 98.43           C  
ATOM    869  CD  LYS A 110     -24.233  -6.566  -7.301  1.00 98.43           C  
ATOM    870  CE  LYS A 110     -24.924  -7.476  -6.295  1.00 98.43           C  
ATOM    871  NZ  LYS A 110     -25.124  -8.852  -6.839  1.00 98.43           N  
ATOM    872  N   THR A 111     -20.809  -2.199  -7.678  1.00 98.54           N  
ATOM    873  CA  THR A 111     -19.687  -1.645  -8.427  1.00 98.54           C  
ATOM    874  C   THR A 111     -18.591  -2.690  -8.612  1.00 98.54           C  
ATOM    875  CB  THR A 111     -19.104  -0.405  -7.725  1.00 98.54           C  
ATOM    876  O   THR A 111     -18.107  -3.269  -7.637  1.00 98.54           O  
ATOM    877  CG2 THR A 111     -17.982   0.217  -8.549  1.00 98.54           C  
ATOM    878  OG1 THR A 111     -20.142   0.566  -7.543  1.00 98.54           O  
ATOM    879  N   PRO A 112     -18.227  -2.927  -9.889  1.00 98.57           N  
ATOM    880  CA  PRO A 112     -17.129  -3.871 -10.112  1.00 98.57           C  
ATOM    881  C   PRO A 112     -15.796  -3.366  -9.563  1.00 98.57           C  
ATOM    882  CB  PRO A 112     -17.077  -3.999 -11.636  1.00 98.57           C  
ATOM    883  O   PRO A 112     -15.544  -2.158  -9.559  1.00 98.57           O  
ATOM    884  CG  PRO A 112     -18.402  -3.491 -12.107  1.00 98.57           C  
ATOM    885  CD  PRO A 112     -18.899  -2.471 -11.123  1.00 98.57           C  
ATOM    886  N   LEU A 113     -14.979  -4.397  -9.161  1.00 98.80           N  
ATOM    887  CA  LEU A 113     -13.702  -3.977  -8.595  1.00 98.80           C  
ATOM    888  C   LEU A 113     -12.626  -5.030  -8.843  1.00 98.80           C  
ATOM    889  CB  LEU A 113     -13.841  -3.716  -7.093  1.00 98.80           C  
ATOM    890  O   LEU A 113     -12.932  -6.151  -9.256  1.00 98.80           O  
ATOM    891  CG  LEU A 113     -14.327  -4.891  -6.243  1.00 98.80           C  
ATOM    892  CD1 LEU A 113     -13.183  -5.864  -5.979  1.00 98.80           C  
ATOM    893  CD2 LEU A 113     -14.924  -4.391  -4.932  1.00 98.80           C  
ATOM    894  N   LEU A 114     -11.359  -4.642  -8.753  1.00 98.85           N  
ATOM    895  CA  LEU A 114     -10.164  -5.474  -8.659  1.00 98.85           C  
ATOM    896  C   LEU A 114      -9.374  -5.150  -7.395  1.00 98.85           C  
ATOM    897  CB  LEU A 114      -9.278  -5.280  -9.892  1.00 98.85           C  
ATOM    898  O   LEU A 114      -9.134  -3.980  -7.090  1.00 98.85           O  
ATOM    899  CG  LEU A 114      -7.913  -5.969  -9.861  1.00 98.85           C  
ATOM    900  CD1 LEU A 114      -8.073  -7.472 -10.061  1.00 98.85           C  
ATOM    901  CD2 LEU A 114      -6.991  -5.379 -10.924  1.00 98.85           C  
ATOM    902  N   THR A 115      -9.037  -6.215  -6.685  1.00 98.85           N  
ATOM    903  CA  THR A 115      -8.185  -6.026  -5.515  1.00 98.85           C  
ATOM    904  C   THR A 115      -6.852  -6.746  -5.695  1.00 98.85           C  
ATOM    905  CB  THR A 115      -8.876  -6.531  -4.235  1.00 98.85           C  
ATOM    906  O   THR A 115      -6.815  -7.890  -6.152  1.00 98.85           O  
ATOM    907  CG2 THR A 115      -7.948  -6.420  -3.029  1.00 98.85           C  
ATOM    908  OG1 THR A 115     -10.051  -5.748  -3.992  1.00 98.85           O  
ATOM    909  N   ARG A 116      -5.763  -5.983  -5.337  1.00 98.74           N  
ATOM    910  CA  ARG A 116      -4.426  -6.566  -5.291  1.00 98.74           C  
ATOM    911  C   ARG A 116      -3.846  -6.495  -3.882  1.00 98.74           C  
ATOM    912  CB  ARG A 116      -3.495  -5.857  -6.277  1.00 98.74           C  
ATOM    913  O   ARG A 116      -3.804  -5.423  -3.276  1.00 98.74           O  
ATOM    914  CG  ARG A 116      -2.078  -6.408  -6.292  1.00 98.74           C  
ATOM    915  CD  ARG A 116      -1.164  -5.591  -7.194  1.00 98.74           C  
ATOM    916  NE  ARG A 116       0.195  -6.124  -7.210  1.00 98.74           N  
ATOM    917  NH1 ARG A 116       0.990  -4.711  -5.564  1.00 98.74           N  
ATOM    918  NH2 ARG A 116       2.386  -6.250  -6.533  1.00 98.74           N  
ATOM    919  CZ  ARG A 116       1.187  -5.694  -6.436  1.00 98.74           C  
ATOM    920  N   PHE A 117      -3.452  -7.720  -3.359  1.00 98.72           N  
ATOM    921  CA  PHE A 117      -2.732  -7.829  -2.095  1.00 98.72           C  
ATOM    922  C   PHE A 117      -1.236  -7.991  -2.336  1.00 98.72           C  
ATOM    923  CB  PHE A 117      -3.263  -9.008  -1.274  1.00 98.72           C  
ATOM    924  O   PHE A 117      -0.823  -8.549  -3.355  1.00 98.72           O  
ATOM    925  CG  PHE A 117      -4.744  -8.950  -1.015  1.00 98.72           C  
ATOM    926  CD1 PHE A 117      -5.261  -8.103  -0.042  1.00 98.72           C  
ATOM    927  CD2 PHE A 117      -5.620  -9.743  -1.744  1.00 98.72           C  
ATOM    928  CE1 PHE A 117      -6.632  -8.047   0.200  1.00 98.72           C  
ATOM    929  CE2 PHE A 117      -6.991  -9.692  -1.508  1.00 98.72           C  
ATOM    930  CZ  PHE A 117      -7.495  -8.844  -0.535  1.00 98.72           C  
ATOM    931  N   SER A 118      -0.430  -7.461  -1.311  1.00 98.42           N  
ATOM    932  CA  SER A 118       1.013  -7.574  -1.503  1.00 98.42           C  
ATOM    933  C   SER A 118       1.753  -7.527  -0.171  1.00 98.42           C  
ATOM    934  CB  SER A 118       1.521  -6.458  -2.417  1.00 98.42           C  
ATOM    935  O   SER A 118       1.223  -7.027   0.823  1.00 98.42           O  
ATOM    936  OG  SER A 118       1.280  -5.186  -1.839  1.00 98.42           O  
ATOM    937  N   THR A 119       2.869  -8.161  -0.192  1.00 97.44           N  
ATOM    938  CA  THR A 119       3.837  -7.739   0.814  1.00 97.44           C  
ATOM    939  C   THR A 119       4.444  -6.388   0.448  1.00 97.44           C  
ATOM    940  CB  THR A 119       4.959  -8.781   0.982  1.00 97.44           C  
ATOM    941  O   THR A 119       4.413  -5.983  -0.716  1.00 97.44           O  
ATOM    942  CG2 THR A 119       4.399 -10.122   1.447  1.00 97.44           C  
ATOM    943  OG1 THR A 119       5.624  -8.963  -0.274  1.00 97.44           O  
ATOM    944  N   VAL A 120       4.969  -5.674   1.477  1.00 96.34           N  
ATOM    945  CA  VAL A 120       5.329  -4.284   1.217  1.00 96.34           C  
ATOM    946  C   VAL A 120       6.822  -4.184   0.913  1.00 96.34           C  
ATOM    947  CB  VAL A 120       4.965  -3.370   2.409  1.00 96.34           C  
ATOM    948  O   VAL A 120       7.216  -3.646  -0.124  1.00 96.34           O  
ATOM    949  CG1 VAL A 120       5.543  -1.970   2.212  1.00 96.34           C  
ATOM    950  CG2 VAL A 120       3.450  -3.307   2.589  1.00 96.34           C  
ATOM    951  N   GLY A 121       7.699  -4.778   1.770  1.00 93.44           N  
ATOM    952  CA  GLY A 121       9.130  -4.527   1.705  1.00 93.44           C  
ATOM    953  C   GLY A 121       9.889  -5.596   0.941  1.00 93.44           C  
ATOM    954  O   GLY A 121      11.025  -5.375   0.517  1.00 93.44           O  
ATOM    955  N   GLY A 122       9.256  -6.771   0.706  1.00 92.04           N  
ATOM    956  CA  GLY A 122       9.940  -7.897   0.090  1.00 92.04           C  
ATOM    957  C   GLY A 122      10.049  -7.776  -1.418  1.00 92.04           C  
ATOM    958  O   GLY A 122       9.336  -6.982  -2.036  1.00 92.04           O  
ATOM    959  N   GLU A 123      10.963  -8.541  -1.997  1.00 94.50           N  
ATOM    960  CA  GLU A 123      11.156  -8.619  -3.442  1.00 94.50           C  
ATOM    961  C   GLU A 123      10.142  -9.561  -4.084  1.00 94.50           C  
ATOM    962  CB  GLU A 123      12.580  -9.075  -3.770  1.00 94.50           C  
ATOM    963  O   GLU A 123       9.383 -10.235  -3.385  1.00 94.50           O  
ATOM    964  CG  GLU A 123      13.663  -8.192  -3.167  1.00 94.50           C  
ATOM    965  CD  GLU A 123      15.048  -8.816  -3.229  1.00 94.50           C  
ATOM    966  OE1 GLU A 123      16.043  -8.113  -2.939  1.00 94.50           O  
ATOM    967  OE2 GLU A 123      15.140 -10.015  -3.572  1.00 94.50           O  
ATOM    968  N   LYS A 124       9.963  -9.533  -5.404  1.00 93.05           N  
ATOM    969  CA  LYS A 124       9.004 -10.332  -6.161  1.00 93.05           C  
ATOM    970  C   LYS A 124       9.096 -11.807  -5.783  1.00 93.05           C  
ATOM    971  CB  LYS A 124       9.231 -10.161  -7.664  1.00 93.05           C  
ATOM    972  O   LYS A 124       8.096 -12.527  -5.821  1.00 93.05           O  
ATOM    973  CG  LYS A 124       8.166 -10.818  -8.530  1.00 93.05           C  
ATOM    974  CD  LYS A 124       8.375 -10.506 -10.006  1.00 93.05           C  
ATOM    975  CE  LYS A 124       7.328 -11.189 -10.876  1.00 93.05           C  
ATOM    976  NZ  LYS A 124       7.504 -10.853 -12.321  1.00 93.05           N  
ATOM    977  N   GLY A 125      10.218 -12.274  -5.184  1.00 91.52           N  
ATOM    978  CA  GLY A 125      10.418 -13.673  -4.842  1.00 91.52           C  
ATOM    979  C   GLY A 125      10.322 -13.942  -3.352  1.00 91.52           C  
ATOM    980  O   GLY A 125      10.524 -15.074  -2.906  1.00 91.52           O  
ATOM    981  N   SER A 126       9.908 -12.983  -2.609  1.00 95.41           N  
ATOM    982  CA  SER A 126       9.799 -13.140  -1.162  1.00 95.41           C  
ATOM    983  C   SER A 126       8.590 -13.992  -0.788  1.00 95.41           C  
ATOM    984  CB  SER A 126       9.701 -11.775  -0.480  1.00 95.41           C  
ATOM    985  O   SER A 126       7.683 -14.183  -1.601  1.00 95.41           O  
ATOM    986  OG  SER A 126       8.535 -11.086  -0.898  1.00 95.41           O  
ATOM    987  N   ALA A 127       8.633 -14.595   0.475  1.00 97.20           N  
ATOM    988  CA  ALA A 127       7.545 -15.450   0.943  1.00 97.20           C  
ATOM    989  C   ALA A 127       6.345 -14.618   1.385  1.00 97.20           C  
ATOM    990  CB  ALA A 127       8.023 -16.339   2.089  1.00 97.20           C  
ATOM    991  O   ALA A 127       6.505 -13.576   2.024  1.00 97.20           O  
ATOM    992  N   ASP A 128       5.063 -15.105   1.145  1.00 96.94           N  
ATOM    993  CA  ASP A 128       3.815 -14.453   1.532  1.00 96.94           C  
ATOM    994  C   ASP A 128       3.726 -14.293   3.047  1.00 96.94           C  
ATOM    995  CB  ASP A 128       2.613 -15.247   1.014  1.00 96.94           C  
ATOM    996  O   ASP A 128       3.102 -13.351   3.542  1.00 96.94           O  
ATOM    997  CG  ASP A 128       2.520 -15.260  -0.501  1.00 96.94           C  
ATOM    998  OD1 ASP A 128       3.127 -14.387  -1.158  1.00 96.94           O  
ATOM    999  OD2 ASP A 128       1.830 -16.151  -1.044  1.00 96.94           O  
ATOM   1000  N   THR A 129       4.414 -15.217   3.746  1.00 97.06           N  
ATOM   1001  CA  THR A 129       4.220 -15.302   5.189  1.00 97.06           C  
ATOM   1002  C   THR A 129       5.299 -14.515   5.927  1.00 97.06           C  
ATOM   1003  CB  THR A 129       4.230 -16.766   5.668  1.00 97.06           C  
ATOM   1004  O   THR A 129       5.354 -14.531   7.159  1.00 97.06           O  
ATOM   1005  CG2 THR A 129       3.061 -17.546   5.077  1.00 97.06           C  
ATOM   1006  OG1 THR A 129       5.457 -17.386   5.265  1.00 97.06           O  
ATOM   1007  N   ALA A 130       6.247 -13.872   5.124  1.00 96.76           N  
ATOM   1008  CA  ALA A 130       7.256 -13.040   5.775  1.00 96.76           C  
ATOM   1009  C   ALA A 130       6.605 -11.972   6.649  1.00 96.76           C  
ATOM   1010  CB  ALA A 130       8.163 -12.390   4.732  1.00 96.76           C  
ATOM   1011  O   ALA A 130       5.514 -11.487   6.339  1.00 96.76           O  
ATOM   1012  N   ARG A 131       7.192 -11.694   7.824  1.00 97.48           N  
ATOM   1013  CA  ARG A 131       6.673 -10.609   8.650  1.00 97.48           C  
ATOM   1014  C   ARG A 131       6.776  -9.271   7.925  1.00 97.48           C  
ATOM   1015  CB  ARG A 131       7.423 -10.541   9.983  1.00 97.48           C  
ATOM   1016  O   ARG A 131       7.867  -8.712   7.795  1.00 97.48           O  
ATOM   1017  CG  ARG A 131       6.894  -9.479  10.934  1.00 97.48           C  
ATOM   1018  CD  ARG A 131       7.581  -9.545  12.291  1.00 97.48           C  
ATOM   1019  NE  ARG A 131       7.295 -10.801  12.979  1.00 97.48           N  
ATOM   1020  NH1 ARG A 131       5.068 -10.321  13.366  1.00 97.48           N  
ATOM   1021  NH2 ARG A 131       5.959 -12.309  14.082  1.00 97.48           N  
ATOM   1022  CZ  ARG A 131       6.108 -11.141  13.474  1.00 97.48           C  
ATOM   1023  N   ASP A 132       5.702  -8.781   7.501  1.00 97.48           N  
ATOM   1024  CA  ASP A 132       5.588  -7.613   6.633  1.00 97.48           C  
ATOM   1025  C   ASP A 132       4.146  -7.115   6.569  1.00 97.48           C  
ATOM   1026  CB  ASP A 132       6.096  -7.937   5.227  1.00 97.48           C  
ATOM   1027  O   ASP A 132       3.206  -7.905   6.681  1.00 97.48           O  
ATOM   1028  CG  ASP A 132       6.498  -6.701   4.442  1.00 97.48           C  
ATOM   1029  OD1 ASP A 132       6.635  -5.614   5.044  1.00 97.48           O  
ATOM   1030  OD2 ASP A 132       6.677  -6.814   3.210  1.00 97.48           O  
ATOM   1031  N   PRO A 133       3.981  -5.774   6.504  1.00 97.65           N  
ATOM   1032  CA  PRO A 133       2.608  -5.347   6.229  1.00 97.65           C  
ATOM   1033  C   PRO A 133       2.075  -5.888   4.904  1.00 97.65           C  
ATOM   1034  CB  PRO A 133       2.715  -3.820   6.191  1.00 97.65           C  
ATOM   1035  O   PRO A 133       2.858  -6.248   4.021  1.00 97.65           O  
ATOM   1036  CG  PRO A 133       3.980  -3.508   6.923  1.00 97.65           C  
ATOM   1037  CD  PRO A 133       4.961  -4.618   6.675  1.00 97.65           C  
ATOM   1038  N   ARG A 134       0.755  -5.994   4.855  1.00 98.28           N  
ATOM   1039  CA  ARG A 134       0.146  -6.384   3.587  1.00 98.28           C  
ATOM   1040  C   ARG A 134      -0.519  -5.191   2.909  1.00 98.28           C  
ATOM   1041  CB  ARG A 134      -0.877  -7.502   3.803  1.00 98.28           C  
ATOM   1042  O   ARG A 134      -1.312  -4.480   3.530  1.00 98.28           O  
ATOM   1043  CG  ARG A 134      -0.276  -8.792   4.336  1.00 98.28           C  
ATOM   1044  CD  ARG A 134       1.200  -8.915   3.984  1.00 98.28           C  
ATOM   1045  NE  ARG A 134       1.773 -10.160   4.488  1.00 98.28           N  
ATOM   1046  NH1 ARG A 134       3.407  -9.134   5.759  1.00 98.28           N  
ATOM   1047  NH2 ARG A 134       3.249 -11.420   5.716  1.00 98.28           N  
ATOM   1048  CZ  ARG A 134       2.808 -10.235   5.320  1.00 98.28           C  
ATOM   1049  N   GLY A 135      -0.033  -4.913   1.612  1.00 98.34           N  
ATOM   1050  CA  GLY A 135      -0.812  -3.969   0.827  1.00 98.34           C  
ATOM   1051  C   GLY A 135      -2.205  -4.472   0.499  1.00 98.34           C  
ATOM   1052  O   GLY A 135      -2.403  -5.669   0.280  1.00 98.34           O  
ATOM   1053  N   PHE A 136      -3.190  -3.644   0.559  1.00 98.69           N  
ATOM   1054  CA  PHE A 136      -4.604  -3.896   0.303  1.00 98.69           C  
ATOM   1055  C   PHE A 136      -5.174  -2.857  -0.655  1.00 98.69           C  
ATOM   1056  CB  PHE A 136      -5.397  -3.894   1.614  1.00 98.69           C  
ATOM   1057  O   PHE A 136      -5.773  -1.870  -0.224  1.00 98.69           O  
ATOM   1058  CG  PHE A 136      -6.701  -4.641   1.535  1.00 98.69           C  
ATOM   1059  CD1 PHE A 136      -7.621  -4.360   0.533  1.00 98.69           C  
ATOM   1060  CD2 PHE A 136      -7.006  -5.627   2.465  1.00 98.69           C  
ATOM   1061  CE1 PHE A 136      -8.828  -5.051   0.458  1.00 98.69           C  
ATOM   1062  CE2 PHE A 136      -8.211  -6.321   2.397  1.00 98.69           C  
ATOM   1063  CZ  PHE A 136      -9.120  -6.031   1.393  1.00 98.69           C  
ATOM   1064  N   ALA A 137      -4.913  -3.052  -1.975  1.00 98.73           N  
ATOM   1065  CA  ALA A 137      -5.285  -2.055  -2.976  1.00 98.73           C  
ATOM   1066  C   ALA A 137      -6.477  -2.527  -3.803  1.00 98.73           C  
ATOM   1067  CB  ALA A 137      -4.098  -1.747  -3.885  1.00 98.73           C  
ATOM   1068  O   ALA A 137      -6.471  -3.640  -4.334  1.00 98.73           O  
ATOM   1069  N   THR A 138      -7.496  -1.683  -3.847  1.00 98.85           N  
ATOM   1070  CA  THR A 138      -8.728  -1.999  -4.561  1.00 98.85           C  
ATOM   1071  C   THR A 138      -9.045  -0.922  -5.595  1.00 98.85           C  
ATOM   1072  CB  THR A 138      -9.915  -2.146  -3.591  1.00 98.85           C  
ATOM   1073  O   THR A 138      -9.051   0.269  -5.278  1.00 98.85           O  
ATOM   1074  CG2 THR A 138     -11.205  -2.455  -4.342  1.00 98.85           C  
ATOM   1075  OG1 THR A 138      -9.643  -3.212  -2.672  1.00 98.85           O  
ATOM   1076  N   LYS A 139      -9.218  -1.283  -6.811  1.00 98.80           N  
ATOM   1077  CA  LYS A 139      -9.707  -0.406  -7.871  1.00 98.80           C  
ATOM   1078  C   LYS A 139     -11.203  -0.601  -8.100  1.00 98.80           C  
ATOM   1079  CB  LYS A 139      -8.941  -0.655  -9.171  1.00 98.80           C  
ATOM   1080  O   LYS A 139     -11.643  -1.692  -8.466  1.00 98.80           O  
ATOM   1081  CG  LYS A 139      -9.357   0.253 -10.319  1.00 98.80           C  
ATOM   1082  CD  LYS A 139      -8.503   0.015 -11.558  1.00 98.80           C  
ATOM   1083  CE  LYS A 139      -7.043   0.368 -11.308  1.00 98.80           C  
ATOM   1084  NZ  LYS A 139      -6.842   1.843 -11.193  1.00 98.80           N  
ATOM   1085  N   LEU A 140     -11.978   0.411  -7.845  1.00 98.79           N  
ATOM   1086  CA  LEU A 140     -13.413   0.423  -8.107  1.00 98.79           C  
ATOM   1087  C   LEU A 140     -13.712   1.056  -9.462  1.00 98.79           C  
ATOM   1088  CB  LEU A 140     -14.153   1.181  -7.002  1.00 98.79           C  
ATOM   1089  O   LEU A 140     -13.341   2.206  -9.711  1.00 98.79           O  
ATOM   1090  CG  LEU A 140     -14.065   0.585  -5.596  1.00 98.79           C  
ATOM   1091  CD1 LEU A 140     -13.938   1.695  -4.558  1.00 98.79           C  
ATOM   1092  CD2 LEU A 140     -15.282  -0.287  -5.308  1.00 98.79           C  
ATOM   1093  N   TYR A 141     -14.287   0.284 -10.322  1.00 98.42           N  
ATOM   1094  CA  TYR A 141     -14.666   0.789 -11.638  1.00 98.42           C  
ATOM   1095  C   TYR A 141     -16.030   1.467 -11.590  1.00 98.42           C  
ATOM   1096  CB  TYR A 141     -14.683  -0.347 -12.665  1.00 98.42           C  
ATOM   1097  O   TYR A 141     -17.062   0.811 -11.752  1.00 98.42           O  
ATOM   1098  CG  TYR A 141     -13.367  -1.077 -12.784  1.00 98.42           C  
ATOM   1099  CD1 TYR A 141     -12.315  -0.540 -13.522  1.00 98.42           C  
ATOM   1100  CD2 TYR A 141     -13.174  -2.306 -12.161  1.00 98.42           C  
ATOM   1101  CE1 TYR A 141     -11.101  -1.210 -13.637  1.00 98.42           C  
ATOM   1102  CE2 TYR A 141     -11.965  -2.985 -12.269  1.00 98.42           C  
ATOM   1103  OH  TYR A 141      -9.737  -3.098 -13.118  1.00 98.42           O  
ATOM   1104  CZ  TYR A 141     -10.936  -2.430 -13.008  1.00 98.42           C  
ATOM   1105  N   THR A 142     -16.046   2.777 -11.355  1.00 97.66           N  
ATOM   1106  CA  THR A 142     -17.278   3.542 -11.191  1.00 97.66           C  
ATOM   1107  C   THR A 142     -17.692   4.190 -12.510  1.00 97.66           C  
ATOM   1108  CB  THR A 142     -17.122   4.627 -10.110  1.00 97.66           C  
ATOM   1109  O   THR A 142     -16.929   4.180 -13.478  1.00 97.66           O  
ATOM   1110  CG2 THR A 142     -16.344   4.099  -8.909  1.00 97.66           C  
ATOM   1111  OG1 THR A 142     -16.422   5.748 -10.664  1.00 97.66           O  
ATOM   1112  N   GLN A 143     -18.893   4.719 -12.567  1.00 95.06           N  
ATOM   1113  CA  GLN A 143     -19.392   5.418 -13.747  1.00 95.06           C  
ATOM   1114  C   GLN A 143     -18.686   6.759 -13.930  1.00 95.06           C  
ATOM   1115  CB  GLN A 143     -20.903   5.629 -13.647  1.00 95.06           C  
ATOM   1116  O   GLN A 143     -18.722   7.341 -15.017  1.00 95.06           O  
ATOM   1117  CG  GLN A 143     -21.707   4.336 -13.668  1.00 95.06           C  
ATOM   1118  CD  GLN A 143     -21.522   3.551 -14.953  1.00 95.06           C  
ATOM   1119  NE2 GLN A 143     -21.536   2.227 -14.845  1.00 95.06           N  
ATOM   1120  OE1 GLN A 143     -21.369   4.130 -16.033  1.00 95.06           O  
ATOM   1121  N   GLU A 144     -17.961   7.142 -12.877  1.00 93.90           N  
ATOM   1122  CA  GLU A 144     -17.378   8.479 -12.935  1.00 93.90           C  
ATOM   1123  C   GLU A 144     -15.863   8.428 -12.756  1.00 93.90           C  
ATOM   1124  CB  GLU A 144     -18.003   9.385 -11.871  1.00 93.90           C  
ATOM   1125  O   GLU A 144     -15.278   9.307 -12.118  1.00 93.90           O  
ATOM   1126  CG  GLU A 144     -19.484   9.658 -12.089  1.00 93.90           C  
ATOM   1127  CD  GLU A 144     -20.049  10.699 -11.136  1.00 93.90           C  
ATOM   1128  OE1 GLU A 144     -20.874  11.535 -11.570  1.00 93.90           O  
ATOM   1129  OE2 GLU A 144     -19.663  10.680  -9.946  1.00 93.90           O  
ATOM   1130  N   GLY A 145     -15.262   7.329 -13.280  1.00 95.07           N  
ATOM   1131  CA  GLY A 145     -13.825   7.125 -13.186  1.00 95.07           C  
ATOM   1132  C   GLY A 145     -13.441   6.020 -12.221  1.00 95.07           C  
ATOM   1133  O   GLY A 145     -14.296   5.476 -11.519  1.00 95.07           O  
ATOM   1134  N   ASN A 146     -12.216   5.696 -12.295  1.00 98.04           N  
ATOM   1135  CA  ASN A 146     -11.685   4.742 -11.326  1.00 98.04           C  
ATOM   1136  C   ASN A 146     -11.465   5.392  -9.963  1.00 98.04           C  
ATOM   1137  CB  ASN A 146     -10.381   4.126 -11.838  1.00 98.04           C  
ATOM   1138  O   ASN A 146     -10.978   6.521  -9.880  1.00 98.04           O  
ATOM   1139  CG  ASN A 146     -10.597   3.196 -13.015  1.00 98.04           C  
ATOM   1140  ND2 ASN A 146      -9.515   2.843 -13.698  1.00 98.04           N  
ATOM   1141  OD1 ASN A 146     -11.728   2.798 -13.308  1.00 98.04           O  
ATOM   1142  N   TRP A 147     -11.907   4.744  -8.928  1.00 98.50           N  
ATOM   1143  CA  TRP A 147     -11.566   5.096  -7.553  1.00 98.50           C  
ATOM   1144  C   TRP A 147     -10.699   4.017  -6.914  1.00 98.50           C  
ATOM   1145  CB  TRP A 147     -12.835   5.308  -6.722  1.00 98.50           C  
ATOM   1146  O   TRP A 147     -11.150   2.887  -6.714  1.00 98.50           O  
ATOM   1147  CG  TRP A 147     -12.575   5.794  -5.328  1.00 98.50           C  
ATOM   1148  CD1 TRP A 147     -11.463   6.448  -4.877  1.00 98.50           C  
ATOM   1149  CD2 TRP A 147     -13.446   5.659  -4.201  1.00 98.50           C  
ATOM   1150  CE2 TRP A 147     -12.796   6.255  -3.097  1.00 98.50           C  
ATOM   1151  CE3 TRP A 147     -14.714   5.091  -4.016  1.00 98.50           C  
ATOM   1152  NE1 TRP A 147     -11.589   6.729  -3.536  1.00 98.50           N  
ATOM   1153  CH2 TRP A 147     -14.614   5.738  -1.673  1.00 98.50           C  
ATOM   1154  CZ2 TRP A 147     -13.374   6.300  -1.826  1.00 98.50           C  
ATOM   1155  CZ3 TRP A 147     -15.286   5.137  -2.750  1.00 98.50           C  
ATOM   1156  N   ASP A 148      -9.464   4.410  -6.613  1.00 98.80           N  
ATOM   1157  CA  ASP A 148      -8.525   3.442  -6.055  1.00 98.80           C  
ATOM   1158  C   ASP A 148      -8.405   3.601  -4.541  1.00 98.80           C  
ATOM   1159  CB  ASP A 148      -7.150   3.590  -6.710  1.00 98.80           C  
ATOM   1160  O   ASP A 148      -8.112   4.692  -4.048  1.00 98.80           O  
ATOM   1161  CG  ASP A 148      -7.143   3.187  -8.174  1.00 98.80           C  
ATOM   1162  OD1 ASP A 148      -8.118   2.556  -8.637  1.00 98.80           O  
ATOM   1163  OD2 ASP A 148      -6.153   3.500  -8.870  1.00 98.80           O  
ATOM   1164  N   TRP A 149      -8.713   2.471  -3.864  1.00 98.73           N  
ATOM   1165  CA  TRP A 149      -8.368   2.338  -2.452  1.00 98.73           C  
ATOM   1166  C   TRP A 149      -6.983   1.722  -2.286  1.00 98.73           C  
ATOM   1167  CB  TRP A 149      -9.410   1.487  -1.721  1.00 98.73           C  
ATOM   1168  O   TRP A 149      -6.802   0.520  -2.493  1.00 98.73           O  
ATOM   1169  CG  TRP A 149     -10.774   2.107  -1.668  1.00 98.73           C  
ATOM   1170  CD1 TRP A 149     -11.112   3.386  -2.014  1.00 98.73           C  
ATOM   1171  CD2 TRP A 149     -11.984   1.474  -1.239  1.00 98.73           C  
ATOM   1172  CE2 TRP A 149     -13.018   2.430  -1.352  1.00 98.73           C  
ATOM   1173  CE3 TRP A 149     -12.294   0.190  -0.771  1.00 98.73           C  
ATOM   1174  NE1 TRP A 149     -12.460   3.586  -1.826  1.00 98.73           N  
ATOM   1175  CH2 TRP A 149     -14.618   0.877  -0.557  1.00 98.73           C  
ATOM   1176  CZ2 TRP A 149     -14.342   2.141  -1.012  1.00 98.73           C  
ATOM   1177  CZ3 TRP A 149     -13.612  -0.095  -0.434  1.00 98.73           C  
ATOM   1178  N   VAL A 150      -6.041   2.620  -1.919  1.00 98.36           N  
ATOM   1179  CA  VAL A 150      -4.677   2.149  -1.707  1.00 98.36           C  
ATOM   1180  C   VAL A 150      -4.388   2.060  -0.210  1.00 98.36           C  
ATOM   1181  CB  VAL A 150      -3.644   3.069  -2.395  1.00 98.36           C  
ATOM   1182  O   VAL A 150      -3.890   3.015   0.390  1.00 98.36           O  
ATOM   1183  CG1 VAL A 150      -2.252   2.441  -2.359  1.00 98.36           C  
ATOM   1184  CG2 VAL A 150      -4.065   3.359  -3.835  1.00 98.36           C  
ATOM   1185  N   PHE A 151      -4.696   0.920   0.365  1.00 98.58           N  
ATOM   1186  CA  PHE A 151      -4.730   0.716   1.808  1.00 98.58           C  
ATOM   1187  C   PHE A 151      -3.653  -0.272   2.240  1.00 98.58           C  
ATOM   1188  CB  PHE A 151      -6.109   0.217   2.250  1.00 98.58           C  
ATOM   1189  O   PHE A 151      -2.800  -0.658   1.439  1.00 98.58           O  
ATOM   1190  CG  PHE A 151      -7.214   1.215   2.034  1.00 98.58           C  
ATOM   1191  CD1 PHE A 151      -6.933   2.493   1.566  1.00 98.58           C  
ATOM   1192  CD2 PHE A 151      -8.534   0.876   2.300  1.00 98.58           C  
ATOM   1193  CE1 PHE A 151      -7.954   3.420   1.365  1.00 98.58           C  
ATOM   1194  CE2 PHE A 151      -9.559   1.796   2.102  1.00 98.58           C  
ATOM   1195  CZ  PHE A 151      -9.267   3.068   1.636  1.00 98.58           C  
ATOM   1196  N   ASN A 152      -3.672  -0.558   3.559  1.00 98.38           N  
ATOM   1197  CA  ASN A 152      -2.867  -1.602   4.184  1.00 98.38           C  
ATOM   1198  C   ASN A 152      -3.682  -2.414   5.186  1.00 98.38           C  
ATOM   1199  CB  ASN A 152      -1.638  -0.996   4.867  1.00 98.38           C  
ATOM   1200  O   ASN A 152      -4.771  -2.001   5.587  1.00 98.38           O  
ATOM   1201  CG  ASN A 152      -0.565  -0.585   3.879  1.00 98.38           C  
ATOM   1202  ND2 ASN A 152       0.041   0.574   4.110  1.00 98.38           N  
ATOM   1203  OD1 ASN A 152      -0.282  -1.302   2.916  1.00 98.38           O  
ATOM   1204  N   ASN A 153      -3.117  -3.525   5.545  1.00 98.15           N  
ATOM   1205  CA  ASN A 153      -3.795  -4.348   6.541  1.00 98.15           C  
ATOM   1206  C   ASN A 153      -3.553  -3.829   7.956  1.00 98.15           C  
ATOM   1207  CB  ASN A 153      -3.347  -5.807   6.428  1.00 98.15           C  
ATOM   1208  O   ASN A 153      -3.951  -4.466   8.932  1.00 98.15           O  
ATOM   1209  CG  ASN A 153      -1.936  -6.026   6.935  1.00 98.15           C  
ATOM   1210  ND2 ASN A 153      -1.756  -7.044   7.768  1.00 98.15           N  
ATOM   1211  OD1 ASN A 153      -1.014  -5.285   6.582  1.00 98.15           O  
ATOM   1212  N   THR A 154      -2.855  -2.731   8.089  1.00 97.35           N  
ATOM   1213  CA  THR A 154      -2.637  -2.091   9.382  1.00 97.35           C  
ATOM   1214  C   THR A 154      -3.270  -0.703   9.411  1.00 97.35           C  
ATOM   1215  CB  THR A 154      -1.135  -1.980   9.704  1.00 97.35           C  
ATOM   1216  O   THR A 154      -3.344  -0.026   8.383  1.00 97.35           O  
ATOM   1217  CG2 THR A 154      -0.465  -3.350   9.678  1.00 97.35           C  
ATOM   1218  OG1 THR A 154      -0.505  -1.134   8.735  1.00 97.35           O  
ATOM   1219  N   PRO A 155      -3.713  -0.210  10.592  1.00 96.68           N  
ATOM   1220  CA  PRO A 155      -4.439   1.059  10.674  1.00 96.68           C  
ATOM   1221  C   PRO A 155      -3.508   2.270  10.707  1.00 96.68           C  
ATOM   1222  CB  PRO A 155      -5.220   0.935  11.984  1.00 96.68           C  
ATOM   1223  O   PRO A 155      -3.959   3.404  10.527  1.00 96.68           O  
ATOM   1224  CG  PRO A 155      -4.414  -0.003  12.823  1.00 96.68           C  
ATOM   1225  CD  PRO A 155      -3.777  -1.022  11.922  1.00 96.68           C  
ATOM   1226  N   VAL A 156      -2.216   2.093  10.960  1.00 97.90           N  
ATOM   1227  CA  VAL A 156      -1.244   3.179  11.014  1.00 97.90           C  
ATOM   1228  C   VAL A 156      -0.019   2.819  10.178  1.00 97.90           C  
ATOM   1229  CB  VAL A 156      -0.824   3.492  12.468  1.00 97.90           C  
ATOM   1230  O   VAL A 156       0.140   1.669   9.761  1.00 97.90           O  
ATOM   1231  CG1 VAL A 156      -2.007   4.035  13.267  1.00 97.90           C  
ATOM   1232  CG2 VAL A 156      -0.250   2.245  13.137  1.00 97.90           C  
ATOM   1233  N   PHE A 157       0.851   3.847   9.903  1.00 97.59           N  
ATOM   1234  CA  PHE A 157       2.079   3.632   9.146  1.00 97.59           C  
ATOM   1235  C   PHE A 157       3.295   4.073   9.952  1.00 97.59           C  
ATOM   1236  CB  PHE A 157       2.030   4.386   7.814  1.00 97.59           C  
ATOM   1237  O   PHE A 157       3.158   4.563  11.075  1.00 97.59           O  
ATOM   1238  CG  PHE A 157       2.954   3.828   6.766  1.00 97.59           C  
ATOM   1239  CD1 PHE A 157       3.917   4.632   6.168  1.00 97.59           C  
ATOM   1240  CD2 PHE A 157       2.860   2.497   6.378  1.00 97.59           C  
ATOM   1241  CE1 PHE A 157       4.773   4.117   5.198  1.00 97.59           C  
ATOM   1242  CE2 PHE A 157       3.712   1.976   5.409  1.00 97.59           C  
ATOM   1243  CZ  PHE A 157       4.668   2.788   4.819  1.00 97.59           C  
ATOM   1244  N   PHE A 158       4.509   3.851   9.432  1.00 97.69           N  
ATOM   1245  CA  PHE A 158       5.771   3.998  10.146  1.00 97.69           C  
ATOM   1246  C   PHE A 158       6.154   5.468  10.272  1.00 97.69           C  
ATOM   1247  CB  PHE A 158       6.886   3.224   9.435  1.00 97.69           C  
ATOM   1248  O   PHE A 158       6.898   5.845  11.180  1.00 97.69           O  
ATOM   1249  CG  PHE A 158       6.754   1.729   9.547  1.00 97.69           C  
ATOM   1250  CD1 PHE A 158       7.288   1.050  10.635  1.00 97.69           C  
ATOM   1251  CD2 PHE A 158       6.096   1.003   8.563  1.00 97.69           C  
ATOM   1252  CE1 PHE A 158       7.167  -0.334  10.742  1.00 97.69           C  
ATOM   1253  CE2 PHE A 158       5.971  -0.380   8.663  1.00 97.69           C  
ATOM   1254  CZ  PHE A 158       6.508  -1.046   9.752  1.00 97.69           C  
ATOM   1255  N   LEU A 159       5.590   6.274   9.318  1.00 96.65           N  
ATOM   1256  CA  LEU A 159       6.119   7.634   9.311  1.00 96.65           C  
ATOM   1257  C   LEU A 159       5.011   8.646   9.035  1.00 96.65           C  
ATOM   1258  CB  LEU A 159       7.226   7.773   8.262  1.00 96.65           C  
ATOM   1259  O   LEU A 159       3.964   8.293   8.489  1.00 96.65           O  
ATOM   1260  CG  LEU A 159       6.847   7.415   6.825  1.00 96.65           C  
ATOM   1261  CD1 LEU A 159       6.216   8.616   6.128  1.00 96.65           C  
ATOM   1262  CD2 LEU A 159       8.069   6.926   6.055  1.00 96.65           C  
ATOM   1263  N   ARG A 160       5.173   9.889   9.554  1.00 95.51           N  
ATOM   1264  CA  ARG A 160       4.228  10.976   9.315  1.00 95.51           C  
ATOM   1265  C   ARG A 160       4.849  12.058   8.438  1.00 95.51           C  
ATOM   1266  CB  ARG A 160       3.758  11.580  10.640  1.00 95.51           C  
ATOM   1267  O   ARG A 160       4.165  12.998   8.026  1.00 95.51           O  
ATOM   1268  CG  ARG A 160       4.881  12.154  11.488  1.00 95.51           C  
ATOM   1269  CD  ARG A 160       4.388  12.576  12.865  1.00 95.51           C  
ATOM   1270  NE  ARG A 160       5.400  12.349  13.893  1.00 95.51           N  
ATOM   1271  NH1 ARG A 160       4.097  13.119  15.639  1.00 95.51           N  
ATOM   1272  NH2 ARG A 160       6.226  12.366  16.036  1.00 95.51           N  
ATOM   1273  CZ  ARG A 160       5.239  12.612  15.187  1.00 95.51           C  
ATOM   1274  N   ASP A 161       6.236  11.889   8.162  1.00 95.16           N  
ATOM   1275  CA  ASP A 161       6.961  12.755   7.237  1.00 95.16           C  
ATOM   1276  C   ASP A 161       7.347  12.000   5.967  1.00 95.16           C  
ATOM   1277  CB  ASP A 161       8.210  13.330   7.907  1.00 95.16           C  
ATOM   1278  O   ASP A 161       8.151  11.067   6.013  1.00 95.16           O  
ATOM   1279  CG  ASP A 161       7.888  14.343   8.992  1.00 95.16           C  
ATOM   1280  OD1 ASP A 161       7.426  15.458   8.667  1.00 95.16           O  
ATOM   1281  OD2 ASP A 161       8.101  14.024  10.182  1.00 95.16           O  
ATOM   1282  N   PRO A 162       6.819  12.482   4.834  1.00 95.69           N  
ATOM   1283  CA  PRO A 162       7.030  11.736   3.591  1.00 95.69           C  
ATOM   1284  C   PRO A 162       8.487  11.754   3.133  1.00 95.69           C  
ATOM   1285  CB  PRO A 162       6.133  12.463   2.587  1.00 95.69           C  
ATOM   1286  O   PRO A 162       8.929  10.839   2.434  1.00 95.69           O  
ATOM   1287  CG  PRO A 162       5.943  13.829   3.162  1.00 95.69           C  
ATOM   1288  CD  PRO A 162       5.900  13.714   4.659  1.00 95.69           C  
ATOM   1289  N   THR A 163       9.281  12.776   3.464  1.00 95.02           N  
ATOM   1290  CA  THR A 163      10.670  12.867   3.027  1.00 95.02           C  
ATOM   1291  C   THR A 163      11.485  11.696   3.568  1.00 95.02           C  
ATOM   1292  CB  THR A 163      11.311  14.193   3.475  1.00 95.02           C  
ATOM   1293  O   THR A 163      12.530  11.351   3.013  1.00 95.02           O  
ATOM   1294  CG2 THR A 163      12.733  14.325   2.942  1.00 95.02           C  
ATOM   1295  OG1 THR A 163      10.525  15.287   2.984  1.00 95.02           O  
ATOM   1296  N   ASN A 164      11.002  11.057   4.673  1.00 96.14           N  
ATOM   1297  CA  ASN A 164      11.727   9.967   5.317  1.00 96.14           C  
ATOM   1298  C   ASN A 164      11.439   8.628   4.643  1.00 96.14           C  
ATOM   1299  CB  ASN A 164      11.381   9.897   6.806  1.00 96.14           C  
ATOM   1300  O   ASN A 164      12.078   7.621   4.955  1.00 96.14           O  
ATOM   1301  CG  ASN A 164      11.947  11.063   7.592  1.00 96.14           C  
ATOM   1302  ND2 ASN A 164      11.267  11.438   8.669  1.00 96.14           N  
ATOM   1303  OD1 ASN A 164      12.986  11.624   7.234  1.00 96.14           O  
ATOM   1304  N   PHE A 165      10.485   8.544   3.725  1.00 96.71           N  
ATOM   1305  CA  PHE A 165      10.036   7.279   3.156  1.00 96.71           C  
ATOM   1306  C   PHE A 165      11.179   6.572   2.437  1.00 96.71           C  
ATOM   1307  CB  PHE A 165       8.869   7.506   2.190  1.00 96.71           C  
ATOM   1308  O   PHE A 165      11.441   5.393   2.685  1.00 96.71           O  
ATOM   1309  CG  PHE A 165       8.317   6.239   1.596  1.00 96.71           C  
ATOM   1310  CD1 PHE A 165       8.604   5.888   0.282  1.00 96.71           C  
ATOM   1311  CD2 PHE A 165       7.510   5.398   2.351  1.00 96.71           C  
ATOM   1312  CE1 PHE A 165       8.095   4.715  -0.271  1.00 96.71           C  
ATOM   1313  CE2 PHE A 165       6.997   4.224   1.805  1.00 96.71           C  
ATOM   1314  CZ  PHE A 165       7.290   3.885   0.494  1.00 96.71           C  
ATOM   1315  N   PRO A 166      11.926   7.298   1.512  1.00 96.80           N  
ATOM   1316  CA  PRO A 166      13.016   6.584   0.842  1.00 96.80           C  
ATOM   1317  C   PRO A 166      14.054   6.040   1.822  1.00 96.80           C  
ATOM   1318  CB  PRO A 166      13.630   7.652  -0.067  1.00 96.80           C  
ATOM   1319  O   PRO A 166      14.538   4.918   1.654  1.00 96.80           O  
ATOM   1320  CG  PRO A 166      12.525   8.627  -0.311  1.00 96.80           C  
ATOM   1321  CD  PRO A 166      11.676   8.706   0.925  1.00 96.80           C  
ATOM   1322  N   THR A 167      14.402   6.858   2.836  1.00 96.81           N  
ATOM   1323  CA  THR A 167      15.364   6.405   3.835  1.00 96.81           C  
ATOM   1324  C   THR A 167      14.832   5.186   4.583  1.00 96.81           C  
ATOM   1325  CB  THR A 167      15.694   7.523   4.841  1.00 96.81           C  
ATOM   1326  O   THR A 167      15.560   4.214   4.794  1.00 96.81           O  
ATOM   1327  CG2 THR A 167      16.728   7.059   5.861  1.00 96.81           C  
ATOM   1328  OG1 THR A 167      16.212   8.656   4.133  1.00 96.81           O  
ATOM   1329  N   PHE A 168      13.544   5.218   4.956  1.00 97.31           N  
ATOM   1330  CA  PHE A 168      12.927   4.094   5.650  1.00 97.31           C  
ATOM   1331  C   PHE A 168      13.004   2.827   4.807  1.00 97.31           C  
ATOM   1332  CB  PHE A 168      11.467   4.408   5.993  1.00 97.31           C  
ATOM   1333  O   PHE A 168      13.427   1.776   5.293  1.00 97.31           O  
ATOM   1334  CG  PHE A 168      10.682   3.211   6.457  1.00 97.31           C  
ATOM   1335  CD1 PHE A 168       9.564   2.780   5.753  1.00 97.31           C  
ATOM   1336  CD2 PHE A 168      11.061   2.518   7.599  1.00 97.31           C  
ATOM   1337  CE1 PHE A 168       8.835   1.672   6.181  1.00 97.31           C  
ATOM   1338  CE2 PHE A 168      10.338   1.411   8.033  1.00 97.31           C  
ATOM   1339  CZ  PHE A 168       9.225   0.990   7.323  1.00 97.31           C  
ATOM   1340  N   ILE A 169      12.603   2.907   3.522  1.00 96.99           N  
ATOM   1341  CA  ILE A 169      12.570   1.737   2.651  1.00 96.99           C  
ATOM   1342  C   ILE A 169      13.986   1.201   2.455  1.00 96.99           C  
ATOM   1343  CB  ILE A 169      11.928   2.067   1.285  1.00 96.99           C  
ATOM   1344  O   ILE A 169      14.195  -0.014   2.402  1.00 96.99           O  
ATOM   1345  CG1 ILE A 169      10.440   2.395   1.460  1.00 96.99           C  
ATOM   1346  CG2 ILE A 169      12.121   0.907   0.304  1.00 96.99           C  
ATOM   1347  CD1 ILE A 169       9.644   1.305   2.164  1.00 96.99           C  
ATOM   1348  N   HIS A 170      15.054   2.020   2.411  1.00 96.73           N  
ATOM   1349  CA  HIS A 170      16.438   1.574   2.295  1.00 96.73           C  
ATOM   1350  C   HIS A 170      16.821   0.660   3.454  1.00 96.73           C  
ATOM   1351  CB  HIS A 170      17.385   2.775   2.239  1.00 96.73           C  
ATOM   1352  O   HIS A 170      17.579  -0.296   3.272  1.00 96.73           O  
ATOM   1353  CG  HIS A 170      17.392   3.471   0.916  1.00 96.73           C  
ATOM   1354  CD2 HIS A 170      16.875   3.110  -0.282  1.00 96.73           C  
ATOM   1355  ND1 HIS A 170      17.993   4.697   0.723  1.00 96.73           N  
ATOM   1356  CE1 HIS A 170      17.842   5.060  -0.539  1.00 96.73           C  
ATOM   1357  NE2 HIS A 170      17.168   4.115  -1.171  1.00 96.73           N  
ATOM   1358  N   THR A 171      16.221   0.981   4.604  1.00 96.25           N  
ATOM   1359  CA  THR A 171      16.562   0.176   5.772  1.00 96.25           C  
ATOM   1360  C   THR A 171      15.859  -1.178   5.719  1.00 96.25           C  
ATOM   1361  CB  THR A 171      16.189   0.901   7.078  1.00 96.25           C  
ATOM   1362  O   THR A 171      16.237  -2.107   6.436  1.00 96.25           O  
ATOM   1363  CG2 THR A 171      16.739   2.323   7.095  1.00 96.25           C  
ATOM   1364  OG1 THR A 171      14.762   0.951   7.199  1.00 96.25           O  
ATOM   1365  N   GLN A 172      14.779  -1.305   4.948  1.00 95.10           N  
ATOM   1366  CA  GLN A 172      14.011  -2.539   4.818  1.00 95.10           C  
ATOM   1367  C   GLN A 172      14.566  -3.417   3.700  1.00 95.10           C  
ATOM   1368  CB  GLN A 172      12.536  -2.228   4.557  1.00 95.10           C  
ATOM   1369  O   GLN A 172      14.247  -4.605   3.621  1.00 95.10           O  
ATOM   1370  CG  GLN A 172      11.922  -1.268   5.567  1.00 95.10           C  
ATOM   1371  CD  GLN A 172      12.031  -1.768   6.995  1.00 95.10           C  
ATOM   1372  NE2 GLN A 172      12.476  -0.899   7.896  1.00 95.10           N  
ATOM   1373  OE1 GLN A 172      11.718  -2.927   7.287  1.00 95.10           O  
ATOM   1374  N   LYS A 173      15.417  -2.783   2.873  1.00 95.60           N  
ATOM   1375  CA  LYS A 173      16.006  -3.491   1.740  1.00 95.60           C  
ATOM   1376  C   LYS A 173      17.384  -4.043   2.093  1.00 95.60           C  
ATOM   1377  CB  LYS A 173      16.107  -2.569   0.524  1.00 95.60           C  
ATOM   1378  O   LYS A 173      17.822  -3.946   3.242  1.00 95.60           O  
ATOM   1379  CG  LYS A 173      14.764  -2.065   0.016  1.00 95.60           C  
ATOM   1380  CD  LYS A 173      13.952  -3.185  -0.621  1.00 95.60           C  
ATOM   1381  CE  LYS A 173      12.675  -2.656  -1.260  1.00 95.60           C  
ATOM   1382  NZ  LYS A 173      11.860  -3.754  -1.861  1.00 95.60           N  
ATOM   1383  N   ARG A 174      17.993  -4.717   1.063  1.00 95.72           N  
ATOM   1384  CA  ARG A 174      19.237  -5.441   1.302  1.00 95.72           C  
ATOM   1385  C   ARG A 174      20.394  -4.477   1.543  1.00 95.72           C  
ATOM   1386  CB  ARG A 174      19.559  -6.362   0.123  1.00 95.72           C  
ATOM   1387  O   ARG A 174      20.431  -3.388   0.967  1.00 95.72           O  
ATOM   1388  CG  ARG A 174      18.535  -7.466  -0.093  1.00 95.72           C  
ATOM   1389  CD  ARG A 174      18.909  -8.358  -1.269  1.00 95.72           C  
ATOM   1390  NE  ARG A 174      17.936  -9.429  -1.462  1.00 95.72           N  
ATOM   1391  NH1 ARG A 174      18.837 -10.819   0.149  1.00 95.72           N  
ATOM   1392  NH2 ARG A 174      16.993 -11.481  -1.041  1.00 95.72           N  
ATOM   1393  CZ  ARG A 174      17.924 -10.574  -0.784  1.00 95.72           C  
ATOM   1394  N   ASN A 175      21.277  -4.842   2.489  1.00 96.95           N  
ATOM   1395  CA  ASN A 175      22.532  -4.131   2.708  1.00 96.95           C  
ATOM   1396  C   ASN A 175      23.330  -3.992   1.414  1.00 96.95           C  
ATOM   1397  CB  ASN A 175      23.371  -4.837   3.775  1.00 96.95           C  
ATOM   1398  O   ASN A 175      23.522  -4.970   0.690  1.00 96.95           O  
ATOM   1399  CG  ASN A 175      24.617  -4.058   4.148  1.00 96.95           C  
ATOM   1400  ND2 ASN A 175      24.652  -3.547   5.373  1.00 96.95           N  
ATOM   1401  OD1 ASN A 175      25.539  -3.916   3.341  1.00 96.95           O  
ATOM   1402  N   PRO A 176      23.808  -2.749   1.180  1.00 96.57           N  
ATOM   1403  CA  PRO A 176      24.487  -2.523  -0.097  1.00 96.57           C  
ATOM   1404  C   PRO A 176      25.827  -3.250  -0.190  1.00 96.57           C  
ATOM   1405  CB  PRO A 176      24.686  -1.006  -0.128  1.00 96.57           C  
ATOM   1406  O   PRO A 176      26.319  -3.509  -1.291  1.00 96.57           O  
ATOM   1407  CG  PRO A 176      24.612  -0.582   1.303  1.00 96.57           C  
ATOM   1408  CD  PRO A 176      23.642  -1.478   2.017  1.00 96.57           C  
ATOM   1409  N   GLN A 177      26.455  -3.625   0.975  1.00 97.41           N  
ATOM   1410  CA  GLN A 177      27.749  -4.299   0.949  1.00 97.41           C  
ATOM   1411  C   GLN A 177      27.579  -5.814   0.873  1.00 97.41           C  
ATOM   1412  CB  GLN A 177      28.575  -3.925   2.180  1.00 97.41           C  
ATOM   1413  O   GLN A 177      28.255  -6.481   0.088  1.00 97.41           O  
ATOM   1414  CG  GLN A 177      29.956  -4.565   2.212  1.00 97.41           C  
ATOM   1415  CD  GLN A 177      30.790  -4.103   3.392  1.00 97.41           C  
ATOM   1416  NE2 GLN A 177      32.101  -4.016   3.193  1.00 97.41           N  
ATOM   1417  OE1 GLN A 177      30.261  -3.826   4.473  1.00 97.41           O  
ATOM   1418  N   THR A 178      26.604  -6.294   1.620  1.00 97.52           N  
ATOM   1419  CA  THR A 178      26.527  -7.743   1.769  1.00 97.52           C  
ATOM   1420  C   THR A 178      25.386  -8.313   0.929  1.00 97.52           C  
ATOM   1421  CB  THR A 178      26.333  -8.144   3.243  1.00 97.52           C  
ATOM   1422  O   THR A 178      25.315  -9.523   0.709  1.00 97.52           O  
ATOM   1423  CG2 THR A 178      27.491  -7.651   4.104  1.00 97.52           C  
ATOM   1424  OG1 THR A 178      25.112  -7.574   3.730  1.00 97.52           O  
ATOM   1425  N   ASN A 179      24.506  -7.423   0.495  1.00 96.61           N  
ATOM   1426  CA  ASN A 179      23.308  -7.825  -0.233  1.00 96.61           C  
ATOM   1427  C   ASN A 179      22.441  -8.771   0.592  1.00 96.61           C  
ATOM   1428  CB  ASN A 179      23.683  -8.475  -1.567  1.00 96.61           C  
ATOM   1429  O   ASN A 179      21.809  -9.677   0.045  1.00 96.61           O  
ATOM   1430  CG  ASN A 179      22.534  -8.486  -2.555  1.00 96.61           C  
ATOM   1431  ND2 ASN A 179      22.441  -9.548  -3.346  1.00 96.61           N  
ATOM   1432  OD1 ASN A 179      21.736  -7.546  -2.609  1.00 96.61           O  
ATOM   1433  N   LEU A 180      22.531  -8.708   1.971  1.00 96.49           N  
ATOM   1434  CA  LEU A 180      21.700  -9.451   2.913  1.00 96.49           C  
ATOM   1435  C   LEU A 180      20.815  -8.507   3.719  1.00 96.49           C  
ATOM   1436  CB  LEU A 180      22.572 -10.282   3.857  1.00 96.49           C  
ATOM   1437  O   LEU A 180      21.058  -7.298   3.752  1.00 96.49           O  
ATOM   1438  CG  LEU A 180      23.545 -11.261   3.197  1.00 96.49           C  
ATOM   1439  CD1 LEU A 180      24.426 -11.924   4.250  1.00 96.49           C  
ATOM   1440  CD2 LEU A 180      22.784 -12.309   2.391  1.00 96.49           C  
ATOM   1441  N   LYS A 181      19.695  -9.089   4.348  1.00 95.66           N  
ATOM   1442  CA  LYS A 181      18.966  -8.321   5.353  1.00 95.66           C  
ATOM   1443  C   LYS A 181      19.866  -7.965   6.533  1.00 95.66           C  
ATOM   1444  CB  LYS A 181      17.744  -9.100   5.843  1.00 95.66           C  
ATOM   1445  O   LYS A 181      20.744  -8.745   6.908  1.00 95.66           O  
ATOM   1446  CG  LYS A 181      16.756  -9.456   4.742  1.00 95.66           C  
ATOM   1447  CD  LYS A 181      16.016  -8.224   4.235  1.00 95.66           C  
ATOM   1448  CE  LYS A 181      14.911  -8.598   3.256  1.00 95.66           C  
ATOM   1449  NZ  LYS A 181      14.229  -7.390   2.702  1.00 95.66           N  
ATOM   1450  N   ASP A 182      19.646  -6.787   7.051  1.00 97.66           N  
ATOM   1451  CA  ASP A 182      20.515  -6.262   8.099  1.00 97.66           C  
ATOM   1452  C   ASP A 182      19.698  -5.737   9.278  1.00 97.66           C  
ATOM   1453  CB  ASP A 182      21.412  -5.153   7.546  1.00 97.66           C  
ATOM   1454  O   ASP A 182      19.093  -4.667   9.193  1.00 97.66           O  
ATOM   1455  CG  ASP A 182      22.476  -4.704   8.532  1.00 97.66           C  
ATOM   1456  OD1 ASP A 182      22.252  -4.802   9.758  1.00 97.66           O  
ATOM   1457  OD2 ASP A 182      23.547  -4.245   8.080  1.00 97.66           O  
ATOM   1458  N   ALA A 183      19.739  -6.523  10.367  1.00 98.03           N  
ATOM   1459  CA  ALA A 183      18.950  -6.180  11.547  1.00 98.03           C  
ATOM   1460  C   ALA A 183      19.427  -4.869  12.164  1.00 98.03           C  
ATOM   1461  CB  ALA A 183      19.016  -7.305  12.578  1.00 98.03           C  
ATOM   1462  O   ALA A 183      18.638  -4.132  12.760  1.00 98.03           O  
ATOM   1463  N   THR A 184      20.723  -4.592  12.092  1.00 98.23           N  
ATOM   1464  CA  THR A 184      21.270  -3.365  12.661  1.00 98.23           C  
ATOM   1465  C   THR A 184      20.687  -2.139  11.963  1.00 98.23           C  
ATOM   1466  CB  THR A 184      22.806  -3.337  12.557  1.00 98.23           C  
ATOM   1467  O   THR A 184      20.209  -1.212  12.621  1.00 98.23           O  
ATOM   1468  CG2 THR A 184      23.370  -2.027  13.096  1.00 98.23           C  
ATOM   1469  OG1 THR A 184      23.350  -4.426  13.312  1.00 98.23           O  
ATOM   1470  N   MET A 185      20.686  -2.080  10.637  1.00 97.82           N  
ATOM   1471  CA  MET A 185      20.139  -0.960   9.877  1.00 97.82           C  
ATOM   1472  C   MET A 185      18.643  -0.809  10.132  1.00 97.82           C  
ATOM   1473  CB  MET A 185      20.398  -1.148   8.381  1.00 97.82           C  
ATOM   1474  O   MET A 185      18.146   0.308  10.286  1.00 97.82           O  
ATOM   1475  CG  MET A 185      21.854  -0.966   7.983  1.00 97.82           C  
ATOM   1476  SD  MET A 185      22.117  -1.147   6.176  1.00 97.82           S  
ATOM   1477  CE  MET A 185      21.454   0.439   5.596  1.00 97.82           C  
ATOM   1478  N   PHE A 186      17.989  -1.997  10.164  1.00 97.99           N  
ATOM   1479  CA  PHE A 186      16.552  -2.039  10.407  1.00 97.99           C  
ATOM   1480  C   PHE A 186      16.207  -1.375  11.735  1.00 97.99           C  
ATOM   1481  CB  PHE A 186      16.046  -3.485  10.396  1.00 97.99           C  
ATOM   1482  O   PHE A 186      15.381  -0.461  11.782  1.00 97.99           O  
ATOM   1483  CG  PHE A 186      14.553  -3.606  10.542  1.00 97.99           C  
ATOM   1484  CD1 PHE A 186      13.967  -3.677  11.799  1.00 97.99           C  
ATOM   1485  CD2 PHE A 186      13.735  -3.650   9.420  1.00 97.99           C  
ATOM   1486  CE1 PHE A 186      12.585  -3.789  11.938  1.00 97.99           C  
ATOM   1487  CE2 PHE A 186      12.354  -3.762   9.550  1.00 97.99           C  
ATOM   1488  CZ  PHE A 186      11.781  -3.833  10.810  1.00 97.99           C  
ATOM   1489  N   TRP A 187      16.902  -1.739  12.801  1.00 98.47           N  
ATOM   1490  CA  TRP A 187      16.552  -1.261  14.135  1.00 98.47           C  
ATOM   1491  C   TRP A 187      17.213   0.083  14.422  1.00 98.47           C  
ATOM   1492  CB  TRP A 187      16.962  -2.284  15.197  1.00 98.47           C  
ATOM   1493  O   TRP A 187      16.734   0.851  15.260  1.00 98.47           O  
ATOM   1494  CG  TRP A 187      16.110  -3.517  15.216  1.00 98.47           C  
ATOM   1495  CD1 TRP A 187      16.459  -4.767  14.786  1.00 98.47           C  
ATOM   1496  CD2 TRP A 187      14.762  -3.617  15.686  1.00 98.47           C  
ATOM   1497  CE2 TRP A 187      14.356  -4.959  15.511  1.00 98.47           C  
ATOM   1498  CE3 TRP A 187      13.857  -2.701  16.239  1.00 98.47           C  
ATOM   1499  NE1 TRP A 187      15.409  -5.639  14.961  1.00 98.47           N  
ATOM   1500  CH2 TRP A 187      12.217  -4.490  16.410  1.00 98.47           C  
ATOM   1501  CZ2 TRP A 187      13.083  -5.407  15.871  1.00 98.47           C  
ATOM   1502  CZ3 TRP A 187      12.590  -3.149  16.596  1.00 98.47           C  
ATOM   1503  N   ASP A 188      18.300   0.410  13.757  1.00 98.26           N  
ATOM   1504  CA  ASP A 188      18.879   1.741  13.915  1.00 98.26           C  
ATOM   1505  C   ASP A 188      17.878   2.826  13.523  1.00 98.26           C  
ATOM   1506  CB  ASP A 188      20.153   1.875  13.079  1.00 98.26           C  
ATOM   1507  O   ASP A 188      17.689   3.798  14.258  1.00 98.26           O  
ATOM   1508  CG  ASP A 188      20.798   3.245  13.196  1.00 98.26           C  
ATOM   1509  OD1 ASP A 188      21.130   3.668  14.324  1.00 98.26           O  
ATOM   1510  OD2 ASP A 188      20.974   3.908  12.151  1.00 98.26           O  
ATOM   1511  N   TYR A 189      17.268   2.634  12.386  1.00 97.84           N  
ATOM   1512  CA  TYR A 189      16.275   3.606  11.943  1.00 97.84           C  
ATOM   1513  C   TYR A 189      15.098   3.664  12.910  1.00 97.84           C  
ATOM   1514  CB  TYR A 189      15.777   3.263  10.536  1.00 97.84           C  
ATOM   1515  O   TYR A 189      14.689   4.746  13.335  1.00 97.84           O  
ATOM   1516  CG  TYR A 189      14.750   4.232  10.002  1.00 97.84           C  
ATOM   1517  CD1 TYR A 189      13.388   4.007  10.191  1.00 97.84           C  
ATOM   1518  CD2 TYR A 189      15.139   5.372   9.308  1.00 97.84           C  
ATOM   1519  CE1 TYR A 189      12.438   4.896   9.699  1.00 97.84           C  
ATOM   1520  CE2 TYR A 189      14.197   6.268   8.812  1.00 97.84           C  
ATOM   1521  OH  TYR A 189      11.915   6.905   8.523  1.00 97.84           O  
ATOM   1522  CZ  TYR A 189      12.851   6.022   9.012  1.00 97.84           C  
ATOM   1523  N   LEU A 190      14.550   2.521  13.218  1.00 97.94           N  
ATOM   1524  CA  LEU A 190      13.328   2.476  14.014  1.00 97.94           C  
ATOM   1525  C   LEU A 190      13.560   3.068  15.400  1.00 97.94           C  
ATOM   1526  CB  LEU A 190      12.823   1.036  14.139  1.00 97.94           C  
ATOM   1527  O   LEU A 190      12.674   3.721  15.956  1.00 97.94           O  
ATOM   1528  CG  LEU A 190      12.295   0.389  12.857  1.00 97.94           C  
ATOM   1529  CD1 LEU A 190      11.846  -1.042  13.132  1.00 97.94           C  
ATOM   1530  CD2 LEU A 190      11.150   1.211  12.275  1.00 97.94           C  
ATOM   1531  N   SER A 191      14.761   2.870  15.955  1.00 97.71           N  
ATOM   1532  CA  SER A 191      15.043   3.375  17.294  1.00 97.71           C  
ATOM   1533  C   SER A 191      15.329   4.872  17.272  1.00 97.71           C  
ATOM   1534  CB  SER A 191      16.229   2.630  17.909  1.00 97.71           C  
ATOM   1535  O   SER A 191      15.241   5.542  18.303  1.00 97.71           O  
ATOM   1536  OG  SER A 191      17.419   2.894  17.186  1.00 97.71           O  
ATOM   1537  N   THR A 192      15.626   5.518  16.135  1.00 96.32           N  
ATOM   1538  CA  THR A 192      15.881   6.951  16.050  1.00 96.32           C  
ATOM   1539  C   THR A 192      14.692   7.676  15.427  1.00 96.32           C  
ATOM   1540  CB  THR A 192      17.151   7.245  15.231  1.00 96.32           C  
ATOM   1541  O   THR A 192      14.683   8.906  15.341  1.00 96.32           O  
ATOM   1542  CG2 THR A 192      18.392   6.690  15.922  1.00 96.32           C  
ATOM   1543  OG1 THR A 192      17.028   6.642  13.937  1.00 96.32           O  
ATOM   1544  N   HIS A 193      13.728   7.000  14.989  1.00 96.84           N  
ATOM   1545  CA  HIS A 193      12.445   7.497  14.503  1.00 96.84           C  
ATOM   1546  C   HIS A 193      11.285   6.847  15.249  1.00 96.84           C  
ATOM   1547  CB  HIS A 193      12.308   7.248  13.000  1.00 96.84           C  
ATOM   1548  O   HIS A 193      10.551   6.036  14.679  1.00 96.84           O  
ATOM   1549  CG  HIS A 193      13.276   8.032  12.172  1.00 96.84           C  
ATOM   1550  CD2 HIS A 193      13.092   9.103  11.364  1.00 96.84           C  
ATOM   1551  ND1 HIS A 193      14.620   7.732  12.115  1.00 96.84           N  
ATOM   1552  CE1 HIS A 193      15.222   8.588  11.306  1.00 96.84           C  
ATOM   1553  NE2 HIS A 193      14.317   9.430  10.838  1.00 96.84           N  
ATOM   1554  N   GLN A 194      11.099   7.282  16.419  1.00 97.58           N  
ATOM   1555  CA  GLN A 194      10.298   6.555  17.399  1.00 97.58           C  
ATOM   1556  C   GLN A 194       8.812   6.852  17.224  1.00 97.58           C  
ATOM   1557  CB  GLN A 194      10.740   6.907  18.821  1.00 97.58           C  
ATOM   1558  O   GLN A 194       7.966   6.199  17.839  1.00 97.58           O  
ATOM   1559  CG  GLN A 194      12.160   6.467  19.150  1.00 97.58           C  
ATOM   1560  CD  GLN A 194      12.531   6.718  20.600  1.00 97.58           C  
ATOM   1561  NE2 GLN A 194      13.784   6.445  20.947  1.00 97.58           N  
ATOM   1562  OE1 GLN A 194      11.699   7.156  21.400  1.00 97.58           O  
ATOM   1563  N   GLU A 195       8.493   7.773  16.349  1.00 97.15           N  
ATOM   1564  CA  GLU A 195       7.084   7.957  16.014  1.00 97.15           C  
ATOM   1565  C   GLU A 195       6.502   6.701  15.371  1.00 97.15           C  
ATOM   1566  CB  GLU A 195       6.905   9.157  15.080  1.00 97.15           C  
ATOM   1567  O   GLU A 195       5.281   6.546  15.294  1.00 97.15           O  
ATOM   1568  CG  GLU A 195       7.374   8.902  13.655  1.00 97.15           C  
ATOM   1569  CD  GLU A 195       8.871   9.099  13.472  1.00 97.15           C  
ATOM   1570  OE1 GLU A 195       9.345   9.106  12.313  1.00 97.15           O  
ATOM   1571  OE2 GLU A 195       9.575   9.246  14.496  1.00 97.15           O  
ATOM   1572  N   SER A 196       7.355   5.775  14.918  1.00 97.82           N  
ATOM   1573  CA  SER A 196       6.972   4.563  14.200  1.00 97.82           C  
ATOM   1574  C   SER A 196       6.548   3.460  15.164  1.00 97.82           C  
ATOM   1575  CB  SER A 196       8.124   4.071  13.324  1.00 97.82           C  
ATOM   1576  O   SER A 196       6.071   2.406  14.739  1.00 97.82           O  
ATOM   1577  OG  SER A 196       9.224   3.665  14.121  1.00 97.82           O  
ATOM   1578  N   VAL A 197       6.693   3.632  16.452  1.00 98.42           N  
ATOM   1579  CA  VAL A 197       6.626   2.569  17.449  1.00 98.42           C  
ATOM   1580  C   VAL A 197       5.259   1.892  17.392  1.00 98.42           C  
ATOM   1581  CB  VAL A 197       6.895   3.109  18.872  1.00 98.42           C  
ATOM   1582  O   VAL A 197       5.148   0.684  17.613  1.00 98.42           O  
ATOM   1583  CG1 VAL A 197       5.779   4.055  19.311  1.00 98.42           C  
ATOM   1584  CG2 VAL A 197       7.040   1.954  19.861  1.00 98.42           C  
ATOM   1585  N   HIS A 198       4.180   2.639  17.090  1.00 98.45           N  
ATOM   1586  CA  HIS A 198       2.856   2.035  16.985  1.00 98.45           C  
ATOM   1587  C   HIS A 198       2.812   0.996  15.870  1.00 98.45           C  
ATOM   1588  CB  HIS A 198       1.795   3.110  16.743  1.00 98.45           C  
ATOM   1589  O   HIS A 198       2.355  -0.130  16.083  1.00 98.45           O  
ATOM   1590  CG  HIS A 198       0.399   2.646  17.012  1.00 98.45           C  
ATOM   1591  CD2 HIS A 198      -0.080   1.434  17.378  1.00 98.45           C  
ATOM   1592  ND1 HIS A 198      -0.695   3.478  16.909  1.00 98.45           N  
ATOM   1593  CE1 HIS A 198      -1.789   2.796  17.202  1.00 98.45           C  
ATOM   1594  NE2 HIS A 198      -1.444   1.552  17.490  1.00 98.45           N  
ATOM   1595  N   GLN A 199       3.305   1.388  14.741  1.00 98.52           N  
ATOM   1596  CA  GLN A 199       3.332   0.467  13.609  1.00 98.52           C  
ATOM   1597  C   GLN A 199       4.339  -0.657  13.839  1.00 98.52           C  
ATOM   1598  CB  GLN A 199       3.664   1.214  12.316  1.00 98.52           C  
ATOM   1599  O   GLN A 199       4.108  -1.797  13.433  1.00 98.52           O  
ATOM   1600  CG  GLN A 199       3.768   0.312  11.094  1.00 98.52           C  
ATOM   1601  CD  GLN A 199       2.483  -0.443  10.811  1.00 98.52           C  
ATOM   1602  NE2 GLN A 199       2.612  -1.666  10.307  1.00 98.52           N  
ATOM   1603  OE1 GLN A 199       1.383   0.067  11.045  1.00 98.52           O  
ATOM   1604  N   VAL A 200       5.440  -0.433  14.543  1.00 98.44           N  
ATOM   1605  CA  VAL A 200       6.419  -1.464  14.872  1.00 98.44           C  
ATOM   1606  C   VAL A 200       5.768  -2.537  15.742  1.00 98.44           C  
ATOM   1607  CB  VAL A 200       7.650  -0.868  15.592  1.00 98.44           C  
ATOM   1608  O   VAL A 200       5.953  -3.733  15.506  1.00 98.44           O  
ATOM   1609  CG1 VAL A 200       8.544  -1.979  16.141  1.00 98.44           C  
ATOM   1610  CG2 VAL A 200       8.436   0.036  14.645  1.00 98.44           C  
ATOM   1611  N   MET A 201       5.002  -2.037  16.686  1.00 98.61           N  
ATOM   1612  CA  MET A 201       4.341  -2.983  17.580  1.00 98.61           C  
ATOM   1613  C   MET A 201       3.322  -3.828  16.822  1.00 98.61           C  
ATOM   1614  CB  MET A 201       3.655  -2.246  18.732  1.00 98.61           C  
ATOM   1615  O   MET A 201       3.208  -5.032  17.060  1.00 98.61           O  
ATOM   1616  CG  MET A 201       4.624  -1.646  19.738  1.00 98.61           C  
ATOM   1617  SD  MET A 201       3.766  -0.854  21.154  1.00 98.61           S  
ATOM   1618  CE  MET A 201       3.150  -2.326  22.018  1.00 98.61           C  
ATOM   1619  N   THR A 202       2.613  -3.224  15.898  1.00 98.05           N  
ATOM   1620  CA  THR A 202       1.673  -3.979  15.077  1.00 98.05           C  
ATOM   1621  C   THR A 202       2.405  -5.028  14.243  1.00 98.05           C  
ATOM   1622  CB  THR A 202       0.870  -3.050  14.148  1.00 98.05           C  
ATOM   1623  O   THR A 202       2.003  -6.193  14.210  1.00 98.05           O  
ATOM   1624  CG2 THR A 202      -0.092  -3.845  13.272  1.00 98.05           C  
ATOM   1625  OG1 THR A 202       0.120  -2.122  14.942  1.00 98.05           O  
ATOM   1626  N   LEU A 203       3.486  -4.631  13.639  1.00 98.29           N  
ATOM   1627  CA  LEU A 203       4.260  -5.479  12.739  1.00 98.29           C  
ATOM   1628  C   LEU A 203       4.862  -6.662  13.490  1.00 98.29           C  
ATOM   1629  CB  LEU A 203       5.370  -4.670  12.063  1.00 98.29           C  
ATOM   1630  O   LEU A 203       4.848  -7.790  12.993  1.00 98.29           O  
ATOM   1631  CG  LEU A 203       6.312  -5.449  11.144  1.00 98.29           C  
ATOM   1632  CD1 LEU A 203       5.536  -6.055   9.979  1.00 98.29           C  
ATOM   1633  CD2 LEU A 203       7.431  -4.545  10.635  1.00 98.29           C  
ATOM   1634  N   PHE A 204       5.344  -6.484  14.750  1.00 98.42           N  
ATOM   1635  CA  PHE A 204       6.073  -7.540  15.442  1.00 98.42           C  
ATOM   1636  C   PHE A 204       5.147  -8.323  16.364  1.00 98.42           C  
ATOM   1637  CB  PHE A 204       7.239  -6.953  16.243  1.00 98.42           C  
ATOM   1638  O   PHE A 204       5.582  -9.256  17.043  1.00 98.42           O  
ATOM   1639  CG  PHE A 204       8.517  -6.833  15.458  1.00 98.42           C  
ATOM   1640  CD1 PHE A 204       9.494  -7.818  15.539  1.00 98.42           C  
ATOM   1641  CD2 PHE A 204       8.741  -5.735  14.637  1.00 98.42           C  
ATOM   1642  CE1 PHE A 204      10.678  -7.710  14.813  1.00 98.42           C  
ATOM   1643  CE2 PHE A 204       9.922  -5.620  13.909  1.00 98.42           C  
ATOM   1644  CZ  PHE A 204      10.889  -6.608  13.999  1.00 98.42           C  
ATOM   1645  N   SER A 205       3.920  -7.905  16.306  1.00 97.98           N  
ATOM   1646  CA  SER A 205       2.919  -8.825  16.837  1.00 97.98           C  
ATOM   1647  C   SER A 205       2.542  -9.886  15.809  1.00 97.98           C  
ATOM   1648  CB  SER A 205       1.668  -8.062  17.276  1.00 97.98           C  
ATOM   1649  O   SER A 205       3.052  -9.880  14.687  1.00 97.98           O  
ATOM   1650  OG  SER A 205       0.883  -7.695  16.155  1.00 97.98           O  
ATOM   1651  N   ASP A 206       1.657 -10.812  16.198  1.00 97.13           N  
ATOM   1652  CA  ASP A 206       1.294 -11.856  15.244  1.00 97.13           C  
ATOM   1653  C   ASP A 206       0.487 -11.282  14.082  1.00 97.13           C  
ATOM   1654  CB  ASP A 206       0.501 -12.965  15.939  1.00 97.13           C  
ATOM   1655  O   ASP A 206       0.324 -11.936  13.050  1.00 97.13           O  
ATOM   1656  CG  ASP A 206       1.372 -13.875  16.788  1.00 97.13           C  
ATOM   1657  OD1 ASP A 206       2.615 -13.820  16.662  1.00 97.13           O  
ATOM   1658  OD2 ASP A 206       0.811 -14.654  17.587  1.00 97.13           O  
ATOM   1659  N   ARG A 207       0.108 -10.093  14.257  1.00 95.95           N  
ATOM   1660  CA  ARG A 207      -0.620  -9.419  13.186  1.00 95.95           C  
ATOM   1661  C   ARG A 207       0.289  -9.149  11.992  1.00 95.95           C  
ATOM   1662  CB  ARG A 207      -1.227  -8.108  13.690  1.00 95.95           C  
ATOM   1663  O   ARG A 207      -0.189  -8.860  10.893  1.00 95.95           O  
ATOM   1664  CG  ARG A 207      -2.332  -8.296  14.717  1.00 95.95           C  
ATOM   1665  CD  ARG A 207      -2.842  -6.963  15.247  1.00 95.95           C  
ATOM   1666  NE  ARG A 207      -3.879  -7.146  16.259  1.00 95.95           N  
ATOM   1667  NH1 ARG A 207      -4.010  -4.910  16.826  1.00 95.95           N  
ATOM   1668  NH2 ARG A 207      -5.347  -6.445  17.880  1.00 95.95           N  
ATOM   1669  CZ  ARG A 207      -4.410  -6.167  16.986  1.00 95.95           C  
ATOM   1670  N   GLY A 208       1.593  -9.232  12.121  1.00 97.42           N  
ATOM   1671  CA  GLY A 208       2.572  -9.026  11.066  1.00 97.42           C  
ATOM   1672  C   GLY A 208       2.760 -10.243  10.180  1.00 97.42           C  
ATOM   1673  O   GLY A 208       3.514 -10.197   9.205  1.00 97.42           O  
ATOM   1674  N   THR A 209       2.064 -11.335  10.530  1.00 98.21           N  
ATOM   1675  CA  THR A 209       2.138 -12.573   9.763  1.00 98.21           C  
ATOM   1676  C   THR A 209       0.745 -13.150   9.531  1.00 98.21           C  
ATOM   1677  CB  THR A 209       3.018 -13.618  10.473  1.00 98.21           C  
ATOM   1678  O   THR A 209       0.414 -14.216  10.053  1.00 98.21           O  
ATOM   1679  CG2 THR A 209       4.482 -13.191  10.482  1.00 98.21           C  
ATOM   1680  OG1 THR A 209       2.569 -13.773  11.825  1.00 98.21           O  
ATOM   1681  N   PRO A 210      -0.067 -12.448   8.796  1.00 98.00           N  
ATOM   1682  CA  PRO A 210      -1.407 -12.974   8.525  1.00 98.00           C  
ATOM   1683  C   PRO A 210      -1.380 -14.373   7.915  1.00 98.00           C  
ATOM   1684  CB  PRO A 210      -1.990 -11.959   7.538  1.00 98.00           C  
ATOM   1685  O   PRO A 210      -0.471 -14.698   7.146  1.00 98.00           O  
ATOM   1686  CG  PRO A 210      -1.094 -10.768   7.641  1.00 98.00           C  
ATOM   1687  CD  PRO A 210       0.255 -11.225   8.117  1.00 98.00           C  
ATOM   1688  N   ALA A 211      -2.365 -15.216   8.220  1.00 97.98           N  
ATOM   1689  CA  ALA A 211      -2.447 -16.600   7.760  1.00 97.98           C  
ATOM   1690  C   ALA A 211      -3.025 -16.676   6.350  1.00 97.98           C  
ATOM   1691  CB  ALA A 211      -3.291 -17.432   8.723  1.00 97.98           C  
ATOM   1692  O   ALA A 211      -2.851 -17.680   5.655  1.00 97.98           O  
ATOM   1693  N   SER A 212      -3.753 -15.633   5.967  1.00 98.38           N  
ATOM   1694  CA  SER A 212      -4.412 -15.541   4.668  1.00 98.38           C  
ATOM   1695  C   SER A 212      -4.781 -14.099   4.336  1.00 98.38           C  
ATOM   1696  CB  SER A 212      -5.666 -16.416   4.640  1.00 98.38           C  
ATOM   1697  O   SER A 212      -5.067 -13.304   5.234  1.00 98.38           O  
ATOM   1698  OG  SER A 212      -6.394 -16.214   3.441  1.00 98.38           O  
ATOM   1699  N   PHE A 213      -4.714 -13.737   2.968  1.00 98.54           N  
ATOM   1700  CA  PHE A 213      -5.218 -12.428   2.568  1.00 98.54           C  
ATOM   1701  C   PHE A 213      -6.682 -12.269   2.960  1.00 98.54           C  
ATOM   1702  CB  PHE A 213      -5.053 -12.226   1.059  1.00 98.54           C  
ATOM   1703  O   PHE A 213      -7.151 -11.152   3.190  1.00 98.54           O  
ATOM   1704  CG  PHE A 213      -3.623 -12.057   0.621  1.00 98.54           C  
ATOM   1705  CD1 PHE A 213      -2.794 -11.136   1.248  1.00 98.54           C  
ATOM   1706  CD2 PHE A 213      -3.109 -12.821  -0.418  1.00 98.54           C  
ATOM   1707  CE1 PHE A 213      -1.470 -10.978   0.846  1.00 98.54           C  
ATOM   1708  CE2 PHE A 213      -1.786 -12.669  -0.827  1.00 98.54           C  
ATOM   1709  CZ  PHE A 213      -0.969 -11.746  -0.194  1.00 98.54           C  
ATOM   1710  N   ARG A 214      -7.464 -13.358   3.096  1.00 98.41           N  
ATOM   1711  CA  ARG A 214      -8.907 -13.383   3.312  1.00 98.41           C  
ATOM   1712  C   ARG A 214      -9.246 -13.132   4.777  1.00 98.41           C  
ATOM   1713  CB  ARG A 214      -9.496 -14.721   2.859  1.00 98.41           C  
ATOM   1714  O   ARG A 214     -10.400 -12.856   5.114  1.00 98.41           O  
ATOM   1715  CG  ARG A 214      -9.301 -15.010   1.379  1.00 98.41           C  
ATOM   1716  CD  ARG A 214      -9.927 -16.339   0.978  1.00 98.41           C  
ATOM   1717  NE  ARG A 214      -9.343 -17.455   1.716  1.00 98.41           N  
ATOM   1718  NH1 ARG A 214     -11.318 -18.641   1.892  1.00 98.41           N  
ATOM   1719  NH2 ARG A 214      -9.387 -19.480   2.798  1.00 98.41           N  
ATOM   1720  CZ  ARG A 214     -10.017 -18.523   2.134  1.00 98.41           C  
ATOM   1721  N   LYS A 215      -8.234 -13.304   5.697  1.00 98.53           N  
ATOM   1722  CA  LYS A 215      -8.473 -13.244   7.136  1.00 98.53           C  
ATOM   1723  C   LYS A 215      -7.761 -12.049   7.762  1.00 98.53           C  
ATOM   1724  CB  LYS A 215      -8.016 -14.538   7.810  1.00 98.53           C  
ATOM   1725  O   LYS A 215      -7.208 -12.153   8.859  1.00 98.53           O  
ATOM   1726  CG  LYS A 215      -8.785 -15.774   7.365  1.00 98.53           C  
ATOM   1727  CD  LYS A 215      -8.394 -17.000   8.179  1.00 98.53           C  
ATOM   1728  CE  LYS A 215      -9.260 -18.203   7.832  1.00 98.53           C  
ATOM   1729  NZ  LYS A 215      -8.904 -19.398   8.654  1.00 98.53           N  
ATOM   1730  N   MET A 216      -7.712 -10.982   6.998  1.00 98.34           N  
ATOM   1731  CA  MET A 216      -7.141  -9.736   7.502  1.00 98.34           C  
ATOM   1732  C   MET A 216      -8.047  -8.552   7.178  1.00 98.34           C  
ATOM   1733  CB  MET A 216      -5.749  -9.505   6.912  1.00 98.34           C  
ATOM   1734  O   MET A 216      -8.815  -8.598   6.215  1.00 98.34           O  
ATOM   1735  CG  MET A 216      -5.746  -9.311   5.405  1.00 98.34           C  
ATOM   1736  SD  MET A 216      -4.052  -9.122   4.724  1.00 98.34           S  
ATOM   1737  CE  MET A 216      -4.439  -8.861   2.970  1.00 98.34           C  
ATOM   1738  N   HIS A 217      -7.931  -7.537   8.003  1.00 98.42           N  
ATOM   1739  CA  HIS A 217      -8.643  -6.289   7.752  1.00 98.42           C  
ATOM   1740  C   HIS A 217      -7.860  -5.390   6.800  1.00 98.42           C  
ATOM   1741  CB  HIS A 217      -8.914  -5.552   9.065  1.00 98.42           C  
ATOM   1742  O   HIS A 217      -6.705  -5.677   6.477  1.00 98.42           O  
ATOM   1743  CG  HIS A 217      -9.699  -6.356  10.052  1.00 98.42           C  
ATOM   1744  CD2 HIS A 217      -9.615  -6.436  11.401  1.00 98.42           C  
ATOM   1745  ND1 HIS A 217     -10.715  -7.209   9.677  1.00 98.42           N  
ATOM   1746  CE1 HIS A 217     -11.223  -7.780  10.756  1.00 98.42           C  
ATOM   1747  NE2 HIS A 217     -10.573  -7.328  11.815  1.00 98.42           N  
ATOM   1748  N   GLY A 218      -8.504  -4.377   6.232  1.00 98.47           N  
ATOM   1749  CA  GLY A 218      -7.920  -3.292   5.461  1.00 98.47           C  
ATOM   1750  C   GLY A 218      -8.234  -1.920   6.027  1.00 98.47           C  
ATOM   1751  O   GLY A 218      -9.351  -1.674   6.488  1.00 98.47           O  
ATOM   1752  N   TYR A 219      -7.182  -1.037   5.937  1.00 98.61           N  
ATOM   1753  CA  TYR A 219      -7.350   0.286   6.528  1.00 98.61           C  
ATOM   1754  C   TYR A 219      -6.824   1.370   5.596  1.00 98.61           C  
ATOM   1755  CB  TYR A 219      -6.634   0.366   7.879  1.00 98.61           C  
ATOM   1756  O   TYR A 219      -5.731   1.242   5.038  1.00 98.61           O  
ATOM   1757  CG  TYR A 219      -7.078  -0.687   8.865  1.00 98.61           C  
ATOM   1758  CD1 TYR A 219      -8.079  -0.420   9.796  1.00 98.61           C  
ATOM   1759  CD2 TYR A 219      -6.498  -1.951   8.868  1.00 98.61           C  
ATOM   1760  CE1 TYR A 219      -8.490  -1.386  10.708  1.00 98.61           C  
ATOM   1761  CE2 TYR A 219      -6.901  -2.925   9.776  1.00 98.61           C  
ATOM   1762  OH  TYR A 219      -8.300  -3.595  11.590  1.00 98.61           O  
ATOM   1763  CZ  TYR A 219      -7.897  -2.634  10.690  1.00 98.61           C  
ATOM   1764  N   SER A 220      -7.631   2.412   5.435  1.00 98.09           N  
ATOM   1765  CA  SER A 220      -7.150   3.543   4.648  1.00 98.09           C  
ATOM   1766  C   SER A 220      -5.934   4.193   5.300  1.00 98.09           C  
ATOM   1767  CB  SER A 220      -8.258   4.582   4.468  1.00 98.09           C  
ATOM   1768  O   SER A 220      -5.044   4.691   4.608  1.00 98.09           O  
ATOM   1769  OG  SER A 220      -8.590   5.183   5.707  1.00 98.09           O  
ATOM   1770  N   GLY A 221      -5.897   4.172   6.558  1.00 95.54           N  
ATOM   1771  CA  GLY A 221      -4.849   4.853   7.301  1.00 95.54           C  
ATOM   1772  C   GLY A 221      -4.911   6.363   7.170  1.00 95.54           C  
ATOM   1773  O   GLY A 221      -5.058   7.073   8.168  1.00 95.54           O  
ATOM   1774  N   HIS A 222      -5.126   6.843   5.939  1.00 97.41           N  
ATOM   1775  CA  HIS A 222      -5.198   8.276   5.673  1.00 97.41           C  
ATOM   1776  C   HIS A 222      -6.579   8.830   6.009  1.00 97.41           C  
ATOM   1777  CB  HIS A 222      -4.856   8.567   4.211  1.00 97.41           C  
ATOM   1778  O   HIS A 222      -7.581   8.119   5.900  1.00 97.41           O  
ATOM   1779  CG  HIS A 222      -3.442   8.244   3.850  1.00 97.41           C  
ATOM   1780  CD2 HIS A 222      -2.931   7.382   2.939  1.00 97.41           C  
ATOM   1781  ND1 HIS A 222      -2.362   8.843   4.463  1.00 97.41           N  
ATOM   1782  CE1 HIS A 222      -1.245   8.361   3.942  1.00 97.41           C  
ATOM   1783  NE2 HIS A 222      -1.563   7.474   3.016  1.00 97.41           N  
ATOM   1784  N   THR A 223      -6.583  10.064   6.355  1.00 97.38           N  
ATOM   1785  CA  THR A 223      -7.811  10.845   6.447  1.00 97.38           C  
ATOM   1786  C   THR A 223      -8.197  11.408   5.082  1.00 97.38           C  
ATOM   1787  CB  THR A 223      -7.666  11.997   7.458  1.00 97.38           C  
ATOM   1788  O   THR A 223      -7.367  12.003   4.393  1.00 97.38           O  
ATOM   1789  CG2 THR A 223      -8.969  12.778   7.594  1.00 97.38           C  
ATOM   1790  OG1 THR A 223      -7.308  11.460   8.738  1.00 97.38           O  
ATOM   1791  N   TYR A 224      -9.428  11.129   4.652  1.00 97.47           N  
ATOM   1792  CA  TYR A 224      -9.970  11.675   3.413  1.00 97.47           C  
ATOM   1793  C   TYR A 224     -11.100  12.658   3.699  1.00 97.47           C  
ATOM   1794  CB  TYR A 224     -10.475  10.550   2.504  1.00 97.47           C  
ATOM   1795  O   TYR A 224     -11.593  12.736   4.827  1.00 97.47           O  
ATOM   1796  CG  TYR A 224      -9.380   9.644   1.996  1.00 97.47           C  
ATOM   1797  CD1 TYR A 224      -8.629   9.988   0.874  1.00 97.47           C  
ATOM   1798  CD2 TYR A 224      -9.096   8.442   2.635  1.00 97.47           C  
ATOM   1799  CE1 TYR A 224      -7.621   9.155   0.401  1.00 97.47           C  
ATOM   1800  CE2 TYR A 224      -8.090   7.601   2.170  1.00 97.47           C  
ATOM   1801  OH  TYR A 224      -6.361   7.137   0.591  1.00 97.47           O  
ATOM   1802  CZ  TYR A 224      -7.358   7.966   1.055  1.00 97.47           C  
ATOM   1803  N   LYS A 225     -11.481  13.358   2.670  1.00 96.16           N  
ATOM   1804  CA  LYS A 225     -12.650  14.230   2.729  1.00 96.16           C  
ATOM   1805  C   LYS A 225     -13.779  13.695   1.853  1.00 96.16           C  
ATOM   1806  CB  LYS A 225     -12.282  15.651   2.300  1.00 96.16           C  
ATOM   1807  O   LYS A 225     -13.572  13.405   0.673  1.00 96.16           O  
ATOM   1808  CG  LYS A 225     -11.241  16.316   3.188  1.00 96.16           C  
ATOM   1809  CD  LYS A 225     -10.946  17.740   2.734  1.00 96.16           C  
ATOM   1810  CE  LYS A 225      -9.686  17.805   1.881  1.00 96.16           C  
ATOM   1811  NZ  LYS A 225      -9.371  19.205   1.465  1.00 96.16           N  
ATOM   1812  N   PHE A 226     -14.920  13.556   2.541  1.00 96.19           N  
ATOM   1813  CA  PHE A 226     -16.145  13.323   1.785  1.00 96.19           C  
ATOM   1814  C   PHE A 226     -16.970  14.601   1.685  1.00 96.19           C  
ATOM   1815  CB  PHE A 226     -16.975  12.211   2.432  1.00 96.19           C  
ATOM   1816  O   PHE A 226     -17.267  15.235   2.699  1.00 96.19           O  
ATOM   1817  CG  PHE A 226     -16.549  10.824   2.032  1.00 96.19           C  
ATOM   1818  CD1 PHE A 226     -15.345  10.615   1.371  1.00 96.19           C  
ATOM   1819  CD2 PHE A 226     -17.354   9.729   2.317  1.00 96.19           C  
ATOM   1820  CE1 PHE A 226     -14.948   9.333   0.999  1.00 96.19           C  
ATOM   1821  CE2 PHE A 226     -16.965   8.444   1.948  1.00 96.19           C  
ATOM   1822  CZ  PHE A 226     -15.762   8.248   1.289  1.00 96.19           C  
ATOM   1823  N   THR A 227     -17.387  14.960   0.444  1.00 94.11           N  
ATOM   1824  CA  THR A 227     -18.252  16.117   0.240  1.00 94.11           C  
ATOM   1825  C   THR A 227     -19.718  15.735   0.427  1.00 94.11           C  
ATOM   1826  CB  THR A 227     -18.052  16.724  -1.161  1.00 94.11           C  
ATOM   1827  O   THR A 227     -20.194  14.767  -0.170  1.00 94.11           O  
ATOM   1828  CG2 THR A 227     -18.915  17.967  -1.350  1.00 94.11           C  
ATOM   1829  OG1 THR A 227     -16.675  17.083  -1.327  1.00 94.11           O  
ATOM   1830  N   LYS A 228     -20.398  16.545   1.269  1.00 93.57           N  
ATOM   1831  CA  LYS A 228     -21.819  16.337   1.532  1.00 93.57           C  
ATOM   1832  C   LYS A 228     -22.680  17.020   0.473  1.00 93.57           C  
ATOM   1833  CB  LYS A 228     -22.189  16.855   2.922  1.00 93.57           C  
ATOM   1834  O   LYS A 228     -22.192  17.864  -0.282  1.00 93.57           O  
ATOM   1835  CG  LYS A 228     -21.424  16.188   4.055  1.00 93.57           C  
ATOM   1836  CD  LYS A 228     -21.892  16.687   5.416  1.00 93.57           C  
ATOM   1837  CE  LYS A 228     -21.560  18.160   5.617  1.00 93.57           C  
ATOM   1838  NZ  LYS A 228     -22.019  18.654   6.950  1.00 93.57           N  
ATOM   1839  N   PRO A 229     -24.028  16.685   0.451  1.00 91.83           N  
ATOM   1840  CA  PRO A 229     -24.931  17.271  -0.542  1.00 91.83           C  
ATOM   1841  C   PRO A 229     -25.028  18.791  -0.428  1.00 91.83           C  
ATOM   1842  CB  PRO A 229     -26.277  16.613  -0.227  1.00 91.83           C  
ATOM   1843  O   PRO A 229     -25.228  19.478  -1.432  1.00 91.83           O  
ATOM   1844  CG  PRO A 229     -25.926  15.263   0.310  1.00 91.83           C  
ATOM   1845  CD  PRO A 229     -24.699  15.395   1.167  1.00 91.83           C  
ATOM   1846  N   ASP A 230     -24.763  19.349   0.738  1.00 91.30           N  
ATOM   1847  CA  ASP A 230     -24.911  20.788   0.936  1.00 91.30           C  
ATOM   1848  C   ASP A 230     -23.620  21.525   0.585  1.00 91.30           C  
ATOM   1849  CB  ASP A 230     -25.315  21.093   2.379  1.00 91.30           C  
ATOM   1850  O   ASP A 230     -23.539  22.747   0.727  1.00 91.30           O  
ATOM   1851  CG  ASP A 230     -24.240  20.725   3.387  1.00 91.30           C  
ATOM   1852  OD1 ASP A 230     -23.151  20.268   2.978  1.00 91.30           O  
ATOM   1853  OD2 ASP A 230     -24.486  20.890   4.602  1.00 91.30           O  
ATOM   1854  N   GLY A 231     -22.625  20.820   0.156  1.00 89.23           N  
ATOM   1855  CA  GLY A 231     -21.378  21.436  -0.271  1.00 89.23           C  
ATOM   1856  C   GLY A 231     -20.309  21.428   0.806  1.00 89.23           C  
ATOM   1857  O   GLY A 231     -19.138  21.694   0.527  1.00 89.23           O  
ATOM   1858  N   SER A 232     -20.695  21.180   2.081  1.00 91.69           N  
ATOM   1859  CA  SER A 232     -19.717  21.036   3.155  1.00 91.69           C  
ATOM   1860  C   SER A 232     -19.046  19.668   3.111  1.00 91.69           C  
ATOM   1861  CB  SER A 232     -20.381  21.244   4.517  1.00 91.69           C  
ATOM   1862  O   SER A 232     -19.404  18.821   2.290  1.00 91.69           O  
ATOM   1863  OG  SER A 232     -21.321  20.216   4.780  1.00 91.69           O  
ATOM   1864  N   PHE A 233     -17.978  19.401   4.018  1.00 93.84           N  
ATOM   1865  CA  PHE A 233     -17.282  18.120   3.992  1.00 93.84           C  
ATOM   1866  C   PHE A 233     -17.094  17.576   5.403  1.00 93.84           C  
ATOM   1867  CB  PHE A 233     -15.923  18.260   3.298  1.00 93.84           C  
ATOM   1868  O   PHE A 233     -17.255  18.308   6.382  1.00 93.84           O  
ATOM   1869  CG  PHE A 233     -14.896  18.995   4.117  1.00 93.84           C  
ATOM   1870  CD1 PHE A 233     -14.777  20.377   4.029  1.00 93.84           C  
ATOM   1871  CD2 PHE A 233     -14.050  18.304   4.974  1.00 93.84           C  
ATOM   1872  CE1 PHE A 233     -13.828  21.060   4.786  1.00 93.84           C  
ATOM   1873  CE2 PHE A 233     -13.099  18.980   5.733  1.00 93.84           C  
ATOM   1874  CZ  PHE A 233     -12.989  20.358   5.637  1.00 93.84           C  
ATOM   1875  N   VAL A 234     -16.837  16.285   5.463  1.00 96.16           N  
ATOM   1876  CA  VAL A 234     -16.413  15.612   6.686  1.00 96.16           C  
ATOM   1877  C   VAL A 234     -15.124  14.836   6.429  1.00 96.16           C  
ATOM   1878  CB  VAL A 234     -17.509  14.664   7.221  1.00 96.16           C  
ATOM   1879  O   VAL A 234     -14.849  14.433   5.296  1.00 96.16           O  
ATOM   1880  CG1 VAL A 234     -18.707  15.459   7.736  1.00 96.16           C  
ATOM   1881  CG2 VAL A 234     -17.943  13.683   6.132  1.00 96.16           C  
ATOM   1882  N   TYR A 235     -14.314  14.676   7.505  1.00 97.90           N  
ATOM   1883  CA  TYR A 235     -13.174  13.768   7.438  1.00 97.90           C  
ATOM   1884  C   TYR A 235     -13.613  12.325   7.653  1.00 97.90           C  
ATOM   1885  CB  TYR A 235     -12.117  14.153   8.478  1.00 97.90           C  
ATOM   1886  O   TYR A 235     -14.477  12.051   8.490  1.00 97.90           O  
ATOM   1887  CG  TYR A 235     -11.428  15.464   8.186  1.00 97.90           C  
ATOM   1888  CD1 TYR A 235     -10.653  15.626   7.039  1.00 97.90           C  
ATOM   1889  CD2 TYR A 235     -11.549  16.543   9.055  1.00 97.90           C  
ATOM   1890  CE1 TYR A 235     -10.014  16.831   6.767  1.00 97.90           C  
ATOM   1891  CE2 TYR A 235     -10.915  17.753   8.793  1.00 97.90           C  
ATOM   1892  OH  TYR A 235      -9.521  19.083   7.384  1.00 97.90           O  
ATOM   1893  CZ  TYR A 235     -10.151  17.887   7.649  1.00 97.90           C  
ATOM   1894  N   VAL A 236     -12.956  11.481   6.831  1.00 98.25           N  
ATOM   1895  CA  VAL A 236     -13.350  10.085   6.989  1.00 98.25           C  
ATOM   1896  C   VAL A 236     -12.114   9.190   6.941  1.00 98.25           C  
ATOM   1897  CB  VAL A 236     -14.362   9.655   5.903  1.00 98.25           C  
ATOM   1898  O   VAL A 236     -11.120   9.528   6.295  1.00 98.25           O  
ATOM   1899  CG1 VAL A 236     -15.637  10.492   5.990  1.00 98.25           C  
ATOM   1900  CG2 VAL A 236     -13.736   9.772   4.515  1.00 98.25           C  
ATOM   1901  N   GLN A 237     -12.140   8.063   7.674  1.00 98.37           N  
ATOM   1902  CA  GLN A 237     -11.266   6.906   7.511  1.00 98.37           C  
ATOM   1903  C   GLN A 237     -12.067   5.656   7.161  1.00 98.37           C  
ATOM   1904  CB  GLN A 237     -10.448   6.667   8.782  1.00 98.37           C  
ATOM   1905  O   GLN A 237     -13.111   5.393   7.762  1.00 98.37           O  
ATOM   1906  CG  GLN A 237      -9.371   7.715   9.025  1.00 98.37           C  
ATOM   1907  CD  GLN A 237      -8.423   7.333  10.147  1.00 98.37           C  
ATOM   1908  NE2 GLN A 237      -7.195   7.836  10.082  1.00 98.37           N  
ATOM   1909  OE1 GLN A 237      -8.792   6.592  11.064  1.00 98.37           O  
ATOM   1910  N   ILE A 238     -11.583   4.977   6.183  1.00 98.53           N  
ATOM   1911  CA  ILE A 238     -12.292   3.805   5.680  1.00 98.53           C  
ATOM   1912  C   ILE A 238     -11.669   2.537   6.260  1.00 98.53           C  
ATOM   1913  CB  ILE A 238     -12.274   3.753   4.136  1.00 98.53           C  
ATOM   1914  O   ILE A 238     -10.444   2.395   6.284  1.00 98.53           O  
ATOM   1915  CG1 ILE A 238     -12.938   5.006   3.552  1.00 98.53           C  
ATOM   1916  CG2 ILE A 238     -12.963   2.482   3.630  1.00 98.53           C  
ATOM   1917  CD1 ILE A 238     -12.758   5.158   2.048  1.00 98.53           C  
ATOM   1918  N   HIS A 239     -12.518   1.622   6.754  1.00 98.73           N  
ATOM   1919  CA  HIS A 239     -12.117   0.338   7.318  1.00 98.73           C  
ATOM   1920  C   HIS A 239     -12.823  -0.817   6.615  1.00 98.73           C  
ATOM   1921  CB  HIS A 239     -12.408   0.297   8.819  1.00 98.73           C  
ATOM   1922  O   HIS A 239     -14.031  -0.756   6.373  1.00 98.73           O  
ATOM   1923  CG  HIS A 239     -11.736   1.387   9.590  1.00 98.73           C  
ATOM   1924  CD2 HIS A 239     -11.954   2.723   9.615  1.00 98.73           C  
ATOM   1925  ND1 HIS A 239     -10.698   1.149  10.465  1.00 98.73           N  
ATOM   1926  CE1 HIS A 239     -10.307   2.295  10.997  1.00 98.73           C  
ATOM   1927  NE2 HIS A 239     -11.052   3.266  10.497  1.00 98.73           N  
ATOM   1928  N   LEU A 240     -12.031  -1.810   6.276  1.00 98.75           N  
ATOM   1929  CA  LEU A 240     -12.576  -3.063   5.765  1.00 98.75           C  
ATOM   1930  C   LEU A 240     -12.319  -4.206   6.742  1.00 98.75           C  
ATOM   1931  CB  LEU A 240     -11.966  -3.396   4.401  1.00 98.75           C  
ATOM   1932  O   LEU A 240     -11.166  -4.524   7.042  1.00 98.75           O  
ATOM   1933  CG  LEU A 240     -12.296  -2.434   3.258  1.00 98.75           C  
ATOM   1934  CD1 LEU A 240     -11.316  -1.266   3.248  1.00 98.75           C  
ATOM   1935  CD2 LEU A 240     -12.277  -3.167   1.920  1.00 98.75           C  
ATOM   1936  N   ARG A 241     -13.421  -4.820   7.247  1.00 98.69           N  
ATOM   1937  CA  ARG A 241     -13.287  -5.931   8.185  1.00 98.69           C  
ATOM   1938  C   ARG A 241     -13.648  -7.255   7.520  1.00 98.69           C  
ATOM   1939  CB  ARG A 241     -14.168  -5.705   9.415  1.00 98.69           C  
ATOM   1940  O   ARG A 241     -14.742  -7.403   6.972  1.00 98.69           O  
ATOM   1941  CG  ARG A 241     -13.690  -4.578  10.317  1.00 98.69           C  
ATOM   1942  CD  ARG A 241     -14.400  -4.593  11.663  1.00 98.69           C  
ATOM   1943  NE  ARG A 241     -13.822  -3.622  12.588  1.00 98.69           N  
ATOM   1944  NH1 ARG A 241     -15.223  -4.154  14.347  1.00 98.69           N  
ATOM   1945  NH2 ARG A 241     -13.629  -2.525  14.597  1.00 98.69           N  
ATOM   1946  CZ  ARG A 241     -14.226  -3.436  13.842  1.00 98.69           C  
ATOM   1947  N   SER A 242     -12.688  -8.126   7.618  1.00 98.64           N  
ATOM   1948  CA  SER A 242     -12.893  -9.433   7.002  1.00 98.64           C  
ATOM   1949  C   SER A 242     -14.053 -10.177   7.657  1.00 98.64           C  
ATOM   1950  CB  SER A 242     -11.620 -10.275   7.094  1.00 98.64           C  
ATOM   1951  O   SER A 242     -14.133 -10.255   8.884  1.00 98.64           O  
ATOM   1952  OG  SER A 242     -11.825 -11.560   6.531  1.00 98.64           O  
ATOM   1953  N   ASP A 243     -14.939 -10.732   6.798  1.00 98.64           N  
ATOM   1954  CA  ASP A 243     -16.060 -11.507   7.321  1.00 98.64           C  
ATOM   1955  C   ASP A 243     -15.629 -12.929   7.672  1.00 98.64           C  
ATOM   1956  CB  ASP A 243     -17.208 -11.539   6.310  1.00 98.64           C  
ATOM   1957  O   ASP A 243     -16.401 -13.691   8.257  1.00 98.64           O  
ATOM   1958  CG  ASP A 243     -17.860 -10.183   6.109  1.00 98.64           C  
ATOM   1959  OD1 ASP A 243     -18.033  -9.436   7.097  1.00 98.64           O  
ATOM   1960  OD2 ASP A 243     -18.206  -9.858   4.952  1.00 98.64           O  
ATOM   1961  N   GLN A 244     -14.415 -13.215   7.360  1.00 97.63           N  
ATOM   1962  CA  GLN A 244     -13.833 -14.514   7.680  1.00 97.63           C  
ATOM   1963  C   GLN A 244     -13.139 -14.486   9.039  1.00 97.63           C  
ATOM   1964  CB  GLN A 244     -12.844 -14.942   6.595  1.00 97.63           C  
ATOM   1965  O   GLN A 244     -12.639 -15.511   9.508  1.00 97.63           O  
ATOM   1966  CG  GLN A 244     -13.475 -15.111   5.220  1.00 97.63           C  
ATOM   1967  CD  GLN A 244     -13.773 -13.786   4.543  1.00 97.63           C  
ATOM   1968  NE2 GLN A 244     -15.051 -13.522   4.295  1.00 97.63           N  
ATOM   1969  OE1 GLN A 244     -12.862 -13.007   4.247  1.00 97.63           O  
ATOM   1970  N   GLY A 245     -13.023 -13.380   9.639  1.00 97.56           N  
ATOM   1971  CA  GLY A 245     -12.250 -13.208  10.859  1.00 97.56           C  
ATOM   1972  C   GLY A 245     -10.776 -12.962  10.602  1.00 97.56           C  
ATOM   1973  O   GLY A 245     -10.351 -12.850   9.450  1.00 97.56           O  
ATOM   1974  N   VAL A 246     -10.016 -12.761  11.705  1.00 97.40           N  
ATOM   1975  CA  VAL A 246      -8.579 -12.516  11.635  1.00 97.40           C  
ATOM   1976  C   VAL A 246      -7.821 -13.750  12.117  1.00 97.40           C  
ATOM   1977  CB  VAL A 246      -8.173 -11.281  12.471  1.00 97.40           C  
ATOM   1978  O   VAL A 246      -8.152 -14.324  13.157  1.00 97.40           O  
ATOM   1979  CG1 VAL A 246      -6.654 -11.113  12.483  1.00 97.40           C  
ATOM   1980  CG2 VAL A 246      -8.848 -10.024  11.926  1.00 97.40           C  
ATOM   1981  N   ALA A 247      -6.925 -14.191  11.294  1.00 97.81           N  
ATOM   1982  CA  ALA A 247      -6.045 -15.298  11.661  1.00 97.81           C  
ATOM   1983  C   ALA A 247      -4.590 -14.974  11.334  1.00 97.81           C  
ATOM   1984  CB  ALA A 247      -6.475 -16.578  10.947  1.00 97.81           C  
ATOM   1985  O   ALA A 247      -4.298 -14.387  10.290  1.00 97.81           O  
ATOM   1986  N   THR A 248      -3.644 -15.420  12.251  1.00 97.88           N  
ATOM   1987  CA  THR A 248      -2.227 -15.115  12.083  1.00 97.88           C  
ATOM   1988  C   THR A 248      -1.370 -16.339  12.393  1.00 97.88           C  
ATOM   1989  CB  THR A 248      -1.798 -13.943  12.985  1.00 97.88           C  
ATOM   1990  O   THR A 248      -1.853 -17.310  12.978  1.00 97.88           O  
ATOM   1991  CG2 THR A 248      -2.599 -12.684  12.669  1.00 97.88           C  
ATOM   1992  OG1 THR A 248      -2.011 -14.299  14.356  1.00 97.88           O  
ATOM   1993  N   PHE A 249      -0.116 -16.316  11.923  1.00 97.96           N  
ATOM   1994  CA  PHE A 249       0.899 -17.294  12.293  1.00 97.96           C  
ATOM   1995  C   PHE A 249       1.788 -16.757  13.408  1.00 97.96           C  
ATOM   1996  CB  PHE A 249       1.752 -17.672  11.077  1.00 97.96           C  
ATOM   1997  O   PHE A 249       2.022 -15.550  13.496  1.00 97.96           O  
ATOM   1998  CG  PHE A 249       0.992 -18.412  10.009  1.00 97.96           C  
ATOM   1999  CD1 PHE A 249       0.348 -19.609  10.298  1.00 97.96           C  
ATOM   2000  CD2 PHE A 249       0.923 -17.910   8.716  1.00 97.96           C  
ATOM   2001  CE1 PHE A 249      -0.356 -20.296   9.311  1.00 97.96           C  
ATOM   2002  CE2 PHE A 249       0.222 -18.591   7.725  1.00 97.96           C  
ATOM   2003  CZ  PHE A 249      -0.416 -19.784   8.024  1.00 97.96           C  
ATOM   2004  N   THR A 250       2.176 -17.696  14.285  1.00 97.81           N  
ATOM   2005  CA  THR A 250       3.320 -17.344  15.119  1.00 97.81           C  
ATOM   2006  C   THR A 250       4.584 -17.208  14.275  1.00 97.81           C  
ATOM   2007  CB  THR A 250       3.548 -18.391  16.225  1.00 97.81           C  
ATOM   2008  O   THR A 250       4.609 -17.621  13.114  1.00 97.81           O  
ATOM   2009  CG2 THR A 250       2.277 -18.619  17.037  1.00 97.81           C  
ATOM   2010  OG1 THR A 250       3.949 -19.629  15.627  1.00 97.81           O  
ATOM   2011  N   ASN A 251       5.656 -16.659  14.887  1.00 96.71           N  
ATOM   2012  CA  ASN A 251       6.913 -16.503  14.163  1.00 96.71           C  
ATOM   2013  C   ASN A 251       7.425 -17.840  13.635  1.00 96.71           C  
ATOM   2014  CB  ASN A 251       7.969 -15.845  15.053  1.00 96.71           C  
ATOM   2015  O   ASN A 251       7.850 -17.936  12.482  1.00 96.71           O  
ATOM   2016  CG  ASN A 251       9.147 -15.310  14.264  1.00 96.71           C  
ATOM   2017  ND2 ASN A 251      10.354 -15.682  14.676  1.00 96.71           N  
ATOM   2018  OD1 ASN A 251       8.975 -14.569  13.293  1.00 96.71           O  
ATOM   2019  N   GLU A 252       7.352 -18.874  14.392  1.00 97.29           N  
ATOM   2020  CA  GLU A 252       7.844 -20.195  14.014  1.00 97.29           C  
ATOM   2021  C   GLU A 252       6.971 -20.820  12.931  1.00 97.29           C  
ATOM   2022  CB  GLU A 252       7.907 -21.115  15.236  1.00 97.29           C  
ATOM   2023  O   GLU A 252       7.483 -21.380  11.959  1.00 97.29           O  
ATOM   2024  CG  GLU A 252       8.989 -20.737  16.236  1.00 97.29           C  
ATOM   2025  CD  GLU A 252       8.642 -19.507  17.060  1.00 97.29           C  
ATOM   2026  OE1 GLU A 252       9.568 -18.839  17.573  1.00 97.29           O  
ATOM   2027  OE2 GLU A 252       7.434 -19.210  17.194  1.00 97.29           O  
ATOM   2028  N   GLU A 253       5.675 -20.648  13.048  1.00 97.92           N  
ATOM   2029  CA  GLU A 253       4.753 -21.171  12.045  1.00 97.92           C  
ATOM   2030  C   GLU A 253       4.968 -20.497  10.693  1.00 97.92           C  
ATOM   2031  CB  GLU A 253       3.302 -20.987  12.499  1.00 97.92           C  
ATOM   2032  O   GLU A 253       4.960 -21.161   9.654  1.00 97.92           O  
ATOM   2033  CG  GLU A 253       2.892 -21.910  13.637  1.00 97.92           C  
ATOM   2034  CD  GLU A 253       1.543 -21.555  14.241  1.00 97.92           C  
ATOM   2035  OE1 GLU A 253       0.911 -22.432  14.872  1.00 97.92           O  
ATOM   2036  OE2 GLU A 253       1.114 -20.390  14.080  1.00 97.92           O  
ATOM   2037  N   ALA A 254       5.091 -19.160  10.800  1.00 97.85           N  
ATOM   2038  CA  ALA A 254       5.338 -18.424   9.563  1.00 97.85           C  
ATOM   2039  C   ALA A 254       6.620 -18.902   8.887  1.00 97.85           C  
ATOM   2040  CB  ALA A 254       5.415 -16.925   9.842  1.00 97.85           C  
ATOM   2041  O   ALA A 254       6.660 -19.071   7.666  1.00 97.85           O  
ATOM   2042  N   GLY A 255       7.710 -19.128   9.695  1.00 96.91           N  
ATOM   2043  CA  GLY A 255       8.967 -19.641   9.173  1.00 96.91           C  
ATOM   2044  C   GLY A 255       8.835 -21.017   8.547  1.00 96.91           C  
ATOM   2045  O   GLY A 255       9.397 -21.275   7.480  1.00 96.91           O  
ATOM   2046  N   GLU A 256       8.075 -21.886   9.133  1.00 97.27           N  
ATOM   2047  CA  GLU A 256       7.838 -23.226   8.604  1.00 97.27           C  
ATOM   2048  C   GLU A 256       7.076 -23.171   7.283  1.00 97.27           C  
ATOM   2049  CB  GLU A 256       7.070 -24.076   9.619  1.00 97.27           C  
ATOM   2050  O   GLU A 256       7.429 -23.867   6.328  1.00 97.27           O  
ATOM   2051  CG  GLU A 256       7.891 -24.470  10.838  1.00 97.27           C  
ATOM   2052  CD  GLU A 256       7.099 -25.263  11.865  1.00 97.27           C  
ATOM   2053  OE1 GLU A 256       7.666 -25.628  12.920  1.00 97.27           O  
ATOM   2054  OE2 GLU A 256       5.901 -25.522  11.613  1.00 97.27           O  
ATOM   2055  N   LYS A 257       6.088 -22.289   7.253  1.00 95.81           N  
ATOM   2056  CA  LYS A 257       5.279 -22.175   6.044  1.00 95.81           C  
ATOM   2057  C   LYS A 257       6.099 -21.619   4.883  1.00 95.81           C  
ATOM   2058  CB  LYS A 257       4.059 -21.288   6.295  1.00 95.81           C  
ATOM   2059  O   LYS A 257       5.971 -22.082   3.748  1.00 95.81           O  
ATOM   2060  CG  LYS A 257       2.938 -21.979   7.059  1.00 95.81           C  
ATOM   2061  CD  LYS A 257       2.334 -23.121   6.254  1.00 95.81           C  
ATOM   2062  CE  LYS A 257       1.185 -23.786   7.000  1.00 95.81           C  
ATOM   2063  NZ  LYS A 257       0.688 -24.999   6.284  1.00 95.81           N  
ATOM   2064  N   ASP A 258       6.877 -20.589   5.227  1.00 93.72           N  
ATOM   2065  CA  ASP A 258       7.759 -20.002   4.224  1.00 93.72           C  
ATOM   2066  C   ASP A 258       8.593 -21.076   3.529  1.00 93.72           C  
ATOM   2067  CB  ASP A 258       8.676 -18.955   4.862  1.00 93.72           C  
ATOM   2068  O   ASP A 258       8.783 -21.031   2.312  1.00 93.72           O  
ATOM   2069  CG  ASP A 258       7.945 -17.679   5.240  1.00 93.72           C  
ATOM   2070  OD1 ASP A 258       6.750 -17.537   4.902  1.00 93.72           O  
ATOM   2071  OD2 ASP A 258       8.571 -16.806   5.879  1.00 93.72           O  
ATOM   2072  N   GLY A 259       9.114 -22.050   4.356  1.00 94.99           N  
ATOM   2073  CA  GLY A 259       9.969 -23.112   3.849  1.00 94.99           C  
ATOM   2074  C   GLY A 259       9.221 -24.130   3.009  1.00 94.99           C  
ATOM   2075  O   GLY A 259       9.747 -24.623   2.008  1.00 94.99           O  
ATOM   2076  N   ALA A 260       7.976 -24.321   3.344  1.00 97.23           N  
ATOM   2077  CA  ALA A 260       7.194 -25.359   2.677  1.00 97.23           C  
ATOM   2078  C   ALA A 260       6.500 -24.809   1.435  1.00 97.23           C  
ATOM   2079  CB  ALA A 260       6.167 -25.952   3.638  1.00 97.23           C  
ATOM   2080  O   ALA A 260       6.456 -25.472   0.396  1.00 97.23           O  
ATOM   2081  N   ASN A 261       5.980 -23.645   1.511  1.00 97.41           N  
ATOM   2082  CA  ASN A 261       5.237 -22.990   0.440  1.00 97.41           C  
ATOM   2083  C   ASN A 261       5.326 -21.470   0.545  1.00 97.41           C  
ATOM   2084  CB  ASN A 261       3.774 -23.438   0.449  1.00 97.41           C  
ATOM   2085  O   ASN A 261       4.544 -20.846   1.264  1.00 97.41           O  
ATOM   2086  CG  ASN A 261       2.968 -22.823  -0.678  1.00 97.41           C  
ATOM   2087  ND2 ASN A 261       1.665 -23.079  -0.685  1.00 97.41           N  
ATOM   2088  OD1 ASN A 261       3.512 -22.123  -1.537  1.00 97.41           O  
ATOM   2089  N   PRO A 262       6.307 -20.808  -0.178  1.00 97.36           N  
ATOM   2090  CA  PRO A 262       6.496 -19.359  -0.085  1.00 97.36           C  
ATOM   2091  C   PRO A 262       5.343 -18.572  -0.702  1.00 97.36           C  
ATOM   2092  CB  PRO A 262       7.795 -19.123  -0.860  1.00 97.36           C  
ATOM   2093  O   PRO A 262       5.253 -17.355  -0.519  1.00 97.36           O  
ATOM   2094  CG  PRO A 262       7.896 -20.281  -1.798  1.00 97.36           C  
ATOM   2095  CD  PRO A 262       7.348 -21.500  -1.112  1.00 97.36           C  
ATOM   2096  N   ASP A 263       4.438 -19.252  -1.408  1.00 97.89           N  
ATOM   2097  CA  ASP A 263       3.331 -18.608  -2.107  1.00 97.89           C  
ATOM   2098  C   ASP A 263       1.993 -18.962  -1.460  1.00 97.89           C  
ATOM   2099  CB  ASP A 263       3.323 -19.009  -3.584  1.00 97.89           C  
ATOM   2100  O   ASP A 263       0.961 -18.993  -2.134  1.00 97.89           O  
ATOM   2101  CG  ASP A 263       4.642 -18.729  -4.282  1.00 97.89           C  
ATOM   2102  OD1 ASP A 263       5.096 -17.564  -4.282  1.00 97.89           O  
ATOM   2103  OD2 ASP A 263       5.231 -19.680  -4.839  1.00 97.89           O  
ATOM   2104  N   TRP A 264       2.033 -19.261  -0.218  1.00 97.72           N  
ATOM   2105  CA  TRP A 264       0.905 -19.809   0.529  1.00 97.72           C  
ATOM   2106  C   TRP A 264      -0.320 -18.909   0.402  1.00 97.72           C  
ATOM   2107  CB  TRP A 264       1.272 -19.988   2.004  1.00 97.72           C  
ATOM   2108  O   TRP A 264      -1.412 -19.379   0.075  1.00 97.72           O  
ATOM   2109  CG  TRP A 264       0.103 -20.300   2.889  1.00 97.72           C  
ATOM   2110  CD1 TRP A 264      -0.590 -19.424   3.679  1.00 97.72           C  
ATOM   2111  CD2 TRP A 264      -0.508 -21.580   3.078  1.00 97.72           C  
ATOM   2112  CE2 TRP A 264      -1.567 -21.406   3.996  1.00 97.72           C  
ATOM   2113  CE3 TRP A 264      -0.262 -22.858   2.558  1.00 97.72           C  
ATOM   2114  NE1 TRP A 264      -1.595 -20.084   4.347  1.00 97.72           N  
ATOM   2115  CH2 TRP A 264      -2.119 -23.705   3.883  1.00 97.72           C  
ATOM   2116  CZ2 TRP A 264      -2.380 -22.466   4.407  1.00 97.72           C  
ATOM   2117  CZ3 TRP A 264      -1.073 -23.910   2.968  1.00 97.72           C  
ATOM   2118  N   LEU A 265      -0.270 -17.598   0.710  1.00 98.29           N  
ATOM   2119  CA  LEU A 265      -1.414 -16.693   0.727  1.00 98.29           C  
ATOM   2120  C   LEU A 265      -2.005 -16.539  -0.670  1.00 98.29           C  
ATOM   2121  CB  LEU A 265      -1.005 -15.323   1.275  1.00 98.29           C  
ATOM   2122  O   LEU A 265      -3.227 -16.499  -0.831  1.00 98.29           O  
ATOM   2123  CG  LEU A 265      -1.115 -15.138   2.789  1.00 98.29           C  
ATOM   2124  CD1 LEU A 265      -0.163 -16.087   3.509  1.00 98.29           C  
ATOM   2125  CD2 LEU A 265      -0.828 -13.690   3.173  1.00 98.29           C  
ATOM   2126  N   THR A 266      -1.093 -16.470  -1.676  1.00 98.22           N  
ATOM   2127  CA  THR A 266      -1.540 -16.403  -3.063  1.00 98.22           C  
ATOM   2128  C   THR A 266      -2.350 -17.642  -3.431  1.00 98.22           C  
ATOM   2129  CB  THR A 266      -0.348 -16.261  -4.028  1.00 98.22           C  
ATOM   2130  O   THR A 266      -3.445 -17.532  -3.986  1.00 98.22           O  
ATOM   2131  CG2 THR A 266      -0.815 -16.238  -5.479  1.00 98.22           C  
ATOM   2132  OG1 THR A 266       0.348 -15.041  -3.742  1.00 98.22           O  
ATOM   2133  N   GLN A 267      -1.807 -18.779  -3.127  1.00 98.25           N  
ATOM   2134  CA  GLN A 267      -2.475 -20.045  -3.412  1.00 98.25           C  
ATOM   2135  C   GLN A 267      -3.811 -20.139  -2.679  1.00 98.25           C  
ATOM   2136  CB  GLN A 267      -1.581 -21.224  -3.026  1.00 98.25           C  
ATOM   2137  O   GLN A 267      -4.819 -20.538  -3.264  1.00 98.25           O  
ATOM   2138  CG  GLN A 267      -2.191 -22.585  -3.332  1.00 98.25           C  
ATOM   2139  CD  GLN A 267      -1.239 -23.732  -3.048  1.00 98.25           C  
ATOM   2140  NE2 GLN A 267      -1.767 -24.951  -3.038  1.00 98.25           N  
ATOM   2141  OE1 GLN A 267      -0.040 -23.524  -2.840  1.00 98.25           O  
ATOM   2142  N   ASP A 268      -3.797 -19.767  -1.398  1.00 98.57           N  
ATOM   2143  CA  ASP A 268      -5.014 -19.826  -0.594  1.00 98.57           C  
ATOM   2144  C   ASP A 268      -6.119 -18.969  -1.209  1.00 98.57           C  
ATOM   2145  CB  ASP A 268      -4.733 -19.372   0.840  1.00 98.57           C  
ATOM   2146  O   ASP A 268      -7.261 -19.416  -1.335  1.00 98.57           O  
ATOM   2147  CG  ASP A 268      -5.985 -19.302   1.695  1.00 98.57           C  
ATOM   2148  OD1 ASP A 268      -6.567 -20.361   2.014  1.00 98.57           O  
ATOM   2149  OD2 ASP A 268      -6.396 -18.176   2.052  1.00 98.57           O  
ATOM   2150  N   LEU A 269      -5.843 -17.731  -1.614  1.00 98.73           N  
ATOM   2151  CA  LEU A 269      -6.820 -16.833  -2.219  1.00 98.73           C  
ATOM   2152  C   LEU A 269      -7.372 -17.423  -3.513  1.00 98.73           C  
ATOM   2153  CB  LEU A 269      -6.193 -15.464  -2.495  1.00 98.73           C  
ATOM   2154  O   LEU A 269      -8.589 -17.487  -3.702  1.00 98.73           O  
ATOM   2155  CG  LEU A 269      -7.079 -14.444  -3.210  1.00 98.73           C  
ATOM   2156  CD1 LEU A 269      -8.300 -14.114  -2.359  1.00 98.73           C  
ATOM   2157  CD2 LEU A 269      -6.288 -13.180  -3.531  1.00 98.73           C  
ATOM   2158  N   PHE A 270      -6.485 -17.855  -4.375  1.00 98.72           N  
ATOM   2159  CA  PHE A 270      -6.865 -18.381  -5.681  1.00 98.72           C  
ATOM   2160  C   PHE A 270      -7.766 -19.601  -5.533  1.00 98.72           C  
ATOM   2161  CB  PHE A 270      -5.621 -18.743  -6.498  1.00 98.72           C  
ATOM   2162  O   PHE A 270      -8.831 -19.672  -6.150  1.00 98.72           O  
ATOM   2163  CG  PHE A 270      -5.924 -19.172  -7.909  1.00 98.72           C  
ATOM   2164  CD1 PHE A 270      -6.194 -20.502  -8.203  1.00 98.72           C  
ATOM   2165  CD2 PHE A 270      -5.940 -18.242  -8.941  1.00 98.72           C  
ATOM   2166  CE1 PHE A 270      -6.475 -20.902  -9.507  1.00 98.72           C  
ATOM   2167  CE2 PHE A 270      -6.221 -18.634 -10.247  1.00 98.72           C  
ATOM   2168  CZ  PHE A 270      -6.487 -19.964 -10.528  1.00 98.72           C  
ATOM   2169  N   GLU A 271      -7.402 -20.560  -4.695  1.00 98.72           N  
ATOM   2170  CA  GLU A 271      -8.124 -21.820  -4.540  1.00 98.72           C  
ATOM   2171  C   GLU A 271      -9.464 -21.606  -3.842  1.00 98.72           C  
ATOM   2172  CB  GLU A 271      -7.280 -22.831  -3.761  1.00 98.72           C  
ATOM   2173  O   GLU A 271     -10.449 -22.277  -4.157  1.00 98.72           O  
ATOM   2174  CG  GLU A 271      -6.087 -23.366  -4.540  1.00 98.72           C  
ATOM   2175  CD  GLU A 271      -5.196 -24.283  -3.717  1.00 98.72           C  
ATOM   2176  OE1 GLU A 271      -4.295 -24.932  -4.295  1.00 98.72           O  
ATOM   2177  OE2 GLU A 271      -5.401 -24.354  -2.485  1.00 98.72           O  
ATOM   2178  N   ALA A 272      -9.479 -20.670  -2.900  1.00 98.71           N  
ATOM   2179  CA  ALA A 272     -10.734 -20.373  -2.215  1.00 98.71           C  
ATOM   2180  C   ALA A 272     -11.784 -19.856  -3.194  1.00 98.71           C  
ATOM   2181  CB  ALA A 272     -10.504 -19.355  -1.100  1.00 98.71           C  
ATOM   2182  O   ALA A 272     -12.928 -20.315  -3.187  1.00 98.71           O  
ATOM   2183  N   ILE A 273     -11.419 -18.992  -4.040  1.00 98.66           N  
ATOM   2184  CA  ILE A 273     -12.339 -18.419  -5.016  1.00 98.66           C  
ATOM   2185  C   ILE A 273     -12.725 -19.479  -6.045  1.00 98.66           C  
ATOM   2186  CB  ILE A 273     -11.723 -17.188  -5.719  1.00 98.66           C  
ATOM   2187  O   ILE A 273     -13.890 -19.574  -6.441  1.00 98.66           O  
ATOM   2188  CG1 ILE A 273     -11.592 -16.021  -4.734  1.00 98.66           C  
ATOM   2189  CG2 ILE A 273     -12.561 -16.786  -6.936  1.00 98.66           C  
ATOM   2190  CD1 ILE A 273     -10.780 -14.849  -5.268  1.00 98.66           C  
ATOM   2191  N   ALA A 274     -11.771 -20.294  -6.487  1.00 98.58           N  
ATOM   2192  CA  ALA A 274     -12.014 -21.361  -7.454  1.00 98.58           C  
ATOM   2193  C   ALA A 274     -13.065 -22.340  -6.939  1.00 98.58           C  
ATOM   2194  CB  ALA A 274     -10.715 -22.098  -7.771  1.00 98.58           C  
ATOM   2195  O   ALA A 274     -13.863 -22.870  -7.716  1.00 98.58           O  
ATOM   2196  N   ARG A 275     -13.127 -22.516  -5.638  1.00 98.37           N  
ATOM   2197  CA  ARG A 275     -14.074 -23.494  -5.111  1.00 98.37           C  
ATOM   2198  C   ARG A 275     -15.366 -22.820  -4.662  1.00 98.37           C  
ATOM   2199  CB  ARG A 275     -13.455 -24.269  -3.946  1.00 98.37           C  
ATOM   2200  O   ARG A 275     -16.209 -23.448  -4.018  1.00 98.37           O  
ATOM   2201  CG  ARG A 275     -12.830 -23.383  -2.880  1.00 98.37           C  
ATOM   2202  CD  ARG A 275     -12.088 -24.199  -1.831  1.00 98.37           C  
ATOM   2203  NE  ARG A 275     -11.159 -23.375  -1.064  1.00 98.37           N  
ATOM   2204  NH1 ARG A 275      -9.331 -23.825  -2.403  1.00 98.37           N  
ATOM   2205  NH2 ARG A 275      -9.115 -22.442  -0.587  1.00 98.37           N  
ATOM   2206  CZ  ARG A 275      -9.870 -23.216  -1.353  1.00 98.37           C  
ATOM   2207  N   GLY A 276     -15.508 -21.565  -4.879  1.00 98.34           N  
ATOM   2208  CA  GLY A 276     -16.744 -20.857  -4.583  1.00 98.34           C  
ATOM   2209  C   GLY A 276     -16.782 -20.284  -3.179  1.00 98.34           C  
ATOM   2210  O   GLY A 276     -17.796 -19.722  -2.759  1.00 98.34           O  
ATOM   2211  N   ASP A 277     -15.721 -20.438  -2.373  1.00 98.43           N  
ATOM   2212  CA  ASP A 277     -15.595 -19.854  -1.041  1.00 98.43           C  
ATOM   2213  C   ASP A 277     -15.117 -18.406  -1.119  1.00 98.43           C  
ATOM   2214  CB  ASP A 277     -14.636 -20.680  -0.182  1.00 98.43           C  
ATOM   2215  O   ASP A 277     -13.981 -18.102  -0.750  1.00 98.43           O  
ATOM   2216  CG  ASP A 277     -14.642 -20.266   1.279  1.00 98.43           C  
ATOM   2217  OD1 ASP A 277     -15.547 -19.510   1.695  1.00 98.43           O  
ATOM   2218  OD2 ASP A 277     -13.732 -20.696   2.021  1.00 98.43           O  
ATOM   2219  N   ASN A 278     -15.912 -17.522  -1.645  1.00 98.70           N  
ATOM   2220  CA  ASN A 278     -15.595 -16.128  -1.935  1.00 98.70           C  
ATOM   2221  C   ASN A 278     -15.430 -15.312  -0.655  1.00 98.70           C  
ATOM   2222  CB  ASN A 278     -16.672 -15.506  -2.826  1.00 98.70           C  
ATOM   2223  O   ASN A 278     -16.364 -15.204   0.142  1.00 98.70           O  
ATOM   2224  CG  ASN A 278     -16.787 -16.195  -4.171  1.00 98.70           C  
ATOM   2225  ND2 ASN A 278     -17.984 -16.181  -4.745  1.00 98.70           N  
ATOM   2226  OD1 ASN A 278     -15.807 -16.737  -4.690  1.00 98.70           O  
ATOM   2227  N   PRO A 279     -14.200 -14.787  -0.458  1.00 98.71           N  
ATOM   2228  CA  PRO A 279     -13.997 -13.927   0.710  1.00 98.71           C  
ATOM   2229  C   PRO A 279     -14.710 -12.583   0.584  1.00 98.71           C  
ATOM   2230  CB  PRO A 279     -12.478 -13.738   0.749  1.00 98.71           C  
ATOM   2231  O   PRO A 279     -14.902 -12.083  -0.527  1.00 98.71           O  
ATOM   2232  CG  PRO A 279     -12.047 -13.818  -0.680  1.00 98.71           C  
ATOM   2233  CD  PRO A 279     -12.868 -14.870  -1.368  1.00 98.71           C  
ATOM   2234  N   SER A 280     -15.117 -12.035   1.729  1.00 98.85           N  
ATOM   2235  CA  SER A 280     -15.784 -10.737   1.726  1.00 98.85           C  
ATOM   2236  C   SER A 280     -15.364  -9.897   2.927  1.00 98.85           C  
ATOM   2237  CB  SER A 280     -17.303 -10.915   1.723  1.00 98.85           C  
ATOM   2238  O   SER A 280     -14.869 -10.431   3.922  1.00 98.85           O  
ATOM   2239  OG  SER A 280     -17.736 -11.556   2.910  1.00 98.85           O  
ATOM   2240  N   TRP A 281     -15.470  -8.577   2.784  1.00 98.84           N  
ATOM   2241  CA  TRP A 281     -15.165  -7.575   3.800  1.00 98.84           C  
ATOM   2242  C   TRP A 281     -16.328  -6.603   3.972  1.00 98.84           C  
ATOM   2243  CB  TRP A 281     -13.892  -6.807   3.433  1.00 98.84           C  
ATOM   2244  O   TRP A 281     -16.853  -6.073   2.991  1.00 98.84           O  
ATOM   2245  CG  TRP A 281     -12.647  -7.643   3.460  1.00 98.84           C  
ATOM   2246  CD1 TRP A 281     -11.709  -7.691   4.453  1.00 98.84           C  
ATOM   2247  CD2 TRP A 281     -12.204  -8.548   2.445  1.00 98.84           C  
ATOM   2248  CE2 TRP A 281     -10.988  -9.112   2.889  1.00 98.84           C  
ATOM   2249  CE3 TRP A 281     -12.719  -8.938   1.201  1.00 98.84           C  
ATOM   2250  NE1 TRP A 281     -10.708  -8.573   4.116  1.00 98.84           N  
ATOM   2251  CH2 TRP A 281     -10.803 -10.411   0.919  1.00 98.84           C  
ATOM   2252  CZ2 TRP A 281     -10.277 -10.047   2.132  1.00 98.84           C  
ATOM   2253  CZ3 TRP A 281     -12.010  -9.868   0.449  1.00 98.84           C  
ATOM   2254  N   THR A 282     -16.743  -6.427   5.262  1.00 98.89           N  
ATOM   2255  CA  THR A 282     -17.670  -5.339   5.552  1.00 98.89           C  
ATOM   2256  C   THR A 282     -16.929  -4.008   5.647  1.00 98.89           C  
ATOM   2257  CB  THR A 282     -18.441  -5.594   6.860  1.00 98.89           C  
ATOM   2258  O   THR A 282     -15.897  -3.912   6.315  1.00 98.89           O  
ATOM   2259  CG2 THR A 282     -19.461  -4.491   7.122  1.00 98.89           C  
ATOM   2260  OG1 THR A 282     -19.125  -6.850   6.768  1.00 98.89           O  
ATOM   2261  N   THR A 283     -17.425  -2.985   4.930  1.00 98.80           N  
ATOM   2262  CA  THR A 283     -16.761  -1.687   4.882  1.00 98.80           C  
ATOM   2263  C   THR A 283     -17.406  -0.713   5.864  1.00 98.80           C  
ATOM   2264  CB  THR A 283     -16.800  -1.091   3.463  1.00 98.80           C  
ATOM   2265  O   THR A 283     -18.632  -0.660   5.978  1.00 98.80           O  
ATOM   2266  CG2 THR A 283     -16.121  -2.016   2.459  1.00 98.80           C  
ATOM   2267  OG1 THR A 283     -18.165  -0.897   3.070  1.00 98.80           O  
ATOM   2268  N   TYR A 284     -16.515  -0.035   6.619  1.00 98.81           N  
ATOM   2269  CA  TYR A 284     -16.925   0.920   7.642  1.00 98.81           C  
ATOM   2270  C   TYR A 284     -16.266   2.276   7.418  1.00 98.81           C  
ATOM   2271  CB  TYR A 284     -16.577   0.395   9.038  1.00 98.81           C  
ATOM   2272  O   TYR A 284     -15.199   2.361   6.805  1.00 98.81           O  
ATOM   2273  CG  TYR A 284     -17.266  -0.902   9.387  1.00 98.81           C  
ATOM   2274  CD1 TYR A 284     -18.469  -0.908  10.088  1.00 98.81           C  
ATOM   2275  CD2 TYR A 284     -16.713  -2.124   9.018  1.00 98.81           C  
ATOM   2276  CE1 TYR A 284     -19.106  -2.101  10.414  1.00 98.81           C  
ATOM   2277  CE2 TYR A 284     -17.341  -3.323   9.339  1.00 98.81           C  
ATOM   2278  OH  TYR A 284     -19.162  -4.485  10.356  1.00 98.81           O  
ATOM   2279  CZ  TYR A 284     -18.536  -3.301  10.036  1.00 98.81           C  
ATOM   2280  N   LEU A 285     -16.948   3.321   8.072  1.00 98.22           N  
ATOM   2281  CA  LEU A 285     -16.391   4.668   8.128  1.00 98.22           C  
ATOM   2282  C   LEU A 285     -16.303   5.161   9.569  1.00 98.22           C  
ATOM   2283  CB  LEU A 285     -17.240   5.634   7.298  1.00 98.22           C  
ATOM   2284  O   LEU A 285     -17.187   4.879  10.381  1.00 98.22           O  
ATOM   2285  CG  LEU A 285     -17.239   5.410   5.785  1.00 98.22           C  
ATOM   2286  CD1 LEU A 285     -18.387   6.174   5.134  1.00 98.22           C  
ATOM   2287  CD2 LEU A 285     -15.902   5.828   5.183  1.00 98.22           C  
ATOM   2288  N   GLN A 286     -15.235   5.768   9.836  1.00 98.50           N  
ATOM   2289  CA  GLN A 286     -15.241   6.749  10.916  1.00 98.50           C  
ATOM   2290  C   GLN A 286     -15.395   8.166  10.370  1.00 98.50           C  
ATOM   2291  CB  GLN A 286     -13.962   6.643  11.747  1.00 98.50           C  
ATOM   2292  O   GLN A 286     -14.802   8.510   9.346  1.00 98.50           O  
ATOM   2293  CG  GLN A 286     -13.872   5.369  12.576  1.00 98.50           C  
ATOM   2294  CD  GLN A 286     -12.674   5.359  13.508  1.00 98.50           C  
ATOM   2295  NE2 GLN A 286     -12.926   5.552  14.799  1.00 98.50           N  
ATOM   2296  OE1 GLN A 286     -11.533   5.179  13.072  1.00 98.50           O  
ATOM   2297  N   VAL A 287     -16.173   8.957  11.061  1.00 98.39           N  
ATOM   2298  CA  VAL A 287     -16.504  10.281  10.544  1.00 98.39           C  
ATOM   2299  C   VAL A 287     -16.173  11.342  11.592  1.00 98.39           C  
ATOM   2300  CB  VAL A 287     -17.992  10.377  10.139  1.00 98.39           C  
ATOM   2301  O   VAL A 287     -16.498  11.182  12.771  1.00 98.39           O  
ATOM   2302  CG1 VAL A 287     -18.299  11.744   9.531  1.00 98.39           C  
ATOM   2303  CG2 VAL A 287     -18.351   9.260   9.161  1.00 98.39           C  
ATOM   2304  N   MET A 288     -15.448  12.364  11.130  1.00 97.84           N  
ATOM   2305  CA  MET A 288     -15.097  13.502  11.975  1.00 97.84           C  
ATOM   2306  C   MET A 288     -15.398  14.818  11.266  1.00 97.84           C  
ATOM   2307  CB  MET A 288     -13.620  13.445  12.369  1.00 97.84           C  
ATOM   2308  O   MET A 288     -15.047  14.994  10.098  1.00 97.84           O  
ATOM   2309  CG  MET A 288     -13.255  14.376  13.514  1.00 97.84           C  
ATOM   2310  SD  MET A 288     -11.481  14.267  13.970  1.00 97.84           S  
ATOM   2311  CE  MET A 288     -11.427  12.583  14.643  1.00 97.84           C  
ATOM   2312  N   THR A 289     -16.091  15.763  12.036  1.00 96.69           N  
ATOM   2313  CA  THR A 289     -16.294  17.095  11.480  1.00 96.69           C  
ATOM   2314  C   THR A 289     -15.016  17.924  11.581  1.00 96.69           C  
ATOM   2315  CB  THR A 289     -17.443  17.830  12.194  1.00 96.69           C  
ATOM   2316  O   THR A 289     -14.148  17.637  12.408  1.00 96.69           O  
ATOM   2317  CG2 THR A 289     -18.712  16.984  12.207  1.00 96.69           C  
ATOM   2318  OG1 THR A 289     -17.056  18.113  13.544  1.00 96.69           O  
ATOM   2319  N   PRO A 290     -14.924  18.945  10.755  1.00 94.60           N  
ATOM   2320  CA  PRO A 290     -13.770  19.839  10.878  1.00 94.60           C  
ATOM   2321  C   PRO A 290     -13.619  20.417  12.283  1.00 94.60           C  
ATOM   2322  CB  PRO A 290     -14.070  20.944   9.862  1.00 94.60           C  
ATOM   2323  O   PRO A 290     -12.499  20.544  12.785  1.00 94.60           O  
ATOM   2324  CG  PRO A 290     -14.890  20.278   8.805  1.00 94.60           C  
ATOM   2325  CD  PRO A 290     -15.809  19.290   9.464  1.00 94.60           C  
ATOM   2326  N   GLU A 291     -14.706  20.763  12.900  1.00 95.48           N  
ATOM   2327  CA  GLU A 291     -14.690  21.285  14.263  1.00 95.48           C  
ATOM   2328  C   GLU A 291     -14.145  20.251  15.244  1.00 95.48           C  
ATOM   2329  CB  GLU A 291     -16.093  21.724  14.688  1.00 95.48           C  
ATOM   2330  O   GLU A 291     -13.338  20.579  16.116  1.00 95.48           O  
ATOM   2331  CG  GLU A 291     -16.628  22.915  13.906  1.00 95.48           C  
ATOM   2332  CD  GLU A 291     -17.107  22.550  12.510  1.00 95.48           C  
ATOM   2333  OE1 GLU A 291     -17.122  23.433  11.623  1.00 95.48           O  
ATOM   2334  OE2 GLU A 291     -17.471  21.371  12.302  1.00 95.48           O  
ATOM   2335  N   GLN A 292     -14.552  19.026  15.106  1.00 97.69           N  
ATOM   2336  CA  GLN A 292     -14.054  17.951  15.958  1.00 97.69           C  
ATOM   2337  C   GLN A 292     -12.562  17.718  15.735  1.00 97.69           C  
ATOM   2338  CB  GLN A 292     -14.831  16.659  15.701  1.00 97.69           C  
ATOM   2339  O   GLN A 292     -11.815  17.489  16.688  1.00 97.69           O  
ATOM   2340  CG  GLN A 292     -16.261  16.687  16.226  1.00 97.69           C  
ATOM   2341  CD  GLN A 292     -17.085  15.507  15.746  1.00 97.69           C  
ATOM   2342  NE2 GLN A 292     -17.981  15.023  16.600  1.00 97.69           N  
ATOM   2343  OE1 GLN A 292     -16.918  15.034  14.617  1.00 97.69           O  
ATOM   2344  N   ALA A 293     -12.170  17.792  14.465  1.00 96.40           N  
ATOM   2345  CA  ALA A 293     -10.775  17.561  14.099  1.00 96.40           C  
ATOM   2346  C   ALA A 293      -9.857  18.580  14.769  1.00 96.40           C  
ATOM   2347  CB  ALA A 293     -10.607  17.614  12.583  1.00 96.40           C  
ATOM   2348  O   ALA A 293      -8.741  18.246  15.175  1.00 96.40           O  
ATOM   2349  N   GLU A 294     -10.312  19.834  14.993  1.00 94.33           N  
ATOM   2350  CA  GLU A 294      -9.537  20.906  15.610  1.00 94.33           C  
ATOM   2351  C   GLU A 294      -9.317  20.643  17.097  1.00 94.33           C  
ATOM   2352  CB  GLU A 294     -10.233  22.255  15.412  1.00 94.33           C  
ATOM   2353  O   GLU A 294      -8.305  21.059  17.664  1.00 94.33           O  
ATOM   2354  CG  GLU A 294     -10.198  22.761  13.977  1.00 94.33           C  
ATOM   2355  CD  GLU A 294     -10.947  24.069  13.784  1.00 94.33           C  
ATOM   2356  OE1 GLU A 294     -10.979  24.588  12.644  1.00 94.33           O  
ATOM   2357  OE2 GLU A 294     -11.506  24.581  14.779  1.00 94.33           O  
ATOM   2358  N   LYS A 295     -10.231  19.930  17.687  1.00 96.57           N  
ATOM   2359  CA  LYS A 295     -10.191  19.705  19.129  1.00 96.57           C  
ATOM   2360  C   LYS A 295      -9.660  18.311  19.453  1.00 96.57           C  
ATOM   2361  CB  LYS A 295     -11.580  19.892  19.741  1.00 96.57           C  
ATOM   2362  O   LYS A 295      -9.540  17.944  20.623  1.00 96.57           O  
ATOM   2363  CG  LYS A 295     -12.132  21.303  19.602  1.00 96.57           C  
ATOM   2364  CD  LYS A 295     -13.554  21.402  20.141  1.00 96.57           C  
ATOM   2365  CE  LYS A 295     -14.146  22.785  19.907  1.00 96.57           C  
ATOM   2366  NZ  LYS A 295     -15.578  22.853  20.327  1.00 96.57           N  
ATOM   2367  N   PHE A 296      -9.403  17.576  18.367  1.00 96.80           N  
ATOM   2368  CA  PHE A 296      -8.989  16.186  18.522  1.00 96.80           C  
ATOM   2369  C   PHE A 296      -7.597  16.101  19.138  1.00 96.80           C  
ATOM   2370  CB  PHE A 296      -9.010  15.464  17.171  1.00 96.80           C  
ATOM   2371  O   PHE A 296      -6.706  16.875  18.780  1.00 96.80           O  
ATOM   2372  CG  PHE A 296      -8.768  13.982  17.271  1.00 96.80           C  
ATOM   2373  CD1 PHE A 296      -7.808  13.366  16.479  1.00 96.80           C  
ATOM   2374  CD2 PHE A 296      -9.502  13.205  18.159  1.00 96.80           C  
ATOM   2375  CE1 PHE A 296      -7.581  11.994  16.570  1.00 96.80           C  
ATOM   2376  CE2 PHE A 296      -9.281  11.834  18.255  1.00 96.80           C  
ATOM   2377  CZ  PHE A 296      -8.321  11.230  17.459  1.00 96.80           C  
ATOM   2378  N   ARG A 297      -7.391  15.257  20.065  1.00 95.58           N  
ATOM   2379  CA  ARG A 297      -6.157  15.093  20.827  1.00 95.58           C  
ATOM   2380  C   ARG A 297      -4.968  14.864  19.900  1.00 95.58           C  
ATOM   2381  CB  ARG A 297      -6.285  13.929  21.812  1.00 95.58           C  
ATOM   2382  O   ARG A 297      -3.885  15.408  20.126  1.00 95.58           O  
ATOM   2383  CG  ARG A 297      -5.017  13.650  22.604  1.00 95.58           C  
ATOM   2384  CD  ARG A 297      -5.275  12.705  23.768  1.00 95.58           C  
ATOM   2385  NE  ARG A 297      -4.042  12.372  24.476  1.00 95.58           N  
ATOM   2386  NH1 ARG A 297      -4.099  14.218  25.865  1.00 95.58           N  
ATOM   2387  NH2 ARG A 297      -2.386  12.704  26.032  1.00 95.58           N  
ATOM   2388  CZ  ARG A 297      -3.512  13.099  25.456  1.00 95.58           C  
ATOM   2389  N   TYR A 298      -5.194  14.125  18.864  1.00 95.30           N  
ATOM   2390  CA  TYR A 298      -4.140  13.838  17.898  1.00 95.30           C  
ATOM   2391  C   TYR A 298      -4.382  14.581  16.590  1.00 95.30           C  
ATOM   2392  CB  TYR A 298      -4.047  12.332  17.634  1.00 95.30           C  
ATOM   2393  O   TYR A 298      -5.509  14.992  16.301  1.00 95.30           O  
ATOM   2394  CG  TYR A 298      -4.014  11.496  18.891  1.00 95.30           C  
ATOM   2395  CD1 TYR A 298      -2.838  11.350  19.622  1.00 95.30           C  
ATOM   2396  CD2 TYR A 298      -5.158  10.851  19.348  1.00 95.30           C  
ATOM   2397  CE1 TYR A 298      -2.802  10.580  20.780  1.00 95.30           C  
ATOM   2398  CE2 TYR A 298      -5.134  10.078  20.504  1.00 95.30           C  
ATOM   2399  OH  TYR A 298      -3.923   9.185  22.358  1.00 95.30           O  
ATOM   2400  CZ  TYR A 298      -3.953   9.949  21.212  1.00 95.30           C  
ATOM   2401  N   ASN A 299      -3.297  14.782  15.903  1.00 95.33           N  
ATOM   2402  CA  ASN A 299      -3.412  15.359  14.568  1.00 95.33           C  
ATOM   2403  C   ASN A 299      -4.078  14.390  13.595  1.00 95.33           C  
ATOM   2404  CB  ASN A 299      -2.037  15.777  14.043  1.00 95.33           C  
ATOM   2405  O   ASN A 299      -3.574  13.290  13.364  1.00 95.33           O  
ATOM   2406  CG  ASN A 299      -2.120  16.558  12.747  1.00 95.33           C  
ATOM   2407  ND2 ASN A 299      -1.148  17.434  12.519  1.00 95.33           N  
ATOM   2408  OD1 ASN A 299      -3.050  16.377  11.957  1.00 95.33           O  
ATOM   2409  N   VAL A 300      -5.205  14.750  12.957  1.00 96.60           N  
ATOM   2410  CA  VAL A 300      -5.979  13.854  12.105  1.00 96.60           C  
ATOM   2411  C   VAL A 300      -5.199  13.555  10.827  1.00 96.60           C  
ATOM   2412  CB  VAL A 300      -7.361  14.452  11.758  1.00 96.60           C  
ATOM   2413  O   VAL A 300      -5.564  12.656  10.065  1.00 96.60           O  
ATOM   2414  CG1 VAL A 300      -8.214  14.604  13.016  1.00 96.60           C  
ATOM   2415  CG2 VAL A 300      -7.198  15.798  11.054  1.00 96.60           C  
ATOM   2416  N   PHE A 301      -4.082  14.290  10.575  1.00 96.25           N  
ATOM   2417  CA  PHE A 301      -3.279  14.100   9.373  1.00 96.25           C  
ATOM   2418  C   PHE A 301      -2.005  13.327   9.690  1.00 96.25           C  
ATOM   2419  CB  PHE A 301      -2.931  15.450   8.739  1.00 96.25           C  
ATOM   2420  O   PHE A 301      -1.077  13.291   8.879  1.00 96.25           O  
ATOM   2421  CG  PHE A 301      -4.125  16.332   8.493  1.00 96.25           C  
ATOM   2422  CD1 PHE A 301      -5.274  15.821   7.901  1.00 96.25           C  
ATOM   2423  CD2 PHE A 301      -4.100  17.673   8.855  1.00 96.25           C  
ATOM   2424  CE1 PHE A 301      -6.381  16.635   7.673  1.00 96.25           C  
ATOM   2425  CE2 PHE A 301      -5.202  18.492   8.630  1.00 96.25           C  
ATOM   2426  CZ  PHE A 301      -6.342  17.971   8.038  1.00 96.25           C  
ATOM   2427  N   ASP A 302      -1.902  12.872  10.890  1.00 96.99           N  
ATOM   2428  CA  ASP A 302      -0.774  12.068  11.348  1.00 96.99           C  
ATOM   2429  C   ASP A 302      -1.044  10.578  11.147  1.00 96.99           C  
ATOM   2430  CB  ASP A 302      -0.474  12.354  12.821  1.00 96.99           C  
ATOM   2431  O   ASP A 302      -1.827   9.979  11.886  1.00 96.99           O  
ATOM   2432  CG  ASP A 302       0.792  11.673  13.311  1.00 96.99           C  
ATOM   2433  OD1 ASP A 302       1.298  10.759  12.625  1.00 96.99           O  
ATOM   2434  OD2 ASP A 302       1.287  12.053  14.394  1.00 96.99           O  
ATOM   2435  N   LEU A 303      -0.369   9.962  10.141  1.00 96.59           N  
ATOM   2436  CA  LEU A 303      -0.616   8.590   9.712  1.00 96.59           C  
ATOM   2437  C   LEU A 303      -0.098   7.596  10.746  1.00 96.59           C  
ATOM   2438  CB  LEU A 303       0.044   8.325   8.356  1.00 96.59           C  
ATOM   2439  O   LEU A 303      -0.283   6.386  10.596  1.00 96.59           O  
ATOM   2440  CG  LEU A 303      -0.312   7.003   7.675  1.00 96.59           C  
ATOM   2441  CD1 LEU A 303      -1.823   6.890   7.495  1.00 96.59           C  
ATOM   2442  CD2 LEU A 303       0.402   6.882   6.334  1.00 96.59           C  
ATOM   2443  N   THR A 304       0.505   8.111  11.847  1.00 97.61           N  
ATOM   2444  CA  THR A 304       0.989   7.229  12.903  1.00 97.61           C  
ATOM   2445  C   THR A 304      -0.037   7.117  14.027  1.00 97.61           C  
ATOM   2446  CB  THR A 304       2.329   7.726  13.476  1.00 97.61           C  
ATOM   2447  O   THR A 304       0.223   6.482  15.051  1.00 97.61           O  
ATOM   2448  CG2 THR A 304       3.332   8.008  12.362  1.00 97.61           C  
ATOM   2449  OG1 THR A 304       2.107   8.930  14.220  1.00 97.61           O  
ATOM   2450  N   LYS A 305      -1.208   7.738  13.823  1.00 97.49           N  
ATOM   2451  CA  LYS A 305      -2.238   7.773  14.857  1.00 97.49           C  
ATOM   2452  C   LYS A 305      -3.534   7.135  14.364  1.00 97.49           C  
ATOM   2453  CB  LYS A 305      -2.500   9.211  15.307  1.00 97.49           C  
ATOM   2454  O   LYS A 305      -3.816   7.139  13.164  1.00 97.49           O  
ATOM   2455  CG  LYS A 305      -1.265   9.932  15.827  1.00 97.49           C  
ATOM   2456  CD  LYS A 305      -0.705   9.254  17.071  1.00 97.49           C  
ATOM   2457  CE  LYS A 305       0.445  10.050  17.673  1.00 97.49           C  
ATOM   2458  NZ  LYS A 305       1.772   9.486  17.284  1.00 97.49           N  
ATOM   2459  N   VAL A 306      -4.292   6.541  15.315  1.00 97.42           N  
ATOM   2460  CA  VAL A 306      -5.627   6.044  14.999  1.00 97.42           C  
ATOM   2461  C   VAL A 306      -6.680   6.941  15.647  1.00 97.42           C  
ATOM   2462  CB  VAL A 306      -5.813   4.582  15.464  1.00 97.42           C  
ATOM   2463  O   VAL A 306      -6.380   7.682  16.586  1.00 97.42           O  
ATOM   2464  CG1 VAL A 306      -4.824   3.660  14.754  1.00 97.42           C  
ATOM   2465  CG2 VAL A 306      -5.651   4.480  16.979  1.00 97.42           C  
ATOM   2466  N   TRP A 307      -7.948   6.903  15.052  1.00 97.40           N  
ATOM   2467  CA  TRP A 307      -9.123   7.460  15.714  1.00 97.40           C  
ATOM   2468  C   TRP A 307      -9.769   6.429  16.635  1.00 97.40           C  
ATOM   2469  CB  TRP A 307     -10.142   7.949  14.681  1.00 97.40           C  
ATOM   2470  O   TRP A 307     -10.295   5.415  16.170  1.00 97.40           O  
ATOM   2471  CG  TRP A 307      -9.604   8.982  13.737  1.00 97.40           C  
ATOM   2472  CD1 TRP A 307      -8.357   9.542  13.752  1.00 97.40           C  
ATOM   2473  CD2 TRP A 307     -10.300   9.581  12.640  1.00 97.40           C  
ATOM   2474  CE2 TRP A 307      -9.413  10.497  12.032  1.00 97.40           C  
ATOM   2475  CE3 TRP A 307     -11.589   9.432  12.111  1.00 97.40           C  
ATOM   2476  NE1 TRP A 307      -8.235  10.454  12.729  1.00 97.40           N  
ATOM   2477  CH2 TRP A 307     -11.041  11.097  10.423  1.00 97.40           C  
ATOM   2478  CZ2 TRP A 307      -9.774  11.262  10.921  1.00 97.40           C  
ATOM   2479  CZ3 TRP A 307     -11.947  10.194  11.004  1.00 97.40           C  
ATOM   2480  N   PRO A 308      -9.683   6.725  17.943  1.00 96.40           N  
ATOM   2481  CA  PRO A 308     -10.300   5.743  18.838  1.00 96.40           C  
ATOM   2482  C   PRO A 308     -11.759   5.459  18.487  1.00 96.40           C  
ATOM   2483  CB  PRO A 308     -10.187   6.401  20.215  1.00 96.40           C  
ATOM   2484  O   PRO A 308     -12.545   6.391  18.299  1.00 96.40           O  
ATOM   2485  CG  PRO A 308      -9.032   7.342  20.096  1.00 96.40           C  
ATOM   2486  CD  PRO A 308      -9.017   7.904  18.703  1.00 96.40           C  
ATOM   2487  N   GLN A 309     -12.112   4.217  18.377  1.00 95.84           N  
ATOM   2488  CA  GLN A 309     -13.442   3.795  17.951  1.00 95.84           C  
ATOM   2489  C   GLN A 309     -14.492   4.143  19.002  1.00 95.84           C  
ATOM   2490  CB  GLN A 309     -13.463   2.293  17.664  1.00 95.84           C  
ATOM   2491  O   GLN A 309     -15.672   4.299  18.680  1.00 95.84           O  
ATOM   2492  CG  GLN A 309     -12.618   1.883  16.466  1.00 95.84           C  
ATOM   2493  CD  GLN A 309     -12.710   0.400  16.163  1.00 95.84           C  
ATOM   2494  NE2 GLN A 309     -11.730  -0.117  15.429  1.00 95.84           N  
ATOM   2495  OE1 GLN A 309     -13.653  -0.277  16.585  1.00 95.84           O  
ATOM   2496  N   ALA A 310     -14.067   4.332  20.258  1.00 96.35           N  
ATOM   2497  CA  ALA A 310     -14.988   4.741  21.315  1.00 96.35           C  
ATOM   2498  C   ALA A 310     -15.479   6.169  21.093  1.00 96.35           C  
ATOM   2499  CB  ALA A 310     -14.319   4.617  22.681  1.00 96.35           C  
ATOM   2500  O   ALA A 310     -16.633   6.488  21.388  1.00 96.35           O  
ATOM   2501  N   GLU A 311     -14.624   6.990  20.516  1.00 96.90           N  
ATOM   2502  CA  GLU A 311     -14.965   8.391  20.288  1.00 96.90           C  
ATOM   2503  C   GLU A 311     -15.595   8.590  18.913  1.00 96.90           C  
ATOM   2504  CB  GLU A 311     -13.724   9.276  20.431  1.00 96.90           C  
ATOM   2505  O   GLU A 311     -16.505   9.406  18.753  1.00 96.90           O  
ATOM   2506  CG  GLU A 311     -13.168   9.333  21.847  1.00 96.90           C  
ATOM   2507  CD  GLU A 311     -11.955  10.239  21.980  1.00 96.90           C  
ATOM   2508  OE1 GLU A 311     -10.976   9.848  22.655  1.00 96.90           O  
ATOM   2509  OE2 GLU A 311     -11.984  11.350  21.404  1.00 96.90           O  
ATOM   2510  N   PHE A 312     -15.091   7.834  18.005  1.00 97.85           N  
ATOM   2511  CA  PHE A 312     -15.576   7.885  16.631  1.00 97.85           C  
ATOM   2512  C   PHE A 312     -15.894   6.486  16.118  1.00 97.85           C  
ATOM   2513  CB  PHE A 312     -14.544   8.556  15.720  1.00 97.85           C  
ATOM   2514  O   PHE A 312     -15.057   5.850  15.473  1.00 97.85           O  
ATOM   2515  CG  PHE A 312     -14.156   9.942  16.160  1.00 97.85           C  
ATOM   2516  CD1 PHE A 312     -14.948  11.037  15.836  1.00 97.85           C  
ATOM   2517  CD2 PHE A 312     -12.998  10.150  16.898  1.00 97.85           C  
ATOM   2518  CE1 PHE A 312     -14.591  12.321  16.242  1.00 97.85           C  
ATOM   2519  CE2 PHE A 312     -12.635  11.430  17.307  1.00 97.85           C  
ATOM   2520  CZ  PHE A 312     -13.432  12.514  16.977  1.00 97.85           C  
ATOM   2521  N   PRO A 313     -17.140   5.995  16.407  1.00 98.26           N  
ATOM   2522  CA  PRO A 313     -17.546   4.617  16.124  1.00 98.26           C  
ATOM   2523  C   PRO A 313     -17.616   4.317  14.629  1.00 98.26           C  
ATOM   2524  CB  PRO A 313     -18.932   4.518  16.767  1.00 98.26           C  
ATOM   2525  O   PRO A 313     -17.830   5.227  13.823  1.00 98.26           O  
ATOM   2526  CG  PRO A 313     -18.984   5.652  17.739  1.00 98.26           C  
ATOM   2527  CD  PRO A 313     -18.055   6.732  17.263  1.00 98.26           C  
ATOM   2528  N   LEU A 314     -17.462   3.049  14.318  1.00 98.42           N  
ATOM   2529  CA  LEU A 314     -17.544   2.561  12.946  1.00 98.42           C  
ATOM   2530  C   LEU A 314     -18.985   2.576  12.448  1.00 98.42           C  
ATOM   2531  CB  LEU A 314     -16.972   1.144  12.846  1.00 98.42           C  
ATOM   2532  O   LEU A 314     -19.895   2.135  13.154  1.00 98.42           O  
ATOM   2533  CG  LEU A 314     -15.481   0.992  13.153  1.00 98.42           C  
ATOM   2534  CD1 LEU A 314     -15.090  -0.482  13.162  1.00 98.42           C  
ATOM   2535  CD2 LEU A 314     -14.644   1.767  12.141  1.00 98.42           C  
ATOM   2536  N   ARG A 315     -19.142   3.142  11.297  1.00 98.11           N  
ATOM   2537  CA  ARG A 315     -20.428   3.141  10.607  1.00 98.11           C  
ATOM   2538  C   ARG A 315     -20.376   2.273   9.354  1.00 98.11           C  
ATOM   2539  CB  ARG A 315     -20.842   4.567  10.239  1.00 98.11           C  
ATOM   2540  O   ARG A 315     -19.593   2.539   8.440  1.00 98.11           O  
ATOM   2541  CG  ARG A 315     -22.286   4.690   9.778  1.00 98.11           C  
ATOM   2542  CD  ARG A 315     -22.643   6.126   9.419  1.00 98.11           C  
ATOM   2543  NE  ARG A 315     -23.700   6.183   8.413  1.00 98.11           N  
ATOM   2544  NH1 ARG A 315     -23.439   8.435   7.968  1.00 98.11           N  
ATOM   2545  NH2 ARG A 315     -25.030   7.218   6.852  1.00 98.11           N  
ATOM   2546  CZ  ARG A 315     -24.054   7.278   7.747  1.00 98.11           C  
ATOM   2547  N   PRO A 316     -21.166   1.246   9.248  1.00 98.46           N  
ATOM   2548  CA  PRO A 316     -21.147   0.411   8.045  1.00 98.46           C  
ATOM   2549  C   PRO A 316     -21.725   1.121   6.823  1.00 98.46           C  
ATOM   2550  CB  PRO A 316     -22.009  -0.792   8.436  1.00 98.46           C  
ATOM   2551  O   PRO A 316     -22.692   1.878   6.945  1.00 98.46           O  
ATOM   2552  CG  PRO A 316     -22.976  -0.257   9.444  1.00 98.46           C  
ATOM   2553  CD  PRO A 316     -22.279   0.791  10.263  1.00 98.46           C  
ATOM   2554  N   PHE A 317     -21.071   0.773   5.594  1.00 98.53           N  
ATOM   2555  CA  PHE A 317     -21.676   1.429   4.441  1.00 98.53           C  
ATOM   2556  C   PHE A 317     -21.661   0.510   3.225  1.00 98.53           C  
ATOM   2557  CB  PHE A 317     -20.944   2.736   4.119  1.00 98.53           C  
ATOM   2558  O   PHE A 317     -22.331   0.782   2.227  1.00 98.53           O  
ATOM   2559  CG  PHE A 317     -19.564   2.536   3.553  1.00 98.53           C  
ATOM   2560  CD1 PHE A 317     -18.471   2.362   4.393  1.00 98.53           C  
ATOM   2561  CD2 PHE A 317     -19.360   2.520   2.179  1.00 98.53           C  
ATOM   2562  CE1 PHE A 317     -17.193   2.177   3.871  1.00 98.53           C  
ATOM   2563  CE2 PHE A 317     -18.086   2.335   1.650  1.00 98.53           C  
ATOM   2564  CZ  PHE A 317     -17.003   2.165   2.498  1.00 98.53           C  
ATOM   2565  N   GLY A 318     -20.939  -0.594   3.308  1.00 98.58           N  
ATOM   2566  CA  GLY A 318     -20.890  -1.457   2.140  1.00 98.58           C  
ATOM   2567  C   GLY A 318     -20.251  -2.804   2.419  1.00 98.58           C  
ATOM   2568  O   GLY A 318     -19.867  -3.092   3.555  1.00 98.58           O  
ATOM   2569  N   ARG A 319     -20.227  -3.645   1.359  1.00 98.81           N  
ATOM   2570  CA  ARG A 319     -19.618  -4.970   1.399  1.00 98.81           C  
ATOM   2571  C   ARG A 319     -18.839  -5.253   0.118  1.00 98.81           C  
ATOM   2572  CB  ARG A 319     -20.684  -6.047   1.613  1.00 98.81           C  
ATOM   2573  O   ARG A 319     -19.365  -5.084  -0.984  1.00 98.81           O  
ATOM   2574  CG  ARG A 319     -20.123  -7.455   1.730  1.00 98.81           C  
ATOM   2575  CD  ARG A 319     -21.214  -8.474   2.028  1.00 98.81           C  
ATOM   2576  NE  ARG A 319     -22.328  -8.360   1.091  1.00 98.81           N  
ATOM   2577  NH1 ARG A 319     -23.548 -10.092   2.011  1.00 98.81           N  
ATOM   2578  NH2 ARG A 319     -24.365  -8.941   0.205  1.00 98.81           N  
ATOM   2579  CZ  ARG A 319     -23.411  -9.131   1.104  1.00 98.81           C  
ATOM   2580  N   MET A 320     -17.545  -5.590   0.335  1.00 98.79           N  
ATOM   2581  CA  MET A 320     -16.685  -6.012  -0.767  1.00 98.79           C  
ATOM   2582  C   MET A 320     -16.544  -7.530  -0.796  1.00 98.79           C  
ATOM   2583  CB  MET A 320     -15.306  -5.360  -0.655  1.00 98.79           C  
ATOM   2584  O   MET A 320     -16.188  -8.144   0.211  1.00 98.79           O  
ATOM   2585  CG  MET A 320     -14.356  -5.738  -1.779  1.00 98.79           C  
ATOM   2586  SD  MET A 320     -12.685  -5.010  -1.563  1.00 98.79           S  
ATOM   2587  CE  MET A 320     -12.020  -6.111  -0.283  1.00 98.79           C  
ATOM   2588  N   THR A 321     -16.845  -8.128  -2.010  1.00 98.88           N  
ATOM   2589  CA  THR A 321     -16.718  -9.570  -2.191  1.00 98.88           C  
ATOM   2590  C   THR A 321     -15.851  -9.888  -3.406  1.00 98.88           C  
ATOM   2591  CB  THR A 321     -18.097 -10.236  -2.353  1.00 98.88           C  
ATOM   2592  O   THR A 321     -16.083  -9.363  -4.496  1.00 98.88           O  
ATOM   2593  CG2 THR A 321     -17.964 -11.749  -2.490  1.00 98.88           C  
ATOM   2594  OG1 THR A 321     -18.902  -9.941  -1.205  1.00 98.88           O  
ATOM   2595  N   LEU A 322     -14.816 -10.667  -3.186  1.00 98.86           N  
ATOM   2596  CA  LEU A 322     -14.022 -11.172  -4.301  1.00 98.86           C  
ATOM   2597  C   LEU A 322     -14.565 -12.510  -4.793  1.00 98.86           C  
ATOM   2598  CB  LEU A 322     -12.555 -11.324  -3.889  1.00 98.86           C  
ATOM   2599  O   LEU A 322     -14.645 -13.472  -4.026  1.00 98.86           O  
ATOM   2600  CG  LEU A 322     -11.870 -10.068  -3.348  1.00 98.86           C  
ATOM   2601  CD1 LEU A 322     -10.399 -10.350  -3.058  1.00 98.86           C  
ATOM   2602  CD2 LEU A 322     -12.014  -8.913  -4.334  1.00 98.86           C  
ATOM   2603  N   ASN A 323     -14.845 -12.601  -6.170  1.00 98.56           N  
ATOM   2604  CA  ASN A 323     -15.583 -13.783  -6.602  1.00 98.56           C  
ATOM   2605  C   ASN A 323     -15.072 -14.304  -7.942  1.00 98.56           C  
ATOM   2606  CB  ASN A 323     -17.080 -13.481  -6.685  1.00 98.56           C  
ATOM   2607  O   ASN A 323     -15.694 -15.175  -8.552  1.00 98.56           O  
ATOM   2608  CG  ASN A 323     -17.390 -12.314  -7.602  1.00 98.56           C  
ATOM   2609  ND2 ASN A 323     -18.589 -11.758  -7.470  1.00 98.56           N  
ATOM   2610  OD1 ASN A 323     -16.559 -11.915  -8.422  1.00 98.56           O  
ATOM   2611  N   ARG A 324     -13.991 -13.757  -8.422  1.00 98.30           N  
ATOM   2612  CA  ARG A 324     -13.480 -14.211  -9.711  1.00 98.30           C  
ATOM   2613  C   ARG A 324     -11.960 -14.103  -9.767  1.00 98.30           C  
ATOM   2614  CB  ARG A 324     -14.105 -13.405 -10.852  1.00 98.30           C  
ATOM   2615  O   ARG A 324     -11.401 -13.025  -9.552  1.00 98.30           O  
ATOM   2616  CG  ARG A 324     -13.735 -13.909 -12.238  1.00 98.30           C  
ATOM   2617  CD  ARG A 324     -14.518 -13.190 -13.327  1.00 98.30           C  
ATOM   2618  NE  ARG A 324     -14.172 -11.774 -13.395  1.00 98.30           N  
ATOM   2619  NH1 ARG A 324     -15.128 -11.426 -15.469  1.00 98.30           N  
ATOM   2620  NH2 ARG A 324     -14.106  -9.695 -14.368  1.00 98.30           N  
ATOM   2621  CZ  ARG A 324     -14.469 -10.968 -14.411  1.00 98.30           C  
ATOM   2622  N   ASN A 325     -11.322 -15.241 -10.140  1.00 98.59           N  
ATOM   2623  CA  ASN A 325      -9.874 -15.248 -10.323  1.00 98.59           C  
ATOM   2624  C   ASN A 325      -9.473 -14.586 -11.638  1.00 98.59           C  
ATOM   2625  CB  ASN A 325      -9.332 -16.678 -10.261  1.00 98.59           C  
ATOM   2626  O   ASN A 325     -10.265 -14.534 -12.580  1.00 98.59           O  
ATOM   2627  CG  ASN A 325      -9.294 -17.227  -8.849  1.00 98.59           C  
ATOM   2628  ND2 ASN A 325      -9.640 -18.500  -8.699  1.00 98.59           N  
ATOM   2629  OD1 ASN A 325      -8.957 -16.513  -7.901  1.00 98.59           O  
ATOM   2630  N   VAL A 326      -8.180 -14.064 -11.618  1.00 96.84           N  
ATOM   2631  CA  VAL A 326      -7.639 -13.480 -12.840  1.00 96.84           C  
ATOM   2632  C   VAL A 326      -7.385 -14.578 -13.870  1.00 96.84           C  
ATOM   2633  CB  VAL A 326      -6.336 -12.695 -12.566  1.00 96.84           C  
ATOM   2634  O   VAL A 326      -7.120 -15.727 -13.508  1.00 96.84           O  
ATOM   2635  CG1 VAL A 326      -6.611 -11.486 -11.673  1.00 96.84           C  
ATOM   2636  CG2 VAL A 326      -5.289 -13.607 -11.928  1.00 96.84           C  
ATOM   2637  N   GLN A 327      -7.500 -14.253 -15.110  1.00 95.33           N  
ATOM   2638  CA  GLN A 327      -7.224 -15.193 -16.192  1.00 95.33           C  
ATOM   2639  C   GLN A 327      -5.730 -15.264 -16.490  1.00 95.33           C  
ATOM   2640  CB  GLN A 327      -7.994 -14.800 -17.454  1.00 95.33           C  
ATOM   2641  O   GLN A 327      -5.217 -16.319 -16.871  1.00 95.33           O  
ATOM   2642  CG  GLN A 327      -9.505 -14.936 -17.321  1.00 95.33           C  
ATOM   2643  CD  GLN A 327     -10.239 -14.620 -18.610  1.00 95.33           C  
ATOM   2644  NE2 GLN A 327     -11.528 -14.937 -18.651  1.00 95.33           N  
ATOM   2645  OE1 GLN A 327      -9.651 -14.095 -19.562  1.00 95.33           O  
ATOM   2646  N   ASN A 328      -5.065 -14.147 -16.373  1.00 95.91           N  
ATOM   2647  CA  ASN A 328      -3.627 -13.997 -16.566  1.00 95.91           C  
ATOM   2648  C   ASN A 328      -3.016 -13.062 -15.526  1.00 95.91           C  
ATOM   2649  CB  ASN A 328      -3.324 -13.491 -17.978  1.00 95.91           C  
ATOM   2650  O   ASN A 328      -3.377 -11.886 -15.454  1.00 95.91           O  
ATOM   2651  CG  ASN A 328      -1.838 -13.413 -18.265  1.00 95.91           C  
ATOM   2652  ND2 ASN A 328      -1.298 -14.453 -18.889  1.00 95.91           N  
ATOM   2653  OD1 ASN A 328      -1.179 -12.426 -17.927  1.00 95.91           O  
ATOM   2654  N   TYR A 329      -2.108 -13.583 -14.810  1.00 96.94           N  
ATOM   2655  CA  TYR A 329      -1.502 -12.845 -13.708  1.00 96.94           C  
ATOM   2656  C   TYR A 329      -0.783 -11.601 -14.215  1.00 96.94           C  
ATOM   2657  CB  TYR A 329      -0.522 -13.737 -12.939  1.00 96.94           C  
ATOM   2658  O   TYR A 329      -0.982 -10.504 -13.687  1.00 96.94           O  
ATOM   2659  CG  TYR A 329       0.232 -13.012 -11.851  1.00 96.94           C  
ATOM   2660  CD1 TYR A 329       1.489 -12.463 -12.094  1.00 96.94           C  
ATOM   2661  CD2 TYR A 329      -0.310 -12.876 -10.577  1.00 96.94           C  
ATOM   2662  CE1 TYR A 329       2.189 -11.796 -11.094  1.00 96.94           C  
ATOM   2663  CE2 TYR A 329       0.381 -12.211  -9.569  1.00 96.94           C  
ATOM   2664  OH  TYR A 329       2.315 -11.016  -8.843  1.00 96.94           O  
ATOM   2665  CZ  TYR A 329       1.627 -11.675  -9.837  1.00 96.94           C  
ATOM   2666  N   PHE A 330       0.084 -11.748 -15.235  1.00 96.36           N  
ATOM   2667  CA  PHE A 330       0.877 -10.633 -15.737  1.00 96.36           C  
ATOM   2668  C   PHE A 330      -0.024  -9.503 -16.221  1.00 96.36           C  
ATOM   2669  CB  PHE A 330       1.797 -11.093 -16.872  1.00 96.36           C  
ATOM   2670  O   PHE A 330       0.151  -8.349 -15.824  1.00 96.36           O  
ATOM   2671  CG  PHE A 330       2.655  -9.996 -17.441  1.00 96.36           C  
ATOM   2672  CD1 PHE A 330       2.288  -9.344 -18.612  1.00 96.36           C  
ATOM   2673  CD2 PHE A 330       3.830  -9.616 -16.805  1.00 96.36           C  
ATOM   2674  CE1 PHE A 330       3.080  -8.328 -19.141  1.00 96.36           C  
ATOM   2675  CE2 PHE A 330       4.627  -8.602 -17.328  1.00 96.36           C  
ATOM   2676  CZ  PHE A 330       4.251  -7.959 -18.496  1.00 96.36           C  
ATOM   2677  N   ALA A 331      -1.033  -9.855 -16.989  1.00 95.63           N  
ATOM   2678  CA  ALA A 331      -1.890  -8.868 -17.641  1.00 95.63           C  
ATOM   2679  C   ALA A 331      -2.791  -8.168 -16.628  1.00 95.63           C  
ATOM   2680  CB  ALA A 331      -2.732  -9.530 -18.729  1.00 95.63           C  
ATOM   2681  O   ALA A 331      -3.076  -6.976 -16.761  1.00 95.63           O  
ATOM   2682  N   GLU A 332      -3.171  -8.898 -15.583  1.00 97.48           N  
ATOM   2683  CA  GLU A 332      -4.275  -8.371 -14.786  1.00 97.48           C  
ATOM   2684  C   GLU A 332      -3.816  -8.010 -13.376  1.00 97.48           C  
ATOM   2685  CB  GLU A 332      -5.423  -9.382 -14.723  1.00 97.48           C  
ATOM   2686  O   GLU A 332      -4.420  -7.160 -12.719  1.00 97.48           O  
ATOM   2687  CG  GLU A 332      -6.081  -9.651 -16.068  1.00 97.48           C  
ATOM   2688  CD  GLU A 332      -7.189 -10.689 -15.997  1.00 97.48           C  
ATOM   2689  OE1 GLU A 332      -8.378 -10.304 -15.917  1.00 97.48           O  
ATOM   2690  OE2 GLU A 332      -6.866 -11.898 -16.022  1.00 97.48           O  
ATOM   2691  N   ILE A 333      -2.653  -8.618 -12.945  1.00 97.88           N  
ATOM   2692  CA  ILE A 333      -2.189  -8.294 -11.601  1.00 97.88           C  
ATOM   2693  C   ILE A 333      -0.849  -7.566 -11.679  1.00 97.88           C  
ATOM   2694  CB  ILE A 333      -2.059  -9.562 -10.727  1.00 97.88           C  
ATOM   2695  O   ILE A 333      -0.682  -6.496 -11.090  1.00 97.88           O  
ATOM   2696  CG1 ILE A 333      -3.422 -10.248 -10.576  1.00 97.88           C  
ATOM   2697  CG2 ILE A 333      -1.466  -9.216  -9.358  1.00 97.88           C  
ATOM   2698  CD1 ILE A 333      -4.515  -9.340 -10.030  1.00 97.88           C  
ATOM   2699  N   GLU A 334       0.126  -8.102 -12.450  1.00 97.36           N  
ATOM   2700  CA  GLU A 334       1.437  -7.470 -12.565  1.00 97.36           C  
ATOM   2701  C   GLU A 334       1.330  -6.092 -13.212  1.00 97.36           C  
ATOM   2702  CB  GLU A 334       2.393  -8.356 -13.367  1.00 97.36           C  
ATOM   2703  O   GLU A 334       2.011  -5.152 -12.797  1.00 97.36           O  
ATOM   2704  CG  GLU A 334       3.755  -7.725 -13.614  1.00 97.36           C  
ATOM   2705  CD  GLU A 334       4.530  -7.451 -12.334  1.00 97.36           C  
ATOM   2706  OE1 GLU A 334       5.539  -6.711 -12.382  1.00 97.36           O  
ATOM   2707  OE2 GLU A 334       4.125  -7.981 -11.276  1.00 97.36           O  
ATOM   2708  N   GLN A 335       0.324  -5.854 -14.111  1.00 97.08           N  
ATOM   2709  CA  GLN A 335       0.220  -4.609 -14.865  1.00 97.08           C  
ATOM   2710  C   GLN A 335      -0.832  -3.685 -14.259  1.00 97.08           C  
ATOM   2711  CB  GLN A 335      -0.113  -4.895 -16.330  1.00 97.08           C  
ATOM   2712  O   GLN A 335      -1.047  -2.574 -14.749  1.00 97.08           O  
ATOM   2713  CG  GLN A 335       1.043  -5.498 -17.117  1.00 97.08           C  
ATOM   2714  CD  GLN A 335       0.737  -5.636 -18.597  1.00 97.08           C  
ATOM   2715  NE2 GLN A 335       1.775  -5.578 -19.425  1.00 97.08           N  
ATOM   2716  OE1 GLN A 335      -0.422  -5.795 -18.992  1.00 97.08           O  
ATOM   2717  N   ALA A 336      -1.485  -4.172 -13.172  1.00 98.14           N  
ATOM   2718  CA  ALA A 336      -2.455  -3.311 -12.502  1.00 98.14           C  
ATOM   2719  C   ALA A 336      -1.767  -2.123 -11.837  1.00 98.14           C  
ATOM   2720  CB  ALA A 336      -3.250  -4.107 -11.470  1.00 98.14           C  
ATOM   2721  O   ALA A 336      -0.722  -2.279 -11.201  1.00 98.14           O  
ATOM   2722  N   ALA A 337      -2.314  -0.950 -12.028  1.00 98.17           N  
ATOM   2723  CA  ALA A 337      -1.766   0.288 -11.481  1.00 98.17           C  
ATOM   2724  C   ALA A 337      -2.782   0.991 -10.586  1.00 98.17           C  
ATOM   2725  CB  ALA A 337      -1.323   1.217 -12.609  1.00 98.17           C  
ATOM   2726  O   ALA A 337      -3.880   1.333 -11.033  1.00 98.17           O  
ATOM   2727  N   PHE A 338      -2.391   1.182  -9.275  1.00 98.56           N  
ATOM   2728  CA  PHE A 338      -3.231   1.850  -8.288  1.00 98.56           C  
ATOM   2729  C   PHE A 338      -2.621   3.183  -7.872  1.00 98.56           C  
ATOM   2730  CB  PHE A 338      -3.433   0.958  -7.059  1.00 98.56           C  
ATOM   2731  O   PHE A 338      -1.398   3.310  -7.778  1.00 98.56           O  
ATOM   2732  CG  PHE A 338      -3.999  -0.398  -7.380  1.00 98.56           C  
ATOM   2733  CD1 PHE A 338      -5.369  -0.626  -7.325  1.00 98.56           C  
ATOM   2734  CD2 PHE A 338      -3.161  -1.447  -7.737  1.00 98.56           C  
ATOM   2735  CE1 PHE A 338      -5.896  -1.881  -7.621  1.00 98.56           C  
ATOM   2736  CE2 PHE A 338      -3.681  -2.703  -8.035  1.00 98.56           C  
ATOM   2737  CZ  PHE A 338      -5.048  -2.919  -7.976  1.00 98.56           C  
ATOM   2738  N   ALA A 339      -3.530   4.167  -7.692  1.00 98.34           N  
ATOM   2739  CA  ALA A 339      -3.030   5.453  -7.215  1.00 98.34           C  
ATOM   2740  C   ALA A 339      -4.079   6.171  -6.371  1.00 98.34           C  
ATOM   2741  CB  ALA A 339      -2.608   6.329  -8.393  1.00 98.34           C  
ATOM   2742  O   ALA A 339      -5.247   6.251  -6.757  1.00 98.34           O  
ATOM   2743  N   PRO A 340      -3.616   6.732  -5.183  1.00 97.78           N  
ATOM   2744  CA  PRO A 340      -4.564   7.483  -4.357  1.00 97.78           C  
ATOM   2745  C   PRO A 340      -5.102   8.727  -5.061  1.00 97.78           C  
ATOM   2746  CB  PRO A 340      -3.736   7.866  -3.128  1.00 97.78           C  
ATOM   2747  O   PRO A 340      -6.112   9.293  -4.635  1.00 97.78           O  
ATOM   2748  CG  PRO A 340      -2.315   7.789  -3.586  1.00 97.78           C  
ATOM   2749  CD  PRO A 340      -2.210   6.722  -4.638  1.00 97.78           C  
ATOM   2750  N   SER A 341      -4.455   9.089  -6.207  1.00 97.71           N  
ATOM   2751  CA  SER A 341      -4.896  10.258  -6.961  1.00 97.71           C  
ATOM   2752  C   SER A 341      -6.023   9.901  -7.925  1.00 97.71           C  
ATOM   2753  CB  SER A 341      -3.727  10.870  -7.734  1.00 97.71           C  
ATOM   2754  O   SER A 341      -6.603  10.782  -8.563  1.00 97.71           O  
ATOM   2755  OG  SER A 341      -3.132   9.909  -8.588  1.00 97.71           O  
ATOM   2756  N   ASN A 342      -6.245   8.552  -8.073  1.00 97.72           N  
ATOM   2757  CA  ASN A 342      -7.457   8.156  -8.783  1.00 97.72           C  
ATOM   2758  C   ASN A 342      -8.695   8.303  -7.903  1.00 97.72           C  
ATOM   2759  CB  ASN A 342      -7.335   6.719  -9.292  1.00 97.72           C  
ATOM   2760  O   ASN A 342      -9.013   7.409  -7.117  1.00 97.72           O  
ATOM   2761  CG  ASN A 342      -6.293   6.572 -10.383  1.00 97.72           C  
ATOM   2762  ND2 ASN A 342      -5.886   5.337 -10.653  1.00 97.72           N  
ATOM   2763  OD1 ASN A 342      -5.855   7.561 -10.978  1.00 97.72           O  
ATOM   2764  N   LEU A 343      -9.359   9.449  -8.001  1.00 95.90           N  
ATOM   2765  CA  LEU A 343     -10.515   9.804  -7.185  1.00 95.90           C  
ATOM   2766  C   LEU A 343     -11.748  10.021  -8.055  1.00 95.90           C  
ATOM   2767  CB  LEU A 343     -10.226  11.065  -6.366  1.00 95.90           C  
ATOM   2768  O   LEU A 343     -11.633  10.200  -9.270  1.00 95.90           O  
ATOM   2769  CG  LEU A 343      -9.033  10.994  -5.411  1.00 95.90           C  
ATOM   2770  CD1 LEU A 343      -8.658  12.390  -4.926  1.00 95.90           C  
ATOM   2771  CD2 LEU A 343      -9.347  10.079  -4.231  1.00 95.90           C  
ATOM   2772  N   VAL A 344     -12.910   9.964  -7.420  1.00 95.23           N  
ATOM   2773  CA  VAL A 344     -14.172  10.293  -8.073  1.00 95.23           C  
ATOM   2774  C   VAL A 344     -14.798  11.515  -7.403  1.00 95.23           C  
ATOM   2775  CB  VAL A 344     -15.157   9.103  -8.039  1.00 95.23           C  
ATOM   2776  O   VAL A 344     -14.418  11.882  -6.289  1.00 95.23           O  
ATOM   2777  CG1 VAL A 344     -14.623   7.935  -8.865  1.00 95.23           C  
ATOM   2778  CG2 VAL A 344     -15.416   8.668  -6.598  1.00 95.23           C  
ATOM   2779  N   PRO A 345     -15.708  12.165  -8.160  1.00 93.82           N  
ATOM   2780  CA  PRO A 345     -16.369  13.295  -7.505  1.00 93.82           C  
ATOM   2781  C   PRO A 345     -16.952  12.928  -6.142  1.00 93.82           C  
ATOM   2782  CB  PRO A 345     -17.479  13.673  -8.489  1.00 93.82           C  
ATOM   2783  O   PRO A 345     -17.581  11.877  -5.998  1.00 93.82           O  
ATOM   2784  CG  PRO A 345     -16.975  13.226  -9.823  1.00 93.82           C  
ATOM   2785  CD  PRO A 345     -16.225  11.938  -9.642  1.00 93.82           C  
ATOM   2786  N   GLY A 346     -16.677  13.849  -5.089  1.00 93.33           N  
ATOM   2787  CA  GLY A 346     -17.208  13.628  -3.754  1.00 93.33           C  
ATOM   2788  C   GLY A 346     -16.154  13.186  -2.757  1.00 93.33           C  
ATOM   2789  O   GLY A 346     -16.394  13.190  -1.548  1.00 93.33           O  
ATOM   2790  N   VAL A 347     -14.984  12.775  -3.239  1.00 94.57           N  
ATOM   2791  CA  VAL A 347     -13.870  12.411  -2.371  1.00 94.57           C  
ATOM   2792  C   VAL A 347     -12.649  13.262  -2.712  1.00 94.57           C  
ATOM   2793  CB  VAL A 347     -13.524  10.910  -2.490  1.00 94.57           C  
ATOM   2794  O   VAL A 347     -12.363  13.506  -3.887  1.00 94.57           O  
ATOM   2795  CG1 VAL A 347     -13.126  10.560  -3.923  1.00 94.57           C  
ATOM   2796  CG2 VAL A 347     -12.407  10.541  -1.516  1.00 94.57           C  
ATOM   2797  N   GLU A 348     -12.012  13.741  -1.633  1.00 94.27           N  
ATOM   2798  CA  GLU A 348     -10.807  14.552  -1.777  1.00 94.27           C  
ATOM   2799  C   GLU A 348      -9.722  14.107  -0.801  1.00 94.27           C  
ATOM   2800  CB  GLU A 348     -11.128  16.034  -1.567  1.00 94.27           C  
ATOM   2801  O   GLU A 348     -10.024  13.620   0.291  1.00 94.27           O  
ATOM   2802  CG  GLU A 348     -12.143  16.590  -2.556  1.00 94.27           C  
ATOM   2803  CD  GLU A 348     -12.456  18.061  -2.331  1.00 94.27           C  
ATOM   2804  OE1 GLU A 348     -13.651  18.417  -2.222  1.00 94.27           O  
ATOM   2805  OE2 GLU A 348     -11.498  18.863  -2.265  1.00 94.27           O  
ATOM   2806  N   PRO A 349      -8.473  14.289  -1.290  1.00 95.21           N  
ATOM   2807  CA  PRO A 349      -7.410  14.070  -0.306  1.00 95.21           C  
ATOM   2808  C   PRO A 349      -7.412  15.115   0.807  1.00 95.21           C  
ATOM   2809  CB  PRO A 349      -6.131  14.165  -1.142  1.00 95.21           C  
ATOM   2810  O   PRO A 349      -7.801  16.263   0.581  1.00 95.21           O  
ATOM   2811  CG  PRO A 349      -6.482  15.076  -2.275  1.00 95.21           C  
ATOM   2812  CD  PRO A 349      -7.921  14.847  -2.642  1.00 95.21           C  
ATOM   2813  N   SER A 350      -7.049  14.770   2.026  1.00 94.92           N  
ATOM   2814  CA  SER A 350      -6.817  15.716   3.113  1.00 94.92           C  
ATOM   2815  C   SER A 350      -5.430  16.343   3.013  1.00 94.92           C  
ATOM   2816  CB  SER A 350      -6.978  15.027   4.468  1.00 94.92           C  
ATOM   2817  O   SER A 350      -4.699  16.096   2.052  1.00 94.92           O  
ATOM   2818  OG  SER A 350      -5.945  14.078   4.676  1.00 94.92           O  
ATOM   2819  N   ALA A 351      -5.096  17.160   4.017  1.00 93.96           N  
ATOM   2820  CA  ALA A 351      -3.795  17.824   4.032  1.00 93.96           C  
ATOM   2821  C   ALA A 351      -2.737  16.943   4.688  1.00 93.96           C  
ATOM   2822  CB  ALA A 351      -3.891  19.165   4.757  1.00 93.96           C  
ATOM   2823  O   ALA A 351      -1.681  17.431   5.099  1.00 93.96           O  
ATOM   2824  N   ASP A 352      -3.044  15.729   4.782  1.00 95.28           N  
ATOM   2825  CA  ASP A 352      -2.077  14.739   5.244  1.00 95.28           C  
ATOM   2826  C   ASP A 352      -0.832  14.733   4.360  1.00 95.28           C  
ATOM   2827  CB  ASP A 352      -2.708  13.345   5.273  1.00 95.28           C  
ATOM   2828  O   ASP A 352      -0.901  14.372   3.183  1.00 95.28           O  
ATOM   2829  CG  ASP A 352      -1.731  12.260   5.688  1.00 95.28           C  
ATOM   2830  OD1 ASP A 352      -0.517  12.539   5.792  1.00 95.28           O  
ATOM   2831  OD2 ASP A 352      -2.178  11.114   5.911  1.00 95.28           O  
ATOM   2832  N   PRO A 353       0.362  15.057   4.917  1.00 95.59           N  
ATOM   2833  CA  PRO A 353       1.560  15.201   4.087  1.00 95.59           C  
ATOM   2834  C   PRO A 353       1.950  13.903   3.383  1.00 95.59           C  
ATOM   2835  CB  PRO A 353       2.636  15.622   5.091  1.00 95.59           C  
ATOM   2836  O   PRO A 353       2.401  13.931   2.235  1.00 95.59           O  
ATOM   2837  CG  PRO A 353       1.885  16.292   6.196  1.00 95.59           C  
ATOM   2838  CD  PRO A 353       0.528  15.657   6.305  1.00 95.59           C  
ATOM   2839  N   VAL A 354       1.809  12.746   4.040  1.00 97.56           N  
ATOM   2840  CA  VAL A 354       2.140  11.477   3.402  1.00 97.56           C  
ATOM   2841  C   VAL A 354       1.153  11.193   2.272  1.00 97.56           C  
ATOM   2842  CB  VAL A 354       2.135  10.312   4.418  1.00 97.56           C  
ATOM   2843  O   VAL A 354       1.553  10.793   1.176  1.00 97.56           O  
ATOM   2844  CG1 VAL A 354       2.374   8.979   3.712  1.00 97.56           C  
ATOM   2845  CG2 VAL A 354       3.188  10.544   5.500  1.00 97.56           C  
ATOM   2846  N   LEU A 355      -0.197  11.432   2.509  1.00 97.84           N  
ATOM   2847  CA  LEU A 355      -1.181  11.260   1.446  1.00 97.84           C  
ATOM   2848  C   LEU A 355      -0.901  12.209   0.286  1.00 97.84           C  
ATOM   2849  CB  LEU A 355      -2.596  11.494   1.982  1.00 97.84           C  
ATOM   2850  O   LEU A 355      -0.974  11.811  -0.879  1.00 97.84           O  
ATOM   2851  CG  LEU A 355      -3.730  11.415   0.960  1.00 97.84           C  
ATOM   2852  CD1 LEU A 355      -3.732  10.053   0.274  1.00 97.84           C  
ATOM   2853  CD2 LEU A 355      -5.074  11.684   1.629  1.00 97.84           C  
ATOM   2854  N   GLN A 356      -0.516  13.478   0.608  1.00 97.26           N  
ATOM   2855  CA  GLN A 356      -0.210  14.464  -0.423  1.00 97.26           C  
ATOM   2856  C   GLN A 356       0.961  14.009  -1.288  1.00 97.26           C  
ATOM   2857  CB  GLN A 356       0.099  15.822   0.208  1.00 97.26           C  
ATOM   2858  O   GLN A 356       0.948  14.193  -2.507  1.00 97.26           O  
ATOM   2859  CG  GLN A 356      -1.112  16.499   0.836  1.00 97.26           C  
ATOM   2860  CD  GLN A 356      -2.205  16.800  -0.172  1.00 97.26           C  
ATOM   2861  NE2 GLN A 356      -3.427  16.377   0.134  1.00 97.26           N  
ATOM   2862  OE1 GLN A 356      -1.953  17.409  -1.217  1.00 97.26           O  
ATOM   2863  N   SER A 357       1.926  13.450  -0.713  1.00 97.83           N  
ATOM   2864  CA  SER A 357       3.095  12.973  -1.444  1.00 97.83           C  
ATOM   2865  C   SER A 357       2.758  11.747  -2.287  1.00 97.83           C  
ATOM   2866  CB  SER A 357       4.232  12.640  -0.478  1.00 97.83           C  
ATOM   2867  O   SER A 357       3.242  11.609  -3.413  1.00 97.83           O  
ATOM   2868  OG  SER A 357       4.601  13.781   0.277  1.00 97.83           O  
ATOM   2869  N   ARG A 358       1.822  10.905  -1.770  1.00 97.70           N  
ATOM   2870  CA  ARG A 358       1.399   9.679  -2.439  1.00 97.70           C  
ATOM   2871  C   ARG A 358       0.619   9.991  -3.712  1.00 97.70           C  
ATOM   2872  CB  ARG A 358       0.550   8.819  -1.501  1.00 97.70           C  
ATOM   2873  O   ARG A 358       0.641   9.213  -4.667  1.00 97.70           O  
ATOM   2874  CG  ARG A 358       1.330   8.216  -0.344  1.00 97.70           C  
ATOM   2875  CD  ARG A 358       0.429   7.417   0.588  1.00 97.70           C  
ATOM   2876  NE  ARG A 358      -0.115   6.233  -0.073  1.00 97.70           N  
ATOM   2877  NH1 ARG A 358      -1.821   5.912   1.451  1.00 97.70           N  
ATOM   2878  NH2 ARG A 358      -1.581   4.484  -0.326  1.00 97.70           N  
ATOM   2879  CZ  ARG A 358      -1.171   5.546   0.352  1.00 97.70           C  
ATOM   2880  N   LEU A 359      -0.036  11.173  -3.723  1.00 97.84           N  
ATOM   2881  CA  LEU A 359      -0.834  11.568  -4.879  1.00 97.84           C  
ATOM   2882  C   LEU A 359       0.036  11.682  -6.126  1.00 97.84           C  
ATOM   2883  CB  LEU A 359      -1.541  12.900  -4.612  1.00 97.84           C  
ATOM   2884  O   LEU A 359      -0.448  11.492  -7.245  1.00 97.84           O  
ATOM   2885  CG  LEU A 359      -2.575  12.904  -3.485  1.00 97.84           C  
ATOM   2886  CD1 LEU A 359      -3.139  14.307  -3.289  1.00 97.84           C  
ATOM   2887  CD2 LEU A 359      -3.693  11.909  -3.781  1.00 97.84           C  
ATOM   2888  N   PHE A 360       1.349  11.924  -5.938  1.00 97.85           N  
ATOM   2889  CA  PHE A 360       2.296  12.032  -7.041  1.00 97.85           C  
ATOM   2890  C   PHE A 360       3.057  10.725  -7.231  1.00 97.85           C  
ATOM   2891  CB  PHE A 360       3.280  13.181  -6.796  1.00 97.85           C  
ATOM   2892  O   PHE A 360       3.187  10.235  -8.355  1.00 97.85           O  
ATOM   2893  CG  PHE A 360       4.483  13.153  -7.699  1.00 97.85           C  
ATOM   2894  CD1 PHE A 360       5.729  12.781  -7.209  1.00 97.85           C  
ATOM   2895  CD2 PHE A 360       4.368  13.498  -9.039  1.00 97.85           C  
ATOM   2896  CE1 PHE A 360       6.845  12.754  -8.042  1.00 97.85           C  
ATOM   2897  CE2 PHE A 360       5.479  13.473  -9.879  1.00 97.85           C  
ATOM   2898  CZ  PHE A 360       6.716  13.102  -9.378  1.00 97.85           C  
ATOM   2899  N   SER A 361       3.537  10.193  -6.195  1.00 97.64           N  
ATOM   2900  CA  SER A 361       4.558   9.151  -6.190  1.00 97.64           C  
ATOM   2901  C   SER A 361       4.061   7.886  -6.883  1.00 97.64           C  
ATOM   2902  CB  SER A 361       4.984   8.824  -4.759  1.00 97.64           C  
ATOM   2903  O   SER A 361       4.792   7.272  -7.663  1.00 97.64           O  
ATOM   2904  OG  SER A 361       5.971   7.807  -4.747  1.00 97.64           O  
ATOM   2905  N   TYR A 362       2.764   7.454  -6.706  1.00 97.55           N  
ATOM   2906  CA  TYR A 362       2.250   6.191  -7.224  1.00 97.55           C  
ATOM   2907  C   TYR A 362       2.100   6.244  -8.740  1.00 97.55           C  
ATOM   2908  CB  TYR A 362       0.903   5.854  -6.578  1.00 97.55           C  
ATOM   2909  O   TYR A 362       2.570   5.351  -9.448  1.00 97.55           O  
ATOM   2910  CG  TYR A 362       1.027   5.125  -5.262  1.00 97.55           C  
ATOM   2911  CD1 TYR A 362       0.480   3.855  -5.093  1.00 97.55           C  
ATOM   2912  CD2 TYR A 362       1.689   5.704  -4.186  1.00 97.55           C  
ATOM   2913  CE1 TYR A 362       0.590   3.180  -3.882  1.00 97.55           C  
ATOM   2914  CE2 TYR A 362       1.805   5.039  -2.970  1.00 97.55           C  
ATOM   2915  OH  TYR A 362       1.365   3.116  -1.626  1.00 97.55           O  
ATOM   2916  CZ  TYR A 362       1.253   3.779  -2.828  1.00 97.55           C  
ATOM   2917  N   THR A 363       1.501   7.328  -9.204  1.00 96.86           N  
ATOM   2918  CA  THR A 363       1.318   7.445 -10.646  1.00 96.86           C  
ATOM   2919  C   THR A 363       2.666   7.552 -11.355  1.00 96.86           C  
ATOM   2920  CB  THR A 363       0.450   8.666 -11.002  1.00 96.86           C  
ATOM   2921  O   THR A 363       2.845   7.004 -12.444  1.00 96.86           O  
ATOM   2922  CG2 THR A 363      -0.991   8.469 -10.541  1.00 96.86           C  
ATOM   2923  OG1 THR A 363       0.989   9.831 -10.365  1.00 96.86           O  
ATOM   2924  N   ASP A 364       3.584   8.221 -10.707  1.00 97.78           N  
ATOM   2925  CA  ASP A 364       4.906   8.359 -11.310  1.00 97.78           C  
ATOM   2926  C   ASP A 364       5.598   7.004 -11.434  1.00 97.78           C  
ATOM   2927  CB  ASP A 364       5.772   9.318 -10.489  1.00 97.78           C  
ATOM   2928  O   ASP A 364       6.245   6.722 -12.445  1.00 97.78           O  
ATOM   2929  CG  ASP A 364       7.100   9.634 -11.154  1.00 97.78           C  
ATOM   2930  OD1 ASP A 364       7.108  10.081 -12.321  1.00 97.78           O  
ATOM   2931  OD2 ASP A 364       8.149   9.430 -10.505  1.00 97.78           O  
ATOM   2932  N   THR A 365       5.528   6.155 -10.429  1.00 97.06           N  
ATOM   2933  CA  THR A 365       6.117   4.822 -10.498  1.00 97.06           C  
ATOM   2934  C   THR A 365       5.477   4.004 -11.616  1.00 97.06           C  
ATOM   2935  CB  THR A 365       5.966   4.075  -9.160  1.00 97.06           C  
ATOM   2936  O   THR A 365       6.158   3.239 -12.301  1.00 97.06           O  
ATOM   2937  CG2 THR A 365       6.480   2.643  -9.268  1.00 97.06           C  
ATOM   2938  OG1 THR A 365       6.711   4.763  -8.148  1.00 97.06           O  
ATOM   2939  N   HIS A 366       4.182   4.139 -11.850  1.00 97.45           N  
ATOM   2940  CA  HIS A 366       3.520   3.422 -12.934  1.00 97.45           C  
ATOM   2941  C   HIS A 366       4.020   3.898 -14.294  1.00 97.45           C  
ATOM   2942  CB  HIS A 366       2.003   3.594 -12.843  1.00 97.45           C  
ATOM   2943  O   HIS A 366       4.193   3.094 -15.213  1.00 97.45           O  
ATOM   2944  CG  HIS A 366       1.418   3.087 -11.563  1.00 97.45           C  
ATOM   2945  CD2 HIS A 366       0.511   3.636 -10.721  1.00 97.45           C  
ATOM   2946  ND1 HIS A 366       1.764   1.870 -11.017  1.00 97.45           N  
ATOM   2947  CE1 HIS A 366       1.093   1.692  -9.892  1.00 97.45           C  
ATOM   2948  NE2 HIS A 366       0.325   2.749  -9.689  1.00 97.45           N  
ATOM   2949  N   ARG A 367       4.221   5.218 -14.453  1.00 96.28           N  
ATOM   2950  CA  ARG A 367       4.797   5.745 -15.685  1.00 96.28           C  
ATOM   2951  C   ARG A 367       6.169   5.134 -15.954  1.00 96.28           C  
ATOM   2952  CB  ARG A 367       4.907   7.270 -15.618  1.00 96.28           C  
ATOM   2953  O   ARG A 367       6.503   4.825 -17.099  1.00 96.28           O  
ATOM   2954  CG  ARG A 367       3.567   7.987 -15.672  1.00 96.28           C  
ATOM   2955  CD  ARG A 367       3.724   9.490 -15.489  1.00 96.28           C  
ATOM   2956  NE  ARG A 367       2.430  10.164 -15.436  1.00 96.28           N  
ATOM   2957  NH1 ARG A 367       2.431  10.432 -13.141  1.00 96.28           N  
ATOM   2958  NH2 ARG A 367       0.667  11.197 -14.389  1.00 96.28           N  
ATOM   2959  CZ  ARG A 367       1.846  10.596 -14.322  1.00 96.28           C  
ATOM   2960  N   HIS A 368       6.938   4.945 -14.890  1.00 96.79           N  
ATOM   2961  CA  HIS A 368       8.273   4.372 -15.016  1.00 96.79           C  
ATOM   2962  C   HIS A 368       8.207   2.896 -15.392  1.00 96.79           C  
ATOM   2963  CB  HIS A 368       9.057   4.548 -13.714  1.00 96.79           C  
ATOM   2964  O   HIS A 368       8.947   2.440 -16.267  1.00 96.79           O  
ATOM   2965  CG  HIS A 368      10.399   3.888 -13.727  1.00 96.79           C  
ATOM   2966  CD2 HIS A 368      10.919   2.915 -12.943  1.00 96.79           C  
ATOM   2967  ND1 HIS A 368      11.383   4.223 -14.632  1.00 96.79           N  
ATOM   2968  CE1 HIS A 368      12.454   3.480 -14.403  1.00 96.79           C  
ATOM   2969  NE2 HIS A 368      12.198   2.679 -13.383  1.00 96.79           N  
ATOM   2970  N   ARG A 369       7.253   2.192 -14.788  1.00 96.48           N  
ATOM   2971  CA  ARG A 369       7.213   0.740 -14.932  1.00 96.48           C  
ATOM   2972  C   ARG A 369       6.445   0.336 -16.185  1.00 96.48           C  
ATOM   2973  CB  ARG A 369       6.581   0.094 -13.698  1.00 96.48           C  
ATOM   2974  O   ARG A 369       6.868  -0.562 -16.917  1.00 96.48           O  
ATOM   2975  CG  ARG A 369       7.481   0.095 -12.472  1.00 96.48           C  
ATOM   2976  CD  ARG A 369       6.835  -0.627 -11.298  1.00 96.48           C  
ATOM   2977  NE  ARG A 369       6.503  -2.009 -11.631  1.00 96.48           N  
ATOM   2978  NH1 ARG A 369       5.894  -2.599  -9.482  1.00 96.48           N  
ATOM   2979  NH2 ARG A 369       5.791  -4.144 -11.173  1.00 96.48           N  
ATOM   2980  CZ  ARG A 369       6.063  -2.914 -10.761  1.00 96.48           C  
ATOM   2981  N   LEU A 370       5.353   0.990 -16.439  1.00 96.48           N  
ATOM   2982  CA  LEU A 370       4.400   0.507 -17.432  1.00 96.48           C  
ATOM   2983  C   LEU A 370       4.372   1.424 -18.650  1.00 96.48           C  
ATOM   2984  CB  LEU A 370       2.999   0.403 -16.824  1.00 96.48           C  
ATOM   2985  O   LEU A 370       3.858   1.046 -19.705  1.00 96.48           O  
ATOM   2986  CG  LEU A 370       2.840  -0.561 -15.647  1.00 96.48           C  
ATOM   2987  CD1 LEU A 370       1.415  -0.508 -15.107  1.00 96.48           C  
ATOM   2988  CD2 LEU A 370       3.205  -1.981 -16.067  1.00 96.48           C  
ATOM   2989  N   GLY A 371       4.941   2.623 -18.548  1.00 95.75           N  
ATOM   2990  CA  GLY A 371       4.931   3.584 -19.640  1.00 95.75           C  
ATOM   2991  C   GLY A 371       3.877   4.663 -19.475  1.00 95.75           C  
ATOM   2992  O   GLY A 371       2.992   4.548 -18.625  1.00 95.75           O  
ATOM   2993  N   GLY A 372       3.940   5.741 -20.330  1.00 94.47           N  
ATOM   2994  CA  GLY A 372       3.084   6.914 -20.246  1.00 94.47           C  
ATOM   2995  C   GLY A 372       1.633   6.619 -20.576  1.00 94.47           C  
ATOM   2996  O   GLY A 372       0.737   7.369 -20.182  1.00 94.47           O  
ATOM   2997  N   ASN A 373       1.360   5.534 -21.233  1.00 95.70           N  
ATOM   2998  CA  ASN A 373       0.002   5.203 -21.649  1.00 95.70           C  
ATOM   2999  C   ASN A 373      -0.546   4.007 -20.877  1.00 95.70           C  
ATOM   3000  CB  ASN A 373      -0.047   4.931 -23.154  1.00 95.70           C  
ATOM   3001  O   ASN A 373      -1.342   3.231 -21.408  1.00 95.70           O  
ATOM   3002  CG  ASN A 373       0.021   6.201 -23.980  1.00 95.70           C  
ATOM   3003  ND2 ASN A 373       0.799   6.168 -25.056  1.00 95.70           N  
ATOM   3004  OD1 ASN A 373      -0.619   7.203 -23.653  1.00 95.70           O  
ATOM   3005  N   PHE A 374      -0.068   3.792 -19.627  1.00 95.82           N  
ATOM   3006  CA  PHE A 374      -0.459   2.636 -18.829  1.00 95.82           C  
ATOM   3007  C   PHE A 374      -1.968   2.604 -18.624  1.00 95.82           C  
ATOM   3008  CB  PHE A 374       0.255   2.652 -17.473  1.00 95.82           C  
ATOM   3009  O   PHE A 374      -2.535   1.555 -18.310  1.00 95.82           O  
ATOM   3010  CG  PHE A 374      -0.173   3.781 -16.575  1.00 95.82           C  
ATOM   3011  CD1 PHE A 374       0.545   4.970 -16.539  1.00 95.82           C  
ATOM   3012  CD2 PHE A 374      -1.295   3.653 -15.766  1.00 95.82           C  
ATOM   3013  CE1 PHE A 374       0.151   6.016 -15.708  1.00 95.82           C  
ATOM   3014  CE2 PHE A 374      -1.695   4.695 -14.934  1.00 95.82           C  
ATOM   3015  CZ  PHE A 374      -0.970   5.875 -14.906  1.00 95.82           C  
ATOM   3016  N   HIS A 375      -2.680   3.723 -18.689  1.00 93.64           N  
ATOM   3017  CA  HIS A 375      -4.127   3.772 -18.514  1.00 93.64           C  
ATOM   3018  C   HIS A 375      -4.844   3.050 -19.650  1.00 93.64           C  
ATOM   3019  CB  HIS A 375      -4.607   5.222 -18.428  1.00 93.64           C  
ATOM   3020  O   HIS A 375      -6.038   2.761 -19.552  1.00 93.64           O  
ATOM   3021  CG  HIS A 375      -4.258   6.042 -19.629  1.00 93.64           C  
ATOM   3022  CD2 HIS A 375      -5.020   6.477 -20.659  1.00 93.64           C  
ATOM   3023  ND1 HIS A 375      -2.983   6.506 -19.868  1.00 93.64           N  
ATOM   3024  CE1 HIS A 375      -2.976   7.195 -20.997  1.00 93.64           C  
ATOM   3025  NE2 HIS A 375      -4.200   7.192 -21.497  1.00 93.64           N  
ATOM   3026  N   GLN A 376      -4.174   2.770 -20.756  1.00 93.53           N  
ATOM   3027  CA  GLN A 376      -4.742   2.040 -21.885  1.00 93.53           C  
ATOM   3028  C   GLN A 376      -4.715   0.534 -21.634  1.00 93.53           C  
ATOM   3029  CB  GLN A 376      -3.987   2.371 -23.173  1.00 93.53           C  
ATOM   3030  O   GLN A 376      -5.397  -0.227 -22.323  1.00 93.53           O  
ATOM   3031  CG  GLN A 376      -4.093   3.832 -23.589  1.00 93.53           C  
ATOM   3032  CD  GLN A 376      -3.309   4.141 -24.851  1.00 93.53           C  
ATOM   3033  NE2 GLN A 376      -3.090   5.425 -25.113  1.00 93.53           N  
ATOM   3034  OE1 GLN A 376      -2.902   3.234 -25.583  1.00 93.53           O  
ATOM   3035  N   ILE A 377      -3.821   0.114 -20.705  1.00 95.11           N  
ATOM   3036  CA  ILE A 377      -3.826  -1.292 -20.315  1.00 95.11           C  
ATOM   3037  C   ILE A 377      -5.192  -1.664 -19.744  1.00 95.11           C  
ATOM   3038  CB  ILE A 377      -2.713  -1.598 -19.287  1.00 95.11           C  
ATOM   3039  O   ILE A 377      -5.690  -1.004 -18.829  1.00 95.11           O  
ATOM   3040  CG1 ILE A 377      -1.338  -1.257 -19.871  1.00 95.11           C  
ATOM   3041  CG2 ILE A 377      -2.773  -3.063 -18.846  1.00 95.11           C  
ATOM   3042  CD1 ILE A 377      -0.209  -1.275 -18.849  1.00 95.11           C  
ATOM   3043  N   PRO A 378      -5.816  -2.741 -20.267  1.00 94.73           N  
ATOM   3044  CA  PRO A 378      -7.214  -3.080 -19.989  1.00 94.73           C  
ATOM   3045  C   PRO A 378      -7.540  -3.063 -18.497  1.00 94.73           C  
ATOM   3046  CB  PRO A 378      -7.355  -4.493 -20.562  1.00 94.73           C  
ATOM   3047  O   PRO A 378      -8.584  -2.542 -18.095  1.00 94.73           O  
ATOM   3048  CG  PRO A 378      -6.447  -4.516 -21.749  1.00 94.73           C  
ATOM   3049  CD  PRO A 378      -5.203  -3.744 -21.413  1.00 94.73           C  
ATOM   3050  N   VAL A 379      -6.708  -3.558 -17.690  1.00 96.32           N  
ATOM   3051  CA  VAL A 379      -7.015  -3.651 -16.267  1.00 96.32           C  
ATOM   3052  C   VAL A 379      -7.038  -2.254 -15.650  1.00 96.32           C  
ATOM   3053  CB  VAL A 379      -5.998  -4.545 -15.524  1.00 96.32           C  
ATOM   3054  O   VAL A 379      -7.667  -2.038 -14.611  1.00 96.32           O  
ATOM   3055  CG1 VAL A 379      -4.622  -3.882 -15.485  1.00 96.32           C  
ATOM   3056  CG2 VAL A 379      -6.488  -4.849 -14.109  1.00 96.32           C  
ATOM   3057  N   ASN A 380      -6.438  -1.218 -16.285  1.00 97.41           N  
ATOM   3058  CA  ASN A 380      -6.329   0.127 -15.730  1.00 97.41           C  
ATOM   3059  C   ASN A 380      -7.310   1.089 -16.395  1.00 97.41           C  
ATOM   3060  CB  ASN A 380      -4.897   0.650 -15.867  1.00 97.41           C  
ATOM   3061  O   ASN A 380      -7.451   2.234 -15.964  1.00 97.41           O  
ATOM   3062  CG  ASN A 380      -3.896  -0.180 -15.088  1.00 97.41           C  
ATOM   3063  ND2 ASN A 380      -2.736  -0.424 -15.686  1.00 97.41           N  
ATOM   3064  OD1 ASN A 380      -4.163  -0.601 -13.960  1.00 97.41           O  
ATOM   3065  N   THR A 381      -8.059   0.651 -17.443  1.00 95.38           N  
ATOM   3066  CA  THR A 381      -8.939   1.497 -18.242  1.00 95.38           C  
ATOM   3067  C   THR A 381     -10.225   1.808 -17.482  1.00 95.38           C  
ATOM   3068  CB  THR A 381      -9.282   0.832 -19.588  1.00 95.38           C  
ATOM   3069  O   THR A 381     -10.923   0.896 -17.033  1.00 95.38           O  
ATOM   3070  CG2 THR A 381     -10.176   1.732 -20.434  1.00 95.38           C  
ATOM   3071  OG1 THR A 381      -8.070   0.569 -20.306  1.00 95.38           O  
ATOM   3072  N   PRO A 382     -10.485   3.124 -17.327  1.00 95.44           N  
ATOM   3073  CA  PRO A 382     -11.790   3.458 -16.752  1.00 95.44           C  
ATOM   3074  C   PRO A 382     -12.954   3.041 -17.648  1.00 95.44           C  
ATOM   3075  CB  PRO A 382     -11.732   4.980 -16.605  1.00 95.44           C  
ATOM   3076  O   PRO A 382     -12.767   2.825 -18.848  1.00 95.44           O  
ATOM   3077  CG  PRO A 382     -10.750   5.427 -17.640  1.00 95.44           C  
ATOM   3078  CD  PRO A 382      -9.728   4.342 -17.827  1.00 95.44           C  
ATOM   3079  N   LEU A 383     -14.185   2.901 -17.062  1.00 94.56           N  
ATOM   3080  CA  LEU A 383     -15.368   2.525 -17.828  1.00 94.56           C  
ATOM   3081  C   LEU A 383     -15.720   3.601 -18.849  1.00 94.56           C  
ATOM   3082  CB  LEU A 383     -16.557   2.283 -16.894  1.00 94.56           C  
ATOM   3083  O   LEU A 383     -16.144   3.290 -19.964  1.00 94.56           O  
ATOM   3084  CG  LEU A 383     -16.429   1.108 -15.923  1.00 94.56           C  
ATOM   3085  CD1 LEU A 383     -17.661   1.022 -15.029  1.00 94.56           C  
ATOM   3086  CD2 LEU A 383     -16.224  -0.197 -16.686  1.00 94.56           C  
ATOM   3087  N   ARG A 384     -15.533   4.856 -18.440  1.00 90.11           N  
ATOM   3088  CA  ARG A 384     -15.823   6.017 -19.277  1.00 90.11           C  
ATOM   3089  C   ARG A 384     -14.743   7.083 -19.126  1.00 90.11           C  
ATOM   3090  CB  ARG A 384     -17.192   6.604 -18.928  1.00 90.11           C  
ATOM   3091  O   ARG A 384     -14.419   7.492 -18.009  1.00 90.11           O  
ATOM   3092  CG  ARG A 384     -18.332   5.601 -19.013  1.00 90.11           C  
ATOM   3093  CD  ARG A 384     -19.664   6.228 -18.625  1.00 90.11           C  
ATOM   3094  NE  ARG A 384     -20.736   5.237 -18.592  1.00 90.11           N  
ATOM   3095  NH1 ARG A 384     -22.185   6.459 -19.914  1.00 90.11           N  
ATOM   3096  NH2 ARG A 384     -22.814   4.407 -19.110  1.00 90.11           N  
ATOM   3097  CZ  ARG A 384     -21.909   5.370 -19.206  1.00 90.11           C  
ATOM   3098  N   SER A 385     -14.156   7.421 -20.246  1.00 90.66           N  
ATOM   3099  CA  SER A 385     -13.165   8.491 -20.211  1.00 90.66           C  
ATOM   3100  C   SER A 385     -13.032   9.166 -21.572  1.00 90.66           C  
ATOM   3101  CB  SER A 385     -11.806   7.948 -19.768  1.00 90.66           C  
ATOM   3102  O   SER A 385     -13.034   8.496 -22.607  1.00 90.66           O  
ATOM   3103  OG  SER A 385     -10.825   8.971 -19.784  1.00 90.66           O  
ATOM   3104  N   PHE A 386     -13.058  10.503 -21.512  1.00 91.84           N  
ATOM   3105  CA  PHE A 386     -12.813  11.293 -22.713  1.00 91.84           C  
ATOM   3106  C   PHE A 386     -11.962  12.516 -22.393  1.00 91.84           C  
ATOM   3107  CB  PHE A 386     -14.136  11.726 -23.352  1.00 91.84           C  
ATOM   3108  O   PHE A 386     -12.371  13.374 -21.607  1.00 91.84           O  
ATOM   3109  CG  PHE A 386     -13.969  12.480 -24.644  1.00 91.84           C  
ATOM   3110  CD1 PHE A 386     -14.010  13.869 -24.664  1.00 91.84           C  
ATOM   3111  CD2 PHE A 386     -13.770  11.800 -25.838  1.00 91.84           C  
ATOM   3112  CE1 PHE A 386     -13.855  14.570 -25.858  1.00 91.84           C  
ATOM   3113  CE2 PHE A 386     -13.614  12.493 -27.035  1.00 91.84           C  
ATOM   3114  CZ  PHE A 386     -13.658  13.878 -27.043  1.00 91.84           C  
ATOM   3115  N   ASN A 387     -10.734  12.474 -22.908  1.00 92.83           N  
ATOM   3116  CA  ASN A 387      -9.788  13.582 -22.833  1.00 92.83           C  
ATOM   3117  C   ASN A 387      -9.026  13.758 -24.143  1.00 92.83           C  
ATOM   3118  CB  ASN A 387      -8.811  13.376 -21.673  1.00 92.83           C  
ATOM   3119  O   ASN A 387      -8.079  13.019 -24.419  1.00 92.83           O  
ATOM   3120  CG  ASN A 387      -7.923  14.581 -21.437  1.00 92.83           C  
ATOM   3121  ND2 ASN A 387      -7.291  14.632 -20.270  1.00 92.83           N  
ATOM   3122  OD1 ASN A 387      -7.806  15.460 -22.295  1.00 92.83           O  
ATOM   3123  N   PRO A 388      -9.487  14.845 -24.949  1.00 92.21           N  
ATOM   3124  CA  PRO A 388      -8.966  14.975 -26.312  1.00 92.21           C  
ATOM   3125  C   PRO A 388      -7.506  15.422 -26.346  1.00 92.21           C  
ATOM   3126  CB  PRO A 388      -9.877  16.034 -26.938  1.00 92.21           C  
ATOM   3127  O   PRO A 388      -6.844  15.301 -27.380  1.00 92.21           O  
ATOM   3128  CG  PRO A 388     -10.404  16.817 -25.779  1.00 92.21           C  
ATOM   3129  CD  PRO A 388     -10.548  15.892 -24.604  1.00 92.21           C  
ATOM   3130  N   ILE A 389      -6.941  15.857 -25.175  1.00 93.41           N  
ATOM   3131  CA  ILE A 389      -5.569  16.353 -25.215  1.00 93.41           C  
ATOM   3132  C   ILE A 389      -4.604  15.234 -24.832  1.00 93.41           C  
ATOM   3133  CB  ILE A 389      -5.380  17.568 -24.279  1.00 93.41           C  
ATOM   3134  O   ILE A 389      -3.390  15.369 -24.997  1.00 93.41           O  
ATOM   3135  CG1 ILE A 389      -5.790  17.207 -22.847  1.00 93.41           C  
ATOM   3136  CG2 ILE A 389      -6.176  18.773 -24.790  1.00 93.41           C  
ATOM   3137  CD1 ILE A 389      -5.456  18.279 -21.819  1.00 93.41           C  
ATOM   3138  N   VAL A 390      -5.122  14.143 -24.272  1.00 92.66           N  
ATOM   3139  CA  VAL A 390      -4.318  12.973 -23.939  1.00 92.66           C  
ATOM   3140  C   VAL A 390      -4.232  12.043 -25.147  1.00 92.66           C  
ATOM   3141  CB  VAL A 390      -4.896  12.215 -22.723  1.00 92.66           C  
ATOM   3142  O   VAL A 390      -5.156  11.270 -25.410  1.00 92.66           O  
ATOM   3143  CG1 VAL A 390      -4.045  10.989 -22.396  1.00 92.66           C  
ATOM   3144  CG2 VAL A 390      -4.990  13.142 -21.512  1.00 92.66           C  
ATOM   3145  N   ARG A 391      -3.199  12.225 -26.046  1.00 92.80           N  
ATOM   3146  CA  ARG A 391      -2.977  11.523 -27.306  1.00 92.80           C  
ATOM   3147  C   ARG A 391      -1.526  11.071 -27.432  1.00 92.80           C  
ATOM   3148  CB  ARG A 391      -3.352  12.414 -28.492  1.00 92.80           C  
ATOM   3149  O   ARG A 391      -0.642  11.609 -26.762  1.00 92.80           O  
ATOM   3150  CG  ARG A 391      -4.820  12.811 -28.523  1.00 92.80           C  
ATOM   3151  CD  ARG A 391      -5.214  13.408 -29.867  1.00 92.80           C  
ATOM   3152  NE  ARG A 391      -6.314  12.671 -30.482  1.00 92.80           N  
ATOM   3153  NH1 ARG A 391      -6.318  13.901 -32.438  1.00 92.80           N  
ATOM   3154  NH2 ARG A 391      -7.816  12.189 -32.152  1.00 92.80           N  
ATOM   3155  CZ  ARG A 391      -6.814  12.922 -31.689  1.00 92.80           C  
ATOM   3156  N   ASP A 392      -1.375  10.038 -28.296  1.00 93.43           N  
ATOM   3157  CA  ASP A 392      -0.049   9.565 -28.682  1.00 93.43           C  
ATOM   3158  C   ASP A 392       0.721   9.039 -27.473  1.00 93.43           C  
ATOM   3159  CB  ASP A 392       0.743  10.684 -29.364  1.00 93.43           C  
ATOM   3160  O   ASP A 392       0.132   8.452 -26.563  1.00 93.43           O  
ATOM   3161  CG  ASP A 392       0.040  11.247 -30.586  1.00 93.43           C  
ATOM   3162  OD1 ASP A 392      -0.671  10.492 -31.284  1.00 93.43           O  
ATOM   3163  OD2 ASP A 392       0.201  12.457 -30.857  1.00 93.43           O  
ATOM   3164  N   GLY A 393       2.162   9.057 -27.657  1.00 93.28           N  
ATOM   3165  CA  GLY A 393       3.026   8.511 -26.623  1.00 93.28           C  
ATOM   3166  C   GLY A 393       3.411   7.065 -26.870  1.00 93.28           C  
ATOM   3167  O   GLY A 393       2.806   6.389 -27.705  1.00 93.28           O  
ATOM   3168  N   GLN A 394       4.429   6.683 -26.205  1.00 92.61           N  
ATOM   3169  CA  GLN A 394       4.938   5.322 -26.338  1.00 92.61           C  
ATOM   3170  C   GLN A 394       3.861   4.296 -26.001  1.00 92.61           C  
ATOM   3171  CB  GLN A 394       6.160   5.115 -25.441  1.00 92.61           C  
ATOM   3172  O   GLN A 394       3.156   4.435 -24.999  1.00 92.61           O  
ATOM   3173  CG  GLN A 394       6.897   3.808 -25.698  1.00 92.61           C  
ATOM   3174  CD  GLN A 394       8.154   3.668 -24.859  1.00 92.61           C  
ATOM   3175  NE2 GLN A 394       8.838   2.538 -25.000  1.00 92.61           N  
ATOM   3176  OE1 GLN A 394       8.507   4.570 -24.092  1.00 92.61           O  
ATOM   3177  N   MET A 395       3.715   3.394 -26.997  1.00 89.44           N  
ATOM   3178  CA  MET A 395       2.790   2.271 -26.867  1.00 89.44           C  
ATOM   3179  C   MET A 395       1.350   2.763 -26.758  1.00 89.44           C  
ATOM   3180  CB  MET A 395       3.145   1.419 -25.647  1.00 89.44           C  
ATOM   3181  O   MET A 395       0.575   2.252 -25.947  1.00 89.44           O  
ATOM   3182  CG  MET A 395       4.492   0.722 -25.758  1.00 89.44           C  
ATOM   3183  SD  MET A 395       4.548  -0.483 -27.141  1.00 89.44           S  
ATOM   3184  CE  MET A 395       3.625  -1.860 -26.404  1.00 89.44           C  
ATOM   3185  N   ASN A 396       0.959   3.767 -27.530  1.00 90.94           N  
ATOM   3186  CA  ASN A 396      -0.433   4.144 -27.752  1.00 90.94           C  
ATOM   3187  C   ASN A 396      -1.155   3.130 -28.635  1.00 90.94           C  
ATOM   3188  CB  ASN A 396      -0.519   5.542 -28.368  1.00 90.94           C  
ATOM   3189  O   ASN A 396      -0.897   3.055 -29.838  1.00 90.94           O  
ATOM   3190  CG  ASN A 396      -1.937   6.078 -28.405  1.00 90.94           C  
ATOM   3191  ND2 ASN A 396      -2.271   6.798 -29.469  1.00 90.94           N  
ATOM   3192  OD1 ASN A 396      -2.725   5.847 -27.484  1.00 90.94           O  
ATOM   3193  N   VAL A 397      -2.201   2.371 -28.114  1.00 88.06           N  
ATOM   3194  CA  VAL A 397      -2.699   1.221 -28.862  1.00 88.06           C  
ATOM   3195  C   VAL A 397      -4.225   1.191 -28.807  1.00 88.06           C  
ATOM   3196  CB  VAL A 397      -2.120  -0.104 -28.318  1.00 88.06           C  
ATOM   3197  O   VAL A 397      -4.841   0.158 -29.080  1.00 88.06           O  
ATOM   3198  CG1 VAL A 397      -0.622  -0.197 -28.605  1.00 88.06           C  
ATOM   3199  CG2 VAL A 397      -2.388  -0.228 -26.819  1.00 88.06           C  
ATOM   3200  N   ASN A 398      -4.866   2.320 -28.407  1.00 86.50           N  
ATOM   3201  CA  ASN A 398      -6.313   2.295 -28.220  1.00 86.50           C  
ATOM   3202  C   ASN A 398      -7.029   3.119 -29.287  1.00 86.50           C  
ATOM   3203  CB  ASN A 398      -6.683   2.798 -26.823  1.00 86.50           C  
ATOM   3204  O   ASN A 398      -8.163   3.556 -29.082  1.00 86.50           O  
ATOM   3205  CG  ASN A 398      -6.376   4.270 -26.632  1.00 86.50           C  
ATOM   3206  ND2 ASN A 398      -6.815   4.826 -25.509  1.00 86.50           N  
ATOM   3207  OD1 ASN A 398      -5.750   4.902 -27.486  1.00 86.50           O  
ATOM   3208  N   GLY A 399      -6.345   3.381 -30.516  1.00 90.03           N  
ATOM   3209  CA  GLY A 399      -6.982   4.146 -31.577  1.00 90.03           C  
ATOM   3210  C   GLY A 399      -6.687   5.632 -31.500  1.00 90.03           C  
ATOM   3211  O   GLY A 399      -6.934   6.369 -32.457  1.00 90.03           O  
ATOM   3212  N   ASN A 400      -6.264   6.144 -30.291  1.00 91.96           N  
ATOM   3213  CA  ASN A 400      -5.757   7.504 -30.136  1.00 91.96           C  
ATOM   3214  C   ASN A 400      -6.831   8.542 -30.449  1.00 91.96           C  
ATOM   3215  CB  ASN A 400      -4.530   7.724 -31.023  1.00 91.96           C  
ATOM   3216  O   ASN A 400      -6.568   9.521 -31.150  1.00 91.96           O  
ATOM   3217  CG  ASN A 400      -3.639   8.842 -30.521  1.00 91.96           C  
ATOM   3218  ND2 ASN A 400      -2.982   9.538 -31.442  1.00 91.96           N  
ATOM   3219  OD1 ASN A 400      -3.540   9.079 -29.314  1.00 91.96           O  
ATOM   3220  N   LEU A 401      -8.200   8.128 -30.053  1.00 91.23           N  
ATOM   3221  CA  LEU A 401      -9.375   8.984 -30.165  1.00 91.23           C  
ATOM   3222  C   LEU A 401      -9.657   9.333 -31.623  1.00 91.23           C  
ATOM   3223  CB  LEU A 401      -9.184  10.266 -29.349  1.00 91.23           C  
ATOM   3224  O   LEU A 401     -10.298  10.346 -31.910  1.00 91.23           O  
ATOM   3225  CG  LEU A 401      -9.077  10.095 -27.833  1.00 91.23           C  
ATOM   3226  CD1 LEU A 401      -8.864  11.447 -27.161  1.00 91.23           C  
ATOM   3227  CD2 LEU A 401     -10.322   9.409 -27.282  1.00 91.23           C  
ATOM   3228  N   GLY A 402      -9.114   8.719 -32.584  1.00 92.59           N  
ATOM   3229  CA  GLY A 402      -9.427   8.851 -33.998  1.00 92.59           C  
ATOM   3230  C   GLY A 402      -9.235  10.261 -34.523  1.00 92.59           C  
ATOM   3231  O   GLY A 402      -8.217  10.899 -34.246  1.00 92.59           O  
ATOM   3232  N   ALA A 403     -10.217  10.725 -35.320  1.00 94.11           N  
ATOM   3233  CA  ALA A 403     -10.145  11.993 -36.041  1.00 94.11           C  
ATOM   3234  C   ALA A 403     -10.618  13.150 -35.165  1.00 94.11           C  
ATOM   3235  CB  ALA A 403     -10.976  11.925 -37.321  1.00 94.11           C  
ATOM   3236  O   ALA A 403     -10.730  14.285 -35.633  1.00 94.11           O  
ATOM   3237  N   ASN A 404     -10.878  12.865 -33.850  1.00 93.44           N  
ATOM   3238  CA  ASN A 404     -11.285  13.946 -32.959  1.00 93.44           C  
ATOM   3239  C   ASN A 404     -10.237  15.053 -32.906  1.00 93.44           C  
ATOM   3240  CB  ASN A 404     -11.562  13.408 -31.554  1.00 93.44           C  
ATOM   3241  O   ASN A 404      -9.039  14.786 -33.017  1.00 93.44           O  
ATOM   3242  CG  ASN A 404     -12.829  12.579 -31.484  1.00 93.44           C  
ATOM   3243  ND2 ASN A 404     -12.678  11.284 -31.235  1.00 93.44           N  
ATOM   3244  OD1 ASN A 404     -13.935  13.099 -31.654  1.00 93.44           O  
ATOM   3245  N   PRO A 405     -10.750  16.289 -32.811  1.00 94.45           N  
ATOM   3246  CA  PRO A 405      -9.763  17.345 -32.572  1.00 94.45           C  
ATOM   3247  C   PRO A 405      -8.933  17.102 -31.313  1.00 94.45           C  
ATOM   3248  CB  PRO A 405     -10.622  18.603 -32.426  1.00 94.45           C  
ATOM   3249  O   PRO A 405      -9.443  16.566 -30.327  1.00 94.45           O  
ATOM   3250  CG  PRO A 405     -11.900  18.277 -33.129  1.00 94.45           C  
ATOM   3251  CD  PRO A 405     -12.181  16.813 -32.953  1.00 94.45           C  
ATOM   3252  N   ASN A 406      -7.664  17.391 -31.459  1.00 94.04           N  
ATOM   3253  CA  ASN A 406      -6.715  17.101 -30.390  1.00 94.04           C  
ATOM   3254  C   ASN A 406      -6.739  18.179 -29.311  1.00 94.04           C  
ATOM   3255  CB  ASN A 406      -5.301  16.946 -30.954  1.00 94.04           C  
ATOM   3256  O   ASN A 406      -5.740  18.399 -28.624  1.00 94.04           O  
ATOM   3257  CG  ASN A 406      -4.823  18.188 -31.681  1.00 94.04           C  
ATOM   3258  ND2 ASN A 406      -3.649  18.101 -32.296  1.00 94.04           N  
ATOM   3259  OD1 ASN A 406      -5.503  19.218 -31.689  1.00 94.04           O  
ATOM   3260  N   TYR A 407      -7.798  18.933 -29.243  1.00 94.04           N  
ATOM   3261  CA  TYR A 407      -8.107  19.954 -28.248  1.00 94.04           C  
ATOM   3262  C   TYR A 407      -9.610  20.062 -28.027  1.00 94.04           C  
ATOM   3263  CB  TYR A 407      -7.543  21.312 -28.679  1.00 94.04           C  
ATOM   3264  O   TYR A 407     -10.393  19.381 -28.694  1.00 94.04           O  
ATOM   3265  CG  TYR A 407      -8.245  21.909 -29.875  1.00 94.04           C  
ATOM   3266  CD1 TYR A 407      -8.040  21.396 -31.154  1.00 94.04           C  
ATOM   3267  CD2 TYR A 407      -9.113  22.985 -29.729  1.00 94.04           C  
ATOM   3268  CE1 TYR A 407      -8.682  21.944 -32.259  1.00 94.04           C  
ATOM   3269  CE2 TYR A 407      -9.761  23.541 -30.827  1.00 94.04           C  
ATOM   3270  OH  TYR A 407     -10.179  23.560 -33.177  1.00 94.04           O  
ATOM   3271  CZ  TYR A 407      -9.540  23.014 -32.086  1.00 94.04           C  
ATOM   3272  N   GLN A 408     -10.007  20.837 -26.991  1.00 93.57           N  
ATOM   3273  CA  GLN A 408     -11.424  21.097 -26.757  1.00 93.57           C  
ATOM   3274  C   GLN A 408     -12.014  21.966 -27.863  1.00 93.57           C  
ATOM   3275  CB  GLN A 408     -11.630  21.766 -25.397  1.00 93.57           C  
ATOM   3276  O   GLN A 408     -11.806  23.181 -27.883  1.00 93.57           O  
ATOM   3277  CG  GLN A 408     -11.269  20.879 -24.214  1.00 93.57           C  
ATOM   3278  CD  GLN A 408      -9.860  21.120 -23.707  1.00 93.57           C  
ATOM   3279  NE2 GLN A 408      -9.557  20.593 -22.525  1.00 93.57           N  
ATOM   3280  OE1 GLN A 408      -9.050  21.773 -24.372  1.00 93.57           O  
ATOM   3281  N   SER A 409     -12.594  21.306 -28.868  1.00 93.88           N  
ATOM   3282  CA  SER A 409     -13.072  21.965 -30.079  1.00 93.88           C  
ATOM   3283  C   SER A 409     -14.587  22.139 -30.052  1.00 93.88           C  
ATOM   3284  CB  SER A 409     -12.664  21.170 -31.319  1.00 93.88           C  
ATOM   3285  O   SER A 409     -15.302  21.313 -29.480  1.00 93.88           O  
ATOM   3286  OG  SER A 409     -13.289  21.693 -32.480  1.00 93.88           O  
ATOM   3287  N   SER A 410     -15.053  23.237 -30.537  1.00 93.74           N  
ATOM   3288  CA  SER A 410     -16.481  23.459 -30.733  1.00 93.74           C  
ATOM   3289  C   SER A 410     -17.068  22.449 -31.713  1.00 93.74           C  
ATOM   3290  CB  SER A 410     -16.739  24.880 -31.236  1.00 93.74           C  
ATOM   3291  O   SER A 410     -18.289  22.303 -31.805  1.00 93.74           O  
ATOM   3292  OG  SER A 410     -16.081  25.103 -32.472  1.00 93.74           O  
ATOM   3293  N   TYR A 411     -16.323  21.710 -32.513  1.00 93.29           N  
ATOM   3294  CA  TYR A 411     -16.764  20.694 -33.462  1.00 93.29           C  
ATOM   3295  C   TYR A 411     -17.165  19.412 -32.741  1.00 93.29           C  
ATOM   3296  CB  TYR A 411     -15.661  20.396 -34.482  1.00 93.29           C  
ATOM   3297  O   TYR A 411     -17.860  18.566 -33.307  1.00 93.29           O  
ATOM   3298  CG  TYR A 411     -15.353  21.555 -35.398  1.00 93.29           C  
ATOM   3299  CD1 TYR A 411     -16.248  21.939 -36.394  1.00 93.29           C  
ATOM   3300  CD2 TYR A 411     -14.165  22.268 -35.271  1.00 93.29           C  
ATOM   3301  CE1 TYR A 411     -15.967  23.006 -37.242  1.00 93.29           C  
ATOM   3302  CE2 TYR A 411     -13.874  23.336 -36.113  1.00 93.29           C  
ATOM   3303  OH  TYR A 411     -14.496  24.754 -37.930  1.00 93.29           O  
ATOM   3304  CZ  TYR A 411     -14.779  23.697 -37.093  1.00 93.29           C  
ATOM   3305  N   ARG A 412     -16.716  19.264 -31.527  1.00 92.47           N  
ATOM   3306  CA  ARG A 412     -17.064  18.181 -30.613  1.00 92.47           C  
ATOM   3307  C   ARG A 412     -17.261  18.703 -29.194  1.00 92.47           C  
ATOM   3308  CB  ARG A 412     -15.983  17.098 -30.627  1.00 92.47           C  
ATOM   3309  O   ARG A 412     -16.335  18.673 -28.381  1.00 92.47           O  
ATOM   3310  CG  ARG A 412     -16.401  15.800 -29.954  1.00 92.47           C  
ATOM   3311  CD  ARG A 412     -15.539  14.628 -30.403  1.00 92.47           C  
ATOM   3312  NE  ARG A 412     -15.963  13.378 -29.778  1.00 92.47           N  
ATOM   3313  NH1 ARG A 412     -15.942  12.153 -31.737  1.00 92.47           N  
ATOM   3314  NH2 ARG A 412     -16.531  11.153 -29.760  1.00 92.47           N  
ATOM   3315  CZ  ARG A 412     -16.144  12.231 -30.427  1.00 92.47           C  
ATOM   3316  N   PRO A 413     -18.395  19.221 -28.884  1.00 92.26           N  
ATOM   3317  CA  PRO A 413     -18.656  19.802 -27.565  1.00 92.26           C  
ATOM   3318  C   PRO A 413     -18.627  18.762 -26.447  1.00 92.26           C  
ATOM   3319  CB  PRO A 413     -20.055  20.403 -27.715  1.00 92.26           C  
ATOM   3320  O   PRO A 413     -19.043  17.619 -26.650  1.00 92.26           O  
ATOM   3321  CG  PRO A 413     -20.264  20.521 -29.191  1.00 92.26           C  
ATOM   3322  CD  PRO A 413     -19.421  19.484 -29.876  1.00 92.26           C  
ATOM   3323  N   VAL A 414     -17.926  19.093 -25.285  1.00 91.86           N  
ATOM   3324  CA  VAL A 414     -17.870  18.227 -24.111  1.00 91.86           C  
ATOM   3325  C   VAL A 414     -18.688  18.841 -22.977  1.00 91.86           C  
ATOM   3326  CB  VAL A 414     -16.415  17.989 -23.651  1.00 91.86           C  
ATOM   3327  O   VAL A 414     -18.940  20.048 -22.967  1.00 91.86           O  
ATOM   3328  CG1 VAL A 414     -15.605  17.308 -24.752  1.00 91.86           C  
ATOM   3329  CG2 VAL A 414     -15.763  19.309 -23.242  1.00 91.86           C  
ATOM   3330  N   THR A 415     -19.267  17.971 -22.126  1.00 91.39           N  
ATOM   3331  CA  THR A 415     -19.990  18.404 -20.936  1.00 91.39           C  
ATOM   3332  C   THR A 415     -19.086  18.359 -19.708  1.00 91.39           C  
ATOM   3333  CB  THR A 415     -21.237  17.533 -20.691  1.00 91.39           C  
ATOM   3334  O   THR A 415     -18.298  17.425 -19.544  1.00 91.39           O  
ATOM   3335  CG2 THR A 415     -22.011  18.013 -19.468  1.00 91.39           C  
ATOM   3336  OG1 THR A 415     -22.091  17.598 -21.840  1.00 91.39           O  
ATOM   3337  N   TYR A 416     -19.261  19.446 -18.955  1.00 87.85           N  
ATOM   3338  CA  TYR A 416     -18.500  19.554 -17.715  1.00 87.85           C  
ATOM   3339  C   TYR A 416     -19.385  19.276 -16.506  1.00 87.85           C  
ATOM   3340  CB  TYR A 416     -17.867  20.943 -17.592  1.00 87.85           C  
ATOM   3341  O   TYR A 416     -20.538  19.712 -16.460  1.00 87.85           O  
ATOM   3342  CG  TYR A 416     -16.959  21.302 -18.743  1.00 87.85           C  
ATOM   3343  CD1 TYR A 416     -15.643  20.847 -18.785  1.00 87.85           C  
ATOM   3344  CD2 TYR A 416     -17.415  22.096 -19.790  1.00 87.85           C  
ATOM   3345  CE1 TYR A 416     -14.802  21.176 -19.843  1.00 87.85           C  
ATOM   3346  CE2 TYR A 416     -16.582  22.432 -20.853  1.00 87.85           C  
ATOM   3347  OH  TYR A 416     -14.452  22.296 -21.920  1.00 87.85           O  
ATOM   3348  CZ  TYR A 416     -15.280  21.967 -20.871  1.00 87.85           C  
ATOM   3349  N   LYS A 417     -18.919  18.436 -15.706  1.00 82.93           N  
ATOM   3350  CA  LYS A 417     -19.600  18.171 -14.442  1.00 82.93           C  
ATOM   3351  C   LYS A 417     -18.853  18.804 -13.271  1.00 82.93           C  
ATOM   3352  CB  LYS A 417     -19.747  16.665 -14.217  1.00 82.93           C  
ATOM   3353  O   LYS A 417     -17.626  18.715 -13.191  1.00 82.93           O  
ATOM   3354  CG  LYS A 417     -20.691  16.298 -13.081  1.00 82.93           C  
ATOM   3355  CD  LYS A 417     -20.904  14.792 -12.997  1.00 82.93           C  
ATOM   3356  CE  LYS A 417     -21.835  14.422 -11.849  1.00 82.93           C  
ATOM   3357  NZ  LYS A 417     -22.080  12.950 -11.788  1.00 82.93           N  
ATOM   3358  N   ALA A 418     -19.587  19.530 -12.501  1.00 73.81           N  
ATOM   3359  CA  ALA A 418     -18.982  20.109 -11.305  1.00 73.81           C  
ATOM   3360  C   ALA A 418     -18.470  19.020 -10.367  1.00 73.81           C  
ATOM   3361  CB  ALA A 418     -19.986  21.003 -10.580  1.00 73.81           C  
ATOM   3362  O   ALA A 418     -19.106  17.975 -10.213  1.00 73.81           O  
ATOM   3363  N   SER A 419     -17.153  19.036 -10.031  1.00 66.59           N  
ATOM   3364  CA  SER A 419     -16.453  18.071  -9.189  1.00 66.59           C  
ATOM   3365  C   SER A 419     -17.124  17.936  -7.826  1.00 66.59           C  
ATOM   3366  CB  SER A 419     -14.990  18.480  -9.007  1.00 66.59           C  
ATOM   3367  O   SER A 419     -16.951  16.927  -7.140  1.00 66.59           O  
ATOM   3368  OG  SER A 419     -14.895  19.713  -8.315  1.00 66.59           O  
ATOM   3369  N   GLY A 420     -18.289  18.658  -7.622  1.00 61.65           N  
ATOM   3370  CA  GLY A 420     -18.833  18.581  -6.276  1.00 61.65           C  
ATOM   3371  C   GLY A 420     -17.860  19.053  -5.211  1.00 61.65           C  
ATOM   3372  O   GLY A 420     -18.030  18.749  -4.029  1.00 61.65           O  
ATOM   3373  N   LYS A 421     -16.577  19.613  -5.590  1.00 59.57           N  
ATOM   3374  CA  LYS A 421     -15.594  20.011  -4.586  1.00 59.57           C  
ATOM   3375  C   LYS A 421     -16.184  21.026  -3.611  1.00 59.57           C  
ATOM   3376  CB  LYS A 421     -14.348  20.590  -5.256  1.00 59.57           C  
ATOM   3377  O   LYS A 421     -16.774  22.025  -4.028  1.00 59.57           O  
ATOM   3378  CG  LYS A 421     -13.491  19.556  -5.970  1.00 59.57           C  
ATOM   3379  CD  LYS A 421     -12.157  20.143  -6.413  1.00 59.57           C  
ATOM   3380  CE  LYS A 421     -11.296  19.107  -7.121  1.00 59.57           C  
ATOM   3381  NZ  LYS A 421      -9.984  19.678  -7.553  1.00 59.57           N  
ATOM   3382  N   GLY A 422     -16.706  20.555  -2.448  1.00 54.13           N  
ATOM   3383  CA  GLY A 422     -17.051  21.367  -1.292  1.00 54.13           C  
ATOM   3384  C   GLY A 422     -15.963  22.353  -0.910  1.00 54.13           C  
ATOM   3385  O   GLY A 422     -16.193  23.259  -0.106  1.00 54.13           O  
ATOM   3386  N   THR A 423     -14.713  22.270  -1.652  1.00 53.97           N  
ATOM   3387  CA  THR A 423     -13.557  22.911  -1.036  1.00 53.97           C  
ATOM   3388  C   THR A 423     -13.574  24.416  -1.289  1.00 53.97           C  
ATOM   3389  CB  THR A 423     -12.239  22.314  -1.564  1.00 53.97           C  
ATOM   3390  O   THR A 423     -12.854  25.169  -0.631  1.00 53.97           O  
ATOM   3391  CG2 THR A 423     -11.555  21.464  -0.499  1.00 53.97           C  
ATOM   3392  OG1 THR A 423     -12.517  21.495  -2.707  1.00 53.97           O  
ATOM   3393  N   VAL A 424     -14.426  24.922  -2.249  1.00 57.73           N  
ATOM   3394  CA  VAL A 424     -14.177  26.331  -2.537  1.00 57.73           C  
ATOM   3395  C   VAL A 424     -14.392  27.163  -1.275  1.00 57.73           C  
ATOM   3396  CB  VAL A 424     -15.085  26.846  -3.676  1.00 57.73           C  
ATOM   3397  O   VAL A 424     -13.629  28.091  -0.999  1.00 57.73           O  
ATOM   3398  CG1 VAL A 424     -14.803  28.319  -3.967  1.00 57.73           C  
ATOM   3399  CG2 VAL A 424     -14.891  26.002  -4.935  1.00 57.73           C  
ATOM   3400  N   SER A 425     -15.049  26.571  -0.187  1.00 62.82           N  
ATOM   3401  CA  SER A 425     -15.282  27.443   0.960  1.00 62.82           C  
ATOM   3402  C   SER A 425     -14.310  27.135   2.095  1.00 62.82           C  
ATOM   3403  CB  SER A 425     -16.721  27.301   1.458  1.00 62.82           C  
ATOM   3404  O   SER A 425     -13.936  28.028   2.857  1.00 62.82           O  
ATOM   3405  OG  SER A 425     -16.970  25.980   1.907  1.00 62.82           O  
ATOM   3406  N   HIS A 426     -13.655  25.925   2.219  1.00 66.30           N  
ATOM   3407  CA  HIS A 426     -12.877  25.548   3.394  1.00 66.30           C  
ATOM   3408  C   HIS A 426     -11.382  25.705   3.140  1.00 66.30           C  
ATOM   3409  CB  HIS A 426     -13.192  24.109   3.806  1.00 66.30           C  
ATOM   3410  O   HIS A 426     -10.605  25.900   4.077  1.00 66.30           O  
ATOM   3411  CG  HIS A 426     -12.491  23.675   5.053  1.00 66.30           C  
ATOM   3412  CD2 HIS A 426     -11.459  22.819   5.242  1.00 66.30           C  
ATOM   3413  ND1 HIS A 426     -12.844  24.135   6.304  1.00 66.30           N  
ATOM   3414  CE1 HIS A 426     -12.056  23.580   7.209  1.00 66.30           C  
ATOM   3415  NE2 HIS A 426     -11.207  22.777   6.591  1.00 66.30           N  
ATOM   3416  N   GLU A 427     -10.861  25.696   1.942  1.00 71.85           N  
ATOM   3417  CA  GLU A 427      -9.418  25.687   1.716  1.00 71.85           C  
ATOM   3418  C   GLU A 427      -8.893  27.094   1.448  1.00 71.85           C  
ATOM   3419  CB  GLU A 427      -9.063  24.762   0.548  1.00 71.85           C  
ATOM   3420  O   GLU A 427      -8.542  27.427   0.314  1.00 71.85           O  
ATOM   3421  CG  GLU A 427      -9.231  23.283   0.863  1.00 71.85           C  
ATOM   3422  CD  GLU A 427      -8.640  22.372  -0.202  1.00 71.85           C  
ATOM   3423  OE1 GLU A 427      -8.390  21.180   0.089  1.00 71.85           O  
ATOM   3424  OE2 GLU A 427      -8.424  22.855  -1.336  1.00 71.85           O  
ATOM   3425  N   LYS A 428      -9.069  27.983   2.411  1.00 76.10           N  
ATOM   3426  CA  LYS A 428      -8.412  29.286   2.352  1.00 76.10           C  
ATOM   3427  C   LYS A 428      -7.082  29.265   3.100  1.00 76.10           C  
ATOM   3428  CB  LYS A 428      -9.322  30.372   2.929  1.00 76.10           C  
ATOM   3429  O   LYS A 428      -7.044  28.989   4.301  1.00 76.10           O  
ATOM   3430  CG  LYS A 428     -10.611  30.578   2.149  1.00 76.10           C  
ATOM   3431  CD  LYS A 428     -11.443  31.712   2.734  1.00 76.10           C  
ATOM   3432  CE  LYS A 428     -12.745  31.904   1.968  1.00 76.10           C  
ATOM   3433  NZ  LYS A 428     -13.565  33.015   2.538  1.00 76.10           N  
ATOM   3434  N   TRP A 429      -6.026  29.136   2.351  1.00 79.68           N  
ATOM   3435  CA  TRP A 429      -4.698  29.053   2.948  1.00 79.68           C  
ATOM   3436  C   TRP A 429      -4.042  30.428   3.011  1.00 79.68           C  
ATOM   3437  CB  TRP A 429      -3.811  28.087   2.157  1.00 79.68           C  
ATOM   3438  O   TRP A 429      -4.069  31.181   2.035  1.00 79.68           O  
ATOM   3439  CG  TRP A 429      -4.361  26.695   2.063  1.00 79.68           C  
ATOM   3440  CD1 TRP A 429      -5.181  26.197   1.088  1.00 79.68           C  
ATOM   3441  CD2 TRP A 429      -4.134  25.623   2.982  1.00 79.68           C  
ATOM   3442  CE2 TRP A 429      -4.847  24.502   2.502  1.00 79.68           C  
ATOM   3443  CE3 TRP A 429      -3.395  25.500   4.167  1.00 79.68           C  
ATOM   3444  NE1 TRP A 429      -5.476  24.879   1.347  1.00 79.68           N  
ATOM   3445  CH2 TRP A 429      -4.111  23.181   4.323  1.00 79.68           C  
ATOM   3446  CZ2 TRP A 429      -4.842  23.273   3.167  1.00 79.68           C  
ATOM   3447  CZ3 TRP A 429      -3.391  24.277   4.827  1.00 79.68           C  
ATOM   3448  N   THR A 430      -3.729  31.011   4.232  1.00 81.39           N  
ATOM   3449  CA  THR A 430      -2.867  32.168   4.451  1.00 81.39           C  
ATOM   3450  C   THR A 430      -1.675  31.795   5.328  1.00 81.39           C  
ATOM   3451  CB  THR A 430      -3.643  33.328   5.102  1.00 81.39           C  
ATOM   3452  O   THR A 430      -1.807  30.996   6.258  1.00 81.39           O  
ATOM   3453  CG2 THR A 430      -4.798  33.782   4.215  1.00 81.39           C  
ATOM   3454  OG1 THR A 430      -4.166  32.897   6.365  1.00 81.39           O  
ATOM   3455  N   GLY A 431      -0.584  31.853   4.742  1.00 85.44           N  
ATOM   3456  CA  GLY A 431       0.578  31.586   5.575  1.00 85.44           C  
ATOM   3457  C   GLY A 431       1.887  31.660   4.812  1.00 85.44           C  
ATOM   3458  O   GLY A 431       1.897  31.923   3.608  1.00 85.44           O  
ATOM   3459  N   GLU A 432       3.069  31.714   5.579  1.00 85.76           N  
ATOM   3460  CA  GLU A 432       4.413  31.706   5.010  1.00 85.76           C  
ATOM   3461  C   GLU A 432       4.833  30.295   4.605  1.00 85.76           C  
ATOM   3462  CB  GLU A 432       5.421  32.290   6.003  1.00 85.76           C  
ATOM   3463  O   GLU A 432       4.482  29.322   5.275  1.00 85.76           O  
ATOM   3464  CG  GLU A 432       5.202  33.765   6.305  1.00 85.76           C  
ATOM   3465  CD  GLU A 432       6.212  34.332   7.291  1.00 85.76           C  
ATOM   3466  OE1 GLU A 432       6.158  35.548   7.584  1.00 85.76           O  
ATOM   3467  OE2 GLU A 432       7.064  33.553   7.774  1.00 85.76           O  
ATOM   3468  N   ALA A 433       5.256  30.177   3.432  1.00 86.21           N  
ATOM   3469  CA  ALA A 433       5.943  28.935   3.087  1.00 86.21           C  
ATOM   3470  C   ALA A 433       7.148  28.704   3.995  1.00 86.21           C  
ATOM   3471  CB  ALA A 433       6.379  28.957   1.624  1.00 86.21           C  
ATOM   3472  O   ALA A 433       8.021  29.567   4.110  1.00 86.21           O  
ATOM   3473  N   THR A 434       7.121  27.558   4.854  1.00 87.88           N  
ATOM   3474  CA  THR A 434       8.172  27.275   5.825  1.00 87.88           C  
ATOM   3475  C   THR A 434       8.785  25.900   5.573  1.00 87.88           C  
ATOM   3476  CB  THR A 434       7.635  27.344   7.266  1.00 87.88           C  
ATOM   3477  O   THR A 434       8.240  25.103   4.807  1.00 87.88           O  
ATOM   3478  CG2 THR A 434       6.961  28.685   7.539  1.00 87.88           C  
ATOM   3479  OG1 THR A 434       6.680  26.294   7.465  1.00 87.88           O  
ATOM   3480  N   TRP A 435      10.071  25.793   6.008  1.00 84.59           N  
ATOM   3481  CA  TRP A 435      10.727  24.492   6.087  1.00 84.59           C  
ATOM   3482  C   TRP A 435      10.464  23.831   7.436  1.00 84.59           C  
ATOM   3483  CB  TRP A 435      12.234  24.634   5.859  1.00 84.59           C  
ATOM   3484  O   TRP A 435      10.814  24.382   8.483  1.00 84.59           O  
ATOM   3485  CG  TRP A 435      12.594  25.295   4.562  1.00 84.59           C  
ATOM   3486  CD1 TRP A 435      12.670  26.638   4.316  1.00 84.59           C  
ATOM   3487  CD2 TRP A 435      12.923  24.642   3.333  1.00 84.59           C  
ATOM   3488  CE2 TRP A 435      13.188  25.651   2.381  1.00 84.59           C  
ATOM   3489  CE3 TRP A 435      13.019  23.299   2.943  1.00 84.59           C  
ATOM   3490  NE1 TRP A 435      13.027  26.859   3.005  1.00 84.59           N  
ATOM   3491  CH2 TRP A 435      13.631  24.038   0.707  1.00 84.59           C  
ATOM   3492  CZ2 TRP A 435      13.544  25.359   1.062  1.00 84.59           C  
ATOM   3493  CZ3 TRP A 435      13.374  23.011   1.630  1.00 84.59           C  
ATOM   3494  N   ALA A 436       9.662  22.815   7.427  1.00 81.26           N  
ATOM   3495  CA  ALA A 436       9.298  22.243   8.721  1.00 81.26           C  
ATOM   3496  C   ALA A 436       9.204  20.722   8.641  1.00 81.26           C  
ATOM   3497  CB  ALA A 436       7.976  22.830   9.210  1.00 81.26           C  
ATOM   3498  O   ALA A 436       9.044  20.160   7.555  1.00 81.26           O  
ATOM   3499  N   VAL A 437       9.590  20.072   9.819  1.00 83.10           N  
ATOM   3500  CA  VAL A 437       9.257  18.667  10.030  1.00 83.10           C  
ATOM   3501  C   VAL A 437       7.876  18.554  10.671  1.00 83.10           C  
ATOM   3502  CB  VAL A 437      10.313  17.959  10.908  1.00 83.10           C  
ATOM   3503  O   VAL A 437       7.354  19.531  11.213  1.00 83.10           O  
ATOM   3504  CG1 VAL A 437      11.664  17.912  10.196  1.00 83.10           C  
ATOM   3505  CG2 VAL A 437      10.441  18.662  12.258  1.00 83.10           C  
ATOM   3506  N   PHE A 438       7.177  17.489  10.304  1.00 83.02           N  
ATOM   3507  CA  PHE A 438       5.837  17.288  10.843  1.00 83.02           C  
ATOM   3508  C   PHE A 438       5.803  17.589  12.336  1.00 83.02           C  
ATOM   3509  CB  PHE A 438       5.363  15.854  10.586  1.00 83.02           C  
ATOM   3510  O   PHE A 438       4.907  18.287  12.814  1.00 83.02           O  
ATOM   3511  CG  PHE A 438       3.886  15.656  10.795  1.00 83.02           C  
ATOM   3512  CD1 PHE A 438       3.388  15.293  12.040  1.00 83.02           C  
ATOM   3513  CD2 PHE A 438       2.994  15.834   9.745  1.00 83.02           C  
ATOM   3514  CE1 PHE A 438       2.022  15.109  12.236  1.00 83.02           C  
ATOM   3515  CE2 PHE A 438       1.627  15.653   9.933  1.00 83.02           C  
ATOM   3516  CZ  PHE A 438       1.143  15.289  11.179  1.00 83.02           C  
ATOM   3517  N   GLY A 439       6.818  17.142  13.085  1.00 82.83           N  
ATOM   3518  CA  GLY A 439       6.943  17.357  14.518  1.00 82.83           C  
ATOM   3519  C   GLY A 439       7.941  16.425  15.177  1.00 82.83           C  
ATOM   3520  O   GLY A 439       8.311  15.397  14.605  1.00 82.83           O  
ATOM   3521  N   ASP A 440       8.424  16.903  16.373  1.00 88.84           N  
ATOM   3522  CA  ASP A 440       9.336  16.071  17.151  1.00 88.84           C  
ATOM   3523  C   ASP A 440       8.592  14.915  17.816  1.00 88.84           C  
ATOM   3524  CB  ASP A 440      10.058  16.909  18.208  1.00 88.84           C  
ATOM   3525  O   ASP A 440       7.379  14.987  18.023  1.00 88.84           O  
ATOM   3526  CG  ASP A 440      11.018  17.922  17.608  1.00 88.84           C  
ATOM   3527  OD1 ASP A 440      11.759  17.575  16.664  1.00 88.84           O  
ATOM   3528  OD2 ASP A 440      11.035  19.077  18.087  1.00 88.84           O  
ATOM   3529  N   VAL A 441       9.341  13.821  18.026  1.00 93.99           N  
ATOM   3530  CA  VAL A 441       8.803  12.720  18.819  1.00 93.99           C  
ATOM   3531  C   VAL A 441       8.516  13.199  20.240  1.00 93.99           C  
ATOM   3532  CB  VAL A 441       9.771  11.516  18.848  1.00 93.99           C  
ATOM   3533  O   VAL A 441       9.384  13.785  20.892  1.00 93.99           O  
ATOM   3534  CG1 VAL A 441       9.242  10.420  19.771  1.00 93.99           C  
ATOM   3535  CG2 VAL A 441       9.987  10.972  17.437  1.00 93.99           C  
ATOM   3536  N   THR A 442       7.287  13.135  20.697  1.00 95.29           N  
ATOM   3537  CA  THR A 442       6.884  13.518  22.046  1.00 95.29           C  
ATOM   3538  C   THR A 442       6.251  12.338  22.777  1.00 95.29           C  
ATOM   3539  CB  THR A 442       5.896  14.699  22.019  1.00 95.29           C  
ATOM   3540  O   THR A 442       6.150  11.241  22.225  1.00 95.29           O  
ATOM   3541  CG2 THR A 442       6.393  15.812  21.103  1.00 95.29           C  
ATOM   3542  OG1 THR A 442       4.623  14.239  21.547  1.00 95.29           O  
ATOM   3543  N   ASP A 443       5.805  12.593  24.025  1.00 95.96           N  
ATOM   3544  CA  ASP A 443       5.168  11.565  24.842  1.00 95.96           C  
ATOM   3545  C   ASP A 443       3.861  11.092  24.211  1.00 95.96           C  
ATOM   3546  CB  ASP A 443       4.910  12.087  26.257  1.00 95.96           C  
ATOM   3547  O   ASP A 443       3.422   9.965  24.449  1.00 95.96           O  
ATOM   3548  CG  ASP A 443       6.177  12.207  27.085  1.00 95.96           C  
ATOM   3549  OD1 ASP A 443       7.198  11.576  26.734  1.00 95.96           O  
ATOM   3550  OD2 ASP A 443       6.155  12.938  28.099  1.00 95.96           O  
ATOM   3551  N   LEU A 444       3.305  11.938  23.356  1.00 96.22           N  
ATOM   3552  CA  LEU A 444       2.047  11.610  22.696  1.00 96.22           C  
ATOM   3553  C   LEU A 444       2.218  10.417  21.762  1.00 96.22           C  
ATOM   3554  CB  LEU A 444       1.522  12.816  21.912  1.00 96.22           C  
ATOM   3555  O   LEU A 444       1.275   9.654  21.542  1.00 96.22           O  
ATOM   3556  CG  LEU A 444       0.871  13.928  22.735  1.00 96.22           C  
ATOM   3557  CD1 LEU A 444       0.493  15.100  21.836  1.00 96.22           C  
ATOM   3558  CD2 LEU A 444      -0.352  13.399  23.476  1.00 96.22           C  
ATOM   3559  N   ASP A 445       3.459  10.207  21.259  1.00 97.60           N  
ATOM   3560  CA  ASP A 445       3.742   9.140  20.305  1.00 97.60           C  
ATOM   3561  C   ASP A 445       3.757   7.777  20.993  1.00 97.60           C  
ATOM   3562  CB  ASP A 445       5.077   9.389  19.601  1.00 97.60           C  
ATOM   3563  O   ASP A 445       3.717   6.739  20.329  1.00 97.60           O  
ATOM   3564  CG  ASP A 445       5.036  10.574  18.652  1.00 97.60           C  
ATOM   3565  OD1 ASP A 445       4.183  10.595  17.740  1.00 97.60           O  
ATOM   3566  OD2 ASP A 445       5.867  11.493  18.817  1.00 97.60           O  
ATOM   3567  N   PHE A 446       3.707   7.789  22.310  1.00 98.24           N  
ATOM   3568  CA  PHE A 446       3.826   6.537  23.048  1.00 98.24           C  
ATOM   3569  C   PHE A 446       2.520   6.201  23.759  1.00 98.24           C  
ATOM   3570  CB  PHE A 446       4.971   6.615  24.063  1.00 98.24           C  
ATOM   3571  O   PHE A 446       2.394   5.137  24.368  1.00 98.24           O  
ATOM   3572  CG  PHE A 446       6.326   6.797  23.435  1.00 98.24           C  
ATOM   3573  CD1 PHE A 446       7.072   5.698  23.027  1.00 98.24           C  
ATOM   3574  CD2 PHE A 446       6.855   8.068  23.252  1.00 98.24           C  
ATOM   3575  CE1 PHE A 446       8.327   5.863  22.446  1.00 98.24           C  
ATOM   3576  CE2 PHE A 446       8.109   8.241  22.672  1.00 98.24           C  
ATOM   3577  CZ  PHE A 446       8.843   7.137  22.270  1.00 98.24           C  
ATOM   3578  N   GLU A 447       1.513   7.050  23.714  1.00 97.60           N  
ATOM   3579  CA  GLU A 447       0.234   6.815  24.378  1.00 97.60           C  
ATOM   3580  C   GLU A 447      -0.534   5.677  23.712  1.00 97.60           C  
ATOM   3581  CB  GLU A 447      -0.613   8.091  24.380  1.00 97.60           C  
ATOM   3582  O   GLU A 447      -0.987   4.749  24.385  1.00 97.60           O  
ATOM   3583  CG  GLU A 447      -0.108   9.163  25.334  1.00 97.60           C  
ATOM   3584  CD  GLU A 447      -1.024  10.373  25.416  1.00 97.60           C  
ATOM   3585  OE1 GLU A 447      -0.709  11.324  26.167  1.00 97.60           O  
ATOM   3586  OE2 GLU A 447      -2.067  10.371  24.724  1.00 97.60           O  
ATOM   3587  N   GLN A 448      -0.673   5.700  22.303  1.00 97.64           N  
ATOM   3588  CA  GLN A 448      -1.468   4.702  21.595  1.00 97.64           C  
ATOM   3589  C   GLN A 448      -0.737   3.364  21.526  1.00 97.64           C  
ATOM   3590  CB  GLN A 448      -1.809   5.188  20.185  1.00 97.64           C  
ATOM   3591  O   GLN A 448      -1.358   2.305  21.638  1.00 97.64           O  
ATOM   3592  CG  GLN A 448      -2.824   6.322  20.154  1.00 97.64           C  
ATOM   3593  CD  GLN A 448      -3.210   6.725  18.744  1.00 97.64           C  
ATOM   3594  NE2 GLN A 448      -4.296   7.482  18.619  1.00 97.64           N  
ATOM   3595  OE1 GLN A 448      -2.539   6.360  17.773  1.00 97.64           O  
ATOM   3596  N   PRO A 449       0.583   3.404  21.423  1.00 98.24           N  
ATOM   3597  CA  PRO A 449       1.286   2.126  21.555  1.00 98.24           C  
ATOM   3598  C   PRO A 449       1.109   1.495  22.934  1.00 98.24           C  
ATOM   3599  CB  PRO A 449       2.750   2.502  21.311  1.00 98.24           C  
ATOM   3600  O   PRO A 449       0.986   0.273  23.047  1.00 98.24           O  
ATOM   3601  CG  PRO A 449       2.693   3.689  20.404  1.00 98.24           C  
ATOM   3602  CD  PRO A 449       1.534   4.550  20.818  1.00 98.24           C  
ATOM   3603  N   ALA A 450       1.138   2.303  23.985  1.00 98.25           N  
ATOM   3604  CA  ALA A 450       0.888   1.792  25.330  1.00 98.25           C  
ATOM   3605  C   ALA A 450      -0.497   1.159  25.427  1.00 98.25           C  
ATOM   3606  CB  ALA A 450       1.032   2.910  26.359  1.00 98.25           C  
ATOM   3607  O   ALA A 450      -0.665   0.111  26.056  1.00 98.25           O  
ATOM   3608  N   ALA A 451      -1.493   1.787  24.771  1.00 97.44           N  
ATOM   3609  CA  ALA A 451      -2.846   1.239  24.738  1.00 97.44           C  
ATOM   3610  C   ALA A 451      -2.880  -0.094  23.995  1.00 97.44           C  
ATOM   3611  CB  ALA A 451      -3.808   2.231  24.090  1.00 97.44           C  
ATOM   3612  O   ALA A 451      -3.554  -1.034  24.423  1.00 97.44           O  
ATOM   3613  N   LEU A 452      -2.133  -0.148  22.863  1.00 97.38           N  
ATOM   3614  CA  LEU A 452      -2.061  -1.397  22.111  1.00 97.38           C  
ATOM   3615  C   LEU A 452      -1.435  -2.503  22.954  1.00 97.38           C  
ATOM   3616  CB  LEU A 452      -1.256  -1.202  20.824  1.00 97.38           C  
ATOM   3617  O   LEU A 452      -1.884  -3.651  22.911  1.00 97.38           O  
ATOM   3618  CG  LEU A 452      -1.029  -2.451  19.971  1.00 97.38           C  
ATOM   3619  CD1 LEU A 452      -2.365  -3.063  19.561  1.00 97.38           C  
ATOM   3620  CD2 LEU A 452      -0.190  -2.115  18.742  1.00 97.38           C  
ATOM   3621  N   TRP A 453      -0.390  -2.175  23.698  1.00 98.10           N  
ATOM   3622  CA  TRP A 453       0.265  -3.144  24.571  1.00 98.10           C  
ATOM   3623  C   TRP A 453      -0.724  -3.730  25.573  1.00 98.10           C  
ATOM   3624  CB  TRP A 453       1.437  -2.494  25.313  1.00 98.10           C  
ATOM   3625  O   TRP A 453      -0.709  -4.935  25.838  1.00 98.10           O  
ATOM   3626  CG  TRP A 453       2.159  -3.423  26.242  1.00 98.10           C  
ATOM   3627  CD1 TRP A 453       2.338  -3.267  27.588  1.00 98.10           C  
ATOM   3628  CD2 TRP A 453       2.805  -4.650  25.891  1.00 98.10           C  
ATOM   3629  CE2 TRP A 453       3.355  -5.187  27.076  1.00 98.10           C  
ATOM   3630  CE3 TRP A 453       2.972  -5.350  24.688  1.00 98.10           C  
ATOM   3631  NE1 TRP A 453       3.056  -4.324  28.096  1.00 98.10           N  
ATOM   3632  CH2 TRP A 453       4.209  -7.056  25.903  1.00 98.10           C  
ATOM   3633  CZ2 TRP A 453       4.060  -6.393  27.093  1.00 98.10           C  
ATOM   3634  CZ3 TRP A 453       3.674  -6.549  24.707  1.00 98.10           C  
ATOM   3635  N   LYS A 454      -1.616  -2.902  26.118  1.00 97.21           N  
ATOM   3636  CA  LYS A 454      -2.643  -3.372  27.043  1.00 97.21           C  
ATOM   3637  C   LYS A 454      -3.619  -4.317  26.348  1.00 97.21           C  
ATOM   3638  CB  LYS A 454      -3.400  -2.190  27.651  1.00 97.21           C  
ATOM   3639  O   LYS A 454      -4.023  -5.331  26.919  1.00 97.21           O  
ATOM   3640  CG  LYS A 454      -2.562  -1.334  28.588  1.00 97.21           C  
ATOM   3641  CD  LYS A 454      -3.364  -0.165  29.145  1.00 97.21           C  
ATOM   3642  CE  LYS A 454      -2.507   0.733  30.026  1.00 97.21           C  
ATOM   3643  NZ  LYS A 454      -3.270   1.919  30.517  1.00 97.21           N  
ATOM   3644  N   VAL A 455      -3.919  -3.989  25.111  1.00 95.90           N  
ATOM   3645  CA  VAL A 455      -4.816  -4.826  24.322  1.00 95.90           C  
ATOM   3646  C   VAL A 455      -4.180  -6.195  24.094  1.00 95.90           C  
ATOM   3647  CB  VAL A 455      -5.163  -4.167  22.967  1.00 95.90           C  
ATOM   3648  O   VAL A 455      -4.841  -7.226  24.240  1.00 95.90           O  
ATOM   3649  CG1 VAL A 455      -5.884  -5.157  22.054  1.00 95.90           C  
ATOM   3650  CG2 VAL A 455      -6.014  -2.918  23.184  1.00 95.90           C  
ATOM   3651  N   LEU A 456      -2.901  -6.222  23.751  1.00 96.49           N  
ATOM   3652  CA  LEU A 456      -2.193  -7.483  23.561  1.00 96.49           C  
ATOM   3653  C   LEU A 456      -2.206  -8.313  24.840  1.00 96.49           C  
ATOM   3654  CB  LEU A 456      -0.749  -7.226  23.120  1.00 96.49           C  
ATOM   3655  O   LEU A 456      -2.231  -9.544  24.787  1.00 96.49           O  
ATOM   3656  CG  LEU A 456      -0.561  -6.665  21.709  1.00 96.49           C  
ATOM   3657  CD1 LEU A 456       0.920  -6.452  21.417  1.00 96.49           C  
ATOM   3658  CD2 LEU A 456      -1.187  -7.595  20.676  1.00 96.49           C  
ATOM   3659  N   GLY A 457      -2.216  -7.629  25.978  1.00 96.86           N  
ATOM   3660  CA  GLY A 457      -2.235  -8.296  27.270  1.00 96.86           C  
ATOM   3661  C   GLY A 457      -3.536  -9.024  27.547  1.00 96.86           C  
ATOM   3662  O   GLY A 457      -3.579  -9.938  28.373  1.00 96.86           O  
ATOM   3663  N   LYS A 458      -4.577  -8.616  26.832  1.00 96.70           N  
ATOM   3664  CA  LYS A 458      -5.885  -9.241  27.006  1.00 96.70           C  
ATOM   3665  C   LYS A 458      -6.005 -10.507  26.163  1.00 96.70           C  
ATOM   3666  CB  LYS A 458      -7.001  -8.260  26.642  1.00 96.70           C  
ATOM   3667  O   LYS A 458      -6.925 -11.304  26.359  1.00 96.70           O  
ATOM   3668  CG  LYS A 458      -7.088  -7.052  27.562  1.00 96.70           C  
ATOM   3669  CD  LYS A 458      -8.196  -6.100  27.131  1.00 96.70           C  
ATOM   3670  CE  LYS A 458      -8.261  -4.873  28.031  1.00 96.70           C  
ATOM   3671  NZ  LYS A 458      -9.304  -3.906  27.574  1.00 96.70           N  
ATOM   3672  N   GLN A 459      -5.058 -10.691  25.267  1.00 94.91           N  
ATOM   3673  CA  GLN A 459      -5.025 -11.873  24.411  1.00 94.91           C  
ATOM   3674  C   GLN A 459      -3.962 -12.862  24.881  1.00 94.91           C  
ATOM   3675  CB  GLN A 459      -4.768 -11.477  22.957  1.00 94.91           C  
ATOM   3676  O   GLN A 459      -2.775 -12.531  24.925  1.00 94.91           O  
ATOM   3677  CG  GLN A 459      -5.815 -10.533  22.382  1.00 94.91           C  
ATOM   3678  CD  GLN A 459      -5.402  -9.940  21.048  1.00 94.91           C  
ATOM   3679  NE2 GLN A 459      -6.219  -9.032  20.524  1.00 94.91           N  
ATOM   3680  OE1 GLN A 459      -4.358 -10.295  20.493  1.00 94.91           O  
ATOM   3681  N   PRO A 460      -4.381 -13.973  25.255  1.00 94.98           N  
ATOM   3682  CA  PRO A 460      -3.461 -14.944  25.852  1.00 94.98           C  
ATOM   3683  C   PRO A 460      -2.228 -15.197  24.987  1.00 94.98           C  
ATOM   3684  CB  PRO A 460      -4.313 -16.210  25.972  1.00 94.98           C  
ATOM   3685  O   PRO A 460      -2.356 -15.532  23.807  1.00 94.98           O  
ATOM   3686  CG  PRO A 460      -5.723 -15.718  26.023  1.00 94.98           C  
ATOM   3687  CD  PRO A 460      -5.826 -14.477  25.185  1.00 94.98           C  
ATOM   3688  N   GLY A 461      -1.011 -14.946  25.554  1.00 96.07           N  
ATOM   3689  CA  GLY A 461       0.259 -15.311  24.947  1.00 96.07           C  
ATOM   3690  C   GLY A 461       0.794 -14.253  24.000  1.00 96.07           C  
ATOM   3691  O   GLY A 461       1.938 -14.338  23.550  1.00 96.07           O  
ATOM   3692  N   GLN A 462      -0.003 -13.236  23.679  1.00 97.15           N  
ATOM   3693  CA  GLN A 462       0.360 -12.299  22.621  1.00 97.15           C  
ATOM   3694  C   GLN A 462       1.460 -11.347  23.082  1.00 97.15           C  
ATOM   3695  CB  GLN A 462      -0.865 -11.505  22.164  1.00 97.15           C  
ATOM   3696  O   GLN A 462       2.306 -10.935  22.285  1.00 97.15           O  
ATOM   3697  CG  GLN A 462      -1.870 -12.327  21.370  1.00 97.15           C  
ATOM   3698  CD  GLN A 462      -1.280 -12.909  20.099  1.00 97.15           C  
ATOM   3699  NE2 GLN A 462      -1.495 -14.202  19.882  1.00 97.15           N  
ATOM   3700  OE1 GLN A 462      -0.637 -12.201  19.317  1.00 97.15           O  
ATOM   3701  N   GLN A 463       1.511 -11.006  24.333  1.00 97.92           N  
ATOM   3702  CA  GLN A 463       2.615 -10.174  24.800  1.00 97.92           C  
ATOM   3703  C   GLN A 463       3.933 -10.944  24.776  1.00 97.92           C  
ATOM   3704  CB  GLN A 463       2.336  -9.654  26.211  1.00 97.92           C  
ATOM   3705  O   GLN A 463       4.971 -10.397  24.399  1.00 97.92           O  
ATOM   3706  CG  GLN A 463       1.332  -8.510  26.257  1.00 97.92           C  
ATOM   3707  CD  GLN A 463       1.179  -7.920  27.646  1.00 97.92           C  
ATOM   3708  NE2 GLN A 463       0.870  -6.629  27.711  1.00 97.92           N  
ATOM   3709  OE1 GLN A 463       1.335  -8.618  28.653  1.00 97.92           O  
ATOM   3710  N   ASP A 464       3.833 -12.191  25.131  1.00 98.16           N  
ATOM   3711  CA  ASP A 464       5.014 -13.047  25.065  1.00 98.16           C  
ATOM   3712  C   ASP A 464       5.479 -13.232  23.623  1.00 98.16           C  
ATOM   3713  CB  ASP A 464       4.727 -14.407  25.704  1.00 98.16           C  
ATOM   3714  O   ASP A 464       6.679 -13.201  23.343  1.00 98.16           O  
ATOM   3715  CG  ASP A 464       4.524 -14.326  27.207  1.00 98.16           C  
ATOM   3716  OD1 ASP A 464       5.065 -13.398  27.846  1.00 98.16           O  
ATOM   3717  OD2 ASP A 464       3.820 -15.200  27.757  1.00 98.16           O  
ATOM   3718  N   ASN A 465       4.571 -13.485  22.737  1.00 98.22           N  
ATOM   3719  CA  ASN A 465       4.915 -13.600  21.324  1.00 98.22           C  
ATOM   3720  C   ASN A 465       5.607 -12.340  20.811  1.00 98.22           C  
ATOM   3721  CB  ASN A 465       3.667 -13.897  20.490  1.00 98.22           C  
ATOM   3722  O   ASN A 465       6.592 -12.423  20.076  1.00 98.22           O  
ATOM   3723  CG  ASN A 465       3.182 -15.324  20.652  1.00 98.22           C  
ATOM   3724  ND2 ASN A 465       2.022 -15.625  20.080  1.00 98.22           N  
ATOM   3725  OD1 ASN A 465       3.844 -16.149  21.287  1.00 98.22           O  
ATOM   3726  N   PHE A 466       5.020 -11.237  21.198  1.00 98.56           N  
ATOM   3727  CA  PHE A 466       5.599  -9.976  20.750  1.00 98.56           C  
ATOM   3728  C   PHE A 466       7.051  -9.857  21.199  1.00 98.56           C  
ATOM   3729  CB  PHE A 466       4.786  -8.791  21.283  1.00 98.56           C  
ATOM   3730  O   PHE A 466       7.936  -9.582  20.386  1.00 98.56           O  
ATOM   3731  CG  PHE A 466       5.388  -7.450  20.961  1.00 98.56           C  
ATOM   3732  CD1 PHE A 466       6.190  -6.793  21.886  1.00 98.56           C  
ATOM   3733  CD2 PHE A 466       5.150  -6.845  19.734  1.00 98.56           C  
ATOM   3734  CE1 PHE A 466       6.748  -5.551  21.592  1.00 98.56           C  
ATOM   3735  CE2 PHE A 466       5.704  -5.604  19.432  1.00 98.56           C  
ATOM   3736  CZ  PHE A 466       6.502  -4.958  20.363  1.00 98.56           C  
ATOM   3737  N   VAL A 467       7.300 -10.063  22.501  1.00 98.67           N  
ATOM   3738  CA  VAL A 467       8.643  -9.977  23.065  1.00 98.67           C  
ATOM   3739  C   VAL A 467       9.569 -10.954  22.345  1.00 98.67           C  
ATOM   3740  CB  VAL A 467       8.641 -10.265  24.583  1.00 98.67           C  
ATOM   3741  O   VAL A 467      10.682 -10.592  21.956  1.00 98.67           O  
ATOM   3742  CG1 VAL A 467      10.068 -10.402  25.108  1.00 98.67           C  
ATOM   3743  CG2 VAL A 467       7.895  -9.162  25.333  1.00 98.67           C  
ATOM   3744  N   HIS A 468       9.098 -12.192  22.135  1.00 98.47           N  
ATOM   3745  CA  HIS A 468       9.858 -13.237  21.460  1.00 98.47           C  
ATOM   3746  C   HIS A 468      10.236 -12.816  20.044  1.00 98.47           C  
ATOM   3747  CB  HIS A 468       9.061 -14.542  21.424  1.00 98.47           C  
ATOM   3748  O   HIS A 468      11.377 -13.009  19.617  1.00 98.47           O  
ATOM   3749  CG  HIS A 468       9.670 -15.594  20.553  1.00 98.47           C  
ATOM   3750  CD2 HIS A 468       9.284 -16.086  19.352  1.00 98.47           C  
ATOM   3751  ND1 HIS A 468      10.820 -16.270  20.897  1.00 98.47           N  
ATOM   3752  CE1 HIS A 468      11.117 -17.135  19.941  1.00 98.47           C  
ATOM   3753  NE2 HIS A 468      10.201 -17.044  18.993  1.00 98.47           N  
ATOM   3754  N   ASN A 469       9.318 -12.234  19.341  1.00 98.52           N  
ATOM   3755  CA  ASN A 469       9.532 -11.834  17.954  1.00 98.52           C  
ATOM   3756  C   ASN A 469      10.551 -10.703  17.848  1.00 98.52           C  
ATOM   3757  CB  ASN A 469       8.210 -11.421  17.305  1.00 98.52           C  
ATOM   3758  O   ASN A 469      11.452 -10.751  17.010  1.00 98.52           O  
ATOM   3759  CG  ASN A 469       7.222 -12.567  17.210  1.00 98.52           C  
ATOM   3760  ND2 ASN A 469       5.935 -12.241  17.189  1.00 98.52           N  
ATOM   3761  OD1 ASN A 469       7.612 -13.736  17.157  1.00 98.52           O  
ATOM   3762  N   VAL A 470      10.401  -9.699  18.685  1.00 98.71           N  
ATOM   3763  CA  VAL A 470      11.329  -8.573  18.677  1.00 98.71           C  
ATOM   3764  C   VAL A 470      12.728  -9.055  19.055  1.00 98.71           C  
ATOM   3765  CB  VAL A 470      10.873  -7.454  19.640  1.00 98.71           C  
ATOM   3766  O   VAL A 470      13.707  -8.729  18.379  1.00 98.71           O  
ATOM   3767  CG1 VAL A 470      11.969  -6.403  19.805  1.00 98.71           C  
ATOM   3768  CG2 VAL A 470       9.583  -6.810  19.136  1.00 98.71           C  
ATOM   3769  N   ALA A 471      12.812  -9.850  20.098  1.00 98.61           N  
ATOM   3770  CA  ALA A 471      14.098 -10.338  20.591  1.00 98.61           C  
ATOM   3771  C   ALA A 471      14.813 -11.169  19.530  1.00 98.61           C  
ATOM   3772  CB  ALA A 471      13.902 -11.160  21.863  1.00 98.61           C  
ATOM   3773  O   ALA A 471      16.021 -11.024  19.328  1.00 98.61           O  
ATOM   3774  N   GLY A 472      14.047 -12.018  18.813  1.00 97.88           N  
ATOM   3775  CA  GLY A 472      14.629 -12.843  17.766  1.00 97.88           C  
ATOM   3776  C   GLY A 472      15.261 -12.034  16.650  1.00 97.88           C  
ATOM   3777  O   GLY A 472      16.382 -12.323  16.224  1.00 97.88           O  
ATOM   3778  N   HIS A 473      14.578 -11.002  16.226  1.00 98.11           N  
ATOM   3779  CA  HIS A 473      15.058 -10.175  15.126  1.00 98.11           C  
ATOM   3780  C   HIS A 473      16.147  -9.214  15.593  1.00 98.11           C  
ATOM   3781  CB  HIS A 473      13.902  -9.393  14.499  1.00 98.11           C  
ATOM   3782  O   HIS A 473      17.204  -9.115  14.966  1.00 98.11           O  
ATOM   3783  CG  HIS A 473      14.269  -8.695  13.228  1.00 98.11           C  
ATOM   3784  CD2 HIS A 473      14.182  -9.095  11.938  1.00 98.11           C  
ATOM   3785  ND1 HIS A 473      14.801  -7.424  13.204  1.00 98.11           N  
ATOM   3786  CE1 HIS A 473      15.025  -7.072  11.949  1.00 98.11           C  
ATOM   3787  NE2 HIS A 473      14.658  -8.068  11.161  1.00 98.11           N  
ATOM   3788  N   LEU A 474      15.936  -8.552  16.738  1.00 98.64           N  
ATOM   3789  CA  LEU A 474      16.803  -7.519  17.295  1.00 98.64           C  
ATOM   3790  C   LEU A 474      18.147  -8.105  17.713  1.00 98.64           C  
ATOM   3791  CB  LEU A 474      16.131  -6.846  18.495  1.00 98.64           C  
ATOM   3792  O   LEU A 474      19.163  -7.405  17.707  1.00 98.64           O  
ATOM   3793  CG  LEU A 474      16.910  -5.708  19.157  1.00 98.64           C  
ATOM   3794  CD1 LEU A 474      17.211  -4.611  18.142  1.00 98.64           C  
ATOM   3795  CD2 LEU A 474      16.132  -5.148  20.343  1.00 98.64           C  
ATOM   3796  N   SER A 475      18.209  -9.441  18.056  1.00 98.40           N  
ATOM   3797  CA  SER A 475      19.443 -10.079  18.505  1.00 98.40           C  
ATOM   3798  C   SER A 475      20.511 -10.043  17.417  1.00 98.40           C  
ATOM   3799  CB  SER A 475      19.177 -11.526  18.922  1.00 98.40           C  
ATOM   3800  O   SER A 475      21.703 -10.171  17.706  1.00 98.40           O  
ATOM   3801  OG  SER A 475      18.749 -12.298  17.814  1.00 98.40           O  
ATOM   3802  N   GLY A 476      20.110  -9.794  16.163  1.00 97.83           N  
ATOM   3803  CA  GLY A 476      21.050  -9.714  15.057  1.00 97.83           C  
ATOM   3804  C   GLY A 476      21.678  -8.341  14.905  1.00 97.83           C  
ATOM   3805  O   GLY A 476      22.567  -8.148  14.073  1.00 97.83           O  
ATOM   3806  N   ALA A 477      21.270  -7.374  15.734  1.00 98.40           N  
ATOM   3807  CA  ALA A 477      21.739  -5.995  15.625  1.00 98.40           C  
ATOM   3808  C   ALA A 477      22.965  -5.761  16.503  1.00 98.40           C  
ATOM   3809  CB  ALA A 477      20.625  -5.022  16.002  1.00 98.40           C  
ATOM   3810  O   ALA A 477      23.212  -6.516  17.447  1.00 98.40           O  
ATOM   3811  N   LYS A 478      23.692  -4.689  16.260  1.00 98.08           N  
ATOM   3812  CA  LYS A 478      24.822  -4.280  17.089  1.00 98.08           C  
ATOM   3813  C   LYS A 478      24.359  -3.856  18.480  1.00 98.08           C  
ATOM   3814  CB  LYS A 478      25.592  -3.138  16.423  1.00 98.08           C  
ATOM   3815  O   LYS A 478      23.217  -3.425  18.655  1.00 98.08           O  
ATOM   3816  CG  LYS A 478      26.321  -3.543  15.150  1.00 98.08           C  
ATOM   3817  CD  LYS A 478      27.111  -2.380  14.564  1.00 98.08           C  
ATOM   3818  CE  LYS A 478      27.883  -2.798  13.320  1.00 98.08           C  
ATOM   3819  NZ  LYS A 478      28.582  -1.640  12.687  1.00 98.08           N  
ATOM   3820  N   GLN A 479      25.228  -3.948  19.438  1.00 98.14           N  
ATOM   3821  CA  GLN A 479      24.906  -3.732  20.845  1.00 98.14           C  
ATOM   3822  C   GLN A 479      24.328  -2.338  21.070  1.00 98.14           C  
ATOM   3823  CB  GLN A 479      26.146  -3.934  21.717  1.00 98.14           C  
ATOM   3824  O   GLN A 479      23.335  -2.180  21.783  1.00 98.14           O  
ATOM   3825  CG  GLN A 479      25.877  -3.794  23.210  1.00 98.14           C  
ATOM   3826  CD  GLN A 479      27.110  -4.054  24.055  1.00 98.14           C  
ATOM   3827  NE2 GLN A 479      26.961  -3.947  25.370  1.00 98.14           N  
ATOM   3828  OE1 GLN A 479      28.188  -4.350  23.529  1.00 98.14           O  
ATOM   3829  N   ASP A 480      24.950  -1.257  20.514  1.00 97.96           N  
ATOM   3830  CA  ASP A 480      24.484   0.105  20.755  1.00 97.96           C  
ATOM   3831  C   ASP A 480      23.066   0.303  20.225  1.00 97.96           C  
ATOM   3832  CB  ASP A 480      25.433   1.119  20.111  1.00 97.96           C  
ATOM   3833  O   ASP A 480      22.264   1.016  20.832  1.00 97.96           O  
ATOM   3834  CG  ASP A 480      25.638   0.879  18.626  1.00 97.96           C  
ATOM   3835  OD1 ASP A 480      25.143  -0.141  18.099  1.00 97.96           O  
ATOM   3836  OD2 ASP A 480      26.303   1.715  17.977  1.00 97.96           O  
ATOM   3837  N   THR A 481      22.712  -0.350  19.070  1.00 98.44           N  
ATOM   3838  CA  THR A 481      21.373  -0.304  18.494  1.00 98.44           C  
ATOM   3839  C   THR A 481      20.376  -1.041  19.385  1.00 98.44           C  
ATOM   3840  CB  THR A 481      21.351  -0.915  17.081  1.00 98.44           C  
ATOM   3841  O   THR A 481      19.272  -0.549  19.629  1.00 98.44           O  
ATOM   3842  CG2 THR A 481      19.950  -0.862  16.481  1.00 98.44           C  
ATOM   3843  OG1 THR A 481      22.248  -0.183  16.237  1.00 98.44           O  
ATOM   3844  N   ARG A 482      20.762  -2.162  19.921  1.00 98.65           N  
ATOM   3845  CA  ARG A 482      19.907  -2.903  20.842  1.00 98.65           C  
ATOM   3846  C   ARG A 482      19.573  -2.065  22.073  1.00 98.65           C  
ATOM   3847  CB  ARG A 482      20.577  -4.211  21.265  1.00 98.65           C  
ATOM   3848  O   ARG A 482      18.416  -2.007  22.495  1.00 98.65           O  
ATOM   3849  CG  ARG A 482      20.733  -5.217  20.135  1.00 98.65           C  
ATOM   3850  CD  ARG A 482      21.152  -6.586  20.652  1.00 98.65           C  
ATOM   3851  NE  ARG A 482      22.513  -6.569  21.180  1.00 98.65           N  
ATOM   3852  NH1 ARG A 482      22.591  -8.836  21.619  1.00 98.65           N  
ATOM   3853  NH2 ARG A 482      24.402  -7.510  22.087  1.00 98.65           N  
ATOM   3854  CZ  ARG A 482      23.166  -7.639  21.627  1.00 98.65           C  
ATOM   3855  N   GLU A 483      20.571  -1.364  22.700  1.00 98.39           N  
ATOM   3856  CA  GLU A 483      20.386  -0.562  23.905  1.00 98.39           C  
ATOM   3857  C   GLU A 483      19.396   0.575  23.664  1.00 98.39           C  
ATOM   3858  CB  GLU A 483      21.725   0.001  24.388  1.00 98.39           C  
ATOM   3859  O   GLU A 483      18.515   0.823  24.490  1.00 98.39           O  
ATOM   3860  CG  GLU A 483      22.648  -1.046  24.995  1.00 98.39           C  
ATOM   3861  CD  GLU A 483      23.991  -0.481  25.430  1.00 98.39           C  
ATOM   3862  OE1 GLU A 483      24.813  -1.237  25.996  1.00 98.39           O  
ATOM   3863  OE2 GLU A 483      24.223   0.728  25.205  1.00 98.39           O  
ATOM   3864  N   ARG A 484      19.515   1.239  22.509  1.00 98.25           N  
ATOM   3865  CA  ARG A 484      18.602   2.320  22.156  1.00 98.25           C  
ATOM   3866  C   ARG A 484      17.179   1.800  21.979  1.00 98.25           C  
ATOM   3867  CB  ARG A 484      19.066   3.021  20.877  1.00 98.25           C  
ATOM   3868  O   ARG A 484      16.217   2.460  22.378  1.00 98.25           O  
ATOM   3869  CG  ARG A 484      18.323   4.314  20.579  1.00 98.25           C  
ATOM   3870  CD  ARG A 484      18.925   5.048  19.389  1.00 98.25           C  
ATOM   3871  NE  ARG A 484      19.339   4.123  18.338  1.00 98.25           N  
ATOM   3872  NH1 ARG A 484      21.434   5.057  18.055  1.00 98.25           N  
ATOM   3873  NH2 ARG A 484      20.794   3.259  16.784  1.00 98.25           N  
ATOM   3874  CZ  ARG A 484      20.521   4.149  17.728  1.00 98.25           C  
ATOM   3875  N   THR A 485      17.113   0.610  21.389  1.00 98.59           N  
ATOM   3876  CA  THR A 485      15.805   0.022  21.120  1.00 98.59           C  
ATOM   3877  C   THR A 485      15.102  -0.352  22.422  1.00 98.59           C  
ATOM   3878  CB  THR A 485      15.928  -1.224  20.223  1.00 98.59           C  
ATOM   3879  O   THR A 485      13.894  -0.150  22.561  1.00 98.59           O  
ATOM   3880  CG2 THR A 485      14.554  -1.786  19.872  1.00 98.59           C  
ATOM   3881  OG1 THR A 485      16.610  -0.870  19.014  1.00 98.59           O  
ATOM   3882  N   TYR A 486      15.855  -0.843  23.412  1.00 98.63           N  
ATOM   3883  CA  TYR A 486      15.266  -1.112  24.719  1.00 98.63           C  
ATOM   3884  C   TYR A 486      14.658   0.152  25.313  1.00 98.63           C  
ATOM   3885  CB  TYR A 486      16.316  -1.686  25.675  1.00 98.63           C  
ATOM   3886  O   TYR A 486      13.551   0.121  25.856  1.00 98.63           O  
ATOM   3887  CG  TYR A 486      17.058  -2.877  25.117  1.00 98.63           C  
ATOM   3888  CD1 TYR A 486      16.439  -3.756  24.232  1.00 98.63           C  
ATOM   3889  CD2 TYR A 486      18.378  -3.125  25.476  1.00 98.63           C  
ATOM   3890  CE1 TYR A 486      17.118  -4.855  23.718  1.00 98.63           C  
ATOM   3891  CE2 TYR A 486      19.067  -4.222  24.967  1.00 98.63           C  
ATOM   3892  OH  TYR A 486      19.106  -6.167  23.584  1.00 98.63           O  
ATOM   3893  CZ  TYR A 486      18.429  -5.080  24.090  1.00 98.63           C  
ATOM   3894  N   GLY A 487      15.417   1.295  25.235  1.00 98.32           N  
ATOM   3895  CA  GLY A 487      14.937   2.578  25.722  1.00 98.32           C  
ATOM   3896  C   GLY A 487      13.655   3.031  25.049  1.00 98.32           C  
ATOM   3897  O   GLY A 487      12.758   3.563  25.705  1.00 98.32           O  
ATOM   3898  N   MET A 488      13.572   2.813  23.745  1.00 98.46           N  
ATOM   3899  CA  MET A 488      12.369   3.172  23.000  1.00 98.46           C  
ATOM   3900  C   MET A 488      11.150   2.437  23.549  1.00 98.46           C  
ATOM   3901  CB  MET A 488      12.543   2.858  21.513  1.00 98.46           C  
ATOM   3902  O   MET A 488      10.125   3.057  23.839  1.00 98.46           O  
ATOM   3903  CG  MET A 488      11.330   3.208  20.667  1.00 98.46           C  
ATOM   3904  SD  MET A 488      11.536   2.724  18.909  1.00 98.46           S  
ATOM   3905  CE  MET A 488      11.309   0.928  19.043  1.00 98.46           C  
ATOM   3906  N   PHE A 489      11.254   1.098  23.763  1.00 98.62           N  
ATOM   3907  CA  PHE A 489      10.127   0.300  24.231  1.00 98.62           C  
ATOM   3908  C   PHE A 489       9.839   0.580  25.702  1.00 98.62           C  
ATOM   3909  CB  PHE A 489      10.400  -1.193  24.025  1.00 98.62           C  
ATOM   3910  O   PHE A 489       8.715   0.387  26.167  1.00 98.62           O  
ATOM   3911  CG  PHE A 489      10.186  -1.659  22.610  1.00 98.62           C  
ATOM   3912  CD1 PHE A 489       8.910  -1.693  22.060  1.00 98.62           C  
ATOM   3913  CD2 PHE A 489      11.261  -2.064  21.830  1.00 98.62           C  
ATOM   3914  CE1 PHE A 489       8.709  -2.125  20.751  1.00 98.62           C  
ATOM   3915  CE2 PHE A 489      11.068  -2.496  20.521  1.00 98.62           C  
ATOM   3916  CZ  PHE A 489       9.791  -2.526  19.984  1.00 98.62           C  
ATOM   3917  N   ALA A 490      10.855   1.036  26.472  1.00 98.47           N  
ATOM   3918  CA  ALA A 490      10.647   1.412  27.867  1.00 98.47           C  
ATOM   3919  C   ALA A 490       9.779   2.663  27.975  1.00 98.47           C  
ATOM   3920  CB  ALA A 490      11.987   1.636  28.564  1.00 98.47           C  
ATOM   3921  O   ALA A 490       9.128   2.888  28.997  1.00 98.47           O  
ATOM   3922  N   ARG A 491       9.732   3.455  26.962  1.00 98.08           N  
ATOM   3923  CA  ARG A 491       8.862   4.627  26.933  1.00 98.08           C  
ATOM   3924  C   ARG A 491       7.404   4.221  26.751  1.00 98.08           C  
ATOM   3925  CB  ARG A 491       9.284   5.582  25.814  1.00 98.08           C  
ATOM   3926  O   ARG A 491       6.495   4.978  27.101  1.00 98.08           O  
ATOM   3927  CG  ARG A 491      10.638   6.236  26.040  1.00 98.08           C  
ATOM   3928  CD  ARG A 491      10.959   7.256  24.958  1.00 98.08           C  
ATOM   3929  NE  ARG A 491      10.011   8.367  24.966  1.00 98.08           N  
ATOM   3930  NH1 ARG A 491      10.794   9.321  23.013  1.00 98.08           N  
ATOM   3931  NH2 ARG A 491       9.052  10.286  24.147  1.00 98.08           N  
ATOM   3932  CZ  ARG A 491       9.954   9.322  24.042  1.00 98.08           C  
ATOM   3933  N   VAL A 492       7.215   3.021  26.111  1.00 98.38           N  
ATOM   3934  CA  VAL A 492       5.863   2.486  25.985  1.00 98.38           C  
ATOM   3935  C   VAL A 492       5.407   1.913  27.325  1.00 98.38           C  
ATOM   3936  CB  VAL A 492       5.781   1.404  24.886  1.00 98.38           C  
ATOM   3937  O   VAL A 492       4.310   2.220  27.798  1.00 98.38           O  
ATOM   3938  CG1 VAL A 492       4.394   0.764  24.861  1.00 98.38           C  
ATOM   3939  CG2 VAL A 492       6.122   2.001  23.522  1.00 98.38           C  
ATOM   3940  N   ASP A 493       6.142   1.061  27.894  1.00 98.23           N  
ATOM   3941  CA  ASP A 493       5.957   0.368  29.165  1.00 98.23           C  
ATOM   3942  C   ASP A 493       7.287  -0.156  29.704  1.00 98.23           C  
ATOM   3943  CB  ASP A 493       4.962  -0.784  29.009  1.00 98.23           C  
ATOM   3944  O   ASP A 493       8.019  -0.851  28.996  1.00 98.23           O  
ATOM   3945  CG  ASP A 493       4.672  -1.499  30.317  1.00 98.23           C  
ATOM   3946  OD1 ASP A 493       5.489  -2.344  30.744  1.00 98.23           O  
ATOM   3947  OD2 ASP A 493       3.617  -1.217  30.924  1.00 98.23           O  
ATOM   3948  N   ALA A 494       7.627   0.277  30.920  1.00 97.86           N  
ATOM   3949  CA  ALA A 494       8.920  -0.047  31.516  1.00 97.86           C  
ATOM   3950  C   ALA A 494       9.158  -1.554  31.524  1.00 97.86           C  
ATOM   3951  CB  ALA A 494       9.008   0.510  32.934  1.00 97.86           C  
ATOM   3952  O   ALA A 494      10.261  -2.017  31.224  1.00 97.86           O  
ATOM   3953  N   ASP A 495       8.133  -2.341  31.856  1.00 97.79           N  
ATOM   3954  CA  ASP A 495       8.235  -3.796  31.892  1.00 97.79           C  
ATOM   3955  C   ASP A 495       8.484  -4.365  30.497  1.00 97.79           C  
ATOM   3956  CB  ASP A 495       6.966  -4.408  32.491  1.00 97.79           C  
ATOM   3957  O   ASP A 495       9.236  -5.329  30.339  1.00 97.79           O  
ATOM   3958  CG  ASP A 495       7.029  -5.922  32.592  1.00 97.79           C  
ATOM   3959  OD1 ASP A 495       7.838  -6.447  33.387  1.00 97.79           O  
ATOM   3960  OD2 ASP A 495       6.264  -6.596  31.868  1.00 97.79           O  
ATOM   3961  N   LEU A 496       7.868  -3.768  29.493  1.00 98.52           N  
ATOM   3962  CA  LEU A 496       8.067  -4.199  28.114  1.00 98.52           C  
ATOM   3963  C   LEU A 496       9.531  -4.064  27.708  1.00 98.52           C  
ATOM   3964  CB  LEU A 496       7.185  -3.382  27.165  1.00 98.52           C  
ATOM   3965  O   LEU A 496      10.122  -5.008  27.179  1.00 98.52           O  
ATOM   3966  CG  LEU A 496       7.415  -3.602  25.669  1.00 98.52           C  
ATOM   3967  CD1 LEU A 496       7.234  -5.075  25.315  1.00 98.52           C  
ATOM   3968  CD2 LEU A 496       6.469  -2.731  24.849  1.00 98.52           C  
ATOM   3969  N   GLY A 497      10.147  -2.894  27.922  1.00 98.50           N  
ATOM   3970  CA  GLY A 497      11.559  -2.691  27.638  1.00 98.50           C  
ATOM   3971  C   GLY A 497      12.457  -3.699  28.329  1.00 98.50           C  
ATOM   3972  O   GLY A 497      13.387  -4.231  27.719  1.00 98.50           O  
ATOM   3973  N   LYS A 498      12.191  -3.966  29.567  1.00 98.56           N  
ATOM   3974  CA  LYS A 498      12.965  -4.914  30.364  1.00 98.56           C  
ATOM   3975  C   LYS A 498      12.860  -6.325  29.794  1.00 98.56           C  
ATOM   3976  CB  LYS A 498      12.498  -4.900  31.820  1.00 98.56           C  
ATOM   3977  O   LYS A 498      13.869  -7.019  29.650  1.00 98.56           O  
ATOM   3978  CG  LYS A 498      13.305  -5.806  32.737  1.00 98.56           C  
ATOM   3979  CD  LYS A 498      12.762  -5.787  34.161  1.00 98.56           C  
ATOM   3980  CE  LYS A 498      13.484  -6.791  35.049  1.00 98.56           C  
ATOM   3981  NZ  LYS A 498      12.872  -6.867  36.410  1.00 98.56           N  
ATOM   3982  N   ARG A 499      11.649  -6.760  29.477  1.00 98.54           N  
ATOM   3983  CA  ARG A 499      11.417  -8.099  28.945  1.00 98.54           C  
ATOM   3984  C   ARG A 499      12.135  -8.291  27.613  1.00 98.54           C  
ATOM   3985  CB  ARG A 499       9.918  -8.357  28.773  1.00 98.54           C  
ATOM   3986  O   ARG A 499      12.714  -9.349  27.361  1.00 98.54           O  
ATOM   3987  CG  ARG A 499       9.166  -8.511  30.085  1.00 98.54           C  
ATOM   3988  CD  ARG A 499       7.668  -8.662  29.861  1.00 98.54           C  
ATOM   3989  NE  ARG A 499       7.348  -9.912  29.177  1.00 98.54           N  
ATOM   3990  NH1 ARG A 499       5.103  -9.436  28.916  1.00 98.54           N  
ATOM   3991  NH2 ARG A 499       5.959 -11.413  28.132  1.00 98.54           N  
ATOM   3992  CZ  ARG A 499       6.137 -10.251  28.743  1.00 98.54           C  
ATOM   3993  N   ILE A 500      12.120  -7.290  26.774  1.00 98.73           N  
ATOM   3994  CA  ILE A 500      12.778  -7.374  25.475  1.00 98.73           C  
ATOM   3995  C   ILE A 500      14.291  -7.447  25.666  1.00 98.73           C  
ATOM   3996  CB  ILE A 500      12.408  -6.173  24.576  1.00 98.73           C  
ATOM   3997  O   ILE A 500      14.971  -8.228  24.997  1.00 98.73           O  
ATOM   3998  CG1 ILE A 500      10.958  -6.293  24.093  1.00 98.73           C  
ATOM   3999  CG2 ILE A 500      13.373  -6.068  23.391  1.00 98.73           C  
ATOM   4000  CD1 ILE A 500      10.463  -5.083  23.313  1.00 98.73           C  
ATOM   4001  N   LYS A 501      14.820  -6.655  26.587  1.00 98.71           N  
ATOM   4002  CA  LYS A 501      16.249  -6.686  26.881  1.00 98.71           C  
ATOM   4003  C   LYS A 501      16.688  -8.076  27.334  1.00 98.71           C  
ATOM   4004  CB  LYS A 501      16.600  -5.651  27.951  1.00 98.71           C  
ATOM   4005  O   LYS A 501      17.652  -8.632  26.804  1.00 98.71           O  
ATOM   4006  CG  LYS A 501      18.075  -5.622  28.325  1.00 98.71           C  
ATOM   4007  CD  LYS A 501      18.368  -4.542  29.359  1.00 98.71           C  
ATOM   4008  CE  LYS A 501      19.833  -4.547  29.773  1.00 98.71           C  
ATOM   4009  NZ  LYS A 501      20.126  -3.490  30.787  1.00 98.71           N  
ATOM   4010  N   GLU A 502      16.011  -8.585  28.326  1.00 98.56           N  
ATOM   4011  CA  GLU A 502      16.362  -9.892  28.873  1.00 98.56           C  
ATOM   4012  C   GLU A 502      16.313 -10.972  27.796  1.00 98.56           C  
ATOM   4013  CB  GLU A 502      15.429 -10.260  30.030  1.00 98.56           C  
ATOM   4014  O   GLU A 502      17.250 -11.762  27.659  1.00 98.56           O  
ATOM   4015  CG  GLU A 502      15.653  -9.432  31.287  1.00 98.56           C  
ATOM   4016  CD  GLU A 502      14.621  -9.698  32.372  1.00 98.56           C  
ATOM   4017  OE1 GLU A 502      14.729  -9.106  33.470  1.00 98.56           O  
ATOM   4018  OE2 GLU A 502      13.699 -10.507  32.123  1.00 98.56           O  
ATOM   4019  N   ALA A 503      15.252 -10.982  27.007  1.00 98.56           N  
ATOM   4020  CA  ALA A 503      15.057 -11.998  25.976  1.00 98.56           C  
ATOM   4021  C   ALA A 503      16.088 -11.853  24.860  1.00 98.56           C  
ATOM   4022  CB  ALA A 503      13.644 -11.913  25.405  1.00 98.56           C  
ATOM   4023  O   ALA A 503      16.636 -12.848  24.379  1.00 98.56           O  
ATOM   4024  N   THR A 504      16.357 -10.639  24.413  1.00 98.68           N  
ATOM   4025  CA  THR A 504      17.290 -10.381  23.321  1.00 98.68           C  
ATOM   4026  C   THR A 504      18.707 -10.792  23.712  1.00 98.68           C  
ATOM   4027  CB  THR A 504      17.277  -8.895  22.916  1.00 98.68           C  
ATOM   4028  O   THR A 504      19.405 -11.446  22.935  1.00 98.68           O  
ATOM   4029  CG2 THR A 504      18.276  -8.623  21.796  1.00 98.68           C  
ATOM   4030  OG1 THR A 504      15.964  -8.540  22.467  1.00 98.68           O  
ATOM   4031  N   GLU A 505      19.098 -10.441  24.948  1.00 98.31           N  
ATOM   4032  CA  GLU A 505      20.464 -10.712  25.383  1.00 98.31           C  
ATOM   4033  C   GLU A 505      20.674 -12.201  25.648  1.00 98.31           C  
ATOM   4034  CB  GLU A 505      20.800  -9.902  26.638  1.00 98.31           C  
ATOM   4035  O   GLU A 505      21.787 -12.711  25.508  1.00 98.31           O  
ATOM   4036  CG  GLU A 505      20.810  -8.397  26.413  1.00 98.31           C  
ATOM   4037  CD  GLU A 505      21.780  -7.958  25.328  1.00 98.31           C  
ATOM   4038  OE1 GLU A 505      21.523  -6.928  24.664  1.00 98.31           O  
ATOM   4039  OE2 GLU A 505      22.804  -8.651  25.138  1.00 98.31           O  
ATOM   4040  N   LYS A 506      19.643 -12.833  25.999  1.00 97.92           N  
ATOM   4041  CA  LYS A 506      19.707 -14.290  26.077  1.00 97.92           C  
ATOM   4042  C   LYS A 506      19.951 -14.903  24.701  1.00 97.92           C  
ATOM   4043  CB  LYS A 506      18.420 -14.852  26.681  1.00 97.92           C  
ATOM   4044  O   LYS A 506      20.755 -15.826  24.561  1.00 97.92           O  
ATOM   4045  CG  LYS A 506      18.446 -16.358  26.901  1.00 97.92           C  
ATOM   4046  CD  LYS A 506      17.146 -16.855  27.519  1.00 97.92           C  
ATOM   4047  CE  LYS A 506      17.135 -18.372  27.657  1.00 97.92           C  
ATOM   4048  NZ  LYS A 506      15.861 -18.864  28.260  1.00 97.92           N  
ATOM   4049  N   GLU A 507      19.309 -14.429  23.621  1.00 97.00           N  
ATOM   4050  CA  GLU A 507      19.475 -14.901  22.249  1.00 97.00           C  
ATOM   4051  C   GLU A 507      20.882 -14.613  21.734  1.00 97.00           C  
ATOM   4052  CB  GLU A 507      18.436 -14.256  21.329  1.00 97.00           C  
ATOM   4053  O   GLU A 507      21.463 -15.427  21.012  1.00 97.00           O  
ATOM   4054  CG  GLU A 507      17.022 -14.781  21.534  1.00 97.00           C  
ATOM   4055  CD  GLU A 507      16.900 -16.279  21.305  1.00 97.00           C  
ATOM   4056  OE1 GLU A 507      16.181 -16.955  22.077  1.00 97.00           O  
ATOM   4057  OE2 GLU A 507      17.528 -16.782  20.347  1.00 97.00           O  
ATOM   4058  N   VAL A 508      21.430 -13.459  22.040  1.00 96.80           N  
ATOM   4059  CA  VAL A 508      22.755 -13.037  21.599  1.00 96.80           C  
ATOM   4060  C   VAL A 508      23.812 -13.992  22.149  1.00 96.80           C  
ATOM   4061  CB  VAL A 508      23.065 -11.589  22.040  1.00 96.80           C  
ATOM   4062  O   VAL A 508      24.791 -14.303  21.467  1.00 96.80           O  
ATOM   4063  CG1 VAL A 508      24.536 -11.254  21.799  1.00 96.80           C  
ATOM   4064  CG2 VAL A 508      22.162 -10.602  21.301  1.00 96.80           C  
ATOM   4065  N   SER A 509      23.570 -14.490  23.366  1.00 93.05           N  
ATOM   4066  CA  SER A 509      24.529 -15.362  24.036  1.00 93.05           C  
ATOM   4067  C   SER A 509      24.515 -16.764  23.434  1.00 93.05           C  
ATOM   4068  CB  SER A 509      24.231 -15.438  25.534  1.00 93.05           C  
ATOM   4069  O   SER A 509      25.450 -17.541  23.637  1.00 93.05           O  
ATOM   4070  OG  SER A 509      22.962 -16.026  25.764  1.00 93.05           O  
ATOM   4071  N   LYS A 510      23.459 -17.092  22.653  1.00 87.78           N  
ATOM   4072  CA  LYS A 510      23.380 -18.394  21.997  1.00 87.78           C  
ATOM   4073  C   LYS A 510      24.283 -18.446  20.768  1.00 87.78           C  
ATOM   4074  CB  LYS A 510      21.937 -18.709  21.601  1.00 87.78           C  
ATOM   4075  O   LYS A 510      24.913 -19.470  20.497  1.00 87.78           O  
ATOM   4076  CG  LYS A 510      21.023 -19.010  22.780  1.00 87.78           C  
ATOM   4077  CD  LYS A 510      19.610 -19.346  22.320  1.00 87.78           C  
ATOM   4078  CE  LYS A 510      18.679 -19.587  23.501  1.00 87.78           C  
ATOM   4079  NZ  LYS A 510      17.281 -19.867  23.057  1.00 87.78           N  
TER    4080      LYS A 510                                                      
ENDMDL                                                                          
END                                                                             
