# Supplementary material for: Catalases in the pathogenesis of Sporothrix schenckii research
Source: PeerJ. 2022 Dec 7;10:e14478. doi: 10.7717/peerj.14478 (PMC9745942; doi:10.7717/peerj.14478)
Supplement: Supplemental Information 3 — Sequences and PDB files used in this study. [file peerj-10-14478-s003.zip › Raw data/Cat2 Ss/test_10250_unrelaxed_rank_4_model_2.pdb]

MODEL     1                                                                     
ATOM      1  N   MET A   1      44.412  -1.536 -43.404  1.00 39.54           N  
ATOM      2  CA  MET A   1      44.366  -2.540 -42.345  1.00 39.54           C  
ATOM      3  C   MET A   1      43.046  -2.468 -41.584  1.00 39.54           C  
ATOM      4  CB  MET A   1      45.538  -2.358 -41.378  1.00 39.54           C  
ATOM      5  O   MET A   1      42.731  -1.444 -40.976  1.00 39.54           O  
ATOM      6  CG  MET A   1      46.807  -3.072 -41.813  1.00 39.54           C  
ATOM      7  SD  MET A   1      47.912  -3.463 -40.401  1.00 39.54           S  
ATOM      8  CE  MET A   1      49.142  -2.141 -40.582  1.00 39.54           C  
ATOM      9  N   ALA A   2      41.922  -2.787 -42.290  1.00 27.87           N  
ATOM     10  CA  ALA A   2      40.528  -3.210 -42.191  1.00 27.87           C  
ATOM     11  C   ALA A   2      40.252  -3.882 -40.849  1.00 27.87           C  
ATOM     12  CB  ALA A   2      40.175  -4.155 -43.338  1.00 27.87           C  
ATOM     13  O   ALA A   2      41.017  -4.744 -40.410  1.00 27.87           O  
ATOM     14  N   HIS A   3      39.744  -3.184 -39.860  1.00 28.40           N  
ATOM     15  CA  HIS A   3      38.995  -3.421 -38.631  1.00 28.40           C  
ATOM     16  C   HIS A   3      37.966  -4.531 -38.818  1.00 28.40           C  
ATOM     17  CB  HIS A   3      38.304  -2.138 -38.168  1.00 28.40           C  
ATOM     18  O   HIS A   3      37.205  -4.520 -39.787  1.00 28.40           O  
ATOM     19  CG  HIS A   3      39.190  -1.232 -37.373  1.00 28.40           C  
ATOM     20  CD2 HIS A   3      39.663   0.008 -37.639  1.00 28.40           C  
ATOM     21  ND1 HIS A   3      39.694  -1.581 -36.138  1.00 28.40           N  
ATOM     22  CE1 HIS A   3      40.441  -0.591 -35.679  1.00 28.40           C  
ATOM     23  NE2 HIS A   3      40.439   0.385 -36.571  1.00 28.40           N  
ATOM     24  N   PRO A   4      38.112  -5.659 -38.189  1.00 31.93           N  
ATOM     25  CA  PRO A   4      37.084  -6.690 -38.354  1.00 31.93           C  
ATOM     26  C   PRO A   4      35.793  -6.360 -37.607  1.00 31.93           C  
ATOM     27  CB  PRO A   4      37.746  -7.942 -37.774  1.00 31.93           C  
ATOM     28  O   PRO A   4      35.828  -5.688 -36.574  1.00 31.93           O  
ATOM     29  CG  PRO A   4      38.833  -7.425 -36.888  1.00 31.93           C  
ATOM     30  CD  PRO A   4      38.854  -5.926 -36.985  1.00 31.93           C  
ATOM     31  N   ALA A   5      34.640  -6.101 -38.348  1.00 30.72           N  
ATOM     32  CA  ALA A   5      33.193  -6.299 -38.357  1.00 30.72           C  
ATOM     33  C   ALA A   5      32.775  -7.340 -37.322  1.00 30.72           C  
ATOM     34  CB  ALA A   5      32.722  -6.718 -39.748  1.00 30.72           C  
ATOM     35  O   ALA A   5      33.335  -8.438 -37.276  1.00 30.72           O  
ATOM     36  N   VAL A   6      32.468  -6.921 -36.109  1.00 29.31           N  
ATOM     37  CA  VAL A   6      31.696  -7.551 -35.043  1.00 29.31           C  
ATOM     38  C   VAL A   6      30.331  -7.979 -35.577  1.00 29.31           C  
ATOM     39  CB  VAL A   6      31.523  -6.606 -33.833  1.00 29.31           C  
ATOM     40  O   VAL A   6      29.615  -7.177 -36.182  1.00 29.31           O  
ATOM     41  CG1 VAL A   6      30.687  -7.273 -32.742  1.00 29.31           C  
ATOM     42  CG2 VAL A   6      32.886  -6.188 -33.284  1.00 29.31           C  
ATOM     43  N   LYS A   7      30.210  -9.128 -36.143  1.00 25.73           N  
ATOM     44  CA  LYS A   7      29.129 -10.094 -36.316  1.00 25.73           C  
ATOM     45  C   LYS A   7      28.152 -10.042 -35.145  1.00 25.73           C  
ATOM     46  CB  LYS A   7      29.691 -11.508 -36.467  1.00 25.73           C  
ATOM     47  O   LYS A   7      28.564 -10.092 -33.984  1.00 25.73           O  
ATOM     48  CG  LYS A   7      30.135 -11.850 -37.882  1.00 25.73           C  
ATOM     49  CD  LYS A   7      30.521 -13.318 -38.007  1.00 25.73           C  
ATOM     50  CE  LYS A   7      31.037 -13.645 -39.402  1.00 25.73           C  
ATOM     51  NZ  LYS A   7      31.394 -15.089 -39.537  1.00 25.73           N  
ATOM     52  N   THR A   8      27.066  -9.197 -35.201  1.00 31.36           N  
ATOM     53  CA  THR A   8      25.798  -9.126 -34.485  1.00 31.36           C  
ATOM     54  C   THR A   8      25.073 -10.468 -34.534  1.00 31.36           C  
ATOM     55  CB  THR A   8      24.889  -8.027 -35.065  1.00 31.36           C  
ATOM     56  O   THR A   8      24.765 -10.974 -35.616  1.00 31.36           O  
ATOM     57  CG2 THR A   8      25.336  -6.644 -34.605  1.00 31.36           C  
ATOM     58  OG1 THR A   8      24.938  -8.081 -36.496  1.00 31.36           O  
ATOM     59  N   ASP A   9      25.581 -11.439 -33.756  1.00 31.07           N  
ATOM     60  CA  ASP A   9      24.801 -12.597 -33.332  1.00 31.07           C  
ATOM     61  C   ASP A   9      23.543 -12.167 -32.580  1.00 31.07           C  
ATOM     62  CB  ASP A   9      25.647 -13.523 -32.455  1.00 31.07           C  
ATOM     63  O   ASP A   9      23.615 -11.357 -31.654  1.00 31.07           O  
ATOM     64  CG  ASP A   9      26.499 -14.487 -33.261  1.00 31.07           C  
ATOM     65  OD1 ASP A   9      26.302 -14.596 -34.490  1.00 31.07           O  
ATOM     66  OD2 ASP A   9      27.375 -15.147 -32.660  1.00 31.07           O  
ATOM     67  N   GLY A  10      22.369 -11.852 -33.206  1.00 32.53           N  
ATOM     68  CA  GLY A  10      21.032 -12.405 -33.352  1.00 32.53           C  
ATOM     69  C   GLY A  10      20.733 -13.516 -32.364  1.00 32.53           C  
ATOM     70  O   GLY A  10      21.557 -14.411 -32.161  1.00 32.53           O  
ATOM     71  N   GLU A  11      20.448 -13.084 -31.014  1.00 35.35           N  
ATOM     72  CA  GLU A  11      19.485 -13.719 -30.119  1.00 35.35           C  
ATOM     73  C   GLU A  11      19.995 -13.735 -28.681  1.00 35.35           C  
ATOM     74  CB  GLU A  11      19.179 -15.145 -30.584  1.00 35.35           C  
ATOM     75  O   GLU A  11      20.893 -14.509 -28.343  1.00 35.35           O  
ATOM     76  CG  GLU A  11      18.094 -15.226 -31.648  1.00 35.35           C  
ATOM     77  CD  GLU A  11      17.729 -16.653 -32.025  1.00 35.35           C  
ATOM     78  OE1 GLU A  11      16.782 -16.847 -32.821  1.00 35.35           O  
ATOM     79  OE2 GLU A  11      18.394 -17.584 -31.520  1.00 35.35           O  
ATOM     80  N   ARG A  12      20.324 -12.585 -28.016  1.00 35.33           N  
ATOM     81  CA  ARG A  12      20.464 -12.597 -26.563  1.00 35.33           C  
ATOM     82  C   ARG A  12      19.116 -12.386 -25.882  1.00 35.33           C  
ATOM     83  CB  ARG A  12      21.454 -11.523 -26.109  1.00 35.33           C  
ATOM     84  O   ARG A  12      18.439 -11.387 -26.129  1.00 35.33           O  
ATOM     85  CG  ARG A  12      22.908 -11.964 -26.161  1.00 35.33           C  
ATOM     86  CD  ARG A  12      23.839 -10.910 -25.576  1.00 35.33           C  
ATOM     87  NE  ARG A  12      25.142 -10.917 -26.234  1.00 35.33           N  
ATOM     88  NH1 ARG A  12      26.103  -9.378 -24.803  1.00 35.33           N  
ATOM     89  NH2 ARG A  12      27.327 -10.272 -26.523  1.00 35.33           N  
ATOM     90  CZ  ARG A  12      26.188 -10.189 -25.852  1.00 35.33           C  
ATOM     91  N   GLY A  13      18.094 -13.215 -26.109  1.00 33.39           N  
ATOM     92  CA  GLY A  13      17.004 -13.521 -25.197  1.00 33.39           C  
ATOM     93  C   GLY A  13      17.135 -12.824 -23.856  1.00 33.39           C  
ATOM     94  O   GLY A  13      18.216 -12.805 -23.263  1.00 33.39           O  
ATOM     95  N   ALA A  14      16.881 -11.489 -23.665  1.00 37.47           N  
ATOM     96  CA  ALA A  14      16.547 -10.734 -22.461  1.00 37.47           C  
ATOM     97  C   ALA A  14      16.094 -11.664 -21.338  1.00 37.47           C  
ATOM     98  CB  ALA A  14      15.462  -9.703 -22.763  1.00 37.47           C  
ATOM     99  O   ALA A  14      14.994 -12.219 -21.390  1.00 37.47           O  
ATOM    100  N   ALA A  15      16.804 -12.797 -21.115  1.00 39.07           N  
ATOM    101  CA  ALA A  15      16.527 -13.666 -19.974  1.00 39.07           C  
ATOM    102  C   ALA A  15      16.828 -12.955 -18.658  1.00 39.07           C  
ATOM    103  CB  ALA A  15      17.339 -14.955 -20.077  1.00 39.07           C  
ATOM    104  O   ALA A  15      17.795 -12.196 -18.562  1.00 39.07           O  
ATOM    105  N   TYR A  16      15.859 -12.297 -17.948  1.00 43.08           N  
ATOM    106  CA  TYR A  16      15.702 -12.094 -16.512  1.00 43.08           C  
ATOM    107  C   TYR A  16      16.870 -12.700 -15.744  1.00 43.08           C  
ATOM    108  CB  TYR A  16      14.384 -12.703 -16.024  1.00 43.08           C  
ATOM    109  O   TYR A  16      17.034 -13.922 -15.713  1.00 43.08           O  
ATOM    110  CG  TYR A  16      13.874 -12.098 -14.738  1.00 43.08           C  
ATOM    111  CD1 TYR A  16      14.082 -12.733 -13.516  1.00 43.08           C  
ATOM    112  CD2 TYR A  16      13.184 -10.890 -14.744  1.00 43.08           C  
ATOM    113  CE1 TYR A  16      13.612 -12.180 -12.329  1.00 43.08           C  
ATOM    114  CE2 TYR A  16      12.710 -10.328 -13.563  1.00 43.08           C  
ATOM    115  OH  TYR A  16      12.462 -10.426 -11.191  1.00 43.08           O  
ATOM    116  CZ  TYR A  16      12.929 -10.978 -12.363  1.00 43.08           C  
ATOM    117  N   LYS A  17      18.157 -12.199 -15.781  1.00 45.69           N  
ATOM    118  CA  LYS A  17      19.152 -12.887 -14.963  1.00 45.69           C  
ATOM    119  C   LYS A  17      19.291 -12.225 -13.595  1.00 45.69           C  
ATOM    120  CB  LYS A  17      20.507 -12.911 -15.673  1.00 45.69           C  
ATOM    121  O   LYS A  17      19.623 -11.042 -13.502  1.00 45.69           O  
ATOM    122  CG  LYS A  17      20.744 -14.159 -16.511  1.00 45.69           C  
ATOM    123  CD  LYS A  17      22.137 -14.163 -17.127  1.00 45.69           C  
ATOM    124  CE  LYS A  17      22.340 -15.360 -18.046  1.00 45.69           C  
ATOM    125  NZ  LYS A  17      23.715 -15.385 -18.628  1.00 45.69           N  
ATOM    126  N   HIS A  18      18.339 -12.377 -12.652  1.00 54.79           N  
ATOM    127  CA  HIS A  18      18.463 -12.163 -11.214  1.00 54.79           C  
ATOM    128  C   HIS A  18      19.904 -12.347 -10.752  1.00 54.79           C  
ATOM    129  CB  HIS A  18      17.541 -13.114 -10.449  1.00 54.79           C  
ATOM    130  O   HIS A  18      20.598 -13.256 -11.214  1.00 54.79           O  
ATOM    131  CG  HIS A  18      16.143 -12.603 -10.298  1.00 54.79           C  
ATOM    132  CD2 HIS A  18      14.956 -13.137 -10.670  1.00 54.79           C  
ATOM    133  ND1 HIS A  18      15.853 -11.394  -9.703  1.00 54.79           N  
ATOM    134  CE1 HIS A  18      14.544 -11.208  -9.714  1.00 54.79           C  
ATOM    135  NE2 HIS A  18      13.977 -12.251 -10.295  1.00 54.79           N  
ATOM    136  N   ILE A  19      20.765 -11.343 -10.616  1.00 57.54           N  
ATOM    137  CA  ILE A  19      22.003 -11.644  -9.906  1.00 57.54           C  
ATOM    138  C   ILE A  19      21.716 -12.600  -8.750  1.00 57.54           C  
ATOM    139  CB  ILE A  19      22.681 -10.358  -9.382  1.00 57.54           C  
ATOM    140  O   ILE A  19      20.957 -12.269  -7.837  1.00 57.54           O  
ATOM    141  CG1 ILE A  19      22.927  -9.377 -10.534  1.00 57.54           C  
ATOM    142  CG2 ILE A  19      23.988 -10.692  -8.659  1.00 57.54           C  
ATOM    143  CD1 ILE A  19      23.448  -8.017 -10.089  1.00 57.54           C  
ATOM    144  N   GLU A  20      21.623 -13.836  -9.028  1.00 63.08           N  
ATOM    145  CA  GLU A  20      21.500 -14.953  -8.096  1.00 63.08           C  
ATOM    146  C   GLU A  20      22.624 -14.937  -7.064  1.00 63.08           C  
ATOM    147  CB  GLU A  20      21.497 -16.285  -8.850  1.00 63.08           C  
ATOM    148  O   GLU A  20      23.658 -14.300  -7.275  1.00 63.08           O  
ATOM    149  CG  GLU A  20      20.239 -16.523  -9.673  1.00 63.08           C  
ATOM    150  CD  GLU A  20      20.199 -17.896 -10.324  1.00 63.08           C  
ATOM    151  OE1 GLU A  20      19.156 -18.257 -10.916  1.00 63.08           O  
ATOM    152  OE2 GLU A  20      21.217 -18.618 -10.240  1.00 63.08           O  
ATOM    153  N   SER A  21      22.109 -15.120  -5.834  1.00 76.49           N  
ATOM    154  CA  SER A  21      23.105 -15.367  -4.796  1.00 76.49           C  
ATOM    155  C   SER A  21      24.318 -16.102  -5.358  1.00 76.49           C  
ATOM    156  CB  SER A  21      22.496 -16.175  -3.650  1.00 76.49           C  
ATOM    157  O   SER A  21      24.182 -16.947  -6.245  1.00 76.49           O  
ATOM    158  OG  SER A  21      23.495 -16.569  -2.725  1.00 76.49           O  
ATOM    159  N   THR A  22      25.554 -15.609  -5.073  1.00 76.75           N  
ATOM    160  CA  THR A  22      26.791 -16.254  -5.500  1.00 76.75           C  
ATOM    161  C   THR A  22      26.940 -17.624  -4.845  1.00 76.75           C  
ATOM    162  CB  THR A  22      28.018 -15.386  -5.166  1.00 76.75           C  
ATOM    163  O   THR A  22      27.868 -18.372  -5.162  1.00 76.75           O  
ATOM    164  CG2 THR A  22      28.026 -14.104  -5.992  1.00 76.75           C  
ATOM    165  OG1 THR A  22      27.991 -15.045  -3.775  1.00 76.75           O  
ATOM    166  N   TYR A  23      25.907 -17.964  -4.002  1.00 81.05           N  
ATOM    167  CA  TYR A  23      25.945 -19.277  -3.368  1.00 81.05           C  
ATOM    168  C   TYR A  23      24.581 -19.954  -3.435  1.00 81.05           C  
ATOM    169  CB  TYR A  23      26.396 -19.156  -1.909  1.00 81.05           C  
ATOM    170  O   TYR A  23      23.552 -19.315  -3.209  1.00 81.05           O  
ATOM    171  CG  TYR A  23      27.867 -18.853  -1.752  1.00 81.05           C  
ATOM    172  CD1 TYR A  23      28.817 -19.871  -1.797  1.00 81.05           C  
ATOM    173  CD2 TYR A  23      28.309 -17.549  -1.557  1.00 81.05           C  
ATOM    174  CE1 TYR A  23      30.172 -19.596  -1.650  1.00 81.05           C  
ATOM    175  CE2 TYR A  23      29.662 -17.263  -1.409  1.00 81.05           C  
ATOM    176  OH  TYR A  23      31.925 -18.014  -1.312  1.00 81.05           O  
ATOM    177  CZ  TYR A  23      30.585 -18.291  -1.458  1.00 81.05           C  
ATOM    178  N   HIS A  24      24.692 -21.177  -3.767  1.00 81.75           N  
ATOM    179  CA  HIS A  24      23.499 -22.013  -3.719  1.00 81.75           C  
ATOM    180  C   HIS A  24      23.356 -22.693  -2.361  1.00 81.75           C  
ATOM    181  CB  HIS A  24      23.535 -23.063  -4.831  1.00 81.75           C  
ATOM    182  O   HIS A  24      24.356 -23.016  -1.716  1.00 81.75           O  
ATOM    183  CG  HIS A  24      23.646 -22.480  -6.203  1.00 81.75           C  
ATOM    184  CD2 HIS A  24      24.693 -22.415  -7.059  1.00 81.75           C  
ATOM    185  ND1 HIS A  24      22.588 -21.868  -6.840  1.00 81.75           N  
ATOM    186  CE1 HIS A  24      22.981 -21.451  -8.032  1.00 81.75           C  
ATOM    187  NE2 HIS A  24      24.254 -21.770  -8.190  1.00 81.75           N  
ATOM    188  N   TYR A  25      22.062 -22.747  -1.950  1.00 84.87           N  
ATOM    189  CA  TYR A  25      21.762 -23.276  -0.625  1.00 84.87           C  
ATOM    190  C   TYR A  25      22.409 -24.640  -0.422  1.00 84.87           C  
ATOM    191  CB  TYR A  25      20.248 -23.380  -0.417  1.00 84.87           C  
ATOM    192  O   TYR A  25      22.906 -24.944   0.665  1.00 84.87           O  
ATOM    193  CG  TYR A  25      19.854 -23.821   0.971  1.00 84.87           C  
ATOM    194  CD1 TYR A  25      19.481 -25.139   1.225  1.00 84.87           C  
ATOM    195  CD2 TYR A  25      19.854 -22.922   2.032  1.00 84.87           C  
ATOM    196  CE1 TYR A  25      19.115 -25.551   2.502  1.00 84.87           C  
ATOM    197  CE2 TYR A  25      19.490 -23.322   3.314  1.00 84.87           C  
ATOM    198  OH  TYR A  25      18.763 -25.038   4.806  1.00 84.87           O  
ATOM    199  CZ  TYR A  25      19.124 -24.636   3.539  1.00 84.87           C  
ATOM    200  N   ASP A  26      22.648 -25.434  -1.414  1.00 87.83           N  
ATOM    201  CA  ASP A  26      23.112 -26.810  -1.268  1.00 87.83           C  
ATOM    202  C   ASP A  26      24.629 -26.897  -1.413  1.00 87.83           C  
ATOM    203  CB  ASP A  26      22.432 -27.718  -2.295  1.00 87.83           C  
ATOM    204  O   ASP A  26      25.209 -27.977  -1.288  1.00 87.83           O  
ATOM    205  CG  ASP A  26      22.581 -27.216  -3.720  1.00 87.83           C  
ATOM    206  OD1 ASP A  26      22.892 -26.021  -3.917  1.00 87.83           O  
ATOM    207  OD2 ASP A  26      22.383 -28.021  -4.656  1.00 87.83           O  
ATOM    208  N   GLU A  27      25.308 -25.772  -1.513  1.00 89.25           N  
ATOM    209  CA  GLU A  27      26.765 -25.720  -1.583  1.00 89.25           C  
ATOM    210  C   GLU A  27      27.382 -25.616  -0.191  1.00 89.25           C  
ATOM    211  CB  GLU A  27      27.221 -24.543  -2.450  1.00 89.25           C  
ATOM    212  O   GLU A  27      26.738 -25.138   0.745  1.00 89.25           O  
ATOM    213  CG  GLU A  27      26.775 -24.640  -3.902  1.00 89.25           C  
ATOM    214  CD  GLU A  27      27.218 -23.456  -4.746  1.00 89.25           C  
ATOM    215  OE1 GLU A  27      26.719 -23.301  -5.884  1.00 89.25           O  
ATOM    216  OE2 GLU A  27      28.071 -22.677  -4.266  1.00 89.25           O  
ATOM    217  N   LYS A  28      28.628 -26.283  -0.056  1.00 92.49           N  
ATOM    218  CA  LYS A  28      29.421 -26.070   1.151  1.00 92.49           C  
ATOM    219  C   LYS A  28      30.391 -24.906   0.973  1.00 92.49           C  
ATOM    220  CB  LYS A  28      30.189 -27.340   1.520  1.00 92.49           C  
ATOM    221  O   LYS A  28      31.460 -25.067   0.380  1.00 92.49           O  
ATOM    222  CG  LYS A  28      30.803 -27.310   2.912  1.00 92.49           C  
ATOM    223  CD  LYS A  28      31.452 -28.642   3.265  1.00 92.49           C  
ATOM    224  CE  LYS A  28      32.126 -28.592   4.630  1.00 92.49           C  
ATOM    225  NZ  LYS A  28      32.795 -29.885   4.965  1.00 92.49           N  
ATOM    226  N   PRO A  29      30.010 -23.752   1.588  1.00 92.03           N  
ATOM    227  CA  PRO A  29      30.860 -22.580   1.366  1.00 92.03           C  
ATOM    228  C   PRO A  29      32.015 -22.492   2.361  1.00 92.03           C  
ATOM    229  CB  PRO A  29      29.895 -21.405   1.545  1.00 92.03           C  
ATOM    230  O   PRO A  29      32.005 -23.178   3.386  1.00 92.03           O  
ATOM    231  CG  PRO A  29      28.885 -21.889   2.535  1.00 92.03           C  
ATOM    232  CD  PRO A  29      28.681 -23.362   2.329  1.00 92.03           C  
ATOM    233  N   THR A  30      33.123 -21.805   1.888  1.00 93.01           N  
ATOM    234  CA  THR A  30      34.215 -21.432   2.781  1.00 93.01           C  
ATOM    235  C   THR A  30      33.910 -20.114   3.486  1.00 93.01           C  
ATOM    236  CB  THR A  30      35.546 -21.312   2.016  1.00 93.01           C  
ATOM    237  O   THR A  30      33.561 -19.124   2.840  1.00 93.01           O  
ATOM    238  CG2 THR A  30      36.687 -20.930   2.953  1.00 93.01           C  
ATOM    239  OG1 THR A  30      35.850 -22.569   1.398  1.00 93.01           O  
ATOM    240  N   TYR A  31      34.043 -20.121   4.878  1.00 93.86           N  
ATOM    241  CA  TYR A  31      33.829 -18.899   5.644  1.00 93.86           C  
ATOM    242  C   TYR A  31      34.951 -17.897   5.398  1.00 93.86           C  
ATOM    243  CB  TYR A  31      33.729 -19.213   7.140  1.00 93.86           C  
ATOM    244  O   TYR A  31      36.131 -18.241   5.495  1.00 93.86           O  
ATOM    245  CG  TYR A  31      33.336 -18.025   7.985  1.00 93.86           C  
ATOM    246  CD1 TYR A  31      34.289 -17.103   8.411  1.00 93.86           C  
ATOM    247  CD2 TYR A  31      32.012 -17.823   8.359  1.00 93.86           C  
ATOM    248  CE1 TYR A  31      33.932 -16.008   9.191  1.00 93.86           C  
ATOM    249  CE2 TYR A  31      31.643 -16.732   9.139  1.00 93.86           C  
ATOM    250  OH  TYR A  31      32.250 -14.749  10.321  1.00 93.86           O  
ATOM    251  CZ  TYR A  31      32.609 -15.831   9.549  1.00 93.86           C  
ATOM    252  N   THR A  32      34.572 -16.680   5.104  1.00 93.51           N  
ATOM    253  CA  THR A  32      35.589 -15.697   4.747  1.00 93.51           C  
ATOM    254  C   THR A  32      35.278 -14.343   5.380  1.00 93.51           C  
ATOM    255  CB  THR A  32      35.701 -15.539   3.220  1.00 93.51           C  
ATOM    256  O   THR A  32      34.192 -14.143   5.929  1.00 93.51           O  
ATOM    257  CG2 THR A  32      35.908 -16.889   2.541  1.00 93.51           C  
ATOM    258  OG1 THR A  32      34.499 -14.943   2.717  1.00 93.51           O  
ATOM    259  N   THR A  33      36.239 -13.495   5.481  1.00 91.37           N  
ATOM    260  CA  THR A  33      35.995 -12.077   5.720  1.00 91.37           C  
ATOM    261  C   THR A  33      35.238 -11.455   4.550  1.00 91.37           C  
ATOM    262  CB  THR A  33      37.313 -11.314   5.947  1.00 91.37           C  
ATOM    263  O   THR A  33      34.962 -12.127   3.554  1.00 91.37           O  
ATOM    264  CG2 THR A  33      38.174 -12.005   6.999  1.00 91.37           C  
ATOM    265  OG1 THR A  33      38.041 -11.252   4.714  1.00 91.37           O  
ATOM    266  N   THR A  34      34.868 -10.169   4.631  1.00 89.70           N  
ATOM    267  CA  THR A  34      34.091  -9.492   3.598  1.00 89.70           C  
ATOM    268  C   THR A  34      34.908  -9.341   2.318  1.00 89.70           C  
ATOM    269  CB  THR A  34      33.619  -8.105   4.075  1.00 89.70           C  
ATOM    270  O   THR A  34      34.346  -9.212   1.229  1.00 89.70           O  
ATOM    271  CG2 THR A  34      32.585  -8.230   5.189  1.00 89.70           C  
ATOM    272  OG1 THR A  34      34.744  -7.365   4.563  1.00 89.70           O  
ATOM    273  N   SER A  35      36.222  -9.366   2.448  1.00 89.84           N  
ATOM    274  CA  SER A  35      37.081  -9.256   1.273  1.00 89.84           C  
ATOM    275  C   SER A  35      37.384 -10.628   0.679  1.00 89.84           C  
ATOM    276  CB  SER A  35      38.387  -8.545   1.628  1.00 89.84           C  
ATOM    277  O   SER A  35      38.118 -10.736  -0.305  1.00 89.84           O  
ATOM    278  OG  SER A  35      39.069  -9.233   2.662  1.00 89.84           O  
ATOM    279  N   GLY A  36      36.865 -11.708   1.376  1.00 90.67           N  
ATOM    280  CA  GLY A  36      36.995 -13.034   0.794  1.00 90.67           C  
ATOM    281  C   GLY A  36      38.141 -13.835   1.384  1.00 90.67           C  
ATOM    282  O   GLY A  36      38.489 -14.900   0.870  1.00 90.67           O  
ATOM    283  N   TYR A  37      38.823 -13.381   2.506  1.00 91.69           N  
ATOM    284  CA  TYR A  37      39.899 -14.094   3.186  1.00 91.69           C  
ATOM    285  C   TYR A  37      39.348 -15.243   4.022  1.00 91.69           C  
ATOM    286  CB  TYR A  37      40.700 -13.138   4.074  1.00 91.69           C  
ATOM    287  O   TYR A  37      38.469 -15.040   4.864  1.00 91.69           O  
ATOM    288  CG  TYR A  37      41.830 -13.805   4.819  1.00 91.69           C  
ATOM    289  CD1 TYR A  37      41.661 -14.252   6.128  1.00 91.69           C  
ATOM    290  CD2 TYR A  37      43.070 -13.990   4.217  1.00 91.69           C  
ATOM    291  CE1 TYR A  37      42.700 -14.866   6.819  1.00 91.69           C  
ATOM    292  CE2 TYR A  37      44.117 -14.603   4.898  1.00 91.69           C  
ATOM    293  OH  TYR A  37      44.955 -15.644   6.876  1.00 91.69           O  
ATOM    294  CZ  TYR A  37      43.922 -15.037   6.197  1.00 91.69           C  
ATOM    295  N   PRO A  38      39.887 -16.501   3.775  1.00 94.50           N  
ATOM    296  CA  PRO A  38      39.362 -17.629   4.549  1.00 94.50           C  
ATOM    297  C   PRO A  38      39.693 -17.530   6.036  1.00 94.50           C  
ATOM    298  CB  PRO A  38      40.050 -18.841   3.916  1.00 94.50           C  
ATOM    299  O   PRO A  38      40.797 -17.118   6.401  1.00 94.50           O  
ATOM    300  CG  PRO A  38      40.497 -18.368   2.571  1.00 94.50           C  
ATOM    301  CD  PRO A  38      40.780 -16.895   2.653  1.00 94.50           C  
ATOM    302  N   ILE A  39      38.679 -17.856   6.934  1.00 93.96           N  
ATOM    303  CA  ILE A  39      38.806 -17.849   8.387  1.00 93.96           C  
ATOM    304  C   ILE A  39      38.657 -19.270   8.925  1.00 93.96           C  
ATOM    305  CB  ILE A  39      37.763 -16.915   9.041  1.00 93.96           C  
ATOM    306  O   ILE A  39      37.694 -19.967   8.596  1.00 93.96           O  
ATOM    307  CG1 ILE A  39      37.949 -15.476   8.545  1.00 93.96           C  
ATOM    308  CG2 ILE A  39      37.858 -16.985  10.568  1.00 93.96           C  
ATOM    309  CD1 ILE A  39      39.273 -14.846   8.955  1.00 93.96           C  
ATOM    310  N   ASP A  40      39.665 -19.702   9.569  1.00 93.38           N  
ATOM    311  CA  ASP A  40      39.704 -21.084  10.038  1.00 93.38           C  
ATOM    312  C   ASP A  40      38.679 -21.317  11.146  1.00 93.38           C  
ATOM    313  CB  ASP A  40      41.106 -21.444  10.533  1.00 93.38           C  
ATOM    314  O   ASP A  40      38.102 -22.402  11.247  1.00 93.38           O  
ATOM    315  CG  ASP A  40      41.591 -20.538  11.651  1.00 93.38           C  
ATOM    316  OD1 ASP A  40      41.065 -19.414  11.796  1.00 93.38           O  
ATOM    317  OD2 ASP A  40      42.510 -20.951  12.391  1.00 93.38           O  
ATOM    318  N   ASP A  41      38.375 -20.278  12.005  1.00 93.87           N  
ATOM    319  CA  ASP A  41      37.390 -20.344  13.081  1.00 93.87           C  
ATOM    320  C   ASP A  41      36.739 -18.983  13.313  1.00 93.87           C  
ATOM    321  CB  ASP A  41      38.039 -20.844  14.373  1.00 93.87           C  
ATOM    322  O   ASP A  41      37.360 -18.079  13.876  1.00 93.87           O  
ATOM    323  CG  ASP A  41      37.029 -21.138  15.468  1.00 93.87           C  
ATOM    324  OD1 ASP A  41      35.868 -20.687  15.365  1.00 93.87           O  
ATOM    325  OD2 ASP A  41      37.399 -21.824  16.446  1.00 93.87           O  
ATOM    326  N   PRO A  42      35.492 -18.798  13.044  1.00 92.88           N  
ATOM    327  CA  PRO A  42      34.819 -17.499  13.122  1.00 92.88           C  
ATOM    328  C   PRO A  42      34.598 -17.034  14.560  1.00 92.88           C  
ATOM    329  CB  PRO A  42      33.483 -17.750  12.418  1.00 92.88           C  
ATOM    330  O   PRO A  42      34.265 -15.870  14.792  1.00 92.88           O  
ATOM    331  CG  PRO A  42      33.255 -19.222  12.547  1.00 92.88           C  
ATOM    332  CD  PRO A  42      34.587 -19.914  12.532  1.00 92.88           C  
ATOM    333  N   LYS A  43      34.914 -17.881  15.470  1.00 93.34           N  
ATOM    334  CA  LYS A  43      34.692 -17.569  16.879  1.00 93.34           C  
ATOM    335  C   LYS A  43      35.964 -17.036  17.532  1.00 93.34           C  
ATOM    336  CB  LYS A  43      34.197 -18.806  17.631  1.00 93.34           C  
ATOM    337  O   LYS A  43      35.925 -16.521  18.651  1.00 93.34           O  
ATOM    338  CG  LYS A  43      32.836 -19.307  17.170  1.00 93.34           C  
ATOM    339  CD  LYS A  43      32.407 -20.549  17.940  1.00 93.34           C  
ATOM    340  CE  LYS A  43      31.083 -21.098  17.426  1.00 93.34           C  
ATOM    341  NZ  LYS A  43      30.671 -22.331  18.161  1.00 93.34           N  
ATOM    342  N   LYS A  44      37.117 -17.116  16.812  1.00 92.30           N  
ATOM    343  CA  LYS A  44      38.394 -16.689  17.376  1.00 92.30           C  
ATOM    344  C   LYS A  44      38.634 -15.202  17.130  1.00 92.30           C  
ATOM    345  CB  LYS A  44      39.542 -17.510  16.788  1.00 92.30           C  
ATOM    346  O   LYS A  44      38.175 -14.652  16.127  1.00 92.30           O  
ATOM    347  CG  LYS A  44      39.571 -18.958  17.256  1.00 92.30           C  
ATOM    348  CD  LYS A  44      40.788 -19.696  16.714  1.00 92.30           C  
ATOM    349  CE  LYS A  44      40.831 -21.138  17.203  1.00 92.30           C  
ATOM    350  NZ  LYS A  44      41.984 -21.886  16.618  1.00 92.30           N  
ATOM    351  N   TYR A  45      39.224 -14.565  18.182  1.00 93.81           N  
ATOM    352  CA  TYR A  45      39.657 -13.175  18.097  1.00 93.81           C  
ATOM    353  C   TYR A  45      41.048 -13.000  18.695  1.00 93.81           C  
ATOM    354  CB  TYR A  45      38.662 -12.257  18.813  1.00 93.81           C  
ATOM    355  O   TYR A  45      41.520 -13.857  19.447  1.00 93.81           O  
ATOM    356  CG  TYR A  45      38.266 -12.745  20.186  1.00 93.81           C  
ATOM    357  CD1 TYR A  45      37.108 -13.498  20.371  1.00 93.81           C  
ATOM    358  CD2 TYR A  45      39.047 -12.454  21.299  1.00 93.81           C  
ATOM    359  CE1 TYR A  45      36.738 -13.948  21.634  1.00 93.81           C  
ATOM    360  CE2 TYR A  45      38.686 -12.899  22.567  1.00 93.81           C  
ATOM    361  OH  TYR A  45      37.170 -14.087  23.977  1.00 93.81           O  
ATOM    362  CZ  TYR A  45      37.532 -13.644  22.724  1.00 93.81           C  
ATOM    363  N   GLN A  46      41.735 -11.945  18.180  1.00 94.87           N  
ATOM    364  CA  GLN A  46      43.063 -11.659  18.712  1.00 94.87           C  
ATOM    365  C   GLN A  46      42.976 -10.925  20.047  1.00 94.87           C  
ATOM    366  CB  GLN A  46      43.877 -10.836  17.712  1.00 94.87           C  
ATOM    367  O   GLN A  46      42.227  -9.955  20.179  1.00 94.87           O  
ATOM    368  CG  GLN A  46      44.302 -11.615  16.475  1.00 94.87           C  
ATOM    369  CD  GLN A  46      45.271 -10.844  15.599  1.00 94.87           C  
ATOM    370  NE2 GLN A  46      45.559 -11.380  14.418  1.00 94.87           N  
ATOM    371  OE1 GLN A  46      45.757  -9.774  15.981  1.00 94.87           O  
ATOM    372  N   ARG A  47      43.653 -11.516  21.030  1.00 95.48           N  
ATOM    373  CA  ARG A  47      43.728 -10.894  22.348  1.00 95.48           C  
ATOM    374  C   ARG A  47      45.063 -11.193  23.020  1.00 95.48           C  
ATOM    375  CB  ARG A  47      42.576 -11.373  23.235  1.00 95.48           C  
ATOM    376  O   ARG A  47      45.799 -12.080  22.584  1.00 95.48           O  
ATOM    377  CG  ARG A  47      42.622 -12.858  23.555  1.00 95.48           C  
ATOM    378  CD  ARG A  47      41.419 -13.295  24.380  1.00 95.48           C  
ATOM    379  NE  ARG A  47      41.454 -12.728  25.725  1.00 95.48           N  
ATOM    380  NH1 ARG A  47      39.388 -13.552  26.349  1.00 95.48           N  
ATOM    381  NH2 ARG A  47      40.623 -12.306  27.824  1.00 95.48           N  
ATOM    382  CZ  ARG A  47      40.488 -12.864  26.630  1.00 95.48           C  
ATOM    383  N   VAL A  48      45.526 -10.353  24.020  1.00 95.40           N  
ATOM    384  CA  VAL A  48      46.720 -10.598  24.821  1.00 95.40           C  
ATOM    385  C   VAL A  48      46.381 -11.530  25.982  1.00 95.40           C  
ATOM    386  CB  VAL A  48      47.327  -9.281  25.354  1.00 95.40           C  
ATOM    387  O   VAL A  48      45.782 -11.105  26.973  1.00 95.40           O  
ATOM    388  CG1 VAL A  48      48.609  -9.555  26.138  1.00 95.40           C  
ATOM    389  CG2 VAL A  48      47.598  -8.315  24.202  1.00 95.40           C  
ATOM    390  N   GLY A  49      46.887 -12.921  26.059  1.00 92.42           N  
ATOM    391  CA  GLY A  49      46.487 -13.869  27.088  1.00 92.42           C  
ATOM    392  C   GLY A  49      45.008 -13.804  27.416  1.00 92.42           C  
ATOM    393  O   GLY A  49      44.163 -13.900  26.524  1.00 92.42           O  
ATOM    394  N   GLN A  50      44.694 -13.541  28.689  1.00 92.05           N  
ATOM    395  CA  GLN A  50      43.330 -13.339  29.168  1.00 92.05           C  
ATOM    396  C   GLN A  50      42.980 -11.855  29.219  1.00 92.05           C  
ATOM    397  CB  GLN A  50      43.147 -13.970  30.549  1.00 92.05           C  
ATOM    398  O   GLN A  50      42.077 -11.450  29.954  1.00 92.05           O  
ATOM    399  CG  GLN A  50      43.367 -15.476  30.571  1.00 92.05           C  
ATOM    400  CD  GLN A  50      42.297 -16.237  29.811  1.00 92.05           C  
ATOM    401  NE2 GLN A  50      42.661 -17.397  29.275  1.00 92.05           N  
ATOM    402  OE1 GLN A  50      41.151 -15.787  29.707  1.00 92.05           O  
ATOM    403  N   GLY A  51      43.680 -11.056  28.472  1.00 89.57           N  
ATOM    404  CA  GLY A  51      43.582  -9.605  28.497  1.00 89.57           C  
ATOM    405  C   GLY A  51      42.802  -9.040  27.325  1.00 89.57           C  
ATOM    406  O   GLY A  51      41.917  -9.705  26.782  1.00 89.57           O  
ATOM    407  N   PRO A  52      42.857  -7.710  26.891  1.00 94.81           N  
ATOM    408  CA  PRO A  52      41.994  -7.024  25.927  1.00 94.81           C  
ATOM    409  C   PRO A  52      42.100  -7.608  24.520  1.00 94.81           C  
ATOM    410  CB  PRO A  52      42.506  -5.581  25.959  1.00 94.81           C  
ATOM    411  O   PRO A  52      43.061  -8.318  24.213  1.00 94.81           O  
ATOM    412  CG  PRO A  52      43.961  -5.700  26.276  1.00 94.81           C  
ATOM    413  CD  PRO A  52      44.148  -6.831  27.246  1.00 94.81           C  
ATOM    414  N   LEU A  53      41.080  -7.259  23.724  1.00 96.06           N  
ATOM    415  CA  LEU A  53      41.126  -7.542  22.294  1.00 96.06           C  
ATOM    416  C   LEU A  53      42.014  -6.536  21.568  1.00 96.06           C  
ATOM    417  CB  LEU A  53      39.716  -7.518  21.697  1.00 96.06           C  
ATOM    418  O   LEU A  53      42.212  -5.418  22.048  1.00 96.06           O  
ATOM    419  CG  LEU A  53      38.697  -8.469  22.327  1.00 96.06           C  
ATOM    420  CD1 LEU A  53      37.338  -8.312  21.654  1.00 96.06           C  
ATOM    421  CD2 LEU A  53      39.183  -9.912  22.234  1.00 96.06           C  
ATOM    422  N   LEU A  54      42.573  -7.045  20.520  1.00 93.74           N  
ATOM    423  CA  LEU A  54      43.461  -6.177  19.755  1.00 93.74           C  
ATOM    424  C   LEU A  54      42.710  -5.501  18.613  1.00 93.74           C  
ATOM    425  CB  LEU A  54      44.645  -6.975  19.201  1.00 93.74           C  
ATOM    426  O   LEU A  54      41.996  -6.162  17.856  1.00 93.74           O  
ATOM    427  CG  LEU A  54      45.506  -7.711  20.229  1.00 93.74           C  
ATOM    428  CD1 LEU A  54      46.700  -8.369  19.545  1.00 93.74           C  
ATOM    429  CD2 LEU A  54      45.970  -6.754  21.322  1.00 93.74           C  
ATOM    430  N   LEU A  55      42.835  -4.221  18.466  1.00 93.84           N  
ATOM    431  CA  LEU A  55      42.217  -3.476  17.375  1.00 93.84           C  
ATOM    432  C   LEU A  55      42.710  -3.981  16.023  1.00 93.84           C  
ATOM    433  CB  LEU A  55      42.512  -1.980  17.512  1.00 93.84           C  
ATOM    434  O   LEU A  55      42.021  -3.833  15.011  1.00 93.84           O  
ATOM    435  CG  LEU A  55      41.726  -1.046  16.591  1.00 93.84           C  
ATOM    436  CD1 LEU A  55      40.228  -1.199  16.835  1.00 93.84           C  
ATOM    437  CD2 LEU A  55      42.162   0.401  16.797  1.00 93.84           C  
ATOM    438  N   GLN A  56      43.801  -4.727  15.968  1.00 93.20           N  
ATOM    439  CA  GLN A  56      44.378  -5.240  14.729  1.00 93.20           C  
ATOM    440  C   GLN A  56      43.594  -6.444  14.215  1.00 93.20           C  
ATOM    441  CB  GLN A  56      45.845  -5.618  14.936  1.00 93.20           C  
ATOM    442  O   GLN A  56      43.804  -6.892  13.086  1.00 93.20           O  
ATOM    443  CG  GLN A  56      46.052  -6.763  15.919  1.00 93.20           C  
ATOM    444  CD  GLN A  56      47.518  -7.090  16.139  1.00 93.20           C  
ATOM    445  NE2 GLN A  56      47.783  -8.236  16.756  1.00 93.20           N  
ATOM    446  OE1 GLN A  56      48.404  -6.319  15.756  1.00 93.20           O  
ATOM    447  N   ASP A  57      42.768  -6.988  15.090  1.00 93.31           N  
ATOM    448  CA  ASP A  57      41.911  -8.085  14.651  1.00 93.31           C  
ATOM    449  C   ASP A  57      40.846  -7.593  13.674  1.00 93.31           C  
ATOM    450  CB  ASP A  57      41.250  -8.763  15.853  1.00 93.31           C  
ATOM    451  O   ASP A  57      39.751  -7.205  14.085  1.00 93.31           O  
ATOM    452  CG  ASP A  57      40.497 -10.028  15.481  1.00 93.31           C  
ATOM    453  OD1 ASP A  57      40.134 -10.195  14.296  1.00 93.31           O  
ATOM    454  OD2 ASP A  57      40.262 -10.863  16.380  1.00 93.31           O  
ATOM    455  N   PHE A  58      41.115  -7.577  12.469  1.00 90.73           N  
ATOM    456  CA  PHE A  58      40.256  -6.997  11.443  1.00 90.73           C  
ATOM    457  C   PHE A  58      38.981  -7.816  11.278  1.00 90.73           C  
ATOM    458  CB  PHE A  58      40.998  -6.906  10.106  1.00 90.73           C  
ATOM    459  O   PHE A  58      37.909  -7.262  11.025  1.00 90.73           O  
ATOM    460  CG  PHE A  58      40.162  -6.354   8.984  1.00 90.73           C  
ATOM    461  CD1 PHE A  58      39.611  -7.199   8.028  1.00 90.73           C  
ATOM    462  CD2 PHE A  58      39.926  -4.989   8.885  1.00 90.73           C  
ATOM    463  CE1 PHE A  58      38.837  -6.690   6.987  1.00 90.73           C  
ATOM    464  CE2 PHE A  58      39.153  -4.473   7.848  1.00 90.73           C  
ATOM    465  CZ  PHE A  58      38.610  -5.325   6.900  1.00 90.73           C  
ATOM    466  N   HIS A  59      39.075  -9.114  11.392  1.00 94.61           N  
ATOM    467  CA  HIS A  59      37.883  -9.946  11.270  1.00 94.61           C  
ATOM    468  C   HIS A  59      36.807  -9.516  12.262  1.00 94.61           C  
ATOM    469  CB  HIS A  59      38.233 -11.420  11.481  1.00 94.61           C  
ATOM    470  O   HIS A  59      35.655  -9.300  11.881  1.00 94.61           O  
ATOM    471  CG  HIS A  59      37.041 -12.322  11.503  1.00 94.61           C  
ATOM    472  CD2 HIS A  59      36.199 -12.708  10.516  1.00 94.61           C  
ATOM    473  ND1 HIS A  59      36.597 -12.941  12.652  1.00 94.61           N  
ATOM    474  CE1 HIS A  59      35.531 -13.670  12.369  1.00 94.61           C  
ATOM    475  NE2 HIS A  59      35.269 -13.546  11.079  1.00 94.61           N  
ATOM    476  N   LEU A  60      37.127  -9.397  13.569  1.00 94.74           N  
ATOM    477  CA  LEU A  60      36.185  -8.984  14.603  1.00 94.74           C  
ATOM    478  C   LEU A  60      35.633  -7.593  14.310  1.00 94.74           C  
ATOM    479  CB  LEU A  60      36.856  -9.001  15.978  1.00 94.74           C  
ATOM    480  O   LEU A  60      34.420  -7.378  14.364  1.00 94.74           O  
ATOM    481  CG  LEU A  60      36.014  -8.494  17.150  1.00 94.74           C  
ATOM    482  CD1 LEU A  60      34.761  -9.347  17.311  1.00 94.74           C  
ATOM    483  CD2 LEU A  60      36.834  -8.490  18.436  1.00 94.74           C  
ATOM    484  N   ILE A  61      36.503  -6.687  13.951  1.00 93.57           N  
ATOM    485  CA  ILE A  61      36.118  -5.304  13.692  1.00 93.57           C  
ATOM    486  C   ILE A  61      35.142  -5.251  12.519  1.00 93.57           C  
ATOM    487  CB  ILE A  61      37.351  -4.418  13.405  1.00 93.57           C  
ATOM    488  O   ILE A  61      34.103  -4.592  12.597  1.00 93.57           O  
ATOM    489  CG1 ILE A  61      38.206  -4.268  14.668  1.00 93.57           C  
ATOM    490  CG2 ILE A  61      36.919  -3.049  12.870  1.00 93.57           C  
ATOM    491  CD1 ILE A  61      39.563  -3.621  14.424  1.00 93.57           C  
ATOM    492  N   ASP A  62      35.462  -5.901  11.511  1.00 92.46           N  
ATOM    493  CA  ASP A  62      34.612  -5.941  10.325  1.00 92.46           C  
ATOM    494  C   ASP A  62      33.257  -6.570  10.641  1.00 92.46           C  
ATOM    495  CB  ASP A  62      35.300  -6.714   9.197  1.00 92.46           C  
ATOM    496  O   ASP A  62      32.219  -6.077  10.193  1.00 92.46           O  
ATOM    497  CG  ASP A  62      34.665  -6.472   7.839  1.00 92.46           C  
ATOM    498  OD1 ASP A  62      34.209  -5.339   7.572  1.00 92.46           O  
ATOM    499  OD2 ASP A  62      34.617  -7.424   7.030  1.00 92.46           O  
ATOM    500  N   LEU A  63      33.198  -7.669  11.294  1.00 92.61           N  
ATOM    501  CA  LEU A  63      31.965  -8.328  11.710  1.00 92.61           C  
ATOM    502  C   LEU A  63      31.056  -7.358  12.457  1.00 92.61           C  
ATOM    503  CB  LEU A  63      32.277  -9.538  12.596  1.00 92.61           C  
ATOM    504  O   LEU A  63      29.882  -7.211  12.112  1.00 92.61           O  
ATOM    505  CG  LEU A  63      31.082 -10.395  13.018  1.00 92.61           C  
ATOM    506  CD1 LEU A  63      31.497 -11.857  13.142  1.00 92.61           C  
ATOM    507  CD2 LEU A  63      30.497  -9.886  14.331  1.00 92.61           C  
ATOM    508  N   LEU A  64      31.545  -6.664  13.470  1.00 94.75           N  
ATOM    509  CA  LEU A  64      30.752  -5.757  14.293  1.00 94.75           C  
ATOM    510  C   LEU A  64      30.291  -4.551  13.482  1.00 94.75           C  
ATOM    511  CB  LEU A  64      31.558  -5.292  15.508  1.00 94.75           C  
ATOM    512  O   LEU A  64      29.153  -4.098  13.627  1.00 94.75           O  
ATOM    513  CG  LEU A  64      31.920  -6.367  16.534  1.00 94.75           C  
ATOM    514  CD1 LEU A  64      32.808  -5.780  17.626  1.00 94.75           C  
ATOM    515  CD2 LEU A  64      30.659  -6.978  17.135  1.00 94.75           C  
ATOM    516  N   ALA A  65      31.210  -4.112  12.593  1.00 94.02           N  
ATOM    517  CA  ALA A  65      30.845  -2.968  11.761  1.00 94.02           C  
ATOM    518  C   ALA A  65      29.689  -3.316  10.827  1.00 94.02           C  
ATOM    519  CB  ALA A  65      32.051  -2.490  10.955  1.00 94.02           C  
ATOM    520  O   ALA A  65      28.746  -2.536  10.680  1.00 94.02           O  
ATOM    521  N   ASN A  66      29.703  -4.466  10.219  1.00 92.19           N  
ATOM    522  CA  ASN A  66      28.610  -4.891   9.351  1.00 92.19           C  
ATOM    523  C   ASN A  66      27.313  -5.077  10.134  1.00 92.19           C  
ATOM    524  CB  ASN A  66      28.977  -6.183   8.618  1.00 92.19           C  
ATOM    525  O   ASN A  66      26.244  -4.667   9.678  1.00 92.19           O  
ATOM    526  CG  ASN A  66      29.785  -5.931   7.360  1.00 92.19           C  
ATOM    527  ND2 ASN A  66      31.049  -6.338   7.375  1.00 92.19           N  
ATOM    528  OD1 ASN A  66      29.278  -5.374   6.383  1.00 92.19           O  
ATOM    529  N   PHE A  67      27.461  -5.690  11.280  1.00 93.99           N  
ATOM    530  CA  PHE A  67      26.295  -5.890  12.132  1.00 93.99           C  
ATOM    531  C   PHE A  67      25.607  -4.563  12.429  1.00 93.99           C  
ATOM    532  CB  PHE A  67      26.697  -6.577  13.442  1.00 93.99           C  
ATOM    533  O   PHE A  67      24.381  -4.461  12.346  1.00 93.99           O  
ATOM    534  CG  PHE A  67      25.569  -6.706  14.430  1.00 93.99           C  
ATOM    535  CD1 PHE A  67      25.500  -5.872  15.540  1.00 93.99           C  
ATOM    536  CD2 PHE A  67      24.578  -7.661  14.249  1.00 93.99           C  
ATOM    537  CE1 PHE A  67      24.458  -5.990  16.456  1.00 93.99           C  
ATOM    538  CE2 PHE A  67      23.533  -7.785  15.161  1.00 93.99           C  
ATOM    539  CZ  PHE A  67      23.475  -6.948  16.264  1.00 93.99           C  
ATOM    540  N   ASP A  68      26.347  -3.587  12.702  1.00 94.83           N  
ATOM    541  CA  ASP A  68      25.810  -2.286  13.087  1.00 94.83           C  
ATOM    542  C   ASP A  68      25.093  -1.619  11.915  1.00 94.83           C  
ATOM    543  CB  ASP A  68      26.926  -1.377  13.607  1.00 94.83           C  
ATOM    544  O   ASP A  68      24.197  -0.796  12.116  1.00 94.83           O  
ATOM    545  CG  ASP A  68      27.485  -1.830  14.944  1.00 94.83           C  
ATOM    546  OD1 ASP A  68      26.827  -2.634  15.640  1.00 94.83           O  
ATOM    547  OD2 ASP A  68      28.591  -1.377  15.308  1.00 94.83           O  
ATOM    548  N   ARG A  69      25.355  -2.070  10.619  1.00 91.34           N  
ATOM    549  CA  ARG A  69      24.870  -1.342   9.451  1.00 91.34           C  
ATOM    550  C   ARG A  69      23.949  -2.215   8.605  1.00 91.34           C  
ATOM    551  CB  ARG A  69      26.042  -0.842   8.603  1.00 91.34           C  
ATOM    552  O   ARG A  69      23.706  -1.917   7.433  1.00 91.34           O  
ATOM    553  CG  ARG A  69      26.875   0.235   9.279  1.00 91.34           C  
ATOM    554  CD  ARG A  69      28.209   0.441   8.576  1.00 91.34           C  
ATOM    555  NE  ARG A  69      28.973   1.530   9.176  1.00 91.34           N  
ATOM    556  NH1 ARG A  69      29.490   0.378  11.111  1.00 91.34           N  
ATOM    557  NH2 ARG A  69      30.234   2.526  10.818  1.00 91.34           N  
ATOM    558  CZ  ARG A  69      29.564   1.476  10.367  1.00 91.34           C  
ATOM    559  N   GLU A  70      23.399  -3.315   9.131  1.00 90.21           N  
ATOM    560  CA  GLU A  70      22.631  -4.269   8.337  1.00 90.21           C  
ATOM    561  C   GLU A  70      21.206  -3.774   8.107  1.00 90.21           C  
ATOM    562  CB  GLU A  70      22.609  -5.640   9.017  1.00 90.21           C  
ATOM    563  O   GLU A  70      20.539  -4.202   7.162  1.00 90.21           O  
ATOM    564  CG  GLU A  70      23.944  -6.368   8.977  1.00 90.21           C  
ATOM    565  CD  GLU A  70      23.912  -7.720   9.671  1.00 90.21           C  
ATOM    566  OE1 GLU A  70      24.900  -8.482   9.564  1.00 90.21           O  
ATOM    567  OE2 GLU A  70      22.890  -8.021  10.328  1.00 90.21           O  
ATOM    568  N   ARG A  71      20.726  -2.759   8.905  1.00 90.25           N  
ATOM    569  CA  ARG A  71      19.325  -2.358   8.815  1.00 90.25           C  
ATOM    570  C   ARG A  71      19.165  -1.120   7.941  1.00 90.25           C  
ATOM    571  CB  ARG A  71      18.751  -2.094  10.209  1.00 90.25           C  
ATOM    572  O   ARG A  71      20.033  -0.245   7.929  1.00 90.25           O  
ATOM    573  CG  ARG A  71      18.759  -3.311  11.119  1.00 90.25           C  
ATOM    574  CD  ARG A  71      18.208  -2.986  12.501  1.00 90.25           C  
ATOM    575  NE  ARG A  71      18.283  -4.137  13.396  1.00 90.25           N  
ATOM    576  NH1 ARG A  71      17.435  -3.024  15.234  1.00 90.25           N  
ATOM    577  NH2 ARG A  71      18.025  -5.233  15.398  1.00 90.25           N  
ATOM    578  CZ  ARG A  71      17.914  -4.129  14.674  1.00 90.25           C  
ATOM    579  N   ILE A  72      18.142  -1.105   7.171  1.00 93.15           N  
ATOM    580  CA  ILE A  72      17.721   0.083   6.437  1.00 93.15           C  
ATOM    581  C   ILE A  72      16.544   0.742   7.152  1.00 93.15           C  
ATOM    582  CB  ILE A  72      17.338  -0.260   4.979  1.00 93.15           C  
ATOM    583  O   ILE A  72      15.863   0.104   7.958  1.00 93.15           O  
ATOM    584  CG1 ILE A  72      16.157  -1.237   4.953  1.00 93.15           C  
ATOM    585  CG2 ILE A  72      18.541  -0.835   4.226  1.00 93.15           C  
ATOM    586  CD1 ILE A  72      15.636  -1.541   3.555  1.00 93.15           C  
ATOM    587  N   PRO A  73      16.422   2.042   6.904  1.00 95.30           N  
ATOM    588  CA  PRO A  73      15.269   2.669   7.555  1.00 95.30           C  
ATOM    589  C   PRO A  73      13.967   1.910   7.307  1.00 95.30           C  
ATOM    590  CB  PRO A  73      15.219   4.061   6.919  1.00 95.30           C  
ATOM    591  O   PRO A  73      13.725   1.439   6.192  1.00 95.30           O  
ATOM    592  CG  PRO A  73      16.632   4.355   6.533  1.00 95.30           C  
ATOM    593  CD  PRO A  73      17.267   3.086   6.043  1.00 95.30           C  
ATOM    594  N   GLU A  74      13.234   1.753   8.337  1.00 92.59           N  
ATOM    595  CA  GLU A  74      11.913   1.142   8.226  1.00 92.59           C  
ATOM    596  C   GLU A  74      10.975   2.002   7.384  1.00 92.59           C  
ATOM    597  CB  GLU A  74      11.310   0.911   9.614  1.00 92.59           C  
ATOM    598  O   GLU A  74      11.057   3.232   7.414  1.00 92.59           O  
ATOM    599  CG  GLU A  74       9.968   0.193   9.590  1.00 92.59           C  
ATOM    600  CD  GLU A  74       9.368  -0.005  10.973  1.00 92.59           C  
ATOM    601  OE1 GLU A  74       8.982   0.997  11.616  1.00 92.59           O  
ATOM    602  OE2 GLU A  74       9.286  -1.171  11.418  1.00 92.59           O  
ATOM    603  N   ARG A  75      10.004   1.360   6.774  1.00 94.06           N  
ATOM    604  CA  ARG A  75       8.955   2.097   6.077  1.00 94.06           C  
ATOM    605  C   ARG A  75       8.048   2.824   7.064  1.00 94.06           C  
ATOM    606  CB  ARG A  75       8.128   1.155   5.200  1.00 94.06           C  
ATOM    607  O   ARG A  75       7.682   2.270   8.102  1.00 94.06           O  
ATOM    608  CG  ARG A  75       8.918   0.510   4.072  1.00 94.06           C  
ATOM    609  CD  ARG A  75       8.069  -0.476   3.281  1.00 94.06           C  
ATOM    610  NE  ARG A  75       8.804  -1.031   2.148  1.00 94.06           N  
ATOM    611  NH1 ARG A  75      10.151  -2.403   3.430  1.00 94.06           N  
ATOM    612  NH2 ARG A  75      10.378  -2.372   1.149  1.00 94.06           N  
ATOM    613  CZ  ARG A  75       9.776  -1.934   2.245  1.00 94.06           C  
ATOM    614  N   VAL A  76       7.705   4.060   6.686  1.00 91.81           N  
ATOM    615  CA  VAL A  76       6.800   4.824   7.538  1.00 91.81           C  
ATOM    616  C   VAL A  76       5.429   4.153   7.569  1.00 91.81           C  
ATOM    617  CB  VAL A  76       6.666   6.286   7.055  1.00 91.81           C  
ATOM    618  O   VAL A  76       4.775   4.111   8.614  1.00 91.81           O  
ATOM    619  CG1 VAL A  76       5.554   7.006   7.815  1.00 91.81           C  
ATOM    620  CG2 VAL A  76       7.993   7.025   7.218  1.00 91.81           C  
ATOM    621  N   VAL A  77       4.953   3.621   6.439  1.00 94.67           N  
ATOM    622  CA  VAL A  77       3.743   2.825   6.265  1.00 94.67           C  
ATOM    623  C   VAL A  77       4.068   1.553   5.485  1.00 94.67           C  
ATOM    624  CB  VAL A  77       2.636   3.625   5.542  1.00 94.67           C  
ATOM    625  O   VAL A  77       5.046   1.510   4.736  1.00 94.67           O  
ATOM    626  CG1 VAL A  77       2.185   4.812   6.392  1.00 94.67           C  
ATOM    627  CG2 VAL A  77       3.127   4.098   4.175  1.00 94.67           C  
ATOM    628  N   HIS A  78       3.380   0.561   5.787  1.00 96.29           N  
ATOM    629  CA  HIS A  78       3.525  -0.718   5.100  1.00 96.29           C  
ATOM    630  C   HIS A  78       4.802  -1.432   5.529  1.00 96.29           C  
ATOM    631  CB  HIS A  78       3.521  -0.514   3.583  1.00 96.29           C  
ATOM    632  O   HIS A  78       5.490  -2.033   4.701  1.00 96.29           O  
ATOM    633  CG  HIS A  78       2.232   0.029   3.054  1.00 96.29           C  
ATOM    634  CD2 HIS A  78       1.863   1.291   2.735  1.00 96.29           C  
ATOM    635  ND1 HIS A  78       1.138  -0.770   2.798  1.00 96.29           N  
ATOM    636  CE1 HIS A  78       0.150  -0.018   2.342  1.00 96.29           C  
ATOM    637  NE2 HIS A  78       0.564   1.236   2.295  1.00 96.29           N  
ATOM    638  N   ALA A  79       5.181  -1.304   6.756  1.00 94.85           N  
ATOM    639  CA  ALA A  79       6.457  -1.804   7.261  1.00 94.85           C  
ATOM    640  C   ALA A  79       6.492  -3.329   7.249  1.00 94.85           C  
ATOM    641  CB  ALA A  79       6.713  -1.280   8.672  1.00 94.85           C  
ATOM    642  O   ALA A  79       7.502  -3.931   6.874  1.00 94.85           O  
ATOM    643  N   LYS A  80       5.392  -3.911   7.640  1.00 95.60           N  
ATOM    644  CA  LYS A  80       5.324  -5.369   7.656  1.00 95.60           C  
ATOM    645  C   LYS A  80       4.730  -5.906   6.357  1.00 95.60           C  
ATOM    646  CB  LYS A  80       4.500  -5.856   8.849  1.00 95.60           C  
ATOM    647  O   LYS A  80       3.657  -5.473   5.933  1.00 95.60           O  
ATOM    648  CG  LYS A  80       4.435  -7.370   8.980  1.00 95.60           C  
ATOM    649  CD  LYS A  80       3.807  -7.791  10.303  1.00 95.60           C  
ATOM    650  CE  LYS A  80       3.816  -9.304  10.471  1.00 95.60           C  
ATOM    651  NZ  LYS A  80       3.382  -9.711  11.841  1.00 95.60           N  
ATOM    652  N   GLY A  81       5.419  -6.889   5.741  1.00 94.99           N  
ATOM    653  CA  GLY A  81       4.872  -7.377   4.485  1.00 94.99           C  
ATOM    654  C   GLY A  81       5.348  -8.773   4.131  1.00 94.99           C  
ATOM    655  O   GLY A  81       6.207  -9.335   4.814  1.00 94.99           O  
ATOM    656  N   ALA A  82       4.674  -9.368   3.164  1.00 97.64           N  
ATOM    657  CA  ALA A  82       4.984 -10.653   2.543  1.00 97.64           C  
ATOM    658  C   ALA A  82       4.834 -10.580   1.026  1.00 97.64           C  
ATOM    659  CB  ALA A  82       4.087 -11.750   3.111  1.00 97.64           C  
ATOM    660  O   ALA A  82       4.086  -9.746   0.509  1.00 97.64           O  
ATOM    661  N   GLY A  83       5.614 -11.411   0.348  1.00 97.96           N  
ATOM    662  CA  GLY A  83       5.523 -11.319  -1.100  1.00 97.96           C  
ATOM    663  C   GLY A  83       5.843 -12.625  -1.802  1.00 97.96           C  
ATOM    664  O   GLY A  83       6.327 -13.570  -1.176  1.00 97.96           O  
ATOM    665  N   ALA A  84       5.482 -12.631  -3.005  1.00 98.67           N  
ATOM    666  CA  ALA A  84       5.740 -13.792  -3.853  1.00 98.67           C  
ATOM    667  C   ALA A  84       5.797 -13.394  -5.325  1.00 98.67           C  
ATOM    668  CB  ALA A  84       4.669 -14.858  -3.634  1.00 98.67           C  
ATOM    669  O   ALA A  84       5.262 -12.353  -5.714  1.00 98.67           O  
ATOM    670  N   TYR A  85       6.495 -14.250  -6.103  1.00 98.77           N  
ATOM    671  CA  TYR A  85       6.580 -14.070  -7.548  1.00 98.77           C  
ATOM    672  C   TYR A  85       5.432 -14.781  -8.255  1.00 98.77           C  
ATOM    673  CB  TYR A  85       7.921 -14.589  -8.077  1.00 98.77           C  
ATOM    674  O   TYR A  85       4.840 -15.713  -7.706  1.00 98.77           O  
ATOM    675  CG  TYR A  85       9.100 -13.729  -7.690  1.00 98.77           C  
ATOM    676  CD1 TYR A  85       9.476 -12.637  -8.469  1.00 98.77           C  
ATOM    677  CD2 TYR A  85       9.840 -14.007  -6.546  1.00 98.77           C  
ATOM    678  CE1 TYR A  85      10.563 -11.844  -8.118  1.00 98.77           C  
ATOM    679  CE2 TYR A  85      10.928 -13.220  -6.185  1.00 98.77           C  
ATOM    680  OH  TYR A  85      12.358 -11.360  -6.623  1.00 98.77           O  
ATOM    681  CZ  TYR A  85      11.281 -12.142  -6.976  1.00 98.77           C  
ATOM    682  N   GLY A  86       5.126 -14.310  -9.499  1.00 98.42           N  
ATOM    683  CA  GLY A  86       4.123 -14.937 -10.344  1.00 98.42           C  
ATOM    684  C   GLY A  86       4.110 -14.393 -11.760  1.00 98.42           C  
ATOM    685  O   GLY A  86       5.140 -13.944 -12.267  1.00 98.42           O  
ATOM    686  N   GLU A  87       2.892 -14.608 -12.335  1.00 98.62           N  
ATOM    687  CA  GLU A  87       2.739 -14.152 -13.714  1.00 98.62           C  
ATOM    688  C   GLU A  87       1.342 -13.590 -13.958  1.00 98.62           C  
ATOM    689  CB  GLU A  87       3.027 -15.293 -14.693  1.00 98.62           C  
ATOM    690  O   GLU A  87       0.371 -14.038 -13.344  1.00 98.62           O  
ATOM    691  CG  GLU A  87       4.425 -15.878 -14.562  1.00 98.62           C  
ATOM    692  CD  GLU A  87       4.674 -17.052 -15.496  1.00 98.62           C  
ATOM    693  OE1 GLU A  87       5.832 -17.246 -15.931  1.00 98.62           O  
ATOM    694  OE2 GLU A  87       3.704 -17.783 -15.795  1.00 98.62           O  
ATOM    695  N   PHE A  88       1.340 -12.604 -14.739  1.00 98.75           N  
ATOM    696  CA  PHE A  88       0.092 -12.101 -15.302  1.00 98.75           C  
ATOM    697  C   PHE A  88      -0.156 -12.693 -16.684  1.00 98.75           C  
ATOM    698  CB  PHE A  88       0.115 -10.572 -15.382  1.00 98.75           C  
ATOM    699  O   PHE A  88       0.743 -12.714 -17.527  1.00 98.75           O  
ATOM    700  CG  PHE A  88      -1.099  -9.981 -16.047  1.00 98.75           C  
ATOM    701  CD1 PHE A  88      -1.115  -9.749 -17.417  1.00 98.75           C  
ATOM    702  CD2 PHE A  88      -2.225  -9.656 -15.301  1.00 98.75           C  
ATOM    703  CE1 PHE A  88      -2.237  -9.202 -18.035  1.00 98.75           C  
ATOM    704  CE2 PHE A  88      -3.350  -9.109 -15.912  1.00 98.75           C  
ATOM    705  CZ  PHE A  88      -3.353  -8.882 -17.279  1.00 98.75           C  
ATOM    706  N   GLU A  89      -1.374 -13.168 -16.856  1.00 98.66           N  
ATOM    707  CA  GLU A  89      -1.783 -13.711 -18.148  1.00 98.66           C  
ATOM    708  C   GLU A  89      -2.934 -12.906 -18.746  1.00 98.66           C  
ATOM    709  CB  GLU A  89      -2.185 -15.181 -18.012  1.00 98.66           C  
ATOM    710  O   GLU A  89      -3.973 -12.730 -18.106  1.00 98.66           O  
ATOM    711  CG  GLU A  89      -2.596 -15.831 -19.325  1.00 98.66           C  
ATOM    712  CD  GLU A  89      -3.081 -17.263 -19.161  1.00 98.66           C  
ATOM    713  OE1 GLU A  89      -3.646 -17.827 -20.125  1.00 98.66           O  
ATOM    714  OE2 GLU A  89      -2.895 -17.824 -18.058  1.00 98.66           O  
ATOM    715  N   LEU A  90      -2.735 -12.428 -20.031  1.00 98.53           N  
ATOM    716  CA  LEU A  90      -3.805 -11.746 -20.750  1.00 98.53           C  
ATOM    717  C   LEU A  90      -4.886 -12.732 -21.179  1.00 98.53           C  
ATOM    718  CB  LEU A  90      -3.248 -11.016 -21.975  1.00 98.53           C  
ATOM    719  O   LEU A  90      -4.605 -13.695 -21.896  1.00 98.53           O  
ATOM    720  CG  LEU A  90      -4.263 -10.259 -22.832  1.00 98.53           C  
ATOM    721  CD1 LEU A  90      -4.906  -9.136 -22.025  1.00 98.53           C  
ATOM    722  CD2 LEU A  90      -3.597  -9.708 -24.088  1.00 98.53           C  
ATOM    723  N   THR A  91      -6.125 -12.473 -20.764  1.00 98.43           N  
ATOM    724  CA  THR A  91      -7.167 -13.454 -21.046  1.00 98.43           C  
ATOM    725  C   THR A  91      -8.203 -12.881 -22.009  1.00 98.43           C  
ATOM    726  CB  THR A  91      -7.864 -13.917 -19.753  1.00 98.43           C  
ATOM    727  O   THR A  91      -8.959 -13.629 -22.633  1.00 98.43           O  
ATOM    728  CG2 THR A  91      -6.884 -14.624 -18.823  1.00 98.43           C  
ATOM    729  OG1 THR A  91      -8.409 -12.777 -19.078  1.00 98.43           O  
ATOM    730  N   HIS A  92      -8.252 -11.552 -22.028  1.00 97.67           N  
ATOM    731  CA  HIS A  92      -9.211 -10.878 -22.897  1.00 97.67           C  
ATOM    732  C   HIS A  92      -8.548  -9.749 -23.678  1.00 97.67           C  
ATOM    733  CB  HIS A  92     -10.384 -10.333 -22.079  1.00 97.67           C  
ATOM    734  O   HIS A  92      -7.621  -9.105 -23.181  1.00 97.67           O  
ATOM    735  CG  HIS A  92     -11.167 -11.393 -21.373  1.00 97.67           C  
ATOM    736  CD2 HIS A  92     -12.385 -11.922 -21.636  1.00 97.67           C  
ATOM    737  ND1 HIS A  92     -10.704 -12.034 -20.244  1.00 97.67           N  
ATOM    738  CE1 HIS A  92     -11.606 -12.914 -19.843  1.00 97.67           C  
ATOM    739  NE2 HIS A  92     -12.636 -12.866 -20.671  1.00 97.67           N  
ATOM    740  N   ASP A  93      -9.097  -9.554 -24.888  1.00 94.09           N  
ATOM    741  CA  ASP A  93      -8.613  -8.445 -25.703  1.00 94.09           C  
ATOM    742  C   ASP A  93      -9.197  -7.117 -25.227  1.00 94.09           C  
ATOM    743  CB  ASP A  93      -8.956  -8.673 -27.177  1.00 94.09           C  
ATOM    744  O   ASP A  93     -10.418  -6.945 -25.197  1.00 94.09           O  
ATOM    745  CG  ASP A  93      -8.404  -7.591 -28.088  1.00 94.09           C  
ATOM    746  OD1 ASP A  93      -7.656  -6.711 -27.608  1.00 94.09           O  
ATOM    747  OD2 ASP A  93      -8.721  -7.616 -29.297  1.00 94.09           O  
ATOM    748  N   ILE A  94      -8.284  -6.172 -24.896  1.00 95.79           N  
ATOM    749  CA  ILE A  94      -8.781  -4.857 -24.505  1.00 95.79           C  
ATOM    750  C   ILE A  94      -8.056  -3.774 -25.301  1.00 95.79           C  
ATOM    751  CB  ILE A  94      -8.608  -4.615 -22.989  1.00 95.79           C  
ATOM    752  O   ILE A  94      -7.831  -2.671 -24.797  1.00 95.79           O  
ATOM    753  CG1 ILE A  94      -7.153  -4.855 -22.573  1.00 95.79           C  
ATOM    754  CG2 ILE A  94      -9.561  -5.506 -22.188  1.00 95.79           C  
ATOM    755  CD1 ILE A  94      -6.817  -4.351 -21.176  1.00 95.79           C  
ATOM    756  N   SER A  95      -7.706  -4.126 -26.482  1.00 94.59           N  
ATOM    757  CA  SER A  95      -6.956  -3.235 -27.361  1.00 94.59           C  
ATOM    758  C   SER A  95      -7.783  -2.012 -27.744  1.00 94.59           C  
ATOM    759  CB  SER A  95      -6.512  -3.976 -28.623  1.00 94.59           C  
ATOM    760  O   SER A  95      -7.237  -1.005 -28.200  1.00 94.59           O  
ATOM    761  OG  SER A  95      -7.630  -4.489 -29.325  1.00 94.59           O  
ATOM    762  N   ASP A  96      -9.097  -2.122 -27.469  1.00 95.12           N  
ATOM    763  CA  ASP A  96      -9.957  -0.973 -27.735  1.00 95.12           C  
ATOM    764  C   ASP A  96      -9.708   0.145 -26.725  1.00 95.12           C  
ATOM    765  CB  ASP A  96     -11.430  -1.387 -27.710  1.00 95.12           C  
ATOM    766  O   ASP A  96     -10.080   1.296 -26.960  1.00 95.12           O  
ATOM    767  CG  ASP A  96     -11.851  -1.997 -26.385  1.00 95.12           C  
ATOM    768  OD1 ASP A  96     -11.223  -2.980 -25.938  1.00 95.12           O  
ATOM    769  OD2 ASP A  96     -12.823  -1.490 -25.783  1.00 95.12           O  
ATOM    770  N   LEU A  97      -8.986  -0.077 -25.655  1.00 95.41           N  
ATOM    771  CA  LEU A  97      -8.909   0.885 -24.561  1.00 95.41           C  
ATOM    772  C   LEU A  97      -7.493   1.433 -24.418  1.00 95.41           C  
ATOM    773  CB  LEU A  97      -9.354   0.239 -23.246  1.00 95.41           C  
ATOM    774  O   LEU A  97      -7.297   2.526 -23.882  1.00 95.41           O  
ATOM    775  CG  LEU A  97     -10.778  -0.319 -23.212  1.00 95.41           C  
ATOM    776  CD1 LEU A  97     -11.059  -0.973 -21.864  1.00 95.41           C  
ATOM    777  CD2 LEU A  97     -11.791   0.784 -23.499  1.00 95.41           C  
ATOM    778  N   THR A  98      -6.432   0.604 -24.811  1.00 94.70           N  
ATOM    779  CA  THR A  98      -5.062   0.988 -24.490  1.00 94.70           C  
ATOM    780  C   THR A  98      -4.083   0.391 -25.497  1.00 94.70           C  
ATOM    781  CB  THR A  98      -4.676   0.541 -23.067  1.00 94.70           C  
ATOM    782  O   THR A  98      -4.473  -0.406 -26.352  1.00 94.70           O  
ATOM    783  CG2 THR A  98      -4.683  -0.979 -22.947  1.00 94.70           C  
ATOM    784  OG1 THR A  98      -3.363   1.027 -22.760  1.00 94.70           O  
ATOM    785  N   THR A  99      -2.786   0.807 -25.403  1.00 92.51           N  
ATOM    786  CA  THR A  99      -1.718   0.256 -26.229  1.00 92.51           C  
ATOM    787  C   THR A  99      -0.637  -0.381 -25.361  1.00 92.51           C  
ATOM    788  CB  THR A  99      -1.088   1.339 -27.125  1.00 92.51           C  
ATOM    789  O   THR A  99       0.516  -0.499 -25.782  1.00 92.51           O  
ATOM    790  CG2 THR A  99      -2.098   1.871 -28.137  1.00 92.51           C  
ATOM    791  OG1 THR A  99      -0.634   2.423 -26.305  1.00 92.51           O  
ATOM    792  N   ILE A 100      -1.029  -0.635 -24.124  1.00 94.22           N  
ATOM    793  CA  ILE A 100      -0.084  -1.253 -23.201  1.00 94.22           C  
ATOM    794  C   ILE A 100       0.314  -2.634 -23.716  1.00 94.22           C  
ATOM    795  CB  ILE A 100      -0.674  -1.362 -21.777  1.00 94.22           C  
ATOM    796  O   ILE A 100      -0.545  -3.492 -23.937  1.00 94.22           O  
ATOM    797  CG1 ILE A 100      -1.016   0.030 -21.232  1.00 94.22           C  
ATOM    798  CG2 ILE A 100       0.297  -2.091 -20.844  1.00 94.22           C  
ATOM    799  CD1 ILE A 100      -1.906   0.010 -19.997  1.00 94.22           C  
ATOM    800  N   ASP A 101       1.609  -2.839 -23.889  1.00 92.38           N  
ATOM    801  CA  ASP A 101       2.136  -4.015 -24.574  1.00 92.38           C  
ATOM    802  C   ASP A 101       1.680  -5.300 -23.889  1.00 92.38           C  
ATOM    803  CB  ASP A 101       3.664  -3.963 -24.631  1.00 92.38           C  
ATOM    804  O   ASP A 101       1.263  -6.251 -24.555  1.00 92.38           O  
ATOM    805  CG  ASP A 101       4.275  -5.175 -25.311  1.00 92.38           C  
ATOM    806  OD1 ASP A 101       4.072  -5.357 -26.531  1.00 92.38           O  
ATOM    807  OD2 ASP A 101       4.962  -5.958 -24.620  1.00 92.38           O  
ATOM    808  N   MET A 102       1.659  -5.300 -22.545  1.00 94.54           N  
ATOM    809  CA  MET A 102       1.332  -6.520 -21.812  1.00 94.54           C  
ATOM    810  C   MET A 102      -0.164  -6.807 -21.872  1.00 94.54           C  
ATOM    811  CB  MET A 102       1.785  -6.410 -20.355  1.00 94.54           C  
ATOM    812  O   MET A 102      -0.602  -7.914 -21.553  1.00 94.54           O  
ATOM    813  CG  MET A 102       1.013  -5.379 -19.549  1.00 94.54           C  
ATOM    814  SD  MET A 102       1.500  -5.360 -17.780  1.00 94.54           S  
ATOM    815  CE  MET A 102       0.697  -6.885 -17.211  1.00 94.54           C  
ATOM    816  N   LEU A 103      -0.941  -5.803 -22.334  1.00 96.04           N  
ATOM    817  CA  LEU A 103      -2.393  -5.952 -22.331  1.00 96.04           C  
ATOM    818  C   LEU A 103      -2.934  -6.035 -23.754  1.00 96.04           C  
ATOM    819  CB  LEU A 103      -3.050  -4.784 -21.590  1.00 96.04           C  
ATOM    820  O   LEU A 103      -4.147  -5.969 -23.966  1.00 96.04           O  
ATOM    821  CG  LEU A 103      -2.653  -4.601 -20.124  1.00 96.04           C  
ATOM    822  CD1 LEU A 103      -3.460  -3.471 -19.494  1.00 96.04           C  
ATOM    823  CD2 LEU A 103      -2.848  -5.901 -19.351  1.00 96.04           C  
ATOM    824  N   THR A 104      -2.015  -5.947 -24.705  1.00 90.63           N  
ATOM    825  CA  THR A 104      -2.392  -6.075 -26.109  1.00 90.63           C  
ATOM    826  C   THR A 104      -1.639  -7.226 -26.769  1.00 90.63           C  
ATOM    827  CB  THR A 104      -2.120  -4.770 -26.881  1.00 90.63           C  
ATOM    828  O   THR A 104      -0.724  -7.798 -26.174  1.00 90.63           O  
ATOM    829  CG2 THR A 104      -2.868  -3.596 -26.257  1.00 90.63           C  
ATOM    830  OG1 THR A 104      -0.715  -4.493 -26.859  1.00 90.63           O  
ATOM    831  N   GLY A 105      -2.251  -7.816 -27.807  1.00 87.93           N  
ATOM    832  CA  GLY A 105      -1.635  -8.950 -28.479  1.00 87.93           C  
ATOM    833  C   GLY A 105      -2.391 -10.249 -28.272  1.00 87.93           C  
ATOM    834  O   GLY A 105      -3.582 -10.236 -27.953  1.00 87.93           O  
ATOM    835  N   PRO A 106      -1.588 -11.381 -28.463  1.00 94.09           N  
ATOM    836  CA  PRO A 106      -2.285 -12.667 -28.392  1.00 94.09           C  
ATOM    837  C   PRO A 106      -2.732 -13.018 -26.975  1.00 94.09           C  
ATOM    838  CB  PRO A 106      -1.238 -13.663 -28.897  1.00 94.09           C  
ATOM    839  O   PRO A 106      -1.980 -12.817 -26.019  1.00 94.09           O  
ATOM    840  CG  PRO A 106       0.075 -12.988 -28.666  1.00 94.09           C  
ATOM    841  CD  PRO A 106      -0.139 -11.502 -28.709  1.00 94.09           C  
ATOM    842  N   ILE A 107      -3.912 -13.404 -26.822  1.00 97.58           N  
ATOM    843  CA  ILE A 107      -4.420 -13.946 -25.567  1.00 97.58           C  
ATOM    844  C   ILE A 107      -3.507 -15.071 -25.085  1.00 97.58           C  
ATOM    845  CB  ILE A 107      -5.869 -14.459 -25.717  1.00 97.58           C  
ATOM    846  O   ILE A 107      -3.074 -15.911 -25.878  1.00 97.58           O  
ATOM    847  CG1 ILE A 107      -6.803 -13.311 -26.121  1.00 97.58           C  
ATOM    848  CG2 ILE A 107      -6.345 -15.122 -24.422  1.00 97.58           C  
ATOM    849  CD1 ILE A 107      -6.870 -12.181 -25.102  1.00 97.58           C  
ATOM    850  N   GLY A 108      -3.166 -14.978 -23.768  1.00 97.46           N  
ATOM    851  CA  GLY A 108      -2.261 -15.964 -23.198  1.00 97.46           C  
ATOM    852  C   GLY A 108      -0.866 -15.421 -22.951  1.00 97.46           C  
ATOM    853  O   GLY A 108      -0.024 -16.103 -22.363  1.00 97.46           O  
ATOM    854  N   LYS A 109      -0.722 -14.187 -23.486  1.00 97.26           N  
ATOM    855  CA  LYS A 109       0.564 -13.537 -23.248  1.00 97.26           C  
ATOM    856  C   LYS A 109       0.851 -13.418 -21.754  1.00 97.26           C  
ATOM    857  CB  LYS A 109       0.593 -12.153 -23.899  1.00 97.26           C  
ATOM    858  O   LYS A 109      -0.006 -12.981 -20.984  1.00 97.26           O  
ATOM    859  CG  LYS A 109       1.952 -11.469 -23.838  1.00 97.26           C  
ATOM    860  CD  LYS A 109       1.941 -10.138 -24.579  1.00 97.26           C  
ATOM    861  CE  LYS A 109       3.306  -9.465 -24.539  1.00 97.26           C  
ATOM    862  NZ  LYS A 109       3.328  -8.209 -25.347  1.00 97.26           N  
ATOM    863  N   LYS A 110       2.142 -13.801 -21.281  1.00 97.62           N  
ATOM    864  CA  LYS A 110       2.515 -13.840 -19.870  1.00 97.62           C  
ATOM    865  C   LYS A 110       3.544 -12.762 -19.543  1.00 97.62           C  
ATOM    866  CB  LYS A 110       3.064 -15.218 -19.498  1.00 97.62           C  
ATOM    867  O   LYS A 110       4.459 -12.511 -20.330  1.00 97.62           O  
ATOM    868  CG  LYS A 110       2.031 -16.334 -19.563  1.00 97.62           C  
ATOM    869  CD  LYS A 110       2.605 -17.656 -19.070  1.00 97.62           C  
ATOM    870  CE  LYS A 110       1.548 -18.752 -19.049  1.00 97.62           C  
ATOM    871  NZ  LYS A 110       2.103 -20.048 -18.554  1.00 97.62           N  
ATOM    872  N   THR A 111       3.312 -12.171 -18.433  1.00 98.11           N  
ATOM    873  CA  THR A 111       4.207 -11.147 -17.904  1.00 98.11           C  
ATOM    874  C   THR A 111       4.624 -11.480 -16.474  1.00 98.11           C  
ATOM    875  CB  THR A 111       3.547  -9.756 -17.938  1.00 98.11           C  
ATOM    876  O   THR A 111       3.774 -11.648 -15.597  1.00 98.11           O  
ATOM    877  CG2 THR A 111       4.507  -8.680 -17.444  1.00 98.11           C  
ATOM    878  OG1 THR A 111       3.156  -9.452 -19.282  1.00 98.11           O  
ATOM    879  N   PRO A 112       5.975 -11.597 -16.292  1.00 98.34           N  
ATOM    880  CA  PRO A 112       6.425 -11.868 -14.924  1.00 98.34           C  
ATOM    881  C   PRO A 112       6.104 -10.728 -13.960  1.00 98.34           C  
ATOM    882  CB  PRO A 112       7.938 -12.042 -15.079  1.00 98.34           C  
ATOM    883  O   PRO A 112       6.093  -9.561 -14.360  1.00 98.34           O  
ATOM    884  CG  PRO A 112       8.143 -12.327 -16.532  1.00 98.34           C  
ATOM    885  CD  PRO A 112       7.048 -11.655 -17.309  1.00 98.34           C  
ATOM    886  N   LEU A 113       5.915 -11.160 -12.679  1.00 98.58           N  
ATOM    887  CA  LEU A 113       5.569 -10.130 -11.706  1.00 98.58           C  
ATOM    888  C   LEU A 113       6.058 -10.512 -10.313  1.00 98.58           C  
ATOM    889  CB  LEU A 113       4.055  -9.901 -11.682  1.00 98.58           C  
ATOM    890  O   LEU A 113       6.427 -11.664 -10.074  1.00 98.58           O  
ATOM    891  CG  LEU A 113       3.190 -11.120 -11.356  1.00 98.58           C  
ATOM    892  CD1 LEU A 113       3.218 -11.404  -9.858  1.00 98.58           C  
ATOM    893  CD2 LEU A 113       1.760 -10.905 -11.838  1.00 98.58           C  
ATOM    894  N   LEU A 114       6.160  -9.494  -9.437  1.00 98.78           N  
ATOM    895  CA  LEU A 114       6.333  -9.601  -7.992  1.00 98.78           C  
ATOM    896  C   LEU A 114       5.236  -8.840  -7.255  1.00 98.78           C  
ATOM    897  CB  LEU A 114       7.707  -9.070  -7.576  1.00 98.78           C  
ATOM    898  O   LEU A 114       4.959  -7.681  -7.571  1.00 98.78           O  
ATOM    899  CG  LEU A 114       7.971  -8.977  -6.073  1.00 98.78           C  
ATOM    900  CD1 LEU A 114       8.163 -10.370  -5.481  1.00 98.78           C  
ATOM    901  CD2 LEU A 114       9.189  -8.101  -5.796  1.00 98.78           C  
ATOM    902  N   THR A 115       4.640  -9.585  -6.282  1.00 98.84           N  
ATOM    903  CA  THR A 115       3.629  -8.932  -5.458  1.00 98.84           C  
ATOM    904  C   THR A 115       4.069  -8.888  -3.997  1.00 98.84           C  
ATOM    905  CB  THR A 115       2.271  -9.649  -5.567  1.00 98.84           C  
ATOM    906  O   THR A 115       4.600  -9.869  -3.473  1.00 98.84           O  
ATOM    907  CG2 THR A 115       1.235  -9.006  -4.651  1.00 98.84           C  
ATOM    908  OG1 THR A 115       1.806  -9.576  -6.920  1.00 98.84           O  
ATOM    909  N   ARG A 116       3.820  -7.705  -3.471  1.00 98.55           N  
ATOM    910  CA  ARG A 116       4.039  -7.527  -2.039  1.00 98.55           C  
ATOM    911  C   ARG A 116       2.757  -7.089  -1.339  1.00 98.55           C  
ATOM    912  CB  ARG A 116       5.149  -6.503  -1.788  1.00 98.55           C  
ATOM    913  O   ARG A 116       2.103  -6.136  -1.769  1.00 98.55           O  
ATOM    914  CG  ARG A 116       5.444  -6.263  -0.316  1.00 98.55           C  
ATOM    915  CD  ARG A 116       6.518  -5.201  -0.122  1.00 98.55           C  
ATOM    916  NE  ARG A 116       6.826  -4.998   1.291  1.00 98.55           N  
ATOM    917  NH1 ARG A 116       5.076  -3.541   1.676  1.00 98.55           N  
ATOM    918  NH2 ARG A 116       6.502  -4.102   3.380  1.00 98.55           N  
ATOM    919  CZ  ARG A 116       6.134  -4.214   2.112  1.00 98.55           C  
ATOM    920  N   PHE A 117       2.388  -7.885  -0.245  1.00 98.53           N  
ATOM    921  CA  PHE A 117       1.291  -7.526   0.645  1.00 98.53           C  
ATOM    922  C   PHE A 117       1.820  -6.904   1.932  1.00 98.53           C  
ATOM    923  CB  PHE A 117       0.434  -8.754   0.968  1.00 98.53           C  
ATOM    924  O   PHE A 117       2.912  -7.248   2.390  1.00 98.53           O  
ATOM    925  CG  PHE A 117      -0.107  -9.454  -0.249  1.00 98.53           C  
ATOM    926  CD1 PHE A 117      -1.221  -8.959  -0.915  1.00 98.53           C  
ATOM    927  CD2 PHE A 117       0.500 -10.608  -0.727  1.00 98.53           C  
ATOM    928  CE1 PHE A 117      -1.724  -9.605  -2.042  1.00 98.53           C  
ATOM    929  CE2 PHE A 117       0.003 -11.259  -1.853  1.00 98.53           C  
ATOM    930  CZ  PHE A 117      -1.109 -10.757  -2.508  1.00 98.53           C  
ATOM    931  N   SER A 118       0.948  -5.970   2.455  1.00 97.63           N  
ATOM    932  CA  SER A 118       1.420  -5.345   3.686  1.00 97.63           C  
ATOM    933  C   SER A 118       0.256  -4.830   4.526  1.00 97.63           C  
ATOM    934  CB  SER A 118       2.379  -4.197   3.371  1.00 97.63           C  
ATOM    935  O   SER A 118      -0.834  -4.587   4.003  1.00 97.63           O  
ATOM    936  OG  SER A 118       1.726  -3.185   2.624  1.00 97.63           O  
ATOM    937  N   THR A 119       0.555  -4.792   5.841  1.00 96.14           N  
ATOM    938  CA  THR A 119      -0.273  -3.873   6.613  1.00 96.14           C  
ATOM    939  C   THR A 119       0.124  -2.425   6.336  1.00 96.14           C  
ATOM    940  CB  THR A 119      -0.167  -4.157   8.122  1.00 96.14           C  
ATOM    941  O   THR A 119       1.208  -2.163   5.812  1.00 96.14           O  
ATOM    942  CG2 THR A 119      -0.625  -5.575   8.448  1.00 96.14           C  
ATOM    943  OG1 THR A 119       1.196  -4.000   8.537  1.00 96.14           O  
ATOM    944  N   VAL A 120      -0.831  -1.480   6.689  1.00 93.61           N  
ATOM    945  CA  VAL A 120      -0.561  -0.108   6.271  1.00 93.61           C  
ATOM    946  C   VAL A 120      -0.031   0.699   7.454  1.00 93.61           C  
ATOM    947  CB  VAL A 120      -1.823   0.566   5.688  1.00 93.61           C  
ATOM    948  O   VAL A 120       1.048   1.290   7.377  1.00 93.61           O  
ATOM    949  CG1 VAL A 120      -1.580   2.056   5.453  1.00 93.61           C  
ATOM    950  CG2 VAL A 120      -2.244  -0.121   4.390  1.00 93.61           C  
ATOM    951  N   GLY A 121      -0.718   0.659   8.568  1.00 90.36           N  
ATOM    952  CA  GLY A 121      -0.397   1.543   9.677  1.00 90.36           C  
ATOM    953  C   GLY A 121       0.544   0.915  10.688  1.00 90.36           C  
ATOM    954  O   GLY A 121       1.271   1.621  11.390  1.00 90.36           O  
ATOM    955  N   GLY A 122       0.593  -0.435  10.717  1.00 88.72           N  
ATOM    956  CA  GLY A 122       1.354  -1.143  11.734  1.00 88.72           C  
ATOM    957  C   GLY A 122       2.852  -1.091  11.502  1.00 88.72           C  
ATOM    958  O   GLY A 122       3.305  -0.876  10.376  1.00 88.72           O  
ATOM    959  N   GLU A 123       3.599  -1.258  12.607  1.00 91.74           N  
ATOM    960  CA  GLU A 123       5.055  -1.333  12.550  1.00 91.74           C  
ATOM    961  C   GLU A 123       5.520  -2.729  12.145  1.00 91.74           C  
ATOM    962  CB  GLU A 123       5.667  -0.945  13.898  1.00 91.74           C  
ATOM    963  O   GLU A 123       4.708  -3.648  12.021  1.00 91.74           O  
ATOM    964  CG  GLU A 123       5.201   0.406  14.419  1.00 91.74           C  
ATOM    965  CD  GLU A 123       5.555   0.641  15.879  1.00 91.74           C  
ATOM    966  OE1 GLU A 123       5.604   1.816  16.310  1.00 91.74           O  
ATOM    967  OE2 GLU A 123       5.786  -0.357  16.597  1.00 91.74           O  
ATOM    968  N   LYS A 124       6.817  -2.911  11.893  1.00 91.55           N  
ATOM    969  CA  LYS A 124       7.390  -4.165  11.412  1.00 91.55           C  
ATOM    970  C   LYS A 124       7.013  -5.328  12.325  1.00 91.55           C  
ATOM    971  CB  LYS A 124       8.912  -4.053  11.307  1.00 91.55           C  
ATOM    972  O   LYS A 124       6.828  -6.454  11.861  1.00 91.55           O  
ATOM    973  CG  LYS A 124       9.575  -5.247  10.634  1.00 91.55           C  
ATOM    974  CD  LYS A 124      11.063  -5.008  10.412  1.00 91.55           C  
ATOM    975  CE  LYS A 124      11.728  -6.203   9.744  1.00 91.55           C  
ATOM    976  NZ  LYS A 124      13.188  -5.975   9.527  1.00 91.55           N  
ATOM    977  N   GLY A 125       6.708  -5.041  13.559  1.00 90.83           N  
ATOM    978  CA  GLY A 125       6.414  -6.086  14.526  1.00 90.83           C  
ATOM    979  C   GLY A 125       4.928  -6.304  14.737  1.00 90.83           C  
ATOM    980  O   GLY A 125       4.527  -7.166  15.523  1.00 90.83           O  
ATOM    981  N   SER A 126       4.093  -5.605  13.985  1.00 94.13           N  
ATOM    982  CA  SER A 126       2.646  -5.724  14.136  1.00 94.13           C  
ATOM    983  C   SER A 126       2.140  -7.053  13.585  1.00 94.13           C  
ATOM    984  CB  SER A 126       1.937  -4.567  13.431  1.00 94.13           C  
ATOM    985  O   SER A 126       2.793  -7.669  12.740  1.00 94.13           O  
ATOM    986  OG  SER A 126       2.141  -4.630  12.030  1.00 94.13           O  
ATOM    987  N   ALA A 127       0.955  -7.508  14.156  1.00 96.28           N  
ATOM    988  CA  ALA A 127       0.365  -8.765  13.705  1.00 96.28           C  
ATOM    989  C   ALA A 127      -0.277  -8.608  12.330  1.00 96.28           C  
ATOM    990  CB  ALA A 127      -0.666  -9.263  14.716  1.00 96.28           C  
ATOM    991  O   ALA A 127      -0.892  -7.579  12.039  1.00 96.28           O  
ATOM    992  N   ASP A 128      -0.237  -9.663  11.473  1.00 95.91           N  
ATOM    993  CA  ASP A 128      -0.848  -9.673  10.147  1.00 95.91           C  
ATOM    994  C   ASP A 128      -2.363  -9.502  10.239  1.00 95.91           C  
ATOM    995  CB  ASP A 128      -0.509 -10.970   9.410  1.00 95.91           C  
ATOM    996  O   ASP A 128      -2.992  -8.993   9.310  1.00 95.91           O  
ATOM    997  CG  ASP A 128       0.953 -11.060   9.010  1.00 95.91           C  
ATOM    998  OD1 ASP A 128       1.629 -10.012   8.928  1.00 95.91           O  
ATOM    999  OD2 ASP A 128       1.433 -12.190   8.771  1.00 95.91           O  
ATOM   1000  N   THR A 129      -2.898  -9.920  11.435  1.00 96.49           N  
ATOM   1001  CA  THR A 129      -4.349 -10.005  11.561  1.00 96.49           C  
ATOM   1002  C   THR A 129      -4.912  -8.739  12.200  1.00 96.49           C  
ATOM   1003  CB  THR A 129      -4.766 -11.233  12.392  1.00 96.49           C  
ATOM   1004  O   THR A 129      -6.114  -8.651  12.461  1.00 96.49           O  
ATOM   1005  CG2 THR A 129      -4.384 -12.530  11.688  1.00 96.49           C  
ATOM   1006  OG1 THR A 129      -4.113 -11.183  13.667  1.00 96.49           O  
ATOM   1007  N   ALA A 130      -4.009  -7.756  12.454  1.00 95.77           N  
ATOM   1008  CA  ALA A 130      -4.491  -6.487  12.993  1.00 95.77           C  
ATOM   1009  C   ALA A 130      -5.519  -5.851  12.062  1.00 95.77           C  
ATOM   1010  CB  ALA A 130      -3.324  -5.530  13.226  1.00 95.77           C  
ATOM   1011  O   ALA A 130      -5.437  -6.002  10.841  1.00 95.77           O  
ATOM   1012  N   ARG A 131      -6.603  -5.228  12.661  1.00 96.72           N  
ATOM   1013  CA  ARG A 131      -7.548  -4.480  11.838  1.00 96.72           C  
ATOM   1014  C   ARG A 131      -6.862  -3.308  11.144  1.00 96.72           C  
ATOM   1015  CB  ARG A 131      -8.717  -3.975  12.687  1.00 96.72           C  
ATOM   1016  O   ARG A 131      -6.628  -2.266  11.760  1.00 96.72           O  
ATOM   1017  CG  ARG A 131      -9.813  -3.293  11.883  1.00 96.72           C  
ATOM   1018  CD  ARG A 131     -11.016  -2.948  12.748  1.00 96.72           C  
ATOM   1019  NE  ARG A 131     -11.628  -4.144  13.322  1.00 96.72           N  
ATOM   1020  NH1 ARG A 131     -12.346  -4.998  11.299  1.00 96.72           N  
ATOM   1021  NH2 ARG A 131     -12.768  -6.136  13.243  1.00 96.72           N  
ATOM   1022  CZ  ARG A 131     -12.246  -5.090  12.620  1.00 96.72           C  
ATOM   1023  N   ASP A 132      -6.584  -3.487   9.923  1.00 96.17           N  
ATOM   1024  CA  ASP A 132      -5.760  -2.600   9.108  1.00 96.17           C  
ATOM   1025  C   ASP A 132      -5.969  -2.871   7.619  1.00 96.17           C  
ATOM   1026  CB  ASP A 132      -4.282  -2.758   9.469  1.00 96.17           C  
ATOM   1027  O   ASP A 132      -6.219  -4.009   7.219  1.00 96.17           O  
ATOM   1028  CG  ASP A 132      -3.427  -1.599   8.990  1.00 96.17           C  
ATOM   1029  OD1 ASP A 132      -3.983  -0.539   8.628  1.00 96.17           O  
ATOM   1030  OD2 ASP A 132      -2.185  -1.747   8.970  1.00 96.17           O  
ATOM   1031  N   PRO A 133      -5.916  -1.759   6.805  1.00 96.74           N  
ATOM   1032  CA  PRO A 133      -5.900  -2.066   5.373  1.00 96.74           C  
ATOM   1033  C   PRO A 133      -4.716  -2.942   4.970  1.00 96.74           C  
ATOM   1034  CB  PRO A 133      -5.806  -0.685   4.718  1.00 96.74           C  
ATOM   1035  O   PRO A 133      -3.687  -2.946   5.650  1.00 96.74           O  
ATOM   1036  CG  PRO A 133      -6.305   0.266   5.757  1.00 96.74           C  
ATOM   1037  CD  PRO A 133      -5.941  -0.273   7.111  1.00 96.74           C  
ATOM   1038  N   ARG A 134      -4.933  -3.721   3.887  1.00 97.64           N  
ATOM   1039  CA  ARG A 134      -3.816  -4.485   3.339  1.00 97.64           C  
ATOM   1040  C   ARG A 134      -3.330  -3.879   2.027  1.00 97.64           C  
ATOM   1041  CB  ARG A 134      -4.217  -5.946   3.126  1.00 97.64           C  
ATOM   1042  O   ARG A 134      -4.113  -3.701   1.092  1.00 97.64           O  
ATOM   1043  CG  ARG A 134      -4.629  -6.665   4.401  1.00 97.64           C  
ATOM   1044  CD  ARG A 134      -3.821  -6.190   5.601  1.00 97.64           C  
ATOM   1045  NE  ARG A 134      -4.177  -6.922   6.813  1.00 97.64           N  
ATOM   1046  NH1 ARG A 134      -5.095  -5.098   7.893  1.00 97.64           N  
ATOM   1047  NH2 ARG A 134      -5.053  -7.145   8.925  1.00 97.64           N  
ATOM   1048  CZ  ARG A 134      -4.774  -6.387   7.874  1.00 97.64           C  
ATOM   1049  N   GLY A 135      -1.973  -3.411   2.113  1.00 97.87           N  
ATOM   1050  CA  GLY A 135      -1.378  -3.047   0.837  1.00 97.87           C  
ATOM   1051  C   GLY A 135      -1.260  -4.216  -0.122  1.00 97.87           C  
ATOM   1052  O   GLY A 135      -0.989  -5.344   0.296  1.00 97.87           O  
ATOM   1053  N   PHE A 136      -1.556  -4.015  -1.384  1.00 98.51           N  
ATOM   1054  CA  PHE A 136      -1.536  -4.983  -2.474  1.00 98.51           C  
ATOM   1055  C   PHE A 136      -0.782  -4.428  -3.677  1.00 98.51           C  
ATOM   1056  CB  PHE A 136      -2.962  -5.368  -2.880  1.00 98.51           C  
ATOM   1057  O   PHE A 136      -1.395  -3.939  -4.628  1.00 98.51           O  
ATOM   1058  CG  PHE A 136      -3.051  -6.677  -3.616  1.00 98.51           C  
ATOM   1059  CD1 PHE A 136      -2.127  -7.001  -4.602  1.00 98.51           C  
ATOM   1060  CD2 PHE A 136      -4.061  -7.585  -3.323  1.00 98.51           C  
ATOM   1061  CE1 PHE A 136      -2.207  -8.212  -5.285  1.00 98.51           C  
ATOM   1062  CE2 PHE A 136      -4.147  -8.797  -4.001  1.00 98.51           C  
ATOM   1063  CZ  PHE A 136      -3.220  -9.109  -4.982  1.00 98.51           C  
ATOM   1064  N   ALA A 137       0.585  -4.538  -3.616  1.00 98.52           N  
ATOM   1065  CA  ALA A 137       1.422  -3.922  -4.642  1.00 98.52           C  
ATOM   1066  C   ALA A 137       2.041  -4.979  -5.552  1.00 98.52           C  
ATOM   1067  CB  ALA A 137       2.515  -3.073  -3.997  1.00 98.52           C  
ATOM   1068  O   ALA A 137       2.600  -5.969  -5.074  1.00 98.52           O  
ATOM   1069  N   THR A 138       1.893  -4.719  -6.861  1.00 98.82           N  
ATOM   1070  CA  THR A 138       2.395  -5.659  -7.858  1.00 98.82           C  
ATOM   1071  C   THR A 138       3.290  -4.948  -8.869  1.00 98.82           C  
ATOM   1072  CB  THR A 138       1.239  -6.361  -8.595  1.00 98.82           C  
ATOM   1073  O   THR A 138       2.903  -3.924  -9.436  1.00 98.82           O  
ATOM   1074  CG2 THR A 138       1.767  -7.345  -9.634  1.00 98.82           C  
ATOM   1075  OG1 THR A 138       0.437  -7.073  -7.644  1.00 98.82           O  
ATOM   1076  N   LYS A 139       4.452  -5.441  -9.016  1.00 98.69           N  
ATOM   1077  CA  LYS A 139       5.366  -4.990 -10.062  1.00 98.69           C  
ATOM   1078  C   LYS A 139       5.333  -5.928 -11.264  1.00 98.69           C  
ATOM   1079  CB  LYS A 139       6.792  -4.884  -9.519  1.00 98.69           C  
ATOM   1080  O   LYS A 139       5.612  -7.122 -11.135  1.00 98.69           O  
ATOM   1081  CG  LYS A 139       7.789  -4.298 -10.509  1.00 98.69           C  
ATOM   1082  CD  LYS A 139       9.192  -4.239  -9.920  1.00 98.69           C  
ATOM   1083  CE  LYS A 139       9.254  -3.315  -8.711  1.00 98.69           C  
ATOM   1084  NZ  LYS A 139       8.962  -1.898  -9.081  1.00 98.69           N  
ATOM   1085  N   LEU A 140       4.978  -5.387 -12.386  1.00 98.61           N  
ATOM   1086  CA  LEU A 140       4.961  -6.119 -13.647  1.00 98.61           C  
ATOM   1087  C   LEU A 140       6.203  -5.804 -14.475  1.00 98.61           C  
ATOM   1088  CB  LEU A 140       3.701  -5.780 -14.447  1.00 98.61           C  
ATOM   1089  O   LEU A 140       6.479  -4.639 -14.769  1.00 98.61           O  
ATOM   1090  CG  LEU A 140       2.367  -6.165 -13.805  1.00 98.61           C  
ATOM   1091  CD1 LEU A 140       1.451  -4.949 -13.716  1.00 98.61           C  
ATOM   1092  CD2 LEU A 140       1.699  -7.287 -14.592  1.00 98.61           C  
ATOM   1093  N   TYR A 141       6.931  -6.808 -14.742  1.00 97.60           N  
ATOM   1094  CA  TYR A 141       8.143  -6.638 -15.535  1.00 97.60           C  
ATOM   1095  C   TYR A 141       7.838  -6.728 -17.025  1.00 97.60           C  
ATOM   1096  CB  TYR A 141       9.189  -7.690 -15.152  1.00 97.60           C  
ATOM   1097  O   TYR A 141       7.774  -7.824 -17.587  1.00 97.60           O  
ATOM   1098  CG  TYR A 141       9.539  -7.691 -13.684  1.00 97.60           C  
ATOM   1099  CD1 TYR A 141      10.397  -6.731 -13.151  1.00 97.60           C  
ATOM   1100  CD2 TYR A 141       9.014  -8.651 -12.826  1.00 97.60           C  
ATOM   1101  CE1 TYR A 141      10.724  -6.729 -11.799  1.00 97.60           C  
ATOM   1102  CE2 TYR A 141       9.334  -8.659 -11.472  1.00 97.60           C  
ATOM   1103  OH  TYR A 141      10.508  -7.698  -9.630  1.00 97.60           O  
ATOM   1104  CZ  TYR A 141      10.188  -7.695 -10.969  1.00 97.60           C  
ATOM   1105  N   THR A 142       7.644  -5.623 -17.674  1.00 95.44           N  
ATOM   1106  CA  THR A 142       7.239  -5.566 -19.074  1.00 95.44           C  
ATOM   1107  C   THR A 142       8.434  -5.255 -19.971  1.00 95.44           C  
ATOM   1108  CB  THR A 142       6.140  -4.510 -19.295  1.00 95.44           C  
ATOM   1109  O   THR A 142       9.515  -4.923 -19.480  1.00 95.44           O  
ATOM   1110  CG2 THR A 142       5.097  -4.561 -18.184  1.00 95.44           C  
ATOM   1111  OG1 THR A 142       6.735  -3.207 -19.317  1.00 95.44           O  
ATOM   1112  N   GLN A 143       8.214  -5.343 -21.258  1.00 92.02           N  
ATOM   1113  CA  GLN A 143       9.252  -5.017 -22.230  1.00 92.02           C  
ATOM   1114  C   GLN A 143       9.459  -3.508 -22.329  1.00 92.02           C  
ATOM   1115  CB  GLN A 143       8.901  -5.590 -23.604  1.00 92.02           C  
ATOM   1116  O   GLN A 143      10.512  -3.049 -22.775  1.00 92.02           O  
ATOM   1117  CG  GLN A 143       8.865  -7.112 -23.645  1.00 92.02           C  
ATOM   1118  CD  GLN A 143      10.206  -7.739 -23.313  1.00 92.02           C  
ATOM   1119  NE2 GLN A 143      10.177  -8.849 -22.583  1.00 92.02           N  
ATOM   1120  OE1 GLN A 143      11.260  -7.231 -23.711  1.00 92.02           O  
ATOM   1121  N   GLU A 144       8.531  -2.800 -21.742  1.00 91.56           N  
ATOM   1122  CA  GLU A 144       8.562  -1.349 -21.899  1.00 91.56           C  
ATOM   1123  C   GLU A 144       8.842  -0.655 -20.569  1.00 91.56           C  
ATOM   1124  CB  GLU A 144       7.243  -0.843 -22.489  1.00 91.56           C  
ATOM   1125  O   GLU A 144       8.584   0.541 -20.420  1.00 91.56           O  
ATOM   1126  CG  GLU A 144       7.002  -1.284 -23.926  1.00 91.56           C  
ATOM   1127  CD  GLU A 144       5.731  -0.705 -24.526  1.00 91.56           C  
ATOM   1128  OE1 GLU A 144       5.754  -0.284 -25.705  1.00 91.56           O  
ATOM   1129  OE2 GLU A 144       4.705  -0.672 -23.812  1.00 91.56           O  
ATOM   1130  N   GLY A 145       9.357  -1.429 -19.654  1.00 93.68           N  
ATOM   1131  CA  GLY A 145       9.652  -0.949 -18.314  1.00 93.68           C  
ATOM   1132  C   GLY A 145       8.800  -1.606 -17.244  1.00 93.68           C  
ATOM   1133  O   GLY A 145       7.946  -2.441 -17.549  1.00 93.68           O  
ATOM   1134  N   ASN A 146       9.116  -1.269 -16.028  1.00 97.15           N  
ATOM   1135  CA  ASN A 146       8.282  -1.748 -14.930  1.00 97.15           C  
ATOM   1136  C   ASN A 146       6.983  -0.954 -14.825  1.00 97.15           C  
ATOM   1137  CB  ASN A 146       9.050  -1.687 -13.608  1.00 97.15           C  
ATOM   1138  O   ASN A 146       6.987   0.271 -14.955  1.00 97.15           O  
ATOM   1139  CG  ASN A 146      10.183  -2.692 -13.544  1.00 97.15           C  
ATOM   1140  ND2 ASN A 146      11.108  -2.484 -12.613  1.00 97.15           N  
ATOM   1141  OD1 ASN A 146      10.228  -3.646 -14.325  1.00 97.15           O  
ATOM   1142  N   TRP A 147       5.881  -1.651 -14.691  1.00 98.03           N  
ATOM   1143  CA  TRP A 147       4.590  -1.075 -14.328  1.00 98.03           C  
ATOM   1144  C   TRP A 147       4.155  -1.542 -12.943  1.00 98.03           C  
ATOM   1145  CB  TRP A 147       3.525  -1.446 -15.363  1.00 98.03           C  
ATOM   1146  O   TRP A 147       3.954  -2.738 -12.719  1.00 98.03           O  
ATOM   1147  CG  TRP A 147       2.198  -0.787 -15.135  1.00 98.03           C  
ATOM   1148  CD1 TRP A 147       1.959   0.364 -14.436  1.00 98.03           C  
ATOM   1149  CD2 TRP A 147       0.925  -1.242 -15.605  1.00 98.03           C  
ATOM   1150  CE2 TRP A 147      -0.042  -0.318 -15.153  1.00 98.03           C  
ATOM   1151  CE3 TRP A 147       0.509  -2.344 -16.365  1.00 98.03           C  
ATOM   1152  NE1 TRP A 147       0.614   0.651 -14.443  1.00 98.03           N  
ATOM   1153  CH2 TRP A 147      -1.782  -1.548 -16.183  1.00 98.03           C  
ATOM   1154  CZ2 TRP A 147      -1.402  -0.462 -15.438  1.00 98.03           C  
ATOM   1155  CZ3 TRP A 147      -0.844  -2.485 -16.647  1.00 98.03           C  
ATOM   1156  N   ASP A 148       4.007  -0.554 -12.072  1.00 98.62           N  
ATOM   1157  CA  ASP A 148       3.661  -0.907 -10.698  1.00 98.62           C  
ATOM   1158  C   ASP A 148       2.187  -0.626 -10.414  1.00 98.62           C  
ATOM   1159  CB  ASP A 148       4.542  -0.141  -9.709  1.00 98.62           C  
ATOM   1160  O   ASP A 148       1.709   0.490 -10.629  1.00 98.62           O  
ATOM   1161  CG  ASP A 148       6.006  -0.536  -9.790  1.00 98.62           C  
ATOM   1162  OD1 ASP A 148       6.322  -1.586 -10.389  1.00 98.62           O  
ATOM   1163  OD2 ASP A 148       6.851   0.209  -9.248  1.00 98.62           O  
ATOM   1164  N   TRP A 149       1.510  -1.725  -9.970  1.00 98.60           N  
ATOM   1165  CA  TRP A 149       0.189  -1.577  -9.367  1.00 98.60           C  
ATOM   1166  C   TRP A 149       0.295  -1.427  -7.853  1.00 98.60           C  
ATOM   1167  CB  TRP A 149      -0.697  -2.777  -9.712  1.00 98.60           C  
ATOM   1168  O   TRP A 149       0.649  -2.377  -7.152  1.00 98.60           O  
ATOM   1169  CG  TRP A 149      -1.016  -2.899 -11.172  1.00 98.60           C  
ATOM   1170  CD1 TRP A 149      -0.844  -1.944 -12.136  1.00 98.60           C  
ATOM   1171  CD2 TRP A 149      -1.566  -4.042 -11.834  1.00 98.60           C  
ATOM   1172  CE2 TRP A 149      -1.702  -3.709 -13.200  1.00 98.60           C  
ATOM   1173  CE3 TRP A 149      -1.958  -5.317 -11.404  1.00 98.60           C  
ATOM   1174  NE1 TRP A 149      -1.255  -2.425 -13.357  1.00 98.60           N  
ATOM   1175  CH2 TRP A 149      -2.589  -5.847 -13.693  1.00 98.60           C  
ATOM   1176  CZ2 TRP A 149      -2.213  -4.607 -14.140  1.00 98.60           C  
ATOM   1177  CZ3 TRP A 149      -2.467  -6.209 -12.341  1.00 98.60           C  
ATOM   1178  N   VAL A 150      -0.041  -0.198  -7.417  1.00 97.61           N  
ATOM   1179  CA  VAL A 150      -0.008   0.062  -5.982  1.00 97.61           C  
ATOM   1180  C   VAL A 150      -1.433   0.185  -5.446  1.00 97.61           C  
ATOM   1181  CB  VAL A 150       0.796   1.341  -5.655  1.00 97.61           C  
ATOM   1182  O   VAL A 150      -2.049   1.248  -5.541  1.00 97.61           O  
ATOM   1183  CG1 VAL A 150       0.931   1.522  -4.144  1.00 97.61           C  
ATOM   1184  CG2 VAL A 150       2.172   1.289  -6.316  1.00 97.61           C  
ATOM   1185  N   PHE A 151      -1.915  -0.940  -4.947  1.00 98.16           N  
ATOM   1186  CA  PHE A 151      -3.326  -1.083  -4.610  1.00 98.16           C  
ATOM   1187  C   PHE A 151      -3.502  -1.357  -3.121  1.00 98.16           C  
ATOM   1188  CB  PHE A 151      -3.966  -2.208  -5.429  1.00 98.16           C  
ATOM   1189  O   PHE A 151      -2.525  -1.381  -2.369  1.00 98.16           O  
ATOM   1190  CG  PHE A 151      -4.001  -1.936  -6.909  1.00 98.16           C  
ATOM   1191  CD1 PHE A 151      -3.610  -0.701  -7.413  1.00 98.16           C  
ATOM   1192  CD2 PHE A 151      -4.427  -2.916  -7.797  1.00 98.16           C  
ATOM   1193  CE1 PHE A 151      -3.642  -0.447  -8.782  1.00 98.16           C  
ATOM   1194  CE2 PHE A 151      -4.461  -2.669  -9.166  1.00 98.16           C  
ATOM   1195  CZ  PHE A 151      -4.070  -1.433  -9.657  1.00 98.16           C  
ATOM   1196  N   ASN A 152      -4.817  -1.479  -2.784  1.00 97.71           N  
ATOM   1197  CA  ASN A 152      -5.244  -1.935  -1.465  1.00 97.71           C  
ATOM   1198  C   ASN A 152      -6.361  -2.971  -1.565  1.00 97.71           C  
ATOM   1199  CB  ASN A 152      -5.694  -0.751  -0.607  1.00 97.71           C  
ATOM   1200  O   ASN A 152      -7.001  -3.101  -2.610  1.00 97.71           O  
ATOM   1201  CG  ASN A 152      -4.537   0.126  -0.169  1.00 97.71           C  
ATOM   1202  ND2 ASN A 152      -4.701   1.436  -0.305  1.00 97.71           N  
ATOM   1203  OD1 ASN A 152      -3.503  -0.371   0.286  1.00 97.71           O  
ATOM   1204  N   ASN A 153      -6.530  -3.645  -0.446  1.00 97.55           N  
ATOM   1205  CA  ASN A 153      -7.616  -4.619  -0.410  1.00 97.55           C  
ATOM   1206  C   ASN A 153      -8.974  -3.938  -0.260  1.00 97.55           C  
ATOM   1207  CB  ASN A 153      -7.399  -5.624   0.723  1.00 97.55           C  
ATOM   1208  O   ASN A 153     -10.015  -4.589  -0.370  1.00 97.55           O  
ATOM   1209  CG  ASN A 153      -7.512  -4.992   2.096  1.00 97.55           C  
ATOM   1210  ND2 ASN A 153      -8.433  -5.498   2.908  1.00 97.55           N  
ATOM   1211  OD1 ASN A 153      -6.779  -4.055   2.423  1.00 97.55           O  
ATOM   1212  N   THR A 154      -8.984  -2.685  -0.001  1.00 96.71           N  
ATOM   1213  CA  THR A 154     -10.233  -1.937   0.096  1.00 96.71           C  
ATOM   1214  C   THR A 154     -10.429  -1.051  -1.131  1.00 96.71           C  
ATOM   1215  CB  THR A 154     -10.270  -1.072   1.369  1.00 96.71           C  
ATOM   1216  O   THR A 154      -9.458  -0.559  -1.709  1.00 96.71           O  
ATOM   1217  CG2 THR A 154     -10.116  -1.929   2.621  1.00 96.71           C  
ATOM   1218  OG1 THR A 154      -9.201  -0.118   1.322  1.00 96.71           O  
ATOM   1219  N   PRO A 155     -11.687  -0.808  -1.541  1.00 95.45           N  
ATOM   1220  CA  PRO A 155     -11.963  -0.100  -2.793  1.00 95.45           C  
ATOM   1221  C   PRO A 155     -11.914   1.418  -2.636  1.00 95.45           C  
ATOM   1222  CB  PRO A 155     -13.375  -0.567  -3.158  1.00 95.45           C  
ATOM   1223  O   PRO A 155     -11.904   2.145  -3.632  1.00 95.45           O  
ATOM   1224  CG  PRO A 155     -14.026  -0.874  -1.849  1.00 95.45           C  
ATOM   1225  CD  PRO A 155     -12.994  -1.461  -0.929  1.00 95.45           C  
ATOM   1226  N   VAL A 156     -11.873   1.919  -1.394  1.00 95.87           N  
ATOM   1227  CA  VAL A 156     -11.813   3.350  -1.116  1.00 95.87           C  
ATOM   1228  C   VAL A 156     -10.743   3.627  -0.062  1.00 95.87           C  
ATOM   1229  CB  VAL A 156     -13.180   3.895  -0.644  1.00 95.87           C  
ATOM   1230  O   VAL A 156     -10.269   2.706   0.607  1.00 95.87           O  
ATOM   1231  CG1 VAL A 156     -14.209   3.822  -1.771  1.00 95.87           C  
ATOM   1232  CG2 VAL A 156     -13.668   3.121   0.580  1.00 95.87           C  
ATOM   1233  N   PHE A 157     -10.376   4.962   0.077  1.00 96.27           N  
ATOM   1234  CA  PHE A 157      -9.359   5.361   1.042  1.00 96.27           C  
ATOM   1235  C   PHE A 157      -9.902   6.423   1.992  1.00 96.27           C  
ATOM   1236  CB  PHE A 157      -8.112   5.887   0.325  1.00 96.27           C  
ATOM   1237  O   PHE A 157     -11.061   6.828   1.882  1.00 96.27           O  
ATOM   1238  CG  PHE A 157      -6.861   5.827   1.159  1.00 96.27           C  
ATOM   1239  CD1 PHE A 157      -6.124   6.977   1.416  1.00 96.27           C  
ATOM   1240  CD2 PHE A 157      -6.422   4.620   1.688  1.00 96.27           C  
ATOM   1241  CE1 PHE A 157      -4.966   6.924   2.188  1.00 96.27           C  
ATOM   1242  CE2 PHE A 157      -5.266   4.560   2.460  1.00 96.27           C  
ATOM   1243  CZ  PHE A 157      -4.539   5.713   2.708  1.00 96.27           C  
ATOM   1244  N   PHE A 158      -9.104   6.832   2.998  1.00 96.77           N  
ATOM   1245  CA  PHE A 158      -9.552   7.644   4.123  1.00 96.77           C  
ATOM   1246  C   PHE A 158      -9.607   9.118   3.739  1.00 96.77           C  
ATOM   1247  CB  PHE A 158      -8.629   7.449   5.330  1.00 96.77           C  
ATOM   1248  O   PHE A 158     -10.274   9.913   4.404  1.00 96.77           O  
ATOM   1249  CG  PHE A 158      -8.771   6.105   5.991  1.00 96.77           C  
ATOM   1250  CD1 PHE A 158      -9.777   5.875   6.921  1.00 96.77           C  
ATOM   1251  CD2 PHE A 158      -7.896   5.071   5.683  1.00 96.77           C  
ATOM   1252  CE1 PHE A 158      -9.910   4.631   7.535  1.00 96.77           C  
ATOM   1253  CE2 PHE A 158      -8.023   3.826   6.292  1.00 96.77           C  
ATOM   1254  CZ  PHE A 158      -9.030   3.608   7.219  1.00 96.77           C  
ATOM   1255  N   LEU A 159      -8.916   9.479   2.620  1.00 95.86           N  
ATOM   1256  CA  LEU A 159      -8.821  10.911   2.356  1.00 95.86           C  
ATOM   1257  C   LEU A 159      -8.891  11.194   0.859  1.00 95.86           C  
ATOM   1258  CB  LEU A 159      -7.521  11.478   2.934  1.00 95.86           C  
ATOM   1259  O   LEU A 159      -8.625  10.308   0.042  1.00 95.86           O  
ATOM   1260  CG  LEU A 159      -6.222  10.850   2.424  1.00 95.86           C  
ATOM   1261  CD1 LEU A 159      -5.780  11.524   1.129  1.00 95.86           C  
ATOM   1262  CD2 LEU A 159      -5.130  10.947   3.484  1.00 95.86           C  
ATOM   1263  N   ARG A 160      -9.312  12.364   0.492  1.00 95.04           N  
ATOM   1264  CA  ARG A 160      -9.357  12.806  -0.898  1.00 95.04           C  
ATOM   1265  C   ARG A 160      -8.425  13.991  -1.127  1.00 95.04           C  
ATOM   1266  CB  ARG A 160     -10.786  13.179  -1.298  1.00 95.04           C  
ATOM   1267  O   ARG A 160      -8.233  14.426  -2.264  1.00 95.04           O  
ATOM   1268  CG  ARG A 160     -11.385  14.302  -0.467  1.00 95.04           C  
ATOM   1269  CD  ARG A 160     -12.853  14.529  -0.801  1.00 95.04           C  
ATOM   1270  NE  ARG A 160     -13.597  15.028   0.352  1.00 95.04           N  
ATOM   1271  NH1 ARG A 160     -15.633  15.112  -0.737  1.00 95.04           N  
ATOM   1272  NH2 ARG A 160     -15.477  15.743   1.462  1.00 95.04           N  
ATOM   1273  CZ  ARG A 160     -14.901  15.293   0.356  1.00 95.04           C  
ATOM   1274  N   ASP A 161      -7.827  14.508   0.065  1.00 95.02           N  
ATOM   1275  CA  ASP A 161      -6.817  15.562   0.023  1.00 95.02           C  
ATOM   1276  C   ASP A 161      -5.462  15.043   0.500  1.00 95.02           C  
ATOM   1277  CB  ASP A 161      -7.253  16.756   0.875  1.00 95.02           C  
ATOM   1278  O   ASP A 161      -5.321  14.629   1.653  1.00 95.02           O  
ATOM   1279  CG  ASP A 161      -6.540  18.044   0.498  1.00 95.02           C  
ATOM   1280  OD1 ASP A 161      -5.296  18.042   0.386  1.00 95.02           O  
ATOM   1281  OD2 ASP A 161      -7.230  19.070   0.315  1.00 95.02           O  
ATOM   1282  N   PRO A 162      -4.473  15.238  -0.341  1.00 95.22           N  
ATOM   1283  CA  PRO A 162      -3.177  14.645  -0.003  1.00 95.22           C  
ATOM   1284  C   PRO A 162      -2.498  15.344   1.172  1.00 95.22           C  
ATOM   1285  CB  PRO A 162      -2.363  14.820  -1.287  1.00 95.22           C  
ATOM   1286  O   PRO A 162      -1.666  14.742   1.856  1.00 95.22           O  
ATOM   1287  CG  PRO A 162      -3.034  15.940  -2.015  1.00 95.22           C  
ATOM   1288  CD  PRO A 162      -4.510  15.868  -1.746  1.00 95.22           C  
ATOM   1289  N   THR A 163      -2.785  16.584   1.419  1.00 94.84           N  
ATOM   1290  CA  THR A 163      -2.138  17.305   2.508  1.00 94.84           C  
ATOM   1291  C   THR A 163      -2.520  16.703   3.858  1.00 94.84           C  
ATOM   1292  CB  THR A 163      -2.507  18.799   2.487  1.00 94.84           C  
ATOM   1293  O   THR A 163      -1.813  16.891   4.850  1.00 94.84           O  
ATOM   1294  CG2 THR A 163      -1.956  19.484   1.241  1.00 94.84           C  
ATOM   1295  OG1 THR A 163      -3.934  18.933   2.500  1.00 94.84           O  
ATOM   1296  N   ASN A 164      -3.607  15.939   3.888  1.00 95.71           N  
ATOM   1297  CA  ASN A 164      -4.081  15.336   5.128  1.00 95.71           C  
ATOM   1298  C   ASN A 164      -3.348  14.033   5.434  1.00 95.71           C  
ATOM   1299  CB  ASN A 164      -5.590  15.094   5.065  1.00 95.71           C  
ATOM   1300  O   ASN A 164      -3.452  13.502   6.542  1.00 95.71           O  
ATOM   1301  CG  ASN A 164      -6.391  16.379   5.132  1.00 95.71           C  
ATOM   1302  ND2 ASN A 164      -7.565  16.380   4.512  1.00 95.71           N  
ATOM   1303  OD1 ASN A 164      -5.958  17.364   5.735  1.00 95.71           O  
ATOM   1304  N   PHE A 165      -2.595  13.531   4.537  1.00 95.63           N  
ATOM   1305  CA  PHE A 165      -2.005  12.206   4.679  1.00 95.63           C  
ATOM   1306  C   PHE A 165      -1.062  12.157   5.875  1.00 95.63           C  
ATOM   1307  CB  PHE A 165      -1.255  11.810   3.403  1.00 95.63           C  
ATOM   1308  O   PHE A 165      -1.178  11.276   6.729  1.00 95.63           O  
ATOM   1309  CG  PHE A 165      -0.718  10.405   3.425  1.00 95.63           C  
ATOM   1310  CD1 PHE A 165       0.631  10.166   3.657  1.00 95.63           C  
ATOM   1311  CD2 PHE A 165      -1.562   9.323   3.214  1.00 95.63           C  
ATOM   1312  CE1 PHE A 165       1.132   8.866   3.678  1.00 95.63           C  
ATOM   1313  CE2 PHE A 165      -1.069   8.021   3.234  1.00 95.63           C  
ATOM   1314  CZ  PHE A 165       0.278   7.795   3.465  1.00 95.63           C  
ATOM   1315  N   PRO A 166      -0.080  13.128   5.983  1.00 95.77           N  
ATOM   1316  CA  PRO A 166       0.800  13.040   7.151  1.00 95.77           C  
ATOM   1317  C   PRO A 166       0.036  13.105   8.472  1.00 95.77           C  
ATOM   1318  CB  PRO A 166       1.718  14.255   6.992  1.00 95.77           C  
ATOM   1319  O   PRO A 166       0.342  12.356   9.403  1.00 95.77           O  
ATOM   1320  CG  PRO A 166       1.786  14.492   5.518  1.00 95.77           C  
ATOM   1321  CD  PRO A 166       0.434  14.211   4.927  1.00 95.77           C  
ATOM   1322  N   THR A 167      -0.922  14.008   8.485  1.00 96.00           N  
ATOM   1323  CA  THR A 167      -1.734  14.124   9.692  1.00 96.00           C  
ATOM   1324  C   THR A 167      -2.458  12.813   9.985  1.00 96.00           C  
ATOM   1325  CB  THR A 167      -2.761  15.264   9.566  1.00 96.00           C  
ATOM   1326  O   THR A 167      -2.458  12.338  11.122  1.00 96.00           O  
ATOM   1327  CG2 THR A 167      -3.621  15.371  10.822  1.00 96.00           C  
ATOM   1328  OG1 THR A 167      -2.070  16.503   9.367  1.00 96.00           O  
ATOM   1329  N   PHE A 168      -3.050  12.217   9.001  1.00 96.52           N  
ATOM   1330  CA  PHE A 168      -3.758  10.951   9.155  1.00 96.52           C  
ATOM   1331  C   PHE A 168      -2.830   9.877   9.709  1.00 96.52           C  
ATOM   1332  CB  PHE A 168      -4.347  10.497   7.816  1.00 96.52           C  
ATOM   1333  O   PHE A 168      -3.167   9.200  10.683  1.00 96.52           O  
ATOM   1334  CG  PHE A 168      -4.854   9.080   7.826  1.00 96.52           C  
ATOM   1335  CD1 PHE A 168      -4.238   8.102   7.055  1.00 96.52           C  
ATOM   1336  CD2 PHE A 168      -5.947   8.726   8.607  1.00 96.52           C  
ATOM   1337  CE1 PHE A 168      -4.705   6.789   7.062  1.00 96.52           C  
ATOM   1338  CE2 PHE A 168      -6.419   7.417   8.619  1.00 96.52           C  
ATOM   1339  CZ  PHE A 168      -5.798   6.450   7.845  1.00 96.52           C  
ATOM   1340  N   ILE A 169      -1.666   9.734   9.109  1.00 95.64           N  
ATOM   1341  CA  ILE A 169      -0.734   8.693   9.528  1.00 95.64           C  
ATOM   1342  C   ILE A 169      -0.303   8.938  10.973  1.00 95.64           C  
ATOM   1343  CB  ILE A 169       0.502   8.634   8.603  1.00 95.64           C  
ATOM   1344  O   ILE A 169      -0.187   7.996  11.761  1.00 95.64           O  
ATOM   1345  CG1 ILE A 169       0.098   8.160   7.202  1.00 95.64           C  
ATOM   1346  CG2 ILE A 169       1.580   7.724   9.199  1.00 95.64           C  
ATOM   1347  CD1 ILE A 169      -0.626   6.821   7.187  1.00 95.64           C  
ATOM   1348  N   HIS A 170      -0.094  10.147  11.403  1.00 95.84           N  
ATOM   1349  CA  HIS A 170       0.298  10.456  12.773  1.00 95.84           C  
ATOM   1350  C   HIS A 170      -0.746   9.964  13.769  1.00 95.84           C  
ATOM   1351  CB  HIS A 170       0.516  11.961  12.941  1.00 95.84           C  
ATOM   1352  O   HIS A 170      -0.402   9.515  14.865  1.00 95.84           O  
ATOM   1353  CG  HIS A 170       1.811  12.447  12.372  1.00 95.84           C  
ATOM   1354  CD2 HIS A 170       2.913  11.773  11.966  1.00 95.84           C  
ATOM   1355  ND1 HIS A 170       2.079  13.783  12.168  1.00 95.84           N  
ATOM   1356  CE1 HIS A 170       3.293  13.910  11.659  1.00 95.84           C  
ATOM   1357  NE2 HIS A 170       3.820  12.705  11.527  1.00 95.84           N  
ATOM   1358  N   THR A 171      -1.980  10.001  13.291  1.00 95.50           N  
ATOM   1359  CA  THR A 171      -3.044   9.583  14.197  1.00 95.50           C  
ATOM   1360  C   THR A 171      -3.054   8.065  14.355  1.00 95.50           C  
ATOM   1361  CB  THR A 171      -4.421  10.058  13.698  1.00 95.50           C  
ATOM   1362  O   THR A 171      -3.668   7.536  15.284  1.00 95.50           O  
ATOM   1363  CG2 THR A 171      -4.397  11.542  13.346  1.00 95.50           C  
ATOM   1364  OG1 THR A 171      -4.786   9.308  12.533  1.00 95.50           O  
ATOM   1365  N   GLN A 172      -2.454   7.346  13.443  1.00 93.90           N  
ATOM   1366  CA  GLN A 172      -2.402   5.888  13.471  1.00 93.90           C  
ATOM   1367  C   GLN A 172      -1.168   5.395  14.221  1.00 93.90           C  
ATOM   1368  CB  GLN A 172      -2.413   5.323  12.049  1.00 93.90           C  
ATOM   1369  O   GLN A 172      -1.054   4.206  14.526  1.00 93.90           O  
ATOM   1370  CG  GLN A 172      -3.549   5.853  11.185  1.00 93.90           C  
ATOM   1371  CD  GLN A 172      -4.918   5.556  11.768  1.00 93.90           C  
ATOM   1372  NE2 GLN A 172      -5.778   6.568  11.809  1.00 93.90           N  
ATOM   1373  OE1 GLN A 172      -5.201   4.426  12.179  1.00 93.90           O  
ATOM   1374  N   LYS A 173      -0.246   6.364  14.544  1.00 93.99           N  
ATOM   1375  CA  LYS A 173       1.012   5.995  15.186  1.00 93.99           C  
ATOM   1376  C   LYS A 173       0.940   6.202  16.696  1.00 93.99           C  
ATOM   1377  CB  LYS A 173       2.171   6.804  14.600  1.00 93.99           C  
ATOM   1378  O   LYS A 173      -0.111   6.562  17.229  1.00 93.99           O  
ATOM   1379  CG  LYS A 173       2.392   6.580  13.112  1.00 93.99           C  
ATOM   1380  CD  LYS A 173       2.810   5.146  12.818  1.00 93.99           C  
ATOM   1381  CE  LYS A 173       3.084   4.935  11.335  1.00 93.99           C  
ATOM   1382  NZ  LYS A 173       3.456   3.519  11.036  1.00 93.99           N  
ATOM   1383  N   ARG A 174       2.066   5.897  17.336  1.00 94.55           N  
ATOM   1384  CA  ARG A 174       2.108   5.888  18.795  1.00 94.55           C  
ATOM   1385  C   ARG A 174       2.045   7.305  19.354  1.00 94.55           C  
ATOM   1386  CB  ARG A 174       3.373   5.184  19.292  1.00 94.55           C  
ATOM   1387  O   ARG A 174       2.519   8.250  18.719  1.00 94.55           O  
ATOM   1388  CG  ARG A 174       3.435   3.707  18.939  1.00 94.55           C  
ATOM   1389  CD  ARG A 174       4.663   3.035  19.538  1.00 94.55           C  
ATOM   1390  NE  ARG A 174       4.701   1.608  19.230  1.00 94.55           N  
ATOM   1391  NH1 ARG A 174       3.360   0.978  21.003  1.00 94.55           N  
ATOM   1392  NH2 ARG A 174       4.183  -0.604  19.563  1.00 94.55           N  
ATOM   1393  CZ  ARG A 174       4.081   0.664  19.933  1.00 94.55           C  
ATOM   1394  N   ASN A 175       1.284   7.452  20.426  1.00 96.66           N  
ATOM   1395  CA  ASN A 175       1.297   8.683  21.208  1.00 96.66           C  
ATOM   1396  C   ASN A 175       2.714   9.074  21.615  1.00 96.66           C  
ATOM   1397  CB  ASN A 175       0.408   8.542  22.446  1.00 96.66           C  
ATOM   1398  O   ASN A 175       3.463   8.248  22.140  1.00 96.66           O  
ATOM   1399  CG  ASN A 175       0.300   9.831  23.237  1.00 96.66           C  
ATOM   1400  ND2 ASN A 175      -0.877  10.445  23.211  1.00 96.66           N  
ATOM   1401  OD1 ASN A 175       1.266  10.271  23.865  1.00 96.66           O  
ATOM   1402  N   PRO A 176       3.049  10.351  21.381  1.00 95.83           N  
ATOM   1403  CA  PRO A 176       4.437  10.753  21.623  1.00 95.83           C  
ATOM   1404  C   PRO A 176       4.811  10.722  23.103  1.00 95.83           C  
ATOM   1405  CB  PRO A 176       4.490  12.182  21.077  1.00 95.83           C  
ATOM   1406  O   PRO A 176       5.990  10.595  23.443  1.00 95.83           O  
ATOM   1407  CG  PRO A 176       3.065  12.633  21.048  1.00 95.83           C  
ATOM   1408  CD  PRO A 176       2.193  11.444  20.765  1.00 95.83           C  
ATOM   1409  N   GLN A 177       3.832  10.822  23.988  1.00 96.67           N  
ATOM   1410  CA  GLN A 177       4.139  10.820  25.415  1.00 96.67           C  
ATOM   1411  C   GLN A 177       4.165   9.399  25.970  1.00 96.67           C  
ATOM   1412  CB  GLN A 177       3.122  11.665  26.184  1.00 96.67           C  
ATOM   1413  O   GLN A 177       5.102   9.020  26.676  1.00 96.67           O  
ATOM   1414  CG  GLN A 177       3.396  11.745  27.680  1.00 96.67           C  
ATOM   1415  CD  GLN A 177       2.395  12.617  28.414  1.00 96.67           C  
ATOM   1416  NE2 GLN A 177       2.621  12.819  29.708  1.00 96.67           N  
ATOM   1417  OE1 GLN A 177       1.426  13.105  27.824  1.00 96.67           O  
ATOM   1418  N   THR A 178       3.205   8.623  25.511  1.00 96.83           N  
ATOM   1419  CA  THR A 178       3.046   7.326  26.159  1.00 96.83           C  
ATOM   1420  C   THR A 178       3.668   6.219  25.314  1.00 96.83           C  
ATOM   1421  CB  THR A 178       1.562   7.007  26.416  1.00 96.83           C  
ATOM   1422  O   THR A 178       3.905   5.113  25.806  1.00 96.83           O  
ATOM   1423  CG2 THR A 178       0.907   8.086  27.272  1.00 96.83           C  
ATOM   1424  OG1 THR A 178       0.873   6.925  25.162  1.00 96.83           O  
ATOM   1425  N   ASN A 179       3.854   6.583  24.100  1.00 96.07           N  
ATOM   1426  CA  ASN A 179       4.364   5.625  23.125  1.00 96.07           C  
ATOM   1427  C   ASN A 179       3.430   4.427  22.974  1.00 96.07           C  
ATOM   1428  CB  ASN A 179       5.767   5.157  23.516  1.00 96.07           C  
ATOM   1429  O   ASN A 179       3.883   3.308  22.730  1.00 96.07           O  
ATOM   1430  CG  ASN A 179       6.529   4.558  22.350  1.00 96.07           C  
ATOM   1431  ND2 ASN A 179       7.359   3.561  22.633  1.00 96.07           N  
ATOM   1432  OD1 ASN A 179       6.373   4.987  21.204  1.00 96.07           O  
ATOM   1433  N   LEU A 180       2.105   4.638  23.289  1.00 95.67           N  
ATOM   1434  CA  LEU A 180       1.053   3.642  23.118  1.00 95.67           C  
ATOM   1435  C   LEU A 180       0.079   4.062  22.022  1.00 95.67           C  
ATOM   1436  CB  LEU A 180       0.298   3.428  24.433  1.00 95.67           C  
ATOM   1437  O   LEU A 180       0.075   5.221  21.601  1.00 95.67           O  
ATOM   1438  CG  LEU A 180       1.146   3.047  25.647  1.00 95.67           C  
ATOM   1439  CD1 LEU A 180       0.274   2.956  26.895  1.00 95.67           C  
ATOM   1440  CD2 LEU A 180       1.873   1.729  25.400  1.00 95.67           C  
ATOM   1441  N   LYS A 181      -0.756   3.028  21.549  1.00 94.91           N  
ATOM   1442  CA  LYS A 181      -1.886   3.392  20.700  1.00 94.91           C  
ATOM   1443  C   LYS A 181      -2.889   4.256  21.459  1.00 94.91           C  
ATOM   1444  CB  LYS A 181      -2.578   2.138  20.161  1.00 94.91           C  
ATOM   1445  O   LYS A 181      -3.051   4.108  22.672  1.00 94.91           O  
ATOM   1446  CG  LYS A 181      -1.684   1.260  19.299  1.00 94.91           C  
ATOM   1447  CD  LYS A 181      -1.342   1.936  17.978  1.00 94.91           C  
ATOM   1448  CE  LYS A 181      -0.554   1.010  17.062  1.00 94.91           C  
ATOM   1449  NZ  LYS A 181      -0.208   1.672  15.768  1.00 94.91           N  
ATOM   1450  N   ASP A 182      -3.504   5.165  20.701  1.00 97.51           N  
ATOM   1451  CA  ASP A 182      -4.384   6.146  21.330  1.00 97.51           C  
ATOM   1452  C   ASP A 182      -5.692   6.287  20.556  1.00 97.51           C  
ATOM   1453  CB  ASP A 182      -3.686   7.503  21.436  1.00 97.51           C  
ATOM   1454  O   ASP A 182      -5.713   6.851  19.460  1.00 97.51           O  
ATOM   1455  CG  ASP A 182      -4.472   8.512  22.256  1.00 97.51           C  
ATOM   1456  OD1 ASP A 182      -5.721   8.459  22.253  1.00 97.51           O  
ATOM   1457  OD2 ASP A 182      -3.837   9.369  22.907  1.00 97.51           O  
ATOM   1458  N   ALA A 183      -6.756   5.808  21.198  1.00 98.03           N  
ATOM   1459  CA  ALA A 183      -8.062   5.800  20.545  1.00 98.03           C  
ATOM   1460  C   ALA A 183      -8.571   7.221  20.318  1.00 98.03           C  
ATOM   1461  CB  ALA A 183      -9.067   5.004  21.374  1.00 98.03           C  
ATOM   1462  O   ALA A 183      -9.292   7.483  19.352  1.00 98.03           O  
ATOM   1463  N   THR A 184      -8.221   8.118  21.210  1.00 98.31           N  
ATOM   1464  CA  THR A 184      -8.667   9.499  21.069  1.00 98.31           C  
ATOM   1465  C   THR A 184      -8.066  10.136  19.818  1.00 98.31           C  
ATOM   1466  CB  THR A 184      -8.291  10.337  22.305  1.00 98.31           C  
ATOM   1467  O   THR A 184      -8.783  10.744  19.020  1.00 98.31           O  
ATOM   1468  CG2 THR A 184      -8.703  11.795  22.128  1.00 98.31           C  
ATOM   1469  OG1 THR A 184      -8.954   9.801  23.457  1.00 98.31           O  
ATOM   1470  N   MET A 185      -6.750  10.015  19.592  1.00 97.72           N  
ATOM   1471  CA  MET A 185      -6.087  10.543  18.404  1.00 97.72           C  
ATOM   1472  C   MET A 185      -6.689   9.950  17.135  1.00 97.72           C  
ATOM   1473  CB  MET A 185      -4.585  10.257  18.453  1.00 97.72           C  
ATOM   1474  O   MET A 185      -6.940  10.670  16.166  1.00 97.72           O  
ATOM   1475  CG  MET A 185      -3.837  11.084  19.486  1.00 97.72           C  
ATOM   1476  SD  MET A 185      -2.071  10.605  19.625  1.00 97.72           S  
ATOM   1477  CE  MET A 185      -1.507  10.969  17.940  1.00 97.72           C  
ATOM   1478  N   PHE A 186      -6.928   8.626  17.229  1.00 97.90           N  
ATOM   1479  CA  PHE A 186      -7.462   7.885  16.093  1.00 97.90           C  
ATOM   1480  C   PHE A 186      -8.844   8.400  15.712  1.00 97.90           C  
ATOM   1481  CB  PHE A 186      -7.529   6.388  16.409  1.00 97.90           C  
ATOM   1482  O   PHE A 186      -9.074   8.786  14.564  1.00 97.90           O  
ATOM   1483  CG  PHE A 186      -7.987   5.542  15.252  1.00 97.90           C  
ATOM   1484  CD1 PHE A 186      -9.340   5.302  15.041  1.00 97.90           C  
ATOM   1485  CD2 PHE A 186      -7.065   4.987  14.374  1.00 97.90           C  
ATOM   1486  CE1 PHE A 186      -9.767   4.520  13.971  1.00 97.90           C  
ATOM   1487  CE2 PHE A 186      -7.485   4.205  13.302  1.00 97.90           C  
ATOM   1488  CZ  PHE A 186      -8.836   3.972  13.103  1.00 97.90           C  
ATOM   1489  N   TRP A 187      -9.767   8.512  16.697  1.00 98.47           N  
ATOM   1490  CA  TRP A 187     -11.160   8.825  16.394  1.00 98.47           C  
ATOM   1491  C   TRP A 187     -11.362  10.331  16.257  1.00 98.47           C  
ATOM   1492  CB  TRP A 187     -12.084   8.271  17.481  1.00 98.47           C  
ATOM   1493  O   TRP A 187     -12.291  10.779  15.581  1.00 98.47           O  
ATOM   1494  CG  TRP A 187     -12.290   6.787  17.407  1.00 98.47           C  
ATOM   1495  CD1 TRP A 187     -11.795   5.843  18.263  1.00 98.47           C  
ATOM   1496  CD2 TRP A 187     -13.043   6.078  16.419  1.00 98.47           C  
ATOM   1497  CE2 TRP A 187     -12.962   4.704  16.738  1.00 98.47           C  
ATOM   1498  CE3 TRP A 187     -13.780   6.471  15.293  1.00 98.47           C  
ATOM   1499  NE1 TRP A 187     -12.195   4.588  17.866  1.00 98.47           N  
ATOM   1500  CH2 TRP A 187     -14.306   4.132  14.875  1.00 98.47           C  
ATOM   1501  CZ2 TRP A 187     -13.591   3.721  15.971  1.00 98.47           C  
ATOM   1502  CZ3 TRP A 187     -14.405   5.491  14.531  1.00 98.47           C  
ATOM   1503  N   ASP A 188     -10.494  11.138  16.828  1.00 98.25           N  
ATOM   1504  CA  ASP A 188     -10.607  12.579  16.630  1.00 98.25           C  
ATOM   1505  C   ASP A 188     -10.448  12.945  15.156  1.00 98.25           C  
ATOM   1506  CB  ASP A 188      -9.564  13.320  17.471  1.00 98.25           C  
ATOM   1507  O   ASP A 188     -11.255  13.700  14.608  1.00 98.25           O  
ATOM   1508  CG  ASP A 188      -9.667  14.830  17.348  1.00 98.25           C  
ATOM   1509  OD1 ASP A 188     -10.691  15.408  17.771  1.00 98.25           O  
ATOM   1510  OD2 ASP A 188      -8.716  15.447  16.821  1.00 98.25           O  
ATOM   1511  N   TYR A 189      -9.466  12.395  14.522  1.00 97.86           N  
ATOM   1512  CA  TYR A 189      -9.275  12.649  13.099  1.00 97.86           C  
ATOM   1513  C   TYR A 189     -10.478  12.173  12.293  1.00 97.86           C  
ATOM   1514  CB  TYR A 189      -8.004  11.960  12.595  1.00 97.86           C  
ATOM   1515  O   TYR A 189     -11.015  12.917  11.469  1.00 97.86           O  
ATOM   1516  CG  TYR A 189      -7.756  12.148  11.118  1.00 97.86           C  
ATOM   1517  CD1 TYR A 189      -8.251  11.237  10.188  1.00 97.86           C  
ATOM   1518  CD2 TYR A 189      -7.025  13.235  10.650  1.00 97.86           C  
ATOM   1519  CE1 TYR A 189      -8.023  11.404   8.826  1.00 97.86           C  
ATOM   1520  CE2 TYR A 189      -6.792  13.412   9.291  1.00 97.86           C  
ATOM   1521  OH  TYR A 189      -7.066  12.665   7.040  1.00 97.86           O  
ATOM   1522  CZ  TYR A 189      -7.294  12.494   8.388  1.00 97.86           C  
ATOM   1523  N   LEU A 190     -10.902  10.961  12.510  1.00 97.67           N  
ATOM   1524  CA  LEU A 190     -11.942  10.354  11.686  1.00 97.67           C  
ATOM   1525  C   LEU A 190     -13.266  11.091  11.854  1.00 97.67           C  
ATOM   1526  CB  LEU A 190     -12.116   8.877  12.046  1.00 97.67           C  
ATOM   1527  O   LEU A 190     -14.024  11.242  10.892  1.00 97.67           O  
ATOM   1528  CG  LEU A 190     -10.930   7.960  11.744  1.00 97.67           C  
ATOM   1529  CD1 LEU A 190     -11.233   6.535  12.194  1.00 97.67           C  
ATOM   1530  CD2 LEU A 190     -10.590   7.997  10.258  1.00 97.67           C  
ATOM   1531  N   SER A 191     -13.543  11.576  13.054  1.00 97.30           N  
ATOM   1532  CA  SER A 191     -14.814  12.251  13.299  1.00 97.30           C  
ATOM   1533  C   SER A 191     -14.794  13.678  12.763  1.00 97.30           C  
ATOM   1534  CB  SER A 191     -15.136  12.263  14.793  1.00 97.30           C  
ATOM   1535  O   SER A 191     -15.847  14.278  12.539  1.00 97.30           O  
ATOM   1536  OG  SER A 191     -14.202  13.058  15.503  1.00 97.30           O  
ATOM   1537  N   THR A 192     -13.643  14.303  12.469  1.00 96.17           N  
ATOM   1538  CA  THR A 192     -13.561  15.657  11.934  1.00 96.17           C  
ATOM   1539  C   THR A 192     -13.284  15.629  10.433  1.00 96.17           C  
ATOM   1540  CB  THR A 192     -12.467  16.474  12.645  1.00 96.17           C  
ATOM   1541  O   THR A 192     -13.333  16.666   9.769  1.00 96.17           O  
ATOM   1542  CG2 THR A 192     -12.785  16.645  14.127  1.00 96.17           C  
ATOM   1543  OG1 THR A 192     -11.211  15.797  12.513  1.00 96.17           O  
ATOM   1544  N   HIS A 193     -12.985  14.489   9.891  1.00 96.99           N  
ATOM   1545  CA  HIS A 193     -12.817  14.239   8.463  1.00 96.99           C  
ATOM   1546  C   HIS A 193     -13.790  13.173   7.972  1.00 96.99           C  
ATOM   1547  CB  HIS A 193     -11.378  13.817   8.160  1.00 96.99           C  
ATOM   1548  O   HIS A 193     -13.380  12.062   7.631  1.00 96.99           O  
ATOM   1549  CG  HIS A 193     -10.367  14.882   8.443  1.00 96.99           C  
ATOM   1550  CD2 HIS A 193      -9.659  15.680   7.610  1.00 96.99           C  
ATOM   1551  ND1 HIS A 193      -9.984  15.222   9.723  1.00 96.99           N  
ATOM   1552  CE1 HIS A 193      -9.082  16.187   9.664  1.00 96.99           C  
ATOM   1553  NE2 HIS A 193      -8.867  16.483   8.393  1.00 96.99           N  
ATOM   1554  N   GLN A 194     -14.958  13.559   7.849  1.00 97.33           N  
ATOM   1555  CA  GLN A 194     -16.057  12.606   7.739  1.00 97.33           C  
ATOM   1556  C   GLN A 194     -16.192  12.085   6.311  1.00 97.33           C  
ATOM   1557  CB  GLN A 194     -17.371  13.246   8.190  1.00 97.33           C  
ATOM   1558  O   GLN A 194     -16.927  11.127   6.060  1.00 97.33           O  
ATOM   1559  CG  GLN A 194     -17.426  13.550   9.681  1.00 97.33           C  
ATOM   1560  CD  GLN A 194     -18.791  14.037  10.131  1.00 97.33           C  
ATOM   1561  NE2 GLN A 194     -18.824  14.768  11.240  1.00 97.33           N  
ATOM   1562  OE1 GLN A 194     -19.807  13.760   9.486  1.00 97.33           O  
ATOM   1563  N   GLU A 195     -15.387  12.656   5.391  1.00 96.61           N  
ATOM   1564  CA  GLU A 195     -15.334  12.053   4.062  1.00 96.61           C  
ATOM   1565  C   GLU A 195     -14.791  10.628   4.124  1.00 96.61           C  
ATOM   1566  CB  GLU A 195     -14.476  12.902   3.120  1.00 96.61           C  
ATOM   1567  O   GLU A 195     -14.930   9.863   3.167  1.00 96.61           O  
ATOM   1568  CG  GLU A 195     -12.985  12.836   3.419  1.00 96.61           C  
ATOM   1569  CD  GLU A 195     -12.549  13.800   4.511  1.00 96.61           C  
ATOM   1570  OE1 GLU A 195     -11.326  13.983   4.706  1.00 96.61           O  
ATOM   1571  OE2 GLU A 195     -13.438  14.376   5.178  1.00 96.61           O  
ATOM   1572  N   SER A 196     -14.229  10.171   5.229  1.00 97.48           N  
ATOM   1573  CA  SER A 196     -13.568   8.883   5.409  1.00 97.48           C  
ATOM   1574  C   SER A 196     -14.559   7.810   5.848  1.00 97.48           C  
ATOM   1575  CB  SER A 196     -12.440   8.997   6.435  1.00 97.48           C  
ATOM   1576  O   SER A 196     -14.205   6.633   5.945  1.00 97.48           O  
ATOM   1577  OG  SER A 196     -12.960   9.279   7.724  1.00 97.48           O  
ATOM   1578  N   VAL A 197     -15.735   8.161   6.126  1.00 98.31           N  
ATOM   1579  CA  VAL A 197     -16.686   7.300   6.822  1.00 98.31           C  
ATOM   1580  C   VAL A 197     -16.878   6.004   6.038  1.00 98.31           C  
ATOM   1581  CB  VAL A 197     -18.045   8.006   7.028  1.00 98.31           C  
ATOM   1582  O   VAL A 197     -17.049   4.934   6.628  1.00 98.31           O  
ATOM   1583  CG1 VAL A 197     -18.726   8.268   5.686  1.00 98.31           C  
ATOM   1584  CG2 VAL A 197     -18.947   7.171   7.935  1.00 98.31           C  
ATOM   1585  N   HIS A 198     -16.858   6.095   4.716  1.00 98.21           N  
ATOM   1586  CA  HIS A 198     -16.995   4.887   3.910  1.00 98.21           C  
ATOM   1587  C   HIS A 198     -15.862   3.905   4.192  1.00 98.21           C  
ATOM   1588  CB  HIS A 198     -17.026   5.238   2.421  1.00 98.21           C  
ATOM   1589  O   HIS A 198     -16.108   2.724   4.446  1.00 98.21           O  
ATOM   1590  CG  HIS A 198     -17.463   4.106   1.547  1.00 98.21           C  
ATOM   1591  CD2 HIS A 198     -17.886   2.857   1.855  1.00 98.21           C  
ATOM   1592  ND1 HIS A 198     -17.491   4.195   0.172  1.00 98.21           N  
ATOM   1593  CE1 HIS A 198     -17.915   3.047  -0.329  1.00 98.21           C  
ATOM   1594  NE2 HIS A 198     -18.161   2.218   0.671  1.00 98.21           N  
ATOM   1595  N   GLN A 199     -14.688   4.399   4.184  1.00 98.27           N  
ATOM   1596  CA  GLN A 199     -13.528   3.559   4.466  1.00 98.27           C  
ATOM   1597  C   GLN A 199     -13.521   3.103   5.922  1.00 98.27           C  
ATOM   1598  CB  GLN A 199     -12.233   4.306   4.142  1.00 98.27           C  
ATOM   1599  O   GLN A 199     -13.150   1.966   6.219  1.00 98.27           O  
ATOM   1600  CG  GLN A 199     -10.971   3.527   4.489  1.00 98.27           C  
ATOM   1601  CD  GLN A 199     -10.897   2.186   3.783  1.00 98.27           C  
ATOM   1602  NE2 GLN A 199     -10.198   1.234   4.390  1.00 98.27           N  
ATOM   1603  OE1 GLN A 199     -11.464   2.007   2.700  1.00 98.27           O  
ATOM   1604  N   VAL A 200     -13.982   3.885   6.857  1.00 98.31           N  
ATOM   1605  CA  VAL A 200     -14.065   3.514   8.266  1.00 98.31           C  
ATOM   1606  C   VAL A 200     -15.023   2.336   8.434  1.00 98.31           C  
ATOM   1607  CB  VAL A 200     -14.524   4.703   9.140  1.00 98.31           C  
ATOM   1608  O   VAL A 200     -14.720   1.380   9.152  1.00 98.31           O  
ATOM   1609  CG1 VAL A 200     -14.873   4.232  10.551  1.00 98.31           C  
ATOM   1610  CG2 VAL A 200     -13.442   5.780   9.185  1.00 98.31           C  
ATOM   1611  N   MET A 201     -16.134   2.466   7.731  1.00 98.54           N  
ATOM   1612  CA  MET A 201     -17.106   1.380   7.827  1.00 98.54           C  
ATOM   1613  C   MET A 201     -16.534   0.086   7.257  1.00 98.54           C  
ATOM   1614  CB  MET A 201     -18.398   1.747   7.096  1.00 98.54           C  
ATOM   1615  O   MET A 201     -16.736  -0.990   7.823  1.00 98.54           O  
ATOM   1616  CG  MET A 201     -19.218   2.816   7.801  1.00 98.54           C  
ATOM   1617  SD  MET A 201     -20.844   3.099   6.998  1.00 98.54           S  
ATOM   1618  CE  MET A 201     -21.705   1.575   7.474  1.00 98.54           C  
ATOM   1619  N   THR A 202     -15.774   0.176   6.191  1.00 97.95           N  
ATOM   1620  CA  THR A 202     -15.130  -1.004   5.625  1.00 97.95           C  
ATOM   1621  C   THR A 202     -14.118  -1.590   6.605  1.00 97.95           C  
ATOM   1622  CB  THR A 202     -14.428  -0.673   4.294  1.00 97.95           C  
ATOM   1623  O   THR A 202     -14.127  -2.794   6.869  1.00 97.95           O  
ATOM   1624  CG2 THR A 202     -13.704  -1.893   3.736  1.00 97.95           C  
ATOM   1625  OG1 THR A 202     -15.405  -0.233   3.342  1.00 97.95           O  
ATOM   1626  N   LEU A 203     -13.329  -0.776   7.164  1.00 98.00           N  
ATOM   1627  CA  LEU A 203     -12.244  -1.181   8.051  1.00 98.00           C  
ATOM   1628  C   LEU A 203     -12.791  -1.837   9.315  1.00 98.00           C  
ATOM   1629  CB  LEU A 203     -11.376   0.025   8.422  1.00 98.00           C  
ATOM   1630  O   LEU A 203     -12.269  -2.860   9.763  1.00 98.00           O  
ATOM   1631  CG  LEU A 203     -10.183  -0.255   9.337  1.00 98.00           C  
ATOM   1632  CD1 LEU A 203      -9.203  -1.204   8.655  1.00 98.00           C  
ATOM   1633  CD2 LEU A 203      -9.491   1.047   9.727  1.00 98.00           C  
ATOM   1634  N   PHE A 204     -13.919  -1.306   9.873  1.00 98.41           N  
ATOM   1635  CA  PHE A 204     -14.394  -1.803  11.159  1.00 98.41           C  
ATOM   1636  C   PHE A 204     -15.457  -2.877  10.965  1.00 98.41           C  
ATOM   1637  CB  PHE A 204     -14.954  -0.656  12.006  1.00 98.41           C  
ATOM   1638  O   PHE A 204     -15.978  -3.425  11.939  1.00 98.41           O  
ATOM   1639  CG  PHE A 204     -13.925   0.015  12.876  1.00 98.41           C  
ATOM   1640  CD1 PHE A 204     -13.773  -0.353  14.207  1.00 98.41           C  
ATOM   1641  CD2 PHE A 204     -13.109   1.014  12.361  1.00 98.41           C  
ATOM   1642  CE1 PHE A 204     -12.822   0.267  15.014  1.00 98.41           C  
ATOM   1643  CE2 PHE A 204     -12.156   1.638  13.162  1.00 98.41           C  
ATOM   1644  CZ  PHE A 204     -12.015   1.263  14.488  1.00 98.41           C  
ATOM   1645  N   SER A 205     -15.691  -3.172   9.724  1.00 97.76           N  
ATOM   1646  CA  SER A 205     -16.397  -4.419   9.451  1.00 97.76           C  
ATOM   1647  C   SER A 205     -15.439  -5.606   9.441  1.00 97.76           C  
ATOM   1648  CB  SER A 205     -17.135  -4.337   8.114  1.00 97.76           C  
ATOM   1649  O   SER A 205     -14.232  -5.437   9.627  1.00 97.76           O  
ATOM   1650  OG  SER A 205     -16.229  -4.464   7.031  1.00 97.76           O  
ATOM   1651  N   ASP A 206     -16.004  -6.806   9.218  1.00 96.39           N  
ATOM   1652  CA  ASP A 206     -15.122  -7.969   9.201  1.00 96.39           C  
ATOM   1653  C   ASP A 206     -14.183  -7.929   7.997  1.00 96.39           C  
ATOM   1654  CB  ASP A 206     -15.940  -9.262   9.187  1.00 96.39           C  
ATOM   1655  O   ASP A 206     -13.154  -8.608   7.983  1.00 96.39           O  
ATOM   1656  CG  ASP A 206     -16.592  -9.566  10.524  1.00 96.39           C  
ATOM   1657  OD1 ASP A 206     -16.249  -8.912  11.533  1.00 96.39           O  
ATOM   1658  OD2 ASP A 206     -17.456 -10.469  10.571  1.00 96.39           O  
ATOM   1659  N   ARG A 207     -14.480  -7.097   7.115  1.00 95.52           N  
ATOM   1660  CA  ARG A 207     -13.639  -6.928   5.934  1.00 95.52           C  
ATOM   1661  C   ARG A 207     -12.299  -6.300   6.302  1.00 95.52           C  
ATOM   1662  CB  ARG A 207     -14.349  -6.069   4.886  1.00 95.52           C  
ATOM   1663  O   ARG A 207     -11.348  -6.348   5.518  1.00 95.52           O  
ATOM   1664  CG  ARG A 207     -15.588  -6.721   4.293  1.00 95.52           C  
ATOM   1665  CD  ARG A 207     -16.285  -5.805   3.296  1.00 95.52           C  
ATOM   1666  NE  ARG A 207     -17.476  -6.432   2.729  1.00 95.52           N  
ATOM   1667  NH1 ARG A 207     -18.021  -4.646   1.369  1.00 95.52           N  
ATOM   1668  NH2 ARG A 207     -19.331  -6.528   1.378  1.00 95.52           N  
ATOM   1669  CZ  ARG A 207     -18.273  -5.867   1.827  1.00 95.52           C  
ATOM   1670  N   GLY A 208     -12.138  -5.702   7.444  1.00 96.43           N  
ATOM   1671  CA  GLY A 208     -10.916  -5.064   7.906  1.00 96.43           C  
ATOM   1672  C   GLY A 208      -9.923  -6.041   8.507  1.00 96.43           C  
ATOM   1673  O   GLY A 208      -8.813  -5.655   8.879  1.00 96.43           O  
ATOM   1674  N   THR A 209     -10.338  -7.306   8.599  1.00 97.72           N  
ATOM   1675  CA  THR A 209      -9.475  -8.353   9.135  1.00 97.72           C  
ATOM   1676  C   THR A 209      -9.470  -9.573   8.219  1.00 97.72           C  
ATOM   1677  CB  THR A 209      -9.917  -8.771  10.550  1.00 97.72           C  
ATOM   1678  O   THR A 209     -10.028 -10.617   8.564  1.00 97.72           O  
ATOM   1679  CG2 THR A 209      -9.664  -7.655  11.558  1.00 97.72           C  
ATOM   1680  OG1 THR A 209     -11.317  -9.078  10.535  1.00 97.72           O  
ATOM   1681  N   PRO A 210      -8.864  -9.407   7.032  1.00 97.55           N  
ATOM   1682  CA  PRO A 210      -8.817 -10.562   6.132  1.00 97.55           C  
ATOM   1683  C   PRO A 210      -8.169 -11.785   6.776  1.00 97.55           C  
ATOM   1684  CB  PRO A 210      -7.980 -10.057   4.954  1.00 97.55           C  
ATOM   1685  O   PRO A 210      -7.257 -11.646   7.596  1.00 97.55           O  
ATOM   1686  CG  PRO A 210      -7.163  -8.939   5.517  1.00 97.55           C  
ATOM   1687  CD  PRO A 210      -7.923  -8.318   6.653  1.00 97.55           C  
ATOM   1688  N   ALA A 211      -8.651 -12.976   6.396  1.00 97.67           N  
ATOM   1689  CA  ALA A 211      -8.176 -14.229   6.976  1.00 97.67           C  
ATOM   1690  C   ALA A 211      -6.924 -14.725   6.259  1.00 97.67           C  
ATOM   1691  CB  ALA A 211      -9.273 -15.290   6.920  1.00 97.67           C  
ATOM   1692  O   ALA A 211      -6.179 -15.549   6.796  1.00 97.67           O  
ATOM   1693  N   SER A 212      -6.715 -14.216   5.107  1.00 98.07           N  
ATOM   1694  CA  SER A 212      -5.588 -14.597   4.262  1.00 98.07           C  
ATOM   1695  C   SER A 212      -5.342 -13.562   3.169  1.00 98.07           C  
ATOM   1696  CB  SER A 212      -5.832 -15.969   3.631  1.00 98.07           C  
ATOM   1697  O   SER A 212      -6.286 -12.961   2.652  1.00 98.07           O  
ATOM   1698  OG  SER A 212      -4.801 -16.290   2.713  1.00 98.07           O  
ATOM   1699  N   PHE A 213      -3.971 -13.361   2.801  1.00 98.39           N  
ATOM   1700  CA  PHE A 213      -3.686 -12.493   1.664  1.00 98.39           C  
ATOM   1701  C   PHE A 213      -4.319 -13.042   0.391  1.00 98.39           C  
ATOM   1702  CB  PHE A 213      -2.175 -12.335   1.473  1.00 98.39           C  
ATOM   1703  O   PHE A 213      -4.670 -12.281  -0.512  1.00 98.39           O  
ATOM   1704  CG  PHE A 213      -1.513 -11.499   2.536  1.00 98.39           C  
ATOM   1705  CD1 PHE A 213      -2.049 -10.273   2.910  1.00 98.39           C  
ATOM   1706  CD2 PHE A 213      -0.354 -11.941   3.161  1.00 98.39           C  
ATOM   1707  CE1 PHE A 213      -1.438  -9.498   3.893  1.00 98.39           C  
ATOM   1708  CE2 PHE A 213       0.262 -11.172   4.144  1.00 98.39           C  
ATOM   1709  CZ  PHE A 213      -0.281  -9.951   4.508  1.00 98.39           C  
ATOM   1710  N   ARG A 214      -4.551 -14.308   0.301  1.00 98.26           N  
ATOM   1711  CA  ARG A 214      -4.988 -15.005  -0.905  1.00 98.26           C  
ATOM   1712  C   ARG A 214      -6.493 -14.864  -1.104  1.00 98.26           C  
ATOM   1713  CB  ARG A 214      -4.604 -16.485  -0.839  1.00 98.26           C  
ATOM   1714  O   ARG A 214      -7.000 -15.072  -2.208  1.00 98.26           O  
ATOM   1715  CG  ARG A 214      -3.108 -16.729  -0.719  1.00 98.26           C  
ATOM   1716  CD  ARG A 214      -2.785 -18.213  -0.621  1.00 98.26           C  
ATOM   1717  NE  ARG A 214      -3.390 -18.819   0.562  1.00 98.26           N  
ATOM   1718  NH1 ARG A 214      -4.165 -20.695  -0.541  1.00 98.26           N  
ATOM   1719  NH2 ARG A 214      -4.544 -20.442   1.706  1.00 98.26           N  
ATOM   1720  CZ  ARG A 214      -4.032 -19.984   0.573  1.00 98.26           C  
ATOM   1721  N   LYS A 215      -7.207 -14.581  -0.011  1.00 98.25           N  
ATOM   1722  CA  LYS A 215      -8.667 -14.567  -0.036  1.00 98.25           C  
ATOM   1723  C   LYS A 215      -9.206 -13.149   0.130  1.00 98.25           C  
ATOM   1724  CB  LYS A 215      -9.231 -15.474   1.058  1.00 98.25           C  
ATOM   1725  O   LYS A 215     -10.180 -12.930   0.854  1.00 98.25           O  
ATOM   1726  CG  LYS A 215      -8.861 -16.941   0.898  1.00 98.25           C  
ATOM   1727  CD  LYS A 215      -9.569 -17.812   1.929  1.00 98.25           C  
ATOM   1728  CE  LYS A 215      -9.294 -19.291   1.695  1.00 98.25           C  
ATOM   1729  NZ  LYS A 215     -10.072 -20.154   2.634  1.00 98.25           N  
ATOM   1730  N   MET A 216      -8.489 -12.222  -0.433  1.00 98.03           N  
ATOM   1731  CA  MET A 216      -8.933 -10.831  -0.463  1.00 98.03           C  
ATOM   1732  C   MET A 216      -8.792 -10.244  -1.863  1.00 98.03           C  
ATOM   1733  CB  MET A 216      -8.138  -9.991   0.539  1.00 98.03           C  
ATOM   1734  O   MET A 216      -7.975 -10.713  -2.658  1.00 98.03           O  
ATOM   1735  CG  MET A 216      -6.666  -9.852   0.190  1.00 98.03           C  
ATOM   1736  SD  MET A 216      -5.740  -8.862   1.427  1.00 98.03           S  
ATOM   1737  CE  MET A 216      -4.116  -8.782   0.623  1.00 98.03           C  
ATOM   1738  N   HIS A 217      -9.615  -9.249  -2.150  1.00 98.23           N  
ATOM   1739  CA  HIS A 217      -9.526  -8.528  -3.415  1.00 98.23           C  
ATOM   1740  C   HIS A 217      -8.445  -7.454  -3.362  1.00 98.23           C  
ATOM   1741  CB  HIS A 217     -10.875  -7.900  -3.770  1.00 98.23           C  
ATOM   1742  O   HIS A 217      -7.933  -7.135  -2.287  1.00 98.23           O  
ATOM   1743  CG  HIS A 217     -11.981  -8.895  -3.914  1.00 98.23           C  
ATOM   1744  CD2 HIS A 217     -13.269  -8.860  -3.498  1.00 98.23           C  
ATOM   1745  ND1 HIS A 217     -11.815 -10.104  -4.554  1.00 98.23           N  
ATOM   1746  CE1 HIS A 217     -12.957 -10.771  -4.526  1.00 98.23           C  
ATOM   1747  NE2 HIS A 217     -13.855 -10.038  -3.890  1.00 98.23           N  
ATOM   1748  N   GLY A 218      -8.044  -6.987  -4.544  1.00 98.28           N  
ATOM   1749  CA  GLY A 218      -7.213  -5.809  -4.737  1.00 98.28           C  
ATOM   1750  C   GLY A 218      -7.886  -4.733  -5.568  1.00 98.28           C  
ATOM   1751  O   GLY A 218      -8.515  -5.030  -6.586  1.00 98.28           O  
ATOM   1752  N   TYR A 219      -7.702  -3.488  -5.053  1.00 98.51           N  
ATOM   1753  CA  TYR A 219      -8.366  -2.375  -5.724  1.00 98.51           C  
ATOM   1754  C   TYR A 219      -7.390  -1.233  -5.980  1.00 98.51           C  
ATOM   1755  CB  TYR A 219      -9.549  -1.873  -4.890  1.00 98.51           C  
ATOM   1756  O   TYR A 219      -6.616  -0.859  -5.096  1.00 98.51           O  
ATOM   1757  CG  TYR A 219     -10.572  -2.940  -4.586  1.00 98.51           C  
ATOM   1758  CD1 TYR A 219     -11.637  -3.179  -5.452  1.00 98.51           C  
ATOM   1759  CD2 TYR A 219     -10.478  -3.710  -3.432  1.00 98.51           C  
ATOM   1760  CE1 TYR A 219     -12.584  -4.159  -5.174  1.00 98.51           C  
ATOM   1761  CE2 TYR A 219     -11.419  -4.693  -3.144  1.00 98.51           C  
ATOM   1762  OH  TYR A 219     -13.401  -5.882  -3.741  1.00 98.51           O  
ATOM   1763  CZ  TYR A 219     -12.466  -4.910  -4.020  1.00 98.51           C  
ATOM   1764  N   SER A 220      -7.437  -0.738  -7.170  1.00 97.61           N  
ATOM   1765  CA  SER A 220      -6.577   0.402  -7.471  1.00 97.61           C  
ATOM   1766  C   SER A 220      -6.933   1.606  -6.605  1.00 97.61           C  
ATOM   1767  CB  SER A 220      -6.682   0.777  -8.949  1.00 97.61           C  
ATOM   1768  O   SER A 220      -6.050   2.352  -6.177  1.00 97.61           O  
ATOM   1769  OG  SER A 220      -7.966   1.297  -9.247  1.00 97.61           O  
ATOM   1770  N   GLY A 221      -8.199   1.724  -6.314  1.00 93.95           N  
ATOM   1771  CA  GLY A 221      -8.687   2.885  -5.588  1.00 93.95           C  
ATOM   1772  C   GLY A 221      -8.598   4.170  -6.390  1.00 93.95           C  
ATOM   1773  O   GLY A 221      -9.587   4.894  -6.524  1.00 93.95           O  
ATOM   1774  N   HIS A 222      -7.503   4.340  -7.101  1.00 96.82           N  
ATOM   1775  CA  HIS A 222      -7.306   5.517  -7.940  1.00 96.82           C  
ATOM   1776  C   HIS A 222      -7.929   5.322  -9.318  1.00 96.82           C  
ATOM   1777  CB  HIS A 222      -5.816   5.833  -8.077  1.00 96.82           C  
ATOM   1778  O   HIS A 222      -8.010   4.196  -9.814  1.00 96.82           O  
ATOM   1779  CG  HIS A 222      -5.175   6.272  -6.799  1.00 96.82           C  
ATOM   1780  CD2 HIS A 222      -4.182   5.715  -6.065  1.00 96.82           C  
ATOM   1781  ND1 HIS A 222      -5.553   7.417  -6.132  1.00 96.82           N  
ATOM   1782  CE1 HIS A 222      -4.818   7.546  -5.041  1.00 96.82           C  
ATOM   1783  NE2 HIS A 222      -3.978   6.527  -4.977  1.00 96.82           N  
ATOM   1784  N   THR A 223      -8.264   6.419  -9.937  1.00 96.75           N  
ATOM   1785  CA  THR A 223      -8.642   6.472 -11.345  1.00 96.75           C  
ATOM   1786  C   THR A 223      -7.418   6.711 -12.224  1.00 96.75           C  
ATOM   1787  CB  THR A 223      -9.685   7.575 -11.602  1.00 96.75           C  
ATOM   1788  O   THR A 223      -6.613   7.602 -11.948  1.00 96.75           O  
ATOM   1789  CG2 THR A 223     -10.112   7.597 -13.066  1.00 96.75           C  
ATOM   1790  OG1 THR A 223     -10.837   7.336 -10.784  1.00 96.75           O  
ATOM   1791  N   TYR A 224      -7.230   5.858 -13.239  1.00 97.18           N  
ATOM   1792  CA  TYR A 224      -6.166   6.006 -14.225  1.00 97.18           C  
ATOM   1793  C   TYR A 224      -6.737   6.342 -15.598  1.00 97.18           C  
ATOM   1794  CB  TYR A 224      -5.328   4.727 -14.308  1.00 97.18           C  
ATOM   1795  O   TYR A 224      -7.944   6.225 -15.820  1.00 97.18           O  
ATOM   1796  CG  TYR A 224      -4.578   4.408 -13.037  1.00 97.18           C  
ATOM   1797  CD1 TYR A 224      -3.308   4.931 -12.804  1.00 97.18           C  
ATOM   1798  CD2 TYR A 224      -5.138   3.583 -12.067  1.00 97.18           C  
ATOM   1799  CE1 TYR A 224      -2.613   4.639 -11.635  1.00 97.18           C  
ATOM   1800  CE2 TYR A 224      -4.452   3.285 -10.895  1.00 97.18           C  
ATOM   1801  OH  TYR A 224      -2.509   3.524  -9.529  1.00 97.18           O  
ATOM   1802  CZ  TYR A 224      -3.193   3.817 -10.688  1.00 97.18           C  
ATOM   1803  N   LYS A 225      -5.795   6.775 -16.458  1.00 95.87           N  
ATOM   1804  CA  LYS A 225      -6.149   6.947 -17.864  1.00 95.87           C  
ATOM   1805  C   LYS A 225      -5.475   5.889 -18.733  1.00 95.87           C  
ATOM   1806  CB  LYS A 225      -5.764   8.346 -18.347  1.00 95.87           C  
ATOM   1807  O   LYS A 225      -4.249   5.756 -18.720  1.00 95.87           O  
ATOM   1808  CG  LYS A 225      -6.516   9.470 -17.650  1.00 95.87           C  
ATOM   1809  CD  LYS A 225      -6.210  10.822 -18.281  1.00 95.87           C  
ATOM   1810  CE  LYS A 225      -4.751  11.213 -18.090  1.00 95.87           C  
ATOM   1811  NZ  LYS A 225      -4.454  12.552 -18.681  1.00 95.87           N  
ATOM   1812  N   PHE A 226      -6.360   5.169 -19.389  1.00 95.88           N  
ATOM   1813  CA  PHE A 226      -5.823   4.386 -20.495  1.00 95.88           C  
ATOM   1814  C   PHE A 226      -5.860   5.185 -21.792  1.00 95.88           C  
ATOM   1815  CB  PHE A 226      -6.606   3.079 -20.660  1.00 95.88           C  
ATOM   1816  O   PHE A 226      -6.913   5.691 -22.186  1.00 95.88           O  
ATOM   1817  CG  PHE A 226      -6.186   1.995 -19.705  1.00 95.88           C  
ATOM   1818  CD1 PHE A 226      -5.371   2.284 -18.618  1.00 95.88           C  
ATOM   1819  CD2 PHE A 226      -6.606   0.685 -19.896  1.00 95.88           C  
ATOM   1820  CE1 PHE A 226      -4.980   1.282 -17.733  1.00 95.88           C  
ATOM   1821  CE2 PHE A 226      -6.220  -0.322 -19.015  1.00 95.88           C  
ATOM   1822  CZ  PHE A 226      -5.406  -0.021 -17.935  1.00 95.88           C  
ATOM   1823  N   THR A 227      -4.669   5.244 -22.456  1.00 92.80           N  
ATOM   1824  CA  THR A 227      -4.538   6.160 -23.583  1.00 92.80           C  
ATOM   1825  C   THR A 227      -4.159   5.404 -24.853  1.00 92.80           C  
ATOM   1826  CB  THR A 227      -3.488   7.250 -23.299  1.00 92.80           C  
ATOM   1827  O   THR A 227      -3.603   4.306 -24.786  1.00 92.80           O  
ATOM   1828  CG2 THR A 227      -3.858   8.061 -22.061  1.00 92.80           C  
ATOM   1829  OG1 THR A 227      -2.212   6.632 -23.088  1.00 92.80           O  
ATOM   1830  N   LYS A 228      -4.440   6.121 -25.979  1.00 90.56           N  
ATOM   1831  CA  LYS A 228      -4.052   5.643 -27.303  1.00 90.56           C  
ATOM   1832  C   LYS A 228      -3.223   6.689 -28.044  1.00 90.56           C  
ATOM   1833  CB  LYS A 228      -5.289   5.278 -28.125  1.00 90.56           C  
ATOM   1834  O   LYS A 228      -3.238   7.868 -27.685  1.00 90.56           O  
ATOM   1835  CG  LYS A 228      -6.034   4.054 -27.611  1.00 90.56           C  
ATOM   1836  CD  LYS A 228      -7.183   3.671 -28.535  1.00 90.56           C  
ATOM   1837  CE  LYS A 228      -7.897   2.416 -28.049  1.00 90.56           C  
ATOM   1838  NZ  LYS A 228      -9.001   2.015 -28.972  1.00 90.56           N  
ATOM   1839  N   PRO A 229      -2.577   6.183 -29.151  1.00 87.53           N  
ATOM   1840  CA  PRO A 229      -1.672   7.085 -29.866  1.00 87.53           C  
ATOM   1841  C   PRO A 229      -2.406   8.230 -30.560  1.00 87.53           C  
ATOM   1842  CB  PRO A 229      -0.997   6.169 -30.890  1.00 87.53           C  
ATOM   1843  O   PRO A 229      -1.826   9.295 -30.784  1.00 87.53           O  
ATOM   1844  CG  PRO A 229      -0.987   4.820 -30.248  1.00 87.53           C  
ATOM   1845  CD  PRO A 229      -2.263   4.650 -29.474  1.00 87.53           C  
ATOM   1846  N   ASP A 230      -3.694   8.011 -30.790  1.00 87.73           N  
ATOM   1847  CA  ASP A 230      -4.443   9.047 -31.493  1.00 87.73           C  
ATOM   1848  C   ASP A 230      -4.897  10.144 -30.532  1.00 87.73           C  
ATOM   1849  CB  ASP A 230      -5.652   8.443 -32.210  1.00 87.73           C  
ATOM   1850  O   ASP A 230      -5.566  11.096 -30.939  1.00 87.73           O  
ATOM   1851  CG  ASP A 230      -6.686   7.876 -31.253  1.00 87.73           C  
ATOM   1852  OD1 ASP A 230      -6.510   7.997 -30.022  1.00 87.73           O  
ATOM   1853  OD2 ASP A 230      -7.686   7.301 -31.735  1.00 87.73           O  
ATOM   1854  N   GLY A 231      -4.598   9.973 -29.258  1.00 87.18           N  
ATOM   1855  CA  GLY A 231      -4.891  10.994 -28.265  1.00 87.18           C  
ATOM   1856  C   GLY A 231      -6.156  10.713 -27.476  1.00 87.18           C  
ATOM   1857  O   GLY A 231      -6.448  11.402 -26.495  1.00 87.18           O  
ATOM   1858  N   SER A 232      -6.938   9.689 -27.919  1.00 90.94           N  
ATOM   1859  CA  SER A 232      -8.141   9.330 -27.175  1.00 90.94           C  
ATOM   1860  C   SER A 232      -7.794   8.593 -25.885  1.00 90.94           C  
ATOM   1861  CB  SER A 232      -9.064   8.465 -28.033  1.00 90.94           C  
ATOM   1862  O   SER A 232      -6.741   7.960 -25.790  1.00 90.94           O  
ATOM   1863  OG  SER A 232      -8.459   7.217 -28.323  1.00 90.94           O  
ATOM   1864  N   PHE A 233      -8.737   8.733 -24.848  1.00 94.26           N  
ATOM   1865  CA  PHE A 233      -8.508   8.052 -23.579  1.00 94.26           C  
ATOM   1866  C   PHE A 233      -9.829   7.749 -22.881  1.00 94.26           C  
ATOM   1867  CB  PHE A 233      -7.615   8.899 -22.666  1.00 94.26           C  
ATOM   1868  O   PHE A 233     -10.868   8.305 -23.240  1.00 94.26           O  
ATOM   1869  CG  PHE A 233      -8.306  10.107 -22.093  1.00 94.26           C  
ATOM   1870  CD1 PHE A 233      -8.397  11.285 -22.824  1.00 94.26           C  
ATOM   1871  CD2 PHE A 233      -8.864  10.064 -20.822  1.00 94.26           C  
ATOM   1872  CE1 PHE A 233      -9.036  12.405 -22.296  1.00 94.26           C  
ATOM   1873  CE2 PHE A 233      -9.504  11.179 -20.287  1.00 94.26           C  
ATOM   1874  CZ  PHE A 233      -9.588  12.349 -21.026  1.00 94.26           C  
ATOM   1875  N   VAL A 234      -9.721   6.813 -21.945  1.00 96.41           N  
ATOM   1876  CA  VAL A 234     -10.813   6.513 -21.023  1.00 96.41           C  
ATOM   1877  C   VAL A 234     -10.285   6.479 -19.591  1.00 96.41           C  
ATOM   1878  CB  VAL A 234     -11.497   5.172 -21.372  1.00 96.41           C  
ATOM   1879  O   VAL A 234      -9.087   6.289 -19.368  1.00 96.41           O  
ATOM   1880  CG1 VAL A 234     -12.213   5.265 -22.718  1.00 96.41           C  
ATOM   1881  CG2 VAL A 234     -10.474   4.039 -21.384  1.00 96.41           C  
ATOM   1882  N   TYR A 235     -11.212   6.704 -18.607  1.00 97.76           N  
ATOM   1883  CA  TYR A 235     -10.872   6.504 -17.203  1.00 97.76           C  
ATOM   1884  C   TYR A 235     -11.132   5.063 -16.779  1.00 97.76           C  
ATOM   1885  CB  TYR A 235     -11.670   7.462 -16.314  1.00 97.76           C  
ATOM   1886  O   TYR A 235     -12.146   4.472 -17.158  1.00 97.76           O  
ATOM   1887  CG  TYR A 235     -11.296   8.913 -16.496  1.00 97.76           C  
ATOM   1888  CD1 TYR A 235     -10.059   9.393 -16.070  1.00 97.76           C  
ATOM   1889  CD2 TYR A 235     -12.178   9.807 -17.093  1.00 97.76           C  
ATOM   1890  CE1 TYR A 235      -9.711  10.729 -16.234  1.00 97.76           C  
ATOM   1891  CE2 TYR A 235     -11.840  11.146 -17.263  1.00 97.76           C  
ATOM   1892  OH  TYR A 235     -10.267  12.921 -16.996  1.00 97.76           O  
ATOM   1893  CZ  TYR A 235     -10.606  11.597 -16.831  1.00 97.76           C  
ATOM   1894  N   VAL A 236     -10.141   4.604 -15.976  1.00 98.10           N  
ATOM   1895  CA  VAL A 236     -10.317   3.208 -15.588  1.00 98.10           C  
ATOM   1896  C   VAL A 236      -9.991   3.038 -14.106  1.00 98.10           C  
ATOM   1897  CB  VAL A 236      -9.436   2.267 -16.439  1.00 98.10           C  
ATOM   1898  O   VAL A 236      -9.176   3.781 -13.554  1.00 98.10           O  
ATOM   1899  CG1 VAL A 236      -9.806   2.371 -17.918  1.00 98.10           C  
ATOM   1900  CG2 VAL A 236      -7.957   2.589 -16.232  1.00 98.10           C  
ATOM   1901  N   GLN A 237     -10.699   2.106 -13.447  1.00 98.10           N  
ATOM   1902  CA  GLN A 237     -10.319   1.513 -12.170  1.00 98.10           C  
ATOM   1903  C   GLN A 237     -10.049   0.018 -12.316  1.00 98.10           C  
ATOM   1904  CB  GLN A 237     -11.408   1.749 -11.122  1.00 98.10           C  
ATOM   1905  O   GLN A 237     -10.834  -0.702 -12.938  1.00 98.10           O  
ATOM   1906  CG  GLN A 237     -11.511   3.196 -10.658  1.00 98.10           C  
ATOM   1907  CD  GLN A 237     -12.433   3.365  -9.465  1.00 98.10           C  
ATOM   1908  NE2 GLN A 237     -12.179   4.392  -8.661  1.00 98.10           N  
ATOM   1909  OE1 GLN A 237     -13.367   2.581  -9.269  1.00 98.10           O  
ATOM   1910  N   ILE A 238      -8.923  -0.371 -11.804  1.00 98.43           N  
ATOM   1911  CA  ILE A 238      -8.498  -1.762 -11.921  1.00 98.43           C  
ATOM   1912  C   ILE A 238      -8.893  -2.530 -10.661  1.00 98.43           C  
ATOM   1913  CB  ILE A 238      -6.975  -1.870 -12.158  1.00 98.43           C  
ATOM   1914  O   ILE A 238      -8.697  -2.046  -9.544  1.00 98.43           O  
ATOM   1915  CG1 ILE A 238      -6.577  -1.103 -13.425  1.00 98.43           C  
ATOM   1916  CG2 ILE A 238      -6.545  -3.337 -12.248  1.00 98.43           C  
ATOM   1917  CD1 ILE A 238      -5.075  -0.909 -13.585  1.00 98.43           C  
ATOM   1918  N   HIS A 239      -9.461  -3.758 -10.881  1.00 98.66           N  
ATOM   1919  CA  HIS A 239      -9.898  -4.628  -9.795  1.00 98.66           C  
ATOM   1920  C   HIS A 239      -9.301  -6.024  -9.933  1.00 98.66           C  
ATOM   1921  CB  HIS A 239     -11.425  -4.711  -9.756  1.00 98.66           C  
ATOM   1922  O   HIS A 239      -9.346  -6.619 -11.012  1.00 98.66           O  
ATOM   1923  CG  HIS A 239     -12.096  -3.379  -9.646  1.00 98.66           C  
ATOM   1924  CD2 HIS A 239     -12.306  -2.411 -10.568  1.00 98.66           C  
ATOM   1925  ND1 HIS A 239     -12.642  -2.916  -8.469  1.00 98.66           N  
ATOM   1926  CE1 HIS A 239     -13.161  -1.717  -8.673  1.00 98.66           C  
ATOM   1927  NE2 HIS A 239     -12.971  -1.387  -9.938  1.00 98.66           N  
ATOM   1928  N   LEU A 240      -8.741  -6.479  -8.815  1.00 98.71           N  
ATOM   1929  CA  LEU A 240      -8.291  -7.863  -8.720  1.00 98.71           C  
ATOM   1930  C   LEU A 240      -9.196  -8.667  -7.792  1.00 98.71           C  
ATOM   1931  CB  LEU A 240      -6.845  -7.924  -8.220  1.00 98.71           C  
ATOM   1932  O   LEU A 240      -9.262  -8.392  -6.591  1.00 98.71           O  
ATOM   1933  CG  LEU A 240      -5.772  -7.425  -9.188  1.00 98.71           C  
ATOM   1934  CD1 LEU A 240      -5.783  -5.901  -9.252  1.00 98.71           C  
ATOM   1935  CD2 LEU A 240      -4.397  -7.937  -8.773  1.00 98.71           C  
ATOM   1936  N   ARG A 241      -9.881  -9.657  -8.394  1.00 98.67           N  
ATOM   1937  CA  ARG A 241     -10.794 -10.472  -7.599  1.00 98.67           C  
ATOM   1938  C   ARG A 241     -10.207 -11.855  -7.338  1.00 98.67           C  
ATOM   1939  CB  ARG A 241     -12.148 -10.601  -8.299  1.00 98.67           C  
ATOM   1940  O   ARG A 241      -9.841 -12.567  -8.275  1.00 98.67           O  
ATOM   1941  CG  ARG A 241     -12.952  -9.311  -8.326  1.00 98.67           C  
ATOM   1942  CD  ARG A 241     -14.391  -9.552  -8.762  1.00 98.67           C  
ATOM   1943  NE  ARG A 241     -15.192 -10.122  -7.682  1.00 98.67           N  
ATOM   1944  NH1 ARG A 241     -17.134 -10.271  -8.924  1.00 98.67           N  
ATOM   1945  NH2 ARG A 241     -17.110 -10.962  -6.739  1.00 98.67           N  
ATOM   1946  CZ  ARG A 241     -16.477 -10.450  -7.784  1.00 98.67           C  
ATOM   1947  N   SER A 242     -10.164 -12.104  -6.071  1.00 98.59           N  
ATOM   1948  CA  SER A 242      -9.588 -13.387  -5.681  1.00 98.59           C  
ATOM   1949  C   SER A 242     -10.422 -14.550  -6.208  1.00 98.59           C  
ATOM   1950  CB  SER A 242      -9.471 -13.482  -4.159  1.00 98.59           C  
ATOM   1951  O   SER A 242     -11.650 -14.541  -6.097  1.00 98.59           O  
ATOM   1952  OG  SER A 242      -8.928 -14.733  -3.774  1.00 98.59           O  
ATOM   1953  N   ASP A 243      -9.733 -15.554  -6.755  1.00 98.68           N  
ATOM   1954  CA  ASP A 243     -10.434 -16.729  -7.264  1.00 98.68           C  
ATOM   1955  C   ASP A 243     -10.712 -17.730  -6.145  1.00 98.68           C  
ATOM   1956  CB  ASP A 243      -9.624 -17.396  -8.378  1.00 98.68           C  
ATOM   1957  O   ASP A 243     -11.449 -18.699  -6.340  1.00 98.68           O  
ATOM   1958  CG  ASP A 243      -9.536 -16.550  -9.635  1.00 98.68           C  
ATOM   1959  OD1 ASP A 243     -10.525 -15.869  -9.983  1.00 98.68           O  
ATOM   1960  OD2 ASP A 243      -8.469 -16.566 -10.286  1.00 98.68           O  
ATOM   1961  N   GLN A 244     -10.234 -17.485  -5.029  1.00 97.44           N  
ATOM   1962  CA  GLN A 244     -10.427 -18.333  -3.858  1.00 97.44           C  
ATOM   1963  C   GLN A 244     -11.651 -17.897  -3.058  1.00 97.44           C  
ATOM   1964  CB  GLN A 244      -9.183 -18.311  -2.968  1.00 97.44           C  
ATOM   1965  O   GLN A 244     -12.061 -18.581  -2.118  1.00 97.44           O  
ATOM   1966  CG  GLN A 244      -7.920 -18.801  -3.664  1.00 97.44           C  
ATOM   1967  CD  GLN A 244      -7.189 -17.694  -4.400  1.00 97.44           C  
ATOM   1968  NE2 GLN A 244      -5.869 -17.652  -4.246  1.00 97.44           N  
ATOM   1969  OE1 GLN A 244      -7.803 -16.885  -5.102  1.00 97.44           O  
ATOM   1970  N   GLY A 245     -12.237 -16.819  -3.371  1.00 96.79           N  
ATOM   1971  CA  GLY A 245     -13.261 -16.189  -2.553  1.00 96.79           C  
ATOM   1972  C   GLY A 245     -12.692 -15.276  -1.483  1.00 96.79           C  
ATOM   1973  O   GLY A 245     -11.473 -15.151  -1.350  1.00 96.79           O  
ATOM   1974  N   VAL A 246     -13.601 -14.567  -0.748  1.00 96.63           N  
ATOM   1975  CA  VAL A 246     -13.202 -13.643   0.308  1.00 96.63           C  
ATOM   1976  C   VAL A 246     -13.478 -14.268   1.673  1.00 96.63           C  
ATOM   1977  CB  VAL A 246     -13.935 -12.288   0.184  1.00 96.63           C  
ATOM   1978  O   VAL A 246     -14.549 -14.838   1.897  1.00 96.63           O  
ATOM   1979  CG1 VAL A 246     -13.622 -11.393   1.382  1.00 96.63           C  
ATOM   1980  CG2 VAL A 246     -13.552 -11.592  -1.121  1.00 96.63           C  
ATOM   1981  N   ALA A 247     -12.470 -14.254   2.490  1.00 97.37           N  
ATOM   1982  CA  ALA A 247     -12.610 -14.738   3.861  1.00 97.37           C  
ATOM   1983  C   ALA A 247     -12.068 -13.720   4.860  1.00 97.37           C  
ATOM   1984  CB  ALA A 247     -11.895 -16.076   4.028  1.00 97.37           C  
ATOM   1985  O   ALA A 247     -11.005 -13.133   4.642  1.00 97.37           O  
ATOM   1986  N   THR A 248     -12.851 -13.565   6.028  1.00 97.47           N  
ATOM   1987  CA  THR A 248     -12.465 -12.597   7.048  1.00 97.47           C  
ATOM   1988  C   THR A 248     -12.592 -13.202   8.444  1.00 97.47           C  
ATOM   1989  CB  THR A 248     -13.321 -11.320   6.959  1.00 97.47           C  
ATOM   1990  O   THR A 248     -13.232 -14.240   8.620  1.00 97.47           O  
ATOM   1991  CG2 THR A 248     -13.198 -10.670   5.586  1.00 97.47           C  
ATOM   1992  OG1 THR A 248     -14.694 -11.656   7.195  1.00 97.47           O  
ATOM   1993  N   PHE A 249     -11.917 -12.566   9.416  1.00 97.72           N  
ATOM   1994  CA  PHE A 249     -12.071 -12.887  10.830  1.00 97.72           C  
ATOM   1995  C   PHE A 249     -13.008 -11.898  11.511  1.00 97.72           C  
ATOM   1996  CB  PHE A 249     -10.710 -12.891  11.533  1.00 97.72           C  
ATOM   1997  O   PHE A 249     -13.098 -10.738  11.103  1.00 97.72           O  
ATOM   1998  CG  PHE A 249      -9.791 -13.990  11.072  1.00 97.72           C  
ATOM   1999  CD1 PHE A 249     -10.215 -15.313  11.068  1.00 97.72           C  
ATOM   2000  CD2 PHE A 249      -8.503 -13.700  10.642  1.00 97.72           C  
ATOM   2001  CE1 PHE A 249      -9.367 -16.333  10.642  1.00 97.72           C  
ATOM   2002  CE2 PHE A 249      -7.650 -14.713  10.215  1.00 97.72           C  
ATOM   2003  CZ  PHE A 249      -8.084 -16.029  10.217  1.00 97.72           C  
ATOM   2004  N   THR A 250     -13.739 -12.478  12.535  1.00 97.38           N  
ATOM   2005  CA  THR A 250     -14.297 -11.538  13.500  1.00 97.38           C  
ATOM   2006  C   THR A 250     -13.192 -10.907  14.342  1.00 97.38           C  
ATOM   2007  CB  THR A 250     -15.320 -12.227  14.423  1.00 97.38           C  
ATOM   2008  O   THR A 250     -12.048 -11.365  14.318  1.00 97.38           O  
ATOM   2009  CG2 THR A 250     -16.396 -12.943  13.614  1.00 97.38           C  
ATOM   2010  OG1 THR A 250     -14.642 -13.182  15.248  1.00 97.38           O  
ATOM   2011  N   ASN A 251     -13.542  -9.843  15.112  1.00 95.88           N  
ATOM   2012  CA  ASN A 251     -12.551  -9.195  15.963  1.00 95.88           C  
ATOM   2013  C   ASN A 251     -11.923 -10.182  16.944  1.00 95.88           C  
ATOM   2014  CB  ASN A 251     -13.177  -8.021  16.719  1.00 95.88           C  
ATOM   2015  O   ASN A 251     -10.707 -10.177  17.144  1.00 95.88           O  
ATOM   2016  CG  ASN A 251     -12.140  -7.078  17.296  1.00 95.88           C  
ATOM   2017  ND2 ASN A 251     -12.280  -6.753  18.576  1.00 95.88           N  
ATOM   2018  OD1 ASN A 251     -11.220  -6.644  16.597  1.00 95.88           O  
ATOM   2019  N   GLU A 252     -12.685 -11.056  17.534  1.00 96.65           N  
ATOM   2020  CA  GLU A 252     -12.210 -12.032  18.510  1.00 96.65           C  
ATOM   2021  C   GLU A 252     -11.306 -13.072  17.855  1.00 96.65           C  
ATOM   2022  CB  GLU A 252     -13.391 -12.721  19.199  1.00 96.65           C  
ATOM   2023  O   GLU A 252     -10.245 -13.404  18.389  1.00 96.65           O  
ATOM   2024  CG  GLU A 252     -14.164 -11.814  20.146  1.00 96.65           C  
ATOM   2025  CD  GLU A 252     -15.046 -10.807  19.425  1.00 96.65           C  
ATOM   2026  OE1 GLU A 252     -15.408  -9.773  20.033  1.00 96.65           O  
ATOM   2027  OE2 GLU A 252     -15.378 -11.053  18.244  1.00 96.65           O  
ATOM   2028  N   GLU A 253     -11.715 -13.540  16.702  1.00 97.63           N  
ATOM   2029  CA  GLU A 253     -10.905 -14.510  15.971  1.00 97.63           C  
ATOM   2030  C   GLU A 253      -9.545 -13.925  15.599  1.00 97.63           C  
ATOM   2031  CB  GLU A 253     -11.637 -14.981  14.711  1.00 97.63           C  
ATOM   2032  O   GLU A 253      -8.519 -14.594  15.732  1.00 97.63           O  
ATOM   2033  CG  GLU A 253     -12.819 -15.896  14.993  1.00 97.63           C  
ATOM   2034  CD  GLU A 253     -13.684 -16.153  13.769  1.00 97.63           C  
ATOM   2035  OE1 GLU A 253     -14.368 -17.201  13.718  1.00 97.63           O  
ATOM   2036  OE2 GLU A 253     -13.678 -15.300  12.854  1.00 97.63           O  
ATOM   2037  N   ALA A 254      -9.652 -12.668  15.086  1.00 97.32           N  
ATOM   2038  CA  ALA A 254      -8.405 -12.001  14.723  1.00 97.32           C  
ATOM   2039  C   ALA A 254      -7.483 -11.865  15.932  1.00 97.32           C  
ATOM   2040  CB  ALA A 254      -8.692 -10.628  14.119  1.00 97.32           C  
ATOM   2041  O   ALA A 254      -6.272 -12.070  15.823  1.00 97.32           O  
ATOM   2042  N   GLY A 255      -8.034 -11.495  17.109  1.00 96.50           N  
ATOM   2043  CA  GLY A 255      -7.267 -11.392  18.341  1.00 96.50           C  
ATOM   2044  C   GLY A 255      -6.638 -12.705  18.764  1.00 96.50           C  
ATOM   2045  O   GLY A 255      -5.480 -12.737  19.186  1.00 96.50           O  
ATOM   2046  N   GLU A 256      -7.342 -13.774  18.620  1.00 97.16           N  
ATOM   2047  CA  GLU A 256      -6.835 -15.101  18.957  1.00 97.16           C  
ATOM   2048  C   GLU A 256      -5.664 -15.489  18.059  1.00 97.16           C  
ATOM   2049  CB  GLU A 256      -7.949 -16.146  18.848  1.00 97.16           C  
ATOM   2050  O   GLU A 256      -4.644 -15.986  18.541  1.00 97.16           O  
ATOM   2051  CG  GLU A 256      -8.989 -16.053  19.956  1.00 97.16           C  
ATOM   2052  CD  GLU A 256     -10.143 -17.027  19.779  1.00 97.16           C  
ATOM   2053  OE1 GLU A 256     -11.077 -17.020  20.613  1.00 97.16           O  
ATOM   2054  OE2 GLU A 256     -10.112 -17.804  18.798  1.00 97.16           O  
ATOM   2055  N   LYS A 257      -5.821 -15.197  16.808  1.00 95.73           N  
ATOM   2056  CA  LYS A 257      -4.776 -15.567  15.858  1.00 95.73           C  
ATOM   2057  C   LYS A 257      -3.497 -14.775  16.110  1.00 95.73           C  
ATOM   2058  CB  LYS A 257      -5.254 -15.347  14.422  1.00 95.73           C  
ATOM   2059  O   LYS A 257      -2.398 -15.331  16.071  1.00 95.73           O  
ATOM   2060  CG  LYS A 257      -6.337 -16.318  13.974  1.00 95.73           C  
ATOM   2061  CD  LYS A 257      -5.824 -17.752  13.943  1.00 95.73           C  
ATOM   2062  CE  LYS A 257      -6.895 -18.719  13.457  1.00 95.73           C  
ATOM   2063  NZ  LYS A 257      -6.438 -20.138  13.539  1.00 95.73           N  
ATOM   2064  N   ASP A 258      -3.759 -13.461  16.293  1.00 93.75           N  
ATOM   2065  CA  ASP A 258      -2.583 -12.629  16.531  1.00 93.75           C  
ATOM   2066  C   ASP A 258      -1.822 -13.096  17.770  1.00 93.75           C  
ATOM   2067  CB  ASP A 258      -2.985 -11.161  16.682  1.00 93.75           C  
ATOM   2068  O   ASP A 258      -0.591 -13.050  17.802  1.00 93.75           O  
ATOM   2069  CG  ASP A 258      -1.843 -10.278  17.153  1.00 93.75           C  
ATOM   2070  OD1 ASP A 258      -0.703 -10.774  17.283  1.00 93.75           O  
ATOM   2071  OD2 ASP A 258      -2.086  -9.077  17.400  1.00 93.75           O  
ATOM   2072  N   GLY A 259      -2.486 -13.577  18.846  1.00 94.69           N  
ATOM   2073  CA  GLY A 259      -1.852 -14.082  20.053  1.00 94.69           C  
ATOM   2074  C   GLY A 259      -1.087 -15.373  19.830  1.00 94.69           C  
ATOM   2075  O   GLY A 259      -0.005 -15.565  20.390  1.00 94.69           O  
ATOM   2076  N   ALA A 260      -1.595 -16.146  18.899  1.00 96.69           N  
ATOM   2077  CA  ALA A 260      -1.003 -17.460  18.660  1.00 96.69           C  
ATOM   2078  C   ALA A 260       0.102 -17.381  17.611  1.00 96.69           C  
ATOM   2079  CB  ALA A 260      -2.076 -18.455  18.224  1.00 96.69           C  
ATOM   2080  O   ALA A 260       1.158 -18.001  17.764  1.00 96.69           O  
ATOM   2081  N   ASN A 261      -0.170 -16.645  16.569  1.00 97.02           N  
ATOM   2082  CA  ASN A 261       0.728 -16.495  15.429  1.00 97.02           C  
ATOM   2083  C   ASN A 261       0.583 -15.123  14.777  1.00 97.02           C  
ATOM   2084  CB  ASN A 261       0.477 -17.600  14.400  1.00 97.02           C  
ATOM   2085  O   ASN A 261      -0.284 -14.924  13.924  1.00 97.02           O  
ATOM   2086  CG  ASN A 261       1.376 -17.482  13.185  1.00 97.02           C  
ATOM   2087  ND2 ASN A 261       1.098 -18.280  12.161  1.00 97.02           N  
ATOM   2088  OD1 ASN A 261       2.314 -16.681  13.167  1.00 97.02           O  
ATOM   2089  N   PRO A 262       1.437 -14.152  15.154  1.00 96.61           N  
ATOM   2090  CA  PRO A 262       1.319 -12.795  14.616  1.00 96.61           C  
ATOM   2091  C   PRO A 262       1.670 -12.715  13.133  1.00 96.61           C  
ATOM   2092  CB  PRO A 262       2.315 -11.994  15.458  1.00 96.61           C  
ATOM   2093  O   PRO A 262       1.416 -11.694  12.488  1.00 96.61           O  
ATOM   2094  CG  PRO A 262       3.309 -13.003  15.936  1.00 96.61           C  
ATOM   2095  CD  PRO A 262       2.594 -14.302  16.171  1.00 96.61           C  
ATOM   2096  N   ASP A 263       2.196 -13.821  12.584  1.00 97.43           N  
ATOM   2097  CA  ASP A 263       2.632 -13.857  11.191  1.00 97.43           C  
ATOM   2098  C   ASP A 263       1.739 -14.774  10.359  1.00 97.43           C  
ATOM   2099  CB  ASP A 263       4.089 -14.315  11.097  1.00 97.43           C  
ATOM   2100  O   ASP A 263       2.184 -15.346   9.363  1.00 97.43           O  
ATOM   2101  CG  ASP A 263       5.039 -13.441  11.897  1.00 97.43           C  
ATOM   2102  OD1 ASP A 263       5.036 -12.205  11.708  1.00 97.43           O  
ATOM   2103  OD2 ASP A 263       5.799 -13.992  12.722  1.00 97.43           O  
ATOM   2104  N   TRP A 264       0.501 -14.863  10.742  1.00 97.73           N  
ATOM   2105  CA  TRP A 264      -0.467 -15.821  10.220  1.00 97.73           C  
ATOM   2106  C   TRP A 264      -0.594 -15.698   8.705  1.00 97.73           C  
ATOM   2107  CB  TRP A 264      -1.835 -15.616  10.877  1.00 97.73           C  
ATOM   2108  O   TRP A 264      -0.501 -16.695   7.985  1.00 97.73           O  
ATOM   2109  CG  TRP A 264      -2.917 -16.490  10.317  1.00 97.73           C  
ATOM   2110  CD1 TRP A 264      -3.775 -16.188   9.296  1.00 97.73           C  
ATOM   2111  CD2 TRP A 264      -3.260 -17.809  10.753  1.00 97.73           C  
ATOM   2112  CE2 TRP A 264      -4.336 -18.248   9.949  1.00 97.73           C  
ATOM   2113  CE3 TRP A 264      -2.761 -18.664  11.744  1.00 97.73           C  
ATOM   2114  NE1 TRP A 264      -4.630 -17.241   9.070  1.00 97.73           N  
ATOM   2115  CH2 TRP A 264      -4.414 -20.322  11.085  1.00 97.73           C  
ATOM   2116  CZ2 TRP A 264      -4.922 -19.506  10.108  1.00 97.73           C  
ATOM   2117  CZ3 TRP A 264      -3.345 -19.916  11.901  1.00 97.73           C  
ATOM   2118  N   LEU A 265      -0.839 -14.554   8.163  1.00 98.06           N  
ATOM   2119  CA  LEU A 265      -1.098 -14.354   6.741  1.00 98.06           C  
ATOM   2120  C   LEU A 265       0.159 -14.613   5.918  1.00 98.06           C  
ATOM   2121  CB  LEU A 265      -1.607 -12.933   6.484  1.00 98.06           C  
ATOM   2122  O   LEU A 265       0.089 -15.209   4.840  1.00 98.06           O  
ATOM   2123  CG  LEU A 265      -3.083 -12.676   6.788  1.00 98.06           C  
ATOM   2124  CD1 LEU A 265      -3.416 -13.116   8.210  1.00 98.06           C  
ATOM   2125  CD2 LEU A 265      -3.423 -11.204   6.585  1.00 98.06           C  
ATOM   2126  N   THR A 266       1.306 -14.153   6.456  1.00 97.92           N  
ATOM   2127  CA  THR A 266       2.582 -14.386   5.790  1.00 97.92           C  
ATOM   2128  C   THR A 266       2.865 -15.881   5.671  1.00 97.92           C  
ATOM   2129  CB  THR A 266       3.738 -13.701   6.542  1.00 97.92           C  
ATOM   2130  O   THR A 266       3.200 -16.371   4.590  1.00 97.92           O  
ATOM   2131  CG2 THR A 266       5.077 -13.987   5.871  1.00 97.92           C  
ATOM   2132  OG1 THR A 266       3.517 -12.285   6.558  1.00 97.92           O  
ATOM   2133  N   GLN A 267       2.749 -16.546   6.764  1.00 98.14           N  
ATOM   2134  CA  GLN A 267       2.975 -17.987   6.794  1.00 98.14           C  
ATOM   2135  C   GLN A 267       2.022 -18.713   5.849  1.00 98.14           C  
ATOM   2136  CB  GLN A 267       2.815 -18.527   8.216  1.00 98.14           C  
ATOM   2137  O   GLN A 267       2.438 -19.600   5.100  1.00 98.14           O  
ATOM   2138  CG  GLN A 267       3.097 -20.018   8.344  1.00 98.14           C  
ATOM   2139  CD  GLN A 267       3.096 -20.494   9.784  1.00 98.14           C  
ATOM   2140  NE2 GLN A 267       3.147 -21.808   9.974  1.00 98.14           N  
ATOM   2141  OE1 GLN A 267       3.052 -19.688  10.719  1.00 98.14           O  
ATOM   2142  N   ASP A 268       0.733 -18.327   5.884  1.00 98.46           N  
ATOM   2143  CA  ASP A 268      -0.272 -18.932   5.015  1.00 98.46           C  
ATOM   2144  C   ASP A 268       0.120 -18.797   3.545  1.00 98.46           C  
ATOM   2145  CB  ASP A 268      -1.642 -18.296   5.256  1.00 98.46           C  
ATOM   2146  O   ASP A 268       0.066 -19.770   2.791  1.00 98.46           O  
ATOM   2147  CG  ASP A 268      -2.716 -18.833   4.326  1.00 98.46           C  
ATOM   2148  OD1 ASP A 268      -3.060 -20.031   4.418  1.00 98.46           O  
ATOM   2149  OD2 ASP A 268      -3.221 -18.051   3.492  1.00 98.46           O  
ATOM   2150  N   LEU A 269       0.522 -17.616   3.075  1.00 98.70           N  
ATOM   2151  CA  LEU A 269       0.915 -17.378   1.690  1.00 98.70           C  
ATOM   2152  C   LEU A 269       2.097 -18.260   1.302  1.00 98.70           C  
ATOM   2153  CB  LEU A 269       1.271 -15.905   1.480  1.00 98.70           C  
ATOM   2154  O   LEU A 269       2.052 -18.952   0.282  1.00 98.70           O  
ATOM   2155  CG  LEU A 269       1.784 -15.523   0.090  1.00 98.70           C  
ATOM   2156  CD1 LEU A 269       0.709 -15.779  -0.960  1.00 98.70           C  
ATOM   2157  CD2 LEU A 269       2.227 -14.064   0.066  1.00 98.70           C  
ATOM   2158  N   PHE A 270       3.093 -18.255   2.137  1.00 98.69           N  
ATOM   2159  CA  PHE A 270       4.313 -19.001   1.854  1.00 98.69           C  
ATOM   2160  C   PHE A 270       4.022 -20.492   1.735  1.00 98.69           C  
ATOM   2161  CB  PHE A 270       5.359 -18.756   2.946  1.00 98.69           C  
ATOM   2162  O   PHE A 270       4.411 -21.129   0.754  1.00 98.69           O  
ATOM   2163  CG  PHE A 270       6.667 -19.461   2.703  1.00 98.69           C  
ATOM   2164  CD1 PHE A 270       6.878 -20.748   3.182  1.00 98.69           C  
ATOM   2165  CD2 PHE A 270       7.685 -18.836   1.996  1.00 98.69           C  
ATOM   2166  CE1 PHE A 270       8.087 -21.403   2.959  1.00 98.69           C  
ATOM   2167  CE2 PHE A 270       8.896 -19.484   1.769  1.00 98.69           C  
ATOM   2168  CZ  PHE A 270       9.095 -20.767   2.252  1.00 98.69           C  
ATOM   2169  N   GLU A 271       3.323 -21.059   2.653  1.00 98.69           N  
ATOM   2170  CA  GLU A 271       3.068 -22.495   2.711  1.00 98.69           C  
ATOM   2171  C   GLU A 271       2.150 -22.939   1.575  1.00 98.69           C  
ATOM   2172  CB  GLU A 271       2.457 -22.879   4.061  1.00 98.69           C  
ATOM   2173  O   GLU A 271       2.298 -24.043   1.046  1.00 98.69           O  
ATOM   2174  CG  GLU A 271       3.436 -22.802   5.223  1.00 98.69           C  
ATOM   2175  CD  GLU A 271       2.787 -23.062   6.573  1.00 98.69           C  
ATOM   2176  OE1 GLU A 271       3.518 -23.239   7.574  1.00 98.69           O  
ATOM   2177  OE2 GLU A 271       1.538 -23.091   6.630  1.00 98.69           O  
ATOM   2178  N   ALA A 272       1.180 -22.068   1.266  1.00 98.65           N  
ATOM   2179  CA  ALA A 272       0.275 -22.395   0.167  1.00 98.65           C  
ATOM   2180  C   ALA A 272       1.037 -22.543  -1.146  1.00 98.65           C  
ATOM   2181  CB  ALA A 272      -0.807 -21.326   0.033  1.00 98.65           C  
ATOM   2182  O   ALA A 272       0.834 -23.511  -1.884  1.00 98.65           O  
ATOM   2183  N   ILE A 273       1.907 -21.689  -1.396  1.00 98.68           N  
ATOM   2184  CA  ILE A 273       2.690 -21.721  -2.627  1.00 98.68           C  
ATOM   2185  C   ILE A 273       3.672 -22.890  -2.583  1.00 98.68           C  
ATOM   2186  CB  ILE A 273       3.446 -20.393  -2.850  1.00 98.68           C  
ATOM   2187  O   ILE A 273       3.856 -23.591  -3.581  1.00 98.68           O  
ATOM   2188  CG1 ILE A 273       2.459 -19.261  -3.157  1.00 98.68           C  
ATOM   2189  CG2 ILE A 273       4.477 -20.540  -3.973  1.00 98.68           C  
ATOM   2190  CD1 ILE A 273       3.082 -17.872  -3.130  1.00 98.68           C  
ATOM   2191  N   ALA A 274       4.299 -23.124  -1.486  1.00 98.47           N  
ATOM   2192  CA  ALA A 274       5.248 -24.221  -1.313  1.00 98.47           C  
ATOM   2193  C   ALA A 274       4.590 -25.567  -1.606  1.00 98.47           C  
ATOM   2194  CB  ALA A 274       5.822 -24.210   0.102  1.00 98.47           C  
ATOM   2195  O   ALA A 274       5.228 -26.470  -2.152  1.00 98.47           O  
ATOM   2196  N   ARG A 275       3.320 -25.657  -1.316  1.00 98.27           N  
ATOM   2197  CA  ARG A 275       2.668 -26.946  -1.520  1.00 98.27           C  
ATOM   2198  C   ARG A 275       1.964 -26.997  -2.872  1.00 98.27           C  
ATOM   2199  CB  ARG A 275       1.668 -27.227  -0.397  1.00 98.27           C  
ATOM   2200  O   ARG A 275       1.213 -27.933  -3.152  1.00 98.27           O  
ATOM   2201  CG  ARG A 275       0.858 -26.011   0.025  1.00 98.27           C  
ATOM   2202  CD  ARG A 275       0.082 -26.268   1.309  1.00 98.27           C  
ATOM   2203  NE  ARG A 275      -1.096 -27.097   1.070  1.00 98.27           N  
ATOM   2204  NH1 ARG A 275      -2.477 -25.334   0.505  1.00 98.27           N  
ATOM   2205  NH2 ARG A 275      -3.289 -27.478   0.504  1.00 98.27           N  
ATOM   2206  CZ  ARG A 275      -2.285 -26.635   0.693  1.00 98.27           C  
ATOM   2207  N   GLY A 276       2.087 -25.993  -3.704  1.00 98.01           N  
ATOM   2208  CA  GLY A 276       1.554 -25.991  -5.057  1.00 98.01           C  
ATOM   2209  C   GLY A 276       0.147 -25.431  -5.143  1.00 98.01           C  
ATOM   2210  O   GLY A 276      -0.473 -25.455  -6.208  1.00 98.01           O  
ATOM   2211  N   ASP A 277      -0.464 -24.958  -4.045  1.00 98.08           N  
ATOM   2212  CA  ASP A 277      -1.768 -24.302  -4.007  1.00 98.08           C  
ATOM   2213  C   ASP A 277      -1.648 -22.820  -4.357  1.00 98.08           C  
ATOM   2214  CB  ASP A 277      -2.412 -24.466  -2.629  1.00 98.08           C  
ATOM   2215  O   ASP A 277      -1.826 -21.957  -3.495  1.00 98.08           O  
ATOM   2216  CG  ASP A 277      -3.858 -24.006  -2.591  1.00 98.08           C  
ATOM   2217  OD1 ASP A 277      -4.450 -23.764  -3.666  1.00 98.08           O  
ATOM   2218  OD2 ASP A 277      -4.411 -23.881  -1.477  1.00 98.08           O  
ATOM   2219  N   ASN A 278      -1.331 -22.506  -5.552  1.00 98.52           N  
ATOM   2220  CA  ASN A 278      -1.035 -21.158  -6.027  1.00 98.52           C  
ATOM   2221  C   ASN A 278      -2.296 -20.301  -6.101  1.00 98.52           C  
ATOM   2222  CB  ASN A 278      -0.346 -21.209  -7.392  1.00 98.52           C  
ATOM   2223  O   ASN A 278      -3.263 -20.669  -6.770  1.00 98.52           O  
ATOM   2224  CG  ASN A 278       0.991 -21.921  -7.345  1.00 98.52           C  
ATOM   2225  ND2 ASN A 278       1.370 -22.544  -8.454  1.00 98.52           N  
ATOM   2226  OD1 ASN A 278       1.678 -21.912  -6.320  1.00 98.52           O  
ATOM   2227  N   PRO A 279      -2.222 -19.141  -5.314  1.00 98.65           N  
ATOM   2228  CA  PRO A 279      -3.363 -18.227  -5.402  1.00 98.65           C  
ATOM   2229  C   PRO A 279      -3.399 -17.452  -6.717  1.00 98.65           C  
ATOM   2230  CB  PRO A 279      -3.150 -17.281  -4.217  1.00 98.65           C  
ATOM   2231  O   PRO A 279      -2.352 -17.210  -7.323  1.00 98.65           O  
ATOM   2232  CG  PRO A 279      -1.667 -17.225  -4.036  1.00 98.65           C  
ATOM   2233  CD  PRO A 279      -1.102 -18.590  -4.304  1.00 98.65           C  
ATOM   2234  N   SER A 280      -4.670 -17.088  -7.140  1.00 98.82           N  
ATOM   2235  CA  SER A 280      -4.829 -16.309  -8.363  1.00 98.82           C  
ATOM   2236  C   SER A 280      -5.959 -15.293  -8.229  1.00 98.82           C  
ATOM   2237  CB  SER A 280      -5.099 -17.229  -9.554  1.00 98.82           C  
ATOM   2238  O   SER A 280      -6.818 -15.424  -7.355  1.00 98.82           O  
ATOM   2239  OG  SER A 280      -6.337 -17.902  -9.399  1.00 98.82           O  
ATOM   2240  N   TRP A 281      -5.823 -14.238  -9.030  1.00 98.88           N  
ATOM   2241  CA  TRP A 281      -6.809 -13.166  -9.118  1.00 98.88           C  
ATOM   2242  C   TRP A 281      -7.198 -12.902 -10.569  1.00 98.88           C  
ATOM   2243  CB  TRP A 281      -6.268 -11.884  -8.480  1.00 98.88           C  
ATOM   2244  O   TRP A 281      -6.332 -12.780 -11.438  1.00 98.88           O  
ATOM   2245  CG  TRP A 281      -6.044 -11.988  -7.001  1.00 98.88           C  
ATOM   2246  CD1 TRP A 281      -6.860 -11.520  -6.009  1.00 98.88           C  
ATOM   2247  CD2 TRP A 281      -4.925 -12.594  -6.348  1.00 98.88           C  
ATOM   2248  CE2 TRP A 281      -5.129 -12.459  -4.957  1.00 98.88           C  
ATOM   2249  CE3 TRP A 281      -3.768 -13.241  -6.804  1.00 98.88           C  
ATOM   2250  NE1 TRP A 281      -6.316 -11.800  -4.777  1.00 98.88           N  
ATOM   2251  CH2 TRP A 281      -3.095 -13.576  -4.490  1.00 98.88           C  
ATOM   2252  CZ2 TRP A 281      -4.218 -12.947  -4.017  1.00 98.88           C  
ATOM   2253  CZ3 TRP A 281      -2.863 -13.727  -5.867  1.00 98.88           C  
ATOM   2254  N   THR A 282      -8.584 -12.853 -10.749  1.00 98.90           N  
ATOM   2255  CA  THR A 282      -9.041 -12.349 -12.040  1.00 98.90           C  
ATOM   2256  C   THR A 282      -9.049 -10.823 -12.052  1.00 98.90           C  
ATOM   2257  CB  THR A 282     -10.449 -12.875 -12.378  1.00 98.90           C  
ATOM   2258  O   THR A 282      -9.531 -10.192 -11.110  1.00 98.90           O  
ATOM   2259  CG2 THR A 282     -10.894 -12.405 -13.759  1.00 98.90           C  
ATOM   2260  OG1 THR A 282     -10.436 -14.307 -12.354  1.00 98.90           O  
ATOM   2261  N   THR A 283      -8.483 -10.261 -13.125  1.00 98.74           N  
ATOM   2262  CA  THR A 283      -8.373  -8.808 -13.203  1.00 98.74           C  
ATOM   2263  C   THR A 283      -9.506  -8.224 -14.042  1.00 98.74           C  
ATOM   2264  CB  THR A 283      -7.018  -8.382 -13.799  1.00 98.74           C  
ATOM   2265  O   THR A 283      -9.880  -8.791 -15.071  1.00 98.74           O  
ATOM   2266  CG2 THR A 283      -5.858  -8.935 -12.977  1.00 98.74           C  
ATOM   2267  OG1 THR A 283      -6.916  -8.876 -15.140  1.00 98.74           O  
ATOM   2268  N   TYR A 284     -10.035  -7.116 -13.478  1.00 98.77           N  
ATOM   2269  CA  TYR A 284     -11.158  -6.434 -14.109  1.00 98.77           C  
ATOM   2270  C   TYR A 284     -10.876  -4.944 -14.264  1.00 98.77           C  
ATOM   2271  CB  TYR A 284     -12.439  -6.640 -13.295  1.00 98.77           C  
ATOM   2272  O   TYR A 284     -10.076  -4.377 -13.516  1.00 98.77           O  
ATOM   2273  CG  TYR A 284     -12.879  -8.082 -13.211  1.00 98.77           C  
ATOM   2274  CD1 TYR A 284     -13.789  -8.607 -14.126  1.00 98.77           C  
ATOM   2275  CD2 TYR A 284     -12.387  -8.920 -12.217  1.00 98.77           C  
ATOM   2276  CE1 TYR A 284     -14.199  -9.934 -14.051  1.00 98.77           C  
ATOM   2277  CE2 TYR A 284     -12.790 -10.249 -12.132  1.00 98.77           C  
ATOM   2278  OH  TYR A 284     -14.097 -12.061 -12.974  1.00 98.77           O  
ATOM   2279  CZ  TYR A 284     -13.694 -10.746 -13.053  1.00 98.77           C  
ATOM   2280  N   LEU A 285     -11.735  -4.364 -15.246  1.00 98.12           N  
ATOM   2281  CA  LEU A 285     -11.741  -2.915 -15.416  1.00 98.12           C  
ATOM   2282  C   LEU A 285     -13.154  -2.357 -15.275  1.00 98.12           C  
ATOM   2283  CB  LEU A 285     -11.163  -2.534 -16.781  1.00 98.12           C  
ATOM   2284  O   LEU A 285     -14.115  -2.961 -15.758  1.00 98.12           O  
ATOM   2285  CG  LEU A 285      -9.674  -2.815 -16.989  1.00 98.12           C  
ATOM   2286  CD1 LEU A 285      -9.320  -2.729 -18.470  1.00 98.12           C  
ATOM   2287  CD2 LEU A 285      -8.827  -1.843 -16.174  1.00 98.12           C  
ATOM   2288  N   GLN A 286     -13.206  -1.332 -14.597  1.00 98.34           N  
ATOM   2289  CA  GLN A 286     -14.297  -0.400 -14.860  1.00 98.34           C  
ATOM   2290  C   GLN A 286     -13.848   0.724 -15.790  1.00 98.34           C  
ATOM   2291  CB  GLN A 286     -14.833   0.184 -13.552  1.00 98.34           C  
ATOM   2292  O   GLN A 286     -12.747   1.259 -15.640  1.00 98.34           O  
ATOM   2293  CG  GLN A 286     -15.590  -0.821 -12.695  1.00 98.34           C  
ATOM   2294  CD  GLN A 286     -16.233  -0.187 -11.476  1.00 98.34           C  
ATOM   2295  NE2 GLN A 286     -17.559  -0.246 -11.406  1.00 98.34           N  
ATOM   2296  OE1 GLN A 286     -15.544   0.352 -10.604  1.00 98.34           O  
ATOM   2297  N   VAL A 287     -14.815   1.055 -16.694  1.00 98.23           N  
ATOM   2298  CA  VAL A 287     -14.415   2.015 -17.718  1.00 98.23           C  
ATOM   2299  C   VAL A 287     -15.425   3.159 -17.776  1.00 98.23           C  
ATOM   2300  CB  VAL A 287     -14.288   1.346 -19.105  1.00 98.23           C  
ATOM   2301  O   VAL A 287     -16.636   2.927 -17.771  1.00 98.23           O  
ATOM   2302  CG1 VAL A 287     -13.810   2.353 -20.148  1.00 98.23           C  
ATOM   2303  CG2 VAL A 287     -13.337   0.152 -19.035  1.00 98.23           C  
ATOM   2304  N   MET A 288     -14.855   4.373 -17.760  1.00 97.64           N  
ATOM   2305  CA  MET A 288     -15.658   5.583 -17.907  1.00 97.64           C  
ATOM   2306  C   MET A 288     -15.078   6.494 -18.984  1.00 97.64           C  
ATOM   2307  CB  MET A 288     -15.746   6.336 -16.578  1.00 97.64           C  
ATOM   2308  O   MET A 288     -13.876   6.768 -18.990  1.00 97.64           O  
ATOM   2309  CG  MET A 288     -16.852   7.378 -16.535  1.00 97.64           C  
ATOM   2310  SD  MET A 288     -16.943   8.240 -14.918  1.00 97.64           S  
ATOM   2311  CE  MET A 288     -17.539   6.887 -13.867  1.00 97.64           C  
ATOM   2312  N   THR A 289     -16.022   6.988 -19.916  1.00 96.19           N  
ATOM   2313  CA  THR A 289     -15.551   7.967 -20.889  1.00 96.19           C  
ATOM   2314  C   THR A 289     -15.392   9.340 -20.242  1.00 96.19           C  
ATOM   2315  CB  THR A 289     -16.511   8.070 -22.089  1.00 96.19           C  
ATOM   2316  O   THR A 289     -16.005   9.620 -19.210  1.00 96.19           O  
ATOM   2317  CG2 THR A 289     -16.779   6.697 -22.697  1.00 96.19           C  
ATOM   2318  OG1 THR A 289     -17.753   8.637 -21.652  1.00 96.19           O  
ATOM   2319  N   PRO A 290     -14.635  10.199 -20.822  1.00 93.86           N  
ATOM   2320  CA  PRO A 290     -14.521  11.560 -20.294  1.00 93.86           C  
ATOM   2321  C   PRO A 290     -15.873  12.259 -20.168  1.00 93.86           C  
ATOM   2322  CB  PRO A 290     -13.635  12.265 -21.324  1.00 93.86           C  
ATOM   2323  O   PRO A 290     -16.119  12.962 -19.184  1.00 93.86           O  
ATOM   2324  CG  PRO A 290     -12.777  11.183 -21.895  1.00 93.86           C  
ATOM   2325  CD  PRO A 290     -13.599   9.931 -22.006  1.00 93.86           C  
ATOM   2326  N   GLU A 291     -16.706  12.070 -21.117  1.00 94.81           N  
ATOM   2327  CA  GLU A 291     -18.038  12.667 -21.092  1.00 94.81           C  
ATOM   2328  C   GLU A 291     -18.856  12.141 -19.916  1.00 94.81           C  
ATOM   2329  CB  GLU A 291     -18.773  12.396 -22.407  1.00 94.81           C  
ATOM   2330  O   GLU A 291     -19.510  12.914 -19.213  1.00 94.81           O  
ATOM   2331  CG  GLU A 291     -18.154  13.089 -23.612  1.00 94.81           C  
ATOM   2332  CD  GLU A 291     -16.906  12.391 -24.129  1.00 94.81           C  
ATOM   2333  OE1 GLU A 291     -16.079  13.046 -24.803  1.00 94.81           O  
ATOM   2334  OE2 GLU A 291     -16.755  11.178 -23.859  1.00 94.81           O  
ATOM   2335  N   GLN A 292     -18.793  10.841 -19.703  1.00 96.92           N  
ATOM   2336  CA  GLN A 292     -19.493  10.242 -18.572  1.00 96.92           C  
ATOM   2337  C   GLN A 292     -18.963  10.783 -17.247  1.00 96.92           C  
ATOM   2338  CB  GLN A 292     -19.365   8.719 -18.606  1.00 96.92           C  
ATOM   2339  O   GLN A 292     -19.739  11.071 -16.333  1.00 96.92           O  
ATOM   2340  CG  GLN A 292     -20.182   8.056 -19.707  1.00 96.92           C  
ATOM   2341  CD  GLN A 292     -19.868   6.581 -19.865  1.00 96.92           C  
ATOM   2342  NE2 GLN A 292     -20.894   5.781 -20.135  1.00 96.92           N  
ATOM   2343  OE1 GLN A 292     -18.712   6.162 -19.745  1.00 96.92           O  
ATOM   2344  N   ALA A 293     -17.635  10.900 -17.181  1.00 95.37           N  
ATOM   2345  CA  ALA A 293     -16.989  11.366 -15.957  1.00 95.37           C  
ATOM   2346  C   ALA A 293     -17.451  12.775 -15.595  1.00 95.37           C  
ATOM   2347  CB  ALA A 293     -15.470  11.331 -16.110  1.00 95.37           C  
ATOM   2348  O   ALA A 293     -17.668  13.081 -14.420  1.00 95.37           O  
ATOM   2349  N   GLU A 294     -17.699  13.654 -16.574  1.00 93.12           N  
ATOM   2350  CA  GLU A 294     -18.115  15.038 -16.371  1.00 93.12           C  
ATOM   2351  C   GLU A 294     -19.529  15.112 -15.802  1.00 93.12           C  
ATOM   2352  CB  GLU A 294     -18.034  15.822 -17.684  1.00 93.12           C  
ATOM   2353  O   GLU A 294     -19.837  16.001 -15.005  1.00 93.12           O  
ATOM   2354  CG  GLU A 294     -16.613  16.161 -18.111  1.00 93.12           C  
ATOM   2355  CD  GLU A 294     -16.545  16.884 -19.447  1.00 93.12           C  
ATOM   2356  OE1 GLU A 294     -15.425  17.195 -19.912  1.00 93.12           O  
ATOM   2357  OE2 GLU A 294     -17.620  17.143 -20.032  1.00 93.12           O  
ATOM   2358  N   LYS A 295     -20.275  14.160 -16.117  1.00 95.91           N  
ATOM   2359  CA  LYS A 295     -21.689  14.194 -15.753  1.00 95.91           C  
ATOM   2360  C   LYS A 295     -21.961  13.332 -14.524  1.00 95.91           C  
ATOM   2361  CB  LYS A 295     -22.555  13.726 -16.923  1.00 95.91           C  
ATOM   2362  O   LYS A 295     -23.069  13.345 -13.984  1.00 95.91           O  
ATOM   2363  CG  LYS A 295     -22.521  14.654 -18.129  1.00 95.91           C  
ATOM   2364  CD  LYS A 295     -23.343  14.099 -19.285  1.00 95.91           C  
ATOM   2365  CE  LYS A 295     -23.221  14.970 -20.528  1.00 95.91           C  
ATOM   2366  NZ  LYS A 295     -23.913  14.360 -21.703  1.00 95.91           N  
ATOM   2367  N   PHE A 296     -20.907  12.602 -14.166  1.00 96.10           N  
ATOM   2368  CA  PHE A 296     -21.082  11.662 -13.066  1.00 96.10           C  
ATOM   2369  C   PHE A 296     -21.263  12.401 -11.745  1.00 96.10           C  
ATOM   2370  CB  PHE A 296     -19.884  10.711 -12.974  1.00 96.10           C  
ATOM   2371  O   PHE A 296     -20.614  13.421 -11.504  1.00 96.10           O  
ATOM   2372  CG  PHE A 296     -20.103   9.546 -12.047  1.00 96.10           C  
ATOM   2373  CD1 PHE A 296     -19.141   9.198 -11.106  1.00 96.10           C  
ATOM   2374  CD2 PHE A 296     -21.271   8.799 -12.116  1.00 96.10           C  
ATOM   2375  CE1 PHE A 296     -19.341   8.120 -10.247  1.00 96.10           C  
ATOM   2376  CE2 PHE A 296     -21.478   7.720 -11.260  1.00 96.10           C  
ATOM   2377  CZ  PHE A 296     -20.512   7.382 -10.327  1.00 96.10           C  
ATOM   2378  N   ARG A 297     -22.093  11.935 -10.909  1.00 94.36           N  
ATOM   2379  CA  ARG A 297     -22.487  12.641  -9.693  1.00 94.36           C  
ATOM   2380  C   ARG A 297     -21.325  12.729  -8.710  1.00 94.36           C  
ATOM   2381  CB  ARG A 297     -23.681  11.947  -9.033  1.00 94.36           C  
ATOM   2382  O   ARG A 297     -21.245  13.672  -7.920  1.00 94.36           O  
ATOM   2383  CG  ARG A 297     -23.395  10.524  -8.582  1.00 94.36           C  
ATOM   2384  CD  ARG A 297     -24.648   9.834  -8.061  1.00 94.36           C  
ATOM   2385  NE  ARG A 297     -24.387   8.444  -7.699  1.00 94.36           N  
ATOM   2386  NH1 ARG A 297     -25.371   7.552  -9.590  1.00 94.36           N  
ATOM   2387  NH2 ARG A 297     -24.450   6.169  -8.010  1.00 94.36           N  
ATOM   2388  CZ  ARG A 297     -24.737   7.392  -8.434  1.00 94.36           C  
ATOM   2389  N   TYR A 298     -20.410  11.659  -8.760  1.00 94.36           N  
ATOM   2390  CA  TYR A 298     -19.210  11.709  -7.933  1.00 94.36           C  
ATOM   2391  C   TYR A 298     -18.011  12.193  -8.741  1.00 94.36           C  
ATOM   2392  CB  TYR A 298     -18.913  10.332  -7.332  1.00 94.36           C  
ATOM   2393  O   TYR A 298     -17.929  11.950  -9.947  1.00 94.36           O  
ATOM   2394  CG  TYR A 298     -20.053   9.764  -6.523  1.00 94.36           C  
ATOM   2395  CD1 TYR A 298     -20.438  10.350  -5.318  1.00 94.36           C  
ATOM   2396  CD2 TYR A 298     -20.748   8.642  -6.960  1.00 94.36           C  
ATOM   2397  CE1 TYR A 298     -21.487   9.829  -4.568  1.00 94.36           C  
ATOM   2398  CE2 TYR A 298     -21.799   8.113  -6.218  1.00 94.36           C  
ATOM   2399  OH  TYR A 298     -23.200   8.192  -4.287  1.00 94.36           O  
ATOM   2400  CZ  TYR A 298     -22.161   8.712  -5.025  1.00 94.36           C  
ATOM   2401  N   ASN A 299     -17.210  12.911  -8.003  1.00 94.53           N  
ATOM   2402  CA  ASN A 299     -15.921  13.221  -8.613  1.00 94.53           C  
ATOM   2403  C   ASN A 299     -15.081  11.964  -8.821  1.00 94.53           C  
ATOM   2404  CB  ASN A 299     -15.156  14.237  -7.762  1.00 94.53           C  
ATOM   2405  O   ASN A 299     -14.714  11.292  -7.856  1.00 94.53           O  
ATOM   2406  CG  ASN A 299     -13.915  14.763  -8.457  1.00 94.53           C  
ATOM   2407  ND2 ASN A 299     -13.557  16.009  -8.167  1.00 94.53           N  
ATOM   2408  OD1 ASN A 299     -13.284  14.057  -9.247  1.00 94.53           O  
ATOM   2409  N   VAL A 300     -14.696  11.637 -10.055  1.00 95.43           N  
ATOM   2410  CA  VAL A 300     -14.041  10.377 -10.390  1.00 95.43           C  
ATOM   2411  C   VAL A 300     -12.622  10.366  -9.826  1.00 95.43           C  
ATOM   2412  CB  VAL A 300     -14.009  10.143 -11.917  1.00 95.43           C  
ATOM   2413  O   VAL A 300     -11.966   9.322  -9.800  1.00 95.43           O  
ATOM   2414  CG1 VAL A 300     -15.426  10.011 -12.473  1.00 95.43           C  
ATOM   2415  CG2 VAL A 300     -13.262  11.277 -12.615  1.00 95.43           C  
ATOM   2416  N   PHE A 301     -12.177  11.551  -9.316  1.00 95.67           N  
ATOM   2417  CA  PHE A 301     -10.834  11.666  -8.760  1.00 95.67           C  
ATOM   2418  C   PHE A 301     -10.872  11.603  -7.237  1.00 95.67           C  
ATOM   2419  CB  PHE A 301     -10.172  12.970  -9.215  1.00 95.67           C  
ATOM   2420  O   PHE A 301      -9.855  11.824  -6.576  1.00 95.67           O  
ATOM   2421  CG  PHE A 301     -10.166  13.159 -10.708  1.00 95.67           C  
ATOM   2422  CD1 PHE A 301      -9.828  12.109 -11.553  1.00 95.67           C  
ATOM   2423  CD2 PHE A 301     -10.496  14.386 -11.266  1.00 95.67           C  
ATOM   2424  CE1 PHE A 301      -9.821  12.280 -12.936  1.00 95.67           C  
ATOM   2425  CE2 PHE A 301     -10.491  14.566 -12.646  1.00 95.67           C  
ATOM   2426  CZ  PHE A 301     -10.152  13.511 -13.479  1.00 95.67           C  
ATOM   2427  N   ASP A 302     -12.026  11.413  -6.714  1.00 96.37           N  
ATOM   2428  CA  ASP A 302     -12.220  11.308  -5.271  1.00 96.37           C  
ATOM   2429  C   ASP A 302     -11.989   9.878  -4.788  1.00 96.37           C  
ATOM   2430  CB  ASP A 302     -13.624  11.774  -4.882  1.00 96.37           C  
ATOM   2431  O   ASP A 302     -12.819   8.997  -5.023  1.00 96.37           O  
ATOM   2432  CG  ASP A 302     -13.822  11.873  -3.380  1.00 96.37           C  
ATOM   2433  OD1 ASP A 302     -13.024  11.283  -2.619  1.00 96.37           O  
ATOM   2434  OD2 ASP A 302     -14.786  12.545  -2.952  1.00 96.37           O  
ATOM   2435  N   LEU A 303     -10.911   9.668  -4.038  1.00 95.74           N  
ATOM   2436  CA  LEU A 303     -10.458   8.345  -3.621  1.00 95.74           C  
ATOM   2437  C   LEU A 303     -11.325   7.806  -2.488  1.00 95.74           C  
ATOM   2438  CB  LEU A 303      -8.993   8.396  -3.179  1.00 95.74           C  
ATOM   2439  O   LEU A 303     -11.106   6.690  -2.010  1.00 95.74           O  
ATOM   2440  CG  LEU A 303      -8.307   7.048  -2.951  1.00 95.74           C  
ATOM   2441  CD1 LEU A 303      -8.383   6.194  -4.213  1.00 95.74           C  
ATOM   2442  CD2 LEU A 303      -6.857   7.251  -2.524  1.00 95.74           C  
ATOM   2443  N   THR A 304     -12.305   8.590  -2.081  1.00 97.15           N  
ATOM   2444  CA  THR A 304     -13.206   8.149  -1.022  1.00 97.15           C  
ATOM   2445  C   THR A 304     -14.510   7.615  -1.608  1.00 97.15           C  
ATOM   2446  CB  THR A 304     -13.513   9.292  -0.037  1.00 97.15           C  
ATOM   2447  O   THR A 304     -15.446   7.300  -0.870  1.00 97.15           O  
ATOM   2448  CG2 THR A 304     -12.230   9.940   0.472  1.00 97.15           C  
ATOM   2449  OG1 THR A 304     -14.307  10.285  -0.699  1.00 97.15           O  
ATOM   2450  N   LYS A 305     -14.562   7.533  -2.945  1.00 96.57           N  
ATOM   2451  CA  LYS A 305     -15.779   7.099  -3.625  1.00 96.57           C  
ATOM   2452  C   LYS A 305     -15.522   5.857  -4.473  1.00 96.57           C  
ATOM   2453  CB  LYS A 305     -16.337   8.224  -4.498  1.00 96.57           C  
ATOM   2454  O   LYS A 305     -14.386   5.598  -4.876  1.00 96.57           O  
ATOM   2455  CG  LYS A 305     -16.639   9.506  -3.737  1.00 96.57           C  
ATOM   2456  CD  LYS A 305     -17.738   9.297  -2.703  1.00 96.57           C  
ATOM   2457  CE  LYS A 305     -18.078  10.592  -1.977  1.00 96.57           C  
ATOM   2458  NZ  LYS A 305     -19.101  10.377  -0.910  1.00 96.57           N  
ATOM   2459  N   VAL A 306     -16.633   5.056  -4.673  1.00 96.36           N  
ATOM   2460  CA  VAL A 306     -16.572   3.933  -5.603  1.00 96.36           C  
ATOM   2461  C   VAL A 306     -17.458   4.216  -6.814  1.00 96.36           C  
ATOM   2462  CB  VAL A 306     -16.999   2.612  -4.926  1.00 96.36           C  
ATOM   2463  O   VAL A 306     -18.375   5.038  -6.741  1.00 96.36           O  
ATOM   2464  CG1 VAL A 306     -16.071   2.277  -3.760  1.00 96.36           C  
ATOM   2465  CG2 VAL A 306     -18.448   2.701  -4.451  1.00 96.36           C  
ATOM   2466  N   TRP A 307     -17.074   3.504  -7.973  1.00 96.95           N  
ATOM   2467  CA  TRP A 307     -17.977   3.457  -9.118  1.00 96.95           C  
ATOM   2468  C   TRP A 307     -18.948   2.287  -8.998  1.00 96.95           C  
ATOM   2469  CB  TRP A 307     -17.185   3.348 -10.424  1.00 96.95           C  
ATOM   2470  O   TRP A 307     -18.532   1.126  -8.985  1.00 96.95           O  
ATOM   2471  CG  TRP A 307     -16.210   4.465 -10.640  1.00 96.95           C  
ATOM   2472  CD1 TRP A 307     -16.018   5.558  -9.841  1.00 96.95           C  
ATOM   2473  CD2 TRP A 307     -15.295   4.601 -11.732  1.00 96.95           C  
ATOM   2474  CE2 TRP A 307     -14.578   5.801 -11.529  1.00 96.95           C  
ATOM   2475  CE3 TRP A 307     -15.010   3.823 -12.862  1.00 96.95           C  
ATOM   2476  NE1 TRP A 307     -15.038   6.365 -10.370  1.00 96.95           N  
ATOM   2477  CH2 TRP A 307     -13.335   5.462 -13.514  1.00 96.95           C  
ATOM   2478  CZ2 TRP A 307     -13.593   6.242 -12.417  1.00 96.95           C  
ATOM   2479  CZ3 TRP A 307     -14.030   4.263 -13.744  1.00 96.95           C  
ATOM   2480  N   PRO A 308     -20.250   2.669  -8.907  1.00 95.31           N  
ATOM   2481  CA  PRO A 308     -21.189   1.552  -8.786  1.00 95.31           C  
ATOM   2482  C   PRO A 308     -21.070   0.554  -9.936  1.00 95.31           C  
ATOM   2483  CB  PRO A 308     -22.557   2.238  -8.798  1.00 95.31           C  
ATOM   2484  O   PRO A 308     -21.042   0.953 -11.103  1.00 95.31           O  
ATOM   2485  CG  PRO A 308     -22.290   3.630  -8.325  1.00 95.31           C  
ATOM   2486  CD  PRO A 308     -20.945   4.058  -8.836  1.00 95.31           C  
ATOM   2487  N   GLN A 309     -20.977  -0.669  -9.619  1.00 95.04           N  
ATOM   2488  CA  GLN A 309     -20.770  -1.718 -10.612  1.00 95.04           C  
ATOM   2489  C   GLN A 309     -21.994  -1.873 -11.511  1.00 95.04           C  
ATOM   2490  CB  GLN A 309     -20.448  -3.048  -9.930  1.00 95.04           C  
ATOM   2491  O   GLN A 309     -21.873  -2.286 -12.666  1.00 95.04           O  
ATOM   2492  CG  GLN A 309     -19.090  -3.074  -9.243  1.00 95.04           C  
ATOM   2493  CD  GLN A 309     -18.749  -4.436  -8.667  1.00 95.04           C  
ATOM   2494  NE2 GLN A 309     -17.782  -4.469  -7.757  1.00 95.04           N  
ATOM   2495  OE1 GLN A 309     -19.350  -5.449  -9.037  1.00 95.04           O  
ATOM   2496  N   ALA A 310     -23.169  -1.514 -11.018  1.00 95.33           N  
ATOM   2497  CA  ALA A 310     -24.389  -1.576 -11.819  1.00 95.33           C  
ATOM   2498  C   ALA A 310     -24.333  -0.588 -12.981  1.00 95.33           C  
ATOM   2499  CB  ALA A 310     -25.612  -1.299 -10.948  1.00 95.33           C  
ATOM   2500  O   ALA A 310     -24.841  -0.870 -14.069  1.00 95.33           O  
ATOM   2501  N   GLU A 311     -23.617   0.517 -12.769  1.00 96.34           N  
ATOM   2502  CA  GLU A 311     -23.545   1.556 -13.791  1.00 96.34           C  
ATOM   2503  C   GLU A 311     -22.302   1.390 -14.660  1.00 96.34           C  
ATOM   2504  CB  GLU A 311     -23.556   2.945 -13.149  1.00 96.34           C  
ATOM   2505  O   GLU A 311     -22.331   1.684 -15.857  1.00 96.34           O  
ATOM   2506  CG  GLU A 311     -24.865   3.291 -12.453  1.00 96.34           C  
ATOM   2507  CD  GLU A 311     -24.886   4.699 -11.880  1.00 96.34           C  
ATOM   2508  OE1 GLU A 311     -25.248   4.866 -10.693  1.00 96.34           O  
ATOM   2509  OE2 GLU A 311     -24.538   5.643 -12.624  1.00 96.34           O  
ATOM   2510  N   PHE A 312     -21.294   0.971 -13.999  1.00 97.65           N  
ATOM   2511  CA  PHE A 312     -20.027   0.719 -14.676  1.00 97.65           C  
ATOM   2512  C   PHE A 312     -19.524  -0.689 -14.379  1.00 97.65           C  
ATOM   2513  CB  PHE A 312     -18.977   1.751 -14.255  1.00 97.65           C  
ATOM   2514  O   PHE A 312     -18.765  -0.895 -13.431  1.00 97.65           O  
ATOM   2515  CG  PHE A 312     -19.403   3.177 -14.479  1.00 97.65           C  
ATOM   2516  CD1 PHE A 312     -19.288   3.763 -15.734  1.00 97.65           C  
ATOM   2517  CD2 PHE A 312     -19.919   3.932 -13.434  1.00 97.65           C  
ATOM   2518  CE1 PHE A 312     -19.682   5.082 -15.944  1.00 97.65           C  
ATOM   2519  CE2 PHE A 312     -20.314   5.252 -13.636  1.00 97.65           C  
ATOM   2520  CZ  PHE A 312     -20.194   5.825 -14.892  1.00 97.65           C  
ATOM   2521  N   PRO A 313     -20.002  -1.706 -15.145  1.00 97.90           N  
ATOM   2522  CA  PRO A 313     -19.744  -3.124 -14.881  1.00 97.90           C  
ATOM   2523  C   PRO A 313     -18.281  -3.506 -15.091  1.00 97.90           C  
ATOM   2524  CB  PRO A 313     -20.646  -3.840 -15.889  1.00 97.90           C  
ATOM   2525  O   PRO A 313     -17.579  -2.867 -15.879  1.00 97.90           O  
ATOM   2526  CG  PRO A 313     -20.876  -2.839 -16.975  1.00 97.90           C  
ATOM   2527  CD  PRO A 313     -20.828  -1.463 -16.373  1.00 97.90           C  
ATOM   2528  N   LEU A 314     -17.928  -4.554 -14.443  1.00 98.14           N  
ATOM   2529  CA  LEU A 314     -16.572  -5.084 -14.524  1.00 98.14           C  
ATOM   2530  C   LEU A 314     -16.342  -5.789 -15.857  1.00 98.14           C  
ATOM   2531  CB  LEU A 314     -16.304  -6.053 -13.369  1.00 98.14           C  
ATOM   2532  O   LEU A 314     -17.188  -6.565 -16.307  1.00 98.14           O  
ATOM   2533  CG  LEU A 314     -16.304  -5.448 -11.964  1.00 98.14           C  
ATOM   2534  CD1 LEU A 314     -16.152  -6.545 -10.915  1.00 98.14           C  
ATOM   2535  CD2 LEU A 314     -15.192  -4.413 -11.828  1.00 98.14           C  
ATOM   2536  N   ARG A 315     -15.256  -5.426 -16.463  1.00 97.92           N  
ATOM   2537  CA  ARG A 315     -14.797  -6.066 -17.692  1.00 97.92           C  
ATOM   2538  C   ARG A 315     -13.502  -6.836 -17.457  1.00 97.92           C  
ATOM   2539  CB  ARG A 315     -14.596  -5.027 -18.797  1.00 97.92           C  
ATOM   2540  O   ARG A 315     -12.470  -6.242 -17.139  1.00 97.92           O  
ATOM   2541  CG  ARG A 315     -14.190  -5.622 -20.136  1.00 97.92           C  
ATOM   2542  CD  ARG A 315     -14.011  -4.548 -21.199  1.00 97.92           C  
ATOM   2543  NE  ARG A 315     -13.483  -5.104 -22.442  1.00 97.92           N  
ATOM   2544  NH1 ARG A 315     -12.953  -3.057 -23.373  1.00 97.92           N  
ATOM   2545  NH2 ARG A 315     -12.538  -4.991 -24.533  1.00 97.92           N  
ATOM   2546  CZ  ARG A 315     -12.993  -4.383 -23.447  1.00 97.92           C  
ATOM   2547  N   PRO A 316     -13.510  -8.170 -17.647  1.00 98.36           N  
ATOM   2548  CA  PRO A 316     -12.293  -8.948 -17.404  1.00 98.36           C  
ATOM   2549  C   PRO A 316     -11.220  -8.710 -18.464  1.00 98.36           C  
ATOM   2550  CB  PRO A 316     -12.786 -10.396 -17.443  1.00 98.36           C  
ATOM   2551  O   PRO A 316     -11.540  -8.492 -19.635  1.00 98.36           O  
ATOM   2552  CG  PRO A 316     -13.962 -10.375 -18.366  1.00 98.36           C  
ATOM   2553  CD  PRO A 316     -14.674  -9.063 -18.201  1.00 98.36           C  
ATOM   2554  N   PHE A 317      -9.901  -8.805 -17.929  1.00 98.28           N  
ATOM   2555  CA  PHE A 317      -8.903  -8.649 -18.981  1.00 98.28           C  
ATOM   2556  C   PHE A 317      -7.673  -9.500 -18.691  1.00 98.28           C  
ATOM   2557  CB  PHE A 317      -8.501  -7.178 -19.128  1.00 98.28           C  
ATOM   2558  O   PHE A 317      -6.806  -9.662 -19.553  1.00 98.28           O  
ATOM   2559  CG  PHE A 317      -7.721  -6.642 -17.958  1.00 98.28           C  
ATOM   2560  CD1 PHE A 317      -8.374  -6.174 -16.824  1.00 98.28           C  
ATOM   2561  CD2 PHE A 317      -6.333  -6.607 -17.992  1.00 98.28           C  
ATOM   2562  CE1 PHE A 317      -7.654  -5.678 -15.740  1.00 98.28           C  
ATOM   2563  CE2 PHE A 317      -5.607  -6.112 -16.912  1.00 98.28           C  
ATOM   2564  CZ  PHE A 317      -6.269  -5.647 -15.787  1.00 98.28           C  
ATOM   2565  N   GLY A 318      -7.608 -10.072 -17.538  1.00 98.45           N  
ATOM   2566  CA  GLY A 318      -6.424 -10.871 -17.266  1.00 98.45           C  
ATOM   2567  C   GLY A 318      -6.537 -11.690 -15.994  1.00 98.45           C  
ATOM   2568  O   GLY A 318      -7.570 -11.663 -15.321  1.00 98.45           O  
ATOM   2569  N   ARG A 319      -5.456 -12.470 -15.773  1.00 98.80           N  
ATOM   2570  CA  ARG A 319      -5.343 -13.306 -14.582  1.00 98.80           C  
ATOM   2571  C   ARG A 319      -3.934 -13.244 -14.002  1.00 98.80           C  
ATOM   2572  CB  ARG A 319      -5.713 -14.755 -14.905  1.00 98.80           C  
ATOM   2573  O   ARG A 319      -2.951 -13.415 -14.726  1.00 98.80           O  
ATOM   2574  CG  ARG A 319      -5.736 -15.670 -13.691  1.00 98.80           C  
ATOM   2575  CD  ARG A 319      -6.258 -17.057 -14.040  1.00 98.80           C  
ATOM   2576  NE  ARG A 319      -5.388 -17.736 -14.996  1.00 98.80           N  
ATOM   2577  NH1 ARG A 319      -6.854 -19.471 -15.414  1.00 98.80           N  
ATOM   2578  NH2 ARG A 319      -4.824 -19.398 -16.476  1.00 98.80           N  
ATOM   2579  CZ  ARG A 319      -5.691 -18.867 -15.626  1.00 98.80           C  
ATOM   2580  N   MET A 320      -3.962 -12.931 -12.696  1.00 98.77           N  
ATOM   2581  CA  MET A 320      -2.709 -12.926 -11.945  1.00 98.77           C  
ATOM   2582  C   MET A 320      -2.599 -14.165 -11.063  1.00 98.77           C  
ATOM   2583  CB  MET A 320      -2.600 -11.663 -11.089  1.00 98.77           C  
ATOM   2584  O   MET A 320      -3.516 -14.472 -10.300  1.00 98.77           O  
ATOM   2585  CG  MET A 320      -1.319 -11.583 -10.275  1.00 98.77           C  
ATOM   2586  SD  MET A 320      -1.236 -10.069  -9.242  1.00 98.77           S  
ATOM   2587  CE  MET A 320      -2.334 -10.550  -7.880  1.00 98.77           C  
ATOM   2588  N   THR A 321      -1.394 -14.888 -11.193  1.00 98.89           N  
ATOM   2589  CA  THR A 321      -1.136 -16.075 -10.385  1.00 98.89           C  
ATOM   2590  C   THR A 321       0.219 -15.972  -9.690  1.00 98.89           C  
ATOM   2591  CB  THR A 321      -1.181 -17.354 -11.241  1.00 98.89           C  
ATOM   2592  O   THR A 321       1.227 -15.657 -10.327  1.00 98.89           O  
ATOM   2593  CG2 THR A 321      -0.971 -18.598 -10.384  1.00 98.89           C  
ATOM   2594  OG1 THR A 321      -2.455 -17.444 -11.889  1.00 98.89           O  
ATOM   2595  N   LEU A 322       0.211 -16.177  -8.394  1.00 98.83           N  
ATOM   2596  CA  LEU A 322       1.463 -16.278  -7.652  1.00 98.83           C  
ATOM   2597  C   LEU A 322       1.894 -17.734  -7.510  1.00 98.83           C  
ATOM   2598  CB  LEU A 322       1.319 -15.639  -6.268  1.00 98.83           C  
ATOM   2599  O   LEU A 322       1.162 -18.551  -6.946  1.00 98.83           O  
ATOM   2600  CG  LEU A 322       0.890 -14.171  -6.241  1.00 98.83           C  
ATOM   2601  CD1 LEU A 322       0.871 -13.652  -4.807  1.00 98.83           C  
ATOM   2602  CD2 LEU A 322       1.817 -13.327  -7.108  1.00 98.83           C  
ATOM   2603  N   ASN A 323       3.190 -17.988  -7.964  1.00 98.26           N  
ATOM   2604  CA  ASN A 323       3.509 -19.410  -8.047  1.00 98.26           C  
ATOM   2605  C   ASN A 323       4.933 -19.694  -7.577  1.00 98.26           C  
ATOM   2606  CB  ASN A 323       3.308 -19.923  -9.474  1.00 98.26           C  
ATOM   2607  O   ASN A 323       5.443 -20.800  -7.761  1.00 98.26           O  
ATOM   2608  CG  ASN A 323       4.117 -19.146 -10.493  1.00 98.26           C  
ATOM   2609  ND2 ASN A 323       3.790 -19.320 -11.768  1.00 98.26           N  
ATOM   2610  OD1 ASN A 323       5.030 -18.396 -10.138  1.00 98.26           O  
ATOM   2611  N   ARG A 324       5.542 -18.700  -7.022  1.00 98.10           N  
ATOM   2612  CA  ARG A 324       6.909 -18.926  -6.565  1.00 98.10           C  
ATOM   2613  C   ARG A 324       7.218 -18.088  -5.329  1.00 98.10           C  
ATOM   2614  CB  ARG A 324       7.909 -18.606  -7.678  1.00 98.10           C  
ATOM   2615  O   ARG A 324       7.096 -16.862  -5.357  1.00 98.10           O  
ATOM   2616  CG  ARG A 324       9.348 -18.948  -7.330  1.00 98.10           C  
ATOM   2617  CD  ARG A 324      10.270 -18.798  -8.533  1.00 98.10           C  
ATOM   2618  NE  ARG A 324      10.367 -17.407  -8.966  1.00 98.10           N  
ATOM   2619  NH1 ARG A 324      12.427 -17.030  -7.990  1.00 98.10           N  
ATOM   2620  NH2 ARG A 324      11.375 -15.351  -9.142  1.00 98.10           N  
ATOM   2621  CZ  ARG A 324      11.390 -16.599  -8.698  1.00 98.10           C  
ATOM   2622  N   ASN A 325       7.769 -18.770  -4.251  1.00 98.23           N  
ATOM   2623  CA  ASN A 325       8.209 -18.058  -3.056  1.00 98.23           C  
ATOM   2624  C   ASN A 325       9.560 -17.382  -3.273  1.00 98.23           C  
ATOM   2625  CB  ASN A 325       8.278 -19.009  -1.860  1.00 98.23           C  
ATOM   2626  O   ASN A 325      10.353 -17.823  -4.106  1.00 98.23           O  
ATOM   2627  CG  ASN A 325       6.909 -19.341  -1.298  1.00 98.23           C  
ATOM   2628  ND2 ASN A 325       6.717 -20.595  -0.906  1.00 98.23           N  
ATOM   2629  OD1 ASN A 325       6.031 -18.478  -1.219  1.00 98.23           O  
ATOM   2630  N   VAL A 326       9.750 -16.330  -2.467  1.00 95.95           N  
ATOM   2631  CA  VAL A 326      11.038 -15.646  -2.523  1.00 95.95           C  
ATOM   2632  C   VAL A 326      12.118 -16.526  -1.899  1.00 95.95           C  
ATOM   2633  CB  VAL A 326      10.985 -14.278  -1.807  1.00 95.95           C  
ATOM   2634  O   VAL A 326      11.828 -17.358  -1.037  1.00 95.95           O  
ATOM   2635  CG1 VAL A 326      10.014 -13.335  -2.515  1.00 95.95           C  
ATOM   2636  CG2 VAL A 326      10.589 -14.457  -0.343  1.00 95.95           C  
ATOM   2637  N   GLN A 327      13.289 -16.330  -2.348  1.00 93.88           N  
ATOM   2638  CA  GLN A 327      14.414 -17.075  -1.791  1.00 93.88           C  
ATOM   2639  C   GLN A 327      14.949 -16.401  -0.530  1.00 93.88           C  
ATOM   2640  CB  GLN A 327      15.531 -17.215  -2.826  1.00 93.88           C  
ATOM   2641  O   GLN A 327      15.348 -17.077   0.420  1.00 93.88           O  
ATOM   2642  CG  GLN A 327      15.168 -18.105  -4.006  1.00 93.88           C  
ATOM   2643  CD  GLN A 327      16.339 -18.351  -4.939  1.00 93.88           C  
ATOM   2644  NE2 GLN A 327      16.260 -19.423  -5.720  1.00 93.88           N  
ATOM   2645  OE1 GLN A 327      17.306 -17.583  -4.958  1.00 93.88           O  
ATOM   2646  N   ASN A 328      14.984 -15.095  -0.567  1.00 94.81           N  
ATOM   2647  CA  ASN A 328      15.424 -14.268   0.552  1.00 94.81           C  
ATOM   2648  C   ASN A 328      14.501 -13.070   0.761  1.00 94.81           C  
ATOM   2649  CB  ASN A 328      16.864 -13.798   0.338  1.00 94.81           C  
ATOM   2650  O   ASN A 328      14.344 -12.239  -0.135  1.00 94.81           O  
ATOM   2651  CG  ASN A 328      17.411 -13.031   1.526  1.00 94.81           C  
ATOM   2652  ND2 ASN A 328      18.162 -13.716   2.379  1.00 94.81           N  
ATOM   2653  OD1 ASN A 328      17.159 -11.832   1.676  1.00 94.81           O  
ATOM   2654  N   TYR A 329      14.033 -12.963   1.918  1.00 96.05           N  
ATOM   2655  CA  TYR A 329      13.047 -11.936   2.235  1.00 96.05           C  
ATOM   2656  C   TYR A 329      13.646 -10.542   2.096  1.00 96.05           C  
ATOM   2657  CB  TYR A 329      12.505 -12.132   3.654  1.00 96.05           C  
ATOM   2658  O   TYR A 329      13.064  -9.671   1.445  1.00 96.05           O  
ATOM   2659  CG  TYR A 329      11.548 -11.051   4.093  1.00 96.05           C  
ATOM   2660  CD1 TYR A 329      12.000  -9.939   4.801  1.00 96.05           C  
ATOM   2661  CD2 TYR A 329      10.191 -11.138   3.803  1.00 96.05           C  
ATOM   2662  CE1 TYR A 329      11.122  -8.941   5.210  1.00 96.05           C  
ATOM   2663  CE2 TYR A 329       9.304 -10.146   4.206  1.00 96.05           C  
ATOM   2664  OH  TYR A 329       8.904  -8.067   5.309  1.00 96.05           O  
ATOM   2665  CZ  TYR A 329       9.778  -9.052   4.907  1.00 96.05           C  
ATOM   2666  N   PHE A 330      14.771 -10.284   2.674  1.00 95.59           N  
ATOM   2667  CA  PHE A 330      15.377  -8.958   2.645  1.00 95.59           C  
ATOM   2668  C   PHE A 330      15.664  -8.525   1.212  1.00 95.59           C  
ATOM   2669  CB  PHE A 330      16.669  -8.939   3.467  1.00 95.59           C  
ATOM   2670  O   PHE A 330      15.287  -7.424   0.804  1.00 95.59           O  
ATOM   2671  CG  PHE A 330      17.350  -7.597   3.497  1.00 95.59           C  
ATOM   2672  CD1 PHE A 330      18.425  -7.329   2.658  1.00 95.59           C  
ATOM   2673  CD2 PHE A 330      16.915  -6.604   4.365  1.00 95.59           C  
ATOM   2674  CE1 PHE A 330      19.057  -6.088   2.684  1.00 95.59           C  
ATOM   2675  CE2 PHE A 330      17.541  -5.361   4.396  1.00 95.59           C  
ATOM   2676  CZ  PHE A 330      18.613  -5.106   3.555  1.00 95.59           C  
ATOM   2677  N   ALA A 331      16.238  -9.385   0.439  1.00 94.28           N  
ATOM   2678  CA  ALA A 331      16.709  -9.063  -0.906  1.00 94.28           C  
ATOM   2679  C   ALA A 331      15.538  -8.836  -1.858  1.00 94.28           C  
ATOM   2680  CB  ALA A 331      17.613 -10.174  -1.434  1.00 94.28           C  
ATOM   2681  O   ALA A 331      15.599  -7.968  -2.732  1.00 94.28           O  
ATOM   2682  N   GLU A 332      14.459  -9.586  -1.583  1.00 96.17           N  
ATOM   2683  CA  GLU A 332      13.449  -9.627  -2.635  1.00 96.17           C  
ATOM   2684  C   GLU A 332      12.156  -8.952  -2.186  1.00 96.17           C  
ATOM   2685  CB  GLU A 332      13.169 -11.073  -3.056  1.00 96.17           C  
ATOM   2686  O   GLU A 332      11.372  -8.487  -3.016  1.00 96.17           O  
ATOM   2687  CG  GLU A 332      14.354 -11.761  -3.718  1.00 96.17           C  
ATOM   2688  CD  GLU A 332      14.094 -13.224  -4.040  1.00 96.17           C  
ATOM   2689  OE1 GLU A 332      13.907 -13.559  -5.232  1.00 96.17           O  
ATOM   2690  OE2 GLU A 332      14.077 -14.041  -3.093  1.00 96.17           O  
ATOM   2691  N   ILE A 333      11.958  -8.870  -0.830  1.00 97.18           N  
ATOM   2692  CA  ILE A 333      10.719  -8.256  -0.365  1.00 97.18           C  
ATOM   2693  C   ILE A 333      11.032  -6.947   0.357  1.00 97.18           C  
ATOM   2694  CB  ILE A 333       9.932  -9.206   0.566  1.00 97.18           C  
ATOM   2695  O   ILE A 333      10.481  -5.897   0.017  1.00 97.18           O  
ATOM   2696  CG1 ILE A 333       9.575 -10.501  -0.172  1.00 97.18           C  
ATOM   2697  CG2 ILE A 333       8.675  -8.517   1.103  1.00 97.18           C  
ATOM   2698  CD1 ILE A 333       8.824 -10.283  -1.478  1.00 97.18           C  
ATOM   2699  N   GLU A 334      11.965  -6.968   1.262  1.00 96.41           N  
ATOM   2700  CA  GLU A 334      12.289  -5.765   2.022  1.00 96.41           C  
ATOM   2701  C   GLU A 334      12.898  -4.692   1.124  1.00 96.41           C  
ATOM   2702  CB  GLU A 334      13.246  -6.094   3.170  1.00 96.41           C  
ATOM   2703  O   GLU A 334      12.625  -3.502   1.296  1.00 96.41           O  
ATOM   2704  CG  GLU A 334      13.640  -4.887   4.008  1.00 96.41           C  
ATOM   2705  CD  GLU A 334      12.466  -4.252   4.736  1.00 96.41           C  
ATOM   2706  OE1 GLU A 334      12.604  -3.112   5.234  1.00 96.41           O  
ATOM   2707  OE2 GLU A 334      11.398  -4.901   4.810  1.00 96.41           O  
ATOM   2708  N   GLN A 335      13.561  -5.033   0.009  1.00 96.04           N  
ATOM   2709  CA  GLN A 335      14.242  -4.078  -0.860  1.00 96.04           C  
ATOM   2710  C   GLN A 335      13.386  -3.734  -2.076  1.00 96.04           C  
ATOM   2711  CB  GLN A 335      15.595  -4.631  -1.310  1.00 96.04           C  
ATOM   2712  O   GLN A 335      13.749  -2.865  -2.871  1.00 96.04           O  
ATOM   2713  CG  GLN A 335      16.644  -4.661  -0.207  1.00 96.04           C  
ATOM   2714  CD  GLN A 335      18.017  -5.064  -0.713  1.00 96.04           C  
ATOM   2715  NE2 GLN A 335      19.041  -4.324  -0.302  1.00 96.04           N  
ATOM   2716  OE1 GLN A 335      18.155  -6.032  -1.467  1.00 96.04           O  
ATOM   2717  N   ALA A 336      12.254  -4.415  -2.136  1.00 97.40           N  
ATOM   2718  CA  ALA A 336      11.370  -4.113  -3.259  1.00 97.40           C  
ATOM   2719  C   ALA A 336      10.785  -2.709  -3.135  1.00 97.40           C  
ATOM   2720  CB  ALA A 336      10.250  -5.147  -3.348  1.00 97.40           C  
ATOM   2721  O   ALA A 336      10.328  -2.313  -2.060  1.00 97.40           O  
ATOM   2722  N   ALA A 337      10.859  -1.989  -4.230  1.00 97.40           N  
ATOM   2723  CA  ALA A 337      10.378  -0.611  -4.277  1.00 97.40           C  
ATOM   2724  C   ALA A 337       9.294  -0.444  -5.337  1.00 97.40           C  
ATOM   2725  CB  ALA A 337      11.535   0.347  -4.549  1.00 97.40           C  
ATOM   2726  O   ALA A 337       9.532  -0.690  -6.522  1.00 97.40           O  
ATOM   2727  N   PHE A 338       8.073   0.001  -4.856  1.00 98.17           N  
ATOM   2728  CA  PHE A 338       6.925   0.209  -5.730  1.00 98.17           C  
ATOM   2729  C   PHE A 338       6.569   1.688  -5.813  1.00 98.17           C  
ATOM   2730  CB  PHE A 338       5.718  -0.595  -5.235  1.00 98.17           C  
ATOM   2731  O   PHE A 338       6.635   2.405  -4.812  1.00 98.17           O  
ATOM   2732  CG  PHE A 338       5.979  -2.073  -5.121  1.00 98.17           C  
ATOM   2733  CD1 PHE A 338       5.746  -2.918  -6.199  1.00 98.17           C  
ATOM   2734  CD2 PHE A 338       6.456  -2.616  -3.936  1.00 98.17           C  
ATOM   2735  CE1 PHE A 338       5.986  -4.287  -6.096  1.00 98.17           C  
ATOM   2736  CE2 PHE A 338       6.699  -3.983  -3.826  1.00 98.17           C  
ATOM   2737  CZ  PHE A 338       6.462  -4.816  -4.907  1.00 98.17           C  
ATOM   2738  N   ALA A 339       6.210   2.078  -7.088  1.00 97.67           N  
ATOM   2739  CA  ALA A 339       5.807   3.473  -7.242  1.00 97.67           C  
ATOM   2740  C   ALA A 339       4.757   3.623  -8.339  1.00 97.67           C  
ATOM   2741  CB  ALA A 339       7.020   4.347  -7.548  1.00 97.67           C  
ATOM   2742  O   ALA A 339       4.906   3.066  -9.429  1.00 97.67           O  
ATOM   2743  N   PRO A 340       3.685   4.428  -8.040  1.00 96.85           N  
ATOM   2744  CA  PRO A 340       2.661   4.637  -9.066  1.00 96.85           C  
ATOM   2745  C   PRO A 340       3.177   5.436 -10.261  1.00 96.85           C  
ATOM   2746  CB  PRO A 340       1.569   5.411  -8.322  1.00 96.85           C  
ATOM   2747  O   PRO A 340       2.524   5.481 -11.307  1.00 96.85           O  
ATOM   2748  CG  PRO A 340       2.278   6.073  -7.185  1.00 96.85           C  
ATOM   2749  CD  PRO A 340       3.369   5.160  -6.706  1.00 96.85           C  
ATOM   2750  N   SER A 341       4.428   6.001 -10.084  1.00 96.83           N  
ATOM   2751  CA  SER A 341       5.026   6.754 -11.182  1.00 96.83           C  
ATOM   2752  C   SER A 341       5.719   5.827 -12.175  1.00 96.83           C  
ATOM   2753  CB  SER A 341       6.026   7.780 -10.646  1.00 96.83           C  
ATOM   2754  O   SER A 341       6.153   6.265 -13.242  1.00 96.83           O  
ATOM   2755  OG  SER A 341       7.032   7.147  -9.875  1.00 96.83           O  
ATOM   2756  N   ASN A 342       5.874   4.543 -11.703  1.00 97.18           N  
ATOM   2757  CA  ASN A 342       6.355   3.557 -12.665  1.00 97.18           C  
ATOM   2758  C   ASN A 342       5.254   3.134 -13.632  1.00 97.18           C  
ATOM   2759  CB  ASN A 342       6.926   2.335 -11.942  1.00 97.18           C  
ATOM   2760  O   ASN A 342       4.412   2.299 -13.295  1.00 97.18           O  
ATOM   2761  CG  ASN A 342       8.191   2.651 -11.169  1.00 97.18           C  
ATOM   2762  ND2 ASN A 342       8.610   1.727 -10.313  1.00 97.18           N  
ATOM   2763  OD1 ASN A 342       8.787   3.718 -11.340  1.00 97.18           O  
ATOM   2764  N   LEU A 343       5.202   3.743 -14.785  1.00 95.36           N  
ATOM   2765  CA  LEU A 343       4.176   3.514 -15.797  1.00 95.36           C  
ATOM   2766  C   LEU A 343       4.803   3.065 -17.113  1.00 95.36           C  
ATOM   2767  CB  LEU A 343       3.349   4.783 -16.019  1.00 95.36           C  
ATOM   2768  O   LEU A 343       6.017   3.177 -17.298  1.00 95.36           O  
ATOM   2769  CG  LEU A 343       2.628   5.345 -14.793  1.00 95.36           C  
ATOM   2770  CD1 LEU A 343       2.115   6.752 -15.078  1.00 95.36           C  
ATOM   2771  CD2 LEU A 343       1.484   4.427 -14.378  1.00 95.36           C  
ATOM   2772  N   VAL A 344       3.948   2.550 -17.958  1.00 94.30           N  
ATOM   2773  CA  VAL A 344       4.354   2.169 -19.307  1.00 94.30           C  
ATOM   2774  C   VAL A 344       3.480   2.887 -20.333  1.00 94.30           C  
ATOM   2775  CB  VAL A 344       4.270   0.640 -19.514  1.00 94.30           C  
ATOM   2776  O   VAL A 344       2.419   3.417 -19.992  1.00 94.30           O  
ATOM   2777  CG1 VAL A 344       5.266  -0.083 -18.608  1.00 94.30           C  
ATOM   2778  CG2 VAL A 344       2.849   0.143 -19.255  1.00 94.30           C  
ATOM   2779  N   PRO A 345       3.963   2.940 -21.561  1.00 92.39           N  
ATOM   2780  CA  PRO A 345       3.110   3.579 -22.566  1.00 92.39           C  
ATOM   2781  C   PRO A 345       1.703   2.987 -22.608  1.00 92.39           C  
ATOM   2782  CB  PRO A 345       3.853   3.314 -23.878  1.00 92.39           C  
ATOM   2783  O   PRO A 345       1.539   1.768 -22.511  1.00 92.39           O  
ATOM   2784  CG  PRO A 345       5.288   3.180 -23.484  1.00 92.39           C  
ATOM   2785  CD  PRO A 345       5.357   2.459 -22.168  1.00 92.39           C  
ATOM   2786  N   GLY A 346       0.662   3.948 -22.724  1.00 92.55           N  
ATOM   2787  CA  GLY A 346      -0.715   3.494 -22.830  1.00 92.55           C  
ATOM   2788  C   GLY A 346      -1.495   3.649 -21.538  1.00 92.55           C  
ATOM   2789  O   GLY A 346      -2.692   3.356 -21.490  1.00 92.55           O  
ATOM   2790  N   VAL A 347      -0.820   4.160 -20.472  1.00 94.39           N  
ATOM   2791  CA  VAL A 347      -1.446   4.471 -19.191  1.00 94.39           C  
ATOM   2792  C   VAL A 347      -0.836   5.747 -18.615  1.00 94.39           C  
ATOM   2793  CB  VAL A 347      -1.293   3.307 -18.187  1.00 94.39           C  
ATOM   2794  O   VAL A 347       0.370   5.975 -18.734  1.00 94.39           O  
ATOM   2795  CG1 VAL A 347       0.182   2.995 -17.941  1.00 94.39           C  
ATOM   2796  CG2 VAL A 347      -1.999   3.640 -16.873  1.00 94.39           C  
ATOM   2797  N   GLU A 348      -1.688   6.571 -18.038  1.00 94.10           N  
ATOM   2798  CA  GLU A 348      -1.280   7.821 -17.404  1.00 94.10           C  
ATOM   2799  C   GLU A 348      -2.006   8.030 -16.078  1.00 94.10           C  
ATOM   2800  CB  GLU A 348      -1.540   9.006 -18.338  1.00 94.10           C  
ATOM   2801  O   GLU A 348      -3.118   7.533 -15.888  1.00 94.10           O  
ATOM   2802  CG  GLU A 348      -0.742   8.955 -19.632  1.00 94.10           C  
ATOM   2803  CD  GLU A 348      -1.022  10.130 -20.557  1.00 94.10           C  
ATOM   2804  OE1 GLU A 348      -0.328  10.268 -21.590  1.00 94.10           O  
ATOM   2805  OE2 GLU A 348      -1.943  10.918 -20.245  1.00 94.10           O  
ATOM   2806  N   PRO A 349      -1.309   8.775 -15.226  1.00 95.12           N  
ATOM   2807  CA  PRO A 349      -2.073   9.172 -14.041  1.00 95.12           C  
ATOM   2808  C   PRO A 349      -3.224  10.121 -14.371  1.00 95.12           C  
ATOM   2809  CB  PRO A 349      -1.029   9.865 -13.163  1.00 95.12           C  
ATOM   2810  O   PRO A 349      -3.123  10.916 -15.309  1.00 95.12           O  
ATOM   2811  CG  PRO A 349      -0.007  10.384 -14.123  1.00 95.12           C  
ATOM   2812  CD  PRO A 349       0.066   9.448 -15.294  1.00 95.12           C  
ATOM   2813  N   SER A 350      -4.306   9.999 -13.647  1.00 94.99           N  
ATOM   2814  CA  SER A 350      -5.397  10.961 -13.765  1.00 94.99           C  
ATOM   2815  C   SER A 350      -5.105  12.228 -12.969  1.00 94.99           C  
ATOM   2816  CB  SER A 350      -6.712  10.342 -13.290  1.00 94.99           C  
ATOM   2817  O   SER A 350      -4.020  12.377 -12.404  1.00 94.99           O  
ATOM   2818  OG  SER A 350      -6.686  10.118 -11.891  1.00 94.99           O  
ATOM   2819  N   ALA A 351      -6.087  13.094 -12.944  1.00 92.83           N  
ATOM   2820  CA  ALA A 351      -5.934  14.347 -12.210  1.00 92.83           C  
ATOM   2821  C   ALA A 351      -6.337  14.179 -10.747  1.00 92.83           C  
ATOM   2822  CB  ALA A 351      -6.762  15.451 -12.863  1.00 92.83           C  
ATOM   2823  O   ALA A 351      -6.641  15.160 -10.064  1.00 92.83           O  
ATOM   2824  N   ASP A 352      -6.344  13.015 -10.306  1.00 94.93           N  
ATOM   2825  CA  ASP A 352      -6.559  12.685  -8.900  1.00 94.93           C  
ATOM   2826  C   ASP A 352      -5.466  13.288  -8.021  1.00 94.93           C  
ATOM   2827  CB  ASP A 352      -6.612  11.168  -8.707  1.00 94.93           C  
ATOM   2828  O   ASP A 352      -4.301  12.896  -8.113  1.00 94.93           O  
ATOM   2829  CG  ASP A 352      -6.734  10.759  -7.250  1.00 94.93           C  
ATOM   2830  OD1 ASP A 352      -6.512  11.607  -6.358  1.00 94.93           O  
ATOM   2831  OD2 ASP A 352      -7.052   9.578  -6.991  1.00 94.93           O  
ATOM   2832  N   PRO A 353      -5.823  14.191  -7.124  1.00 94.66           N  
ATOM   2833  CA  PRO A 353      -4.797  14.894  -6.350  1.00 94.66           C  
ATOM   2834  C   PRO A 353      -3.973  13.955  -5.472  1.00 94.66           C  
ATOM   2835  CB  PRO A 353      -5.607  15.871  -5.495  1.00 94.66           C  
ATOM   2836  O   PRO A 353      -2.773  14.171  -5.286  1.00 94.66           O  
ATOM   2837  CG  PRO A 353      -7.006  15.345  -5.536  1.00 94.66           C  
ATOM   2838  CD  PRO A 353      -7.214  14.645  -6.848  1.00 94.66           C  
ATOM   2839  N   VAL A 354      -4.615  12.945  -4.912  1.00 96.79           N  
ATOM   2840  CA  VAL A 354      -3.875  12.000  -4.081  1.00 96.79           C  
ATOM   2841  C   VAL A 354      -2.920  11.186  -4.951  1.00 96.79           C  
ATOM   2842  CB  VAL A 354      -4.826  11.059  -3.308  1.00 96.79           C  
ATOM   2843  O   VAL A 354      -1.754  10.999  -4.595  1.00 96.79           O  
ATOM   2844  CG1 VAL A 354      -4.034  10.011  -2.529  1.00 96.79           C  
ATOM   2845  CG2 VAL A 354      -5.724  11.862  -2.369  1.00 96.79           C  
ATOM   2846  N   LEU A 355      -3.414  10.692  -6.107  1.00 97.18           N  
ATOM   2847  CA  LEU A 355      -2.541   9.978  -7.032  1.00 97.18           C  
ATOM   2848  C   LEU A 355      -1.388  10.867  -7.487  1.00 97.18           C  
ATOM   2849  CB  LEU A 355      -3.333   9.488  -8.247  1.00 97.18           C  
ATOM   2850  O   LEU A 355      -0.236  10.428  -7.519  1.00 97.18           O  
ATOM   2851  CG  LEU A 355      -2.538   8.736  -9.316  1.00 97.18           C  
ATOM   2852  CD1 LEU A 355      -1.827   7.535  -8.701  1.00 97.18           C  
ATOM   2853  CD2 LEU A 355      -3.453   8.298 -10.454  1.00 97.18           C  
ATOM   2854  N   GLN A 356      -1.624  12.121  -7.816  1.00 96.54           N  
ATOM   2855  CA  GLN A 356      -0.601  13.059  -8.267  1.00 96.54           C  
ATOM   2856  C   GLN A 356       0.477  13.250  -7.204  1.00 96.54           C  
ATOM   2857  CB  GLN A 356      -1.229  14.406  -8.626  1.00 96.54           C  
ATOM   2858  O   GLN A 356       1.664  13.337  -7.526  1.00 96.54           O  
ATOM   2859  CG  GLN A 356      -2.059  14.377  -9.903  1.00 96.54           C  
ATOM   2860  CD  GLN A 356      -1.230  14.068 -11.135  1.00 96.54           C  
ATOM   2861  NE2 GLN A 356      -1.677  13.095 -11.922  1.00 96.54           N  
ATOM   2862  OE1 GLN A 356      -0.197  14.700 -11.379  1.00 96.54           O  
ATOM   2863  N   SER A 357       0.077  13.343  -5.976  1.00 96.84           N  
ATOM   2864  CA  SER A 357       1.047  13.507  -4.898  1.00 96.84           C  
ATOM   2865  C   SER A 357       1.874  12.240  -4.701  1.00 96.84           C  
ATOM   2866  CB  SER A 357       0.340  13.872  -3.592  1.00 96.84           C  
ATOM   2867  O   SER A 357       3.076  12.312  -4.437  1.00 96.84           O  
ATOM   2868  OG  SER A 357      -0.419  12.777  -3.108  1.00 96.84           O  
ATOM   2869  N   ARG A 358       1.309  11.114  -4.933  1.00 96.44           N  
ATOM   2870  CA  ARG A 358       1.953   9.822  -4.718  1.00 96.44           C  
ATOM   2871  C   ARG A 358       2.997   9.546  -5.795  1.00 96.44           C  
ATOM   2872  CB  ARG A 358       0.914   8.700  -4.695  1.00 96.44           C  
ATOM   2873  O   ARG A 358       3.923   8.760  -5.583  1.00 96.44           O  
ATOM   2874  CG  ARG A 358       0.049   8.687  -3.445  1.00 96.44           C  
ATOM   2875  CD  ARG A 358      -0.915   7.509  -3.438  1.00 96.44           C  
ATOM   2876  NE  ARG A 358      -1.642   7.414  -2.175  1.00 96.44           N  
ATOM   2877  NH1 ARG A 358      -2.523   5.321  -2.601  1.00 96.44           N  
ATOM   2878  NH2 ARG A 358      -3.007   6.396  -0.634  1.00 96.44           N  
ATOM   2879  CZ  ARG A 358      -2.389   6.377  -1.806  1.00 96.44           C  
ATOM   2880  N   LEU A 359       2.823  10.243  -6.950  1.00 96.70           N  
ATOM   2881  CA  LEU A 359       3.796  10.072  -8.024  1.00 96.70           C  
ATOM   2882  C   LEU A 359       5.193  10.471  -7.560  1.00 96.70           C  
ATOM   2883  CB  LEU A 359       3.395  10.902  -9.247  1.00 96.70           C  
ATOM   2884  O   LEU A 359       6.188   9.905  -8.018  1.00 96.70           O  
ATOM   2885  CG  LEU A 359       2.080  10.516  -9.926  1.00 96.70           C  
ATOM   2886  CD1 LEU A 359       1.823  11.415 -11.131  1.00 96.70           C  
ATOM   2887  CD2 LEU A 359       2.102   9.049 -10.341  1.00 96.70           C  
ATOM   2888  N   PHE A 360       5.246  11.387  -6.615  1.00 96.49           N  
ATOM   2889  CA  PHE A 360       6.513  11.840  -6.055  1.00 96.49           C  
ATOM   2890  C   PHE A 360       6.841  11.081  -4.775  1.00 96.49           C  
ATOM   2891  CB  PHE A 360       6.471  13.346  -5.776  1.00 96.49           C  
ATOM   2892  O   PHE A 360       7.953  10.574  -4.615  1.00 96.49           O  
ATOM   2893  CG  PHE A 360       7.569  13.825  -4.865  1.00 96.49           C  
ATOM   2894  CD1 PHE A 360       7.301  14.141  -3.539  1.00 96.49           C  
ATOM   2895  CD2 PHE A 360       8.868  13.960  -5.335  1.00 96.49           C  
ATOM   2896  CE1 PHE A 360       8.315  14.585  -2.693  1.00 96.49           C  
ATOM   2897  CE2 PHE A 360       9.887  14.403  -4.496  1.00 96.49           C  
ATOM   2898  CZ  PHE A 360       9.608  14.716  -3.175  1.00 96.49           C  
ATOM   2899  N   SER A 361       5.938  11.003  -3.878  1.00 96.57           N  
ATOM   2900  CA  SER A 361       6.129  10.596  -2.490  1.00 96.57           C  
ATOM   2901  C   SER A 361       6.737   9.200  -2.402  1.00 96.57           C  
ATOM   2902  CB  SER A 361       4.800  10.630  -1.733  1.00 96.57           C  
ATOM   2903  O   SER A 361       7.653   8.965  -1.611  1.00 96.57           O  
ATOM   2904  OG  SER A 361       4.971  10.187  -0.398  1.00 96.57           O  
ATOM   2905  N   TYR A 362       6.299   8.231  -3.214  1.00 96.17           N  
ATOM   2906  CA  TYR A 362       6.733   6.843  -3.112  1.00 96.17           C  
ATOM   2907  C   TYR A 362       8.199   6.699  -3.504  1.00 96.17           C  
ATOM   2908  CB  TYR A 362       5.865   5.942  -3.995  1.00 96.17           C  
ATOM   2909  O   TYR A 362       8.986   6.088  -2.777  1.00 96.17           O  
ATOM   2910  CG  TYR A 362       4.554   5.549  -3.359  1.00 96.17           C  
ATOM   2911  CD1 TYR A 362       4.214   4.209  -3.189  1.00 96.17           C  
ATOM   2912  CD2 TYR A 362       3.653   6.516  -2.928  1.00 96.17           C  
ATOM   2913  CE1 TYR A 362       3.005   3.842  -2.605  1.00 96.17           C  
ATOM   2914  CE2 TYR A 362       2.442   6.161  -2.343  1.00 96.17           C  
ATOM   2915  OH  TYR A 362       0.930   4.467  -1.607  1.00 96.17           O  
ATOM   2916  CZ  TYR A 362       2.128   4.824  -2.185  1.00 96.17           C  
ATOM   2917  N   THR A 363       8.538   7.230  -4.659  1.00 95.03           N  
ATOM   2918  CA  THR A 363       9.917   7.134  -5.124  1.00 95.03           C  
ATOM   2919  C   THR A 363      10.867   7.821  -4.147  1.00 95.03           C  
ATOM   2920  CB  THR A 363      10.080   7.755  -6.524  1.00 95.03           C  
ATOM   2921  O   THR A 363      11.964   7.324  -3.886  1.00 95.03           O  
ATOM   2922  CG2 THR A 363      11.504   7.580  -7.041  1.00 95.03           C  
ATOM   2923  OG1 THR A 363       9.172   7.117  -7.431  1.00 95.03           O  
ATOM   2924  N   ASP A 364      10.391   8.952  -3.615  1.00 96.61           N  
ATOM   2925  CA  ASP A 364      11.231   9.666  -2.659  1.00 96.61           C  
ATOM   2926  C   ASP A 364      11.478   8.825  -1.409  1.00 96.61           C  
ATOM   2927  CB  ASP A 364      10.592  11.003  -2.276  1.00 96.61           C  
ATOM   2928  O   ASP A 364      12.576   8.845  -0.848  1.00 96.61           O  
ATOM   2929  CG  ASP A 364      11.505  11.877  -1.435  1.00 96.61           C  
ATOM   2930  OD1 ASP A 364      12.595  12.260  -1.914  1.00 96.61           O  
ATOM   2931  OD2 ASP A 364      11.134  12.184  -0.282  1.00 96.61           O  
ATOM   2932  N   THR A 365      10.490   8.143  -0.933  1.00 95.46           N  
ATOM   2933  CA  THR A 365      10.654   7.245   0.204  1.00 95.46           C  
ATOM   2934  C   THR A 365      11.706   6.181  -0.094  1.00 95.46           C  
ATOM   2935  CB  THR A 365       9.323   6.565   0.575  1.00 95.46           C  
ATOM   2936  O   THR A 365      12.538   5.866   0.760  1.00 95.46           O  
ATOM   2937  CG2 THR A 365       9.521   5.533   1.680  1.00 95.46           C  
ATOM   2938  OG1 THR A 365       8.394   7.559   1.026  1.00 95.46           O  
ATOM   2939  N   HIS A 366      11.717   5.657  -1.265  1.00 96.00           N  
ATOM   2940  CA  HIS A 366      12.688   4.632  -1.631  1.00 96.00           C  
ATOM   2941  C   HIS A 366      14.095   5.213  -1.718  1.00 96.00           C  
ATOM   2942  CB  HIS A 366      12.305   3.982  -2.961  1.00 96.00           C  
ATOM   2943  O   HIS A 366      15.069   4.549  -1.357  1.00 96.00           O  
ATOM   2944  CG  HIS A 366      10.974   3.301  -2.935  1.00 96.00           C  
ATOM   2945  CD2 HIS A 366       9.935   3.346  -3.802  1.00 96.00           C  
ATOM   2946  ND1 HIS A 366      10.591   2.453  -1.917  1.00 96.00           N  
ATOM   2947  CE1 HIS A 366       9.371   2.005  -2.161  1.00 96.00           C  
ATOM   2948  NE2 HIS A 366       8.950   2.531  -3.298  1.00 96.00           N  
ATOM   2949  N   ARG A 367      14.197   6.420  -2.176  1.00 94.53           N  
ATOM   2950  CA  ARG A 367      15.498   7.080  -2.174  1.00 94.53           C  
ATOM   2951  C   ARG A 367      16.050   7.197  -0.757  1.00 94.53           C  
ATOM   2952  CB  ARG A 367      15.400   8.466  -2.814  1.00 94.53           C  
ATOM   2953  O   ARG A 367      17.247   7.002  -0.533  1.00 94.53           O  
ATOM   2954  CG  ARG A 367      15.195   8.435  -4.321  1.00 94.53           C  
ATOM   2955  CD  ARG A 367      15.002   9.833  -4.892  1.00 94.53           C  
ATOM   2956  NE  ARG A 367      14.757   9.798  -6.331  1.00 94.53           N  
ATOM   2957  NH1 ARG A 367      12.577  10.550  -6.186  1.00 94.53           N  
ATOM   2958  NH2 ARG A 367      13.495  10.070  -8.231  1.00 94.53           N  
ATOM   2959  CZ  ARG A 367      13.610  10.139  -6.913  1.00 94.53           C  
ATOM   2960  N   HIS A 368      15.186   7.508   0.130  1.00 95.37           N  
ATOM   2961  CA  HIS A 368      15.590   7.642   1.525  1.00 95.37           C  
ATOM   2962  C   HIS A 368      16.023   6.299   2.105  1.00 95.37           C  
ATOM   2963  CB  HIS A 368      14.450   8.230   2.358  1.00 95.37           C  
ATOM   2964  O   HIS A 368      17.046   6.214   2.787  1.00 95.37           O  
ATOM   2965  CG  HIS A 368      14.741   8.277   3.824  1.00 95.37           C  
ATOM   2966  CD2 HIS A 368      14.143   7.657   4.869  1.00 95.37           C  
ATOM   2967  ND1 HIS A 368      15.759   9.037   4.357  1.00 95.37           N  
ATOM   2968  CE1 HIS A 368      15.775   8.882   5.671  1.00 95.37           C  
ATOM   2969  NE2 HIS A 368      14.804   8.050   6.007  1.00 95.37           N  
ATOM   2970  N   ARG A 369      15.309   5.263   1.685  1.00 95.09           N  
ATOM   2971  CA  ARG A 369      15.530   3.964   2.311  1.00 95.09           C  
ATOM   2972  C   ARG A 369      16.676   3.218   1.636  1.00 95.09           C  
ATOM   2973  CB  ARG A 369      14.255   3.119   2.263  1.00 95.09           C  
ATOM   2974  O   ARG A 369      17.509   2.608   2.310  1.00 95.09           O  
ATOM   2975  CG  ARG A 369      13.144   3.628   3.168  1.00 95.09           C  
ATOM   2976  CD  ARG A 369      11.930   2.710   3.142  1.00 95.09           C  
ATOM   2977  NE  ARG A 369      12.251   1.378   3.648  1.00 95.09           N  
ATOM   2978  NH1 ARG A 369      11.485   0.259   1.777  1.00 95.09           N  
ATOM   2979  NH2 ARG A 369      12.362  -0.913   3.541  1.00 95.09           N  
ATOM   2980  CZ  ARG A 369      12.032   0.244   2.988  1.00 95.09           C  
ATOM   2981  N   LEU A 370      16.690   3.274   0.322  1.00 94.77           N  
ATOM   2982  CA  LEU A 370      17.521   2.349  -0.442  1.00 94.77           C  
ATOM   2983  C   LEU A 370      18.645   3.091  -1.156  1.00 94.77           C  
ATOM   2984  CB  LEU A 370      16.672   1.582  -1.459  1.00 94.77           C  
ATOM   2985  O   LEU A 370      19.622   2.476  -1.591  1.00 94.77           O  
ATOM   2986  CG  LEU A 370      15.530   0.738  -0.891  1.00 94.77           C  
ATOM   2987  CD1 LEU A 370      14.709   0.128  -2.022  1.00 94.77           C  
ATOM   2988  CD2 LEU A 370      16.075  -0.350   0.028  1.00 94.77           C  
ATOM   2989  N   GLY A 371      18.536   4.425  -1.251  1.00 93.49           N  
ATOM   2990  CA  GLY A 371      19.532   5.228  -1.941  1.00 93.49           C  
ATOM   2991  C   GLY A 371      19.117   5.613  -3.349  1.00 93.49           C  
ATOM   2992  O   GLY A 371      18.102   5.132  -3.856  1.00 93.49           O  
ATOM   2993  N   GLY A 372      19.901   6.459  -4.065  1.00 91.97           N  
ATOM   2994  CA  GLY A 372      19.588   7.035  -5.364  1.00 91.97           C  
ATOM   2995  C   GLY A 372      19.666   6.029  -6.496  1.00 91.97           C  
ATOM   2996  O   GLY A 372      19.089   6.242  -7.564  1.00 91.97           O  
ATOM   2997  N   ASN A 373      20.311   4.889  -6.242  1.00 92.82           N  
ATOM   2998  CA  ASN A 373      20.488   3.901  -7.301  1.00 92.82           C  
ATOM   2999  C   ASN A 373      19.683   2.634  -7.026  1.00 92.82           C  
ATOM   3000  CB  ASN A 373      21.970   3.561  -7.476  1.00 92.82           C  
ATOM   3001  O   ASN A 373      20.082   1.540  -7.430  1.00 92.82           O  
ATOM   3002  CG  ASN A 373      22.751   4.679  -8.137  1.00 92.82           C  
ATOM   3003  ND2 ASN A 373      23.882   5.044  -7.544  1.00 92.82           N  
ATOM   3004  OD1 ASN A 373      22.342   5.211  -9.173  1.00 92.82           O  
ATOM   3005  N   PHE A 374      18.576   2.741  -6.267  1.00 93.42           N  
ATOM   3006  CA  PHE A 374      17.806   1.583  -5.829  1.00 93.42           C  
ATOM   3007  C   PHE A 374      17.272   0.803  -7.025  1.00 93.42           C  
ATOM   3008  CB  PHE A 374      16.648   2.016  -4.924  1.00 93.42           C  
ATOM   3009  O   PHE A 374      16.921  -0.372  -6.900  1.00 93.42           O  
ATOM   3010  CG  PHE A 374      15.606   2.843  -5.627  1.00 93.42           C  
ATOM   3011  CD1 PHE A 374      15.640   4.230  -5.564  1.00 93.42           C  
ATOM   3012  CD2 PHE A 374      14.590   2.232  -6.352  1.00 93.42           C  
ATOM   3013  CE1 PHE A 374      14.676   4.998  -6.213  1.00 93.42           C  
ATOM   3014  CE2 PHE A 374      13.624   2.992  -7.004  1.00 93.42           C  
ATOM   3015  CZ  PHE A 374      13.668   4.375  -6.933  1.00 93.42           C  
ATOM   3016  N   HIS A 375      17.179   1.402  -8.209  1.00 90.92           N  
ATOM   3017  CA  HIS A 375      16.700   0.711  -9.401  1.00 90.92           C  
ATOM   3018  C   HIS A 375      17.682  -0.368  -9.845  1.00 90.92           C  
ATOM   3019  CB  HIS A 375      16.464   1.706 -10.539  1.00 90.92           C  
ATOM   3020  O   HIS A 375      17.335  -1.238 -10.646  1.00 90.92           O  
ATOM   3021  CG  HIS A 375      17.666   2.529 -10.875  1.00 90.92           C  
ATOM   3022  CD2 HIS A 375      18.559   2.427 -11.888  1.00 90.92           C  
ATOM   3023  ND1 HIS A 375      18.065   3.609 -10.118  1.00 90.92           N  
ATOM   3024  CE1 HIS A 375      19.153   4.137 -10.652  1.00 90.92           C  
ATOM   3025  NE2 HIS A 375      19.474   3.438 -11.728  1.00 90.92           N  
ATOM   3026  N   GLN A 376      18.892  -0.319  -9.342  1.00 91.01           N  
ATOM   3027  CA  GLN A 376      19.910  -1.316  -9.657  1.00 91.01           C  
ATOM   3028  C   GLN A 376      19.739  -2.567  -8.799  1.00 91.01           C  
ATOM   3029  CB  GLN A 376      21.311  -0.733  -9.462  1.00 91.01           C  
ATOM   3030  O   GLN A 376      20.313  -3.615  -9.101  1.00 91.01           O  
ATOM   3031  CG  GLN A 376      21.631   0.424 -10.399  1.00 91.01           C  
ATOM   3032  CD  GLN A 376      23.022   0.989 -10.180  1.00 91.01           C  
ATOM   3033  NE2 GLN A 376      23.236   2.224 -10.619  1.00 91.01           N  
ATOM   3034  OE1 GLN A 376      23.897   0.320  -9.621  1.00 91.01           O  
ATOM   3035  N   ILE A 377      19.020  -2.416  -7.720  1.00 93.04           N  
ATOM   3036  CA  ILE A 377      18.712  -3.587  -6.906  1.00 93.04           C  
ATOM   3037  C   ILE A 377      17.914  -4.593  -7.732  1.00 93.04           C  
ATOM   3038  CB  ILE A 377      17.930  -3.199  -5.631  1.00 93.04           C  
ATOM   3039  O   ILE A 377      16.903  -4.241  -8.344  1.00 93.04           O  
ATOM   3040  CG1 ILE A 377      18.747  -2.219  -4.781  1.00 93.04           C  
ATOM   3041  CG2 ILE A 377      17.560  -4.447  -4.825  1.00 93.04           C  
ATOM   3042  CD1 ILE A 377      17.975  -1.619  -3.614  1.00 93.04           C  
ATOM   3043  N   PRO A 378      18.360  -5.853  -7.731  1.00 93.19           N  
ATOM   3044  CA  PRO A 378      17.847  -6.864  -8.658  1.00 93.19           C  
ATOM   3045  C   PRO A 378      16.321  -6.919  -8.687  1.00 93.19           C  
ATOM   3046  CB  PRO A 378      18.430  -8.170  -8.113  1.00 93.19           C  
ATOM   3047  O   PRO A 378      15.723  -6.986  -9.764  1.00 93.19           O  
ATOM   3048  CG  PRO A 378      19.763  -7.790  -7.554  1.00 93.19           C  
ATOM   3049  CD  PRO A 378      19.632  -6.458  -6.872  1.00 93.19           C  
ATOM   3050  N   VAL A 379      15.703  -6.876  -7.611  1.00 94.82           N  
ATOM   3051  CA  VAL A 379      14.253  -7.035  -7.577  1.00 94.82           C  
ATOM   3052  C   VAL A 379      13.584  -5.824  -8.223  1.00 94.82           C  
ATOM   3053  CB  VAL A 379      13.736  -7.222  -6.133  1.00 94.82           C  
ATOM   3054  O   VAL A 379      12.442  -5.908  -8.680  1.00 94.82           O  
ATOM   3055  CG1 VAL A 379      13.937  -5.946  -5.318  1.00 94.82           C  
ATOM   3056  CG2 VAL A 379      12.263  -7.628  -6.142  1.00 94.82           C  
ATOM   3057  N   ASN A 380      14.262  -4.643  -8.367  1.00 95.96           N  
ATOM   3058  CA  ASN A 380      13.671  -3.411  -8.879  1.00 95.96           C  
ATOM   3059  C   ASN A 380      14.113  -3.131 -10.313  1.00 95.96           C  
ATOM   3060  CB  ASN A 380      14.026  -2.229  -7.974  1.00 95.96           C  
ATOM   3061  O   ASN A 380      13.610  -2.206 -10.953  1.00 95.96           O  
ATOM   3062  CG  ASN A 380      13.470  -2.380  -6.572  1.00 95.96           C  
ATOM   3063  ND2 ASN A 380      14.286  -2.063  -5.573  1.00 95.96           N  
ATOM   3064  OD1 ASN A 380      12.317  -2.779  -6.387  1.00 95.96           O  
ATOM   3065  N   THR A 381      14.995  -3.925 -10.821  1.00 93.20           N  
ATOM   3066  CA  THR A 381      15.619  -3.684 -12.117  1.00 93.20           C  
ATOM   3067  C   THR A 381      14.646  -3.995 -13.251  1.00 93.20           C  
ATOM   3068  CB  THR A 381      16.896  -4.527 -12.287  1.00 93.20           C  
ATOM   3069  O   THR A 381      14.091  -5.094 -13.317  1.00 93.20           O  
ATOM   3070  CG2 THR A 381      17.580  -4.227 -13.617  1.00 93.20           C  
ATOM   3071  OG1 THR A 381      17.803  -4.230 -11.219  1.00 93.20           O  
ATOM   3072  N   PRO A 382      14.505  -2.946 -14.119  1.00 93.01           N  
ATOM   3073  CA  PRO A 382      13.714  -3.263 -15.311  1.00 93.01           C  
ATOM   3074  C   PRO A 382      14.418  -4.249 -16.241  1.00 93.01           C  
ATOM   3075  CB  PRO A 382      13.539  -1.902 -15.990  1.00 93.01           C  
ATOM   3076  O   PRO A 382      15.626  -4.468 -16.115  1.00 93.01           O  
ATOM   3077  CG  PRO A 382      14.735  -1.110 -15.571  1.00 93.01           C  
ATOM   3078  CD  PRO A 382      15.129  -1.536 -14.186  1.00 93.01           C  
ATOM   3079  N   LEU A 383      13.622  -4.841 -17.157  1.00 91.15           N  
ATOM   3080  CA  LEU A 383      14.197  -5.795 -18.099  1.00 91.15           C  
ATOM   3081  C   LEU A 383      15.182  -5.105 -19.037  1.00 91.15           C  
ATOM   3082  CB  LEU A 383      13.094  -6.479 -18.911  1.00 91.15           C  
ATOM   3083  O   LEU A 383      16.220  -5.674 -19.381  1.00 91.15           O  
ATOM   3084  CG  LEU A 383      12.121  -7.360 -18.125  1.00 91.15           C  
ATOM   3085  CD1 LEU A 383      11.062  -7.941 -19.056  1.00 91.15           C  
ATOM   3086  CD2 LEU A 383      12.873  -8.473 -17.402  1.00 91.15           C  
ATOM   3087  N   ARG A 384      14.846  -3.927 -19.373  1.00 85.25           N  
ATOM   3088  CA  ARG A 384      15.683  -3.118 -20.253  1.00 85.25           C  
ATOM   3089  C   ARG A 384      15.609  -1.642 -19.874  1.00 85.25           C  
ATOM   3090  CB  ARG A 384      15.268  -3.306 -21.714  1.00 85.25           C  
ATOM   3091  O   ARG A 384      14.518  -1.093 -19.707  1.00 85.25           O  
ATOM   3092  CG  ARG A 384      15.359  -4.744 -22.200  1.00 85.25           C  
ATOM   3093  CD  ARG A 384      14.974  -4.868 -23.667  1.00 85.25           C  
ATOM   3094  NE  ARG A 384      14.916  -6.264 -24.092  1.00 85.25           N  
ATOM   3095  NH1 ARG A 384      15.397  -5.824 -26.309  1.00 85.25           N  
ATOM   3096  NH2 ARG A 384      15.042  -7.979 -25.614  1.00 85.25           N  
ATOM   3097  CZ  ARG A 384      15.118  -6.686 -25.337  1.00 85.25           C  
ATOM   3098  N   SER A 385      16.804  -1.098 -19.653  1.00 87.92           N  
ATOM   3099  CA  SER A 385      16.828   0.332 -19.360  1.00 87.92           C  
ATOM   3100  C   SER A 385      18.144   0.964 -19.800  1.00 87.92           C  
ATOM   3101  CB  SER A 385      16.609   0.577 -17.867  1.00 87.92           C  
ATOM   3102  O   SER A 385      19.216   0.397 -19.579  1.00 87.92           O  
ATOM   3103  OG  SER A 385      16.671   1.962 -17.570  1.00 87.92           O  
ATOM   3104  N   PHE A 386      18.000   2.008 -20.562  1.00 89.38           N  
ATOM   3105  CA  PHE A 386      19.160   2.791 -20.971  1.00 89.38           C  
ATOM   3106  C   PHE A 386      18.913   4.279 -20.751  1.00 89.38           C  
ATOM   3107  CB  PHE A 386      19.498   2.526 -22.441  1.00 89.38           C  
ATOM   3108  O   PHE A 386      18.044   4.871 -21.394  1.00 89.38           O  
ATOM   3109  CG  PHE A 386      20.752   3.214 -22.909  1.00 89.38           C  
ATOM   3110  CD1 PHE A 386      20.689   4.447 -23.547  1.00 89.38           C  
ATOM   3111  CD2 PHE A 386      21.995   2.627 -22.711  1.00 89.38           C  
ATOM   3112  CE1 PHE A 386      21.848   5.085 -23.981  1.00 89.38           C  
ATOM   3113  CE2 PHE A 386      23.158   3.259 -23.142  1.00 89.38           C  
ATOM   3114  CZ  PHE A 386      23.082   4.487 -23.777  1.00 89.38           C  
ATOM   3115  N   ASN A 387      19.699   4.809 -19.756  1.00 89.80           N  
ATOM   3116  CA  ASN A 387      19.670   6.227 -19.415  1.00 89.80           C  
ATOM   3117  C   ASN A 387      21.053   6.736 -19.017  1.00 89.80           C  
ATOM   3118  CB  ASN A 387      18.664   6.490 -18.293  1.00 89.80           C  
ATOM   3119  O   ASN A 387      21.475   6.566 -17.871  1.00 89.80           O  
ATOM   3120  CG  ASN A 387      18.459   7.968 -18.026  1.00 89.80           C  
ATOM   3121  ND2 ASN A 387      17.393   8.298 -17.307  1.00 89.80           N  
ATOM   3122  OD1 ASN A 387      19.252   8.806 -18.464  1.00 89.80           O  
ATOM   3123  N   PRO A 388      21.718   7.422 -19.980  1.00 88.44           N  
ATOM   3124  CA  PRO A 388      23.128   7.762 -19.776  1.00 88.44           C  
ATOM   3125  C   PRO A 388      23.317   8.965 -18.855  1.00 88.44           C  
ATOM   3126  CB  PRO A 388      23.624   8.074 -21.191  1.00 88.44           C  
ATOM   3127  O   PRO A 388      24.437   9.243 -18.419  1.00 88.44           O  
ATOM   3128  CG  PRO A 388      22.401   8.496 -21.939  1.00 88.44           C  
ATOM   3129  CD  PRO A 388      21.224   7.735 -21.399  1.00 88.44           C  
ATOM   3130  N   ILE A 389      22.170   9.560 -18.395  1.00 88.01           N  
ATOM   3131  CA  ILE A 389      22.308  10.730 -17.534  1.00 88.01           C  
ATOM   3132  C   ILE A 389      22.289  10.299 -16.070  1.00 88.01           C  
ATOM   3133  CB  ILE A 389      21.192  11.764 -17.803  1.00 88.01           C  
ATOM   3134  O   ILE A 389      22.792  11.013 -15.199  1.00 88.01           O  
ATOM   3135  CG1 ILE A 389      21.239  12.233 -19.262  1.00 88.01           C  
ATOM   3136  CG2 ILE A 389      21.312  12.951 -16.842  1.00 88.01           C  
ATOM   3137  CD1 ILE A 389      20.007  13.012 -19.702  1.00 88.01           C  
ATOM   3138  N   VAL A 390      21.779   9.108 -15.764  1.00 86.97           N  
ATOM   3139  CA  VAL A 390      21.741   8.539 -14.421  1.00 86.97           C  
ATOM   3140  C   VAL A 390      22.900   7.560 -14.241  1.00 86.97           C  
ATOM   3141  CB  VAL A 390      20.397   7.829 -14.142  1.00 86.97           C  
ATOM   3142  O   VAL A 390      22.838   6.422 -14.712  1.00 86.97           O  
ATOM   3143  CG1 VAL A 390      20.364   7.272 -12.720  1.00 86.97           C  
ATOM   3144  CG2 VAL A 390      19.230   8.789 -14.370  1.00 86.97           C  
ATOM   3145  N   ARG A 391      24.050   8.021 -13.701  1.00 84.45           N  
ATOM   3146  CA  ARG A 391      25.233   7.169 -13.749  1.00 84.45           C  
ATOM   3147  C   ARG A 391      25.751   6.871 -12.346  1.00 84.45           C  
ATOM   3148  CB  ARG A 391      26.334   7.823 -14.586  1.00 84.45           C  
ATOM   3149  O   ARG A 391      25.618   5.748 -11.855  1.00 84.45           O  
ATOM   3150  CG  ARG A 391      26.047   7.837 -16.079  1.00 84.45           C  
ATOM   3151  CD  ARG A 391      27.297   8.147 -16.891  1.00 84.45           C  
ATOM   3152  NE  ARG A 391      28.200   7.001 -16.950  1.00 84.45           N  
ATOM   3153  NH1 ARG A 391      27.709   6.464 -19.142  1.00 84.45           N  
ATOM   3154  NH2 ARG A 391      29.222   5.210 -17.961  1.00 84.45           N  
ATOM   3155  CZ  ARG A 391      28.375   6.227 -18.018  1.00 84.45           C  
ATOM   3156  N   ASP A 392      26.361   8.009 -11.689  1.00 88.53           N  
ATOM   3157  CA  ASP A 392      27.075   7.811 -10.431  1.00 88.53           C  
ATOM   3158  C   ASP A 392      26.123   7.892  -9.240  1.00 88.53           C  
ATOM   3159  CB  ASP A 392      28.194   8.844 -10.281  1.00 88.53           C  
ATOM   3160  O   ASP A 392      24.902   7.861  -9.411  1.00 88.53           O  
ATOM   3161  CG  ASP A 392      29.247   8.740 -11.370  1.00 88.53           C  
ATOM   3162  OD1 ASP A 392      29.474   7.629 -11.895  1.00 88.53           O  
ATOM   3163  OD2 ASP A 392      29.856   9.779 -11.705  1.00 88.53           O  
ATOM   3164  N   GLY A 393      26.598   7.836  -7.939  1.00 88.82           N  
ATOM   3165  CA  GLY A 393      25.826   7.924  -6.710  1.00 88.82           C  
ATOM   3166  C   GLY A 393      26.064   6.755  -5.771  1.00 88.82           C  
ATOM   3167  O   GLY A 393      26.691   5.764  -6.152  1.00 88.82           O  
ATOM   3168  N   GLN A 394      25.683   6.919  -4.624  1.00 88.45           N  
ATOM   3169  CA  GLN A 394      25.849   5.906  -3.586  1.00 88.45           C  
ATOM   3170  C   GLN A 394      25.278   4.564  -4.032  1.00 88.45           C  
ATOM   3171  CB  GLN A 394      25.182   6.355  -2.285  1.00 88.45           C  
ATOM   3172  O   GLN A 394      24.172   4.503  -4.573  1.00 88.45           O  
ATOM   3173  CG  GLN A 394      25.519   5.478  -1.087  1.00 88.45           C  
ATOM   3174  CD  GLN A 394      24.914   5.993   0.206  1.00 88.45           C  
ATOM   3175  NE2 GLN A 394      25.129   5.261   1.294  1.00 88.45           N  
ATOM   3176  OE1 GLN A 394      24.259   7.040   0.226  1.00 88.45           O  
ATOM   3177  N   MET A 395      26.191   3.568  -3.890  1.00 86.20           N  
ATOM   3178  CA  MET A 395      25.841   2.168  -4.114  1.00 86.20           C  
ATOM   3179  C   MET A 395      25.547   1.910  -5.587  1.00 86.20           C  
ATOM   3180  CB  MET A 395      24.634   1.772  -3.262  1.00 86.20           C  
ATOM   3181  O   MET A 395      24.628   1.159  -5.919  1.00 86.20           O  
ATOM   3182  CG  MET A 395      24.901   1.808  -1.766  1.00 86.20           C  
ATOM   3183  SD  MET A 395      26.137   0.557  -1.242  1.00 86.20           S  
ATOM   3184  CE  MET A 395      25.122  -0.945  -1.313  1.00 86.20           C  
ATOM   3185  N   ASN A 396      26.196   2.594  -6.492  1.00 88.40           N  
ATOM   3186  CA  ASN A 396      26.248   2.212  -7.900  1.00 88.40           C  
ATOM   3187  C   ASN A 396      27.108   0.969  -8.111  1.00 88.40           C  
ATOM   3188  CB  ASN A 396      26.771   3.370  -8.752  1.00 88.40           C  
ATOM   3189  O   ASN A 396      28.324   1.010  -7.918  1.00 88.40           O  
ATOM   3190  CG  ASN A 396      26.695   3.083 -10.238  1.00 88.40           C  
ATOM   3191  ND2 ASN A 396      26.014   3.952 -10.976  1.00 88.40           N  
ATOM   3192  OD1 ASN A 396      27.242   2.087 -10.719  1.00 88.40           O  
ATOM   3193  N   VAL A 397      26.556  -0.197  -8.612  1.00 85.99           N  
ATOM   3194  CA  VAL A 397      27.303  -1.449  -8.558  1.00 85.99           C  
ATOM   3195  C   VAL A 397      27.030  -2.269  -9.818  1.00 85.99           C  
ATOM   3196  CB  VAL A 397      26.943  -2.271  -7.300  1.00 85.99           C  
ATOM   3197  O   VAL A 397      27.371  -3.452  -9.882  1.00 85.99           O  
ATOM   3198  CG1 VAL A 397      27.404  -1.550  -6.035  1.00 85.99           C  
ATOM   3199  CG2 VAL A 397      25.440  -2.538  -7.249  1.00 85.99           C  
ATOM   3200  N   ASN A 398      26.375  -1.656 -10.917  1.00 84.68           N  
ATOM   3201  CA  ASN A 398      25.928  -2.465 -12.047  1.00 84.68           C  
ATOM   3202  C   ASN A 398      26.762  -2.194 -13.295  1.00 84.68           C  
ATOM   3203  CB  ASN A 398      24.446  -2.213 -12.333  1.00 84.68           C  
ATOM   3204  O   ASN A 398      26.268  -2.321 -14.417  1.00 84.68           O  
ATOM   3205  CG  ASN A 398      24.173  -0.795 -12.797  1.00 84.68           C  
ATOM   3206  ND2 ASN A 398      22.932  -0.526 -13.181  1.00 84.68           N  
ATOM   3207  OD1 ASN A 398      25.072   0.050 -12.810  1.00 84.68           O  
ATOM   3208  N   GLY A 399      28.098  -1.721 -13.077  1.00 86.36           N  
ATOM   3209  CA  GLY A 399      28.948  -1.521 -14.240  1.00 86.36           C  
ATOM   3210  C   GLY A 399      28.774  -0.156 -14.878  1.00 86.36           C  
ATOM   3211  O   GLY A 399      29.548   0.227 -15.758  1.00 86.36           O  
ATOM   3212  N   ASN A 400      27.626   0.644 -14.570  1.00 89.08           N  
ATOM   3213  CA  ASN A 400      27.394   2.067 -14.793  1.00 89.08           C  
ATOM   3214  C   ASN A 400      27.500   2.427 -16.273  1.00 89.08           C  
ATOM   3215  CB  ASN A 400      28.374   2.907 -13.971  1.00 89.08           C  
ATOM   3216  O   ASN A 400      28.129   3.424 -16.630  1.00 89.08           O  
ATOM   3217  CG  ASN A 400      27.871   4.315 -13.723  1.00 89.08           C  
ATOM   3218  ND2 ASN A 400      28.795   5.250 -13.531  1.00 89.08           N  
ATOM   3219  OD1 ASN A 400      26.662   4.562 -13.703  1.00 89.08           O  
ATOM   3220  N   LEU A 401      26.946   1.439 -17.219  1.00 89.45           N  
ATOM   3221  CA  LEU A 401      26.782   1.649 -18.653  1.00 89.45           C  
ATOM   3222  C   LEU A 401      28.136   1.703 -19.353  1.00 89.45           C  
ATOM   3223  CB  LEU A 401      26.005   2.940 -18.920  1.00 89.45           C  
ATOM   3224  O   LEU A 401      28.251   2.253 -20.451  1.00 89.45           O  
ATOM   3225  CG  LEU A 401      24.609   3.032 -18.301  1.00 89.45           C  
ATOM   3226  CD1 LEU A 401      23.968   4.375 -18.635  1.00 89.45           C  
ATOM   3227  CD2 LEU A 401      23.733   1.881 -18.784  1.00 89.45           C  
ATOM   3228  N   GLY A 402      29.231   1.307 -18.746  1.00 90.91           N  
ATOM   3229  CA  GLY A 402      30.550   1.199 -19.349  1.00 90.91           C  
ATOM   3230  C   GLY A 402      31.053   2.510 -19.922  1.00 90.91           C  
ATOM   3231  O   GLY A 402      30.957   3.555 -19.274  1.00 90.91           O  
ATOM   3232  N   ALA A 403      31.588   2.531 -21.135  1.00 92.41           N  
ATOM   3233  CA  ALA A 403      32.251   3.659 -21.785  1.00 92.41           C  
ATOM   3234  C   ALA A 403      31.237   4.575 -22.462  1.00 92.41           C  
ATOM   3235  CB  ALA A 403      33.275   3.159 -22.801  1.00 92.41           C  
ATOM   3236  O   ALA A 403      31.611   5.564 -23.097  1.00 92.41           O  
ATOM   3237  N   ASN A 404      29.939   4.319 -22.328  1.00 92.63           N  
ATOM   3238  CA  ASN A 404      28.930   5.168 -22.953  1.00 92.63           C  
ATOM   3239  C   ASN A 404      29.016   6.606 -22.449  1.00 92.63           C  
ATOM   3240  CB  ASN A 404      27.529   4.604 -22.712  1.00 92.63           C  
ATOM   3241  O   ASN A 404      29.330   6.840 -21.280  1.00 92.63           O  
ATOM   3242  CG  ASN A 404      27.256   3.352 -23.523  1.00 92.63           C  
ATOM   3243  ND2 ASN A 404      27.274   2.201 -22.861  1.00 92.63           N  
ATOM   3244  OD1 ASN A 404      27.031   3.419 -24.734  1.00 92.63           O  
ATOM   3245  N   PRO A 405      28.835   7.547 -23.392  1.00 91.98           N  
ATOM   3246  CA  PRO A 405      28.793   8.938 -22.933  1.00 91.98           C  
ATOM   3247  C   PRO A 405      27.677   9.191 -21.921  1.00 91.98           C  
ATOM   3248  CB  PRO A 405      28.551   9.727 -24.222  1.00 91.98           C  
ATOM   3249  O   PRO A 405      26.627   8.546 -21.980  1.00 91.98           O  
ATOM   3250  CG  PRO A 405      28.347   8.687 -25.275  1.00 91.98           C  
ATOM   3251  CD  PRO A 405      28.503   7.333 -24.644  1.00 91.98           C  
ATOM   3252  N   ASN A 406      28.012  10.037 -20.949  1.00 92.19           N  
ATOM   3253  CA  ASN A 406      27.076  10.303 -19.862  1.00 92.19           C  
ATOM   3254  C   ASN A 406      26.008  11.311 -20.277  1.00 92.19           C  
ATOM   3255  CB  ASN A 406      27.822  10.798 -18.621  1.00 92.19           C  
ATOM   3256  O   ASN A 406      25.468  12.031 -19.435  1.00 92.19           O  
ATOM   3257  CG  ASN A 406      28.583  12.085 -18.872  1.00 92.19           C  
ATOM   3258  ND2 ASN A 406      29.275  12.574 -17.850  1.00 92.19           N  
ATOM   3259  OD1 ASN A 406      28.549  12.636 -19.976  1.00 92.19           O  
ATOM   3260  N   TYR A 407      25.815  11.519 -21.591  1.00 91.50           N  
ATOM   3261  CA  TYR A 407      24.799  12.357 -22.218  1.00 91.50           C  
ATOM   3262  C   TYR A 407      24.351  11.768 -23.550  1.00 91.50           C  
ATOM   3263  CB  TYR A 407      25.328  13.779 -22.427  1.00 91.50           C  
ATOM   3264  O   TYR A 407      24.871  10.739 -23.987  1.00 91.50           O  
ATOM   3265  CG  TYR A 407      26.423  13.873 -23.462  1.00 91.50           C  
ATOM   3266  CD1 TYR A 407      27.724  13.470 -23.166  1.00 91.50           C  
ATOM   3267  CD2 TYR A 407      26.161  14.364 -24.736  1.00 91.50           C  
ATOM   3268  CE1 TYR A 407      28.737  13.557 -24.115  1.00 91.50           C  
ATOM   3269  CE2 TYR A 407      27.166  14.455 -25.693  1.00 91.50           C  
ATOM   3270  OH  TYR A 407      29.447  14.136 -26.318  1.00 91.50           O  
ATOM   3271  CZ  TYR A 407      28.448  14.049 -25.374  1.00 91.50           C  
ATOM   3272  N   GLN A 408      23.363  12.377 -24.147  1.00 91.37           N  
ATOM   3273  CA  GLN A 408      22.931  11.980 -25.483  1.00 91.37           C  
ATOM   3274  C   GLN A 408      23.910  12.471 -26.546  1.00 91.37           C  
ATOM   3275  CB  GLN A 408      21.528  12.513 -25.775  1.00 91.37           C  
ATOM   3276  O   GLN A 408      23.953  13.664 -26.854  1.00 91.37           O  
ATOM   3277  CG  GLN A 408      20.441  11.892 -24.908  1.00 91.37           C  
ATOM   3278  CD  GLN A 408      20.209  12.658 -23.620  1.00 91.37           C  
ATOM   3279  NE2 GLN A 408      19.300  12.159 -22.789  1.00 91.37           N  
ATOM   3280  OE1 GLN A 408      20.842  13.690 -23.373  1.00 91.37           O  
ATOM   3281  N   SER A 409      24.786  11.532 -26.918  1.00 90.59           N  
ATOM   3282  CA  SER A 409      25.873  11.924 -27.809  1.00 90.59           C  
ATOM   3283  C   SER A 409      25.510  11.673 -29.268  1.00 90.59           C  
ATOM   3284  CB  SER A 409      27.155  11.169 -27.456  1.00 90.59           C  
ATOM   3285  O   SER A 409      24.715  10.780 -29.571  1.00 90.59           O  
ATOM   3286  OG  SER A 409      28.149  11.376 -28.445  1.00 90.59           O  
ATOM   3287  N   SER A 410      25.961  12.474 -30.178  1.00 90.95           N  
ATOM   3288  CA  SER A 410      25.762  12.311 -31.614  1.00 90.95           C  
ATOM   3289  C   SER A 410      26.592  11.154 -32.160  1.00 90.95           C  
ATOM   3290  CB  SER A 410      26.120  13.600 -32.355  1.00 90.95           C  
ATOM   3291  O   SER A 410      26.248  10.567 -33.188  1.00 90.95           O  
ATOM   3292  OG  SER A 410      27.464  13.970 -32.098  1.00 90.95           O  
ATOM   3293  N   TYR A 411      27.646  10.758 -31.533  1.00 93.62           N  
ATOM   3294  CA  TYR A 411      28.532   9.728 -32.063  1.00 93.62           C  
ATOM   3295  C   TYR A 411      28.134   8.349 -31.552  1.00 93.62           C  
ATOM   3296  CB  TYR A 411      29.987  10.025 -31.687  1.00 93.62           C  
ATOM   3297  O   TYR A 411      28.641   7.332 -32.030  1.00 93.62           O  
ATOM   3298  CG  TYR A 411      30.238  10.038 -30.198  1.00 93.62           C  
ATOM   3299  CD1 TYR A 411      30.219  11.231 -29.479  1.00 93.62           C  
ATOM   3300  CD2 TYR A 411      30.495   8.858 -29.508  1.00 93.62           C  
ATOM   3301  CE1 TYR A 411      30.452  11.248 -28.108  1.00 93.62           C  
ATOM   3302  CE2 TYR A 411      30.729   8.863 -28.137  1.00 93.62           C  
ATOM   3303  OH  TYR A 411      30.936  10.072 -26.089  1.00 93.62           O  
ATOM   3304  CZ  TYR A 411      30.705  10.061 -27.447  1.00 93.62           C  
ATOM   3305  N   ARG A 412      27.205   8.267 -30.613  1.00 91.71           N  
ATOM   3306  CA  ARG A 412      26.515   7.055 -30.182  1.00 91.71           C  
ATOM   3307  C   ARG A 412      25.006   7.269 -30.142  1.00 91.71           C  
ATOM   3308  CB  ARG A 412      27.019   6.609 -28.808  1.00 91.71           C  
ATOM   3309  O   ARG A 412      24.437   7.516 -29.076  1.00 91.71           O  
ATOM   3310  CG  ARG A 412      26.736   5.149 -28.492  1.00 91.71           C  
ATOM   3311  CD  ARG A 412      27.360   4.727 -27.170  1.00 91.71           C  
ATOM   3312  NE  ARG A 412      27.021   3.348 -26.829  1.00 91.71           N  
ATOM   3313  NH1 ARG A 412      28.282   3.297 -24.894  1.00 91.71           N  
ATOM   3314  NH2 ARG A 412      27.094   1.447 -25.543  1.00 91.71           N  
ATOM   3315  CZ  ARG A 412      27.466   2.700 -25.756  1.00 91.71           C  
ATOM   3316  N   PRO A 413      24.429   7.216 -31.262  1.00 89.25           N  
ATOM   3317  CA  PRO A 413      23.008   7.561 -31.342  1.00 89.25           C  
ATOM   3318  C   PRO A 413      22.114   6.547 -30.631  1.00 89.25           C  
ATOM   3319  CB  PRO A 413      22.732   7.571 -32.848  1.00 89.25           C  
ATOM   3320  O   PRO A 413      22.472   5.372 -30.523  1.00 89.25           O  
ATOM   3321  CG  PRO A 413      23.781   6.682 -33.434  1.00 89.25           C  
ATOM   3322  CD  PRO A 413      25.007   6.756 -32.569  1.00 89.25           C  
ATOM   3323  N   VAL A 414      20.952   7.070 -29.982  1.00 89.57           N  
ATOM   3324  CA  VAL A 414      19.941   6.227 -29.352  1.00 89.57           C  
ATOM   3325  C   VAL A 414      18.623   6.344 -30.114  1.00 89.57           C  
ATOM   3326  CB  VAL A 414      19.733   6.603 -27.868  1.00 89.57           C  
ATOM   3327  O   VAL A 414      18.435   7.273 -30.903  1.00 89.57           O  
ATOM   3328  CG1 VAL A 414      21.017   6.379 -27.070  1.00 89.57           C  
ATOM   3329  CG2 VAL A 414      19.269   8.053 -27.745  1.00 89.57           C  
ATOM   3330  N   THR A 415      17.835   5.316 -30.021  1.00 89.45           N  
ATOM   3331  CA  THR A 415      16.519   5.290 -30.650  1.00 89.45           C  
ATOM   3332  C   THR A 415      15.450   5.795 -29.686  1.00 89.45           C  
ATOM   3333  CB  THR A 415      16.156   3.872 -31.127  1.00 89.45           C  
ATOM   3334  O   THR A 415      15.461   5.452 -28.502  1.00 89.45           O  
ATOM   3335  CG2 THR A 415      14.818   3.863 -31.859  1.00 89.45           C  
ATOM   3336  OG1 THR A 415      17.176   3.396 -32.014  1.00 89.45           O  
ATOM   3337  N   TYR A 416      14.580   6.582 -30.301  1.00 85.80           N  
ATOM   3338  CA  TYR A 416      13.459   7.110 -29.531  1.00 85.80           C  
ATOM   3339  C   TYR A 416      12.142   6.499 -29.995  1.00 85.80           C  
ATOM   3340  CB  TYR A 416      13.397   8.636 -29.647  1.00 85.80           C  
ATOM   3341  O   TYR A 416      11.910   6.350 -31.197  1.00 85.80           O  
ATOM   3342  CG  TYR A 416      14.656   9.331 -29.188  1.00 85.80           C  
ATOM   3343  CD1 TYR A 416      14.869   9.609 -27.839  1.00 85.80           C  
ATOM   3344  CD2 TYR A 416      15.633   9.713 -30.100  1.00 85.80           C  
ATOM   3345  CE1 TYR A 416      16.026  10.251 -27.411  1.00 85.80           C  
ATOM   3346  CE2 TYR A 416      16.794  10.356 -29.684  1.00 85.80           C  
ATOM   3347  OH  TYR A 416      18.129  11.256 -27.921  1.00 85.80           O  
ATOM   3348  CZ  TYR A 416      16.981  10.620 -28.339  1.00 85.80           C  
ATOM   3349  N   LYS A 417      11.475   6.033 -29.047  1.00 80.50           N  
ATOM   3350  CA  LYS A 417      10.118   5.597 -29.361  1.00 80.50           C  
ATOM   3351  C   LYS A 417       9.108   6.711 -29.102  1.00 80.50           C  
ATOM   3352  CB  LYS A 417       9.750   4.356 -28.545  1.00 80.50           C  
ATOM   3353  O   LYS A 417       9.110   7.320 -28.030  1.00 80.50           O  
ATOM   3354  CG  LYS A 417       8.507   3.634 -29.043  1.00 80.50           C  
ATOM   3355  CD  LYS A 417       8.279   2.330 -28.290  1.00 80.50           C  
ATOM   3356  CE  LYS A 417       7.005   1.634 -28.750  1.00 80.50           C  
ATOM   3357  NZ  LYS A 417       6.797   0.335 -28.041  1.00 80.50           N  
ATOM   3358  N   ALA A 418       8.425   7.078 -30.184  1.00 69.46           N  
ATOM   3359  CA  ALA A 418       7.429   8.136 -30.035  1.00 69.46           C  
ATOM   3360  C   ALA A 418       6.361   7.744 -29.017  1.00 69.46           C  
ATOM   3361  CB  ALA A 418       6.784   8.454 -31.382  1.00 69.46           C  
ATOM   3362  O   ALA A 418       5.886   6.606 -29.014  1.00 69.46           O  
ATOM   3363  N   SER A 419       6.228   8.435 -27.969  1.00 62.55           N  
ATOM   3364  CA  SER A 419       5.221   8.237 -26.932  1.00 62.55           C  
ATOM   3365  C   SER A 419       3.850   8.721 -27.393  1.00 62.55           C  
ATOM   3366  CB  SER A 419       5.623   8.964 -25.648  1.00 62.55           C  
ATOM   3367  O   SER A 419       2.826   8.329 -26.831  1.00 62.55           O  
ATOM   3368  OG  SER A 419       5.727  10.360 -25.872  1.00 62.55           O  
ATOM   3369  N   GLY A 420       3.413   8.533 -28.827  1.00 62.49           N  
ATOM   3370  CA  GLY A 420       2.130   9.051 -29.272  1.00 62.49           C  
ATOM   3371  C   GLY A 420       1.851  10.459 -28.779  1.00 62.49           C  
ATOM   3372  O   GLY A 420       2.699  11.074 -28.130  1.00 62.49           O  
ATOM   3373  N   LYS A 421       0.919  11.246 -29.477  1.00 58.72           N  
ATOM   3374  CA  LYS A 421       0.509  12.624 -29.219  1.00 58.72           C  
ATOM   3375  C   LYS A 421       0.094  12.810 -27.762  1.00 58.72           C  
ATOM   3376  CB  LYS A 421      -0.639  13.025 -30.146  1.00 58.72           C  
ATOM   3377  O   LYS A 421       0.205  13.909 -27.216  1.00 58.72           O  
ATOM   3378  CG  LYS A 421      -0.226  13.208 -31.599  1.00 58.72           C  
ATOM   3379  CD  LYS A 421      -1.364  13.778 -32.436  1.00 58.72           C  
ATOM   3380  CE  LYS A 421      -0.968  13.915 -33.900  1.00 58.72           C  
ATOM   3381  NZ  LYS A 421      -2.068  14.506 -34.719  1.00 58.72           N  
ATOM   3382  N   GLY A 422       0.200  11.640 -26.856  1.00 61.04           N  
ATOM   3383  CA  GLY A 422      -0.330  11.787 -25.511  1.00 61.04           C  
ATOM   3384  C   GLY A 422      -1.705  12.428 -25.478  1.00 61.04           C  
ATOM   3385  O   GLY A 422      -2.358  12.561 -26.515  1.00 61.04           O  
ATOM   3386  N   THR A 423      -2.519  12.475 -24.305  1.00 61.14           N  
ATOM   3387  CA  THR A 423      -3.851  13.043 -24.129  1.00 61.14           C  
ATOM   3388  C   THR A 423      -3.814  14.562 -24.266  1.00 61.14           C  
ATOM   3389  CB  THR A 423      -4.443  12.663 -22.759  1.00 61.14           C  
ATOM   3390  O   THR A 423      -4.366  15.280 -23.430  1.00 61.14           O  
ATOM   3391  CG2 THR A 423      -4.714  11.164 -22.673  1.00 61.14           C  
ATOM   3392  OG1 THR A 423      -3.519  13.030 -21.727  1.00 61.14           O  
ATOM   3393  N   VAL A 424      -3.036  15.098 -25.257  1.00 64.15           N  
ATOM   3394  CA  VAL A 424      -2.743  16.516 -25.434  1.00 64.15           C  
ATOM   3395  C   VAL A 424      -4.044  17.315 -25.457  1.00 64.15           C  
ATOM   3396  CB  VAL A 424      -1.937  16.772 -26.727  1.00 64.15           C  
ATOM   3397  O   VAL A 424      -4.122  18.403 -24.882  1.00 64.15           O  
ATOM   3398  CG1 VAL A 424      -1.675  18.265 -26.914  1.00 64.15           C  
ATOM   3399  CG2 VAL A 424      -0.622  15.995 -26.698  1.00 64.15           C  
ATOM   3400  N   SER A 425      -5.154  16.752 -25.919  1.00 65.70           N  
ATOM   3401  CA  SER A 425      -6.413  17.488 -25.982  1.00 65.70           C  
ATOM   3402  C   SER A 425      -7.029  17.649 -24.596  1.00 65.70           C  
ATOM   3403  CB  SER A 425      -7.402  16.781 -26.909  1.00 65.70           C  
ATOM   3404  O   SER A 425      -7.680  18.658 -24.314  1.00 65.70           O  
ATOM   3405  OG  SER A 425      -7.692  15.477 -26.435  1.00 65.70           O  
ATOM   3406  N   HIS A 426      -6.809  16.744 -23.635  1.00 71.94           N  
ATOM   3407  CA  HIS A 426      -7.337  16.806 -22.277  1.00 71.94           C  
ATOM   3408  C   HIS A 426      -6.339  17.459 -21.326  1.00 71.94           C  
ATOM   3409  CB  HIS A 426      -7.699  15.406 -21.778  1.00 71.94           C  
ATOM   3410  O   HIS A 426      -6.630  17.641 -20.142  1.00 71.94           O  
ATOM   3411  CG  HIS A 426      -8.505  15.408 -20.517  1.00 71.94           C  
ATOM   3412  CD2 HIS A 426      -9.834  15.566 -20.312  1.00 71.94           C  
ATOM   3413  ND1 HIS A 426      -7.940  15.234 -19.273  1.00 71.94           N  
ATOM   3414  CE1 HIS A 426      -8.889  15.284 -18.354  1.00 71.94           C  
ATOM   3415  NE2 HIS A 426     -10.048  15.485 -18.958  1.00 71.94           N  
ATOM   3416  N   GLU A 427      -5.274  17.929 -21.756  1.00 75.67           N  
ATOM   3417  CA  GLU A 427      -4.247  18.550 -20.925  1.00 75.67           C  
ATOM   3418  C   GLU A 427      -4.100  20.034 -21.246  1.00 75.67           C  
ATOM   3419  CB  GLU A 427      -2.905  17.837 -21.108  1.00 75.67           C  
ATOM   3420  O   GLU A 427      -3.054  20.631 -20.981  1.00 75.67           O  
ATOM   3421  CG  GLU A 427      -2.906  16.391 -20.632  1.00 75.67           C  
ATOM   3422  CD  GLU A 427      -2.851  16.257 -19.119  1.00 75.67           C  
ATOM   3423  OE1 GLU A 427      -3.058  15.136 -18.600  1.00 75.67           O  
ATOM   3424  OE2 GLU A 427      -2.601  17.282 -18.445  1.00 75.67           O  
ATOM   3425  N   LYS A 428      -5.137  20.549 -21.886  1.00 81.25           N  
ATOM   3426  CA  LYS A 428      -5.173  21.999 -22.058  1.00 81.25           C  
ATOM   3427  C   LYS A 428      -5.848  22.677 -20.869  1.00 81.25           C  
ATOM   3428  CB  LYS A 428      -5.898  22.368 -23.352  1.00 81.25           C  
ATOM   3429  O   LYS A 428      -7.031  22.452 -20.609  1.00 81.25           O  
ATOM   3430  CG  LYS A 428      -5.168  21.938 -24.616  1.00 81.25           C  
ATOM   3431  CD  LYS A 428      -5.910  22.381 -25.870  1.00 81.25           C  
ATOM   3432  CE  LYS A 428      -5.196  21.925 -27.135  1.00 81.25           C  
ATOM   3433  NZ  LYS A 428      -5.927  22.348 -28.367  1.00 81.25           N  
ATOM   3434  N   TRP A 429      -5.034  23.291 -20.067  1.00 83.82           N  
ATOM   3435  CA  TRP A 429      -5.557  23.909 -18.853  1.00 83.82           C  
ATOM   3436  C   TRP A 429      -5.607  25.426 -18.992  1.00 83.82           C  
ATOM   3437  CB  TRP A 429      -4.702  23.523 -17.642  1.00 83.82           C  
ATOM   3438  O   TRP A 429      -4.685  26.037 -19.538  1.00 83.82           O  
ATOM   3439  CG  TRP A 429      -4.482  22.047 -17.498  1.00 83.82           C  
ATOM   3440  CD1 TRP A 429      -3.405  21.327 -17.935  1.00 83.82           C  
ATOM   3441  CD2 TRP A 429      -5.366  21.108 -16.876  1.00 83.82           C  
ATOM   3442  CE2 TRP A 429      -4.759  19.836 -16.972  1.00 83.82           C  
ATOM   3443  CE3 TRP A 429      -6.613  21.220 -16.246  1.00 83.82           C  
ATOM   3444  NE1 TRP A 429      -3.565  19.997 -17.621  1.00 83.82           N  
ATOM   3445  CH2 TRP A 429      -6.578  18.820 -15.849  1.00 83.82           C  
ATOM   3446  CZ2 TRP A 429      -5.359  18.683 -16.460  1.00 83.82           C  
ATOM   3447  CZ3 TRP A 429      -7.207  20.071 -15.737  1.00 83.82           C  
ATOM   3448  N   THR A 430      -6.775  26.109 -18.824  1.00 84.26           N  
ATOM   3449  CA  THR A 430      -6.911  27.548 -18.632  1.00 84.26           C  
ATOM   3450  C   THR A 430      -7.523  27.856 -17.268  1.00 84.26           C  
ATOM   3451  CB  THR A 430      -7.773  28.181 -19.740  1.00 84.26           C  
ATOM   3452  O   THR A 430      -8.472  27.193 -16.844  1.00 84.26           O  
ATOM   3453  CG2 THR A 430      -7.085  28.079 -21.097  1.00 84.26           C  
ATOM   3454  OG1 THR A 430      -9.033  27.501 -19.803  1.00 84.26           O  
ATOM   3455  N   GLY A 431      -6.665  28.406 -16.411  1.00 85.98           N  
ATOM   3456  CA  GLY A 431      -7.239  28.745 -15.119  1.00 85.98           C  
ATOM   3457  C   GLY A 431      -6.251  29.416 -14.185  1.00 85.98           C  
ATOM   3458  O   GLY A 431      -5.084  29.603 -14.537  1.00 85.98           O  
ATOM   3459  N   GLU A 432      -6.784  29.938 -12.939  1.00 88.18           N  
ATOM   3460  CA  GLU A 432      -5.946  30.561 -11.918  1.00 88.18           C  
ATOM   3461  C   GLU A 432      -5.342  29.514 -10.986  1.00 88.18           C  
ATOM   3462  CB  GLU A 432      -6.752  31.582 -11.111  1.00 88.18           C  
ATOM   3463  O   GLU A 432      -5.960  28.480 -10.722  1.00 88.18           O  
ATOM   3464  CG  GLU A 432      -7.256  32.758 -11.936  1.00 88.18           C  
ATOM   3465  CD  GLU A 432      -8.106  33.731 -11.135  1.00 88.18           C  
ATOM   3466  OE1 GLU A 432      -8.513  34.778 -11.688  1.00 88.18           O  
ATOM   3467  OE2 GLU A 432      -8.367  33.445  -9.946  1.00 88.18           O  
ATOM   3468  N   ALA A 433      -4.140  29.700 -10.704  1.00 90.01           N  
ATOM   3469  CA  ALA A 433      -3.579  28.967  -9.572  1.00 90.01           C  
ATOM   3470  C   ALA A 433      -4.259  29.372  -8.266  1.00 90.01           C  
ATOM   3471  CB  ALA A 433      -2.074  29.201  -9.479  1.00 90.01           C  
ATOM   3472  O   ALA A 433      -4.285  30.553  -7.913  1.00 90.01           O  
ATOM   3473  N   THR A 434      -5.040  28.388  -7.618  1.00 89.42           N  
ATOM   3474  CA  THR A 434      -5.853  28.685  -6.444  1.00 89.42           C  
ATOM   3475  C   THR A 434      -5.385  27.871  -5.241  1.00 89.42           C  
ATOM   3476  CB  THR A 434      -7.343  28.401  -6.711  1.00 89.42           C  
ATOM   3477  O   THR A 434      -4.625  26.911  -5.392  1.00 89.42           O  
ATOM   3478  CG2 THR A 434      -7.843  29.178  -7.924  1.00 89.42           C  
ATOM   3479  OG1 THR A 434      -7.521  26.999  -6.948  1.00 89.42           O  
ATOM   3480  N   TRP A 435      -5.711  28.413  -3.990  1.00 87.64           N  
ATOM   3481  CA  TRP A 435      -5.600  27.675  -2.736  1.00 87.64           C  
ATOM   3482  C   TRP A 435      -6.937  27.048  -2.353  1.00 87.64           C  
ATOM   3483  CB  TRP A 435      -5.112  28.594  -1.613  1.00 87.64           C  
ATOM   3484  O   TRP A 435      -7.883  27.756  -2.001  1.00 87.64           O  
ATOM   3485  CG  TRP A 435      -3.813  29.281  -1.909  1.00 87.64           C  
ATOM   3486  CD1 TRP A 435      -3.638  30.456  -2.585  1.00 87.64           C  
ATOM   3487  CD2 TRP A 435      -2.506  28.831  -1.541  1.00 87.64           C  
ATOM   3488  CE2 TRP A 435      -1.583  29.784  -2.027  1.00 87.64           C  
ATOM   3489  CE3 TRP A 435      -2.024  27.714  -0.845  1.00 87.64           C  
ATOM   3490  NE1 TRP A 435      -2.299  30.764  -2.660  1.00 87.64           N  
ATOM   3491  CH2 TRP A 435       0.239  28.550  -1.156  1.00 87.64           C  
ATOM   3492  CZ2 TRP A 435      -0.205  29.652  -1.839  1.00 87.64           C  
ATOM   3493  CZ3 TRP A 435      -0.652  27.585  -0.660  1.00 87.64           C  
ATOM   3494  N   ALA A 436      -7.017  25.745  -2.589  1.00 84.95           N  
ATOM   3495  CA  ALA A 436      -8.328  25.135  -2.379  1.00 84.95           C  
ATOM   3496  C   ALA A 436      -8.194  23.749  -1.756  1.00 84.95           C  
ATOM   3497  CB  ALA A 436      -9.093  25.051  -3.698  1.00 84.95           C  
ATOM   3498  O   ALA A 436      -7.134  23.123  -1.840  1.00 84.95           O  
ATOM   3499  N   VAL A 437      -9.289  23.386  -0.918  1.00 87.36           N  
ATOM   3500  CA  VAL A 437      -9.452  21.998  -0.499  1.00 87.36           C  
ATOM   3501  C   VAL A 437     -10.312  21.249  -1.515  1.00 87.36           C  
ATOM   3502  CB  VAL A 437     -10.082  21.899   0.908  1.00 87.36           C  
ATOM   3503  O   VAL A 437     -10.962  21.866  -2.362  1.00 87.36           O  
ATOM   3504  CG1 VAL A 437      -9.153  22.506   1.959  1.00 87.36           C  
ATOM   3505  CG2 VAL A 437     -11.444  22.589   0.932  1.00 87.36           C  
ATOM   3506  N   PHE A 438     -10.117  19.948  -1.610  1.00 86.67           N  
ATOM   3507  CA  PHE A 438     -10.817  19.124  -2.588  1.00 86.67           C  
ATOM   3508  C   PHE A 438     -12.309  19.435  -2.589  1.00 86.67           C  
ATOM   3509  CB  PHE A 438     -10.591  17.636  -2.300  1.00 86.67           C  
ATOM   3510  O   PHE A 438     -12.919  19.573  -3.651  1.00 86.67           O  
ATOM   3511  CG  PHE A 438     -11.046  16.727  -3.410  1.00 86.67           C  
ATOM   3512  CD1 PHE A 438     -12.314  16.159  -3.386  1.00 86.67           C  
ATOM   3513  CD2 PHE A 438     -10.205  16.441  -4.477  1.00 86.67           C  
ATOM   3514  CE1 PHE A 438     -12.737  15.317  -4.412  1.00 86.67           C  
ATOM   3515  CE2 PHE A 438     -10.621  15.600  -5.506  1.00 86.67           C  
ATOM   3516  CZ  PHE A 438     -11.887  15.039  -5.471  1.00 86.67           C  
ATOM   3517  N   GLY A 439     -12.950  19.650  -1.440  1.00 86.08           N  
ATOM   3518  CA  GLY A 439     -14.364  19.935  -1.252  1.00 86.08           C  
ATOM   3519  C   GLY A 439     -14.829  19.722   0.176  1.00 86.08           C  
ATOM   3520  O   GLY A 439     -14.134  19.091   0.974  1.00 86.08           O  
ATOM   3521  N   ASP A 440     -16.014  20.383   0.520  1.00 90.31           N  
ATOM   3522  CA  ASP A 440     -16.608  20.200   1.841  1.00 90.31           C  
ATOM   3523  C   ASP A 440     -17.321  18.853   1.940  1.00 90.31           C  
ATOM   3524  CB  ASP A 440     -17.584  21.336   2.154  1.00 90.31           C  
ATOM   3525  O   ASP A 440     -17.677  18.256   0.922  1.00 90.31           O  
ATOM   3526  CG  ASP A 440     -16.900  22.686   2.282  1.00 90.31           C  
ATOM   3527  OD1 ASP A 440     -15.803  22.760   2.877  1.00 90.31           O  
ATOM   3528  OD2 ASP A 440     -17.465  23.685   1.787  1.00 90.31           O  
ATOM   3529  N   VAL A 441     -17.377  18.372   3.141  1.00 94.06           N  
ATOM   3530  CA  VAL A 441     -18.197  17.196   3.411  1.00 94.06           C  
ATOM   3531  C   VAL A 441     -19.670  17.532   3.190  1.00 94.06           C  
ATOM   3532  CB  VAL A 441     -17.980  16.670   4.847  1.00 94.06           C  
ATOM   3533  O   VAL A 441     -20.175  18.521   3.726  1.00 94.06           O  
ATOM   3534  CG1 VAL A 441     -18.927  15.509   5.146  1.00 94.06           C  
ATOM   3535  CG2 VAL A 441     -16.527  16.243   5.044  1.00 94.06           C  
ATOM   3536  N   THR A 442     -20.322  16.775   2.347  1.00 95.03           N  
ATOM   3537  CA  THR A 442     -21.741  16.962   2.063  1.00 95.03           C  
ATOM   3538  C   THR A 442     -22.519  15.676   2.326  1.00 95.03           C  
ATOM   3539  CB  THR A 442     -21.965  17.412   0.608  1.00 95.03           C  
ATOM   3540  O   THR A 442     -21.934  14.652   2.685  1.00 95.03           O  
ATOM   3541  CG2 THR A 442     -21.040  18.568   0.241  1.00 95.03           C  
ATOM   3542  OG1 THR A 442     -21.707  16.310  -0.272  1.00 95.03           O  
ATOM   3543  N   ASP A 443     -23.842  15.740   2.076  1.00 95.47           N  
ATOM   3544  CA  ASP A 443     -24.707  14.581   2.270  1.00 95.47           C  
ATOM   3545  C   ASP A 443     -24.341  13.455   1.306  1.00 95.47           C  
ATOM   3546  CB  ASP A 443     -26.176  14.972   2.090  1.00 95.47           C  
ATOM   3547  O   ASP A 443     -24.572  12.280   1.598  1.00 95.47           O  
ATOM   3548  CG  ASP A 443     -26.717  15.795   3.245  1.00 95.47           C  
ATOM   3549  OD1 ASP A 443     -26.113  15.780   4.340  1.00 95.47           O  
ATOM   3550  OD2 ASP A 443     -27.758  16.461   3.061  1.00 95.47           O  
ATOM   3551  N   LEU A 444     -23.722  13.854   0.229  1.00 95.17           N  
ATOM   3552  CA  LEU A 444     -23.323  12.866  -0.768  1.00 95.17           C  
ATOM   3553  C   LEU A 444     -22.283  11.908  -0.197  1.00 95.17           C  
ATOM   3554  CB  LEU A 444     -22.767  13.557  -2.016  1.00 95.17           C  
ATOM   3555  O   LEU A 444     -22.226  10.740  -0.590  1.00 95.17           O  
ATOM   3556  CG  LEU A 444     -23.798  14.100  -3.006  1.00 95.17           C  
ATOM   3557  CD1 LEU A 444     -23.105  14.878  -4.120  1.00 95.17           C  
ATOM   3558  CD2 LEU A 444     -24.636  12.964  -3.582  1.00 95.17           C  
ATOM   3559  N   ASP A 445     -21.515  12.328   0.815  1.00 97.35           N  
ATOM   3560  CA  ASP A 445     -20.456  11.523   1.416  1.00 97.35           C  
ATOM   3561  C   ASP A 445     -21.038  10.392   2.261  1.00 97.35           C  
ATOM   3562  CB  ASP A 445     -19.536  12.397   2.270  1.00 97.35           C  
ATOM   3563  O   ASP A 445     -20.337   9.435   2.594  1.00 97.35           O  
ATOM   3564  CG  ASP A 445     -18.677  13.338   1.444  1.00 97.35           C  
ATOM   3565  OD1 ASP A 445     -17.864  12.860   0.623  1.00 97.35           O  
ATOM   3566  OD2 ASP A 445     -18.812  14.569   1.616  1.00 97.35           O  
ATOM   3567  N   PHE A 446     -22.279  10.450   2.525  1.00 98.11           N  
ATOM   3568  CA  PHE A 446     -22.884   9.472   3.422  1.00 98.11           C  
ATOM   3569  C   PHE A 446     -23.792   8.520   2.652  1.00 98.11           C  
ATOM   3570  CB  PHE A 446     -23.678  10.175   4.528  1.00 98.11           C  
ATOM   3571  O   PHE A 446     -24.311   7.555   3.217  1.00 98.11           O  
ATOM   3572  CG  PHE A 446     -22.827  11.002   5.453  1.00 98.11           C  
ATOM   3573  CD1 PHE A 446     -22.249  10.435   6.582  1.00 98.11           C  
ATOM   3574  CD2 PHE A 446     -22.606  12.349   5.194  1.00 98.11           C  
ATOM   3575  CE1 PHE A 446     -21.461  11.198   7.440  1.00 98.11           C  
ATOM   3576  CE2 PHE A 446     -21.819  13.118   6.047  1.00 98.11           C  
ATOM   3577  CZ  PHE A 446     -21.249  12.541   7.170  1.00 98.11           C  
ATOM   3578  N   GLU A 447     -23.980   8.715   1.357  1.00 97.44           N  
ATOM   3579  CA  GLU A 447     -24.835   7.867   0.532  1.00 97.44           C  
ATOM   3580  C   GLU A 447     -24.266   6.456   0.415  1.00 97.44           C  
ATOM   3581  CB  GLU A 447     -25.016   8.479  -0.860  1.00 97.44           C  
ATOM   3582  O   GLU A 447     -24.974   5.474   0.646  1.00 97.44           O  
ATOM   3583  CG  GLU A 447     -25.981   7.708  -1.749  1.00 97.44           C  
ATOM   3584  CD  GLU A 447     -26.121   8.305  -3.141  1.00 97.44           C  
ATOM   3585  OE1 GLU A 447     -26.427   7.554  -4.095  1.00 97.44           O  
ATOM   3586  OE2 GLU A 447     -25.922   9.532  -3.278  1.00 97.44           O  
ATOM   3587  N   GLN A 448     -22.939   6.314   0.120  1.00 97.37           N  
ATOM   3588  CA  GLN A 448     -22.329   5.010  -0.119  1.00 97.37           C  
ATOM   3589  C   GLN A 448     -22.107   4.259   1.191  1.00 97.37           C  
ATOM   3590  CB  GLN A 448     -21.004   5.165  -0.866  1.00 97.37           C  
ATOM   3591  O   GLN A 448     -22.317   3.046   1.260  1.00 97.37           O  
ATOM   3592  CG  GLN A 448     -21.164   5.593  -2.319  1.00 97.37           C  
ATOM   3593  CD  GLN A 448     -19.839   5.686  -3.053  1.00 97.37           C  
ATOM   3594  NE2 GLN A 448     -19.896   5.699  -4.380  1.00 97.37           N  
ATOM   3595  OE1 GLN A 448     -18.773   5.747  -2.431  1.00 97.37           O  
ATOM   3596  N   PRO A 449     -21.769   4.974   2.198  1.00 98.11           N  
ATOM   3597  CA  PRO A 449     -21.723   4.274   3.483  1.00 98.11           C  
ATOM   3598  C   PRO A 449     -23.092   3.761   3.925  1.00 98.11           C  
ATOM   3599  CB  PRO A 449     -21.202   5.342   4.448  1.00 98.11           C  
ATOM   3600  O   PRO A 449     -23.191   2.680   4.510  1.00 98.11           O  
ATOM   3601  CG  PRO A 449     -20.425   6.286   3.590  1.00 98.11           C  
ATOM   3602  CD  PRO A 449     -21.092   6.370   2.247  1.00 98.11           C  
ATOM   3603  N   ALA A 450     -24.112   4.528   3.718  1.00 98.26           N  
ATOM   3604  CA  ALA A 450     -25.465   4.076   4.033  1.00 98.26           C  
ATOM   3605  C   ALA A 450     -25.821   2.820   3.244  1.00 98.26           C  
ATOM   3606  CB  ALA A 450     -26.475   5.185   3.747  1.00 98.26           C  
ATOM   3607  O   ALA A 450     -26.432   1.893   3.782  1.00 98.26           O  
ATOM   3608  N   ALA A 451     -25.414   2.819   1.979  1.00 97.23           N  
ATOM   3609  CA  ALA A 451     -25.631   1.637   1.149  1.00 97.23           C  
ATOM   3610  C   ALA A 451     -24.872   0.433   1.700  1.00 97.23           C  
ATOM   3611  CB  ALA A 451     -25.210   1.914  -0.292  1.00 97.23           C  
ATOM   3612  O   ALA A 451     -25.406  -0.678   1.744  1.00 97.23           O  
ATOM   3613  N   LEU A 452     -23.634   0.694   2.120  1.00 97.40           N  
ATOM   3614  CA  LEU A 452     -22.838  -0.382   2.701  1.00 97.40           C  
ATOM   3615  C   LEU A 452     -23.499  -0.927   3.963  1.00 97.40           C  
ATOM   3616  CB  LEU A 452     -21.424   0.110   3.022  1.00 97.40           C  
ATOM   3617  O   LEU A 452     -23.511  -2.139   4.188  1.00 97.40           O  
ATOM   3618  CG  LEU A 452     -20.498  -0.894   3.710  1.00 97.40           C  
ATOM   3619  CD1 LEU A 452     -20.349  -2.149   2.857  1.00 97.40           C  
ATOM   3620  CD2 LEU A 452     -19.137  -0.264   3.985  1.00 97.40           C  
ATOM   3621  N   TRP A 453     -23.999  -0.049   4.784  1.00 98.21           N  
ATOM   3622  CA  TRP A 453     -24.690  -0.461   6.002  1.00 98.21           C  
ATOM   3623  C   TRP A 453     -25.843  -1.406   5.680  1.00 98.21           C  
ATOM   3624  CB  TRP A 453     -25.213   0.761   6.763  1.00 98.21           C  
ATOM   3625  O   TRP A 453     -26.047  -2.405   6.375  1.00 98.21           O  
ATOM   3626  CG  TRP A 453     -25.958   0.423   8.019  1.00 98.21           C  
ATOM   3627  CD1 TRP A 453     -27.258   0.726   8.313  1.00 98.21           C  
ATOM   3628  CD2 TRP A 453     -25.443  -0.280   9.154  1.00 98.21           C  
ATOM   3629  CE2 TRP A 453     -26.488  -0.368  10.101  1.00 98.21           C  
ATOM   3630  CE3 TRP A 453     -24.198  -0.845   9.463  1.00 98.21           C  
ATOM   3631  NE1 TRP A 453     -27.583   0.253   9.564  1.00 98.21           N  
ATOM   3632  CH2 TRP A 453     -25.097  -1.544  11.613  1.00 98.21           C  
ATOM   3633  CZ2 TRP A 453     -26.325  -0.999  11.336  1.00 98.21           C  
ATOM   3634  CZ3 TRP A 453     -24.038  -1.473  10.693  1.00 98.21           C  
ATOM   3635  N   LYS A 454     -26.589  -1.160   4.652  1.00 97.27           N  
ATOM   3636  CA  LYS A 454     -27.679  -2.027   4.214  1.00 97.27           C  
ATOM   3637  C   LYS A 454     -27.153  -3.384   3.756  1.00 97.27           C  
ATOM   3638  CB  LYS A 454     -28.473  -1.364   3.087  1.00 97.27           C  
ATOM   3639  O   LYS A 454     -27.737  -4.422   4.074  1.00 97.27           O  
ATOM   3640  CG  LYS A 454     -29.263  -0.140   3.523  1.00 97.27           C  
ATOM   3641  CD  LYS A 454     -30.019   0.483   2.356  1.00 97.27           C  
ATOM   3642  CE  LYS A 454     -30.739   1.759   2.772  1.00 97.27           C  
ATOM   3643  NZ  LYS A 454     -31.405   2.422   1.612  1.00 97.27           N  
ATOM   3644  N   VAL A 455     -26.028  -3.322   3.075  1.00 95.98           N  
ATOM   3645  CA  VAL A 455     -25.396  -4.553   2.613  1.00 95.98           C  
ATOM   3646  C   VAL A 455     -24.987  -5.405   3.813  1.00 95.98           C  
ATOM   3647  CB  VAL A 455     -24.167  -4.262   1.723  1.00 95.98           C  
ATOM   3648  O   VAL A 455     -25.227  -6.615   3.834  1.00 95.98           O  
ATOM   3649  CG1 VAL A 455     -23.364  -5.537   1.476  1.00 95.98           C  
ATOM   3650  CG2 VAL A 455     -24.605  -3.637   0.400  1.00 95.98           C  
ATOM   3651  N   LEU A 456     -24.402  -4.791   4.784  1.00 96.59           N  
ATOM   3652  CA  LEU A 456     -24.015  -5.516   5.990  1.00 96.59           C  
ATOM   3653  C   LEU A 456     -25.232  -6.149   6.657  1.00 96.59           C  
ATOM   3654  CB  LEU A 456     -23.308  -4.580   6.974  1.00 96.59           C  
ATOM   3655  O   LEU A 456     -25.129  -7.224   7.252  1.00 96.59           O  
ATOM   3656  CG  LEU A 456     -21.928  -4.072   6.553  1.00 96.59           C  
ATOM   3657  CD1 LEU A 456     -21.353  -3.151   7.624  1.00 96.59           C  
ATOM   3658  CD2 LEU A 456     -20.987  -5.240   6.283  1.00 96.59           C  
ATOM   3659  N   GLY A 457     -26.369  -5.523   6.564  1.00 96.53           N  
ATOM   3660  CA  GLY A 457     -27.602  -6.012   7.161  1.00 96.53           C  
ATOM   3661  C   GLY A 457     -28.128  -7.271   6.498  1.00 96.53           C  
ATOM   3662  O   GLY A 457     -28.920  -8.007   7.090  1.00 96.53           O  
ATOM   3663  N   LYS A 458     -27.671  -7.496   5.271  1.00 96.66           N  
ATOM   3664  CA  LYS A 458     -28.102  -8.675   4.524  1.00 96.66           C  
ATOM   3665  C   LYS A 458     -27.278  -9.900   4.909  1.00 96.66           C  
ATOM   3666  CB  LYS A 458     -27.998  -8.424   3.019  1.00 96.66           C  
ATOM   3667  O   LYS A 458     -27.647 -11.030   4.581  1.00 96.66           O  
ATOM   3668  CG  LYS A 458     -28.943  -7.349   2.504  1.00 96.66           C  
ATOM   3669  CD  LYS A 458     -28.799  -7.152   1.000  1.00 96.66           C  
ATOM   3670  CE  LYS A 458     -29.727  -6.059   0.487  1.00 96.66           C  
ATOM   3671  NZ  LYS A 458     -29.538  -5.812  -0.974  1.00 96.66           N  
ATOM   3672  N   GLN A 459     -26.238  -9.666   5.617  1.00 94.16           N  
ATOM   3673  CA  GLN A 459     -25.361 -10.738   6.075  1.00 94.16           C  
ATOM   3674  C   GLN A 459     -25.509 -10.967   7.576  1.00 94.16           C  
ATOM   3675  CB  GLN A 459     -23.904 -10.425   5.733  1.00 94.16           C  
ATOM   3676  O   GLN A 459     -25.378 -10.030   8.368  1.00 94.16           O  
ATOM   3677  CG  GLN A 459     -23.654 -10.208   4.246  1.00 94.16           C  
ATOM   3678  CD  GLN A 459     -22.239  -9.749   3.950  1.00 94.16           C  
ATOM   3679  NE2 GLN A 459     -22.086  -8.928   2.916  1.00 94.16           N  
ATOM   3680  OE1 GLN A 459     -21.291 -10.128   4.645  1.00 94.16           O  
ATOM   3681  N   PRO A 460     -25.811 -12.123   7.910  1.00 94.59           N  
ATOM   3682  CA  PRO A 460     -26.084 -12.410   9.320  1.00 94.59           C  
ATOM   3683  C   PRO A 460     -24.933 -12.004  10.238  1.00 94.59           C  
ATOM   3684  CB  PRO A 460     -26.288 -13.927   9.338  1.00 94.59           C  
ATOM   3685  O   PRO A 460     -23.784 -12.383   9.998  1.00 94.59           O  
ATOM   3686  CG  PRO A 460     -26.699 -14.273   7.944  1.00 94.59           C  
ATOM   3687  CD  PRO A 460     -26.027 -13.320   6.997  1.00 94.59           C  
ATOM   3688  N   GLY A 461     -25.255 -11.107  11.215  1.00 95.50           N  
ATOM   3689  CA  GLY A 461     -24.333 -10.814  12.302  1.00 95.50           C  
ATOM   3690  C   GLY A 461     -23.343  -9.716  11.965  1.00 95.50           C  
ATOM   3691  O   GLY A 461     -22.596  -9.259  12.832  1.00 95.50           O  
ATOM   3692  N   GLN A 462     -23.290  -9.256  10.715  1.00 96.98           N  
ATOM   3693  CA  GLN A 462     -22.261  -8.317  10.277  1.00 96.98           C  
ATOM   3694  C   GLN A 462     -22.516  -6.921  10.838  1.00 96.98           C  
ATOM   3695  CB  GLN A 462     -22.196  -8.266   8.750  1.00 96.98           C  
ATOM   3696  O   GLN A 462     -21.577  -6.216  11.213  1.00 96.98           O  
ATOM   3697  CG  GLN A 462     -21.578  -9.506   8.118  1.00 96.98           C  
ATOM   3698  CD  GLN A 462     -20.097  -9.642   8.420  1.00 96.98           C  
ATOM   3699  NE2 GLN A 462     -19.663 -10.861   8.722  1.00 96.98           N  
ATOM   3700  OE1 GLN A 462     -19.349  -8.660   8.382  1.00 96.98           O  
ATOM   3701  N   GLN A 463     -23.778  -6.517  11.011  1.00 97.88           N  
ATOM   3702  CA  GLN A 463     -24.051  -5.211  11.602  1.00 97.88           C  
ATOM   3703  C   GLN A 463     -23.704  -5.196  13.088  1.00 97.88           C  
ATOM   3704  CB  GLN A 463     -25.518  -4.827  11.401  1.00 97.88           C  
ATOM   3705  O   GLN A 463     -23.140  -4.221  13.589  1.00 97.88           O  
ATOM   3706  CG  GLN A 463     -25.843  -4.355   9.990  1.00 97.88           C  
ATOM   3707  CD  GLN A 463     -27.259  -3.827   9.860  1.00 97.88           C  
ATOM   3708  NE2 GLN A 463     -27.443  -2.831   9.000  1.00 97.88           N  
ATOM   3709  OE1 GLN A 463     -28.180  -4.311  10.525  1.00 97.88           O  
ATOM   3710  N   ASP A 464     -23.969  -6.334  13.684  1.00 98.26           N  
ATOM   3711  CA  ASP A 464     -23.622  -6.461  15.097  1.00 98.26           C  
ATOM   3712  C   ASP A 464     -22.108  -6.450  15.293  1.00 98.26           C  
ATOM   3713  CB  ASP A 464     -24.219  -7.742  15.683  1.00 98.26           C  
ATOM   3714  O   ASP A 464     -21.602  -5.816  16.222  1.00 98.26           O  
ATOM   3715  CG  ASP A 464     -25.734  -7.702  15.775  1.00 98.26           C  
ATOM   3716  OD1 ASP A 464     -26.315  -6.596  15.797  1.00 98.26           O  
ATOM   3717  OD2 ASP A 464     -26.353  -8.787  15.830  1.00 98.26           O  
ATOM   3718  N   ASN A 465     -21.420  -7.152  14.498  1.00 98.26           N  
ATOM   3719  CA  ASN A 465     -19.963  -7.152  14.560  1.00 98.26           C  
ATOM   3720  C   ASN A 465     -19.394  -5.746  14.394  1.00 98.26           C  
ATOM   3721  CB  ASN A 465     -19.380  -8.089  13.501  1.00 98.26           C  
ATOM   3722  O   ASN A 465     -18.467  -5.358  15.107  1.00 98.26           O  
ATOM   3723  CG  ASN A 465     -19.610  -9.552  13.825  1.00 98.26           C  
ATOM   3724  ND2 ASN A 465     -19.359 -10.422  12.853  1.00 98.26           N  
ATOM   3725  OD1 ASN A 465     -20.012  -9.898  14.939  1.00 98.26           O  
ATOM   3726  N   PHE A 466     -19.960  -5.067  13.416  1.00 98.63           N  
ATOM   3727  CA  PHE A 466     -19.485  -3.711  13.163  1.00 98.63           C  
ATOM   3728  C   PHE A 466     -19.646  -2.841  14.403  1.00 98.63           C  
ATOM   3729  CB  PHE A 466     -20.238  -3.088  11.983  1.00 98.63           C  
ATOM   3730  O   PHE A 466     -18.697  -2.183  14.834  1.00 98.63           O  
ATOM   3731  CG  PHE A 466     -19.853  -1.661  11.703  1.00 98.63           C  
ATOM   3732  CD1 PHE A 466     -20.562  -0.610  12.272  1.00 98.63           C  
ATOM   3733  CD2 PHE A 466     -18.780  -1.369  10.870  1.00 98.63           C  
ATOM   3734  CE1 PHE A 466     -20.208   0.712  12.015  1.00 98.63           C  
ATOM   3735  CE2 PHE A 466     -18.420  -0.050  10.608  1.00 98.63           C  
ATOM   3736  CZ  PHE A 466     -19.136   0.989  11.181  1.00 98.63           C  
ATOM   3737  N   VAL A 467     -20.835  -2.819  15.005  1.00 98.76           N  
ATOM   3738  CA  VAL A 467     -21.126  -2.022  16.192  1.00 98.76           C  
ATOM   3739  C   VAL A 467     -20.177  -2.413  17.323  1.00 98.76           C  
ATOM   3740  CB  VAL A 467     -22.593  -2.192  16.644  1.00 98.76           C  
ATOM   3741  O   VAL A 467     -19.601  -1.547  17.986  1.00 98.76           O  
ATOM   3742  CG1 VAL A 467     -22.815  -1.547  18.011  1.00 98.76           C  
ATOM   3743  CG2 VAL A 467     -23.543  -1.595  15.608  1.00 98.76           C  
ATOM   3744  N   HIS A 468     -20.025  -3.717  17.475  1.00 98.47           N  
ATOM   3745  CA  HIS A 468     -19.148  -4.252  18.511  1.00 98.47           C  
ATOM   3746  C   HIS A 468     -17.715  -3.765  18.324  1.00 98.47           C  
ATOM   3747  CB  HIS A 468     -19.188  -5.781  18.510  1.00 98.47           C  
ATOM   3748  O   HIS A 468     -17.074  -3.327  19.282  1.00 98.47           O  
ATOM   3749  CG  HIS A 468     -18.159  -6.409  19.395  1.00 98.47           C  
ATOM   3750  CD2 HIS A 468     -17.016  -7.071  19.099  1.00 98.47           C  
ATOM   3751  ND1 HIS A 468     -18.253  -6.396  20.770  1.00 98.47           N  
ATOM   3752  CE1 HIS A 468     -17.208  -7.024  21.282  1.00 98.47           C  
ATOM   3753  NE2 HIS A 468     -16.442  -7.443  20.290  1.00 98.47           N  
ATOM   3754  N   ASN A 469     -17.221  -3.837  17.151  1.00 98.50           N  
ATOM   3755  CA  ASN A 469     -15.849  -3.452  16.837  1.00 98.50           C  
ATOM   3756  C   ASN A 469     -15.613  -1.964  17.083  1.00 98.50           C  
ATOM   3757  CB  ASN A 469     -15.508  -3.812  15.389  1.00 98.50           C  
ATOM   3758  O   ASN A 469     -14.610  -1.582  17.688  1.00 98.50           O  
ATOM   3759  CG  ASN A 469     -15.527  -5.307  15.139  1.00 98.50           C  
ATOM   3760  ND2 ASN A 469     -15.795  -5.696  13.898  1.00 98.50           N  
ATOM   3761  OD1 ASN A 469     -15.305  -6.105  16.053  1.00 98.50           O  
ATOM   3762  N   VAL A 470     -16.531  -1.124  16.589  1.00 98.75           N  
ATOM   3763  CA  VAL A 470     -16.407   0.317  16.776  1.00 98.75           C  
ATOM   3764  C   VAL A 470     -16.460   0.651  18.265  1.00 98.75           C  
ATOM   3765  CB  VAL A 470     -17.511   1.086  16.018  1.00 98.75           C  
ATOM   3766  O   VAL A 470     -15.614   1.391  18.773  1.00 98.75           O  
ATOM   3767  CG1 VAL A 470     -17.532   2.555  16.436  1.00 98.75           C  
ATOM   3768  CG2 VAL A 470     -17.309   0.959  14.509  1.00 98.75           C  
ATOM   3769  N   ALA A 471     -17.395   0.077  18.961  1.00 98.65           N  
ATOM   3770  CA  ALA A 471     -17.584   0.356  20.382  1.00 98.65           C  
ATOM   3771  C   ALA A 471     -16.355  -0.049  21.190  1.00 98.65           C  
ATOM   3772  CB  ALA A 471     -18.823  -0.367  20.906  1.00 98.65           C  
ATOM   3773  O   ALA A 471     -15.915   0.688  22.076  1.00 98.65           O  
ATOM   3774  N   GLY A 472     -15.796  -1.225  20.837  1.00 97.83           N  
ATOM   3775  CA  GLY A 472     -14.618  -1.708  21.541  1.00 97.83           C  
ATOM   3776  C   GLY A 472     -13.434  -0.765  21.439  1.00 97.83           C  
ATOM   3777  O   GLY A 472     -12.781  -0.470  22.442  1.00 97.83           O  
ATOM   3778  N   HIS A 473     -13.231  -0.273  20.308  1.00 98.05           N  
ATOM   3779  CA  HIS A 473     -12.090   0.606  20.077  1.00 98.05           C  
ATOM   3780  C   HIS A 473     -12.374   2.019  20.576  1.00 98.05           C  
ATOM   3781  CB  HIS A 473     -11.729   0.636  18.591  1.00 98.05           C  
ATOM   3782  O   HIS A 473     -11.556   2.606  21.288  1.00 98.05           O  
ATOM   3783  CG  HIS A 473     -10.443   1.343  18.300  1.00 98.05           C  
ATOM   3784  CD2 HIS A 473      -9.168   0.889  18.264  1.00 98.05           C  
ATOM   3785  ND1 HIS A 473     -10.384   2.687  18.004  1.00 98.05           N  
ATOM   3786  CE1 HIS A 473      -9.123   3.030  17.796  1.00 98.05           C  
ATOM   3787  NE2 HIS A 473      -8.366   1.958  17.948  1.00 98.05           N  
ATOM   3788  N   LEU A 474     -13.572   2.568  20.276  1.00 98.61           N  
ATOM   3789  CA  LEU A 474     -13.978   3.943  20.549  1.00 98.61           C  
ATOM   3790  C   LEU A 474     -14.093   4.187  22.050  1.00 98.61           C  
ATOM   3791  CB  LEU A 474     -15.312   4.253  19.866  1.00 98.61           C  
ATOM   3792  O   LEU A 474     -13.926   5.318  22.514  1.00 98.61           O  
ATOM   3793  CG  LEU A 474     -15.845   5.677  20.034  1.00 98.61           C  
ATOM   3794  CD1 LEU A 474     -14.811   6.690  19.551  1.00 98.61           C  
ATOM   3795  CD2 LEU A 474     -17.160   5.849  19.282  1.00 98.61           C  
ATOM   3796  N   SER A 475     -14.348   3.134  22.842  1.00 98.41           N  
ATOM   3797  CA  SER A 475     -14.547   3.279  24.280  1.00 98.41           C  
ATOM   3798  C   SER A 475     -13.293   3.817  24.961  1.00 98.41           C  
ATOM   3799  CB  SER A 475     -14.942   1.940  24.905  1.00 98.41           C  
ATOM   3800  O   SER A 475     -13.363   4.353  26.068  1.00 98.41           O  
ATOM   3801  OG  SER A 475     -13.893   0.996  24.774  1.00 98.41           O  
ATOM   3802  N   GLY A 476     -12.150   3.709  24.275  1.00 97.89           N  
ATOM   3803  CA  GLY A 476     -10.898   4.208  24.822  1.00 97.89           C  
ATOM   3804  C   GLY A 476     -10.686   5.689  24.574  1.00 97.89           C  
ATOM   3805  O   GLY A 476      -9.703   6.268  25.041  1.00 97.89           O  
ATOM   3806  N   ALA A 477     -11.621   6.331  23.837  1.00 98.45           N  
ATOM   3807  CA  ALA A 477     -11.467   7.733  23.458  1.00 98.45           C  
ATOM   3808  C   ALA A 477     -12.094   8.654  24.501  1.00 98.45           C  
ATOM   3809  CB  ALA A 477     -12.090   7.986  22.087  1.00 98.45           C  
ATOM   3810  O   ALA A 477     -12.913   8.217  25.313  1.00 98.45           O  
ATOM   3811  N   LYS A 478     -11.771   9.919  24.436  1.00 98.16           N  
ATOM   3812  CA  LYS A 478     -12.361  10.935  25.303  1.00 98.16           C  
ATOM   3813  C   LYS A 478     -13.836  11.148  24.975  1.00 98.16           C  
ATOM   3814  CB  LYS A 478     -11.600  12.255  25.177  1.00 98.16           C  
ATOM   3815  O   LYS A 478     -14.267  10.909  23.845  1.00 98.16           O  
ATOM   3816  CG  LYS A 478     -10.169  12.197  25.693  1.00 98.16           C  
ATOM   3817  CD  LYS A 478      -9.489  13.557  25.608  1.00 98.16           C  
ATOM   3818  CE  LYS A 478      -8.094  13.525  26.219  1.00 98.16           C  
ATOM   3819  NZ  LYS A 478      -7.405  14.844  26.097  1.00 98.16           N  
ATOM   3820  N   GLN A 479     -14.557  11.613  25.938  1.00 98.20           N  
ATOM   3821  CA  GLN A 479     -16.007  11.730  25.828  1.00 98.20           C  
ATOM   3822  C   GLN A 479     -16.399  12.617  24.650  1.00 98.20           C  
ATOM   3823  CB  GLN A 479     -16.602  12.284  27.124  1.00 98.20           C  
ATOM   3824  O   GLN A 479     -17.302  12.276  23.883  1.00 98.20           O  
ATOM   3825  CG  GLN A 479     -18.122  12.362  27.118  1.00 98.20           C  
ATOM   3826  CD  GLN A 479     -18.693  12.782  28.460  1.00 98.20           C  
ATOM   3827  NE2 GLN A 479     -20.011  12.944  28.519  1.00 98.20           N  
ATOM   3828  OE1 GLN A 479     -17.956  12.958  29.435  1.00 98.20           O  
ATOM   3829  N   ASP A 480     -15.794  13.784  24.481  1.00 98.02           N  
ATOM   3830  CA  ASP A 480     -16.178  14.698  23.410  1.00 98.02           C  
ATOM   3831  C   ASP A 480     -15.965  14.059  22.039  1.00 98.02           C  
ATOM   3832  CB  ASP A 480     -15.387  16.004  23.510  1.00 98.02           C  
ATOM   3833  O   ASP A 480     -16.769  14.253  21.126  1.00 98.02           O  
ATOM   3834  CG  ASP A 480     -13.884  15.791  23.485  1.00 98.02           C  
ATOM   3835  OD1 ASP A 480     -13.426  14.651  23.718  1.00 98.02           O  
ATOM   3836  OD2 ASP A 480     -13.151  16.772  23.234  1.00 98.02           O  
ATOM   3837  N   THR A 481     -14.863  13.288  21.893  1.00 98.57           N  
ATOM   3838  CA  THR A 481     -14.585  12.564  20.658  1.00 98.57           C  
ATOM   3839  C   THR A 481     -15.639  11.488  20.412  1.00 98.57           C  
ATOM   3840  CB  THR A 481     -13.187  11.919  20.692  1.00 98.57           C  
ATOM   3841  O   THR A 481     -16.134  11.342  19.292  1.00 98.57           O  
ATOM   3842  CG2 THR A 481     -12.906  11.148  19.406  1.00 98.57           C  
ATOM   3843  OG1 THR A 481     -12.197  12.944  20.847  1.00 98.57           O  
ATOM   3844  N   ARG A 482     -16.038  10.783  21.410  1.00 98.70           N  
ATOM   3845  CA  ARG A 482     -17.077   9.767  21.278  1.00 98.70           C  
ATOM   3846  C   ARG A 482     -18.393  10.386  20.821  1.00 98.70           C  
ATOM   3847  CB  ARG A 482     -17.277   9.029  22.604  1.00 98.70           C  
ATOM   3848  O   ARG A 482     -19.053   9.859  19.923  1.00 98.70           O  
ATOM   3849  CG  ARG A 482     -16.085   8.184  23.025  1.00 98.70           C  
ATOM   3850  CD  ARG A 482     -16.418   7.291  24.212  1.00 98.70           C  
ATOM   3851  NE  ARG A 482     -16.624   8.068  25.431  1.00 98.70           N  
ATOM   3852  NH1 ARG A 482     -16.905   6.231  26.802  1.00 98.70           N  
ATOM   3853  NH2 ARG A 482     -17.023   8.347  27.675  1.00 98.70           N  
ATOM   3854  CZ  ARG A 482     -16.850   7.547  26.633  1.00 98.70           C  
ATOM   3855  N   GLU A 483     -18.810  11.541  21.378  1.00 98.50           N  
ATOM   3856  CA  GLU A 483     -20.069  12.195  21.035  1.00 98.50           C  
ATOM   3857  C   GLU A 483     -20.089  12.619  19.569  1.00 98.50           C  
ATOM   3858  CB  GLU A 483     -20.307  13.409  21.936  1.00 98.50           C  
ATOM   3859  O   GLU A 483     -21.085  12.416  18.872  1.00 98.50           O  
ATOM   3860  CG  GLU A 483     -20.665  13.049  23.371  1.00 98.50           C  
ATOM   3861  CD  GLU A 483     -20.845  14.263  24.268  1.00 98.50           C  
ATOM   3862  OE1 GLU A 483     -21.207  14.094  25.454  1.00 98.50           O  
ATOM   3863  OE2 GLU A 483     -20.624  15.394  23.779  1.00 98.50           O  
ATOM   3864  N   ARG A 484     -19.009  13.122  19.140  1.00 98.28           N  
ATOM   3865  CA  ARG A 484     -18.906  13.526  17.742  1.00 98.28           C  
ATOM   3866  C   ARG A 484     -19.014  12.321  16.814  1.00 98.28           C  
ATOM   3867  CB  ARG A 484     -17.590  14.265  17.490  1.00 98.28           C  
ATOM   3868  O   ARG A 484     -19.655  12.394  15.763  1.00 98.28           O  
ATOM   3869  CG  ARG A 484     -17.545  15.010  16.166  1.00 98.28           C  
ATOM   3870  CD  ARG A 484     -16.250  15.793  16.003  1.00 98.28           C  
ATOM   3871  NE  ARG A 484     -15.340  15.569  17.123  1.00 98.28           N  
ATOM   3872  NH1 ARG A 484     -14.904  17.808  17.487  1.00 98.28           N  
ATOM   3873  NH2 ARG A 484     -13.914  16.214  18.804  1.00 98.28           N  
ATOM   3874  CZ  ARG A 484     -14.721  16.531  17.802  1.00 98.28           C  
ATOM   3875  N   THR A 485     -18.334  11.269  17.222  1.00 98.71           N  
ATOM   3876  CA  THR A 485     -18.314  10.062  16.403  1.00 98.71           C  
ATOM   3877  C   THR A 485     -19.715   9.468  16.282  1.00 98.71           C  
ATOM   3878  CB  THR A 485     -17.355   9.008  16.984  1.00 98.71           C  
ATOM   3879  O   THR A 485     -20.117   9.029  15.202  1.00 98.71           O  
ATOM   3880  CG2 THR A 485     -17.317   7.758  16.111  1.00 98.71           C  
ATOM   3881  OG1 THR A 485     -16.035   9.562  17.062  1.00 98.71           O  
ATOM   3882  N   TYR A 486     -20.524   9.493  17.363  1.00 98.68           N  
ATOM   3883  CA  TYR A 486     -21.909   9.042  17.281  1.00 98.68           C  
ATOM   3884  C   TYR A 486     -22.683   9.843  16.242  1.00 98.68           C  
ATOM   3885  CB  TYR A 486     -22.594   9.158  18.646  1.00 98.68           C  
ATOM   3886  O   TYR A 486     -23.448   9.278  15.456  1.00 98.68           O  
ATOM   3887  CG  TYR A 486     -21.832   8.491  19.766  1.00 98.68           C  
ATOM   3888  CD1 TYR A 486     -21.028   7.380  19.523  1.00 98.68           C  
ATOM   3889  CD2 TYR A 486     -21.916   8.970  21.069  1.00 98.68           C  
ATOM   3890  CE1 TYR A 486     -20.326   6.761  20.552  1.00 98.68           C  
ATOM   3891  CE2 TYR A 486     -21.218   8.359  22.106  1.00 98.68           C  
ATOM   3892  OH  TYR A 486     -19.734   6.648  22.860  1.00 98.68           O  
ATOM   3893  CZ  TYR A 486     -20.427   7.257  21.838  1.00 98.68           C  
ATOM   3894  N   GLY A 487     -22.482  11.179  16.276  1.00 98.31           N  
ATOM   3895  CA  GLY A 487     -23.141  12.056  15.322  1.00 98.31           C  
ATOM   3896  C   GLY A 487     -22.782  11.747  13.881  1.00 98.31           C  
ATOM   3897  O   GLY A 487     -23.645  11.776  13.000  1.00 98.31           O  
ATOM   3898  N   MET A 488     -21.507  11.468  13.674  1.00 98.52           N  
ATOM   3899  CA  MET A 488     -21.048  11.113  12.334  1.00 98.52           C  
ATOM   3900  C   MET A 488     -21.797   9.894  11.807  1.00 98.52           C  
ATOM   3901  CB  MET A 488     -19.543  10.843  12.334  1.00 98.52           C  
ATOM   3902  O   MET A 488     -22.326   9.918  10.694  1.00 98.52           O  
ATOM   3903  CG  MET A 488     -18.983  10.489  10.966  1.00 98.52           C  
ATOM   3904  SD  MET A 488     -17.212  10.015  11.032  1.00 98.52           S  
ATOM   3905  CE  MET A 488     -17.354   8.341  11.719  1.00 98.52           C  
ATOM   3906  N   PHE A 489     -21.919   8.800  12.633  1.00 98.70           N  
ATOM   3907  CA  PHE A 489     -22.567   7.566  12.203  1.00 98.70           C  
ATOM   3908  C   PHE A 489     -24.076   7.755  12.099  1.00 98.70           C  
ATOM   3909  CB  PHE A 489     -22.246   6.423  13.171  1.00 98.70           C  
ATOM   3910  O   PHE A 489     -24.744   7.050  11.339  1.00 98.70           O  
ATOM   3911  CG  PHE A 489     -20.880   5.825  12.972  1.00 98.70           C  
ATOM   3912  CD1 PHE A 489     -20.556   5.173  11.788  1.00 98.70           C  
ATOM   3913  CD2 PHE A 489     -19.918   5.914  13.970  1.00 98.70           C  
ATOM   3914  CE1 PHE A 489     -19.292   4.619  11.602  1.00 98.70           C  
ATOM   3915  CE2 PHE A 489     -18.653   5.362  13.791  1.00 98.70           C  
ATOM   3916  CZ  PHE A 489     -18.342   4.714  12.606  1.00 98.70           C  
ATOM   3917  N   ALA A 490     -24.677   8.704  12.843  1.00 98.50           N  
ATOM   3918  CA  ALA A 490     -26.104   9.003  12.753  1.00 98.50           C  
ATOM   3919  C   ALA A 490     -26.451   9.620  11.401  1.00 98.50           C  
ATOM   3920  CB  ALA A 490     -26.523   9.939  13.885  1.00 98.50           C  
ATOM   3921  O   ALA A 490     -27.592   9.525  10.944  1.00 98.50           O  
ATOM   3922  N   ARG A 491     -25.482  10.201  10.805  1.00 98.16           N  
ATOM   3923  CA  ARG A 491     -25.694  10.747   9.469  1.00 98.16           C  
ATOM   3924  C   ARG A 491     -25.798   9.633   8.432  1.00 98.16           C  
ATOM   3925  CB  ARG A 491     -24.563  11.707   9.094  1.00 98.16           C  
ATOM   3926  O   ARG A 491     -26.372   9.828   7.359  1.00 98.16           O  
ATOM   3927  CG  ARG A 491     -24.545  12.987   9.915  1.00 98.16           C  
ATOM   3928  CD  ARG A 491     -23.428  13.924   9.474  1.00 98.16           C  
ATOM   3929  NE  ARG A 491     -23.638  14.410   8.114  1.00 98.16           N  
ATOM   3930  NH1 ARG A 491     -21.513  15.286   7.878  1.00 98.16           N  
ATOM   3931  NH2 ARG A 491     -23.021  15.445   6.159  1.00 98.16           N  
ATOM   3932  CZ  ARG A 491     -22.723  15.046   7.387  1.00 98.16           C  
ATOM   3933  N   VAL A 492     -25.098   8.517   8.737  1.00 98.45           N  
ATOM   3934  CA  VAL A 492     -25.220   7.348   7.872  1.00 98.45           C  
ATOM   3935  C   VAL A 492     -26.594   6.709   8.059  1.00 98.45           C  
ATOM   3936  CB  VAL A 492     -24.108   6.314   8.156  1.00 98.45           C  
ATOM   3937  O   VAL A 492     -27.290   6.421   7.082  1.00 98.45           O  
ATOM   3938  CG1 VAL A 492     -24.327   5.046   7.333  1.00 98.45           C  
ATOM   3939  CG2 VAL A 492     -22.734   6.914   7.862  1.00 98.45           C  
ATOM   3940  N   ASP A 493     -26.962   6.455   9.275  1.00 98.41           N  
ATOM   3941  CA  ASP A 493     -28.210   5.852   9.730  1.00 98.41           C  
ATOM   3942  C   ASP A 493     -28.445   6.128  11.214  1.00 98.41           C  
ATOM   3943  CB  ASP A 493     -28.204   4.344   9.471  1.00 98.41           C  
ATOM   3944  O   ASP A 493     -27.562   5.892  12.041  1.00 98.41           O  
ATOM   3945  CG  ASP A 493     -29.527   3.679   9.805  1.00 98.41           C  
ATOM   3946  OD1 ASP A 493     -29.750   3.322  10.982  1.00 98.41           O  
ATOM   3947  OD2 ASP A 493     -30.353   3.508   8.882  1.00 98.41           O  
ATOM   3948  N   ALA A 494     -29.630   6.698  11.537  1.00 97.72           N  
ATOM   3949  CA  ALA A 494     -29.934   7.132  12.898  1.00 97.72           C  
ATOM   3950  C   ALA A 494     -29.813   5.972  13.883  1.00 97.72           C  
ATOM   3951  CB  ALA A 494     -31.335   7.737  12.964  1.00 97.72           C  
ATOM   3952  O   ALA A 494     -29.278   6.137  14.982  1.00 97.72           O  
ATOM   3953  N   ASP A 495     -30.285   4.795  13.466  1.00 97.85           N  
ATOM   3954  CA  ASP A 495     -30.230   3.620  14.330  1.00 97.85           C  
ATOM   3955  C   ASP A 495     -28.788   3.175  14.562  1.00 97.85           C  
ATOM   3956  CB  ASP A 495     -31.044   2.473  13.728  1.00 97.85           C  
ATOM   3957  O   ASP A 495     -28.434   2.746  15.662  1.00 97.85           O  
ATOM   3958  CG  ASP A 495     -31.089   1.245  14.620  1.00 97.85           C  
ATOM   3959  OD1 ASP A 495     -31.664   1.316  15.727  1.00 97.85           O  
ATOM   3960  OD2 ASP A 495     -30.541   0.197  14.213  1.00 97.85           O  
ATOM   3961  N   LEU A 496     -27.953   3.269  13.534  1.00 98.55           N  
ATOM   3962  CA  LEU A 496     -26.545   2.909  13.654  1.00 98.55           C  
ATOM   3963  C   LEU A 496     -25.857   3.754  14.721  1.00 98.55           C  
ATOM   3964  CB  LEU A 496     -25.831   3.081  12.311  1.00 98.55           C  
ATOM   3965  O   LEU A 496     -25.178   3.219  15.600  1.00 98.55           O  
ATOM   3966  CG  LEU A 496     -24.311   2.911  12.324  1.00 98.55           C  
ATOM   3967  CD1 LEU A 496     -23.937   1.533  12.861  1.00 98.55           C  
ATOM   3968  CD2 LEU A 496     -23.737   3.119  10.927  1.00 98.55           C  
ATOM   3969  N   GLY A 497     -25.993   5.106  14.676  1.00 98.42           N  
ATOM   3970  CA  GLY A 497     -25.432   5.999  15.678  1.00 98.42           C  
ATOM   3971  C   GLY A 497     -25.869   5.661  17.091  1.00 98.42           C  
ATOM   3972  O   GLY A 497     -25.054   5.661  18.015  1.00 98.42           O  
ATOM   3973  N   LYS A 498     -27.133   5.368  17.232  1.00 98.63           N  
ATOM   3974  CA  LYS A 498     -27.700   5.026  18.533  1.00 98.63           C  
ATOM   3975  C   LYS A 498     -27.092   3.736  19.076  1.00 98.63           C  
ATOM   3976  CB  LYS A 498     -29.220   4.889  18.438  1.00 98.63           C  
ATOM   3977  O   LYS A 498     -26.698   3.672  20.242  1.00 98.63           O  
ATOM   3978  CG  LYS A 498     -29.901   4.602  19.768  1.00 98.63           C  
ATOM   3979  CD  LYS A 498     -31.404   4.427  19.601  1.00 98.63           C  
ATOM   3980  CE  LYS A 498     -32.069   4.016  20.908  1.00 98.63           C  
ATOM   3981  NZ  LYS A 498     -33.523   3.725  20.722  1.00 98.63           N  
ATOM   3982  N   ARG A 499     -27.001   2.724  18.229  1.00 98.64           N  
ATOM   3983  CA  ARG A 499     -26.467   1.427  18.633  1.00 98.64           C  
ATOM   3984  C   ARG A 499     -25.007   1.544  19.058  1.00 98.64           C  
ATOM   3985  CB  ARG A 499     -26.602   0.412  17.496  1.00 98.64           C  
ATOM   3986  O   ARG A 499     -24.587   0.918  20.033  1.00 98.64           O  
ATOM   3987  CG  ARG A 499     -28.034  -0.026  17.228  1.00 98.64           C  
ATOM   3988  CD  ARG A 499     -28.131  -0.912  15.994  1.00 98.64           C  
ATOM   3989  NE  ARG A 499     -27.464  -2.195  16.197  1.00 98.64           N  
ATOM   3990  NH1 ARG A 499     -27.737  -2.916  14.019  1.00 98.64           N  
ATOM   3991  NH2 ARG A 499     -26.672  -4.250  15.549  1.00 98.64           N  
ATOM   3992  CZ  ARG A 499     -27.292  -3.117  15.255  1.00 98.64           C  
ATOM   3993  N   ILE A 500     -24.226   2.323  18.357  1.00 98.76           N  
ATOM   3994  CA  ILE A 500     -22.814   2.505  18.675  1.00 98.76           C  
ATOM   3995  C   ILE A 500     -22.677   3.252  20.000  1.00 98.76           C  
ATOM   3996  CB  ILE A 500     -22.075   3.264  17.552  1.00 98.76           C  
ATOM   3997  O   ILE A 500     -21.838   2.902  20.833  1.00 98.76           O  
ATOM   3998  CG1 ILE A 500     -21.890   2.360  16.327  1.00 98.76           C  
ATOM   3999  CG2 ILE A 500     -20.726   3.790  18.052  1.00 98.76           C  
ATOM   4000  CD1 ILE A 500     -21.303   3.071  15.116  1.00 98.76           C  
ATOM   4001  N   LYS A 501     -23.492   4.263  20.169  1.00 98.74           N  
ATOM   4002  CA  LYS A 501     -23.476   5.018  21.418  1.00 98.74           C  
ATOM   4003  C   LYS A 501     -23.759   4.112  22.612  1.00 98.74           C  
ATOM   4004  CB  LYS A 501     -24.495   6.157  21.370  1.00 98.74           C  
ATOM   4005  O   LYS A 501     -23.004   4.106  23.587  1.00 98.74           O  
ATOM   4006  CG  LYS A 501     -24.560   6.984  22.646  1.00 98.74           C  
ATOM   4007  CD  LYS A 501     -25.553   8.132  22.518  1.00 98.74           C  
ATOM   4008  CE  LYS A 501     -25.641   8.942  23.805  1.00 98.74           C  
ATOM   4009  NZ  LYS A 501     -26.621  10.063  23.688  1.00 98.74           N  
ATOM   4010  N   GLU A 502     -24.850   3.396  22.543  1.00 98.62           N  
ATOM   4011  CA  GLU A 502     -25.243   2.522  23.644  1.00 98.62           C  
ATOM   4012  C   GLU A 502     -24.150   1.504  23.959  1.00 98.62           C  
ATOM   4013  CB  GLU A 502     -26.554   1.801  23.317  1.00 98.62           C  
ATOM   4014  O   GLU A 502     -23.777   1.326  25.120  1.00 98.62           O  
ATOM   4015  CG  GLU A 502     -27.775   2.709  23.332  1.00 98.62           C  
ATOM   4016  CD  GLU A 502     -29.042   2.019  22.854  1.00 98.62           C  
ATOM   4017  OE1 GLU A 502     -30.124   2.648  22.881  1.00 98.62           O  
ATOM   4018  OE2 GLU A 502     -28.953   0.838  22.449  1.00 98.62           O  
ATOM   4019  N   ALA A 503     -23.611   0.877  22.934  1.00 98.55           N  
ATOM   4020  CA  ALA A 503     -22.594  -0.158  23.099  1.00 98.55           C  
ATOM   4021  C   ALA A 503     -21.303   0.427  23.663  1.00 98.55           C  
ATOM   4022  CB  ALA A 503     -22.322  -0.855  21.769  1.00 98.55           C  
ATOM   4023  O   ALA A 503     -20.678  -0.167  24.545  1.00 98.55           O  
ATOM   4024  N   THR A 504     -20.885   1.577  23.159  1.00 98.72           N  
ATOM   4025  CA  THR A 504     -19.639   2.208  23.577  1.00 98.72           C  
ATOM   4026  C   THR A 504     -19.713   2.632  25.041  1.00 98.72           C  
ATOM   4027  CB  THR A 504     -19.310   3.431  22.702  1.00 98.72           C  
ATOM   4028  O   THR A 504     -18.786   2.378  25.814  1.00 98.72           O  
ATOM   4029  CG2 THR A 504     -18.020   4.104  23.158  1.00 98.72           C  
ATOM   4030  OG1 THR A 504     -19.161   3.011  21.340  1.00 98.72           O  
ATOM   4031  N   GLU A 505     -20.840   3.231  25.450  1.00 98.35           N  
ATOM   4032  CA  GLU A 505     -20.969   3.761  26.804  1.00 98.35           C  
ATOM   4033  C   GLU A 505     -21.125   2.637  27.824  1.00 98.35           C  
ATOM   4034  CB  GLU A 505     -22.157   4.722  26.895  1.00 98.35           C  
ATOM   4035  O   GLU A 505     -20.724   2.782  28.981  1.00 98.35           O  
ATOM   4036  CG  GLU A 505     -21.996   5.980  26.054  1.00 98.35           C  
ATOM   4037  CD  GLU A 505     -20.746   6.775  26.396  1.00 98.35           C  
ATOM   4038  OE1 GLU A 505     -20.144   7.384  25.482  1.00 98.35           O  
ATOM   4039  OE2 GLU A 505     -20.365   6.788  27.588  1.00 98.35           O  
ATOM   4040  N   LYS A 506     -21.636   1.587  27.367  1.00 97.85           N  
ATOM   4041  CA  LYS A 506     -21.638   0.395  28.210  1.00 97.85           C  
ATOM   4042  C   LYS A 506     -20.216  -0.086  28.486  1.00 97.85           C  
ATOM   4043  CB  LYS A 506     -22.451  -0.724  27.556  1.00 97.85           C  
ATOM   4044  O   LYS A 506     -19.885  -0.444  29.618  1.00 97.85           O  
ATOM   4045  CG  LYS A 506     -22.586  -1.973  28.414  1.00 97.85           C  
ATOM   4046  CD  LYS A 506     -23.429  -3.037  27.723  1.00 97.85           C  
ATOM   4047  CE  LYS A 506     -23.488  -4.322  28.538  1.00 97.85           C  
ATOM   4048  NZ  LYS A 506     -24.311  -5.369  27.863  1.00 97.85           N  
ATOM   4049  N   GLU A 507     -19.322  -0.106  27.502  1.00 96.96           N  
ATOM   4050  CA  GLU A 507     -17.927  -0.516  27.636  1.00 96.96           C  
ATOM   4051  C   GLU A 507     -17.157   0.438  28.546  1.00 96.96           C  
ATOM   4052  CB  GLU A 507     -17.254  -0.592  26.264  1.00 96.96           C  
ATOM   4053  O   GLU A 507     -16.310   0.007  29.331  1.00 96.96           O  
ATOM   4054  CG  GLU A 507     -17.747  -1.744  25.400  1.00 96.96           C  
ATOM   4055  CD  GLU A 507     -17.546  -3.106  26.045  1.00 96.96           C  
ATOM   4056  OE1 GLU A 507     -18.462  -3.955  25.967  1.00 96.96           O  
ATOM   4057  OE2 GLU A 507     -16.464  -3.325  26.634  1.00 96.96           O  
ATOM   4058  N   VAL A 508     -17.380   1.704  28.480  1.00 96.50           N  
ATOM   4059  CA  VAL A 508     -16.697   2.727  29.265  1.00 96.50           C  
ATOM   4060  C   VAL A 508     -17.010   2.536  30.747  1.00 96.50           C  
ATOM   4061  CB  VAL A 508     -17.098   4.150  28.815  1.00 96.50           C  
ATOM   4062  O   VAL A 508     -16.141   2.730  31.601  1.00 96.50           O  
ATOM   4063  CG1 VAL A 508     -16.569   5.196  29.795  1.00 96.50           C  
ATOM   4064  CG2 VAL A 508     -16.584   4.428  27.403  1.00 96.50           C  
ATOM   4065  N   SER A 509     -18.234   2.114  30.996  1.00 92.32           N  
ATOM   4066  CA  SER A 509     -18.679   1.949  32.376  1.00 92.32           C  
ATOM   4067  C   SER A 509     -18.078   0.696  33.004  1.00 92.32           C  
ATOM   4068  CB  SER A 509     -20.205   1.881  32.443  1.00 92.32           C  
ATOM   4069  O   SER A 509     -18.044   0.565  34.230  1.00 92.32           O  
ATOM   4070  OG  SER A 509     -20.690   0.752  31.737  1.00 92.32           O  
ATOM   4071  N   LYS A 510     -17.518  -0.227  32.233  1.00 88.27           N  
ATOM   4072  CA  LYS A 510     -16.876  -1.432  32.751  1.00 88.27           C  
ATOM   4073  C   LYS A 510     -15.497  -1.118  33.324  1.00 88.27           C  
ATOM   4074  CB  LYS A 510     -16.759  -2.491  31.654  1.00 88.27           C  
ATOM   4075  O   LYS A 510     -15.111  -1.663  34.359  1.00 88.27           O  
ATOM   4076  CG  LYS A 510     -18.085  -3.129  31.266  1.00 88.27           C  
ATOM   4077  CD  LYS A 510     -17.899  -4.200  30.199  1.00 88.27           C  
ATOM   4078  CE  LYS A 510     -19.233  -4.779  29.747  1.00 88.27           C  
ATOM   4079  NZ  LYS A 510     -19.061  -5.773  28.646  1.00 88.27           N  
TER    4080      LYS A 510                                                      
ENDMDL                                                                          
END                                                                             
